# Supplementary material for: Targeted systematic evolution of an RNA platform neutralizing DNMT1 function and controlling DNA methylation
Source: Nat Commun. 2023 Jan 6;14:99. doi: 10.1038/s41467-022-35222-4 (PMC9823104; doi:10.1038/s41467-022-35222-4)
Supplement: Supplementary file 4 — Supplementary Data 1 [file 41467_2022_35222_MOESM4_ESM.xlsx]

## Sheet: Sheet1
Term	Overlap	P-value	Adjusted P-value	Old P-value	Old Adjusted P-value	Odds Ratio	Combined Score	Genes
modulation of chemical synaptic transmission (GO:0050804)	38/82	3.7823e-06	0.0193011	0	0	1.98933	24.8372	GRIA1;GRIA2;NLGN1;PXK;MCTP1;CLSTN2;DHX8;LRRK2;FMR1;CLSTN1;PTEN;GRIK4;GRIK2;CPLX2;GRM1;GRM3;RIMS2;RIMS1;RIMS4;RELN;CDH2;GRM7;OPHN1;GRM8;TMEM108;GRIA4;USP46;MEF2C;GRID2;NLGN4X;SYT1;BDNF;SYN3;BTBD9;SNCAIP;STX1B;PSMC5;CNTNAP4
cell morphogenesis (GO:0000902)	26/59	0.000338624	0.863998	0	0	1.89173	15.1161	TENM1;NCKAP1;TENM2;TENM3;TENM4;PTPRO;FRY;CDH8;CDH6;SCFD1;RELN;CDH2;CDH20;CDH22;PACSIN2;CAP2;TGFB2;RHOG;RHOH;CDH10;CDH11;CDH12;CDH13;NOX4;FRYL;CDH19
regulation of neuron projection development (GO:0010975)	43/119	0.00105091	1	0	0	1.55117	10.6381	KANK1;NDRG4;TENM3;SEMA3A;PTPRO;PTEN;TWF1;CRMP1;NDNF;CAMSAP2;EFNB2;SNX3;RAP1A;SIPA1L1;RELN;CDH2;NPTN;ABL2;SPOCK1;DENND5A;CSMD3;LRRC4C;PAK3;ARSB;ZNF365;LYN;NGFR;PRKCI;CDKL5;DCC;PAQR3;MAGI2;SSH2;CBFA2T2;STX1B;CCDC88A;RIT2;PTK7;RUFY3;IL1RAPL1;PTPN9;SERPINI1;RTN4IP1
neuron development (GO:0048666)	50/144	0.00121234	1	0	0	1.49054	10.0093	ALK;TENM1;CNTNAP2;GSK3B;TENM2;ATP8A2;TENM3;TENM4;MYT1L;FMR1;PTPRM;FRY;PPP1R9A;OPHN1;STMN1;TMEM108;SH3GL2;MEF2C;PRMT1;THOC2;CCSAP;RUNX1;UHMK1;CDH11;GPM6A;NLGN1;ARL3;SRF;FXR1;BLOC1S6;FLRT3;MAP2;NPY;MAP4;STX3;LYN;TGFB2;XBP1;L1CAM;POU4F1;PHOX2B;RAB11A;MAPK10;VAPA;NEDD4;RAB13;CNTN4;ATXN10;LRP12;FRYL
cell-cell adhesion via plasma-membrane adhesion molecules (GO:0098742)	49/142	0.00156742	1	0	0	1.48131	9.56676	PTPRT;ROBO2;TENM1;TENM2;TENM3;TENM4;PTPRM;CLDN2;CLDN1;CDH8;FGFRL1;ROBO1;CDH6;ALCAM;CDH2;NPTN;ACVR1;GRID2;CXADR;DSCAM;UNC5D;CLDN10;CDH10;CLDN7;CDH11;IL1RAPL1;CDH12;CDH13;DSG1;CD226;CDH17;DSCAML1;CDH19;NLGN1;GYPC;ATP2C1;FLRT3;CDH20;CDH22;TIGIT;TGFB2;CADM2;SMAGP;PCDHB13;PCDHB10;PTPRD;SDK1;SELL;FAT4
regulation of cell communication (GO:0010646)	28/71	0.00171228	1	0	0	1.69292	10.7838	SASH3;GRIA1;RYR2;MTCH1;GRIA2;NLGN1;PXK;DHX8;GRIK4;XIAP;GRIK2;SAMSN1;SLC8A1;RELN;C3ORF58;SASH1;GRIA4;GRID2;CXADR;NLGN4X;BDNF;ANK2;BTBD9;TRDN;PSMC5;CRK;BIRC2;CDC42SE2
protein autoubiquitination (GO:0051865)	21/49	0.00188257	1	0	0	1.83976	11.5447	RNF11;UHRF2;UBE2B;UHRF1;UBE2D3;UBE3A;BFAR;WWP2;BRCA1;UBE2A;KLHL24;TANK;RNF41;DDB2;ITCH;TRAF6;UBE2T;MDM2;TRIM21;RNF141;RAG1
I-kappaB phosphorylation (GO:0007252)	7/10	0.00225561	1	0	0	3.00494	18.3131	PRDX4;CHUK;TLR7;MAP3K7;TLR4;TLR3;TLR2
L-glutamate transport (GO:0015813)	7/10	0.00225561	1	0	0	3.00494	18.3131	SLC25A18;SLC1A1;SLC1A2;ARL6IP5;SLC1A3;SLC25A12;SLC25A13
cardiac muscle cell differentiation (GO:0055007)	9/15	0.00248245	1	0	0	2.57566	15.4501	ACVR1;AKAP13;MEF2C;MYOCD;BMP2;NRG1;PROX1;NKX2-5;SLC8A1
cellular response to insulin stimulus (GO:0032869)	39/110	0.00259596	1	0	0	1.52198	9.06157	ATP6V1A;HDAC5;C2CD5;IRS1;PIK3R3;PCSK9;FOXO4;PIK3R1;HDAC9;IGF1R;ZFP36L1;ATP6V0A4;ZNF106;AP3S1;ATP6V1E1;ATP6V1C1;ATP6V0A1;APPL1;RAB8B;PRKCI;XBP1;GOT1;CAV2;INSR;GAB1;MYO5A;SORBS1;CPEB1;FER;PKM;APC;RAB13;PHIP;GRB2;PPARG;ATP6V0D1;SLC25A33;VAMP2;PTPN2
regulation of dendrite morphogenesis (GO:0048814)	19/44	0.00274603	1	0	0	1.85369	10.9323	CUL7;CDKL5;FBXW8;SDC2;FMR1;LRRK2;SS18L1;NEDD4L;FXR1;PTPRD;SIPA1L1;CUX1;ADGRB3;HECW2;NEDD4;CFL1;IL1RAPL1;HECW1;TNIK
negative regulation of cell projection organization (GO:0031345)	18/41	0.00282469	1	0	0	1.88463	11.0616	KANK1;NGFR;PRNP;DCC;SEMA3A;PTPRO;PAQR3;CRMP1;CBFA2T2;GRIN2B;EFNB2;STX1B;SPOCK1;PTPN9;SPRY2;DENND5A;FYN;ZNF365
neuron projection extension involved in neuron projection guidance (GO:1902284)	6/8	0.00286392	1	0	0	3.21958	18.8524	NELL2;NRP1;ALCAM;SEMA3A;SLIT1;SLIT2
axon extension involved in axon guidance (GO:0048846)	6/8	0.00286392	0.974306	0	0	3.21958	18.8524	NELL2;NRP1;ALCAM;SEMA3A;SLIT1;SLIT2
transmembrane receptor protein tyrosine kinase signaling pathway (GO:0007169)	116/396	0.00316181	1	0	0	1.25748	7.23881	NCKAP1;IRS1;ITSN1;FGFRL1;IGF1R;TIAL1;FGF9;GRAP2;STMN1;KDR;ANKS1A;ATP6V1E1;RBFOX2;EPHA6;MUSK;HGF;CYBB;FRS2;GTF2F2;PRLR;ELMO2;PRKD2;PHIP;ATP6V0D1;SHC4;ATP6V1A;SHC3;EPHA10;SDC2;TXK;ARHGEF28;PIK3R3;FOXO4;PIK3R1;PSEN1;KALRN;GIGYF2;APH1A;EFNB2;SDCBP;FLRT3;PDGFD;PDGFC;UBC;ABL2;ATP6V0A4;ATP6V1C1;PAG1;ATP6V0A1;LYN;NGFR;KL;YES1;BDNF;CAV2;INSR;IL31RA;ARPC5;GRIN2B;PTK2;HNRNPM;AHI1;FER;ARPC2;GRB2;FGFR2;FGF10;…
galactosylceramide metabolic process (GO:0006681)	5/6	0.00331204	0.994198	0	0	3.57731	20.4271	GALC;B4GALT3;CLN3;ALDH5A1;B3GALT2
dendritic spine maintenance (GO:0097062)	5/6	0.00331204	0.938964	0	0	3.57731	20.4271	PRNP;INSR;PICK1;FYN;IGF1R
retinal ganglion cell axon guidance (GO:0031290)	5/6	0.00331204	0.889545	0	0	3.57731	20.4271	ROBO2;NRP1;ALCAM;PTPRM;SLIT2
protein phosphorylation (GO:0006468)	135/470	0.00339644	0.866601	0	0	1.23303	7.0098	GMFB;GMFG;TESK2;IGF1R;RPS6KA3;RPS6KA5;RPS6KA2;AKT3;PIM1;KDR;NEK1;PDK3;PIM2;MAP3K7;ROS1;CDKL2;ACVR1;CSNK1G3;PRKCI;MAP2K1;CDKL5;MUSK;DAPK1;PRKCE;DAPK2;IGFBP3;DYRK1A;ADAM10;PRPF4B;TNNI3K;VRK2;CSNK1E;UHMK1;BCR;PRKAR1B;CCNE1;SIK3;PRKD2;TNIK;RAF1;CSNK1G1;TNKS;TXK;NLK;PRDX4;STK36;STK38;ABL2;RIPK1;CLSPN;MARK4;CDK17;PLK4;LYN;SRPK2;SMAD2;CDK19;TGFB2;NEK4;INSR;DCLK2;CDC7;DCLK1;PTK2;BMP4;CDK7;BMP2;FER;CDK6;A…
homophilic cell adhesion via plasma membrane adhesion molecules (GO:0007156)	25/64	0.00343163	0.833886	0	0	1.67686	9.51572	PTPRT;ROBO2;TENM3;GYPC;PTPRM;CDH8;ROBO1;CDH6;CDH2;CDH20;CDH22;NPTN;TIGIT;DSCAM;CADM2;SMAGP;SDK1;CDH10;CDH11;CDH12;CDH13;CD226;CDH17;DSCAML1;CDH19
positive regulation of cardiac muscle cell proliferation (GO:0060045)	8/13	0.00351873	0.816185	0	0	2.6417	14.9247	TGFBR3;MEF2C;ERBB4;PIM1;GLI1;RBPJ;FGFR2;BMPR1A
nervous system development (GO:0007399)	131/455	0.00353136	0.783501	0	0	1.23594	6.9782	CHRM2;PCDHB18P;NCKAP1;CHRM3;GMFB;MYT1L;GDA;FMR1;NAB2;ATN1;RPS6KA3;EDNRB;CDH2;OPHN1;NRCAM;SH3GL2;CDK5RAP2;CSGALNACT1;RBFOX1;MEF2C;RBFOX2;RBFOX3;DSCAM;DYRK1A;PCDHA11;POU3F3;BTD;SCN8A;FEZ2;GPM6A;INTU;DLX5;PCDH10;PCDH15;KALRN;PCDH17;FXR1;ATXN3;PCDHA1;BTBD1;FLRT3;PDGFC;ST8SIA4;ASIC2;NDUFV2;MARK4;NHEJ1;LYN;BDNF;BCL11A;CNTN6;SIAH1;POU6F2;SLC4A10;CRIM1;INHBA;L1CAM;DCLK1;PHOX2B;SDK1;AHI1;DLG1;RNF103;DLG2;…
histone modification (GO:0016570)	35/98	0.00364793	0.775641	0	0	1.53313	8.60638	HDAC4;HDAC5;USP16;UHRF1;PRDM5;EHMT1;PHB;HDAC9;RPS6KA5;SIN3B;HLCS;SIN3A;RUVBL1;MIER1;SUDS3;NAA50;CREBBP;TEX30;UBE2B;EYA1;PRMT1;EYA4;HUWE1;MSL3;UBE2A;BAZ1B;CCNA2;BRMS1;MSL3P1;TBL1XR1;KAT6B;KAT6A;UBE2U;UBE2N;NEK11
histone deacetylation (GO:0016575)	16/36	0.00410877	0.838681	0	0	1.9079	10.4832	HDAC4;HDAC5;PRDM5;MSL3;PHB;SIRT7;HDAC9;REST;BRMS1;SIN3B;MSL3P1;SIN3A;TBL1XR1;MIER1;SMARCAD1;SUDS3
regulation of cell morphogenesis involved in differentiation (GO:0010769)	16/36	0.00410877	0.806424	0	0	1.9079	10.4832	SDC2;FMR1;NEDD4L;SSH2;PTK2;FXR1;SIPA1L1;CDH2;ADGRB3;HECW2;RUFY3;NEDD4;HECW1;TNIK;PAK3;LRRC4C
glutamate receptor signaling pathway (GO:0007215)	16/36	0.00410877	0.776557	0	0	1.9079	10.4832	GRIA2;GRID2;HOMER1;FMR1;GRIK4;GRIK2;GRIN2B;GRM1;GRM3;TRPM1;CLN3;GRM7;GRM8;PLCB1;GRIA4;CPEB4
negative regulation of striated muscle cell differentiation (GO:0051154)	9/16	0.00450699	0.821399	0	0	2.41468	13.0444	HDAC4;HDAC5;XBP1;BMP2;NOV;BDNF;FRS2;NKX2-5;SOX6
positive regulation of cardiac muscle tissue growth (GO:0055023)	9/16	0.00450699	0.793075	0	0	2.41468	13.0444	TGFBR3;MEF2C;ERBB4;PIM1;AKAP6;GLI1;RBPJ;FGFR2;BMPR1A
cell-cell junction organization (GO:0045216)	27/72	0.00470014	0.799494	0	0	1.60979	8.62872	CTNND1;CLDN1;CDH8;CDH6;GJC1;FLCN;CDH2;CDH20;PERP;CDH22;CTNNA1;RAB8B;PRKCI;TGFB2;CXADR;NLGN4X;CADM2;TJP1;SDK1;CDH10;CDH11;CDH12;DSG1;CDH13;F2RL1;CDH17;CDH19
regulation of chromatin silencing (GO:0031935)	7/11	0.00495592	0.815808	0	0	2.73176	14.4979	CDC45;UHRF2;SIN3A;UHRF1;MIER1;HMGA1;ASF1A
DNA double-strand break processing (GO:0000729)	10/19	0.00520668	0.830303	0	0	2.25935	11.8792	RAD52;EXD2;BLM;RAD50;SLX4;UBE2N;SMARCAD1;ATM;BRCA1;DNA2
chromosome organization (GO:0051276)	22/56	0.00540211	0.835362	0	0	1.68644	8.80487	TOP2B;TCF7L2;CENPW;LDB1;H3F3A;COPS7B;HMGA2;COPS7A;XPC;BRCA2;NDC80;DDB2;MSH6;LATS1;COPS4;CUL4A;COPS3;HIST1H4A;COPS5;CENPH;UBC;CUL4B
positive regulation of mitotic cell cycle phase transition (GO:1901992)	17/40	0.00548308	0.822945	0	0	1.82443	9.49812	CUL3;RCC2;RDX;NSMCE2;UBE2E2;CDC7;DBF4B;PHB2;RAB11A;PHOX2B;LSM10;MECP2;RPTOR;RAD51B;CDC45;ESPL1;PLCB1
neuron migration (GO:0001764)	17/40	0.00548308	0.799432	0	0	1.82443	9.49812	GPM6A;NRP1;MEF2C;CDKL5;AUTS2;SEMA3A;DCDC2;NDNF;NAV1;PHOX2B;NHSL1;RELN;DNER;SPOCK1;NRCAM;MDGA1;LRP12
regulation of ERBB signaling pathway (GO:1901184)	11/22	0.00565616	0.80176	0	0	2.14638	11.1076	FER;EGF;ERBB4;NRG4;MVB12A;CDH13;NRG1;NRG2;RBPJ;EGFR;LGMN
outflow tract septum morphogenesis (GO:0003148)	11/22	0.00565616	0.780091	0	0	2.14638	11.1076	BMP4;NELL2;NRP1;TGFB2;BMPR2;SEMA3C;LRP2;ZFPM2;NKX2-5;FGFR2;BMPR1A
regulation of dendrite development (GO:0050773)	16/37	0.00569553	0.764849	0	0	1.85633	9.59366	MEF2C;CDKL5;DCC;SDC2;FMR1;NEDD4L;CAMSAP2;FXR1;ADGRB3;HECW2;NEDD4;HECW1;CSMD3;RTN4IP1;TNIK;CPEB3
cellular response to organonitrogen compound (GO:0071417)	34/97	0.00576234	0.75398	0	0	1.50468	7.75876	GABRB3;GABRB2;GABRB1;DHX8;SHMT1;AKAP6;AHR;BRCA1;ZFP36L1;RAP1B;RPTOR;CRHBP;LARP1;RAP1A;SESN1;CTNNA1;SLC38A9;SLIT2;MEF2C;XBP1;NR1H4;DIAPH1;SFRP1;CPEB1;IMPACT;RRAGD;AKAP9;PDE3A;CPEB3;SLC26A3;CFTR;CPEB4;HCN1;LAMTOR5
response to amyloid-beta (GO:1904645)	12/25	0.00590459	0.753277	0	0	2.06053	10.5747	GSK3B;NGFR;PRNP;LRP1;CACNA2D1;CACNA1A;FYN;FPR2;PSEN1;CD36;TLR4;IGF1R
regulation of potassium ion transmembrane transporter activity (GO:1901016)	12/25	0.00590459	0.734905	0	0	2.06053	10.5747	KCNG1;DLG1;NETO1;ACTN2;NEDD4;AKAP9;NEDD4L;KCNAB1;WWP2;ATP1B3;ANK2;VAMP2
negative regulation of smooth muscle cell migration (GO:0014912)	8/14	0.00654213	0.794869	0	0	2.45301	12.3374	NDRG4;MEF2C;LRP1;IGFBP3;TPM1;SLIT2;PRKG1;BMPR1A
insulin receptor signaling pathway (GO:0008286)	25/67	0.00685973	0.814074	0	0	1.60178	7.9802	ATP6V1A;C2CD5;IRS1;PIK3R3;FOXO4;PIK3R1;IGF1R;ZNF106;ATP6V0A4;AP3S1;ATP6V1E1;ATP6V1C1;APPL1;ATP6V0A1;CAV2;INSR;GAB1;SORBS1;FER;PIK3CA;APC;PHIP;GRB2;ATP6V0D1;PTPN2
negative regulation of serine-type endopeptidase activity (GO:1900004)	6/9	0.006896	0.799779	0	0	2.86184	14.2429	SPINK2;CR1;SPINK8;SPINK7;SPINK13;SPINK14
mitochondrial respiratory chain complex III assembly (GO:0034551)	6/9	0.006896	0.782006	0	0	2.86184	14.2429	UQCC3;UQCC2;LYRM7;UQCR10;SLC25A33;TTC19
respiratory chain complex III assembly (GO:0017062)	6/9	0.006896	0.765006	0	0	2.86184	14.2429	UQCC3;UQCC2;LYRM7;UQCR10;SLC25A33;TTC19
negative regulation of serine-type peptidase activity (GO:1902572)	6/9	0.006896	0.748729	0	0	2.86184	14.2429	SPINK2;CR1;SPINK8;SPINK7;SPINK13;SPINK14
acidic amino acid transport (GO:0015800)	6/9	0.006896	0.733131	0	0	2.86184	14.2429	SLC1A1;SLC1A2;ARL6IP5;SLC1A3;SLC25A12;SLC25A13
sprouting angiogenesis (GO:0002040)	18/44	0.00697124	0.726005	0	0	1.75613	8.72088	NRP1;CCBE1;FLT1;ANGPT1;SRF;SEMA3E;THBS1;ROBO1;JMJD6;EFNB2;BMP4;NR4A1;BMPER;OTULIN;KDR;CDH13;SLIT2;TEK
calcium-dependent cell-cell adhesion via plasma membrane cell adhesion molecules (GO:0016339)	17/41	0.0073661	0.751785	0	0	1.77993	8.74099	NLGN1;PCDHB13;ATP2C1;PCDHB10;CDH8;CDH6;CDH2;SELL;CDH20;CDH10;CDH22;CDH11;CDH12;CDH13;DSG1;CDH17;CDH19
cellular response to peptide (GO:1901653)	17/41	0.0073661	0.737044	0	0	1.77993	8.74099	GSK3B;NGFR;PRNP;XBP1;LRP1;CACNA2D1;CAV1;CACNA1A;NOD1;FPR2;PSEN1;ZFP36L1;IGF1R;CYP11B1;MDM2;CD36;TLR4
negative regulation of response to stimulus (GO:0048585)	42/127	0.00757233	0.743108	0	0	1.41966	6.93254	ALK;MCTP1;FLT1;EPHA10;HHIP;NOD1;EGFR;IGF1R;NLRP9;MAPK7;ERBB4;AKT3;KDR;ZKSCAN3;UBASH3A;SLIT2;ROS1;ACVR1;LYN;MAP3K3;TGFB2;EPHA6;MUSK;IGFBP3;INSR;VPS13C;SPINK5;HMGA2;MERTK;FOXP3;ESR1;COL3A1;CDK6;RBL1;NLRP11;DDAH1;AXL;ROR1;TEK;RAF1;MET;FGFR2
positive regulation of transcription initiation from RNA polymerase II promoter (GO:0060261)	9/17	0.00761392	0.733091	0	0	2.27264	11.0854	PSMC5;PSMC3;GTF2B;SRF;PSMC1;HNF1A;NKX2-5;ESR1;GTF2F2
regulation of synaptic vesicle exocytosis (GO:2000300)	9/17	0.00761392	0.719515	0	0	2.27264	11.0854	RIMS2;NAPB;RIMS1;STX1B;NLGN1;RIMS4;STXBP1;FMR1;LRRK2
axonogenesis (GO:0007409)	68/223	0.00783846	0.727267	0	0	1.30901	6.34699	ROBO2;NRP1;SH3KBP1;USP33;PTPRO;PTEN;ROBO1;RPS6KA5;OPHN1;KIF5C;KIF5B;NRCAM;DCC;GAB1;FRS2;UNC5C;GFRA1;ANK3;GAB2;PAX2;SHTN1;GAP43;SLC9A6;PIK3CA;PARD3;MAP1B;DOK6;FEZ2;DSCAML1;SHC3;SEMA3C;ATL1;NRXN1;SEMA3A;NRXN3;PIK3R1;EFNB2;NRAS;RELN;MAPK7;EPYC;SLIT1;SLITRK6;NCAM1;FYN;CTNNA2;SLIT2;PAK3;VASP;NGFR;AUTS2;LRRN2;BDNF;LUM;SIAH2;SIAH1;RANBP9;L1CAM;POU4F1;PTK2;NELL2;LRFN2;LRFN5;DAB1;OGN;GRB2;CNTN4;FGFR2
ubiquitin-dependent protein catabolic process (GO:0006511)	99/341	0.00789831	0.719733	0	0	1.24629	6.03341	UBE3C;UBXN2A;UBE2D3;LTN1;RNF19B;UBE3A;FBXO22;CDC20;PSMD6;MAEA;PSMD4;CDC26;CDC27;FBXO8;RNF111;RNF43;AREL1;FBXW11;UBE4A;ARMC8;RNF125;TBL1XR1;HECW2;DDIT3;HECW1;PSMD12;TSG101;ANAPC16;CUL3;CUL1;UBR4;NEDD4L;UBR3;ANAPC10;ATXN3;BTBD1;RNF217;PCBP2;UBC;PSMF1;XBP1;UBE2H;UBE2B;SMURF2;SIAH1;BFAR;UBE2A;KLHL24;BTBD9;KLHL20;UBE2W;COPS3;UBE2U;MDM2;UBA1;FBXL7;NFE2L2;GSK3B;RNF11;UBXN1;USP33;KIF14;UCHL1;PPP2R5C;TOPO…
peptidyl-tyrosine modification (GO:0018212)	20/51	0.00796847	0.713388	0	0	1.68344	8.13481	LYN;FLT1;INSR;DYRK1A;EGFR;PTK2;TPST2;TPST1;FER;RELN;TEC;ABI2;ERBB4;KDR;ABL2;FYN;TEK;JAK3;LINC00598;FGFR2
inositol phosphate-mediated signaling (GO:0048016)	10/20	0.00826219	0.72693	0	0	2.14638	10.2942	NFAT5;PPP3CA;PPP3R1;INPP5A;PPP3CC;DHX8;NFATC3;PLCE1;NMUR2;NFATC4
cyclic-nucleotide-mediated signaling (GO:0019935)	14/32	0.00837806	0.724631	0	0	1.87809	8.98127	GUCY1B3;GUCY1B2;KSR1;PDE4D;AKAP6;ADCY2;AHR;ADCY5;RIMS2;MAPK7;ADGRG6;NDUFS4;PDE3A;CD36
vacuolar transport (GO:0007034)	13/29	0.00858556	0.730202	0	0	1.92434	9.1554	BECN1;TMEM50A;GOSR2;VPS13C;VPS13D;PCSK9;CLN3;NEDD4;VPS52;VPS41;VPS54;ATP6V0D1;ARSB
cellular response to ammonium ion (GO:0071242)	11/23	0.00858659	0.718318	0	0	2.05306	9.76755	GABRB3;GABRB2;CRHBP;DIAPH1;GABRB1;DHX8;CASP6;LRRK2;OPRM1;GABPA;ATF4
positive regulation of ion transmembrane transporter activity (GO:0032414)	11/23	0.00858659	0.706732	0	0	2.05306	9.76755	TRPC6;ABCB1;ACTN2;COX17;AKAP9;ATP1B3;GLRX;ANK2;DMD;ANK3;CFTR
cellular response to amyloid-beta (GO:1904646)	11/23	0.00858659	0.695514	0	0	2.05306	9.76755	NGFR;GSK3B;PRNP;LRP1;CACNA2D1;CACNA1A;FPR2;PSEN1;CD36;TLR4;IGF1R
cell-cell adhesion mediated by cadherin (GO:0044331)	11/23	0.00858659	0.684646	0	0	2.05306	9.76755	CDH6;FER;CDH2;CDH20;CDH10;CDH22;CDH11;CDH12;CDH13;CDH8;CDH19
angiotensin-activated signaling pathway (GO:0038166)	5/7	0.00935909	0.734761	0	0	3.06626	14.3238	AHCYL1;CA2;ACTN2;CAV1;AGTR1
cellular response to histamine (GO:0071420)	5/7	0.00935909	0.723628	0	0	3.06626	14.3238	GABRB3;DIAPH1;GABRB2;GABRB1;DHX8
positive regulation of histone H4 acetylation (GO:0090240)	5/7	0.00935909	0.712827	0	0	3.06626	14.3238	SMARCB1;AUTS2;PIH1D1;KAT7;BRCA1
regulation of endothelial cell proliferation (GO:0001936)	28/79	0.00975573	0.73211	0	0	1.52149	7.04433	NRP1;BMPR2;ATP5A1;PTPRM;THBS1;NRAS;APOH;AKT3;KDR;PPP1R16B;ZNF580;CAV2;CAV1;ARNT;VEGFC;PROX1;SULF1;TGFBR1;BMP4;NELL2;AIMP1;NR4A1;BMP2;NF1;CNTN1;CDH13;PRKD2;TEK
cell-cell junction assembly (GO:0007043)	28/79	0.00975573	0.7215	0	0	1.52149	7.04433	FBF1;CLDN1;CDH8;CDH6;GJC1;FLCN;CDH2;POF1B;CDH20;CDH22;EPB41L3;CTNNA1;PRKCI;MPP5;GRHL2;MPP7;TJP1;DLG1;APC;PARD3;CDH10;CDH11;RAB13;CDH12;DSG1;CDH13;VCL;CDH19
axon guidance (GO:0007411)	50/158	0.00984022	0.717352	0	0	1.35847	6.27787	ROBO2;NRP1;SH3KBP1;USP33;PTPRO;PTPRM;ROBO1;ALCAM;RPS6KA5;OPHN1;KIF5C;KIF5B;PLXNC1;DCC;GAB1;FRS2;UNC5C;GFRA1;GAB2;GAP43;PIK3CA;DOK6;FEZ2;SHC3;SEMA3C;NRXN1;SEMA3A;NRXN3;PIK3R1;EFNB2;NRAS;RELN;MAPK7;SLIT1;NCAM1;FYN;SLIT2;VASP;NGFR;BDNF;SIAH2;SIAH1;RANBP9;L1CAM;PTK2;NELL2;DAB1;NFIB;GRB2;CNTN4
plasma membrane bounded cell projection organization (GO:0120036)	39/118	0.0099051	0.711912	0	0	1.4188	6.54732	CFAP61;GPM6A;CNTNAP2;GSK3B;NLGN1;PLEK;PTPRM;FRY;PPP1R9A;CFAP126;BLOC1S6;OPHN1;RAB25;FLRT3;MAP2;NPY;STMN1;TMEM108;MAP4;STX3;SH3GL2;LYN;PLEKHA1;PRMT1;TPM1;L1CAM;POU4F1;RAB11A;UHMK1;TTC17;FAM161A;VAPA;NEDD4;CDH11;RAB13;CNTN4;ATXN10;LRP12;FRYL
proteasomal protein catabolic process (GO:0010498)	71/237	0.0104365	0.739684	0	0	1.28602	5.8674	GSK3B;RNF11;UBXN1;UBXN2A;UBE2D3;KIF14;LTN1;UBE3A;CDC20;PSMD6;UCHL1;MAEA;PSMD4;CDC26;CDC27;RNF111;FBXW11;ARMC8;PPP2R5C;TOPORS;RNF41;PSMA3;PSMA1;TBL1XR1;HECW2;DDIT3;HECW1;BIRC2;PSMD12;RNF34;ANAPC16;CUL3;SEL1L;DERL1;CUL1;NEDD4L;ANAPC10;ARNTL;PSMB6;ATXN3;PSMB5;BTBD1;PCBP2;UBC;PSMF1;BUB3;RFFL;ATE1;UBE2B;SMURF2;CSNK1A1;RHBDD1;SIAH1;WWP2;BFAR;UBE2A;BTBD9;PSMB8;KLHL20;CUL4A;UBE2W;PSMC5;ITCH;PSMC3;APC;PSM…
L-alpha-amino acid transmembrane transport (GO:1902475)	8/15	0.0111818	0.781652	0	0	2.28948	10.2877	SLC25A18;SLC1A1;SLC1A2;SLC1A3;SLC25A12;SLC36A4;SLC7A2;SLC25A13
regulation of cartilage development (GO:0061035)	8/15	0.0111818	0.771089	0	0	2.28948	10.2877	BMP4;BMP2;BMPR2;SCIN;TRPS1;BMPR1B;SOX6;SOX5
negative regulation of adherens junction organization (GO:1903392)	8/15	0.0111818	0.760808	0	0	2.28948	10.2877	BCAS3;RCC2;DLC1;RDX;PTEN;THBS1;ARHGAP6;PHLDB2
neuron projection morphogenesis (GO:0048812)	51/163	0.0116038	0.779136	0	0	1.34314	5.98558	NCKAP1;CNTNAP2;CTNND2;LRRK2;PTEN;WASL;DOCK10;ALCAM;NRCAM;ZNF365;DCC;RHOG;RHOH;ANK3;PAX2;SHTN1;IMPACT;SLC9A6;PARD3;MAP1B;TNIK;SGK1;DSCAML1;GPM6A;NLGN1;SDC2;ATL1;IQGAP1;LRP2;NYAP2;FLRT3;MAP2;EPYC;EPB41L3;SLIT1;SLITRK6;SLIT2;CTNNA2;PAK3;FARP1;LRRN2;BDNF;LUM;DCDC2;POU4F1;DCLK1;LRFN2;LRFN5;OGN;CNTN4;FGFR2
positive regulation of protein localization to cell periphery (GO:1904377)	18/46	0.0117992	0.781964	0	0	1.67978	7.45775	DPP10;PRKCI;LRP1;EPB41;PRKCE;ARHGEF16;RHOG;PIK3R1;SORBS1;EFCAB7;EGFR;GNAI1;DLG1;IFNG;KIF5B;PTPN9;STX3;PLS1
negative regulation of endothelial cell proliferation (GO:0001937)	13/30	0.011973	0.783309	0	0	1.8602	8.23157	NGFR;MEF2C;FLT1;CAV2;CAV1;ATP5A1;PTPRM;SULF1;THBS1;AIMP1;APOH;NF1;PPARG
regulation of cardiac muscle cell proliferation (GO:0060043)	9/18	0.0121169	0.782693	0	0	2.14638	9.47231	TGFBR3;MEF2C;ERBB4;PIM1;GLI1;RBPJ;TGFBR1;FGFR2;BMPR1A
regulation of neurotransmitter secretion (GO:0046928)	12/27	0.012353	0.78797	0	0	1.9079	8.38302	RIMS2;RIMS1;STX1B;RIMS4;MEF2C;PNKD;MCTP1;SYT11;FMR1;LRRK2;CPLX2;SNCAIP
regulation of interleukin-2 production (GO:0032663)	10/21	0.012525	0.789075	0	0	2.04417	8.95354	PRNP;NAV3;PDE4D;TRAF6;PDE4B;PRKD2;TANK;FOXP3;MAP3K7;RUNX1
dendritic spine organization (GO:0097061)	11/24	0.0125649	0.781936	0	0	1.96752	8.61152	DOCK10;PRNP;INSR;CTNND2;PTEN;PICK1;FYN;WASL;PAK3;IGF1R;ZNF365
regulation of cellular senescence (GO:2000772)	11/24	0.0125649	0.772515	0	0	1.96752	8.61152	MAP3K3;ARG2;RBL1;CDK6;NEK4;AKT3;HMGA1;ZKSCAN3;HMGA2;EEF1E1;ARNTL
positive regulation of macromolecule biosynthetic process (GO:0010557)	45/142	0.0134087	0.814582	0	0	1.36038	5.86577	MTPN;PCNA;LDB1;IRS1;DHX9;FMR1;EIF4A3;GBA;FAM129A;DBF4B;GLI1;THBS1;EGFR;IGF1R;FXR1;RPS4X;EPM2AIP1;HSPH1;PDGFC;KDR;TGFB2;XBP1;PRMT1;EGF;HGF;INSR;SAMD4A;SORBS1;BMP4;KITLG;BCL3;PRR16;HNRNPD;CD28;RAB3GAP2;PRKD2;EIF3E;DNA2;CALR;VIM;CPEB3;EIF3C;TLR4;FGF10;TLR2
central nervous system development (GO:0007417)	65/217	0.0138033	0.828684	0	0	1.28585	5.50711	ROBO2;NCKAP1;CNTNAP2;COX7B;THRA;NCAN;FMR1;CHD7;ATN1;PTEN;UBE3A;JRKL;HNMT;HAPLN1;RPS6KA3;CDH2;DNER;PHGDH;NRCAM;JARID2;SH3GL2;CDK5RAP2;SLC6A17;NCOA6;SHROOM2;PROX1;HSPG2;POU3F3;SHROOM4;VCAN;BTD;ALDH5A1;COL4A1;IL1RAPL2;NDUFS4;RARB;AGTR2;DSCAML1;NDRG4;VCX;SPATA5;FXR1;RELN;ATXN1;PDGFC;ADAM23;SPOCK1;FYN;ASIC2;NHEJ1;LYN;CNTN6;STAT3;POU6F2;GRIN2B;GRHL2;DCLK1;AHI1;RNF103;NF1;NMUR2;SERPINI1;CNTN4;MDGA1;FGFR2
epithelial cell morphogenesis (GO:0003382)	6/10	0.0138566	0.822212	0	0	2.57566	11.0212	RILPL2;RAB25;POF1B;STC1;MET;GRHL2
mitochondrial respiratory chain complex III biogenesis (GO:0097033)	6/10	0.0138566	0.812761	0	0	2.57566	11.0212	UQCC3;UQCC2;LYRM7;UQCR10;SLC25A33;TTC19
insulin-like growth factor receptor signaling pathway (GO:0048009)	6/10	0.0138566	0.803525	0	0	2.57566	11.0212	GHR;IRS1;PIK3R1;PLCB1;GIGYF2;IGF1R
negative regulation of sodium ion transmembrane transporter activity (GO:2000650)	6/10	0.0138566	0.794497	0	0	2.57566	11.0212	HECW2;NEDD4;PRKCE;HECW1;NEDD4L;PCSK9
negative regulation of sodium ion transmembrane transport (GO:1902306)	6/10	0.0138566	0.785669	0	0	2.57566	11.0212	HECW2;NEDD4;PRKCE;HECW1;NEDD4L;PCSK9
RNA metabolic process (GO:0016070)	58/191	0.0144307	0.809227	0	0	1.30356	5.52502	FASTKD1;DQX1;CELF2;EIF4A3;ELAVL4;HNRNPR;BICD1;DUSP11;M1AP;CLP1;PAPOLG;PAPOLA;DHX16;RBM6;DDX18;HFM1;RBFOX2;RNASE6;DDX53;DDX52;GTF2F2;SND1;MRPL44;DDX19A;HNRNPUL1;XRN2;SNRPG;RBMS1;HNRNPH3;RBMS2;FTO;RNASEH2B;PCNA;DHX8;DDX24;DHX9;DDX1;STK31;ATXN1;POLR2A;POLR2B;POLR2C;PCBP2;PPP1R8;POLR2G;RBM39;HELQ;RNGTT;RBPMS;WTAP;LRPPRC;HNRNPM;HNRNPK;AGO3;HNRNPA2B1;HNRNPD;HNRNPC;DHX29
small GTPase mediated signal transduction (GO:0007264)	33/99	0.0146249	0.811206	0	0	1.43092	6.04569	DNMT1;SHC3;ARL3;RERG;CRKL;ABR;RASSF1;NRAS;GRAP2;PLCE1;SHOC2;RREB1;SAMD3;RALBP1;RAB6C;ARHGEF37;SETDB1;KSR1;SIAH2;ARHGEF38;KSR2;IPCEF1;CCNA2;SHTN1;ARHGAP31;RIT2;GNB1;CNKSR3;NF1;GRB2;RAPGEF5;RGL2;RAPGEF6
cellular respiration (GO:0045333)	21/57	0.0146985	0.806522	0	0	1.58155	6.67414	FASTKD1;FASTKD2;MDH2;MTFR1L;UQCR10;COX6A2;UQCRH;OXA1L;ALDH5A1;NR4A3;NDUFS4;LYRM7;NDUFAF2;PMPCB;NDUFS1;D2HGDH;UQCRC2;NDUFV2;PPARGC1A;COX10;SLC25A13
cellular response to peptide hormone stimulus (GO:0071375)	36/110	0.0150682	0.818012	0	0	1.40491	5.89381	HDAC5;C2CD5;IRS1;PCSK9;ADCY2;PIK3R1;HDAC9;ZFP36L1;ADCY5;CRHBP;GNG5;PRKAR2B;GNRHR;RAB8B;PRKCI;XBP1;GOT1;GNRHR2;INSR;CAV1;MYO5A;SORBS1;NR4A1;CPEB1;FER;ADCY9;NR4A3;PKM;PRKAR1B;PRKAR1A;CYP11B1;GNB1;RAB13;PPARG;SLC25A33;VAMP2
mRNA processing (GO:0006397)	82/283	0.0152293	0.818055	0	0	1.24384	5.20489	DBR1;DQX1;EIF4A3;ELAVL4;HNRNPR;CWC27;CCAR1;EFTUD2;UBL5;CLP1;SNRPD1;PCF11;RSRC1;RAVER2;PAPOLA;DHX16;SNRPD3;SNRNP35;RBM17;USP49;RBM15;SCAF11;PRPF40A;PRPF4B;THOC2;PLRG1;CRNKL1;GTF2F2;THOC7;HNRNPUL1;ZC3H11A;PRPF3;SNRPG;PPIE;SRSF4;GEMIN6;HNRNPH3;SRSF9;RBM22;DHX8;DHX9;RNMT;CSTF3;SRRT;PRCC;SNU13;U2AF1;HTATSF1;POLR2A;FIP1L1;POLR2B;POLR2C;TRA2B;PCBP2;TRA2A;POLR2G;PPARGC1A;SF3B1;SRSF10;SRSF11;CPSF7;RNGTT;R…
positive regulation of viral process (GO:0048524)	17/44	0.0162646	0.864564	0	0	1.65857	6.83126	TSG101;STAU1;DHX9;CAV2;GTF2B;SUPT5H;GTF2F2;POLR2A;MDFIC;POLR2B;POLR2C;CFL1;MVB12A;POLR2G;ZNF502;NELFA;NELFE
cardiocyte differentiation (GO:0035051)	7/13	0.0165086	0.868489	0	0	2.31149	9.48606	AKAP13;TGFB2;MYOCD;BMP2;NRG1;PROX1;NKX2-5
DNA replication-independent nucleosome organization (GO:0034724)	7/13	0.0165086	0.859627	0	0	2.31149	9.48606	SUPT16H;HIST1H4A;RBBP4;H3F3A;ATRX;HAT1;ASF1A
positive regulation of actin nucleation (GO:0051127)	7/13	0.0165086	0.850944	0	0	2.31149	9.48606	NCKAP1;SCIN;ABI2;WIPF2;WIPF3;WASL;WASF1
cellular response to ketone (GO:1901655)	12/28	0.0171195	0.873606	0	0	1.83976	7.48329	SFRP1;LARP1;ROCK2;KLF9;GNB1;SPP1;ADCY2;AHR;DCPS;GNAI1;CFTR;ADCY5
positive regulation of cellular biosynthetic process (GO:0031328)	49/159	0.017544	0.886408	0	0	1.32293	5.34865	LDB1;IRS1;FMR1;EIF4A3;GLI1;IGF1R;RPS4X;EPM2AIP1;CD36;ELOVL5;PRMT1;HGF;ARNT;ZEB2;DDAH1;IFNG;PRR16;PRKD2;AGTR2;DNA2;TLR4;PAOX;PCNA;DHX9;TYRP1;FAM129A;DBF4B;THBS1;EGFR;FXR1;PDGFC;PPARGC1A;EGF;INSR;SAMD4A;SORBS1;ASS1;KITLG;SP1;BCL3;HNRNPD;CD28;EIF3E;CALR;VIM;CPEB3;EIF3C;PTPN2;FGF10
phosphorylation (GO:0016310)	108/386	0.0176793	0.884487	0	0	1.20108	4.84681	DGKG;DGKE;GMFB;DGKD;GMFG;DGKA;TESK2;RPS6KA3;RPS6KA5;GNPTAB;RPS6KA2;AKT3;PIM1;NEK1;PIM2;ROS1;CDKL2;ACVR1;PRKCI;MAP2K1;CDKL5;DAPK1;PRKCE;DAPK2;IGFBP3;DYRK1A;ADAM10;PRPF4B;TNNI3K;VRK2;CSNK1E;BCR;PRKAR1B;CCNE1;SIK3;PRKD2;UQCRC2;TNIK;RAF1;DGKI;TXK;NLK;UQCRH;FGGY;TKFC;STK36;STK38;PGK1;MARK4;CDK17;PLK4;LYN;SRPK2;CDK19;TGFB2;NEK4;INSR;DCLK1;CDK7;BMP2;FER;CDK6;AAK1;ATM;CDK12;CDK13;MAP3K13;BMPR1B;CDK14;BMP…
positive regulation of dendrite morphogenesis (GO:0050775)	8/16	0.0178566	0.884681	0	0	2.14638	8.64002	PTPRD;CUL7;CDKL5;RELN;FBXW8;CUX1;SS18L1;IL1RAPL1
post-Golgi vesicle-mediated transport (GO:0006892)	21/58	0.0180973	0.887987	0	0	1.55428	6.23575	CHIC2;MON2;SORT1;VPS13C;GOSR2;ARL3;EXOC6B;MYO5A;KLHL20;SCFD1;MYO1B;RAB14;VPS52;EXOC4;VPS54;EXOC6;GOPC;STEAP2;EPS15;VAMP2;EXOC1
NLS-bearing protein import into nucleus (GO:0006607)	10/22	0.018249	0.886904	0	0	1.95126	7.81214	RANBP2;RERE;TRPS1;KPNA6;CBLB;KPNA5;TNPO1;KPNA2;KPNA3;KPNB1
gamma-aminobutyric acid signaling pathway (GO:0007214)	9/19	0.0183362	0.882732	0	0	2.03342	8.13138	GABRA2;GABRB3;GABRB2;GABRA1;GABRB1;GABBR1;GABRA6;GABRA3;HTR4
positive regulation of neuron apoptotic process (GO:0043525)	9/19	0.0183362	0.874482	0	0	2.03342	8.13138	SRPK2;TFAP2A;TFAP2B;PRNP;TGFB2;DDIT3;NF1;PCSK9;ATF4
regulation of myotube differentiation (GO:0010830)	9/19	0.0183362	0.866385	0	0	2.03342	8.13138	HDAC4;HDAC5;XBP1;NOV;BDNF;SMYD1;NKX2-5;HDAC9;RBM24
neuron projection development (GO:0031175)	51/167	0.0186206	0.871751	0	0	1.31096	5.22221	NCKAP1;CNTNAP2;GSK3B;CTNND2;LRRK2;PTEN;PTPRM;WASL;FRY;PPP1R9A;DOCK10;OPHN1;STMN1;TMEM108;SH3GL2;ZNF365;PRMT1;RHOG;RHOH;UHMK1;SHTN1;GAP43;SLC9A6;CDH11;TNIK;SGK1;GPM6A;NLGN1;NYAP2;CAMSAP2;BLOC1S6;FLRT3;MAP2;NPY;EPB41L3;MAP4;STX3;PAK3;LYN;BDNF;L1CAM;POU4F1;DCLK1;RAB11A;VAPA;NEDD4;RAB13;CNTN4;ATXN10;LRP12;FRYL
regulation of ossification (GO:0030278)	15/38	0.0189049	0.877015	0	0	1.69451	6.72439	HEMGN;ACVR1;TGFB2;MEF2C;BMPR2;RBPJ;PTK2;LRP6;BMP4;BMP2;SFRP1;CHSY1;ANKH;NBR1;FGFR2
nucleotide-excision repair (GO:0006289)	35/108	0.0190722	0.876808	0	0	1.39117	5.50838	PCNA;COPS7B;COPS7A;XPC;BRCA2;ATXN3;SLX4;SUMO1;POLR2A;POLR2B;POLR2C;UBC;SUMO2;POLR2G;RNF111;HMGN1;USP7;RFC3;RPA1;HUS1;FANCC;GTF2H3;DDB2;COPS4;CUL4A;COPS3;CDK7;COPS5;UVSSA;UBE2N;PPIE;TCEA1;MNAT1;FAN1;CUL4B
gene expression (GO:0010467)	114/411	0.0195593	0.891173	0	0	1.19069	4.68455	RPL4;RPL32;DQX1;EIF4A3;RPS16;RPS19;CLP1;EPC1;RPL37;RPS10;NUP214;RPL21;RPS8;RPSA;THOC2;ILF2;THOC7;THAP1;EEF1A1;HNRNPUL1;ZC3H11A;XRN2;SNRPG;SRSF4;NUP98;RPL29;RPL28;SRSF9;NUP205;DHX8;DHX9;SNU13;BAZ2B;NUP160;ATXN1;TSPAN5;RPL41;COA1;RBPMS;HARS2;ESR1;HNRNPK;COPS5;RPS29;BCL3;HNRNPD;NOX4;RPS20;DHX29;RSL24D1;FARSB;RPS23;NFKBIB;CREBZF;HBS1L;THRB;LDB1;CELF2;MRPS12;ELAVL4;SMG7;BICD1;SMG6;M1AP;DUSP11;RPS4X;MR…
nucleic acid-templated transcription (GO:0097659)	26/76	0.0200651	0.906125	0	0	1.46858	5.74034	CREBZF;GTF3C2;THRB;LDB1;GTF3C5;ATF6B;BAZ2B;POLR2A;POLR2B;POLR2C;EPC1;POLR2G;LINC00473;SWT1;ARNT;BAZ1A;BAZ1B;ILF2;ESR1;PAX2;TOPORS;THAP1;POLR3A;BCL3;ZNF219;NFKBIB
cellular response to forskolin (GO:1904322)	5/8	0.0201844	0.903517	0	0	2.68298	10.4713	ADCY2;AHR;GNAI1;CFTR;ADCY5
negative regulation of protein homooligomerization (GO:0032463)	5/8	0.0201844	0.895661	0	0	2.68298	10.4713	RIOK3;GBA;PEX5;IAPP;PEX14
response to forskolin (GO:1904321)	5/8	0.0201844	0.88794	0	0	2.68298	10.4713	ADCY2;AHR;GNAI1;CFTR;ADCY5
regulation of striated muscle cell differentiation (GO:0051153)	5/8	0.0201844	0.88035	0	0	2.68298	10.4713	AKAP13;HDAC5;NRG1;HDAC9;RBM24
dimeric G-protein coupled receptor signaling pathway (GO:0038042)	5/8	0.0201844	0.87289	0	0	2.68298	10.4713	CALCR;IAPP;ADM;RAMP1;GRM1
ventricular trabecula myocardium morphogenesis (GO:0003222)	5/8	0.0201844	0.865555	0	0	2.68298	10.4713	TGFB2;NRG1;RBPJ;TGFBR1;BMPR1A
negative regulation of cAMP-dependent protein kinase activity (GO:2000480)	5/8	0.0201844	0.858342	0	0	2.68298	10.4713	PKIB;PRKAR1B;PRKAR1A;PRKAR2B;PKIA
negative regulation of vascular permeability (GO:0043116)	5/8	0.0201844	0.851248	0	0	2.68298	10.4713	ANGPT1;DDAH1;PDE3A;PTPRJ;SLIT2
peptidyl-lysine monomethylation (GO:0018026)	5/8	0.0201844	0.84427	0	0	2.68298	10.4713	SETD4;SETD2;SETD7;SMYD2;EHMT1
regulation of stress-activated protein kinase signaling cascade (GO:0070302)	5/8	0.0201844	0.837406	0	0	2.68298	10.4713	LYN;MAP2K1;MAP2K2;NBR1;FAS
positive regulation of cell aging (GO:0090343)	5/8	0.0201844	0.830653	0	0	2.68298	10.4713	ARG2;LMNA;HMGA1;HMGA2;EEF1E1
positive regulation of behavior (GO:0048520)	5/8	0.0201844	0.824008	0	0	2.68298	10.4713	MEF2C;NLGN1;NR4A3;SGIP1;INSL5
regulation of endothelial cell migration (GO:0010594)	24/69	0.0202322	0.819404	0	0	1.49314	5.82395	NRP1;BCAS3;BMPR2;ANGPT1;ZNF580;ROCK2;PTPRM;STC1;PROX1;THBS1;DCN;PTK2;FOXP1;BMP4;NELL2;BMPER;APOH;KDR;NF1;PRKD2;SLIT2;TEK;CALR;SASH1
regulation of synapse assembly (GO:0051963)	14/35	0.0203042	0.815845	0	0	1.71711	6.69144	ROBO2;NLGN1;MEF2C;GRID2;CLSTN2;MUSK;BDNF;NRXN1;CLSTN1;IL1RAP;PTPRD;IL1RAPL1;SLIT1;TLR2
peptidyl-tyrosine autophosphorylation (GO:0038083)	17/45	0.0205945	0.821044	0	0	1.62171	6.29667	LYN;ITK;YES1;TXK;DYRK1A;EGFR;PTK2;IGF1R;FER;TEC;GRAP2;KDR;ABL2;FYN;GRB2;JAK3;FRK
positive regulation of protein kinase B signaling (GO:0051897)	40/127	0.0208842	0.82614	0	0	1.35205	5.23077	CD86;IRS1;PTPRJ;PIK3R1;THBS1;PIK3CG;EGFR;MTDH;CALCR;FGF9;ERBB4;GCNT2;FYN;KL;TCF7L2;ANGPT1;EGF;HGF;INSR;GAB1;FRS2;NRG1;NRG2;ESR1;PTK2;TGFBR1;KITLG;PIK3CA;NRG4;CNTN1;CD28;SPRY2;IAPP;GRB2;TEK;PIK3AP1;MET;FGFR2;TSPYL5;FGF10
positive regulation of signal transduction (GO:0009967)	61/206	0.0210998	0.828249	0	0	1.27116	4.90476	SMARCB1;FLT1;MAML2;IRS1;PTEN;RBPJ;GLI1;ROBO1;RIMS2;RIMS1;ADAMTS3;TMEM108;NPTN;TNFSF11;TP63;CCBE1;PRKCI;PIH1D1;LMO3;ARNT;TGFBR1;STX1B;PPM1A;SFRP1;EVC;NOV;LANCL2;PRKD2;CD226;PHIP;TLR3;TLR2;KANK1;NLGN1;CTBP2;NRXN1;PIK3R1;PHB;RELN;STK36;TSPAN5;SASH1;CREBBP;XBP1;TGFB2;HOMER1;BDNF;STAT3;DCDC2;SULF1;TPD52L1;ASXL1;BMP2;AXL;ASXL2;CNTN1;PDCL;AAK1;FAS;TEK;FGFR2
protein polyubiquitination (GO:0000209)	81/283	0.0212399	0.827383	0	0	1.22867	4.73269	UBE3C;UBE2D3;RNF19B;UBE3A;BRCA1;FBXO22;HERC5;PSMD6;PSMD4;CDC26;CDC27;TRIM21;RNF111;HERC6;FBXW8;FBXW11;UBE2E3;UBE4A;UBE2E2;LMO7;RC3H2;TOPORS;DDB2;RNF41;PSMA3;RNF125;PSMA1;HECW2;TRAF6;HECW1;PELI1;BIRC2;PSMD12;RNF34;TNKS;CUL3;RNF180;PELI2;CUL1;NEDD4L;TANK;ANAPC10;PSMB6;PSMB5;TNKS2;RNF217;UBC;PSMF1;RFFL;SASH1;UBE2H;UBE2B;SMURF2;SIAH2;SIAH1;HUWE1;KLHL3;UBE2G1;WWP2;BFAR;UBE2A;FBXL16;FBXL14;PSMB8;KLHL20…
nucleic acid metabolic process (GO:0090304)	27/80	0.0216374	0.836482	0	0	1.44881	5.55377	EXD2;DDX24;DDX1;HNRNPR;DUSP11;RECQL5;POLR2A;ERI1;POLR2B;ERI2;POLR2C;PCBP2;POLR2G;KPNA2;RBFOX2;WTAP;GTF2F2;HNRNPM;RAD50;HNRNPK;PDE12;XRN2;HNRNPA2B1;HNRNPD;DNA2;HNRNPC;RAD9B
proteasome-mediated ubiquitin-dependent protein catabolic process (GO:0043161)	83/291	0.0216641	0.831216	0	0	1.2244	4.69201	GSK3B;RNF11;UBXN1;UBXN2A;UBE2D3;KIF14;LTN1;UBE3A;CDC20;PSMD6;UCHL1;MAEA;PSMD4;PTTG1;CDC26;CDC27;RNF111;FBXW11;UBE4A;ARMC8;PPP2R5C;TOPORS;PSMA3;PSMA1;TBL1XR1;HECW2;DDIT3;HECW1;BIRC2;RNF121;PSMD12;RNF34;ANAPC16;CUL3;SEL1L;DERL1;CUL1;NEDD4L;UBR3;UBR1;ANAPC10;ARNTL;PSMB6;ATXN3;FOXRED2;PSMB5;OS9;BTBD1;TMEM67;PCBP2;UBC;PSMF1;BUB3;RFFL;UBE2B;SMURF2;CSNK1A1;EDEM1;SIAH1;SGTA;WWP2;BFAR;UBE2A;BTBD9;PSMB8;KL…
protein deacetylation (GO:0006476)	13/32	0.0217291	0.827488	0	0	1.74394	6.67772	HDAC4;HDAC5;PRDM5;MSL3;PHB;HDAC9;BRMS1;SIN3B;MSL3P1;SIN3A;TBL1XR1;MIER1;SUDS3
protein modification by small protein removal (GO:0070646)	75/261	0.0236001	0.892084	0	0	1.23355	4.62151	OTUD5;USPL1;USP38;USP33;USP34;PTEN;BRCA1;CDC20;YY1;PSMD6;UCHL1;SENP5;PSMD4;SENP8;RUVBL1;MAP3K7;USP46;USP47;USP7;USP49;USP2;UCHL3;UCHL5;TGFBR1;DDB2;CCNA2;PSMA3;PSMA1;TRAF6;CFTR;BIRC2;OTUB1;BECN1;USP14;PSMD12;INO80D;USP16;TNKS;COPS7B;COPS7A;NOD1;FOXK1;FOXO4;TANK;SNX3;PSMB6;ATXN3;RHOT1;PSMB5;STAMBPL1;TNKS2;UBC;RIPK1;PSMF1;SUDS3;CLSPN;SMAD2;IL33;SMURF2;SIAH2;ESR1;PSMB8;COPS4;ASXL1;COPS3;PSMC5;COPS5;P…
interleukin-1-mediated signaling pathway (GO:0070498)	31/95	0.0238061	0.893252	0	0	1.4008	5.23592	PSMD12;PELI2;CUL1;NOD1;IL1RAP;PSMB6;PSMD6;RPS6KA5;PSMB5;PSMD4;UBC;PSMF1;MAP3K7;MAP3K3;CHUK;IL1R1;FBXW11;IL1R2;ST18;PSMB8;PSMA3;PSMC5;PSMA1;PSMC3;TRAF6;PSMC1;PELI1;UBE2N;TAB3;TAB2;PLCB1
protein ubiquitination involved in ubiquitin-dependent protein catabolic process (GO:0042787)	24/70	0.0241572	0.89981	0	0	1.47181	5.47979	AREL1;UBE3C;SMURF2;CUL3;UBR4;CUL1;HUWE1;RNF19B;NEDD4L;UBE3A;WWP2;KLHL24;BTBD9;CUL4A;ITCH;MAEA;BTBD1;HECW2;NEDD4;HECW1;RNF217;TRIP12;CACUL1;CUL4B
inositol lipid-mediated signaling (GO:0048017)	15/39	0.0242579	0.897015	0	0	1.65106	6.14033	IRS1;PTAFR;PIK3C2G;PIK3R1;GAB2;PIK3CG;PIK3C2B;IGF1R;INPP5F;PIK3CA;PLCH1;PI4KB;OGT;KCNH1;EXOC1
synapse assembly (GO:0007416)	22/63	0.0243331	0.893321	0	0	1.49906	5.57039	PCDHB18P;GPM6A;FARP1;GRID2;NLGN1;NLGN4X;DSCAM;BDNF;NRXN1;PTEN;PCDHB13;POU4F1;PCDHB10;PCDH17;DNM3;SDK1;CDH2;FLRT3;DNER;SLITRK6;NRCAM;PCDHB7
regulation of cardiac muscle cell contraction (GO:0086004)	11/26	0.0244904	0.892676	0	0	1.81617	6.73704	RYR2;DLG1;CAV1;PDE4D;AKAP9;PDE4B;STC1;CTNNA3;ANK2;CACNA1C;SCN5A
cytoskeleton-dependent intracellular transport (GO:0030705)	11/26	0.0244904	0.886345	0	0	1.81617	6.73704	DYNC1I2;CCDC88A;TUBA1A;MYO10;KIF5C;HOOK1;KIF5B;TUBB;KIF14;DYNLL1;DYNC1I1
calcineurin-NFAT signaling cascade (GO:0033173)	6/11	0.0245374	0.881792	0	0	2.34151	8.68128	PPP3CA;NFAT5;PPP3R1;PPP3CC;NFATC3;NFATC4
negative regulation of myotube differentiation (GO:0010832)	6/11	0.0245374	0.875626	0	0	2.34151	8.68128	HDAC4;HDAC5;XBP1;NOV;BDNF;NKX2-5
negative regulation of cellular senescence (GO:2000773)	6/11	0.0245374	0.869545	0	0	2.34151	8.68128	MAP3K3;RBL1;CDK6;AKT3;ZKSCAN3;HMGA2
regulation of serine-type endopeptidase activity (GO:1900003)	6/11	0.0245374	0.863548	0	0	2.34151	8.68128	SPINK2;CR1;SPINK8;SPINK7;SPINK13;SPINK14
regulation of cardiac muscle cell differentiation (GO:2000725)	6/11	0.0245374	0.857633	0	0	2.34151	8.68128	EFNB2;BMP2;MEF2C;MYOCD;FRS2;SOX6
regulation of cell migration (GO:0030334)	89/316	0.0246414	0.855407	0	0	1.20904	4.47747	MCTP1;FLT1;FAM89B;LDB1;ZMYND8;KIF14;PTEN;PTPRJ;MIA3;PTPRK;LDB2;RND3;MYPN;SYNE2;CCAR1;MYLK;ROBO1;IGF1R;DOCK10;FLCN;DACH1;KDR;PLXNC1;ARID2;ACVR1;SERPINB3;LMO4;FSHB;HGF;TPM1;MAGI2;ADAM10;GTPBP4;TGFBR1;RNF41;TMIGD3;SFRP1;TMEFF2;FRMD5;KIF2A;NAV3;RUFY3;SPATA13;NUMB;CDH13;SGK1;CBLL1;VCL;KANK1;SEMA3C;SEMA3A;STC1;NEXN;PRKX;SEMA3E;PRR5L;THBS1;EGFR;SDCBP;CCL7;ERBB4;PDGFD;PDGFC;LMNA;GCNT2;SLIT2;RFFL;SRGAP1;A…
negative regulation of cell migration (GO:0030336)	38/121	0.0249654	0.8608	0	0	1.34814	4.975	KANK1;NDRG4;PTPRR;MCTP1;LRP1;ZMYND8;PTEN;STC1;PTPRJ;MIA3;PTPRK;PTPRG;ROBO1;FLCN;DACH1;ARHGDIB;SLIT2;ARID2;SRGAP1;IGFBP3;TPM1;MAGI2;FUZ;MCC;SULF1;GTPBP4;RNF41;TMIGD3;SFRP1;TMEFF2;COL3A1;NAV3;DLC1;NF1;CALR;PHLDB2;VCL;BMPR1A
nucleotide-excision repair, DNA damage recognition (GO:0000715)	10/23	0.0256817	0.879555	0	0	1.86642	6.83479	COPS4;CUL4A;COPS3;COPS5;UBC;COPS7B;COPS7A;XPC;DDB2;CUL4B
regulation of cellular component movement (GO:0051270)	17/46	0.0257503	0.876026	0	0	1.58646	5.80534	LYN;ROCK2;EGF;NRG1;NRG2;EGFR;TGFBR1;PKHD1;TGFBR3;DIAPH1;CDK6;RPS19;INPP5F;ERBB4;NRG4;ABL2;RAF1
carbohydrate biosynthetic process (GO:0016051)	14/36	0.0262695	0.887771	0	0	1.66941	6.07556	GALNT7;GALNT11;B3GALNT1;GALNT6;GALNT13;GALNT4;GALNT2;GALNT18;FUT8;B3GALT2;GALNTL5;ST8SIA6;GALNTL6;ST6GALNAC5
regulation of Golgi organization (GO:1903358)	7/14	0.0264751	0.888832	0	0	2.14638	7.7947	USP6NL;MAP2K1;MAP2K2;AKAP9;PDE4DIP;CAMSAP2;RAB33B
regulation of secretion (GO:0051046)	7/14	0.0264751	0.883023	0	0	2.14638	7.7947	POFUT2;SCIN;EGF;MYO6;NRG1;SGK1;FGF10
negative regulation of focal adhesion assembly (GO:0051895)	7/14	0.0264751	0.877289	0	0	2.14638	7.7947	BCAS3;RCC2;DLC1;PTEN;THBS1;ARHGAP6;PHLDB2
cell migration involved in sprouting angiogenesis (GO:0002042)	7/14	0.0264751	0.871629	0	0	2.14638	7.7947	EFNB2;NRP1;NR4A1;SRF;KDR;SLIT2;ROBO1
cellular response to nitrogen compound (GO:1901699)	7/14	0.0264751	0.866042	0	0	2.14638	7.7947	BLM;CPS1;RIOK3;PDE12;FMR1;ATRX;NR1H4
gliogenesis (GO:0042063)	7/14	0.0264751	0.860525	0	0	2.14638	7.7947	TGFB2;RELN;CDK6;CDH2;NFIB;PHOX2B;PAX2
positive regulation of interleukin-2 production (GO:0032743)	9/20	0.0265786	0.85842	0	0	1.93175	7.0077	CD86;PDE4D;TRAF6;CD28;PDE4B;PRKD2;TANK;MAP3K7;RUNX1
negative regulation of B cell activation (GO:0050869)	8/17	0.0269612	0.865302	0	0	2.02013	7.29943	LYN;IL10;SFRP1;CTLA4;ATM;INHBA;SAMSN1;TNFRSF21
regulation of protein kinase B signaling (GO:0051896)	49/163	0.0274832	0.876542	0	0	1.29046	4.63816	CD86;IRS1;PTEN;PTPRJ;PIK3CG;FLCN;FGF9;HGF;MAGI2;GAB1;PPP2R5B;FRS2;NRG1;PPP2R5C;NRG2;TGFBR1;RNF41;PIK3CA;NRG4;DDIT3;IAPP;MET;TSPYL5;PIK3R1;THBS1;EGFR;MTDH;PKHD1;CALCR;ERBB4;GCNT2;FYN;KL;TCF7L2;PLEKHA1;ANGPT1;EGF;INSR;ESR1;PTK2;KITLG;CNTN1;CD28;SPRY2;GRB2;TEK;PIK3AP1;FGFR2;FGF10
negative regulation of ERBB signaling pathway (GO:1901185)	16/43	0.0281075	0.890885	0	0	1.59731	5.70514	TSG101;SH3KBP1;EGF;PTPRJ;NRG1;NRG2;EGFR;ERBB4;NRG4;UBC;SPRY2;GRB2;EPS15;SH3GL2;PTPN2;LGMN
negative regulation of cellular macromolecule biosynthetic process (GO:2000113)	138/512	0.028173	0.887451	0	0	1.15703	4.12991	FMR1;EIF4A3;PRDM5;EHMT1;ARID4A;AHR;RORB;IKZF1;RBPJ;PHB2;DACH1;RPS6KA5;BASP1;MAEL;EPC1;TP63;NANOS1;RBFOX2;TLE1;DAPK1;FBXW11;ZBTB38;RFX3;ARID5B;KCTD1;FOXP3;GTPBP4;FOXP2;POU3F3;FOXP1;HIC2;EID2;SFRP1;BRMS1;ZNF93;KAT6B;DDIT3;KAT6A;ZNF318;ZFPM2;KHDRBS1;CTBP2;TSHZ3;SHMT1;PHB;GIGYF2;FXR1;LARP1;ATXN1;PRDM16;ZKSCAN3;ZNF425;SUDS3;NKX2-5;ZNF423;TFAP2A;SMAD2;HEXIM2;TFAP2B;POU2F1;SMURF2;CBX3;HMGA1;HMGA2;PRG3;S…
RNA splicing, via transesterification reactions with bulged adenosine as nucleophile (GO:0000377)	68/236	0.028249	0.884385	0	0	1.2369	4.41164	DBR1;DQX1;EIF4A3;HNRNPR;CWC27;CCAR1;EFTUD2;UBL5;CLP1;SNRPD1;PCF11;RSRC1;RAVER2;PAPOLA;DHX16;SNRPD3;SNRNP35;RBM17;USP49;RBM15;PRPF40A;PRPF4B;PLRG1;CRNKL1;GTF2F2;HNRNPUL1;PRPF3;SNRPG;PPIE;SRSF4;GEMIN6;HNRNPH3;SRSF9;RBM22;DHX8;DHX9;CSTF3;SRRT;PRCC;SNU13;U2AF1;HTATSF1;POLR2A;FIP1L1;POLR2B;POLR2C;TRA2B;PCBP2;TRA2A;POLR2G;SF3B1;SRSF10;SRSF11;CPSF7;RBPMS;CWC15;LSM5;U2SURP;LSM2;HNRNPM;NUDT21;HNRNPK;HNRNP…
oligosaccharide biosynthetic process (GO:0009312)	13/33	0.0283881	0.883319	0	0	1.69109	6.0233	GALNT7;GALNT11;B3GALNT1;GALNT6;GALNT13;GALNT4;GALNT2;GALNT18;FUT8;B3GALT2;GALNTL5;GALNTL6;ST6GALNAC5
regulation of interleukin-12 production (GO:0032655)	13/33	0.0283881	0.877965	0	0	1.69109	6.0233	IL10;THBS1;HSPD1;FOXP1;CD40LG;IFNG;IL12B;TIGIT;PLCB1;JAK3;TLR4;TLR3;TLR2
activation of MAPKK activity (GO:0000186)	13/33	0.0283881	0.872676	0	0	1.69109	6.0233	LRRK2;MAP3K7CL;FRS2;TGFBR1;CRKL;BMP4;RAP1A;TAOK3;TNIK;RAF1;MAP3K13;MAP3K7;CRK
regulation of canonical Wnt signaling pathway (GO:0060828)	62/213	0.0285855	0.873484	0	0	1.24954	4.44193	GSK3B;JRK;CTNND2;LRRK2;PTPRO;CTNND1;USP34;JADE1;GLI1;PSMD6;PSMD4;RUVBL1;FAM53B;ANKRD6;USP47;SHISA6;LATS1;SFRP1;PSMA3;LATS2;CCNY;PSMA1;SDHAF2;TBL1XR1;DDIT3;HECW1;RBMS3;PSMD12;TNKS;CUL3;GSKIP;XIAP;PSEN1;MLLT3;ARNTL;LRP6;PSMB6;SCEL;PSMB5;TNKS2;UBC;PSMF1;NKX2-5;WWTR1;TCF7L2;SMURF2;CSNK1A1;SIAH2;CAV1;FZD6;FUZ;MCC;PSMB8;COL1A1;PSMC5;BMP2;PSMC3;APC;PSMC1;CDK14;LGR4;FGFR2
response to insulin (GO:0032868)	24/71	0.0286433	0.870042	0	0	1.45108	5.15543	HDAC5;C2CD5;PRKCI;XBP1;GOT1;IRS1;SORT1;INSR;PCSK9;MYO5A;PIK3R1;SORBS1;HDAC9;ZFP36L1;EPM2AIP1;CPEB1;FER;PKM;RAB13;PPARG;SLC25A33;OGT;VAMP2;RAB8B
smooth muscle tissue development (GO:0048745)	4/6	0.0292852	0.884274	0	0	2.86184	10.1042	BMP4;NF1;PROX1;MYLK
amylin receptor signaling pathway (GO:0097647)	4/6	0.0292852	0.879073	0	0	2.86184	10.1042	CALCR;IAPP;ADM;RAMP1
intracellular pH elevation (GO:0051454)	4/6	0.0292852	0.873932	0	0	2.86184	10.1042	CLN3;BCL2;SLC26A3;CFTR
histone H4-K12 acetylation (GO:0043983)	4/6	0.0292852	0.868851	0	0	2.86184	10.1042	ING4;JADE1;KAT7;JADE3
dendrite extension (GO:0097484)	4/6	0.0292852	0.863829	0	0	2.86184	10.1042	SLC9A6;AUTS2;TMEM108;SH3GL2
pyrimidine-containing compound transmembrane transport (GO:0072531)	4/6	0.0292852	0.858864	0	0	2.86184	10.1042	SLC19A3;C2ORF83;SLC25A33;SLC25A36
citrulline metabolic process (GO:0000052)	4/6	0.0292852	0.853956	0	0	2.86184	10.1042	CPS1;DDAH1;ALDH18A1;ASS1
negative regulation of cytoplasmic translation (GO:2000766)	4/6	0.0292852	0.849104	0	0	2.86184	10.1042	CPEB1;FMR1;CPEB3;CPEB4
vesicle fusion with Golgi apparatus (GO:0048280)	4/6	0.0292852	0.844307	0	0	2.86184	10.1042	GOSR2;SEC22B;SEC22A;SEC22C
ventricular compact myocardium morphogenesis (GO:0003223)	4/6	0.0292852	0.839564	0	0	2.86184	10.1042	TGFBR3;LRP2;TGFBR1;BMPR1A
positive regulation of sodium ion transmembrane transport (GO:1902307)	4/6	0.0292852	0.834874	0	0	2.86184	10.1042	NANOS1;DMD;GLRX;ANK3
positive regulation of oxidative stress-induced cell death (GO:1903209)	4/6	0.0292852	0.830235	0	0	2.86184	10.1042	MMP3;RIPK1;TLR4;SOD1
peptidyl-serine autophosphorylation (GO:0036289)	4/6	0.0292852	0.825648	0	0	2.86184	10.1042	MAP2K2;DYRK1A;ATM;RIPK1
positive regulation of fibroblast apoptotic process (GO:2000271)	4/6	0.0292852	0.821112	0	0	2.86184	10.1042	SFRP1;BCL2L11;STK17B;TP63
endoplasmic reticulum membrane organization (GO:0090158)	4/6	0.0292852	0.816625	0	0	2.86184	10.1042	ARL6IP1;ATL1;ATL2;TRDN
transmembrane receptor protein tyrosine phosphatase signaling pathway (GO:0007185)	4/6	0.0292852	0.812187	0	0	2.86184	10.1042	PTPRD;TRIO;FRS2;PTN
heparan sulfate proteoglycan biosynthetic process, polysaccharide chain biosynthetic process (GO:0015014)	4/6	0.0292852	0.807797	0	0	2.86184	10.1042	CSGALNACT1;EXT1;EXT2;NDST3
modification-dependent protein catabolic process (GO:0019941)	43/141	0.0294253	0.807298	0	0	1.30914	4.6159	RNF11;RNF34;UHRF1;CUL3;USP33;UBE2D3;UBR4;NEDD4L;UBR3;RCHY1;FBXO22;ATXN3;OS9;UBC;RNF217;PSMF1;FBXO8;RFFL;RANBP2;RNF43;UBE2H;XBP1;AREL1;UBE2B;SMURF2;SIAH1;UBE4A;BFAR;KLHL3;UBE2G1;UBE2A;FBXL14;TOPORS;COPS3;ITCH;RNF125;NEDD4;KLHL8;MDM2;RLIM;UBA1;TRIP12;FBXL7
positive regulation of transcription from RNA polymerase II promoter (GO:0045944)	221/848	0.0294284	0.803066	0	0	1.11875	3.94449	PID1;SMARCB1;MAML2;IKZF1;RBPJ;IKZF2;ELK1;RPS6KA3;RPS6KA5;CREB3L4;ZMIZ2;TNFSF11;EPC1;KAT7;CCNL1;IER5;TP63;RNF111;ACVR1;MEF2C;RFX3;EBF2;HFE2;EBF3;HNF1A;RUNX1;DDIT3;TBPL1;PRKD2;ZFPM2;HOXB7;SKAP1;ATF4;BEX1;CTBP2;DHX9;TXK;PIK3R1;PPP3R1;MYO6;PRDM16;NKX2-5;PPARGC1A;RREB1;NGFR;WWTR1;ZNF143;CREBBP;XBP1;SS18L1;EAF2;NFATC3;SMARCA2;PBX1;ST18;NFATC4;MLLT10;HNRNPK;CDK12;CDK13;SIM1;SIM2;CSRNP2;CSRNP3;PTPRN;TCF2…
positive regulation of DNA metabolic process (GO:0051054)	27/82	0.0297265	0.806885	0	0	1.41347	4.96937	DNMT1;PCNA;PPP1R10;DHX9;BRCA1;DBF4B;GLI1;EGFR;IGF1R;MECP2;PDGFC;USP7;SETDB1;EYA1;HGF;INSR;H2AFX;ATRX;EYA4;KITLG;RAD50;APLF;UBE2N;PRKD2;DNA2;CALR;FGF10
regulation of G2/M transition of mitotic cell cycle (GO:0010389)	45/149	0.0310169	0.837457	0	0	1.29647	4.50294	DYNC1I2;PSMD12;DCTN2;CUL1;KIF14;DBF4B;MECP2;PSMB6;PSMD6;TUBA1A;PSMB5;PSMD4;PRKAR2B;UBC;CEP70;PSMF1;CDK5RAP2;PLK4;USP47;KCNH5;RCC2;TUBB;CDC7;CSNK1E;DYNLL1;PHOX2B;RAB11A;PSMB8;HAUS1;RAD51B;TPX2;NEDD1;PSMA3;PSMC5;CENPF;CDK6;PSMA1;PSMC3;PSMC1;AKAP9;CEP63;CEP41;SFI1;FBXL7;SDCCAG8
negative regulation of cell motility (GO:2000146)	31/97	0.031661	0.850348	0	0	1.37192	4.73677	KANK1;MCTP1;ZMYND8;PTEN;STC1;PTPRJ;MIA3;PTPRK;ROBO1;FLCN;DACH1;SPOCK3;EPPIN;SLIT2;ARID2;SRGAP1;TPM1;MAGI2;FUZ;SULF1;GTPBP4;RNF41;TMIGD3;SFRP1;FRMD5;TMEFF2;NAV3;DLC1;NF1;CRK;VCL
cellular macromolecule biosynthetic process (GO:0034645)	101/367	0.0324282	0.866393	0	0	1.18139	4.05066	RPL4;RPL32;EFTUD2;RPS16;RPS19;EPC1;KAT7;RPL37;RPS10;RPL21;RPS8;HUS1;RPSA;GTPBP2;CDC25C;ILF2;THAP1;EEF1A1;POLG2;NUP98;DNA2;RPL29;RPL28;BLM;SNU13;BAZ2B;BRIP1;ORC2;CLSPN;RPL41;COA1;CDC7;INHBA;HARS2;ESR1;EXT1;EXT2;COPS5;RPS29;BCL3;RAD17;RPS20;ATM;RAD9B;RSL24D1;FARSB;RPS23;NFKBIB;CREBZF;HBS1L;THRB;LDB1;MCM8;MRPS12;MCM10;BRCA1;ING4;RPS4X;MRPL1;EEF2K;TOP1MT;RMI2;RFC3;NCOA6;ARNT;BAZ1A;BAZ1B;TOPORS;PAX2;R…
peptidyl-tyrosine phosphorylation (GO:0018108)	26/79	0.0326579	0.867985	0	0	1.41281	4.83417	ITK;FLT1;TXK;EGFR;IGF1R;GHR;RELN;ERBB4;GRAP2;KDR;ABL2;FYN;JAK3;LYN;YES1;INSR;DYRK1A;PRLR;PTK2;FER;TEC;ABI2;GRB2;TEK;FRK;FGFR2
negative regulation of smooth muscle cell proliferation (GO:0048662)	11/27	0.0328349	0.868168	0	0	1.7489	5.97472	IL10;NDRG4;MEF2C;IFNG;IGFBP3;TPM1;OGN;PDCD4;IL12B;PPARG;PRKG1
endocytic recycling (GO:0032456)	11/27	0.0328349	0.863693	0	0	1.7489	5.97472	DENND1C;DENND1B;SNX4;EHD2;EHD4;RAB14;VPS50;VPS52;RAB13;STX6;EPS15
protein tetramerization (GO:0051262)	29/90	0.0331238	0.866825	0	0	1.38322	4.71334	RYR1;USP16;UXS1;SHMT1;SAMHD1;HSD17B10;ACACA;GLS;IGF1R;CRYZ;RPS19;TP63;GBP5;CPSF7;ACTN2;INSR;ACOT13;SOD2;GRIN2B;OXA1L;NUDT21;HIST1H4A;ALDH5A1;SYT11;CTH;CAT;ALDOA;FARSB;HCN1
regulation of sodium ion transmembrane transporter activity (GO:2000649)	14/37	0.0334342	0.870483	0	0	1.62429	5.51962	PRKCE;NEDD4L;PCSK9;GLRX;ANK3;NETO1;HECW2;NEDD4;SLMAP;HECW1;DMD;UTRN;FGF12;SCN2B
transcription, DNA-templated (GO:0006351)	98/356	0.0344058	0.891233	0	0	1.18172	3.98183	TCERG1;GTF2B;ARID4A;HSF2BP;AHR;BACH2;PTTG1;TRIM24;EPC1;SOX5;GTF2I;SUPT16H;LMO4;POLRMT;ILF2;GTF2F2;THAP1;MAF;TBPL1;ATF4;GLIS3;BAZ2B;FOXO4;HIVEP3;HIVEP2;ZBTB7B;RREB1;ZNF143;XBP1;MTERF4;EAF2;NFATC3;SUPT5H;POU2F2;ESR1;NFATC4;CDK7;COPS5;FUBP1;MAFF;BCL3;TCF4;MNAT1;NFKBIB;NFE2L2;CREBZF;BMPR2;THRB;THRA;LDB1;TRPS1;NELFA;GABPA;NELFE;TSC22D1;NCOA6;PAX3;ARNT;BAZ1A;PAX5;BAZ1B;TOPORS;PAX2;TAF6L;CREB5;GTF3C2;GT…
adherens junction organization (GO:0034332)	16/44	0.0348749	0.89882	0	0	1.56101	5.23872	CADM2;CTNND1;CDH8;CDH6;CDH2;CDH20;CDH10;CDH22;CDH11;CTNNA1;CDH12;CDH13;CDH17;VCL;RAB8B;CDH19
negative regulation of proteasomal ubiquitin-dependent protein catabolic process (GO:0032435)	10/24	0.0350509	0.898817	0	0	1.78865	5.9937	USP14;SDCBP;USP7;UBXN1;GIPC1;SGTA;RPL11;FHIT;OGT;N4BP1
double-strand break repair via homologous recombination (GO:0000724)	25/76	0.0358966	0.915902	0	0	1.41209	4.6982	SWSAP1;EXD2;BLM;AP5Z1;BRCA1;BRCA2;RAD54B;YY1;ZFYVE26;SLX4;RECQL5;CDC45;HELQ;POLN;NSMCE2;NSMCE1;RPA1;HUS1;CDC7;RAD51B;RAD52;RAD50;UBE2N;AUNIP;FAN1
ventricular cardiac muscle tissue morphogenesis (GO:0055010)	13/34	0.0364174	0.924566	0	0	1.64135	5.43732	RYR2;TGFB2;TPM1;NRG1;LRP2;PROX1;RBPJ;TGFBR1;TGFBR3;NKX2-5;ZFPM2;FGFR2;BMPR1A
short-chain fatty acid metabolic process (GO:0046459)	5/9	0.0367949	0.929527	0	0	2.38487	7.87578	ALDH5A1;PCCA;MMAA;OXSM;PCCB
vasodilation (GO:0042311)	5/9	0.0367949	0.924949	0	0	2.38487	7.87578	NANOS1;CPS1;AGTR2;SOD2;SOD1
sympathetic ganglion development (GO:0061549)	5/9	0.0367949	0.920414	0	0	2.38487	7.87578	NELL2;NRP1;FZD3;SEMA3A;PHOX2B
endothelial cell chemotaxis (GO:0035767)	5/9	0.0367949	0.915925	0	0	2.38487	7.87578	NRP1;NR4A1;NOV;RAB13;CXCL13
proline transport (GO:0015824)	5/9	0.0367949	0.911478	0	0	2.38487	7.87578	SLC36A1;SLC6A17;SLC6A15;SLC1A4;SLC36A4
histone phosphorylation (GO:0016572)	5/9	0.0367949	0.907075	0	0	2.38487	7.87578	CCNA2;RPS6KA5;PRKAA2;BAZ1B;NEK11
cyclic nucleotide catabolic process (GO:0009214)	5/9	0.0367949	0.902714	0	0	2.38487	7.87578	PDE4D;PDE4B;PDE3A;PDE4A;PDE5A
negative regulation of interleukin-17 production (GO:0032700)	5/9	0.0367949	0.898395	0	0	2.38487	7.87578	PRNP;IFNG;IL12B;TLR4;FOXP3
small RNA loading onto RISC (GO:0070922)	5/9	0.0367949	0.894117	0	0	2.38487	7.87578	AGO3;DHX9;CLP1;ADAR;TARBP2
regulation of organ growth (GO:0046620)	5/9	0.0367949	0.889879	0	0	2.38487	7.87578	LATS1;LATS2;WWC2;PTEN;SOD1
protein O-linked glycosylation via threonine (GO:0018243)	9/21	0.0371187	0.893476	0	0	1.83976	6.05949	GALNT7;GALNT6;GALNT11;GALNT13;GALNT4;GALNT2;GALNT18;GALNTL5;GALNTL6
synaptic transmission, glutamatergic (GO:0035249)	9/21	0.0371187	0.889281	0	0	1.83976	6.05949	GRIA1;NAPB;GRIA2;GRID2;GRIK4;SLC1A4;GRIK2;CDH8;GRIA4
transcription from RNA polymerase II promoter (GO:0006366)	130/485	0.0377395	0.899928	0	0	1.15064	3.7707	TCERG1;MAML2;GTF2B;EIF4A3;ARID4A;PHAX;RORA;HSF2BP;AHR;RORB;RBPJ;BACH2;LSM10;PTTG1;CLP1;PAPOLA;TRIM24;SNRPD3;GTF2I;SOX5;SUPT16H;LMO4;THOC2;GTF2F2;THOC7;MED7;MAF;ZC3H11A;DDIT3;SNRPG;TBPL1;SRSF4;ATF4;SRSF9;CSTF3;GLIS3;ZBTB1;FOXO4;HIVEP3;HIVEP2;ZBTB7B;PPARGC1A;RREB1;ZNF143;WWTR1;CREBBP;XBP1;CPSF7;POU2F1;NFATC3;EAF2;ESRRG;SUPT5H;POU2F2;ELL2;ESR1;ESR2;NR2F6;NFATC4;NR4A1;CDK7;COPS5;NR4A3;SP1;FUBP1;MAFF;…
regulation of cell proliferation (GO:0042127)	193/740	0.0385407	0.914759	0	0	1.1196	3.64546	SMARCB1;CCAR1;CRKL;CAPNS1;RPS6KA2;KDR;IER5;RBFOX2;GML;P3H2;P3H3;GTPBP4;EID2;SFRP1;AGTR1;TSPYL5;CTBP2;TXK;CDCA7;PKHD1;PDGFD;PDGFC;SSR1;NKX2-5;LYN;SRPK2;NGFR;WWTR1;XBP1;YES1;INSR;IL31RA;CDC7;PPBP;SMARCA2;ST18;PTK2;CCDC88A;AGO3;ACER3;SPDYA;NOX4;GRB2;CALR;CDK13;ITK;TENM1;KIF14;PTPRJ;PTPRK;BRCA1;GLI1;BRCA2;MECP2;ING4;JAK3;SERPINB3;IL10;PBRM1;PRMT1;FSHB;RHOG;WNT9A;EMP3;GAB2;PROX1;OSMR;EEF1E1;SGK1;CACUL…
DNA recombination (GO:0006310)	19/55	0.038743	0.915303	0	0	1.48296	4.8208	RMI2;BLM;NCOA6;ATRX;RPA1;BRCA1;BRCA2;RBPJ;TSN;RAD54B;RAD51B;RAD52;BRIP1;RAD50;RECQL5;RAD54L;ATM;DNA2;RAG1
protein K48-linked ubiquitination (GO:0070936)	17/48	0.0388747	0.914182	0	0	1.52035	4.93722	UBE2H;RNF34;UBE2B;UBE2E3;UBE2D3;NEDD4L;UBE2E2;UBE3A;KLHL3;BFAR;UBE2G1;UBE2A;TOPORS;ITCH;UBE2T;PELI1;RFFL
positive regulation of cardiocyte differentiation (GO:1905209)	6/12	0.0395608	0.92605	0	0	2.14638	6.93264	EFNB2;TGFB2;MEF2C;MYOCD;SEMA3C;NKX2-5
negative regulation of vascular smooth muscle cell proliferation (GO:1904706)	6/12	0.0395608	0.921821	0	0	2.14638	6.93264	IL10;MEF2C;TPM1;PDCD4;PPARG;PRKG1
calcineurin-mediated signaling (GO:0097720)	6/12	0.0395608	0.917631	0	0	2.14638	6.93264	NFAT5;PPP3CA;PPP3R1;PPP3CC;NFATC3;NFATC4
regulation of fertilization (GO:0080154)	7/15	0.0398568	0.920313	0	0	2.00329	6.45553	SPINK2;SPINK8;SPINK7;SPINK13;LHFPL2;PLCB1;SPINK14
heparan sulfate proteoglycan biosynthetic process (GO:0015012)	7/15	0.0398568	0.916168	0	0	2.00329	6.45553	CSGALNACT1;HS3ST3B1;EXT1;EXT2;GLCE;NDST3;HS6ST3
protein modification by small protein conjugation (GO:0032446)	108/398	0.0399671	0.914583	0	0	1.16487	3.75054	UBE3C;UBE2D3;KLHL32;UBE3A;BACH2;KLHL31;HERC5;HERC4;KIAA1586;TRIM24;TRIM21;RNF111;HERC6;NUP214;ATG3;RNF43;USP7;AREL1;FBXW8;FBXW11;UBE2E3;ATG10;MITF;LMO7;PIAS2;CCNB1IP1;HECW2;HECW1;NUP98;CBLL1;NUP205;CUL7;L3MBTL2;ANAPC16;CUL3;CUL1;NEDD4L;UBR3;UBR1;KLHL13;NUP160;HLTF;UBC;UBE2H;UBE2B;SMURF2;BCL11A;UBE2A;KLHL24;KLHL20;UBE2W;RNF103;UBE2T;UVSSA;MDM2;UBE2N;FBXL3;UBA1;FBXL5;FBXL7;NFE2L2;TOP2B;DET1;RNF11;H…
regulation of intracellular signal transduction (GO:1902531)	114/422	0.0401203	0.913991	0	0	1.15966	3.72931	TRIO;FAM13B;ITSN1;FAM13A;EHMT1;ARHGAP39;OPHN1;ARHGDIB;PIP4K2A;TNFSF11;ROS1;TP63;PPP1R16B;SUPT16H;RALBP1;STARD8;DAPK2;HUS1;VRK2;RNF41;BCR;TIAM2;KAT6A;PRKD2;DNA2;BLM;NOP2;ARHGAP15;KALRN;PKHD1;ABR;BRIP1;RHOT1;NLRP9;RACGAP1;UBC;SMYD2;PIP5K1A;PIP5K1B;A2M;SRGAP1;BANP;LYN;PLK3;STARD13;TGFB2;SPHKAP;INHBA;ARHGAP25;ARHGAP24;NET1;BMP4;TPX2;BMP3;ARHGAP31;BMP2;MDM2;RAD17;MDM4;ATM;RAD9B;SETD9;RASGRF2;LRRK2;HSP…
positive regulation of neuron death (GO:1901216)	14/38	0.0419096	0.95051	0	0	1.58155	5.01704	SRPK2;TFAP2A;GSK3B;TFAP2B;PRNP;TGFB2;PCSK9;GRIN2B;EFNB2;DDIT3;NF1;FYN;TLR4;ATF4
protein K11-linked ubiquitination (GO:0070979)	11/28	0.0430037	0.971009	0	0	1.68644	5.30634	UBE2W;UBE2H;UBE2B;CDC26;UBE2E3;UBE2T;UBE2D3;CDC27;UBE2E2;UBE2A;ANAPC10
neuron projection extension (GO:1990138)	11/28	0.0430037	0.966731	0	0	1.68644	5.30634	NELL2;NRP1;IMPACT;ALCAM;AUTS2;SLC9A6;FLRT3;SEMA3A;TMEM108;IQGAP1;SH3GL2
mRNA splicing, via spliceosome (GO:0000398)	73/261	0.044381	0.993318	0	0	1.20066	3.73998	DBR1;DQX1;EIF4A3;HNRNPR;CWC27;CCAR1;EFTUD2;UBL5;CLP1;SNRPD1;PCF11;RSRC1;RAVER2;PAPOLA;DHX16;SNRPD3;SNRNP35;RBM17;USP49;RBM15;SCAF11;PRPF40A;PRPF4B;PLRG1;CRNKL1;GTF2F2;HNRNPUL1;PRPF3;SNRPG;PPIE;SRSF4;GEMIN6;HNRNPH3;SRSF9;RBM22;DHX8;DHX9;CSTF3;DDX1;SRRT;PRCC;SNU13;U2AF1;HTATSF1;POLR2A;FIP1L1;POLR2B;POLR2C;TRA2B;PCBP2;TRA2A;POLR2G;SF3B1;SRSF10;DCPS;SRSF11;SRPK2;CPSF7;RBPMS;CWC15;LSM5;U2SURP;LSM2;HNR…
kidney development (GO:0001822)	21/63	0.0449762	1	0	0	1.43092	4.43818	ROBO2;TFAP2A;TFAP2B;TGFB2;ARL3;GREB1L;PCSK9;TCF21;PRKX;PROX1;SULF1;PCSK5;TGFBR1;PAX2;PKHD1;BMP4;CENPF;ITGA8;AGTR1;NF1;FGF10
regulation of sodium ion transport (GO:0002028)	13/35	0.0459388	1	0	0	1.59446	4.91163	NANOS1;AHCYL1;ATP2B4;ANK3;NKAIN2;DLG1;NKAIN3;NEDD4;SLMAP;CNKSR3;SCN5A;NKX2-5;FGF12
lipid phosphorylation (GO:0046834)	13/35	0.0459388	1	0	0	1.59446	4.91163	DGKG;DGKE;DGKD;DGKA;PIK3R3;PIK3C2G;PIK3R1;PIK3CG;PIK3C2B;PIK3CA;PI4KB;DGKI;PI4K2A
positive regulation of DNA replication (GO:0045740)	13/35	0.0459388	1	0	0	1.59446	4.91163	PCNA;DHX9;INSR;DBF4B;GLI1;EGFR;IGF1R;BMP4;KITLG;PDGFC;DNA2;CALR;FGF10
apical junction assembly (GO:0043297)	13/35	0.0459388	1	0	0	1.59446	4.91163	PRKCI;FBF1;MPP5;CLDN1;GRHL2;MPP7;DLG1;POF1B;APC;PARD3;RAB13;CTNNA1;VCL
phosphatidylinositol-mediated signaling (GO:0048015)	19/56	0.0462197	1	0	0	1.45647	4.47771	PLEKHA1;IRS1;PTAFR;PIK3C2G;GAB2;PIK3R1;NYAP2;PIK3CG;PIK3C2B;IGF1R;ZFP36L1;PIK3CA;INPP5F;NF1;PLCH1;PI4KB;OGT;KCNH1;EXOC1
modulation of excitatory postsynaptic potential (GO:0098815)	10/25	0.0465527	1	0	0	1.71711	5.26666	RIMS2;RIMS1;STX1B;NLGN1;RELN;NLGN4X;LRRK2;NRXN1;PTEN;TMEM108
regulation of vascular smooth muscle cell proliferation (GO:1904705)	10/25	0.0465527	1	0	0	1.71711	5.26666	IL10;MEF2C;FGF9;TPM1;FOXJ2;PDCD4;PPARG;MEF2D;PRKG1;BMPR1A
L-amino acid transport (GO:0015807)	10/25	0.0465527	1	0	0	1.71711	5.26666	SLC36A1;SLC6A17;SLC1A1;SLC1A2;ARL6IP5;SLC1A3;SLC1A4;SLC25A12;SLC36A4;SLC25A13
nucleotide-binding domain, leucine rich repeat containing receptor signaling pathway (GO:0035872)	10/25	0.0465527	0.998146	0	0	1.71711	5.26666	ITCH;RNF34;CHUK;TRAF6;UBC;UBE2N;TAB3;NOD1;TAB2;MAP3K7
regulation of protein modification process (GO:0031399)	15/42	0.0470446	1	0	0	1.53313	4.68626	LYN;PPP1R16B;STAT2;ATG10;HSPB1;PTK2;FLCN;SPRED2;CCDC88A;FER;NDUFS4;PHIP;FNIP1;FNIP2;ATG7
positive regulation of endothelial cell proliferation (GO:0001938)	22/67	0.0478371	1	0	0	1.40957	4.28501	PPP1R16B;NRP1;BMPR2;ZNF580;ARNT;VEGFC;PROX1;TGFBR1;BMP4;NELL2;NR4A1;NRAS;APELA;BMP2;SP1;AKT3;KDR;AGTR1;CNTN1;CDH13;PRKD2;TEK
regulation of neuron apoptotic process (GO:0043523)	28/89	0.0478692	1	0	0	1.35053	4.10465	KIF14;PCSK9;NDNF;CLN3;TRIM2;PPARGC1A;TP63;TFAP2A;SRPK2;TFAP2B;PRNP;PRKCI;MEF2C;GRID2;TGFB2;EGLN3;EGLN2;KDM2B;BDNF;SOD2;POU4F1;SOD1;DDIT3;BCL2;NF1;ATF4;CPEB4;LGMN
positive regulation of translation (GO:0045727)	25/78	0.0482499	1	0	0	1.37589	4.17081	KHDRBS1;USP16;DHX9;FMR1;RMND1;EIF4A3;FAM129A;THBS1;RPS4X;FXR1;POLR2G;MRPS27;UQCC2;SAMD4A;UHMK1;DAZL;BCL3;PRR16;CD28;HNRNPD;PPARG;EIF3E;VIM;CPEB3;EIF3C
regulation of phosphorylation (GO:0042325)	36/119	0.0482949	1	0	0	1.29865	3.93547	NRP1;NUP205;LDB1;HSPB1;PSEN1;LDB2;THBS1;NUP160;EGFR;SDCBP;FLCN;KCTD20;NUP43;FNIP1;FNIP2;NUP214;LYN;RANBP2;CDKN2C;DSCAM;UQCC2;EGF;PTGES3;STAT2;INHBA;DYNLL1;PTK2;BMP4;CCDC88A;FER;NDUFS4;RAD17;PHIP;NUP98;OGT;SLC25A33
cotranslational protein targeting to membrane (GO:0006613)	29/93	0.0497098	1	0	0	1.3386	4.01789	RPL4;RPL32;ARL6IP1;MRPS12;RPL11;SRP54;SRP14;RPS4X;RPS16;RPS15A;RPS19;SRP72;RPL14;RPL13;SSR1;RPL37;RPS10;RPL17;RPL19;RPL41;RPL21;RPS8;RPSA;RPS29;RPL37A;RPS20;RPL29;RPL28;RPS23
protein O-linked glycosylation via serine (GO:0018242)	9/22	0.0501824	1	0	0	1.75613	5.25451	GALNT7;GALNT6;GALNT11;GALNT13;GALNT4;GALNT2;GALNT18;GALNTL5;GALNTL6
7-methylguanosine RNA capping (GO:0009452)	12/32	0.0503426	1	0	0	1.60979	4.8115	CDK7;RNGTT;POLR2A;RNMT;POLR2B;POLR2C;FAM103A1;POLR2G;GTF2H3;SUPT5H;MNAT1;GTF2F2
positive regulation of telomere maintenance (GO:0032206)	12/32	0.0503426	1	0	0	1.60979	4.8115	PKIB;RAD50;SLX4;TNKS2;TNKS;PPP1R10;ATRX;HNRNPA2B1;HNRNPD;NAF1;ATM;MAP2K7
7-methylguanosine mRNA capping (GO:0006370)	12/32	0.0503426	1	0	0	1.60979	4.8115	CDK7;RNGTT;POLR2A;RNMT;POLR2B;POLR2C;FAM103A1;POLR2G;GTF2H3;SUPT5H;MNAT1;GTF2F2
recombinational repair (GO:0000725)	23/71	0.0505347	1	0	0	1.39061	4.15112	SWSAP1;EXD2;BLM;HELQ;AP5Z1;POLN;NSMCE2;NSMCE1;RPA1;HUS1;BRCA1;BRCA2;RAD54B;YY1;RAD51B;RAD52;ZFYVE26;RAD50;SLX4;RECQL5;UBE2N;AUNIP;FAN1
histone acetylation (GO:0016573)	23/71	0.0505347	1	0	0	1.39061	4.15112	NAA50;CREBBP;TEX30;BRPF3;JADE1;MSL3;YEATS4;JADE3;ELP4;BRCA2;ING4;TAF6L;MSL3P1;KAT6B;KAT6A;RUVBL1;HAT1;TADA3;MBIP;EPC1;TADA1;KAT7;MAP3K7
regulation of cation channel activity (GO:2001257)	23/71	0.0505347	1	0	0	1.39061	4.15112	KCNG1;NANOS1;MEF2C;NLGN1;AHNAK;HOMER1;ACTN2;DAPK1;PDE4D;KCNAB1;ANK2;OPRM1;ANK3;SHISA6;CRHBP;DLG1;RELN;NETO1;SLMAP;DMD;CACNG3;FGF12;VAMP2
regulation of plasma membrane bounded cell projection assembly (GO:0120032)	14/39	0.0517945	1	0	0	1.54099	4.56206	PPP1R16B;ATG3;MYO10;IFT140;FMR1;CAV1;RDX;TWF1;DCDC2;SSH2;SH3YL1;GAP43;FER;ATG5
endothelial cell development (GO:0001885)	8/19	0.053746	1	0	0	1.80748	5.28414	PPP1R16B;RAP1B;RAP1A;PDE4D;RDX;STC1;F2RL1;MET
morphogenesis of an epithelium (GO:0002009)	8/19	0.053746	1	0	0	1.80748	5.28414	AHI1;KDM2B;RIPK4;PRKX;MPP5;FGFR2;VCL;LRP6
striated muscle cell differentiation (GO:0051146)	8/19	0.053746	1	0	0	1.80748	5.28414	AKAP13;MEF2C;MYOCD;BMP2;SORT1;NRG1;PROX1;NKX2-5
negative regulation of cell junction assembly (GO:1901889)	8/19	0.053746	1	0	0	1.80748	5.28414	BCAS3;ROCK2;RCC2;DLC1;PTEN;THBS1;ARHGAP6;PHLDB2
neuron differentiation (GO:0030182)	41/139	0.0537592	1	0	0	1.26621	3.70144	ALK;TENM1;MTPN;TENM2;ATP8A2;TENM3;TENM4;LDB1;MYT1L;FMR1;SRF;PCSK9;RORB;LRP6;FXR1;NEUROD4;OPHN1;SPOCK1;PITX2;MAP2K1;MEF2C;TGFB2;XBP1;FZD3;NLGN4X;SPINK5;DCLK2;THOC2;INHBA;WNT9A;PROX1;CCSAP;USH2A;PHOX2B;TGFBR1;RUNX1;PTPRD;MAPK10;NIF3L1;LMX1A;IL1RAPL1
anterograde trans-synaptic signaling (GO:0098916)	67/240	0.053964	1	0	0	1.1984	3.49865	GABRB3;PCDHB18P;GABRB2;SNAP25;GABRB1;OR10J5;GRIK4;HTR2C;GRIK2;SLC6A2;GRM1;GRM3;GPR176;GRM7;DLGAP1;SLC12A6;SLC18A2;KCND2;NPY1R;OPRM1;SYN2;AKAP9;EXOC4;AMPH;CHRNA1;GRIA1;GRIA2;NRXN1;SLC1A1;GPR88;SLC1A2;CACNA1B;SLC1A3;CACNA1A;GABARAP;LRP6;ATXN3;SDCBP;GLRA3;NPY;KCNMB2;KCNMB3;KCNN1;ASIC2;GABRA2;GABRA1;DTNA;HOMER1;GABRA6;SYT1;GAD1;GABRA3;GAD2;PCDHB13;GRIN2B;PCDHB10;HCRTR2;DLG1;RIT2;DLG2;GIPC1;GPR149;PMP…
macromolecular complex assembly (GO:0065003)	36/120	0.0539946	1	0	0	1.28783	3.75901	YAP1;DET1;LIN7A;CAPG;IL1RAP;LAMC1;WASL;TANK;ADD2;RIMS1;REPS2;LPXN;KNTC1;DMD;WASF1;KPNA3;PPARGC1A;MDN1;CREBBP;HMGA1;PDE4DIP;RANBP9;MITF;FANCC;PEX14;OXA1L;APC;PARD3;CNKSR3;MDM2;MATN1;FAS;MDM4;APBA1;MNAT1;VAMP2
DNA replication (GO:0006260)	36/120	0.0539946	1	0	0	1.28783	3.75901	BLM;MCM8;MCM10;BRCA1;ING4;BRIP1;RECQL5;CDC45;TOP1MT;ORC2;KAT7;CLSPN;WDHD1;RFC3;RMI2;DUT;POLN;NCOA6;EGF;DONSON;RPA1;HUS1;CDC7;NAP1L1;BAZ1A;CDC25C;RAD50;POLG2;RAD17;RBMS1;MCM4;ATM;NUP98;DNA2;TOP1;RAD9B
protein homotetramerization (GO:0051289)	19/57	0.0546745	1	0	0	1.43092	4.15877	RYR1;GBP5;USP16;ACTN2;SHMT1;ACOT13;SAMHD1;SOD2;HSD17B10;ACACA;GLS;CRYZ;ALDH5A1;SYT11;CTH;CAT;ALDOA;TP63;HCN1
epidermal growth factor receptor signaling pathway (GO:0007173)	19/57	0.0546745	1	0	0	1.43092	4.15877	DGKD;SHC3;EGF;GAB1;CBLB;IQGAP1;PIK3R1;EGFR;PTK2;EPS8;NRAS;RPS6KA5;PIK3CA;REPS2;PLCE1;ABL2;GRB2;EPS15;PAG1
modulation by symbiont of host cellular process (GO:0044068)	4/7	0.0558534	1	0	0	2.45301	7.07699	KPNA5;KPNA2;KPNA3;KPNB1
fatty acid elongation, saturated fatty acid (GO:0019367)	4/7	0.0558534	1	0	0	2.45301	7.07699	ELOVL5;ELOVL2;ELOVL6;ELOVL7
regulation of interleukin-18 production (GO:0032661)	4/7	0.0558534	1	0	0	2.45301	7.07699	IL10;NLRP9;DHX9;TLR2
fatty acid elongation, polyunsaturated fatty acid (GO:0034626)	4/7	0.0558534	1	0	0	2.45301	7.07699	ELOVL5;ELOVL2;ELOVL6;ELOVL7
regulation of smooth muscle cell differentiation (GO:0051150)	4/7	0.0558534	1	0	0	2.45301	7.07699	MYOCD;SRF;FOXO4;FGFR2
glycosylceramide metabolic process (GO:0006677)	4/7	0.0558534	1	0	0	2.45301	7.07699	CLN3;ALDH5A1;ST6GALNAC3;GLA
regulation of transcription from RNA polymerase II promoter involved in heart development (GO:1901213)	4/7	0.0558534	1	0	0	2.45301	7.07699	ACVR1;BMP4;RBPJ;BMPR1A
negative regulation of cardiocyte differentiation (GO:1905208)	4/7	0.0558534	1	0	0	2.45301	7.07699	BMP2;FRS2;SOX6;EGFR
regulation of glucocorticoid receptor signaling pathway (GO:2000322)	4/7	0.0558534	1	0	0	2.45301	7.07699	LMO3;CRY1;PHB;ARNTL
ion homeostasis (GO:0050801)	4/7	0.0558534	1	0	0	2.45301	7.07699	P2RY2;SLC4A1;KLHL3;RHAG
regulation of establishment of protein localization (GO:0070201)	4/7	0.0558534	1	0	0	2.45301	7.07699	DNAJA1;SCFD1;KIAA0586;GAPVD1
positive regulation of cell migration by vascular endothelial growth factor signaling pathway (GO:0038089)	4/7	0.0558534	1	0	0	2.45301	7.07699	KDR;GAB1;HSPB1;PRKD2
pharyngeal arch artery morphogenesis (GO:0061626)	4/7	0.0558534	1	0	0	2.45301	7.07699	BMP4;TGFB2;BMPR2;BMPR1A
epithelial cell differentiation involved in kidney development (GO:0035850)	4/7	0.0558534	1	0	0	2.45301	7.07699	BMP4;MEF2C;MTSS1;PAX2
G-quadruplex DNA unwinding (GO:0044806)	4/7	0.0558534	1	0	0	2.45301	7.07699	BLM;DHX9;HNRNPA2B1;DNA2
fatty acid elongation, monounsaturated fatty acid (GO:0034625)	4/7	0.0558534	1	0	0	2.45301	7.07699	ELOVL5;ELOVL2;ELOVL6;ELOVL7
amino acid import across plasma membrane (GO:0089718)	4/7	0.0558534	1	0	0	2.45301	7.07699	SLC1A1;SLC1A2;SLC1A3;SLC7A2
myoblast fusion (GO:0007520)	4/7	0.0558534	1	0	0	2.45301	7.07699	NANOS1;ADGRB3;ADAM12;KCNH1
calcitonin family receptor signaling pathway (GO:0097646)	4/7	0.0558534	1	0	0	2.45301	7.07699	CALCR;IAPP;ADM;RAMP1
cAMP catabolic process (GO:0006198)	4/7	0.0558534	1	0	0	2.45301	7.07699	PDE4D;PDE4B;PDE3A;PDE4A
substrate-dependent cell migration, cell extension (GO:0006930)	4/7	0.0558534	1	0	0	2.45301	7.07699	NRP1;SHTN1;SDCBP;OPHN1
progesterone receptor signaling pathway (GO:0050847)	4/7	0.0558534	1	0	0	2.45301	7.07699	YAP1;NEDD4;UBE3A;PHB
fatty acid elongation, unsaturated fatty acid (GO:0019368)	4/7	0.0558534	1	0	0	2.45301	7.07699	ELOVL5;ELOVL2;ELOVL6;ELOVL7
positive regulation of cellular senescence (GO:2000774)	4/7	0.0558534	0.996573	0	0	2.45301	7.07699	ARG2;HMGA1;HMGA2;EEF1E1
axon development (GO:0061564)	29/94	0.0563949	1	0	0	1.32436	3.80805	ATL1;MTR;NREP;CAMSAP2;EPYC;SLIT1;SLITRK6;NRCAM;SLIT2;CTNNA2;PAK3;DCC;LUM;LRRN2;ANK3;L1CAM;POU4F1;PAX2;DHFR;SHTN1;LRFN2;GAP43;LRFN5;PARD3;MAP1B;OGN;CNTN4;DSCAML1;FGFR2
negative regulation of nucleic acid-templated transcription (GO:1903507)	118/444	0.0566313	1	0	0	1.14087	3.27566	PRDM5;EHMT1;ARID4A;AHR;RORB;IKZF1;RBPJ;PHB2;DACH1;RPS6KA5;BASP1;MAEL;EPC1;TP63;RBFOX2;TLE1;FBXW11;ZBTB38;RFX3;ARID5B;KCTD1;FOXP3;FOXP2;POU3F3;FOXP1;HIC2;EID2;NIF3L1;SFRP1;BRMS1;ZNF93;KAT6B;DDIT3;KAT6A;ZNF318;ZFPM2;KHDRBS1;CTBP2;TSHZ3;PHB;ATXN1;PRDM16;ZKSCAN3;ZNF425;SUDS3;NKX2-5;ZNF423;TFAP2A;SMAD2;HEXIM2;TFAP2B;POU2F1;SMURF2;CBX3;HMGA1;HMGA2;SMARCA2;BMP4;GCLC;BMP2;CNOT7;BCL6;BCL3;BHLHE40;MDM2;CAL…
positive regulation of nuclear-transcribed mRNA catabolic process, deadenylation-dependent decay (GO:1900153)	7/16	0.0569681	1	0	0	1.87809	5.38121	NANOS1;CNOT7;POLR2G;CPEB3;TOB1;ZFP36L1;TNRC6B
sympathetic nervous system development (GO:0048485)	7/16	0.0569681	1	0	0	1.87809	5.38121	NELL2;NRP1;TFAP2B;FZD3;SEMA3A;NF1;PHOX2B
regulation of energy homeostasis (GO:2000505)	7/16	0.0569681	0.998997	0	0	1.87809	5.38121	FLCN;PRKAA2;NR4A3;SGIP1;LEPR;CD36;PPARGC1A
peptidyl-lysine methylation (GO:0018022)	7/16	0.0569681	0.995576	0	0	1.87809	5.38121	SETD4;SETD2;SETD7;SMYD2;EHMT1;VCPKMT;METTL21A
regulation of SMAD protein import into nucleus (GO:0060390)	7/16	0.0569681	0.992178	0	0	1.87809	5.38121	BMP4;WWTR1;FAM89B;RBPMS;NOV;TGFBR1;BMPR1A
positive regulation of G2/M transition of mitotic cell cycle (GO:0010971)	7/16	0.0569681	0.988803	0	0	1.87809	5.38121	MECP2;RAD51B;RCC2;CDC7;DBF4B;RAB11A;PHOX2B
mesenchyme development (GO:0060485)	7/16	0.0569681	0.985451	0	0	1.87809	5.38121	BMP4;BMP2;BMPR2;HMGA2;MEOX1;TGFBR1;FGFR2
response to unfolded protein (GO:0006986)	15/43	0.0571895	0.985939	0	0	1.49748	4.28486	PACRG;HSPA4;RHBDD1;DERL1;HSPB1;HSPB3;HSPA14;HSPE1;HSPD1;DNAJA1;HSPH1;DNAJB4;DDIT3;STT3B;HSPA1B
positive regulation of protein localization to plasma membrane (GO:1903078)	15/43	0.0571895	0.982619	0	0	1.49748	4.28486	DPP10;PRKCI;LRP1;PRKCE;ARHGEF16;RHOG;PIK3R1;SORBS1;EGFR;DLG1;IFNG;KIF5B;PTPN9;STX3;PLS1
histone H3 acetylation (GO:0043966)	15/43	0.0571895	0.979322	0	0	1.49748	4.28486	LDB1;BRPF3;JADE1;JADE3;ELP4;BRCA2;ING4;TAF6L;KAT6B;KAT6A;TADA3;MBIP;TADA1;KAT7;MAP3K7
plasma membrane bounded cell projection assembly (GO:0120031)	67/241	0.0582028	0.993341	0	0	1.19342	3.39389	NRP1;GALNT11;TTC26;PTPRO;SNX10;PTPDC1;CDC14A;MYLK;CDC14B;NUDCD3;OPHN1;TCTN2;BBS9;NEK1;TEKT5;BBS5;DYNC2H1;ABCC4;ACTN2;RFX3;KIF24;EMP3;DYNLL1;MTSS1;KIF27;DNM3;SHTN1;IFT43;RILPL2;FAM161A;IFT81;SPATA13;ARHGEF4;CDH13;WDPCP;TNIK;ATP6V0D1;CFAP54;RAPGEF6;SSX2IP;VCL;ARHGEF6;INTU;ARL3;DNAH5;FBF1;ASAP1;PKHD1;FGD4;SDCBP;FGD6;ABLIM3;STK36;TMEM67;PIP5K1A;POC1B;SCLT1;DCDC2;FUZ;RSG1;CCDC88A;AHI1;KIAA0586;MKS1;PM…
protein localization to cell periphery (GO:1990778)	35/117	0.0589074	1	0	0	1.28416	3.63647	DPP10;ROCK2;STXBP1;LIN7A;ABCA12;TSPAN33;LRP6;CALCR;EPB41L3;P2RY1;MAP7;TSPAN5;PIP5K1A;RAB8B;ACTN2;CAV1;KCNB2;RDX;KCNIP4;MYO5A;ATP1B3;ANK2;ANK3;ANK1;RAB11A;EHD2;DLG1;RAB37;PACS1;SLMAP;RAB13;TNIK;MRAP2;RAPGEF6;RAMP1
very long-chain fatty acid biosynthetic process (GO:0042761)	6/13	0.0593199	1	0	0	1.98128	5.59673	ELOVL5;ELOVL2;ELOVL6;ELOVL7;TECRL;HACD4
regulation of glucose import in response to insulin stimulus (GO:2001273)	6/13	0.0593199	1	0	0	1.98128	5.59673	NGFR;PID1;IRS1;PIK3R3;SORBS1;PIK3R1
glutamine family amino acid biosynthetic process (GO:0009084)	6/13	0.0593199	0.999041	0	0	1.98128	5.59673	CPS1;GLS2;LGSN;ALDH18A1;ASS1;GLS
regulation of neurotransmitter transport (GO:0051588)	6/13	0.0593199	0.995754	0	0	1.98128	5.59673	RIMS1;MEF2C;MCTP1;FMR1;CPLX2;SNCAIP
RNA interference (GO:0016246)	6/13	0.0593199	0.992489	0	0	1.98128	5.59673	TSNAX;DHX9;CLP1;TSN;TARBP2;MRPL44
regulation of cAMP-dependent protein kinase activity (GO:2000479)	6/13	0.0593199	0.989246	0	0	1.98128	5.59673	PKIB;PRKAR1B;PRKAR1A;PRKAR2B;PKIA;ATP2B4
chondroitin sulfate catabolic process (GO:0030207)	6/13	0.0593199	0.986024	0	0	1.98128	5.59673	VCAN;NCAN;HEXB;IDS;DCN;ARSB
regulation of transcription initiation from RNA polymerase II promoter (GO:0060260)	6/13	0.0593199	0.982822	0	0	1.98128	5.59673	GTF2B;SRF;TAF7;HNF1A;NKX2-5;GTF2F2
response to fatty acid (GO:0070542)	6/13	0.0593199	0.979642	0	0	1.98128	5.59673	PID1;GLDC;OR51E2;NR1H4;PDK3;CD36
positive regulation of smoothened signaling pathway (GO:0045880)	6/13	0.0593199	0.976482	0	0	1.98128	5.59673	SFRP1;EVC;STK36;PDCL;DCDC2;GLI1
positive regulation of sodium ion transport (GO:0010765)	6/13	0.0593199	0.973342	0	0	1.98128	5.59673	NANOS1;AHCYL1;CNKSR3;ANK3;SCN5A;NKX2-5
regulation of NMDA receptor activity (GO:2000310)	6/13	0.0593199	0.970222	0	0	1.98128	5.59673	CRHBP;MEF2C;NLGN1;RELN;DAPK1;OPRM1
regulation of small GTPase mediated signal transduction (GO:0051056)	41/140	0.0594364	0.969023	0	0	1.25717	3.54879	TRIO;FAM13B;RASGRF2;FAM13A;ITSN1;ARHGAP39;ARHGAP15;KALRN;ARHGAP6;GNA13;ABR;AKAP13;FGD4;RHOT1;RELN;OPHN1;RACGAP1;CHN2;ARHGDIB;PLCE1;SLIT2;A2M;SRGAP1;CGNL1;RALBP1;STARD13;ARHGEF12;STARD8;ARHGEF16;RHOG;RHOH;ARHGAP25;ARHGAP24;BCR;TIAM2;NET1;ARHGAP31;DLC1;ARHGEF3;ARHGEF4;ARHGEF6
ganglion development (GO:0061548)	5/10	0.0597333	0.970761	0	0	2.14638	6.04822	NELL2;NRP1;FZD3;SEMA3A;PHOX2B
dorsal/ventral axis specification (GO:0009950)	5/10	0.0597333	0.967679	0	0	2.14638	6.04822	SMAD2;SFRP1;EGF;CXXC4;LRP6
glutamine metabolic process (GO:0006541)	5/10	0.0597333	0.964617	0	0	2.14638	6.04822	ALDH5A1;GLS2;LGSN;NIT2;GLS
negative regulation of B cell proliferation (GO:0030889)	5/10	0.0597333	0.961574	0	0	2.14638	6.04822	LYN;IL10;CTLA4;ATM;TNFRSF21
endosomal vesicle fusion (GO:0034058)	5/10	0.0597333	0.95855	0	0	2.14638	6.04822	VPS41;TGFBRAP1;VPS8;ANKFY1;VPS39
regulation of cytoplasmic translation (GO:2000765)	5/10	0.0597333	0.955546	0	0	2.14638	6.04822	CPEB1;DHX9;FMR1;CPEB3;CPEB4
actin filament capping (GO:0051693)	5/10	0.0597333	0.95256	0	0	2.14638	6.04822	EPS8;SCIN;TWF1;ADD1;ADD2
protein-cofactor linkage (GO:0018065)	5/10	0.0597333	0.949592	0	0	2.14638	6.04822	POP5;LIPT1;SDHAF2;GAD1;NDUFAB1
protein deneddylation (GO:0000338)	5/10	0.0597333	0.946643	0	0	2.14638	6.04822	COPS4;COPS3;COPS5;COPS7B;COPS7A
dicarboxylic acid biosynthetic process (GO:0043650)	5/10	0.0597333	0.943712	0	0	2.14638	6.04822	GOT1;MTHFD1L;GLS2;KYNU;GLS
response to histamine (GO:0034776)	5/10	0.0597333	0.9408	0	0	2.14638	6.04822	GABRB3;DIAPH1;GABRB2;GABRB1;DHX8
smooth muscle cell differentiation (GO:0051145)	5/10	0.0597333	0.937905	0	0	2.14638	6.04822	BMP4;MEF2C;MYOCD;EDNRB;MKL1
regulation of B cell apoptotic process (GO:0002902)	5/10	0.0597333	0.935028	0	0	2.14638	6.04822	LYN;IL10;BCL6;FNIP1;FOXP1
presynaptic membrane assembly (GO:0097105)	5/10	0.0597333	0.932168	0	0	2.14638	6.04822	PTPRD;NLGN1;NLGN4X;IL1RAPL1;PTEN
aspartate family amino acid metabolic process (GO:0009066)	5/10	0.0597333	0.929326	0	0	2.14638	6.04822	MSRA;GOT1;SMS;NIT2;ASS1
regulation of actin filament-based movement (GO:1903115)	5/10	0.0597333	0.926502	0	0	2.14638	6.04822	PDE4D;PDE4B;STC1;ANK2;SCN5A
positive regulation of cardiac muscle cell differentiation (GO:2000727)	5/10	0.0597333	0.923694	0	0	2.14638	6.04822	EFNB2;BMP4;MEF2C;MYOCD;AKAP6
regulation of MAP kinase activity (GO:0043405)	27/87	0.0598373	0.922507	0	0	1.33224	3.75175	TENM1;FLT1;TSG101;LRRK2;GBA;PTPRJ;RASGRP1;PIK3CG;EGFR;IGF1R;ROBO1;UCHL1;SMPD1;PDGFD;STK38;PDGFC;TNFSF11;LYN;EGF;PAQR3;TPD52L1;BMP4;NF1;NEK10;SPRY2;CDK12;PPEF2
regulation of histone acetylation (GO:0035065)	10/26	0.0603417	0.927481	0	0	1.65106	4.63575	NANOS1;SETD5;FLCN;MYOCD;RPS6KA5;TAF7;BRCA1;PPARGC1A;FOXP3;IWS1
cytoplasmic translation (GO:0002181)	18/54	0.0603588	0.924957	0	0	1.43092	4.01724	RPL4;RPL41;RPL32;RPL11;HSPA14;RPL17-C18ORF32;FTSJ1;EIF3M;RPS29;RPL7L1;EIF4H;RPL22L1;RPS20;RPL29;RPL17;EIF4B;RPL19;RPS23
cellular protein modification process (GO:0006464)	254/1001	0.0605301	0.924805	0	0	1.08927	3.05499	GMFB;GMFG;TESK2;DCAF8;HERC5;RPS6KA3;PSMD6;RPS6KA5;PSMD4;EVA1A;KIAA1586;RPS6KA2;AKT3;SEPHS1;ACVR1;ATG3;PRKCI;DAPK1;DAPK2;PRKCE;COG3;ATG10;CSNK1E;LCE1C;BCR;PRKAR1B;SIK3;SPARCL1;PRKD2;ALG10B;LIPT1;RPN2;SDC2;TXK;RPN1;COPS7B;COPS7A;NLK;HLCS;ARSJ;ST8SIA4;ARSF;PSMF1;ARSG;ATG7;ST3GAL1;ARSB;ATG5;LYN;CDK17;PLK4;SRPK2;B3GALNT1;CDK19;YES1;PTPRN2;INSR;ABCA7;CP;DCLK1;MSRA;TF;FBXL3;ATM;CDK12;FBXL5;CDK13;CDK14;F…
protein autophosphorylation (GO:0046777)	50/175	0.0607437	0.925298	0	0	1.2265	3.43555	ALK;ITK;GSK3B;FLT1;LRRK2;IGF1R;EEF2K;GRAP2;KDR;PIM1;RIOK2;PIM2;JAK3;MAP2K2;CDKL5;MUSK;DAPK1;DAPK2;DYRK1A;VRK2;UHMK1;PEAK1;MYO3A;PRKD2;TNIK;TXK;PRKX;EGFR;ERBB4;MKNK1;ABL2;RIPK1;FYN;LYN;MAP3K3;YES1;INSR;PTK2;FER;TEC;TAOK3;STK17B;AAK1;GRB2;ATM;CDK12;TEK;MAP3K13;FGFR2;FRK
hemopoiesis (GO:0030097)	24/76	0.061005	0.926513	0	0	1.35561	3.79137	IL10;TGFB2;NCOA6;PLEK;TET2;PRRC2C;PRKX;INHBA;RUNX1;TGFBR3;MFAP5;BMP4;FLCN;SFRP1;KITLG;SNRK;ARMC6;KAT6A;KDR;TEK;NKX2-5;CDK13;MIXL1;FGFR2
heterophilic cell-cell adhesion via plasma membrane cell adhesion molecules (GO:0007157)	16/47	0.0621475	0.941065	0	0	1.46137	4.06004	TENM1;TENM2;NLGN1;GRID2;TENM3;CXADR;TENM4;GYPC;CADM2;SMAGP;PTPRD;ALCAM;IL1RAPL1;CD226;FAT4;TIGIT
protein acetylation (GO:0006473)	12/33	0.062888	0.949461	0	0	1.56101	4.31837	ING4;NAA50;CREBBP;ESCO1;NAA20;MDH2;GTF2B;KAT6A;EHHADH;HAT1;NAA35;ESCO2
positive regulation of biomineral tissue development (GO:0070169)	12/33	0.062888	0.94666	0	0	1.56101	4.31837	ACVR1;TFAP2A;BMP4;KL;MEF2C;BMP2;BMPR2;AMTN;BMPR1B;ATRAID;SLC8A1;BMPR1A
stem cell differentiation (GO:0048863)	12/33	0.062888	0.943875	0	0	1.56101	4.31837	GPM6A;SETD2;TGFB2;MEF2C;SFRP1;HMGA2;FOXO4;JARID2;MEOX1;PAX2;FGFR2;LRP6
regulation of viral transcription (GO:0046782)	14/40	0.0631716	0.945351	0	0	1.50247	4.14967	DHX9;GTF2B;SUPT5H;GTF2F2;TARBP2;POLR2A;MDFIC;PSMC3;POLR2B;POLR2C;POLR2G;NELFA;TRIM21;NELFE
ERBB signaling pathway (GO:0038127)	25/80	0.063425	0.946368	0	0	1.34149	3.69969	PTPRR;DGKD;SHC3;CBLB;IQGAP1;PIK3R1;EGFR;EPS8;NRAS;RPS6KA5;ERBB4;UBC;REPS2;PLCE1;ABL2;EPS15;PAG1;EGF;GAB1;NRG1;NRG2;PTK2;PIK3CA;NRG4;GRB2
positive regulation of protein localization to membrane (GO:1905477)	29/95	0.0637015	0.947722	0	0	1.31042	3.60831	DPP10;C2CD5;LRP1;YWHAB;PIK3R1;EFCAB7;MFF;EGFR;PPP3R1;PPP3CC;BCL2L11;KIF5B;FYN;STX3;TP63;PLS1;PRNP;PRKCI;PRKCE;ARHGEF16;RHOG;ANK3;SORBS1;DYNLL1;YWHAZ;DLG1;IFNG;BCL2;PTPN9
regulation of telomere capping (GO:1904353)	9/23	0.0659328	0.978067	0	0	1.67978	4.56752	PKIB;USP7;RAD50;TNKS2;TNKS;HNRNPD;ATM;MAP2K7;SMG6
transcription-coupled nucleotide-excision repair (GO:0006283)	23/73	0.067133	0.992985	0	0	1.35252	3.65325	USP7;RFC3;PCNA;RPA1;COPS7B;COPS7A;GTF2H3;COPS4;CUL4A;COPS3;CDK7;COPS5;POLR2A;POLR2B;POLR2C;UVSSA;UBC;PPIE;TCEA1;POLR2G;MNAT1;HMGN1;CUL4B
second-messenger-mediated signaling (GO:0019932)	20/62	0.0676693	0.998024	0	0	1.38476	3.72934	NANOS1;RYR2;MCTP1;DGKD;DHX8;LRRK2;NDNF;KSR2;FPR2;PPP1R9A;EDNRB;INPP5A;DDAH1;AGTR1;PLCE1;TNFSF11;NMUR2;CD36;AGTR2;MCU
regulation of focal adhesion assembly (GO:0051893)	15/44	0.0687315	1	0	0	1.46344	3.91844	NRP1;BCAS3;LDB1;ROCK2;RCC2;PTEN;PTPRJ;THBS1;ARHGAP6;PTK2;SFRP1;DLC1;KDR;TEK;PHLDB2
phosphatidylinositol 3-kinase signaling (GO:0014065)	11/30	0.0693539	1	0	0	1.57401	4.20031	PLEKHA1;PIK3CA;IRS1;NF1;PIK3C2G;PIK3R1;NYAP2;PIK3CG;ZFP36L1;PIK3C2B;IGF1R
artery morphogenesis (GO:0048844)	11/30	0.0693539	1	0	0	1.57401	4.20031	BMP4;NRP1;TFAP2B;TGFB2;BMPR2;HPGD;LRP1;NF1;LRP2;TGFBR1;BMPR1A
cell cycle G1/S phase transition (GO:0044843)	28/92	0.0697946	1	0	0	1.30649	3.47815	MCM8;CUL3;PRIM1;CUL1;MCM10;CDC45;ORC2;PIM2;EIF4E;ACVR1;RANBP2;PLK3;CDKN2C;RPA1;CDC7;INHBA;CCNA2;LATS1;CUL4A;CDK7;LATS2;CDK6;CCNE1;SPDYA;MCM4;MNAT1;CACUL1;CUL4B
intracellular steroid hormone receptor signaling pathway (GO:0030518)	21/66	0.070918	1	0	0	1.36588	3.61444	YAP1;KDM3A;RBFOX2;EGLN2;NCOA6;TRIP4;UBE3A;BRCA1;PHB;ESR1;PIAS2;ESR2;MED17;GRIP1;CDK7;MED13;CCNE1;NEDD4;NRIP1;TADA3;PPARGC1A
positive regulation of gene silencing by miRNA (GO:2000637)	8/20	0.0718577	1	0	0	1.71711	4.52126	FXR1;BMP4;MAP2K1;MAP2K2;DHX9;FMR1;STAT3;EGFR
heparan sulfate proteoglycan metabolic process (GO:0030201)	8/20	0.0718577	1	0	0	1.71711	4.52126	HS3ST3B1;EXT1;EXT2;GLCE;NDST3;SULF1;HS3ST4;HS6ST3
regulation of transport (GO:0051049)	8/20	0.0718577	1	0	0	1.71711	4.52126	NRP1;CLDN10;POFUT2;SLC30A8;RAB25;MYO6;RAB11A;VAMP2
axon extension (GO:0048675)	8/20	0.0718577	1	0	0	1.71711	4.52126	NELL2;NRP1;ALCAM;AUTS2;SLC9A6;SEMA3A;SLIT1;SLIT2
vascular endothelial growth factor receptor signaling pathway (GO:0048010)	22/70	0.073923	1	0	0	1.34916	3.51419	NRP1;NCKAP1;BMPR2;FLT1;ROCK2;HSPB1;CYBB;VEGFC;PIK3R1;SULF1;PTK2;NELL2;PIK3CA;AXL;KDR;ELMO2;ITGAV;PRKD2;FYN;CRK;WASF2;NCK1
RNA processing (GO:0006396)	54/193	0.0740317	1	0	0	1.20108	3.12674	ZCCHC11;DQX1;CELF2;EIF4A3;CELF3;ELAVL4;HNRNPR;BICD1;M1AP;EFTUD2;DUSP11;CLP1;SNRPD1;RSRC1;DHX16;SNRPD3;SNRNP35;RBM6;SCAF11;PRPF4B;MRPL44;DDX19A;HNRNPUL1;PRPF3;XRN2;SNRPG;RBMS1;SRSF4;HNRNPH3;RBMS2;SRSF9;TSEN34;DHX8;DHX9;CSTF3;U2AF1;ATXN1;PPARGC1A;SRSF11;SRPK2;RBM39;RNGTT;RBPMS;MTERF4;LSM5;SUPT5H;NUDT21;HNRNPK;SON;HNRNPA2B1;HNRNPD;CDK12;HNRNPC;DHX29
protein ubiquitination (GO:0016567)	132/506	0.0745959	1	0	0	1.11985	2.90677	UBE3C;UBE2D3;KLHL32;RNF19B;UBE3A;FBXO22;BACH2;KLHL31;HERC5;HERC4;PSMD6;MAEA;PSMD4;TRIM24;TRIM21;RNF111;HERC6;RAG1;ATG3;RNF43;USP7;AREL1;FBXW8;FBXW11;UBE2E3;UBE4A;LMO7;RC3H2;CCNB1IP1;RNF41;RNF125;HECW2;HECW1;CBLL1;CUL7;PSMD12;ANAPC16;TNKS;CUL3;RNF180;CUL1;UBR4;NEDD4L;UBR3;UBR1;KLHL13;BTBD1;RNF217;HLTF;UBC;PSMF1;UBE2H;UBE2B;SMURF2;SIAH2;SIAH1;BFAR;UBE2A;KLHL24;BTBD9;KLHL20;UBE2W;RNF103;UBE2T;UVSSA;…
positive regulation of viral transcription (GO:0050434)	14/41	0.0761041	1	0	0	1.46582	3.77545	SMARCB1;DHX9;GTF2B;SUPT5H;CHD1;GTF2F2;POLR2A;MDFIC;POLR2B;SP1;POLR2C;POLR2G;NELFA;NELFE
SRP-dependent cotranslational protein targeting to membrane (GO:0006614)	27/89	0.0764943	1	0	0	1.3023	3.34761	RPL4;RPL32;MRPS12;RPL11;SRP54;SRP14;RPS4X;RPS16;RPS15A;RPS19;SRP72;RPL14;RPL13;RPL37;RPS10;RPL17;RPL19;RPL41;RPL21;RPS8;RPSA;RPS29;RPL37A;RPS20;RPL29;RPL28;RPS23
positive regulation of epithelial cell migration (GO:0010634)	23/74	0.0767033	1	0	0	1.33424	3.42607	NRP1;BCAS3;TGFB2;BMPR2;ANGPT1;ZNF580;ROCK2;PRKCE;PROX1;THBS1;RAB11A;FOXP1;BMP4;NELL2;IFNG;RAB25;KDR;PRKD2;TEK;CALR;RREB1;SASH1;FGF10
regulation of signal transduction (GO:0009966)	64/233	0.0771075	1	0	0	1.17913	3.02158	ALK;GALNT11;MTCH1;FLT1;HHIP;USP33;RORA;GLI1;IGF1R;RGS3;KDR;TMEM108;PLCE1;DACT3;UBASH3A;CD36;ROS1;RGS6;C3ORF58;NCK1;ACVR1;EPHA6;MUSK;IGFBP3;LIFR;FOXP3;RUNX1;PLSCR1;ELF1;MDFIC;ROR1;PLCB1;RAF1;MET;CRK;BIRC2;SASH3;EPHA10;INTU;XIAP;ABRACL;SAMSN1;EGFR;SNX3;GRK4;ERBB4;SASH1;GIT2;CREBBP;HOMER1;INSR;DCDC2;FUZ;SULF1;MERTK;ESR1;AXL;LRIT3;PDCL;TEK;OGT;FGFR2;PTPN2;CDC42SE2
cellular response to organic cyclic compound (GO:0071407)	39/135	0.077228	1	0	0	1.24013	3.17597	GABRB3;GABRB2;BLM;GABRB1;DHX8;ROCK2;SHMT1;RORA;AKAP6;ADCY2;AHR;BRCA1;EGFR;GNAI1;ZFP36L1;ADCY5;RAP1B;CRHBP;LARP1;RAP1A;CASP6;NRIP1;SPP1;CTNNA1;MEF2C;RIOK3;ESR1;POU4F1;DIAPH1;SFRP1;IMPACT;NR4A3;PDE12;AKAP9;GNB1;PDE3A;SLC26A3;CFTR;HCN1
nuclear-transcribed mRNA catabolic process (GO:0000956)	49/174	0.0777533	1	0	0	1.20888	3.08774	RPL4;ZCCHC11;RPL32;EIF4A3;MRPS12;SMG7;SMG6;RPS4X;RPS16;RPS19;TNKS1BP1;RPL37;MTPAP;RPS10;UPF2;RPL21;RPS8;RPSA;XRN1;PDE12;CSDE1;RPL37A;RPL29;RPL28;RPL11;ZFP36L1;RPS15A;EXOSC9;RPL14;RPL13;POLR2G;RPL17;EIF4E;DCPS;EIF4B;RPL19;RPL41;SAMD4A;LSM5;PNRC1;PNRC2;CNOT7;CNOT11;RPS29;RPS20;ATM;EIF3E;CNOT8;RPS23
negative regulation of Wnt signaling pathway (GO:0030178)	49/174	0.0777533	1	0	0	1.20888	3.08774	GSK3B;CTNND1;PTPRO;JADE1;GLI1;PSMD6;PSMD4;DACT3;ANKRD6;RNF43;TLE1;SHISA6;LATS1;SFRP1;PSMA3;LATS2;PSMA1;SDHAF2;DDIT3;HECW1;RBMS3;PSMD12;LRP1;NXN;CUL3;NLK;MLLT3;CXXC4;LRP6;PSMB6;HMGXB4;PSMB5;UBC;PSMF1;NKX2-5;WWTR1;TCF7L2;CSNK1A1;SIAH2;CAV1;FZD6;FUZ;MCC;PSMB8;BMP2;PSMC5;APC;PSMC3;PSMC1
positive regulation of transcription, DNA-templated (GO:0045893)	281/1120	0.0777948	1	0	0	1.07702	2.75038	PID1;SMARCB1;MAML2;IKZF1;GPATCH3;RBPJ;IKZF2;ELK1;RPS6KA3;RPS6KA5;CREB3L4;ZMIZ2;TNFSF11;EPC1;KAT7;CCNL1;IER5;TP63;RNF111;CDK5RAP2;ACVR1;MEF2C;RFX3;WDR75;EBF2;HFE2;EBF3;HNF1A;RUNX1;SFRP1;NIF3L1;DDIT3;TBPL1;PRKD2;ZFPM2;HOXB7;SKAP1;ASF1A;ATF4;CASZ1;BEX1;CTBP2;DHX9;TXK;PIK3R1;PPP3R1;MYO6;PRDM16;HIVEP3;NKX2-5;PPARGC1A;RREB1;WWTR1;ZNF143;CREBBP;XBP1;AFAP1L2;SS18L1;IL31RA;EAF2;NFATC3;TRIP4;SMARCA2;ST18;N…
negative regulation of telomere maintenance (GO:0032205)	7/17	0.0779729	1	0	0	1.76761	4.50987	RAD50;SLX4;TNKS2;TNKS;TERF2IP;ATM;SMG6
N-glycan processing (GO:0006491)	7/17	0.0779729	1	0	0	1.76761	4.50987	EDEM3;FUT8;GNPTAB;EDEM1;MGAT4A;ST8SIA4;MAN1A1
negative regulation of stress fiber assembly (GO:0051497)	7/17	0.0779729	1	0	0	1.76761	4.50987	TMEFF2;DLC1;STMN1;ARHGAP6;PHLDB2;MET;WASF2
positive chemotaxis (GO:0050918)	7/17	0.0779729	1	0	0	1.76761	4.50987	NRP1;DEFB104A;ANGPT1;PTPRJ;FPR2;MET;FGF10
regulation of establishment or maintenance of cell polarity (GO:0032878)	7/17	0.0779729	1	0	0	1.76761	4.50987	RAP1B;KANK1;BCAS3;SHTN1;ROCK2;RUFY3;TEK
positive regulation of cell cycle G2/M phase transition (GO:1902751)	7/17	0.0779729	1	0	0	1.76761	4.50987	MECP2;RAD51B;RCC2;CDC7;DBF4B;RAB11A;PHOX2B
regulation of telomere maintenance via telomere lengthening (GO:1904356)	7/17	0.0779729	1	0	0	1.76761	4.50987	SLX4;TNKS2;TNKS;HNRNPA2B1;NAF1;ATM;SMG6
protein deubiquitination (GO:0016579)	70/257	0.0780301	1	0	0	1.16924	2.98232	OTUD5;USP38;USP33;USP34;PTEN;BRCA1;CDC20;YY1;PSMD6;UCHL1;PSMD4;SENP8;RUVBL1;MAP3K7;USP46;USP47;USP7;USP49;USP2;UCHL3;UCHL5;TGFBR1;DDB2;CCNA2;PSMA3;PSMA1;TRAF6;CFTR;BIRC2;OTUB1;BECN1;USP14;PSMD12;INO80D;USP16;TNKS;NOD1;FOXK1;FOXO4;TANK;SNX3;PSMB6;ATXN3;RHOT1;PSMB5;STAMBPL1;TNKS2;UBC;RIPK1;PSMF1;SUDS3;CLSPN;SMAD2;IL33;SMURF2;SIAH2;ESR1;PSMB8;ASXL1;PSMC5;COPS5;PSMC3;APC;PSMC1;OTULIN;TADA3;ASXL2;MDM2…
negative regulation of protein modification process (GO:0031400)	20/63	0.0782242	1	0	0	1.36278	3.47261	PPP1R16B;LYN;WWTR1;PRNP;PID1;YWHAB;LRRK2;IGFBP3;PAQR3;PTEN;FAM129A;ATP2B4;PRR5L;LRP6;IMPACT;IBTK;PPP1R8;TERF2IP;DMD;SLIT2
positive regulation of nervous system development (GO:0051962)	17/52	0.0783763	1	0	0	1.4034	3.5734	GRID2;NLGN1;TENM4;CLSTN2;BDNF;NRXN1;CLSTN1;IL1RAP;OPRM1;LRP2;PAX2;CDC20;PTPRD;RELN;PARD3;IL1RAPL1;NUMB
chemical synaptic transmission (GO:0007268)	78/289	0.0784944	1	0	0	1.1586	2.94833	GABRB3;CHRM2;PCDHB18P;GABRB2;CHRM3;SNAP25;GABRB1;OR10J5;PTEN;GRIK4;HTR2C;GRIK2;SLC6A2;CDH8;GRM1;GRM3;CRHBP;GPR176;GRM7;DLGAP1;SLC12A6;SLC18A2;GRID2;KCND2;NPY1R;OPRM1;SYN2;SHISA6;AKAP9;EXOC4;AMPH;OR56A4;CHRNA1;GRIA1;NAPB;GRIA2;NRXN1;SLC1A1;GPR88;SLC1A2;CACNA1B;SLC1A3;CACNA1A;SLC1A4;GABARAP;LRP6;ATXN3;SDCBP;GLRA3;NPY;KCNMB2;KCNMB3;KCNN1;ASIC2;GRIA4;GABRA2;GABRA1;DTNA;HOMER1;GABRA6;SYT1;GAD1;GABRA3;…
cell morphogenesis involved in neuron differentiation (GO:0048667)	29/97	0.0802648	1	0	0	1.2834	3.23729	SDC2;ATL1;OPHN1;MAP2;EPYC;SLIT1;SLITRK6;NRCAM;SLIT2;CTNNA2;PAK3;FARP1;MEF2C;LRRN2;DCC;LUM;DCDC2;ANK3;POU4F1;PAX2;SHTN1;LRFN2;LRFN5;PARD3;MAP1B;OGN;CNTN4;DSCAML1;FGFR2
negative regulation of protein serine/threonine kinase activity (GO:0071901)	21/67	0.0814549	1	0	0	1.34549	3.3741	LYN;HEXIM2;MYOCD;PAQR3;GBA;PTPRJ;LRP6;LATS1;BMP4;PKIB;UCHL1;LATS2;PRKAR1B;APC;PRKAR1A;PRKAR2B;SMPD1;PKIA;STK38;NF1;SPRY2
regulation of protein localization to plasma membrane (GO:1903076)	21/67	0.0814549	1	0	0	1.34549	3.3741	DPP10;PRKCI;PID1;LRP1;STX8;PRKCE;ARHGEF16;RHOG;PPP2R5A;PIK3R1;SORBS1;EGFR;DLG1;IFNG;KIF5B;NUMB;PTPN9;STX3;MRAP2;PLS1;APPL1
regulation of synaptic transmission, glutamatergic (GO:0051966)	15/45	0.0817205	1	0	0	1.43092	3.58367	NLGN1;MEF2C;TSHZ3;SYT1;LRRK2;NRXN1;GRM1;GRM3;RELN;GRM7;CDH2;OPHN1;GRM8;OR56A4;CACNG3
DNA metabolic process (GO:0006259)	84/314	0.0832831	1	0	0	1.14838	2.85432	TOP2B;SMARCB1;MCM8;MCM10;BRCA1;RBPJ;BRCA2;ING4;INSL6;SUMO1;TOP1MT;SMARCAD1;KAT7;KPNA2;ZNF365;RAG1;TOP3B;WDHD1;HELLS;RMI2;USP7;RFC3;NCOA6;ATRX;HUS1;CSNK1E;CDC25C;TSN;DDB2;RAD51B;MSH6;POLG2;MCM4;RBMS1;TERF2IP;NUP98;DNA2;TOP1;DCTPP1;ASF1A;FAN1;EXD2;DNMT1;BLM;PCNA;UHRF2;UHRF1;PRIM1;ZBTB1;XPC;PDS5B;BRIP1;RECQL5;SLX4;CDC45;ERI1;ERI2;TDG;UBC;ORC2;RAD54L;CLSPN;MUTYH;TCF7L2;DUT;UBE2B;EGF;PTGES3;RPA1;DONSO…
positive regulation of blood vessel diameter (GO:0097755)	6/14	0.0839535	1	0	0	1.83976	4.55799	NANOS1;BMPR2;CPS1;F2RL1;ADM;AGTR2
neuron cell-cell adhesion (GO:0007158)	6/14	0.0839535	1	0	0	1.83976	4.55799	NLGN1;NLGN4X;NRXN1;NRXN3;CNTN4;NCAM2
negative regulation of hydrogen peroxide-induced cell death (GO:1903206)	6/14	0.0839535	1	0	0	1.83976	4.55799	IL10;NR4A3;HGF;LRRK2;MET;NFE2L2
regulation of nuclear-transcribed mRNA catabolic process, deadenylation-dependent decay (GO:1900151)	6/14	0.0839535	1	0	0	1.83976	4.55799	NANOS1;CNOT7;CPEB3;TOB1;ZFP36L1;TNRC6B
regulation of nucleocytoplasmic transport (GO:0046822)	6/14	0.0839535	1	0	0	1.83976	4.55799	NUP214;BMP4;KHDRBS1;NEDD4;XPO5;UHMK1
mitochondrial electron transport, ubiquinol to cytochrome c (GO:0006122)	6/14	0.0839535	1	0	0	1.83976	4.55799	UQCC3;UQCRFS1;PMPCB;UQCR10;UQCRC2;UQCRH
negative regulation of Rho protein signal transduction (GO:0035024)	6/14	0.0839535	1	0	0	1.83976	4.55799	KANK1;FLCN;CUL3;DLC1;STMN1;MET
cellular senescence (GO:0090398)	9/24	0.084462	1	0	0	1.60979	3.97851	MAP2K1;OPA1;SRF;KAT6A;NSMCE2;HMGA1;HMGA2;CALR;TBX3
regulation of cardiac muscle cell action potential (GO:0098901)	9/24	0.084462	1	0	0	1.60979	3.97851	RYR2;DLG1;CXADR;CAV1;SLMAP;AKAP9;ANK2;CTNNA3;CACNA1C
proteoglycan biosynthetic process (GO:0030166)	9/24	0.084462	1	0	0	1.60979	3.97851	CSGALNACT1;HS3ST3B1;EXT1;EXT2;BMPR2;GLCE;NDST3;PXYLP1;BMPR1B
cytoplasmic pattern recognition receptor signaling pathway (GO:0002753)	9/24	0.084462	1	0	0	1.60979	3.97851	ITCH;CHUK;TRAF6;UBC;UBE2N;TAB3;NOD1;TAB2;MAP3K7
positive regulation of viral genome replication (GO:0045070)	11/31	0.0857117	1	0	0	1.52324	3.74224	SRPK2;LARP1;NR5A2;CNOT7;STAU1;VAPA;PDE12;CD28;PPIE;ADAR;TARBP2
positive regulation of bone mineralization (GO:0030501)	11/31	0.0857117	1	0	0	1.52324	3.74224	ACVR1;TFAP2A;BMP4;KL;MEF2C;BMP2;BMPR2;BMPR1B;ATRAID;SLC8A1;BMPR1A
positive regulation of protein binding (GO:0032092)	19/60	0.0863556	1	0	0	1.35938	3.32949	GSK3B;TCF7L2;MEF2C;LRP1;EPB41;BDNF;USP33;LRRK2;CAV1;RPL11;DERL1;PSEN1;TANK;ADD1;ADD2;BMP4;PPP2CB;BMP2;GNL3L
positive regulation of canonical Wnt signaling pathway (GO:0090263)	33/113	0.086375	1	0	0	1.25364	3.07024	JRK;PSMD12;TNKS;LRRK2;USP34;GSKIP;XIAP;LRP6;ARNTL;PSMB6;SCEL;PSMD6;PSMB5;PSMD4;TNKS2;RUVBL1;UBC;FAM53B;PSMF1;USP47;SMURF2;CAV1;PSMB8;COL1A1;SFRP1;PSMA3;PSMC5;PSMA1;PSMC3;TBL1XR1;PSMC1;FGFR2;LGR4
positive regulation of posttranscriptional gene silencing (GO:0060148)	5/11	0.0890632	1	0	0	1.95126	4.71894	FXR1;DHX9;FMR1;XPO5;STAT3
regulation of histone H3-K9 methylation (GO:0051570)	5/11	0.0890632	1	0	0	1.95126	4.71894	INSL6;DNMT1;ATRX;BRCA1;JARID2
regulation of feeding behavior (GO:0060259)	5/11	0.0890632	1	0	0	1.95126	4.71894	NR4A3;SGIP1;STAT3;LEPR;INSL5
positive regulation of nuclear-transcribed mRNA poly(A) tail shortening (GO:0060213)	5/11	0.0890632	1	0	0	1.95126	4.71894	CNOT7;POLR2G;CPEB3;TOB1;TNRC6B
biotin metabolic process (GO:0006768)	5/11	0.0890632	1	0	0	1.95126	4.71894	BTD;PCCA;HLCS;PCCB;ACACA
purine nucleobase metabolic process (GO:0006144)	5/11	0.0890632	1	0	0	1.95126	4.71894	MTHFD1L;GDA;SHMT1;DPYD;PRTFDC1
calcium ion regulated exocytosis (GO:0017156)	5/11	0.0890632	1	0	0	1.95126	4.71894	RIMS2;RIMS1;SCIN;SYT11;VAMP2
response to axon injury (GO:0048678)	5/11	0.0890632	1	0	0	1.95126	4.71894	DHFR;FLRT3;MTR;NREP;SOD1
regulation of nuclear-transcribed mRNA poly(A) tail shortening (GO:0060211)	5/11	0.0890632	1	0	0	1.95126	4.71894	CNOT7;POLR2G;CPEB3;TOB1;TNRC6B
regulation of RNA polymerase II transcriptional preinitiation complex assembly (GO:0045898)	5/11	0.0890632	1	0	0	1.95126	4.71894	PSMC5;THRA;PSMC3;PSMC1;ESR1
camera-type eye morphogenesis (GO:0048593)	5/11	0.0890632	1	0	0	1.95126	4.71894	TENM3;KDM2B;NF1;SHROOM2;LRP6
negative regulation of heart contraction (GO:0045822)	5/11	0.0890632	1	0	0	1.95126	4.71894	RNLS;PDE4D;SPX;AGTR2;PIK3CG
negative regulation of chemotaxis (GO:0050922)	5/11	0.0890632	1	0	0	1.95126	4.71894	ROBO2;SLIT2;THBS1;PTPN2;ROBO1
cellular response to increased oxygen levels (GO:0036295)	5/11	0.0890632	1	0	0	1.95126	4.71894	ATP6V1A;CAV1;FAS;ATP6V0D1;ATG7
synaptic transmission, GABAergic (GO:0051932)	5/11	0.0890632	1	0	0	1.95126	4.71894	GABRA2;GABRB2;GABRA1;GABRA6;GABRA3
regulation of synaptic transmission, GABAergic (GO:0032228)	5/11	0.0890632	1	0	0	1.95126	4.71894	USP46;NLGN1;STXBP1;SYN3;CNTNAP4
presynaptic membrane organization (GO:0097090)	5/11	0.0890632	1	0	0	1.95126	4.71894	PTPRD;NLGN1;NLGN4X;IL1RAPL1;PTEN
interleukin-35-mediated signaling pathway (GO:0070757)	5/11	0.0890632	1	0	0	1.95126	4.71894	STAT3;CANX;STAT4;IL6ST;IL27RA
regulation of blood vessel endothelial cell proliferation involved in sprouting angiogenesis (GO:1903587)	5/11	0.0890632	1	0	0	1.95126	4.71894	PPP1R16B;NGFR;APELA;AGTR1;THBS1
carnitine metabolic process (GO:0009437)	5/11	0.0890632	1	0	0	1.95126	4.71894	SLC22A5;TMLHE;SHMT1;ACADM;ALDH9A1
negative regulation of protein localization to nucleus (GO:1900181)	5/11	0.0890632	1	0	0	1.95126	4.71894	FLCN;GSK3B;MDFIC;POLR1A;SIN3A
regulation of ventricular cardiac muscle cell action potential (GO:0098911)	5/11	0.0890632	1	0	0	1.95126	4.71894	RYR2;DLG1;CAV1;CTNNA3;CACNA1C
response to calcium ion (GO:0051592)	24/79	0.0896653	1	0	0	1.30413	3.14514	RYR1;RYR2;MEF2C;NLGN1;AHCYL1;HOMER1;SYT1;CAV1;IQGAP1;THBS1;ADD1;ITPKB;PPP3CA;CRHBP;STIM1;NEDD4;KCNMA1;KCNMB2;ALOX5AP;KCNMB3;SCN5A;SLC25A12;KCNH1;SLC25A13
lipoprotein transport (GO:0042953)	4/8	0.0915224	1	0	0	2.14638	5.13237	LRP1;MIA3;PPARG;CD36
regulation of fibroblast apoptotic process (GO:2000269)	4/8	0.0915224	1	0	0	2.14638	5.13237	SFRP1;BCL2L11;STK17B;TP63
protein localization to microtubule (GO:0035372)	4/8	0.0915224	1	0	0	2.14638	5.13237	DIAPH1;CRIPT;CHAMP1;MID1
plasma membrane to endosome transport (GO:0048227)	4/8	0.0915224	1	0	0	2.14638	5.13237	USP6NL;RAB5B;SORT1;RAB11A
negative regulation of voltage-gated potassium channel activity (GO:1903817)	4/8	0.0915224	1	0	0	2.14638	5.13237	SUMO1;CAV1;KCNAB1;ANK3
regulation of positive chemotaxis (GO:0050926)	4/8	0.0915224	1	0	0	2.14638	5.13237	KDR;CNTN1;CDH13;F2RL1
response to hydroxyurea (GO:0072710)	4/8	0.0915224	1	0	0	2.14638	5.13237	BLM;FMR1;ATRX;KAT7
protein localization to microtubule cytoskeleton (GO:0072698)	4/8	0.0915224	1	0	0	2.14638	5.13237	DIAPH1;CRIPT;CHAMP1;MID1
histone H4 deacetylation (GO:0070933)	4/8	0.0915224	1	0	0	2.14638	5.13237	HDAC4;REST;SMARCAD1;HDAC9
negative regulation of establishment of protein localization (GO:1904950)	4/8	0.0915224	1	0	0	2.14638	5.13237	DNAJA1;SNX3;NDFIP1;WWP2
amyloid precursor protein catabolic process (GO:0042987)	4/8	0.0915224	1	0	0	2.14638	5.13237	APH1A;CLN3;DYRK1A;PSEN1
cGMP-mediated signaling (GO:0019934)	4/8	0.0915224	1	0	0	2.14638	5.13237	GUCY1B3;GUCY1B2;PDE3A;CD36
short-chain fatty acid catabolic process (GO:0019626)	4/8	0.0915224	1	0	0	2.14638	5.13237	PCCA;MMAA;PCCB;ACADS
asymmetric protein localization (GO:0008105)	4/8	0.0915224	1	0	0	2.14638	5.13237	PARD3;SHROOM2;GOPC;PARD3B
regulation of smooth muscle cell apoptotic process (GO:0034391)	4/8	0.0915224	1	0	0	2.14638	5.13237	IFNG;APOH;IL12B;LRP6
positive regulation of production of miRNAs involved in gene silencing by miRNA (GO:1903800)	4/8	0.0915224	1	0	0	2.14638	5.13237	BMP4;MAP2K1;MAP2K2;EGFR
positive regulation of chromatin silencing (GO:0031937)	4/8	0.0915224	1	0	0	2.14638	5.13237	DNMT1;SETDB1;SIN3A;MIER1
mitochondrial tRNA modification (GO:0070900)	4/8	0.0915224	1	0	0	2.14638	5.13237	TRMU;TRMT5;HSD17B10;TRIT1
phosphatidylinositol-3-phosphate biosynthetic process (GO:0036092)	4/8	0.0915224	1	0	0	2.14638	5.13237	PIK3CA;PIK3C2G;PIK3CG;PIK3C2B
lipoprotein localization (GO:0044872)	4/8	0.0915224	1	0	0	2.14638	5.13237	LRP1;PPARG;MIA3;CD36
interleukin-1 beta secretion (GO:0050702)	4/8	0.0915224	1	0	0	2.14638	5.13237	GBP5;F2RL1;CD36;TLR4
regulation of vascular associated smooth muscle cell migration (GO:1904752)	4/8	0.0915224	1	0	0	2.14638	5.13237	DOCK4;MEF2C;TPM1;PRKG1
positive regulation of smooth muscle cell apoptotic process (GO:0034393)	4/8	0.0915224	1	0	0	2.14638	5.13237	IFNG;PDCD4;IL12B;PPARG
barbed-end actin filament capping (GO:0051016)	4/8	0.0915224	1	0	0	2.14638	5.13237	EPS8;TWF1;ADD1;ADD2
myelin maintenance (GO:0043217)	4/8	0.0915224	1	0	0	2.14638	5.13237	PRX;EPB41L3;PTEN;SOD1
glomerular visceral epithelial cell development (GO:0072015)	4/8	0.0915224	1	0	0	2.14638	5.13237	MYO1E;NPHS2;MAGI2;IQGAP1
regulation of histone H4 acetylation (GO:0090239)	4/8	0.0915224	1	0	0	2.14638	5.13237	SMARCB1;PIH1D1;KAT7;IWS1
coronary vasculature morphogenesis (GO:0060977)	4/8	0.0915224	1	0	0	2.14638	5.13237	TGFBR3;NRP1;LRP2;TGFBR1
regulation of protein deacetylation (GO:0090311)	4/8	0.0915224	1	0	0	2.14638	5.13237	SPRED2;BRMS1;IFNG;DYRK1A
positive regulation of RNA polymerase II transcriptional preinitiation complex assembly (GO:0045899)	4/8	0.0915224	1	0	0	2.14638	5.13237	PSMC5;PSMC3;PSMC1;ESR1
negative regulation of execution phase of apoptosis (GO:1900118)	4/8	0.0915224	1	0	0	2.14638	5.13237	DFFA;FZD3;RNF34;RFFL
regulation of mitotic cell cycle phase transition (GO:1901990)	51/184	0.0921792	1	0	0	1.18984	2.83661	PID1;KIF14;CDC14A;CDC14B;CDC20;PSMD6;TUBA1A;PSMD4;CDC26;CDC27;KNTC1;RIOK2;CDK5RAP2;KCNH5;TUBB;CSNK1E;DYNLL1;HAUS1;PSMA3;PSMA1;HECW2;AKAP9;CEP63;SFI1;SDCCAG8;DYNC1I2;PSMD12;ANAPC16;DCTN2;CUL1;XPC;ANAPC10;ZFP36L1;PSMB6;PSMB5;PRKAR2B;UBC;CEP70;PSMF1;BUB3;PLK4;PSMB8;TPX2;NEDD1;PSMC5;CENPF;CDK6;PSMC3;PSMC1;CEP41;NEK11
positive regulation of cellular component organization (GO:0051130)	31/106	0.0926893	1	0	0	1.25543	2.98605	GSK3B;NLGN1;CLSTN2;LRP1;FRMPD4;NRXN1;CLSTN1;GBA;NEDD4L;ASAP1;IL1RAP;ADD1;IGF1R;CDC20;RELN;SUMO1;FNIP1;FNIP2;SH3GLB1;TGFB2;GRID2;BDNF;PIH1D1;INSR;TGFBR1;MPP7;PTPRD;IFNG;IL1RAPL1;ATM;CBLL1
establishment of protein localization to vacuole (GO:0072666)	8/21	0.0932355	1	0	0	1.63534	3.88005	TMEM50A;GOSR2;VPS13C;VPS13D;VPS41;VPS25;VPS36;CACNG3
cortical actin cytoskeleton organization (GO:0030866)	8/21	0.0932355	1	0	0	1.63534	3.88005	NCKAP1;DLG1;ROCK2;WIPF2;PLEK;WIPF3;RAB13;WASL
positive regulation of histone acetylation (GO:0035066)	8/21	0.0932355	1	0	0	1.63534	3.88005	NANOS1;SMARCB1;RPS6KA5;PIH1D1;KAT7;BRCA1;FOXP3;PPARGC1A
embryonic skeletal system morphogenesis (GO:0048704)	8/21	0.0932355	1	0	0	1.63534	3.88005	TFAP2A;COL2A1;IRX5;EIF4A3;FUZ;DSCAML1;TGFBR1;FGFR2
establishment of endothelial barrier (GO:0061028)	8/21	0.0932355	1	0	0	1.63534	3.88005	PPP1R16B;TJP1;RAP1B;RAP1A;PDE4D;RDX;F2RL1;TJP2
vesicle docking (GO:0048278)	8/21	0.0932355	1	0	0	1.63534	3.88005	STX1B;STX17;CAV2;STX8;USO1;STX6;STX3;STX11
ventricular septum morphogenesis (GO:0060412)	8/21	0.0932355	1	0	0	1.63534	3.88005	ACVR1;TGFBR3;TGFB2;BMPR2;PROX1;ZFPM2;NKX2-5;TGFBR1
positive regulation of receptor internalization (GO:0002092)	8/21	0.0932355	1	0	0	1.63534	3.88005	AHI1;APELA;ANGPT1;EGF;FMR1;MAGI2;PCSK9;PICK1
hepaticobiliary system development (GO:0061008)	8/21	0.0932355	1	0	0	1.63534	3.88005	TGFBR3;XBP1;NF1;ARID5B;PCSK9;RARB;PROX1;MET
glutamate metabolic process (GO:0006536)	8/21	0.0932355	1	0	0	1.63534	3.88005	GCLC;ALDH5A1;GOT1;GLS2;GAD1;MTHFS;ALDH18A1;GLS
negative regulation of ion transmembrane transporter activity (GO:0032413)	8/21	0.0932355	1	0	0	1.63534	3.88005	ACTN2;PRKCE;HECW2;NEDD4;HECW1;NEDD4L;PCSK9;GOPC
double-strand break repair (GO:0006302)	40/141	0.0936356	1	0	0	1.21781	2.88418	DCLRE1A;MDC1;EXD2;SWSAP1;BLM;DCLRE1C;AP5Z1;DDX1;BRCA1;BRCA2;RAD54B;YY1;INSL6;ZFYVE26;BRIP1;SLX4;RECQL5;SUMO1;SMARCAD1;TNKS1BP1;NHEJ1;HELQ;XRCC4;EYA1;POLN;NSMCE2;H2AFX;NSMCE1;RPA1;HUS1;RAD51B;RAD52;HIST1H4A;RAD50;APLF;UBE2N;ATM;AUNIP;DNA2;FAN1
positive regulation of RNA metabolic process (GO:0051254)	12/35	0.0937028	1	0	0	1.47181	3.48469	BMP4;MAP2K1;MAP2K2;POLR2A;HEATR1;DYRK1A;WDR75;RIOK2;PIK3R1;WDR43;EGFR;RBM22
positive regulation of ATPase activity (GO:0032781)	12/35	0.0937028	1	0	0	1.47181	3.48469	RYR2;DYNC1I2;PLSCR1;DHX9;UHRF1;TPM1;ATP1B3;DNAJC9;ALDOB;DYNLL1;DYNC1I1;FGF10
positive regulation of osteoblast differentiation (GO:0045669)	12/35	0.0937028	1	0	0	1.47181	3.48469	ACVR1;BMP4;MEF2C;BMP2;BMPR2;HGF;NPNT;IL6ST;BMPR1B;ATRAID;TP63;BMPR1A
heart development (GO:0007507)	42/149	0.0951083	1	0	0	1.21004	2.84691	NDRG4;BMPR2;SRF;CHD7;PTEN;CACNA1C;PCSK5;HDAC9;AKAP13;APELA;SGCD;FLRT3;ERBB4;PLCE1;NKX2-5;NDUFV2;MEF2D;MEF2C;TGFB2;MYOCD;CXADR;NCOA6;INSR;CACYBP;SGCZ;PTK2;TGFBR1;BMP4;TGFBR3;BMP2;COL3A1;DLC1;NF1;RARB;TAB2;TDGF1P3;TEK;BCOR;ZFPM2;FGF12;MIXL1;FBN1
negative regulation of intracellular steroid hormone receptor signaling pathway (GO:0033144)	10/28	0.0951435	1	0	0	1.53313	3.60649	SFRP1;CRY1;TCF21;PHB;BRCA1;CALR;PIAS2;STRN3;ARNTL;FOXP1
chondrocyte differentiation (GO:0002062)	10/28	0.0951435	1	0	0	1.53313	3.60649	BMP4;MEF2C;BMP2;BMPR2;NOV;NFIB;HMGA2;SULF1;BMPR1B;RUNX1
lytic vacuole organization (GO:0080171)	10/28	0.0951435	1	0	0	1.53313	3.60649	CLN3;GNPTAB;HOOK1;LRRK2;ZKSCAN3;CLVS2;HPS4;ZKSCAN4;ARSB;CLVS1
cardiac muscle cell action potential involved in contraction (GO:0086002)	10/28	0.0951435	1	0	0	1.53313	3.60649	GJC1;RYR2;CACNA2D1;NEDD4L;ANK2;CACNA1C;SCN5A;FGF12;SCN1A;SCN2B
nucleotide-binding oligomerization domain containing signaling pathway (GO:0070423)	10/28	0.0951435	1	0	0	1.53313	3.60649	ITCH;CHUK;TRAF6;UBC;OTULIN;UBE2N;TAB3;NOD1;TAB2;MAP3K7
protein export from nucleus (GO:0006611)	10/28	0.0951435	1	0	0	1.53313	3.60649	NUP214;CRB1;XPO4;STRADA;XPO6;XPO5;RANBP17;STYX;CALR;DUSP16
bicellular tight junction assembly (GO:0070830)	10/28	0.0951435	1	0	0	1.53313	3.60649	PRKCI;DLG1;POF1B;APC;PARD3;RAB13;MPP5;CLDN1;GRHL2;MPP7
negative regulation of proteasomal protein catabolic process (GO:1901799)	10/28	0.0951435	1	0	0	1.53313	3.60649	SDCBP;USP7;UBXN1;OPHN1;GIPC1;RPL11;PSMF1;FHIT;OGT;N4BP1
positive regulation of phosphate metabolic process (GO:0045937)	10/28	0.0951435	1	0	0	1.53313	3.60649	NRP1;SDCBP;KCTD20;DSCAM;IFNG;EGF;PTGES3;PSEN1;THBS1;EGFR
positive regulation of cellular protein metabolic process (GO:0032270)	27/91	0.0960668	1	0	0	1.27368	2.98386	UHRF1;FMR1;EIF4A3;FAM129A;PTTG1IP;THBS1;RPS4X;FXR1;PERP;ATG7;FBXW11;UQCC2;RDX;ATG10;SAMD4A;INHBA;ASPH;BCL3;AGTR1;PRR16;CD28;HNRNPD;EIF3E;VIM;CPEB3;EIF3C;OGT
negative regulation of gene expression (GO:0010629)	158/618	0.0962505	1	0	0	1.0975	2.56904	FMR1;EIF4A3;PRDM5;EHMT1;ARID4A;AHR;RORB;IKZF1;RBPJ;PHB2;YY1;DACH1;RPS6KA5;BASP1;MAEL;KDR;EPC1;DIP2A;TP63;NANOS1;MEF2C;MAP2K1;RBFOX2;TLE1;MAP2K2;DAPK1;FBXW11;ZBTB38;SFMBT2;RFX3;ARID5B;KCTD1;FOXP3;FOXP2;POU3F3;FOXP1;HIC2;EID2;SFRP1;BRMS1;ZNF93;KAT6B;DDIT3;KAT6A;ZNF318;ZFPM2;KHDRBS1;DNMT1;CTBP2;TSHZ3;SHMT1;PHB;GIGYF2;FXR1;LARP1;ATXN1;PRDM16;ZKSCAN3;ZNF425;SUDS3;NKX2-5;ZNF423;TFAP2A;SMAD2;HEXIM2;MSR1…
cellular response to DNA damage stimulus (GO:0006974)	87/329	0.0985895	1	0	0	1.13517	2.62995	SMARCB1;MCM8;FMR1;SETD7;MCM10;BRCA1;FMN2;ALKBH7;ALKBH8;YY1;INSL6;SUMO1;CTLA4;NEK1;CASP2;MACROD2;WDHD1;USP47;RFC3;NCOA6;ZBTB38;H2AFX;HUS1;UBE2E2;CSNK1E;BAZ1B;TOPORS;DDB2;RAD51B;MSH6;RNF169;POLG2;DDIT3;CRY1;CEP63;CACUL1;ASF1A;FAN1;OTUB1;YAP1;BLM;USP16;BCL2A1;ZBTB1;XIAP;XPC;PDS5B;TANK;BRIP1;RECQL5;SLX4;BCL2L11;RAD54L;CLSPN;FNIP2;MUTYH;LYN;PLK3;UBE2B;NEK4;CCDC13;RPA1;DONSON;FANCC;UBE2A;GTF2H3;CUL4A;R…
regulation of DNA replication (GO:0006275)	19/61	0.0991247	1	0	0	1.33709	3.09052	BLM;PCNA;ESCO1;DHX9;ZBTB38;INSR;ESCO2;DBF4B;GLI1;GTPBP4;EGFR;IGF1R;CCDC88A;KITLG;PDGFC;RAD17;DNA2;CALR;FGF10
positive regulation of cellular amide metabolic process (GO:0034250)	19/61	0.0991247	1	0	0	1.33709	3.09052	PLK3;ROCK2;FMR1;EIF4A3;FAM129A;SAMD4A;THBS1;RPS4X;FXR1;LRRTM3;BCL3;PRR16;CD28;HNRNPD;GSAP;EIF3E;VIM;CPEB3;EIF3C
actin cytoskeleton reorganization (GO:0031532)	19/61	0.0991247	1	0	0	1.33709	3.09052	NRP1;CXADR;AUTS2;PLEK;GAB1;RHOG;RHOH;CDC42BPB;FRY;ATP2C1;MKLN1;FER;SIPA1L1;PTK7;NPHS2;PIP5K1A;TNIK;FRYL;FGF10
ERBB2 signaling pathway (GO:0038128)	13/39	0.100675	1	0	0	1.43092	3.2852	PTPRR;EGF;GAB1;NRG1;PIK3R1;NRG2;EGFR;NRAS;PIK3CA;ERBB4;NRG4;UBC;GRB2
DNA replication-independent nucleosome assembly (GO:0006336)	13/39	0.100675	1	0	0	1.43092	3.2852	CENPU;CENPW;H3F3A;ATRX;HIST1H4A;RBBP4;CENPH;CENPI;RUVBL1;HAT1;CENPK;CENPN;ASF1A
fatty acid beta-oxidation (GO:0006635)	16/50	0.101132	1	0	0	1.37369	3.14757	GCDH;ABCD2;MCAT;HADHB;ACOXL;SLC25A17;AUH;SCP2;EHHADH;NDUFAB1;ECHDC1;ECHDC2;ACADM;ACOX3;HADH;ACADS
regulation of vesicle-mediated transport (GO:0060627)	39/138	0.101347	1	0	0	1.21317	2.77721	USP6NL;RAB3C;NRP1;RAB5B;RABGAP1;LRRK2;CPLX2;RIMS2;SCFD1;RAB20;OPHN1;INPP5F;RAB25;PACSIN2;ABL2;TBC1D12;EVI5;TBC1D15;RAB8B;MAP2K1;RABGAP1L;SLC30A8;MAP2K2;SYT1;TBC1D2B;RSG1;RAB11A;RAB33B;STXBP5L;RUFY1;RIT2;RAB14;RAB37;SNX17;RUFY2;RAB13;AAK1;CDH13;VAMP2
regulation of oxidative stress-induced intrinsic apoptotic signaling pathway (GO:1902175)	7/18	0.102878	1	0	0	1.66941	3.79659	MAPK7;HSPB1;PDILT;NME5;SOD2;SOD1;NFE2L2
heart trabecula morphogenesis (GO:0061384)	7/18	0.102878	1	0	0	1.66941	3.79659	TGFBR3;TGFB2;NRG1;TEK;RBPJ;TGFBR1;BMPR1A
blood vessel endothelial cell migration (GO:0043534)	7/18	0.102878	1	0	0	1.66941	3.79659	EFNB2;NRP1;NR4A1;SRF;KDR;SLIT2;ROBO1
regulation of cellular response to growth factor stimulus (GO:0090287)	7/18	0.102878	1	0	0	1.66941	3.79659	TFAP2B;LRIT3;XIAP;SLIT2;SULF1;FGFR2;FBN1
cell-substrate adherens junction assembly (GO:0007045)	7/18	0.102878	1	0	0	1.66941	3.79659	ACTN2;RCC2;DLC1;TESK2;PIP5K1A;SORBS1;PTPRK
focal adhesion assembly (GO:0048041)	7/18	0.102878	1	0	0	1.66941	3.79659	ACTN2;RCC2;DLC1;TESK2;PIP5K1A;SORBS1;PTPRK
receptor localization to synapse (GO:0097120)	7/18	0.102878	1	0	0	1.66941	3.79659	NLGN1;DLG1;DLG2;KIF5C;KIF5B;CACNG3;GPHN
dendrite morphogenesis (GO:0048813)	11/32	0.104238	1	0	0	1.47564	3.33653	DOCK10;FARP1;MAP2;SDC2;CTNND2;PTEN;DCDC2;WASL;CTNNA2;PAK3;ZNF365
cellular response to amino acid stimulus (GO:0071230)	11/32	0.104238	1	0	0	1.47564	3.33653	RPTOR;XBP1;CPEB1;SESN1;RRAGD;FYN;SLC38A9;UBR1;CPEB3;CPEB4;LAMTOR5
central nervous system neuron differentiation (GO:0021953)	11/32	0.104238	1	0	0	1.47564	3.33653	GRID2;OPHN1;LMX1A;MAP2;NPY;SPOCK1;PROX1;MDGA2;MDGA1;PHOX2B;LRP6
positive regulation of dendrite development (GO:1900006)	11/32	0.104238	1	0	0	1.47564	3.33653	PTPRD;CUL7;NLGN1;CDKL5;CUX1;FBXW8;FMR1;SS18L1;IL1RAPL1;PSEN1;CPEB3
peptidyl-lysine modification (GO:0018205)	33/115	0.104985	1	0	0	1.23184	2.77648	HDAC4;POP5;LIPT1;TOP2B;NUP205;L3MBTL2;USPL1;PCNA;PLOD2;METTL21A;HDAC9;NUP160;SENP5;SUMO1;KIAA1586;SENP8;SUMO2;VCPKMT;NUP43;NUP214;RANBP2;ESCO1;EYA1;BCL11A;MITF;P3H3;PIAS2;TOPORS;CTH;NDUFAB1;MDM2;NUP98;TOP1
cell morphogenesis involved in differentiation (GO:0000904)	17/54	0.105544	1	0	0	1.35143	3.03886	NRP1;MEF2C;YTHDF2;KIF14;LAMC1;PROX1;GRHL2;FER;RELN;POF1B;OPHN1;RILPL2;RAB25;PEAK1;ITGA8;ITGAV;TEK
glycosphingolipid metabolic process (GO:0006687)	17/54	0.105544	1	0	0	1.35143	3.03886	B3GALNT1;ASAH1;HEXB;GBA;GALC;UGCG;CLN3;GM2A;SMPD1;ARSJ;B4GALNT1;ARSF;ARSG;ST6GALNAC3;GLA;ST6GALNAC5;ARSB
glial cell differentiation (GO:0010001)	9/25	0.105786	1	0	0	1.5454	3.47148	RELN;CDH2;NFIB;ADGRG6;STAT3;PICK1;PHOX2B;PAX2;FGF10
positive regulation of glucose transport (GO:0010828)	9/25	0.105786	1	0	0	1.5454	3.47148	C2CD5;PRKCI;NR4A3;IRS1;INSR;CLTCL1;CREBL2;PIK3R1;SORBS1
protein homooligomerization (GO:0051260)	52/190	0.10729	1	0	0	1.17486	2.62255	RYR1;DGKD;RASEF;CLDN1;FGFRL1;CLYBL;GLS;RS1;SMARCAD1;TP63;GBP5;ACTN2;ACOT13;DISP1;ALDH5A1;CAT;IAPP;MICU1;ALDOA;BLM;NLGN1;USP16;SHMT1;ATL1;ATL2;SLC1A2;ZBTB1;MGST1;DERL1;MFF;SAMHD1;TANK;HSD17B10;ACACA;CRYZ;GLRA3;RIPK1;PRNP;SYT1;GCH1;CAV1;SOD2;PEX14;RAD52;EHD4;APC;ATG16L1;SYT11;CTH;ALOX5AP;GOPC;HCN1
nucleic acid phosphodiester bond hydrolysis (GO:0090305)	22/73	0.10826	1	0	0	1.29371	2.8762	EXD2;RFC3;PCNA;DDX1;RNASE6;RPA1;EXOG;GTF2H3;PNRC1;DDB2;PNRC2;CUL4A;RAD50;PDE12;ERI1;ERI2;XRN2;UBC;DNA2;RAD9B;FAN1;CUL4B
chloride transport (GO:0006821)	22/73	0.10826	1	0	0	1.29371	2.8762	GABRB3;GABRA2;GABRB2;GABRA1;GABRB1;GABRA6;SLC1A1;GABRA3;SLC4A10;SLC1A3;SLC4A1;ANO4;CLCN3;GLRA3;ANO10;SLC26A7;SLC26A11;SLC12A6;CLIC1;SLC26A3;CFTR;SLC12A9
negative regulation of programmed cell death (GO:0043069)	106/408	0.108893	1	0	0	1.11528	2.47301	ARL6IP1;PHB2;IGF1R;RPS6KA3;MAEA;CFL1;CLEC5A;PIM1;KDR;PIM2;ROS1;TP63;BNIP3L;PRKCI;AREL1;EPHA6;MUSK;HGF;PRLR;POU3F3;SFRP1;PHIP;ROR1;IL6ST;RAF1;EPHA10;PIK3R1;PSEN1;MTDH;PKHD1;PRDX2;UBC;NKX2-5;TNFSF18;TFAP2A;NGFR;PLK3;TFAP2B;XBP1;API5;INSR;SIAH2;RHBDD1;IL31RA;HMGA2;BFAR;PTK2;KLHL20;BMP4;AHI1;GCLC;HNRNPK;COPS5;SON;ALB;BCL3;BCL2;CD28;FGFR2;ALK;GSK3B;TNFAIP8;FLT1;KIF14;HSPB1;FMN2;SH3RF1;MECOM;OPA1;CASP2…
positive regulation of apoptotic process (GO:0043065)	81/307	0.111754	1	0	0	1.13262	2.48209	MTCH1;TNFAIP8;TRIO;CSRNP3;RASGRF2;ITSN1;PCSK9;IFIT2;ING4;AKAP13;FLCN;AIFM1;RPS6KA2;ARL6IP5;TNFSF10;CTLA4;CASP2;TP63;BNIP3L;ARHGEF12;DAPK1;IGFBP3;ARHGEF16;TGFBR1;TIAM2;LATS1;SFRP1;BRMS1;LATS2;DDIT3;PTRH2;TRAF6;KCNMA1;ARHGEF3;ARHGEF4;IAPP;EEF1E1;ATF4;ARHGEF6;PXT1;BCL2A1;NOD1;PSEN1;KALRN;HSPD1;APH1A;GNA13;ABR;FGD4;BCL2L11;SCIN;UBC;SAP18;RIPK1;SUDS3;SLIT2;ATG7;SRPK2;TFAP2A;NGFR;TFAP2B;PRNP;TGFB2;SIAH…
regulation of smoothened signaling pathway (GO:0008589)	12/36	0.112026	1	0	0	1.43092	3.13232	CREBBP;SFRP1;EVC;INTU;STK36;HHIP;PDCL;DCDC2;RORA;FUZ;GLI1;FGFR2
Wnt signaling pathway, calcium modulating pathway (GO:0007223)	12/36	0.112026	1	0	0	1.43092	3.13232	PPP3CA;TCF7L2;PPP3R1;FZD3;AGO3;FZD6;GNB1;NLK;PLCB1;MAP3K7;TNRC6A;TNRC6B
regulation of muscle cell differentiation (GO:0051147)	12/36	0.112026	1	0	0	1.43092	3.13232	MEF2C;MYOCD;MEGF10;CDH2;SRF;CTNNA1;TRIP4;CTNNA2;HDAC9;FGFR2;ZFP36L1;CDON
histone H4 acetylation (GO:0043967)	15/47	0.112144	1	0	0	1.37003	2.9976	JADE1;MSL3;YEATS4;JADE3;ELP4;BRCA2;ING4;MSL3P1;KANSL1;RUVBL1;HAT1;TADA3;EPC1;KAT7;OGT
stress-activated MAPK cascade (GO:0051403)	19/62	0.113024	1	0	0	1.31553	2.86805	CHUK;FBXW11;TNFRSF19;CUL1;NOD1;CRKL;ZFP36L1;MAPK10;ADORA2B;TRAF6;UBC;UBE2N;TAB3;TAB2;MAP2K7;MAP3K13;MAP3K7;MAP4K3;ARHGEF6
myotube differentiation (GO:0014902)	6/15	0.113351	1	0	0	1.71711	3.73859	NANOS1;MEF2C;SORT1;ADGRB3;ADAM12;KCNH1
vitamin D metabolic process (GO:0042359)	6/15	0.113351	1	0	0	1.71711	3.73859	CUBN;CYP24A1;SUMO2;LRP2;GC;LGMN
histone H4-K8 acetylation (GO:0043982)	6/15	0.113351	1	0	0	1.71711	3.73859	ING4;KANSL1;JADE1;JADE3;KAT7;OGT
autonomic nervous system development (GO:0048483)	6/15	0.113351	1	0	0	1.71711	3.73859	NRP1;TFAP2B;EDNRB;SEMA3A;NF1;PHOX2B
substrate-dependent cell migration (GO:0006929)	6/15	0.113351	1	0	0	1.71711	3.73859	NRP1;SDCBP;SHTN1;OPHN1;VEGFC;ANKS1A
G-protein coupled glutamate receptor signaling pathway (GO:0007216)	6/15	0.113351	1	0	0	1.71711	3.73859	GRM3;TRPM1;HOMER1;GRM7;GRM8;GRM1
regulation of establishment of cell polarity (GO:2000114)	6/15	0.113351	1	0	0	1.71711	3.73859	RAP1B;KANK1;BCAS3;SHTN1;ROCK2;RUFY3
negative regulation of cell aging (GO:0090344)	6/15	0.113351	1	0	0	1.71711	3.73859	MAP3K3;RBL1;CDK6;AKT3;ZKSCAN3;HMGA2
cellular biogenic amine biosynthetic process (GO:0042401)	6/15	0.113351	1	0	0	1.71711	3.73859	MOXD1;TPH2;TPH1;SMS;PRG3;PAOX
regulation of delayed rectifier potassium channel activity (GO:1902259)	6/15	0.113351	1	0	0	1.71711	3.73859	KCNG1;SUMO1;KCNAB1;AKAP6;ANK3;VAMP2
microtubule depolymerization (GO:0007019)	6/15	0.113351	1	0	0	1.71711	3.73859	KIF18A;KIF19;KIF2A;STMN1;KIF24;CCSAP
embryonic cranial skeleton morphogenesis (GO:0048701)	6/15	0.113351	1	0	0	1.71711	3.73859	TFAP2A;IRX5;MTHFD1L;EIF4A3;TGFBR1;FGFR2
negative regulation of anoikis (GO:2000811)	6/15	0.113351	1	0	0	1.71711	3.73859	TLE1;PIK3CA;CAV1;PTRH2;BCL2;PTK2
histone H4-K5 acetylation (GO:0043981)	6/15	0.113351	1	0	0	1.71711	3.73859	ING4;KANSL1;JADE1;JADE3;KAT7;OGT
protein localization to chromosome, telomeric region (GO:0070198)	6/15	0.113351	1	0	0	1.71711	3.73859	TNKS2;TNKS;ATRX;TERF2IP;BRCA2;WRAP53
enzyme linked receptor protein signaling pathway (GO:0007167)	34/120	0.116187	1	0	0	1.21628	2.61812	SHC4;PTPRT;ITK;TRIO;SHC3;BMPR2;FLT1;TXK;PTN;PTPRG;ERBB4;GRAP2;KDR;ABL2;FYN;JAK3;PAG1;LYN;YES1;MUSK;BDNF;IL31RA;LIFR;FRS2;PTK2;MTSS1;PTPRD;AHI1;FER;TEC;GRB2;TEK;IL6ST;FRK
negative regulation of epithelial cell proliferation (GO:0050680)	20/66	0.116196	1	0	0	1.30084	2.80003	TGFB2;CAV2;CAV1;ATP5A1;PTPRM;PTPRK;BRCA2;MCC;SULF1;THBS1;MTSS1;ROBO1;TGFBR3;AIMP1;SFRP1;CDK6;NFIB;APOH;KLF9;NF1
collagen fibril organization (GO:0030199)	10/29	0.116198	1	0	0	1.48026	3.18621	COL1A1;TGFB2;COL3A1;ADAMTS3;COL2A1;LUM;COL12A1;COL5A2;NF1;TGFBR1
MyD88-dependent toll-like receptor signaling pathway (GO:0002755)	10/29	0.116198	1	0	0	1.48026	3.18621	MAP3K1;TRAF6;UBC;TAB3;TAB2;CD36;MAP3K7;TLR4;HSPD1;TLR2
negative regulation of neuron projection development (GO:0010977)	16/51	0.116872	1	0	0	1.34675	2.89103	KANK1;NGFR;DCC;SEMA3A;PTPRO;PAQR3;PTEN;CRMP1;CBFA2T2;EFNB2;STX1B;RUFY3;SPOCK1;PTPN9;DENND5A;ZNF365
peripheral nervous system development (GO:0007422)	8/22	0.117837	1	0	0	1.56101	3.33814	NFASC;BDNF;SCN8A;ADGRG6;NF1;PMP22;SERPINI1;ASIC2
sulfur amino acid metabolic process (GO:0000096)	8/22	0.117837	1	0	0	1.56101	3.33814	MSRA;GCLC;BHMT;CPS1;CTH;SMS;NOX4;MTR
cytosolic calcium ion transport (GO:0060401)	8/22	0.117837	1	0	0	1.56101	3.33814	TRPM1;RYR2;MCUR1;CACNA2D1;CACNA1C;MICU1;SLC8A1;MCU
hematopoietic progenitor cell differentiation (GO:0002244)	8/22	0.117837	1	0	0	1.56101	3.33814	BMP4;SFRP1;ARMC6;PLEK;PRRC2C;INHBA;MEOX1;MIXL1
regulation of mRNA stability (GO:0043488)	36/128	0.117906	1	0	0	1.20734	2.58114	PSMD12;FASTKD1;YWHAB;FMR1;HSPB1;GIGYF2;ZFP36L1;FXR1;PSMB6;PSMD6;LARP1;PSMB5;PSMD4;EXOSC9;UBC;IGF2BP3;PSMF1;IGF2BP2;TNPO1;NUP214;YTHDF2;SAMD4A;YWHAZ;PSMB8;CARHSP1;PSMA3;PSMC5;XRN1;PSMA1;PSMC3;PDE12;PSMC1;SERBP1;HNRNPD;VIM;RBM24
negative regulation of epidermal growth factor receptor signaling pathway (GO:0042059)	13/40	0.118732	1	0	0	1.39515	2.97291	TSG101;SH3KBP1;EGF;CBLB;PTPRJ;EGFR;UBC;SPRY2;GRB2;EPS15;VPS25;SH3GL2;PTPN2
positive regulation of endothelial cell migration (GO:0010595)	21/70	0.119046	1	0	0	1.28783	2.74081	NRP1;BCAS3;BMPR2;ANGPT1;ZNF580;ROCK2;ATP5A1;HSPB1;PROX1;THBS1;FOXP1;BMP4;NELL2;SP1;AKT3;KDR;PRKD2;TEK;CALR;MET;SASH1
snRNA transcription (GO:0009301)	21/70	0.119046	1	0	0	1.28783	2.74081	GTF2A1;ZNF143;POU2F1;GTF2B;SRRT;PHAX;POU2F2;GTF2F2;ELL2;CDK7;SNAPC1;POLR2A;POLR2B;SP1;POLR2C;TAF8;POLR2G;INTS7;INTS6;TAF5;INTS8
snRNA transcription from RNA polymerase II promoter (GO:0042795)	21/70	0.119046	1	0	0	1.28783	2.74081	GTF2A1;ZNF143;POU2F1;GTF2B;SRRT;PHAX;POU2F2;GTF2F2;ELL2;CDK7;SNAPC1;POLR2A;POLR2B;SP1;POLR2C;TAF8;POLR2G;INTS7;INTS6;TAF5;INTS8
positive regulation of Wnt signaling pathway (GO:0030177)	39/140	0.119931	1	0	0	1.19584	2.53619	KANK1;JRK;PSMD12;TNKS;LRRK2;USP34;GSKIP;XIAP;LRP6;ARNTL;PSMB6;SCEL;PSMD6;PSMB5;PSMD4;TNKS2;RUVBL1;UBC;FAM53B;PSMF1;USP47;SMURF2;CAV1;CSNK1E;SULF1;PSMB8;COL1A1;PPM1A;SFRP1;BMP2;PSMA3;PSMC5;PSMA1;PSMC3;TBL1XR1;PSMC1;FGFR2;LGR4;TLR2
protein targeting to ER (GO:0045047)	28/97	0.120198	1	0	0	1.23915	2.62528	RPL4;RPL32;MRPS12;RPL11;SRP54;SRP14;RPS4X;RPS16;RPS15A;RPS19;SRP72;RPL14;RPL13;RPL37;RPS10;RPL17;RPL19;RPL41;RPL21;PMM1;RPS8;RPSA;RPS29;RPL37A;RPS20;RPL29;RPL28;RPS23
negative regulation of canonical Wnt signaling pathway (GO:0090090)	41/148	0.120969	1	0	0	1.18921	2.51188	GSK3B;PSMD12;CUL3;CTNND1;PTPRO;JADE1;GLI1;MLLT3;LRP6;PSMB6;PSMD6;PSMB5;PSMD4;UBC;PSMF1;NKX2-5;ANKRD6;WWTR1;TCF7L2;CSNK1A1;SIAH2;CAV1;FZD6;FUZ;MCC;PSMB8;SHISA6;LATS1;SFRP1;BMP2;PSMA3;PSMC5;LATS2;PSMA1;SDHAF2;APC;PSMC3;DDIT3;PSMC1;HECW1;RBMS3
regulation of programmed cell death (GO:0043067)	71/268	0.121044	1	0	0	1.13726	2.40145	ALK;RBM25;LRRK2;CHM;BRCA1;MECOM;OPA1;CASP6;TRIM24;NEK1;CASP2;DIP2A;JAK3;TP63;BNIP3L;USP47;DFFA;MAP2K1;MAP2K2;ACTN2;DAPK1;STRADA;DAPK2;IGFBP3;RABGGTB;PAX2;DYNAP;BRMS1;TNIK;SGK1;RAF1;BIRC2;TNFRSF21;GLS2;TNFRSF11B;PHB;TANK;PRDX2;BCL2L11;PERP;UBC;ABL2;RIPK1;FYN;PAK3;MARK4;MAP2K7;DCPS;MAP4K3;NGFR;MAP3K3;CREBBP;TGFB2;MAP3K1;NEK4;TNFRSF9;INHBA;POU4F1;BMP4;BMP3;PSMC5;BMP2;TAOK3;BCL6;MAP3K19;ALB;BCL3;ANP3…
negative regulation of cell communication (GO:0010648)	23/78	0.12392	1	0	0	1.26582	2.64317	ALK;ACVR1;FLT1;EPHA6;MUSK;EPHA10;HHIP;IGFBP3;INSR;OPRM1;MERTK;EGFR;IGF1R;ERBB4;AXL;KDR;ROR1;UBASH3A;TEK;RAF1;ROS1;MET;FGFR2
circulatory system development (GO:0072359)	31/109	0.12403	1	0	0	1.22088	2.54826	NXN;SRF;PTEN;CACNA1C;PCSK5;HDAC9;AKAP13;APELA;FLRT3;ERBB4;PLCE1;MEF2D;MEF2C;TGFB2;CXADR;NCOA6;CACYBP;HSPG2;TGFBR1;BMP2;COL3A1;NF1;RARB;TAB2;TDGF1P3;TEK;BCOR;ZFPM2;FGF12;MIXL1;FBN1
fatty acid elongation (GO:0030497)	5/12	0.124422	1	0	0	1.78865	3.72769	ELOVL5;ELOVL2;ELOVL6;ELOVL7;HACD4
viral RNA genome replication (GO:0039694)	5/12	0.124422	1	0	0	1.78865	3.72769	SMARCB1;ROCK2;ATG16L1;PCBP2;PIK3C2G
serine family amino acid biosynthetic process (GO:0009070)	5/12	0.124422	1	0	0	1.78865	3.72769	CTH;PHGDH;SEPHS1;SERINC3;SERINC5
regulation of cell communication by electrical coupling (GO:0010649)	5/12	0.124422	1	0	0	1.78865	3.72769	CAV1;PDE4D;ANK3;SLC8A1;TRDN
cellular response to fluid shear stress (GO:0071498)	5/12	0.124422	1	0	0	1.78865	3.72769	MEF2C;MAPK7;MTSS1;ASS1;NFE2L2
cardiac muscle fiber development (GO:0048739)	5/12	0.124422	1	0	0	1.78865	3.72769	MYOM1;CXADR;NEXN;MYH11;MYPN
regulation of vascular endothelial cell proliferation (GO:1905562)	5/12	0.124422	1	0	0	1.78865	3.72769	MEF2C;FLT1;SP1;AKT3;PPARG
negative regulation of androgen receptor signaling pathway (GO:0060766)	5/12	0.124422	1	0	0	1.78865	3.72769	SFRP1;TCF21;PHB;PIAS2;FOXP1
protein kinase C-activating G-protein coupled receptor signaling pathway (GO:0007205)	5/12	0.124422	1	0	0	1.78865	3.72769	GAP43;DGKD;PARD3;PICK1;PLCE1
negative regulation of ERAD pathway (GO:1904293)	5/12	0.124422	1	0	0	1.78865	3.72769	USP14;UBXN1;OS9;SGTA;UBAC2
entry of bacterium into host cell (GO:0035635)	5/12	0.124422	1	0	0	1.78865	3.72769	CTNND1;UBC;GRB2;MET;CBLL1
endochondral bone morphogenesis (GO:0060350)	5/12	0.124422	1	0	0	1.78865	3.72769	BMP4;MEF2C;BMPR2;DLX5;BMPR1B
regulation of intracellular pH (GO:0051453)	14/44	0.124535	1	0	0	1.36588	2.84536	LRRK2;SLC4A10;SLC4A1;SLC9A2;SLC4A7;CLN3;SLC4A8;SLC9A6;CA2;SLC9A9;SLC26A7;SLC26A11;SLC26A3;CFTR
renal system development (GO:0072001)	18/59	0.124759	1	0	0	1.30966	2.72588	TFAP2A;TFAP2B;TGFB2;IFT140;ARL3;GREB1L;PCSK9;TCF21;PROX1;SULF1;PCSK5;TGFBR1;PAX2;PKHD1;BMP4;CENPF;ITGA8;AGTR1
cell junction assembly (GO:0034329)	18/59	0.124759	1	0	0	1.30966	2.72588	VASP;GRHL2;CDH8;CDH6;GJC1;TJP1;FLCN;CDH2;OPHN1;CDH20;CDH10;CDH11;CDH22;CDH12;DSG1;CDH13;VCL;CDH19
dicarboxylic acid metabolic process (GO:0043648)	18/59	0.124759	1	0	0	1.30966	2.72588	FH;GOT1;MRPS36;MDH2;SHMT1;MTHFS;ASS1;GHR;DHFR;GCLC;ALDH5A1;MTHFD1L;MTHFD2L;ME1;D2HGDH;L2HGDH;ALDH18A1;NIT2
positive regulation of cell-matrix adhesion (GO:0001954)	11/33	0.124914	1	0	0	1.43092	2.97651	NRP1;GSK3B;SFRP1;CDK6;PLEKHA2;KDR;CDH13;PTPRJ;CD36;TEK;UTRN
ephrin receptor signaling pathway (GO:0048013)	24/82	0.126	1	0	0	1.25642	2.60264	LYN;EPHA6;YES1;EPHA10;ROCK2;SDC2;ARHGEF28;ITSN1;WASL;PSEN1;AP2B1;ARPC5;KALRN;GRIN2B;PTK2;APH1A;EFNB2;SDCBP;SIPA1L1;ARPC2;FYN;ANKS1A;PAK3;CRK
stimulatory C-type lectin receptor signaling pathway (GO:0002223)	34/121	0.126875	1	0	0	1.20623	2.49033	PSMD12;CUL1;RELB;PSMB6;PSMD6;NRAS;RPS6KA5;PSMB5;PSMD4;CLEC7A;UBC;MUC7;FYN;PSMF1;MUC15;PAK3;MAP3K7;LYN;CREBBP;MUC16;CHUK;FBXW11;MUC19;PSMB8;PSMA3;PSMC5;PSMA1;PSMC3;TRAF6;PSMC1;UBE2N;TAB3;TAB2;RAF1
oligosaccharide metabolic process (GO:0009311)	19/63	0.128051	1	0	0	1.29464	2.66092	GALNT7;GALNT11;B3GALNT1;GALNT6;GALNT13;GALNT4;GALNT2;GALNT18;FUT8;B3GALT2;ST8SIA4;GALNTL5;ST8SIA6;MGAT2;GALNTL6;ST6GALNAC3;ST3GAL1;GLA;ST6GALNAC5
positive regulation of synapse assembly (GO:0051965)	9/26	0.129845	1	0	0	1.48596	3.03346	PTPRD;NLGN1;GRID2;CLSTN2;BDNF;NRXN1;CLSTN1;IL1RAPL1;IL1RAP
negative chemotaxis (GO:0050919)	9/26	0.129845	1	0	0	1.48596	3.03346	SEMA5B;SEMA3C;SEMA3A;SLIT1;SEMA3E;ITGAV;SLIT2;SEMA4G;ROBO1
strand displacement (GO:0000732)	9/26	0.129845	1	0	0	1.48596	3.03346	RAD51B;BLM;BRIP1;RMI2;RAD50;ATM;BRCA1;DNA2;BRCA2
positive regulation of nucleic acid-templated transcription (GO:1903508)	128/502	0.129889	1	0	0	1.09457	2.2341	CD86;YEATS4;RORA;MYRFL;GPATCH3;AHR;RORB;ELK1;GRIP1;SMARCAD1;EPC1;PIM2;RNF111;TP63;CDK5RAP2;ACVR1;NANOS1;MEF2C;MAP2K1;MAP2K2;FBXW11;RFX3;MITF;EBF3;HNF1A;ILF2;FOXP3;PIAS2;POU3F3;RUNX1;NIF3L1;SFRP1;KAT6B;CCNE1;TBL1XR1;DDIT3;KAT6A;ZNF318;PHIP;SKAP1;ATF4;BLM;CASZ1;DLX5;CREBL2;PHB;PSEN1;NPAS3;PRDM16;ZKSCAN3;HIVEP3;NKX2-5;ZNF423;PPARGC1A;RREB1;TFAP2A;SMAD2;TFAP2B;CREBBP;AFAP1L2;NEK4;SS18L1;IL31RA;HMGA1;…
regulation of cyclin-dependent protein serine/threonine kinase activity (GO:0000079)	20/67	0.130979	1	0	0	1.28142	2.60477	HEXIM2;MYOCD;BLM;CDKN2C;PTEN;PROX1;CDC25C;GTPBP4;HERC5;LATS1;CDK7;LATS2;CCNY;APC;CCNG1;CCNYL2;CCNYL1;MAPRE3;CCNL1;MNAT1
vesicle fusion (GO:0006906)	27/94	0.131085	1	0	0	1.23303	2.5054	SNAP25;STX17;GOSR2;TGFBRAP1;STX11;RAB20;VPS8;STX6;ANKFY1;STX3;VPS39;RAB8B;SYT1;CAV2;STX8;SYT16;SYT14;STX1B;SYT11;VPS41;RAB13;CALR;SEC22B;VAMP4;SEC22A;VAMP2;SEC22C
mitotic cell cycle phase transition (GO:0044772)	59/221	0.131367	1	0	0	1.14603	2.32617	MCM8;MCM10;EPS8;TUBA1A;CDC27;PIM2;CDK5RAP2;ACVR1;FBXW11;TUBB;CSNK1E;DYNLL1;CDC25C;HAUS1;LATS1;CCNA2;LATS2;CCNY;CCNE1;AKAP9;MCM4;CEP63;PLCB1;PPP1R12B;SFI1;CACUL1;SDCCAG8;DYNC1I2;KHDRBS1;ABCB1;DCTN2;PRIM1;CUL3;CUL1;CDC45;PRKAR2B;CEP70;UBC;ORC2;EIF4E;PLK4;RANBP2;PLK3;CDKN2C;RPA1;CDC7;INHBA;TPD52L1;CUL4A;NEDD1;CDK7;CDK6;SPDYA;CEP41;MNAT1;CDK14;FBXL7;NEK11;CUL4B
cyclic nucleotide biosynthetic process (GO:0009190)	7/19	0.131538	1	0	0	1.58155	3.2081	GUCY1A3;GUCY1B3;GUCY1A2;GUCY1B2;ADCY9;ADCY2;ADCY5
Rac protein signal transduction (GO:0016601)	7/19	0.131538	1	0	0	1.58155	3.2081	EPS8;NCKAP1;ABI2;RHOG;RHOH;CDH13;WASF1
intracellular estrogen receptor signaling pathway (GO:0030520)	7/19	0.131538	1	0	0	1.58155	3.2081	EGLN2;RBFOX2;NCOA6;TADA3;TRIP4;ESR1;ESR2
extrinsic apoptotic signaling pathway in absence of ligand (GO:0097192)	7/19	0.131538	1	0	0	1.58155	3.2081	GSK3B;BCL2A1;DCC;BCL2;CASP2;ITGAV;APPL1
positive regulation of interferon-alpha production (GO:0032727)	7/19	0.131538	1	0	0	1.58155	3.2081	SETD2;CHUK;DHX9;TLR7;TLR4;TLR3;HSPD1
positive regulation of excitatory postsynaptic potential (GO:2000463)	7/19	0.131538	1	0	0	1.58155	3.2081	RIMS2;RIMS1;STX1B;NLGN1;RELN;NRXN1;PTEN
calcium ion transport into cytosol (GO:0060402)	7/19	0.131538	1	0	0	1.58155	3.2081	TRPM1;RYR2;CACNA2D1;ATP2B4;CACNA1C;GRIN2B;SLC8A1
positive regulation of axon extension (GO:0045773)	7/19	0.131538	1	0	0	1.58155	3.2081	NRP1;SHTN1;GOLGA4;CDKL5;DSCAM;RUFY3;L1CAM
regulation of translation (GO:0006417)	57/213	0.131701	1	0	0	1.14877	2.32881	FMR1;EIF4A3;LTN1;HSPB1;RPS4X;RPS6KA3;IPO8;NUP214;NANOS1;DAPK1;PRR16;NUP98;MTPN;NUP205;DHX9;SHMT1;DDX1;FAM129A;MTIF2;TOB1;THBS1;GIGYF2;NUP160;C12ORF65;FXR1;LARP1;POLR2A;POLR2B;POLR2C;EIF4H;NUP43;POLR2G;IGF2BP3;IGF2BP2;EIF4E;EIF4B;RANBP2;H3F3A;SAMD4A;PRG3;DHFR;HIST1H4A;MEX3A;CNOT7;BCL3;HNRNPD;CD28;EIF3H;EIF3E;CALR;VIM;CPEB3;CNOT8;EIF3C;EIF4G3;METAP1;TNRC6A
negative regulation of cell proliferation (GO:0008285)	94/363	0.131836	1	0	0	1.11163	2.25237	TENM1;SMARCB1;ATP8A2;BMPR2;PTEN;PTPRJ;PTPRK;ATRAID;RERG;ING4;FLCN;RPS6KA2;IL12B;PIM2;ARID2;HIST1H2AC;IL10;PBRM1;MAP2K1;MYOCD;KDM2B;IGFBP3;GML;MAGI2;P3H2;P3H3;EMP3;WNT9A;PROX1;PPP2R5C;OPRM1;CGRRF1;FOXP3;GTPBP4;MTSS1;RNF41;TGFBR3;TMIGD3;SFRP1;NOV;DDAH1;IFNG;ALDH1A2;CDH13;PPARG;EEF1E1;RAF1;NDRG4;CTBP2;CUL1;FOXO4;PHB;PDS5B;TOB1;SCIN;RBBP4;ERBB4;LMNA;MXI1;SMYD2;UTP20;LYN;TFAP2A;TFAP2B;CCL23;TGFB2;CDKN…
regulation of DNA repair (GO:0006282)	12/37	0.13227	1	0	0	1.39225	2.81639	RAD52;PCNA;EYA1;DHX9;H2AFX;EYA4;UBE2N;TRIP12;BRCA1;DEK;EGFR;FGF10
protein K63-linked ubiquitination (GO:0070534)	12/37	0.13227	1	0	0	1.39225	2.81639	ITCH;UBE2B;UBE2E3;UBE2T;TRAF6;NEDD4;UBE2N;UBE2E2;WWP2;BFAR;UBE2G1;TANK
negative regulation of G0 to G1 transition (GO:0070317)	12/37	0.13227	1	0	0	1.39225	2.81639	L3MBTL2;RBBP4;EED;CBX3;MGA;EHMT1;EPC1;CDC7;BRCA1;FOXO4;YAF2;PHC3
positive regulation of ossification (GO:0045778)	16/52	0.133982	1	0	0	1.32085	2.65498	ACVR1;TFAP2A;KL;MEF2C;TGFB2;BMPR2;HGF;NPNT;ATRAID;SLC8A1;BMP4;BMP2;IL6ST;BMPR1B;TP63;BMPR1A
alanine transport (GO:0032328)	4/9	0.135304	1	0	0	1.9079	3.81623	SLC36A1;SLC6A17;SLC1A4;SLC36A4
ATF6-mediated unfolded protein response (GO:0036500)	4/9	0.135304	1	0	0	1.9079	3.81623	XBP1;ATF6B;DDIT3;CALR
negative regulation of pri-miRNA transcription from RNA polymerase II promoter (GO:1902894)	4/9	0.135304	1	0	0	1.9079	3.81623	NFIB;SRF;NFATC3;NFATC4
sarcoplasmic reticulum calcium ion transport (GO:0070296)	4/9	0.135304	1	0	0	1.9079	3.81623	RYR1;RYR2;ANK2;TRDN
indolalkylamine catabolic process (GO:0046218)	4/9	0.135304	1	0	0	1.9079	3.81623	KYNU;KMO;IDO2;IDO1
nicotinamide nucleotide biosynthetic process (GO:0019359)	4/9	0.135304	1	0	0	1.9079	3.81623	NMNAT1;KYNU;ME1;NMNAT2
response to leucine (GO:0043201)	4/9	0.135304	1	0	0	1.9079	3.81623	RPTOR;SESN1;RRAGD;UBR1
regulation of skeletal muscle cell differentiation (GO:2001014)	4/9	0.135304	1	0	0	1.9079	3.81623	MEF2C;MYOCD;UQCC2;ARNTL
cellular response to oxygen levels (GO:0071453)	4/9	0.135304	1	0	0	1.9079	3.81623	ATP6V1A;PICK1;ATP6V0D1;CPEB4
interleukin-1 secretion (GO:0050701)	4/9	0.135304	1	0	0	1.9079	3.81623	GBP5;F2RL1;CD36;TLR4
peptidyl-amino acid modification (GO:0018193)	4/9	0.135304	1	0	0	1.9079	3.81623	METAP1D;TTLL4;MDM2;METAP1
negative regulation of histone methylation (GO:0031061)	4/9	0.135304	1	0	0	1.9079	3.81623	DNMT1;BRCA1;BCOR;JARID2
regulation of striated muscle tissue development (GO:0016202)	4/9	0.135304	1	0	0	1.9079	3.81623	BMP4;MTPN;CENPF;MEGF10
production of siRNA involved in RNA interference (GO:0030422)	4/9	0.135304	1	0	0	1.9079	3.81623	TSNAX;TSN;TARBP2;MRPL44
positive regulation of ribosome biogenesis (GO:0090070)	4/9	0.135304	1	0	0	1.9079	3.81623	HEATR1;WDR75;RIOK2;WDR43
regulation of sequestering of calcium ion (GO:0051282)	4/9	0.135304	1	0	0	1.9079	3.81623	RYR2;DIAPH1;ANK2;TRDN
engulfment of apoptotic cell (GO:0043652)	4/9	0.135304	1	0	0	1.9079	3.81623	MEGF10;RHOG;RHOH;THBS1
positive regulation of rRNA processing (GO:2000234)	4/9	0.135304	1	0	0	1.9079	3.81623	HEATR1;WDR75;RIOK2;WDR43
regulation of methylation-dependent chromatin silencing (GO:0090308)	4/9	0.135304	1	0	0	1.9079	3.81623	DNMT1;SETDB1;UHRF2;UHRF1
postsynaptic density organization (GO:0097106)	4/9	0.135304	1	0	0	1.9079	3.81623	NLGN1;NRXN1;TMEM108;PTEN
cellular response to leucine (GO:0071233)	4/9	0.135304	1	0	0	1.9079	3.81623	RPTOR;SESN1;RRAGD;UBR1
regulation of homotypic cell-cell adhesion (GO:0034110)	4/9	0.135304	1	0	0	1.9079	3.81623	LYN;RDX;TNFSF11;ANK3
neuron projection organization (GO:0106027)	4/9	0.135304	1	0	0	1.9079	3.81623	PRNP;INSR;PICK1;PSEN1
DNA topological change (GO:0006265)	4/9	0.135304	1	0	0	1.9079	3.81623	TOP3B;TOP2B;TOP1MT;TOP1
response to vitamin (GO:0033273)	4/9	0.135304	1	0	0	1.9079	3.81623	CYP24A1;HLCS;KYNU;SPP1
neuronal ion channel clustering (GO:0045161)	4/9	0.135304	1	0	0	1.9079	3.81623	MTCH1;CNTNAP2;PICK1;NRCAM
regulation of ER-associated ubiquitin-dependent protein catabolic process (GO:1903069)	4/9	0.135304	1	0	0	1.9079	3.81623	USP14;CAV1;SGTA;NFE2L2
regulation of mast cell activation (GO:0033003)	4/9	0.135304	1	0	0	1.9079	3.81623	LYN;PLSCR1;CD226;CD300LF
interleukin-1 beta production (GO:0032611)	4/9	0.135304	1	0	0	1.9079	3.81623	GBP5;F2RL1;CD36;TLR4
chordate embryonic development (GO:0043009)	17/56	0.137836	1	0	0	1.30316	2.58247	PTPRR;CHD7;ADAM10;BRCA1;PROX1;SULF1;PCSK5;GRHL2;TGFBR1;KIAA1217;COL1A1;FLCN;FUT8;BMP2;ALDH1A2;NKX2-5;FGFR2
regulation of secretion by cell (GO:1903530)	17/56	0.137836	1	0	0	1.30316	2.58247	RAB3C;MEF2C;MCTP1;SYT1;FMR1;CPLX2;SNCAIP;RSG1;DISP1;STXBP5L;RIMS2;RIMS1;DNAJC1;RAB37;RAB13;VAMP2;RAB8B
cation transport (GO:0006812)	23/79	0.137989	1	0	0	1.24979	2.47532	SLC36A1;TIMM8B;SLC22A3;TRPC6;SLC22A5;SLC6A17;SLC6A15;SLC1A1;ATP10D;SLC1A4;LRP2;ATOX1;PANX1;SLC22A13;PANX2;CLN3;SLC22A14;PIEZO2;ANO10;RHAG;ASIC2;SLC39A1;SLC36A4
peptide transport (GO:0015833)	13/41	0.138523	1	0	0	1.36112	2.69055	LMAN2L;MIA3;ABCB9;LRP1B;DISP1;RUFY1;SNX4;CENPF;RAP1A;CALCR;CDH17;RAMP1;VAMP2
generation of neurons (GO:0048699)	36/130	0.139314	1	0	0	1.18877	2.34309	YAP1;GPM6A;NRP1;MTPN;LDB1;MYT1L;SEMA3A;PCSK9;NDNF;ARNTL;RELN;OPHN1;DNER;SPOCK1;NRCAM;MAP2K1;MEF2C;TGFB2;FZD3;CDKL5;NLGN4X;AUTS2;DCDC2;DCLK2;NAV1;THOC2;WNT9A;PROX1;PHOX2B;RUNX1;PTPRD;NIF3L1;CDK6;IL1RAPL1;MDGA1;LRP12
protein localization to plasma membrane (GO:0072659)	36/130	0.139314	1	0	0	1.18877	2.34309	DPP10;ROCK2;STXBP1;ABCA12;TSPAN33;LRP6;GOLGA4;CALCR;EPB41L3;P2RY1;MAP7;TSPAN5;PIP5K1A;RAB8B;ACTN2;KCNB2;RDX;KCNIP4;MYO5A;ATP1B3;ANK2;ANK3;ANK1;RAB11A;EHD2;DLG1;RILPL2;RAB37;PACS1;SLMAP;RAB13;TNIK;MRAP2;RAPGEF6;RAMP1;VAMP2
chondroitin sulfate metabolic process (GO:0030204)	10/30	0.13962	1	0	0	1.43092	2.81725	CSGALNACT1;VCAN;CHSY1;NCAN;HEXB;IDS;NDNF;CHSY3;ARSB;DCN
cellular response to cAMP (GO:0071320)	10/30	0.13962	1	0	0	1.43092	2.81725	RAP1B;CRHBP;RAP1A;AKAP9;AKAP6;AHR;SLC26A3;CFTR;ZFP36L1;HCN1
negative regulation of signaling (GO:0023057)	24/83	0.13984	1	0	0	1.24128	2.44192	ALK;ACVR1;FLT1;EPHA6;MUSK;EPHA10;HHIP;IGFBP3;INSR;PCSK9;OPRM1;MERTK;EGFR;IGF1R;ERBB4;AXL;KDR;ROR1;UBASH3A;TEK;RAF1;ROS1;MET;FGFR2
regulation of signal transduction by p53 class mediator (GO:1901796)	38/138	0.140196	1	0	0	1.18207	2.32242	BLM;PRKAA2;RNF34;SETD9;NOP2;RPL11;EHMT1;BRCA1;CHD3;BRIP1;RBBP4;PPP1R13L;UBC;SMYD2;MTA2;RFFL;TP63;BANP;PLK3;SUPT16H;RFC3;RMI2;RPA1;HUS1;SSRP1;POU4F1;TPX2;RAD50;TTC5;KAT6A;MDM2;RAD17;TAF7;MDM4;ATM;DNA2;TAF5;RAD9B
regulation of mRNA splicing, via spliceosome (GO:0048024)	18/60	0.141218	1	0	0	1.28783	2.52086	SRPK2;RBM25;RBFOX1;RBFOX2;RBFOX3;WTAP;FMR1;CELF3;EFCAB5;JMJD6;SON;TRA2B;SAP18;SRSF4;NUP98;MBNL3;SRSF10;SRSF9
protein sulfation (GO:0006477)	3/6	0.143376	1	0	0	2.14638	4.16889	TPST2;TPST1;UST
neuron projection maintenance (GO:1990535)	3/6	0.143376	1	0	0	2.14638	4.16889	PRNP;INSR;PSEN1
histone-serine phosphorylation (GO:0035404)	3/6	0.143376	1	0	0	2.14638	4.16889	RPS6KA5;PRKAA2;HMGA2
catecholamine transport (GO:0051937)	3/6	0.143376	1	0	0	2.14638	4.16889	SLC22A3;SLC6A2;SLC18A2
prepulse inhibition (GO:0060134)	3/6	0.143376	1	0	0	2.14638	4.16889	GRID2;PTEN;CTNNA2
regulation of nuclear cell cycle DNA replication (GO:0033262)	3/6	0.143376	1	0	0	2.14638	4.16889	ATRX;CDC7;DBF4B
astral microtubule organization (GO:0030953)	3/6	0.143376	1	0	0	2.14638	4.16889	DLG1;KPNB1;RAB11A
adenylate cyclase-inhibiting G-protein coupled acetylcholine receptor signaling pathway (GO:0007197)	3/6	0.143376	1	0	0	2.14638	4.16889	CHRM2;CHRM3;DHX8
positive regulation of cardiac muscle tissue development (GO:0055025)	3/6	0.143376	1	0	0	2.14638	4.16889	EFNB2;MEF2C;MYOCD
regulation of mesenchymal stem cell differentiation (GO:2000739)	3/6	0.143376	1	0	0	2.14638	4.16889	REST;SOX6;SOX5
peroxisomal membrane transport (GO:0015919)	3/6	0.143376	1	0	0	2.14638	4.16889	PEX3;PEX5;RAB8B
regulation of wound healing, spreading of epidermal cells (GO:1903689)	3/6	0.143376	1	0	0	2.14638	4.16889	PTEN;PHLDB2;RREB1
regulation of epithelial to mesenchymal transition involved in endocardial cushion formation (GO:1905005)	3/6	0.143376	1	0	0	2.14638	4.16889	ACVR1;TGFB2;TGFBR1
monoamine transport (GO:0015844)	3/6	0.143376	1	0	0	2.14638	4.16889	PICK1;SLC6A2;SLC18A2
phosphorylation of RNA polymerase II C-terminal domain (GO:0070816)	3/6	0.143376	1	0	0	2.14638	4.16889	CDK12;GTF2H3;CDK13
queuosine metabolic process (GO:0046116)	3/6	0.143376	1	0	0	2.14638	4.16889	PDCL2;TXNDC9;PDCL
spermine metabolic process (GO:0008215)	3/6	0.143376	1	0	0	2.14638	4.16889	AMD1;SMS;PAOX
regulation of renal sodium excretion (GO:0035813)	3/6	0.143376	1	0	0	2.14638	4.16889	AGTR1;SPX;CORIN
positive regulation of action potential (GO:0045760)	3/6	0.143376	1	0	0	2.14638	4.16889	GBA;SCN5A;ANK3
definitive hemopoiesis (GO:0060216)	3/6	0.143376	1	0	0	2.14638	4.16889	MFAP5;TGFBR3;TEK
adenylate cyclase-inhibiting G-protein coupled glutamate receptor signaling pathway (GO:0007196)	3/6	0.143376	1	0	0	2.14638	4.16889	GRM7;GRM8;GRM1
positive regulation of microtubule motor activity (GO:2000576)	3/6	0.143376	1	0	0	2.14638	4.16889	DYNC1I2;DYNLL1;DYNC1I1
corticosteroid receptor signaling pathway (GO:0031958)	3/6	0.143376	1	0	0	2.14638	4.16889	NCOA6;NEDD4;CALR
release of sequestered calcium ion into cytosol by sarcoplasmic reticulum (GO:0014808)	3/6	0.143376	1	0	0	2.14638	4.16889	RYR1;RYR2;TRDN
protein geranylgeranylation (GO:0018344)	3/6	0.143376	1	0	0	2.14638	4.16889	FNTA;CHM;RABGGTB
positive regulation of toll-like receptor 3 signaling pathway (GO:0034141)	3/6	0.143376	1	0	0	2.14638	4.16889	CAV1;WDFY1;F2RL1
ribonucleoside biosynthetic process (GO:0042455)	3/6	0.143376	1	0	0	2.14638	4.16889	PDCL2;TXNDC9;PDCL
dosage compensation by inactivation of X chromosome (GO:0009048)	3/6	0.143376	1	0	0	2.14638	4.16889	RLIM;BRCA1;CDYL
regulation of cardiac muscle hypertrophy in response to stress (GO:1903242)	3/6	0.143376	1	0	0	2.14638	4.16889	MLIP;LMNA;ATP2B4
regulation of anion channel activity (GO:0010359)	3/6	0.143376	1	0	0	2.14638	4.16889	PRNP;ABCB1;GOPC
negative regulation of DNA repair (GO:0045738)	3/6	0.143376	1	0	0	2.14638	4.16889	RNF169;TRIP12;OTUB1
monoubiquitinated protein deubiquitination (GO:0035520)	3/6	0.143376	1	0	0	2.14638	4.16889	USP47;ATXN3;USP7
queuosine biosynthetic process (GO:0008616)	3/6	0.143376	1	0	0	2.14638	4.16889	PDCL2;TXNDC9;PDCL
regulation of lysosomal protein catabolic process (GO:1905165)	3/6	0.143376	1	0	0	2.14638	4.16889	LRP1;GBA;LRP2
collecting duct development (GO:0072044)	3/6	0.143376	1	0	0	2.14638	4.16889	BMP4;TFAP2B;PAX2
negative regulation of mononuclear cell migration (GO:0071676)	3/6	0.143376	1	0	0	2.14638	4.16889	NOV;SLIT2;PLCB1
chondrocyte development (GO:0002063)	3/6	0.143376	1	0	0	2.14638	4.16889	BMPR2;SULF1;BMPR1B
astrocyte activation (GO:0048143)	3/6	0.143376	1	0	0	2.14638	4.16889	LRP1;FPR2;PSEN1
peptidyl-proline hydroxylation (GO:0019511)	3/6	0.143376	1	0	0	2.14638	4.16889	EGLN3;EGLN2;P3H2
L-amino acid import (GO:0043092)	3/6	0.143376	1	0	0	2.14638	4.16889	SLC1A1;SLC1A3;SLC36A4
glucocorticoid receptor signaling pathway (GO:0042921)	3/6	0.143376	1	0	0	2.14638	4.16889	NCOA6;NEDD4;CALR
positive regulation of protein localization to centrosome (GO:1904781)	3/6	0.143376	1	0	0	2.14638	4.16889	GSK3B;APC;BICD1
polyamine biosynthetic process (GO:0006596)	3/6	0.143376	1	0	0	2.14638	4.16889	AMD1;SMS;PAOX
embryonic camera-type eye morphogenesis (GO:0048596)	3/6	0.143376	1	0	0	2.14638	4.16889	TFAP2A;KDM2B;LRP6
positive regulation of RNA binding (GO:1905216)	3/6	0.143376	1	0	0	2.14638	4.16889	FMR1;EIF3E;EIF3C
positive regulation of deacetylase activity (GO:0090045)	3/6	0.143376	1	0	0	2.14638	4.16889	FNTA;C6ORF89;PRKD2
activation of transmembrane receptor protein tyrosine kinase activity (GO:0007171)	3/6	0.143376	1	0	0	2.14638	4.16889	ANGPT1;NRG1;PRLR
positive regulation of extrinsic apoptotic signaling pathway via death domain receptors (GO:1902043)	3/6	0.143376	1	0	0	2.14638	4.16889	SFRP1;PTEN;THBS1
negative regulation of glucocorticoid receptor signaling pathway (GO:2000323)	3/6	0.143376	1	0	0	2.14638	4.16889	CRY1;PHB;ARNTL
collagen biosynthetic process (GO:0032964)	3/6	0.143376	1	0	0	2.14638	4.16889	COL1A1;ADAMTS3;P3H3
positive regulation of protein acetylation (GO:1901985)	3/6	0.143376	1	0	0	2.14638	4.16889	FAM161A;TERF2IP;ARNTL
protein complex subunit organization (GO:0071822)	14/45	0.143871	1	0	0	1.33553	2.58938	NUP205;TGFB2;LUM;COL12A1;TGFBR1;NDC80;COL1A1;COL3A1;ADAMTS3;COL2A1;CENPH;COL5A2;NF1;NUP98
inorganic anion transmembrane transport (GO:0098661)	19/64	0.144192	1	0	0	1.27442	2.46804	GABRB3;GABRA2;GABRB2;GABRA1;GABRB1;SLC37A1;GABRA6;SLC1A1;GABRA3;SLC1A3;CLCN3;GLRA3;SLC26A7;SLC26A11;SLC12A6;SLC26A3;XPR1;CFTR;SLC12A9
negative regulation of neuron differentiation (GO:0045665)	19/64	0.144192	1	0	0	1.27442	2.46804	GSK3B;KANK1;NGFR;DCC;SEMA3A;PTPRO;PAQR3;CRMP1;CBFA2T2;EFNB2;STX1B;REST;EDNRB;SPOCK1;PTPN9;DENND5A;CNTN4;CALR;ZNF365
positive regulation of cell cycle G1/S phase transition (GO:1902808)	8/23	0.14552	1	0	0	1.49314	2.87794	LSM10;RPTOR;CDC45;RDX;UBE2E2;GLI1;PLCB1;PHB2
lamellipodium assembly (GO:0030032)	8/23	0.14552	1	0	0	1.49314	2.87794	CCDC88A;ABLIM3;PTPRO;SPATA13;ARHGEF4;CDH13;VCL;ARHGEF6
membrane assembly (GO:0071709)	8/23	0.14552	1	0	0	1.49314	2.87794	PTPRD;NLGN1;NLGN4X;NRXN1;RFTN1;IL1RAPL1;PTEN;ANK3
regulation of smooth muscle contraction (GO:0006940)	8/23	0.14552	1	0	0	1.49314	2.87794	CHRM2;CHRM3;MYOCD;KCNB2;CAV1;SRF;PLCE1;NMUR2
regulation of release of sequestered calcium ion into cytosol by sarcoplasmic reticulum (GO:0010880)	8/23	0.14552	1	0	0	1.49314	2.87794	RYR2;PDE4D;AKAP6;ANK2;DMD;CACNA1C;SLC8A1;TRDN
regulation of cell size (GO:0008361)	8/23	0.14552	1	0	0	1.49314	2.87794	RAP1GAP2;RPTOR;MTPN;RDX;PLEK;PTEN;PRR16;LAMTOR5
regulation of chondrocyte differentiation (GO:0032330)	8/23	0.14552	1	0	0	1.49314	2.87794	SCIN;TRPS1;WNT9A;ADAMTS12;BMPR1B;SOX6;TGFBR1;SOX5
cellular response to catecholamine stimulus (GO:0071870)	8/23	0.14552	1	0	0	1.49314	2.87794	RYR2;NR4A3;LRRK2;GNB1;ATP2B4;PDE4B;GABPA;ATF4
ammonium transport (GO:0015696)	8/23	0.14552	1	0	0	1.49314	2.87794	SLC22A3;RALBP1;SLC22A5;SLC44A1;SLC44A2;TAF7;RHAG;SLC18A2
neuronal action potential (GO:0019228)	8/23	0.14552	1	0	0	1.49314	2.87794	CHRNA1;SCN8A;SCN9A;KCNMB2;KCNMB3;ANK3;SCN5A;SCN1A
positive regulation of mRNA catabolic process (GO:0061014)	8/23	0.14552	1	0	0	1.49314	2.87794	NANOS1;CNOT7;PRR5L;CNOT8;CPEB3;TOB1;ZFP36L1;TNRC6B
dendritic spine morphogenesis (GO:0060997)	6/16	0.147181	1	0	0	1.60979	3.0845	DOCK10;CTNND2;PTEN;WASL;PAK3;ZNF365
cardiac epithelial to mesenchymal transition (GO:0060317)	6/16	0.147181	1	0	0	1.60979	3.0845	TGFBR3;TGFB2;BMP2;PDCD4;RBPJ;TGFBR1
positive regulation of G1/S transition of mitotic cell cycle (GO:1900087)	6/16	0.147181	1	0	0	1.60979	3.0845	LSM10;RPTOR;CDC45;RDX;UBE2E2;PLCB1
regulation of acrosome reaction (GO:0060046)	6/16	0.147181	1	0	0	1.60979	3.0845	SPINK2;SPINK8;SPINK7;SPINK13;PLCB1;SPINK14
aorta morphogenesis (GO:0035909)	6/16	0.147181	1	0	0	1.60979	3.0845	TFAP2B;LRP1;PROX1;RBPJ;MYLK;BMPR1A
activation of protein kinase A activity (GO:0034199)	6/16	0.147181	1	0	0	1.60979	3.0845	ADCY9;PRKAR1B;PRKAR1A;PRKAR2B;ADCY2;ADCY5
positive regulation of response to endoplasmic reticulum stress (GO:1905898)	6/16	0.147181	1	0	0	1.60979	3.0845	ATXN3;XBP1;BCL2L11;DDIT3;PIK3R1;NCK1
positive regulation of DNA-templated transcription, initiation (GO:2000144)	6/16	0.147181	1	0	0	1.60979	3.0845	GTF2B;SRF;MITF;HNF1A;NKX2-5;GTF2F2
positive regulation of epithelial cell proliferation (GO:0050679)	30/107	0.147376	1	0	0	1.20358	2.30457	NRP1;BMPR2;PTPRN;LAMC1;EGFR;NRAS;AKT3;KDR;SCN5A;RREB1;PPP1R16B;XBP1;ZNF580;ARNT;VEGFC;PROX1;TGFBR1;PAX2;BMP4;NELL2;NR4A1;SFRP1;BMP2;NR4A3;CNTN1;CDH13;PRKD2;TEK;FGFR2;FGF10
epithelial tube morphogenesis (GO:0060562)	11/34	0.147673	1	0	0	1.38884	2.65651	ACVR1;BMP4;RYR2;MEF2C;COL4A1;PRKX;PRKD2;SLIT2;MET;MTSS1;FGF10
regulation of interleukin-8 production (GO:0032677)	11/34	0.147673	1	0	0	1.38884	2.65651	IL10;AFAP1L2;ZNF580;DDIT3;RIPK1;PRKD2;TLR7;TLR4;TLR3;HSPA1B;TLR2
positive regulation of response to DNA damage stimulus (GO:2001022)	15/49	0.148466	1	0	0	1.31411	2.50654	PCNA;EYA1;DHX9;FMR1;H2AFX;EYA4;NSMCE1;HMGA2;BRCA1;EGFR;SPRED2;UBE2N;ATM;EEF1E1;FGF10
regulation of cell cycle (GO:0051726)	57/215	0.149186	1	0	0	1.13808	2.16527	LIN54;PTPRK;TTC28;MAEA;MECOM;RPS6KA2;PIM1;NEK1;PIM2;TRIM21;LIN52;MAP2K1;MAP2K2;STRADA;PROX1;CDC25C;THAP1;SFRP1;RBL1;TNIK;BIRC2;HPGD;UHRF2;IQGAP1;LIN9;ARNTL;LRP6;SDCBP;RPS15A;RBBP4;PAK3;MAP2K7;MAP4K3;SRPK2;MAP3K3;CDK19;AFAP1L2;TGFB2;MAP3K1;NEK4;STAT3;HMGA2;INHBA;YY1AP1;TBX3;BMP4;NR4A1;CENPF;BMP2;SON;CDK6;TAOK3;MAP3K19;C6ORF89;PDCD4;CALR;FGFR2
brain development (GO:0007420)	33/119	0.149488	1	0	0	1.19043	2.26246	ROBO2;CNTNAP2;NDRG4;THRA;PTEN;UBE3A;VCX;HNMT;SPATA5;ATXN1;RELN;CDH2;PHGDH;CTNNA2;CDK5RAP2;SLC6A17;NCOA6;SHROOM2;PROX1;HSPG2;GRIN2B;GRHL2;SHROOM4;PAX2;CENPF;COL4A1;NDUFS4;NF1;RARB;AGTR2;CNTN4;DSCAML1;MDGA1
negative regulation of MAPK cascade (GO:0043409)	23/80	0.15295	1	0	0	1.23417	2.31733	LYN;PTPRR;LMO3;CAV1;PAQR3;GBA;PTEN;RANBP9;PTPRJ;PHB;IGF1R;BMP4;FLCN;UCHL1;DLG1;SMPD1;CNKSR3;STK38;NF1;SPRY2;TLR4;PPEF2;PTPN2
regulation of cellular pH (GO:0030641)	12/38	0.154372	1	0	0	1.35561	2.53281	SLC9A2;SLC4A7;CLN3;SLC4A8;SLC9A6;CA2;SLC9A9;SLC4A10;SLC26A7;SLC4A1;SLC26A11;SLC26A3
I-kappaB kinase/NF-kappaB signaling (GO:0007249)	17/57	0.155862	1	0	0	1.2803	2.3798	CHUK;ROCK2;TANK;RELB;PRDX4;TRAF6;UBC;BCL3;TAB3;TLR7;RIPK1;TAB2;MAP3K7;TLR4;TLR3;BIRC2;TLR2
regulation of Rho protein signal transduction (GO:0035023)	17/57	0.155862	1	0	0	1.2803	2.3798	NRP1;KANK1;CUL3;ROBO1;EPS8;AKAP13;FLCN;COL3A1;RIT2;OPHN1;DLC1;STMN1;ARHGDIB;F2RL1;RAF1;MET;F2RL2
chloride transmembrane transport (GO:1902476)	17/57	0.155862	1	0	0	1.2803	2.3798	GABRB3;GABRA2;GABRB2;GABRA1;GABRB1;GABRA6;SLC1A1;GABRA3;SLC1A3;CLCN3;GLRA3;SLC26A7;SLC26A11;SLC12A6;SLC26A3;CFTR;SLC12A9
negative regulation of translation (GO:0017148)	25/88	0.155919	1	0	0	1.21954	2.26641	FMR1;SHMT1;EIF4A3;TOB1;GIGYF2;FXR1;LARP1;IGF2BP3;IGF2BP2;C8ORF88;NANOS1;YTHDF2;DAPK1;SAMD4A;PRG3;DHFR;CPEB1;MEX3A;CNOT7;EIF3E;CALR;CNOT8;CPEB3;TNRC6A;CPEB4
mRNA polyadenylation (GO:0006378)	9/27	0.156506	1	0	0	1.43092	2.65388	NUDT21;AHCYL1;FIP1L1;PCF11;CLP1;CSTF3;PAPOLG;PAPOLA;MTPAP
regulation of protein transport (GO:0051223)	9/27	0.156506	1	0	0	1.43092	2.65388	SNX3;DNAJA1;SCFD1;DNAJC1;NDFIP1;WWP2;GAPVD1;STXBP5L;DISP1
ciliary basal body-plasma membrane docking (GO:0097711)	27/96	0.158203	1	0	0	1.20734	2.22619	DYNC1I2;DCTN2;FBF1;TUBA1A;PRKAR2B;TCTN2;TMEM67;CEP70;CEP97;MARK4;CDK5RAP2;PLK4;TUBB;SCLT1;KIF24;CSNK1E;DYNLL1;RAB11A;HAUS1;AHI1;NEDD1;AKAP9;MKS1;CEP63;CEP41;SFI1;SDCCAG8
negative regulation of MAP kinase activity (GO:0043407)	18/61	0.158838	1	0	0	1.26672	2.33059	SERPINB3;LYN;CAV1;PAQR3;GBA;PTPRJ;DUSP16;HIPK3;BMP4;DNAJA1;SPRED2;UCHL1;RGS3;SMPD1;STK38;NF1;PDCD4;SPRY2
nuclear-transcribed mRNA catabolic process, nonsense-mediated decay (GO:0000184)	31/112	0.161213	1	0	0	1.18818	2.16846	RPL4;RPL32;EIF4A3;MRPS12;RPL11;SMG7;SMG6;RPS4X;RPS16;RPS15A;RPS19;RPL14;RPL13;RPL37;RPS10;RPL17;RPL19;UPF2;RPL41;RPL21;RPS8;RPSA;PNRC1;PNRC2;RPS29;RPL37A;RPS20;EIF3E;RPL29;RPL28;RPS23
negative regulation of blood vessel morphogenesis (GO:2000181)	19/65	0.161423	1	0	0	1.25481	2.28843	TGFB2;ROCK2;SPINK5;FOXJ2;PTPRM;SEMA3E;FOXO4;SULF1;HSPG2;THBS1;DCN;MECP2;COL4A2;APOH;PGK1;SPRY2;PPARG;TEK;GTF2I
fatty acid catabolic process (GO:0009062)	19/65	0.161423	1	0	0	1.25481	2.28843	ABCD2;MMAA;ABHD3;ACAD9;MCAT;HADHB;SLC25A17;AUH;ABHD16A;PCCA;EHHADH;PCCB;NDUFAB1;ECHDC1;ECHDC2;HAO1;ACADM;HADH;ACADS
innate immune response activating cell surface receptor signaling pathway (GO:0002220)	34/124	0.162454	1	0	0	1.17705	2.13912	PSMD12;CUL1;RELB;PSMB6;PSMD6;NRAS;RPS6KA5;PSMB5;PSMD4;CLEC7A;UBC;MUC7;FYN;PSMF1;MUC15;PAK3;MAP3K7;LYN;CREBBP;MUC16;CHUK;FBXW11;MUC19;PSMB8;PSMA3;PSMC5;PSMA1;PSMC3;TRAF6;PSMC1;UBE2N;TAB3;TAB2;RAF1
protein localization to membrane (GO:0072657)	43/160	0.162887	1	0	0	1.15368	2.09359	DPP10;NLGN1;ROCK2;STXBP1;NRXN1;LIN7A;ABCA12;TSPAN33;LRP6;CALCR;EPB41L3;P2RY1;MAP7;TSPAN5;PIP5K1A;ARL5A;RAB8B;SH3GLB1;ACTN2;CAV1;KCNB2;MAGI2;RDX;KCNIP4;RFTN1;MYO5A;ATP1B3;ANK2;ANK3;ANK1;RAB11A;EHD2;DLG1;DLG2;RAB37;PACS1;SLMAP;RAB13;PICK1;TNIK;MRAP2;RAPGEF6;RAMP1
negative regulation of actin filament bundle assembly (GO:0032232)	7/20	0.163674	1	0	0	1.50247	2.71929	TMEFF2;DLC1;STMN1;ARHGAP6;PHLDB2;MET;WASF2
regulation of anoikis (GO:2000209)	7/20	0.163674	1	0	0	1.50247	2.71929	TLE1;BRMS1;PIK3CA;CAV1;PTRH2;BCL2;PTK2
growth hormone receptor signaling pathway (GO:0060396)	7/20	0.163674	1	0	0	1.50247	2.71929	LYN;GHR;STAT3;PIK3R1;PRLR;JAK3;PTK2
telomere maintenance via telomerase (GO:0007004)	7/20	0.163674	1	0	0	1.50247	2.71929	RAD50;PTGES3;TNKS1BP1;TERF2IP;SMG7;SMG6;WRAP53
regulation of fibroblast growth factor receptor signaling pathway (GO:0040036)	7/20	0.163674	1	0	0	1.50247	2.71929	LRIT3;NPTN;SPRY2;PRKD2;SULF1;THBS1;FGFR2
neuromuscular junction development (GO:0007528)	7/20	0.163674	1	0	0	1.50247	2.71929	CHRNA1;MUSK;LRRK2;NEDD4;ANK3;PDZRN3;GPHN
regulation of calcium ion transmembrane transport (GO:1903169)	7/20	0.163674	1	0	0	1.50247	2.71929	NANOS1;PRNP;DIAPH1;CACNA2D1;ANK2;FYN;TRDN
autophagy of nucleus (GO:0044804)	7/20	0.163674	1	0	0	1.50247	2.71929	BECN1;ATG3;ATG4C;ATG2A;ATG7;ATG2B;ATG5
positive regulation of ion transport (GO:0043270)	14/46	0.164732	1	0	0	1.30649	2.35618	AHCYL1;TRPC6;ACTN2;ANK2;ANK3;MYLK;SNX4;DLG1;STIM2;KIF5B;CNKSR3;ORAI1;SCN5A;NKX2-5
regulation of DNA metabolic process (GO:0051052)	14/46	0.164732	1	0	0	1.30649	2.35618	UHRF2;ESCO1;UHRF1;ZBTB38;ESCO2;GRHL2;SMG6;CCDC88A;HNRNPD;UBE2N;SMARCAD1;TERF2IP;KPNA2;MPHOSPH8
negative regulation of protein modification by small protein conjugation or removal (GO:1903321)	14/46	0.164732	1	0	0	1.30649	2.35618	UBXN1;NXN;CAV1;RPL11;FSCB;GTPBP4;DNAJA1;UFL1;GNL3L;CRY1;TRIM21;OGT;N4BP1;HSPA1B
mitochondrial genome maintenance (GO:0000002)	5/13	0.165111	1	0	0	1.65106	2.97379	MGME1;OPA1;AKT3;SLC25A33;SLC25A36
cellular response to nitrogen starvation (GO:0006995)	5/13	0.165111	1	0	0	1.65106	2.97379	BECN1;MAP1LC3A;ATG7;GABARAP;ATG5
myelination in peripheral nervous system (GO:0022011)	5/13	0.165111	1	0	0	1.65106	2.97379	PARD3;PRX;ADGRG6;NF1;SOD1
regulation of production of miRNAs involved in gene silencing by miRNA (GO:1903798)	5/13	0.165111	1	0	0	1.65106	2.97379	BMP4;MAP2K1;MAP2K2;ESR1;EGFR
pathway-restricted SMAD protein phosphorylation (GO:0060389)	5/13	0.165111	1	0	0	1.65106	2.97379	ACVR1;TGFBR3;TGFB2;BMP2;TGFBR1
protein localization to endoplasmic reticulum (GO:0070972)	5/13	0.165111	1	0	0	1.65106	2.97379	RYR2;VAPA;BCAP29;ANK2;UBAC2
cranial nerve development (GO:0021545)	5/13	0.165111	1	0	0	1.65106	2.97379	TFAP2A;CHD7;TMEM126A;POU4F1;PAX2
positive regulation of ERAD pathway (GO:1904294)	5/13	0.165111	1	0	0	1.65106	2.97379	ATXN3;EDEM1;CAV1;SGTA;NFE2L2
glomerular visceral epithelial cell differentiation (GO:0072112)	5/13	0.165111	1	0	0	1.65106	2.97379	MYO1E;BASP1;MAGI2;PTPRO;IQGAP1
cellular response to nitrogen levels (GO:0043562)	5/13	0.165111	1	0	0	1.65106	2.97379	BECN1;MAP1LC3A;ATG7;GABARAP;ATG5
detection of calcium ion (GO:0005513)	5/13	0.165111	1	0	0	1.65106	2.97379	RYR2;SYT1;STIM1;KCNMB2;KCNMB3
tRNA splicing, via endonucleolytic cleavage and ligation (GO:0006388)	5/13	0.165111	1	0	0	1.65106	2.97379	TSEN34;TSEN15;CLP1;DDX1;C2ORF49
pre-miRNA processing (GO:0031054)	5/13	0.165111	1	0	0	1.65106	2.97379	ZCCHC11;AGO3;ADAR;TARBP2;MRPL44
modulation by virus of host process (GO:0019054)	5/13	0.165111	1	0	0	1.65106	2.97379	VAPA;KPNA5;KPNA2;KPNA3;KPNB1
nucleotide-sugar metabolic process (GO:0009225)	5/13	0.165111	1	0	0	1.65106	2.97379	CSGALNACT1;FUT8;SLC35A3;UGP2;GMDS
regulation of macromolecule biosynthetic process (GO:0010556)	5/13	0.165111	1	0	0	1.65106	2.97379	MTPN;IL12B;MITF;IGF2BP3;IGF2BP2
skeletal system morphogenesis (GO:0048705)	10/31	0.16529	1	0	0	1.38476	2.49265	TFAP2A;IFT140;HHIP;ANKRD11;RARB;FUZ;DSCAML1;TGFBR1;FGFR2;RAB33B
lysosome organization (GO:0007040)	10/31	0.16529	1	0	0	1.38476	2.49265	CLN3;GNPTAB;HOOK1;LRRK2;ZKSCAN3;CLVS2;HPS4;ZKSCAN4;ARSB;CLVS1
vesicle-mediated transport to the plasma membrane (GO:0098876)	10/31	0.16529	1	0	0	1.38476	2.49265	CHIC2;SNX27;SNX17;EXOC6B;EXOC4;GOPC;EXOC6;STEAP2;VPS39;EXOC1
regulation of hematopoietic progenitor cell differentiation (GO:1901532)	22/77	0.167316	1	0	0	1.2265	2.19283	YAP1;PSMD12;YTHDF2;LDB1;H3F3A;PSMB8;RUNX1;PSMB6;PSMD6;PSMA3;HIST1H4A;PSMC5;ITCH;PSMB5;PSMD4;PSMA1;PSMC3;PSMC1;UBC;PDCD2;PSMF1;MIXL1
regulation of bone mineralization (GO:0030500)	15/50	0.168752	1	0	0	1.28783	2.29147	ACVR1;SRGN;TFAP2A;KL;MEF2C;BMPR2;ATRAID;SLC8A1;BMP4;BMP2;ANKH;NBR1;BCOR;BMPR1B;BMPR1A
fatty acid oxidation (GO:0019395)	15/50	0.168752	1	0	0	1.28783	2.29147	ABCD2;ADIPOR2;MCAT;HADHB;SLC25A17;AUH;EHHADH;NDUFAB1;ECHDC1;ECHDC2;HAO1;ACADM;HADH;ACADS;PPARGC1A
action potential (GO:0001508)	16/54	0.172173	1	0	0	1.27193	2.23765	CHRNA1;KCND2;CACNA1B;CACNA1A;AKAP6;ANK3;CACNA1C;NALCN;CLN3;SCN8A;SCN9A;KCNMB2;KCNMB3;DMD;SCN5A;SCN1A
positive regulation of telomerase activity (GO:0051973)	11/35	0.172409	1	0	0	1.34916	2.37166	PKIB;NVL;TNKS;PTGES3;HNRNPA2B1;HNRNPD;NAF1;MAP2K7;GRHL2;CCT4;WRAP53
regulation of cardiac muscle contraction (GO:0055117)	11/35	0.172409	1	0	0	1.34916	2.37166	NANOS1;RYR2;PDE4D;PDE4B;STC1;ANK2;SCN5A;TNNI3K;NKX2-5;SLC8A1;PIK3CG
endothelial cell migration (GO:0043542)	11/35	0.172409	1	0	0	1.34916	2.37166	NRP1;NR4A1;STARD13;FAP;PIK3CA;NOV;GIPC1;RAB13;CDH13;PRKX;LGALS8
positive regulation of neuron projection development (GO:0010976)	27/97	0.172862	1	0	0	1.19489	2.09735	ITSN2;ROBO2;NDRG4;TENM3;NEDD4L;TWF1;NDNF;ROBO1;RIMS2;SNX3;RIMS1;RAP1A;RELN;NPTN;ABL2;PLXNC1;SLIT2;ARSB;LYN;NGFR;PRKCI;SYT1;MAGI2;CBFA2T2;RIT2;PTK7;SERPINI1
protein localization to organelle (GO:0033365)	27/97	0.172862	1	0	0	1.19489	2.09735	DHX9;DDX1;LRRK2;RPL11;SNX10;TULP2;BICD1;LMNA;PACSIN2;BBS9;RAB6A;IFT140;PAQR3;COG3;RPA1;ANK2;ABCA7;TOPORS;RAB11A;UBAC2;RAB33B;COL1A1;BMP4;DNAJA1;VAPA;MDM2;CALR
G1/S transition of mitotic cell cycle (GO:0000082)	29/105	0.174075	1	0	0	1.18562	2.07279	PCNA;MCM8;CUL3;PRIM1;CUL1;MCM10;CDC45;ORC2;PIM2;EIF4E;ACVR1;RANBP2;PLK3;CDKN2C;RPA1;CDC7;INHBA;DHFR;LATS1;CUL4A;CDK7;CDK6;LATS2;CCNE1;SPDYA;MCM4;MNAT1;CACUL1;CUL4B
regulation of cell motility (GO:2000145)	30/109	0.174521	1	0	0	1.1815	2.06255	LDB1;ROCK2;KIF14;NEXN;PRKX;LDB2;RND3;MYPN;EGFR;DOCK10;INPP5F;ERBB4;LMNA;SPOCK3;ABL2;PLXNC1;LMO4;EGF;RCC2;NRG1;NRG2;DIAPH1;FRMD5;CDK6;KIF2A;NRG4;SPATA13;RAF1;SGK1;CRK
viral transcription (GO:0019083)	31/113	0.174875	1	0	0	1.17766	2.05347	RPL4;NUP205;RPL32;DHX9;MRPS12;RPL11;NUP160;RPS4X;RPS16;RPS15A;RPS19;RPL14;RPL13;NUP43;RPL37;RPS10;RPL17;RPL19;NUP214;RANBP2;RPL41;RPL21;RPS8;RPSA;RPS29;RPL37A;RPS20;NUP98;RPL29;RPL28;RPS23
positive regulation of cell morphogenesis involved in differentiation (GO:0010770)	17/58	0.17509	1	0	0	1.25822	2.1924	ROBO2;NRP1;NGFR;CUL7;CDKL5;FBXW8;SS18L1;CRKL;ROBO1;PTPRD;CUX1;IL1RAPL1;PLXNC1;SLIT2;CALR;CRK;RREB1
negative regulation of cyclin-dependent protein serine/threonine kinase activity (GO:0045736)	8/24	0.176048	1	0	0	1.43092	2.48551	LATS1;HEXIM2;MYOCD;CDKN2C;LATS2;CDK6;APC;PTEN
protein alpha-1,2-demannosylation (GO:0036508)	8/24	0.176048	1	0	0	1.43092	2.48551	EDEM3;RNF103;OS9;EDEM1;SEL1L;UBC;MAN1A1;UGGT2
cGMP biosynthetic process (GO:0006182)	8/24	0.176048	1	0	0	1.43092	2.48551	GUCY1A3;GUCY1A2;GUCY1B3;GUCY1B2;ADCY9;HTR2C;ADCY2;ADCY5
cAMP metabolic process (GO:0046058)	8/24	0.176048	1	0	0	1.43092	2.48551	ADCY9;PDE4D;PDE3A;PDE4B;PDE4A;ADM;ADCY2;ADCY5
organic cation transport (GO:0015695)	8/24	0.176048	1	0	0	1.43092	2.48551	SLC22A3;SLC22A13;RALBP1;SLC22A14;SLC22A5;SLC44A1;SLC44A2;RHAG
regulation of G0 to G1 transition (GO:0070316)	12/39	0.178238	1	0	0	1.32085	2.27799	L3MBTL2;RBBP4;EED;CBX3;MGA;EHMT1;EPC1;CDC7;BRCA1;FOXO4;YAF2;PHC3
JNK cascade (GO:0007254)	19/66	0.179707	1	0	0	1.2358	2.12116	TNFRSF19;NOD1;CRKL;MAPK10;CD40LG;MDFIC;ADORA2B;TRAF6;UBC;UBE2N;TAB3;RIPK1;TAB2;TNIK;MAP2K7;MAP3K13;MAP3K7;MAP4K3;ARHGEF6
regulation of apoptotic process (GO:0042981)	201/815	0.183513	1	0	0	1.05871	1.79501	TRIO;ARL6IP1;ITSN1;PHB2;IFIT2;RPS6KA3;RPS6KA2;TRIM24;KDR;TNFSF10;ARL6IP5;DIP2A;TP63;MEF2C;PRKCI;EPHA6;MUSK;ACTN2;DAPK1;DAPK2;TIAM2;SFRP1;ATF4;PXT1;EPHA10;PIK3R1;KALRN;MTDH;APH1A;PKHD1;ABR;PRDX2;NKX2-5;ATG7;TNFSF18;NGFR;PLK3;CREBBP;XBP1;INSR;SIAH2;SIAH1;IL31RA;PTK2;NET1;HNRNPK;CD28;ANP32E;ATM;CALR;CSRNP3;KIF14;PCSK9;CHM;BRCA1;FMN2;SH3RF1;ING4;AKAP13;AIFM1;TRIM2;CTLA4;JAK3;IL10;DFFA;STRADA;PAX2;TOP…
sensory perception of mechanical stimulus (GO:0050954)	22/78	0.184365	1	0	0	1.21078	2.04723	TFAP2A;TIMM8B;EYA1;PCDH15;PAX3;DCDC2;LRP2;TIMM10;OTOR;USH2A;SOD1;COL1A1;COL2A1;LRTOMT;GRM7;MYO3B;STRC;MYO3A;PIEZO2;ROR1;ATP6V0A4;CCDC50
negative regulation of antigen receptor-mediated signaling pathway (GO:0050858)	6/17	0.184931	1	0	0	1.51509	2.55713	PRNP;FCRL3;LPXN;PTPRJ;UBASH3A;PTPN2
ureteric bud development (GO:0001657)	6/17	0.184931	1	0	0	1.51509	2.55713	ROBO2;BMP4;TCF21;SLIT2;NPNT;FGFR2
histone H2A ubiquitination (GO:0033522)	6/17	0.184931	1	0	0	1.51509	2.55713	KDM2B;UBE2B;UBE2A;BCOR;DDB2;CUL4B
positive regulation of striated muscle cell differentiation (GO:0051155)	6/17	0.184931	1	0	0	1.51509	2.55713	EFNB2;MEF2C;MYOCD;SMYD1;NRG1;PROX1
positive regulation of cellular protein catabolic process (GO:1903364)	6/17	0.184931	1	0	0	1.51509	2.55713	UQCC2;GBA;RDX;PCSK9;PTTG1IP;CTSC
DNA replication checkpoint (GO:0000076)	6/17	0.184931	1	0	0	1.51509	2.55713	CDC45;HUS1;RAD17;CLSPN;DNA2;RAD9B
pharyngeal system development (GO:0060037)	6/17	0.184931	1	0	0	1.51509	2.55713	BMP4;TGFB2;BMPR2;NKX2-5;TGFBR1;BMPR1A
regulation of B cell receptor signaling pathway (GO:0050855)	6/17	0.184931	1	0	0	1.51509	2.55713	LYN;ELF1;FCRL3;LPXN;PAX5;RUNX1
mesonephric tubule development (GO:0072164)	6/17	0.184931	1	0	0	1.51509	2.55713	ROBO2;BMP4;TCF21;SLIT2;NPNT;FGFR2
positive regulation of cartilage development (GO:0061036)	6/17	0.184931	1	0	0	1.51509	2.55713	BMP4;BMP2;BMPR2;BMPR1B;SOX6;SOX5
positive regulation of cation transmembrane transport (GO:1904064)	6/17	0.184931	1	0	0	1.51509	2.55713	NANOS1;ACTN2;COX17;AKAP6;ANK2;ANK3
platelet-derived growth factor receptor signaling pathway (GO:0048008)	6/17	0.184931	1	0	0	1.51509	2.55713	NRP1;FER;PDGFD;PDGFC;ABL2;PTPRJ
membrane depolarization during cardiac muscle cell action potential (GO:0086012)	6/17	0.184931	1	0	0	1.51509	2.55713	CACNA2D1;ANK2;CACNA1C;SCN5A;SLC8A1;SCN2B
mitotic G2 DNA damage checkpoint (GO:0007095)	6/17	0.184931	1	0	0	1.51509	2.55713	BLM;TAOK3;DONSON;HMGA2;ATM;CLSPN
negative regulation of axon guidance (GO:1902668)	6/17	0.184931	1	0	0	1.51509	2.55713	SEMA3C;SEMA3A;PTPRO;SEMA3E;SEMA4G;SLIT2
glycosphingolipid biosynthetic process (GO:0006688)	6/17	0.184931	1	0	0	1.51509	2.55713	UGCG;ST8SIA4;ST8SIA6;B4GALNT1;ST6GALNAC3;ST6GALNAC5
cardiac muscle cell contraction (GO:0086003)	6/17	0.184931	1	0	0	1.51509	2.55713	CACNA2D1;CACNA1C;SCN5A;FGF12;SCN1A;SCN2B
regulation of mRNA processing (GO:0050684)	9/28	0.185572	1	0	0	1.37982	2.32404	SRPK2;AHCYL1;SON;DHX9;PAPOLA;SRSF10;IWS1;ZFP36L1;JMJD6
regulation of transmembrane receptor protein serine/threonine kinase signaling pathway (GO:0090092)	9/28	0.185572	1	0	0	1.37982	2.32404	SMAD2;BMP4;WWTR1;TFAP2B;EID2;BMPER;SMURF2;XIAP;NREP
positive regulation of cell communication (GO:0010647)	9/28	0.185572	1	0	0	1.37982	2.32404	RIMS2;RIMS1;RIMS4;CLSTN2;SYT1;HOMER1;CLSTN1;GRIK2;ANK3
cGMP metabolic process (GO:0046068)	9/28	0.185572	1	0	0	1.37982	2.32404	GUCY1A3;GUCY1B3;GUCY1A2;GUCY1B2;ADCY9;HTR2C;ADCY2;PDE5A;ADCY5
primary neural tube formation (GO:0014020)	9/28	0.185572	1	0	0	1.37982	2.32404	TGFB2;MTHFD1L;LMO4;DLC1;FUZ;LRP2;GRHL2;PAX2;LRP6
RNA polyadenylation (GO:0043631)	9/28	0.185572	1	0	0	1.37982	2.32404	NUDT21;AHCYL1;FIP1L1;PCF11;CLP1;CSTF3;PAPOLG;PAPOLA;MTPAP
RNA phosphodiester bond hydrolysis (GO:0090501)	9/28	0.185572	1	0	0	1.37982	2.32404	MRPL1;XRN1;PCF11;CLP1;LACTB2;PDE12;CSTF3;RNASE6;MRPL44
negative regulation of viral-induced cytoplasmic pattern recognition receptor signaling pathway (GO:0039532)	4/10	0.185685	1	0	0	1.71711	2.8911	RNF125;TKFC;RIOK3;GPATCH3
regulation of response to stress (GO:0080134)	4/10	0.185685	1	0	0	1.71711	2.8911	IL10;CRHBP;ABCB1;OPRM1
glomerular filtration (GO:0003094)	4/10	0.185685	1	0	0	1.71711	2.8911	MYO1E;XPNPEP3;SULF1;JCHAIN
regulation of phospholipase C activity (GO:1900274)	4/10	0.185685	1	0	0	1.71711	2.8911	FLT1;ABL2;BICD1;ESR1
cellular response to growth hormone stimulus (GO:0071378)	4/10	0.185685	1	0	0	1.71711	2.8911	GHR;STAT3;PIK3R1;PTK2
regulation of sequestering of zinc ion (GO:0061088)	4/10	0.185685	1	0	0	1.71711	2.8911	SLC30A7;SLC30A6;SLC30A8;SLC30A4
regulation of Arp2/3 complex-mediated actin nucleation (GO:0034315)	4/10	0.185685	1	0	0	1.71711	2.8911	NCKAP1;ABI2;PICK1;WASF1
positive regulation of glucose import in response to insulin stimulus (GO:2001275)	4/10	0.185685	1	0	0	1.71711	2.8911	IRS1;PIK3R3;PIK3R1;SORBS1
regulation of amyloid-beta clearance (GO:1900221)	4/10	0.185685	1	0	0	1.71711	2.8911	MYOCD;LRP1;SRF;ABCA7
peptidyl-lysine dimethylation (GO:0018027)	4/10	0.185685	1	0	0	1.71711	2.8911	SETD2;SETD7;SMYD2;EHMT1
cell differentiation involved in metanephros development (GO:0072202)	4/10	0.185685	1	0	0	1.71711	2.8911	BMP4;TCF21;POU3F3;PAX2
glycoprotein catabolic process (GO:0006516)	4/10	0.185685	1	0	0	1.71711	2.8911	EDEM1;NGLY1;STT3B;ADAMTS12
telomere maintenance in response to DNA damage (GO:0043247)	4/10	0.185685	1	0	0	1.71711	2.8911	INSL6;DCLRE1A;DCLRE1C;TERF2IP
glycerolipid metabolic process (GO:0046486)	4/10	0.185685	1	0	0	1.71711	2.8911	DGKG;ALDH5A1;DGKA;PIP5K1A
primary miRNA processing (GO:0031053)	4/10	0.185685	1	0	0	1.71711	2.8911	SMAD2;HNRNPA2B1;SRRT;MRPL44
negative regulation of autophagosome assembly (GO:1902902)	4/10	0.185685	1	0	0	1.71711	2.8911	SCFD1;LRRK2;FEZ2;SEC22B
protein localization to synapse (GO:0035418)	4/10	0.185685	1	0	0	1.71711	2.8911	NLGN1;MPP4;KIF5C;NRXN1
positive regulation of reproductive process (GO:2000243)	4/10	0.185685	1	0	0	1.71711	2.8911	APELA;SMURF2;INHBA;LHFPL2
DNA replication-dependent nucleosome assembly (GO:0006335)	4/10	0.185685	1	0	0	1.71711	2.8911	HIST1H4A;RBBP4;HAT1;ASF1A
positive regulation of circadian rhythm (GO:0042753)	4/10	0.185685	1	0	0	1.71711	2.8911	NLGN1;FBXW11;RORA;ARNTL
cardiovascular system development (GO:0072358)	4/10	0.185685	1	0	0	1.71711	2.8911	PIK3CA;NXN;TCF21;HSPG2
actin filament-based transport (GO:0099515)	4/10	0.185685	1	0	0	1.71711	2.8911	MYO5A;WASL;MYRIP;SYNE2
ganglioside biosynthetic process (GO:0001574)	4/10	0.185685	1	0	0	1.71711	2.8911	ST8SIA4;ST8SIA6;B4GALNT1;ST6GALNAC3
regulation of mitochondrial depolarization (GO:0051900)	4/10	0.185685	1	0	0	1.71711	2.8911	LRRK2;KDR;BCL2;DCN
regulation of mRNA 3'-end processing (GO:0031440)	4/10	0.185685	1	0	0	1.71711	2.8911	NUDT21;AHCYL1;PAPOLA;ZFP36L1
cellular response to leucine starvation (GO:1990253)	4/10	0.185685	1	0	0	1.71711	2.8911	IMPACT;SESN1;RRAGD;GCN1
DNA replication-dependent nucleosome organization (GO:0034723)	4/10	0.185685	1	0	0	1.71711	2.8911	HIST1H4A;RBBP4;HAT1;ASF1A
regulation of immunoglobulin production (GO:0002637)	4/10	0.185685	1	0	0	1.71711	2.8911	IL10;SASH3;XBP1;FCRL3
endothelial tube morphogenesis (GO:0061154)	4/10	0.185685	1	0	0	1.71711	2.8911	BMP4;STARD13;PRKD2;RBPJ
medium-chain fatty acid metabolic process (GO:0051791)	4/10	0.185685	1	0	0	1.71711	2.8911	ABHD3;OXSM;ACAD9;ACADM
tryptophan catabolic process (GO:0006569)	4/10	0.185685	1	0	0	1.71711	2.8911	KYNU;KMO;IDO2;IDO1
forelimb morphogenesis (GO:0035136)	4/10	0.185685	1	0	0	1.71711	2.8911	TFAP2A;TFAP2B;CACNA1C;TBX3
amino sugar metabolic process (GO:0006040)	4/10	0.185685	1	0	0	1.71711	2.8911	CSGALNACT1;SLC35A3;ST3GAL1;GNE
cellular biogenic amine metabolic process (GO:0006576)	4/10	0.185685	1	0	0	1.71711	2.8911	SULT1B1;MAOA;AMD1;SMS
astrocyte development (GO:0014002)	4/10	0.185685	1	0	0	1.71711	2.8911	CDK6;NF1;FPR2;PSEN1
tryptophan metabolic process (GO:0006568)	4/10	0.185685	1	0	0	1.71711	2.8911	KYNU;KMO;IDO2;IDO1
fatty acid biosynthetic process (GO:0006633)	14/47	0.187042	1	0	0	1.2787	2.14363	XBP1;ABHD3;ELOVL5;ELOVL2;OXSM;ELOVL6;ELOVL7;TECRL;MCAT;ACACA;HACD4;LIPC;SCD;NDUFAB1
Ras protein signal transduction (GO:0007265)	58/223	0.187367	1	0	0	1.1165	1.86979	NCKAP1;RAB3C;ARHGAP6;RND3;CRKL;EPS8;RASSF1;GRAP2;CFL1;PLCE1;RAB8B;RAB6C;KSR1;RHOG;RHOH;KSR2;IPCEF1;RAB33B;CCNA2;SHTN1;RAB30;RAB37;CNKSR3;AGTR1;ARHGEF3;CDH13;RAPGEF6;KPNB1;DNMT1;RAB5B;SHC3;RHOBTB3;RAP1B;GNA13;NRAS;RHOT1;RAP1A;RAB20;RAB25;SHOC2;PAK3;RAB6A;WASF1;RREB1;CTNNAL1;SAMD3;NGFR;SETDB1;RAB11A;RIT2;ABI2;RAB14;GNB1;RAB13;NF1;RAB9A;GRB2;RGL2
respiratory electron transport chain (GO:0022904)	26/94	0.187744	1	0	0	1.18736	1.98607	COX7B;NDUFA12;UQCR10;COX6A2;UQCRH;UQCRFS1;PMPCB;D2HGDH;NDUFV2;PPARGC1A;COX10;NDUFA6;UQCC3;NDUFA5;NDUFA4;NDUFA2;NDUFC1;COX6C;ALDH5A1;SDHAF2;NDUFS4;NDUFAB1;NDUFS1;UQCRC2;SLC25A12;SLC25A13
G2/M transition of mitotic cell cycle (GO:0000086)	34/126	0.18902	1	0	0	1.15837	1.92973	KHDRBS1;DYNC1I2;ABCB1;DCTN2;CUL1;TUBA1A;PRKAR2B;UBC;CEP70;CDK5RAP2;PLK4;PLK3;FBXW11;TUBB;CSNK1E;CDC25C;DYNLL1;TPD52L1;HAUS1;CCNA2;LATS1;NEDD1;CDK7;CCNY;AKAP9;CEP63;CEP41;MNAT1;PPP1R12B;PLCB1;CDK14;SFI1;FBXL7;SDCCAG8
viral gene expression (GO:0019080)	30/110	0.189049	1	0	0	1.17075	1.95018	RPL4;NUP205;RPL32;MRPS12;RPL11;NUP160;RPS4X;RPS16;RPS15A;RPS19;RPL14;RPL13;NUP43;RPL37;RPS10;RPL17;RPL19;NUP214;RANBP2;RPL41;RPL21;RPS8;RPSA;RPS29;RPL37A;RPS20;NUP98;RPL29;RPL28;RPS23
calcium ion transport (GO:0006816)	32/118	0.189169	1	0	0	1.16414	1.93843	RYR1;RYR2;MCUR1;SLC24A3;CACNA1B;CACNA1A;CACNA1C;PSEN1;ATP2C1;NALCN;SLC8A1;TRPM1;PANX1;NPY;ITGAV;FYN;CACNG3;TRPC7;TRPC6;CACNA2D1;CAV1;ATP2B4;ANK2;CACNA2D4;TMCO1;GRIN3A;STIM1;STIM2;ORAI1;NMUR2;MICU1;RAMP1
positive regulation of TOR signaling (GO:0032008)	10/32	0.193041	1	0	0	1.34149	2.20655	RPTOR;FLCN;WDR59;MIOS;PIK3CA;PIH1D1;RRAGD;CLEC16A;SLC38A9;LAMTOR5
regulation of nitric oxide biosynthetic process (GO:0045428)	10/32	0.193041	1	0	0	1.34149	2.20655	DDAH1;IFNG;INSR;CAV1;ATP2B4;CD36;AGTR2;GLA;TLR4;ASS1
global genome nucleotide-excision repair (GO:0070911)	10/32	0.193041	1	0	0	1.34149	2.20655	CUL4A;SUMO1;UBC;SUMO2;UBE2N;XPC;GTF2H3;RNF111;DDB2;CUL4B
sister chromatid segregation (GO:0000819)	10/32	0.193041	1	0	0	1.34149	2.20655	LATS1;TOP2B;KIF18A;ESPL1;KIFC1;CHAMP1;SMC4;NSL1;ZWINT;NDC80
chromatin remodeling at centromere (GO:0031055)	10/32	0.193041	1	0	0	1.34149	2.20655	CENPU;HELLS;HIST1H4A;CENPW;RBBP4;CENPH;CENPI;RUVBL1;CENPK;CENPN
negative regulation of dephosphorylation (GO:0035305)	18/63	0.197393	1	0	0	1.2265	1.99008	PPP1R16B;TMEM132D;PPP1R36;FARP1;CSRNP2;CSRNP3;FKBP15;YWHAB;GPATCH2;ZFYVE1;SPOCD1;MYO1D;SH3RF2;DLG2;PPP1R8;PPP1R12B;SFI1;ARFGEF3
positive regulation of cell projection organization (GO:0031346)	18/63	0.197393	1	0	0	1.2265	1.99008	LYN;PRKCI;NDRG4;TENM3;MAGI2;TWF1;NDNF;CBFA2T2;SNX3;RAP1A;RELN;RIT2;NAV3;PTK7;NPTN;ABL2;SERPINI1;ARSB
T cell receptor signaling pathway (GO:0050852)	43/163	0.198363	1	0	0	1.13245	1.83191	ITK;DENND1B;PSMD12;HHLA2;TXK;CUL1;PTPRJ;PIK3R1;PSMB6;PSMD6;PSMB5;PSMD4;GRAP2;UBC;PDE4B;FYN;PSMF1;PAK3;MAP3K7;PAG1;HLA-DPA1;NCK1;HLA-DRB5;CHUK;FBXW11;PDE4D;RFTN1;BTNL2;BTN3A2;PSMB8;PSMA3;PSMC5;TEC;PIK3CA;PSMA1;PSMC3;TRAF6;PSMC1;UBE2N;PRKD2;TAB2;SKAP1;TNFRSF21
phospholipid translocation (GO:0045332)	7/21	0.198893	1	0	0	1.43092	2.31092	ATP8B4;ABCB1;ATP8A2;ATP10D;ABCA7;ATP10A;ATP9A
mitochondrial calcium ion transmembrane transport (GO:0006851)	7/21	0.198893	1	0	0	1.43092	2.31092	MCUR1;PMPCB;PHB;MICU1;PHB2;PARL;MCU
embryonic skeletal system development (GO:0048706)	7/21	0.198893	1	0	0	1.43092	2.31092	COL1A1;KIAA1217;FUZ;WNT9A;SULF1;PCSK5;DSCAML1
ERK1 and ERK2 cascade (GO:0070371)	7/21	0.198893	1	0	0	1.43092	2.31092	MAP2K1;MAP2K2;EGF;KDR;ITGAV;ZFP36L1;FGF10
positive regulation of transcription from RNA polymerase II promoter involved in cellular response to chemical stimulus (GO:1901522)	7/21	0.198893	1	0	0	1.43092	2.31092	XBP1;BMP2;DLX5;SMAD9;RBPJ;NFE2L2;ATF4
RNA-dependent DNA biosynthetic process (GO:0006278)	7/21	0.198893	1	0	0	1.43092	2.31092	RAD50;PTGES3;TNKS1BP1;TERF2IP;SMG7;SMG6;WRAP53
regulation of ruffle assembly (GO:1900027)	7/21	0.198893	1	0	0	1.43092	2.31092	EPS8;KANK1;SH3YL1;NLGN1;CAV1;RDX;PLEKHM1
histone ubiquitination (GO:0016574)	7/21	0.198893	1	0	0	1.43092	2.31092	UBE2B;UHRF1;UBE2U;HUWE1;UBE2N;UBE2A;RAG1
sodium ion transmembrane transport (GO:0035725)	11/36	0.198977	1	0	0	1.31168	2.11779	SLC13A1;HCN3;SCNN1B;SCN8A;SCN9A;SCN5A;NALCN;SLC8A1;SCN1A;SCN2B;HCN1
centromere complex assembly (GO:0034508)	11/36	0.198977	1	0	0	1.31168	2.11779	CENPU;HELLS;CENPF;HIST1H4A;CENPW;RBBP4;CENPH;CENPI;RUVBL1;CENPK;CENPN
cardiac muscle tissue development (GO:0048738)	11/36	0.198977	1	0	0	1.31168	2.11779	MYOM1;AKAP13;MYOCD;BMP2;SGCD;NRG1;PROX1;NKX2-5;NDUFV2;SGCZ;BMPR1A
regulation of filopodium assembly (GO:0051489)	11/36	0.198977	1	0	0	1.31168	2.11779	PPP1R16B;GPM6A;NRP1;TENM1;BCAS3;TENM2;NLGN1;GAP43;MYO10;FMR1;WASL
regulation of gene silencing by miRNA (GO:0060964)	19/67	0.198995	1	0	0	1.21735	1.96539	NUP214;RANBP2;NUP205;DHX9;FMR1;H3F3A;STAT3;NUP160;FXR1;IPO8;HIST1H4A;POLR2A;POLR2B;POLR2C;PPARG;NUP43;POLR2G;NUP98;TNRC6A
positive regulation of programmed cell death (GO:0043068)	66/257	0.200346	1	0	0	1.10242	1.77238	MTCH1;TNFAIP8;TRIO;CSRNP3;LRRK2;RASGRF2;ITSN1;IFIT2;ING4;AKAP13;FLCN;AIFM1;RPS6KA2;ARL6IP5;TNFSF10;CTLA4;CASP2;BNIP3L;ARHGEF12;IGFBP3;ARHGEF16;TIAM2;LATS1;SFRP1;LATS2;TRAF6;KCNMA1;ARHGEF3;ARHGEF4;IAPP;EEF1E1;ATF4;ARHGEF6;PXT1;BCL2A1;PSEN1;KALRN;HSPD1;APH1A;GNA13;ABR;FGD4;BCL2L11;SCIN;UBC;SAP18;RIPK1;SUDS3;SLIT2;MARK4;ATG7;NGFR;SIAH1;HMGA2;SOD1;NET1;BMP4;DNAJA1;BMP2;REST;BCL6;APC;NF1;FAS;ATM;PDCD2
negative regulation of phosphorylation (GO:0042326)	21/75	0.201395	1	0	0	1.20197	1.92615	HDAC4;LYN;WWTR1;PRNP;PID1;CDKN2C;LRRK2;IGFBP3;PAQR3;PTEN;FAM129A;PRR5L;INHBA;DYNLL1;LRP6;BMP4;IMPACT;IBTK;PDE12;TERF2IP;SLIT2
negative regulation of cellular amide metabolic process (GO:0034249)	21/75	0.201395	1	0	0	1.20197	1.92615	NANOS1;PRNP;DAPK1;FMR1;SHMT1;EIF4A3;SAMD4A;ABCA7;PRG3;TOB1;GIGYF2;FXR1;DHFR;LARP1;MEX3A;CNOT7;IGF2BP3;IGF2BP2;CALR;CNOT8;CPEB3
protein maturation (GO:0051604)	23/83	0.202951	1	0	0	1.18956	1.8971	SRGN;CPM;POP5;LIPT1;ISCA1;CPXM2;PSEN1;PCSK5;TSPAN33;HSPD1;NFU1;APH1A;CLN3;ADAMTS3;MMP16;XPNPEP3;NDUFAB1;CNTN1;CASP2;PMPCB;TSPAN5;UQCRC2;OGT
cell cycle G2/M phase transition (GO:0044839)	34/127	0.203115	1	0	0	1.14924	1.83188	KHDRBS1;DYNC1I2;ABCB1;DCTN2;CUL1;TUBA1A;PRKAR2B;UBC;CEP70;CDK5RAP2;PLK4;PLK3;FBXW11;TUBB;CSNK1E;CDC25C;DYNLL1;TPD52L1;HAUS1;CCNA2;LATS1;NEDD1;CDK7;CCNY;AKAP9;CEP63;CEP41;MNAT1;PPP1R12B;PLCB1;CDK14;SFI1;FBXL7;SDCCAG8
negative regulation of ERK1 and ERK2 cascade (GO:0070373)	12/40	0.203741	1	0	0	1.28783	2.04882	LYN;FLCN;PTPRR;DLG1;LMO3;CNKSR3;PTEN;RANBP9;SPRY2;PHB;TLR4;PTPN2
JAK-STAT cascade (GO:0007259)	12/40	0.203741	1	0	0	1.28783	2.04882	GHR;LYN;IFNAR2;FER;EGF;STAT2;STAT3;STAT4;IL31RA;NMI;JAK3;PRLR
transcription elongation from RNA polymerase II promoter (GO:0006368)	26/95	0.204124	1	0	0	1.17486	1.86689	GTF2A1;SETD2;GTF2B;MLLT3;IWS1;POLR2A;POLR2B;POLR2C;POLR2G;NELFA;NELFE;SUPT16H;PBRM1;EAF2;ELP4;SSRP1;GTF2H3;SUPT5H;GTF2F2;CDK7;TCEA1;TAF7;CDK12;TAF5;CDK13;MNAT1
cellular response to starvation (GO:0009267)	29/107	0.204297	1	0	0	1.16346	1.84778	BECN1;BMPR2;PRKAA2;USP33;LRRK2;CLEC16A;PCSK9;ZFYVE1;GABARAP;RPTOR;MAP1LC3A;SESN1;FNIP1;ATG7;GCN1;ATG5;SH3GLB1;XBP1;WDR59;MIOS;ITFG2;SFRP1;IMPACT;RRAGD;ALB;PICK1;FAS;ATF4;CPEB4
protein import into nucleus (GO:0006606)	28/103	0.20433	1	0	0	1.16697	1.85316	RERE;PPP1R10;CBLB;PTTG1IP;PHB2;IPO8;TRPS1;KPNA6;FAM53B;KPNA5;KPNA2;TNPO1;KPNA3;JAK3;NUP214;RANBP2;EGF;RANBP17;STAT3;GPN1;GPN3;BCL6;IFNG;BCL3;NUP98;KPNB1;POM121L12;RBM22
MAPK cascade (GO:0000165)	71/278	0.204913	1	0	0	1.09635	1.73791	IRS1;YWHAB;RASGRF2;LRRK2;PEBP1;PSMD6;PSMD4;FGF9;KDR;ITGAV;JAK3;MAP3K7;MEF2C;MAP2K1;MAP2K2;KSR1;CHUK;ACTN2;FBXW11;HGF;PAQR3;FRS2;GFRA1;NRG1;NRG2;PSMA3;PSMA1;NRG4;AKAP9;RASA2;TNIK;RAF1;MET;PSMD12;SHC3;CUL3;CUL1;RASAL2;RASGRP1;EGFR;ZFP36L1;PSMB6;NRAS;PSMB5;ERBB4;UBC;NCAM1;FYN;PSMF1;MAP2K7;MAP4K3;MAP3K3;KL;ANGPT1;EGF;IL31RA;RANBP9;GRIN2B;PTK2;PSMB8;PSMC5;KITLG;PSMC3;TAOK3;PSMC1;NF1;GRB2;TEK;KBTBD7;FG…
negative regulation of apoptotic process (GO:0043066)	121/485	0.205891	1	0	0	1.07098	1.69259	ARL6IP1;PHB2;IGF1R;RPS6KA3;MAEA;CFL1;CLEC5A;PIM1;KDR;PIM2;ROS1;TP63;BNIP3L;PRKCI;MEF2C;AREL1;TLE1;EPHA6;MUSK;KDM2B;HGF;PRLR;POU3F3;SFRP1;PHIP;ROR1;IL6ST;RAF1;EPHA10;PIK3R1;PSEN1;MTDH;PKHD1;PRDX2;APOH;UBC;NKX2-5;PPARGC1A;TNFSF18;TFAP2A;NGFR;PLK3;TFAP2B;FZD3;XBP1;API5;BDNF;INSR;SIAH2;RHBDD1;CAV1;IL31RA;HMGA2;BFAR;PTK2;KLHL20;BMP4;AHI1;GCLC;HNRNPK;COPS5;SON;ALB;BCL3;BCL2;CD28;FGFR2;CPEB4;LGMN;ALK;GS…
positive regulation of macroautophagy (GO:0016239)	13/44	0.207587	1	0	0	1.26832	1.99405	SH3GLB1;BNIP3L;SCOC;PRKAA2;CALCOCO2;SUPT5H;DCN;LARP1;SESN1;KDR;PIP4K2A;RAB3GAP2;MAP3K7
positive regulation of viral life cycle (GO:1903902)	13/44	0.207587	1	0	0	1.26832	1.99405	SRPK2;TSG101;STAU1;FMR1;ADAR;VPS37B;TARBP2;LARP1;NR5A2;CNOT7;PDE12;CD28;PPIE
bleb assembly (GO:0032060)	3/7	0.209017	1	0	0	1.83976	2.87984	PMP22;EMP3;MYLK
cellular ion homeostasis (GO:0006873)	3/7	0.209017	1	0	0	1.83976	2.87984	P2RY2;SLC4A1;RHAG
mitral valve development (GO:0003174)	3/7	0.209017	1	0	0	1.83976	2.87984	ACVR1;BMPR2;BMPR1A
positive regulation of apoptotic cell clearance (GO:2000427)	3/7	0.209017	1	0	0	1.83976	2.87984	ABCA7;CD300LF;C2
release of sequestered calcium ion into cytosol by endoplasmic reticulum (GO:1903514)	3/7	0.209017	1	0	0	1.83976	2.87984	RYR1;RYR2;TRDN
negative regulation of cardiac muscle cell differentiation (GO:2000726)	3/7	0.209017	1	0	0	1.83976	2.87984	BMP2;FRS2;SOX6
miRNA loading onto RISC involved in gene silencing by miRNA (GO:0035280)	3/7	0.209017	1	0	0	1.83976	2.87984	AGO3;ADAR;TARBP2
positive regulation of blood vessel endothelial cell proliferation involved in sprouting angiogenesis (GO:1903589)	3/7	0.209017	1	0	0	1.83976	2.87984	PPP1R16B;APELA;AGTR1
regulation of transcription from RNA polymerase II promoter involved in myocardial precursor cell differentiation (GO:0003256)	3/7	0.209017	1	0	0	1.83976	2.87984	MYOCD;SRF;RBPJ
negative regulation of synapse organization (GO:1905809)	3/7	0.209017	1	0	0	1.83976	2.87984	ROBO2;SLIT1;TLR2
L-alanine transport (GO:0015808)	3/7	0.209017	1	0	0	1.83976	2.87984	SLC36A1;SLC1A4;SLC36A4
central nervous system neuron axonogenesis (GO:0021955)	3/7	0.209017	1	0	0	1.83976	2.87984	PTEN;SLIT2;PHOX2B
formation of translation preinitiation complex (GO:0001731)	3/7	0.209017	1	0	0	1.83976	2.87984	EIF2S3;EIF4H;EIF4B
positive regulation of ER-associated ubiquitin-dependent protein catabolic process (GO:1903071)	3/7	0.209017	1	0	0	1.83976	2.87984	CAV1;SGTA;NFE2L2
morphogenesis of a polarized epithelium (GO:0001738)	3/7	0.209017	1	0	0	1.83976	2.87984	AHI1;PTK7;FUZ
positive regulation of lymphocyte apoptotic process (GO:0070230)	3/7	0.209017	1	0	0	1.83976	2.87984	IL10;FNIP1;IDO1
regulation of histone H3-K9 acetylation (GO:2000615)	3/7	0.209017	1	0	0	1.83976	2.87984	SMARCB1;PIH1D1;BRCA1
cellular response to hydroxyurea (GO:0072711)	3/7	0.209017	1	0	0	1.83976	2.87984	BLM;FMR1;ATRX
positive regulation of mitotic sister chromatid separation (GO:1901970)	3/7	0.209017	1	0	0	1.83976	2.87984	ESPL1;CUL3;NSMCE2
negative regulation of nitric oxide metabolic process (GO:1904406)	3/7	0.209017	1	0	0	1.83976	2.87984	CAV1;ATP2B4;GLA
regulation of pinocytosis (GO:0048548)	3/7	0.209017	1	0	0	1.83976	2.87984	AXL;CAV1;ANKFY1
protection from non-homologous end joining at telomere (GO:0031848)	3/7	0.209017	1	0	0	1.83976	2.87984	DCLRE1A;DCLRE1C;TERF2IP
regulation of toll-like receptor 3 signaling pathway (GO:0034139)	3/7	0.209017	1	0	0	1.83976	2.87984	CAV1;WDFY1;F2RL1
positive regulation of mRNA binding (GO:1902416)	3/7	0.209017	1	0	0	1.83976	2.87984	FMR1;EIF3E;EIF3C
regulation of anion transport (GO:0044070)	3/7	0.209017	1	0	0	1.83976	2.87984	ABCB1;CA2;STC1
negative regulation of nitric oxide biosynthetic process (GO:0045019)	3/7	0.209017	1	0	0	1.83976	2.87984	CAV1;ATP2B4;GLA
positive regulation of isomerase activity (GO:0010912)	3/7	0.209017	1	0	0	1.83976	2.87984	PLSCR1;DHX9;UHRF1
positive regulation of membrane depolarization (GO:1904181)	3/7	0.209017	1	0	0	1.83976	2.87984	KDR;ANK3;DCN
response to caffeine (GO:0031000)	3/7	0.209017	1	0	0	1.83976	2.87984	RYR1;RYR2;SLC8A1
regulation of protein deubiquitination (GO:0090085)	3/7	0.209017	1	0	0	1.83976	2.87984	ITCH;TRIM21;TANK
regulation of protein localization to centrosome (GO:1904779)	3/7	0.209017	1	0	0	1.83976	2.87984	GSK3B;APC;BICD1
negative regulation of cardiac muscle tissue development (GO:0055026)	3/7	0.209017	1	0	0	1.83976	2.87984	BMP2;FRS2;SOX6
regulation of protein heterodimerization activity (GO:0043497)	3/7	0.209017	1	0	0	1.83976	2.87984	BCL2;NRG1;CD36
store-operated calcium entry (GO:0002115)	3/7	0.209017	1	0	0	1.83976	2.87984	STIM1;STIM2;ORAI1
regulation of transcription involved in cell fate commitment (GO:0060850)	3/7	0.209017	1	0	0	1.83976	2.87984	PPARG;RORA;PROX1
regulation of systemic arterial blood pressure by renin-angiotensin (GO:0003081)	3/7	0.209017	1	0	0	1.83976	2.87984	ENPEP;AGTR1;AGTR2
malate metabolic process (GO:0006108)	3/7	0.209017	1	0	0	1.83976	2.87984	FH;MDH2;ME1
negative regulation of heart rate (GO:0010459)	3/7	0.209017	1	0	0	1.83976	2.87984	RNLS;SPX;AGTR2
ER overload response (GO:0006983)	3/7	0.209017	1	0	0	1.83976	2.87984	GSK3B;ATG10;TMCO1
negative regulation of cyclin-dependent protein serine/threonine kinase activity involved in G1/S transition of mitotic cell cycle (GO:0031658)	3/7	0.209017	1	0	0	1.83976	2.87984	CDKN2C;CDK6;PTEN
cellular response to caffeine (GO:0071313)	3/7	0.209017	1	0	0	1.83976	2.87984	RYR1;RYR2;SLC8A1
axon regeneration (GO:0031103)	3/7	0.209017	1	0	0	1.83976	2.87984	DHFR;MTR;NREP
venous blood vessel development (GO:0060841)	3/7	0.209017	1	0	0	1.83976	2.87984	CCBE1;BMPR2;PROX1
exonucleolytic trimming to generate mature 3'-end of 5.8S rRNA from tricistronic rRNA transcript (SSU-rRNA, 5.8S rRNA, LSU-rRNA) (GO:0000467)	3/7	0.209017	1	0	0	1.83976	2.87984	ERI1;ERI2;EXOSC9
positive regulation of lipid transport (GO:0032370)	3/7	0.209017	1	0	0	1.83976	2.87984	LRP1;SPP1;CYP19A1
positive regulation of metaphase/anaphase transition of cell cycle (GO:1902101)	3/7	0.209017	1	0	0	1.83976	2.87984	ESPL1;CUL3;NSMCE2
exonucleolytic trimming involved in rRNA processing (GO:0000459)	3/7	0.209017	1	0	0	1.83976	2.87984	ERI1;ERI2;EXOSC9
regulation of endocytic recycling (GO:2001135)	3/7	0.209017	1	0	0	1.83976	2.87984	EHD2;INPP5F;ACTN2
regulation of dendritic spine maintenance (GO:1902950)	3/7	0.209017	1	0	0	1.83976	2.87984	PRNP;FYN;GRIN2B
cellular response to laminar fluid shear stress (GO:0071499)	3/7	0.209017	1	0	0	1.83976	2.87984	MAPK7;ASS1;NFE2L2
vesicle transport along actin filament (GO:0030050)	3/7	0.209017	1	0	0	1.83976	2.87984	MYO5A;WASL;MYRIP
regulation of low-density lipoprotein particle clearance (GO:0010988)	3/7	0.209017	1	0	0	1.83976	2.87984	HNRNPK;NR1H4;PCSK9
left/right pattern formation (GO:0060972)	3/7	0.209017	1	0	0	1.83976	2.87984	AHI1;PKD1L1;PITX2
retrograde axonal transport (GO:0008090)	3/7	0.209017	1	0	0	1.83976	2.87984	DST;TMEM108;SOD1
pteridine-containing compound biosynthetic process (GO:0042559)	3/7	0.209017	1	0	0	1.83976	2.87984	DHFR;GCH1;MTHFS
negative regulation of telomere capping (GO:1904354)	3/7	0.209017	1	0	0	1.83976	2.87984	RAD50;ATM;SMG6
cellular response to leptin stimulus (GO:0044320)	3/7	0.209017	1	0	0	1.83976	2.87984	NR4A3;STAT3;LEPR
lamellipodium organization (GO:0097581)	8/25	0.209113	1	0	0	1.37369	2.14965	CCDC88A;ABLIM3;PTPRO;SPATA13;ARHGEF4;CDH13;VCL;ARHGEF6
negative regulation of gene expression, epigenetic (GO:0045814)	8/25	0.209113	1	0	0	1.37369	2.14965	CREBZF;DNMT1;HIST1H4A;RBBP4;EED;H3F3A;EPC1;JARID2
in utero embryonic development (GO:0001701)	8/25	0.209113	1	0	0	1.37369	2.14965	FLCN;PTPRR;FUT8;BMP2;CHD7;ADAM10;TGFBR1;FGFR2
regulation of interleukin-10 production (GO:0032653)	8/25	0.209113	1	0	0	1.37369	2.14965	CD40LG;CD28;IL12B;TIGIT;JAK3;FOXP3;TLR4;HSPD1
positive regulation of filopodium assembly (GO:0051491)	8/25	0.209113	1	0	0	1.37369	2.14965	GPM6A;NRP1;TENM1;BCAS3;TENM2;NLGN1;FMR1;WASL
regulation of lamellipodium assembly (GO:0010591)	8/25	0.209113	1	0	0	1.37369	2.14965	NCKAP1;FER;AUTS2;ARPC2;TWF1;SLIT2;SSH2;WASF2
negative regulation of cellular protein localization (GO:1903828)	8/25	0.209113	1	0	0	1.37369	2.14965	DNAJA1;GSK3B;FLCN;SIN3A;ACTN2;NEDD4L;GOPC;LZTFL1
cyclic nucleotide metabolic process (GO:0009187)	8/25	0.209113	1	0	0	1.37369	2.14965	GUCY1A3;GUCY1B3;GUCY1A2;GUCY1B2;ADCY9;ADCY2;PDE8B;ADCY5
positive regulation of interleukin-12 production (GO:0032735)	8/25	0.209113	1	0	0	1.37369	2.14965	CD40LG;IFNG;IL12B;PLCB1;TLR4;TLR3;HSPD1;TLR2
cell surface receptor signaling pathway involved in heart development (GO:0061311)	5/14	0.210199	1	0	0	1.53313	2.39123	ACVR1;BMP4;GALNT11;RBPJ;BMPR1A
regulation of cyclin-dependent protein serine/threonine kinase activity involved in G1/S transition of mitotic cell cycle (GO:0031657)	5/14	0.210199	1	0	0	1.53313	2.39123	CDKN2C;CDK6;PTEN;EGFR;FGF10
oligosaccharide-lipid intermediate biosynthetic process (GO:0006490)	5/14	0.210199	1	0	0	1.53313	2.39123	ALG8;ALG9;SRD5A3;ALG14;ALG13
positive regulation of vascular smooth muscle cell proliferation (GO:1904707)	5/14	0.210199	1	0	0	1.53313	2.39123	IL10;FGF9;FOXJ2;MEF2D;BMPR1A
regulation of synapse organization (GO:0050807)	5/14	0.210199	1	0	0	1.53313	2.39123	FXR1;MEF2C;FMR1;NEDD4;CTNNA2
regulation of histone modification (GO:0031056)	5/14	0.210199	1	0	0	1.53313	2.39123	SETD5;FLCN;MYOCD;UBE2N;PRDM10
RNA splicing, via endonucleolytic cleavage and ligation (GO:0000394)	5/14	0.210199	1	0	0	1.53313	2.39123	TSEN34;TSEN15;CLP1;DDX1;C2ORF49
positive regulation of osteoclast differentiation (GO:0045672)	5/14	0.210199	1	0	0	1.53313	2.39123	IFNG;TRAF6;TNFSF11;IL12B;POU4F1
post-translational protein modification (GO:0043687)	90/357	0.210557	1	0	0	1.08221	1.68608	SERPINA10;TNC;DCAF8;CHM;PCSK9;MIA3;HIF3A;LAMC1;FBXO22;PSMD6;EVA1A;PSMD4;CDH2;SENP8;UBXN7;ESCO1;FBXW8;FBXW11;APLP2;IGFBP3;ADAM10;LMO7;ESCO2;UCHL3;RABGGTB;SUMF2;F5;DDB2;PTP4A2;PSMA3;VCAN;PSMA1;AMTN;SPARCL1;SCG3;MFGE8;CUL7;PSMD12;ITIH2;SDC2;CUL3;CUL1;COPS7B;COPS7A;AFP;KLHL13;LTBP1;PSMB6;DCAF16;PSMB5;BTBD1;ARSJ;SPP1;ARSF;ARSG;PSMF1;ARSB;DCAF13;ATG5;WDTC1;RHBDD1;KLHL2;KLHL3;FBXL16;CP;FBXL14;RAB11A;PSM…
regulation of epithelial cell migration (GO:0010632)	14/48	0.210703	1	0	0	1.25206	1.94983	PTPRR;TGFB2;BMPR2;PRKCE;MCC;RAB11A;PTK2;PTPRG;RAB25;BMPER;IFNG;RREB1;ARSB;FGF10
positive regulation of cell-substrate adhesion (GO:0010811)	15/52	0.213228	1	0	0	1.2383	1.91366	GSK3B;NRP1;PLEKHA2;NDNF;NPNT;CRKL;SFRP1;CDK6;CDH13;CD36;RSU1;CALR;UTRN;CRK;RREB1
glycosaminoglycan catabolic process (GO:0006027)	16/56	0.215269	1	0	0	1.2265	1.88375	HPSE2;LUM;NCAN;HEXB;SDC2;FUCA1;HSPG2;GNS;LYVE1;DCN;VCAN;OGN;IDS;GPC5;GPC6;ARSB
dicarboxylic acid transport (GO:0006835)	9/29	0.216791	1	0	0	1.33224	2.03675	SLC1A1;SLC1A2;ARL6IP5;SLC1A3;SLC26A7;SLC25A21;SLC25A12;SLC26A3;SLC25A13
nucleotide-excision repair, preincision complex assembly (GO:0006294)	9/29	0.216791	1	0	0	1.33224	2.03675	CUL4A;CDK7;UBC;RPA1;XPC;GTF2H3;MNAT1;DDB2;CUL4B
nuclear-transcribed mRNA poly(A) tail shortening (GO:0000289)	9/29	0.216791	1	0	0	1.33224	2.03675	ZCCHC11;CNOT7;CNOT11;EIF4A3;SAMD4A;TNKS1BP1;CNOT8;EIF4E;EIF4B
respiratory system development (GO:0060541)	9/29	0.216791	1	0	0	1.33224	2.03675	BMP4;SMCHD1;BASP1;CHD7;TCF21;PROX1;PHOX2B;FGFR2;DISP1
TRIF-dependent toll-like receptor signaling pathway (GO:0035666)	9/29	0.216791	1	0	0	1.33224	2.03675	CHUK;UBE2D3;UBC;RIPK1;CD300LF;TANK;TLR4;BIRC2;TLR3
tube closure (GO:0060606)	9/29	0.216791	1	0	0	1.33224	2.03675	TGFB2;MTHFD1L;LMO4;DLC1;FUZ;LRP2;GRHL2;PAX2;LRP6
cardiac muscle cell action potential (GO:0086001)	9/29	0.216791	1	0	0	1.33224	2.03675	CACNA2D1;DMD;ANK2;CACNA1C;SCN5A;FGF12;SLC8A1;SCN1A;SCN2B
negative regulation of cysteine-type endopeptidase activity involved in apoptotic process (GO:0043154)	19/68	0.219229	1	0	0	1.19945	1.82033	USP47;TFAP2B;NGFR;RNF34;ARL6IP1;PIH1D1;HGF;SIAH2;XIAP;THBS1;SH3RF1;PAX2;RPS6KA3;DNAJB6;RAF1;FNIP1;RFFL;BIRC2;LAMTOR5
COPII-coated vesicle budding (GO:0090114)	19/68	0.219229	1	0	0	1.19945	1.82033	GRIA1;ANKRD28;TRAPPC3;MCFD2;SEC23A;TMED10;CUL3;GOSR2;USO1;MIA3;F5;F8;SCFD1;VAPA;PPP6R3;SEC22B;SEC24D;CTSC;SEC31B
protein sumoylation (GO:0016925)	19/68	0.219229	1	0	0	1.19945	1.82033	NUP214;RANBP2;TOP2B;NUP205;PCNA;L3MBTL2;EYA1;BCL11A;MITF;TOPORS;PIAS2;NUP160;SENP5;SUMO1;KIAA1586;SUMO2;NUP43;NUP98;TOP1
response to metal ion (GO:0010038)	20/72	0.220006	1	0	0	1.19244	1.80546	SLC30A7;SLC30A6;AHCYL1;SLC30A8;HOMER1;CAV1;SLC30A4;SLC11A2;NEDD4L;THBS1;GPHN;PPP3CA;PPP2CB;MTF1;NEDD4;KCNMA1;BCL2;D2HGDH;SLC25A12;SLC25A13
DNA-templated transcription, elongation (GO:0006354)	29/108	0.220329	1	0	0	1.15269	1.74359	GTF2A1;SETD2;GTF2B;MLLT3;IWS1;POLR2A;TAF1C;POLR2B;POLR2C;TWISTNB;POLR2G;NELFA;NELFE;SUPT16H;PBRM1;EAF2;ELP4;SSRP1;SUPT5H;GTF2H3;GTF2F2;CDK7;POLR1A;TCEA1;TAF7;CDK12;TAF5;CDK13;MNAT1
negative regulation of extrinsic apoptotic signaling pathway (GO:2001237)	21/76	0.220577	1	0	0	1.18616	1.79289	ACVR1;TCF7L2;RNF34;EYA1;SIAH2;EYA4;BRCA1;TANK;THBS1;SH3RF1;TGFBR1;BMP4;MAPK7;TNFSF10;BCL2;FAS;ITGAV;PHIP;RIPK1;RFFL;HSPA1B
regulation of phosphatidylinositol 3-kinase signaling (GO:0014066)	22/80	0.220969	1	0	0	1.18051	1.78225	PPP1R16B;BECN1;TGFB2;FLT1;HGF;PTEN;PPP2R5B;PPP2R5C;DCN;EGFR;PTK2;PDGFD;NEDD4;PDGFC;KDR;PIP4K2A;PIP5K1A;F2RL1;PIP5K1B;TEK;PIK3AP1;C3ORF58
NIK/NF-kappaB signaling (GO:0038061)	22/80	0.220969	1	0	0	1.18051	1.78225	PSMD12;CHUK;FBXW11;CUL1;TANK;PSMB8;RELB;PSMB6;PSMD6;PSMA3;PSMC5;PSMB5;PSMD4;PSMA1;PSMC3;TRAF6;PSMC1;UBC;PSMF1;MAP3K7;TLR3;BIRC2
positive regulation of MAP kinase activity (GO:0043406)	46/177	0.221007	1	0	0	1.11563	1.68412	ALK;TENM1;FLT1;LRRK2;MAP3K7CL;NOD1;RASGRP1;TANK;THBS1;PIK3CG;EGFR;CRKL;ROBO1;GHR;RAP1A;PDGFD;PDGFC;UBC;PLCE1;TNFSF11;MAP2K7;MAP3K7;SASH1;MAP2K1;MAP2K2;EGF;INSR;FRS2;NRG1;TPD52L1;TGFBR1;SOD1;BMP4;BMP2;TAOK3;ADORA2B;TRAF6;UBE2N;NEK10;TAB3;TAB2;RAF1;MAP3K13;TLR4;CRK;FGF10
protein modification process (GO:0036211)	23/84	0.221207	1	0	0	1.1754	1.77327	CHRM3;ATG3;CSNK1G3;LIPT1;YES1;RPN2;UBE2D3;RPN1;PLOD2;WWP2;RABGGTB;FBXO22;PHEX;UBL5;MSRA;QPCT;STK38;ST8SIA4;UBE2N;ABL2;SEPHS1;ST3GAL1;ATG7
regulation of cell cycle G2/M phase transition (GO:1902749)	23/84	0.221207	1	0	0	1.1754	1.77327	PLK4;DYNC1I2;KCNH5;DCTN2;TUBB;KIF14;CSNK1E;DYNLL1;HAUS1;TPX2;NEDD1;CENPF;TUBA1A;CDK6;PRKAR2B;AKAP9;CEP70;NEK10;CEP63;CEP41;SFI1;CDK5RAP2;SDCCAG8
regulation of T cell differentiation (GO:0045580)	10/33	0.222661	1	0	0	1.30084	1.95399	ZNF683;XBP1;CR1;IFNG;SPINK5;ZBTB1;CTLA4;FOXP3;RUNX1;SOD1
entry into host cell (GO:0030260)	10/33	0.222661	1	0	0	1.30084	1.95399	ITCH;AXL;CTNND1;UBC;ITGAV;WWP2;GRB2;EPS15;MET;CBLL1
neural tube closure (GO:0001843)	10/33	0.222661	1	0	0	1.30084	1.95399	TGFB2;MTHFD1L;KDM2B;LMO4;DLC1;FUZ;LRP2;GRHL2;PAX2;LRP6
intra-Golgi vesicle-mediated transport (GO:0006891)	10/33	0.222661	1	0	0	1.30084	1.95399	TRAPPC3;RAB6C;COG5;GOSR2;COG4;COG3;COPG2;RAB6A;COPZ1;RAB33B
cellular response to glucose starvation (GO:0042149)	10/33	0.222661	1	0	0	1.30084	1.95399	SH3GLB1;BECN1;XBP1;IMPACT;PRKAA2;SESN1;PICK1;ITFG2;CPEB4;ATF4
regulation of DNA recombination (GO:0000018)	10/33	0.222661	1	0	0	1.30084	1.95399	IL10;MSH6;BLM;SETD2;RAD50;SMARCAD1;TERF2IP;FIGN;KPNA2;ZNF365
positive regulation of Notch signaling pathway (GO:0045747)	10/33	0.222661	1	0	0	1.30084	1.95399	CREBBP;TGFB2;PRKCI;MAML2;NOV;STAT3;AAK1;TSPAN5;RBPJ;TP63
positive regulation of adenylate cyclase activity (GO:0045762)	10/33	0.222661	1	0	0	1.30084	1.95399	TMIGD3;GNAL;ADCY9;GIPR;ADORA2B;NF1;ADCY2;RAF1;ADCY5;CAP2
long-chain fatty-acyl-CoA biosynthetic process (GO:0035338)	6/18	0.225958	1	0	0	1.43092	2.12836	ELOVL5;ELOVL2;ELOVL6;ACSL4;ELOVL7;HSD17B12
regulation of amyloid-beta formation (GO:1902003)	6/18	0.225958	1	0	0	1.43092	2.12836	PRNP;TMED10;LRRTM3;ROCK2;ABCA7;GSAP
negative regulation of peptidyl-serine phosphorylation (GO:0033137)	6/18	0.225958	1	0	0	1.43092	2.12836	CAV1;PDE4D;PAQR3;CNKSR3;DMD;NCK1
DNA conformation change (GO:0071103)	6/18	0.225958	1	0	0	1.43092	2.12836	TOP3B;TOP2B;TOP1MT;KAT6A;HAT1;TOP1
regulation of peptidase activity (GO:0052547)	6/18	0.225958	1	0	0	1.43092	2.12836	SERPINB3;PSMA3;CAV1;A2ML1;EPPIN;PSMB8
establishment of epithelial cell polarity (GO:0090162)	6/18	0.225958	1	0	0	1.43092	2.12836	CYTH3;FERMT1;OPHN1;PARD3;FBF1;CYTH1
regulation of smooth muscle cell migration (GO:0014910)	6/18	0.225958	1	0	0	1.43092	2.12836	NRP1;NDRG4;LRP1;IGFBP3;SLIT2;BMPR1A
protein monoubiquitination (GO:0006513)	11/37	0.227199	1	0	0	1.27623	1.89128	UBE2W;UBE2B;UHRF1;CUL3;UBE2T;UBE2D3;HUWE1;PEX12;TRIM21;TOPORS;RAG1
positive regulation of axonogenesis (GO:0050772)	11/37	0.227199	1	0	0	1.27623	1.89128	ROBO2;NGFR;SHTN1;GOLGA4;CDKL5;BDNF;RUFY3;PLXNC1;SLIT2;L1CAM;ROBO1
negative regulation of Ras protein signal transduction (GO:0046580)	11/37	0.227199	1	0	0	1.27623	1.89128	KANK1;FLCN;TGFB2;CUL3;DLC1;STMN1;RASA2;NF1;SPRY2;RASAL2;MET
peptidyl-serine phosphorylation (GO:0018105)	38/145	0.229085	1	0	0	1.125	1.65787	GSK3B;PRKAA2;MAST4;TNKS;ROCK2;LRRK2;PRKX;NLK;RPS6KA3;MKNK1;AKT3;STK38;PDK3;RIPK1;CLSPN;CSNK1G3;PRKCI;MAP2K2;CHUK;CSNK1A1;PRKCE;DAPK2;DYRK1A;DCLK2;CDC7;VRK2;CSNK1E;DCLK1;TGFBR1;HIPK3;UHMK1;LATS1;LATS2;PRKD2;ATM;TOP1;SGK1;CSNK1G1
odontogenesis (GO:0042476)	12/41	0.230727	1	0	0	1.25642	1.84256	COL1A1;BMP4;TGFB2;BMP2;ANKRD11;AMTN;SCN5A;INHBA;BCOR;PITX2;FGFR2;LRP6
mesenchymal cell differentiation (GO:0048762)	12/41	0.230727	1	0	0	1.25642	1.84256	TGFBR3;GSK3B;CUL7;TGFB2;MEF2C;BMP2;HGF;HMGA2;RBPJ;TGFBR1;FGFR2;LRP6
spliceosomal complex assembly (GO:0000245)	12/41	0.230727	1	0	0	1.25642	1.84256	SRPK2;SNRPD1;SCAF11;CELF2;DDX1;SNRPG;LUC7L;SNRPD3;SF3B1;SRSF10;CRNKL1;SRSF9
bicarbonate transport (GO:0015701)	12/41	0.230727	1	0	0	1.25642	1.84256	SLC4A7;SLC4A8;CYB5R4;CA1;CA2;SLC4A10;SLC26A7;SLC4A1;SLC26A11;RHAG;SLC26A3;CFTR
DNA duplex unwinding (GO:0032508)	12/41	0.230727	1	0	0	1.25642	1.84256	CUL4A;BLM;RAD50;RECQL5;DHX9;DDX1;UBC;HMGA1;XPC;GTF2H3;DDB2;CUL4B
regulation of stress-activated MAPK cascade (GO:0032872)	12/41	0.230727	1	0	0	1.25642	1.84256	TGFB2;MAP2K1;MAP2K2;COPS5;TAOK3;NBR1;ARL6IP5;FAS;F2RL1;MID1;EGFR;IGF1R
positive regulation of receptor-mediated endocytosis (GO:0048260)	12/41	0.230727	1	0	0	1.25642	1.84256	AHI1;TF;HNRNPK;ANGPT1;EGF;SGIP1;FMR1;MAGI2;PCSK9;PICK1;WASL;BICD1
ncRNA processing (GO:0034470)	58/227	0.230864	1	0	0	1.09683	1.60787	RPL4;ZCCHC11;RPL32;MRPS12;ADAR;WDR43;RPS4X;RPS16;RPS19;RIOK2;RPL37;RPS10;UTP14A;RPL21;RPS8;PIH1D1;WDR75;RPSA;CSNK1E;DDX52;MRPL44;XRN2;RPL37A;SBDS;RPL29;RPL28;RPL11;HEATR1;SRRT;NOL8;SNU13;RPS15A;ERI1;EXOSC9;RPL14;RPL13;UTP20;RPP14;RPL17;MDN1;DCAF13;RPL19;SMAD2;RPL41;RIOK3;KRR1;TARBP2;BYSL;LAS1L;AGO3;RPS29;HNRNPA2B1;INTS7;RPS20;INTS6;INTS8;RPS23;AARS
protein targeting (GO:0006605)	35/133	0.231925	1	0	0	1.12968	1.65084	NLGN1;GOSR2;RPL11;AP4E1;SRP54;CHM;AKAP6;TIMM10;SRP14;MFF;GABARAP;SDCBP;TIMM17A;TIMM17B;AP4S1;CACNG3;DNAJC19;TIMM8B;ATG3;PRKCI;PMM1;TMEM50A;VPS13C;VPS13D;HPS4;RASSF9;PEX12;ZDHHC14;SPATA16;ZDHHC9;PARD3;GIPC1;VPS41;ATG4C;EXOC4
protein dephosphorylation (GO:0006470)	33/125	0.233716	1	0	0	1.13329	1.64741	PTPRT;PTPRR;PTPRO;PTEN;DAPP1;PTPRM;PTPRJ;PTPRK;DUSP16;CDC14B;TIMM50;PPM1G;DUSP11;PPP3CA;PPP2CB;PPP3CC;NCK1;PTPRN2;EYA1;FBXW11;EYA4;PPP2R5A;SSH2;PTPRD;PPM1A;PTPRB;SDHAF2;PPP2R2B;PTPN9;PPEF1;PTPN4;PPEF2;PTPN2
non-recombinational repair (GO:0000726)	14/49	0.235598	1	0	0	1.2265	1.77307	DCLRE1A;MDC1;DCLRE1C;XRCC4;H2AFX;BRCA1;RAD52;INSL6;HIST1H4A;RAD50;SUMO1;UBE2N;ATM;NHEJ1
peptidyl-serine modification (GO:0018209)	44/170	0.236318	1	0	0	1.11107	1.6028	GALNT11;GSK3B;GALNT13;MAST4;TNKS;ROCK2;GALNT18;LRRK2;NDNF;PRKX;RPS6KA3;MKNK1;AKT3;STK38;PDK3;CLSPN;GALNT7;CSNK1G3;GALNT6;PRKCI;GALNT4;CHUK;CSNK1A1;GALNT2;PRKCE;DAPK2;DYRK1A;DCLK2;CDC7;VRK2;CSNK1E;DCLK1;TGFBR1;HIPK3;UHMK1;LATS1;LATS2;GALNTL5;PRKD2;ATM;GALNTL6;TOP1;SGK1;CSNK1G1
NAD biosynthetic process (GO:0009435)	7/22	0.236719	1	0	0	1.36588	1.96807	SLC22A13;SLC5A8;NMNAT1;RNLS;KYNU;NMNAT2;NUDT12
regulation of DNA biosynthetic process (GO:2000278)	7/22	0.236719	1	0	0	1.36588	1.96807	BMPR2;DACH1;TNKS;HGF;ATM;PRKD2;SMG6
negative regulation of myeloid cell differentiation (GO:0045638)	7/22	0.236719	1	0	0	1.36588	1.96807	HIST1H4A;MEIS1;CDK6;LDB1;PRMT1;MEIS2;ZFP36L1
STAT cascade (GO:0097696)	7/22	0.236719	1	0	0	1.36588	1.96807	IFNAR2;GHR;STAT2;STAT3;IL31RA;STAT4;NMI
viral genome replication (GO:0019079)	7/22	0.236719	1	0	0	1.36588	1.96807	CTBP2;NFIA;ROCK2;PCBP2;PIK3C2G;DEK;HTATSF1
positive regulation of RNA splicing (GO:0033120)	7/22	0.236719	1	0	0	1.36588	1.96807	POLR2A;TRA2B;CELF3;DYRK1A;PIK3R1;NUP98;RBM22
positive regulation of phosphatase activity (GO:0010922)	7/22	0.236719	1	0	0	1.36588	1.96807	MEF2C;BMP2;IFNG;MAGI2;PLEK;AKAP6;AGTR2
regulation of calcium ion transport into cytosol (GO:0010522)	7/22	0.236719	1	0	0	1.36588	1.96807	NANOS1;PRNP;DIAPH1;CAV1;ANK2;FYN;TRDN
lipid translocation (GO:0034204)	7/22	0.236719	1	0	0	1.36588	1.96807	ATP8B4;ABCB1;ATP8A2;ATP10D;ABCA7;ATP10A;ATP9A
vesicle-mediated transport (GO:0016192)	102/410	0.238177	1	0	0	1.06796	1.53224	USP6NL;WIPF2;WIPF3;GOLGA4;ANKFY1;DENND5A;VPS39;CSNK1G3;PRKCI;RALBP1;STX8;APLP2;VRK2;CSNK1E;STX1B;AMPH;KIF20A;STEAP2;CSNK1G1;RAB5B;TMED10;RHOBTB3;CLEC16A;KALRN;SNX4;HMGXB4;MYO6;CLTCL1;RAB6A;EVI5;SYT1;CAV2;M6PR;MYO5A;EHD2;AHI1;EHD4;HOOK1;SPIRE1;MON1A;LRP12;DENND1C;DENND1B;SNAP25;LRRK2;SNX10;MIA3;FMN2;WASL;DNER;APPL1;BCAS3;RAB6C;RHOG;RHOH;OTOR;DNM3;RABEP1;HEATR5A;HEATR5B;VAMP4;SEC22B;SEC22A;VAMP2;SE…
regulation of protein ubiquitination (GO:0031396)	27/101	0.238286	1	0	0	1.14757	1.64594	UBXN1;NXN;CUL3;LRRK2;DERL1;XIAP;UBE3A;PTTG1IP;BRCA1;RCHY1;UFL1;N4BP1;SASH1;NDFIP1;ANGPT1;CAV1;GTPBP4;TGFBR1;LATS1;DNAJA1;GNL3L;TRAF6;UBE2N;CRY1;OGT;HSPA1B;TSPYL5
positive regulation of cell death (GO:0010942)	16/57	0.238452	1	0	0	1.20499	1.72746	GSK3B;PRNP;LRP1;LRRK2;MMP3;PHB;GRIN2B;EFNB2;BMP4;CALCR;APC;DLC1;RIPK1;FYN;CD36;MARK4
glycosaminoglycan metabolic process (GO:0030203)	17/61	0.239343	1	0	0	1.19634	1.7106	HS3ST3B1;HPSE2;NCAN;SDC2;FUCA1;XYLT1;HSPG2;GNS;DCN;EXT1;EXT2;VCAN;GCNT2;IDS;PXYLP1;GPC5;GPC6
regulation of transcription from RNA polymerase II promoter in response to stress (GO:0043618)	25/93	0.239395	1	0	0	1.15397	1.64976	PSMD12;UBE2D3;HIF3A;PSMB6;PSMD6;PSMB5;MAPK7;PSMD4;HSF2;UBC;PSMF1;GCN1;CREBBP;EGLN3;EGLN2;ARNT;PSMB8;IMPACT;PSMA3;PSMC5;PSMA1;PSMC3;PSMC1;ATF4;NFE2L2
negative regulation of cellular protein metabolic process (GO:0032269)	24/89	0.239836	1	0	0	1.1576	1.65282	NANOS1;SERPINB3;DAPK1;FMR1;SHMT1;EIF4A3;SAMD4A;PRG3;ATRAID;TOB1;GIGYF2;FXR1;DHFR;CLN3;DNAJC1;EDNRB;LARP1;MEX3A;CNOT7;IGF2BP3;IGF2BP2;CALR;CNOT8;CPEB3
glycolipid metabolic process (GO:0006664)	18/65	0.239958	1	0	0	1.18877	1.69671	B3GALNT1;ASAH1;HEXB;FUCA1;GBA;GALC;UGCG;GM2A;KDELC2;SMPD1;ARSJ;ST8SIA6;B4GALNT1;ARSF;ARSG;ST6GALNAC3;GLA;ARSB
negative regulation of angiogenesis (GO:0016525)	19/69	0.240342	1	0	0	1.18207	1.68526	TGFB2;ROCK2;SPINK5;FOXJ2;PTPRM;SEMA3E;FOXO4;SULF1;HSPG2;THBS1;DCN;MECP2;COL4A2;APOH;PGK1;SPRY2;PPARG;TEK;GTF2I
positive regulation of plasma membrane bounded cell projection assembly (GO:0120034)	19/69	0.240342	1	0	0	1.18207	1.68526	TENM1;NRP1;NCKAP1;BCAS3;GPM6A;TENM2;NLGN1;AUTS2;FMR1;CEP120;FUZ;WASL;EPS8;CCDC88A;APC;ARPC2;PLEKHM1;F2RL1;WASF2
water-soluble vitamin metabolic process (GO:0006767)	21/77	0.24055	1	0	0	1.17075	1.66812	ABCD4;CUBN;MMAA;TPK1;SHMT1;MTR;SLC2A3;MTHFS;ACACA;DHFR;BTD;PCCA;MTHFD1L;HLCS;TCN1;PCCB;MTHFD2L;SLC19A3;AOX1;AASDHPPT;CD320
atrial septum morphogenesis (GO:0060413)	4/11	0.240898	1	0	0	1.56101	2.22191	ACVR1;TGFB2;BMPR2;NKX2-5
interleukin-27-mediated signaling pathway (GO:0070106)	4/11	0.240898	1	0	0	1.56101	2.22191	STAT3;CANX;IL6ST;IL27RA
intracellular protein transmembrane transport (GO:0065002)	4/11	0.240898	1	0	0	1.56101	2.22191	C2CD5;SRP72;SRP54;PEX14
positive regulation by host of viral process (GO:0044794)	4/11	0.240898	1	0	0	1.56101	2.22191	VAPA;CAV2;CFL1;ZNF502
negative regulation of leukocyte cell-cell adhesion (GO:1903038)	4/11	0.240898	1	0	0	1.56101	2.22191	TIGIT;JAK3;ASS1;PAG1
negative regulation of JUN kinase activity (GO:0043508)	4/11	0.240898	1	0	0	1.56101	2.22191	DNAJA1;SERPINB3;PDCD4;HIPK3
positive regulation of protein deacetylation (GO:0090312)	4/11	0.240898	1	0	0	1.56101	2.22191	BRMS1;FNTA;IFNG;DYRK1A
activation of cysteine-type endopeptidase activity involved in apoptotic signaling pathway (GO:0097296)	4/11	0.240898	1	0	0	1.56101	2.22191	TNFSF10;FAS;RIPK1;TANK
phosphatidylinositol dephosphorylation (GO:0046856)	4/11	0.240898	1	0	0	1.56101	2.22191	MTMR1;INPP5F;SACM1L;PTEN
renal filtration (GO:0097205)	4/11	0.240898	1	0	0	1.56101	2.22191	MYO1E;XPNPEP3;SULF1;JCHAIN
positive regulation of glycoprotein biosynthetic process (GO:0010560)	4/11	0.240898	1	0	0	1.56101	2.22191	SOAT1;PLCB1;RAMP1;ALG10B
methionine metabolic process (GO:0006555)	4/11	0.240898	1	0	0	1.56101	2.22191	MSRA;AHCYL1;SMS;MTR
cell part morphogenesis (GO:0032990)	4/11	0.240898	1	0	0	1.56101	2.22191	PID1;NUBPL;PACSIN2;MFF
negative regulation of potassium ion transport (GO:0043267)	4/11	0.240898	1	0	0	1.56101	2.22191	NANOS1;ACTN2;CAV1;NEDD4L
arginine metabolic process (GO:0006525)	4/11	0.240898	1	0	0	1.56101	2.22191	NANOS1;CPS1;DDAH1;ASS1
heart process (GO:0003015)	4/11	0.240898	1	0	0	1.56101	2.22191	SGCD;SGCZ;TRDN;SOD1
regulation of synaptic vesicle cycle (GO:0098693)	4/11	0.240898	1	0	0	1.56101	2.22191	RIMS2;RIMS1;RIMS4;LRRK2
carbohydrate phosphorylation (GO:0046835)	4/11	0.240898	1	0	0	1.56101	2.22191	FGGY;TKFC;GNPTAB;ADK
positive regulation of fatty acid oxidation (GO:0046321)	4/11	0.240898	1	0	0	1.56101	2.22191	ABCD2;NR4A3;IRS1;PPARGC1A
L-serine metabolic process (GO:0006563)	4/11	0.240898	1	0	0	1.56101	2.22191	SHMT1;PHGDH;SERINC3;SERINC5
aspartate family amino acid biosynthetic process (GO:0009067)	4/11	0.240898	1	0	0	1.56101	2.22191	GOT1;ASNSD1;PLOD2;MTR
carbohydrate derivative catabolic process (GO:1901136)	4/11	0.240898	1	0	0	1.56101	2.22191	FUCA1;NGLY1;STT3B;SAMHD1
regulation of mRNA polyadenylation (GO:1900363)	4/11	0.240898	1	0	0	1.56101	2.22191	NUDT21;SUPT5H;CPEB3;NELFE
RNA polymerase II transcriptional preinitiation complex assembly (GO:0051123)	4/11	0.240898	1	0	0	1.56101	2.22191	TAF7L;TAF6L;GTF2B;TAF7
positive regulation of endothelial cell apoptotic process (GO:2000353)	4/11	0.240898	1	0	0	1.56101	2.22191	PRKCI;CD40LG;PDCD4;THBS1
negative regulation of morphogenesis of an epithelium (GO:1905331)	4/11	0.240898	1	0	0	1.56101	2.22191	BMP4;PTEN;SULF1;PHLDB2
drug transmembrane transport (GO:0006855)	4/11	0.240898	1	0	0	1.56101	2.22191	ABCC3;SLC22A3;RALBP1;ABCG5
positive regulation of protein localization to chromosome, telomeric region (GO:1904816)	4/11	0.240898	1	0	0	1.56101	2.22191	GNL3L;CCT8;CCT4;WRAP53
regulation of lipid kinase activity (GO:0043550)	4/11	0.240898	1	0	0	1.56101	2.22191	RBL1;PIK3R3;PPP2R5A;PIK3R1
regulation of trophoblast cell migration (GO:1901163)	4/11	0.240898	1	0	0	1.56101	2.22191	APELA;SMURF2;ARHGDIB;CALR
regulation of vascular endothelial growth factor signaling pathway (GO:1900746)	4/11	0.240898	1	0	0	1.56101	2.22191	CCBE1;ADAMTS3;DCN;ROBO1
low-density lipoprotein particle remodeling (GO:0034374)	4/11	0.240898	1	0	0	1.56101	2.22191	LIPC;AGTR1;LPA;PLA2G7
negative regulation of transcription from RNA polymerase II promoter (GO:0000122)	139/565	0.242182	1	0	0	1.0561	1.49761	TCERG1;MYT1L;ZMYND8;UBE2D3;PRDM5;WWC2;ATN1;RBPJ;IKZF2;YY1;EDNRB;ZNF608;EPC1;TP63;MEF2C;MLIP;KDM2B;USP2;ARID5B;KCTD1;MITF;HFE2;THAP1;BRMS1;TCERG1L;TBL1XR1;DDIT3;ZFPM2;CGGBP1;GLIS3;ZBTB1;NEDD4L;PHB;PSEN1;PHF21A;MTDH;PRDM16;ORC2;UBC;ZKSCAN3;SMYD2;SUDS3;NKX2-5;RREB1;TFAP2A;SMAD2;HEXIM2;PLK3;TFAP2B;CREBBP;SMURF2;BCL11A;CAV1;NFATC3;HMGA2;SUPT5H;SMARCA2;PARP15;ESR1;ESR2;NR2F6;NFATC4;BMP4;DLG1;BMP2;CNOT7…
regulation of NF-kappaB import into nucleus (GO:0042345)	8/26	0.244343	1	0	0	1.32085	1.86132	PPM1A;NOV;BCL3;IL12B;TLR7;TLR4;TLR3;TLR2
response to ketone (GO:1901654)	8/26	0.244343	1	0	0	1.32085	1.86132	YAP1;TGFBR3;TGFB2;CAV1;CATSPERG;UBE3A;SLIT2;THBS1
internal peptidyl-lysine acetylation (GO:0018393)	8/26	0.244343	1	0	0	1.32085	1.86132	NAA50;CREBBP;TEX30;MSL3P1;KAT6B;KAT6A;RUVBL1;MSL3
fat-soluble vitamin metabolic process (GO:0006775)	8/26	0.244343	1	0	0	1.32085	1.86132	CUBN;CYP24A1;ALDH1A2;SUMO2;ARID4A;LRP2;GC;LGMN
positive regulation of glucose import (GO:0046326)	8/26	0.244343	1	0	0	1.32085	1.86132	PRKCI;IRS1;INSR;CLTCL1;PIK3R3;CREBL2;PIK3R1;SORBS1
positive regulation of gene expression (GO:0010628)	188/771	0.245161	1	0	0	1.04674	1.47156	CD86;PID1;FMR1;EIF4A3;RORA;YEATS4;MYRFL;RORB;GPATCH3;AHR;ELK1;RIMS2;GRIP1;RIMS1;EPC1;SMARCAD1;UBAP2L;PIM2;TP63;RNF111;CDK5RAP2;ACVR1;NANOS1;MEF2C;MAP2K1;TLE1;MAP2K2;MUSK;FBXW11;DYRK1A;RFX3;WDR75;ANK2;MITF;EBF3;ANK3;HNF1A;FOXP3;ILF2;PIAS2;POU3F3;RUNX1;SFRP1;NIF3L1;CCNE1;KAT6B;TBL1XR1;DDIT3;KAT6A;ZNF318;PRR16;PHIP;SKAP1;ATF4;BLM;DNMT1;CASZ1;DLX5;CREBL2;PIK3R1;PSEN1;PHB;NPAS3;FXR1;CALCR;PRDM16;ZKSCA…
cytoskeleton organization (GO:0007010)	33/126	0.249576	1	0	0	1.1243	1.56051	MAST4;SH3KBP1;RHOBTB3;SYNE2;SYNE1;FGD4;PCLO;FGD6;CCL7;CFL1;EPB41L3;ZMYM6;PACSIN2;PLCE1;SH3D19;SUN3;PRKCI;DST;TPM1;PRPF40A;ANK3;CDC42BPB;ANK1;PTK2;KLHL20;DIAPH1;ABI2;PALLD;WDPCP;PHIP;QRICH1;TNIK;BRWD3
cyclic purine nucleotide metabolic process (GO:0052652)	9/30	0.249865	1	0	0	1.28783	1.78601	GUCY1A3;GUCY1B3;GUCY1A2;GUCY1B2;ADCY9;HTR2C;ADM;ADCY2;ADCY5
regulation of cation transmembrane transport (GO:1904062)	9/30	0.249865	1	0	0	1.28783	1.78601	DPP10;DLG1;HOMER1;SLMAP;KCNIP4;ATP2B4;KCNAB1;SCN5A;FGF12
MyD88-independent toll-like receptor signaling pathway (GO:0002756)	9/30	0.249865	1	0	0	1.28783	1.78601	CHUK;UBE2D3;UBC;RIPK1;CD300LF;TANK;TLR4;BIRC2;TLR3
regulation of developmental growth (GO:0048638)	9/30	0.249865	1	0	0	1.28783	1.78601	GHR;LATS1;LATS2;MUSK;INSR;NRCAM;PLCB1;FGFR2;SOD1
CENP-A containing nucleosome assembly (GO:0034080)	9/30	0.249865	1	0	0	1.28783	1.78601	CENPU;HIST1H4A;CENPW;RBBP4;CENPH;CENPI;RUVBL1;CENPK;CENPN
CENP-A containing chromatin organization (GO:0061641)	9/30	0.249865	1	0	0	1.28783	1.78601	CENPU;HIST1H4A;CENPW;RBBP4;CENPH;CENPI;RUVBL1;CENPK;CENPN
regulation of sodium ion transmembrane transport (GO:1902305)	9/30	0.249865	1	0	0	1.28783	1.78601	NANOS1;DLG1;SLMAP;ATP2B4;NEDD4L;SCN5A;UTRN;FGF12;SCN2B
hippo signaling (GO:0035329)	9/30	0.249865	1	0	0	1.28783	1.78601	YAP1;TJP1;LATS1;WWTR1;MOB1A;LATS2;YWHAB;FAT4;TJP2
mitochondrion organization (GO:0007005)	43/167	0.25135	1	0	0	1.10532	1.52635	PID1;ALAS1;ACSS2;BCL2A1;LRRK2;MTFR1L;PHB;TIMM10;MFF;PHB2;HSD17B10;TMEM70;IFIT2;TIMM50;HSPD1;CHCHD2;IMMP2L;RHOT1;OPA1;AKT3;TIMM17A;TIMM17B;PPARGC1A;GABPA;DNAJC19;TIMM8B;BNIP3L;MGME1;CXADR;CAV2;NUBPL;VPS13C;POLRMT;PPRC1;SOD2;DNM3;OXA1L;SPATA16;POLG2;NDUFS1;SSBP1;SLC25A33;SLC25A36
positive regulation of protein modification process (GO:0031401)	42/163	0.25278	1	0	0	1.10611	1.52116	ROCK2;FMR1;LRRK2;PELI2;GBA;FAM129A;FPR2;RASGRP1;EGFR;ARNTL;FLCN;ERBB4;SMPD1;P2RY1;KDR;NPTN;RIPK1;FNIP1;ATG7;PPP1R16B;LYN;MUSK;HGF;INSR;ATG10;DYRK1A;PPP2R5A;PTK2;BMP4;BMP2;BRMS1;FAM161A;IFNG;DLC1;UBE2N;TERF2IP;FAS;RAB3GAP2;TNIK;TEK;ALG10B;RAMP1
apoptotic mitochondrial changes (GO:0008637)	10/34	0.253907	1	0	0	1.26258	1.73073	ATG3;BCL2A1;ERBB4;BCL2;NDUFS1;MFF;SOD2;HSPD1;IFIT2;TIMM50
positive regulation of muscle cell differentiation (GO:0051149)	10/34	0.253907	1	0	0	1.26258	1.73073	MEF2C;MYOCD;CDH2;IGFBP3;CTNNA1;SMYD1;NRG1;CTNNA2;PLCB1;CDON
regulation of JUN kinase activity (GO:0043506)	10/34	0.253907	1	0	0	1.26258	1.73073	SERPINB3;DNAJA1;TAOK3;TRAF6;PDCD4;TANK;MAP3K7;PPEF2;SASH1;HIPK3
regulation of alcohol biosynthetic process (GO:1902930)	10/34	0.253907	1	0	0	1.26258	1.73073	FDPS;GPAM;NFYB;SP1;SCD;NFYC;ELOVL6;ACACA;KPNB1;FDFT1
negative regulation of endothelial cell migration (GO:0010596)	10/34	0.253907	1	0	0	1.26258	1.73073	MECP2;MEF2C;APOH;STC1;PTPRM;PPARG;SLIT2;AGTR2;THBS1;DCN
response to amino acid (GO:0043200)	10/34	0.253907	1	0	0	1.26258	1.73073	RPTOR;XBP1;CPEB1;GLRA3;SESN1;RRAGD;SLC38A9;CPEB3;CPEB4;LAMTOR5
positive regulation of neuron differentiation (GO:0045666)	26/98	0.257164	1	0	0	1.1389	1.54667	NDRG4;TENM3;TWF1;NDNF;SNX3;BRINP2;RAP1A;RELN;NPTN;ABL2;NRCAM;NKX2-5;ARSB;LYN;PRKCI;MEF2C;MAGI2;PROX1;CBFA2T2;BMP2;IMPACT;ZEB1;RIT2;PTK7;TCF4;SERPINI1
positive regulation of cell growth (GO:0030307)	26/98	0.257164	1	0	0	1.1389	1.54667	ITSN2;MTPN;NEDD4L;AKAP6;EGFR;RIMS2;RPTOR;RIMS1;RPS6KA3;SDCBP;GOLGA4;EXOSC9;USP47;TGFB2;CDKL5;SYT1;BDNF;H3F3A;ADAM10;L1CAM;TGFBR1;SHTN1;SFRP1;RUFY3;BCL2;SLC25A33
phosphatidylinositol biosynthetic process (GO:0006661)	26/98	0.257164	1	0	0	1.1389	1.54667	CDS1;ARF3;MTMR1;PIGP;PTEN;PIK3R3;PIK3C2G;PIK3R1;PIK3CG;PIK3C2B;INPP5F;PIP4K2A;PIP5K1A;PIP5K1B;PLEKHA1;PLEKHA2;SACM1L;RUFY1;INPP4B;PIGB;PIK3CA;RAB14;PIGA;PI4KB;PIGL;PI4K2A
positive regulation of cell migration (GO:0030335)	56/221	0.257509	1	0	0	1.08776	1.47576	NRP1;BMPR2;FLT1;FAM89B;MIA3;SYNE2;CCAR1;MYLK;IGF1R;KDR;ACVR1;SERPINB3;PRKCE;FSHB;HGF;GAB1;ADAM10;TGFBR1;SHTN1;IFNG;RUFY3;NUMB;CDH13;CBLL1;SEMA3C;SEMA3A;SEMA3E;THBS1;EGFR;SDCBP;APELA;RAB25;CCL7;PDGFD;PDGFC;GCNT2;RREB1;TNFSF18;XBP1;TGFB2;SMURF2;EGF;INSR;RDX;SEMA4G;SOD2;PTK2;RAB11A;COL1A1;BMP2;FER;APC;CNTN1;F2RL1;SPRY2;FGF10
positive regulation of peptidyl-lysine acetylation (GO:2000758)	5/15	0.258622	1	0	0	1.43092	1.93516	NANOS1;RPS6KA5;BRCA1;FOXP3;PPARGC1A
regulation of mitotic metaphase/anaphase transition (GO:0030071)	5/15	0.258622	1	0	0	1.43092	1.93516	ESPL1;CUL3;HECW2;NSMCE2;RIOK2
positive regulation of potassium ion transmembrane transport (GO:1901381)	5/15	0.258622	1	0	0	1.43092	1.93516	ACTN2;AKAP9;ATP1B3;AKAP6;ANK2
presynapse assembly (GO:0099054)	5/15	0.258622	1	0	0	1.43092	1.93516	PTPRD;NLGN1;NLGN4X;IL1RAPL1;PTEN
dermatan sulfate proteoglycan biosynthetic process (GO:0050651)	5/15	0.258622	1	0	0	1.43092	1.93516	CSGALNACT1;VCAN;NCAN;UST;DCN
mesenchyme morphogenesis (GO:0072132)	5/15	0.258622	1	0	0	1.43092	1.93516	ACVR1;SMAD2;TGFB2;BMP2;BMPR1A
nitric oxide mediated signal transduction (GO:0007263)	5/15	0.258622	1	0	0	1.43092	1.93516	NANOS1;DDAH1;NDNF;AGTR2;CD36
negative regulation of cellular component movement (GO:0051271)	5/15	0.258622	1	0	0	1.43092	1.93516	TGFBR3;PKHD1;FRMD5;SPOCK3;CRK
fatty acid beta-oxidation using acyl-CoA dehydrogenase (GO:0033539)	5/15	0.258622	1	0	0	1.43092	1.93516	GCDH;ACOXL;ACADM;ACOX3;ACADS
positive regulation of viral release from host cell (GO:1902188)	5/15	0.258622	1	0	0	1.43092	1.93516	TSG101;VAPA;CAV2;ZNF502;VPS37B
negative regulation of signal transduction by p53 class mediator (GO:1901797)	5/15	0.258622	1	0	0	1.43092	1.93516	RNF34;DYRK1A;MDM2;PTTG1IP;RFFL
positive regulation of NF-kappaB import into nucleus (GO:0042346)	5/15	0.258622	1	0	0	1.43092	1.93516	IL12B;TLR7;TLR4;TLR3;TLR2
filopodium assembly (GO:0046847)	5/15	0.258622	1	0	0	1.43092	1.93516	DNM3;FGD4;FGD6;SPATA13;ARHGEF4
JAK-STAT cascade involved in growth hormone signaling pathway (GO:0060397)	5/15	0.258622	1	0	0	1.43092	1.93516	LYN;GHR;STAT3;PRLR;JAK3
positive regulation of potassium ion transport (GO:0043268)	5/15	0.258622	1	0	0	1.43092	1.93516	DLG1;ACTN2;KIF5B;AKAP6;ANK2
protein targeting to peroxisome (GO:0006625)	5/15	0.258622	1	0	0	1.43092	1.93516	PEX3;PEX5;PEX12;PEX14;RAB8B
positive regulation of cysteine-type endopeptidase activity involved in apoptotic signaling pathway (GO:2001269)	5/15	0.258622	1	0	0	1.43092	1.93516	TNFSF10;FAS;RIPK1;TANK;ST18
sulfate transport (GO:0008272)	5/15	0.258622	1	0	0	1.43092	1.93516	SLC13A1;RACGAP1;SLC26A7;SLC26A11;SLC26A3
establishment of protein localization to endoplasmic reticulum (GO:0072599)	5/15	0.258622	1	0	0	1.43092	1.93516	RYR2;PMM1;SRP54;RAB3GAP2;SRP14
atrioventricular valve morphogenesis (GO:0003181)	5/15	0.258622	1	0	0	1.43092	1.93516	ACVR1;TGFB2;BMP2;BMPR2;BMPR1A
selective autophagy (GO:0061912)	5/15	0.258622	1	0	0	1.43092	1.93516	BECN1;CALCOCO2;WDFY3;LGALS8;ATG5
regulation of B cell differentiation (GO:0045577)	5/15	0.258622	1	0	0	1.43092	1.93516	XBP1;SFRP1;FCRL3;INHBA;ZFP36L1
transport along microtubule (GO:0010970)	5/15	0.258622	1	0	0	1.43092	1.93516	DYNC1I2;COPG2;APBA1;DYNLL1;DYNC1I1
positive regulation of stress-activated protein kinase signaling cascade (GO:0070304)	5/15	0.258622	1	0	0	1.43092	1.93516	LYN;TGFB2;TAOK3;ARL6IP5;MID1
calcium ion transmembrane transport (GO:0070588)	23/86	0.259829	1	0	0	1.14807	1.54729	TRPC7;MCUR1;TRPC6;SLC24A3;CACNA2D1;ATP2B4;CACNA1A;CACNA2D4;PHB;CACNA1C;ATP2C1;PHB2;NALCN;GRIN2B;SLC8A1;PARL;TMCO1;TRPM1;PMPCB;ITGAV;MICU1;CACNG3;MCU
maturation of SSU-rRNA (GO:0030490)	13/46	0.260552	1	0	0	1.21317	1.63166	RPS8;KRR1;RIOK3;HEATR1;SNU13;RPS16;RPS19;TSR2;RIOK2;UTP20;SRFBP1;UTP14A;DCAF13
positive regulation of cell cycle (GO:0045787)	22/82	0.260583	1	0	0	1.15172	1.54887	SRPK2;TGFB2;USP2;PROX1;MEIS2;PHOX2B;TBX3;LRP6;RPS15A;CCNY;C6ORF89;CCNYL2;MDM2;CCNYL1;MAPRE3;CALR;CCNL1;TRIM21;EIF4E;LINC00598;FGFR2;FGF10
positive regulation of ubiquitin protein ligase activity (GO:1904668)	22/82	0.260583	1	0	0	1.15172	1.54887	PSMD12;ANAPC16;PTEN;CUL1;ANAPC10;PSMB8;CDC14B;CDC20;PSMB6;PSMD6;PSMA3;PSMC5;PSMB5;PSMD4;PSMA1;PSMC3;CDC26;PSMC1;CDC27;UBC;PSMF1;BUB3
regulation of transcription from RNA polymerase II promoter in response to hypoxia (GO:0061418)	21/78	0.26125	1	0	0	1.15574	1.55133	PSMD12;CREBBP;EGLN3;EGLN2;UBE2D3;ARNT;HIF3A;RBPJ;PSMB8;PSMB6;PSMD6;PSMA3;PSMC5;PSMB5;PSMD4;PSMA1;PSMC3;PSMC1;UBC;PSMF1;NFE2L2
regulation of primary metabolic process (GO:0080090)	36/139	0.261488	1	0	0	1.1118	1.49133	PSMD12;ALAS1;LRP1;IRS1;CHD9;ROCK2;PSMB6;LACTB;PSMD6;PSMB5;PSMD4;SIN3B;SIN3A;OPA3;ME1;PSMF1;CD36;ACADM;SULT2A1;FDFT1;NCOA2;CREBBP;NCOA6;TXNRD1;CACYBP;AZIN1;PSMB8;TIAM2;PSMA3;PSMC5;PSMA1;PSMC3;TBL1XR1;PSMC1;PPARG;TNFRSF21
wound healing (GO:0042060)	14/50	0.261594	1	0	0	1.20197	1.6118	TGFB2;SRF;MYOF;TPM1;MIA3;NRG1;TGFBR1;DCBLD2;COL3A1;SYT11;C6ORF89;NF1;RAF1;FGF10
regulation of G-protein coupled receptor protein signaling pathway (GO:0008277)	20/74	0.261814	1	0	0	1.16021	1.55482	GIT2;YWHAB;USP33;LRRK2;PLEK;PHB;BICD1;CAMKMT;RGS3;FNTA;GRK4;CNGA1;CRY1;PDCL;PLCE1;NMT2;PPEF1;PLCB1;RGS6;METAP1
intracellular transport of virus (GO:0075733)	15/54	0.262248	1	0	0	1.19244	1.59603	NUP214;RANBP2;NUP205;TSG101;VPS37B;NUP160;UBC;MVB12A;NMT2;NUP43;KPNA5;NUP98;KPNA2;KPNA3;KPNB1
positive regulation of response to stimulus (GO:0048584)	15/54	0.262248	1	0	0	1.19244	1.59603	MAP2K1;ARG2;TGFB2;MAP2K2;HOMER1;DHX9;FMR1;NSMCE1;HMGA1;HMGA2;EGFR;BMP4;EEF1E1;IER5;CFTR
membrane fusion (GO:0061025)	15/54	0.262248	1	0	0	1.19244	1.59603	NAPB;BCL2A1;UBXN2A;USO1;MFF;STX11;DNM3;RIMS1;RABEP1;OPA1;VAPA;VPS41;OTOF;ATG7;VAMP2
transport of virus (GO:0046794)	15/54	0.262248	1	0	0	1.19244	1.59603	NUP214;RANBP2;NUP205;TSG101;VPS37B;NUP160;UBC;MVB12A;NMT2;NUP43;KPNA5;NUP98;KPNA2;KPNA3;KPNB1
cellular response to nutrient levels (GO:0031669)	15/54	0.262248	1	0	0	1.19244	1.59603	XBP1;BMPR2;PRKAA2;USP33;LRRK2;CLEC16A;PCSK9;ZFYVE1;RPTOR;SFRP1;MAP1LC3A;RRAGD;ALB;FNIP1;ATG7
stress-activated protein kinase signaling cascade (GO:0031098)	19/70	0.262256	1	0	0	1.16518	1.55952	MAP3K3;MAP2K1;MAP2K2;MAP3K1;CHUK;NEK4;FBXW11;STRADA;CUL1;TAOK3;MAP3K19;UBC;NEK1;KAT7;TNIK;PAK3;MAP2K7;MAP3K7;MAP4K3
tRNA processing (GO:0008033)	17/62	0.262676	1	0	0	1.17705	1.57352	TSEN34;TRUB1;POP5;TSEN15;DDX1;C2ORF49;CDKAL1;TRNT1;FTSJ1;HSD17B10;KIAA0391;TRIT1;QTRT1;CLP1;TRMT6;RPP14;AARS
negative regulation of G2/M transition of mitotic cell cycle (GO:0010972)	17/62	0.262676	1	0	0	1.17705	1.57352	USP47;PSMD12;CUL1;PSMB8;PSMB6;PSMD6;PSMA3;PSMC5;PSMB5;PSMD4;PSMA1;PSMC3;PSMC1;UBC;ATM;PSMF1;FBXL7
sulfur compound transport (GO:0072348)	6/19	0.269536	1	0	0	1.35561	1.77728	SLC13A1;SLC25A26;SLC35F3;RACGAP1;SLC26A7;SLC26A11
muscle tissue morphogenesis (GO:0060415)	6/19	0.269536	1	0	0	1.35561	1.77728	TGFBR3;MYOM1;BMP2;PROX1;NKX2-5;MYLK
endocardial cushion development (GO:0003197)	6/19	0.269536	1	0	0	1.35561	1.77728	ACVR1;BMP4;TGFB2;BMP2;BMPR2;BMPR1A
positive regulation of toll-like receptor signaling pathway (GO:0034123)	6/19	0.269536	1	0	0	1.35561	1.77728	TREML4;CAV1;WDFY1;F2RL1;TLR3;TLR2
purine ribonucleotide catabolic process (GO:0009154)	6/19	0.269536	1	0	0	1.35561	1.77728	HINT1;PDE4D;PDE4B;PDE3A;PDE4A;PDE5A
macromolecule biosynthetic process (GO:0009059)	6/19	0.269536	1	0	0	1.35561	1.77728	IL10;COL1A1;ADAMTS3;GALNT2;P3H3;RPS23
positive regulation of phospholipase activity (GO:0010518)	6/19	0.269536	1	0	0	1.35561	1.77728	GNA13;FLT1;AGTR1;ABL2;ESR1;FGFR2
positive regulation of adherens junction organization (GO:1903393)	6/19	0.269536	1	0	0	1.35561	1.77728	NRP1;SFRP1;KDR;PTPRJ;TEK;ADD1
protein heterotetramerization (GO:0051290)	6/19	0.269536	1	0	0	1.35561	1.77728	NUDT21;CPSF7;HIST1H4A;INSR;GRIN2B;FARSB
activin receptor signaling pathway (GO:0032924)	6/19	0.269536	1	0	0	1.35561	1.77728	ACVR1;SMAD2;HFE2;INHBA;TDGF1P3;TGFBR1
regulation of protein kinase A signaling (GO:0010738)	6/19	0.269536	1	0	0	1.35561	1.77728	CALCR;SPHKAP;LRRK2;AKAP6;IAPP;AKAP3
negative regulation of double-strand break repair (GO:2000780)	6/19	0.269536	1	0	0	1.35561	1.77728	INSL6;RNF169;HMGA2;TRIP12;AUNIP;OTUB1
transmembrane receptor protein serine/threonine kinase signaling pathway (GO:0007178)	37/144	0.275604	1	0	0	1.103	1.42154	BMPR2;HPGD;DLX5;UBE2D3;TGFBRAP1;PTPRK;NLK;TOB1;FNTA;UBC;GCNT2;MAP3K7;RNF111;ACVR1;SMAD2;TGFB2;SMURF2;FSHB;SMAD9;HFE2;INHBA;RGMB;PTK2;TGFBR1;RGMA;BMP4;TGFBR3;BMP3;GREM2;EID2;BMP2;COL3A1;PARD3;PDCD4;TDGF1P3;BMPR1B;BMPR1A
regulation of ion homeostasis (GO:2000021)	7/23	0.276619	1	0	0	1.30649	1.67899	SLC30A7;SLC30A6;SLC30A8;SLC30A4;AGTR1;NEDD4L;CORIN
mitotic G2/M transition checkpoint (GO:0044818)	7/23	0.276619	1	0	0	1.30649	1.67899	BLM;TAOK3;DONSON;HUS1;HMGA2;RAD17;CLSPN
TOR signaling (GO:0031929)	7/23	0.276619	1	0	0	1.30649	1.67899	PRR5;RPTOR;FLCN;CCDC88A;LARP1;PRR5L;FNIP1
glutamine family amino acid metabolic process (GO:0009064)	7/23	0.276619	1	0	0	1.30649	1.67899	GCLC;ALDH5A1;GOT1;DDAH1;MTHFS;ALDH18A1;NIT2
regulation of cellular component organization (GO:0051128)	36/140	0.277337	1	0	0	1.10385	1.41572	RAB5B;KIF14;CAMSAP2;RAP1B;RPTOR;RAP1A;RAB20;OPHN1;CFL1;ZMYM6;PACSIN2;PLCE1;ABL2;SPOCK1;ROS1;SH3D19;EGLN2;PIFO;SNCAIP;RUFY1;NET1;LATS1;ITCH;RIT2;NRG3;RAB14;SNX17;NEDD4;RUFY2;AGTR1;AAK1;CDH13;PHIP;QRICH1;SGK1;PAPPA2
regulation of DNA methylation (GO:0044030)	3/8	0.279514	1	0	0	1.60979	2.052	MECP2;MPHOSPH8;GRHL2
positive regulation of mitochondrial calcium ion concentration (GO:0051561)	3/8	0.279514	1	0	0	1.60979	2.052	MCUR1;MICU1;MCU
cellular response to interleukin-21 (GO:0098757)	3/8	0.279514	1	0	0	1.60979	2.052	STAT3;STAT4;JAK3
positive regulation of interleukin-8 biosynthetic process (GO:0045416)	3/8	0.279514	1	0	0	1.60979	2.052	TLR7;PRG3;TLR4
cytoskeletal anchoring at nuclear membrane (GO:0090286)	3/8	0.279514	1	0	0	1.60979	2.052	SUN3;SYNE2;SYNE1
positive regulation of mitotic metaphase/anaphase transition (GO:0045842)	3/8	0.279514	1	0	0	1.60979	2.052	ESPL1;CUL3;NSMCE2
negative regulation of potassium ion transmembrane transporter activity (GO:1901017)	3/8	0.279514	1	0	0	1.60979	2.052	ACTN2;NEDD4L;KCNAB1
negative regulation of activated T cell proliferation (GO:0046007)	3/8	0.279514	1	0	0	1.60979	2.052	PRNP;PRKAR1A;FOXP3
interleukin-21-mediated signaling pathway (GO:0038114)	3/8	0.279514	1	0	0	1.60979	2.052	STAT3;STAT4;JAK3
regulation of ATP biosynthetic process (GO:2001169)	3/8	0.279514	1	0	0	1.60979	2.052	FLCN;PID1;PPARGC1A
regulation of cytoplasmic transport (GO:1903649)	3/8	0.279514	1	0	0	1.60979	2.052	MAP2K1;MAP2K2;LRRK2
atrial cardiac muscle cell to AV node cell signaling (GO:0086026)	3/8	0.279514	1	0	0	1.60979	2.052	GJC1;ANK2;SCN5A
estrogen biosynthetic process (GO:0006703)	3/8	0.279514	1	0	0	1.60979	2.052	AKR1B15;HSD17B2;CYP19A1
positive regulation of catenin import into nucleus (GO:0035413)	3/8	0.279514	1	0	0	1.60979	2.052	KANK1;EGF;EGFR
peptidyl-lysine hydroxylation (GO:0017185)	3/8	0.279514	1	0	0	1.60979	2.052	PLOD2;P3H3;JMJD6
glycosyl compound metabolic process (GO:1901657)	3/8	0.279514	1	0	0	1.60979	2.052	KL;UPP2;NME5
TORC1 signaling (GO:0038202)	3/8	0.279514	1	0	0	1.60979	2.052	RPTOR;LARP1;CLEC16A
kynurenine metabolic process (GO:0070189)	3/8	0.279514	1	0	0	1.60979	2.052	KYNU;KMO;IDO2
positive regulation of tumor necrosis factor biosynthetic process (GO:0042535)	3/8	0.279514	1	0	0	1.60979	2.052	HSPB1;THBS1;TLR4
cellular response to epinephrine stimulus (GO:0071872)	3/8	0.279514	1	0	0	1.60979	2.052	RYR2;ATP2B4;PDE4B
ketone biosynthetic process (GO:0042181)	3/8	0.279514	1	0	0	1.60979	2.052	FSHB;CYP11B1;ADM
angiogenesis involved in wound healing (GO:0060055)	3/8	0.279514	1	0	0	1.60979	2.052	SRF;NDNF;ADIPOR2
regulation of type B pancreatic cell development (GO:2000074)	3/8	0.279514	1	0	0	1.60979	2.052	GSK3B;RFX3;ARNTL
late endosome to vacuole transport via multivesicular body sorting pathway (GO:0032511)	3/8	0.279514	1	0	0	1.60979	2.052	TMEM50A;VPS36;VPS25
heterochromatin assembly (GO:0031507)	3/8	0.279514	1	0	0	1.60979	2.052	HELLS;HMGA1;HMGA2
regulation of nitrogen compound metabolic process (GO:0051171)	3/8	0.279514	1	0	0	1.60979	2.052	LRP1;ROCK2;CACYBP
catecholamine catabolic process (GO:0042424)	3/8	0.279514	1	0	0	1.60979	2.052	MOXD1;LRTOMT;MAOA
cardiac muscle hypertrophy (GO:0003300)	3/8	0.279514	1	0	0	1.60979	2.052	HDAC4;RYR2;INPP5F
cellular response to purine-containing compound (GO:0071415)	3/8	0.279514	1	0	0	1.60979	2.052	RYR1;RYR2;SLC8A1
cellular biogenic amine catabolic process (GO:0042402)	3/8	0.279514	1	0	0	1.60979	2.052	BHMT;SLC44A1;HNMT
rRNA pseudouridine synthesis (GO:0031118)	3/8	0.279514	1	0	0	1.60979	2.052	MRPL1;RPUSD2;NAF1
peripheral nervous system axon ensheathment (GO:0032292)	3/8	0.279514	1	0	0	1.60979	2.052	PARD3;ADGRG6;NF1
glomerular epithelial cell development (GO:0072310)	3/8	0.279514	1	0	0	1.60979	2.052	MYO1E;MAGI2;IQGAP1
positive regulation of respiratory burst (GO:0060267)	3/8	0.279514	1	0	0	1.60979	2.052	RPS19;INSR;JCHAIN
calcium ion import into cytosol (GO:1902656)	3/8	0.279514	1	0	0	1.60979	2.052	FAM155A;CACNA2D1;ATP2B4
positive regulation of TORC1 signaling (GO:1904263)	3/8	0.279514	1	0	0	1.60979	2.052	PIH1D1;RRAGD;CLEC16A
positive regulation of protein homodimerization activity (GO:0090073)	3/8	0.279514	1	0	0	1.60979	2.052	MEF2C;GNL3L;TANK
calcium ion import across plasma membrane (GO:0098703)	3/8	0.279514	1	0	0	1.60979	2.052	FAM155A;CACNA2D1;ATP2B4
nose development (GO:0043584)	3/8	0.279514	1	0	0	1.60979	2.052	SMCHD1;CHD7;PROX1
regulation of peroxisome proliferator activated receptor signaling pathway (GO:0035358)	3/8	0.279514	1	0	0	1.60979	2.052	ASXL1;LMO3;ASXL2
response to leptin (GO:0044321)	3/8	0.279514	1	0	0	1.60979	2.052	NR4A3;STAT3;LEPR
arginine catabolic process (GO:0006527)	3/8	0.279514	1	0	0	1.60979	2.052	NANOS1;ARG2;DDAH1
positive regulation of non-canonical Wnt signaling pathway (GO:2000052)	3/8	0.279514	1	0	0	1.60979	2.052	SFRP1;CSNK1E;MLLT3
endochondral ossification (GO:0001958)	3/8	0.279514	1	0	0	1.60979	2.052	BMP4;MEF2C;DLX5
succinate metabolic process (GO:0006105)	3/8	0.279514	1	0	0	1.60979	2.052	GHR;ALDH5A1;GAD1
response to vitamin D (GO:0033280)	3/8	0.279514	1	0	0	1.60979	2.052	SFRP1;CYP24A1;SPP1
tRNA aminoacylation for mitochondrial protein translation (GO:0070127)	3/8	0.279514	1	0	0	1.60979	2.052	POLG2;TARS2;WARS2
mRNA cleavage (GO:0006379)	3/8	0.279514	1	0	0	1.60979	2.052	PCF11;CLP1;CSTF3
regulation of amyloid precursor protein catabolic process (GO:1902991)	3/8	0.279514	1	0	0	1.60979	2.052	PRNP;TMED10;ROCK2
response to epinephrine (GO:0071871)	3/8	0.279514	1	0	0	1.60979	2.052	RYR2;ATP2B4;PDE4B
protein lipoylation (GO:0009249)	3/8	0.279514	1	0	0	1.60979	2.052	POP5;LIPT1;NDUFAB1
cellular response to angiotensin (GO:1904385)	3/8	0.279514	1	0	0	1.60979	2.052	AHCYL1;CA2;AGTR1
amyloid fibril formation (GO:1990000)	3/8	0.279514	1	0	0	1.60979	2.052	MDM2;RIPK1;CD36
nuclear-transcribed mRNA catabolic process, deadenylation-independent decay (GO:0031086)	3/8	0.279514	1	0	0	1.60979	2.052	PNRC1;ZFP36L1;PNRC2
spleen development (GO:0048536)	3/8	0.279514	1	0	0	1.60979	2.052	TCF21;PITX2;NKX2-5
excitatory synapse assembly (GO:1904861)	3/8	0.279514	1	0	0	1.60979	2.052	NLGN1;GRID2;PTEN
protein desumoylation (GO:0016926)	3/8	0.279514	1	0	0	1.60979	2.052	USPL1;SENP5;SENP8
Schwann cell development (GO:0014044)	3/8	0.279514	1	0	0	1.60979	2.052	PARD3;ADGRG6;NF1
cellular response to BMP stimulus (GO:0071773)	23/87	0.28008	1	0	0	1.13487	1.44433	ACVR1;TGFB2;BMPR2;SMURF2;DLX5;UBE2D3;SMAD9;HFE2;RGMB;ADAMTS12;TOB1;PHOX2B;RGMA;TGFBR3;BMP4;GREM2;BMP3;SFRP1;BMP2;PDCD4;TDGF1P3;BMPR1B;BMPR1A
phosphatidylinositol phosphorylation (GO:0046854)	8/27	0.281327	1	0	0	1.27193	1.61311	PIK3CA;PIK3R3;PIK3C2G;PIK3R1;PI4KB;PIK3CG;PI4K2A;PIK3C2B
negative regulation of synaptic transmission (GO:0050805)	8/27	0.281327	1	0	0	1.27193	1.61311	PNKD;NLGN4X;SYT11;STXBP1;LRRK2;PTEN;PICK1;OR56A4
negative regulation of small GTPase mediated signal transduction (GO:0051058)	8/27	0.281327	1	0	0	1.27193	1.61311	TGFB2;RASA2;NF1;SPRY2;RASAL2;SLIT2;ARHGAP25;CGNL1
negative regulation of cell-matrix adhesion (GO:0001953)	8/27	0.281327	1	0	0	1.27193	1.61311	BCAS3;RCC2;DLC1;PTEN;SEMA3E;THBS1;ARHGAP6;PHLDB2
muscle fiber development (GO:0048747)	8/27	0.281327	1	0	0	1.27193	1.61311	RYR1;MYOM1;CXADR;CAV2;NEXN;DMD;MYH11;MYPN
cellular response to topologically incorrect protein (GO:0035967)	8/27	0.281327	1	0	0	1.27193	1.61311	ATXN3;UBE2W;PACRG;HSPH1;HSPA4;RHBDD1;HSPA14;HSPA1B
regulation of cilium assembly (GO:1902017)	8/27	0.281327	1	0	0	1.27193	1.61311	ATG3;CCDC88A;IFT140;CEP120;DCDC2;FUZ;CEP97;ATG5
cardiac muscle cell development (GO:0055013)	8/27	0.281327	1	0	0	1.27193	1.61311	MYOM1;CXADR;NEXN;MYH11;SORBS2;NKX2-5;MYPN;SLC8A1
negative regulation of mitotic cell cycle phase transition (GO:1901991)	21/79	0.282606	1	0	0	1.14112	1.44203	USP47;PSMD12;PTEN;JADE1;CUL1;MYO16;PSMB8;ZFP36L1;PSMB6;PSMD6;PSMA3;PSMC5;RBL1;PSMB5;PSMD4;PSMA1;PSMC3;PSMC1;UBC;PSMF1;FBXL7
anaphase-promoting complex-dependent catabolic process (GO:0031145)	21/79	0.282606	1	0	0	1.14112	1.44203	PSMD12;ANAPC16;CUL3;ANAPC10;PSMB8;CDC20;PSMB6;PSMD6;PSMA3;PSMC5;PSMB5;PSMD4;PTTG1;PSMA1;PSMC3;CDC26;PSMC1;CDC27;UBC;PSMF1;BUB3
activation of cysteine-type endopeptidase activity involved in apoptotic process (GO:0006919)	21/79	0.282606	1	0	0	1.14112	1.44203	MTCH1;IFI27L2;NGFR;EGLN3;NOD1;HSPE1;TANK;ROBO1;HSPD1;BCL2L13;CASP5;AIFM1;DLC1;TNFSF10;CNTN1;CASP2;CARD18;FAS;PPARG;RIPK1;PDCD2
gland development (GO:0048732)	20/75	0.283784	1	0	0	1.14474	1.44185	XBP1;THRB;THRA;CAV1;ZBTB1;PCSK9;TCF21;ARID5B;NRG1;PROX1;TGFBR1;TBX3;SOD1;TGFBR3;NF1;RARB;NKX2-5;MET;FGFR2;FGF10
regulation of dendritic spine development (GO:0060998)	9/31	0.284463	1	0	0	1.24629	1.56677	FXR1;NLGN1;MEF2C;SIPA1L1;FMR1;LRRK2;CFL1;PSEN1;CPEB3
organelle transport along microtubule (GO:0072384)	9/31	0.284463	1	0	0	1.24629	1.56677	CLN3;RHOT1;KIF5B;COPG2;RAB6A;BICD1;DYNC1I1;PEX14;LRPPRC
regulation of glucose import (GO:0046324)	9/31	0.284463	1	0	0	1.24629	1.56677	NGFR;PRKCI;IRS1;INSR;CLTCL1;CREBL2;PIK3R1;SORBS1;APPL1
negative regulation of ubiquitin-protein ligase activity involved in mitotic cell cycle (GO:0051436)	19/71	0.284888	1	0	0	1.14877	1.44246	PSMD12;ANAPC16;ANAPC10;PSMB8;CDC20;PSMB6;PSMD6;PSMA3;PSMC5;PSMB5;PSMD4;PSMA1;PSMC3;CDC26;PSMC1;CDC27;UBC;PSMF1;BUB3
positive regulation of synaptic transmission (GO:0050806)	18/67	0.285901	1	0	0	1.15328	1.44404	NLGN1;CLSTN2;TSHZ3;SYT1;FMR1;NRXN1;CLSTN1;PTEN;GRIK2;GRIN2B;RIMS2;RIMS1;STX1B;RIMS4;RELN;NPTN;CACNG3;VAMP2
positive regulation of autophagy (GO:0010508)	18/67	0.285901	1	0	0	1.15328	1.44404	SH3GLB1;BNIP3L;PLK3;SCOC;PRKAA2;DAPK1;LRRK2;SUPT5H;DCN;MTDH;FLCN;LARP1;IFNG;SESN1;KDR;PIM2;MAP3K7;TRIM21
regulation of cardiac conduction (GO:1903779)	18/67	0.285901	1	0	0	1.15328	1.44404	RYR1;NANOS1;RYR2;AHCYL1;CXADR;PDE4D;CAV1;ATP2B4;ABCC9;ATP1B3;ANK2;TNNI3K;SLC8A1;TRDN;STIM1;ASPH;NKX2-5;CORIN
actin filament organization (GO:0007015)	31/120	0.286199	1	0	0	1.10896	1.38739	MYOM1;RHOBTB3;WASL;FRY;PPP1R9A;RND3;LMOD2;EPS8;SCIN;POF1B;COBLL1;CGNL1;PLS1;CAP2;TMOD1;NEBL;TMOD3;TPM1;RHOG;SHROOM2;RHOH;PROX1;ARHGAP25;SHROOM4;DLG1;MYO1B;ABI2;RUFY3;FAT1;ALDOA;FRYL
negative regulation of epithelial cell migration (GO:0010633)	10/35	0.286506	1	0	0	1.2265	1.53313	PTPRR;APOH;PTEN;STC1;PTPRM;SLIT2;MCC;THBS1;DCN;PTPRG
sulfur compound catabolic process (GO:0044273)	10/35	0.286506	1	0	0	1.2265	1.53313	VCAN;LUM;NCAN;HEXB;CTH;OGN;IDS;GNS;ARSB;DCN
protein kinase B signaling (GO:0043491)	10/35	0.286506	1	0	0	1.2265	1.53313	PLK3;NR4A1;CHUK;MKRN1;PTEN;KDR;MDM2;FOXO4;PAX2;ZFP36L1
regulation of endothelial cell apoptotic process (GO:2000351)	10/35	0.286506	1	0	0	1.2265	1.53313	PRKCI;MAPK7;CD40LG;ANGPT1;KDR;PDCD4;NDNF;TEK;THBS1;NFE2L2
regulation of alternative mRNA splicing, via spliceosome (GO:0000381)	11/39	0.287761	1	0	0	1.21078	1.50818	RBM25;RBFOX1;RBFOX2;RBFOX3;WTAP;FMR1;TRA2B;CELF3;SAP18;EFCAB5;MBNL3
positive regulation of reactive oxygen species metabolic process (GO:2000379)	11/39	0.287761	1	0	0	1.21078	1.50818	PID1;AGTR1;F2RL1;RIPK1;GRB2;FPR2;CD36;THBS1;TLR4;RNF41;SOD1
chromatin remodeling (GO:0006338)	30/116	0.288008	1	0	0	1.1102	1.38194	HDAC4;HDAC5;SMARCB1;ZBTB1;HMGXB4;RBBP4;TOP1MT;RUVBL1;SMARCAD1;MTA2;PBRM1;CBX3;PIH1D1;ATRX;HMGA2;MSL3;BAZ1A;DEK;SSRP1;FOXP3;SMARCA2;ESR1;ARID1B;TAF6L;MSL3P1;ANP32E;HNRNPC;TOP1;TOX;BRDT
regulation of macroautophagy (GO:0016241)	30/116	0.288008	1	0	0	1.1102	1.38194	ATP6V1A;SCOC;PRKAA2;LRRK2;GBA;CLEC16A;RPTOR;UCHL1;LARP1;CAPNS1;SESN1;KDR;SLC38A9;TBC1D12;ATP6V1E1;MAP3K7;ATP6V1C1;ATP6V0A1;SH3GLB1;BNIP3L;SUPT5H;DCN;RAB33B;PIK3CA;NEDD4;RRAGD;EXOC4;ATP6V0D1;EXOC1;LAMTOR5
regulation of gene silencing by RNA (GO:0060966)	15/55	0.288162	1	0	0	1.17075	1.45669	NUP214;RANBP2;NUP205;FMR1;H3F3A;NUP160;IPO8;HIST1H4A;POLR2A;POLR2B;POLR2C;NUP43;POLR2G;NUP98;TNRC6A
regulation of posttranscriptional gene silencing (GO:0060147)	15/55	0.288162	1	0	0	1.17075	1.45669	NUP214;RANBP2;NUP205;FMR1;H3F3A;NUP160;IPO8;HIST1H4A;POLR2A;POLR2B;POLR2C;NUP43;POLR2G;NUP98;TNRC6A
positive regulation of DNA biosynthetic process (GO:2000573)	15/55	0.288162	1	0	0	1.17075	1.45669	RFC3;NVL;TNKS;HGF;PTGES3;GRHL2;PKIB;TNKS2;NAF1;PRKD2;ATM;CCT8;MAP2K7;CCT4;WRAP53
branching morphogenesis of an epithelial tube (GO:0048754)	12/43	0.288431	1	0	0	1.19798	1.48945	BMP4;NRP1;BMP2;COL4A1;TCF21;SEMA3E;SLIT2;NPNT;MET;PAX2;LRP6;FGF10
negative regulation of protein metabolic process (GO:0051248)	12/43	0.288431	1	0	0	1.19798	1.48945	SNX3;PRNP;SERPINB12;EDNRB;ITGAV;IAPP;MDM4;PHB;FMN2;FOXP3;EGFR;AZIN1
protein transmembrane import into intracellular organelle (GO:0044743)	12/43	0.288431	1	0	0	1.19798	1.48945	DNAJC19;HSPA4;PEX3;PEX5;TIMM17A;TIMM17B;TIMM10;PEX12;PEX14;HSPD1;TIMM50;RAB8B
positive regulation of developmental growth (GO:0048639)	14/51	0.288544	1	0	0	1.17841	1.46465	ITSN2;CDKL5;SYT1;BDNF;INSR;NEDD4L;L1CAM;GHR;RIMS2;RIMS1;SHTN1;GOLGA4;RUFY3;PLCB1
positive regulation of cell proliferation (GO:0008284)	104/424	0.289096	1	0	0	1.05294	1.3067	CD86;PID1;IRS1;RBPJ;CCAR1;CRKL;IGF1R;CAPNS1;FGF9;PIM1;KDR;PRKCI;MEF2C;HGF;ADAM10;LIFR;POU3F3;FOXP1;SFRP1;PHIP;IL6ST;TSPYL5;DHX9;CUL3;COX17;NOP2;PKHD1;EFNB2;SDCBP;PDGFD;PDGFC;SSR1;NKX2-5;LYN;SRPK2;WWTR1;TFAP2B;XBP1;TGFB2;INSR;IL31RA;HMGA2;CDC7;UBE2A;PTK2;BMP4;BMP2;FER;CNOT7;CDK6;NR4A3;ACER3;MDM2;SPDYA;CALR;CDK13;CNOT8;FGFR2;FGF10;BMPR1A;FLT1;PTEN;KIF14;LAMC1;GLI1;MECP2;RPS4X;UFL1;ITGAV;SCN5A;SERPI…
negative regulation of hydrolase activity (GO:0051346)	28/108	0.291656	1	0	0	1.11294	1.37134	PPP1R36;PXK;CSRNP2;CSRNP3;FKBP15;LRRK2;GPATCH2;ZFYVE1;KLRK1;MAPK7;VCPKMT;EPPIN;ARFGEF3;NANOS1;TMEM132D;SERPINB3;BCAS3;FARP1;RCC2;RDX;SPOCD1;MYO1D;OXA1L;SH3RF2;LRCH1;DLG2;PPP1R12B;SFI1
positive regulation of protein metabolic process (GO:0051247)	25/96	0.297181	1	0	0	1.11791	1.35648	GSK3B;MTPN;LDB1;LRP1;ROCK2;UHRF1;GBA;NEDD4L;PSEN1;MAPK7;ATG7;EGLN2;SMURF2;PRMT1;WWP2;INHBA;RNF41;ITCH;HNRNPK;APC;HECW2;NEDD4;HECW1;AGTR1;SEC22B
regulation of systemic arterial blood pressure (GO:0003073)	4/12	0.299135	1	0	0	1.43092	1.72692	BMPR2;DDAH1;ADM;SPX
regulation of oligodendrocyte differentiation (GO:0048713)	4/12	0.299135	1	0	0	1.43092	1.72692	TENM4;NF1;TNFRSF21;ZNF365
regulation of cytokine biosynthetic process (GO:0042035)	4/12	0.299135	1	0	0	1.43092	1.72692	IL12B;IGF2BP3;IGF2BP2;FOXP3
regulation of rRNA processing (GO:2000232)	4/12	0.299135	1	0	0	1.43092	1.72692	HEATR1;WDR75;RIOK2;WDR43
positive regulation of potassium ion transmembrane transporter activity (GO:1901018)	4/12	0.299135	1	0	0	1.43092	1.72692	ACTN2;AKAP9;ATP1B3;ANK2
positive regulation of amyloid precursor protein catabolic process (GO:1902993)	4/12	0.299135	1	0	0	1.43092	1.72692	LYN;LRRTM3;ROCK2;GSAP
alternative mRNA splicing, via spliceosome (GO:0000380)	4/12	0.299135	1	0	0	1.43092	1.72692	RBM17;HNRNPM;DHX9;CDK13
regulation of interleukin-8 biosynthetic process (GO:0045414)	4/12	0.299135	1	0	0	1.43092	1.72692	BCL3;TLR7;PRG3;TLR4
nitric oxide metabolic process (GO:0046209)	4/12	0.299135	1	0	0	1.43092	1.72692	NANOS1;ARG2;GCH1;CPS1
histone H3 deacetylation (GO:0070932)	4/12	0.299135	1	0	0	1.43092	1.72692	HDAC4;SMARCAD1;SIRT7;HDAC9
cargo loading into COPII-coated vesicle (GO:0090110)	4/12	0.299135	1	0	0	1.43092	1.72692	SEC23A;MIA3;SEC24D;SEC31B
cytoplasmic translational initiation (GO:0002183)	4/12	0.299135	1	0	0	1.43092	1.72692	EIF3M;EIF2S3;EIF4H;EIF4B
regulation of skeletal muscle tissue development (GO:0048641)	4/12	0.299135	1	0	0	1.43092	1.72692	MEF2C;MEGF10;UQCC2;HDAC9
kinetochore organization (GO:0051383)	4/12	0.299135	1	0	0	1.43092	1.72692	CENPF;CENPW;CENPH;NDC80
negative regulation of histone modification (GO:0031057)	4/12	0.299135	1	0	0	1.43092	1.72692	TAF7;BRCA1;JARID2;FOXP3
collagen metabolic process (GO:0032963)	4/12	0.299135	1	0	0	1.43092	1.72692	COL1A1;ADAMTS3;P3H2;P3H3
negative regulation of epithelial cell differentiation (GO:0030857)	4/12	0.299135	1	0	0	1.43092	1.72692	GSK3B;ZEB1;IFNG;CAV1
positive regulation of DNA-dependent DNA replication (GO:2000105)	4/12	0.299135	1	0	0	1.43092	1.72692	BMP4;ATRX;CDC7;DBF4B
negative regulation of ATP metabolic process (GO:1903579)	4/12	0.299135	1	0	0	1.43092	1.72692	HDAC4;FLCN;PID1;PDE12
protein hydroxylation (GO:0018126)	4/12	0.299135	1	0	0	1.43092	1.72692	EGLN3;P3H2;PLOD2;P3H3
cellular response to fatty acid (GO:0071398)	4/12	0.299135	1	0	0	1.43092	1.72692	PID1;OR51E2;NR1H4;PDK3
regulation of antigen receptor-mediated signaling pathway (GO:0050854)	4/12	0.299135	1	0	0	1.43092	1.72692	LYN;ELF1;PAX5;RUNX1
pyrimidine deoxyribonucleotide catabolic process (GO:0009223)	4/12	0.299135	1	0	0	1.43092	1.72692	SMUG1;DUT;TDG;DCTPP1
positive regulation of stem cell differentiation (GO:2000738)	4/12	0.299135	1	0	0	1.43092	1.72692	TGFB2;NKX2-5;SOX6;SOX5
positive regulation of mRNA metabolic process (GO:1903313)	4/12	0.299135	1	0	0	1.43092	1.72692	NUDT21;CNOT7;PRR5L;CNOT8
negative regulation of fibroblast growth factor receptor signaling pathway (GO:0040037)	4/12	0.299135	1	0	0	1.43092	1.72692	SPRY2;FUZ;SULF1;THBS1
dermatan sulfate biosynthetic process (GO:0030208)	4/12	0.299135	1	0	0	1.43092	1.72692	VCAN;NCAN;UST;DCN
negative regulation of interleukin-12 production (GO:0032695)	4/12	0.299135	1	0	0	1.43092	1.72692	IL10;TIGIT;THBS1;JAK3
keratan sulfate catabolic process (GO:0042340)	4/12	0.299135	1	0	0	1.43092	1.72692	LUM;HEXB;OGN;GNS
positive regulation of SMAD protein import into nucleus (GO:0060391)	4/12	0.299135	1	0	0	1.43092	1.72692	BMP4;RBPMS;TGFBR1;BMPR1A
rRNA 3'-end processing (GO:0031125)	4/12	0.299135	1	0	0	1.43092	1.72692	ERI1;ERI2;EXOSC9;RPSA
cardiac right ventricle morphogenesis (GO:0003215)	4/12	0.299135	1	0	0	1.43092	1.72692	TGFB2;ZFPM2;NKX2-5;BMPR1A
negative regulation of ATPase activity (GO:0032780)	4/12	0.299135	1	0	0	1.43092	1.72692	OXA1L;PXK;VCPKMT;THADA
cell differentiation in hindbrain (GO:0021533)	4/12	0.299135	1	0	0	1.43092	1.72692	GRID2;OPHN1;PROX1;PHOX2B
negative regulation of transcription, DNA-templated (GO:0045892)	196/813	0.300577	1	0	0	1.03491	1.24402	TCERG1;MYT1L;EHMT1;IKZF1;RBPJ;IKZF2;PHB2;ZNF608;EDNRB;RPS6KA5;EPC1;TP63;MEF2C;RBFOX2;RFX3;HFE2;THAP1;EID2;SFRP1;TCERG1L;DDIT3;ZFPM2;CGGBP1;CTBP2;TSHZ3;ZBTB1;NEDD4L;MTDH;PRDM16;NKX2-5;RREB1;HEXIM2;PLK3;CREBBP;BCL11A;SMARCA2;PARP15;NR2F6;CALR;RCOR3;CPEB3;ZNF256;TENM2;TCF21;PTPRK;BRCA1;PHF6;MECP2;ING4;MECOM;MLX;JARID2;ZHX2;SIRT7;PROX1;CBFA2T2;PAX2;ZEB2;ZEB1;MDFIC;RARB;PPARG;PLCB1;RELB;ARNTL;CUX1;TCE…
regulation of proteasomal ubiquitin-dependent protein catabolic process (GO:0032434)	23/88	0.300875	1	0	0	1.12197	1.34756	DET1;GSK3B;USP7;UBXN1;CSNK1A1;LRRK2;RNF180;RPL11;RNF19B;CSNK1E;RCHY1;FHIT;UFL1;SDCBP;RNF125;SUMO1;GIPC1;SUMO2;RNF217;MDM2;OGT;N4BP1;HSPA1B
negative regulation of signal transduction (GO:0009968)	70/283	0.303152	1	0	0	1.06182	1.2673	ALK;PID1;FLT1;IRS1;YWHAB;HHIP;LRRK2;PLEK;PTEN;PTPRJ;PEAR1;IGF1R;CRHBP;GRB14;SMPD1;KDR;DACT3;UBASH3A;ROS1;NCK1;ACVR1;RNF43;EPHA6;TLE1;MUSK;IGFBP3;NRG1;NRG2;DCN;SFRP1;NRG4;CRY1;ROR1;AGTR2;RAF1;MET;KANK1;NDRG4;EPHA10;LRP1;NXN;GBA;NLK;ADAMTS12;THBS1;CXXC4;EGFR;HMGXB4;ERBB4;UBC;LYN;YTHDF2;NLGN4X;EGF;INSR;WWP2;SULF1;MERTK;ASXL1;BMP2;AXL;NEDD4;BCL2;SPRY2;CALR;TEK;LGR4;FGFR2;PTPN2;LGMN
activation of protein kinase activity (GO:0032147)	58/233	0.304188	1	0	0	1.06859	1.27173	ALK;PRR5;LRRK2;KIF14;MAP3K7CL;CRKL;GHR;PLCE1;NEK1;MAP3K7;MAP2K1;MAP2K2;STRADA;FRS2;NRG1;PRLR;TGFBR1;DYNAP;ADCY9;PRKAR1B;PRKAR1A;ADORA2B;TRAF6;TNIK;RAF1;TLR4;CRK;TLR3;ADCY2;NOD1;TANK;THBS1;ADCY5;RAP1A;PRKAR2B;UBC;CLSPN;PAK3;MAP2K7;MAP4K3;MAP3K3;TGFB2;MAP3K1;NEK4;ANGPT1;INSR;SOD1;BMP4;TPX2;CCDC88A;BMP2;TAOK3;MAP3K19;UBE2N;TAB3;TAB2;MAP3K13;FGF10
regulation of hematopoietic stem cell differentiation (GO:1902036)	20/76	0.306358	1	0	0	1.12968	1.33641	YAP1;PSMD12;YTHDF2;LDB1;H3F3A;PSMB8;RUNX1;PSMB6;PSMD6;PSMA3;HIST1H4A;PSMC5;ITCH;PSMB5;PSMD4;PSMA1;PSMC3;PSMC1;UBC;PSMF1
positive regulation of ubiquitin-protein ligase activity involved in regulation of mitotic cell cycle transition (GO:0051437)	20/76	0.306358	1	0	0	1.12968	1.33641	PSMD12;ANAPC16;CUL1;ANAPC10;PSMB8;CDC20;PSMB6;PSMD6;PSMA3;PSMC5;PSMB5;PSMD4;PSMA1;PSMC3;CDC26;PSMC1;CDC27;UBC;PSMF1;BUB3
skeletal system development (GO:0001501)	37/146	0.307807	1	0	0	1.08789	1.28185	DLX5;HHIP;ANKRD11;NCAN;COL12A1;NPR3;CHD7;STC1;TNFRSF11B;PCSK5;HAPLN1;PHEX;COL19A1;RPS6KA3;AKAP13;ANKH;TRPS1;POSTN;TGFB2;IFT140;SULF1;TGFBR1;TBX3;RAB33B;KIAA1217;COL1A1;EXT1;BMP3;BMP2;VCAN;COL2A1;EVC;IMPAD1;CDH11;BMPR1B;FGFR2;FBN1
SCF-dependent proteasomal ubiquitin-dependent protein catabolic process (GO:0031146)	19/72	0.308147	1	0	0	1.13281	1.33352	PSMD12;FBXW11;KIF14;CUL1;PSMB8;PSMB6;PSMD6;PSMA3;PSMC5;PSMB5;PSMD4;PSMA1;PSMC3;PSMC1;UBC;FBXL3;PSMF1;FBXL5;FBXL7
regulation of fat cell differentiation (GO:0045598)	19/72	0.308147	1	0	0	1.13281	1.33352	FTO;XBP1;TRIO;PTPRQ;LMO3;RORA;CREBL2;ZFP36L1;ARNTL;ASXL1;SFRP1;BMP2;ZADH2;CCDC85B;ASXL2;TAF8;PPARG;ZFPM2;RUNX1T1
regulation of ubiquitin-protein ligase activity involved in mitotic cell cycle (GO:0051439)	19/72	0.308147	1	0	0	1.13281	1.33352	PSMD12;ANAPC16;ANAPC10;PSMB8;CDC20;PSMB6;PSMD6;PSMA3;PSMC5;PSMB5;PSMD4;PSMA1;PSMC3;CDC26;PSMC1;CDC27;UBC;PSMF1;BUB3
positive regulation of secretion (GO:0051047)	5/16	0.309277	1	0	0	1.34149	1.57426	XBP1;SCIN;SPP1;ALOX12B;CYP19A1
regulation of water loss via skin (GO:0033561)	5/16	0.309277	1	0	0	1.34149	1.57426	STMN1;ALOX12B;CLDN1;MET;TP63
heme biosynthetic process (GO:0006783)	5/16	0.309277	1	0	0	1.34149	1.57426	ALAS1;FECH;HMBS;CPOX;COX10
glutamine family amino acid catabolic process (GO:0009065)	5/16	0.309277	1	0	0	1.34149	1.57426	NANOS1;DDAH1;GLS2;GAD1;GLS
neuron apoptotic process (GO:0051402)	5/16	0.309277	1	0	0	1.34149	1.57426	NGFR;SIAH1;ATN1;BCL2;TNFRSF21
regulation of osteoblast proliferation (GO:0033688)	5/16	0.309277	1	0	0	1.34149	1.57426	SFRP1;BMP2;NPR3;ATRAID;FGFR2
bone morphogenesis (GO:0060349)	5/16	0.309277	1	0	0	1.34149	1.57426	TFAP2A;BMPR2;RARB;BMPR1B;FGFR2
negative regulation of peptide hormone secretion (GO:0090278)	5/16	0.309277	1	0	0	1.34149	1.57426	CRHBP;SFRP1;REST;NOV;IRS1
regulation of protein homodimerization activity (GO:0043496)	5/16	0.309277	1	0	0	1.34149	1.57426	MEF2C;GNL3L;BCL2;NRG1;TANK
mRNA transcription from RNA polymerase II promoter (GO:0042789)	5/16	0.309277	1	0	0	1.34149	1.57426	SRF;DDIT3;ZBTB1;ARNT;ATF4
odontogenesis of dentin-containing tooth (GO:0042475)	5/16	0.309277	1	0	0	1.34149	1.57426	BMP2;ANKRD11;AMTN;SCN5A;LRP6
G-protein coupled acetylcholine receptor signaling pathway (GO:0007213)	5/16	0.309277	1	0	0	1.34149	1.57426	CHRM2;CHRM3;DHX8;GNB1;PLCB1
regulation of stem cell proliferation (GO:0072091)	5/16	0.309277	1	0	0	1.34149	1.57426	YAP1;AGO3;LRRK2;HMGA2;ZFP36L1
embryonic heart tube development (GO:0035050)	5/16	0.309277	1	0	0	1.34149	1.57426	ACVR1;RYR2;NDRG4;APELA;NKX2-5
regulation of membrane repolarization (GO:0060306)	5/16	0.309277	1	0	0	1.34149	1.57426	CACNA2D1;CAV1;AKAP9;NEDD4L;AKAP6
positive regulation of leukocyte activation (GO:0002696)	5/16	0.309277	1	0	0	1.34149	1.57426	IL33;CD226;THBS1;TLR4;HSPD1
linoleic acid metabolic process (GO:0043651)	5/16	0.309277	1	0	0	1.34149	1.57426	CYP2J2;ELOVL5;ELOVL2;GSTA1;ALOX12B
neurotransmitter transport (GO:0006836)	5/16	0.309277	1	0	0	1.34149	1.57426	GABRA2;SNAP25;SLC6A15;SLC1A3;SLC18A2
positive regulation of positive chemotaxis (GO:0050927)	5/16	0.309277	1	0	0	1.34149	1.57426	KDR;CNTN1;VEGFC;CDH13;F2RL1
regulation of actin nucleation (GO:0051125)	5/16	0.309277	1	0	0	1.34149	1.57426	SCIN;WIPF2;WIPF3;PICK1;WASL
postsynaptic membrane organization (GO:0001941)	5/16	0.309277	1	0	0	1.34149	1.57426	NLGN1;NLGN4X;MUSK;NRXN1;GPHN
establishment of skin barrier (GO:0061436)	5/16	0.309277	1	0	0	1.34149	1.57426	STMN1;ALOX12B;CLDN1;MET;TP63
histone H2A acetylation (GO:0043968)	5/16	0.309277	1	0	0	1.34149	1.57426	MSL3P1;RUVBL1;MSL3;EPC1;YEATS4
epithelial cell development (GO:0002064)	5/16	0.309277	1	0	0	1.34149	1.57426	RILPL2;RAB25;POF1B;GRHL2;ROS1
regulation of histone H3-K4 methylation (GO:0051569)	5/16	0.309277	1	0	0	1.34149	1.57426	DNMT1;AUTS2;PIH1D1;BRCA1;BCOR
termination of RNA polymerase II transcription (GO:0006369)	18/68	0.309902	1	0	0	1.13632	1.3312	CPSF7;CSTF3;EIF4A3;U2AF1;THOC2;THOC7;LSM10;NUDT21;FIP1L1;PCF11;CLP1;ZC3H11A;PAPOLA;SNRPG;SRSF4;SNRPD3;SRSF11;SRSF9
response to cytokine (GO:0034097)	35/138	0.312422	1	0	0	1.08875	1.26665	HDAC4;SETD2;PID1;CALCOCO2;SRF;ADAR;AKAP6;AFF3;RELB;KYNU;RIPK1;MAP2K7;TRIM21;JAK3;MAP4K3;IFNAR2;GCH1;IL1R1;STAT3;ADAM10;LIFR;OSMR;POU4F1;KLHL20;PLSCR1;COL3A1;TRAF6;ALDH1A2;IL1RAPL1;BCL2;PTPN9;IL6ST;XAF1;PTPN4;PTPN2
cilium organization (GO:0044782)	48/192	0.313038	1	0	0	1.07319	1.24644	CFAP61;GALNT11;TTC26;INTU;ARL3;DNAH5;FBF1;SNX10;ASAP1;PTPDC1;CDC14A;CFAP126;CDC14B;PKHD1;NUDCD3;ABLIM3;STK36;TCTN2;TMEM67;NEK1;BBS9;POC1B;TEKT5;BBS5;DYNC2H1;ABCC4;SCLT1;RFX3;DCDC2;KIF24;FUZ;DYNLL1;RSG1;KIF27;TTC17;AHI1;IFT43;FAM161A;RILPL2;IFT81;KIAA0586;MKS1;WDPCP;CEP41;ATP6V0D1;CFAP54;SSX2IP;CLUAP1
protein oligomerization (GO:0051259)	54/217	0.313111	1	0	0	1.06825	1.24045	DGKD;UXS1;RASEF;IKZF1;CLDN1;FGFRL1;IGF1R;PANX1;RS1;PANX2;RPS19;OPA1;TRPS1;SMARCAD1;EPPIN;TRIM21;SH3GLB1;MAGI2;OXA1L;DDIT3;CAT;IAPP;MICU1;KHDRBS1;BLM;NLGN1;AHNAK;SHMT1;ATL1;ATL2;ZBTB1;DERL1;NOD1;MFF;RASGRP1;GLRA3;TRA2B;RIPK1;PRNP;TMEM120B;CPSF7;GCH1;SYT1;CAV1;PEX14;RAD52;NUDT21;EHD4;APC;ATG16L1;NBR1;GOPC;TEK;PFKM
DNA-dependent DNA replication (GO:0006261)	15/56	0.31483	1	0	0	1.14985	1.32891	WDHD1;MGME1;RFC3;POLN;PRIM1;GINS3;HMGA1;RPA1;MCM10;CDC7;BAZ1A;CDC45;POLG2;ORC2;DNA2
Golgi to endosome transport (GO:0006895)	6/20	0.314905	1	0	0	1.28783	1.48807	MON2;RAB14;SORT1;VPS13C;EPS15;KLHL20
regulation of endoplasmic reticulum stress-induced intrinsic apoptotic signaling pathway (GO:1902235)	6/20	0.314905	1	0	0	1.28783	1.48807	XBP1;BCL2L11;OPA1;LRRK2;DDIT3;NCK1
regulation of regulatory T cell differentiation (GO:0045589)	6/20	0.314905	1	0	0	1.28783	1.48807	CR1;BCL6;IFNG;CTLA4;FOXP3;RUNX1
response to progesterone (GO:0032570)	6/20	0.314905	1	0	0	1.28783	1.48807	YAP1;TGFB2;CAV1;CATSPERG;UBE3A;THBS1
regulation of DNA-templated transcription, elongation (GO:0032784)	6/20	0.314905	1	0	0	1.28783	1.48807	SUPT16H;LDB1;SUPT5H;HTATSF1;IWS1;HMGN1
dopamine metabolic process (GO:0042417)	6/20	0.314905	1	0	0	1.28783	1.48807	MOXD1;TGFB2;LRTOMT;GCH1;MAOA;SNCAIP
aromatic amino acid family catabolic process (GO:0009074)	6/20	0.314905	1	0	0	1.28783	1.48807	QDPR;HGD;KYNU;KMO;IDO2;IDO1
regulation of toll-like receptor signaling pathway (GO:0034121)	6/20	0.314905	1	0	0	1.28783	1.48807	FCRL3;CD36;BIRC2;LGR4;TLR3;TLR2
vesicle cytoskeletal trafficking (GO:0099518)	6/20	0.314905	1	0	0	1.28783	1.48807	CLN3;KIF5B;MYO5A;WASL;MYRIP;DYNC1I1
eye morphogenesis (GO:0048592)	6/20	0.314905	1	0	0	1.28783	1.48807	TENM3;STAT3;COL5A2;SHROOM2;NF1;FBN1
negative regulation of interferon-gamma production (GO:0032689)	6/20	0.314905	1	0	0	1.28783	1.48807	PRNP;AXL;NR1H4;INHBA;FOXP3;TLR4
chondroitin sulfate biosynthetic process (GO:0030206)	6/20	0.314905	1	0	0	1.28783	1.48807	CSGALNACT1;VCAN;CHSY1;NCAN;CHSY3;DCN
cellular response to estradiol stimulus (GO:0071392)	6/20	0.314905	1	0	0	1.28783	1.48807	CRHBP;SFRP1;NRIP1;ESR1;POU4F1;EGFR
proteoglycan metabolic process (GO:0006029)	6/20	0.314905	1	0	0	1.28783	1.48807	CSGALNACT1;BMPR2;SULF1;ADAMTS12;BMPR1B;HS3ST4
plasma membrane bounded cell projection morphogenesis (GO:0120039)	14/52	0.316292	1	0	0	1.15574	1.33037	CNTNAP2;NCKAP1;GPM6A;BDNF;LRRK2;RHOG;RHOH;NYAP2;DCLK1;SHTN1;SLC9A6;EPB41L3;TNIK;SGK1
mRNA metabolic process (GO:0016071)	25/97	0.317426	1	0	0	1.10638	1.26958	CSTF3;ELAVL4;HNRNPR;U2AF1;EFTUD2;LSM10;CLP1;PCF11;PCBP2;SNRPD3;PPARGC1A;SRSF11;SCAF11;LSM5;SUPT5H;HIPK3;NUDT21;SON;AGO3;PRPF3;HNRNPA2B1;SNRPG;SRSF4;HSPA1B;SRSF9
negative regulation of mitotic cell cycle (GO:0045930)	13/48	0.317613	1	0	0	1.16262	1.33344	IL10;FZD3;PPP1R10;ANGEL2;MAGI2;CDC14A;ZFP36L1;CDC14B;BMP4;BRINP2;DLG1;FAP;BCL6
receptor clustering (GO:0043113)	7/24	0.31803	1	0	0	1.25206	1.43437	NLGN1;DLG1;DLG2;MUSK;NRXN1;MAGI2;PICK1
macromolecule modification (GO:0043412)	7/24	0.31803	1	0	0	1.25206	1.43437	SETD5;ST6GALNAC3;PRDM10;CHD1;ST3GAL1;LRPPRC;ST6GALNAC5
receptor catabolic process (GO:0032801)	7/24	0.31803	1	0	0	1.25206	1.43437	SH3GLB1;RNF43;BECN1;NEDD4;PCSK9;AP2B1;LGMN
positive regulation of endopeptidase activity (GO:0010950)	7/24	0.31803	1	0	0	1.25206	1.43437	LYN;SERPINB3;CR1;ROCK2;STAT3;FYN;GRIN2B
DNA geometric change (GO:0032392)	7/24	0.31803	1	0	0	1.25206	1.43437	BLM;RAD50;RECQL5;DHX9;DDX1;HNRNPA2B1;DNA2
regulation of transmembrane transport (GO:0034762)	7/24	0.31803	1	0	0	1.25206	1.43437	KCNJ6;NEDD4;KCNJ15;BCL2;KCNJ16;NEDD4L;WWP2
negative regulation of oxidative stress-induced cell death (GO:1903202)	7/24	0.31803	1	0	0	1.25206	1.43437	MAPK7;LRRK2;HSPB1;NME5;SOD2;NFE2L2;ATF4
positive regulation of vascular endothelial growth factor production (GO:0010575)	7/24	0.31803	1	0	0	1.25206	1.43437	CCBE1;ARNT;RORA;BRCA1;SULF1;IL6ST;ATF4
chaperone mediated protein folding requiring cofactor (GO:0051085)	7/24	0.31803	1	0	0	1.25206	1.43437	HSPH1;DNAJC7;HSPA4;PTGES3;HSPE1;HSPA14;HSPA1B
membrane protein intracellular domain proteolysis (GO:0031293)	7/24	0.31803	1	0	0	1.25206	1.43437	APH1A;NGFR;RHBDD1;TRAF6;SPPL2A;ADAM10;PSEN1
response to glucocorticoid (GO:0051384)	7/24	0.31803	1	0	0	1.25206	1.43437	IL10;REST;BCL2L11;CALCR;GOT1;SLIT2;ZFP36L1
camera-type eye development (GO:0043010)	7/24	0.31803	1	0	0	1.25206	1.43437	TENM3;SHROOM2;NF1;CACNA1C;PITX2;PAX2;FBN1
positive regulation of interleukin-8 production (GO:0032757)	12/44	0.318747	1	0	0	1.17075	1.33859	AFAP1L2;ZNF580;DDIT3;F2RL1;RIPK1;PRKD2;TLR7;PRG3;TLR4;TLR3;HSPA1B;TLR2
regulation of smooth muscle cell proliferation (GO:0048660)	12/44	0.318747	1	0	0	1.17075	1.33859	BMP4;TCF7L2;NDRG4;NR4A3;IFNG;IGFBP3;OGN;IL12B;CDH13;PPARG;THBS1;FOXP1
regulation of steroid biosynthetic process (GO:0050810)	12/44	0.318747	1	0	0	1.17075	1.33859	FDPS;BMP2;GPAM;NFYB;SP1;SCD;NFYC;NR1H4;ELOVL6;ACACA;KPNB1;FDFT1
cellular response to alcohol (GO:0097306)	8/28	0.319629	1	0	0	1.2265	1.39894	BLM;SFRP1;LARP1;GNB1;CTNNA1;BRCA1;LRP6;DYNAP
positive regulation of extrinsic apoptotic signaling pathway (GO:2001238)	8/28	0.319629	1	0	0	1.2265	1.39894	SFRP1;CAV1;TNFSF10;RIPK1;INHBA;AGTR2;THBS1;TANK
negative regulation of JNK cascade (GO:0046329)	8/28	0.319629	1	0	0	1.2265	1.39894	SERPINB3;DNAJA1;ITCH;MECOM;TAOK3;PDCD4;F2RL1;HIPK3
production of miRNAs involved in gene silencing by miRNA (GO:0035196)	8/28	0.319629	1	0	0	1.2265	1.39894	SMAD2;ZCCHC11;AGO3;SRRT;HNRNPA2B1;ADAR;TARBP2;MRPL44
neural crest cell migration (GO:0001755)	8/28	0.319629	1	0	0	1.2265	1.39894	NRP1;SEMA3C;ERBB4;SEMA3A;SEMA3E;SEMA4G;PITX2;PHOX2B
ventricular septum development (GO:0003281)	8/28	0.319629	1	0	0	1.2265	1.39894	ACVR1;TGFBR3;TGFB2;BMPR2;PROX1;NKX2-5;ZFPM2;TGFBR1
calcium ion import (GO:0070509)	8/28	0.319629	1	0	0	1.2265	1.39894	MCUR1;CACNA1B;CACNA1A;CACNA1C;MICU1;NALCN;SLC8A1;MCU
regulation of receptor internalization (GO:0002090)	8/28	0.319629	1	0	0	1.2265	1.39894	SDCBP;AHI1;ANGPT1;EGF;FMR1;MAGI2;PCSK9;PICK1
aerobic respiration (GO:0009060)	8/28	0.319629	1	0	0	1.2265	1.39894	OXA1L;MDH2;PMPCB;UQCR10;MTFR1L;UQCRC2;COX6A2;UQCRH
response to cAMP (GO:0051591)	11/40	0.31963	1	0	0	1.18051	1.34648	RAP1B;CRHBP;RAP1A;NDUFS4;AKAP9;AKAP6;AHR;SLC26A3;CFTR;ZFP36L1;HCN1
response to peptide hormone (GO:0043434)	11/40	0.31963	1	0	0	1.18051	1.34648	TGFBR3;EPM2AIP1;XBP1;IRS1;SORT1;CAV1;CYP11B1;CRY1;OGT;GNAI1;ZFP36L1
regulation of cholesterol biosynthetic process (GO:0045540)	11/40	0.31963	1	0	0	1.18051	1.34648	FDPS;GPAM;NFYB;SP1;SCD;NFYC;ELOVL6;ACACA;KPNB1;FDFT1;SOD1
positive regulation of epithelial to mesenchymal transition (GO:0010718)	11/40	0.31963	1	0	0	1.18051	1.34648	ACVR1;SMAD2;SERPINB3;COL1A1;SDCBP;WWTR1;TCF7L2;TGFB2;BMP2;GCNT2;TGFBR1
regulation of potassium ion transport (GO:0043266)	10/36	0.320171	1	0	0	1.19244	1.35807	DPP10;NANOS1;DLG1;ACTN2;KIF5B;KCNIP4;KCNAB1;ANK2;ANK3;OR56A4
histone exchange (GO:0043486)	10/36	0.320171	1	0	0	1.19244	1.35807	CENPU;HIST1H4A;CENPW;RBBP4;CENPH;CENPI;RUVBL1;CENPK;ANP32E;CENPN
epithelial cell migration (GO:0010631)	10/36	0.320171	1	0	0	1.19244	1.35807	NANOS1;NRP1;FERMT1;STARD13;ZEB2;FAP;PIK3CA;GIPC1;CDH13;PRKX
regulation of nitric-oxide synthase activity (GO:0050999)	10/36	0.320171	1	0	0	1.19244	1.35807	DHFR;GCH1;DDAH1;CAV1;NPR3;ATP2B4;WASL;AGTR2;GLA;EGFR
regulation of glutamate receptor signaling pathway (GO:1900449)	9/32	0.320237	1	0	0	1.20734	1.37479	CRHBP;NLGN1;MEF2C;RELN;NETO1;DAPK1;OPRM1;CACNG3;SHISA6
regulation of potassium ion transmembrane transport (GO:1901379)	9/32	0.320237	1	0	0	1.20734	1.37479	DPP10;DLG1;CAV1;NEDD4;KCNIP4;NEDD4L;AKAP6;KCNAB1;WWP2
activation of adenylate cyclase activity (GO:0007190)	9/32	0.320237	1	0	0	1.20734	1.37479	TMIGD3;GNAL;ADCY9;GIPR;ADORA2B;ADCY2;RAF1;ADCY5;CAP2
mitochondrial transmembrane transport (GO:1990542)	9/32	0.320237	1	0	0	1.20734	1.37479	MCUR1;PRKAA2;TIMM10;SLC25A20;MICU1;SLC25A33;ACACA;SLC25A36;MCU
regulation of erythrocyte differentiation (GO:0045646)	9/32	0.320237	1	0	0	1.20734	1.37479	LYN;CDK6;LDB1;PRMT1;STAT3;ARNT;INHBA;HSPA1B;ZFP36L1
mismatch repair (GO:0006298)	9/32	0.320237	1	0	0	1.20734	1.37479	MSH6;SETD2;PCNA;TDG;RPA1;XPC;MLH1;PMS1;MUTYH
aminoglycan catabolic process (GO:0006026)	9/32	0.320237	1	0	0	1.20734	1.37479	HPSE2;SDC2;FUCA1;IDS;GPC5;GNS;GPC6;CTBS;HSPG2
regulation of transcription from RNA polymerase II promoter (GO:0006357)	352/1478	0.321256	1	0	0	1.02236	1.16091	TCERG1;PID1;SMARCB1;MAML2;MYT1L;IKZF1;RBPJ;IKZF2;ELK1;TIAL1;RPS6KA3;ZNF608;EDNRB;RPS6KA5;CREB3L4;ZMIZ2;EPC1;TNFSF11;KAT7;CCNL1;IER5;TP63;RNF111;ACVR1;MEF2C;RFX3;EBF2;HFE2;EBF3;HNF1A;THAP1;MED7;RUNX1;TCERG1L;RFX7;PRKAR1A;DDIT3;TBPL1;PRKD2;ZFPM2;HOXB7;SKAP1;CGGBP1;ATF4;ZBED9;BEX1;CTBP2;TSHZ3;DHX9;TXK;TSHZ2;ZBTB1;NEDD4L;PIK3R1;HTATSF1;MTDH;BRIP1;PPP3R1;MYO6;PRDM16;NKX2-5;PPARGC1A;RREB1;HEXIM2;WWTR1;…
ribosome biogenesis (GO:0042254)	56/226	0.321899	1	0	0	1.06369	1.20572	RPL4;SETD4;RPL32;NVL;MRPS12;WDR43;RPS4X;YAE1D1;RPS16;RPS19;RIOK2;RPL37;RPS10;UTP14A;RPL21;RPS8;PIH1D1;WDR74;WDR75;RPSA;CSNK1E;DDX52;XRN2;RPL37A;SBDS;NAF1;RPL29;RPL28;RPL11;HEATR1;NOL8;SNU13;VCX;RPS15A;NWD2;ERI1;EXOSC9;RPL14;RPL13;UTP20;RPP14;RPL17;MDN1;DCAF13;RPL19;RPL41;NOP16;RIOK3;KRR1;MTERF4;BYSL;GNL3L;LAS1L;RPS29;RPS20;RPS23
peptidyl-threonine modification (GO:0018210)	23/89	0.322146	1	0	0	1.10937	1.25663	ACVR1;GALNT7;GSK3B;GALNT11;GALNT6;MAP2K1;GALNT13;GALNT4;ROCK2;TNKS;GALNT2;LRRK2;GALNT18;DAPK2;DYRK1A;DCLK2;NLK;TGFBR1;HIPK3;DCLK1;GALNTL5;PRKD2;GALNTL6
negative regulation of cell death (GO:0060548)	21/81	0.326986	1	0	0	1.11294	1.24409	GSK3B;BNIP3L;BECN1;PACRG;LRRK2;GBA;TANK;POU4F1;PAX2;BMP4;IMPACT;PSMC5;MECOM;NOV;PDE12;ALB;PPARGC1A;DCPS;HSPA1B;NCK1;ATG5
sensory perception of sound (GO:0007605)	21/81	0.326986	1	0	0	1.11294	1.24409	TFAP2A;TIMM8B;EYA1;PCDH15;PAX3;DCDC2;LRP2;TIMM10;OTOR;USH2A;SOD1;COL1A1;COL2A1;LRTOMT;GRM7;MYO3B;STRC;MYO3A;ROR1;ATP6V0A4;CCDC50
negative regulation of ubiquitin protein ligase activity (GO:1904667)	20/77	0.329449	1	0	0	1.115	1.23803	PSMD12;ANAPC16;RPL11;ANAPC10;PSMB8;CDC20;PSMB6;PSMD6;PSMA3;PSMC5;PSMB5;PSMD4;PSMA1;PSMC3;CDC26;PSMC1;CDC27;UBC;PSMF1;BUB3
RNA splicing (GO:0008380)	27/106	0.332542	1	0	0	1.09344	1.20387	DBR1;DHX8;EIF4A3;CELF3;U2AF1;EFTUD2;SNRPD1;RSRC1;TRA2B;DHX16;SNRPD3;SNRNP35;PPARGC1A;SF3B1;SRSF10;SRSF11;SRPK2;SCAF11;MTERF4;PRPF4B;DDX19A;PRPF3;SNRPG;SRSF4;CDK12;HNRNPC;HNRNPH3
transcription initiation from RNA polymerase II promoter (GO:0006367)	40/160	0.332958	1	0	0	1.07319	1.18023	YAP1;GTF2A1;THRB;MAML2;THRA;GTF2B;RORA;RORB;RBPJ;NR2C1;MED17;TAF7L;MED13;POLR2A;POLR2B;POLR2C;POLR2G;PPARGC1A;GTF2I;WWTR1;CREBBP;NR1H4;ESRRG;GTF2H3;GTF2F2;ESR1;ESR2;MED7;NR2F6;NR4A1;TAF6L;CDK7;NR4A3;NR5A2;RARB;TAF7;TCF4;PPARG;TAF5;MNAT1
regulation of osteoblast differentiation (GO:0045667)	18/69	0.334453	1	0	0	1.11985	1.22653	ACVR1;HEMGN;MEF2C;BMPR2;HGF;RORB;NPNT;ATRAID;PTK2;BMP4;BMP2;CDK6;NBR1;IL6ST;BMPR1B;TP63;FGFR2;BMPR1A
negative regulation of cell cycle G2/M phase transition (GO:1902750)	18/69	0.334453	1	0	0	1.11985	1.22653	USP47;PSMD12;CUL1;BRCA1;PSMB8;CDC14B;PSMB6;PSMD6;PSMA3;PSMC5;PSMB5;PSMD4;PSMA1;PSMC3;PSMC1;UBC;PSMF1;FBXL7
rRNA processing (GO:0006364)	50/202	0.336914	1	0	0	1.06257	1.15599	RPL4;RPL32;MRPS12;WDR43;RPS4X;RPS16;MRPL1;RPS19;RIOK2;RPL37;RPS10;UTP14A;RRP15;RPL21;RPS8;PIH1D1;WDR75;RPSA;CSNK1E;DDX52;XRN2;RPL37A;SBDS;SRFBP1;RPL29;RPL28;RPL11;HEATR1;NOP2;NOL8;SNU13;RPS15A;ERI1;EXOSC9;RPL14;RPL13;UTP20;RPP14;RPL17;MDN1;DCAF13;RPL19;RPL41;RIOK3;KRR1;BYSL;LAS1L;RPS29;RPS20;RPS23
RNA 3'-end processing (GO:0031123)	16/61	0.339543	1	0	0	1.12597	1.21622	ZCCHC11;CPSF7;CSTF3;EIF4A3;U2AF1;THOC2;THOC7;NUDT21;FIP1L1;PCF11;CLP1;ZC3H11A;PAPOLA;SRSF4;SRSF11;SRSF9
regulated exocytosis (GO:0045055)	37/148	0.341198	1	0	0	1.07319	1.154	TMED10;PROS1;STXBP1;PLEK;ABCA12;THBS1;RIMS2;CRHBP;RIMS1;SCIN;APOH;CD36;A2M;LYN;SRGN;ABCC4;TGFB2;ACTN2;BRPF3;EGF;APLP2;HGF;PCDH7;VEGFC;PPBP;LHFPL2;GTPBP2;F5;SOD1;TF;F8;ALB;SCG3;ALDOA;STEAP2;VCL;VAMP2
regulation of mitotic cell cycle (GO:0007346)	41/165	0.346335	1	0	0	1.06669	1.13106	CUL7;XPC;IQGAP1;GNAI1;TTC28;SDCBP;BRINP2;MAEA;PIM1;NEK1;PIM2;MAP2K7;PAK3;EIF4E;MAP9;LINC00598;MAP4K3;IL10;MAP3K3;MAP2K1;CDK19;AFAP1L2;MAP2K2;MAP3K1;NEK4;CAV2;STRADA;ANGEL2;USP2;CDC25C;MEIS2;THAP1;TPX2;DLG1;RBL1;TAOK3;MAP3K19;MDM2;TNIK;CDK13;NEK11
epithelium development (GO:0060429)	29/115	0.346442	1	0	0	1.08252	1.14752	NDRG4;PCNA;TCF21;MEOX1;CNN3;APELA;UPK1B;CASP6;KDR;PGK1;ANXA7;NKX2-5;PIH1D1;SPINK5;RIPK4;PROX1;GRHL2;PAX2;AHI1;SULT1B1;BMP2;ALDH1A2;GSTA1;RARB;PPARG;HNRNPH3;VCL;FGFR2;FGF10
inorganic cation transmembrane transport (GO:0098662)	35/140	0.346972	1	0	0	1.07319	1.13599	ATP5S;HCN3;SLC24A3;CACNA1A;CACNA1C;ATP2C1;NALCN;SLC8A1;TRPM1;NNT;SCN9A;ATP6V0A4;ITGAV;SCN5A;ATP6V1E1;SLC39A1;CACNG3;ATP6V1C1;SCN1A;SLC30A7;TRPC7;SLC13A1;SLC30A6;SLC30A8;TRPC6;SLC30A4;SLC11A2;ATP2B4;CACNA2D4;TMCO1;SCNN1B;SCN8A;ATP6V0D1;SCN2B;HCN1
regulation of reactive oxygen species metabolic process (GO:2000377)	13/49	0.34723	1	0	0	1.1389	1.20469	TFAP2A;PID1;BRCA1;THBS1;PAX2;PARL;RNF41;AGTR1;PDK3;RIPK1;GRB2;BCO2;SLC25A33
DNA damage response, signal transduction by p53 class mediator (GO:0030330)	21/82	0.349846	1	0	0	1.09937	1.15462	PLK3;PCNA;PRMT1;GML;ATRX;BRCA1;CDC25C;ING4;CNOT7;CNOT11;PLAGL1;MYO6;UBC;BCL3;MDM2;CASP2;TNKS1BP1;ATM;MDM4;CNOT8;TP63
positive regulation of cell cycle arrest (GO:0071158)	21/82	0.349846	1	0	0	1.09937	1.15462	PLK3;PCNA;UHRF2;PRMT1;GML;HMGA2;BRCA1;FOXO4;CDC25C;POU4F1;CNOT7;FAP;CNOT11;PLAGL1;UBC;MDM2;CASP2;TNKS1BP1;ATM;MDM4;CNOT8
type B pancreatic cell differentiation (GO:0003309)	3/9	0.351619	1	0	0	1.43092	1.49561	BMP4;CDK6;RFX3
negative regulation of circadian rhythm (GO:0042754)	3/9	0.351619	1	0	0	1.43092	1.49561	SIN3A;CRY1;PASD1
adult heart development (GO:0007512)	3/9	0.351619	1	0	0	1.43092	1.49561	APELA;NKX2-5;MEF2D
negative regulation of phagocytosis (GO:0050765)	3/9	0.351619	1	0	0	1.43092	1.49561	SNX3;CD300LF;TLR2
manganese ion transport (GO:0006828)	3/9	0.351619	1	0	0	1.43092	1.49561	TRPC7;TRPC6;SLC11A2
regulation of protein acetylation (GO:1901983)	3/9	0.351619	1	0	0	1.43092	1.49561	FAM161A;TERF2IP;ARNTL
epithelial cell apoptotic process (GO:1904019)	3/9	0.351619	1	0	0	1.43092	1.49561	IL10;RYR2;BMPR2
neuron maturation (GO:0042551)	3/9	0.351619	1	0	0	1.43092	1.49561	MTCH1;PICK1;ANKS1A
anoikis (GO:0043276)	3/9	0.351619	1	0	0	1.43092	1.49561	PIK3CA;DAPK2;MAP3K7
postsynaptic membrane assembly (GO:0097104)	3/9	0.351619	1	0	0	1.43092	1.49561	NLGN1;NLGN4X;NRXN1
homocysteine metabolic process (GO:0050667)	3/9	0.351619	1	0	0	1.43092	1.49561	CPS1;CTH;NOX4
embryonic forelimb morphogenesis (GO:0035115)	3/9	0.351619	1	0	0	1.43092	1.49561	TFAP2A;CACNA1C;TBX3
small nucleolar ribonucleoprotein complex assembly (GO:0000491)	3/9	0.351619	1	0	0	1.43092	1.49561	PIH1D1;RUVBL1;NAF1
regulation of integrin activation (GO:0033623)	3/9	0.351619	1	0	0	1.43092	1.49561	PLEK;KIF14;CXCL13
central nervous system neuron development (GO:0021954)	3/9	0.351619	1	0	0	1.43092	1.49561	MAP2;NPY;PTEN
regulation of endoplasmic reticulum unfolded protein response (GO:1900101)	3/9	0.351619	1	0	0	1.43092	1.49561	XBP1;COPS5;PIK3R1
response to dopamine (GO:1903350)	3/9	0.351619	1	0	0	1.43092	1.49561	LRRK2;GABPA;ATF4
response to muscle stretch (GO:0035994)	3/9	0.351619	1	0	0	1.43092	1.49561	RYR2;DMD;SLC8A1
myelin assembly (GO:0032288)	3/9	0.351619	1	0	0	1.43092	1.49561	TENM4;PRX;EPB41L3
protein polyglutamylation (GO:0018095)	3/9	0.351619	1	0	0	1.43092	1.49561	TTLL5;TTLL4;CEP41
heterochromatin organization (GO:0070828)	3/9	0.351619	1	0	0	1.43092	1.49561	HP1BP3;SETD7;HMGA2
mitochondrial calcium uptake (GO:0036444)	3/9	0.351619	1	0	0	1.43092	1.49561	MCUR1;MICU1;MCU
positive regulation of natural killer cell mediated immune response to tumor cell (GO:0002857)	3/9	0.351619	1	0	0	1.43092	1.49561	GYPC;IL12B;CD226
positive regulation of autophagosome assembly (GO:2000786)	3/9	0.351619	1	0	0	1.43092	1.49561	SH3GLB1;PIP4K2A;RAB3GAP2
Golgi vesicle budding (GO:0048194)	3/9	0.351619	1	0	0	1.43092	1.49561	TMED10;VAPA;SEC31B
positive regulation of establishment of protein localization to telomere (GO:1904851)	3/9	0.351619	1	0	0	1.43092	1.49561	CCT8;CCT4;WRAP53
mitotic DNA replication checkpoint (GO:0033314)	3/9	0.351619	1	0	0	1.43092	1.49561	HUS1;RAD17;CLSPN
interleukin-23-mediated signaling pathway (GO:0038155)	3/9	0.351619	1	0	0	1.43092	1.49561	STAT3;STAT4;IL12B
atrioventricular valve development (GO:0003171)	3/9	0.351619	1	0	0	1.43092	1.49561	ACVR1;BMP2;TGFB2
cellular response to superoxide (GO:0071451)	3/9	0.351619	1	0	0	1.43092	1.49561	PRDX2;SOD2;SOD1
toll-like receptor 3 signaling pathway (GO:0034138)	3/9	0.351619	1	0	0	1.43092	1.49561	RFTN1;RIPK1;TLR3
regulation of leukocyte degranulation (GO:0043300)	3/9	0.351619	1	0	0	1.43092	1.49561	LYN;C12ORF4;FER
glucose import (GO:0046323)	3/9	0.351619	1	0	0	1.43092	1.49561	SORT1;SLC2A12;HNF1A
ether lipid metabolic process (GO:0046485)	3/9	0.351619	1	0	0	1.43092	1.49561	DHRS7B;AGMO;AGPS
regulation of oxidative phosphorylation (GO:0002082)	3/9	0.351619	1	0	0	1.43092	1.49561	PDE12;UQCC2;SLC25A33
B cell homeostasis (GO:0001782)	3/9	0.351619	1	0	0	1.43092	1.49561	LYN;DOCK10;MEF2C
regulation of cell communication by electrical coupling involved in cardiac conduction (GO:1901844)	3/9	0.351619	1	0	0	1.43092	1.49561	CAV1;PDE4D;TRDN
mitral valve morphogenesis (GO:0003183)	3/9	0.351619	1	0	0	1.43092	1.49561	ACVR1;BMPR2;BMPR1A
negative regulation of transcription by competitive promoter binding (GO:0010944)	3/9	0.351619	1	0	0	1.43092	1.49561	TFAP2A;DACH1;PHB
negative regulation of potassium ion transmembrane transport (GO:1901380)	3/9	0.351619	1	0	0	1.43092	1.49561	ACTN2;CAV1;NEDD4L
mesodermal cell differentiation (GO:0048333)	3/9	0.351619	1	0	0	1.43092	1.49561	BMP4;ITGA8;HMGA2
mitochondrial fragmentation involved in apoptotic process (GO:0043653)	3/9	0.351619	1	0	0	1.43092	1.49561	ATG3;ERBB4;MFF
proton-transporting V-type ATPase complex assembly (GO:0070070)	3/9	0.351619	1	0	0	1.43092	1.49561	ATP6V0A4;ALDOB;ATP6V0A1
lipoprotein biosynthetic process (GO:0042158)	3/9	0.351619	1	0	0	1.43092	1.49561	ATG10;ALOX12B;ATG7
vitamin transmembrane transport (GO:0035461)	3/9	0.351619	1	0	0	1.43092	1.49561	SLC19A3;LRP2;C2ORF83
removal of superoxide radicals (GO:0019430)	3/9	0.351619	1	0	0	1.43092	1.49561	PRDX2;SOD2;SOD1
vacuolar proton-transporting V-type ATPase complex assembly (GO:0070072)	3/9	0.351619	1	0	0	1.43092	1.49561	ATP6V0A4;ALDOB;ATP6V0A1
ornithine metabolic process (GO:0006591)	3/9	0.351619	1	0	0	1.43092	1.49561	ARG2;ALDH18A1;AZIN1
response to UV-C (GO:0010225)	3/9	0.351619	1	0	0	1.43092	1.49561	YY1;IMPACT;BCL3
positive regulation of mitochondrial translation (GO:0070131)	3/9	0.351619	1	0	0	1.43092	1.49561	MRPS27;UQCC2;RMND1
regulation of mast cell activation involved in immune response (GO:0033006)	3/9	0.351619	1	0	0	1.43092	1.49561	LYN;C12ORF4;FER
positive regulation of natural killer cell mediated cytotoxicity directed against tumor cell target (GO:0002860)	3/9	0.351619	1	0	0	1.43092	1.49561	GYPC;IL12B;CD226
cellular response to dopamine (GO:1903351)	3/9	0.351619	1	0	0	1.43092	1.49561	LRRK2;GABPA;ATF4
positive regulation of synapse maturation (GO:0090129)	3/9	0.351619	1	0	0	1.43092	1.49561	CDC20;RELN;NRXN1
regulation of morphogenesis of an epithelium (GO:1905330)	3/9	0.351619	1	0	0	1.43092	1.49561	ADAMTS12;FGFR2;FOXP1
regulation of cysteine-type endopeptidase activity involved in apoptotic signaling pathway (GO:2001267)	3/9	0.351619	1	0	0	1.43092	1.49561	PIH1D1;FAS;ST18
positive regulation of nitric-oxide synthase biosynthetic process (GO:0051770)	3/9	0.351619	1	0	0	1.43092	1.49561	KDR;TLR4;TLR2
ionotropic glutamate receptor signaling pathway (GO:0035235)	3/9	0.351619	1	0	0	1.43092	1.49561	GRIA2;CLN3;CPEB4
mitochondrion morphogenesis (GO:0070584)	3/9	0.351619	1	0	0	1.43092	1.49561	PID1;NUBPL;MFF
regulation of cholesterol metabolic process (GO:0090181)	11/41	0.352228	1	0	0	1.15172	1.20179	FDPS;GPAM;NFYB;SCD;SP1;NFYC;NR1H4;ELOVL6;ACACA;KPNB1;FDFT1
regulation of protein localization (GO:0032880)	11/41	0.352228	1	0	0	1.15172	1.20179	UFL1;RABGAP1L;SUMO1;DNAJB6;RAB14;KIAA0586;STX6;AAK1;RAB9A;WDPCP;CSNK1E
viral life cycle (GO:0019058)	27/107	0.352582	1	0	0	1.08322	1.12923	USP6NL;NUP205;TSG101;CTBP2;NEDD4L;HTATSF1;PCSK5;NUP160;UBC;MVB12A;ITGAV;NUP43;KPNA5;KPNA2;KPNA3;EPS15;NUP214;RANBP2;WWP2;VPS37B;DEK;ITCH;NFIA;AXL;NMT2;NUP98;KPNB1
fibroblast growth factor receptor signaling pathway (GO:0008543)	20/78	0.352965	1	0	0	1.10071	1.14626	KL;RBFOX2;FRS2;GTF2F2;FGFRL1;TIAL1;SPRED2;HNRNPM;FGF9;POLR2A;RAB14;FLRT3;POLR2B;POLR2C;UBC;SHOC2;POLR2G;GRB2;FGFR2;FGF10
cellular response to hypoxia (GO:0071456)	33/132	0.352997	1	0	0	1.07319	1.11751	PSMD12;UBE2D3;HP1BP3;RORA;NDNF;HIF3A;FMN2;ZFP36L1;PSMB6;PSMD6;PSMB5;PSMD4;UBC;LMNA;PGK1;PSMF1;BNIP3L;PLK3;CREBBP;EGLN3;EGLN2;KCND2;ARNT;PSMB8;SFRP1;CPEB1;PSMA3;PSMC5;PSMA1;PSMC3;PSMC1;MDM2;MDM4
positive regulation of smooth muscle cell proliferation (GO:0048661)	10/37	0.354605	1	0	0	1.16021	1.20285	IL10;BMP4;NR4A3;FGF9;FOXJ2;CDH13;THBS1;MEF2D;FOXP1;BMPR1A
regulation of metal ion transport (GO:0010959)	10/37	0.354605	1	0	0	1.16021	1.20285	NKAIN2;NANOS1;NKAIN3;STIM1;CACNA2D1;BCL2;ORAI1;ANK2;ANK3;OR56A4
organic cyclic compound biosynthetic process (GO:1901362)	10/37	0.354605	1	0	0	1.16021	1.20285	SCP2;GCH1;HSD3B2;MBIP;PRG3;ALDH18A1;CYP19A1;PRLR;GPHN;FDFT1
glucose homeostasis (GO:0042593)	19/74	0.356163	1	0	0	1.1022	1.13787	TFAP2B;NGFR;TCF7L2;PRKAA2;IRS1;INSR;STAT3;HNF1A;PIK3R1;ADIPOR2;CYB5R4;HKDC1;CYP11B1;LEPR;CRY1;PPARG;PPARGC1A;PTPN2;MCU
chemical synaptic transmission, postsynaptic (GO:0099565)	9/33	0.356828	1	0	0	1.17075	1.20646	GABRA2;GSK3B;GABRA1;MEF2C;GRID2;GABRA6;LRRK2;GABRA3;GRIN2B
regulation of cell-substrate adhesion (GO:0010810)	9/33	0.356828	1	0	0	1.17075	1.20646	ATXN3;PTPRO;GCNT2;NF1;SPOCK1;NDNF;RSU1;NPNT;PTK2
regulation of autophagosome assembly (GO:2000785)	9/33	0.356828	1	0	0	1.17075	1.20646	SH3GLB1;SCFD1;LRRK2;FEZ2;PIP4K2A;RAB3GAP2;TBC1D12;SEC22B;RAB33B
regulation of postsynaptic membrane potential (GO:0060078)	9/33	0.356828	1	0	0	1.17075	1.20646	GABRA2;GSK3B;GABRA1;MEF2C;GRID2;GABRA6;LRRK2;GABRA3;GRIN2B
positive regulation of catalytic activity (GO:0043085)	9/33	0.356828	1	0	0	1.17075	1.20646	APH1A;BCAS3;XRCC4;YWHAB;CAV1;ABL2;PSEN1;NHEJ1;SOD1
cellular glucose homeostasis (GO:0001678)	9/33	0.356828	1	0	0	1.17075	1.20646	XBP1;TRA2B;HKDC1;PDK3;PIK3R1;PPARGC1A;OGT;PAX2;IGF1R
regulation of intracellular protein transport (GO:0033157)	9/33	0.356828	1	0	0	1.17075	1.20646	BMP4;TENM1;PLK3;BCAS3;RUFY3;XPO5;PRR5L;VAMP2;UHMK1
regulation of neurotransmitter receptor activity (GO:0099601)	9/33	0.356828	1	0	0	1.17075	1.20646	CRHBP;NLGN1;MEF2C;RELN;NETO1;DAPK1;OPRM1;CACNG3;SHISA6
DNA-templated transcriptional preinitiation complex assembly (GO:0070897)	4/13	0.358702	1	0	0	1.32085	1.35422	TAF7L;TAF6L;GTF2B;TAF7
dermatan sulfate metabolic process (GO:0030205)	4/13	0.358702	1	0	0	1.32085	1.35422	VCAN;NCAN;UST;DCN
atrial cardiac muscle cell action potential (GO:0086014)	4/13	0.358702	1	0	0	1.32085	1.35422	GJC1;ANK2;CACNA1C;SCN5A
muscle cell development (GO:0055001)	4/13	0.358702	1	0	0	1.32085	1.35422	SGCD;MEGF10;ANK2;SGCZ
positive regulation of glycogen biosynthetic process (GO:0045725)	4/13	0.358702	1	0	0	1.32085	1.35422	EPM2AIP1;IRS1;INSR;SORBS1
placenta development (GO:0001890)	4/13	0.358702	1	0	0	1.32085	1.35422	CUL7;PPARG;PTK2;SOD1
atrial septum development (GO:0003283)	4/13	0.358702	1	0	0	1.32085	1.35422	TGFB2;BMPR2;ANK2;NKX2-5
positive regulation of endothelial cell chemotaxis (GO:2001028)	4/13	0.358702	1	0	0	1.32085	1.35422	KDR;HSPB1;PRKD2;MET
positive regulation of protein complex disassembly (GO:0043243)	4/13	0.358702	1	0	0	1.32085	1.35422	CALCOCO2;INSR;GBA;IGF1R
regulation of cAMP metabolic process (GO:0030814)	4/13	0.358702	1	0	0	1.32085	1.35422	CALCR;ADM;IAPP;RAMP1
cardiolipin metabolic process (GO:0032048)	4/13	0.358702	1	0	0	1.32085	1.35422	HADHB;TAMM41;PLA2G4A;CRLS1
cellular response to interleukin-15 (GO:0071350)	4/13	0.358702	1	0	0	1.32085	1.35422	STAT3;GRB2;PLCB1;JAK3
tetrahydrofolate metabolic process (GO:0046653)	4/13	0.358702	1	0	0	1.32085	1.35422	DHFR;MTHFD1L;SHMT1;MTHFS
leukocyte differentiation (GO:0002521)	4/13	0.358702	1	0	0	1.32085	1.35422	LYN;AXL;IKZF1;RELB
regulation of execution phase of apoptosis (GO:1900117)	4/13	0.358702	1	0	0	1.32085	1.35422	DFFA;FZD3;FAP;DLC1
negative regulation of reactive oxygen species biosynthetic process (GO:1903427)	4/13	0.358702	1	0	0	1.32085	1.35422	CAV1;ATP2B4;GLA;SLC18A2
regulation of endothelial cell chemotaxis (GO:2001026)	4/13	0.358702	1	0	0	1.32085	1.35422	HSPB1;PRKD2;THBS1;MET
regulation of necrotic cell death (GO:0010939)	4/13	0.358702	1	0	0	1.32085	1.35422	UBC;RIPK1;TANK;BIRC2
dicarboxylic acid catabolic process (GO:0043649)	4/13	0.358702	1	0	0	1.32085	1.35422	GOT1;GAD1;MTHFS;ASPA
positive regulation of lamellipodium assembly (GO:0010592)	4/13	0.358702	1	0	0	1.32085	1.35422	NCKAP1;AUTS2;ARPC2;WASF2
nucleotide metabolic process (GO:0009117)	4/13	0.358702	1	0	0	1.32085	1.35422	SMARCAD1;PDE8B;DCK;FHIT
semaphorin-plexin signaling pathway involved in neuron projection guidance (GO:1902285)	4/13	0.358702	1	0	0	1.32085	1.35422	NELL2;NRP1;SEMA3A;PLXNC1
regulation of T cell cytokine production (GO:0002724)	4/13	0.358702	1	0	0	1.32085	1.35422	TRAF6;TANK;FOXP3;MAP3K7
negative regulation of blood pressure (GO:0045776)	4/13	0.358702	1	0	0	1.32085	1.35422	NANOS1;BMPR2;RNLS;RNPEP
interleukin-15-mediated signaling pathway (GO:0035723)	4/13	0.358702	1	0	0	1.32085	1.35422	STAT3;GRB2;PLCB1;JAK3
negative regulation of interleukin-10 production (GO:0032693)	4/13	0.358702	1	0	0	1.32085	1.35422	IL12B;FOXP3;JAK3;TNFRSF21
mitotic DNA integrity checkpoint (GO:0044774)	4/13	0.358702	1	0	0	1.32085	1.35422	TOP2B;HUS1;RAD17;CLSPN
regulation of synaptic vesicle transport (GO:1902803)	4/13	0.358702	1	0	0	1.32085	1.35422	RIMS2;RIMS1;RIMS4;LRRK2
response to iron ion (GO:0010039)	4/13	0.358702	1	0	0	1.32085	1.35422	TFAP2A;TF;SLC11A2;BCL2
steroid catabolic process (GO:0006706)	4/13	0.358702	1	0	0	1.32085	1.35422	HSD11B1;CYP24A1;SPP1;CYP19A1
negative regulation of mRNA splicing, via spliceosome (GO:0048025)	4/13	0.358702	1	0	0	1.32085	1.35422	SAP18;SRSF4;SRSF10;SRSF9
chromatin assembly or disassembly (GO:0006333)	4/13	0.358702	1	0	0	1.32085	1.35422	M1AP;SUPT16H;RBBP4;MTA2
synaptic vesicle endocytosis (GO:0048488)	8/29	0.358806	1	0	0	1.18421	1.21379	DNM3;NLGN1;NLGN4X;OPHN1;SYT1;DNAJC6;ITSN1;CANX
superoxide metabolic process (GO:0006801)	8/29	0.358806	1	0	0	1.18421	1.21379	PRDX2;CYB5R4;SH3PXD2A;CYBB;NOX4;PRG3;SOD2;SOD1
cortical cytoskeleton organization (GO:0030865)	8/29	0.358806	1	0	0	1.18421	1.21379	NCKAP1;NLGN1;DLG1;ROCK2;PLEK;EPB41L3;RAB13;RHOBTB3
protein alkylation (GO:0008213)	8/29	0.358806	1	0	0	1.18421	1.21379	EEF1A1;METTL22;BHMT;PRMT1;VCPKMT;SNRPD3;METTL21A;CAMKMT
regulation of embryonic development (GO:0045995)	8/29	0.358806	1	0	0	1.18421	1.21379	RACGAP1;CDX1;INSR;WDPCP;TRIP12;PLCB1;CCSAP;PHLDB2
positive regulation of transcription from RNA polymerase II promoter in response to stress (GO:0036003)	8/29	0.358806	1	0	0	1.18421	1.21379	MAPK7;ATF6B;HSF2;DDIT3;RBPJ;GCN1;NFE2L2;ATF4
regulation of myoblast differentiation (GO:0045661)	8/29	0.358806	1	0	0	1.18421	1.21379	BMP4;MEF2C;IGFBP3;SMYD1;TRIP4;PLCB1;TBX3;ZFP36L1
very long-chain fatty acid metabolic process (GO:0000038)	8/29	0.358806	1	0	0	1.18421	1.21379	ABCD2;ELOVL5;ELOVL2;ACAD9;ELOVL6;ELOVL7;TECRL;HACD4
positive regulation of proteasomal ubiquitin-dependent protein catabolic process (GO:0032436)	18/70	0.359445	1	0	0	1.10385	1.12946	DET1;GSK3B;PLK3;CSNK1A1;LRRK2;RNF180;CAV1;SGTA;RNF19B;CSNK1E;RCHY1;RNF125;SUMO1;SUMO2;RNF217;MDM2;HSPA1B;NFE2L2
calcium-mediated signaling (GO:0019722)	18/70	0.359445	1	0	0	1.10385	1.12946	RYR2;PRNP;MCTP1;LRRK2;ANK2;KSR2;FPR2;CACNA1C;PPP1R9A;SLC8A1;EGFR;EDNRB;KDR;AGTR1;PLCE1;TNFSF11;NMUR2;MCU
regulation of telomere maintenance (GO:0032204)	7/25	0.360387	1	0	0	1.20197	1.22671	USP7;RAD50;PPP1R10;ATRX;HNRNPD;TERF2IP;SMG6
protein import into nucleus, translocation (GO:0000060)	7/25	0.360387	1	0	0	1.20197	1.22671	BCL6;IFNG;BCL3;TNPO1;PHB2;KPNB1;RBM22
chondroitin sulfate proteoglycan biosynthetic process (GO:0050650)	7/25	0.360387	1	0	0	1.20197	1.22671	CSGALNACT1;VCAN;CHSY1;NCAN;PXYLP1;CHSY3;DCN
regulation of DNA damage response, signal transduction by p53 class mediator (GO:0043516)	7/25	0.360387	1	0	0	1.20197	1.22671	SPRED2;SMYD2;DYRK1A;MDM2;ATM;PTTG1IP;EEF1E1
RNA splicing, via transesterification reactions (GO:0000375)	7/25	0.360387	1	0	0	1.20197	1.22671	DBR1;SCAF11;TRA2B;PRPF3;SRSF4;SF3B1;SRSF10
cellular response to vascular endothelial growth factor stimulus (GO:0035924)	7/25	0.360387	1	0	0	1.20197	1.22671	NRP1;NR4A1;FLT1;KDR;GAB1;HSPB1;PRKD2
positive regulation of nitric oxide biosynthetic process (GO:0045429)	7/25	0.360387	1	0	0	1.20197	1.22671	DDAH1;IFNG;INSR;CD36;AGTR2;TLR4;ASS1
positive regulation of nitric oxide metabolic process (GO:1904407)	7/25	0.360387	1	0	0	1.20197	1.22671	DDAH1;IFNG;INSR;CD36;AGTR2;TLR4;ASS1
inorganic cation import across plasma membrane (GO:0098659)	7/25	0.360387	1	0	0	1.20197	1.22671	SLC9A2;FAM155A;SLC9A6;CACNA2D1;SLC9A9;ATP2B4;SLC8A1
neutral amino acid transport (GO:0015804)	7/25	0.360387	1	0	0	1.20197	1.22671	SLC36A1;SLC6A17;SLC7A8;SLC6A15;SLC1A1;SLC1A4;SLC36A4
misfolded or incompletely synthesized protein catabolic process (GO:0006515)	7/25	0.360387	1	0	0	1.20197	1.22671	ATXN3;UBE2W;SDF2L1;CUL3;NGLY1;DERL1;UGGT2
response to interferon-alpha (GO:0035455)	5/17	0.361088	1	0	0	1.26258	1.2861	IFNAR2;AXL;PDE12;ADAR;KLHL20
DNA packaging (GO:0006323)	5/17	0.361088	1	0	0	1.26258	1.2861	M1AP;RBBP4;AIFM1;KAT6A;HAT1
gastrulation (GO:0007369)	5/17	0.361088	1	0	0	1.26258	1.2861	SMAD2;APELA;NR4A3;MIXL1;LRP6
positive regulation of dendrite extension (GO:1903861)	5/17	0.361088	1	0	0	1.26258	1.2861	ITSN2;RIMS2;RIMS1;SYT1;NEDD4L
negative regulation of reactive oxygen species metabolic process (GO:2000378)	5/17	0.361088	1	0	0	1.26258	1.2861	TFAP2A;MMP3;BRCA1;PAX2;SLC18A2
spindle assembly checkpoint (GO:0071173)	5/17	0.361088	1	0	0	1.26258	1.2861	CENPF;APC;TEX14;ATM;BUB3
peptidyl-lysine trimethylation (GO:0018023)	5/17	0.361088	1	0	0	1.26258	1.2861	SETD4;SETD2;TET2;VCPKMT;OGT
embryo development ending in birth or egg hatching (GO:0009792)	5/17	0.361088	1	0	0	1.26258	1.2861	SCEL;TGFB2;NR5A2;UBR3;BRCA1
positive regulation of natural killer cell mediated cytotoxicity (GO:0045954)	5/17	0.361088	1	0	0	1.26258	1.2861	KLRK1;GYPC;IL12B;CD226;RASGRP1
regulation of transcription from RNA polymerase I promoter (GO:0006356)	5/17	0.361088	1	0	0	1.26258	1.2861	TAF1C;HEATR1;WDR75;WDR43;ATF4
heterocycle biosynthetic process (GO:0018130)	5/17	0.361088	1	0	0	1.26258	1.2861	GCH1;MBIP;PRG3;ALDH18A1;GPHN
neurotrophin signaling pathway (GO:0038179)	5/17	0.361088	1	0	0	1.26258	1.2861	NGFR;RAP1A;SORT1;BDNF;MAGI2
regulation of cardiac muscle contraction by regulation of the release of sequestered calcium ion (GO:0010881)	5/17	0.361088	1	0	0	1.26258	1.2861	RYR2;ANK2;DMD;CACNA1C;SLC8A1
positive regulation of telomere capping (GO:1904355)	5/17	0.361088	1	0	0	1.26258	1.2861	PKIB;TNKS2;TNKS;HNRNPD;MAP2K7
cellular response to inorganic substance (GO:0071241)	5/17	0.361088	1	0	0	1.26258	1.2861	BLM;FMR1;MMP3;ATRX;MTR
viral entry into host cell (GO:0046718)	5/17	0.361088	1	0	0	1.26258	1.2861	ITCH;AXL;WWP2;ITGAV;EPS15
mitotic spindle assembly checkpoint (GO:0007094)	5/17	0.361088	1	0	0	1.26258	1.2861	CENPF;APC;TEX14;ATM;BUB3
mitotic spindle checkpoint (GO:0071174)	5/17	0.361088	1	0	0	1.26258	1.2861	CENPF;APC;TEX14;ATM;BUB3
positive regulation of focal adhesion assembly (GO:0051894)	5/17	0.361088	1	0	0	1.26258	1.2861	NRP1;SFRP1;KDR;PTPRJ;TEK
2-oxoglutarate metabolic process (GO:0006103)	5/17	0.361088	1	0	0	1.26258	1.2861	GHR;GOT1;MRPS36;D2HGDH;L2HGDH
N-terminal protein amino acid modification (GO:0031365)	5/17	0.361088	1	0	0	1.26258	1.2861	NAA50;METAP1D;NAA20;NAA35;METAP1
positive regulation of transcription from RNA polymerase I promoter (GO:0045943)	6/21	0.36131	1	0	0	1.2265	1.2486	SMARCB1;PIH1D1;HEATR1;WDR75;WDR43;ATF4
mRNA transcription (GO:0009299)	6/21	0.36131	1	0	0	1.2265	1.2486	SRF;DDIT3;ZBTB1;ARNT;HIPK3;ATF4
positive regulation of T cell mediated immunity (GO:0002711)	6/21	0.36131	1	0	0	1.2265	1.2486	TRAF6;ZBTB1;IL12B;TANK;MAP3K7;HSPD1
zinc II ion transport (GO:0006829)	6/21	0.36131	1	0	0	1.2265	1.2486	SLC30A7;SLC30A6;SLC30A8;SLC30A4;SLC39A8;SLC39A1
negative regulation of G-protein coupled receptor protein signaling pathway (GO:0045744)	6/21	0.36131	1	0	0	1.2265	1.2486	YWHAB;PLEK;STMN1;CRY1;BICD1;MET
positive regulation of BMP signaling pathway (GO:0030513)	6/21	0.36131	1	0	0	1.2265	1.2486	SMAD2;BMP4;BMPR2;SULF1;RBPJ;ZNF423
limb morphogenesis (GO:0035108)	6/21	0.36131	1	0	0	1.2265	1.2486	TFAP2B;TGFB2;BMPR1B;PCSK5;TBX3;LRP6
meiosis I (GO:0007127)	6/21	0.36131	1	0	0	1.2265	1.2486	BCL2L11;MEI1;PTTG1;SYCP3;SCIMP;BRDT
cellular response to misfolded protein (GO:0071218)	6/21	0.36131	1	0	0	1.2265	1.2486	UBE2W;ATXN3;SDF2L1;CUL3;DERL1;UGGT2
cellular response to alkaloid (GO:0071312)	6/21	0.36131	1	0	0	1.2265	1.2486	RYR1;RYR2;CRHBP;BLM;CASP6;SLC8A1
negative regulation of cAMP biosynthetic process (GO:0030818)	6/21	0.36131	1	0	0	1.2265	1.2486	GRM3;GABBR1;GPR176;EDNRB;OPRM1;OR56A4
cobalamin metabolic process (GO:0009235)	6/21	0.36131	1	0	0	1.2265	1.2486	ABCD4;CUBN;MMAA;TCN1;MTR;CD320
cellular protein complex localization (GO:0034629)	6/21	0.36131	1	0	0	1.2265	1.2486	DLG1;MIOS;RCC2;GPN1;GPN3;EXOC1
tetrapyrrole metabolic process (GO:0033013)	6/21	0.36131	1	0	0	1.2265	1.2486	ABCD4;CUBN;MMAA;TCN1;MTR;CD320
negative regulation of macroautophagy (GO:0016242)	6/21	0.36131	1	0	0	1.2265	1.2486	SCFD1;PIK3CA;LRRK2;FEZ2;CLEC16A;SEC22B
positive regulation of cellular protein localization (GO:1903829)	17/66	0.362815	1	0	0	1.10571	1.12104	TENM1;GSK3B;BCAS3;NGFR;PLK3;PRR5L;BICD1;NDC80;CCDC88A;GNL3L;APC;SYT11;RUFY3;KAT7;FYN;STX3;VAMP2
cilium assembly (GO:0060271)	70/288	0.363502	1	0	0	1.04338	1.05587	GALNT11;TTC26;LRGUK;SNX10;PTPDC1;CDC14A;CDC14B;NUDCD3;TUBA1A;TCTN2;BBS9;NEK1;TEKT5;CEP97;TNPO1;BBS5;CDK5RAP2;DYNC2H1;ABCC4;IFT140;TUBB;RFX3;KIF24;CSNK1E;DYNLL1;TMEM80;KIF27;HAUS1;IFT43;RILPL2;FAM161A;IFT81;AKAP9;WDPCP;CEP63;ATP6V0D1;CFAP54;SFI1;SSX2IP;SDCCAG8;DYNC1I2;INTU;DCTN2;ARL3;DNAH5;FBF1;ASAP1;PKHD1;ABLIM3;PRKAR2B;STK36;TMEM67;CEP70;POC1B;MARK4;PLK4;RSPH4A;CCDC13;SCLT1;DCDC2;FUZ;RSG1;RAB11A…
cellular response to acid chemical (GO:0071229)	23/91	0.365833	1	0	0	1.08498	1.09104	LYN;XBP1;PID1;SHMT1;OR51E2;NR1H4;RORB;WNT9A;PAX2;RPTOR;BRINP2;CPEB1;PTK7;SESN1;RRAGD;KDR;PDK3;RARB;ABL2;SLC38A9;CPEB3;CPEB4;LAMTOR5
regulation of protein catabolic process (GO:0042176)	23/91	0.365833	1	0	0	1.08498	1.09104	GSK3B;SERPINB12;EGLN2;LRP1;SMURF2;NEDD4L;WWP2;FMN2;PHB;EGFR;AZIN1;RNF41;EEF1A1;SNX3;ITCH;APC;HECW2;NEDD4;HECW1;MDM2;MDM4;SEC22B;ATG7
regulation of translational initiation (GO:0006446)	16/62	0.36628	1	0	0	1.10781	1.11264	KHDRBS1;FMR1;DDX1;HSPB1;MTIF2;UHMK1;DAZL;IMPACT;EIF4H;EIF3H;POLR2G;EIF3E;EIF4G3;C8ORF88;EIF4B;NCK1
positive regulation of transferase activity (GO:0051347)	34/137	0.367898	1	0	0	1.06536	1.0653	ALK;FLT1;EPHA10;TNKS;NVL;EGFR;IGF1R;EPM2AIP1;ERBB4;KDR;MAP2K7;ROS1;CCT4;RFC3;EPHA6;MUSK;LMO4;INSR;PTGES3;PIFO;MERTK;GRHL2;TOPORS;PKIB;RAD50;AXL;UBE2N;ROR1;NAF1;TEK;MET;FGFR2;SERINC5;WRAP53
organic substance transport (GO:0071702)	22/87	0.369382	1	0	0	1.08553	1.0811	CUBN;SLC22A3;SLC22A5;CAV2;CAV1;ABCA9;ABCA7;ABCB9;ABCA8;ABCA12;SLC6A2;ABCA13;DISP1;SLC22A13;SLC25A26;SLC22A14;SCP2;SLCO1A2;PICK1;RHAG;SLC18A2;CD320
positive regulation of protein ubiquitination involved in ubiquitin-dependent protein catabolic process (GO:2000060)	22/87	0.369382	1	0	0	1.08553	1.0811	PSMD12;ANAPC16;PTEN;CUL1;ANAPC10;PTK2;PSMB8;CDC20;PSMB6;PSMD6;PSMA3;PSMC5;PSMB5;PSMD4;PSMA1;PSMC3;CDC26;PSMC1;CDC27;UBC;PSMF1;BUB3
regulation of epidermal growth factor receptor signaling pathway (GO:0042058)	15/58	0.369847	1	0	0	1.1102	1.10428	AFAP1L2;TSG101;SH3KBP1;EGF;PTPRJ;EGFR;FER;UBC;MVB12A;CDH13;SPRY2;GRB2;EPS15;SH3GL2;PTPN2
negative regulation of cellular process (GO:0048523)	128/534	0.370715	1	0	0	1.02898	1.02108	ADAMDEC1;ATP8A2;SMARCB1;JADE1;RPS6KA2;ARHGDIB;PLXNC1;PIM2;ARID2;HIST1H2AC;NANOS1;BNIP3L;MAP2K1;DSCAM;IGFBP3;GML;MAGI2;P3H2;ADAM10;P3H3;CGRRF1;FOXP3;GTPBP4;RNF41;SFRP1;PDE12;TXNIP;AGTR2;RAF1;CBLL1;BLM;NDRG3;CTBP2;CUL1;NEDD4L;FOXO4;PHB;PDS5B;PKHD1;SNX3;SCIN;SMYD2;LPXN;UTP20;ATG5;LYN;TFAP2A;TFAP2B;TGFB2;CAV1;HMGA1;FUZ;OSGIN2;INHBA;SMARCA2;ST18;HOPX;ESR2;BMP4;NR4A1;BMP2;CNOT7;CDK6;BCL6;BHLHE40;BCL2;N…
mRNA transport (GO:0051028)	26/104	0.376523	1	0	0	1.07319	1.04827	NUP205;FMR1;EIF4A3;U2AF1;SMG7;NUP160;ZFP36L1;SMG6;FIP1L1;KIF5C;NUP43;EIF4E;SRSF10;SRSF11;NUP214;UPF2;RANBP2;THOC2;THOC7;DDX19A;ZC3H11A;HNRNPA2B1;SRSF4;BUD13;NUP98;SRSF9
regulation of blood vessel endothelial cell migration (GO:0043535)	13/50	0.377318	1	0	0	1.11612	1.08784	MEF2C;ANGPT1;ATP5A1;HSPB1;THBS1;MECP2;SP1;AKT3;KDR;NF1;PPARG;PRKD2;AGTR2
negative regulation of protein ubiquitination (GO:0031397)	13/50	0.377318	1	0	0	1.11612	1.08784	UBXN1;NXN;CAV1;RPL11;SGTA;GTPBP4;DNAJA1;UFL1;GNL3L;CRY1;OGT;N4BP1;HSPA1B
heart morphogenesis (GO:0003007)	13/50	0.377318	1	0	0	1.11612	1.08784	ACVR1;RYR2;MYOM1;TGFB2;INSR;CHD7;TGFBR1;PTK2;TGFBR3;BMP2;DLC1;NKX2-5;BMPR1A
double-strand break repair via nonhomologous end joining (GO:0006303)	13/50	0.377318	1	0	0	1.11612	1.08784	DCLRE1A;MDC1;DCLRE1C;XRCC4;H2AFX;BRCA1;INSL6;HIST1H4A;RAD50;SUMO1;UBE2N;ATM;NHEJ1
negative regulation of multicellular organismal process (GO:0051241)	31/125	0.378252	1	0	0	1.06461	1.035	GSK3B;PTPRR;SRF;WWC2;PTPRO;PTEN;STC1;RBPJ;BRCA2;EGFR;PTPRG;ROBO1;CRHBP;FLCN;RPS6KA5;RPS19;CHSY1;ARHGDIB;SPX;MEF2C;MYOCD;FUZ;MCC;GRHL2;BMP4;SFRP1;BMP2;SDHAF2;NFIB;DDIT3;CALR
regulation of ERK1 and ERK2 cascade (GO:0070372)	60/247	0.378672	1	0	0	1.04278	1.01263	ALK;NRP1;PTPRR;FLT1;PTEN;HTR2C;PHB2;IGF1R;FLCN;BMPER;KDR;CD36;ROS1;MAP2K1;EPHA6;MUSK;LMO3;OPRM1;NPNT;CNKSR3;PRKD2;ROR1;RAF1;TLR4;MET;NDRG4;EPHA10;FPR2;PHB;RASGRP1;EGFR;PKHD1;APELA;RAP1A;CALCR;CCL7;ERBB4;PDGFD;PDGFC;P2RY1;GCNT2;LYN;CCL23;ANGPT1;INSR;STYX;RANBP9;ABCA7;MERTK;SCIMP;DLG1;BMP2;AXL;NEK10;F2RL1;SPRY2;TEK;FGFR2;PTPN2;FGF10
cellular response to transforming growth factor beta stimulus (GO:0071560)	25/100	0.380264	1	0	0	1.07319	1.03766	HPGD;TGFBRAP1;PTPRK;NLK;ZFP36L1;MAPK7;FNTA;UBC;GCNT2;SOX6;MAP3K7;SOX5;ACVR1;SMAD2;MEF2C;TGFB2;FSHB;PTK2;TGFBR1;TGFBR3;SFRP1;COL3A1;PARD3;PDE3A;BMPR1A
protein complex disassembly (GO:0043241)	12/46	0.38124	1	0	0	1.11985	1.0799	GSK3B;CLN3;TSG101;MAP1LC3A;FRAT2;STX17;APC;CSNK1A1;LIX1;CAV1;GABARAP;LRP6
cellular response to interleukin-12 (GO:0071349)	12/46	0.38124	1	0	0	1.11985	1.0799	RAP1B;IL10;CA1;IFNG;CFL1;HNRNPA2B1;STAT4;PDCD4;IL12B;SOD2;PLCB1;SOD1
cellular response to ionizing radiation (GO:0071479)	12/46	0.38124	1	0	0	1.11985	1.0799	YAP1;NET1;BLM;MDM2;TNKS1BP1;HUS1;ATM;INTS7;GRB2;RAD9B;TANK;TSPYL5
interleukin-12-mediated signaling pathway (GO:0035722)	12/46	0.38124	1	0	0	1.11985	1.0799	RAP1B;IL10;CA1;IFNG;CFL1;HNRNPA2B1;STAT4;PDCD4;IL12B;SOD2;PLCB1;SOD1
regulation of G1/S transition of mitotic cell cycle (GO:2000045)	12/46	0.38124	1	0	0	1.11985	1.0799	LSM10;RPTOR;PID1;CDC45;RBL1;RDX;KIF14;PTEN;JADE1;UBE2E2;PLCB1;MYO16
epithelial cell differentiation (GO:0030855)	24/96	0.38412	1	0	0	1.07319	1.02683	PCNA;PIH1D1;SPINK5;TCF21;PROX1;GLI1;GRHL2;PAX2;CNN3;LATS1;BMP4;SULT1B1;UPK1B;MAF;BASP1;CASP6;ERBB4;GSTA1;PGK1;ANXA7;RARB;PPARG;HNRNPH3;FGFR2
regulation of ion transmembrane transporter activity (GO:0032412)	11/42	0.385301	1	0	0	1.1243	1.07228	AHCYL1;TRPC6;HOMER1;NEDD4;NEDD4L;RIPK1;WWP2;ANK2;UTRN;FGF12;SCN2B
cellular response to calcium ion (GO:0071277)	11/42	0.385301	1	0	0	1.1243	1.07228	RYR1;ITPKB;CRHBP;NLGN1;MEF2C;SYT1;ALOX5AP;IQGAP1;SCN5A;ADD1;KCNH1
extrinsic apoptotic signaling pathway (GO:0097191)	17/67	0.388965	1	0	0	1.08921	1.0285	GSK3B;TGFB2;BCL2A1;DCC;SORT1;INHBA;TANK;GABARAP;RNF41;IFNG;BCL2;CASP2;FAS;ITGAV;RIPK1;TLR3;APPL1
positive regulation of kinase activity (GO:0033674)	28/113	0.389457	1	0	0	1.06369	1.00307	ALK;FLT1;EPHA10;IQGAP1;EGFR;IGF1R;RAP1A;RELN;ERBB4;KDR;ROS1;EPHA6;MUSK;LMO4;INSR;PIFO;MERTK;PTK2;RAD50;AXL;SPDYA;ROR1;TAB2;MAPRE3;TEK;MET;CACUL1;FGFR2
mitochondrion disassembly (GO:0061726)	10/38	0.38951	1	0	0	1.12968	1.06513	BECN1;ATG3;MAP1LC3A;FUNDC1;ATG4C;ATG2A;ATG7;GABARAP;ATG5;ATG2B
membrane depolarization during action potential (GO:0086010)	10/38	0.38951	1	0	0	1.12968	1.06513	SCN8A;SCN9A;CACNA1B;CACNA1A;CACNA1C;SCN5A;NALCN;SLC8A1;SCN1A;SCN2B
DNA damage checkpoint (GO:0000077)	10/38	0.38951	1	0	0	1.12968	1.06513	BRIP1;TAOK3;H2AFX;DONSON;HUS1;RAD17;INTS7;CLSPN;CEP63;CDC14B
positive regulation of DNA repair (GO:0045739)	10/38	0.38951	1	0	0	1.12968	1.06513	PCNA;FAM168A;EYA1;DHX9;H2AFX;EYA4;UBE2N;BRCA1;EGFR;FGF10
divalent metal ion transport (GO:0070838)	22/88	0.392217	1	0	0	1.07319	1.00444	RYR1;RYR2;SLC30A8;CACNA2D1;CAV1;SLC11A2;CACNA1B;CACNA1A;NIPA2;CACNA1C;PSEN1;ATP2C1;NALCN;PANX1;GRIN3A;NIPAL2;NPY;NMUR2;SLC39A8;FYN;CACNG3;RAMP1
positive regulation of protein complex assembly (GO:0031334)	22/88	0.392217	1	0	0	1.07319	1.00444	SH3GLB1;GSK3B;GBP5;PIH1D1;PLEK;MMP3;RPA1;MITF;ASAP1;CXCL13;GTF2H3;MPP7;JCHAIN;DDB2;CUL4A;SUMO1;IFNG;CD36;FNIP1;TLR4;FNIP2;CUL4B
COPII vesicle coating (GO:0048208)	16/63	0.393336	1	0	0	1.09023	1.01728	GRIA1;ANKRD28;TRAPPC3;MCFD2;SEC23A;TMED10;CUL3;GOSR2;USO1;F5;F8;SCFD1;PPP6R3;SEC22B;SEC24D;CTSC
carbohydrate homeostasis (GO:0033500)	16/63	0.393336	1	0	0	1.09023	1.01728	TFAP2B;NGFR;TCF7L2;PRKAA2;IRS1;INSR;STAT3;HNF1A;ADIPOR2;CYB5R4;CYP11B1;LEPR;CRY1;PPARG;PTPN2;MCU
vesicle targeting, rough ER to cis-Golgi (GO:0048207)	16/63	0.393336	1	0	0	1.09023	1.01728	GRIA1;ANKRD28;TRAPPC3;MCFD2;SEC23A;TMED10;CUL3;GOSR2;USO1;F5;F8;SCFD1;PPP6R3;SEC22B;SEC24D;CTSC
nuclear-transcribed mRNA catabolic process, deadenylation-dependent decay (GO:0000288)	16/63	0.393336	1	0	0	1.09023	1.01728	HBS1L;TTC37;ZCCHC11;EIF4A3;SAMD4A;LSM5;LSM2;CNOT7;PDE12;CNOT11;EXOSC9;TNKS1BP1;CNOT8;EIF4E;DCPS;EIF4B
vesicle coating (GO:0006901)	16/63	0.393336	1	0	0	1.09023	1.01728	GRIA1;ANKRD28;TRAPPC3;MCFD2;SEC23A;TMED10;CUL3;GOSR2;USO1;F5;F8;SCFD1;PPP6R3;SEC22B;SEC24D;CTSC
Wnt signaling pathway (GO:0016055)	27/109	0.39341	1	0	0	1.06335	0.991998	GSK3B;TNKS;LRRK2;USP34;CUL1;PTEN;PSEN1;LRP6;SNX3;TNKS2;UBC;CSNK1G3;TCF7L2;FZD3;UBE2B;EGF;CSNK1A1;FZD6;VRK2;CSNK1E;WNT9A;PPM1A;SFRP1;APC;PTK7;OTULIN;CSNK1G1
regulation of Wnt signaling pathway (GO:0030111)	27/109	0.39341	1	0	0	1.06335	0.991998	KANK1;LRP1;NXN;CTNND2;LRRK2;PSEN1;NLK;CXXC4;LRP6;SNX3;HMGXB4;DACT3;RNF43;TLE1;DCDC2;SULF1;FOXP3;ESR1;RUNX1;PPM1A;SFRP1;BMP2;CCNY;MDFIC;CDK14;FGFR2;TLR2
positive regulation of telomere maintenance via telomere lengthening (GO:1904358)	9/34	0.39388	1	0	0	1.13632	1.05872	PKIB;TNKS2;TNKS;HNRNPA2B1;NAF1;ATM;CCT8;MAP2K7;CCT4
response to glucagon (GO:0033762)	9/34	0.39388	1	0	0	1.13632	1.05872	ADCY9;GNG5;PRKAR1B;PRKAR2B;PRKAR1A;GNB1;CRY1;ADCY2;ADCY5
anterior/posterior pattern specification (GO:0009952)	9/34	0.39388	1	0	0	1.13632	1.05872	SMAD2;BMP2;BMPR2;BASP1;CDX1;TDGF1P3;PCSK5;TGFBR1;LRP6
protein complex assembly (GO:0006461)	46/189	0.394116	1	0	0	1.0448	0.972823	GRIA1;KHDRBS1;GSK3B;BLM;MCFD2;SEC23A;TMED10;AHNAK;CUL3;LRRK2;GOSR2;USO1;NOD1;RASGRP1;TANK;SCFD1;SH3PXD2A;OPA1;TRA2B;RUVBL1;PPP6R3;RIPK1;EPPIN;CTSC;TLE4;SH3GLB1;ANKRD28;TLE3;TRAPPC3;TCF7L2;CREBBP;TLE1;CSNK1A1;F5;BCL9;HIST1H4A;F8;APC;DDIT3;NBR1;TEK;SEC22B;SEC24D;CRK;PFKM;MCU
regulation of extrinsic apoptotic signaling pathway (GO:2001236)	15/59	0.397897	1	0	0	1.09138	1.00578	ACVR1;TCF7L2;CAV1;SIAH2;TANK;THBS1;SH3RF1;TGFBR1;BMP4;TNFSF10;FAS;ITGAV;PHIP;RIPK1;AGTR2
beta-catenin-TCF complex assembly (GO:1904837)	8/30	0.398421	1	0	0	1.14474	1.05344	TLE4;TLE3;TCF7L2;BCL9;CREBBP;HIST1H4A;TLE1;RUVBL1
fatty-acyl-CoA biosynthetic process (GO:0046949)	8/30	0.398421	1	0	0	1.14474	1.05344	ELOVL5;SCD;ELOVL2;ELOVL6;ACSL4;HSD17B12;ELOVL7;ACACA
'de novo' posttranslational protein folding (GO:0051084)	8/30	0.398421	1	0	0	1.14474	1.05344	HSPH1;DNAJC7;HSPA4;PTGES3;HSPA14;UGGT2;HSPE1;HSPA1B
regulation of intracellular estrogen receptor signaling pathway (GO:0033146)	8/30	0.398421	1	0	0	1.14474	1.05344	YAP1;LATS1;UFL1;GPAM;BRCA1;ESR1;STRN3;RUNX1
aminoglycan metabolic process (GO:0006022)	8/30	0.398421	1	0	0	1.14474	1.05344	VCAN;SDC2;NCAN;XYLT1;GPC5;GPC6;HSPG2;DCN
positive regulation of protein insertion into mitochondrial membrane involved in apoptotic signaling pathway (GO:1900740)	8/30	0.398421	1	0	0	1.14474	1.05344	PPP3R1;BCL2L11;PPP3CC;YWHAB;BCL2;DYNLL1;YWHAZ;TP63
response to estradiol (GO:0032355)	8/30	0.398421	1	0	0	1.14474	1.05344	CRHBP;SFRP1;NRIP1;STAT3;ESR1;POU4F1;EGFR;STRN3
regulation of protein insertion into mitochondrial membrane involved in apoptotic signaling pathway (GO:1900739)	8/30	0.398421	1	0	0	1.14474	1.05344	PPP3R1;BCL2L11;PPP3CC;YWHAB;BCL2;DYNLL1;YWHAZ;TP63
positive regulation of cyclin-dependent protein serine/threonine kinase activity (GO:0045737)	8/30	0.398421	1	0	0	1.14474	1.05344	CCNY;CCNYL2;CCNYL1;MAPRE3;PROX1;CCNL1;EGFR;FGF10
regulation of hydrolase activity (GO:0051336)	20/80	0.400906	1	0	0	1.07319	0.980927	NANOS1;RALBP1;RABGAP1;CAV1;RDX;PTK2;SOD1;FGD4;SIPA1L1;FGD6;RACGAP1;CHN2;TDG;NF1;RAB3GAP2;PLXNC1;RAPGEF6;CRK;PRKG1;TBC1D15
RNA transport (GO:0050658)	20/80	0.400906	1	0	0	1.07319	0.980927	NUP214;RANBP2;RBFOX1;FMR1;EIF4A3;RFTN1;U2AF1;THOC2;THOC7;ZFP36L1;KIF5C;ZC3H11A;XPO5;HNRNPA2B1;SRSF4;NUP98;EIF4E;SRSF11;SRSF9;POM121L12
regulation of kinase activity (GO:0043549)	25/101	0.401695	1	0	0	1.06257	0.969126	ALK;FLT1;EPHA10;LDB1;LDB2;EGFR;IGF1R;ERBB4;KDR;PLCE1;ROS1;EPHA6;MUSK;LMO4;INSR;PIFO;MERTK;SOD1;RAD50;RBL1;AXL;ROR1;TEK;MET;FGFR2
regulation of RNA splicing (GO:0043484)	14/55	0.402671	1	0	0	1.0927	0.993962	SRPK2;AHNAK;DYRK1A;PIK3R1;JMJD6;PTBP3;SON;POLR2A;TRA2B;PRX;MBNL3;SRSF10;RBM22;BRDT
Notch signaling pathway (GO:0007219)	14/55	0.402671	1	0	0	1.0927	0.993962	GALNT11;CREBBP;MAML2;ADAM10;PSEN1;RBPJ;PBX1;MIB1;APH1A;BMP2;ITCH;GMDS;UBC;ZNF423
positive regulation of interferon-beta production (GO:0032728)	7/26	0.40314	1	0	0	1.15574	1.04996	POLR3A;DHX9;RIOK3;TLR7;TLR4;TLR3;TLR2
nucleotide biosynthetic process (GO:0009165)	7/26	0.40314	1	0	0	1.15574	1.04996	GUCY1A3;GUCY1B3;GUCY1A2;GUCY1B2;ADCY9;ADCY2;ADCY5
regulation of pri-miRNA transcription from RNA polymerase II promoter (GO:1902893)	7/26	0.40314	1	0	0	1.15574	1.04996	NGFR;TGFB2;NFIB;SRF;STAT3;NFATC3;NFATC4
positive regulation of wound healing (GO:0090303)	7/26	0.40314	1	0	0	1.15574	1.04996	KANK1;XBP1;APOH;PRKCE;THBS1;RREB1;MYLK
tRNA methylation (GO:0030488)	7/26	0.40314	1	0	0	1.15574	1.04996	METTL2A;TRMT5;THUMPD2;THADA;HSD17B10;FTSJ1;ALKBH8
regulation of muscle contraction (GO:0006937)	7/26	0.40314	1	0	0	1.15574	1.04996	CHRM2;KCNB2;CAV1;TPM1;PLCE1;NMUR2;PPP1R12B
regulation of rhodopsin mediated signaling pathway (GO:0022400)	7/26	0.40314	1	0	0	1.15574	1.04996	FNTA;GRK4;CNGA1;NMT2;PPEF1;METAP1;CAMKMT
positive regulation of sequence-specific DNA binding transcription factor activity (GO:0051091)	52/215	0.404018	1	0	0	1.03825	0.940962	ALK;SMARCB1;PTEN;PHB2;EDA2R;RPS6KA5;TNFSF11;CD36;TRIM21;MAP3K7;IL10;PRKCI;MYOCD;CHUK;RIPK4;ARID5B;PPRC1;DDIT3;TRAF6;TERF2IP;PRKD2;PPARG;ROR1;TLR4;TLR2;HDAC4;MTPN;HDAC5;BEX1;DHX9;SRF;NOD1;TANK;MTDH;LRP6;RELN;STK36;UBC;RIPK1;PPARGC1A;TNFSF18;ESR1;ESR2;FER;CD40LG;COPS5;UBE2N;TAB3;TAB2;MAP3K13;HSPA1B;NFKBIB
positive regulation of protein serine/threonine kinase activity (GO:0071902)	29/118	0.405481	1	0	0	1.055	0.95233	TENM1;FLT1;LRRK2;RASGRP1;TANK;PIK3CG;EGFR;ROBO1;RPTOR;PDGFD;PDGFC;TNFSF11;CCNL1;MAP3K7;MAP2K1;MAP2K2;EGF;PIH1D1;ATP2B4;PROX1;TPD52L1;CCNY;IFNG;TRAF6;NEK10;CCNYL2;CCNYL1;MAPRE3;TLR3
transforming growth factor beta receptor signaling pathway (GO:0007179)	19/76	0.405508	1	0	0	1.07319	0.968678	ACVR1;SMAD2;TGFB2;HPGD;FSHB;TGFBRAP1;PTPRK;NLK;TGFBR1;PTK2;TGFBR3;EID2;COL3A1;FNTA;PARD3;UBC;GCNT2;MAP3K7;BMPR1A
mitochondrial respiratory chain complex assembly (GO:0033108)	24/97	0.406046	1	0	0	1.06213	0.957283	COA1;NDUFA6;UQCC3;NDUFA5;NDUFA12;UQCC2;NUBPL;COX17;ACAD9;NDUFA2;NDUFC1;UQCR10;TTC19;OXA1L;IMMP2L;SDHAF2;NDUFAF4;NDUFS4;LYRM7;NDUFAB1;NDUFAF2;NDUFS1;NDUFV2;SLC25A33
positive regulation of actin filament polymerization (GO:0030838)	13/51	0.407688	1	0	0	1.09423	0.981805	VASP;TENM1;NCKAP1;WIPF2;PRKCE;WIPF3;RHOG;RHOH;WASL;LMOD2;FER;SCIN;NCK1
regulation of cellular amine metabolic process (GO:0033238)	13/51	0.407688	1	0	0	1.09423	0.981805	PSMD12;AZIN1;PSMB8;PSMB6;PSMD6;PSMA3;PSMC5;PSMB5;PSMD4;PSMA1;PSMC3;PSMC1;PSMF1
regulation of cellular amino acid metabolic process (GO:0006521)	13/51	0.407688	1	0	0	1.09423	0.981805	PSMD12;AZIN1;PSMB8;PSMB6;PSMD6;PSMA3;PSMC5;PSMB5;PSMD4;PSMA1;PSMC3;PSMC1;PSMF1
regulation of exocytosis (GO:0017157)	13/51	0.407688	1	0	0	1.09423	0.981805	RAB3C;SYT1;CPLX2;RSG1;STXBP5L;RIMS2;RAB37;IL1RAPL1;RAB13;RAB9A;VAMP2;CFTR;RAB8B
cellular response to nerve growth factor stimulus (GO:1990090)	6/22	0.408032	1	0	0	1.17075	1.04948	RAP1A;BDNF;MAGI2;TMEM108;WASF1;SH3GL2
nucleotide-excision repair, DNA incision, 3'-to lesion (GO:0006295)	6/22	0.408032	1	0	0	1.17075	1.04948	CUL4A;RPA1;GTF2H3;BIVM-ERCC5;DDB2;CUL4B
regulation of transcription from RNA polymerase III promoter (GO:0006359)	6/22	0.408032	1	0	0	1.17075	1.04948	RPTOR;TENM1;ZNF143;NAB2;ZNF76;BRCA1
positive regulation of interleukin-10 production (GO:0032733)	6/22	0.408032	1	0	0	1.17075	1.04948	CD40LG;CD28;IL12B;TIGIT;TLR4;HSPD1
protein localization to cell surface (GO:0034394)	6/22	0.408032	1	0	0	1.17075	1.04948	ANGPT1;PIGK;ANK2;PTPRK;VCL;FGF10
nucleotide-excision repair, DNA duplex unwinding (GO:0000717)	6/22	0.408032	1	0	0	1.17075	1.04948	CUL4A;UBC;XPC;GTF2H3;DDB2;CUL4B
beta-catenin destruction complex disassembly (GO:1904886)	6/22	0.408032	1	0	0	1.17075	1.04948	GSK3B;FRAT2;APC;CSNK1A1;CAV1;LRP6
negative regulation of protein import into nucleus (GO:0042308)	6/22	0.408032	1	0	0	1.17075	1.04948	WWTR1;FAM89B;MDFIC;NOV;NF1;DACT3
cellular response to unfolded protein (GO:0034620)	6/22	0.408032	1	0	0	1.17075	1.04948	PACRG;HSPH1;HSPA4;RHBDD1;HSPA14;HSPA1B
inner ear morphogenesis (GO:0042472)	6/22	0.408032	1	0	0	1.17075	1.04948	TFAP2A;MYO3B;CHD7;MYO3A;PAX2;FGFR2
maturation of LSU-rRNA (GO:0000470)	6/22	0.408032	1	0	0	1.17075	1.04948	MRPL1;LAS1L;RPL7L1;NOP2;SNU13;RRP15
negative regulation of GTPase activity (GO:0034260)	6/22	0.408032	1	0	0	1.17075	1.04948	BCAS3;LRCH1;KLRK1;LRRK2;RCC2;RDX
regulation of calcium ion import (GO:0090279)	6/22	0.408032	1	0	0	1.17075	1.04948	PRNP;EGF;FCRL3;STC1;FYN;EPPIN
negative regulation of protein polymerization (GO:0032272)	6/22	0.408032	1	0	0	1.17075	1.04948	KANK1;STMN1;DYRK1A;TWF1;SLIT2;KANK4
protein homotrimerization (GO:0070207)	6/22	0.408032	1	0	0	1.17075	1.04948	ALOX5AP;SLC1A2;MGST1;TANK;CLYBL;DISP1
regulation of neuron death (GO:1901214)	18/72	0.410305	1	0	0	1.07319	0.956057	GSK3B;PRNP;MEF2C;GRID2;EGLN3;EGLN2;DCC;LRRK2;GBA;KIF14;PCSK9;TANK;GRIN2B;EFNB2;TRIM2;FYN;PPARGC1A;TP63
negative regulation of cell cycle (GO:0045786)	18/72	0.410305	1	0	0	1.07319	0.956057	IL10;HEXIM2;MYOCD;HPGD;ANGEL2;PTPRK;INHBA;LATS1;BMP4;NR4A1;BRINP2;BMP2;DLG1;LATS2;CDK6;APC;RPS6KA2;PDCD4
polyol metabolic process (GO:0019751)	12/47	0.412983	1	0	0	1.09603	0.96927	ITPKB;INPP4B;MINPP1;INPP5A;PLCB4;PLCZ1;PPIP5K2;IPMK;PTEN;PLCE1;PLCH1;PLCB1
inositol phosphate metabolic process (GO:0043647)	12/47	0.412983	1	0	0	1.09603	0.96927	ITPKB;INPP4B;MINPP1;INPP5A;PLCB4;PLCZ1;PPIP5K2;IPMK;PTEN;PLCE1;PLCH1;PLCB1
regulation of adherens junction organization (GO:1903391)	5/18	0.413061	1	0	0	1.19244	1.0543	LDB1;ROCK2;RDX;PTK2;ADD1
establishment of melanosome localization (GO:0032401)	5/18	0.413061	1	0	0	1.19244	1.0543	BLOC1S6;SHROOM2;MYO5A;BBS5;RAB11A
mitotic recombination (GO:0006312)	5/18	0.413061	1	0	0	1.19244	1.0543	RAD51B;RAD52;RAD50;NSMCE2;RAD54B
protein localization to centrosome (GO:0071539)	5/18	0.413061	1	0	0	1.19244	1.0543	NEDD1;NUDCD3;DCTN2;KIAA0753;SNX10
anion transmembrane transport (GO:0098656)	5/18	0.413061	1	0	0	1.19244	1.0543	SLC13A1;SLC25A16;SLC35A3;SLC35B4;LRRC8C
posttranscriptional gene silencing by RNA (GO:0035194)	5/18	0.413061	1	0	0	1.19244	1.0543	CNOT7;AGO3;CNOT8;TNRC6A;TNRC6B
establishment or maintenance of apical/basal cell polarity (GO:0035088)	5/18	0.413061	1	0	0	1.19244	1.0543	PRKCI;DLG1;DLG2;PARD3;PARD3B
negative regulation of RNA splicing (GO:0033119)	5/18	0.413061	1	0	0	1.19244	1.0543	SAP18;SRSF4;SRSF10;PTBP3;SRSF9
positive regulation of metabolic process (GO:0009893)	5/18	0.413061	1	0	0	1.19244	1.0543	INSR;PIGA;ABL2;ACACA;JCHAIN
ubiquitin-dependent protein catabolic process via the multivesicular body sorting pathway (GO:0043162)	5/18	0.413061	1	0	0	1.19244	1.0543	TSG101;NEDD4;MVB12A;VPS36;VPS25
modulation by virus of host morphology or physiology (GO:0019048)	5/18	0.413061	1	0	0	1.19244	1.0543	INSR;KPNA5;KPNA2;KPNA3;KPNB1
insulin secretion (GO:0030073)	5/18	0.413061	1	0	0	1.19244	1.0543	RIMS2;CYB5R4;PTPRN2;SLC30A8;PTPRN
dolichol-linked oligosaccharide biosynthetic process (GO:0006488)	5/18	0.413061	1	0	0	1.19244	1.0543	ALG8;ALG9;SRD5A3;ALG14;ALG13
negative regulation of oxidative stress-induced intrinsic apoptotic signaling pathway (GO:1902176)	5/18	0.413061	1	0	0	1.19244	1.0543	MAPK7;HSPB1;NME5;SOD2;NFE2L2
DNA methylation (GO:0006306)	5/18	0.413061	1	0	0	1.19244	1.0543	DNMT1;ATRX;EHMT1;PICK1;GATAD2A
regulation of microtubule polymerization or depolymerization (GO:0031110)	5/18	0.413061	1	0	0	1.19244	1.0543	MAP2;MAP1B;STMN1;SKA1;CAMSAP2
regulation of dendrite extension (GO:1903859)	5/18	0.413061	1	0	0	1.19244	1.0543	ITSN2;RIMS2;RIMS1;SYT1;NEDD4L
porphyrin-containing compound biosynthetic process (GO:0006779)	5/18	0.413061	1	0	0	1.19244	1.0543	ALAS1;FECH;HMBS;CPOX;COX10
positive regulation of synaptic transmission, glutamatergic (GO:0051968)	5/18	0.413061	1	0	0	1.19244	1.0543	NLGN1;RELN;TSHZ3;NRXN1;CACNG3
release of cytochrome c from mitochondria (GO:0001836)	5/18	0.413061	1	0	0	1.19244	1.0543	BCL2A1;BCL2;MFF;SOD2;TIMM50
negative regulation of phosphatase activity (GO:0010923)	17/68	0.41532	1	0	0	1.07319	0.943021	TMEM132D;GSK3B;PPP1R36;FARP1;CSRNP2;TGFB2;CSRNP3;FKBP15;GPATCH2;ZFYVE1;SPOCD1;MYO1D;SH3RF2;DLG2;PPP1R12B;SFI1;ARFGEF3
regulation of actin filament polymerization (GO:0030833)	17/68	0.41532	1	0	0	1.07319	0.943021	VASP;TENM1;NCKAP1;MTPN;KANK1;PRKCE;RHOG;RHOH;TWF1;LMOD2;EPS8;LATS1;FER;SLIT2;PAK3;KANK4;NCK1
DNA repair (GO:0006281)	69/288	0.416968	1	0	0	1.02848	0.899654	DCLRE1A;SETD2;SMARCB1;DCLRE1C;BRCA1;BRCA2;ALKBH2;SUMO1;TNKS1BP1;WDHD1;USP47;RMI2;RFC3;NCOA6;H2AFX;NSMCE1;HUS1;CSNK1E;DDB2;RAD51B;MSH6;POLG2;DNA2;ASF1A;FAN1;FTO;EXD2;BLM;PCNA;DDX1;ZBTB1;FAAP24;XPC;PDS5B;ATXN3;BRIP1;RECQL5;SLX4;TDG;UBC;RAD54L;PMS1;MUTYH;MGME1;XRCC4;UBE2B;EYA1;POLN;RPA1;HUWE1;HMGA1;HMGA2;FANCC;UBE2A;MLH1;GTF2H3;FANCF;SMUG1;RAD52;RAD50;UBE2T;UBE2U;APLF;UBE2N;RAD17;ATM;MNAT1;RAD9B;CUL…
regulation of fibroblast migration (GO:0010762)	4/14	0.418103	1	0	0	1.2265	1.06955	PRKCE;PRR5L;RFFL;THBS1
nucleoside salvage (GO:0043174)	4/14	0.418103	1	0	0	1.2265	1.06955	UPP2;TK2;DCK;PRTFDC1
mitotic cell cycle arrest (GO:0071850)	4/14	0.418103	1	0	0	1.2265	1.06955	FAP;MAGI2;CDC14A;CDC14B
regulation of calcineurin-NFAT signaling cascade (GO:0070884)	4/14	0.418103	1	0	0	1.2265	1.06955	PRNP;RCAN3;ATP2B4;AKAP6
negative regulation of hemopoiesis (GO:1903707)	4/14	0.418103	1	0	0	1.2265	1.06955	MEIS1;CDK6;MEIS2;MIXL1
cell communication by electrical coupling involved in cardiac conduction (GO:0086064)	4/14	0.418103	1	0	0	1.2265	1.06955	GJC1;RYR2;CACNA1C;SLC8A1
thymus development (GO:0048538)	4/14	0.418103	1	0	0	1.2265	1.06955	ZBTB1;TGFBR1;SOD1;FGF10
copper ion transport (GO:0006825)	4/14	0.418103	1	0	0	1.2265	1.06955	COX17;SLC11A2;STEAP2;ATOX1
regulation of lymphocyte differentiation (GO:0045619)	4/14	0.418103	1	0	0	1.2265	1.06955	ZNF683;FCRL3;SPINK5;ZFP36L1
regulation of defense response to virus (GO:0050688)	4/14	0.418103	1	0	0	1.2265	1.06955	HERC5;ITCH;DHX9;PCBP2
positive regulation of glycogen metabolic process (GO:0070875)	4/14	0.418103	1	0	0	1.2265	1.06955	EPM2AIP1;IRS1;INSR;SORBS1
smooth muscle contraction (GO:0006939)	4/14	0.418103	1	0	0	1.2265	1.06955	ROCK2;MYH11;SLC8A1;MYLK
regulation of ventricular cardiac muscle cell membrane repolarization (GO:0060307)	4/14	0.418103	1	0	0	1.2265	1.06955	CACNA2D1;AKAP9;ANK2;SCN5A
cAMP biosynthetic process (GO:0006171)	4/14	0.418103	1	0	0	1.2265	1.06955	ADCY9;ADM;ADCY2;ADCY5
Golgi to vacuole transport (GO:0006896)	4/14	0.418103	1	0	0	1.2265	1.06955	GOSR2;VPS52;ANKFY1;VPS54
positive regulation of purine nucleotide metabolic process (GO:1900544)	4/14	0.418103	1	0	0	1.2265	1.06955	CALCR;ADM;IAPP;RAMP1
positive regulation of heart rate (GO:0010460)	4/14	0.418103	1	0	0	1.2265	1.06955	RYR2;PDE4D;TPM1;ADM
interleukin-6-mediated signaling pathway (GO:0070102)	4/14	0.418103	1	0	0	1.2265	1.06955	FER;STAT3;IL6ST;ST18
histone H4-K16 acetylation (GO:0043984)	4/14	0.418103	1	0	0	1.2265	1.06955	KANSL1;MSL3P1;MSL3;OGT
regulation of interferon-gamma biosynthetic process (GO:0045072)	4/14	0.418103	1	0	0	1.2265	1.06955	IL12B;TLR7;INHBA;TLR3
regulation of mRNA catabolic process (GO:0061013)	4/14	0.418103	1	0	0	1.2265	1.06955	CNOT7;FMR1;PRR5L;CNOT8
negative regulation of T cell receptor signaling pathway (GO:0050860)	4/14	0.418103	1	0	0	1.2265	1.06955	PRNP;PTPRJ;UBASH3A;PTPN2
positive regulation of myoblast differentiation (GO:0045663)	4/14	0.418103	1	0	0	1.2265	1.06955	MEF2C;IGFBP3;SMYD1;PLCB1
regulation of phosphate metabolic process (GO:0019220)	4/14	0.418103	1	0	0	1.2265	1.06955	RAD17;PSEN1;SMG7;SMG6
regulation of B cell proliferation (GO:0030888)	11/43	0.4186	1	0	0	1.09815	0.956313	SASH3;LYN;IL10;MEF2C;FCRL3;BCL2;CTLA4;ATM;AHR;TNFRSF21;CD320
negative regulation of intracellular signal transduction (GO:1902532)	39/161	0.419948	1	0	0	1.03986	0.902211	PRKAA2;RNF34;BCL2A1;WWC2;PLEK;PTEN;RORA;PTPRJ;UBR1;TANK;THBS1;ARNTL;PKHD1;FLCN;RIPK1;SLIT2;RFFL;FNIP1;CGNL1;LYN;TLE1;UBE2B;PLEKHA1;RIOK3;CAV1;MAGI2;PPP2R5B;ATP2B4;NR1H4;RHOH;PPP2R5C;ARHGAP25;ESR1;PPM1A;DDIT3;MDM2;BCL2;NF1;PPEF2
mitochondrial ATP synthesis coupled electron transport (GO:0042775)	21/85	0.420083	1	0	0	1.06057	0.919831	COX7B;NDUFA6;UQCC3;NDUFA5;NDUFA12;NDUFA4;NDUFA2;NDUFC1;UQCR10;COX6C;COX6A2;UQCRH;SDHAF2;NDUFS4;NDUFAB1;UQCRFS1;PMPCB;NDUFS1;UQCRC2;NDUFV2;COX10
thyroid gland development (GO:0030878)	3/10	0.422734	1	0	0	1.28783	1.10884	THRB;THRA;NKX2-5
superoxide anion generation (GO:0042554)	3/10	0.422734	1	0	0	1.28783	1.10884	NOX4;CYBB;PRG3
mitotic spindle midzone assembly (GO:0051256)	3/10	0.422734	1	0	0	1.28783	1.10884	RACGAP1;CDC14A;CDC14B
negative regulation of oxidative stress-induced neuron death (GO:1903204)	3/10	0.422734	1	0	0	1.28783	1.10884	IL10;NR4A3;ATF4
regulation of mammary gland epithelial cell proliferation (GO:0033599)	3/10	0.422734	1	0	0	1.28783	1.10884	BRCA2;RREB1;ROBO1
establishment of spindle localization (GO:0051293)	3/10	0.422734	1	0	0	1.28783	1.10884	ESPL1;MAP4;KPNB1
positive regulation of amyloid-beta formation (GO:1902004)	3/10	0.422734	1	0	0	1.28783	1.10884	LRRTM3;ROCK2;GSAP
regulation of platelet-derived growth factor receptor signaling pathway (GO:0010640)	3/10	0.422734	1	0	0	1.28783	1.10884	NDRG4;CNTN1;PTPRJ
mesoderm morphogenesis (GO:0048332)	3/10	0.422734	1	0	0	1.28783	1.10884	SMAD2;BMPR2;TBX3
pyroptosis (GO:0070269)	3/10	0.422734	1	0	0	1.28783	1.10884	NLRP9;ARRDC1-AS1;DHX9
response to laminar fluid shear stress (GO:0034616)	3/10	0.422734	1	0	0	1.28783	1.10884	MAPK7;ASS1;NFE2L2
nerve growth factor signaling pathway (GO:0038180)	3/10	0.422734	1	0	0	1.28783	1.10884	RAP1A;BDNF;MAGI2
positive regulation of bone remodeling (GO:0046852)	3/10	0.422734	1	0	0	1.28783	1.10884	SPP1;PLEKHM1;TNFSF11
hair cell differentiation (GO:0035315)	3/10	0.422734	1	0	0	1.28783	1.10884	SPINK5;PITX2;USH2A
RNA phosphodiester bond hydrolysis, endonucleolytic (GO:0090502)	3/10	0.422734	1	0	0	1.28783	1.10884	LAS1L;LACTB2;MRPL44
base-excision repair, AP site formation (GO:0006285)	3/10	0.422734	1	0	0	1.28783	1.10884	SMUG1;TDG;MUTYH
regulation of urine volume (GO:0035809)	3/10	0.422734	1	0	0	1.28783	1.10884	TFAP2B;NPR3;ADM
positive regulation of natural killer cell activation (GO:0032816)	3/10	0.422734	1	0	0	1.28783	1.10884	AXL;ZBTB1;IL12B
negative regulation of reproductive process (GO:2000242)	3/10	0.422734	1	0	0	1.28783	1.10884	ARHGDIB;CALR;SULF1
primary alcohol catabolic process (GO:0034310)	3/10	0.422734	1	0	0	1.28783	1.10884	SULT1B1;HAO1;SULT2A1
regulation of natural killer cell mediated cytotoxicity directed against tumor cell target (GO:0002858)	3/10	0.422734	1	0	0	1.28783	1.10884	GYPC;IL12B;CD226
regulation of establishment of protein localization to telomere (GO:0070203)	3/10	0.422734	1	0	0	1.28783	1.10884	CCT8;CCT4;WRAP53
nucleoside metabolic process (GO:0009116)	3/10	0.422734	1	0	0	1.28783	1.10884	UPP2;MACROD2;NME5
intraciliary retrograde transport (GO:0035721)	3/10	0.422734	1	0	0	1.28783	1.10884	DYNC2H1;IFT43;IFT140
negative regulation of centrosome duplication (GO:0010826)	3/10	0.422734	1	0	0	1.28783	1.10884	TMEM67;BRCA1;CDK5RAP2
positive regulation of bone resorption (GO:0045780)	3/10	0.422734	1	0	0	1.28783	1.10884	SPP1;PLEKHM1;TNFSF11
negative regulation of embryonic development (GO:0045992)	3/10	0.422734	1	0	0	1.28783	1.10884	FZD3;FUZ;SULF1
glucocorticoid metabolic process (GO:0008211)	3/10	0.422734	1	0	0	1.28783	1.10884	HSD11B1;HSD3B2;CYP11B1
protein kinase A signaling (GO:0010737)	3/10	0.422734	1	0	0	1.28783	1.10884	MYOM1;RDX;RAB13
glucocorticoid biosynthetic process (GO:0006704)	3/10	0.422734	1	0	0	1.28783	1.10884	HSD11B1;HSD3B2;CYP11B1
regulation of neuroblast proliferation (GO:1902692)	3/10	0.422734	1	0	0	1.28783	1.10884	FZD3;LRRK2;NF1
negative regulation of endoplasmic reticulum unfolded protein response (GO:1900102)	3/10	0.422734	1	0	0	1.28783	1.10884	ATF6B;BFAR;NCK1
positive regulation of vacuole organization (GO:0044090)	3/10	0.422734	1	0	0	1.28783	1.10884	SH3GLB1;PIP4K2A;RAB3GAP2
positive regulation of mRNA splicing, via spliceosome (GO:0048026)	3/10	0.422734	1	0	0	1.28783	1.10884	TRA2B;CELF3;NUP98
regulation of phospholipid metabolic process (GO:1903725)	3/10	0.422734	1	0	0	1.28783	1.10884	MTMR1;PIK3R3;PIK3R1
protein prenylation (GO:0018342)	3/10	0.422734	1	0	0	1.28783	1.10884	FNTA;CHM;RABGGTB
regulation of synapse maturation (GO:0090128)	3/10	0.422734	1	0	0	1.28783	1.10884	CDC20;RELN;NRXN1
peptidyl-serine dephosphorylation (GO:0070262)	3/10	0.422734	1	0	0	1.28783	1.10884	PPP2CB;PPP2R2B;NCK1
neuron projection regeneration (GO:0031102)	3/10	0.422734	1	0	0	1.28783	1.10884	DHFR;MTR;NREP
regulation of actin filament length (GO:0030832)	3/10	0.422734	1	0	0	1.28783	1.10884	EPS8;NEB;SSH2
regulation of attachment of spindle microtubules to kinetochore (GO:0051988)	3/10	0.422734	1	0	0	1.28783	1.10884	APC;RACGAP1;RCC2
phosphatidylglycerol biosynthetic process (GO:0006655)	3/10	0.422734	1	0	0	1.28783	1.10884	CDS1;TAMM41;CRLS1
regulation of NLRP3 inflammasome complex assembly (GO:1900225)	3/10	0.422734	1	0	0	1.28783	1.10884	GBP5;CD36;TLR4
mesenchymal to epithelial transition (GO:0060231)	3/10	0.422734	1	0	0	1.28783	1.10884	BMP4;BASP1;PAX2
positive regulation of glial cell differentiation (GO:0045687)	3/10	0.422734	1	0	0	1.28783	1.10884	BMP2;TENM4;ZNF365
regulation of DNA-templated transcription, initiation (GO:2000142)	3/10	0.422734	1	0	0	1.28783	1.10884	THRA;TAF7;MITF
Golgi to plasma membrane transport (GO:0006893)	10/39	0.424596	1	0	0	1.10071	0.942886	CHIC2;GOLGA4;EXOC6B;EXOC4;GOPC;EXOC6;ANK3;STEAP2;VAMP2;EXOC1
mitotic DNA damage checkpoint (GO:0044773)	10/39	0.424596	1	0	0	1.10071	0.942886	MDC1;BLM;TAOK3;DONSON;HUS1;HMGA2;CLSPN;RAD9B;TP63;NEK11
cellular response to amino acid starvation (GO:0034198)	10/39	0.424596	1	0	0	1.10071	0.942886	SH3GLB1;IMPACT;WDR59;MIOS;SESN1;RRAGD;FAS;ITFG2;GCN1;ATF4
DNA biosynthetic process (GO:0071897)	10/39	0.424596	1	0	0	1.10071	0.942886	RAD51B;BLM;BRIP1;RFC3;RMI2;RAD50;ATM;BRCA1;DNA2;BRCA2
positive regulation of protein catabolic process (GO:0045732)	20/81	0.425143	1	0	0	1.05994	0.906601	GSK3B;PLK3;EGLN2;LRP1;SMURF2;UQCC2;RDX;NEDD4L;WWP2;PTTG1IP;RNF41;ITCH;IFNG;APC;HECW2;NEDD4;HECW1;SEC22B;ATG7;SH3D19
BMP signaling pathway (GO:0030509)	20/81	0.425143	1	0	0	1.05994	0.906601	ACVR1;TGFB2;BMPR2;SMURF2;DLX5;UBE2D3;SMAD9;HFE2;RGMB;TOB1;RGMA;TGFBR3;BMP4;GREM2;BMP3;BMP2;PDCD4;TDGF1P3;BMPR1B;BMPR1A
regulation of protein localization to early endosome (GO:1902965)	2/6	0.425197	1	0	0	1.43092	1.22373	ROCK2;RDX
quaternary ammonium group transport (GO:0015697)	2/6	0.425197	1	0	0	1.43092	1.22373	SLC22A3;SLC22A5
protein localization to non-motile cilium (GO:0097499)	2/6	0.425197	1	0	0	1.43092	1.22373	TULP2;SPATA7
hindlimb morphogenesis (GO:0035137)	2/6	0.425197	1	0	0	1.43092	1.22373	TFAP2B;AFF3
regulation of immunoglobulin mediated immune response (GO:0002889)	2/6	0.425197	1	0	0	1.43092	1.22373	IL10;CD226
response to chemokine (GO:1990868)	2/6	0.425197	1	0	0	1.43092	1.22373	LRCH1;DOCK8
embryonic camera-type eye development (GO:0031076)	2/6	0.425197	1	0	0	1.43092	1.22373	KDM2B;LRP6
arginine biosynthetic process (GO:0006526)	2/6	0.425197	1	0	0	1.43092	1.22373	CPS1;ASS1
regulation of lymphocyte apoptotic process (GO:0070228)	2/6	0.425197	1	0	0	1.43092	1.22373	LYN;JAK3
tRNA transcription from RNA polymerase III promoter (GO:0042797)	2/6	0.425197	1	0	0	1.43092	1.22373	GTF3C2;GTF3C5
B cell chemotaxis (GO:0035754)	2/6	0.425197	1	0	0	1.43092	1.22373	CXCL13;CYP7B1
embryonic skeletal joint development (GO:0072498)	2/6	0.425197	1	0	0	1.43092	1.22373	COL2A1;WNT9A
positive regulation of aspartic-type peptidase activity (GO:1905247)	2/6	0.425197	1	0	0	1.43092	1.22373	LYN;ROCK2
cellular response to iron ion (GO:0071281)	2/6	0.425197	1	0	0	1.43092	1.22373	TFAP2A;TF
SRP-dependent cotranslational protein targeting to membrane, translocation (GO:0006616)	2/6	0.425197	1	0	0	1.43092	1.22373	SRP72;SRP54
lipoxin biosynthetic process (GO:2001301)	2/6	0.425197	1	0	0	1.43092	1.22373	HPGD;ALOX5AP
positive regulation of myelination (GO:0031643)	2/6	0.425197	1	0	0	1.43092	1.22373	TENM4;PARD3
peripheral nervous system neuron development (GO:0048935)	2/6	0.425197	1	0	0	1.43092	1.22373	POU4F1;RUNX1
positive regulation of ATP biosynthetic process (GO:2001171)	2/6	0.425197	1	0	0	1.43092	1.22373	PID1;PPARGC1A
purine nucleobase biosynthetic process (GO:0009113)	2/6	0.425197	1	0	0	1.43092	1.22373	MTHFD1L;SHMT1
negative regulation of type I interferon-mediated signaling pathway (GO:0060339)	2/6	0.425197	1	0	0	1.43092	1.22373	CNOT7;PTPN2
negative regulation of receptor biosynthetic process (GO:0010871)	2/6	0.425197	1	0	0	1.43092	1.22373	PPARG;ITGAV
ventricular cardiac muscle cell development (GO:0055015)	2/6	0.425197	1	0	0	1.43092	1.22373	PROX1;NKX2-5
negative regulation of lymphocyte differentiation (GO:0045620)	2/6	0.425197	1	0	0	1.43092	1.22373	SFRP1;INHBA
establishment of endothelial intestinal barrier (GO:0090557)	2/6	0.425197	1	0	0	1.43092	1.22373	TJP1;TJP2
regulation of digestive system process (GO:0044058)	2/6	0.425197	1	0	0	1.43092	1.22373	SGK1;FGF10
muscle tissue development (GO:0060537)	2/6	0.425197	1	0	0	1.43092	1.22373	BMP4;NF1
vesicle fusion with endoplasmic reticulum-Golgi intermediate compartment (ERGIC) membrane (GO:1990668)	2/6	0.425197	1	0	0	1.43092	1.22373	CALR;SEC22B
cardiolipin acyl-chain remodeling (GO:0035965)	2/6	0.425197	1	0	0	1.43092	1.22373	HADHB;PLA2G4A
negative regulation of muscle cell apoptotic process (GO:0010656)	2/6	0.425197	1	0	0	1.43092	1.22373	APOH;LRP6
negative regulation of neural precursor cell proliferation (GO:2000178)	2/6	0.425197	1	0	0	1.43092	1.22373	KDM2B;NF1
choline catabolic process (GO:0042426)	2/6	0.425197	1	0	0	1.43092	1.22373	BHMT;SLC44A1
glomerular epithelial cell differentiation (GO:0072311)	2/6	0.425197	1	0	0	1.43092	1.22373	BASP1;PTPRO
renal filtration cell differentiation (GO:0061318)	2/6	0.425197	1	0	0	1.43092	1.22373	BASP1;PTPRO
hematopoietic stem cell differentiation (GO:0060218)	2/6	0.425197	1	0	0	1.43092	1.22373	SFRP1;MEOX1
regulation of histone deacetylase activity (GO:1901725)	2/6	0.425197	1	0	0	1.43092	1.22373	C6ORF89;PRKD2
regulation of ribonucleoprotein complex localization (GO:2000197)	2/6	0.425197	1	0	0	1.43092	1.22373	SETD2;IWS1
negative regulation of dendritic spine development (GO:0061000)	2/6	0.425197	1	0	0	1.43092	1.22373	NLGN1;PTEN
nucleus localization (GO:0051647)	2/6	0.425197	1	0	0	1.43092	1.22373	DCTN4;SYNE2
regulation of relaxation of cardiac muscle (GO:1901897)	2/6	0.425197	1	0	0	1.43092	1.22373	PDE4D;PDE4B
rescue of stalled ribosome (GO:0072344)	2/6	0.425197	1	0	0	1.43092	1.22373	LTN1;C12ORF65
negative regulation of interferon-gamma-mediated signaling pathway (GO:0060336)	2/6	0.425197	1	0	0	1.43092	1.22373	PPARG;PTPN2
glandular epithelial cell development (GO:0002068)	2/6	0.425197	1	0	0	1.43092	1.22373	BMP4;CDK6
negative regulation of response to interferon-gamma (GO:0060331)	2/6	0.425197	1	0	0	1.43092	1.22373	PPARG;PTPN2
regulation of cellular response to oxidative stress (GO:1900407)	2/6	0.425197	1	0	0	1.43092	1.22373	DHFR;GCH1
ammonium transmembrane transport (GO:0072488)	2/6	0.425197	1	0	0	1.43092	1.22373	SLC22A5;RHAG
regulation of atrial cardiac muscle cell membrane depolarization (GO:0060371)	2/6	0.425197	1	0	0	1.43092	1.22373	SCN5A;SCN2B
negative regulation of complement activation (GO:0045916)	2/6	0.425197	1	0	0	1.43092	1.22373	CR1;A2M
negative regulation of cell size (GO:0045792)	2/6	0.425197	1	0	0	1.43092	1.22373	RDX;PTEN
blood vessel endothelial cell proliferation involved in sprouting angiogenesis (GO:0002043)	2/6	0.425197	1	0	0	1.43092	1.22373	BMP4;BMPER
regulation of NK T cell activation (GO:0051133)	2/6	0.425197	1	0	0	1.43092	1.22373	HSPH1;IL12B
regulation of protein K63-linked ubiquitination (GO:1900044)	2/6	0.425197	1	0	0	1.43092	1.22373	BIRC2;SASH1
photoreceptor cell differentiation (GO:0046530)	2/6	0.425197	1	0	0	1.43092	1.22373	ARL3;STAT3
negative regulation of vasculature development (GO:1901343)	2/6	0.425197	1	0	0	1.43092	1.22373	BMP4;PDCD4
deadenylation-independent decapping of nuclear-transcribed mRNA (GO:0031087)	2/6	0.425197	1	0	0	1.43092	1.22373	PNRC1;PNRC2
regulation of protein localization to cell cortex (GO:1904776)	2/6	0.425197	1	0	0	1.43092	1.22373	EPB41;GNAI1
positive regulation of blood pressure (GO:0045777)	2/6	0.425197	1	0	0	1.43092	1.22373	OR51E2;SPX
regulation of chemokine-mediated signaling pathway (GO:0070099)	2/6	0.425197	1	0	0	1.43092	1.22373	SLIT2;ROBO1
regulation of interferon-alpha secretion (GO:1902739)	2/6	0.425197	1	0	0	1.43092	1.22373	CHUK;DHX9
trigeminal nerve development (GO:0021559)	2/6	0.425197	1	0	0	1.43092	1.22373	TFAP2A;POU4F1
negative regulation of amino acid transport (GO:0051956)	2/6	0.425197	1	0	0	1.43092	1.22373	GRM7;ARL6IP5
positive regulation of RNA export from nucleus (GO:0046833)	2/6	0.425197	1	0	0	1.43092	1.22373	KHDRBS1;DHX9
type B pancreatic cell development (GO:0003323)	2/6	0.425197	1	0	0	1.43092	1.22373	BMP4;CDK6
macrophage derived foam cell differentiation (GO:0010742)	2/6	0.425197	1	0	0	1.43092	1.22373	SOAT1;PPARG
regulation of glial cell differentiation (GO:0045685)	2/6	0.425197	1	0	0	1.43092	1.22373	NF1;TNFRSF21
positive regulation of axon guidance (GO:1902669)	2/6	0.425197	1	0	0	1.43092	1.22373	NRP1;DSCAM
white fat cell differentiation (GO:0050872)	2/6	0.425197	1	0	0	1.43092	1.22373	CTBP2;PPARG
positive regulation of protein import into nucleus, translocation (GO:0033160)	2/6	0.425197	1	0	0	1.43092	1.22373	IFNG;PSEN1
response to heparin (GO:0071503)	2/6	0.425197	1	0	0	1.43092	1.22373	SFRP1;SLIT2
positive regulation of helicase activity (GO:0051096)	2/6	0.425197	1	0	0	1.43092	1.22373	MSH6;SSBP1
bile acid secretion (GO:0032782)	2/6	0.425197	1	0	0	1.43092	1.22373	ABCC3;ABCB11
positive regulation of histone phosphorylation (GO:0033129)	2/6	0.425197	1	0	0	1.43092	1.22373	RPS6KA5;FMR1
gland morphogenesis (GO:0022612)	2/6	0.425197	1	0	0	1.43092	1.22373	TGFB2;FGFR2
positive regulation of protein localization to endosome (GO:1905668)	2/6	0.425197	1	0	0	1.43092	1.22373	ROCK2;RDX
regulation of tooth mineralization (GO:0070170)	2/6	0.425197	1	0	0	1.43092	1.22373	TFAP2A;BCOR
negative regulation of calcium ion-dependent exocytosis (GO:0045955)	2/6	0.425197	1	0	0	1.43092	1.22373	REST;FMR1
folic acid-containing compound biosynthetic process (GO:0009396)	2/6	0.425197	1	0	0	1.43092	1.22373	DHFR;MTHFS
negative regulation of erythrocyte differentiation (GO:0045647)	2/6	0.425197	1	0	0	1.43092	1.22373	LDB1;ZFP36L1
NADH metabolic process (GO:0006734)	2/6	0.425197	1	0	0	1.43092	1.22373	NUDT17;NUDT12
regulation of aldosterone biosynthetic process (GO:0032347)	2/6	0.425197	1	0	0	1.43092	1.22373	BMP2;REST
negative regulation of T cell differentiation in thymus (GO:0033085)	2/6	0.425197	1	0	0	1.43092	1.22373	BMP4;PTPN2
heparan sulfate proteoglycan biosynthetic process, enzymatic modification (GO:0015015)	2/6	0.425197	1	0	0	1.43092	1.22373	HS3ST3B1;HS6ST3
negative regulation of systemic arterial blood pressure (GO:0003085)	2/6	0.425197	1	0	0	1.43092	1.22373	BMPR2;SOD2
regulation of respiratory system process (GO:0044065)	2/6	0.425197	1	0	0	1.43092	1.22373	TSHZ3;PHOX2B
glycosyl compound catabolic process (GO:1901658)	2/6	0.425197	1	0	0	1.43092	1.22373	FUCA1;GLA
regulation of cortisol biosynthetic process (GO:2000064)	2/6	0.425197	1	0	0	1.43092	1.22373	BMP2;REST
SREBP signaling pathway (GO:0032933)	2/6	0.425197	1	0	0	1.43092	1.22373	INSIG2;ARHGEF10L
cellular response to bacterial lipopeptide (GO:0071221)	2/6	0.425197	1	0	0	1.43092	1.22373	CD36;TLR2
aggrephagy (GO:0035973)	2/6	0.425197	1	0	0	1.43092	1.22373	WDFY3;ATG5
GDP-mannose metabolic process (GO:0019673)	2/6	0.425197	1	0	0	1.43092	1.22373	GMDS;PMM1
coronary vasculature development (GO:0060976)	2/6	0.425197	1	0	0	1.43092	1.22373	BMP4;APELA
positive regulation of clathrin-dependent endocytosis (GO:2000370)	2/6	0.425197	1	0	0	1.43092	1.22373	NLGN1;WASL
positive regulation of interferon-alpha secretion (GO:1902741)	2/6	0.425197	1	0	0	1.43092	1.22373	CHUK;DHX9
mesenchymal to epithelial transition involved in metanephros morphogenesis (GO:0003337)	2/6	0.425197	1	0	0	1.43092	1.22373	BMP4;PAX2
heart trabecula formation (GO:0060347)	2/6	0.425197	1	0	0	1.43092	1.22373	TGFBR3;TEK
imitative learning (GO:0098596)	2/6	0.425197	1	0	0	1.43092	1.22373	CNTNAP2;NRXN1
negative regulation of delayed rectifier potassium channel activity (GO:1902260)	2/6	0.425197	1	0	0	1.43092	1.22373	SUMO1;ANK3
enteric nervous system development (GO:0048484)	2/6	0.425197	1	0	0	1.43092	1.22373	EDNRB;PHOX2B
epithelial tube formation (GO:0072175)	2/6	0.425197	1	0	0	1.43092	1.22373	FGFR2;PAX2
mesenchymal cell differentiation involved in kidney development (GO:0072161)	2/6	0.425197	1	0	0	1.43092	1.22373	TCF21;PAX2
glomerulus vasculature development (GO:0072012)	2/6	0.425197	1	0	0	1.43092	1.22373	ANGPT1;TEK
positive regulation of centrosome cycle (GO:0046607)	2/6	0.425197	1	0	0	1.43092	1.22373	RANBP2;CEP120
response to catecholamine (GO:0071869)	2/6	0.425197	1	0	0	1.43092	1.22373	NR4A3;GNB1
maintenance of protein location in extracellular region (GO:0071694)	2/6	0.425197	1	0	0	1.43092	1.22373	LTBP1;FBN1
venous blood vessel morphogenesis (GO:0048845)	2/6	0.425197	1	0	0	1.43092	1.22373	CCBE1;PROX1
mitochondrial RNA processing (GO:0000963)	2/6	0.425197	1	0	0	1.43092	1.22373	KIAA0391;HSD17B10
positive regulation of trophoblast cell migration (GO:1901165)	2/6	0.425197	1	0	0	1.43092	1.22373	APELA;SMURF2
regulation of extracellular exosome assembly (GO:1903551)	2/6	0.425197	1	0	0	1.43092	1.22373	SDCBP;TSG101
astrocyte differentiation (GO:0048708)	2/6	0.425197	1	0	0	1.43092	1.22373	CDK6;STAT3
insulin secretion involved in cellular response to glucose stimulus (GO:0035773)	2/6	0.425197	1	0	0	1.43092	1.22373	PTPRN2;PTPRN
negative regulation of myeloid cell apoptotic process (GO:0033033)	2/6	0.425197	1	0	0	1.43092	1.22373	MAEA;APOH
negative regulation of smooth muscle cell differentiation (GO:0051151)	2/6	0.425197	1	0	0	1.43092	1.22373	PDCD4;FOXO4
nucleoside phosphate catabolic process (GO:1901292)	2/6	0.425197	1	0	0	1.43092	1.22373	DCTPP1;ITPA
regulation of mRNA export from nucleus (GO:0010793)	2/6	0.425197	1	0	0	1.43092	1.22373	SETD2;IWS1
regulation of sarcomere organization (GO:0060297)	2/6	0.425197	1	0	0	1.43092	1.22373	AKAP13;PROX1
glutamate catabolic process (GO:0006538)	2/6	0.425197	1	0	0	1.43092	1.22373	ALDH5A1;GAD1
establishment of protein localization to telomere (GO:0070200)	2/6	0.425197	1	0	0	1.43092	1.22373	BRCA2;WRAP53
response to manganese ion (GO:0010042)	2/6	0.425197	1	0	0	1.43092	1.22373	LRRK2;D2HGDH
foam cell differentiation (GO:0090077)	2/6	0.425197	1	0	0	1.43092	1.22373	SOAT1;PPARG
phospholipase C-activating G-protein coupled acetylcholine receptor signaling pathway (GO:0007207)	2/6	0.425197	1	0	0	1.43092	1.22373	CHRM2;CHRM3
regulation of microtubule nucleation (GO:0010968)	2/6	0.425197	1	0	0	1.43092	1.22373	MECP2;HSPA1B
positive regulation of aspartic-type endopeptidase activity involved in amyloid precursor protein catabolic process (GO:1902961)	2/6	0.425197	1	0	0	1.43092	1.22373	LYN;ROCK2
positive regulation of nucleobase-containing compound transport (GO:0032241)	2/6	0.425197	1	0	0	1.43092	1.22373	KHDRBS1;DHX9
vitamin A metabolic process (GO:0006776)	2/6	0.425197	1	0	0	1.43092	1.22373	ALDH1A2;ARID4A
regulation of glomerular filtration (GO:0003093)	2/6	0.425197	1	0	0	1.43092	1.22373	PTPRO;F2RL1
positive regulation of protein glycosylation (GO:0060050)	2/6	0.425197	1	0	0	1.43092	1.22373	RAMP1;ALG10B
positive regulation of adaptive immune response (GO:0002821)	2/6	0.425197	1	0	0	1.43092	1.22373	SASH3;IL6ST
vocal learning (GO:0042297)	2/6	0.425197	1	0	0	1.43092	1.22373	CNTNAP2;NRXN1
cellular response to chemokine (GO:1990869)	2/6	0.425197	1	0	0	1.43092	1.22373	LRCH1;DOCK8
SCF complex assembly (GO:0010265)	2/6	0.425197	1	0	0	1.43092	1.22373	CUL1;FBXL7
dopamine catabolic process (GO:0042420)	2/6	0.425197	1	0	0	1.43092	1.22373	MOXD1;MAOA
mineralocorticoid biosynthetic process (GO:0006705)	2/6	0.425197	1	0	0	1.43092	1.22373	HSD3B2;CYP11B1
regulation of intrinsic apoptotic signaling pathway by p53 class mediator (GO:1902253)	2/6	0.425197	1	0	0	1.43092	1.22373	MDM2;PTTG1IP
mitochondrial ribosome assembly (GO:0061668)	2/6	0.425197	1	0	0	1.43092	1.22373	FASTKD2;MTERF4
regulation of superoxide metabolic process (GO:0090322)	2/6	0.425197	1	0	0	1.43092	1.22373	DHFR;GCH1
positive regulation of protein localization to early endosome (GO:1902966)	2/6	0.425197	1	0	0	1.43092	1.22373	ROCK2;RDX
establishment of mitochondrion localization, microtubule-mediated (GO:0034643)	2/6	0.425197	1	0	0	1.43092	1.22373	RHOT1;LRPPRC
positive regulation of amyloid-beta clearance (GO:1900223)	2/6	0.425197	1	0	0	1.43092	1.22373	LRP1;ABCA7
cellular triglyceride homeostasis (GO:0035356)	2/6	0.425197	1	0	0	1.43092	1.22373	XBP1;NR1H4
indolalkylamine metabolic process (GO:0006586)	2/6	0.425197	1	0	0	1.43092	1.22373	TPH2;TPH1
cellular response to monoamine stimulus (GO:0071868)	2/6	0.425197	1	0	0	1.43092	1.22373	NR4A3;GNB1
regulation of thymocyte apoptotic process (GO:0070243)	2/6	0.425197	1	0	0	1.43092	1.22373	BMP4;JAK3
positive regulation of receptor binding (GO:1900122)	2/6	0.425197	1	0	0	1.43092	1.22373	NRP1;BDNF
negative regulation of lymphocyte migration (GO:2000402)	2/6	0.425197	1	0	0	1.43092	1.22373	LRCH1;WASL
5S class rRNA transcription from RNA polymerase III type 1 promoter (GO:0042791)	2/6	0.425197	1	0	0	1.43092	1.22373	GTF3C2;GTF3C5
ceramide transport (GO:0035627)	2/6	0.425197	1	0	0	1.43092	1.22373	COL4A3BP;ABCB1
regulation of cardiac muscle cell apoptotic process (GO:0010665)	2/6	0.425197	1	0	0	1.43092	1.22373	PPP1R10;NKX2-5
inner ear receptor cell development (GO:0060119)	2/6	0.425197	1	0	0	1.43092	1.22373	SLC4A7;LRTOMT
positive regulation of fibroblast migration (GO:0010763)	2/6	0.425197	1	0	0	1.43092	1.22373	PRKCE;THBS1
negative regulation of neurological system process (GO:0031645)	2/6	0.425197	1	0	0	1.43092	1.22373	NOV;TNFRSF21
positive regulation of phosphorylation (GO:0042327)	50/208	0.426051	1	0	0	1.03192	0.880425	ALK;NRP1;FLT1;FMR1;LRRK2;IGF1R;FLCN;KDR;NPTN;ROS1;EPHA6;MUSK;DSCAM;LMO4;HGF;PIFO;ARNT;IFNG;ROR1;TNIK;MET;PRKAA2;EPHA10;ROCK2;PELI2;FAM129A;FPR2;PSEN1;RASGRP1;THBS1;EGFR;SDCBP;KCTD20;ERBB4;P2RY1;RIPK1;FNIP1;LYN;EGF;INSR;PTGES3;MERTK;PTK2;BMP4;BMP2;RAD50;AXL;FAS;TEK;FGFR2
positive regulation of MAPK cascade (GO:0043410)	69/289	0.429833	1	0	0	1.02492	0.865398	ALK;TENM1;NRP1;FLT1;LRRK2;HTR2C;PHB2;PIK3CG;ROBO1;IGF1R;BMPER;KDR;ARL6IP5;TNFSF11;CD36;ROS1;MAP2K1;EPHA6;MUSK;KSR1;FCRL3;KSR2;OPRM1;NPNT;MID1;PRKD2;IAPP;ROR1;RAF1;MET;NDRG4;EPHA10;PELI2;ALOX12B;FPR2;PHB;RASGRP1;EGFR;APELA;RAP1A;CALCR;CCL7;ERBB4;PDGFD;PDGFC;P2RY1;GCNT2;NGFR;CCL23;TGFB2;ANGPT1;CAV2;EGF;INSR;ABCA7;MERTK;TPD52L1;SCIMP;BMP2;RIT2;TAOK3;AXL;NEK10;F2RL1;FAS;SPRY2;TEK;FGFR2;FGF10
regulation of cyclin-dependent protein kinase activity (GO:1904029)	9/35	0.431048	1	0	0	1.10385	0.928933	HERC5;BLM;CDK7;CDKN2C;CCNG1;PTEN;CDC25C;MNAT1;GTPBP4
nuclear-transcribed mRNA catabolic process, exonucleolytic (GO:0000291)	9/35	0.431048	1	0	0	1.10385	0.928933	HBS1L;TTC37;CNOT7;EXOSC9;POLR2G;LSM5;CNOT8;DCPS;LSM2
negative regulation of protein kinase B signaling (GO:0051898)	9/35	0.431048	1	0	0	1.10385	0.928933	PKHD1;FLCN;PLEKHA1;DDIT3;MAGI2;PTEN;PPP2R5B;PTPRJ;PPP2R5C
maturation of SSU-rRNA from tricistronic rRNA transcript (SSU-rRNA, 5.8S rRNA, LSU-rRNA) (GO:0000462)	9/35	0.431048	1	0	0	1.10385	0.928933	RPS16;RPS19;RPS8;KRR1;HEATR1;TSR2;UTP20;RPSA;DCAF13
regulation of mitochondrial membrane potential (GO:0051881)	9/35	0.431048	1	0	0	1.10385	0.928933	PID1;LRRK2;ARL6IP5;BCL2;NDUFS1;BCO2;SLC25A33;SLC25A36;SOD1
regulation of ion transmembrane transport (GO:0034765)	9/35	0.431048	1	0	0	1.10385	0.928933	KCNJ6;AHCYL1;NEDD4;AKAP9;KCNJ15;NEDD4L;KCNJ16;AKAP6;WWP2
positive regulation of NIK/NF-kappaB signaling (GO:1901224)	9/35	0.431048	1	0	0	1.10385	0.928933	TRAF6;PDCD4;TERF2IP;NOD1;TANK;MAP3K7;EGFR;SASH1;TLR3
cellular response to fibroblast growth factor stimulus (GO:0044344)	23/94	0.433111	1	0	0	1.05036	0.878898	KL;RBFOX2;FRS2;GTF2F2;FGFRL1;ZFP36L1;TIAL1;SPRED2;HNRNPM;NR4A1;SFRP1;FGF9;POLR2A;RAB14;FLRT3;POLR2B;POLR2C;UBC;SHOC2;POLR2G;GRB2;FGFR2;FGF10
rRNA metabolic process (GO:0016072)	48/200	0.433578	1	0	0	1.03026	0.860976	RPL4;RPL32;MRPS12;RPL11;HEATR1;NOL8;SNU13;WDR43;RPS4X;RPS16;RPS15A;RPS19;ERI1;EXOSC9;RPL14;RPL13;RIOK2;UTP20;RPL37;RPP14;RPS10;UTP14A;RPL17;MDN1;DCAF13;RPL19;RPL41;RPL21;RIOK3;RPS8;KRR1;PIH1D1;WDR75;RPSA;CSNK1E;SIRT7;DDX52;BYSL;XRN1;LAS1L;RPS29;XRN2;RPL37A;SBDS;RPS20;RPL29;RPL28;RPS23
regulation of protein binding (GO:0043393)	27/111	0.434849	1	0	0	1.04419	0.869554	HDAC4;GSK3B;HDAC5;LRP1;EPB41;USP33;LRRK2;RPL11;DERL1;PSEN1;ADD1;IFIT2;ADD2;BTBD1;CD36;TCF7L2;CAV1;NRG1;CSNK1E;PEX14;BMP4;BMP2;GNL3L;CFHR1;BCL2;CARD18;CRK
canonical Wnt signaling pathway (GO:0060070)	18/73	0.435953	1	0	0	1.05849	0.878782	GSK3B;TCF7L2;FZD3;UBE2B;EGF;CSNK1A1;LRRK2;CAV1;FZD6;PTEN;WNT9A;PSEN1;LRP6;SFRP1;FRAT2;APC;PTK7;OTULIN
positive regulation of NF-kappaB transcription factor activity (GO:0051092)	31/128	0.435983	1	0	0	1.03965	0.863071	ALK;MTPN;DHX9;NOD1;TANK;EDA2R;MTDH;RPS6KA5;UBC;TNFSF11;RIPK1;CD36;MAP3K7;TNFSF18;PRKCI;CHUK;RIPK4;FER;CD40LG;TRAF6;UBE2N;TAB3;TERF2IP;ROR1;PRKD2;TAB2;MAP3K13;TLR4;HSPA1B;NFKBIB;TLR2
alpha-amino acid metabolic process (GO:1901605)	8/31	0.438058	1	0	0	1.10781	0.91439	GHR;ALDH6A1;CPS1;DDAH1;CKMT1A;NOX4;KMO;ASS1
renal water homeostasis (GO:0003091)	8/31	0.438058	1	0	0	1.10781	0.91439	TFAP2B;ADCY9;PRKAR1B;PRKAR2B;PRKAR1A;ADCY2;RAB11A;ADCY5
regulation of protein export from nucleus (GO:0046825)	8/31	0.438058	1	0	0	1.10781	0.91439	GSK3B;TCF7L2;SETD2;XPO4;XPO5;IWS1;UHMK1;RBM22
liver development (GO:0001889)	8/31	0.438058	1	0	0	1.10781	0.91439	TGFBR3;XBP1;NF1;PCSK9;ARID5B;RARB;PROX1;MET
protein destabilization (GO:0031648)	8/31	0.438058	1	0	0	1.10781	0.91439	PRNP;CREBBP;FBXW11;CUL3;DERL1;MDM2;FBXL3;TRIM21
gene silencing by miRNA (GO:0035195)	8/31	0.438058	1	0	0	1.10781	0.91439	CNOT7;AGO3;XPO5;STAT3;ADAR;CNOT8;TARBP2;TNRC6A
positive regulation of protein dephosphorylation (GO:0035307)	8/31	0.438058	1	0	0	1.10781	0.91439	PPP1R16B;SMPD1;DLC1;GBA;MAGI2;PPP2R5A;AKAP6;AGTR2
regulation of calcium ion transport (GO:0051924)	13/52	0.438154	1	0	0	1.07319	0.885583	NANOS1;TRPC6;HOMER1;EGF;FCRL3;CACNA2D1;STC1;ANK2;MYLK;STIM1;STIM2;BCL2;ORAI1
regulation of cell-matrix adhesion (GO:0001952)	13/52	0.438154	1	0	0	1.07319	0.885583	GSK3B;LDB1;ROCK2;PLEKHA2;SEMA3E;THBS1;PTK2;SFRP1;CDK6;NF1;CDH13;CD36;UTRN
regulation of cell cycle process (GO:0010564)	22/90	0.438327	1	0	0	1.04934	0.865488	SH3GLB1;BECN1;PLK3;SETD2;RMI2;CUL7;YTHDF2;CAV2;HMGA2;PRPF40A;KLHL13;CDC25C;RAB11A;FLCN;ZFYVE26;SFRP1;RACGAP1;APC;KIF20A;CDK13;SLC25A33;LINC00598
regulation of Ras protein signal transduction (GO:0046578)	22/90	0.438327	1	0	0	1.04934	0.865488	GIT2;TGFB2;APLP2;RDX;KIF14;ASAP1;RASAL2;RASGRP1;EPS8;OPHN1;ARHGDIB;RASA2;NF1;PLCE1;SPRY2;SHOC2;RAF1;SMAP2;OGT;SMAP1;APPL1;FGF10
regulation of endocytosis (GO:0030100)	17/69	0.441757	1	0	0	1.05764	0.864086	RAB5B;MCTP1;LRP1;NEDD4L;RUFY1;RAB20;RIT2;OPHN1;RAB14;SNX17;RUFY2;PACSIN2;AAK1;CDH13;ABL2;ITGAV;CBLL1
toll-like receptor signaling pathway (GO:0002224)	21/86	0.44376	1	0	0	1.04823	0.851661	MAP3K1;CHUK;UBE2D3;RFTN1;NR1H4;HSPD1;RPS6KA3;TRAF6;UBC;TAB3;TLR7;RIPK1;TAB2;CD36;PIK3AP1;MAP3K7;TLR4;TLR3;BIRC2;TLR2;LGMN
regulation of peptidyl-serine phosphorylation (GO:0033135)	21/86	0.44376	1	0	0	1.04823	0.851661	TENM1;PDE4D;CAV1;PAQR3;ATP2B4;CREBL2;EGFR;RPTOR;LATS1;CALCR;AKAP9;CNKSR3;TNKS1BP1;TERF2IP;SPRY2;PRKD2;DMD;RAF1;FNIP1;FNIP2;NCK1
cytoplasmic microtubule organization (GO:0031122)	12/48	0.444773	1	0	0	1.07319	0.869491	PLK3;CCDC88A;DLG1;KATNAL1;CCDC13;HOOK1;CRIPT;FIGN;RAB11A;KPNB1;CAMSAP2;TRDN
regulation of mitochondrion organization (GO:0010821)	12/48	0.444773	1	0	0	1.07319	0.869491	GSK3B;FLCN;PID1;RHOT1;LRRK2;STAT2;RUVBL1;WDR75;IAPP;MFF;PPARGC1A;PARL
positive regulation of chemotaxis (GO:0050921)	12/48	0.444773	1	0	0	1.07319	0.869491	ZNF580;KDR;CNTN1;HSPB1;CDH13;F2RL1;PRKD2;STX3;PPBP;CXCL13;THBS1;MET
cellular macromolecule catabolic process (GO:0044265)	12/48	0.444773	1	0	0	1.07319	0.869491	STK31;RNASEH2B;SIAH2;NGLY1;PPP1R8;XRN2;RNASE6;HNRNPD;RIPK1;UBE2G1;STT3B;SND1
regulation of GTPase activity (GO:0043087)	45/188	0.445447	1	0	0	1.02752	0.830936	USP6NL;GSK3B;RABGAP1;DOCK9;DOCK8;LRRK2;RASGRP1;DOCK10;ABR;FGD4;KLRK1;RAP1A;SIPA1L1;FGD6;RACGAP1;CCL7;CHN2;PLXNC1;RSU1;EVI5;RGS6;TBC1D15;PRKG1;RGS7;BCAS3;RALBP1;CCL23;CDKL5;ARHGEF37;CAV2;RCC2;ARHGEF38;RDX;PTK2;SOD1;BCR;NET1;SFRP1;SNX18;LRCH1;NF1;F2RL1;RAB3GAP2;RAPGEF6;CRK
modulation by host of viral transcription (GO:0043921)	7/27	0.445774	1	0	0	1.11294	0.899191	REST;SMARCB1;PSMC3;SP1;GTF2B;HMGA2;CHD1
phagosome acidification (GO:0090383)	7/27	0.445774	1	0	0	1.11294	0.899191	ATP6V1A;RAB20;ATP6V0A4;ATP6V1E1;ATP6V0D1;ATP6V1C1;ATP6V0A1
transition metal ion transport (GO:0000041)	7/27	0.445774	1	0	0	1.11294	0.899191	TRPC7;SLC30A8;TRPC6;COX17;SLC11A2;SLC39A8;ATOX1
negative regulation of myeloid leukocyte differentiation (GO:0002762)	7/27	0.445774	1	0	0	1.11294	0.899191	CDK6;INHBA;TCTA;TLR4;PTPN2;TLR3;FBN1
regulation of vascular endothelial growth factor production (GO:0010574)	7/27	0.445774	1	0	0	1.11294	0.899191	CCBE1;ARNT;RORA;BRCA1;SULF1;IL6ST;ATF4
negative regulation of organelle assembly (GO:1902116)	7/27	0.445774	1	0	0	1.11294	0.899191	SCFD1;LRRK2;FEZ2;BRCA1;CEP97;SEC22B;CDK5RAP2
cellular response to glucose stimulus (GO:0071333)	7/27	0.445774	1	0	0	1.11294	0.899191	XBP1;PTPRN2;PTPRN;TRA2B;PDK3;PAX2;IGF1R
telomere maintenance via telomere lengthening (GO:0010833)	7/27	0.445774	1	0	0	1.11294	0.899191	RAD50;PTGES3;TNKS1BP1;TERF2IP;SMG7;SMG6;WRAP53
regulation of myeloid cell differentiation (GO:0045637)	16/65	0.447871	1	0	0	1.05668	0.848779	LYN;MEF2C;CREBBP;PRMT1;H3F3A;THBS1;MEIS2;RUNX1;HIST1H4A;MEIS1;CDK6;NR4A3;AGO3;SIN3A;TNRC6A;TNRC6B
regulation of cell growth (GO:0001558)	48/201	0.449087	1	0	0	1.02514	0.820663	MTPN;NDRG3;BMPR2;KIF14;JADE1;PTPRJ;AKAP6;PHB;EGFR;RERG;RPTOR;RPS6KA3;SDCBP;FLCN;SERTAD3;CCDC85B;EXOSC9;PLCE1;DACT3;SPOCK1;APBB2;SLIT2;ROS1;USP47;TGFB2;EGLN2;CDKN2C;H3F3A;ADAM10;OSGIN2;INHBA;SMARCA2;ESR2;TGFBR1;DCBLD2;NET1;SFRP1;ITCH;NOV;BCL6;NRG3;AGTR1;BCL2;AGTR2;SGK1;SLC25A33;HSPA1B;PAPPA2
positive regulation of ERK1 and ERK2 cascade (GO:0070374)	48/201	0.449087	1	0	0	1.02514	0.820663	ALK;NRP1;NDRG4;FLT1;EPHA10;HTR2C;FPR2;PHB;PHB2;RASGRP1;EGFR;IGF1R;APELA;RAP1A;CALCR;BMPER;CCL7;ERBB4;PDGFD;PDGFC;P2RY1;KDR;GCNT2;TNFSF11;CD36;ROS1;CCL23;MAP2K1;EPHA6;MUSK;ANGPT1;INSR;ABCA7;OPRM1;NPNT;MERTK;SCIMP;BMP2;AXL;F2RL1;SPRY2;PRKD2;ROR1;TEK;RAF1;MET;FGFR2;FGF10
C-terminal protein amino acid modification (GO:0018410)	20/82	0.449432	1	0	0	1.04702	0.837373	CPM;NRN1;CNTN5;NEGR1;GP2;LSAMP;FCGR3B;AGBL1;LYPD6B;ATG4C;CNTN3;CNTN4;MDGA2;ULBP2;ATG7;MDGA1;LINC00598;TECTA;OPCML;ATG5
cellular response to interleukin-1 (GO:0071347)	36/150	0.450309	1	0	0	1.03026	0.821966	PSMD12;PELI2;CUL1;NOD1;IL1RAP;ADAMTS12;TANK;PSMB6;PSMD6;RPS6KA5;PSMB5;PSMD4;CCL7;UBC;PSMF1;MAP3K7;MAP3K3;CCL23;CHUK;IL1R1;FBXW11;IL1R2;ST18;PSMB8;SFRP1;PSMA3;PSMC5;PSMA1;PSMC3;TRAF6;PSMC1;UBE2N;PELI1;TAB3;TAB2;PLCB1
positive regulation of intracellular transport (GO:0032388)	11/44	0.451884	1	0	0	1.07319	0.852469	TENM1;GSK3B;PLK3;BCAS3;EHD2;ACTN2;RUFY3;NEDD4;PRR5L;GAB2;VAMP2
heart contraction (GO:0060047)	11/44	0.451884	1	0	0	1.07319	0.852469	RYR2;SGCD;PIK3CA;TPM1;DMD;SCN5A;SGCZ;SLC8A1;TRDN;SOD1;SCN2B
protein N-linked glycosylation via asparagine (GO:0018279)	11/44	0.451884	1	0	0	1.07319	0.852469	MCFD2;FUT8;RPN2;OSTC;RPN1;STT3B;UGGT2;ST6GALNAC3;ST3GAL1;ASGR1;ST6GALNAC5
microtubule cytoskeleton organization involved in mitosis (GO:1902850)	11/44	0.451884	1	0	0	1.07319	0.852469	MECP2;SETD2;DCTN2;KIF2A;ESPL1;TNKS;STMN1;SBDS;MAP4;NDC80;KPNB1
myeloid cell differentiation (GO:0030099)	11/44	0.451884	1	0	0	1.07319	0.852469	LYN;SNRK;RPS19;NCOA6;KAT6A;TET2;PRKX;IKZF1;INHBA;JAK3;PTPN2
regulation of cellular ketone metabolic process (GO:0010565)	15/61	0.454336	1	0	0	1.0556	0.832781	PSMD12;CAV1;NR1H4;AZIN1;PSMB8;PSMB6;PSMD6;PSMA3;PSMC5;PSMB5;PSMD4;PSMA1;PSMC3;PSMC1;PSMF1
protein targeting to membrane (GO:0006612)	15/61	0.454336	1	0	0	1.0556	0.832781	ATG3;PRKCI;ARL6IP1;CHM;SRP14;ZDHHC14;SDCBP;ZDHHC9;PEX3;PARD3;PEX5;ATG4C;EXOC4;SSR1;RAB8B
glycolytic process (GO:0006096)	6/23	0.454413	1	0	0	1.11985	0.883282	PKM;HKDC1;PGK1;ALDOB;ALDOA;PFKM
regulation of proteolysis involved in cellular protein catabolic process (GO:1903050)	6/23	0.454413	1	0	0	1.11985	0.883282	LATS1;USP14;GBA;UBE3A;UCHL5;CTSC
cellular amino acid catabolic process (GO:0009063)	6/23	0.454413	1	0	0	1.11985	0.883282	ALDH6A1;ALDH5A1;AUH;CTH;DBT;HSD17B10
zinc II ion transmembrane transport (GO:0071577)	6/23	0.454413	1	0	0	1.11985	0.883282	SLC30A7;SLC30A6;SLC30A8;SLC30A4;SLC39A8;SLC39A1
metanephros development (GO:0001656)	6/23	0.454413	1	0	0	1.11985	0.883282	ROBO2;BMP4;BASP1;NF1;PAX2;FGF10
cellular nitrogen compound biosynthetic process (GO:0044271)	6/23	0.454413	1	0	0	1.11985	0.883282	NANOS1;ARG2;GCH1;CPS1;GBA;ACER3
positive regulation of blood circulation (GO:1903524)	6/23	0.454413	1	0	0	1.11985	0.883282	TGFB2;APELA;CAV1;OR51E2;F2RL1;NKX2-5
cellular response to interleukin-6 (GO:0071354)	6/23	0.454413	1	0	0	1.11985	0.883282	FER;PID1;STAT3;PHB;IL6ST;ST18
regulation of dendritic spine morphogenesis (GO:0061001)	6/23	0.454413	1	0	0	1.11985	0.883282	NLGN1;SIPA1L1;RELN;LRRK2;CFL1;PTEN
protein localization to Golgi apparatus (GO:0034067)	6/23	0.454413	1	0	0	1.11985	0.883282	VPS13C;VPS13D;PAQR3;RAB6A;ARL5A;RAB33B
autophagosome maturation (GO:0097352)	6/23	0.454413	1	0	0	1.11985	0.883282	CLN3;TSG101;MAP1LC3A;STX17;LIX1;GABARAP
positive regulation of cell junction assembly (GO:1901890)	6/23	0.454413	1	0	0	1.11985	0.883282	NRP1;SFRP1;CAV1;KDR;PTPRJ;TEK
NAD metabolic process (GO:0019674)	6/23	0.454413	1	0	0	1.11985	0.883282	NMNAT1;KYNU;NUDT17;NMNAT2;KMO;NUDT12
regulation of axon extension involved in axon guidance (GO:0048841)	6/23	0.454413	1	0	0	1.11985	0.883282	NRP1;SEMA3C;DSCAM;SEMA3A;SEMA3E;SEMA4G
regulation of cellular response to heat (GO:1900034)	19/78	0.455369	1	0	0	1.04567	0.822578	NUP214;RANBP2;GSK3B;NUP205;CREBBP;HSPB8;PTGES3;RPA1;NUP160;RPTOR;DNAJC2;HSPH1;DNAJC7;DNAJB6;NUP43;ATM;NUP98;IER5;HSPA1B
regulation of heart contraction (GO:0008016)	23/95	0.455704	1	0	0	1.0393	0.816798	CHRM2;RYR1;NANOS1;CYP2J2;RYR2;TGFB2;AHCYL1;CELF2;PDE4D;TPM1;ATP2B4;ABCC9;ATP1B3;ANK2;TNNI3K;SLC8A1;TRDN;TMIGD3;APELA;STIM1;ASPH;NKX2-5;CORIN
nucleotide-excision repair, DNA incision (GO:0033683)	10/40	0.459585	1	0	0	1.07319	0.834334	CUL4A;RFC3;PCNA;UBC;RPA1;GTF2H3;BIVM-ERCC5;FAN1;DDB2;CUL4B
regulation of cellular localization (GO:0060341)	10/40	0.459585	1	0	0	1.07319	0.834334	RIMS1;MEF2C;MCTP1;FMR1;NR1H4;CSNK1E;CPLX2;SNCAIP;LINC00598;ADCY5
androgen receptor signaling pathway (GO:0030521)	10/40	0.459585	1	0	0	1.07319	0.834334	GRIP1;KDM3A;CDK7;MED13;CCNE1;NRIP1;BRCA1;PPARGC1A;PIAS2;MED17
intraciliary transport involved in cilium assembly (GO:0035735)	10/40	0.459585	1	0	0	1.07319	0.834334	DYNC2H1;TTC26;IFT43;IFT140;IFT81;TRIP11;TNPO1;DYNLL1;SSX2IP;CLUAP1
autophagy of mitochondrion (GO:0000422)	10/40	0.459585	1	0	0	1.07319	0.834334	BECN1;ATG3;MAP1LC3A;FUNDC1;ATG4C;ATG2A;ATG7;GABARAP;ATG5;ATG2B
mRNA 3'-end processing (GO:0031124)	18/74	0.461599	1	0	0	1.04419	0.807217	CPSF7;AHCYL1;CSTF3;EIF4A3;U2AF1;THOC2;THOC7;NUDT21;FIP1L1;PCF11;CLP1;PAPOLG;ZC3H11A;PAPOLA;SRSF4;MTPAP;SRSF11;SRSF9
positive regulation of transforming growth factor beta receptor signaling pathway (GO:0030511)	5/19	0.46432	1	0	0	1.12968	0.866665	SDCBP;FLCN;GIPC1;THBS1;RNF111
positive regulation of chromosome organization (GO:2001252)	5/19	0.46432	1	0	0	1.12968	0.866665	BECN1;RAD50;PPP1R10;SHCBP1L;ATRX
error-free translesion synthesis (GO:0070987)	5/19	0.46432	1	0	0	1.12968	0.866665	RFC3;PCNA;UBC;RPA1;RCHY1
negative regulation of phosphate metabolic process (GO:0045936)	5/19	0.46432	1	0	0	1.12968	0.866665	BMP4;CDKN2C;PLEK;INHBA;DYNLL1
endoplasmic reticulum mannose trimming (GO:1904380)	5/19	0.46432	1	0	0	1.12968	0.866665	RNF103;OS9;SEL1L;UBC;UGGT2
maturation of 5.8S rRNA from tricistronic rRNA transcript (SSU-rRNA, 5.8S rRNA, LSU-rRNA) (GO:0000466)	5/19	0.46432	1	0	0	1.12968	0.866665	ERI1;ERI2;EXOSC9;RPSA;UTP20
excitatory postsynaptic potential (GO:0060079)	5/19	0.46432	1	0	0	1.12968	0.866665	GSK3B;MEF2C;GRID2;LRRK2;GRIN2B
purine ribonucleoside bisphosphate metabolic process (GO:0034035)	5/19	0.46432	1	0	0	1.12968	0.866665	TPST2;SULT1B1;TPST1;IMPAD1;SULT2A1
regulation of mitochondrial fission (GO:0090140)	5/19	0.46432	1	0	0	1.12968	0.866665	STAT2;LRRK2;KDR;MFF;DCN
nucleosome disassembly (GO:0006337)	5/19	0.46432	1	0	0	1.12968	0.866665	SUPT16H;PBRM1;SMARCB1;HMGA1;ARID2
chromatin disassembly (GO:0031498)	5/19	0.46432	1	0	0	1.12968	0.866665	SUPT16H;PBRM1;SMARCB1;HMGA1;ARID2
folic acid metabolic process (GO:0046655)	5/19	0.46432	1	0	0	1.12968	0.866665	DHFR;MTHFD1L;SHMT1;MTHFD2L;MTHFS
negative regulation of protein localization to cell periphery (GO:1904376)	5/19	0.46432	1	0	0	1.12968	0.866665	PID1;NUMB;PPP2R5A;MRAP2;LZTFL1
positive regulation of blood coagulation (GO:0030194)	5/19	0.46432	1	0	0	1.12968	0.866665	APOH;PLEK;CNTN1;THBS1;TLR4
regulation of platelet activation (GO:0010543)	5/19	0.46432	1	0	0	1.12968	0.866665	LYN;TEC;TXK;PLEK;TLR4
drug transport (GO:0015893)	5/19	0.46432	1	0	0	1.12968	0.866665	ABCC3;SLC22A3;RALBP1;ABCG5;SLC22A5
telomere capping (GO:0016233)	5/19	0.46432	1	0	0	1.12968	0.866665	DCLRE1A;RAD50;HIST1H4A;DCLRE1C;TERF2IP
positive regulation of transcription regulatory region DNA binding (GO:2000679)	5/19	0.46432	1	0	0	1.12968	0.866665	IFNG;GTF2B;TRAF6;HMGA2;POU4F1
positive regulation of cellular response to transforming growth factor beta stimulus (GO:1903846)	5/19	0.46432	1	0	0	1.12968	0.866665	SDCBP;FLCN;GIPC1;THBS1;RNF111
regulation of catenin import into nucleus (GO:0035412)	5/19	0.46432	1	0	0	1.12968	0.866665	WWTR1;KANK1;EGF;DACT3;EGFR
positive regulation of heart contraction (GO:0045823)	5/19	0.46432	1	0	0	1.12968	0.866665	RYR2;TGFB2;APELA;ADM;NKX2-5
production of small RNA involved in gene silencing by RNA (GO:0070918)	5/19	0.46432	1	0	0	1.12968	0.866665	TSNAX;AGO3;TSN;TARBP2;MRPL44
regulation of cell differentiation (GO:0045595)	29/121	0.465556	1	0	0	1.02884	0.786576	HEMGN;MEGF10;PTPRQ;ZBTB46;SRF;PLEKHB1;RPS6KA3;NEUROD4;SCIN;TRPS1;TFAP2A;TFAP2B;CREBBP;UQCC2;HOPX;PTK2;TGFBR1;RUNX1;BMP4;CDK6;BCL6;APC;TAF8;PDCD2;RAF1;BMPR1B;PHLDB2;FGFR2;BIRC2
positive regulation of cellular component biogenesis (GO:0044089)	21/87	0.467425	1	0	0	1.03619	0.788035	GSK3B;GRID2;NLGN1;TSG101;CLSTN2;BDNF;PIH1D1;NRXN1;PLEK;CLSTN1;IL1RAP;MPP7;PTPRD;SDCBP;SLX4;SUMO1;IFNG;IL1RAPL1;ATM;FNIP1;FNIP2
plasma membrane organization (GO:0007009)	9/36	0.468007	1	0	0	1.07319	0.814845	EHD2;PLSCR1;SYT11;PLSCR5;EPB41L3;MYOF;PACSIN2;ANK2;ANK3
axonal transport (GO:0098930)	9/36	0.468007	1	0	0	1.07319	0.814845	FXR1;BLOC1S6;OPA1;DST;FMR1;TMEM108;AP3S2;AP3S1;SOD1
[truncated: 2,835 more rows]
