# Supplementary material for: Targeted systematic evolution of an RNA platform neutralizing DNMT1 function and controlling DNA methylation
Source: Nat Commun. 2023 Jan 6;14:99. doi: 10.1038/s41467-022-35222-4 (PMC9823104; doi:10.1038/s41467-022-35222-4)
Supplement: Supplementary file 6 — Source Data [file 41467_2022_35222_MOESM6_ESM.zip]

Archive with 104 entries (94 files):
- source data file/Figure 2a.xlsx
- source data file/Figure 2b.xlsx
- source data file/Figure 2d.xlsx
- source data file/Figure 3a-b-c.xlsx
- source data file/Figure 3d + Supplementary Figure 6.xlsx
- source data file/Figure 3e + Supplementary Figure7.xlsx
- source data file/Figure 3f + Supplementary Figure 8.xlsx
- source data file/Figure 3g.xlsx
- source data file/Figure 3h.xlsx
- source data file/Figure 4a-b-c.xlsx
- source data file/Figure 4d.xlsx
- source data file/Figure 5a.xlsx
- source data file/Figure 5b.xlsx
- source data file/Figure 5c.xlsx
- source data file/Figure 5d.xlsx
- source data file/Figure 5e.xlsx
- source data file/Figure 6e.xlsx
- source data file/Figure 8a.xlsx
- source data file/Figure 8b.xlsx
- source data file/Figure 8c.xlsx
- source data file/Figure 8d.xlsx
- source data file/Figure 8e.xlsx
- source data file/Figure 9b.xlsx
- source data file/Supplemenatry Figure 12/
- source data file/Supplemenatry Figure 12/hbce10-prt.xvg
- source data file/Supplemenatry Figure 12/hbce49-prt.xvg
- source data file/Supplemenatry Figure 12/hbr5-prt.xvg
- source data file/Supplementary Figure 10.xlsx
- source data file/Supplementary Figure 11.xlsx
- source data file/Supplementary Figure 13/
- source data file/Supplementary Figure 13/ice10.dat
- source data file/Supplementary Figure 13/ice49.dat
- source data file/Supplementary Figure 13/ir5.dat
- source data file/Supplementary Figure 13/wce10.dat
- source data file/Supplementary Figure 13/wce49.dat
- source data file/Supplementary Figure 13/wr5.dat
- source data file/Supplementary Figure 14/
- source data file/Supplementary Figure 14/Ce10-2/
- source data file/Supplementary Figure 14/Ce10-2/Ce10-2-Ce10-2-R1.dat
- source data file/Supplementary Figure 14/Ce10-2/Ce10-2-Ce10-2-R2.dat
- source data file/Supplementary Figure 14/Ce10-2/Ce10-2-Ce10-2-R3.dat
- source data file/Supplementary Figure 14/Ce10-2/Ce10-2-Complex-R1.dat
- source data file/Supplementary Figure 14/Ce10-2/Ce10-2-Complex-R2.dat
- source data file/Supplementary Figure 14/Ce10-2/Ce10-2-Complex-R3.dat
- source data file/Supplementary Figure 14/Ce10-2/Ce10-2-DNMT1-R1.dat
- source data file/Supplementary Figure 14/Ce10-2/Ce10-2-DNMT1-R2.dat
- source data file/Supplementary Figure 14/Ce10-2/Ce10-2-DNMT1-R3.dat
- source data file/Supplementary Figure 14/Ce49/
- source data file/Supplementary Figure 14/Ce49/Ce49-ce49-R1.dat
- source data file/Supplementary Figure 14/Ce49/Ce49-ce49-R2.dat
- source data file/Supplementary Figure 14/Ce49/Ce49-ce49-R3.dat
- source data file/Supplementary Figure 14/Ce49/Ce49-complex-R1.dat
- source data file/Supplementary Figure 14/Ce49/Ce49-complex-R2.dat
- source data file/Supplementary Figure 14/Ce49/Ce49-complex-R3.dat
- source data file/Supplementary Figure 14/Ce49/Ce49-DNMT1-R1.dat
- source data file/Supplementary Figure 14/Ce49/Ce49-DNMT1-R2.dat
- source data file/Supplementary Figure 14/Ce49/Ce49-DNMT1-R3.dat
- source data file/Supplementary Figure 14/R5/
- source data file/Supplementary Figure 14/R5/R5-complex-R1.dat
- source data file/Supplementary Figure 14/R5/R5-complex-R2.dat
- source data file/Supplementary Figure 14/R5/R5-complex-R3.dat
- source data file/Supplementary Figure 14/R5/R5-DNMT1-R1.dat
- source data file/Supplementary Figure 14/R5/R5-DNMT1-R2.dat
- source data file/Supplementary Figure 14/R5/R5-DNMT1-R3.dat
- source data file/Supplementary Figure 14/R5/R5-R5-R1.dat
- source data file/Supplementary Figure 14/R5/R5-R5-R2.dat
- source data file/Supplementary Figure 14/R5/R5-R5-R3.dat
- source data file/Supplementary Figure 15/
- source data file/Supplementary Figure 15/NumberIons/
- source data file/Supplementary Figure 15/NumberIons/Ce10-DNMT1-R1.dat
- source data file/Supplementary Figure 15/NumberIons/Ce10-DNMT1-R2.dat
- source data file/Supplementary Figure 15/NumberIons/Ce10-DNMT1-R3.dat
- source data file/Supplementary Figure 15/NumberIons/Ce49-DNMT1-R1.dat
- source data file/Supplementary Figure 15/NumberIons/Ce49-DNMT1-R2.dat
- source data file/Supplementary Figure 15/NumberIons/Ce49-DNMT1-R3.dat
- source data file/Supplementary Figure 15/NumberIons/R5-DNMT1-R1.dat
- source data file/Supplementary Figure 15/NumberIons/R5-DNMT1-R2.dat
- source data file/Supplementary Figure 15/NumberIons/R5-DNMT1-R3.dat
- source data file/Supplementary Figure 15/NumberWater/
- source data file/Supplementary Figure 15/NumberWater/Ce10-DNMT1-R1.dat
- source data file/Supplementary Figure 15/NumberWater/Ce10-DNMT1-R2.dat
- source data file/Supplementary Figure 15/NumberWater/Ce10-DNMT1-R3.dat
- source data file/Supplementary Figure 15/NumberWater/Ce49-DNMT1-R1.dat
- source data file/Supplementary Figure 15/NumberWater/Ce49-DNMT1-R2.dat
- source data file/Supplementary Figure 15/NumberWater/Ce49-DNMT1-R3.dat
- source data file/Supplementary Figure 15/NumberWater/R5-DNMT1-R1.dat
- source data file/Supplementary Figure 15/NumberWater/R5-DNMT1-R2.dat
- source data file/Supplementary Figure 15/NumberWater/R5-DNMT1-R3.dat
- source data file/Supplementary Figure 1a.xlsx
- source data file/Supplementary Figure 1b.xlsx
- source data file/Supplementary Figure 20.xlsx
- source data file/Supplementary Figure 4.xlsx
- source data file/Supplementary Figure 5.xlsx
- source data file/Supplementary Figure 9.xlsx
- source data file/Supplementary Figure16/
- source data file/Supplementary Figure16/HB-Ce10-DNMT1-R1.dat
- source data file/Supplementary Figure16/HB-Ce10-DNMT1-R2.dat
- source data file/Supplementary Figure16/HB-Ce10-DNMT1-R3.dat
- source data file/Supplementary Figure16/HB-Ce49-DNMT1-R1.dat
- source data file/Supplementary Figure16/HB-Ce49-DNMT1-R2.dat
- source data file/Supplementary Figure16/HB-Ce49-DNMT1-R3.dat
- source data file/Supplementary Figure16/HB-R5-DNMT1-R1.dat
- source data file/Supplementary Figure16/HB-R5-DNMT1-R2.dat
- source data file/Supplementary Figure16/HB-R5-DNMT1-R3.dat
