# Supplementary material for: Targeted systematic evolution of an RNA platform neutralizing DNMT1 function and controlling DNA methylation
Source: Nat Commun. 2023 Jan 6;14:99. doi: 10.1038/s41467-022-35222-4 (PMC9823104; doi:10.1038/s41467-022-35222-4)
Supplement: Supplementary file 6 — Source Data [file 41467_2022_35222_MOESM6_ESM.zip › source data file/Figure 2a.xlsx]

## Sheet: Foglio1
Figure 2a
	-				DNMT1
	value 1	value 2	value 3		value 1	value 2	value 3
R5-L	0.0822	0.096	0.0906		0.4889	0.5221	0.5452
Ce-9	0.0683	0.0731	0.0726		0.596	0.5951	0.5761
Ce-10	0.0992	0.0762	0.0841		0.8576	0.8412	0.8612
Ce-49	0.0727	0.0855	0.0941		0.2247	0.353	0.3259
Ab	0.047	0.0633	0.0582		1.3719	1.4829	1.356
