# Supplementary material for: Targeted systematic evolution of an RNA platform neutralizing DNMT1 function and controlling DNA methylation
Source: Nat Commun. 2023 Jan 6;14:99. doi: 10.1038/s41467-022-35222-4 (PMC9823104; doi:10.1038/s41467-022-35222-4)
Supplement: Supplementary file 6 — Source Data [file 41467_2022_35222_MOESM6_ESM.zip › source data file/Figure 2b.xlsx]

## Sheet: Foglio1
Figure 2b
	-				DNMT1
	value 1	value 2	value 3		value 1	value 2	value 3
DNMT1 bait	0.0558	0.0657	0.0551		0.186	0.1819	0.2091
Ce-9 sh	0.0582	0.0736	0.0612		0.1697	0.1918	0.1892
Ce-10-1 sh	0.0718	0.0608	0.0552		0.1839	0.1714	0.1735
Ce-10-2 sh	0.0734	0.0654	0.0714		0.1737	0.184	0.2511
Ce- 49 sh	0.0617	0.0639	0.0697		0.2189	0.2558	0.1573
Ab	0.0429	0.0483			1.1403	0.9128
