# Supplementary material for: Targeted systematic evolution of an RNA platform neutralizing DNMT1 function and controlling DNA methylation
Source: Nat Commun. 2023 Jan 6;14:99. doi: 10.1038/s41467-022-35222-4 (PMC9823104; doi:10.1038/s41467-022-35222-4)
Supplement: Supplementary file 6 — Source Data [file 41467_2022_35222_MOESM6_ESM.zip › source data file/Figure 2d.xlsx]

## Sheet: Foglio1
Figure 2d
		DNMT1 bait		Ce-9 sh		Ce-49 sh		Ce-10-1 sh		Ce-10-2 sh
		value 1	value 2	value 1	value 2	value 1	value 2	value 1	value 2	value 1	value 2
Time	0	1	1	1	1	1	1	1	1	1	1
	2	1.06276	0.803274	1.54047	1.03409	1.32094	1.31144	1.42986	1.11994	0.828078	0.988978
	4	1.2651	1.0674	1.18923	1.08063	1.38768	0.927813	0.940445	1.12055	0.963669	0.992077
	6	1.47136	0.836136	1.09448	0.944345	1.83618	0.823893	1.06806	1.02561	0.728646	1.13532
	24	1.1054	0.962611	1.2448	0.878135	1.34882	0.839197	1.07758	1.01497	0.728732	0.806185
	48	1.10035	0.709924	0.808803	0.613525	0.998731	0.699875	1.05465	0.895426	0.65891	0.763059
	72	1.16589	0.563527	0.56513	0.73246	1.10918	0.623423	0.833851	0.80607	0.320721	0.535169
	96	1.14295	0.426892	0.987367	0.425489	0.789528	0.562817	0.872443	0.663903	0.299136	0.446236
	168	0.418934	0.104002	0.173505	0.133204	0.281514	0.15919	0.107429	0.157994	0.057561	0.093287
