# Supplementary material for: Targeted systematic evolution of an RNA platform neutralizing DNMT1 function and controlling DNA methylation
Source: Nat Commun. 2023 Jan 6;14:99. doi: 10.1038/s41467-022-35222-4 (PMC9823104; doi:10.1038/s41467-022-35222-4)
Supplement: Supplementary file 6 — Source Data [file 41467_2022_35222_MOESM6_ESM.zip › source data file/Figure 3a-b-c.xlsx]

## Sheet: a) Ce49 sh
Figure 3a	Ce49 sh versus DNMT1
						Data Fitting using Graph Pad
	Conc. nM	RU value	Error value			One site binding (hyperbola)
	0	0				Best-fit values
	1	0.174358	0.017			Bmax	1.335
	10	0.266683	0.026			Kd	79.16
	50	0.429017	0.042			Std. Error
	100	0.765791	0.07			Bmax	0.1079
	500	1.19251	0.1			Kd	23.69
	750	1.17736	0.1			95% Confidence Intervals
						Bmax	1.058 to 1.612
						Kd	18.26 to 140.1
						Goodness of Fit
						Degrees of Freedom	5
						R²	0.9646
						Absolute Sum of Squares	0.04919
						Sy.x	0.09919
						Constraints
						Bmax	Bmax > 0.0
						Kd	Kd > 0.0
						Number of points
						Analyzed	7

## Sheet: b) Ce102SH
Figure 3b	Ce102s versus DNMT1
						Data Fitting using Graph Pad
	Conc. nM	RU value	Error Value			One site binding (hyperbola)
	0	0	0			Best-fit values
	10	0.496546	0.05			Bmax	1.799
	50	0.734227	0.07			Kd	66.45
	100	1.07003	0.1			Std. Error
	250	1.28584	0.12			Bmax	0.1618
	500	1.49158	0.15			Kd	24
	750	1.84962	0.1			95% Confidence Intervals
						Bmax	1.383 to 2.215
						Kd	4.753 to 128.2
						Goodness of Fit
						Degrees of Freedom	5
						R²	0.9426
						Absolute Sum of Squares	0.1363
						Sy.x	0.1651
						Constraints
						Bmax	Bmax > 0.0
						Kd	Kd > 0.0
						Number of points
						Analyzed	7

## Sheet: c) R5 BAIT
Figure 3c	R5F BAIT versus DNMT1
						Data Fitting using Graph Pad
	Conc. uM	RU (nm)	Error			One site binding (hyperbola)
	0	0	0			Best-fit values
	0.1	0.0872508	0.008			Bmax	= 0.2500
	0.5	0.103503	0.011			Kd	0.601
	0.75	0.127877	0.012			Std. Error
	1	0.157309	0.015			Kd	0.1233
	2	0.184335	0.018			95% Confidence Intervals
						Kd	0.2841 to 0.9180
						Goodness of Fit
						Degrees of Freedom	5
						R²	0.9017
						Absolute Sum of Squares	0.002945
						Sy.x	0.02427
						Constraints
						Bmax	Bmax = 0.2500
						Kd	Kd > 0.0
						Number of points
						Analyzed	6
