# Supplementary material for: Targeted systematic evolution of an RNA platform neutralizing DNMT1 function and controlling DNA methylation
Source: Nat Commun. 2023 Jan 6;14:99. doi: 10.1038/s41467-022-35222-4 (PMC9823104; doi:10.1038/s41467-022-35222-4)
Supplement: Supplementary file 6 — Source Data [file 41467_2022_35222_MOESM6_ESM.zip › source data file/Figure 3d + Supplementary Figure 6.xlsx]

## Sheet: Figura 3d_MST-FRACTION BOUND
Figure 3d
	Ce49 sh versus DNMT-1 MST-FRACTION BOUND
	conc.	exp8	exp9	exp10
	3.5e-11	0.0424416	1.95287	-0.108665
	7e-11	0.0825001	0.232616	0.244626
	1.5e-10	0.0469968	0.0514089	0.0410041
	3e-10	-0.0478905	-0.0120973	1.89598
	6e-10	-0.086864	0.0206502	-0.106826
	1.2e-09	-0.0974247	0.16652	0.206898
	2.5e-09	-0.201681	0.281369	0.0414098
	5e-09	0.0405283	0.0479472	-0.0228151
	1e-08	-0.059178	0.203231	0.13346
	2.1e-08	0.236271	0.267691	0.250996
	4.2e-08	0.296448	0.284359	0.479624
	8.5e-08	0.457061	0.307612	0.457241
	1.7e-07	0.39391	0.581446	0.620796
	3.5e-07	0.524752	0.827567	0.849528
	7e-07	1.18534	0.610844	0.796733
	1.5e-06	0.762355	0.853123	0.990552
* values in blues has been excluded from analysis

## Sheet: Figura SM 6c_MST-DELTA F
Supplementary Figure 6c
Ce49 versus DNMT-1 MST-DELTA F
conc.	exp8	exp9	exp10
3.5e-11	0.458051	27.3402	-1.30398
7e-11	0.862416	3.25662	2.93551
1.5e-10	0.504033	0.719725	0.492049
3e-10	-0.453794	-0.169361	22.7518
6e-10	-0.847206	0.289103	-1.28191
1.2e-09	1.01307	2.33128	2.48277
2.5e-09	-2.00621	3.93916	0.496917
5e-09	0.438738	0.67126	-0.273782
1e-08	-0.567734	2.84524	1.60152
2.1e-08	2.41464	3.74768	3.01195
4.2e-08	3.02209	3.98103	5.75549
8.5e-08	4.64337	4.30657	5.48689
1.7e-07	4.0059	8.14025	7.44955
3.5e-07	5.32666	11.5859	10.1943
7e-07	11.9949	8.55182	9.56079
1.5e-06	7.72512	11.9437	11.8866
* values in blues has been excluded from analysis

## Sheet: FITTING KD
NanoTemper Technologies	NanoTemper Technologies
MO.Affinity Analysis v2.2.7	MO.Affinity Analysis v2.2.7
Origin of exported data	Origin of exported data
Project Title:
Comment:
Project File Path:	C:\Users\annamaria\OneDrive\Desktop\capodanno\file moc\ce49.nta
Analysis-Set Name:	Analysis-Set #1
Exported from:	Compare Results (Grid)
Exported on:	2021-12-16 10:14:23
Analysis Settings	Analysis Settings
Type of Analysis:	MST
Evaluation strategy:	Manual
Cold Region Start:	-1
Cold Region End:	0
Hot Region Start:	19
Hot Region End:	20
Name	Target Name	Ligand Name	Kd	Kd Confidence	Response Amplitude	TargetConc	Unbound	Bound	n	Std. Error of Regression	Reduced χ²	Signal to Noise	Comments	Target concentration	Ligand concentration	Excitation Power	MST Power	Temperature	Image
Experiment 8 OK (#08)	DNMT	Ce49	1.7399e-07	4.33779e-08	14	5e-08	864	878	1	1.52822		9.60542		50nM	1.5e-06	50	Medium	25.01	ce49_s7N fix_d83dcf56-955f-4ec9-ad9c-0c7d0e127e16.png
Experiment 9 OK (#09)	DNMT	Ce49	1.20326e-07	3.97524e-08	14	5e-08	860	874	1	1.95401		7.75008		50nM	1.5e-06	50	Medium	25.01	ce49_s7N fix_298fa875-0981-4a3c-aee4-174e563aef7e.png
Experiment 10 ok (#10)	DNMT	Ce49	6.48576e-08	1.93917e-08	12	5e-08	857	869	1	1.37952		8.80223		50nM	1.5e-06	50	Medium	25.01	ce49_s7N fix_47263d9e-2d1e-49d7-a581-5524df6c795b.png
												8.719
		medium	119nM	34nM
