# Supplementary material for: Targeted systematic evolution of an RNA platform neutralizing DNMT1 function and controlling DNA methylation
Source: Nat Commun. 2023 Jan 6;14:99. doi: 10.1038/s41467-022-35222-4 (PMC9823104; doi:10.1038/s41467-022-35222-4)
Supplement: Supplementary file 6 — Source Data [file 41467_2022_35222_MOESM6_ESM.zip › source data file/Figure 3e + Supplementary Figure7.xlsx]

## Sheet: Figura 3E_MST-FRACTION BOUND
Figure 3e
	Ce10.2 sh versus DNMT-1 MST-FRACTION BOUND
	conc.	ex22	exp23	exp24
	3.5e-11	2.40078	0.02	0.03
	7e-11	0.374622	0.064012	0.0505197
	1.5e-10	-0.0201388	0.0395099	0.226886
	3e-10	-0.0119584	0.380653	0.641923
	6e-10	-0.0923867	0.0449826	0.200032
	1.2e-09	0.0510483	0.139388	0.0234085
	2.5e-09	0.167454	0.0936924	0.00426113
	5e-09	0.079891	-1.28354	0.067038
	1e-08	0.013758	-0.112873	0.245747
	2.1e-08	0.239526	-0.00831681	0.115846
	4.2e-08	0.0755734	0.149151	0.254346
	8.5e-08	-0.0109901	-0.0397948	0.225963
	1.7e-07	0.142486	0.186139	0.385634
	3.5e-07	0.370829	0.34222	0.699264
	7e-07	0.670668	0.594719	0.807416
	1.5e-06	0.738832	0.486723	0.455491
* values in blues has been excluded from analysis

## Sheet: Figura SM 7c_MST-DELTA F
Supplementary Figure 7c
Ce10.2 sh versus DNMT-1 MST-DELTA FORM
			DELTA F
	conc.	exp22	exp23	exp24
	3.5e-11	-5.95184	-1.04802	-1.5
	7e-11	-4.49546	-1.0882	-1.8
	1.5e-10	0.241666	-0.671668	-4.08395
	3e-10	0.1435	-6.4711	-11.5546
	6e-10	1.10864	-0.764705	-3.60057
	1.2e-09	-0.61258	-2.36959	-0.421353
	2.5e-09	-2.00945	-1.59277	0.0767002
	5e-09	0.958692	-5.95184	1.20668
	1e-08	-0.165096	1.91884	-4.42345
	2.1e-08	-2.87431	0.141386	-2.08523
	4.2e-08	-0.906881	-2.53557	-4.57823
	8.5e-08	0.131881	0.676511	-4.06733
	1.7e-07	-1.70983	-3.16436	-6.94142
	3.5e-07	-4.44995	-5.81775	-12.5867
	7e-07	-8.04802	-10.1102	-14.5335
	1.5e-06	-8.86598	-8.2743	-8.19884
* values in blues has been excluded from analysis

## Sheet: FITTING KD
NanoTemper Technologies	NanoTemper Technologies
MO.Affinity Analysis v2.2.7	MO.Affinity Analysis v2.2.7
Origin of exported data	Origin of exported data
Project Title:
Comment:
Project File Path:	C:\Users\annamaria\OneDrive\Desktop\capodanno\file moc\cesh2.nta
Analysis-Set Name:	Analysis-Set #1
Exported from:	Compare Results (Grid)
Exported on:	2021-12-17 10:19:22
Analysis Settings	Analysis Settings
Type of Analysis:	MST
Evaluation strategy:	Manual
Cold Region Start:	-1
Cold Region End:	0
Hot Region Start:	14
Hot Region End:	15
Name	Target Name	Ligand Name	Kd	Kd Confidence	Response Amplitude	TargetConc	Unbound	Bound	n	Std. Error of Regression	Reduced χ²	Signal to Noise	Comments	Target concentration	Ligand concentration	Excitation Power	MST Power	Temperature	Image
Experiment 24 (#24)	MyTarget	MyLigand	1.16978e-07	3.47217e-08	18	5e-08	903	885	1	2.17602		9.06533		50nM	5e-07	50	Medium	25.01	cesh2_SN_3950a0ce-e8cd-45e5-8a77-f62e08d0e2d2.png
Experiment 22 (#22)	MyTarget	MyLigand	8.61255e-08	3.97863e-08	12	5e-08	898	886	1	1.6634		7.46832		50nM	2.5e-07	50	Medium	25.01	cesh2_SN_e541908c-ac31-47d5-acf1-98b107fb70b3.png
Experiment 23 (#23)	MyTarget	MyLigand	1.17825e-07	5.25906e-08	17	5e-08	899	882	1	2.84524		6.52186		50nM	2.5e-07	50	Medium	25.01	cesh2_SN_6dcc3c7c-f2e5-4cd5-8a4b-71ce01ec3887.png
		medium	106nM	42nM								7.685
