# Supplementary material for: Targeted systematic evolution of an RNA platform neutralizing DNMT1 function and controlling DNA methylation
Source: Nat Commun. 2023 Jan 6;14:99. doi: 10.1038/s41467-022-35222-4 (PMC9823104; doi:10.1038/s41467-022-35222-4)
Supplement: Supplementary file 6 — Source Data [file 41467_2022_35222_MOESM6_ESM.zip › source data file/Figure 3f + Supplementary Figure 8.xlsx]

## Sheet: Figura 3f_MST-FRACTION BOUND
Figure 3f
	R5F versus DNMT-1 MST-FRACTION BOUND
	Conc	Exp 5	Exp4
	3.5e-11	-0.0565885	-0.0315414
	7e-11	-0.076374	-0.0621111
	1.5e-10	0.0127275	0.0243608
	3e-10	0.0958024	0.0869688
	6e-10	0.0574075	0.14743
	1.2e-09	0.125687	0.125111
	2.5e-09	0.120176	0.132802
	5e-09	-0.028109	0.0459042
	1e-08	0.0538379	0.285808
	2.1e-08	0.294342	0.13352
	4.2e-08	-0.184833	0.182249
	8.5e-08	0.0756487	0.304316
	1.7e-07	0.123352	0.231439
	3.5e-07	0.607335	0.487931
	7e-07	0.733594	0.777273
	1.5e-06	0.960492	0.803048

## Sheet: Figura SM 8c_MST-DELTA F
Supplementary Figure 8c
	R5F versus DNMT-1 MST-DELTA F
	Conc	Exp5	Exp4
	3.5e-11	-0.731208	-0.679061
	7e-11	-0.316664	-0.16488
	1.5e-10	-0.654121	-1.5273
	3e-10	-1.04531	-1.49628
	6e-10	-0.421145	-0.88889
	1.2e-09	-1.87666	-1.50824
	2.5e-09	-0.688564	-0.337308
	5e-09	-2.49202	-3.44212
	1e-08	-4.28713	-0.646055
	2.1e-08	-2.0028	-3.53211
	4.2e-08	-2.73373	2.21799
	8.5e-08	-4.56473	-0.907784
	1.7e-07	-3.47158	-1.48023
	3.5e-07	-7.31897	-8.58802
	7e-07	-10.7591	-8.80312
	1.5e-06	-12.0457	-10.5259

## Sheet: FITTING KD
NanoTemper Technologies	NanoTemper Technologies
MO.Affinity Analysis v2.2.7	MO.Affinity Analysis v2.2.7
Origin of exported data	Origin of exported data
Project Title:
Comment:
Project File Path:	C:\Users\user1\Desktop\MST-AS\09122022.nta
Analysis-Set Name:	analisi
Exported from:	Compare Results (Grid)
Exported on:	2022-09-15 12:08:32
Analysis Settings	Analysis Settings
Type of Analysis:	MST
Evaluation strategy:	Manual
Cold Region Start:	-1
Cold Region End:	0
Hot Region Start:	19
Hot Region End:	20
Name	Target Name	Ligand Name	Kd	Kd Confidence	Response Amplitude	TargetConc	Unbound	Bound	n	Std. Error of Regression	Reduced χ²	Signal to Noise	Comments	Target concentration	Ligand concentration	Excitation Power	MST Power	Temperature	Image
Experiment 5 (#05)	MyTarget	MyLigand	4.40944e-07	1.40852e-07	13	5e-08	825	812	1	2.08618		6.74988		50nM	1.5e-06	50	High	25.01	09122022_CompareResultsGridAndCharts_bdf7d01d-1339-4a4b-993a-bcc369a9dfce.png
Experiment 4 (#04)	MyTarget	MyLigand	4.50451e-07	1.51779e-07	17	5e-08	827	810	1	2.77953		6.40334		50nM	1.5e-06	50	High	25.01	09122022_CompareResultsGridAndCharts_928309c4-d3c1-41ec-a4cc-f8b522745320.png
		medium	440nM	140
