# Supplementary material for: Targeted systematic evolution of an RNA platform neutralizing DNMT1 function and controlling DNA methylation
Source: Nat Commun. 2023 Jan 6;14:99. doi: 10.1038/s41467-022-35222-4 (PMC9823104; doi:10.1038/s41467-022-35222-4)
Supplement: Supplementary file 6 — Source Data [file 41467_2022_35222_MOESM6_ESM.zip › source data file/Figure 4a-b-c.xlsx]

## Sheet: a) ce49 versus DNMT3A
Figure 4a left	Ce49 versus DNMT3A
Time	1nM	10nM	100nM	500nM	1000nM
0	0	0	0	0	0
0.2	0.00055068	0.00122334	-0.00303387	-0.00195651	-0.00118948
0.4	0.00059802	0.00200144	-0.00177269	-0.00494236	-0.0041833
0.6	0.00148347	0.00166598	-0.00174798	-0.00604583	-0.00466283
0.8	0.000682324	0.00174638	-0.00206608	-0.00633304	-0.00510781
1	0.000826227	0.00121355	-0.00196881	-0.00660116	-0.00585311
1.2	0.000865238	0.00121839	-0.00190223	-0.00658903	-0.00552686
1.4	0.000616043	0.00088168	-0.00382935	-0.00614074	-0.00410228
1.6	-0.000742244	0.00081875	-0.00338992	-0.00659207	-0.00521509
1.8	-0.000451638	0.00035652	-0.00425904	-0.00641306	-0.00453066
2	-0.000323422	0.0002627	-0.00483112	-0.00621808	-0.00447984
2.2	-0.000487832	-0.00084064	-0.00405843	-0.00625307	-0.00605975
2.4	0.00060971	-0.00170436	-0.00341043	-0.00588949	-0.00619285
2.6	0.00125585	-0.00118381	-0.00317547	-0.00562628	-0.00595278
2.8	0.00260187	-0.00139267	-0.00198218	-0.0065536	-0.00681806
3	0.00311512	-0.00065942	-0.0029674	-0.00672182	-0.00670409
3.2	0.00396487	-0.00129809	-0.00447783	-0.00665488	-0.00496086
3.4	0.0020296	-8.785e-05	-0.00389701	-0.0077184	-0.00659908
3.6	0.00281946	-0.0002471	-0.00497696	-0.0071314	-0.00601592
3.8	0.00329476	-0.00041417	-0.00609933	-0.00724049	-0.006613
4	0.00309141	-0.00052829	-0.00517272	-0.00840376	-0.00664321
4.2	0.00170184	0.00021458	-0.00413347	-0.0092365	-0.00815414
4.4	0.00368048	0.00026378	-0.00532546	-0.00909239	-0.00757689
4.6	0.00385277	0.00011891	-0.00507105	-0.00937523	-0.00684085
4.8	0.00220726	0.00062496	-0.00584273	-0.00939509	-0.00625757
5	0.00294324	0.0001175	-0.00647309	-0.00941708	-0.00696507
5.2	0.00371254	0.00013912	-0.00660175	-0.00945462	-0.00696942
5.4	0.00374122	-0.00050137	-0.00722033	-0.00878789	-0.00622536
5.6	0.00266491	-0.00051968	-0.00885035	-0.00874112	-0.00705171
5.8	0.00376055	-0.00130849	-0.00626701	-0.00870083	-0.00710037
6	0.0019638	-0.00161359	-0.00574264	-0.00846423	-0.00665663
6.2	0.00195046	-0.00165556	-0.00721095	-0.00798821	-0.00674511
6.4	0.00167924	-0.00188163	-0.00502887	-0.00731891	-0.00726913
6.6	0.00319981	-0.00272359	-0.00510722	-0.00844607	-0.00804869
6.8	0.00156724	-0.00256972	-0.00669772	-0.00801814	-0.00796374
7	0.00145735	-0.00194911	-0.00667776	-0.00703451	-0.0079144
7.2	0.00242534	-0.0039145	-0.00609314	-0.00805266	-0.00776978
7.4	0.00089414	-0.00393389	-0.00758177	-0.00923	-0.00726893
7.6	7.091e-05	-0.00436224	-0.00603709	-0.00914529	-0.00783809
7.8	-0.00077257	-0.00353451	-0.00675026	-0.0079943	-0.00774022
8	-4.143e-05	-0.00470086	-0.00730443	-0.00809534	-0.0077149
8.2	-0.0005943	-0.00180505	-0.00696623	-0.00794577	-0.00689119
8.4	-0.00070616	-0.00264878	-0.00771421	-0.0073141	-0.00752157
8.6	-0.00095345	-0.0019423	-0.00981081	-0.00682805	-0.00683756
8.8	0.00066277	-0.00243268	-0.0104105	-0.00845284	-0.00738517
9	0.0011153	-0.00211061	-0.00991285	-0.00932106	-0.00801104
9.2	0.00024776	-0.00365221	-0.0103353	-0.00835076	-0.00863733
9.4	0.00231473	-0.0018421	-0.00927962	-0.0102111	-0.00934278
9.6	0.00284735	-0.00139538	-0.00798419	-0.0102816	-0.00916802
9.8	0.00349269	-0.00168425	-0.00834463	-0.0102993	-0.00966424
10	0.00400554	-0.00183466	-0.00900121	-0.0107757	-0.00933363
10.2	0.00469253	-0.00166021	-0.00891419	-0.00973338	-0.00834152
10.4	0.00262618	-0.00353354	-0.0104833	-0.00971024	-0.00844133
10.6	0.00225237	-0.00478312	-0.0115142	-0.00978123	-0.00894673
10.8	0.00168792	-0.00425726	-0.0114057	-0.0093349	-0.00780471
11	0.00099599	-0.0048918	-0.0111789	-0.00866801	-0.00762615
11.2	0.00131841	-0.00472595	-0.0116376	-0.0101514	-0.00841122
11.4	0.00291676	-0.00466289	-0.0101491	-0.00908639	-0.00786064
11.6	0.00273401	-0.00377998	-0.00933482	-0.00890383	-0.00701734
11.8	0.00327653	-0.00379407	-0.00885132	-0.00875893	-0.00744356
12	0.00373902	-0.00331407	-0.00941972	-0.00881165	-0.00685142
12.2	0.00169382	-0.00312565	-0.00992467	-0.00921634	-0.00670071
12.4	0.00146949	-0.00294188	-0.0107271	-0.00921082	-0.00707386
12.6	0.0014713	-0.00259221	-0.0109724	-0.00951935	-0.00667812
12.8	0.00211457	-0.00309357	-0.0101056	-0.0107457	-0.00876449
13	0.00127149	-0.00098866	-0.0101182	-0.0104135	-0.0102701
13.2	0.00271786	-0.00138257	-0.00952301	-0.00982834	-0.011403
13.4	0.00189536	-0.00012922	-0.00975159	-0.0094417	-0.0109281
13.6	0.00244919	-0.00128209	-0.009448	-0.00884145	-0.0108574
13.8	0.00103393	-0.00079148	-0.00944067	-0.00771122	-0.00887714
14	0.00152639	-0.00298635	-0.00955394	-0.00866349	-0.00726331
14.2	0.00159596	-0.00350333	-0.00995668	-0.00872405	-0.00700979
14.4	0.00241644	-0.00447587	-0.00958372	-0.00968241	-0.00739329
14.6	0.00100558	-0.00328383	-0.00923352	-0.00983416	-0.00794321
14.8	0.00238959	-0.00387237	-0.0100454	-0.0108561	-0.0085793
15	0.00209063	-0.00309799	-0.00930769	-0.00995918	-0.00980786
15.2	0.00177275	-0.00172802	-0.00990743	-0.0104859	-0.00985192
15.4	0.00122614	-0.00120747	-0.00933324	-0.0104061	-0.0100319
15.6	0.00288744	-0.00248783	-0.00968713	-0.0106052	-0.0102017
15.8	0.00190281	-0.0022328	-0.00987772	-0.0112163	-0.00973107
16	0.00170937	-0.00445156	-0.00952432	-0.0108229	-0.00898959
16.2	0.00095352	-0.00376128	-0.0086921	-0.01166	-0.00929283
16.4	0.00082637	-0.00469611	-0.00983741	-0.0108425	-0.00871041
16.6	-0.00092253	-0.00421019	-0.00955421	-0.012098	-0.00824111
16.8	-0.00204015	-0.00434537	-0.00983375	-0.0107792	-0.00837031
17	-0.00044633	-0.00241648	-0.0104164	-0.0116744	-0.00850844
17.2	-0.00058885	-0.00427153	-0.0108782	-0.0108624	-0.0079128
17.4	-0.00126405	-0.00452784	-0.00966003	-0.0113095	-0.00753821
17.6	0.00115735	-0.00600601	-0.0110985	-0.011132	-0.00812405
17.8	0.0014452	-0.00481652	-0.0115668	-0.0112984	-0.00833398
18	-0.00085652	-0.00532838	-0.0119194	-0.0118005	-0.00894303
18.2	0.00026629	-0.00504287	-0.0125158	-0.0116168	-0.00827332
18.4	0.00135174	-0.00543615	-0.0139024	-0.0112844	-0.00871806
18.6	-0.00026533	-0.00355659	-0.0137591	-0.0101612	-0.00909873
18.8	0.00091221	-0.00506392	-0.0126927	-0.0110661	-0.00871313
19	0.00131673	-0.00580927	-0.0121495	-0.0105941	-0.00877695
19.2	0.00177421	-0.00473109	-0.0122154	-0.0113428	-0.00948943
19.4	0.00163957	-0.00489218	-0.0115807	-0.0115111	-0.00944056
19.6	0.00194031	-0.00448103	-0.0103479	-0.0125324	-0.00970967
19.8	0.0018373	-0.00358809	-0.0100466	-0.0111566	-0.00932684
20	0.00218603	-0.00231881	-0.0103399	-0.0110467	-0.00900016
20.2	0.00144208	-0.00437664	-0.00917346	-0.011599	-0.00945159
20.4	0.0014238	-0.00367779	-0.0100097	-0.0118309	-0.00909834
20.6	0.00101881	-0.00386169	-0.0112896	-0.0115895	-0.00856408
20.8	0.00014135	-0.00408229	-0.0114467	-0.0128505	-0.00950367
21	0.00046517	-0.00486885	-0.0120064	-0.0131423	-0.00987057
21.2	0.00104984	-0.00371258	-0.0127922	-0.0112021	-0.00810016
21.4	0.00179598	-0.0036696	-0.0127323	-0.0105574	-0.00781159
21.6	0.00096482	-0.00513318	-0.0127819	-0.00995721	-0.00752622
21.8	0.00062223	-0.0058489	-0.0133868	-0.0090566	-0.00690039
22	0.00018526	-0.00506486	-0.0135916	-0.00871396	-0.00681037
22.2	0.00023759	-0.00483817	-0.0128664	-0.00904018	-0.00754581
22.4	0.00028486	-0.00456093	-0.0121364	-0.0099185	-0.00827783
22.6	0.00088259	-0.00430372	-0.0125856	-0.00960167	-0.00917233
22.8	0.00134203	-0.00488883	-0.0120051	-0.00906288	-0.00891856
23	0.00132976	-0.0061988	-0.012418	-0.0098785	-0.00842373
23.2	0.00070245	-0.00759576	-0.0136693	-0.0107093	-0.00891473
23.4	8.408e-05	-0.0086637	-0.014218	-0.0104179	-0.0100404
23.6	6.116e-05	-0.00826188	-0.0130836	-0.0101482	-0.00881185
23.8	0.00025894	-0.00744925	-0.0135608	-0.0114805	-0.0096914
24	0.00035256	-0.00756117	-0.0129042	-0.0114441	-0.0098656
24.2	0.00078503	-0.0064218	-0.0138149	-0.0104879	-0.00935892
24.4	0.00118802	-0.00695742	-0.0140376	-0.0101901	-0.00845925
24.6	0.00126808	-0.00663312	-0.0140977	-0.0112833	-0.00913124
24.8	0.00139225	-0.00766327	-0.0147119	-0.0112506	-0.00895042
25	0.00118313	-0.00687704	-0.0142462	-0.0111192	-0.00928481
25.2	0.00092233	-0.00725476	-0.0128848	-0.0120602	-0.0101105
25.4	0.0004098	-0.00503927	-0.0120751	-0.012893	-0.0108067
25.6	0.00095485	-0.00556077	-0.0127789	-0.0124624	-0.0111749
25.8	-2.187e-05	-0.00545874	-0.0119004	-0.0121628	-0.0109538
26	-0.00115185	-0.00488864	-0.0126336	-0.0113314	-0.0102193
26.2	-0.00184473	-0.00640663	-0.0122289	-0.0112168	-0.0100823
26.4	-0.00218909	-0.0075821	-0.0133809	-0.0106389	-0.0108922
26.6	-0.00235054	-0.00860391	-0.0128975	-0.0107289	-0.0110401
26.8	-0.00167158	-0.00777508	-0.0132288	-0.0112969	-0.0123514
27	-0.0007756	-0.0096515	-0.012821	-0.0112628	-0.0122093
27.2	-0.00119146	-0.00716138	-0.0135001	-0.0118774	-0.0126915
27.4	-0.0008515	-0.00773728	-0.0132383	-0.0123979	-0.0111271
27.6	-0.00098453	-0.00703844	-0.0142326	-0.0132585	-0.0112733
27.8	-0.0009849	-0.00736408	-0.014412	-0.0130876	-0.00997941
28	2.77e-05	-0.00665722	-0.0153098	-0.0139917	-0.0114908
28.2	-0.000311	-0.00699697	-0.0155222	-0.0140192	-0.0106246
28.4	0.0014184	-0.00706885	-0.0144589	-0.0133178	-0.0101664
28.6	0.0003428	-0.00798468	-0.0135929	-0.0127978	-0.00928081
28.8	0.0012408	-0.00802509	-0.0141852	-0.0125197	-0.0107514
29	-0.0004891	-0.00688602	-0.0139078	-0.0112805	-0.00927733
29.2	-5.49e-05	-0.00794649	-0.0130734	-0.0111137	-0.00958804
29.4	-0.0009229	-0.0078672	-0.0140575	-0.0113664	-0.0105099
29.6	-0.0012638	-0.00737697	-0.0139391	-0.0113869	-0.0114936
29.8	-0.00183628	-0.00782742	-0.0138501	-0.0111886	-0.00957838
30	-0.0113593	0.0048406	-0.0173996	-0.0850165	-0.056364
30.2	-0.0123686	0.0016168	-0.028254	-0.0905726	-0.0943023
30.4	-0.0136551	0.0008163	-0.0288246	-0.081589	-0.113692
30.6	-0.0142924	-0.0109878	-0.0299951	-0.0922042	-0.127235
30.8	-0.0149027	-0.0012862	-0.032803	-0.0918354	-0.096244
31	-0.0147439	-0.0052579	-0.034477	-0.0934735	-0.106207
31.2	-0.0133395	-0.0082831	-0.0336429	-0.09367	-0.105817
31.4	-0.0121652	-0.0091096	-0.0332767	-0.0957635	-0.104978
31.6	-0.0123908	-0.0081868	-0.0338431	-0.0965708	-0.104938
31.8	-0.0121993	-0.0088051	-0.0336644	-0.0970167	-0.112754
32	-0.0132725	-0.0084993	-0.0339728	-0.0971867	-0.118336
32.2	-0.0140172	-0.0077935	-0.0350454	-0.09891	-0.119623
32.4	-0.0148456	-0.0075668	-0.0364588	-0.101018	-0.120447
32.6	-0.0135719	-0.0070083	-0.0361779	-0.100784	-0.119044
32.8	-0.0122365	-0.0080086	-0.0355866	-0.100993	-0.120025
33	-0.0100243	-0.0084136	-0.0356223	-0.0995813	-0.120267
33.2	-0.0103133	-0.0075045	-0.0357193	-0.0998651	-0.120452
33.4	-0.0099042	-0.0081677	-0.0356269	-0.098848	-0.118859
33.6	-0.0092685	-0.0081967	-0.0355471	-0.098972	-0.119049
33.8	-0.0097481	-0.0090241	-0.037113	-0.100938	-0.119454
34	-0.0103391	-0.0102201	-0.0386702	-0.103658	-0.12079
34.2	-0.0102158	-0.0103513	-0.0378658	-0.103082	-0.120116
34.4	-0.0102211	-0.0109498	-0.0379661	-0.102562	-0.120263
34.6	-0.010981	-0.0121926	-0.0380826	-0.102953	-0.121347
34.8	-0.0114924	-0.0112784	-0.036476	-0.102222	-0.120086
35	-0.0103732	-0.0107261	-0.03533	-0.100662	-0.119605
35.2	-0.0094476	-0.0108797	-0.0362441	-0.101654	-0.121608
35.4	-0.0084387	-0.0115469	-0.036328	-0.10347	-0.122946
35.6	-0.0080164	-0.0112565	-0.0374742	-0.103437	-0.12517
35.8	-0.0070852	-0.0113228	-0.0398191	-0.103735	-0.126876
36	-0.0079543	-0.0113291	-0.0405399	-0.10441	-0.125894
36.2	-0.0093591	-0.0109411	-0.0409735	-0.104915	-0.1264
36.4	-0.0099841	-0.0096268	-0.0413818	-0.103215	-0.124537
36.6	-0.0100038	-0.009299	-0.041729	-0.104772	-0.122762
36.8	-0.0100653	-0.0096662	-0.0393731	-0.104464	-0.123187
37	-0.0107073	-0.0101656	-0.0398969	-0.105312	-0.125417
37.2	-0.0077902	-0.0097502	-0.0393885	-0.103615	-0.123692
37.4	-0.0072844	-0.0084653	-0.0385229	-0.106767	-0.125212
37.6	-0.0069671	-0.0083224	-0.0372479	-0.104301	-0.124207
37.8	-0.0072573	-0.0088976	-0.0394978	-0.105732	-0.124949
38	-0.0076241	-0.0074383	-0.0382037	-0.104289	-0.121183
38.2	-0.0092974	-0.0081954	-0.0399688	-0.105235	-0.123022
38.4	-0.0092776	-0.0094131	-0.0416607	-0.102921	-0.122284
38.6	-0.0092857	-0.009579	-0.0413166	-0.104085	-0.123105
38.8	-0.0081345	-0.0098612	-0.0417099	-0.102282	-0.121873
39	-0.0071502	-0.0103489	-0.0431286	-0.103924	-0.125957
39.2	-0.006074	-0.009852	-0.0419827	-0.105189	-0.124526
39.4	-0.0060351	-0.0111881	-0.0414461	-0.10552	-0.12584
39.6	-0.0063092	-0.0109913	-0.0420286	-0.106545	-0.127474
39.8	-0.0078481	-0.0112488	-0.0409696	-0.108022	-0.126634
40	-0.0078444	-0.0108597	-0.0399703	-0.109576	-0.126678
40.2	-0.0080469	-0.0118356	-0.0397365	-0.108429	-0.1252
40.4	-0.0083794	-0.0119772	-0.0399643	-0.109537	-0.125551
40.6	-0.0066618	-0.0115426	-0.0395466	-0.109738	-0.124391
40.8	-0.0046936	-0.010659	-0.039423	-0.108371	-0.124864
41	-0.0048692	-0.0116793	-0.0392975	-0.105976	-0.122727
41.2	-0.004847	-0.0111136	-0.0390335	-0.107179	-0.124573
41.4	-0.0040254	-0.0087511	-0.0395033	-0.108483	-0.122828
41.6	-0.0044453	-0.009633	-0.0423366	-0.107968	-0.120875
41.8	-0.0037507	-0.0100548	-0.0426779	-0.108007	-0.120457
42	-0.0032053	-0.0088774	-0.0433617	-0.109064	-0.122006
42.2	-0.0040319	-0.0082974	-0.0450385	-0.108272	-0.122707
42.4	-0.0051317	-0.0094523	-0.0444325	-0.106935	-0.122263
42.6	-0.0056758	-0.0085016	-0.0420365	-0.106191	-0.124061
42.8	-0.0076869	-0.0075185	-0.0429439	-0.107417	-0.124972
43	-0.0076845	-0.0092722	-0.0441122	-0.108374	-0.124636
43.2	-0.006663	-0.0107427	-0.0420827	-0.10941	-0.124409
43.4	-0.0067338	-0.0107376	-0.0416464	-0.108512	-0.126231
43.6	-0.0066289	-0.0109508	-0.0425728	-0.109193	-0.126686
43.8	-0.0061381	-0.0093488	-0.0422785	-0.107648	-0.127326
44	-0.0062788	-0.0079934	-0.0416466	-0.106397	-0.126154
44.2	-0.005906	-0.006761	-0.0437692	-0.106018	-0.12663
44.4	-0.0037407	-0.0061646	-0.0442897	-0.106814	-0.126707
44.6	-0.0043013	-0.0067813	-0.0441296	-0.107163	-0.124826
44.8	-0.0047471	-0.0086641	-0.0439199	-0.107497	-0.124567
45	-0.0046999	-0.0085262	-0.0429818	-0.109101	-0.126777
45.2	-0.0044312	-0.0083795	-0.0420007	-0.109235	-0.125887
45.4	-0.0055685	-0.0093655	-0.0421509	-0.107537	-0.12453
45.6	-0.0043781	-0.0075731	-0.0416286	-0.106786	-0.1253
45.8	-0.0042049	-0.0082557	-0.0419975	-0.10823	-0.125676
46	-0.0036766	-0.0082351	-0.0435134	-0.107534	-0.125539
46.2	-0.0042988	-0.008531	-0.04314	-0.106476	-0.124643
46.4	-0.0050702	-0.0075069	-0.0433087	-0.108643	-0.126147
46.6	-0.0062108	-0.010007	-0.0441692	-0.108098	-0.125736
46.8	-0.0060674	-0.0098545	-0.0439645	-0.108525	-0.127885
47	-0.0053099	-0.0098748	-0.0421554	-0.107597	-0.126247
47.2	-0.0050548	-0.0104729	-0.0428925	-0.108033	-0.127386
47.4	-0.0048362	-0.0117664	-0.0428564	-0.107934	-0.126238
47.6	-0.0043034	-0.0098734	-0.0419382	-0.107676	-0.127139
47.8	-0.0024725	-0.0082247	-0.0428839	-0.108	-0.125484
48	-0.0028236	-0.0078211	-0.0435272	-0.107998	-0.12668
48.2	-0.0036701	-0.0073581	-0.0421769	-0.10834	-0.12576
48.4	-0.0029678	-0.0065798	-0.0418516	-0.107397	-0.125736
48.6	-0.002382	-0.0065574	-0.0425566	-0.108891	-0.125635
48.8	-0.0039443	-0.0082273	-0.0428482	-0.106731	-0.123642
49	-0.0049387	-0.0090965	-0.0425102	-0.106565	-0.121407
49.2	-0.0037683	-0.0079361	-0.0444709	-0.105848	-0.121335
49.4	-0.0036254	-0.008077	-0.0449345	-0.106007	-0.120974
49.6	-0.0036072	-0.0084755	-0.0463744	-0.107298	-0.120196
49.8	-0.0039533	-0.0071682	-0.0451328	-0.106727	-0.118507
50	-0.0028688	-0.0070863	-0.0465043	-0.107376	-0.119888
50.2	-0.0032306	-0.0069059	-0.0464152	-0.109802	-0.121483
50.4	-0.0028184	-0.0065077	-0.0478143	-0.110058	-0.121173
50.6	-0.0040174	-0.0057616	-0.0457024	-0.107463	-0.122078
50.8	-0.0026756	-0.0078517	-0.0472373	-0.107957	-0.123581
51	-0.0032761	-0.0070368	-0.0470219	-0.108141	-0.125492
51.2	-0.0031286	-0.007044	-0.0463181	-0.107228	-0.125365
51.4	-0.0040866	-0.0087812	-0.0440568	-0.107744	-0.127428
51.6	-0.0042327	-0.0102347	-0.0454854	-0.106998	-0.125902
51.8	-0.0056995	-0.0089829	-0.0446522	-0.107452	-0.126885
52	-0.0061764	-0.0098627	-0.0443797	-0.108719	-0.125436
52.2	-0.0058171	-0.0115481	-0.0455687	-0.107743	-0.123625
52.4	-0.0050901	-0.0097027	-0.0449572	-0.108633	-0.124142
52.6	-0.0030957	-0.008646	-0.0458186	-0.111764	-0.126507
52.8	-0.0018685	-0.008015	-0.0449499	-0.113162	-0.125749
53	-0.001101	-0.0086633	-0.0460024	-0.11433	-0.126948
53.2	-0.0017977	-0.0076355	-0.0455241	-0.115231	-0.127495
53.4	-0.0014741	-0.0085484	-0.0474014	-0.11265	-0.125089
53.6	-0.0015068	-0.0094188	-0.0461605	-0.11206	-0.125987
53.8	-0.0006322	-0.0097299	-0.0468873	-0.111783	-0.126368
54	-0.0017402	-0.0096443	-0.0456128	-0.109417	-0.126417
54.2	-0.0006501	-0.0103434	-0.0459203	-0.10873	-0.124512
54.4	-0.0017399	-0.0098399	-0.0444991	-0.111222	-0.124652
54.6	-0.0016696	-0.010164	-0.0442882	-0.110431	-0.122438
54.8	-0.0021185	-0.0101965	-0.0443685	-0.110901	-0.121605
55	-0.0017756	-0.010305	-0.0452222	-0.112035	-0.121394
55.2	-0.0012023	-0.0099224	-0.0452326	-0.112049	-0.122769
55.4	-0.0003658	-0.008819	-0.0460863	-0.111264	-0.123457
55.6	-0.0011661	-0.0099923	-0.0469287	-0.11215	-0.124572
55.8	-0.001509	-0.0108334	-0.0470058	-0.110689	-0.125632
56	-0.001118	-0.0109822	-0.0463438	-0.109294	-0.122999
56.2	-0.0017892	-0.0120807	-0.0447236	-0.108863	-0.124388
56.4	-0.0029933	-0.0127115	-0.0443659	-0.108729	-0.123539
56.6	-0.0032796	-0.0100876	-0.0430291	-0.107933	-0.122295
56.8	-0.0035192	-0.0105553	-0.0427827	-0.109141	-0.123104
57	-0.0029106	-0.0086583	-0.0445595	-0.110485	-0.124577
57.2	-0.0026398	-0.0092248	-0.0454999	-0.110675	-0.124296
57.4	-0.0011471	-0.0097342	-0.0461549	-0.110712	-0.123976
57.6	-0.0007078	-0.0105227	-0.0484187	-0.111897	-0.124891
57.8	0.0002973	-0.0091792	-0.0485574	-0.111186	-0.12402
58	0.0022305	-0.0110448	-0.0471609	-0.11074	-0.124328
58.2	0.0015284	-0.0099492	-0.047783	-0.112113	-0.125742
58.4	0.0011271	-0.0087767	-0.0473795	-0.112243	-0.127113
58.6	0.0014244	-0.0095302	-0.0468548	-0.112213	-0.128789
58.8	0.0007083	-0.0101537	-0.0471051	-0.112808	-0.129502
59	-0.0009142	-0.0099386	-0.0474306	-0.11289	-0.127982
59.2	0.0001365	-0.0110772	-0.0486103	-0.112979	-0.127355
59.4	-4.81e-05	-0.0120841	-0.0490164	-0.113783	-0.12845
59.6	-0.0009403	-0.0087854	-0.0482824	-0.114031	-0.126915
59.8	-0.000366	-0.0087421	-0.0491171	-0.115087	-0.127264
60	-0.0001032	-0.0090308	-0.0494541	-0.115801	-0.129078
60.2	-0.000854	-0.0076757	-0.0490205	-0.115628	-0.12847
60.4	-0.0007317	-0.0078187	-0.049107	-0.113558	-0.12728
60.6	-0.0001738	-0.0108266	-0.0500248	-0.114035	-0.127721
60.8	-0.0003462	-0.0102309	-0.049037	-0.112171	-0.126415
61	-0.0011699	-0.0090192	-0.0488321	-0.111714	-0.125706
61.2	5.96e-05	-0.0089043	-0.0487484	-0.112545	-0.124487
61.4	0.0010922	-0.0085061	-0.0500645	-0.112168	-0.123657
61.6	0.0009786	-0.0097251	-0.049161	-0.111734	-0.124054
61.8	0.0003524	-0.0102972	-0.050286	-0.10995	-0.122497
62	0.0016121	-0.0102697	-0.0509434	-0.109313	-0.120396
62.2	0.0004913	-0.010786	-0.0501604	-0.10667	-0.120674
62.4	-0.0010641	-0.0102812	-0.0495834	-0.108714	-0.120841
62.6	0.0005628	-0.008746	-0.0505946	-0.10813	-0.119056
62.8	0.0009025	-0.0084298	-0.0512161	-0.111554	-0.121985
63	-0.0004195	-0.009566	-0.050369	-0.111041	-0.123395
63.2	-0.0008163	-0.0090185	-0.0513472	-0.110482	-0.122599
63.4	-0.000748	-0.011263	-0.0494026	-0.110824	-0.123129
63.6	-0.0021536	-0.0107365	-0.0507226	-0.112241	-0.125051
63.8	-0.0013814	-0.0099003	-0.0486675	-0.113168	-0.125773
64	-0.0018644	-0.0089736	-0.048722	-0.114301	-0.126177
64.2	-0.0016021	-0.0098101	-0.047986	-0.115549	-0.126439
64.4	0.0003564	-0.0079508	-0.0497281	-0.115213	-0.125323
64.6	-0.000363	-0.0086661	-0.048588	-0.112663	-0.124019
64.8	-0.0015188	-0.0106557	-0.0505028	-0.112445	-0.123006
65	-0.0003504	-0.0108407	-0.0505173	-0.114431	-0.124323
65.2	-7.2e-05	-0.0094568	-0.0511507	-0.115693	-0.126136
65.4	-0.000539	-0.0094784	-0.05261	-0.115868	-0.128271
65.6	0.0001376	-0.009185	-0.0529427	-0.117284	-0.128243
65.8	0.002124	-0.0077866	-0.051877	-0.115033	-0.128794
66	0.003473	-0.0073365	-0.052465	-0.114494	-0.127692
66.2	0.0035448	-0.0073763	-0.0536996	-0.114429	-0.127325
66.4	0.0028704	-0.0077707	-0.052379	-0.115242	-0.127327
66.6	0.0025327	-0.0095295	-0.052139	-0.115984	-0.128034
66.8	-0.0006298	-0.0102277	-0.0533755	-0.118472	-0.128328
67	-0.0021181	-0.0093215	-0.0540383	-0.116222	-0.128221
67.2	-0.0014553	-0.0100348	-0.050975	-0.116265	-0.127764
67.4	0.0001844	-0.0107551	-0.0508019	-0.114716	-0.12611
67.6	0.0020488	-0.0091311	-0.050375	-0.113183	-0.126424
67.8	0.0039742	-0.0089956	-0.049816	-0.112038	-0.125487
68	0.0045056	-0.0099619	-0.049333	-0.113198	-0.126323
68.2	0.0025717	-0.0092843	-0.051975	-0.111942	-0.126336
68.4	0.0006835	-0.0087676	-0.052366	-0.112319	-0.127712
68.6	-0.0005584	-0.0087445	-0.052414	-0.113726	-0.128078
68.8	-0.0005133	-0.0095048	-0.052125	-0.113765	-0.127241
69	-0.0016506	-0.0088767	-0.051731	-0.114251	-0.126138
69.2	-0.0004785	-0.009435	-0.05133	-0.114461	-0.127085
69.4	-0.0010254	-0.0103574	-0.051793	-0.116446	-0.127167
69.6	-0.0004687	-0.0105628	-0.052473	-0.11418	-0.12439
69.8	-0.0009935	-0.0096838	-0.053592	-0.115853	-0.125248
70	7.32e-05	-0.0106202	-0.053341	-0.114714	-0.12584
70.2	-0.0003745	-0.0115292	-0.055356	-0.115315	-0.12483
70.4	0.0008072	-0.0102716	-0.055281	-0.1152	-0.125657
70.6	0.0004996	-0.010805	-0.055532	-0.11726	-0.128263
70.8	0.0010878	-0.0107804	-0.055687	-0.115228	-0.126724
71	0.0011389	-0.011006	-0.056975	-0.116071	-0.125811
71.2	0.001764	-0.0089973	-0.055467	-0.115493	-0.125534
71.4	0.0013125	-0.0093959	-0.05493	-0.114031	-0.123995
71.6	0.0004979	-0.009039	-0.054166	-0.112999	-0.122109
71.8	0.0002252	-0.0086414	-0.052696	-0.113149	-0.123697
72	-3.95e-05	-0.0094881	-0.052236	-0.11125	-0.124045
72.2	-0.0015112	-0.0105814	-0.051875	-0.112495	-0.125596
72.4	-0.0017503	-0.0115002	-0.052672	-0.113844	-0.126392
72.6	-0.0009954	-0.0113983	-0.052833	-0.112838	-0.126367
72.8	-0.0019606	-0.0111967	-0.053111	-0.113454	-0.126309
73	-0.0035995	-0.0110287	-0.054029	-0.115868	-0.127086
73.2	-0.0011553	-0.0117199	-0.05477	-0.115953	-0.1261
73.4	-0.0024169	-0.0122812	-0.05469	-0.113542	-0.123757
73.6	-0.0022413	-0.0120409	-0.05395	-0.116764	-0.125227
73.8	-0.0006966	-0.013028	-0.053476	-0.116025	-0.125089
74	0.0012958	-0.0123867	-0.053243	-0.115447	-0.124624
74.2	-0.0004992	-0.0111302	-0.051279	-0.114886	-0.124255
74.4	0.0009893	-0.0101965	-0.052475	-0.116129	-0.124215
74.6	0.000363	-0.0111649	-0.055359	-0.114688	-0.124979
74.8	-0.0010323	-0.0106546	-0.055533	-0.114688	-0.125784
75	-0.0027495	-0.0105408	-0.0562	-0.115406	-0.126419
75.2	-0.0015199	-0.0122792	-0.056959	-0.116241	-0.127847
75.4	-0.001312	-0.0124716	-0.056335	-0.116039	-0.131177
75.6	-0.0012299	-0.01156	-0.054606	-0.115704	-0.129617
75.8	-0.0006232	-0.0106811	-0.056758	-0.116126	-0.127665
76	0.0009793	-0.0113738	-0.05647	-0.116167	-0.127537
76.2	0.0007154	-0.0091366	-0.056452	-0.115762	-0.127542
76.4	0.002029	-0.0084097	-0.056401	-0.115159	-0.125548
76.6	0.002704	-0.0089149	-0.05659	-0.116209	-0.126887
76.8	0.0044102	-0.009784	-0.055084	-0.114479	-0.126969
77	0.0036322	-0.0087354	-0.055561	-0.114297	-0.125391
77.2	0.0038234	-0.0098992	-0.055505	-0.113435	-0.123421
77.4	0.0036446	-0.0109434	-0.056558	-0.112823	-0.123856
77.6	0.0025152	-0.0103647	-0.056876	-0.110302	-0.121976
77.8	0.0014968	-0.0104772	-0.056529	-0.112136	-0.123058
78	0.001863	-0.009909	-0.055364	-0.111957	-0.124902
78.2	0.0020437	-0.0109886	-0.055377	-0.112324	-0.124891
78.4	0.0010477	-0.0093165	-0.054382	-0.11404	-0.125859
78.6	0.0016378	-0.0109089	-0.054426	-0.113685	-0.125671
78.8	0.0012556	-0.012157	-0.054869	-0.115097	-0.125611
79	0.0013136	-0.0128978	-0.055289	-0.115282	-0.125072
79.2	0.0008946	-0.0114506	-0.05714	-0.114523	-0.12524
79.4	0.0016431	-0.0144893	-0.057628	-0.1146	-0.123631
79.6	0.0011657	-0.0127813	-0.057254	-0.117727	-0.126111
79.8	0.0025014	-0.0123219	-0.056628	-0.115406	-0.127596
80	0.0009153	-0.0136015	-0.056251	-0.116298	-0.126754
80.2	0.0009055	-0.0149672	-0.056263	-0.117857	-0.129568
80.4	0.0006248	-0.0124318	-0.056479	-0.117804	-0.130505
80.6	0.0003335	-0.0127258	-0.05665	-0.116852	-0.127973
80.8	-0.0002002	-0.0112746	-0.05864	-0.119142	-0.12738
81	0.0023585	-0.0102174	-0.059045	-0.117216	-0.12749
81.2	0.0006889	-0.0102997	-0.058079	-0.117584	-0.125226
81.4	0.0005748	-0.0117859	-0.056816	-0.118568	-0.125853
81.6	0.0021382	-0.0114706	-0.057502	-0.117337	-0.126533
81.8	0.002503	-0.0120645	-0.057195	-0.115076	-0.124792
82	0.0011082	-0.0128348	-0.057333	-0.116194	-0.126054
82.2	0.0027217	-0.0105741	-0.056736	-0.115565	-0.126605
82.4	0.0023493	-0.0100109	-0.058107	-0.113967	-0.123683
82.6	0.0034543	-0.0120611	-0.057472	-0.113998	-0.123045
82.8	0.0013226	-0.0135485	-0.058286	-0.115689	-0.12458
83	0.0010163	-0.0138081	-0.059046	-0.116068	-0.12518
83.2	0.0024978	-0.0146721	-0.060652	-0.115355	-0.124392
83.4	0.0030805	-0.0135731	-0.060712	-0.114924	-0.124768
83.6	0.000679	-0.0117328	-0.059963	-0.117566	-0.12694
83.8	0.0023326	-0.0096208	-0.061034	-0.117162	-0.127294
84	0.0035819	-0.008781	-0.060483	-0.118107	-0.127361
84.2	0.0020675	-0.0091622	-0.059551	-0.118984	-0.127386
84.4	0.003137	-0.0113667	-0.058913	-0.12098	-0.129656
84.6	0.0039741	-0.011979	-0.061413	-0.119023	-0.127921
84.8	0.0020913	-0.0131204	-0.059099	-0.119951	-0.128053
85	0.0017466	-0.0143735	-0.058922	-0.119088	-0.127447
85.2	0.0017399	-0.0150134	-0.060688	-0.118098	-0.127473
85.4	0.0008648	-0.0147535	-0.060149	-0.116737	-0.126908
85.6	0.000958	-0.0140936	-0.060767	-0.116854	-0.127735
85.8	0.0031747	-0.0155881	-0.060848	-0.114796	-0.126114
86	0.0026836	-0.0141158	-0.062709	-0.113703	-0.125221
86.2	0.0029512	-0.014204	-0.062706	-0.114387	-0.125655
86.4	0.0037322	-0.0131245	-0.062086	-0.11588	-0.12524
86.6	0.0031689	-0.0137424	-0.061378	-0.115853	-0.124826
86.8	0.0013307	-0.0140594	-0.062829	-0.11644	-0.124586
87	0.0024536	-0.0148279	-0.061852	-0.11601	-0.124648
87.2	0.0016967	-0.0127283	-0.061821	-0.115151	-0.123879
87.4	0.0001963	-0.0116399	-0.064448	-0.113744	-0.122724
87.6	0.0001706	-0.0122658	-0.063969	-0.11486	-0.123373
87.8	0.0011587	-0.0117056	-0.063777	-0.114027	-0.124235
88	-0.0003343	-0.011845	-0.064339	-0.115581	-0.123929
88.2	0.0006449	-0.0133551	-0.063081	-0.114709	-0.125025
88.4	0.0018105	-0.0154319	-0.062753	-0.115215	-0.125932
88.6	0.001279	-0.0149801	-0.06201	-0.113472	-0.124616
88.8	0.001947	-0.0129596	-0.062359	-0.114283	-0.124521
89	0.0026866	-0.0138653	-0.059975	-0.112774	-0.125096
89.2	0.0019741	-0.0136209	-0.061068	-0.115064	-0.124761
89.4	0.0027584	-0.0122468	-0.060578	-0.114368	-0.124819
89.6	0.0023316	-0.0120559	-0.062351	-0.115158	-0.124289
89.8	0.0017774	-0.0132	-0.061839	-0.115605	-0.124173
90	0.0014189	-0.011026	-0.063183	-0.118183	-0.125289
90.2	0.0012584	-0.0119386	-0.064399	-0.117706	-0.125768
90.4	-0.0003153	-0.0126699	-0.064381	-0.117212	-0.125973
90.6	0.0015515	-0.0129177	-0.063997	-0.119019	-0.127889
90.8	0.001004	-0.012126	-0.063526	-0.118164	-0.126877
91	0.0012754	-0.0132708	-0.064177	-0.116312	-0.126371
91.2	0.0005991	-0.0121635	-0.063219	-0.116668	-0.125234
91.4	-0.0009214	-0.0121043	-0.062799	-0.117758	-0.124857
91.6	-0.0030558	-0.011918	-0.062742	-0.116756	-0.125327
91.8	-0.0022327	-0.0124421	-0.063287	-0.11881	-0.126071
92	-0.0028232	-0.0115905	-0.062362	-0.119663	-0.125548
92.2	-0.0009814	-0.0121958	-0.062353	-0.12024	-0.126943
92.4	0.0005457	-0.0127338	-0.062328	-0.120816	-0.127076
92.6	0.0013583	-0.0113715	-0.061749	-0.120818	-0.127395
92.8	-0.0003672	-0.0123573	-0.063015	-0.119999	-0.129199
93	0.0005012	-0.0128457	-0.062624	-0.117768	-0.128341
93.2	-0.0003351	-0.0122394	-0.062474	-0.117088	-0.12805
93.4	-0.0007036	-0.0121353	-0.063583	-0.117032	-0.128621
93.6	0.0003489	-0.0119427	-0.064183	-0.115794	-0.127348
93.8	0.0032447	-0.0117173	-0.063773	-0.114948	-0.125561
94	0.0031415	-0.0122195	-0.063205	-0.115769	-0.12522
94.2	0.0028575	-0.0116719	-0.062203	-0.114585	-0.125341
94.4	0.0036825	-0.0111728	-0.06257	-0.113191	-0.125863
94.6	0.0040079	-0.0131662	-0.063183	-0.114233	-0.12672
94.8	0.0026164	-0.0119425	-0.06088	-0.115747	-0.126674
95	0.0028091	-0.0106345	-0.062535	-0.11527	-0.126805
95.2	0.0014352	-0.011776	-0.064856	-0.116544	-0.126439
95.4	0.001993	-0.012307	-0.06391	-0.115752	-0.125791
95.6	0.0018663	-0.0096666	-0.063507	-0.117362	-0.125648
95.8	0.0019507	-0.0110894	-0.065582	-0.115275	-0.125626
96	0.0021094	-0.0124605	-0.065091	-0.118499	-0.127996
96.2	0.0041765	-0.0110179	-0.064572	-0.116681	-0.127759
96.4	0.0035355	-0.0102441	-0.064324	-0.116828	-0.126744
96.6	0.0033508	-0.0128906	-0.064034	-0.114125	-0.124316
96.8	0.0032435	-0.0119073	-0.063461	-0.114256	-0.12464
97	0.0023573	-0.0102497	-0.064372	-0.113264	-0.120865
97.2	0.0026787	-0.0114643	-0.06323	-0.114012	-0.119759
97.4	0.0023544	-0.0125123	-0.062987	-0.114072	-0.119888
97.6	0.0022578	-0.0118668	-0.062335	-0.115377	-0.121706
97.8	0.0034518	-0.0116988	-0.062773	-0.116455	-0.121569
98	0.0051015	-0.0121404	-0.06285	-0.1163	-0.123044
98.2	0.0033463	-0.0126062	-0.062341	-0.116427	-0.122494
98.4	0.0022885	-0.0112473	-0.06343	-0.118218	-0.123216
98.6	0.0013845	-0.0132185	-0.065626	-0.118436	-0.123036
98.8	-4.58e-05	-0.0123149	-0.066302	-0.118777	-0.124139
99	-0.0015934	-0.013414	-0.065972	-0.118456	-0.124796
99.2	2.42e-05	-0.0125292	-0.068152	-0.118292	-0.126552
99.4	0.0018805	-0.0129005	-0.067649	-0.117269	-0.125294
99.6	0.0029466	-0.011083	-0.065402	-0.117099	-0.124712
99.8	0.0042344	-0.0112902	-0.065264	-0.117369	-0.123801
100	0.0038131	-0.0109348	-0.065679	-0.116971	-0.124257
100.2	0.0031118	-0.0113472	-0.064823	-0.117175	-0.124501
100.4	0.0014785	-0.0112449	-0.06633	-0.117949	-0.12571
100.6	0.00172	-0.0106328	-0.067088	-0.118021	-0.126903
100.8	0.001246	-0.0116119	-0.066293	-0.117673	-0.127441
101	0.0007555	-0.0105211	-0.066374	-0.11768	-0.125823
101.2	0.0008194	-0.0106788	-0.066079	-0.119023	-0.125001
101.4	0.0007265	-0.0115549	-0.06464	-0.119571	-0.126988
101.6	-0.0002036	-0.0135559	-0.06411	-0.118853	-0.127072
101.8	-0.0012168	-0.0132059	-0.065302	-0.118662	-0.127102
102	0.0001764	-0.0135287	-0.064896	-0.11838	-0.12912
102.2	3.57e-05	-0.0141825	-0.064924	-0.119258	-0.130064
102.4	0.0026808	-0.0134591	-0.065872	-0.118129	-0.128929
102.6	0.0023041	-0.01314	-0.066548	-0.11684	-0.127024
102.8	0.0009879	-0.013577	-0.065843	-0.11744	-0.125775
103	0.0013084	-0.0149063	-0.065076	-0.11823	-0.124294
103.2	0.0021754	-0.0136087	-0.065956	-0.115756	-0.123212
103.4	8e-07	-0.0137917	-0.065623	-0.116194	-0.121805
103.6	0.0003265	-0.0116266	-0.066002	-0.118869	-0.122384
103.8	0.0013104	-0.0121791	-0.065811	-0.116658	-0.123596
104	3.44e-05	-0.0117954	-0.066265	-0.116089	-0.1253
104.2	-0.0001534	-0.0109442	-0.067048	-0.116657	-0.126999
104.4	-0.0002	-0.0109907	-0.0669	-0.117831	-0.12774
104.6	-0.0009535	-0.0107096	-0.066065	-0.115862	-0.127536
104.8	-0.0001538	-0.0082923	-0.066632	-0.117131	-0.126353
105	0.0025087	-0.008165	-0.066725	-0.117876	-0.124928
105.2	0.0010776	-0.0081005	-0.065294	-0.118312	-0.125633
105.4	0.0005357	-0.007758	-0.065345	-0.115789	-0.124453
105.6	0.0014361	-0.0083897	-0.066727	-0.117567	-0.125527
105.8	0.0026696	-0.0107145	-0.066012	-0.117586	-0.126617
106	-0.0007682	-0.0101324	-0.065562	-0.114988	-0.125204
106.2	0.0011779	-0.0106947	-0.067336	-0.11501	-0.124106
106.4	0.0023064	-0.0112864	-0.066756	-0.116038	-0.123721
106.6	0.0028877	-0.0116319	-0.06702	-0.115125	-0.122796
106.8	0.0029512	-0.0114479	-0.068607	-0.114579	-0.121283
107	0.0028274	-0.009946	-0.06916	-0.114653	-0.123715
107.2	0.0018327	-0.00972	-0.067331	-0.115338	-0.12225
107.4	0.0024675	-0.008507	-0.068382	-0.115647	-0.122036
107.6	0.0020421	-0.008538	-0.066889	-0.116612	-0.12281
107.8	0.0017676	-0.0088701	-0.065385	-0.117615	-0.125235
108	0.0043252	-0.0099747	-0.065635	-0.1197	-0.124874
108.2	0.0053629	-0.0108434	-0.065808	-0.118245	-0.127214
108.4	0.004222	-0.0109945	-0.066685	-0.119929	-0.12782
108.6	0.0033608	-0.011127	-0.067362	-0.120131	-0.12819
108.8	0.0021816	-0.0101252	-0.067929	-0.11908	-0.125935
109	0.0009934	-0.0096212	-0.068451	-0.118113	-0.125591
109.2	-0.0007333	-0.011008	-0.069523	-0.11937	-0.123783
109.4	8.61e-05	-0.0105224	-0.067048	-0.118641	-0.123603
109.6	0.0004042	-0.0093725	-0.068306	-0.11786	-0.1248
109.8	0.000868	-0.0086462	-0.067269	-0.118174	-0.12477
110	0.0021187	-0.0101166	-0.067419	-0.11952	-0.124764
110.2	0.0014435	-0.0078825	-0.066588	-0.119205	-0.126898
110.4	0.0004218	-0.0089457	-0.066481	-0.117249	-0.126028
110.6	0.0023576	-0.009946	-0.066856	-0.118037	-0.124766
110.8	0.0021524	-0.0122693	-0.069041	-0.118807	-0.12487
111	0.0016941	-0.009902	-0.068887	-0.117263	-0.124137
111.2	0.0029636	-0.0116663	-0.068785	-0.116585	-0.121687
111.4	0.0036811	-0.0116312	-0.069437	-0.117743	-0.124318
111.6	0.001736	-0.0122714	-0.067676	-0.11871	-0.123869
111.8	0.000997	-0.0112013	-0.067097	-0.11875	-0.123476
112	0.0004814	-0.0129834	-0.066717	-0.120938	-0.124351
112.2	-0.0005922	-0.0115233	-0.068081	-0.121409	-0.125447
112.4	-9.19e-05	-0.0108945	-0.06911	-0.121942	-0.123693
112.6	0.0003708	-0.0105107	-0.069395	-0.121446	-0.125415
112.8	0.002489	-0.0103127	-0.069418	-0.120517	-0.126143
113	0.0031418	-0.0103509	-0.069067	-0.118386	-0.124484
113.2	0.0035025	-0.011861	-0.067477	-0.11851	-0.124333
113.4	0.0024384	-0.0119968	-0.06825	-0.118061	-0.123872
113.6	0.0029335	-0.012453	-0.068981	-0.116669	-0.122278
113.8	0.0012327	-0.0108611	-0.068794	-0.117283	-0.121977
114	0.0016467	-0.0095226	-0.069409	-0.119275	-0.123327
114.2	0.0018361	-0.007462	-0.071651	-0.118749	-0.124018
114.4	0.0020867	-0.0085341	-0.070179	-0.119225	-0.124898
114.6	0.002842	-0.007399	-0.069	-0.118923	-0.12407
114.8	0.0035954	-0.0077099	-0.070135	-0.118811	-0.125066
115	0.0018121	-0.0081328	-0.071889	-0.118699	-0.125324
115.2	0.0036271	-0.0098316	-0.070772	-0.120564	-0.124845
115.4	0.0033133	-0.0099261	-0.071931	-0.121678	-0.124938
115.6	0.0017466	-0.0100085	-0.073917	-0.122377	-0.125874
115.8	0.0012957	-0.0109753	-0.073613	-0.123067	-0.125848
116	0.0013357	-0.012587	-0.070813	-0.12209	-0.125796
116.2	-3.49e-05	-0.0118898	-0.07228	-0.120512	-0.126487
116.4	0.0012706	-0.0110872	-0.072358	-0.117488	-0.125169
116.6	0.0023891	-0.0106968	-0.071999	-0.116537	-0.124244
116.8	0.0015983	-0.0111074	-0.070384	-0.116785	-0.122467
117	0.003074	-0.0095374	-0.072081	-0.117284	-0.122032
117.2	0.0044955	-0.0090729	-0.071045	-0.118154	-0.121236
117.4	0.002729	-0.0094831	-0.069327	-0.120093	-0.122992
117.6	0.002718	-0.008725	-0.069559	-0.121101	-0.124859
117.8	0.0033665	-0.007218	-0.070598	-0.122282	-0.127162
118	0.0029125	-0.006198	-0.070737	-0.120034	-0.125564
118.2	0.0013808	-0.006156	-0.070649	-0.119972	-0.125501
118.4	0.0021441	-0.004715	-0.072943	-0.120898	-0.124542
118.6	0.0006093	-0.005272	-0.072812	-0.120071	-0.121829
118.8	0.0022302	-0.006539	-0.07288	-0.118033	-0.120241
119	0.0018843	-0.00899	-0.073506	-0.121195	-0.121954
119.2	0.0014921	-0.008669	-0.07375	-0.123275	-0.122433
119.4	0.0024311	-0.009542	-0.072453	-0.12119	-0.123644
119.6	0.0042762	-0.011204	-0.072872	-0.122662	-0.124471
119.8	0.0022824	-0.0116166	-0.073165	-0.123219	-0.124599
120	0.0008389	-0.0110648	-0.072435	-0.122258	-0.123189
120.2	-0.0001008	-0.011322	-0.073055	-0.119908	-0.122402
120.4	0.0009351	-0.0122384	-0.073602	-0.120263	-0.121851
120.6	0.0001221	-0.011231	-0.073734	-0.119398	-0.120945
120.8	-3.19e-05	-0.0116131	-0.074303	-0.1195	-0.122026
121	0.0018148	-0.0117099	-0.074013	-0.119252	-0.124444
121.2	0.0042069	-0.012133	-0.072178	-0.118808	-0.124059
121.4	0.0030039	-0.0114437	-0.071798	-0.120054	-0.124003
121.6	0.0025529	-0.0114502	-0.071764	-0.120767	-0.125884
121.8	0.0029488	-0.009378	-0.07042	-0.121473	-0.125912
122	0.0034986	-0.00849	-0.071025	-0.122182	-0.125491
122.2	0.0030911	-0.008271	-0.072342	-0.122646	-0.126812
122.4	0.002421	-0.00836	-0.073663	-0.122142	-0.126944
122.6	0.00363	-0.008794	-0.072744	-0.121754	-0.128476
122.8	0.0049096	-0.0098333	-0.073871	-0.121961	-0.128162
123	0.003481	-0.010281	-0.074296	-0.123056	-0.127607
123.2	0.0025482	-0.0110229	-0.073474	-0.122674	-0.127784
123.4	0.0024289	-0.010225	-0.073157	-0.122747	-0.126693
123.6	0.0022855	-0.009287	-0.072776	-0.122142	-0.125726
123.8	0.0014533	-0.009241	-0.071957	-0.120454	-0.124824
124	0.000913	-0.010559	-0.072405	-0.118413	-0.125543
124.2	0.0022307	-0.010648	-0.074192	-0.119173	-0.12503
124.4	0.0030974	-0.0095318	-0.075452	-0.118463	-0.124879
124.6	0.0034656	-0.0112683	-0.076564	-0.120851	-0.125237
124.8	0.0039283	-0.0105426	-0.077385	-0.12069	-0.126974
125	0.0054133	-0.007535	-0.076757	-0.121133	-0.126118
125.2	0.0053183	-0.0072	-0.075116	-0.121463	-0.12662
125.4	0.0043632	-0.0095053	-0.07322	-0.121177	-0.128722
125.6	0.004119	-0.008177	-0.071852	-0.119851	-0.127845
125.8	0.0044228	-0.008294	-0.071077	-0.120657	-0.126839
126	0.0036554	-0.0108401	-0.071591	-0.120588	-0.126934
126.2	0.0026257	-0.0112287	-0.072365	-0.119196	-0.126522
126.4	0.0035167	-0.0114064	-0.072406	-0.117376	-0.123688
126.6	0.0028817	-0.0119774	-0.073861	-0.116482	-0.122943
126.8	0.0013574	-0.0137994	-0.074153	-0.116442	-0.121331
127	0.0021496	-0.0140795	-0.073926	-0.115744	-0.121849
127.2	0.0027178	-0.0152825	-0.07424	-0.115721	-0.119661
127.4	0.0017121	-0.0139046	-0.07374	-0.117783	-0.122537
127.6	0.0030722	-0.0140566	-0.073542	-0.118861	-0.124838
127.8	0.0030253	-0.0150381	-0.074843	-0.119928	-0.127879
128	0.0029187	-0.0129707	-0.074225	-0.122239	-0.129117
128.2	0.0031853	-0.0108707	-0.072786	-0.123089	-0.130935
128.4	0.0055716	-0.011506	-0.074109	-0.123001	-0.130036
128.6	0.0044102	-0.010358	-0.076704	-0.123368	-0.130405
128.8	0.0048354	-0.009194	-0.075664	-0.121384	-0.128787
129	0.0052808	-0.009462	-0.076261	-0.120189	-0.125796
129.2	0.0038431	-0.008369	-0.077355	-0.121397	-0.127351
129.4	0.0037474	-0.008305	-0.077739	-0.121897	-0.127991
129.6	0.0031094	-0.009739	-0.07274	-0.120989	-0.125969
129.8	0.0032117	-0.008883	-0.072918	-0.119341	-0.124108
130	0.002999	-0.008261	-0.073203	-0.119816	-0.126859
130.2	0.0051701	-0.009622	-0.072667	-0.118121	-0.124192
130.4	0.003368	-0.009794	-0.071667	-0.118267	-0.123338
130.6	0.0030261	-0.007881	-0.074218	-0.120368	-0.124661
130.8	0.0035437	-0.007257	-0.073989	-0.124001	-0.126779
131	0.0041266	-0.00962	-0.07411	-0.125111	-0.126165
131.2	0.0017521	-0.010406	-0.074878	-0.126233	-0.12671
131.4	0.0020877	-0.011003	-0.075503	-0.124557	-0.124488
131.6	0.0037066	-0.0122337	-0.074713	-0.122017	-0.123744
131.8	0.0033707	-0.0128676	-0.076066	-0.121382	-0.124484
132	0.0026418	-0.011443	-0.075033	-0.117622	-0.123262
132.2	0.0035521	-0.009937	-0.075493	-0.117751	-0.124385
132.4	0.0028911	-0.008724	-0.076298	-0.119593	-0.126524
132.6	0.0027249	-0.006922	-0.076869	-0.119833	-0.124743
132.8	0.0016201	-0.008115	-0.075726	-0.120254	-0.125358
133	0.0020478	-0.00864	-0.078092	-0.122272	-0.125147
133.2	0.0028218	-0.0094609	-0.077983	-0.120914	-0.125657
133.4	0.0022701	-0.008663	-0.077914	-0.120422	-0.126323
133.6	0.0034825	-0.010242	-0.078154	-0.122111	-0.128984
133.8	0.0042505	-0.009037	-0.079989	-0.121029	-0.127075
134	0.0039856	-0.007505	-0.078471	-0.121065	-0.128154
134.2	0.0036177	-0.007653	-0.077953	-0.122093	-0.127005
134.4	0.0042782	-0.007668	-0.077978	-0.122586	-0.126567
134.6	0.0017606	-0.008496	-0.078033	-0.122787	-0.124745
134.8	0.0010437	-0.009215	-0.077922	-0.123432	-0.1275
135	0.0014821	-0.010988	-0.07871	-0.123395	-0.125262
135.2	0.0001002	-0.009554	-0.079259	-0.122644	-0.126023
135.4	0.000989	-0.010808	-0.080643	-0.121059	-0.125515
135.6	0.0024511	-0.009217	-0.081473	-0.120984	-0.125732
135.8	0.0032481	-0.009611	-0.080026	-0.121282	-0.122971
136	0.0030576	-0.009163	-0.08074	-0.120371	-0.124813
136.2	0.0052693	-0.008801	-0.081435	-0.121154	-0.126203
136.4	0.004629	-0.009666	-0.078875	-0.123569	-0.12781
136.6	0.0034026	-0.009178	-0.078168	-0.121707	-0.126975
136.8	0.0030527	-0.009391	-0.078495	-0.122148	-0.128984
137	0.0030627	-0.009265	-0.077828	-0.122556	-0.12785
137.2	0.0029666	-0.010435	-0.077174	-0.121015	-0.12602
137.4	0.0028161	-0.010017	-0.077807	-0.119262	-0.125124
137.6	0.0041189	-0.010197	-0.078261	-0.122149	-0.127778
137.8	0.0049608	-0.007362	-0.078546	-0.120628	-0.125918
138	0.0041864	-0.009404	-0.077607	-0.122653	-0.127035
138.2	0.0038103	-0.008382	-0.077309	-0.124322	-0.126954
138.4	0.0042774	-0.007881	-0.078395	-0.124997	-0.126405
138.6	0.0044691	-0.007868	-0.078117	-0.123932	-0.123512
138.8	0.0034392	-0.009379	-0.076584	-0.124176	-0.125125
139	0.0038883	-0.008381	-0.078026	-0.121623	-0.123719
139.2	0.0037879	-0.0078	-0.077441	-0.121351	-0.123193
139.4	0.0029496	-0.007919	-0.077922	-0.120069	-0.123736
139.6	0.0020208	-0.008881	-0.078313	-0.117592	-0.124195
139.8	0.003387	-0.01006	-0.079233	-0.1178	-0.122998
140	0.0033313	-0.009175	-0.079979	-0.118777	-0.123727
140.2	0.0044359	-0.009663	-0.080287	-0.119017	-0.125639
140.4	0.0053174	-0.0101677	-0.078642	-0.119584	-0.123905
140.6	0.0068381	-0.009642	-0.078858	-0.120015	-0.12351
140.8	0.0066148	-0.00848	-0.079536	-0.12022	-0.123556
141	0.0068669	-0.009497	-0.077755	-0.120704	-0.12539
141.2	0.0053796	-0.009137	-0.078927	-0.120413	-0.124933
141.4	0.0054697	-0.008898	-0.077555	-0.121415	-0.125127
141.6	0.0043641	-0.00826	-0.079355	-0.121418	-0.124413
141.8	0.0041605	-0.01065	-0.078598	-0.122275	-0.125325
142	0.0033199	-0.010661	-0.079958	-0.120932	-0.123969
142.2	0.0031932	-0.012456	-0.080721	-0.121285	-0.124509
142.4	0.0030448	-0.012599	-0.082878	-0.121585	-0.12516
142.6	0.0016895	-0.013183	-0.081159	-0.120857	-0.126502
142.8	0.0030306	-0.009592	-0.082342	-0.120426	-0.126386
143	0.0025633	-0.007905	-0.081294	-0.121438	-0.126268
143.2	0.0034753	-0.006464	-0.081606	-0.12212	-0.126001
143.4	0.0031378	-0.006831	-0.081775	-0.122616	-0.127339
143.6	0.0045578	-0.006881	-0.081051	-0.123769	-0.128321
143.8	0.0045891	-0.007737	-0.080251	-0.124507	-0.129873
144	0.0057701	-0.007711	-0.080862	-0.123929	-0.130003
144.2	0.0044335	-0.008286	-0.080283	-0.12238	-0.129511
144.4	0.0053123	-0.008111	-0.080245	-0.121794	-0.127717
144.6	0.0063035	-0.008289	-0.080305	-0.121881	-0.126629
144.8	0.0052238	-0.010076	-0.080415	-0.120555	-0.124523
145	0.0041793	-0.010791	-0.080551	-0.120614	-0.124487
145.2	0.0051261	-0.010908	-0.080672	-0.121209	-0.122639
145.4	0.0058125	-0.010439	-0.080858	-0.121826	-0.123431
145.6	0.0033873	-0.010482	-0.081036	-0.122359	-0.123105
145.8	0.0036891	-0.010477	-0.081154	-0.122613	-0.122546
146	0.004637	-0.010339	-0.08157	-0.122242	-0.121691
146.2	0.0052282	-0.011152	-0.081453	-0.122554	-0.120827
146.4	0.0049071	-0.010601	-0.079185	-0.122801	-0.120628
146.6	0.0057292	-0.009214	-0.080196	-0.122453	-0.122372
146.8	0.0051565	-0.00768	-0.080788	-0.123955	-0.123301
147	0.0059893	-0.007229	-0.080383	-0.123123	-0.123159
147.2	0.0048887	-0.004628	-0.080305	-0.124108	-0.127364
147.4	0.0043566	-0.006054	-0.082918	-0.123417	-0.127875
147.6	0.0045767	-0.007608	-0.083126	-0.123416	-0.126675
147.8	0.0049639	-0.007544	-0.082737	-0.123805	-0.128832
148	0.0036206	-0.009493	-0.082507	-0.124891	-0.12999
148.2	0.0038865	-0.01201	-0.082563	-0.125361	-0.128993
148.4	0.0035047	-0.01043	-0.080655	-0.123896	-0.128338
148.6	0.0031875	-0.011059	-0.079893	-0.124868	-0.129032
148.8	0.0032408	-0.011536	-0.080364	-0.121894	-0.126495
149	0.0035319	-0.009467	-0.078601	-0.121984	-0.126261
149.2	0.0034974	-0.009643	-0.079305	-0.121558	-0.126124
149.4	0.0031446	-0.009953	-0.081563	-0.12163	-0.126011
149.6	0.0040508	-0.008256	-0.080935	-0.119752	-0.12435
149.8	0.0034537	-0.008159	-0.080512	-0.124462	-0.126502
150	0.00695294	-0.0162045	-0.0790901	-0.109261	-0.114992
150.2	0.00560175	-0.0236547	-0.0729726	-0.113318	-0.117009
150.4	0.00878988	-0.0193497	-0.068675	-0.11018	-0.122667
150.6	0.0104798	-0.0186159	-0.0685948	-0.112307	-0.118611
150.8	0.0104322	-0.0156541	-0.0681848	-0.108217	-0.115918
151	0.0102196	-0.0159958	-0.0660056	-0.109207	-0.117103
151.2	0.0111449	-0.0144053	-0.0652803	-0.108555	-0.116213
151.4	0.010079	-0.0144723	-0.0664642	-0.109849	-0.114315
151.6	0.00937666	-0.0145107	-0.0656563	-0.108905	-0.113208
151.8	0.00847864	-0.0157952	-0.065225	-0.109786	-0.113454
152	0.00837458	-0.0171623	-0.0644237	-0.110155	-0.112432
152.2	0.00899877	-0.0170226	-0.0639314	-0.110932	-0.113115
152.4	0.00937968	-0.018463	-0.0633042	-0.10886	-0.112722
152.6	0.0096496	-0.019861	-0.0624329	-0.109508	-0.112513
152.8	0.00989523	-0.0185657	-0.0610839	-0.108816	-0.111246
153	0.0108035	-0.0171719	-0.0614061	-0.10823	-0.112539
153.2	0.00974156	-0.0171926	-0.0618795	-0.107189	-0.111214
153.4	0.0101335	-0.0151797	-0.0597828	-0.107755	-0.110928
153.6	0.010451	-0.0161636	-0.0594101	-0.10708	-0.111354
153.8	0.0110212	-0.0174704	-0.0593572	-0.106917	-0.111158
154	0.0110603	-0.0176001	-0.059178	-0.106578	-0.110235
154.2	0.0113205	-0.0190005	-0.0584597	-0.106547	-0.110038
154.4	0.0106705	-0.0206247	-0.0579196	-0.106029	-0.109979
154.6	0.00965214	-0.0198855	-0.0585163	-0.10563	-0.109363
154.8	0.00953681	-0.0190388	-0.058867	-0.105846	-0.10952
155	0.00911802	-0.0195758	-0.0584122	-0.105581	-0.108726
155.2	0.00870106	-0.0202534	-0.0569013	-0.105033	-0.10892
155.4	0.00860844	-0.0192263	-0.0580992	-0.103855	-0.108971
155.6	0.00971717	-0.0185351	-0.0567756	-0.103854	-0.108723
155.8	0.00906863	-0.0195929	-0.0575295	-0.103686	-0.108654
156	0.0078419	-0.0198103	-0.0565783	-0.103651	-0.108696
156.2	0.00821864	-0.0189599	-0.0568309	-0.10342	-0.107674
156.4	0.00898471	-0.0194939	-0.0564627	-0.105125	-0.107588
156.6	0.00827019	-0.020022	-0.0570759	-0.104396	-0.107317
156.8	0.00869095	-0.0193245	-0.0563174	-0.104276	-0.107349
157	0.00918151	-0.0204386	-0.0570569	-0.104432	-0.107019
157.2	0.00908092	-0.0208262	-0.0581942	-0.103754	-0.106643
157.4	0.00913301	-0.0205064	-0.0560985	-0.103857	-0.107258
157.6	0.00912478	-0.019717	-0.0555827	-0.104724	-0.106852
157.8	0.00849465	-0.0196258	-0.0552756	-0.104888	-0.107517
158	0.00918797	-0.0187735	-0.0538328	-0.105047	-0.107811
158.2	0.00880125	-0.0177911	-0.0527094	-0.10604	-0.108075
158.4	0.00874723	-0.0170803	-0.0544306	-0.104594	-0.107177
158.6	0.00822593	-0.0178933	-0.0552822	-0.103264	-0.108168
158.8	0.0102358	-0.0186222	-0.0552919	-0.104116	-0.107649
159	0.00945274	-0.0185327	-0.0562778	-0.102618	-0.107071
159.2	0.00892098	-0.019336	-0.0573136	-0.102975	-0.107555
159.4	0.00802754	-0.0202497	-0.0570663	-0.10396	-0.107785
159.6	0.00811211	-0.0190435	-0.0565597	-0.105469	-0.107441
159.8	0.00653135	-0.0199122	-0.0568474	-0.104968	-0.106935
160	0.00704563	-0.0192604	-0.0564147	-0.106566	-0.107446
160.2	0.00773638	-0.0183029	-0.056116	-0.105694	-0.106258
160.4	0.00847696	-0.0190398	-0.0562916	-0.105856	-0.106241
160.6	0.00869817	-0.0197527	-0.056278	-0.105149	-0.106373
160.8	0.00853598	-0.0189721	-0.0549967	-0.10384	-0.105563
161	0.00873557	-0.0204818	-0.0544607	-0.103537	-0.105618
161.2	0.0085307	-0.0212071	-0.0535659	-0.104131	-0.105792
161.4	0.00829802	-0.0210007	-0.0531041	-0.103817	-0.105309
161.6	0.00712127	-0.0208806	-0.0536297	-0.104626	-0.105312
161.8	0.00729155	-0.0208496	-0.0536914	-0.105148	-0.105597
162	0.00742496	-0.0195688	-0.0547482	-0.104267	-0.105301
162.2	0.00660686	-0.020007	-0.0543908	-0.103874	-0.105622
162.4	0.00681848	-0.0186118	-0.0538708	-0.102776	-0.105875
162.6	0.00728598	-0.0191752	-0.0538076	-0.102503	-0.104879
162.8	0.0082388	-0.0192844	-0.0542819	-0.102797	-0.105151
163	0.00733281	-0.0196543	-0.0538276	-0.103068	-0.105572
163.2	0.00694703	-0.0200927	-0.0545487	-0.102205	-0.105609
163.4	0.00560777	-0.0208724	-0.0545386	-0.103232	-0.105997
163.6	0.00640747	-0.0216214	-0.0535619	-0.102233	-0.106487
163.8	0.0054151	-0.0209468	-0.0534962	-0.101909	-0.105803
164	0.00534233	-0.0218752	-0.0533531	-0.102115	-0.105902
164.2	0.00659102	-0.0213322	-0.0541564	-0.102254	-0.106169
164.4	0.00723151	-0.0216548	-0.0539731	-0.102194	-0.105623
164.6	0.00766985	-0.0202386	-0.0545568	-0.102726	-0.105867
164.8	0.00589659	-0.0213616	-0.0541196	-0.102135	-0.106559
165	0.00682032	-0.0210661	-0.0547193	-0.101717	-0.106186
165.2	0.00612241	-0.0200143	-0.0542725	-0.102828	-0.106292
165.4	0.00581509	-0.0201641	-0.0545079	-0.103255	-0.107723
165.6	0.0048452	-0.0199616	-0.0535923	-0.101903	-0.106825
165.8	0.00662842	-0.0192022	-0.0530495	-0.101681	-0.106402
166	0.0047276	-0.0198218	-0.0527649	-0.102649	-0.105973
166.2	0.0051055	-0.0200657	-0.0525712	-0.102561	-0.10582
166.4	0.0045581	-0.019593	-0.0525945	-0.102257	-0.10462
166.6	0.0045213	-0.0205963	-0.0538275	-0.103409	-0.1044
166.8	0.004093	-0.0200973	-0.0540719	-0.103378	-0.104792
167	0.0049558	-0.0202535	-0.0531733	-0.102108	-0.104585
167.2	0.0058733	-0.0211206	-0.05259	-0.10265	-0.105058
167.4	0.00687997	-0.0204	-0.0539268	-0.101977	-0.105383
167.6	0.00811929	-0.0198634	-0.0526403	-0.10239	-0.105844
167.8	0.00691694	-0.0209904	-0.0519665	-0.102982	-0.105658
168	0.00719665	-0.0195618	-0.0524824	-0.103769	-0.105834
168.2	0.0056924	-0.0198217	-0.053603	-0.10319	-0.106062
168.4	0.0045458	-0.0217712	-0.0525412	-0.102115	-0.104887
168.6	0.0038951	-0.0223843	-0.0539615	-0.10173	-0.10447
168.8	0.0049137	-0.0222622	-0.0545757	-0.101705	-0.104822
169	0.0047997	-0.0224031	-0.0545967	-0.102255	-0.104476
169.2	0.0049242	-0.021582	-0.0537216	-0.102446	-0.103983
169.4	0.0059467	-0.021363	-0.0539399	-0.103466	-0.103971
169.6	0.0046168	-0.0212028	-0.0533714	-0.102155	-0.102804
169.8	0.0041023	-0.0205331	-0.053908	-0.102412	-0.102344
170	0.0035457	-0.0213247	-0.0533139	-0.100925	-0.101567
170.2	0.0036377	-0.0224814	-0.0534998	-0.100476	-0.101721
170.4	0.0030841	-0.0213763	-0.054496	-0.101059	-0.103123
170.6	0.0037515	-0.0206915	-0.0527643	-0.102597	-0.105627
170.8	0.0044289	-0.0209246	-0.0532118	-0.102681	-0.106491
171	0.0034709	-0.0204498	-0.0527479	-0.102827	-0.106513
171.2	0.0045848	-0.019568	-0.0534859	-0.101861	-0.10665
171.4	0.0043592	-0.0204988	-0.0525176	-0.101438	-0.105498
171.6	0.0043036	-0.0212469	-0.0543992	-0.101875	-0.105756
171.8	0.0042216	-0.0205384	-0.0542068	-0.101932	-0.105635
172	0.0058776	-0.0215534	-0.0545561	-0.100695	-0.106108
172.2	0.0050567	-0.022232	-0.054194	-0.10225	-0.106722
172.4	0.0049644	-0.0224262	-0.053518	-0.102427	-0.106534
172.6	0.0054892	-0.0223823	-0.05262	-0.100098	-0.10453
172.8	0.0054894	-0.0236208	-0.0532113	-0.099253	-0.10564
173	0.00456	-0.0224826	-0.0526037	-0.100837	-0.1052
173.2	0.0047295	-0.0225209	-0.0521027	-0.0996704	-0.103777
173.4	0.0052178	-0.0223976	-0.0516869	-0.100527	-0.104101
173.6	0.0049732	-0.0222469	-0.0519015	-0.102294	-0.104997
173.8	0.0036146	-0.0224932	-0.0513578	-0.10294	-0.10448
174	0.0028136	-0.0223885	-0.0524536	-0.101841	-0.104187
174.2	0.0025159	-0.0218523	-0.0526708	-0.10077	-0.103711
174.4	0.0026349	-0.0225962	-0.0538047	-0.100953	-0.103799
174.6	0.0019144	-0.0219345	-0.054196	-0.0998094	-0.104338
174.8	0.0029681	-0.022679	-0.0533273	-0.100096	-0.103339
175	0.0050145	-0.0228895	-0.0541176	-0.100802	-0.105275
175.2	0.005867	-0.0226706	-0.054904	-0.102481	-0.105956
175.4	0.0059933	-0.0227269	-0.0555942	-0.101966	-0.10617
175.6	0.0054006	-0.0247229	-0.0551355	-0.102422	-0.106109
175.8	0.0046158	-0.0224966	-0.0564403	-0.100772	-0.105889
176	0.0036174	-0.0228259	-0.0548297	-0.100995	-0.105395
176.2	0.0037104	-0.0240337	-0.0548011	-0.101291	-0.105028
176.4	0.0037899	-0.0230251	-0.0543559	-0.10151	-0.105642
176.6	0.0051209	-0.0211328	-0.0554074	-0.100526	-0.104404
176.8	0.0061102	-0.0232762	-0.0540806	-0.101217	-0.104651
177	0.0062512	-0.0226717	-0.0535436	-0.100741	-0.103258
177.2	0.0041191	-0.0225131	-0.0542854	-0.099531	-0.103496
177.4	0.0041418	-0.0229904	-0.0534601	-0.0988258	-0.103513
177.6	0.0038321	-0.0234031	-0.0534752	-0.100224	-0.104108
177.8	0.0038709	-0.0236539	-0.0531072	-0.101293	-0.104528
178	0.0039585	-0.0238749	-0.0547825	-0.10166	-0.105293
178.2	0.0041355	-0.0236167	-0.0531757	-0.101917	-0.105498
178.4	0.0031669	-0.0221094	-0.0534784	-0.101902	-0.104649
178.6	0.0017698	-0.0218583	-0.0525764	-0.101154	-0.104465
178.8	0.0018293	-0.0214999	-0.0538102	-0.100904	-0.103283
179	0.0013538	-0.0221267	-0.0536314	-0.100667	-0.10357
179.2	0.0012747	-0.022299	-0.0528102	-0.099808	-0.102891
179.4	0.0011567	-0.0231893	-0.0532497	-0.099273	-0.103137
179.6	0.0016609	-0.0230265	-0.0531594	-0.0998001	-0.103154
179.8	0.0008731	-0.0236487	-0.0537232	-0.0980973	-0.103441
180	0.0001397	-0.0232684	-0.054208	-0.0971882	-0.103125
180.2	0.0004413	-0.022204	-0.054789	-0.0980007	-0.103387
180.4	0.0005483	-0.0230692	-0.0540764	-0.0979352	-0.103652
180.6	0.0003089	-0.0242541	-0.0547679	-0.0969099	-0.103022
180.8	0.0003045	-0.0237535	-0.0542591	-0.0978313	-0.104381
181	0.0006277	-0.02485	-0.0540713	-0.0992324	-0.104975
181.2	0.0006554	-0.0251554	-0.0538978	-0.0994699	-0.105414
181.4	0.0014011	-0.0245418	-0.0543068	-0.0999011	-0.104024
181.6	0.0019034	-0.0246492	-0.0540839	-0.100423	-0.10432
181.8	0.0036044	-0.0242775	-0.053827	-0.100552	-0.102633
182	0.0037051	-0.0226496	-0.0535937	-0.100109	-0.10276
182.2	0.0035019	-0.0238413	-0.0543161	-0.100355	-0.102305
182.4	0.0027019	-0.0240965	-0.0552536	-0.100225	-0.103548
182.6	0.0033804	-0.0235959	-0.0556826	-0.101142	-0.103755
182.8	0.0019359	-0.0229309	-0.0552382	-0.100858	-0.103561
183	0.0024931	-0.0244969	-0.0550307	-0.101942	-0.103912
183.2	0.003463	-0.0228734	-0.0544297	-0.100677	-0.1039
183.4	0.0034178	-0.0228671	-0.0537581	-0.100914	-0.102821
183.6	0.0030859	-0.0241106	-0.0530183	-0.0990641	-0.102685
183.8	0.0031268	-0.024364	-0.0538326	-0.100311	-0.104246
184	0.0017541	-0.023767	-0.0540011	-0.0993115	-0.103677
184.2	0.0011212	-0.0249532	-0.053516	-0.100449	-0.104442
184.4	0.0011687	-0.0244919	-0.0539033	-0.100299	-0.104817
184.6	0.0008443	-0.0243169	-0.0530858	-0.102488	-0.105102
184.8	0.001224	-0.0244443	-0.0531493	-0.100999	-0.104777
185	0.0018308	-0.0248884	-0.0534051	-0.10168	-0.104059
185.2	0.002226	-0.0247122	-0.0536684	-0.101243	-0.103351
185.4	0.0026697	-0.0245837	-0.053288	-0.101191	-0.103877
185.6	0.0025729	-0.0239213	-0.0527154	-0.100401	-0.10355
185.8	0.0013933	-0.0230473	-0.0531096	-0.100373	-0.103392
186	0.0016916	-0.022271	-0.0528915	-0.099857	-0.102748
186.2	0.0021071	-0.0220579	-0.0547715	-0.100548	-0.103571
186.4	0.0011334	-0.0224022	-0.05426	-0.100075	-0.102633
186.6	0.0026805	-0.0229314	-0.0558426	-0.0997963	-0.102646
186.8	0.0032912	-0.0252011	-0.0552856	-0.101401	-0.10367
187	0.0020599	-0.0252155	-0.0554788	-0.101978	-0.105147
187.2	0.0008291	-0.026707	-0.0534818	-0.101238	-0.104343
187.4	0.0009743	-0.027279	-0.0540409	-0.100677	-0.104655
187.6	-0.0002093	-0.0271165	-0.0544674	-0.0995278	-0.105298
187.8	-0.0007587	-0.0254917	-0.0534733	-0.0990083	-0.104439
188	0.0012435	-0.0259187	-0.0533186	-0.0978436	-0.10351
188.2	0.0016517	-0.0247712	-0.0531541	-0.0978929	-0.103417
188.4	0.001586	-0.0253187	-0.0521899	-0.0989929	-0.104586
188.6	0.0012073	-0.0256961	-0.0520451	-0.100859	-0.10479
188.8	0.001358	-0.02631	-0.0519121	-0.100128	-0.104441
189	-1.65e-05	-0.0265491	-0.0515262	-0.101056	-0.104594
189.2	-0.0009007	-0.0268356	-0.0530146	-0.100087	-0.104207
189.4	-0.0008737	-0.0251043	-0.0527969	-0.0990579	-0.103149
189.6	-0.0006569	-0.0256167	-0.0529682	-0.0980477	-0.102279
189.8	-0.0005555	-0.0252577	-0.0545118	-0.0980864	-0.101883
190	-0.0009158	-0.024887	-0.0545123	-0.0970024	-0.102709
190.2	4.01e-05	-0.0251464	-0.0530685	-0.0975129	-0.103803
190.4	-5.42e-05	-0.026743	-0.0543719	-0.0986895	-0.103437
190.6	-0.0001816	-0.0246327	-0.0541025	-0.0993235	-0.104104
190.8	-0.0009106	-0.0256572	-0.052705	-0.0991456	-0.103895
191	-0.0009458	-0.0256384	-0.0532108	-0.099087	-0.103473
191.2	-0.0013384	-0.0248311	-0.0541515	-0.0990823	-0.102129
191.4	-0.0011899	-0.0241224	-0.0531324	-0.097267	-0.102666
191.6	-0.001503	-0.0250993	-0.0525713	-0.0966589	-0.101892
191.8	-0.0004983	-0.0257122	-0.054074	-0.0966687	-0.103065
192	-0.0007887	-0.0260489	-0.0531822	-0.0975719	-0.103077
192.2	-0.0016441	-0.0265876	-0.053143	-0.0982678	-0.103787
192.4	-0.0023957	-0.0260839	-0.0540213	-0.0999393	-0.104318
192.6	-0.0026039	-0.0271719	-0.0536407	-0.100328	-0.104898
192.8	-0.0026847	-0.0267116	-0.0530406	-0.100226	-0.104278
193	-0.0016932	-0.0262324	-0.0531401	-0.0997597	-0.103859
193.2	-0.0018046	-0.0266229	-0.0523949	-0.0997113	-0.10419
193.4	-0.0026281	-0.0272192	-0.0529647	-0.0989396	-0.104239
193.6	-0.0029616	-0.0276314	-0.0546302	-0.100231	-0.104194
193.8	-0.0027417	-0.026158	-0.0548418	-0.0998635	-0.103767
194	-0.0030547	-0.026188	-0.0555462	-0.101055	-0.103876
194.2	-0.001924	-0.0249329	-0.0571031	-0.10105	-0.103813
194.4	-0.0008377	-0.0256263	-0.0558566	-0.101634	-0.10354
194.6	-0.000718	-0.0242204	-0.0549527	-0.100266	-0.103065
194.8	-0.0019911	-0.025613	-0.0551603	-0.10021	-0.103813
195	-0.0014551	-0.0261942	-0.0549183	-0.0981561	-0.103264
195.2	-0.0021896	-0.0254468	-0.0535461	-0.0984974	-0.104242
195.4	-0.0013818	-0.0242922	-0.0537898	-0.0989271	-0.103205
195.6	-0.0014715	-0.0234535	-0.0534929	-0.0993387	-0.103102
195.8	-0.0013765	-0.0225309	-0.0534972	-0.100837	-0.102557
196	-0.0021134	-0.0222553	-0.0528636	-0.100707	-0.10228
196.2	-0.0018184	-0.0234378	-0.0532719	-0.100614	-0.102202
196.4	-0.0025281	-0.0250233	-0.0541482	-0.0986395	-0.101446
196.6	-0.0011377	-0.0267164	-0.054046	-0.0991598	-0.102363
196.8	-0.0020024	-0.0274944	-0.0536271	-0.0991966	-0.102497
197	-0.0015628	-0.0270787	-0.0546057	-0.0995626	-0.104307
197.2	-0.0018949	-0.0271228	-0.0550375	-0.0987278	-0.102539
197.4	-0.0018925	-0.0260736	-0.0536589	-0.100359	-0.104154
197.6	-0.0029041	-0.0258503	-0.0540548	-0.0989211	-0.104051
197.8	-0.0014278	-0.0263103	-0.0537379	-0.0984938	-0.103615
198	-0.0026539	-0.0269259	-0.0548103	-0.0981204	-0.101483
198.2	-0.0030724	-0.027892	-0.0542705	-0.0979636	-0.102334
198.4	-0.0039865	-0.0280222	-0.0546719	-0.0980936	-0.102087
198.6	-0.0040927	-0.0292051	-0.0548348	-0.0982325	-0.101944
198.8	-0.0048286	-0.0270211	-0.0542046	-0.097822	-0.102794
199	-0.0041417	-0.0267928	-0.0527657	-0.0995609	-0.104721
199.2	-0.0044765	-0.0259802	-0.0524623	-0.0998657	-0.104439
199.4	-0.0036908	-0.0267577	-0.0512811	-0.0987503	-0.103177
199.6	-0.0044074	-0.0252823	-0.0519011	-0.098723	-0.102638
199.8	-0.0049133	-0.0254243	-0.0526765	-0.0990736	-0.102458
200	-0.0050434	-0.0264288	-0.0530887	-0.0973704	-0.10234
200.2	-0.0047863	-0.0263931	-0.0538712	-0.098293	-0.102476
200.4	-0.0055095	-0.0248311	-0.0545624	-0.0987137	-0.104109
200.6	-0.0046336	-0.025196	-0.054351	-0.0996384	-0.104686
200.8	-0.0044472	-0.0272941	-0.0545891	-0.0995158	-0.104291
201	-0.0036264	-0.0269764	-0.0531761	-0.100103	-0.103648
201.2	-0.0040905	-0.026903	-0.0531779	-0.0997046	-0.104085
201.4	-0.0035197	-0.0272207	-0.0542193	-0.0991889	-0.103687
201.6	-0.0038561	-0.0268018	-0.0541682	-0.0985169	-0.103854
201.8	-0.0036111	-0.0271805	-0.0539687	-0.0979291	-0.103731
202	-0.0041087	-0.0266596	-0.0556354	-0.0977362	-0.104032
202.2	-0.0039616	-0.0277358	-0.0549263	-0.0982012	-0.10424
202.4	-0.0048381	-0.0281063	-0.0550973	-0.0986361	-0.104462
202.6	-0.0048529	-0.027175	-0.054961	-0.0998999	-0.104912
202.8	-0.0041574	-0.0265096	-0.0537251	-0.100484	-0.105272
203	-0.0040692	-0.0266372	-0.0529701	-0.102192	-0.1067
203.2	-0.0041359	-0.0262523	-0.0531687	-0.101176	-0.105922
203.4	-0.0043132	-0.0264349	-0.0521322	-0.100832	-0.105075
203.6	-0.0036903	-0.027143	-0.0521185	-0.0994814	-0.104249
203.8	-0.0045935	-0.0264713	-0.0535141	-0.0995034	-0.104752
204	-0.0054065	-0.0260704	-0.0536068	-0.0976812	-0.102567
204.2	-0.0047388	-0.0260023	-0.054389	-0.0973382	-0.101964
204.4	-0.0045002	-0.0266806	-0.0550213	-0.0976832	-0.102557
204.6	-0.0056936	-0.0273743	-0.0548924	-0.0974951	-0.102018
204.8	-0.0063026	-0.027395	-0.0551003	-0.0972825	-0.101392
205	-0.0055577	-0.0293479	-0.0546532	-0.0981453	-0.102062
205.2	-0.0063205	-0.0285426	-0.0540338	-0.0989713	-0.1035
205.4	-0.0063958	-0.0291394	-0.0537661	-0.0990854	-0.10436
205.6	-0.0071114	-0.0285167	-0.0531116	-0.0995695	-0.105212
205.8	-0.0066126	-0.0293286	-0.0525069	-0.0997687	-0.106481
206	-0.0081403	-0.0283662	-0.0529649	-0.0995231	-0.106371
206.2	-0.006998	-0.0295364	-0.0539599	-0.100287	-0.106677
206.4	-0.0069903	-0.0280542	-0.0547922	-0.101349	-0.105559
206.6	-0.004512	-0.0269024	-0.0551293	-0.100703	-0.105757
206.8	-0.0051344	-0.0261158	-0.0547383	-0.100354	-0.104835
207	-0.0043258	-0.0255104	-0.0551225	-0.100543	-0.105051
207.2	-0.0049562	-0.0243693	-0.0539072	-0.100119	-0.104818
207.4	-0.0046599	-0.0241342	-0.0531111	-0.0989444	-0.105093
207.6	-0.006362	-0.0249474	-0.0542004	-0.0982584	-0.10443
207.8	-0.0078309	-0.0248205	-0.0541927	-0.0990203	-0.104815
208	-0.007344	-0.0238488	-0.0523901	-0.0986554	-0.104697
208.2	-0.0068501	-0.024478	-0.0531523	-0.0979184	-0.102875
208.4	-0.0068555	-0.024905	-0.0537242	-0.098514	-0.102736
208.6	-0.0056107	-0.026593	-0.0524065	-0.0987242	-0.102698
208.8	-0.004852	-0.0271461	-0.0530593	-0.0973085	-0.102425
209	-0.0054926	-0.0292566	-0.0542847	-0.0964739	-0.101551
209.2	-0.0061987	-0.028818	-0.0531012	-0.0967173	-0.102941
209.4	-0.0062535	-0.0293934	-0.0531163	-0.0959136	-0.103018
209.6	-0.006994	-0.0275867	-0.054698	-0.0967624	-0.103305
209.8	-0.0062369	-0.0278572	-0.0546745	-0.0976628	-0.102923
210	-0.0062312	-0.0279064	-0.0550642	-0.0981433	-0.103846
210.2	-0.0060443	-0.0286802	-0.056577	-0.09782	-0.103843
210.4	-0.0058256	-0.0284941	-0.0567933	-0.098845	-0.104389
210.6	-0.0059056	-0.0293018	-0.0556649	-0.0983602	-0.104761
210.8	-0.0056615	-0.0295136	-0.0565113	-0.098462	-0.10522
211	-0.0052112	-0.0276117	-0.0563844	-0.0977202	-0.104355
211.2	-0.006095	-0.0276339	-0.0557356	-0.099215	-0.104938
211.4	-0.0067578	-0.026913	-0.0546097	-0.098073	-0.102564
211.6	-0.0083767	-0.0276338	-0.0552529	-0.0984132	-0.102242
211.8	-0.008411	-0.026416	-0.0541484	-0.0986951	-0.102131
212	-0.0089125	-0.0269149	-0.0542818	-0.0992231	-0.102997
212.2	-0.0095411	-0.0282685	-0.0530909	-0.0978754	-0.103069
212.4	-0.00854	-0.0292509	-0.0540871	-0.0986148	-0.105456
212.6	-0.0072233	-0.0285482	-0.052729	-0.0981184	-0.104986
212.8	-0.0070514	-0.0280771	-0.0527294	-0.0968812	-0.105153
213	-0.0074253	-0.0293511	-0.0520436	-0.0975202	-0.105419
213.2	-0.0064297	-0.0282081	-0.0523939	-0.0971356	-0.104943
213.4	-0.0068026	-0.0274392	-0.051332	-0.0975091	-0.104034
213.6	-0.0067639	-0.0275801	-0.0526665	-0.097181	-0.104062
213.8	-0.0070133	-0.0293853	-0.0523909	-0.09826	-0.103841
214	-0.0066527	-0.0289518	-0.0526015	-0.0981128	-0.102718
214.2	-0.0071199	-0.0291885	-0.0521397	-0.0989838	-0.10264
214.4	-0.0072236	-0.0296771	-0.0518739	-0.0980031	-0.102448
214.6	-0.0069042	-0.0300014	-0.0517121	-0.0976319	-0.102132
214.8	-0.007936	-0.0295039	-0.0522107	-0.0974184	-0.102323
215	-0.0083564	-0.0286475	-0.0516206	-0.0980045	-0.104169
215.2	-0.0078806	-0.0287079	-0.0534755	-0.0971426	-0.104455
215.4	-0.0092413	-0.028778	-0.0538507	-0.0972932	-0.104788
215.6	-0.0102066	-0.0288655	-0.0536351	-0.0976999	-0.105769
215.8	-0.0097762	-0.0296802	-0.0533009	-0.0975378	-0.105145
216	-0.0094842	-0.0302769	-0.0547106	-0.0971971	-0.104165
216.2	-0.009112	-0.0298737	-0.0546056	-0.0978071	-0.104131
216.4	-0.0084102	-0.0302225	-0.0542392	-0.0971553	-0.102731
216.6	-0.0072869	-0.0291516	-0.0544232	-0.0982209	-0.102366
216.8	-0.0072047	-0.028251	-0.0545087	-0.0974613	-0.102413
217	-0.0074448	-0.0282186	-0.0529276	-0.0973461	-0.102195
217.2	-0.0079545	-0.0285	-0.0533891	-0.0964059	-0.100985
217.4	-0.0077199	-0.0276135	-0.0538522	-0.0981296	-0.103199
217.6	-0.0077989	-0.0288879	-0.0529825	-0.0977638	-0.104273
217.8	-0.0072377	-0.0296289	-0.0531132	-0.0979669	-0.103968
218	-0.0075448	-0.0298325	-0.0529212	-0.0974927	-0.103167
218.2	-0.0072746	-0.0289706	-0.0521874	-0.0983524	-0.103737
218.4	-0.0079509	-0.0291284	-0.0529608	-0.0976366	-0.103383
218.6	-0.008966	-0.0294998	-0.0539076	-0.0972594	-0.102427
218.8	-0.0092494	-0.0284274	-0.0550923	-0.0984761	-0.103246
219	-0.0097446	-0.0295065	-0.0563166	-0.0990831	-0.104818
219.2	-0.0102025	-0.0299353	-0.0564765	-0.0991242	-0.103721
219.4	-0.0101591	-0.0298063	-0.0561576	-0.0988017	-0.103595
219.6	-0.0094666	-0.0294997	-0.055505	-0.0982913	-0.102808
219.8	-0.0108066	-0.0302291	-0.0559133	-0.0973011	-0.102871
220	-0.0096974	-0.0285018	-0.0564132	-0.0971821	-0.103066
220.2	-0.0093896	-0.0289996	-0.0541166	-0.0961947	-0.104607
220.4	-0.0086855	-0.0313555	-0.0538982	-0.0961081	-0.104567
220.6	-0.0094737	-0.0311603	-0.0541731	-0.0986561	-0.106042
220.8	-0.007484	-0.0305936	-0.0523052	-0.0991333	-0.107336
221	-0.008271	-0.0326326	-0.0522889	-0.0991256	-0.105995
221.2	-0.0084303	-0.0315656	-0.0545699	-0.0995921	-0.105071
221.4	-0.0092126	-0.030148	-0.055312	-0.100757	-0.105095
221.6	-0.0085588	-0.0299117	-0.0562763	-0.0996706	-0.104706
221.8	-0.009301	-0.0294155	-0.056467	-0.0996464	-0.103018
222	-0.0088943	-0.0285692	-0.0555302	-0.0990605	-0.103743
222.2	-0.0084049	-0.0302162	-0.0556629	-0.0988931	-0.104234
222.4	-0.0088334	-0.0302803	-0.0550589	-0.0983954	-0.104633
222.6	-0.0078393	-0.0308691	-0.0534562	-0.0977764	-0.103255
222.8	-0.007079	-0.0322602	-0.0544291	-0.0981589	-0.103685
223	-0.0064135	-0.0311366	-0.0546757	-0.0982262	-0.103222
223.2	-0.0076489	-0.0305463	-0.0548399	-0.0980706	-0.102422
223.4	-0.0070282	-0.0308368	-0.0550039	-0.0980917	-0.101584
223.6	-0.0084469	-0.0304847	-0.0550665	-0.0985698	-0.102599
223.8	-0.0079237	-0.0298739	-0.0545585	-0.0975855	-0.101916
224	-0.0084962	-0.030649	-0.0543436	-0.096807	-0.102305
224.2	-0.0077138	-0.0301828	-0.0550664	-0.0969544	-0.103535
224.4	-0.0075832	-0.0300083	-0.0550743	-0.0966768	-0.103558
224.6	-0.0076701	-0.0306656	-0.0548651	-0.0973344	-0.10516
224.8	-0.0078277	-0.0305468	-0.0545238	-0.0968711	-0.105892
225	-0.0083971	-0.0302497	-0.0554813	-0.0976774	-0.104864
225.2	-0.008018	-0.0310945	-0.0545489	-0.0983838	-0.104718
225.4	-0.0082235	-0.0304786	-0.054117	-0.0990809	-0.105298
225.6	-0.0082159	-0.0301784	-0.0545316	-0.0975866	-0.103766
225.8	-0.0088092	-0.0300209	-0.0554542	-0.0978543	-0.104034
226	-0.0085748	-0.0301744	-0.0562168	-0.0979797	-0.104816
226.2	-0.0103437	-0.0301577	-0.0555733	-0.0974324	-0.105163
226.4	-0.0099564	-0.0307451	-0.0561807	-0.0968861	-0.104889
226.6	-0.0104987	-0.030271	-0.0558085	-0.0975662	-0.105065
226.8	-0.0110712	-0.0303659	-0.0554145	-0.0987297	-0.104288
227	-0.0102733	-0.030853	-0.0537642	-0.0980091	-0.104501
227.2	-0.009449	-0.0298844	-0.0534129	-0.0983415	-0.104992
227.4	-0.0099175	-0.0283263	-0.0533368	-0.0984995	-0.105641
227.6	-0.0093356	-0.0280747	-0.054112	-0.0971272	-0.104911
227.8	-0.0099901	-0.0279438	-0.0540418	-0.096551	-0.105499
228	-0.0110956	-0.0277011	-0.055675	-0.0982732	-0.105387
228.2	-0.01107	-0.0290276	-0.0559496	-0.099231	-0.105431
228.4	-0.0118986	-0.03044	-0.0562671	-0.0980457	-0.104772
228.6	-0.0120187	-0.0314907	-0.0553294	-0.0996716	-0.105713
228.8	-0.0122793	-0.0322401	-0.0563731	-0.0992582	-0.105697
229	-0.0115629	-0.0317572	-0.0552273	-0.0984264	-0.105909
229.2	-0.0113357	-0.0298789	-0.0550618	-0.0979057	-0.105978
229.4	-0.0108225	-0.0295707	-0.0544379	-0.0992045	-0.105424
229.6	-0.0114552	-0.0277875	-0.0560009	-0.0989281	-0.104969
229.8	-0.0116757	-0.0269052	-0.0549909	-0.0995362	-0.105325
230	-0.0126718	-0.0269575	-0.0548168	-0.0996469	-0.10527

## Sheet:  ce49 versus DNMT3B
Figure 4a middle	Ce49 versus DNMT3B
Time	1nM	10nM	100nM	500nM	1000nM
0	0	0	0	0	0
0.2	0.00390084	-0.00038605	0.000877803	0.00276858	0.00228782
0.4	0.00536777	0.00027868	0.00287912	0.00168183	0.00148644
0.6	0.00646307	-0.00048385	0.00225037	0.0010965	0.00181405
0.8	0.00684541	-0.00051337	0.00320993	0.00096281	0.00207774
1	0.00711099	0.00045861	0.00380045	0.00211172	0.00223094
1.2	0.00628249	0.00064863	0.00363506	0.00111954	0.00226112
1.4	0.00594092	0.00084379	0.00360189	0.00127493	0.00252688
1.6	0.00515119	0.00102944	0.00429524	0.00015882	0.0026291
1.8	0.00372633	0.00122883	0.0045688	0.00037484	0.0029995
2	0.00336974	0.00111664	0.00437321	0.00012359	0.00427667
2.2	0.00418049	0.00218715	0.00497417	-0.00029976	0.00472406
2.4	0.00367468	0.00167225	0.00500074	-0.00093896	0.00488102
2.6	0.00464403	0.00262752	0.005503	0.0013171	0.00518575
2.8	0.00592739	0.00387742	0.00449852	0.00120575	0.00504031
3	0.00573131	0.00340671	0.0044977	-0.00043086	0.00352757
3.2	0.00576516	0.00252864	0.00347962	0.00050319	0.00320683
3.4	0.00621213	0.00289032	0.00395195	0.00164684	0.00241219
3.6	0.00661016	0.00296801	0.00402999	-0.00050193	0.00219226
3.8	0.00713775	0.00237651	0.00442817	-0.0002475	0.00330587
4	0.00749428	0.00163856	0.00406585	-0.00041139	0.00409167
4.2	0.00655698	0.00133392	0.00505056	-0.00039824	0.00460083
4.4	0.00654981	0.00213221	0.00378934	-0.0010934	0.00590624
4.6	0.00547675	0.00176005	0.00437005	-0.00071174	0.00705415
4.8	0.0062004	0.00094243	0.00535924	-0.00056876	0.00539583
5	0.00637084	0.00197431	0.00470036	0.00037705	0.00613808
5.2	0.00493086	0.0020439	0.00440515	-0.00077293	0.00552743
5.4	0.0051363	0.00074871	0.00478919	-0.00067312	0.00572012
5.6	0.00544747	0.0019353	0.0033531	-0.0006716	0.00552515
5.8	0.00402592	0.00291705	0.00078861	-0.00136376	0.00600274
6	0.00445055	0.00260604	0.00237514	-0.00246805	0.00499017
6.2	0.00608361	0.0030726	0.00168916	-0.00149455	0.00579152
6.4	0.00484126	0.00343834	0.00189378	-0.00179857	0.00490243
6.6	0.00493892	0.0024123	0.00087071	-0.00229469	0.00402646
6.8	0.00488538	0.00216631	0.00285028	-0.00224435	0.00455722
7	0.00302524	0.00209555	0.00091169	-0.00078985	0.00527676
7.2	0.00333712	0.00199474	0.00227897	-0.00119672	0.00436652
7.4	0.00397125	0.00211574	0.00180437	0.00034216	0.00522995
7.6	0.00409975	0.00278122	0.0030313	0.0017498	0.0048933
7.8	0.00524009	0.00320758	0.00166077	0.00206639	0.00482522
8	0.00645684	0.00187664	0.00351502	0.00164643	0.00418733
8.2	0.00609476	0.00288808	0.00253783	0.00237271	0.00468184
8.4	0.00599646	0.00363068	0.00309868	0.00118283	0.00479382
8.6	0.00510272	0.0029933	0.00384586	0.00056289	0.00632069
8.8	0.00385588	0.00260214	0.00466378	0.00040665	0.0060212
9	0.00363191	0.00416327	0.00369284	-0.00062242	0.00649851
9.2	0.00355126	0.00293403	0.00453061	-0.00143373	0.00664735
9.4	0.00448128	0.00219541	0.00385947	-0.00180757	0.00571651
9.6	0.00431751	0.00252414	0.00334537	-0.0017191	0.00454759
9.8	0.00435171	0.00187991	0.00356817	-0.0016437	0.00421595
10	0.00583417	0.00182275	0.00447816	-0.00113558	0.00411207
10.2	0.00574622	0.00123004	0.00425687	-0.001377	0.00280916
10.4	0.00538277	0.00210712	0.00424329	-0.0013519	0.00391329
10.6	0.00670455	0.00139555	0.00456027	-0.00207578	0.00335211
10.8	0.00708876	0.00099259	0.00377547	-0.00260504	0.00459446
11	0.00582449	0.00124599	0.0031463	-0.00245374	0.00475068
11.2	0.00598961	0.00245832	0.00282404	-0.00267051	0.00564301
11.4	0.00550476	0.00275599	0.00354823	-0.00316936	0.00570233
11.6	0.00553447	0.00325864	0.00285553	-0.00235079	0.00721817
11.8	0.00560482	0.00422776	0.00276258	-0.0026915	0.00798326
12	0.00650408	0.00426203	0.00353644	-0.00295723	0.00745601
12.2	0.00568216	0.00408835	0.00468798	-0.00162648	0.00683189
12.4	0.00613198	0.00263265	0.00379045	-0.00042557	0.00745121
12.6	0.00550748	0.00295468	0.00418558	-0.00114215	0.00697828
12.8	0.00521233	0.00287359	0.00535838	-0.00078019	0.00610673
13	0.00444136	0.00243931	0.00544585	-0.00107356	0.00618873
13.2	0.00491533	0.0022595	0.00350528	-0.00230171	0.00685952
13.4	0.00481582	0.0027584	0.0046982	-0.00348611	0.00674046
13.6	0.00363337	0.00330905	0.00604384	-0.00260396	0.0081355
13.8	0.0037377	0.00378929	0.00526049	-0.00336763	0.00674491
14	0.00437087	0.00394039	0.00537638	-0.0023103	0.00682976
14.2	0.00472559	0.00389852	0.0054313	-0.0004663	0.00759428
14.4	0.00379111	0.0049744	0.00419027	0.00091875	0.00551356
14.6	0.00450193	0.0039702	0.00208989	0.00070706	0.00381285
14.8	0.00370921	0.00461606	0.00363455	0.00076611	0.00535332
15	0.00258827	0.0047204	0.00307641	-7.791e-05	0.00456553
15.2	0.00303534	0.00334091	0.00367435	-0.00192593	0.00483964
15.4	0.00413265	0.00357896	0.00445162	-0.00202149	0.00510519
15.6	0.00403739	0.00426768	0.00490593	-0.00264297	0.00582372
15.8	0.00445485	0.00403176	0.00296511	-0.00164084	0.00570393
16	0.00438527	0.00327363	0.00318405	-0.00231013	0.00647841
16.2	0.00428285	0.00475001	0.00400358	-0.00093455	0.00562433
16.4	0.00478773	0.00443852	0.00267758	-0.00252162	0.00633077
16.6	0.00542484	0.00452372	0.00367647	-0.00200224	0.00606323
16.8	0.00546381	0.00388241	0.0040223	-0.00264647	0.00686043
17	0.00557121	0.00461237	0.00354295	-0.00213909	0.00691151
17.2	0.00516512	0.00423761	0.00281788	-0.00235218	0.00674764
17.4	0.00483108	0.00323504	0.00439842	-0.00085643	0.00708343
17.6	0.00450682	0.00247685	0.00365163	-0.0001563	0.00702576
17.8	0.00590758	0.00286739	0.00247953	0.00013369	0.00548092
18	0.0062532	0.00210456	0.00246522	0.00070381	0.00637771
18.2	0.00582463	0.0033795	0.00195751	0.00062072	0.00644771
18.4	0.00462451	0.00265625	0.000962	0.0002809	0.00564837
18.6	0.00503946	0.00331361	0.00103389	-0.00026288	0.00636678
18.8	0.00386219	0.0024282	0.00306193	-0.00047298	0.00706166
19	0.00421003	0.00344507	0.00263179	-0.00140982	0.00588261
19.2	0.004405	0.00390023	0.00377668	-0.00218367	0.00650302
19.4	0.00563995	0.00451812	0.00516115	-0.00390958	0.00671811
19.6	0.00552752	0.00418162	0.00422867	-0.00268206	0.00670999
19.8	0.00593161	0.00439082	0.00429854	-0.0027908	0.00718733
20	0.00547261	0.004436	0.00451811	-0.00247049	0.0073652
20.2	0.00497463	0.00317127	0.00359528	-0.00340624	0.00732226
20.4	0.00489021	0.00370641	0.00248781	-0.00135737	0.00875386
20.6	0.00411858	0.00304838	0.00327423	-0.00239648	0.00885621
20.8	0.00323081	0.00354033	0.00331963	-0.00271353	0.00733974
21	0.00376588	0.0043288	0.00341225	-0.00256126	0.00857543
21.2	0.00443672	0.00492328	0.00352244	0.00010698	0.0090096
21.4	0.0049592	0.00385357	0.00533195	-0.00038873	0.00864108
21.6	0.00523581	0.00446975	0.00559086	-0.0003894	0.00800768
21.8	0.00473594	0.00410815	0.00574181	-0.00075998	0.00944686
22	0.00453478	0.0034608	0.00529135	-0.00022795	0.0088738
22.2	0.00442252	0.00214307	0.00590657	-0.00221429	0.00819686
22.4	0.00343868	0.00272122	0.00388969	-0.00179545	0.00824155
22.6	0.00326594	0.00323868	0.00419732	-0.00190792	0.00808468
22.8	0.00436529	0.00445592	0.00322749	-0.00071776	0.00755449
23	0.00464841	0.00335976	0.00350508	-0.00153111	0.00720397
23.2	0.00433167	0.00453278	0.00381213	-0.00153244	0.00794518
23.4	0.00414524	0.00419327	0.00540801	-0.00141254	0.00670177
23.6	0.00477247	0.00302977	0.0051444	-0.00061852	0.00647146
23.8	0.0043444	0.0023949	0.00553128	5.68e-05	0.00610366
24	0.00457745	0.00322222	0.00652549	0.00163215	0.00584055
24.2	0.00389615	0.00255492	0.00706804	0.00257916	0.00598261
24.4	0.00472249	0.00402782	0.00607382	0.00183766	0.00671083
24.6	0.00419722	0.00417951	0.0061355	0.0019346	0.00826493
24.8	0.00452988	0.00527891	0.00606182	0.00017514	0.0103432
25	0.00286032	0.00532839	0.00561253	-0.00130646	0.0100804
25.2	0.00371746	0.00516494	0.004403	-0.00103911	0.00957452
25.4	0.00373635	0.00468334	0.0048719	-0.00067226	0.00982023
25.6	0.00429456	0.00582644	0.00546845	-0.00109883	0.00810871
25.8	0.00345801	0.005438	0.00458897	0.00026471	0.00649144
26	0.00463941	0.00548928	0.00382777	0.00114629	0.00836214
26.2	0.00418603	0.00645607	0.00342385	0.00058205	0.00870904
26.4	0.0034737	0.00637841	0.00323824	0.00088949	0.00950936
26.6	0.00372581	0.00520094	0.00203514	0.00101939	0.0107816
26.8	0.00392666	0.00443232	0.00264607	5.124e-05	0.00996877
27	0.00453061	0.00528814	0.00315302	-0.00138395	0.00899987
27.2	0.00518074	0.00483923	0.00439088	-0.00166069	0.00868677
27.4	0.00535784	0.00470686	0.00445394	-0.00338149	0.00761296
27.6	0.00503267	0.00544638	0.00559615	-0.00277212	0.00612766
27.8	0.00536072	0.00572736	0.00573532	-0.0016997	0.00627046
28	0.00504463	0.00469255	0.0069238	-0.00209791	0.00709947
28.2	0.00481069	0.00515309	0.00608473	-0.0016683	0.00677285
28.4	0.00514098	0.00503725	0.00662124	-0.0004495	0.00748488
28.6	0.00493753	0.00501701	0.00511878	-0.00087724	0.00851281
28.8	0.00475944	0.0049192	0.00482234	-0.00221209	0.0092753
29	0.00451522	0.00500527	0.00396526	-0.0005079	0.00833013
29.2	0.00563505	0.00534029	0.00327329	-0.00036004	0.0094751
29.4	0.0050976	0.00483691	0.0036009	-0.00091876	0.0085301
29.6	0.0059798	0.00455296	0.00413468	-0.00156108	0.00920521
29.8	0.00700995	0.00398296	0.00381561	-0.00088999	0.00906807
30	0.0203947	-0.0037315	0.0027537	0.0005783	-0.0042533
30.2	0.0180601	-0.0016266	0.0049026	-0.0064132	-0.0047496
30.4	0.0160954	0.0047758	0.002605	-0.0083932	-0.0014235
30.6	0.0169748	-0.0004527	0.0048282	-0.0043501	-0.0065561
30.8	0.0183828	0.0014729	0.005466	-0.0033684	-0.0009908
31	0.0182977	0.0020162	0.0047279	-0.0070969	-0.0021945
31.2	0.0194913	0.0015359	0.0037438	-0.0070144	-0.0021842
31.4	0.02071	0.0012564	0.0051791	-0.0065183	-0.0047434
31.6	0.0221257	0.000967	0.0065279	-0.0078522	-0.0055883
31.8	0.02173	0.0006925	0.0067996	-0.0085256	-0.0075618
32	0.0215469	-0.0002873	0.0072986	-0.00607	-0.0082007
32.2	0.0198596	-0.000622	0.0098438	-0.006952	-0.0085459
32.4	0.0192506	-0.0012091	0.0095449	-0.0087287	-0.0077056
32.6	0.0188743	0.0002928	0.0084656	-0.0079844	-0.0063941
32.8	0.0193348	0.000537	0.0086341	-0.0073271	-0.0057843
33	0.0185773	0.0015257	0.0093043	-0.0076352	-0.006371
33.2	0.0198948	0.003248	0.0089634	-0.0074836	-0.0052048
33.4	0.0202932	0.0035058	0.0095648	-0.0057044	-0.005528
33.6	0.0198314	0.0028815	0.0099404	-0.0047139	-0.0062719
33.8	0.0193621	0.0028503	0.0106384	-0.0050649	-0.0052732
34	0.0205598	0.0042646	0.0110701	-0.0055067	-0.0041318
34.2	0.0209202	0.0042317	0.0110812	-0.0038841	-0.0051043
34.4	0.0206933	0.0034261	0.0102686	-0.0024107	-0.0031707
34.6	0.0215656	0.003838	0.0106053	-0.0025848	-0.0029783
34.8	0.0220026	0.0063989	0.0108937	-0.0025006	-0.0040576
35	0.0223027	0.005916	0.0108629	-0.0023321	-0.0045286
35.2	0.0224478	0.0073043	0.0099965	-0.0026884	-0.0040859
35.4	0.0245871	0.00852	0.0099343	-0.003368	-0.0047989
35.6	0.0243009	0.0089283	0.0091921	-0.0042017	-0.0047004
35.8	0.0258389	0.008739	0.0085791	-0.0046352	-0.0038769
36	0.0260755	0.0092685	0.0087327	-0.0031949	-0.002934
36.2	0.0270723	0.0070079	0.0081222	-0.0017038	-0.0016163
36.4	0.0258681	0.0073827	0.0084726	-0.0019151	-0.001318
36.6	0.0262237	0.0080667	0.0092087	-0.0013846	8.4e-05
36.8	0.0260407	0.0066962	0.0101455	-0.0001582	-1.75e-05
37	0.0252655	0.0063513	0.0098242	-0.0010508	-0.0009651
37.2	0.0245466	0.0080804	0.0102977	-0.0022156	-0.0019375
37.4	0.0249415	0.0080983	0.0102142	-0.0012142	-0.0022472
37.6	0.0261899	0.0093513	0.0106473	-0.000862	-0.0033394
37.8	0.0270333	0.0104655	0.0101274	-0.0005167	-0.0040367
38	0.0282419	0.0116383	0.0101258	-0.000121	-0.0036413
38.2	0.0278988	0.0115506	0.0099858	0.0003892	-0.0047973
38.4	0.0284894	0.0122168	0.0091771	-0.0003492	-0.005161
38.6	0.0271849	0.0121827	0.0088259	-0.0007377	-0.0035963
38.8	0.026585	0.0122002	0.0080465	-0.001344	-0.003937
39	0.027069	0.0129606	0.0091912	-0.0013142	-0.0028401
39.2	0.0278626	0.0124309	0.0101695	-0.002797	-0.0023533
39.4	0.0281738	0.0131994	0.0114281	-0.0015148	-0.0022296
39.6	0.0280281	0.0131381	0.0110191	-0.00192	-0.0026307
39.8	0.0283881	0.0143355	0.0111146	-0.0017835	-0.0006262
40	0.028869	0.0135901	0.0107239	-0.0021401	-0.0026102
40.2	0.0302257	0.0153248	0.0103261	0.0001711	-0.0018185
40.4	0.0308243	0.0150913	0.0105866	-0.0006783	-0.0007044
40.6	0.0304551	0.015742	0.0102352	-0.0004642	-0.0007401
40.8	0.0302839	0.0155662	0.0111126	-0.0005676	-0.0019418
41	0.0290843	0.0163475	0.0104133	0.0002943	-0.0009844
41.2	0.0286256	0.0165966	0.0112267	0.0013009	-0.0014792
41.4	0.028009	0.0166675	0.0107358	0.0009768	-0.0031842
41.6	0.0287151	0.0167468	0.0110297	0.0020678	-0.0021655
41.8	0.0282309	0.0168181	0.0100839	0.0036506	-0.0018295
42	0.0290342	0.0177848	0.0108006	0.003527	-0.0018574
42.2	0.0284336	0.0163183	0.0099666	0.0006651	-0.0016702
42.4	0.0283359	0.0177935	0.0111807	-3.8e-05	-0.0003004
42.6	0.0284522	0.0162114	0.0115128	0.0006536	-0.0017275
42.8	0.0294377	0.0163884	0.0128951	0.0002247	-0.0018787
43	0.0291231	0.0161715	0.0126906	-0.0006872	-0.0005433
43.2	0.0296332	0.017699	0.0121058	0.001277	-0.0011279
43.4	0.0299227	0.017471	0.0114269	0.001444	-0.0019426
43.6	0.0309765	0.0191063	0.0100953	0.000681	-0.0014915
43.8	0.030693	0.0191688	0.0099645	0.0002373	-0.0006655
44	0.0313316	0.019114	0.0087694	0.0007787	-0.0033078
44.2	0.0312172	0.0190054	0.0095446	-0.0013654	-0.0024273
44.4	0.0310358	0.017543	0.0096087	-5.53e-05	-0.0020631
44.6	0.0299418	0.0164905	0.0107463	3.82e-05	-0.0023004
44.8	0.031348	0.0170759	0.011092	-0.0007178	-0.00303
45	0.0309392	0.0164537	0.0112339	-0.0006632	-0.0013252
45.2	0.0304137	0.0166395	0.0114586	0.001656	-0.002231
45.4	0.032393	0.0183867	0.0121973	0.0029967	-0.0008887
45.6	0.0335895	0.0193039	0.012458	0.002131	-0.0018832
45.8	0.0318925	0.0187574	0.0105583	0.0030511	-0.0025426
46	0.0322417	0.0196361	0.011373	0.0036034	-0.0022961
46.2	0.0331654	0.0196588	0.0107602	0.0030758	-0.0019359
46.4	0.0313471	0.0193367	0.0098665	0.0010291	-0.0019741
46.6	0.0312494	0.0199583	0.0093603	0.0025321	-0.0011337
46.8	0.0335992	0.020362	0.0102248	0.0024119	-0.0017999
47	0.0336563	0.0202964	0.0093215	0.0028828	-0.0025801
47.2	0.0347115	0.0215073	0.0107934	0.0036688	-0.0014581
47.4	0.0347446	0.0227873	0.0110384	0.0043304	-0.0023716
47.6	0.0350679	0.0226215	0.0114383	0.0043629	-0.0023936
47.8	0.0344049	0.0242029	0.0126824	0.0050871	-0.0009948
48	0.0349298	0.0252812	0.0132772	0.0054187	0.0003596
48.2	0.0340852	0.0252732	0.0123193	0.0046771	-0.0020071
48.4	0.0350573	0.0256722	0.0118399	0.0050888	-0.0006994
48.6	0.0350011	0.0242263	0.0119498	0.0067941	-0.0017228
48.8	0.0352251	0.0233223	0.0112993	0.0060428	-0.0021087
49	0.0342729	0.0230543	0.0117315	0.0058953	-0.0039474
49.2	0.0338742	0.0219453	0.0117125	0.0064031	-0.0021333
49.4	0.0332309	0.0224368	0.0122441	0.0059328	-0.003279
49.6	0.0339466	0.0246866	0.0117577	0.0050127	-0.0031273
49.8	0.0322218	0.0246086	0.0109024	0.0047109	-0.0014805
50	0.0329221	0.0250439	0.0105124	0.0029612	3.68e-05
50.2	0.0336698	0.0259674	0.0100641	0.0025811	-0.001547
50.4	0.0338543	0.0247271	0.0095701	0.0032841	-0.0023963
50.6	0.0342512	0.0247825	0.0111871	0.0028865	-0.0013765
50.8	0.0352027	0.0255422	0.0113218	0.0031094	-0.0038936
51	0.0355266	0.0250414	0.0121998	0.0055714	-0.0025528
51.2	0.0359791	0.0255575	0.0124689	0.0065329	-0.0017815
51.4	0.036994	0.024665	0.0128988	0.005614	-8.9e-06
51.6	0.0365747	0.0257503	0.0117451	0.0049273	-0.0015185
51.8	0.0373046	0.0242589	0.0119794	0.0059597	-0.0012937
52	0.0381404	0.0261823	0.011213	0.0058413	-0.0029102
52.2	0.0373869	0.0263413	0.0112443	0.0055707	-0.0023537
52.4	0.0369939	0.0287582	0.009712	0.0050155	-0.0036998
52.6	0.0378906	0.0290738	0.0095524	0.0065215	-0.001419
52.8	0.0384441	0.0299983	0.0099187	0.0062826	-0.0004818
53	0.0383879	0.0303259	0.0098429	0.0054179	-7.6e-06
53.2	0.0375793	0.0301982	0.009887	0.0041897	-0.0005571
53.4	0.0380638	0.0286458	0.0114111	0.0058264	-0.0005711
53.6	0.0372364	0.027161	0.0109104	0.0046166	-0.000794
53.8	0.0365269	0.0270574	0.0107244	0.0048291	0.0001053
54	0.0354546	0.0262098	0.0104003	0.0047464	-4.49e-05
54.2	0.0375274	0.0261699	0.0107361	0.0062765	0.0007941
54.4	0.0366474	0.027287	0.0101699	0.0049678	0.0002483
54.6	0.0372483	0.0273591	0.0112414	0.0071828	0.0001629
54.8	0.036349	0.0289388	0.0106951	0.0088821	0.0005519
55	0.0371889	0.0278405	0.0114041	0.0086835	-0.0004164
55.2	0.0361733	0.0275587	0.010176	0.0091605	-0.0015976
55.4	0.0377543	0.0275356	0.0105777	0.0099586	0.0003305
55.6	0.0366152	0.0289255	0.0112671	0.0089259	-0.0012907
55.8	0.0360042	0.0289585	0.0117598	0.0065406	-0.0022909
56	0.0361312	0.0287461	0.0107581	0.0072934	-0.0017984
56.2	0.0364085	0.0292149	0.0119622	0.0058893	-0.0012036
56.4	0.0346796	0.0282832	0.0120094	0.0059033	-0.0006717
56.6	0.0350101	0.0278509	0.0117469	0.0045996	0.000421
56.8	0.0364307	0.0282388	0.0113118	0.0050125	8.74e-05
57	0.0365556	0.0285238	0.0135878	0.0049784	3.08e-05
57.2	0.0358589	0.0307644	0.0138526	0.0064116	0.0009401
57.4	0.0372819	0.0315625	0.0135552	0.0069413	-0.0007652
57.6	0.0375822	0.031657	0.0128658	0.0064552	-0.0010215
57.8	0.0371875	0.0310978	0.0135902	0.0068936	-0.0006473
58	0.036286	0.0320506	0.0120237	0.0080186	-0.0002586
58.2	0.0366106	0.0302887	0.0119447	0.0077677	-0.0023033
58.4	0.0363883	0.0300188	0.0120399	0.0078321	-0.0022378
58.6	0.0362292	0.0305422	0.0122141	0.0105479	-0.0021206
58.8	0.0368444	0.0307764	0.011347	0.0113849	-0.0020779
59	0.0371921	0.0318628	0.0113652	0.0114812	-0.0013188
59.2	0.038251	0.0322039	0.0114054	0.0108255	-0.0002364
59.4	0.0382665	0.0333438	0.0119853	0.0091616	0.0014564
59.6	0.0393496	0.0328516	0.0113388	0.0089801	0.0027618
59.8	0.0407565	0.0331587	0.0114647	0.0072549	0.0029329
60	0.0417297	0.0324526	0.0122476	0.0061755	0.0025534
60.2	0.0419047	0.0335473	0.0118637	0.0071292	0.0028612
60.4	0.0418066	0.0329434	0.0116211	0.0100179	0.0011033
60.6	0.041033	0.0332636	0.0113786	0.0086426	2.1e-05
60.8	0.040177	0.0329852	0.0121902	0.0097857	0.0003916
61	0.0405164	0.0324973	0.0112897	0.0112353	-0.0005874
61.2	0.0397602	0.0311433	0.0123044	0.0121762	0.0003035
61.4	0.0398799	0.0317936	0.0121004	0.0116544	0.0009256
61.6	0.0397759	0.0310573	0.0125989	0.012262	0.000982
61.8	0.0397937	0.03097	0.0114681	0.0120085	0.0013323
62	0.0393391	0.0303949	0.0128168	0.0116483	0.0024627
62.2	0.0398283	0.0323887	0.0124082	0.0108508	0.0033142
62.4	0.0405062	0.0328013	0.0114826	0.0112033	0.003945
62.6	0.0416604	0.0349368	0.0122605	0.0097573	0.003441
62.8	0.040992	0.03539	0.0130843	0.0112545	0.0030529
63	0.0402144	0.036548	0.0109988	0.0101797	0.003117
63.2	0.0414163	0.0354677	0.0100459	0.0101274	0.0007568
63.4	0.0405767	0.034635	0.0104946	0.0093672	0.0006096
63.6	0.0404772	0.0321609	0.0105236	0.0100512	0.0012891
63.8	0.0419567	0.032282	0.0110481	0.0107041	0.0017391
64	0.0431492	0.0331768	0.011749	0.0117513	0.0007849
64.2	0.040919	0.0332119	0.0115812	0.0125146	0.0012754
64.4	0.0417806	0.034405	0.0129242	0.013112	-0.0003155
64.6	0.0417838	0.0363738	0.0120268	0.0122835	-9.41e-05
64.8	0.0403134	0.036244	0.0105194	0.0109845	-0.0022902
65	0.0410119	0.0360384	0.0108158	0.0116081	-0.0022323
65.2	0.0421879	0.0370974	0.0105722	0.0112663	-0.0021531
65.4	0.0410917	0.0362138	0.01018	0.011054	-0.0015749
65.6	0.0403775	0.0364579	0.0107529	0.0118406	-0.0012022
65.8	0.0407066	0.0377694	0.0111037	0.0128203	-0.0005463
66	0.0397344	0.0381784	0.0110702	0.0125495	0.0012777
66.2	0.0400918	0.0366665	0.0110227	0.0125495	0.0013895
66.4	0.0404828	0.0377455	0.0111373	0.0131414	0.0018024
66.6	0.0408647	0.0372522	0.0105898	0.013014	0.0015836
66.8	0.0417257	0.0369823	0.0112739	0.0127441	0.0028021
67	0.0409186	0.0359883	0.0112355	0.0119636	0.0007661
67.2	0.0422679	0.0370384	0.011762	0.0123704	0.0016431
67.4	0.0415981	0.0367166	0.0112087	0.0115688	0.000806
67.6	0.0417702	0.0364893	0.012452	0.0121246	0.0005395
67.8	0.0416353	0.0360789	0.0119873	0.0109425	0.0001573
68	0.0435688	0.0361393	0.0125438	0.0109785	0.0004023
68.2	0.0422148	0.0353175	0.0129088	0.0106191	-0.00037
68.4	0.0439014	0.0353337	0.013417	0.0109551	-0.0008486
68.6	0.0437113	0.0365322	0.0119416	0.0125354	-0.0012661
68.8	0.0421187	0.0357507	0.0129017	0.0124309	-0.0011852
69	0.0414083	0.0364473	0.0125863	0.0140816	-0.0011106
69.2	0.041484	0.037345	0.012615	0.013742	-0.000667
69.4	0.0404406	0.0375771	0.0126373	0.0148518	-0.0001337
69.6	0.0406521	0.0364862	0.0133206	0.0139529	0.0012325
69.8	0.0423158	0.037186	0.0129918	0.0133547	-0.0001644
70	0.0425455	0.0373242	0.0128662	0.0123672	-0.0005882
70.2	0.0430049	0.0370434	0.0131663	0.0136544	-1e-07
70.4	0.0438696	0.0372105	0.0128346	0.0123969	0.0006295
70.6	0.0439386	0.0376786	0.0131665	0.0134656	-0.0010547
70.8	0.0434051	0.0380742	0.0137758	0.0140219	1.21e-05
71	0.0441466	0.0385015	0.0140572	0.0152594	0.0006923
71.2	0.042487	0.0379712	0.0144358	0.013954	-0.0003063
71.4	0.0427507	0.0379678	0.0135885	0.0145625	0.0015585
71.6	0.0434226	0.0376735	0.0130986	0.0145384	-0.0007749
71.8	0.0443131	0.0383932	0.0125415	0.0152167	-0.0005088
72	0.0443848	0.037405	0.011596	0.0133824	0.0001678
72.2	0.0445573	0.0383006	0.0111838	0.0146516	0.0012292
72.4	0.0438709	0.0379292	0.0121848	0.0148095	-0.0017133
72.6	0.0433336	0.0378552	0.0120492	0.0143984	0.0026792
72.8	0.0436561	0.0376297	0.0125811	0.0130376	0.0026612
73	0.0426065	0.0377059	0.0131325	0.0137904	0.0024451
73.2	0.0431169	0.037633	0.0124068	0.0135558	0.000674
73.4	0.0440871	0.0390819	0.012311	0.013317	0.0003575
73.6	0.0437532	0.0389507	0.0117399	0.0136888	-0.000861
73.8	0.0423112	0.0380537	0.0114092	0.0145107	-0.0017109
74	0.043402	0.0387618	0.0124619	0.0147806	-0.0025482
74.2	0.0444585	0.0385198	0.0128192	0.0151598	-0.0009079
74.4	0.0427047	0.0374654	0.0130886	0.016555	0.0011397
74.6	0.0432278	0.0368161	0.0124772	0.0155179	0.0018611
74.8	0.0434821	0.0375006	0.0123898	0.016459	0.0025583
75	0.0432233	0.0381325	0.0113764	0.0160334	0.0033928
75.2	0.0418875	0.0389475	0.0116454	0.0162216	0.0035832
75.4	0.0426372	0.0380817	0.0111195	0.015202	0.002506
75.6	0.0427523	0.0387221	0.012204	0.0157447	0.0028039
75.8	0.0420913	0.0391975	0.0113047	0.0172887	0.0025162
76	0.0423924	0.0381086	0.0117275	0.0182245	0.0026367
76.2	0.0447748	0.0377525	0.0118351	0.0177751	0.0019147
76.4	0.0450724	0.0384147	0.0106761	0.0182187	0.0026731
76.6	0.0458149	0.0387423	0.0112922	0.0189074	0.0019886
76.8	0.0472917	0.0381099	0.0108748	0.0167316	0.0025944
77	0.0466181	0.0391672	0.0119735	0.01646	0.0017178
77.2	0.0454167	0.0393819	0.011487	0.0155149	0.0014513
77.4	0.0471138	0.0397388	0.0139046	0.0149282	0.0012606
77.6	0.0458163	0.0401393	0.0128707	0.0140884	0.0013514
77.8	0.0452787	0.0398548	0.0135883	0.0141846	0.0005216
78	0.0454749	0.039709	0.0117786	0.0137303	0.0004913
78.2	0.0457856	0.0401457	0.0125682	0.0140342	-0.0006435
78.4	0.0439309	0.0399906	0.0111649	0.0138285	-0.0002173
78.6	0.0448835	0.0399538	0.011971	0.0150555	-0.0012409
78.8	0.0447914	0.0394225	0.0109664	0.0141386	-0.0008041
79	0.0449322	0.0390812	0.0114307	0.0150532	-0.0002747
79.2	0.0448186	0.0387329	0.0102732	0.0151256	-0.0007402
79.4	0.0452361	0.0390068	0.0106767	0.0139692	-0.0012605
79.6	0.0444546	0.0387197	0.0101484	0.01256	-0.0013571
79.8	0.0459384	0.04032	0.010881	0.0144074	-0.0008556
80	0.0459784	0.0406278	0.0096968	0.012045	-0.000586
80.2	0.0462729	0.0402907	0.0100636	0.0119341	0.0017036
80.4	0.0461423	0.0408107	0.0097054	0.0129232	0.0020735
80.6	0.0480206	0.041595	0.0100272	0.0145207	0.0022624
80.8	0.0459772	0.0409415	0.0100109	0.0128025	0.0018251
81	0.0455908	0.0402174	0.0105338	0.014624	0.0024324
81.2	0.0450787	0.0408324	0.0108405	0.0153411	0.0012977
81.4	0.0447984	0.0409175	0.0101652	0.016157	0.0010345
81.6	0.0438871	0.0414366	0.0101868	0.014838	0.001489
81.8	0.0446236	0.0411474	0.0098098	0.0151281	0.0004093
82	0.045041	0.0429037	0.0094767	0.0147384	-0.0005615
82.2	0.0447878	0.0426658	0.0095512	0.013621	3.39e-05
82.4	0.0447471	0.0418437	0.0106388	0.0147675	0.0005365
82.6	0.0439314	0.0411934	0.0104656	0.0148244	0.0008481
82.8	0.0448039	0.0417459	0.0099861	0.0171747	0.000741
83	0.0446499	0.0420412	0.0114141	0.0172452	0.0020946
83.2	0.045406	0.041973	0.0103266	0.0170785	0.0015235
83.4	0.0470859	0.0426762	0.0096474	0.0140099	0.0008031
83.6	0.0482507	0.0434536	0.0102937	0.0161164	0.0012879
83.8	0.0478951	0.0439349	0.0119556	0.0155422	0.0023105
84	0.0482151	0.0436872	0.0110049	0.0156516	0.0007969
84.2	0.0486857	0.044643	0.0125184	0.0165348	0.001702
84.4	0.0475676	0.0447091	0.0127357	0.0193537	0.0021025
84.6	0.0473548	0.0440258	0.0121912	0.0177206	0.0014286
84.8	0.0460137	0.0431723	0.0110023	0.0181381	0.0014086
85	0.0464732	0.043488	0.0106489	0.0190586	0.0023253
85.2	0.0444591	0.0430252	0.0102743	0.0191501	0.0024482
85.4	0.0453824	0.0432918	0.0101037	0.0191815	0.0027895
85.6	0.0449892	0.0441443	0.0094291	0.0198289	0.0049897
85.8	0.0453161	0.0450292	0.0099681	0.0179804	0.0043667
86	0.0455087	0.0441551	0.0093548	0.0183401	0.0045364
86.2	0.0468888	0.044038	0.0094935	0.0186414	0.0056973
86.4	0.0470553	0.0436775	0.0095677	0.0175278	0.006437
86.6	0.0473709	0.0422391	0.0102156	0.0174596	0.0043743
86.8	0.0478114	0.042414	0.0103233	0.0177813	0.0038956
87	0.0476174	0.0418213	0.0102529	0.0164907	0.0046813
87.2	0.046922	0.0426651	0.0100888	0.0166248	0.0037984
87.4	0.046003	0.0433677	0.0092436	0.0170712	0.0015072
87.6	0.0470255	0.0453734	0.0095913	0.0162049	0.0019715
87.8	0.0476312	0.0446145	0.0098417	0.0176002	0.0043047
88	0.0469107	0.0463048	0.011175	0.0176639	0.0019558
88.2	0.0487808	0.0462157	0.010798	0.0181801	0.001392
88.4	0.0494091	0.0458087	0.0107148	0.0177434	0.0021563
88.6	0.047623	0.0446516	0.0100159	0.0199347	0.0014081
88.8	0.0485255	0.0448577	0.010716	0.0198645	8.33e-05
89	0.0488681	0.0449068	0.0106718	0.0199337	0.001345
89.2	0.047912	0.0438098	0.0103693	0.0179706	0.0008474
89.4	0.0481926	0.0452352	0.0100454	0.019135	0.001981
89.6	0.0487437	0.0456676	0.010849	0.0172949	0.0022234
89.8	0.0471151	0.0460971	0.0098508	0.0180211	0.0014361
90	0.0484988	0.0456052	0.0094914	0.0181013	0.0017266
90.2	0.0472461	0.0472705	0.0099606	0.019393	0.0034294
90.4	0.0464813	0.0460928	0.0111744	0.0187464	0.0022385
90.6	0.0455752	0.047039	0.0109898	0.0173893	0.0034405
90.8	0.0469646	0.0468209	0.0107335	0.0163391	0.0046854
91	0.0456363	0.0468967	0.0117772	0.0157857	0.0046339
91.2	0.0470386	0.0470042	0.0118525	0.0162603	0.0031057
91.4	0.0470079	0.0465278	0.0109834	0.0163605	0.0044021
91.6	0.0485421	0.0456647	0.01109	0.0172543	0.0026055
91.8	0.0469703	0.0467461	0.0109358	0.0179572	0.0026155
92	0.0472277	0.0460608	0.0099648	0.0191998	0.001862
92.2	0.0465458	0.0454238	0.0096812	0.0202108	0.0022127
92.4	0.0487659	0.046129	0.0112053	0.0211132	0.0015314
92.6	0.0484978	0.0462696	0.0105165	0.0224471	0.0032494
92.8	0.0490029	0.0449132	0.0120319	0.0224904	0.0029409
93	0.0496488	0.0463465	0.0120142	0.0224089	0.0029423
93.2	0.0504157	0.0453648	0.0115398	0.0225177	0.0032897
93.4	0.0481496	0.0460816	0.0113552	0.0221233	0.003474
93.6	0.047813	0.0467209	0.0121496	0.0221879	0.0021164
93.8	0.0482658	0.0477571	0.0108027	0.0236957	0.0025562
94	0.0481553	0.045938	0.0101552	0.0237452	0.0036487
94.2	0.0466326	0.0477814	0.0098766	0.0209586	0.0033562
94.4	0.0470388	0.0468867	0.0090688	0.0219968	0.0036737
94.6	0.0472113	0.0458688	0.0083798	0.0207653	0.00482
94.8	0.0471256	0.0464754	0.0090266	0.0195393	0.0053616
95	0.0458502	0.0472082	0.0101647	0.0192353	0.0052327
95.2	0.0468624	0.0461191	0.0101732	0.020577	0.0054163
95.4	0.0470179	0.0465363	0.0101047	0.0183492	0.0052885
95.6	0.0470409	0.0463512	0.0106389	0.0192331	0.0044131
95.8	0.0471357	0.0446197	0.009932	0.0190632	0.00422
96	0.0484957	0.0445603	0.0095738	0.020216	0.00435
96.2	0.0482531	0.0453943	0.0094597	0.0205627	0.0026815
96.4	0.0474437	0.0456527	0.0102387	0.0206138	0.0024621
96.6	0.0475264	0.0463628	0.0100276	0.0225602	0.0025348
96.8	0.046949	0.0472096	0.0100062	0.0226153	0.0019816
97	0.046409	0.0481137	0.0100232	0.0219616	0.0016651
97.2	0.0472909	0.0478471	0.0106701	0.0224272	0.0040151
97.4	0.0479468	0.0465673	0.010121	0.0232829	0.0021107
97.6	0.0479361	0.0459517	0.0094563	0.0209993	0.0033861
97.8	0.0489742	0.0468066	0.0090874	0.0217125	0.0023503
98	0.0487898	0.0465435	0.0083884	0.0214671	0.0031839
98.2	0.0484747	0.0473315	0.0096304	0.02142	0.0011049
98.4	0.0495388	0.047889	0.0098466	0.0230792	0.0024445
98.6	0.0493789	0.0482714	0.0104543	0.0220594	0.0013446
98.8	0.0495145	0.0472879	0.0119188	0.0213692	0.00243
99	0.0498085	0.0489916	0.0132333	0.0216018	0.0005402
99.2	0.0505728	0.0480966	0.0116773	0.02149	0.0018951
99.4	0.0500237	0.0491773	0.0119105	0.0204205	0.0022118
99.6	0.0505273	0.0496078	0.0127979	0.0212088	0.0024182
99.8	0.0501607	0.0493048	0.0108307	0.0212557	0.0017461
100	0.050284	0.0481058	0.0110597	0.0212262	0.0028668
100.2	0.0488985	0.0494174	0.0122157	0.0221016	0.0026036
100.4	0.0492568	0.0490329	0.0120915	0.0209969	0.0034165
100.6	0.0486572	0.050174	0.0112662	0.0222041	0.0024905
100.8	0.0488752	0.0517915	0.0130871	0.0222323	0.0027627
101	0.0486722	0.0511426	0.0129016	0.0228036	0.0025298
101.2	0.0491874	0.0499386	0.0130696	0.0213347	0.0034562
101.4	0.0482588	0.050289	0.0129793	0.0230073	0.0038542
101.6	0.0494209	0.0489621	0.0137322	0.023591	0.0039579
101.8	0.0491266	0.0483704	0.0129409	0.0231249	0.003454
102	0.0493136	0.0489003	0.0122953	0.0232114	0.003963
102.2	0.0490027	0.0494808	0.0111879	0.023039	0.0041978
102.4	0.0487807	0.0486991	0.0109394	0.0221113	0.003199
102.6	0.0488798	0.0492631	0.0108504	0.0219584	0.004098
102.8	0.0479331	0.0481404	0.0111739	0.0238592	0.0056146
103	0.0475361	0.0469423	0.0118508	0.023469	0.0045156
103.2	0.0474423	0.0458404	0.0125451	0.0237737	0.0027662
103.4	0.047555	0.0470357	0.0129013	0.0247841	0.0039974
103.6	0.0470125	0.0478568	0.0115313	0.0235014	0.0033832
103.8	0.0471731	0.0481454	0.0114723	0.0215998	0.0029357
104	0.0477973	0.0499919	0.0110641	0.022336	0.0033087
104.2	0.048937	0.0511307	0.0105088	0.0218014	0.0032305
104.4	0.0491489	0.0517171	0.0109099	0.0205854	0.0030545
104.6	0.0494586	0.0501384	0.0120268	0.0225668	0.0033116
104.8	0.0511162	0.0516401	0.0119894	0.0225385	0.0027946
105	0.0509189	0.049877	0.0113904	0.0221526	0.002609
105.2	0.0500906	0.0498241	0.0117364	0.0230431	0.004079
105.4	0.0512785	0.0472835	0.0104801	0.0227937	0.0032853
105.6	0.0502374	0.0486994	0.0103906	0.0234042	0.0049799
105.8	0.049156	0.0479772	0.0105177	0.0233429	0.0059042
106	0.0489216	0.0493406	0.0105498	0.0243183	0.0074313
106.2	0.0493166	0.0494785	0.0102051	0.0241155	0.0079919
106.4	0.0479893	0.0505599	0.0105483	0.0261468	0.0065936
106.6	0.0478891	0.0496493	0.0097886	0.0237457	0.0059254
106.8	0.0478369	0.0505193	0.0100463	0.0261028	0.0046093
107	0.0474695	0.0493449	0.0093582	0.0249526	0.0043074
107.2	0.0486362	0.0497588	0.0094395	0.0253566	0.0030008
107.4	0.0499746	0.050966	0.0106515	0.0236644	0.0040473
107.6	0.0508711	0.0512978	0.0106969	0.0246453	0.0031536
107.8	0.0507277	0.050688	0.0108135	0.0223116	0.0044714
108	0.0522199	0.0508436	0.0106305	0.0213502	0.0040058
108.2	0.0510924	0.0513698	0.0100927	0.0224098	0.005404
108.4	0.0506064	0.0510065	0.0095868	0.0229909	0.0053196
108.6	0.0506994	0.051824	0.0099403	0.0218638	0.0046002
108.8	0.0519373	0.0507807	0.0102489	0.0225301	0.0041259
109	0.0514703	0.0510825	0.010621	0.0231118	0.00375
109.2	0.0498796	0.0496876	0.0106357	0.0231269	0.002448
109.4	0.0506388	0.050093	0.0100773	0.0234427	0.0034133
109.6	0.0497559	0.0501132	0.0097652	0.0247735	0.0046132
109.8	0.0500416	0.0499823	0.0095758	0.0265845	0.0047285
110	0.0493155	0.0515158	0.0106122	0.0272016	0.0051939
110.2	0.0511708	0.0522483	0.0115304	0.0271148	0.0066085
110.4	0.0496625	0.051502	0.0121211	0.0265194	0.0062846
110.6	0.0497747	0.052327	0.0107108	0.0261912	0.0046677
110.8	0.0490273	0.0538288	0.0099557	0.0256704	0.0042963
111	0.049442	0.0535487	0.0102918	0.025673	0.0041392
111.2	0.0487255	0.0536867	0.0100496	0.0235699	0.0023798
111.4	0.048467	0.0539111	0.0097999	0.0252472	0.0028393
111.6	0.0483512	0.0511758	0.0111585	0.0260087	0.0035188
111.8	0.0490702	0.0511405	0.0109449	0.0239492	0.0035404
112	0.0494504	0.0503231	0.0099043	0.0238043	0.0027093
112.2	0.0499031	0.0506676	0.0095912	0.0259825	0.0029305
112.4	0.0508201	0.0504146	0.0086139	0.0238808	0.0024247
112.6	0.0513459	0.050899	0.0090422	0.0231261	0.0037346
112.8	0.0504553	0.0505374	0.0089335	0.0239024	0.0049853
113	0.0497627	0.0510786	0.0091584	0.0235341	0.0059291
113.2	0.0498497	0.051265	0.0092573	0.0242029	0.0059592
113.4	0.0511685	0.0518527	0.0105063	0.025065	0.0055312
113.6	0.0513669	0.0522875	0.0106801	0.0251202	0.0062569
113.8	0.0511853	0.0525759	0.0117505	0.0247005	0.004619
114	0.0510644	0.0515897	0.0112841	0.0255015	0.0050429
114.2	0.050449	0.0518602	0.0113289	0.0227604	0.0044127
114.4	0.0495733	0.0520311	0.0108204	0.0226889	0.003969
114.6	0.0493417	0.0535763	0.0102419	0.0252958	0.0037449
114.8	0.0493986	0.0544475	0.0099787	0.0253211	0.0051822
115	0.0503974	0.0548099	0.0107412	0.0255603	0.0038023
115.2	0.0509936	0.0546048	0.010769	0.0271801	0.00636
115.4	0.0512772	0.0542911	0.0105604	0.0271793	0.0064864
115.6	0.0503667	0.0536484	0.010337	0.0243133	0.0064045
115.8	0.0496852	0.0527772	0.0107276	0.0250441	0.005066
116	0.0496336	0.0525541	0.0100945	0.024886	0.0059077
116.2	0.0487758	0.053008	0.0095846	0.0249564	0.0041919
116.4	0.0477877	0.0521696	0.0098268	0.0249311	0.004138
116.6	0.047435	0.0515086	0.0104628	0.0259183	0.0022622
116.8	0.0485285	0.0514144	0.0109839	0.0264483	0.003999
117	0.0471215	0.0513161	0.0108313	0.0273553	0.0022387
117.2	0.0481576	0.0501514	0.0104096	0.0269402	0.0024988
117.4	0.0487602	0.0519707	0.0103952	0.0282098	0.0022077
117.6	0.0504886	0.0523052	0.0107875	0.026961	0.0031395
117.8	0.0491349	0.0520934	0.0089975	0.0260625	0.0021711
118	0.0504033	0.0537514	0.0101609	0.0245201	0.0032835
118.2	0.0499663	0.0555912	0.0104869	0.0245064	0.0026732
118.4	0.0494105	0.0543392	0.0101449	0.0243964	0.0038112
118.6	0.0496047	0.0547459	0.0087644	0.0252021	0.004304
118.8	0.0518506	0.0550631	0.0101701	0.0265058	0.004544
119	0.0525911	0.0538479	0.0091721	0.0269553	0.0047835
119.2	0.0522563	0.0541133	0.0093829	0.027373	0.0060284
119.4	0.0528515	0.0550034	0.0101176	0.0277649	0.0062344
119.6	0.052799	0.0551105	0.0100229	0.0275762	0.0056346
119.8	0.0529494	0.0556574	0.0085516	0.0260593	0.0064181
120	0.0510079	0.0550238	0.008315	0.0258787	0.0062428
120.2	0.0514211	0.0539558	0.0083295	0.0264177	0.0061759
120.4	0.0510262	0.0526162	0.0073309	0.0247364	0.0062591
120.6	0.051201	0.0526496	0.0072218	0.0238795	0.0045909
120.8	0.050373	0.0517771	0.0081514	0.0248515	0.0047145
121	0.0514786	0.0529493	0.008457	0.0245766	0.0050656
121.2	0.051496	0.0519215	0.0088066	0.0231318	0.0048022
121.4	0.05086	0.0529793	0.0091704	0.0246588	0.0036149
121.6	0.05094	0.0535101	0.0098424	0.0261756	0.004375
121.8	0.0509286	0.0546615	0.0100286	0.0256612	0.002616
122	0.0506935	0.0539519	0.0109114	0.0264111	0.0025412
122.2	0.0512999	0.0552807	0.010685	0.0274809	0.0022653
122.4	0.0512192	0.0552813	0.010576	0.0266232	0.002462
122.6	0.0508123	0.0554553	0.0103655	0.0261925	0.0030213
122.8	0.0502638	0.0558966	0.0102027	0.0263953	0.0032751
123	0.0506348	0.0568622	0.0094665	0.0266369	0.0034576
123.2	0.0515821	0.0561409	0.0098328	0.0265229	0.0037179
123.4	0.0522663	0.0565006	0.0105722	0.0267189	0.0037003
123.6	0.0539209	0.0558897	0.0109853	0.0262802	0.0052393
123.8	0.0539665	0.055029	0.0107582	0.024899	0.0049698
124	0.0529464	0.0545395	0.011755	0.0252198	0.0040036
124.2	0.0512595	0.0556067	0.0119522	0.0258795	0.0044898
124.4	0.050952	0.0557452	0.0112399	0.0247985	0.0050091
124.6	0.050582	0.054538	0.0118863	0.0263669	0.0032049
124.8	0.050995	0.0552608	0.0132362	0.0293594	0.00433
125	0.051681	0.0546068	0.0119048	0.0288128	0.0051477
125.2	0.051683	0.0533644	0.0105485	0.0270234	0.0034884
125.4	0.051568	0.0537741	0.0120896	0.0274469	0.0030296
125.6	0.051884	0.0548372	0.0099557	0.0275107	0.0035301
125.8	0.052187	0.0532987	0.0087904	0.0248012	0.0027734
126	0.0524004	0.0533728	0.0092193	0.023813	0.0034019
126.2	0.0540393	0.0536823	0.0103968	0.0244712	0.0037724
126.4	0.0534542	0.0531075	0.0090935	0.0247941	0.0031853
126.6	0.0524834	0.0521367	0.010984	0.0235335	0.0031726
126.8	0.052278	0.0532719	0.0094685	0.0265239	0.0036045
127	0.052379	0.0542158	0.0095665	0.026958	0.0042326
127.2	0.05154	0.0537501	0.0094458	0.0291555	0.0035432
127.4	0.052839	0.0541433	0.0094605	0.0291455	0.0035047
127.6	0.052322	0.0556837	0.0083546	0.0288662	0.0034546
127.8	0.052881	0.0550839	0.0087823	0.0270863	0.001979
128	0.051076	0.0551665	0.0076886	0.0273368	0.0014397
128.2	0.050526	0.0562225	0.0069138	0.0276724	0.0029183
128.4	0.05024	0.056605	0.007415	0.028482	0.0050469
128.6	0.050504	0.0566142	0.0075744	0.0289953	0.0059343
128.8	0.048288	0.056274	0.0090553	0.0302469	0.0070516
129	0.050463	0.0568768	0.0100178	0.0312432	0.0061547
129.2	0.050462	0.0561548	0.0109553	0.0293681	0.0063698
129.4	0.050812	0.0563162	0.0102103	0.0279413	0.0052304
129.6	0.049374	0.0553328	0.0105365	0.0291821	0.004931
129.8	0.050201	0.0562561	0.0088953	0.0274944	0.0047942
130	0.050653	0.0558595	0.0088135	0.0264118	0.0058054
130.2	0.050577	0.0566305	0.0081107	0.0278631	0.0067645
130.4	0.050457	0.055688	0.0080925	0.0294669	0.0062936
130.6	0.051078	0.0568858	0.0081303	0.0277284	0.0061776
130.8	0.051571	0.0564469	0.0096409	0.0283619	0.0056713
131	0.050716	0.0555775	0.0093801	0.0291164	0.0046485
131.2	0.051452	0.0551932	0.0096282	0.0285498	0.0030258
131.4	0.052523	0.055218	0.0087913	0.0291879	0.0031267
131.6	0.053397	0.0554148	0.0087154	0.0305522	0.0025262
131.8	0.05314	0.055997	0.0088623	0.0306067	0.0036008
132	0.053884	0.0570248	0.0081206	0.0304573	0.0044114
132.2	0.053303	0.0578052	0.0073067	0.0294985	0.0057445
132.4	0.051897	0.0575391	0.0097279	0.0303704	0.0056212
132.6	0.052745	0.0571855	0.0098594	0.0278035	0.0064388
132.8	0.053085	0.0582088	0.0084504	0.0278924	0.005792
133	0.05059	0.0576753	0.010404	0.0285369	0.0051469
133.2	0.050853	0.0573056	0.0111656	0.0283788	0.002853
133.4	0.051774	0.0581659	0.0099865	0.0250792	0.0035897
133.6	0.049596	0.0592116	0.0103997	0.0269866	0.0023165
133.8	0.0501	0.057746	0.0103241	0.0284759	0.0017292
134	0.051695	0.0586373	0.0093772	0.027671	0.0010555
134.2	0.052324	0.058753	0.0091357	0.0286071	0.0020021
134.4	0.051089	0.0574433	0.0090767	0.0312171	0.0013243
134.6	0.052083	0.0558418	0.0085845	0.0311025	0.0025365
134.8	0.050743	0.0566057	0.0102117	0.0294778	0.0033222
135	0.050701	0.0566345	0.0095214	0.0303663	0.0042957
135.2	0.04985	0.0559093	0.010086	0.0305513	0.0048854
135.4	0.050466	0.0562029	0.0102951	0.027683	0.0057993
135.6	0.051938	0.0562625	0.0095456	0.0269314	0.0046564
135.8	0.053435	0.0565827	0.0091548	0.0272665	0.0035845
136	0.052958	0.0560328	0.010321	0.0274927	0.0044568
136.2	0.053457	0.0572103	0.0094742	0.0268789	0.0051808
136.4	0.053517	0.0574912	0.0095083	0.0294525	0.0038505
136.6	0.052063	0.0575101	0.0108419	0.0309787	0.0039521
136.8	0.050821	0.0578459	0.0100575	0.0316089	0.0059813
137	0.051952	0.0577886	0.0089821	0.0303254	0.0055715
137.2	0.051848	0.0570164	0.0108582	0.029553	0.0043573
137.4	0.052135	0.0575857	0.0102134	0.0292089	0.0051434
137.6	0.052182	0.0574909	0.0090118	0.0287058	0.0061054
137.8	0.05271	0.0570269	0.0113973	0.0274797	0.0051334
138	0.052048	0.0574342	0.0124478	0.0265057	0.0054084
138.2	0.051207	0.0583647	0.0109337	0.0282997	0.0062426
138.4	0.052196	0.0582024	0.0115352	0.0285173	0.0059167
138.6	0.052486	0.059008	0.0126833	0.0288236	0.0059695
138.8	0.052408	0.0586339	0.0096872	0.0292742	0.0062828
139	0.051808	0.0584888	0.0085754	0.0291766	0.0052248
139.2	0.05325	0.0576671	0.0089817	0.0294746	0.0047893
139.4	0.051331	0.0581488	0.0099384	0.0286461	0.0049288
139.6	0.051941	0.0582253	0.009243	0.0280124	0.004769
139.8	0.0526	0.0587273	0.010275	0.0278781	0.0049868
140	0.052276	0.0579272	0.0107883	0.0307733	0.0059195
140.2	0.051604	0.0574949	0.0100177	0.0296979	0.0054429
140.4	0.050935	0.0570807	0.0089748	0.0302746	0.0076441
140.6	0.051253	0.0571191	0.0101026	0.0294815	0.0067459
140.8	0.051255	0.0558256	0.0082883	0.0305733	0.0058745
141	0.052915	0.0565517	0.0078752	0.0297083	0.005669
141.2	0.05283	0.0559912	0.0090821	0.0294107	0.0047407
141.4	0.054443	0.0561428	0.0095033	0.0294436	0.0025805
141.6	0.054852	0.0559411	0.0084078	0.0312058	0.0032381
141.8	0.054281	0.0558469	0.0105478	0.0307929	0.0036089
142	0.054521	0.0560317	0.0119797	0.0310775	0.0034747
142.2	0.053627	0.0564912	0.0111581	0.0321202	0.0039764
142.4	0.052627	0.0564547	0.010642	0.0322534	0.0048539
142.6	0.050975	0.056912	0.0111599	0.0322891	0.0036063
142.8	0.051334	0.0566288	0.0101561	0.0315611	0.0034633
143	0.050172	0.0573017	0.0086118	0.0308541	0.0028934
143.2	0.051825	0.0589023	0.0091342	0.0309405	0.0033767
143.4	0.052574	0.058211	0.0096062	0.0302819	0.0032508
143.6	0.05349	0.0580245	0.0097928	0.0298649	0.0048616
143.8	0.053304	0.0594571	0.0104484	0.0302692	0.0055457
144	0.053941	0.0589819	0.0104339	0.0301753	0.006832
144.2	0.052891	0.05833	0.0101657	0.0301133	0.0059698
144.4	0.052445	0.0589468	0.0097899	0.0299202	0.0052956
144.6	0.051839	0.0576234	0.0096765	0.0306668	0.0047814
144.8	0.05104	0.0583153	0.0109265	0.0314786	0.0038083
145	0.050308	0.0581139	0.010735	0.031865	0.0033797
145.2	0.049388	0.0594155	0.0105695	0.0331885	0.0044044
145.4	0.051262	0.060369	0.0105981	0.0345245	0.003942
145.6	0.050307	0.0605773	0.0103736	0.0345761	0.0037937
145.8	0.052159	0.0596073	0.0083491	0.0348468	0.0040582
146	0.053624	0.059275	0.0093488	0.0361235	0.0041755
146.2	0.054172	0.0591847	0.0088208	0.0332391	0.0029815
146.4	0.053326	0.0582572	0.0085461	0.0332048	0.0030862
146.6	0.05532	0.0598232	0.0078293	0.0323973	0.0023823
146.8	0.055055	0.0595383	0.0102917	0.0312831	0.0029748
147	0.053367	0.0599897	0.0102739	0.0302263	0.0030051
147.2	0.053284	0.0590139	0.0101019	0.0318284	0.004714
147.4	0.053473	0.0586181	0.011209	0.031587	0.0048116
147.6	0.052084	0.058414	0.0119983	0.0322174	0.0060589
147.8	0.050662	0.0589271	0.0108381	0.0339854	0.0052175
148	0.051779	0.0598741	0.0106935	0.0341787	0.0053333
148.2	0.052171	0.0602445	0.0112099	0.033275	0.0045425
148.4	0.051388	0.0617278	0.010458	0.0334565	0.0027243
148.6	0.051909	0.0604657	0.0099585	0.033645	0.0026685
148.8	0.051998	0.0595073	0.0096623	0.033002	0.003258
149	0.05153	0.0586735	0.008627	0.033078	0.00283
149.2	0.051351	0.0589921	0.0088905	0.033697	0.0030622
149.4	0.051186	0.0571466	0.0093134	0.0329402	0.0044734
149.6	0.050762	0.0581301	0.0090996	0.0320788	0.0052972
149.8	0.051341	0.0596224	0.0079368	0.0308855	0.0046322
150	0.0345421	0.0541752	0.0008251	0.0566079	0.0227594
150.2	0.0334075	0.0505365	0.0001312	0.0576183	0.0231748
150.4	0.0324729	0.051016	0.0019594	0.0549355	0.0204661
150.6	0.0272976	0.0488256	-0.0008284	0.0560649	0.0214955
150.8	0.0280154	0.0483161	-0.0028438	0.0552589	0.0242109
151	0.0275706	0.047617	-0.0015627	0.0550704	0.0242157
151.2	0.0266337	0.0482898	-0.0004403	0.0540353	0.0240894
151.4	0.0273071	0.0480561	-0.0015157	0.0542448	0.0238348
151.6	0.0282621	0.0474537	-0.0004143	0.0541263	0.0234133
151.8	0.0284373	0.0468554	-0.000538	0.0527461	0.0223497
152	0.0286737	0.0465624	-0.0015359	0.0526324	0.0226063
152.2	0.0281479	0.0456463	-0.0017591	0.0520268	0.0220287
152.4	0.0282691	0.044798	-0.0001538	0.0510528	0.0219021
152.6	0.0283608	0.0436257	-0.0001969	0.0500787	0.0219282
152.8	0.0288443	0.0437285	-0.0001287	0.0508973	0.0220424
153	0.0284648	0.0425781	0.0001233	0.0506998	0.0204302
153.2	0.0300577	0.0413549	-0.0011818	0.0518697	0.021304
153.4	0.030224	0.0420071	-0.0025146	0.0523798	0.0221838
153.6	0.0306378	0.0422817	-0.00393146	0.0526804	0.0221562
153.8	0.0314704	0.0424362	-0.00428546	0.0527244	0.0229873
154	0.0309797	0.0438007	-0.00500511	0.051921	0.0230873
154.2	0.0310177	0.0437635	-0.00474192	0.051091	0.022873
154.4	0.0297862	0.0430769	-0.00482116	0.0506652	0.0226319
154.6	0.0299658	0.0438037	-0.0042791	0.0514425	0.0219836
154.8	0.028517	0.0431698	-0.00443076	0.0513279	0.0212822
155	0.0287596	0.0420048	-0.00361839	0.0530022	0.0210296
155.2	0.0278333	0.0424206	-0.00405992	0.0532274	0.0208027
155.4	0.0289192	0.0427377	-0.00475024	0.0527424	0.020697
155.6	0.0285828	0.0423827	-0.00440449	0.0522659	0.0220219
155.8	0.0288467	0.0421266	-0.00345181	0.0528924	0.0221492
156	0.0287303	0.0420002	-0.00413653	0.0516164	0.0233329
156.2	0.029893	0.0427122	-0.00368245	0.05007	0.0230172
156.4	0.0292406	0.0409793	-0.0024218	0.051222	0.0236508
156.6	0.0282556	0.0415662	-0.00317073	0.0500562	0.022023
156.8	0.0286321	0.0429989	-0.00222631	0.0495792	0.0213278
157	0.0282341	0.0436766	-0.00311931	0.049219	0.0208999
157.2	0.0280254	0.0426655	-0.00168194	0.0492527	0.0216239
157.4	0.0289173	0.0452854	-0.00216891	0.0487996	0.0209803
157.6	0.0287927	0.0450786	-0.00184928	0.0492507	0.0219008
157.8	0.0289953	0.0433644	-0.0029835	0.0492437	0.0224833
158	0.0304597	0.0431256	-0.00188987	0.0476955	0.0213627
158.2	0.030737	0.0451119	-0.00254901	0.0492381	0.0209446
158.4	0.0298395	0.0430853	-0.0034131	0.0482508	0.0205323
158.6	0.0310024	0.0433162	-0.0036021	0.0473668	0.0199342
158.8	0.0314974	0.0441179	-0.00289785	0.047976	0.0183942
159	0.0302607	0.0434025	-0.00361602	0.0492912	0.020208
159.2	0.0296331	0.041717	-0.00384467	0.0490206	0.0194642
159.4	0.0312451	0.0423593	-0.0013389	0.0486996	0.0195323
159.6	0.0306819	0.0425242	-0.0006837	0.0497524	0.0187145
159.8	0.0305879	0.0424041	-0.000572	0.0486917	0.0203434
160	0.0309667	0.043664	0.0007827	0.0484157	0.0188216
160.2	0.0320109	0.0435495	-0.0004123	0.0478302	0.0188044
160.4	0.0304828	0.0438904	-0.00197686	0.0482851	0.0190792
160.6	0.0303317	0.0429885	-0.00311866	0.0476195	0.0196578
160.8	0.0297188	0.0435162	-0.00392683	0.0473251	0.0185287
161	0.0298052	0.0433223	-0.0043406	0.0471102	0.0198196
161.2	0.0285498	0.0436808	-0.00414267	0.0474829	0.019027
161.4	0.0286764	0.0430347	-0.00328342	0.0473261	0.0189144
161.6	0.0286925	0.0439403	-0.0022778	0.0478191	0.0195453
161.8	0.0295001	0.0430915	-0.0019817	0.0488979	0.0208696
162	0.0298302	0.0430107	-0.0019822	0.0497606	0.0192511
162.2	0.0305793	0.042757	-0.002106	0.0498698	0.0205019
162.4	0.0311888	0.0426393	-0.0024454	0.0490054	0.0201469
162.6	0.0321034	0.0423485	-0.0025574	0.0482804	0.0197108
162.8	0.0316615	0.0436535	-0.0019921	0.0467637	0.0204265
163	0.0302684	0.0435306	-0.0015159	0.0461028	0.0213408
163.2	0.0294172	0.0436022	-0.0012176	0.045524	0.0214548
163.4	0.0288649	0.0447506	-0.0014547	0.0478513	0.0223556
163.6	0.0275049	0.0441663	-0.0011923	0.0482252	0.0236303
163.8	0.027596	0.0437825	-0.0022463	0.0488239	0.021302
164	0.0292841	0.0429454	-0.002518	0.0480214	0.0218043
164.2	0.030572	0.0429998	-0.00270495	0.0471059	0.021869
164.4	0.0307596	0.0422562	-0.00148245	0.0453411	0.0220513
164.6	0.0332295	0.04265	-0.00197539	0.0452372	0.0214847
164.8	0.0324072	0.0418802	-0.0017224	0.0444401	0.0235961
165	0.0334912	0.042762	-0.00179977	0.0448736	0.0239534
165.2	0.0320696	0.0418847	-0.00225759	0.0460803	0.0242021
165.4	0.0322538	0.0421795	-0.00383581	0.0457598	0.0232531
165.6	0.0310543	0.0419112	-0.00409869	0.0457864	0.0245261
165.8	0.0314761	0.0426373	-0.00407581	0.0451278	0.0241632
166	0.0298523	0.0413478	-0.00448854	0.0452106	0.0236462
166.2	0.0311344	0.0425986	-0.00388237	0.0454883	0.0226116
166.4	0.0309391	0.0416304	-0.00389541	0.0471541	0.0229396
166.6	0.0300437	0.0415621	-0.00327145	0.0478059	0.0215719
166.8	0.0304898	0.0412351	-0.00245893	0.0484349	0.0203768
167	0.0304682	0.041974	-0.00182234	0.0471575	0.0195215
167.2	0.0297236	0.0418641	-0.00217535	0.0463972	0.0202333
167.4	0.028319	0.0417361	-0.00156951	0.0455583	0.0210294
167.6	0.0300066	0.0402715	-0.00130536	0.045119	0.0212446
167.8	0.0290055	0.0400075	-0.00258618	0.0454213	0.021539
168	0.0296904	0.0398128	-0.00211409	0.0460516	0.0223856
168.2	0.0301337	0.0389613	-0.00213535	0.0459451	0.021541
168.4	0.031417	0.0391815	-0.00279553	0.0444942	0.0213326
168.6	0.0305275	0.0415051	-0.00374959	0.0450391	0.021369
168.8	0.0307549	0.0416748	-0.00270739	0.0451962	0.0214057
169	0.0297198	0.0425004	-0.00430468	0.0457124	0.021818
169.2	0.0291009	0.0445803	-0.00376624	0.0470631	0.022284
169.4	0.0301469	0.0451359	-0.00212814	0.0487315	0.0222963
169.6	0.0298504	0.0449669	-0.00186449	0.0476388	0.0225023
169.8	0.0310997	0.0457445	-0.00303113	0.0471999	0.0225311
170	0.0310927	0.0450477	-0.00209742	0.0477916	0.0225865
170.2	0.0315746	0.04303	-0.00195021	0.0466087	0.0229684
170.4	0.0305619	0.0425212	-0.00369987	0.0455883	0.0227759
170.6	0.0294547	0.0425459	-0.00351359	0.044352	0.0225631
170.8	0.028499	0.040913	-0.00364895	0.0448144	0.0223058
171	0.0284759	0.0409015	-0.00373405	0.0444201	0.0223229
171.2	0.0282468	0.0412042	-0.00494326	0.0446967	0.022608
171.4	0.0280321	0.0406929	-0.00380878	0.046179	0.0218896
171.6	0.0302385	0.0393374	-0.00432326	0.0465329	0.0225237
171.8	0.0309098	0.0409729	-0.00285174	0.0468282	0.0223335
172	0.0321527	0.0416299	-0.00306264	0.0464309	0.0220137
172.2	0.0313401	0.0416087	-0.0018221	0.0452162	0.0218798
172.4	0.0323922	0.0440405	-0.0017062	0.0441237	0.0224521
172.6	0.0319094	0.0456472	-0.0014236	0.0433011	0.0218375
172.8	0.0308036	0.044397	-0.00281789	0.0432397	0.0213734
173	0.0303453	0.0435442	-0.00295851	0.0422941	0.0206113
173.2	0.030606	0.0442435	-0.00359715	0.0429061	0.0199473
173.4	0.0302227	0.0436294	-0.00356467	0.0415141	0.0190939
173.6	0.0303612	0.0433747	-0.00390938	0.0439701	0.0188006
173.8	0.0305065	0.0441161	-0.00367065	0.0428028	0.0198581
174	0.0297912	0.0445962	-0.00356273	0.0442129	0.0196503
174.2	0.0292773	0.0438361	-0.00386846	0.0437421	0.0203028
174.4	0.0289249	0.0430911	-0.0039361	0.0452073	0.0208849
174.6	0.028095	0.0427693	-0.00436217	0.0442149	0.0216716
174.8	0.0275265	0.0418783	-0.00504334	0.0441815	0.0222631
175	0.0290672	0.0414279	-0.00533296	0.0439747	0.0229062
175.2	0.0305732	0.0415759	-0.00490922	0.0434668	0.0229175
175.4	0.0306624	0.0418265	-0.00535086	0.0434604	0.0230774
175.6	0.0311354	0.0415342	-0.00484264	0.0430356	0.0219039
175.8	0.0323845	0.0419364	-0.00431555	0.0445226	0.0214908
176	0.0304572	0.0411964	-0.00269721	0.043959	0.0221897
176.2	0.0301256	0.041973	-0.0036614	0.0452951	0.0227455
176.4	0.0306579	0.0430967	-0.00354856	0.0461722	0.0229786
176.6	0.0304887	0.0444681	-0.00342361	0.0457861	0.0227825
176.8	0.0293549	0.0446283	-0.0021288	0.044116	0.0230455
177	0.0298963	0.0463011	-0.00305355	0.0451125	0.0224825
177.2	0.0300473	0.0456156	-0.0021156	0.0422368	0.0220814
177.4	0.0298934	0.044086	-0.002175	0.0417195	0.021207
177.6	0.0290857	0.042833	-0.0015082	0.0414199	0.0216836
177.8	0.0295906	0.0424741	-0.0021745	0.042269	0.0214691
178	0.029751	0.0419745	-0.0021619	0.0410892	0.0216117
178.2	0.0292572	0.0412277	-0.0017233	0.0432494	0.0212669
178.4	0.0296377	0.0414616	-0.0017505	0.0424832	0.0215094
178.6	0.0305595	0.0409267	-0.0020895	0.0440357	0.0214269
178.8	0.0303286	0.0416427	-0.0020887	0.0435562	0.0210169
179	0.0311909	0.040799	-0.0012792	0.0441562	0.0199787
179.2	0.0305867	0.0424272	-0.0017484	0.0444049	0.0189665
179.4	0.0292995	0.0421882	-0.0017158	0.0444957	0.019235
179.6	0.0290886	0.0431791	-0.0015139	0.0443426	0.0192677
179.8	0.0304122	0.0436651	-0.0008659	0.0447044	0.0196259
180	0.0287559	0.0446044	-0.001674	0.0448878	0.0201781
180.2	0.0299641	0.043252	-0.0020519	0.0453946	0.0215561
180.4	0.0309343	0.0438014	-0.00246249	0.0449712	0.0223209
180.6	0.0308009	0.043097	-0.00270373	0.0444014	0.0229701
180.8	0.0303604	0.0415064	-0.00306299	0.0448553	0.0232767
181	0.0308461	0.0406296	-0.00435901	0.0450508	0.0237032
181.2	0.0307267	0.0404471	-0.00431429	0.0440644	0.0236775
181.4	0.0304159	0.0403485	-0.00485722	0.0431647	0.0220964
181.6	0.0300631	0.040184	-0.00479854	0.043388	0.0206359
181.8	0.0290265	0.0403682	-0.00445775	0.0432	0.0204875
182	0.0292845	0.0412977	-0.00381579	0.0419954	0.0195526
182.2	0.0287936	0.0414555	-0.00392714	0.0414528	0.0198521
182.4	0.0274394	0.0416192	-0.00310898	0.0422431	0.0207769
182.6	0.0280212	0.04223	-0.0040641	0.0413143	0.0223352
182.8	0.0291824	0.0438825	-0.00547301	0.0410095	0.0230564
183	0.0293775	0.0436506	-0.00403955	0.0406395	0.0236813
183.2	0.0308351	0.0441757	-0.00376464	0.0403749	0.0234579
183.4	0.032644	0.0434464	-0.0031863	0.0404866	0.0238829
183.6	0.0324357	0.043461	-0.0025883	0.0410553	0.0233426
183.8	0.0322683	0.0424178	-0.0023189	0.0403464	0.0214159
184	0.0328509	0.0420348	-0.00308194	0.0414028	0.0220699
184.2	0.031152	0.0424834	-0.002277	0.0420391	0.0221527
184.4	0.0308923	0.0426801	-0.00254622	0.0420744	0.0222711
184.6	0.0312367	0.0418127	-0.0010753	0.0422648	0.0225674
184.8	0.0309764	0.0413273	-0.0008495	0.0431098	0.0238283
185	0.0302084	0.041473	-0.0004439	0.0436642	0.0230142
185.2	0.0303657	0.039251	-0.0006718	0.0439542	0.0219259
185.4	0.0301742	0.0393575	-6.01e-05	0.0447562	0.021428
185.6	0.0304725	0.0398821	-0.0022971	0.0449221	0.0213438
185.8	0.0295024	0.0399031	-0.0018889	0.0443742	0.0206408
186	0.0296955	0.0400437	-0.0028704	0.0430885	0.0212611
186.2	0.0308886	0.0415869	-0.0028503	0.0445548	0.0211595
186.4	0.030978	0.0416528	-0.0041314	0.0441691	0.0214773
186.6	0.0302556	0.0415431	-0.00238663	0.0441344	0.0202892
186.8	0.0315819	0.0413491	-0.00279473	0.0443124	0.0212887
187	0.0323866	0.0414945	-0.00288719	0.0450744	0.020643
187.2	0.031396	0.0413188	-0.0031822	0.0429795	0.0218463
187.4	0.0312831	0.0409599	-0.00251169	0.0428986	0.0218894
187.6	0.0310256	0.0414614	-0.00411771	0.0433874	0.0236297
187.8	0.030633	0.0427204	-0.00305032	0.043473	0.0231848
188	0.0293407	0.0428888	-0.0039309	0.0425001	0.0235529
188.2	0.0303236	0.0431388	-0.0036805	0.0438921	0.022084
188.4	0.0294428	0.0433116	-0.0023955	0.0441726	0.0217003
188.6	0.0311634	0.0438253	-0.0024756	0.0420366	0.0212537
188.8	0.0297475	0.0422969	-0.0030162	0.0420844	0.0218846
189	0.0297916	0.0428892	-0.0012595	0.0423395	0.0211741
189.2	0.0289208	0.0424173	-0.00215254	0.0410574	0.0227802
189.4	0.0305271	0.042141	-0.00421845	0.0398185	0.0230534
189.6	0.0287466	0.0403551	-0.0026265	0.0417751	0.0225303
189.8	0.0301827	0.0409232	-0.0022781	0.0419769	0.0213193
190	0.0310999	0.0396008	-0.0034324	0.0429743	0.0214868
190.2	0.03161	0.0400644	-0.0028985	0.0435098	0.0214128
190.4	0.0309651	0.0414876	-0.0019225	0.0441624	0.0213263
190.6	0.0314602	0.0425874	-0.002115	0.0426902	0.021335
190.8	0.0315777	0.0426229	-0.0018847	0.0424177	0.0216514
191	0.0315843	0.0435078	-0.0016687	0.0412318	0.0222858
191.2	0.0317035	0.0431048	-0.0007806	0.0417711	0.0221081
191.4	0.0303664	0.0411822	-0.0002384	0.0411941	0.0223225
191.6	0.0316018	0.0406981	-0.0005803	0.0422503	0.0220279
191.8	0.0326508	0.0415179	-0.0004103	0.0426062	0.021439
192	0.0315805	0.0408897	-0.0004699	0.0438084	0.0215333
192.2	0.0311817	0.0411673	-0.0006386	0.043005	0.0214625
192.4	0.0322487	0.0420345	-0.0018958	0.0448225	0.021232
192.6	0.0305437	0.0421677	-0.0027321	0.0444685	0.0222872
192.8	0.0301806	0.0416257	-0.002556	0.0440449	0.0233105
193	0.0296758	0.0415061	-0.0030792	0.0428782	0.0234822
193.2	0.0304977	0.040797	-0.0028967	0.0434042	0.0222429
193.4	0.0306601	0.042304	-0.0025929	0.0413818	0.0229497
193.6	0.0310923	0.0427506	-0.0025144	0.0422296	0.0228291
193.8	0.0301389	0.0420245	-0.0039268	0.0418166	0.0218511
194	0.031772	0.0417903	-0.0023082	0.042293	0.02127
194.2	0.0314989	0.0431147	-0.0033949	0.0409188	0.0230868
194.4	0.0312201	0.0414953	-0.00378357	0.0421586	0.0218243
194.6	0.0311238	0.042192	-0.00378087	0.0411221	0.0217195
194.8	0.0308758	0.0426215	-0.00383849	0.0410586	0.0227214
195	0.0309075	0.0430118	-0.00470819	0.0407765	0.02338
195.2	0.0306624	0.0415288	-0.00462925	0.0417995	0.0221616
195.4	0.0313266	0.0412431	-0.00395974	0.0421854	0.0232441
195.6	0.0323806	0.0395737	-0.002726	0.0428031	0.0225804
195.8	0.0315764	0.0394879	-0.0029618	0.0434744	0.0219649
196	0.0303541	0.0390691	-0.0027797	0.0425576	0.0216037
196.2	0.0298372	0.0391552	-0.0034674	0.042529	0.0220107
196.4	0.0295554	0.0414655	-0.00357458	0.0416185	0.0211032
196.6	0.0300794	0.0414524	-0.0037523	0.0405063	0.0215492
196.8	0.0308796	0.0414186	-0.0030973	0.0404763	0.0218203
197	0.0315592	0.0412404	-0.0042169	0.0406174	0.0221832
197.2	0.0321502	0.0424793	-0.0032253	0.0404927	0.0215199
197.4	0.0313427	0.0404259	-0.0024966	0.0398334	0.02183
197.6	0.0296432	0.0407156	-0.0030422	0.0405806	0.0216843
197.8	0.0305559	0.0407962	-0.0035626	0.0402555	0.0217224
198	0.0301125	0.0421869	-0.0022184	0.0407078	0.019956
198.2	0.0304487	0.0412866	-0.0024884	0.0404489	0.0219765
198.4	0.0313133	0.0421122	-0.0032372	0.0413811	0.0224055
198.6	0.0323173	0.0423755	-0.00352236	0.0416505	0.0220284
198.8	0.0317375	0.0425217	-0.00378026	0.0415178	0.0209969
199	0.0329133	0.0407851	-0.00446926	0.0413302	0.0215586
199.2	0.0328237	0.042452	-0.0028989	0.0418022	0.0200413
199.4	0.0326565	0.0421938	-0.00393561	0.0419048	0.0194568
199.6	0.0316433	0.0423333	-0.0033145	0.0426175	0.0199698
199.8	0.0329827	0.0412524	-0.002401	0.0421574	0.0199236
200	0.0325509	0.0420602	-0.0029314	0.0422948	0.021465
200.2	0.0318298	0.0401024	-0.00389338	0.0418841	0.0219823
200.4	0.0310168	0.0396076	-0.00374501	0.0415392	0.0217079
200.6	0.0324121	0.0399782	-0.00446207	0.0407605	0.0219644
200.8	0.0317922	0.0411631	-0.00449505	0.0413565	0.0227708
201	0.0315144	0.0411457	-0.0043774	0.0419044	0.0222794
201.2	0.0320504	0.0414467	-0.00515412	0.0426389	0.0226369
201.4	0.0330166	0.0410872	-0.00419013	0.042254	0.0230414
201.6	0.0315283	0.041346	-0.00452085	0.0409931	0.0222894
201.8	0.0308859	0.0407774	-0.00470133	0.041537	0.0222639
202	0.0310654	0.0411148	-0.00454617	0.0415027	0.0216427
202.2	0.0305394	0.0408555	-0.003272	0.0406901	0.0207741
202.4	0.0309748	0.0411462	-0.003102	0.0404446	0.0209815
202.6	0.0316299	0.0406331	-0.0023126	0.0413544	0.0216992
202.8	0.0328464	0.0420644	-0.00232213	0.0412852	0.0214981
203	0.0321599	0.0414247	-0.0013702	0.0406813	0.021154
203.2	0.0325236	0.0415491	-0.0022751	0.0407454	0.0207743
203.4	0.0324265	0.0415792	-0.0026303	0.0420024	0.0212586
203.6	0.0328526	0.0428776	-0.002053	0.0418947	0.0206057
203.8	0.0321444	0.0415978	-0.0027048	0.0414826	0.0214554
204	0.032387	0.0415971	-0.0025216	0.0416053	0.0233231
204.2	0.0324901	0.041708	-0.0024984	0.0407824	0.0251016
204.4	0.0318748	0.0421161	-0.0028978	0.0398999	0.0246805
204.6	0.0317297	0.0414164	-0.0033143	0.0400115	0.0265482
204.8	0.0314033	0.0415509	-0.003472	0.0399004	0.0274439
205	0.0312877	0.042401	-0.00354467	0.039472	0.0258947
205.2	0.032144	0.0427905	-0.0023006	0.0392071	0.024623
205.4	0.0324577	0.0425105	-0.002663	0.0388944	0.0249486
205.6	0.0335654	0.0420132	-0.0029322	0.0398619	0.0240212
205.8	0.0340101	0.0410558	-0.0022694	0.0392215	0.0228163
206	0.0346911	0.0397924	-0.0020893	0.0391522	0.0231574
206.2	0.0329337	0.0406082	-0.00422023	0.0400023	0.0236747
206.4	0.0334736	0.0410596	-0.0022038	0.0397192	0.0235174
206.6	0.0320946	0.0410659	-0.0027086	0.0383559	0.0220083
206.8	0.0310446	0.0411124	-0.0043328	0.0390343	0.0216574
207	0.0302598	0.0423643	-0.0053982	0.0401614	0.0221252
207.2	0.0306667	0.0409721	-0.00452	0.0404512	0.0217341
207.4	0.0293886	0.0394511	-0.00594159	0.041332	0.0220453
207.6	0.0290705	0.0390605	-0.00569665	0.0405182	0.0228376
207.8	0.028986	0.039869	-0.00421069	0.0401458	0.024265
208	0.0300226	0.0400945	-0.00404956	0.0392646	0.0237507
208.2	0.0303033	0.0398714	-0.00449266	0.0396484	0.0242792
208.4	0.0306051	0.0407979	-0.00498371	0.0396095	0.0231962
208.6	0.0298896	0.0419297	-0.0043769	0.0409967	0.0227485
208.8	0.0309008	0.0429152	-0.00480897	0.0411727	0.0215582
209	0.0300197	0.0419088	-0.0042114	0.0425908	0.0218791
209.2	0.0297482	0.0416728	-0.0029501	0.0422883	0.0221409
209.4	0.0284879	0.0417411	-0.0023006	0.0417793	0.0230878
209.6	0.0293955	0.041253	-0.0014044	0.0415792	0.0243519
209.8	0.0295443	0.0404974	-0.0011738	0.0418705	0.0239927
210	0.029591	0.0408268	-0.0015033	0.0404	0.0234027
210.2	0.0307904	0.0421369	-0.0015436	0.0406012	0.0230509
210.4	0.0312152	0.042205	-0.0010845	0.0406285	0.0221988
210.6	0.0308492	0.041345	-0.0017305	0.0406526	0.0216299
210.8	0.0310629	0.0407543	-0.002519	0.040481	0.0222473
211	0.0305021	0.0406076	-0.0031185	0.0399617	0.0213782
211.2	0.0295235	0.0402659	-0.0033142	0.0396959	0.021382
211.4	0.0303173	0.040711	-0.00510832	0.03941	0.0216355
211.6	0.030697	0.0406229	-0.00532408	0.040018	0.0221831
211.8	0.0297531	0.0411002	-0.00400499	0.0400511	0.0215874
212	0.030572	0.041403	-0.00405254	0.0413635	0.0221171
212.2	0.0307767	0.0411874	-0.0043089	0.0403938	0.0217633
212.4	0.0307213	0.0404986	-0.0018529	0.0401471	0.0204076
212.6	0.0302921	0.0414738	-0.002324	0.0394219	0.0203143
212.8	0.0310572	0.0417976	-0.001752	0.0405352	0.0203903
213	0.0301204	0.0422193	-0.000941	0.0404178	0.0205848
213.2	0.0285685	0.0414128	-0.0008088	0.0411511	0.0210652
213.4	0.0282331	0.0409308	-0.0024386	0.0410835	0.0217409
213.6	0.0284466	0.039674	-0.0020751	0.0413907	0.020516
213.8	0.0271142	0.0384822	-0.0034117	0.0401995	0.0220834
214	0.0279246	0.03849	-0.0037282	0.0394443	0.0230565
214.2	0.0290536	0.0390906	-0.00401916	0.0391319	0.0230811
214.4	0.0293222	0.0393339	-0.00380757	0.0397799	0.0244623
214.6	0.0296325	0.0399781	-0.0040674	0.0401048	0.0248412
214.8	0.0299699	0.0406943	-0.0030322	0.0400237	0.0229289
215	0.0303499	0.0404823	-0.0030519	0.0393964	0.0218057
215.2	0.0306393	0.0409174	-0.0027518	0.0394701	0.0216514
215.4	0.0302431	0.0413781	-0.0020891	0.0400265	0.0219136
215.6	0.0301484	0.0418233	-0.0016849	0.0393891	0.0218731
215.8	0.0301969	0.0413463	-0.0025964	0.0390003	0.0215796
216	0.0308622	0.0408426	-0.0022088	0.039969	0.0223473
216.2	0.0290592	0.0411166	-0.0021549	0.0403645	0.0217848
216.4	0.029789	0.0406844	-0.0026105	0.0399111	0.0212451
216.6	0.0299044	0.0406355	-0.0026498	0.0406109	0.0220339
216.8	0.030638	0.0416294	-0.0026203	0.0420429	0.0229954
217	0.0296735	0.0418829	-0.0035764	0.0423882	0.0228325
217.2	0.031827	0.0422048	-0.0037332	0.0420842	0.0224778
217.4	0.0315682	0.0421877	-0.0035648	0.0418008	0.0212677
217.6	0.0320789	0.0416586	-0.0035581	0.0420052	0.0213531
217.8	0.0318477	0.0406006	-0.0017348	0.0402759	0.0206895
218	0.0315681	0.0399851	-0.0007996	0.0408026	0.0210756
218.2	0.0320462	0.039572	-0.0014591	0.0400799	0.0213079
218.4	0.0322217	0.0394509	-0.0014197	0.0403004	0.022004
218.6	0.0320389	0.0398182	-0.0022267	0.0396208	0.0217417
218.8	0.0311623	0.04071	-0.0034665	0.0407654	0.0223613
219	0.0325523	0.0401771	-0.0036841	0.0402378	0.0221381
219.2	0.0321274	0.0405187	-0.0031314	0.0419559	0.0223322
219.4	0.0326267	0.0409193	-0.0038133	0.0423414	0.022669
219.6	0.0319819	0.0417399	-0.0031622	0.0425648	0.0225514
219.8	0.0330624	0.0422042	-0.00348711	0.0429903	0.0228528
220	0.0320525	0.042846	-0.00386214	0.0426172	0.0235145
220.2	0.0328152	0.0423647	-0.00401015	0.042243	0.0233236
220.4	0.0318157	0.0421052	-0.00352417	0.0424625	0.023643
220.6	0.0331937	0.0415033	-0.00359959	0.0429872	0.0237849
220.8	0.0317919	0.0406458	-0.0029796	0.0429928	0.0233352
221	0.0317129	0.040697	-0.0032355	0.0440984	0.0230672
221.2	0.0298168	0.0408875	-0.0042405	0.0434547	0.0233555
221.4	0.0300767	0.0421568	-0.0035402	0.0425528	0.0229084
221.6	0.0296141	0.0423721	-0.00549056	0.0409697	0.0227749
221.8	0.0308268	0.0423673	-0.00511156	0.0413217	0.0225595
222	0.0306343	0.0427756	-0.00382082	0.0407892	0.0216638
222.2	0.0318057	0.0420003	-0.0021862	0.0400012	0.0219032
222.4	0.0319586	0.0407567	-0.0030256	0.0400405	0.0222412
222.6	0.0319436	0.0395212	-0.0004825	0.0403236	0.0219926
222.8	0.0311336	0.0394508	-0.0012821	0.0386468	0.0217014
223	0.0320292	0.0394746	-0.0019883	0.0388379	0.0225467
223.2	0.0325626	0.0399361	-0.00371585	0.040445	0.0237527
223.4	0.0324467	0.0400509	-0.0020372	0.0410656	0.0237971
223.6	0.0323434	0.040114	-0.0024404	0.0410556	0.0243162
223.8	0.0329896	0.0399228	-0.0026465	0.0419805	0.0241014
224	0.0314403	0.0392282	-0.0036222	0.0413725	0.0236397
224.2	0.0297643	0.0391136	-0.0023502	0.0406934	0.0232136
224.4	0.0307638	0.0391469	-0.0029465	0.0402658	0.0235692
224.6	0.029386	0.039047	-0.0020867	0.0395811	0.0231198
224.8	0.0300881	0.040133	-0.00256328	0.0387005	0.0242095
225	0.0310881	0.040238	-0.0007142	0.0377837	0.0239678
225.2	0.0310177	0.0407262	0.0002187	0.0384617	0.0226443
225.4	0.0298384	0.0419479	-0.0006147	0.0386606	0.0222652
225.6	0.0311586	0.0423308	-0.0017561	0.0393012	0.0224507
225.8	0.0310405	0.0414678	-0.0016882	0.0405296	0.0236633
226	0.0312187	0.0415596	-0.0028952	0.0405175	0.0227309
226.2	0.031739	0.0408041	-0.0038823	0.039695	0.0241001
226.4	0.0315267	0.0395248	-0.00445988	0.0400489	0.0238685
226.6	0.031319	0.0397222	-0.00498721	0.0408985	0.0237129
226.8	0.0307949	0.0394203	-0.00469657	0.0398883	0.021544
227	0.0306684	0.0396964	-0.00411606	0.0409726	0.022195
227.2	0.0301668	0.0405194	-0.00543389	0.0402465	0.0209889
227.4	0.030583	0.0413055	-0.0043169	0.0395295	0.0209206
227.6	0.0313523	0.0413881	-0.0037403	0.0395757	0.0214521
227.8	0.0323211	0.0412026	-0.0031441	0.0393515	0.0228305
228	0.032459	0.041322	-0.0035978	0.039185	0.0240148
228.2	0.0329717	0.0405286	-0.0022953	0.0402289	0.024663
228.4	0.0328285	0.039833	-0.0023357	0.0401994	0.0248207
228.6	0.0334137	0.0395323	-0.0026094	0.0391545	0.0252776
228.8	0.0323071	0.0398524	-0.0023083	0.0399764	0.0243471
229	0.032025	0.0398635	-0.0018175	0.0397506	0.0238445
229.2	0.0323666	0.0391525	-0.001554	0.0400724	0.0234147
229.4	0.0324827	0.0381148	-0.0022345	0.0399385	0.0240059
229.6	0.0298166	0.0382995	-0.0022932	0.039633	0.0243483
229.8	0.0305268	0.0383753	-0.0033636	0.0394568	0.0245589
230	0.0303372	0.0391502	-0.0037215	0.0395701	0.0241807

## Sheet:  Ce49 versu KAT5
Figure 4a right	Ce49 versusKAT5
Time	1nM	10nM	100nM	500nM	1000nM
0	0	0	0	0	0
0.2	0.00342519	0.00173109	-0.000446	0.00130255	-0.00195651
0.4	0.00323854	0.00109158	0.00023324	0.00205388	-0.00494236
0.6	0.00380293	0.00189938	0.001119	0.00143938	-0.00604583
0.8	0.00348014	0.00222613	0.00114424	0.00108594	-0.00633304
1	0.0032136	0.00288502	0.0023904	0.000425871	-0.00660116
1.2	0.00333996	0.00261781	0.00253878	-0.000453866	-0.00658903
1.4	0.00308102	0.00320499	0.00183534	-0.00180344	-0.00614074
1.6	0.00163903	0.00389235	0.001374	-0.00257481	-0.00659207
1.8	0.0012707	0.0038295	0.00058634	-0.00359091	-0.00641306
2	0.000315846	0.0043961	-0.00101834	-0.00335198	-0.00621808
2.2	-6.3631e-05	0.00459877	-0.00092897	-0.00415955	-0.00625307
2.4	-0.000326009	0.00442328	-0.00133612	-0.00532945	-0.00588949
2.6	5.38774e-05	0.00314577	-0.00094569	-0.00457917	-0.00562628
2.8	0.00125177	0.0027637	-0.00117193	-0.00483986	-0.0065536
3	0.00187331	0.000527875	-0.00117218	-0.00603998	-0.00672182
3.2	0.00135202	-0.00018276	-0.00250465	-0.00625714	-0.00665488
3.4	0.000929587	-0.00014626	-0.00132782	-0.00435921	-0.0077184
3.6	0.00147189	-4.911e-05	-0.00283736	-0.00398043	-0.0071314
3.8	0.000755919	0.0003673	-0.00277823	-0.0043281	-0.00724049
4	0.000906255	0.00126688	-0.00230314	-0.00403036	-0.00840376
4.2	0.000352825	0.00201256	-0.00236767	-0.00382293	-0.0092365
4.4	0.00100078	0.00052366	-0.00386703	-0.00449176	-0.00909239
4.6	0.00162429	0.00050758	-0.00327644	-0.00568211	-0.00937523
4.8	0.000374515	0.00055948	-0.00372947	-0.00442894	-0.00939509
5	-6.5006e-05	0.00050968	-0.00508871	-0.00538605	-0.00941708
5.2	-0.000108561	-9.856e-05	-0.00471523	-0.00504732	-0.00945462
5.4	-0.000499884	0.00078551	-0.00527563	-0.00587406	-0.00878789
5.6	-0.00209336	0.0016846	-0.00626719	-0.00570238	-0.00874112
5.8	-0.000128865	0.00218911	-0.00503301	-0.00643833	-0.00870083
6	-0.00038392	0.00144374	-0.00436666	-0.00614318	-0.00846423
6.2	-0.00033178	0.00186406	-0.00463543	-0.00654387	-0.00798821
6.4	0.00048716	0.00161119	-0.00325951	-0.00680741	-0.00731891
6.6	0.00122625	-0.00023897	-0.00363549	-0.00871427	-0.00844607
6.8	-0.000620394	-0.00071693	-0.00494393	-0.00963088	-0.00801814
7	-0.00019547	0.0009498	-0.00458522	-0.010129	-0.00703451
7.2	-0.00106857	0.00058954	-0.00448132	-0.0115984	-0.00805266
7.4	-0.00164793	0.0016394	-0.00593939	-0.0117488	-0.00923
7.6	-0.00133649	0.00278859	-0.00442327	-0.0101612	-0.00914529
7.8	-0.00014767	0.00258455	-0.00433491	-0.00933973	-0.0079943
8	-0.00100494	0.0010859	-0.0064634	-0.0100249	-0.00809534
8.2	-0.00028131	0.0011584	-0.00678298	-0.00822876	-0.00794577
8.4	-0.00127937	-0.00015067	-0.00655824	-0.00793027	-0.0073141
8.6	-0.00241243	0.00086304	-0.00823895	-0.00834981	-0.00682805
8.8	-0.00287815	0.00099913	-0.00923937	-0.00869069	-0.00845284
9	-0.00202952	0.00166557	-0.00788919	-0.008728	-0.00932106
9.2	-0.00322698	0.00172729	-0.0081349	-0.0101492	-0.00835076
9.4	-0.00105062	0.00311148	-0.00761682	-0.00914253	-0.0102111
9.6	-0.00129601	0.00201007	-0.00739098	-0.00979589	-0.0102816
9.8	-0.00138509	0.00291089	-0.00681561	-0.00953185	-0.0102993
10	-0.00041516	0.00252928	-0.00755881	-0.0087262	-0.0107757
10.2	0.00170897	0.0026696	-0.00717999	-0.00889286	-0.00973338
10.4	-9.554e-05	0.00134338	-0.00768804	-0.0103085	-0.00971024
10.6	0.00021018	0.00200901	-0.00825035	-0.0111959	-0.00978123
10.8	-0.00105361	0.00080752	-0.00867281	-0.0116453	-0.0093349
11	-0.00294642	0.00131818	-0.00866202	-0.0117677	-0.00866801
11.2	-0.00415777	0.00093863	-0.00880373	-0.010554	-0.0101514
11.4	-0.00358793	0.00198757	-0.0089388	-0.0113493	-0.00908639
11.6	-0.00261249	0.00109468	-0.00797217	-0.0112275	-0.00890383
11.8	-0.00172371	0.00124695	-0.00693177	-0.0117917	-0.00875893
12	-0.00105678	0.00091107	-0.0071419	-0.0114912	-0.00881165
12.2	-0.00147824	0.00104337	-0.0077922	-0.0127779	-0.00921634
12.4	-0.0011977	0.00061457	-0.00910745	-0.0124536	-0.00921082
12.6	-0.00177708	0.00106045	-0.00917239	-0.0118745	-0.00951935
12.8	-0.00085701	0.00086572	-0.00939877	-0.0117443	-0.0107457
13	-0.00117444	0.00079283	-0.0100791	-0.0106252	-0.0104135
13.2	-0.00020207	0.00049492	-0.00976381	-0.0109755	-0.00982834
13.4	-0.00067769	7.769e-05	-0.00866046	-0.00979786	-0.0094417
13.6	-0.00068852	-0.00039648	-0.00901823	-0.0103951	-0.00884145
13.8	-0.00152129	9.602e-05	-0.00855927	-0.0110836	-0.00771122
14	-6.795e-05	0.00054038	-0.00743944	-0.0129064	-0.00866349
14.2	-0.00114015	0.00274942	-0.00820513	-0.0137075	-0.00872405
14.4	-0.00153433	0.0038204	-0.00740675	-0.0140184	-0.00968241
14.6	-0.00239852	0.0050047	-0.00783436	-0.0133008	-0.00983416
14.8	-0.00189126	0.00539201	-0.00930439	-0.0118312	-0.0108561
15	-0.00366461	0.00666641	-0.00891522	-0.0114072	-0.00995918
15.2	-0.00245554	0.0044548	-0.00806288	-0.00971869	-0.0104859
15.4	-0.00281985	0.00415921	-0.00931395	-0.0112563	-0.0104061
15.6	-0.00231473	0.0035712	-0.00905239	-0.0126868	-0.0106052
15.8	-0.00283076	0.00257623	-0.00833455	-0.0134748	-0.0112163
16	-0.00189342	0.00123355	-0.00931056	-0.0146605	-0.0108229
16.2	-0.00338088	0.0004359	-0.00954972	-0.0146439	-0.01166
16.4	-0.0027131	0.0006159	-0.00897657	-0.0141997	-0.0108425
16.6	-0.00382354	-0.00015365	-0.00844193	-0.012255	-0.012098
16.8	-0.00508478	1.233e-05	-0.00966467	-0.0133597	-0.0107792
17	-0.00521847	-1.702e-05	-0.00959847	-0.011795	-0.0116744
17.2	-0.00532052	0.00160278	-0.0104315	-0.0123465	-0.0108624
17.4	-0.00645955	0.00169889	-0.0104209	-0.0134493	-0.0113095
17.6	-0.00407552	0.00356892	-0.0115909	-0.015722	-0.011132
17.8	-0.00402165	0.00357109	-0.0119625	-0.0147448	-0.0112984
18	-0.00502157	0.00447501	-0.0119423	-0.0151983	-0.0118005
18.2	-0.00444069	0.00327653	-0.0118033	-0.0155115	-0.0116168
18.4	-0.00486076	0.00277154	-0.0128991	-0.0150612	-0.0112844
18.6	-0.00644603	0.00144824	-0.0126054	-0.0135911	-0.0101612
18.8	-0.00556379	0.0015329	-0.0119241	-0.0143079	-0.0110661
19	-0.0057397	0.00053681	-0.0120463	-0.0156768	-0.0105941
19.2	-0.00534659	0.00196022	-0.0129542	-0.015373	-0.0113428
19.4	-0.00366511	0.00244146	-0.012156	-0.0164827	-0.0115111
19.6	-0.00368292	0.00250977	-0.012143	-0.0158218	-0.0125324
19.8	-0.00322327	0.0019806	-0.0117756	-0.0150175	-0.0111566
20	-0.00354702	0.00197084	-0.0120772	-0.0148291	-0.0110467
20.2	-0.00398159	0.00152697	-0.011163	-0.0150538	-0.011599
20.4	-0.00397258	0.00092642	-0.0117594	-0.0132859	-0.0118309
20.6	-0.0049628	0.00158911	-0.0110729	-0.0145155	-0.0115895
20.8	-0.00545751	0.00194718	-0.0118046	-0.0154833	-0.0128505
21	-0.00502337	0.00196235	-0.0117179	-0.0155172	-0.0131423
21.2	-0.00498889	0.00199037	-0.0118008	-0.0162821	-0.0112021
21.4	-0.00512506	0.00159669	-0.0120098	-0.017183	-0.0105574
21.6	-0.00407399	0.0012739	-0.0131621	-0.0178964	-0.00995721
21.8	-0.00502962	0.00168388	-0.0135085	-0.018564	-0.0090566
22	-0.00555613	0.0019364	-0.0138987	-0.0189449	-0.00871396
22.2	-0.00551076	0.00134267	-0.013145	-0.0184171	-0.00904018
22.4	-0.00590277	0.00196612	-0.0121422	-0.0173531	-0.0099185
22.6	-0.00585329	0.00090141	-0.0119751	-0.0181084	-0.00960167
22.8	-0.00472364	0.00058455	-0.0125253	-0.0175458	-0.00906288
23	-0.00309481	0.00016681	-0.013034	-0.0177905	-0.0098785
23.2	-0.00359768	0.00059074	-0.0131605	-0.0182024	-0.0107093
23.4	-0.00375832	0.00032686	-0.01429	-0.0193132	-0.0104179
23.6	-0.00398534	0.0006484	-0.0141743	-0.0173092	-0.0101482
23.8	-0.00372279	0.00047912	-0.0126763	-0.0168351	-0.0114805
24	-0.00393631	0.00130037	-0.012646	-0.0168557	-0.0114441
24.2	-0.00307749	0.00043123	-0.0136873	-0.0168179	-0.0104879
24.4	-0.00259081	0.00057314	-0.0141263	-0.0170293	-0.0101901
24.6	-0.00187391	0.00058035	-0.0147261	-0.0175864	-0.0112833
24.8	-0.0018077	0.00036134	-0.0155775	-0.0175835	-0.0112506
25	-0.00240766	-5.618e-05	-0.0148509	-0.0161434	-0.0111192
25.2	-0.0025465	0.00102043	-0.014535	-0.0157748	-0.0120602
25.4	-0.0042567	0.00152333	-0.0138158	-0.0155214	-0.012893
25.6	-0.00449586	0.00200663	-0.0136019	-0.0170228	-0.0124624
25.8	-0.00600082	0.00245955	-0.0134299	-0.0187109	-0.0121628
26	-0.00678767	0.00197355	-0.0136742	-0.0202386	-0.0113314
26.2	-0.00876602	0.00248479	-0.0128297	-0.0216194	-0.0112168
26.4	-0.00813322	0.00243317	-0.0126348	-0.0210062	-0.0106389
26.6	-0.00893602	0.00219382	-0.0123333	-0.0207952	-0.0107289
26.8	-0.00843682	0.00240393	-0.0132564	-0.0192671	-0.0112969
27	-0.00875829	0.00254895	-0.01323	-0.0202449	-0.0112628
27.2	-0.00738939	0.00197575	-0.0149719	-0.0193397	-0.0118774
27.4	-0.00767854	0.00150683	-0.0148532	-0.0207097	-0.0123979
27.6	-0.00782064	0.00223793	-0.0151261	-0.0192443	-0.0132585
27.8	-0.00884028	0.0020074	-0.0145196	-0.0203997	-0.0130876
28	-0.00790925	0.00344403	-0.0147762	-0.0197735	-0.0139917
28.2	-0.00884145	0.00360738	-0.0150312	-0.0194755	-0.0140192
28.4	-0.00787188	0.00413066	-0.0148835	-0.0203067	-0.0133178
28.6	-0.00752294	0.00321299	-0.0159809	-0.0222611	-0.0127978
28.8	-0.00528196	0.0041665	-0.016144	-0.0218782	-0.0125197
29	-0.0062113	0.00250879	-0.0163982	-0.0205127	-0.0112805
29.2	-0.00636254	0.00270645	-0.0159245	-0.0210705	-0.0111137
29.4	-0.00599657	0.00269055	-0.0168615	-0.0201775	-0.0113664
29.6	-0.00592625	0.00279412	-0.0154334	-0.0191196	-0.0113869
29.8	-0.00726149	0.00126584	-0.0150877	-0.0199684	-0.0111886
30	-0.0124491	-0.0203218	-0.0455447	-0.0026497	-0.0850165
30.2	-0.0150002	-0.0199741	-0.0490089	-0.0009853	-0.0905726
30.4	-0.0107088	-0.0213701	-0.045522	-0.0036403	-0.081589
30.6	-0.0109932	-0.0241157	-0.0432791	-0.0212484	-0.0922042
30.8	-0.0120927	-0.0254053	-0.04907	-0.00808	-0.0918354
31	-0.0097988	-0.0259837	-0.0472636	-0.0131355	-0.0934735
31.2	-0.00736	-0.027144	-0.0467165	-0.019053	-0.09367
31.4	-0.0057609	-0.0287467	-0.0475661	-0.0211648	-0.0957635
31.6	-0.0047811	-0.0290794	-0.0488633	-0.018689	-0.0965708
31.8	-0.0044239	-0.0294962	-0.0487547	-0.0206599	-0.0970167
32	-0.0055736	-0.0296689	-0.0500365	-0.0194071	-0.0971867
32.2	-0.0061824	-0.0295516	-0.0512265	-0.016295	-0.09891
32.4	-0.0067675	-0.0290893	-0.0517906	-0.0136512	-0.101018
32.6	-0.0050362	-0.0282557	-0.0518639	-0.0129069	-0.100784
32.8	-0.0036856	-0.028036	-0.0512879	-0.0139505	-0.100993
33	-0.0011389	-0.0280796	-0.0512774	-0.0138598	-0.0995813
33.2	-0.0005745	-0.0275982	-0.0511007	-0.0135891	-0.0998651
33.4	-0.0005021	-0.0274925	-0.0510784	-0.0152355	-0.098848
33.6	-0.0021848	-0.0275271	-0.0508421	-0.014038	-0.098972
33.8	-0.0015501	-0.026751	-0.0526505	-0.0127769	-0.100938
34	-0.0037544	-0.0271786	-0.0531616	-0.0158474	-0.103658
34.2	-0.0028807	-0.027666	-0.052764	-0.0153131	-0.103082
34.4	-0.0035309	-0.0274948	-0.0541086	-0.0162334	-0.102562
34.6	-0.0027917	-0.0285468	-0.0555338	-0.0191502	-0.102953
34.8	-0.0031053	-0.0294651	-0.0553404	-0.0191561	-0.102222
35	-0.0013148	-0.028471	-0.0563808	-0.0170416	-0.100662
35.2	-0.0011316	-0.0285738	-0.0569445	-0.0162077	-0.101654
35.4	0.0008537	-0.0292664	-0.0560494	-0.0155244	-0.10347
35.6	0.0012604	-0.0287018	-0.055666	-0.0158971	-0.103437
35.8	0.0013725	-0.0284143	-0.0555328	-0.0153675	-0.103735
36	0.0013889	-0.0290515	-0.054794	-0.0160956	-0.10441
36.2	0.000793	-0.0295907	-0.0557874	-0.016937	-0.104915
36.4	0.000354	-0.0287924	-0.0560433	-0.0152573	-0.103215
36.6	-0.0002732	-0.0292043	-0.0565876	-0.0143132	-0.104772
36.8	-0.0004359	-0.0298484	-0.0567203	-0.0151873	-0.104464
37	-0.0005575	-0.0294711	-0.0580648	-0.0132407	-0.105312
37.2	-0.0002784	-0.0295911	-0.0568434	-0.0127529	-0.103615
37.4	0.0001498	-0.0283703	-0.0563224	-0.0131431	-0.106767
37.6	0.0012551	-0.0292663	-0.0562815	-0.0119542	-0.104301
37.8	0.0025632	-0.027979	-0.0571491	-0.0116907	-0.105732
38	0.0028401	-0.0288683	-0.055534	-0.0105223	-0.104289
38.2	0.0025138	-0.0285049	-0.0577957	-0.0122228	-0.105235
38.4	0.0018634	-0.0301295	-0.0592667	-0.0153614	-0.102921
38.6	0.0027821	-0.0295721	-0.0591805	-0.0153958	-0.104085
38.8	0.0026435	-0.0305806	-0.0611255	-0.0157175	-0.102282
39	0.0037899	-0.0300929	-0.0631515	-0.0166922	-0.103924
39.2	0.0045218	-0.0300925	-0.0628996	-0.0165303	-0.105189
39.4	0.0045278	-0.0301157	-0.0628394	-0.0136576	-0.10552
39.6	0.0037831	-0.0300451	-0.0634593	-0.012861	-0.106545
39.8	0.0036336	-0.0312758	-0.0613524	-0.0131416	-0.108022
40	0.0020283	-0.0319789	-0.0602824	-0.0133604	-0.109576
40.2	0.0030515	-0.0319019	-0.0592834	-0.0106472	-0.108429
40.4	0.0042458	-0.0327846	-0.0590247	-0.0128401	-0.109537
40.6	0.0047534	-0.032599	-0.0590662	-0.0117073	-0.109738
40.8	0.0055758	-0.0307221	-0.059264	-0.0100586	-0.108371
41	0.0047049	-0.0312305	-0.059809	-0.0089022	-0.105976
41.2	0.0044262	-0.031219	-0.0608536	-0.0096075	-0.107179
41.4	0.0035162	-0.0300867	-0.0622262	-0.0060424	-0.108483
41.6	0.0032798	-0.0307395	-0.0632591	-0.0080486	-0.107968
41.8	0.003064	-0.0318287	-0.0631719	-0.0077908	-0.108007
42	0.0051467	-0.030899	-0.0631882	-0.0070484	-0.109064
42.2	0.0036217	-0.0306531	-0.0626954	-0.0077507	-0.108272
42.4	0.003589	-0.0302205	-0.0626652	-0.0088966	-0.106935
42.6	0.0028639	-0.0302858	-0.0617796	-0.008134	-0.106191
42.8	0.0031131	-0.0300816	-0.0627756	-0.0085927	-0.107417
43	0.0028665	-0.0309367	-0.0632627	-0.0107148	-0.108374
43.2	0.0043765	-0.0328297	-0.0630116	-0.0100029	-0.10941
43.4	0.0041117	-0.0331391	-0.0626506	-0.0086091	-0.108512
43.6	0.0044588	-0.031944	-0.0621905	-0.0087081	-0.109193
43.8	0.0037746	-0.031696	-0.0606492	-0.0065246	-0.107648
44	0.0026412	-0.0301725	-0.0614382	-0.0058175	-0.106397
44.2	0.002709	-0.0272171	-0.0613446	-0.0048851	-0.106018
44.4	0.0044389	-0.0275655	-0.0630121	-0.0045977	-0.106814
44.6	0.004651	-0.0271972	-0.0637048	-0.00481	-0.107163
44.8	0.004562	-0.0270223	-0.0647502	-0.0066985	-0.107497
45	0.005603	-0.0279436	-0.0641197	-0.0059981	-0.109101
45.2	0.0055946	-0.028661	-0.064857	-0.0061907	-0.109235
45.4	0.0049011	-0.0295595	-0.0631451	-0.0069247	-0.107537
45.6	0.0054186	-0.030044	-0.0625286	-0.0046209	-0.106786
45.8	0.0055393	-0.0306715	-0.0636179	-0.0039943	-0.10823
46	0.0063785	-0.0315906	-0.0649013	-0.0031518	-0.107534
46.2	0.0069956	-0.0321324	-0.0653777	-0.0034581	-0.106476
46.4	0.0063148	-0.0316692	-0.0658987	-0.0029832	-0.108643
46.6	0.0052199	-0.0321299	-0.0676427	-0.0054431	-0.108098
46.8	0.0054524	-0.0313485	-0.0676128	-0.0063164	-0.108525
47	0.005183	-0.0305137	-0.0654524	-0.0068903	-0.107597
47.2	0.0050406	-0.0318969	-0.0661902	-0.0083645	-0.108033
47.4	0.0058526	-0.0298859	-0.0672226	-0.0081381	-0.107934
47.6	0.0057055	-0.030303	-0.066314	-0.0065482	-0.107676
47.8	0.0053406	-0.0318735	-0.066121	-0.0047513	-0.108
48	0.0048966	-0.0308435	-0.0675947	-0.0053671	-0.107998
48.2	0.0035076	-0.0307161	-0.0662094	-0.0035703	-0.10834
48.4	0.00314	-0.0323204	-0.0653958	-0.0026796	-0.107397
48.6	0.0043288	-0.0314475	-0.0656933	-0.0030371	-0.108891
48.8	0.0041011	-0.0307503	-0.0663358	-0.0023654	-0.106731
49	0.0033619	-0.0323306	-0.0671554	-0.0008746	-0.106565
49.2	0.0042199	-0.0320469	-0.0694007	-0.0016664	-0.105848
49.4	0.0041236	-0.0316548	-0.0691322	-0.0036543	-0.106007
49.6	0.0038652	-0.0314359	-0.0701103	-0.0038972	-0.107298
49.8	0.0032923	-0.0323091	-0.0690296	-0.0044526	-0.106727
50	0.0039338	-0.031071	-0.0690858	-0.0064813	-0.107376
50.2	0.0037358	-0.0300337	-0.0691857	-0.0068455	-0.109802
50.4	0.0050439	-0.0309958	-0.0714243	-0.0058767	-0.110058
50.6	0.0034855	-0.0316981	-0.0700053	-0.0049914	-0.107463
50.8	0.0054304	-0.0309746	-0.0708933	-0.0066445	-0.107957
51	0.0051911	-0.0310855	-0.0713615	-0.0055883	-0.108141
51.2	0.0043948	-0.0324635	-0.0706528	-0.0042655	-0.107228
51.4	0.0038526	-0.0307128	-0.068208	-0.0062279	-0.107744
51.6	0.0049654	-0.0298269	-0.0696625	-0.007798	-0.106998
51.8	0.0035821	-0.0293044	-0.0703361	-0.0063961	-0.107452
52	0.0038052	-0.0295466	-0.0693504	-0.0060369	-0.108719
52.2	0.0054055	-0.0282149	-0.0686416	-0.0071481	-0.107743
52.4	0.005576	-0.0298437	-0.0694124	-0.0048326	-0.108633
52.6	0.0060045	-0.0306521	-0.0710223	-0.0025573	-0.111764
52.8	0.0062738	-0.0311917	-0.0694745	-0.0038259	-0.113162
53	0.0064582	-0.030713	-0.0703142	-0.0056042	-0.11433
53.2	0.0058825	-0.0322288	-0.0715009	-0.0046408	-0.115231
53.4	0.0057355	-0.032583	-0.0722868	-0.0055695	-0.11265
53.6	0.0049973	-0.0321439	-0.0696961	-0.0077011	-0.11206
53.8	0.0062615	-0.0324044	-0.071549	-0.0065082	-0.111783
54	0.0052256	-0.033012	-0.0707801	-0.0066869	-0.109417
54.2	0.0061491	-0.0312325	-0.0713923	-0.0059386	-0.10873
54.4	0.0054712	-0.0313717	-0.0705933	-0.0053644	-0.111222
54.6	0.0062479	-0.0313242	-0.0709875	-0.0054232	-0.110431
54.8	0.0051743	-0.0300102	-0.0714604	-0.0060729	-0.110901
55	0.0073813	-0.0305986	-0.0723318	-0.00489	-0.112035
55.2	0.0057527	-0.0313244	-0.072625	-0.0054564	-0.112049
55.4	0.0068407	-0.030285	-0.0721315	-0.0050569	-0.111264
55.6	0.0073829	-0.0302777	-0.0733595	-0.0062833	-0.11215
55.8	0.0081005	-0.031182	-0.0727315	-0.0057548	-0.110689
56	0.0072127	-0.0315892	-0.0734018	-0.0061206	-0.109294
56.2	0.0079468	-0.031603	-0.0700207	-0.0069779	-0.108863
56.4	0.0070375	-0.0331727	-0.0721309	-0.0088392	-0.108729
56.6	0.0069544	-0.0328892	-0.070838	-0.0081189	-0.107933
56.8	0.0071064	-0.0332246	-0.0708503	-0.0077779	-0.109141
57	0.007164	-0.0324827	-0.070567	-0.0076179	-0.110485
57.2	0.0081976	-0.0322809	-0.07203	-0.0072347	-0.110675
57.4	0.0093942	-0.0312821	-0.0724035	-0.0057324	-0.110712
57.6	0.0087481	-0.0318579	-0.0738349	-0.0048907	-0.111897
57.8	0.0083918	-0.0306901	-0.0733737	-0.0052937	-0.111186
58	0.007864	-0.0309926	-0.0728273	-0.005492	-0.11074
58.2	0.0080061	-0.0302601	-0.0737478	-0.0048985	-0.112113
58.4	0.00739	-0.0297823	-0.0725317	-0.0042876	-0.112243
58.6	0.0074989	-0.0292543	-0.0724637	-0.0039685	-0.112213
58.8	0.0070183	-0.0298663	-0.0728425	-0.0052746	-0.112808
59	0.0074802	-0.0293306	-0.0732652	-0.0052325	-0.11289
59.2	0.0073718	-0.0283257	-0.0723691	-0.0060819	-0.112979
59.4	0.0068156	-0.0289516	-0.0724742	-0.0052459	-0.113783
59.6	0.0074357	-0.029344	-0.0733267	-0.0038164	-0.114031
59.8	0.0085613	-0.0295132	-0.0742116	-0.0029159	-0.115087
60	0.0089557	-0.0293013	-0.0745813	-0.0021333	-0.115801
60.2	0.0085098	-0.0312119	-0.0772603	-7.35e-05	-0.115628
60.4	0.0093279	-0.0304412	-0.0772701	-0.0022327	-0.113558
60.6	0.00923	-0.030285	-0.0781387	-0.004775	-0.114035
60.8	0.009174	-0.0298332	-0.077113	-0.0052979	-0.112171
61	0.0083283	-0.0312498	-0.0774545	-0.0058939	-0.111714
61.2	0.0089117	-0.030721	-0.0760769	-0.0061716	-0.112545
61.4	0.009489	-0.0318034	-0.0776507	-0.0058407	-0.112168
61.6	0.0100148	-0.0320644	-0.0752339	-0.0058067	-0.111734
61.8	0.0095109	-0.0330898	-0.0770119	-0.003783	-0.10995
62	0.0102071	-0.0314384	-0.0770871	-0.0040513	-0.109313
62.2	0.0090394	-0.0316931	-0.0764992	-0.0060669	-0.10667
62.4	0.0082743	-0.0309126	-0.0757586	-0.0058953	-0.108714
62.6	0.0078681	-0.0313114	-0.0768874	-0.0041205	-0.10813
62.8	0.0080496	-0.0308547	-0.0768138	-0.0054579	-0.111554
63	0.0077444	-0.030328	-0.0757625	-0.006121	-0.111041
63.2	0.0073775	-0.0302055	-0.0779583	-0.0049843	-0.110482
63.4	0.0073558	-0.0314698	-0.0779574	-0.0056173	-0.110824
63.6	0.0066611	-0.0307091	-0.0787421	-0.0057927	-0.112241
63.8	0.0074458	-0.0297582	-0.077675	-0.0043794	-0.113168
64	0.0074694	-0.0307146	-0.0787379	-0.0029329	-0.114301
64.2	0.0070298	-0.0302952	-0.0782129	-0.0048429	-0.115549
64.4	0.0075907	-0.0285296	-0.0783726	-0.003186	-0.115213
64.6	0.0075987	-0.028841	-0.0786923	-0.003606	-0.112663
64.8	0.0069222	-0.0284841	-0.0795425	-0.0052179	-0.112445
65	0.0075922	-0.0293965	-0.0785459	-0.0050184	-0.114431
65.2	0.0087657	-0.031058	-0.0785102	-0.003717	-0.115693
65.4	0.0087501	-0.0324099	-0.0801322	-0.0046353	-0.115868
65.6	0.0108695	-0.0319923	-0.0793787	-0.0043322	-0.117284
65.8	0.0107396	-0.0332138	-0.0798486	-0.0032206	-0.115033
66	0.0112543	-0.0325671	-0.0814109	-0.0039646	-0.114494
66.2	0.0113443	-0.0323698	-0.0826319	-0.0039815	-0.114429
66.4	0.0106938	-0.0310312	-0.0830276	-0.0029702	-0.115242
66.6	0.008677	-0.0308679	-0.0823398	-0.0037533	-0.115984
66.8	0.0072544	-0.0323383	-0.0825822	-0.0037324	-0.118472
67	0.0058499	-0.0312419	-0.0824779	-0.0038209	-0.116222
67.2	0.0066298	-0.0315014	-0.0797771	-0.0032018	-0.116265
67.4	0.007576	-0.0312585	-0.0779625	-0.0049688	-0.114716
67.6	0.0093437	-0.0325676	-0.0782587	-0.0049521	-0.113183
67.8	0.0105053	-0.0313083	-0.0779423	-0.0045501	-0.112038
68	0.0119658	-0.0318812	-0.0778044	-0.0051498	-0.113198
68.2	0.011075	-0.0314904	-0.0800252	-0.0044458	-0.111942
68.4	0.0112058	-0.0321973	-0.0800258	-0.0043327	-0.112319
68.6	0.010597	-0.0324276	-0.0806403	-0.0033996	-0.113726
68.8	0.0114573	-0.0323315	-0.0798715	-0.0062475	-0.113765
69	0.0104602	-0.0328038	-0.080876	-0.00392	-0.114251
69.2	0.0104023	-0.0329075	-0.0796479	-0.0040095	-0.114461
69.4	0.0089621	-0.0335324	-0.0802534	-0.002349	-0.116446
69.6	0.0087018	-0.0334566	-0.0807096	-0.001901	-0.11418
69.8	0.0073684	-0.0325291	-0.0822061	-0.000296	-0.115853
70	0.0090549	-0.0325404	-0.0818252	-0.000688	-0.114714
70.2	0.0094447	-0.0316757	-0.0849563	-0.001884	-0.115315
70.4	0.0097804	-0.0314631	-0.085096	-0.0029347	-0.1152
70.6	0.0105243	-0.0299619	-0.0856141	-0.0033084	-0.11726
70.8	0.0116212	-0.0295242	-0.0862488	-0.0027131	-0.115228
71	0.0101511	-0.0304697	-0.0868744	-0.0044393	-0.116071
71.2	0.0101775	-0.030465	-0.0845822	-0.0028645	-0.115493
71.4	0.0109484	-0.0284174	-0.0849059	-0.0022369	-0.114031
71.6	0.0093984	-0.0297932	-0.0844827	-0.0021404	-0.112999
71.8	0.0088801	-0.0311386	-0.0829912	-0.000521	-0.113149
72	0.0089821	-0.0295751	-0.0829108	-0.001142	-0.11125
72.2	0.0082841	-0.0300516	-0.0833757	-0.001769	-0.112495
72.4	0.0076202	-0.0320001	-0.0851839	-0.001844	-0.113844
72.6	0.0084721	-0.0319163	-0.0861033	-0.002283	-0.112838
72.8	0.0073794	-0.0322668	-0.0855415	-0.003896	-0.113454
73	0.0065419	-0.0325233	-0.0862556	-0.004235	-0.115868
73.2	0.0072696	-0.0323848	-0.0866224	-0.004377	-0.115953
73.4	0.0065579	-0.0318142	-0.085831	-0.0059034	-0.113542
73.6	0.0064041	-0.0314131	-0.0845368	-0.0047262	-0.116764
73.8	0.0078318	-0.0297724	-0.0850603	-0.0065639	-0.116025
74	0.0099804	-0.029465	-0.0852881	-0.003187	-0.115447
74.2	0.0098582	-0.0287148	-0.0844914	-0.003882	-0.114886
74.4	0.010496	-0.0291742	-0.0856356	-0.002652	-0.116129
74.6	0.0105887	-0.02927	-0.087883	-0.004885	-0.114688
74.8	0.0102653	-0.0307909	-0.0885307	-0.001422	-0.114688
75	0.0077878	-0.0310369	-0.0891775	-0.002315	-0.115406
75.2	0.0069605	-0.0326791	-0.0896679	-0.002197	-0.116241
75.4	0.0072643	-0.033115	-0.08829	-0.003302	-0.116039
75.6	0.0072814	-0.032658	-0.0866467	-0.002398	-0.115704
75.8	0.0086295	-0.03205	-0.0878144	-0.0040994	-0.116126
76	0.0086668	-0.0315658	-0.0878887	-0.004654	-0.116167
76.2	0.0104887	-0.0307986	-0.087975	-0.0037059	-0.115762
76.4	0.0107809	-0.0290671	-0.088107	-0.002206	-0.115159
76.6	0.0100199	-0.0290252	-0.0888962	-0.000974	-0.116209
76.8	0.00958	-0.0290057	-0.0876151	-0.001791	-0.114479
77	0.0106921	-0.0301157	-0.0860971	-0.001131	-0.114297
77.2	0.0096772	-0.0301513	-0.0865233	-0.002358	-0.113435
77.4	0.0099829	-0.0311531	-0.0875172	-0.002809	-0.112823
77.6	0.010268	-0.0318225	-0.0879705	-0.0046237	-0.110302
77.8	0.0094182	-0.0323783	-0.08832	-0.0057301	-0.112136
78	0.0098076	-0.0333879	-0.0891013	-0.0058588	-0.111957
78.2	0.0111885	-0.0317611	-0.0883626	-0.0066511	-0.112324
78.4	0.0110881	-0.0325025	-0.0877685	-0.0074186	-0.11404
78.6	0.0113384	-0.0323194	-0.0870993	-0.0074427	-0.113685
78.8	0.0119324	-0.032565	-0.0874881	-0.0070128	-0.115097
79	0.0119543	-0.0288843	-0.0869258	-0.005744	-0.115282
79.2	0.0100221	-0.0310932	-0.0888468	-0.00441	-0.114523
79.4	0.0099867	-0.0308101	-0.0890834	-0.00385	-0.1146
79.6	0.0112231	-0.0297159	-0.0890981	-0.000568	-0.117727
79.8	0.0115999	-0.0289592	-0.0889416	-0.000258	-0.115406
80	0.0110868	-0.030641	-0.0897571	-0.001867	-0.116298
80.2	0.0119391	-0.0297145	-0.0907386	-0.004483	-0.117857
80.4	0.0120273	-0.0291342	-0.090265	-0.0038664	-0.117804
80.6	0.0115521	-0.0296864	-0.0910566	-0.0062813	-0.116852
80.8	0.0116697	-0.0302347	-0.0918248	-0.0058117	-0.119142
81	0.01243	-0.0302445	-0.0919322	-0.0059093	-0.117216
81.2	0.0117048	-0.0300484	-0.089288	-0.00417	-0.117584
81.4	0.0109696	-0.0304388	-0.0902401	-0.005481	-0.118568
81.6	0.0110425	-0.0302624	-0.0909344	-0.004728	-0.117337
81.8	0.0112332	-0.0300997	-0.0910309	-0.004492	-0.115076
82	0.0103181	-0.0299281	-0.0910136	-0.004121	-0.116194
82.2	0.0107435	-0.0306759	-0.0908594	-0.002588	-0.115565
82.4	0.0107853	-0.030749	-0.0909083	-0.002678	-0.113967
82.6	0.0116617	-0.030753	-0.089886	-0.003129	-0.113998
82.8	0.0101734	-0.029688	-0.0912381	-0.003659	-0.115689
83	0.0104904	-0.0310767	-0.0924173	-0.004778	-0.116068
83.2	0.0108077	-0.03055	-0.0947632	-0.004947	-0.115355
83.4	0.0122961	-0.0301601	-0.0938384	-0.004207	-0.114924
83.6	0.0121396	-0.0316902	-0.0937345	-0.005329	-0.117566
83.8	0.0127146	-0.0330518	-0.0927654	-0.002761	-0.117162
84	0.0125111	-0.0322863	-0.0911802	-0.00311	-0.118107
84.2	0.0128225	-0.0324302	-0.0890851	-0.003751	-0.118984
84.4	0.0118546	-0.0317802	-0.0894386	-0.004233	-0.12098
84.6	0.0118067	-0.0315515	-0.0903572	-0.002523	-0.119023
84.8	0.0102857	-0.0314641	-0.0898344	-0.004599	-0.119951
85	0.0105948	-0.0325212	-0.0906872	-0.004243	-0.119088
85.2	0.0103084	-0.0319913	-0.0928296	-0.003364	-0.118098
85.4	0.0103351	-0.0321221	-0.0938225	-0.003252	-0.116737
85.6	0.0090525	-0.0316501	-0.0950502	-0.004582	-0.116854
85.8	0.0106364	-0.0320784	-0.0950011	-0.006266	-0.114796
86	0.011267	-0.031299	-0.0963111	-0.005837	-0.113703
86.2	0.0113908	-0.0312582	-0.0952939	-0.007136	-0.114387
86.4	0.0117181	-0.0311851	-0.0938705	-0.006946	-0.11588
86.6	0.0112722	-0.0314254	-0.0933824	-0.006196	-0.115853
86.8	0.0101134	-0.0311325	-0.0946351	-0.004925	-0.11644
87	0.0106089	-0.0307123	-0.0939223	-0.004891	-0.11601
87.2	0.0107639	-0.0312279	-0.0949987	-0.003224	-0.115151
87.4	0.0102804	-0.0338891	-0.0970283	-0.002489	-0.113744
87.6	0.0100624	-0.0330657	-0.0976025	-0.002392	-0.11486
87.8	0.0119414	-0.0330629	-0.0980536	-0.002053	-0.114027
88	0.01023	-0.035027	-0.0989299	-0.001159	-0.115581
88.2	0.0110832	-0.0357795	-0.0984971	-0.002225	-0.114709
88.4	0.0111475	-0.0336145	-0.099473	-0.003076	-0.115215
88.6	0.0125621	-0.0346091	-0.0979821	-0.002733	-0.113472
88.8	0.0118038	-0.033793	-0.0976285	-0.001684	-0.114283
89	0.0115222	-0.0318638	-0.0960489	-0.004156	-0.112774
89.2	0.0098667	-0.0320035	-0.0970983	-0.004172	-0.115064
89.4	0.0109675	-0.0321581	-0.0962576	-0.004466	-0.114368
89.6	0.0104296	-0.0325157	-0.0974065	-0.00491	-0.115158
89.8	0.008465	-0.0330539	-0.0986518	-0.006485	-0.115605
90	0.0088105	-0.0344035	-0.0993942	-0.005295	-0.118183
90.2	0.0102393	-0.0340006	-0.100109	-0.006024	-0.117706
90.4	0.0094367	-0.0338288	-0.100966	-0.004961	-0.117212
90.6	0.010299	-0.0328011	-0.101085	-0.005801	-0.119019
90.8	0.0120974	-0.0335827	-0.0996076	-0.004133	-0.118164
91	0.0128312	-0.0326283	-0.100815	-0.00423	-0.116312
91.2	0.0116278	-0.0328529	-0.101308	-0.003609	-0.116668
91.4	0.0106539	-0.0333713	-0.100333	-0.003847	-0.117758
91.6	0.0099711	-0.0327892	-0.101096	-0.00365	-0.116756
91.8	0.0098286	-0.0318408	-0.101133	-0.005319	-0.11881
92	0.009696	-0.0322969	-0.0994031	-0.004447	-0.119663
92.2	0.010586	-0.0309278	-0.0990646	-0.003822	-0.12024
92.4	0.0121994	-0.0311096	-0.0986497	-0.005133	-0.120816
92.6	0.0116483	-0.0314954	-0.0980058	-0.004313	-0.120818
92.8	0.0117294	-0.0306343	-0.0990751	-0.004756	-0.119999
93	0.0116869	-0.0305225	-0.100098	-0.004584	-0.117768
93.2	0.0112036	-0.0308029	-0.10039	-0.005527	-0.117088
93.4	0.0101296	-0.0303607	-0.101336	-0.005	-0.117032
93.6	0.0106228	-0.0297458	-0.102694	-0.00434	-0.115794
93.8	0.0122615	-0.0308619	-0.101973	-0.004275	-0.114948
94	0.0126189	-0.0303618	-0.10041	-0.004341	-0.115769
94.2	0.0123097	-0.031592	-0.0990239	-0.004592	-0.114585
94.4	0.013023	-0.0319342	-0.0995186	-0.003369	-0.113191
94.6	0.0129852	-0.0313482	-0.0993799	-0.004948	-0.114233
94.8	0.0107728	-0.0312825	-0.0996692	-0.004182	-0.115747
95	0.0109906	-0.0312943	-0.101523	-0.003348	-0.11527
95.2	0.0112685	-0.0309853	-0.102956	-0.002246	-0.116544
95.4	0.0119732	-0.0313788	-0.103314	-0.003742	-0.115752
95.6	0.0118162	-0.0320919	-0.103227	-0.00163	-0.117362
95.8	0.0129511	-0.0312864	-0.103788	-0.000966	-0.115275
96	0.0133883	-0.0319062	-0.103408	-0.001507	-0.118499
96.2	0.0130972	-0.0322722	-0.103521	-0.001242	-0.116681
96.4	0.0123628	-0.0329216	-0.102049	-0.000811	-0.116828
96.6	0.0119168	-0.0326713	-0.101575	-0.002993	-0.114125
96.8	0.0119251	-0.0338918	-0.101619	-0.003988	-0.114256
97	0.0116408	-0.0340012	-0.102364	-0.002642	-0.113264
97.2	0.0125362	-0.0334421	-0.102431	-0.004042	-0.114012
97.4	0.0126291	-0.0325603	-0.102131	-0.0049	-0.114072
97.6	0.0133446	-0.033155	-0.102338	-0.004421	-0.115377
97.8	0.0136372	-0.0327384	-0.102307	-0.002673	-0.116455
98	0.0142521	-0.032954	-0.102689	-0.004357	-0.1163
98.2	0.0129438	-0.0327791	-0.102583	-0.003663	-0.116427
98.4	0.0121958	-0.0336282	-0.104126	-0.000813	-0.118218
98.6	0.0121719	-0.0336672	-0.105404	-0.000468	-0.118436
98.8	0.0118283	-0.0333512	-0.105292	-0.000696	-0.118777
99	0.0120792	-0.0317065	-0.105005	-0.000814	-0.118456
99.2	0.0132805	-0.0317862	-0.104367	0.000174	-0.118292
99.4	0.0148026	-0.0310402	-0.104082	-0.000422	-0.117269
99.6	0.0145877	-0.0314393	-0.101916	-0.000379	-0.117099
99.8	0.016661	-0.0314063	-0.101671	-0.00045	-0.117369
100	0.0148766	-0.0325399	-0.102375	-0.000903	-0.116971
100.2	0.0146639	-0.0326661	-0.10341	-0.001593	-0.117175
100.4	0.0124549	-0.0320227	-0.104089	-0.001471	-0.117949
100.6	0.0136779	-0.0325287	-0.104998	-0.001633	-0.118021
100.8	0.0119891	-0.0334402	-0.10569	-0.001511	-0.117673
101	0.0111416	-0.0334553	-0.106155	0.000155	-0.11768
101.2	0.0110027	-0.0338507	-0.105878	-0.000939	-0.119023
101.4	0.0121771	-0.0343847	-0.105432	-0.0025	-0.119571
101.6	0.0118341	-0.0333311	-0.105346	-0.002832	-0.118853
101.8	0.0112011	-0.0320787	-0.106192	-0.004526	-0.118662
102	0.0120716	-0.0331709	-0.104832	-0.006188	-0.11838
102.2	0.0135939	-0.033544	-0.104861	-0.007187	-0.119258
102.4	0.0139852	-0.0339732	-0.105659	-0.006735	-0.118129
102.6	0.0142812	-0.0329659	-0.105822	-0.007375	-0.11684
102.8	0.0117375	-0.0322612	-0.105107	-0.007174	-0.11744
103	0.0137257	-0.0315855	-0.104882	-0.007449	-0.11823
103.2	0.0128362	-0.0298482	-0.106249	-0.005623	-0.115756
103.4	0.0122322	-0.0291922	-0.106481	-0.004936	-0.116194
103.6	0.0113154	-0.0316701	-0.1059	-0.001777	-0.118869
103.8	0.0139147	-0.0332821	-0.107084	-0.001327	-0.116658
104	0.0122091	-0.0317038	-0.108055	-0.001283	-0.116089
104.2	0.0113563	-0.0327619	-0.107399	-0.001164	-0.116657
104.4	0.0104549	-0.0332108	-0.10694	-0.002602	-0.117831
104.6	0.0096933	-0.0328128	-0.108343	-0.004386	-0.115862
104.8	0.008799	-0.0321063	-0.106494	-0.003925	-0.117131
105	0.0103578	-0.0318432	-0.106804	-0.002384	-0.117876
105.2	0.0096592	-0.0310678	-0.106145	-0.002071	-0.118312
105.4	0.010391	-0.0304458	-0.106242	-0.000582	-0.115789
105.6	0.0108077	-0.0291085	-0.106908	-0.0002	-0.117567
105.8	0.0130445	-0.0290611	-0.107622	-0.001844	-0.117586
106	0.0102542	-0.0305251	-0.107945	-0.001712	-0.114988
106.2	0.0109963	-0.0308811	-0.1087	-0.001962	-0.11501
106.4	0.0114134	-0.0312682	-0.107942	-0.003268	-0.116038
106.6	0.0125212	-0.0326146	-0.108431	-0.003033	-0.115125
106.8	0.0120396	-0.0327769	-0.110087	-0.003638	-0.114579
107	0.0119959	-0.0334704	-0.110322	-0.003356	-0.114653
107.2	0.0128394	-0.0330824	-0.108127	-0.004972	-0.115338
107.4	0.0127362	-0.0331254	-0.110411	-0.003697	-0.115647
107.6	0.012496	-0.0332394	-0.108717	-0.004948	-0.116612
107.8	0.0113852	-0.0332131	-0.107763	-0.003887	-0.117615
108	0.0126727	-0.0326254	-0.107038	-0.00436	-0.1197
108.2	0.0140741	-0.0328785	-0.109518	-0.003768	-0.118245
108.4	0.0143752	-0.0329946	-0.108137	-0.003949	-0.119929
108.6	0.0133951	-0.0322213	-0.109124	-0.003697	-0.120131
108.8	0.0141852	-0.0329339	-0.109422	-0.003044	-0.11908
109	0.0133289	-0.0317538	-0.111137	-0.002451	-0.118113
109.2	0.0112869	-0.0326685	-0.11223	-0.003018	-0.11937
109.4	0.0112073	-0.0325125	-0.111759	-0.003444	-0.118641
109.6	0.010994	-0.0322948	-0.111982	-0.002393	-0.11786
109.8	0.0110722	-0.0313243	-0.111721	-0.002095	-0.118174
110	0.0129538	-0.0319969	-0.110437	-0.002745	-0.11952
110.2	0.0130937	-0.0317598	-0.108447	-0.003078	-0.119205
110.4	0.0126944	-0.0316083	-0.107569	-0.002402	-0.117249
110.6	0.0139444	-0.0310179	-0.108233	-0.003102	-0.118037
110.8	0.0136421	-0.0311865	-0.109142	-0.003692	-0.118807
111	0.0135263	-0.0310877	-0.10959	-0.00273	-0.117263
111.2	0.013626	-0.0296343	-0.110658	-0.002356	-0.116585
111.4	0.0146942	-0.0286279	-0.11201	-0.00397	-0.117743
111.6	0.0135464	-0.028273	-0.111527	-0.005579	-0.11871
111.8	0.0130912	-0.0284537	-0.111006	-0.006836	-0.11875
112	0.0125949	-0.0278193	-0.110839	-0.008319	-0.120938
112.2	0.0121829	-0.0290394	-0.111017	-0.007035	-0.121409
112.4	0.0114148	-0.0298037	-0.111729	-0.005884	-0.121942
112.6	0.012689	-0.0290512	-0.111495	-0.004449	-0.121446
112.8	0.0136468	-0.0294447	-0.112642	-0.004201	-0.120517
113	0.0139966	-0.0299857	-0.112762	-0.004754	-0.118386
113.2	0.0142313	-0.0296514	-0.112216	-0.005022	-0.11851
113.4	0.0131933	-0.0284659	-0.113186	-0.00365	-0.118061
113.6	0.0123358	-0.0300242	-0.114238	-0.003901	-0.116669
113.8	0.0109277	-0.0298496	-0.112931	-0.00181	-0.117283
114	0.0113493	-0.0305959	-0.112728	-0.000621	-0.119275
114.2	0.0117612	-0.0310357	-0.115066	-0.000631	-0.118749
114.4	0.0130696	-0.0328711	-0.113702	-0.002439	-0.119225
114.6	0.0135206	-0.0337243	-0.112765	-0.002458	-0.118923
114.8	0.0141614	-0.0337713	-0.113777	-0.001406	-0.118811
115	0.0139938	-0.0331586	-0.116052	-0.001462	-0.118699
115.2	0.0143715	-0.0321217	-0.113846	-0.002527	-0.120564
115.4	0.0123911	-0.0326796	-0.115019	-0.000918	-0.121678
115.6	0.0117764	-0.0317981	-0.116297	-0.000434	-0.122377
115.8	0.0112013	-0.0331105	-0.11733	-0.002086	-0.123067
116	0.0095516	-0.0325793	-0.115745	-0.002976	-0.12209
116.2	0.0078267	-0.0333707	-0.117528	-0.001634	-0.120512
116.4	0.0090926	-0.0325547	-0.11844	-0.001719	-0.117488
116.6	0.0100253	-0.033464	-0.118485	-0.000931	-0.116537
116.8	0.0096369	-0.0316855	-0.116734	-0.002211	-0.116785
117	0.0107943	-0.0306312	-0.116954	0.000803	-0.117284
117.2	0.013211	-0.0299998	-0.115844	0.00018	-0.118154
117.4	0.0129147	-0.0291609	-0.114164	-0.000612	-0.120093
117.6	0.0124331	-0.0291575	-0.114062	0.0004	-0.121101
117.8	0.0134798	-0.0296197	-0.114771	0.002098	-0.122282
118	0.012631	-0.0320207	-0.116016	0.001401	-0.120034
118.2	0.010614	-0.032376	-0.116006	0.002497	-0.119972
118.4	0.0104241	-0.0335376	-0.117382	0.003691	-0.120898
118.6	0.0098894	-0.0340067	-0.117803	0.001351	-0.120071
118.8	0.0102138	-0.033485	-0.117427	0.000549	-0.118033
119	0.0109197	-0.0330899	-0.117428	-0.002564	-0.121195
119.2	0.010069	-0.0338881	-0.118473	-0.001571	-0.123275
119.4	0.0114456	-0.0319076	-0.117675	-0.003744	-0.12119
119.6	0.011861	-0.0310744	-0.117032	-0.004546	-0.122662
119.8	0.011093	-0.0311918	-0.118593	-0.003084	-0.123219
120	0.0106469	-0.0303012	-0.117431	-0.001849	-0.122258
120.2	0.0108931	-0.0298907	-0.116272	-0.004179	-0.119908
120.4	0.0110247	-0.0312867	-0.116157	-0.003435	-0.120263
120.6	0.0113992	-0.0315945	-0.11715	-0.001307	-0.119398
120.8	0.0117335	-0.0330103	-0.117135	-0.000843	-0.1195
121	0.01194	-0.0332964	-0.117599	5.7e-05	-0.119252
121.2	0.0122946	-0.0326604	-0.11814	0.001519	-0.118808
121.4	0.0127612	-0.0320948	-0.118743	0.00172	-0.120054
121.6	0.0121957	-0.0320981	-0.118837	0.00035	-0.120767
121.8	0.0119788	-0.0299093	-0.118553	-0.000795	-0.121473
122	0.0123512	-0.0293355	-0.11907	-0.000799	-0.122182
122.2	0.0133442	-0.0307576	-0.121063	-0.001128	-0.122646
122.4	0.0112496	-0.0311432	-0.120426	8.5e-05	-0.122142
122.6	0.0122567	-0.030904	-0.121114	0.000312	-0.121754
122.8	0.0129946	-0.0327984	-0.121027	-0.001163	-0.121961
123	0.0128475	-0.0331806	-0.119885	0.000457	-0.123056
123.2	0.0122637	-0.0327391	-0.118336	-0.000885	-0.122674
123.4	0.011891	-0.0338183	-0.119274	-0.000655	-0.122747
123.6	0.0122873	-0.034413	-0.116977	0.001504	-0.122142
123.8	0.0108266	-0.0341399	-0.116924	0.002408	-0.120454
124	0.010469	-0.0337416	-0.117699	-0.000278	-0.118413
124.2	0.0105043	-0.0329554	-0.118359	0.000418	-0.119173
124.4	0.0111473	-0.0322791	-0.120125	0.00034	-0.118463
124.6	0.0109837	-0.0314747	-0.121381	-0.000957	-0.120851
124.8	0.0107035	-0.031323	-0.121064	-0.000502	-0.12069
125	0.0116899	-0.0319869	-0.121757	0.000924	-0.121133
125.2	0.0117259	-0.0316405	-0.120916	0.001722	-0.121463
125.4	0.0113935	-0.0312893	-0.119181	0.001194	-0.121177
125.6	0.0121607	-0.0312628	-0.118943	0.001199	-0.119851
125.8	0.0131103	-0.0311311	-0.119211	0.000478	-0.120657
126	0.0120059	-0.0316366	-0.119471	0.000232	-0.120588
126.2	0.0117101	-0.0324142	-0.119724	-0.001669	-0.119196
126.4	0.0123164	-0.0338319	-0.119834	-0.00349	-0.117376
126.6	0.0118842	-0.0339834	-0.12136	-0.004945	-0.116482
126.8	0.0120143	-0.0347247	-0.121704	-0.005544	-0.116442
127	0.0119093	-0.0340716	-0.122928	-0.006459	-0.115744
127.2	0.0124162	-0.0350183	-0.123999	-0.004906	-0.115721
127.4	0.011627	-0.0327412	-0.124039	-0.004363	-0.117783
127.6	0.0116977	-0.0323047	-0.122556	-0.004663	-0.118861
127.8	0.0113587	-0.0307151	-0.123397	-0.004221	-0.119928
128	0.0122352	-0.0308746	-0.121105	-0.003156	-0.122239
128.2	0.0125286	-0.028782	-0.121466	-0.003274	-0.123089
128.4	0.013938	-0.0301897	-0.121871	-0.003919	-0.123001
128.6	0.0117963	-0.0306447	-0.123566	-0.001831	-0.123368
128.8	0.011914	-0.0306511	-0.122782	-0.003258	-0.121384
129	0.0121984	-0.0307779	-0.124263	-0.003237	-0.120189
129.2	0.0114277	-0.0318871	-0.124187	-0.003762	-0.121397
129.4	0.0121116	-0.0313351	-0.124436	-0.003385	-0.121897
129.6	0.012612	-0.03122	-0.121859	-0.004866	-0.120989
129.8	0.013802	-0.0309782	-0.122938	-0.003577	-0.119341
130	0.0127421	-0.0299943	-0.123023	-0.004557	-0.119816
130.2	0.0150107	-0.0297064	-0.121958	-0.004927	-0.118121
130.4	0.0140019	-0.0302492	-0.122295	-0.004391	-0.118267
130.6	0.0138535	-0.0310986	-0.12347	-0.004553	-0.120368
130.8	0.0122196	-0.0325616	-0.122147	-0.004142	-0.124001
131	0.0128307	-0.0327439	-0.12274	-0.004123	-0.125111
131.2	0.0111803	-0.0323089	-0.12288	-0.004166	-0.126233
131.4	0.0109498	-0.0314631	-0.123114	-0.005013	-0.124557
131.6	0.0125503	-0.0302899	-0.123551	-0.005841	-0.122017
131.8	0.0129784	-0.0308616	-0.126859	-0.006403	-0.121382
132	0.0128028	-0.030492	-0.125978	-0.006174	-0.117622
132.2	0.0125239	-0.0309078	-0.127041	-0.003983	-0.117751
132.4	0.0130642	-0.0311742	-0.127142	-0.002463	-0.119593
132.6	0.0125521	-0.0306508	-0.12703	0.000409	-0.119833
132.8	0.0111073	-0.0303981	-0.125182	0.00239	-0.120254
133	0.0118437	-0.0311486	-0.126306	0.001633	-0.122272
133.2	0.0125536	-0.02979	-0.127266	0.001755	-0.120914
133.4	0.012116	-0.0306694	-0.127408	0.002626	-0.120422
133.6	0.0120054	-0.0318506	-0.127609	-0.000616	-0.122111
133.8	0.0141487	-0.0318721	-0.128472	-0.001592	-0.121029
134	0.0136392	-0.0325192	-0.127695	-0.000538	-0.121065
134.2	0.0130609	-0.0333668	-0.126443	-0.001844	-0.122093
134.4	0.0131882	-0.03256	-0.127203	-0.002931	-0.122586
134.6	0.0117314	-0.0332079	-0.127784	-0.001094	-0.122787
134.8	0.010146	-0.0322585	-0.127205	-0.001874	-0.123432
135	0.0106865	-0.0335867	-0.128752	6e-05	-0.123395
135.2	0.0103536	-0.0336281	-0.129908	0.000754	-0.122644
135.4	0.0115946	-0.0332383	-0.130391	-0.000468	-0.121059
135.6	0.0130582	-0.0334434	-0.129952	0.000222	-0.120984
135.8	0.0147374	-0.0327712	-0.129462	-0.001783	-0.121282
136	0.0146512	-0.0311552	-0.12943	-0.004186	-0.120371
136.2	0.0160041	-0.0305201	-0.127983	-0.003374	-0.121154
136.4	0.0151081	-0.0302162	-0.126753	-0.003624	-0.123569
136.6	0.0135062	-0.029352	-0.127005	-0.003667	-0.121707
136.8	0.0130845	-0.0308535	-0.126893	-0.001789	-0.122148
137	0.0128071	-0.0320153	-0.12564	-0.003332	-0.122556
137.2	0.0117332	-0.0316295	-0.125996	-0.004545	-0.121015
137.4	0.0122851	-0.0315334	-0.12568	-0.004928	-0.119262
137.6	0.0148572	-0.0306007	-0.12679	-0.00448	-0.122149
137.8	0.0152527	-0.030245	-0.126504	-0.003349	-0.120628
138	0.0153274	-0.0289028	-0.126716	-0.00136	-0.122653
138.2	0.0163191	-0.0303439	-0.127555	-0.000851	-0.124322
138.4	0.0140721	-0.0303199	-0.128548	-0.00096	-0.124997
138.6	0.0122031	-0.031391	-0.128512	-0.001206	-0.123932
138.8	0.011239	-0.0308054	-0.129191	-0.002017	-0.124176
139	0.0099017	-0.0308884	-0.129687	-0.003902	-0.121623
139.2	0.0093978	-0.0307598	-0.129355	-0.005081	-0.121351
139.4	0.01095	-0.0321304	-0.129806	-0.004907	-0.120069
139.6	0.0114349	-0.0320718	-0.129475	-0.005449	-0.117592
139.8	0.0129036	-0.0330348	-0.129354	-0.005067	-0.1178
140	0.0145321	-0.031934	-0.129309	-0.002044	-0.118777
140.2	0.0143223	-0.0321402	-0.12974	-0.002167	-0.119017
140.4	0.0139078	-0.0314564	-0.128226	-0.000898	-0.119584
140.6	0.0146857	-0.0318684	-0.128099	-0.000629	-0.120015
140.8	0.0133623	-0.0325849	-0.128571	-0.000373	-0.12022
141	0.0129353	-0.033075	-0.128659	-0.003116	-0.120704
141.2	0.0134864	-0.0334041	-0.12874	-0.002373	-0.120413
141.4	0.0130525	-0.0329124	-0.127508	-0.000987	-0.121415
141.6	0.0130292	-0.0318032	-0.128839	-0.001645	-0.121418
141.8	0.0139619	-0.0306177	-0.128667	-0.00418	-0.122275
142	0.0127679	-0.0307684	-0.128445	-0.002607	-0.120932
142.2	0.0119805	-0.0297456	-0.128596	-0.00213	-0.121285
142.4	0.0129758	-0.0306135	-0.131222	-0.0044	-0.121585
142.6	0.0114898	-0.0310647	-0.131341	-0.004761	-0.120857
142.8	0.0123358	-0.030908	-0.131115	-0.002169	-0.120426
143	0.0121461	-0.0308761	-0.131559	-0.002071	-0.121438
143.2	0.0129557	-0.0318386	-0.131962	-0.002005	-0.12212
143.4	0.0130562	-0.030895	-0.131753	-0.000863	-0.122616
143.6	0.0142029	-0.0304507	-0.12982	0.001462	-0.123769
143.8	0.0140287	-0.0295235	-0.130556	0.000965	-0.124507
144	0.0146663	-0.0297632	-0.131544	0.001229	-0.123929
144.2	0.0132977	-0.0290081	-0.133376	0.002199	-0.12238
144.4	0.0127087	-0.0295855	-0.134575	0.001304	-0.121794
144.6	0.0128037	-0.0297294	-0.135859	0.000805	-0.121881
144.8	0.0128306	-0.0311632	-0.135681	-0.000889	-0.120555
145	0.0124201	-0.0307271	-0.134475	-0.000941	-0.120614
145.2	0.01283	-0.0309369	-0.132586	-0.002533	-0.121209
145.4	0.0133682	-0.0308023	-0.132543	-0.003383	-0.121826
145.6	0.0121516	-0.0302985	-0.132283	-0.00464	-0.122359
145.8	0.0109257	-0.0311624	-0.133672	-0.004884	-0.122613
146	0.012471	-0.0310043	-0.134124	-0.004909	-0.122242
146.2	0.0127187	-0.0303561	-0.13435	-0.005766	-0.122554
146.4	0.0117534	-0.0303999	-0.132635	-0.004972	-0.122801
146.6	0.0118704	-0.0303106	-0.133607	-0.00338	-0.122453
146.8	0.0118177	-0.029503	-0.133237	-0.002788	-0.123955
147	0.0120722	-0.0292926	-0.133131	-0.003899	-0.123123
147.2	0.0121781	-0.0302443	-0.134454	-0.001926	-0.124108
147.4	0.0125516	-0.0309391	-0.135728	-0.001272	-0.123417
147.6	0.0135616	-0.0315076	-0.136478	-0.002765	-0.123416
147.8	0.0145694	-0.0308743	-0.136262	-0.003079	-0.123805
148	0.0134273	-0.0331344	-0.137143	-0.003635	-0.124891
148.2	0.0136817	-0.0331082	-0.137368	-0.005487	-0.125361
148.4	0.0138605	-0.0333521	-0.136241	-0.005476	-0.123896
148.6	0.0141471	-0.0339338	-0.135438	-0.005654	-0.124868
148.8	0.01338	-0.0351844	-0.136292	-0.005168	-0.121894
149	0.0138978	-0.0337929	-0.135204	-0.004295	-0.121984
149.2	0.0137168	-0.0331176	-0.134848	-0.00414	-0.121558
149.4	0.0139492	-0.0325339	-0.135746	-0.004978	-0.12163
149.6	0.0135676	-0.0313477	-0.13519	-0.002931	-0.119752
149.8	0.0145064	-0.0306511	-0.133697	-0.002512	-0.124462
150	0.0274355	-0.00861556	-0.108737	-0.0194915	-0.109261
150.2	0.0169082	-0.0128431	-0.111208	-0.0201763	-0.113318
150.4	0.0218791	-0.0158748	-0.101953	-0.0217854	-0.11018
150.6	0.0157956	-0.0125113	-0.0995947	-0.0217075	-0.112307
150.8	0.0210461	-0.0166832	-0.0995645	-0.0218031	-0.108217
151	0.0165209	-0.0169782	-0.0975782	-0.0219605	-0.109207
151.2	0.0176455	-0.0183609	-0.093511	-0.0233757	-0.108555
151.4	0.0166501	-0.0186816	-0.0942124	-0.0244924	-0.109849
151.6	0.0172152	-0.0200455	-0.0923729	-0.0251752	-0.108905
151.8	0.0165541	-0.0197097	-0.0909115	-0.0266909	-0.109786
152	0.0175957	-0.0213314	-0.0890333	-0.0282106	-0.110155
152.2	0.0182411	-0.0215605	-0.0889207	-0.0278752	-0.110932
152.4	0.0176901	-0.0207234	-0.0867761	-0.028157	-0.10886
152.6	0.0170999	-0.0210802	-0.0857868	-0.028855	-0.109508
152.8	0.016368	-0.0214329	-0.0849361	-0.0282943	-0.108816
153	0.0170843	-0.0214317	-0.0839539	-0.0284229	-0.10823
153.2	0.0159675	-0.0217689	-0.0829943	-0.0283198	-0.107189
153.4	0.0164822	-0.0242511	-0.081389	-0.0268329	-0.107755
153.6	0.0172497	-0.0252833	-0.0809545	-0.028415	-0.10708
153.8	0.0166481	-0.0254817	-0.0787023	-0.0297135	-0.106917
154	0.0163321	-0.0253495	-0.078804	-0.0288485	-0.106578
154.2	0.0159654	-0.0242435	-0.0789267	-0.0302398	-0.106547
154.4	0.0157587	-0.0240792	-0.0780571	-0.0323066	-0.106029
154.6	0.0147631	-0.0232275	-0.0767077	-0.0314773	-0.10563
154.8	0.0153222	-0.0248357	-0.0781691	-0.0305469	-0.105846
155	0.0146344	-0.0253757	-0.0773989	-0.0317424	-0.105581
155.2	0.0141292	-0.0262622	-0.0761572	-0.0317061	-0.105033
155.4	0.0132088	-0.0257687	-0.0764064	-0.0310032	-0.103855
155.6	0.0139874	-0.0259735	-0.0774158	-0.030786	-0.103854
155.8	0.0127127	-0.0247512	-0.0762046	-0.0309712	-0.103686
156	0.0127747	-0.0247176	-0.0750957	-0.0301185	-0.103651
156.2	0.0127889	-0.0239297	-0.0747056	-0.0295258	-0.10342
156.4	0.0131729	-0.0237714	-0.07463	-0.0300758	-0.105125
156.6	0.0129534	-0.0246577	-0.0745321	-0.0302222	-0.104396
156.8	0.0147712	-0.0253753	-0.0746668	-0.0309409	-0.104276
157	0.0138028	-0.0250499	-0.0754739	-0.0320353	-0.104432
157.2	0.0128946	-0.0250851	-0.0752077	-0.0328574	-0.103754
157.4	0.0141203	-0.024428	-0.0738763	-0.0332115	-0.103857
157.6	0.0130448	-0.0235409	-0.0731104	-0.0331172	-0.104724
157.8	0.0117932	-0.0233654	-0.0722734	-0.0334108	-0.104888
158	0.0134709	-0.0234642	-0.0713212	-0.0335835	-0.105047
158.2	0.0142167	-0.0242782	-0.0712754	-0.0329764	-0.10604
158.4	0.0137474	-0.02508	-0.0723135	-0.0310844	-0.104594
158.6	0.0137398	-0.0237362	-0.0732365	-0.0325946	-0.103264
158.8	0.0150305	-0.0233819	-0.0734021	-0.032051	-0.104116
159	0.0146919	-0.023702	-0.0739612	-0.0317373	-0.102618
159.2	0.0143727	-0.0234103	-0.0726521	-0.0325356	-0.102975
159.4	0.0130458	-0.0246472	-0.0728439	-0.0342028	-0.10396
159.6	0.0139797	-0.0255707	-0.0717509	-0.0334506	-0.105469
159.8	0.0120565	-0.0251225	-0.0726871	-0.0331606	-0.104968
160	0.0119145	-0.0251637	-0.0708285	-0.0337241	-0.106566
160.2	0.0130412	-0.0263556	-0.0717527	-0.0324427	-0.105694
160.4	0.013633	-0.0248064	-0.0711851	-0.033117	-0.105856
160.6	0.0135272	-0.0252545	-0.0715613	-0.0330435	-0.105149
160.8	0.0137208	-0.0259491	-0.070177	-0.0337	-0.10384
161	0.0136134	-0.0258627	-0.0703976	-0.0332064	-0.103537
161.2	0.0129954	-0.024742	-0.0708367	-0.0352081	-0.104131
161.4	0.0125214	-0.0254283	-0.070454	-0.034175	-0.103817
161.6	0.0109545	-0.0255245	-0.0701079	-0.0337334	-0.104626
161.8	0.0117994	-0.026475	-0.0693969	-0.0331682	-0.105148
162	0.0118278	-0.0269867	-0.0704133	-0.0325934	-0.104267
162.2	0.011724	-0.0268507	-0.0703709	-0.0325163	-0.103874
162.4	0.0123965	-0.0281739	-0.0699085	-0.0333144	-0.102776
162.6	0.0128627	-0.0282312	-0.0705743	-0.0350791	-0.102503
162.8	0.0128986	-0.0266323	-0.0708466	-0.0359456	-0.102797
163	0.0127577	-0.0258685	-0.0701649	-0.0372666	-0.103068
163.2	0.0118237	-0.0268607	-0.0699345	-0.0367954	-0.102205
163.4	0.00981507	-0.023384	-0.0703142	-0.0364346	-0.103232
163.6	0.0108036	-0.0240604	-0.069404	-0.0357837	-0.102233
163.8	0.0093316	-0.0245133	-0.0697664	-0.0357003	-0.101909
164	0.00881983	-0.024057	-0.0703133	-0.0364825	-0.102115
164.2	0.00957502	-0.0238722	-0.0703736	-0.0361985	-0.102254
164.4	0.0101651	-0.0265013	-0.0698646	-0.037048	-0.102194
164.6	0.00988525	-0.0263417	-0.070312	-0.0368752	-0.102726
164.8	0.0100665	-0.0268784	-0.0702054	-0.037082	-0.102135
165	0.0100663	-0.0284309	-0.0699777	-0.0375898	-0.101717
165.2	0.00965261	-0.0271217	-0.0708865	-0.0372662	-0.102828
165.4	0.011478	-0.0253775	-0.0712952	-0.0371989	-0.103255
165.6	0.0098542	-0.0241875	-0.0695423	-0.037367	-0.101903
165.8	0.010243	-0.0237213	-0.0688237	-0.0381834	-0.101681
166	0.0100725	-0.023198	-0.0678704	-0.03674	-0.102649
166.2	0.0104243	-0.0228055	-0.0665002	-0.0370592	-0.102561
166.4	0.0080904	-0.0243298	-0.0652695	-0.0369448	-0.102257
166.6	0.0093987	-0.0257448	-0.0672937	-0.0372433	-0.103409
166.8	0.0088843	-0.0254932	-0.0679845	-0.036173	-0.103378
167	0.0087657	-0.0244352	-0.0688238	-0.0367078	-0.102108
167.2	0.0095597	-0.0257229	-0.0689657	-0.0372841	-0.10265
167.4	0.0100243	-0.0249192	-0.0710489	-0.0363384	-0.101977
167.6	0.00915589	-0.0245148	-0.0692809	-0.0353433	-0.10239
167.8	0.00996244	-0.0252784	-0.0683853	-0.0357338	-0.102982
168	0.0100053	-0.0257775	-0.0685581	-0.0346257	-0.103769
168.2	0.0087678	-0.0258713	-0.0693981	-0.0356612	-0.10319
168.4	0.0085308	-0.0261206	-0.068549	-0.0359067	-0.102115
168.6	0.0088142	-0.024833	-0.0700378	-0.0360789	-0.10173
168.8	0.008288	-0.024177	-0.0702087	-0.0363089	-0.101705
169	0.0073576	-0.024152	-0.0708919	-0.0381848	-0.102255
169.2	0.0069545	-0.0246005	-0.0701358	-0.0369898	-0.102446
169.4	0.0078613	-0.0259528	-0.0698725	-0.0377345	-0.103466
169.6	0.0074343	-0.0274809	-0.0687545	-0.0383218	-0.102155
169.8	0.0066024	-0.0282732	-0.0690341	-0.0380185	-0.102412
170	0.0076146	-0.0272738	-0.0680475	-0.0368574	-0.100925
170.2	0.0081755	-0.0262782	-0.0675507	-0.0372797	-0.100476
170.4	0.0076703	-0.0245564	-0.0682451	-0.0374722	-0.101059
170.6	0.008688	-0.0254365	-0.0678263	-0.0365387	-0.102597
170.8	0.010329	-0.0251255	-0.0686175	-0.0364263	-0.102681
171	0.0083593	-0.0275997	-0.0674097	-0.0366556	-0.102827
171.2	0.009273	-0.0274202	-0.0680342	-0.0366498	-0.101861
171.4	0.0094636	-0.0275734	-0.0670864	-0.0365918	-0.101438
171.6	0.0088683	-0.0258732	-0.0676836	-0.0375517	-0.101875
171.8	0.0076218	-0.0252688	-0.0668257	-0.037074	-0.101932
172	0.0095334	-0.0235875	-0.0674344	-0.0377096	-0.100695
172.2	0.0081515	-0.0237364	-0.0661696	-0.0378748	-0.10225
172.4	0.0076932	-0.0235516	-0.0668258	-0.0375724	-0.102427
172.6	0.0064051	-0.0230382	-0.0670903	-0.0380681	-0.100098
172.8	0.0073322	-0.0232363	-0.0674677	-0.0391029	-0.099253
173	0.0066309	-0.0225028	-0.0674348	-0.0379575	-0.100837
173.2	0.0071633	-0.0233274	-0.0687214	-0.0384081	-0.0996704
173.4	0.006424	-0.0227788	-0.0676897	-0.0383487	-0.100527
173.6	0.0082291	-0.0240163	-0.0669593	-0.0374813	-0.102294
173.8	0.0069738	-0.0235468	-0.0674436	-0.0381434	-0.10294
174	0.005953	-0.0249167	-0.067819	-0.0381604	-0.101841
174.2	0.0051872	-0.0243646	-0.0680747	-0.0366821	-0.10077
174.4	0.0052358	-0.0257488	-0.0681905	-0.0386323	-0.100953
174.6	0.0034692	-0.0245046	-0.0696504	-0.0383544	-0.0998094
174.8	0.0043451	-0.0247074	-0.0678805	-0.0377927	-0.100096
175	0.0060198	-0.024151	-0.0685048	-0.0392688	-0.100802
175.2	0.0067862	-0.0238304	-0.0677792	-0.0395438	-0.102481
175.4	0.0076491	-0.0234447	-0.0684938	-0.0392558	-0.101966
175.6	0.0081418	-0.023767	-0.0681584	-0.0402837	-0.102422
175.8	0.0065262	-0.0239387	-0.0702417	-0.0392696	-0.100772
176	0.0066702	-0.0237838	-0.070017	-0.0393139	-0.100995
176.2	0.0074165	-0.0233026	-0.0705852	-0.0402343	-0.101291
176.4	0.0070307	-0.0229555	-0.0704185	-0.0387288	-0.10151
176.6	0.0077399	-0.0224781	-0.0712576	-0.0382098	-0.100526
176.8	0.008186	-0.0223053	-0.0696729	-0.0392403	-0.101217
177	0.0073504	-0.0206116	-0.0685066	-0.0385326	-0.100741
177.2	0.0055899	-0.0207283	-0.0689486	-0.038711	-0.099531
177.4	0.0050372	-0.020994	-0.0685672	-0.0383005	-0.0988258
177.6	0.0054475	-0.0221156	-0.0665914	-0.0382524	-0.100224
177.8	0.005587	-0.0225331	-0.0668832	-0.0393404	-0.101293
178	0.0050922	-0.0237036	-0.0684707	-0.0393997	-0.10166
178.2	0.0042642	-0.0241311	-0.0682698	-0.0390878	-0.101917
178.4	0.0057964	-0.0237022	-0.0684334	-0.0392745	-0.101902
178.6	0.003526	-0.0237449	-0.0691456	-0.0397121	-0.101154
178.8	0.0043771	-0.0232883	-0.0700522	-0.0384619	-0.100904
179	0.0046954	-0.0244256	-0.0693306	-0.038008	-0.100667
179.2	0.005496	-0.0242372	-0.0690712	-0.038641	-0.099808
179.4	0.0045841	-0.0249352	-0.069112	-0.0386036	-0.099273
179.6	0.0051867	-0.0240668	-0.0694275	-0.0389676	-0.0998001
179.8	0.0038123	-0.0240767	-0.0700766	-0.0400358	-0.0980973
180	0.0028387	-0.0239801	-0.0714666	-0.0400489	-0.0971882
180.2	0.0026206	-0.0242814	-0.0712002	-0.0393926	-0.0980007
180.4	0.0019818	-0.0226165	-0.0716816	-0.0407284	-0.0979352
180.6	0.0021065	-0.0219257	-0.0721283	-0.0407896	-0.0969099
180.8	0.0029969	-0.0222178	-0.0707228	-0.0396895	-0.0978313
181	0.0035955	-0.0205073	-0.0690346	-0.0417451	-0.0992324
181.2	0.0036849	-0.0209939	-0.069521	-0.0425012	-0.0994699
181.4	0.0045228	-0.0215599	-0.068817	-0.0417243	-0.0999011
181.6	0.0044497	-0.0207076	-0.0680905	-0.0413953	-0.100423
181.8	0.0046525	-0.0206302	-0.0680899	-0.042202	-0.100552
182	0.0037536	-0.0213974	-0.069072	-0.0405147	-0.100109
182.2	0.0037214	-0.0213947	-0.0686359	-0.0410471	-0.100355
182.4	0.0026786	-0.0218122	-0.0688592	-0.0417652	-0.100225
182.6	0.0024555	-0.0232506	-0.0694912	-0.0415749	-0.101142
182.8	0.0027463	-0.023543	-0.0691211	-0.0414195	-0.100858
183	0.0031698	-0.0240397	-0.068601	-0.0429718	-0.101942
183.2	0.0037007	-0.0230537	-0.0679636	-0.0414497	-0.100677
183.4	0.0040275	-0.0230975	-0.0686796	-0.0409763	-0.100914
183.6	0.0041897	-0.0229016	-0.0674028	-0.0416999	-0.0990641
183.8	0.0045305	-0.0217805	-0.0673988	-0.0415255	-0.100311
184	0.0032404	-0.0210466	-0.0675686	-0.0396518	-0.0993115
184.2	0.0025416	-0.0218651	-0.0679466	-0.0403122	-0.100449
184.4	0.0020236	-0.0216892	-0.0680757	-0.0400475	-0.100299
184.6	0.0006624	-0.0215502	-0.0680726	-0.0403451	-0.102488
184.8	-0.0004544	-0.0221805	-0.069754	-0.0405416	-0.100999
185	0.0019278	-0.022811	-0.0693508	-0.041047	-0.10168
185.2	0.002094	-0.0224151	-0.0693225	-0.04166	-0.101243
185.4	0.0028113	-0.023319	-0.0691845	-0.0422502	-0.101191
185.6	0.0038052	-0.0225506	-0.0687983	-0.0429587	-0.100401
185.8	0.0028195	-0.0222186	-0.0676077	-0.0411654	-0.100373
186	0.0021831	-0.022184	-0.0671475	-0.042128	-0.099857
186.2	0.0021084	-0.021392	-0.068206	-0.0415325	-0.100548
186.4	0.0010654	-0.020824	-0.0668973	-0.0406804	-0.100075
186.6	0.0016248	-0.0210151	-0.0673435	-0.0399678	-0.0997963
186.8	0.0024436	-0.0216486	-0.0678452	-0.0418917	-0.101401
187	-1.73e-05	-0.0216922	-0.0687351	-0.0411248	-0.101978
187.2	-0.0004278	-0.02229	-0.0674578	-0.0420438	-0.101238
187.4	0.000517	-0.0221124	-0.0679613	-0.0429422	-0.100677
187.6	-8.23e-05	-0.0238147	-0.0691664	-0.0427398	-0.0995278
187.8	-0.0003816	-0.0239668	-0.0677337	-0.0415317	-0.0990083
188	0.0026051	-0.024122	-0.0673458	-0.0421367	-0.0978436
188.2	0.0026372	-0.0230352	-0.0672114	-0.0415621	-0.0978929
188.4	0.0023077	-0.0238371	-0.0684747	-0.0415577	-0.0989929
188.6	0.0022945	-0.0228608	-0.0673323	-0.0415647	-0.100859
188.8	0.0019271	-0.0210146	-0.0685149	-0.0435274	-0.100128
189	-7.18e-05	-0.0196038	-0.0680093	-0.043094	-0.101056
189.2	-0.0006406	-0.0206644	-0.0693224	-0.0431318	-0.100087
189.4	-0.0010568	-0.0193537	-0.0682122	-0.0425193	-0.0990579
189.6	-7.46e-05	-0.0192895	-0.0678906	-0.0430524	-0.0980477
189.8	0.0001759	-0.020533	-0.0686171	-0.0428706	-0.0980864
190	-0.0001413	-0.0209522	-0.0692829	-0.0440071	-0.0970024
190.2	0.0008607	-0.0206243	-0.0679123	-0.0447208	-0.0975129
190.4	0.0018642	-0.0213581	-0.0680802	-0.0461553	-0.0986895
190.6	0.0015818	-0.0216655	-0.0690552	-0.0449556	-0.0993235
190.8	0.0014133	-0.0206117	-0.0683959	-0.0440301	-0.0991456
191	0.00178	-0.0214448	-0.0684169	-0.0439529	-0.099087
191.2	0.0007428	-0.0209731	-0.0696176	-0.0423512	-0.0990823
191.4	0.0002179	-0.0217685	-0.0695899	-0.0419355	-0.097267
191.6	-0.0005282	-0.0214155	-0.0680976	-0.0433648	-0.0966589
191.8	0.0003642	-0.0228746	-0.0682469	-0.0447899	-0.0966687
192	-0.0003438	-0.0225508	-0.0670831	-0.044365	-0.0975719
192.2	0.000494	-0.0220901	-0.0665833	-0.0463078	-0.0982678
192.4	-8.59e-05	-0.0210338	-0.0665741	-0.0467942	-0.0999393
192.6	-0.0001422	-0.0208361	-0.067401	-0.0472972	-0.100328
192.8	-1.53e-05	-0.0195544	-0.0672029	-0.0465343	-0.100226
193	0.0017905	-0.0189185	-0.0676399	-0.0461019	-0.0997597
193.2	-1.09e-05	-0.0205243	-0.0683001	-0.0454929	-0.0997113
193.4	-0.0004985	-0.021787	-0.0684242	-0.0437496	-0.0989396
193.6	-0.0009774	-0.0220395	-0.0694979	-0.0436847	-0.100231
193.8	-0.0016454	-0.0223008	-0.0692352	-0.0436035	-0.0998635
194	-0.0021268	-0.0215718	-0.0702941	-0.0435598	-0.101055
194.2	-0.0002173	-0.0214506	-0.0702745	-0.0432806	-0.10105
194.4	0.0004174	-0.0209122	-0.0694807	-0.0448822	-0.101634
194.6	0.0007246	-0.0204566	-0.0691263	-0.0442089	-0.100266
194.8	-1.28e-05	-0.0207409	-0.0695159	-0.0444974	-0.10021
195	-0.0008813	-0.022972	-0.0686442	-0.0445567	-0.0981561
195.2	-0.0016488	-0.0229106	-0.0677783	-0.0435892	-0.0984974
195.4	-0.0009401	-0.0218709	-0.0685571	-0.0421067	-0.0989271
195.6	-0.0006847	-0.022208	-0.0676233	-0.0422974	-0.0993387
195.8	-0.0007977	-0.0209237	-0.0679224	-0.0417451	-0.100837
196	-0.0005111	-0.0195778	-0.0669304	-0.0408971	-0.100707
196.2	2.18e-05	-0.0186415	-0.0672664	-0.0423029	-0.100614
196.4	-0.001021	-0.0179352	-0.0682742	-0.0440067	-0.0986395
196.6	-0.0012617	-0.0186373	-0.0684569	-0.0444885	-0.0991598
196.8	-0.0017806	-0.0201232	-0.0682103	-0.0451497	-0.0991966
197	-0.0007739	-0.0200505	-0.0682527	-0.0461279	-0.0995626
197.2	-0.0017833	-0.020015	-0.0689447	-0.0460944	-0.0987278
197.4	-0.0009587	-0.0208247	-0.0666232	-0.0452016	-0.100359
197.6	-0.0015208	-0.0198918	-0.0663807	-0.0452901	-0.0989211
197.8	-0.0008735	-0.0188867	-0.0663173	-0.0461608	-0.0984938
198	-0.0024927	-0.0196794	-0.0687561	-0.0465869	-0.0981204
198.2	-0.0028201	-0.0200107	-0.0677948	-0.0472944	-0.0979636
198.4	-0.0034974	-0.0206078	-0.0685582	-0.0479929	-0.0980936
198.6	-0.0030951	-0.020621	-0.0694464	-0.0482526	-0.0982325
198.8	-0.0031862	-0.0212244	-0.0687448	-0.0454419	-0.097822
199	-0.0027151	-0.0208271	-0.0673294	-0.0442892	-0.0995609
199.2	-0.0033504	-0.0205958	-0.0670431	-0.0439536	-0.0998657
199.4	-0.0029081	-0.019183	-0.065662	-0.0434587	-0.0987503
199.6	-0.004714	-0.0179198	-0.0656555	-0.0429884	-0.098723
199.8	-0.0047672	-0.0184456	-0.0668332	-0.0431275	-0.0990736
200	-0.0040513	-0.0181495	-0.0667843	-0.0442727	-0.0973704
200.2	-0.0027231	-0.0189615	-0.0678832	-0.0435699	-0.098293
200.4	-0.0028243	-0.0196922	-0.0697728	-0.0423913	-0.0987137
200.6	-0.0007247	-0.0199559	-0.0701359	-0.0419732	-0.0996384
200.8	-0.0009054	-0.0197418	-0.0695352	-0.0443855	-0.0995158
201	-0.0015178	-0.0197601	-0.0700942	-0.044257	-0.100103
201.2	-0.002818	-0.0180863	-0.069281	-0.0445201	-0.0997046
201.4	-0.0032832	-0.0181977	-0.0692241	-0.0449266	-0.0991889
201.6	-0.0031333	-0.0187775	-0.0688683	-0.0456927	-0.0985169
201.8	-0.0036175	-0.019151	-0.0693351	-0.0460566	-0.0979291
202	-0.0033892	-0.0191173	-0.0695037	-0.0454884	-0.0977362
202.2	-0.0021257	-0.0201425	-0.0704523	-0.0463081	-0.0982012
202.4	-0.0032597	-0.0212157	-0.0703276	-0.0478055	-0.0986361
202.6	-0.0037801	-0.0213539	-0.0711844	-0.0475527	-0.0998999
202.8	-0.002559	-0.0211506	-0.0697579	-0.0463518	-0.100484
203	-0.0028604	-0.021358	-0.0704268	-0.0472438	-0.102192
203.2	-0.0037447	-0.0207533	-0.0695837	-0.0464303	-0.101176
203.4	-0.0023013	-0.0197753	-0.0698475	-0.0448145	-0.100832
203.6	-0.0022862	-0.0207989	-0.0678689	-0.0441943	-0.0994814
203.8	-0.00332	-0.0208273	-0.0689089	-0.0449043	-0.0995034
204	-0.0030294	-0.020597	-0.067703	-0.0446054	-0.0976812
204.2	-0.0028705	-0.0203492	-0.0682258	-0.0446084	-0.0973382
204.4	-0.0034029	-0.0203822	-0.0681337	-0.0468933	-0.0976832
204.6	-0.0039512	-0.0185565	-0.0691326	-0.0467452	-0.0974951
204.8	-0.0037859	-0.0172641	-0.0697907	-0.0459737	-0.0972825
205	-0.0046777	-0.0161583	-0.0697136	-0.0479228	-0.0981453
205.2	-0.0052923	-0.0160921	-0.0694194	-0.0481917	-0.0989713
205.4	-0.0069093	-0.0156172	-0.0696176	-0.0475755	-0.0990854
205.6	-0.0071603	-0.0170095	-0.0689969	-0.0476743	-0.0995695
205.8	-0.0071582	-0.0178865	-0.0685914	-0.0473341	-0.0997687
206	-0.0074742	-0.0194766	-0.0681283	-0.0457233	-0.0995231
206.2	-0.006854	-0.0200351	-0.0692342	-0.0470169	-0.100287
206.4	-0.0058316	-0.0195107	-0.0694095	-0.0455754	-0.101349
206.6	-0.004247	-0.0190465	-0.0693028	-0.0450645	-0.100703
206.8	-0.0051171	-0.0191147	-0.0694536	-0.0472254	-0.100354
207	-0.0043799	-0.0191848	-0.070077	-0.0464975	-0.100543
207.2	-0.0038947	-0.0189656	-0.0687562	-0.0459476	-0.100119
207.4	-0.0032674	-0.019373	-0.0678673	-0.0471857	-0.0989444
207.6	-0.0044961	-0.0194392	-0.069036	-0.0483442	-0.0982584
207.8	-0.0048287	-0.0182484	-0.0676845	-0.0469849	-0.0990203
208	-0.0039346	-0.0175382	-0.067042	-0.0477555	-0.0986554
208.2	-0.0041259	-0.0168707	-0.0675772	-0.0481331	-0.0979184
208.4	-0.0047557	-0.0162201	-0.0676892	-0.0474374	-0.098514
208.6	-0.0039584	-0.0157979	-0.0664195	-0.0482705	-0.0987242
208.8	-0.0040335	-0.0166529	-0.0675639	-0.0487716	-0.0973085
209	-0.0058262	-0.0175668	-0.0684376	-0.0491879	-0.0964739
209.2	-0.0058572	-0.0178877	-0.0679057	-0.0484554	-0.0967173
209.4	-0.0063512	-0.0184589	-0.0680565	-0.0496553	-0.0959136
209.6	-0.0069494	-0.0175388	-0.0696039	-0.0482662	-0.0967624
209.8	-0.0055814	-0.0182073	-0.0696608	-0.0486402	-0.0976628
210	-0.0051677	-0.0178527	-0.0696197	-0.0485356	-0.0981433
210.2	-0.0051042	-0.0171136	-0.0707627	-0.0480857	-0.09782
210.4	-0.0043244	-0.0174552	-0.0707602	-0.0470804	-0.098845
210.6	-0.0047569	-0.0186819	-0.0702941	-0.0475908	-0.0983602
210.8	-0.0060106	-0.0184107	-0.0713675	-0.0471485	-0.098462
211	-0.0053433	-0.0178633	-0.0717017	-0.0466737	-0.0977202
211.2	-0.0060141	-0.0182032	-0.0708987	-0.0473228	-0.099215
211.4	-0.0070918	-0.019019	-0.0721966	-0.046549	-0.098073
211.6	-0.0079453	-0.0181628	-0.0724663	-0.0486088	-0.0984132
211.8	-0.0074577	-0.017907	-0.0716886	-0.0472173	-0.0986951
212	-0.0096126	-0.0174075	-0.0710902	-0.0473284	-0.0992231
212.2	-0.0099388	-0.0174774	-0.0710445	-0.0475653	-0.0978754
212.4	-0.0096802	-0.0165249	-0.0699285	-0.0492812	-0.0986148
212.6	-0.0088454	-0.0172584	-0.0689581	-0.0472772	-0.0981184
212.8	-0.0086219	-0.016887	-0.069127	-0.0482501	-0.0968812
213	-0.0075644	-0.0176189	-0.0691558	-0.0487311	-0.0975202
213.2	-0.0070308	-0.0186368	-0.069302	-0.0497091	-0.0971356
213.4	-0.0069272	-0.0196111	-0.0689638	-0.0487905	-0.0975091
213.6	-0.0067963	-0.0187099	-0.0698257	-0.0492895	-0.097181
213.8	-0.0059326	-0.0196066	-0.0691251	-0.0502889	-0.09826
214	-0.0054177	-0.0197346	-0.0686391	-0.0506485	-0.0981128
214.2	-0.0051974	-0.0196527	-0.0683491	-0.0505242	-0.0989838
214.4	-0.0055211	-0.0178087	-0.0687958	-0.0513981	-0.0980031
214.6	-0.0060555	-0.0177187	-0.0677473	-0.051024	-0.0976319
214.8	-0.0076978	-0.0169217	-0.0676912	-0.050803	-0.0974184
215	-0.0083767	-0.0168761	-0.0686182	-0.0502722	-0.0980045
215.2	-0.0099931	-0.0158449	-0.0692228	-0.0498644	-0.0971426
215.4	-0.009757	-0.0159956	-0.0693746	-0.0497625	-0.0972932
215.6	-0.0090653	-0.0163561	-0.0703438	-0.0498728	-0.0976999
215.8	-0.0089229	-0.0161881	-0.0707404	-0.0501275	-0.0975378
216	-0.0087415	-0.0163285	-0.0706726	-0.0498778	-0.0971971
216.2	-0.0080806	-0.0170515	-0.0711533	-0.0492855	-0.0978071
216.4	-0.0084067	-0.0175383	-0.0698596	-0.0487957	-0.0971553
216.6	-0.0070882	-0.0179349	-0.0703429	-0.0491124	-0.0982209
216.8	-0.0068885	-0.0179804	-0.0702498	-0.0486697	-0.0974613
217	-0.0072751	-0.0177897	-0.0692392	-0.0488503	-0.0973461
217.2	-0.006184	-0.0180228	-0.0692658	-0.0498545	-0.0964059
217.4	-0.0063133	-0.0173695	-0.0711209	-0.0498003	-0.0981296
217.6	-0.0064576	-0.0173869	-0.0698786	-0.0494655	-0.0977638
217.8	-0.0065222	-0.0166526	-0.0698639	-0.0496255	-0.0979669
218	-0.0065391	-0.0151055	-0.068939	-0.0498689	-0.0974927
218.2	-0.0056958	-0.0136201	-0.0688783	-0.0497074	-0.0983524
218.4	-0.0060318	-0.0147429	-0.0683927	-0.0495302	-0.0976366
218.6	-0.0078997	-0.0152032	-0.0683686	-0.0506149	-0.0972594
218.8	-0.0081266	-0.016005	-0.0693983	-0.0507565	-0.0984761
219	-0.0080723	-0.0177201	-0.0706056	-0.051861	-0.0990831
219.2	-0.0095414	-0.0184657	-0.0706226	-0.0509177	-0.0991242
219.4	-0.0093058	-0.0188356	-0.071244	-0.0518889	-0.0988017
219.6	-0.0094137	-0.0177199	-0.0708209	-0.0521322	-0.0982913
219.8	-0.0100261	-0.01748	-0.0713885	-0.0523237	-0.0973011
220	-0.0098405	-0.0168324	-0.0719279	-0.0504579	-0.0971821
220.2	-0.010359	-0.0174596	-0.0708026	-0.051275	-0.0961947
220.4	-0.0109316	-0.017129	-0.070291	-0.0518927	-0.0961081
220.6	-0.0101252	-0.0177788	-0.071748	-0.0510785	-0.0986561
220.8	-0.0096662	-0.018402	-0.0704865	-0.050442	-0.0991333
221	-0.009747	-0.0177437	-0.0707108	-0.0523341	-0.0991256
221.2	-0.0103576	-0.017641	-0.0724417	-0.0516633	-0.0995921
221.4	-0.009739	-0.0168848	-0.0726508	-0.0517612	-0.100757
221.6	-0.0102061	-0.0155104	-0.0724206	-0.0520146	-0.0996706
221.8	-0.0094635	-0.0151715	-0.072359	-0.0513395	-0.0996464
222	-0.0089184	-0.0153257	-0.071757	-0.0497474	-0.0990605
222.2	-0.0088042	-0.0147227	-0.0715644	-0.0504273	-0.0988931
222.4	-0.0085622	-0.015323	-0.0711932	-0.050178	-0.0983954
222.6	-0.0083335	-0.0166794	-0.0701492	-0.0501674	-0.0977764
222.8	-0.0088902	-0.0161213	-0.0702426	-0.0503768	-0.0981589
223	-0.0091728	-0.0171144	-0.0695116	-0.0506008	-0.0982262
223.2	-0.0087434	-0.0183155	-0.0688784	-0.0504052	-0.0980706
223.4	-0.0089498	-0.017864	-0.0685875	-0.0502592	-0.0980917
223.6	-0.0100393	-0.017433	-0.0686498	-0.0486589	-0.0985698
223.8	-0.0090792	-0.0176482	-0.068737	-0.050236	-0.0975855
224	-0.0100557	-0.0177924	-0.0691191	-0.050181	-0.096807
224.2	-0.0099163	-0.0159767	-0.068944	-0.0506503	-0.0969544
224.4	-0.010473	-0.0158576	-0.0684947	-0.0508337	-0.0966768
224.6	-0.0097285	-0.015428	-0.0690605	-0.051994	-0.0973344
224.8	-0.0111154	-0.0152341	-0.0684419	-0.0505304	-0.0968711
225	-0.0103367	-0.0135788	-0.0694622	-0.0511667	-0.0976774
225.2	-0.0090658	-0.0150438	-0.069339	-0.0512205	-0.0983838
225.4	-0.0086278	-0.0141945	-0.0700602	-0.0507869	-0.0990809
225.6	-0.0090738	-0.0154979	-0.0700919	-0.0507596	-0.0975866
225.8	-0.0085046	-0.0148234	-0.0707512	-0.0509684	-0.0978543
226	-0.0079124	-0.0155526	-0.0704012	-0.0504634	-0.0979797
226.2	-0.0095007	-0.0159437	-0.0701586	-0.0499208	-0.0974324
226.4	-0.0089966	-0.0168226	-0.0701553	-0.05046	-0.0968861
226.6	-0.0097675	-0.0154295	-0.0698364	-0.0507319	-0.0975662
226.8	-0.0096059	-0.0162051	-0.0697912	-0.0513255	-0.0987297
227	-0.0108513	-0.017614	-0.0696709	-0.0516948	-0.0980091
227.2	-0.0103853	-0.0168023	-0.0691372	-0.0523203	-0.0983415
227.4	-0.0112578	-0.0179444	-0.0693205	-0.0514064	-0.0984995
227.6	-0.0101002	-0.0185855	-0.0690802	-0.0516048	-0.0971272
227.8	-0.0120971	-0.0180982	-0.0687736	-0.0517607	-0.096551
228	-0.0121811	-0.0176013	-0.0701105	-0.0525752	-0.0982732
228.2	-0.0128174	-0.0174272	-0.0711884	-0.0533115	-0.099231
228.4	-0.0133519	-0.0162512	-0.0705614	-0.0546306	-0.0980457
228.6	-0.0140321	-0.0159646	-0.0716234	-0.0552759	-0.0996716
228.8	-0.0129385	-0.0167913	-0.0730205	-0.056427	-0.0992582
229	-0.0130499	-0.0154132	-0.0723329	-0.0554221	-0.0984264
229.2	-0.0129777	-0.0150847	-0.0715874	-0.0530198	-0.0979057
229.4	-0.012031	-0.0140669	-0.0719336	-0.0527496	-0.0992045
229.6	-0.0117173	-0.0148179	-0.0717611	-0.051358	-0.0989281
229.8	-0.0128942	-0.0136452	-0.0704516	-0.0494009	-0.0995362
230	-0.0123167	-0.0145229	-0.0698175	-0.0491209	-0.0996469

## Sheet: b) Ce102sh  versus DNMT3A 
Figure 4b left	Ce102 sh versus DNMT3A
Time	1nM	10nM	100nM	500nM	1uM
0	0	0	0	0	0
0.2	0	-0.0038635	0.00527324	0.00122334	0
0.4	0.00390084	-0.0054658	0.00544514	0.00200144	0.00390084
0.6	0.00536777	-0.00484335	0.00545521	0.00166598	0.00536777
0.8	0.00646307	-0.00515268	0.00504629	0.00174638	0.00646307
1	0.00684541	-0.00482077	0.00525103	0.00121355	0.00684541
1.2	0.00711099	-0.00415829	0.00321762	0.00121839	0.00711099
1.4	0.00628249	-0.00415483	0.00253434	0.00088168	0.00628249
1.6	0.00594092	-0.00514462	0.00230306	0.00081875	0.00594092
1.8	0.00515119	-0.00547441	0.00152367	0.00035652	0.00515119
2	0.00372633	-0.00701889	-2.462e-05	0.0002627	0.00372633
2.2	0.00336974	-0.00667174	0.0001335	-0.00084064	0.00336974
2.4	0.00418049	-0.00696086	0.0003676	-0.00170436	0.00418049
2.6	0.00367468	-0.00667614	0.00077835	-0.00118381	0.00367468
2.8	0.00464403	-0.00709449	0.00024205	-0.00139267	0.00464403
3	0.00592739	-0.00711919	0.00044875	-0.00065942	0.00592739
3.2	0.00573131	-0.00799059	-0.0006259	-0.00129809	0.00573131
3.4	0.00576516	-0.0075282	-0.00026727	-8.785e-05	0.00576516
3.6	0.00621213	-0.00786737	-0.00116244	-0.0002471	0.00621213
3.8	0.00661016	-0.00856454	-0.00132865	-0.00041417	0.00661016
4	0.00713775	-0.00719387	-0.00102195	-0.00052829	0.00713775
4.2	0.00749428	-0.00748059	0.00015676	0.00021458	0.00749428
4.4	0.00655698	-0.00832718	-0.00043095	0.00026378	0.00655698
4.6	0.00654981	-0.00891034	-0.00092046	0.00011891	0.00654981
4.8	0.00547675	-0.0087314	-0.00029461	0.00062496	0.00547675
5	0.0062004	-0.0108891	-0.00057865	0.0001175	0.0062004
5.2	0.00637084	-0.0110614	0.00016941	0.00013912	0.00637084
5.4	0.00493086	-0.0119525	0.00022392	-0.00050137	0.00493086
5.6	0.0051363	-0.0123763	0.00027486	-0.00051968	0.0051363
5.8	0.00544747	-0.0114031	0.00040137	-0.00130849	0.00544747
6	0.00402592	-0.0101548	-0.00032684	-0.00161359	0.00402592
6.2	0.00445055	-0.00986282	-0.00144261	-0.00165556	0.00445055
6.4	0.00608361	-0.00930111	-0.00107089	-0.00188163	0.00608361
6.6	0.00484126	-0.00961173	-0.00160464	-0.00272359	0.00484126
6.8	0.00493892	-0.0102314	-0.00122282	-0.00256972	0.00493892
7	0.00488538	-0.0103575	-0.00065713	-0.00194911	0.00488538
7.2	0.00302524	-0.0111448	-0.0017868	-0.0039145	0.00302524
7.4	0.00333712	-0.0108565	-0.00262735	-0.00393389	0.00333712
7.6	0.00397125	-0.0105025	-0.00270587	-0.00436224	0.00397125
7.8	0.00409975	-0.0109022	-0.00277099	-0.00353451	0.00409975
8	0.00524009	-0.0117785	-0.00279529	-0.00470086	0.00524009
8.2	0.00645684	-0.0121487	-0.0016101	-0.00180505	0.00645684
8.4	0.00609476	-0.0126166	-0.00107917	-0.00264878	0.00609476
8.6	0.00599646	-0.0139676	-0.00057443	-0.0019423	0.00599646
8.8	0.00510272	-0.0142148	-0.00069013	-0.00243268	0.00510272
9	0.00385588	-0.013436	-0.00068101	-0.00211061	0.00385588
9.2	0.00363191	-0.0131626	-0.00114971	-0.00365221	0.00363191
9.4	0.00355126	-0.0124594	-0.00174511	-0.0018421	0.00355126
9.6	0.00448128	-0.0118189	-0.0011114	-0.00139538	0.00448128
9.8	0.00431751	-0.0125233	-0.00150214	-0.00168425	0.00431751
10	0.00435171	-0.0134477	-0.00174117	-0.00183466	0.00435171
10.2	0.00583417	-0.0127424	-0.00122516	-0.00166021	0.00583417
10.4	0.00574622	-0.014349	-0.00248538	-0.00353354	0.00574622
10.6	0.00538277	-0.0155532	-0.00337999	-0.00478312	0.00538277
10.8	0.00670455	-0.0155723	-0.00352698	-0.00425726	0.00670455
11	0.00708876	-0.0163868	-0.00436273	-0.0048918	0.00708876
11.2	0.00582449	-0.0168213	-0.00401995	-0.00472595	0.00582449
11.4	0.00598961	-0.0158644	-0.00374339	-0.00466289	0.00598961
11.6	0.00550476	-0.0142917	-0.0029867	-0.00377998	0.00550476
11.8	0.00553447	-0.0141549	-0.00404653	-0.00379407	0.00553447
12	0.00560482	-0.0124539	-0.00309609	-0.00331407	0.00560482
12.2	0.00650408	-0.0135343	-0.00389342	-0.00312565	0.00650408
12.4	0.00568216	-0.0151649	-0.00291814	-0.00294188	0.00568216
12.6	0.00613198	-0.0155063	-0.00366597	-0.00259221	0.00613198
12.8	0.00550748	-0.0149631	-0.00208917	-0.00309357	0.00550748
13	0.00521233	-0.0162766	-0.00156787	-0.00098866	0.00521233
13.2	0.00444136	-0.0162331	-0.00203787	-0.00138257	0.00444136
13.4	0.00491533	-0.015232	-0.00170874	-0.00012922	0.00491533
13.6	0.00481582	-0.0150353	-0.00200138	-0.00128209	0.00481582
13.8	0.00363337	-0.0159223	-0.00258519	-0.00079148	0.00363337
14	0.0037377	-0.0154296	-0.00351975	-0.00298635	0.0037377
14.2	0.00437087	-0.0160862	-0.00411424	-0.00350333	0.00437087
14.4	0.00472559	-0.0153212	-0.00463646	-0.00447587	0.00472559
14.6	0.00379111	-0.0162442	-0.00288288	-0.00328383	0.00379111
14.8	0.00450193	-0.0165594	-0.00242846	-0.00387237	0.00450193
15	0.00370921	-0.0170003	-0.00081871	-0.00309799	0.00370921
15.2	0.00258827	-0.0165043	0.0005797	-0.00172802	0.00258827
15.4	0.00303534	-0.0172554	0.00025179	-0.00120747	0.00303534
15.6	0.00413265	-0.0170176	-0.00158394	-0.00248783	0.00413265
15.8	0.00403739	-0.0168935	-0.00155564	-0.0022328	0.00403739
16	0.00445485	-0.0169745	-0.00416848	-0.00445156	0.00445485
16.2	0.00438527	-0.0172711	-0.00460204	-0.00376128	0.00438527
16.4	0.00428285	-0.0178948	-0.00392168	-0.00469611	0.00428285
16.6	0.00478773	-0.0173999	-0.00342276	-0.00421019	0.00478773
16.8	0.00542484	-0.0180642	-0.0035854	-0.00434537	0.00542484
17	0.00546381	-0.0176541	-0.00345912	-0.00241648	0.00546381
17.2	0.00557121	-0.0181697	-0.00423938	-0.00427153	0.00557121
17.4	0.00516512	-0.0174531	-0.00576767	-0.00452784	0.00516512
17.6	0.00483108	-0.0180308	-0.00660497	-0.00600601	0.00483108
17.8	0.00450682	-0.018542	-0.00632177	-0.00481652	0.00450682
18	0.00590758	-0.0187256	-0.00565097	-0.00532838	0.00590758
18.2	0.0062532	-0.0183921	-0.00500076	-0.00504287	0.0062532
18.4	0.00582463	-0.0190222	-0.00430141	-0.00543615	0.00582463
18.6	0.00462451	-0.0199164	-0.00378252	-0.00355659	0.00462451
18.8	0.00503946	-0.018928	-0.00548587	-0.00506392	0.00503946
19	0.00386219	-0.0187192	-0.00667966	-0.00580927	0.00386219
19.2	0.00421003	-0.0192673	-0.00668932	-0.00473109	0.00421003
19.4	0.004405	-0.0194539	-0.00757422	-0.00489218	0.004405
19.6	0.00563995	-0.0178853	-0.00736579	-0.00448103	0.00563995
19.8	0.00552752	-0.01704	-0.00548839	-0.00358809	0.00552752
20	0.00593161	-0.0176874	-0.00401151	-0.00231881	0.00593161
20.2	0.00547261	-0.0176281	-0.00555356	-0.00437664	0.00547261
20.4	0.00497463	-0.0177652	-0.00464632	-0.00367779	0.00497463
20.6	0.00489021	-0.019377	-0.005223	-0.00386169	0.00489021
20.8	0.00411858	-0.0208731	-0.00642877	-0.00408229	0.00411858
21	0.00323081	-0.0206354	-0.00739298	-0.00486885	0.00323081
21.2	0.00376588	-0.0203713	-0.00690945	-0.00371258	0.00376588
21.4	0.00443672	-0.0207838	-0.00697228	-0.0036696	0.00443672
21.6	0.0049592	-0.0207541	-0.00755812	-0.00513318	0.0049592
21.8	0.00523581	-0.0205298	-0.0076006	-0.0058489	0.00523581
22	0.00473594	-0.0213942	-0.00737561	-0.00506486	0.00473594
22.2	0.00453478	-0.0212819	-0.00713358	-0.00483817	0.00453478
22.4	0.00442252	-0.0199916	-0.00674439	-0.00456093	0.00442252
22.6	0.00343868	-0.0198083	-0.00668036	-0.00430372	0.00343868
22.8	0.00326594	-0.0205464	-0.00714341	-0.00488883	0.00326594
23	0.00436529	-0.021292	-0.00681158	-0.0061988	0.00436529
23.2	0.00464841	-0.0208885	-0.00683658	-0.00759576	0.00464841
23.4	0.00433167	-0.0218727	-0.00792646	-0.0086637	0.00433167
23.6	0.00414524	-0.0221034	-0.0077941	-0.00826188	0.00414524
23.8	0.00477247	-0.0217654	-0.00660703	-0.00744925	0.00477247
24	0.0043444	-0.0208302	-0.00757554	-0.00756117	0.0043444
24.2	0.00457745	-0.0218206	-0.00750548	-0.0064218	0.00457745
24.4	0.00389615	-0.0218592	-0.00800138	-0.00695742	0.00389615
24.6	0.00472249	-0.021553	-0.00803957	-0.00663312	0.00472249
24.8	0.00419722	-0.0213834	-0.0097082	-0.00766327	0.00419722
25	0.00452988	-0.0222328	-0.0087968	-0.00687704	0.00452988
25.2	0.00286032	-0.0220841	-0.00846048	-0.00725476	0.00286032
25.4	0.00371746	-0.0219919	-0.00715549	-0.00503927	0.00371746
25.6	0.00373635	-0.0211724	-0.00705159	-0.00556077	0.00373635
25.8	0.00429456	-0.0217559	-0.00688141	-0.00545874	0.00429456
26	0.00345801	-0.0213755	-0.00723456	-0.00488864	0.00345801
26.2	0.00463941	-0.0214695	-0.00859375	-0.00640663	0.00463941
26.4	0.00418603	-0.0224822	-0.00911875	-0.0075821	0.00418603
26.6	0.0034737	-0.0226391	-0.00953436	-0.00860391	0.0034737
26.8	0.00372581	-0.0234039	-0.00995576	-0.00777508	0.00372581
27	0.00392666	-0.0238228	-0.0100375	-0.0096515	0.00392666
27.2	0.00453061	-0.0238599	-0.00824392	-0.00716138	0.00453061
27.4	0.00518074	-0.023585	-0.00869319	-0.00773728	0.00518074
27.6	0.00535784	-0.0246724	-0.00806696	-0.00703844	0.00535784
27.8	0.00503267	-0.0247146	-0.00761416	-0.00736408	0.00503267
28	0.00536072	-0.0243566	-0.00852728	-0.00665722	0.00536072
28.2	0.00504463	-0.0233568	-0.00870339	-0.00699697	0.00504463
28.4	0.00481069	-0.0228561	-0.00957029	-0.00706885	0.00481069
28.6	0.00514098	-0.0229588	-0.010305	-0.00798468	0.00514098
28.8	0.00493753	-0.0221027	-0.00969857	-0.00802509	0.00493753
29	0.00475944	-0.021265	-0.00852627	-0.00688602	0.00475944
29.2	0.00451522	-0.0223067	-0.0093698	-0.00794649	0.00451522
29.4	0.00563505	-0.0224653	-0.00944067	-0.0078672	0.00563505
29.6	0.0050976	-0.0219971	-0.00873374	-0.00737697	0.0050976
29.8	0.0059798	-0.0222505	-0.00948792	-0.00782742	0.0059798
30	0.00700995	-0.0234189	0.0089194	0.0048406	0.00700995
30.2	0.0203947	-0.0295337	0.0086005	0.0016168	-0.005037
30.4	0.0180601	-0.0288225	0.0166622	0.0008163	0.004149
30.6	0.0160954	-0.0330516	-0.000971	-0.0109878	-0.005075
30.8	0.0169748	-0.0404511	0.0159461	-0.0012862	-0.010271
31	0.0183828	-0.039712	0.0123853	-0.0052579	-0.009483
31.2	0.0182977	-0.0404617	0.0099398	-0.0082831	-0.009231
31.4	0.0194913	-0.0411876	0.0079828	-0.0091096	-0.010646
31.6	0.02071	-0.0405789	0.010169	-0.0081868	-0.009656
31.8	0.0221257	-0.0392193	0.0081903	-0.0088051	-0.009342
32	0.02173	-0.0405828	0.0079581	-0.0084993	-0.012519
32.2	0.0215469	-0.0419603	0.0086188	-0.0077935	-0.014178
32.4	0.0198596	-0.0410859	0.0095606	-0.0075668	-0.015403
32.6	0.0192506	-0.0415278	0.0090439	-0.0070083	-0.017323
32.8	0.0188743	-0.041675	0.0063247	-0.0080086	-0.016244
33	0.0193348	-0.0414706	0.0067127	-0.0084136	-0.017078
33.2	0.0185773	-0.0402628	0.0072759	-0.0075045	-0.018151
33.4	0.0198948	-0.0410821	0.0051966	-0.0081677	-0.019604
33.6	0.0202932	-0.0397955	0.0054371	-0.0081967	-0.019077
33.8	0.0198314	-0.0393405	0.0052241	-0.0090241	-0.020338
34	0.0193621	-0.0405177	0.0033807	-0.0102201	-0.019297
34.2	0.0205598	-0.0391832	0.0034099	-0.0103513	-0.019364
34.4	0.0209202	-0.0398081	0.0029647	-0.0109498	-0.019482
34.6	0.0206933	-0.0422941	0.0018809	-0.0121926	-0.021509
34.8	0.0215656	-0.0422716	0.0039187	-0.0112784	-0.023903
35	0.0220026	-0.0417459	0.0057727	-0.0107261	-0.025439
35.2	0.0223027	-0.0433491	0.00574	-0.0108797	-0.026181
35.4	0.0224478	-0.0434752	0.0064484	-0.0115469	-0.026536
35.6	0.0245871	-0.0423065	0.0065623	-0.0112565	-0.027106
35.8	0.0243009	-0.0435713	0.0053434	-0.0113228	-0.028489
36	0.0258389	-0.0440432	0.0033096	-0.0113291	-0.028104
36.2	0.0260755	-0.0444298	0.0048106	-0.0109411	-0.029465
36.4	0.0270723	-0.0445635	0.0042257	-0.0096268	-0.030284
36.6	0.0258681	-0.0460237	0.0038027	-0.009299	-0.02856
36.8	0.0262237	-0.0450828	0.0036974	-0.0096662	-0.027457
37	0.0260407	-0.046353	0.0036366	-0.0101656	-0.027126
37.2	0.0252655	-0.0458578	0.0016447	-0.0097502	-0.026358
37.4	0.0245466	-0.0455839	0.0032413	-0.0084653	-0.026041
37.6	0.0249415	-0.0448144	0.0036913	-0.0083224	-0.029118
37.8	0.0261899	-0.0450162	0.003471	-0.0088976	-0.028909
38	0.0270333	-0.042572	0.0043832	-0.0074383	-0.029835
38.2	0.0282419	-0.0428426	0.0037912	-0.0081954	-0.029596
38.4	0.0278988	-0.0439371	0.0039516	-0.0094131	-0.028297
38.6	0.0284894	-0.043112	0.0032822	-0.009579	-0.026318
38.8	0.0271849	-0.0443176	0.002753	-0.0098612	-0.026523
39	0.026585	-0.0451037	0.0021918	-0.0103489	-0.026666
39.2	0.027069	-0.0465358	0.0029241	-0.009852	-0.026911
39.4	0.0278626	-0.0461995	0.0020229	-0.0111881	-0.028976
39.6	0.0281738	-0.0466914	0.0015396	-0.0109913	-0.029851
39.8	0.0280281	-0.0453753	0.0018408	-0.0112488	-0.028991
40	0.0283881	-0.0471515	0.0019298	-0.0108597	-0.028972
40.2	0.028869	-0.0449205	0.0018054	-0.0118356	-0.028946
40.4	0.0302257	-0.0450049	-0.0004387	-0.0119772	-0.030832
40.6	0.0308243	-0.0454171	0.0017065	-0.0115426	-0.028713
40.8	0.0304551	-0.0460642	0.0021853	-0.010659	-0.030063
41	0.0302839	-0.044425	0.0024456	-0.0116793	-0.031624
41.2	0.0290843	-0.0450761	0.0019099	-0.0111136	-0.031406
41.4	0.0286256	-0.0458674	0.0042877	-0.0087511	-0.029313
41.6	0.028009	-0.047164	0.0016837	-0.009633	-0.031889
41.8	0.0287151	-0.0474211	0.0010564	-0.0100548	-0.032645
42	0.0282309	-0.0492783	0.0027175	-0.0088774	-0.031283
42.2	0.0290342	-0.0503155	0.0027645	-0.0082974	-0.032419
42.4	0.0284336	-0.0500977	0.0007945	-0.0094523	-0.033663
42.6	0.0283359	-0.0477657	0.001263	-0.0085016	-0.031552
42.8	0.0284522	-0.0479211	0.0018916	-0.0075185	-0.031112
43	0.0294377	-0.0477743	-0.0005292	-0.0092722	-0.032766
43.2	0.0291231	-0.0460027	-0.0012726	-0.0107427	-0.030149
43.4	0.0296332	-0.045964	-0.0009065	-0.0107376	-0.029562
43.6	0.0299227	-0.0471593	-0.000753	-0.0109508	-0.031259
43.8	0.0309765	-0.0462543	0.0002999	-0.0093488	-0.031541
44	0.030693	-0.0459369	0.0008382	-0.0079934	-0.030357
44.2	0.0313316	-0.0480746	0.002108	-0.006761	-0.032091
44.4	0.0312172	-0.0471804	0.0035602	-0.0061646	-0.031303
44.6	0.0310358	-0.0472576	0.0033215	-0.0067813	-0.032095
44.8	0.0299418	-0.0471392	0.0007463	-0.0086641	-0.031865
45	0.031348	-0.0469607	0.000996	-0.0085262	-0.032154
45.2	0.0309392	-0.0468224	0.0002332	-0.0083795	-0.032252
45.4	0.0304137	-0.0481688	-0.0012691	-0.0093655	-0.032912
45.6	0.032393	-0.048132	0.0001839	-0.0075731	-0.033464
45.8	0.0335895	-0.0502064	0.0021287	-0.0082557	-0.032145
46	0.0318925	-0.0502179	0.002289	-0.0082351	-0.033953
46.2	0.0322417	-0.0494412	0.0021434	-0.008531	-0.034024
46.4	0.0331654	-0.0490353	0.0025358	-0.0075069	-0.03614
46.6	0.0313471	-0.0498402	3.43e-05	-0.010007	-0.035586
46.8	0.0312494	-0.0483547	-0.0006189	-0.0098545	-0.037594
47	0.0335992	-0.046358	-0.000109	-0.0098748	-0.035497
47.2	0.0336563	-0.0473612	0.0005925	-0.0104729	-0.035632
47.4	0.0347115	-0.0481315	0.0006101	-0.0117664	-0.034893
47.6	0.0347446	-0.0488262	0.0030858	-0.0098734	-0.034526
47.8	0.0350679	-0.049907	0.0032673	-0.0082247	-0.03248
48	0.0344049	-0.0520661	0.0024337	-0.0078211	-0.033505
48.2	0.0349298	-0.050536	0.0023395	-0.0073581	-0.034377
48.4	0.0340852	-0.0484838	0.0023398	-0.0065798	-0.033861
48.6	0.0350573	-0.0481446	0.0011573	-0.0065574	-0.034594
48.8	0.0350011	-0.0478388	-0.00035	-0.0082273	-0.037451
49	0.0352251	-0.0474677	-1.15e-05	-0.0090965	-0.03785
49.2	0.0342729	-0.0495197	-0.0011699	-0.0079361	-0.037675
49.4	0.0338742	-0.0506087	-0.0016687	-0.008077	-0.037362
49.6	0.0332309	-0.0509141	-0.0019964	-0.0084755	-0.037576
49.8	0.0339466	-0.0513417	0.0004083	-0.0071682	-0.036526
50	0.0322218	-0.0525961	-0.0012628	-0.0070863	-0.03624
50.2	0.0329221	-0.0515866	-1.9e-06	-0.0069059	-0.034823
50.4	0.0336698	-0.0540863	0.0002226	-0.0065077	-0.036998
50.6	0.0338543	-0.0523477	0.0012475	-0.0057616	-0.036311
50.8	0.0342512	-0.0524762	-0.0010452	-0.0078517	-0.03511
51	0.0352027	-0.0524938	-0.0001528	-0.0070368	-0.034546
51.2	0.0355266	-0.0535421	-0.000714	-0.007044	-0.036401
51.4	0.0359791	-0.050886	-0.0013295	-0.0087812	-0.033669
51.6	0.036994	-0.0526047	-0.0021752	-0.0102347	-0.034122
51.8	0.0365747	-0.0513388	-0.0012767	-0.0089829	-0.034143
52	0.0373046	-0.0506177	-0.0016311	-0.0098627	-0.033517
52.2	0.0381404	-0.0495262	-0.0015837	-0.0115481	-0.033693
52.4	0.0373869	-0.0507408	-0.0016998	-0.0097027	-0.034752
52.6	0.0369939	-0.0508336	4.15e-05	-0.008646	-0.035991
52.8	0.0378906	-0.0500237	0.0008978	-0.008015	-0.037689
53	0.0384441	-0.0508561	0.0005053	-0.0086633	-0.038593
53.2	0.0383879	-0.0519997	-0.0011139	-0.0076355	-0.037929
53.4	0.0375793	-0.0523935	-0.0003942	-0.0085484	-0.03866
53.6	0.0380638	-0.0518724	-0.0012372	-0.0094188	-0.038083
53.8	0.0372364	-0.0544035	-0.0023839	-0.0097299	-0.038312
54	0.0365269	-0.0545899	-0.001514	-0.0096443	-0.039521
54.2	0.0354546	-0.0544944	0.0003662	-0.0103434	-0.039217
54.4	0.0375274	-0.052811	-0.0007943	-0.0098399	-0.040288
54.6	0.0366474	-0.0524024	-0.0012604	-0.010164	-0.040537
54.8	0.0372483	-0.0518472	-0.0014074	-0.0101965	-0.040812
55	0.036349	-0.0512102	-0.0023331	-0.010305	-0.041135
55.2	0.0371889	-0.0527548	-0.0020153	-0.0099224	-0.041963
55.4	0.0361733	-0.053296	0.0009524	-0.008819	-0.041449
55.6	0.0377543	-0.053997	-0.000368	-0.0099923	-0.041199
55.8	0.0366152	-0.0540815	-0.0010552	-0.0108334	-0.041221
56	0.0360042	-0.053286	0.0002181	-0.0109822	-0.040528
56.2	0.0361312	-0.049869	-0.0005793	-0.0120807	-0.040764
56.4	0.0364085	-0.0499666	-0.0039222	-0.0127115	-0.041541
56.6	0.0346796	-0.0485014	-0.0031677	-0.0100876	-0.040818
56.8	0.0350101	-0.0492286	-0.0032975	-0.0105553	-0.04219
57	0.0364307	-0.0509201	-0.0032972	-0.0086583	-0.042431
57.2	0.0365556	-0.0521875	-0.0055516	-0.0092248	-0.042817
57.4	0.0358589	-0.0522913	-0.0044433	-0.0097342	-0.042976
57.6	0.0372819	-0.0535759	-0.0037406	-0.0105227	-0.042463
57.8	0.0375822	-0.0534428	-0.0040039	-0.0091792	-0.041949
58	0.0371875	-0.0523398	-0.0040521	-0.0110448	-0.040135
58.2	0.036286	-0.0519461	-0.0033279	-0.0099492	-0.039893
58.4	0.0366106	-0.0528655	-0.0027292	-0.0087767	-0.039068
58.6	0.0363883	-0.0535727	-0.0022071	-0.0095302	-0.04037
58.8	0.0362292	-0.0523006	-0.0020848	-0.0101537	-0.041563
59	0.0368444	-0.0530443	-0.0027191	-0.0099386	-0.042587
59.2	0.0371921	-0.0546684	-0.002657	-0.0110772	-0.044577
59.4	0.038251	-0.0552112	-0.0027819	-0.0120841	-0.045879
59.6	0.0382665	-0.0565743	-0.0009578	-0.0087854	-0.046995
59.8	0.0393496	-0.0586049	-0.0013155	-0.0087421	-0.045381
60	0.0407565	-0.0590158	-0.0018994	-0.0090308	-0.047613
60.2	0.0417297	-0.0581496	-0.00039	-0.0076757	-0.045574
60.4	0.0419047	-0.0566543	-0.000703	-0.0078187	-0.043744
60.6	0.0418066	-0.0553045	-0.0021911	-0.0108266	-0.042429
60.8	0.041033	-0.0540762	-0.0020446	-0.0102309	-0.043376
61	0.040177	-0.053115	-0.0016744	-0.0090192	-0.04249
61.2	0.0405164	-0.0532503	-0.0013343	-0.0089043	-0.0437
61.4	0.0397602	-0.0553827	-0.0006114	-0.0085061	-0.045467
61.6	0.0398799	-0.0552481	-0.001454	-0.0097251	-0.047082
61.8	0.0397759	-0.0561553	-0.001177	-0.0102972	-0.046844
62	0.0397937	-0.0575132	-0.0019426	-0.0102697	-0.047041
62.2	0.0393391	-0.0590577	-0.0028602	-0.010786	-0.047628
62.4	0.0398283	-0.058246	-0.0023843	-0.0102812	-0.047887
62.6	0.0405062	-0.0585433	-0.0022353	-0.008746	-0.045906
62.8	0.0416604	-0.0591583	-0.000321	-0.0084298	-0.047268
63	0.040992	-0.0584822	0.00132	-0.009566	-0.049485
63.2	0.0402144	-0.0587108	0.001056	-0.0090185	-0.049881
63.4	0.0414163	-0.0577264	-0.000591	-0.011263	-0.049934
63.6	0.0405767	-0.0588562	0.000334	-0.0107365	-0.052422
63.8	0.0404772	-0.0578956	-0.000404	-0.0099003	-0.052105
64	0.0419567	-0.0576025	2.9e-05	-0.0089736	-0.052307
64.2	0.0431492	-0.0562447	-0.000308	-0.0098101	-0.051133
64.4	0.040919	-0.0563093	0.0001	-0.0079508	-0.049519
64.6	0.0417806	-0.0552173	-0.0015401	-0.0086661	-0.049199
64.8	0.0417838	-0.0568628	-0.002059	-0.0106557	-0.049069
65	0.0403134	-0.0556165	-0.002666	-0.0108407	-0.047067
65.2	0.0410119	-0.0553431	-0.0020562	-0.0094568	-0.048444
65.4	0.0421879	-0.0581036	-0.000129	-0.0094784	-0.049463
65.6	0.0410917	-0.0587456	-0.000145	-0.009185	-0.049099
65.8	0.0403775	-0.0570723	0.000265	-0.0077866	-0.050105
66	0.0407066	-0.0585681	2.8e-05	-0.0073365	-0.049785
66.2	0.0397344	-0.0588265	-0.0009621	-0.0073763	-0.049119
66.4	0.0400918	-0.0582134	-0.0033318	-0.0077707	-0.049222
66.6	0.0404828	-0.0576725	-0.0028368	-0.0095295	-0.049407
66.8	0.0408647	-0.0592523	-0.0034866	-0.0102277	-0.04943
67	0.0417257	-0.0608193	-0.0030778	-0.0093215	-0.050438
67.2	0.0409186	-0.0602506	-0.0017642	-0.0100348	-0.050757
67.4	0.0422679	-0.0582451	-0.0029407	-0.0107551	-0.05124
67.6	0.0415981	-0.0572316	-0.0024591	-0.0091311	-0.052776
67.8	0.0417702	-0.055716	-0.0025544	-0.0089956	-0.051714
68	0.0416353	-0.0546964	-0.0037725	-0.0099619	-0.049064
68.2	0.0435688	-0.0569003	-0.0037414	-0.0092843	-0.049393
68.4	0.0422148	-0.0583115	-0.0012543	-0.0087676	-0.048385
68.6	0.0439014	-0.0585268	-0.0023507	-0.0087445	-0.048422
68.8	0.0437113	-0.0591022	-0.002331	-0.0095048	-0.048797
69	0.0421187	-0.0598004	-0.001306	-0.0088767	-0.052379
69.2	0.0414083	-0.0582273	-0.001251	-0.009435	-0.053484
69.4	0.041484	-0.0584347	-0.0032488	-0.0103574	-0.055002
69.6	0.0404406	-0.0591831	-0.003189	-0.0105628	-0.055439
69.8	0.0406521	-0.0601269	-0.001603	-0.0096838	-0.053353
70	0.0423158	-0.0590674	-0.0036319	-0.0106202	-0.053025
70.2	0.0425455	-0.0602941	-0.0036507	-0.0115292	-0.052206
70.4	0.0430049	-0.0595564	-0.002089	-0.0102716	-0.051148
70.6	0.0438696	-0.0614003	-0.00139	-0.010805	-0.048324
70.8	0.0439386	-0.0617243	-0.0026783	-0.0107804	-0.050466
71	0.0434051	-0.0634824	-0.001615	-0.011006	-0.049499
71.2	0.0441466	-0.0632653	-0.0015898	-0.0089973	-0.047842
71.4	0.042487	-0.0642467	-0.0023907	-0.0093959	-0.049543
71.6	0.0427507	-0.063921	-0.0024601	-0.009039	-0.048922
71.8	0.0434226	-0.0633974	-0.0036311	-0.0086414	-0.048528
72	0.0443131	-0.0637048	-0.0036551	-0.0094881	-0.048004
72.2	0.0443848	-0.0625929	-0.0049936	-0.0105814	-0.047871
72.4	0.0445573	-0.0641445	-0.0052927	-0.0115002	-0.049236
72.6	0.0438709	-0.0625681	-0.0060921	-0.0113983	-0.051432
72.8	0.0433336	-0.0622495	-0.0044467	-0.0111967	-0.050989
73	0.0436561	-0.0616571	-0.0059898	-0.0110287	-0.053064
73.2	0.0426065	-0.0625091	-0.0055544	-0.0117199	-0.054447
73.4	0.0431169	-0.0611917	-0.0067331	-0.0122812	-0.052648
73.6	0.0440871	-0.0618736	-0.0072867	-0.0120409	-0.051323
73.8	0.0437532	-0.0620165	-0.0087398	-0.013028	-0.051581
74	0.0423112	-0.0627798	-0.0061678	-0.0123867	-0.050969
74.2	0.043402	-0.0622475	-0.0061409	-0.0111302	-0.050826
74.4	0.0444585	-0.0634018	-0.0046491	-0.0101965	-0.049988
74.6	0.0427047	-0.0651542	-0.0057091	-0.0111649	-0.051555
74.8	0.0432278	-0.0645999	-0.0045576	-0.0106546	-0.052059
75	0.0434821	-0.0640628	-0.0042276	-0.0105408	-0.051966
75.2	0.0432233	-0.0652023	-0.003522	-0.0122792	-0.051612
75.4	0.0418875	-0.0642521	-0.0041564	-0.0124716	-0.052718
75.6	0.0426372	-0.0626656	-0.002199	-0.01156	-0.055007
75.8	0.0427523	-0.0646612	-0.0037025	-0.0106811	-0.055168
76	0.0420913	-0.0668032	-0.0056344	-0.0113738	-0.055828
76.2	0.0423924	-0.0658121	-0.0055141	-0.0091366	-0.056919
76.4	0.0447748	-0.066007	-0.0055463	-0.0084097	-0.057747
76.6	0.0450724	-0.067678	-0.0058727	-0.0089149	-0.055664
76.8	0.0458149	-0.0668524	-0.0042791	-0.009784	-0.056108
77	0.0472917	-0.0649933	-0.0036765	-0.0087354	-0.054418
77.2	0.0466181	-0.0646277	-0.0046479	-0.0098992	-0.055697
77.4	0.0454167	-0.0658455	-0.003555	-0.0109434	-0.056449
77.6	0.0471138	-0.0661058	-0.0048403	-0.0103647	-0.057253
77.8	0.0458163	-0.0662528	-0.0060326	-0.0104772	-0.05754
78	0.0452787	-0.0658258	-0.0053342	-0.009909	-0.059681
78.2	0.0454749	-0.0665783	-0.0055217	-0.0109886	-0.059514
78.4	0.0457856	-0.0661481	-0.0062366	-0.0093165	-0.057201
78.6	0.0439309	-0.0645284	-0.0056796	-0.0109089	-0.056511
78.8	0.0448835	-0.0644591	-0.0066497	-0.012157	-0.056348
79	0.0447914	-0.0654973	-0.0069252	-0.0128978	-0.054641
79.2	0.0449322	-0.0664421	-0.0068236	-0.0114506	-0.053511
79.4	0.0448186	-0.0663863	-0.0086111	-0.0144893	-0.053186
79.6	0.0452361	-0.0665971	-0.005161	-0.0127813	-0.053281
79.8	0.0444546	-0.067801	-0.0046733	-0.0123219	-0.053547
80	0.0459384	-0.0672743	-0.005484	-0.0136015	-0.05537
80.2	0.0459784	-0.0690017	-0.0052336	-0.0149672	-0.055475
80.4	0.0462729	-0.0683877	-0.002556	-0.0124318	-0.055835
80.6	0.0461423	-0.0685153	-0.0057959	-0.0127258	-0.056361
80.8	0.0480206	-0.068103	-0.0040646	-0.0112746	-0.056308
81	0.0459772	-0.0683044	-0.003627	-0.0102174	-0.055467
81.2	0.0455908	-0.0657925	-0.004365	-0.0102997	-0.054709
81.4	0.0450787	-0.0660032	-0.0067158	-0.0117859	-0.056755
81.6	0.0447984	-0.0660947	-0.0059208	-0.0114706	-0.056468
81.8	0.0438871	-0.0668923	-0.005912	-0.0120645	-0.056751
82	0.0446236	-0.0659011	-0.006314	-0.0128348	-0.0571
82.2	0.045041	-0.0656219	-0.004685	-0.0105741	-0.058362
82.4	0.0447878	-0.0664717	-0.003487	-0.0100109	-0.056983
82.6	0.0447471	-0.0665177	-0.004669	-0.0120611	-0.057706
82.8	0.0439314	-0.0660353	-0.0068812	-0.0135485	-0.058302
83	0.0448039	-0.0687556	-0.0068226	-0.0138081	-0.057898
83.2	0.0446499	-0.070004	-0.008046	-0.0146721	-0.056689
83.4	0.045406	-0.0699133	-0.0076154	-0.0135731	-0.057272
83.6	0.0470859	-0.0697007	-0.0068276	-0.0117328	-0.058532
83.8	0.0482507	-0.0696511	-0.0051551	-0.0096208	-0.057488
84	0.0478951	-0.0678422	-0.0049885	-0.008781	-0.057674
84.2	0.0482151	-0.0677179	-0.004522	-0.0091622	-0.059376
84.4	0.0486857	-0.0673648	-0.0068335	-0.0113667	-0.058969
84.6	0.0475676	-0.0690371	-0.0068184	-0.011979	-0.057746
84.8	0.0473548	-0.0684036	-0.0087655	-0.0131204	-0.059341
85	0.0460137	-0.0684437	-0.0094511	-0.0143735	-0.060194
85.2	0.0464732	-0.0690816	-0.0100253	-0.0150134	-0.058243
85.4	0.0444591	-0.0689864	-0.0089251	-0.0147535	-0.058366
85.6	0.0453824	-0.0693837	-0.0087185	-0.0140936	-0.056997
85.8	0.0449892	-0.0711805	-0.009051	-0.0155881	-0.055469
86	0.0453161	-0.0721405	-0.009234	-0.0141158	-0.054519
86.2	0.0455087	-0.0720094	-0.0101938	-0.014204	-0.054028
86.4	0.0468888	-0.0710225	-0.0098708	-0.0131245	-0.053453
86.6	0.0470553	-0.0708262	-0.010434	-0.0137424	-0.054273
86.8	0.0473709	-0.0701351	-0.0098634	-0.0140594	-0.054056
87	0.0478114	-0.0695123	-0.0080219	-0.0148279	-0.053782
87.2	0.0476174	-0.0714587	-0.0057207	-0.0127283	-0.056519
87.4	0.046922	-0.0722394	-0.005921	-0.0116399	-0.058625
87.6	0.046003	-0.0714127	-0.0055285	-0.0122658	-0.055564
87.8	0.0470255	-0.0713299	-0.0050542	-0.0117056	-0.057224
88	0.0476312	-0.0718427	-0.0058213	-0.011845	-0.057489
88.2	0.0469107	-0.0709411	-0.0071399	-0.0133551	-0.057801
88.4	0.0487808	-0.0731608	-0.0085328	-0.0154319	-0.056397
88.6	0.0494091	-0.07349	-0.0084697	-0.0149801	-0.060379
88.8	0.047623	-0.0728753	-0.0072653	-0.0129596	-0.059546
89	0.0485255	-0.0720058	-0.0083497	-0.0138653	-0.059186
89.2	0.0488681	-0.0723808	-0.007862	-0.0136209	-0.059495
89.4	0.047912	-0.071562	-0.007256	-0.0122468	-0.060571
89.6	0.0481926	-0.0721645	-0.0071587	-0.0120559	-0.060244
89.8	0.0487437	-0.0736864	-0.0086127	-0.0132	-0.060697
90	0.0471151	-0.074855	-0.0067953	-0.011026	-0.05982
90.2	0.0484988	-0.0757242	-0.0079146	-0.0119386	-0.058609
90.4	0.0472461	-0.0752305	-0.0071682	-0.0126699	-0.057651
90.6	0.0464813	-0.0759871	-0.007956	-0.0129177	-0.056409
90.8	0.0455752	-0.0765291	-0.006955	-0.012126	-0.055204
91	0.0469646	-0.0767343	-0.0104104	-0.0132708	-0.056115
91.2	0.0456363	-0.0761284	-0.0089963	-0.0121635	-0.057496
91.4	0.0470386	-0.0764783	-0.0083802	-0.0121043	-0.059851
91.6	0.0470079	-0.0753928	-0.0082332	-0.011918	-0.059906
91.8	0.0485421	-0.0741638	-0.0091603	-0.0124421	-0.061199
92	0.0469703	-0.0746583	-0.0070566	-0.0115905	-0.061849
92.2	0.0472277	-0.0757732	-0.006454	-0.0121958	-0.058792
92.4	0.0465458	-0.0746794	-0.006623	-0.0127338	-0.057609
92.6	0.0487659	-0.0737238	-0.0064	-0.0113715	-0.05849
92.8	0.0484978	-0.0746659	-0.007085	-0.0123573	-0.059617
93	0.0490029	-0.0743732	-0.007256	-0.0128457	-0.060599
93.2	0.0496488	-0.0719762	-0.0087666	-0.0122394	-0.061954
93.4	0.0504157	-0.0738433	-0.0095793	-0.0121353	-0.062174
93.6	0.0481496	-0.0759305	-0.0086325	-0.0119427	-0.061922
93.8	0.047813	-0.0749271	-0.006532	-0.0117173	-0.060648
94	0.0482658	-0.0742226	-0.006134	-0.0122195	-0.05763
94.2	0.0481553	-0.0754266	-0.005816	-0.0116719	-0.058605
94.4	0.0466326	-0.0743039	-0.004162	-0.0111728	-0.05899
94.6	0.0470388	-0.074224	-0.007063	-0.0131662	-0.059817
94.8	0.0472113	-0.0748976	-0.0090764	-0.0119425	-0.058358
95	0.0471256	-0.0753972	-0.0098277	-0.0106345	-0.061509
95.2	0.0458502	-0.0753337	-0.0097122	-0.011776	-0.060619
95.4	0.0468624	-0.0756145	-0.0121296	-0.012307	-0.059489
95.6	0.0470179	-0.0754353	-0.0082668	-0.0096666	-0.058426
95.8	0.0470409	-0.0752091	-0.0081895	-0.0110894	-0.059858
96	0.0471357	-0.074782	-0.0076322	-0.0124605	-0.060123
96.2	0.0484957	-0.0752769	-0.0075109	-0.0110179	-0.061511
96.4	0.0482531	-0.0761872	-0.005974	-0.0102441	-0.063106
96.6	0.0474437	-0.0759322	-0.0095084	-0.0128906	-0.062926
96.8	0.0475264	-0.075492	-0.0082138	-0.0119073	-0.0631
97	0.046949	-0.0773828	-0.0077627	-0.0102497	-0.06234
97.2	0.046409	-0.0764324	-0.0083349	-0.0114643	-0.061777
97.4	0.0472909	-0.0763672	-0.0096047	-0.0125123	-0.060944
97.6	0.0479468	-0.075788	-0.008079	-0.0118668	-0.06238
97.8	0.0479361	-0.0783583	-0.0084842	-0.0116988	-0.060844
98	0.0489742	-0.0766758	-0.0081826	-0.0121404	-0.060799
98.2	0.0487898	-0.0770656	-0.0078152	-0.0126062	-0.06062
98.4	0.0484747	-0.0765541	-0.006281	-0.0112473	-0.05994
98.6	0.0495388	-0.077917	-0.007362	-0.0132185	-0.059512
98.8	0.0493789	-0.0771201	-0.006434	-0.0123149	-0.060529
99	0.0495145	-0.0797355	-0.007274	-0.013414	-0.060697
99.2	0.0498085	-0.0806207	-0.006255	-0.0125292	-0.062033
99.4	0.0505728	-0.0804997	-0.006546	-0.0129005	-0.062092
99.6	0.0500237	-0.0804958	-0.005347	-0.011083	-0.062423
99.8	0.0505273	-0.0798678	-0.005982	-0.0112902	-0.062301
100	0.0501607	-0.0772849	-0.005947	-0.0109348	-0.063137
100.2	0.050284	-0.07557	-0.006799	-0.0113472	-0.061385
100.4	0.0488985	-0.076221	-0.0078379	-0.0112449	-0.063492
100.6	0.0492568	-0.075727	-0.0075192	-0.0106328	-0.061201
100.8	0.0486572	-0.076808	-0.006078	-0.0116119	-0.061577
101	0.0488752	-0.078348	-0.004892	-0.0105211	-0.061476
101.2	0.0486722	-0.0819107	-0.00516	-0.0106788	-0.061887
101.4	0.0491874	-0.0809038	-0.005409	-0.0115549	-0.061128
101.6	0.0482588	-0.0817785	-0.006996	-0.0135559	-0.06345
101.8	0.0494209	-0.0816801	-0.0096148	-0.0132059	-0.063709
102	0.0491266	-0.0803712	-0.0107295	-0.0135287	-0.062819
102.2	0.0493136	-0.0783466	-0.0117257	-0.0141825	-0.06388
102.4	0.0490027	-0.0794434	-0.0105376	-0.0134591	-0.063738
102.6	0.0487807	-0.0790673	-0.0095322	-0.01314	-0.064355
102.8	0.0488798	-0.0793548	-0.009296	-0.013577	-0.06444
103	0.0479331	-0.0799553	-0.010645	-0.0149063	-0.06453
103.2	0.0475361	-0.0805336	-0.009318	-0.0136087	-0.064051
103.4	0.0474423	-0.080236	-0.010227	-0.0137917	-0.064383
103.6	0.047555	-0.0811868	-0.0100187	-0.0116266	-0.063253
103.8	0.0470125	-0.079913	-0.009695	-0.0121791	-0.064588
104	0.0471731	-0.080597	-0.008187	-0.0117954	-0.062935
104.2	0.0477973	-0.0808766	-0.007845	-0.0109442	-0.063158
104.4	0.048937	-0.0816674	-0.007533	-0.0109907	-0.061448
104.6	0.0491489	-0.080532	-0.0094799	-0.0107096	-0.063229
104.8	0.0494586	-0.0819811	-0.0086274	-0.0082923	-0.062065
105	0.0511162	-0.0818049	-0.0088571	-0.008165	-0.06547
105.2	0.0509189	-0.0825224	-0.0090684	-0.0081005	-0.066017
105.4	0.0500906	-0.0821622	-0.0094054	-0.007758	-0.067507
105.6	0.0512785	-0.0828545	-0.0083275	-0.0083897	-0.065456
105.8	0.0502374	-0.0821232	-0.010378	-0.0107145	-0.066777
106	0.049156	-0.081396	-0.0098975	-0.0101324	-0.065047
106.2	0.0489216	-0.080782	-0.0108643	-0.0106947	-0.065065
106.4	0.0493166	-0.079952	-0.0119108	-0.0112864	-0.064491
106.6	0.0479893	-0.0817162	-0.0106691	-0.0116319	-0.065511
106.8	0.0478891	-0.082491	-0.0107166	-0.0114479	-0.064367
107	0.0478369	-0.0831701	-0.0114684	-0.009946	-0.06651
107.2	0.0474695	-0.0823966	-0.009724	-0.00972	-0.067125
107.4	0.0486362	-0.0846685	-0.008536	-0.008507	-0.068183
107.6	0.0499746	-0.0813118	-0.008654	-0.008538	-0.069932
107.8	0.0508711	-0.080479	-0.007765	-0.0088701	-0.070916
108	0.0507277	-0.080497	-0.007583	-0.0099747	-0.070326
108.2	0.0522199	-0.080585	-0.008192	-0.0108434	-0.068396
108.4	0.0510924	-0.079597	-0.006656	-0.0109945	-0.069304
108.6	0.0506064	-0.081166	-0.006237	-0.011127	-0.068403
108.8	0.0506994	-0.081959	-0.005032	-0.0101252	-0.067958
109	0.0519373	-0.083073	-0.005104	-0.0096212	-0.066176
109.2	0.0514703	-0.085521	-0.007534	-0.011008	-0.067293
109.4	0.0498796	-0.083817	-0.008416	-0.0105224	-0.065971
109.6	0.0506388	-0.083136	-0.0094316	-0.0093725	-0.064639
109.8	0.0497559	-0.082675	-0.0103643	-0.0086462	-0.06384
110	0.0500416	-0.083025	-0.0106996	-0.0101166	-0.065859
110.2	0.0493155	-0.081362	-0.009148	-0.0078825	-0.06552
110.4	0.0511708	-0.081388	-0.007321	-0.0089457	-0.066399
110.6	0.0496625	-0.0833378	-0.007183	-0.009946	-0.067216
110.8	0.0497747	-0.084089	-0.007876	-0.0122693	-0.068648
111	0.0490273	-0.083647	-0.006316	-0.009902	-0.068245
111.2	0.049442	-0.0848062	-0.006811	-0.0116663	-0.068658
111.4	0.0487255	-0.0856129	-0.009911	-0.0116312	-0.066682
111.6	0.048467	-0.083714	-0.00941	-0.0122714	-0.066623
111.8	0.0483512	-0.083008	-0.009706	-0.0112013	-0.067492
112	0.0490702	-0.083966	-0.0123373	-0.0129834	-0.068097
112.2	0.0494504	-0.083336	-0.010819	-0.0115233	-0.068711
112.4	0.0499031	-0.084879	-0.009692	-0.0108945	-0.071627
112.6	0.0508201	-0.0859929	-0.010038	-0.0105107	-0.070927
112.8	0.0513459	-0.0875815	-0.007934	-0.0103127	-0.068614
113	0.0504553	-0.086603	-0.006513	-0.0103509	-0.068598
113.2	0.0497627	-0.085415	-0.00723	-0.011861	-0.069205
113.4	0.0498497	-0.086212	-0.006989	-0.0119968	-0.067565
113.6	0.0511685	-0.086856	-0.006593	-0.012453	-0.067478
113.8	0.0513669	-0.084867	-0.007925	-0.0108611	-0.067947
114	0.0511853	-0.084824	-0.00571	-0.0095226	-0.065612
114.2	0.0510644	-0.0891444	-0.004799	-0.007462	-0.066757
114.4	0.050449	-0.0869974	-0.004171	-0.0085341	-0.066995
114.6	0.0495733	-0.086883	-0.004477	-0.007399	-0.067579
114.8	0.0493417	-0.0893988	-0.003115	-0.0077099	-0.06732
115	0.0493986	-0.0893751	-0.004753	-0.0081328	-0.068635
115.2	0.0503974	-0.08677	-0.005221	-0.0098316	-0.066523
115.4	0.0509936	-0.088423	-0.006126	-0.0099261	-0.065578
115.6	0.0512772	-0.089897	-0.00771	-0.0100085	-0.065787
115.8	0.0503667	-0.089595	-0.008807	-0.0109753	-0.067628
116	0.0496852	-0.089192	-0.00927	-0.012587	-0.067519
116.2	0.0496336	-0.089614	-0.009316	-0.0118898	-0.067849
116.4	0.0487758	-0.090084	-0.009396	-0.0110872	-0.067447
116.6	0.0477877	-0.088184	-0.008753	-0.0106968	-0.069804
116.8	0.047435	-0.08641	-0.008196	-0.0111074	-0.068086
117	0.0485285	-0.085987	-0.00642	-0.0095374	-0.067124
117.2	0.0471215	-0.085789	-0.007129	-0.0090729	-0.068346
117.4	0.0481576	-0.084923	-0.0086176	-0.0094831	-0.069501
117.6	0.0487602	-0.086894	-0.008226	-0.008725	-0.067066
117.8	0.0504886	-0.087736	-0.0090344	-0.007218	-0.068352
118	0.0491349	-0.090024	-0.008939	-0.006198	-0.068265
118.2	0.0504033	-0.089891	-0.0088447	-0.006156	-0.067513
118.4	0.0499663	-0.090441	-0.0069546	-0.004715	-0.069436
118.6	0.0494105	-0.089535	-0.006297	-0.005272	-0.06946
118.8	0.0496047	-0.0904076	-0.006125	-0.006539	-0.06836
119	0.0518506	-0.0906717	-0.009603	-0.00899	-0.070303
119.2	0.0525911	-0.0920911	-0.008731	-0.008669	-0.070112
119.4	0.0522563	-0.092349	-0.00945	-0.009542	-0.067932
119.6	0.0528515	-0.0935732	-0.011073	-0.011204	-0.068713
119.8	0.052799	-0.0932293	-0.011365	-0.0116166	-0.068703
120	0.0529494	-0.0919381	-0.009157	-0.0110648	-0.06857
120.2	0.0510079	-0.091103	-0.010821	-0.011322	-0.06807
120.4	0.0514211	-0.090123	-0.01042	-0.0122384	-0.069342
120.6	0.0510262	-0.089281	-0.009613	-0.011231	-0.069838
120.8	0.051201	-0.090074	-0.009924	-0.0116131	-0.07122
121	0.050373	-0.089079	-0.0106536	-0.0117099	-0.071449
121.2	0.0514786	-0.08842	-0.00936	-0.012133	-0.070466
121.4	0.051496	-0.088765	-0.0089335	-0.0114437	-0.068433
121.6	0.05086	-0.089047	-0.009617	-0.0114502	-0.068556
121.8	0.05094	-0.089089	-0.009277	-0.009378	-0.068842
122	0.0509286	-0.089675	-0.008733	-0.00849	-0.06759
122.2	0.0506935	-0.091207	-0.008913	-0.008271	-0.069505
122.4	0.0512999	-0.090854	-0.0096606	-0.00836	-0.070577
122.6	0.0512192	-0.091007	-0.008177	-0.008794	-0.068883
122.8	0.0508123	-0.090806	-0.00874	-0.0098333	-0.068339
123	0.0502638	-0.091572	-0.008864	-0.010281	-0.068687
123.2	0.0506348	-0.090818	-0.010354	-0.0110229	-0.068405
123.4	0.0515821	-0.092549	-0.010285	-0.010225	-0.069108
123.6	0.0522663	-0.091212	-0.010063	-0.009287	-0.070071
123.8	0.0539209	-0.090336	-0.008328	-0.009241	-0.070258
124	0.0539665	-0.091003	-0.009194	-0.010559	-0.071059
124.2	0.0529464	-0.091992	-0.008482	-0.010648	-0.071052
124.4	0.0512595	-0.093996	-0.006575	-0.0095318	-0.070353
124.6	0.050952	-0.095841	-0.008183	-0.0112683	-0.070931
124.8	0.050582	-0.0969336	-0.007998	-0.0105426	-0.069015
125	0.050995	-0.095353	-0.006297	-0.007535	-0.068818
125.2	0.051681	-0.095141	-0.006436	-0.0072	-0.069737
125.4	0.051683	-0.092835	-0.007369	-0.0095053	-0.069773
125.6	0.051568	-0.091906	-0.00756	-0.008177	-0.068072
125.8	0.051884	-0.091473	-0.00892	-0.008294	-0.070294
126	0.052187	-0.09312	-0.010203	-0.0108401	-0.071294
126.2	0.0524004	-0.093402	-0.009802	-0.0112287	-0.06852
126.4	0.0540393	-0.093287	-0.0117398	-0.0114064	-0.070346
126.6	0.0534542	-0.093688	-0.011296	-0.0119774	-0.070884
126.8	0.0524834	-0.093289	-0.011063	-0.0137994	-0.071197
127	0.052278	-0.094145	-0.010486	-0.0140795	-0.069817
127.2	0.052379	-0.094972	-0.01352	-0.0152825	-0.07087
127.4	0.05154	-0.095836	-0.011935	-0.0139046	-0.069651
127.6	0.052839	-0.095626	-0.011667	-0.0140566	-0.069887
127.8	0.052322	-0.097343	-0.0136841	-0.0150381	-0.069176
128	0.052881	-0.096187	-0.0124009	-0.0129707	-0.069534
128.2	0.051076	-0.095542	-0.009708	-0.0108707	-0.070812
128.4	0.050526	-0.095174	-0.010046	-0.011506	-0.071927
128.6	0.05024	-0.097566	-0.009347	-0.010358	-0.073876
128.8	0.050504	-0.098702	-0.007422	-0.009194	-0.075343
129	0.048288	-0.0989779	-0.008132	-0.009462	-0.074679
129.2	0.050463	-0.098758	-0.006778	-0.008369	-0.073917
129.4	0.050462	-0.101081	-0.007048	-0.008305	-0.072559
129.6	0.050812	-0.0978909	-0.008861	-0.009739	-0.070227
129.8	0.049374	-0.096152	-0.008817	-0.008883	-0.069253
130	0.050201	-0.09645	-0.0101895	-0.008261	-0.069814
130.2	0.050653	-0.095765	-0.0119478	-0.009622	-0.070433
130.4	0.050577	-0.093635	-0.0127451	-0.009794	-0.070887
130.6	0.050457	-0.095785	-0.0124794	-0.007881	-0.070121
130.8	0.051078	-0.095588	-0.0115697	-0.007257	-0.069934
131	0.051571	-0.096436	-0.0118197	-0.00962	-0.070432
131.2	0.050716	-0.098767	-0.0124855	-0.010406	-0.069796
131.4	0.051452	-0.09874	-0.011838	-0.011003	-0.071035
131.6	0.052523	-0.097959	-0.009974	-0.0122337	-0.072211
131.8	0.053397	-0.099732	-0.011	-0.0128676	-0.071248
132	0.05314	-0.099537	-0.009639	-0.011443	-0.070998
132.2	0.053884	-0.097704	-0.007886	-0.009937	-0.070655
132.4	0.053303	-0.098269	-0.00637	-0.008724	-0.069456
132.6	0.051897	-0.096902	-0.007199	-0.006922	-0.070196
132.8	0.052745	-0.097153	-0.006512	-0.008115	-0.071486
133	0.053085	-0.098097	-0.008173	-0.00864	-0.072363
133.2	0.05059	-0.099644	-0.008297	-0.0094609	-0.072677
133.4	0.050853	-0.099437	-0.0092503	-0.008663	-0.072031
133.6	0.051774	-0.101015	-0.009958	-0.010242	-0.070609
133.8	0.049596	-0.100573	-0.010244	-0.009037	-0.070448
134	0.0501	-0.100737	-0.008645	-0.007505	-0.068778
134.2	0.051695	-0.099029	-0.008408	-0.007653	-0.0686
134.4	0.052324	-0.099885	-0.008116	-0.007668	-0.069086
134.6	0.051089	-0.100124	-0.008977	-0.008496	-0.070734
134.8	0.052083	-0.099775	-0.008644	-0.009215	-0.070031
135	0.050743	-0.099202	-0.008964	-0.010988	-0.072169
135.2	0.050701	-0.101118	-0.008311	-0.009554	-0.072602
135.4	0.04985	-0.100931	-0.009933	-0.010808	-0.072069
135.6	0.050466	-0.101844	-0.007885	-0.009217	-0.072335
135.8	0.051938	-0.10132	-0.008042	-0.009611	-0.074255
136	0.053435	-0.101513	-0.008689	-0.009163	-0.07415
136.2	0.052958	-0.100446	-0.007205	-0.008801	-0.073608
136.4	0.053457	-0.099636	-0.006344	-0.009666	-0.073727
136.6	0.053517	-0.098729	-0.006936	-0.009178	-0.074013
136.8	0.052063	-0.098624	-0.008601	-0.009391	-0.073079
137	0.050821	-0.097588	-0.008837	-0.009265	-0.070685
137.2	0.051952	-0.098063	-0.010429	-0.010435	-0.071306
137.4	0.051848	-0.098268	-0.0119948	-0.010017	-0.072121
137.6	0.052135	-0.09935	-0.01122	-0.010197	-0.072227
137.8	0.052182	-0.100361	-0.009848	-0.007362	-0.071567
138	0.05271	-0.101495	-0.009022	-0.009404	-0.072781
138.2	0.052048	-0.100896	-0.009163	-0.008382	-0.073853
138.4	0.051207	-0.103115	-0.007898	-0.007881	-0.072122
138.6	0.052196	-0.102515	-0.007022	-0.007868	-0.07096
138.8	0.052486	-0.101437	-0.008156	-0.009379	-0.071736
139	0.052408	-0.101838	-0.009716	-0.008381	-0.071687
139.2	0.051808	-0.102328	-0.009913	-0.0078	-0.072061
139.4	0.05325	-0.101454	-0.01077	-0.007919	-0.074324
139.6	0.051331	-0.101397	-0.011145	-0.008881	-0.074688
139.8	0.051941	-0.103069	-0.010321	-0.01006	-0.075564
140	0.0526	-0.10313	-0.009363	-0.009175	-0.075334
140.2	0.052276	-0.10366	-0.009726	-0.009663	-0.075561
140.4	0.051604	-0.10224	-0.007329	-0.0101677	-0.075076
140.6	0.050935	-0.102527	-0.009123	-0.009642	-0.075789
140.8	0.051253	-0.102671	-0.008964	-0.00848	-0.076349
141	0.051255	-0.102214	-0.009747	-0.009497	-0.076781
141.2	0.052915	-0.102745	-0.010714	-0.009137	-0.075541
141.4	0.05283	-0.10298	-0.0123726	-0.008898	-0.07513
141.6	0.054443	-0.104181	-0.0112445	-0.00826	-0.074318
141.8	0.054852	-0.102731	-0.012295	-0.01065	-0.073808
142	0.054281	-0.103135	-0.0122134	-0.010661	-0.07347
142.2	0.054521	-0.10333	-0.0130512	-0.012456	-0.074521
142.4	0.053627	-0.104853	-0.013599	-0.012599	-0.075475
142.6	0.052627	-0.103886	-0.013665	-0.013183	-0.077432
142.8	0.050975	-0.104545	-0.0129674	-0.009592	-0.078
143	0.051334	-0.105369	-0.012591	-0.007905	-0.08018
143.2	0.050172	-0.107048	-0.010333	-0.006464	-0.080319
143.4	0.051825	-0.107559	-0.00864	-0.006831	-0.081008
143.6	0.052574	-0.107612	-0.009989	-0.006881	-0.079605
143.8	0.05349	-0.108544	-0.009278	-0.007737	-0.079598
144	0.053304	-0.108172	-0.008711	-0.007711	-0.078644
144.2	0.053941	-0.10674	-0.009757	-0.008286	-0.07788
144.4	0.052891	-0.106133	-0.011109	-0.008111	-0.076979
144.6	0.052445	-0.10705	-0.010339	-0.008289	-0.076969
144.8	0.051839	-0.106627	-0.011102	-0.010076	-0.07677
145	0.05104	-0.105888	-0.012659	-0.010791	-0.076134
145.2	0.050308	-0.104566	-0.011699	-0.010908	-0.076312
145.4	0.049388	-0.106656	-0.011648	-0.010439	-0.074732
145.6	0.051262	-0.105502	-0.011642	-0.010482	-0.074022
145.8	0.050307	-0.107	-0.012175	-0.010477	-0.073906
146	0.052159	-0.107911	-0.010082	-0.010339	-0.074215
146.2	0.053624	-0.10951	-0.01266	-0.011152	-0.074891
146.4	0.054172	-0.10692	-0.010247	-0.010601	-0.077013
146.6	0.053326	-0.107372	-0.009963	-0.009214	-0.076989
146.8	0.05532	-0.105139	-0.010255	-0.00768	-0.076915
147	0.055055	-0.10498	-0.010348	-0.007229	-0.076244
147.2	0.053367	-0.104779	-0.007664	-0.004628	-0.076542
147.4	0.053284	-0.105835	-0.010641	-0.006054	-0.075729
147.6	0.053473	-0.107189	-0.010683	-0.007608	-0.077035
147.8	0.052084	-0.109454	-0.010899	-0.007544	-0.076216
148	0.050662	-0.108856	-0.0138016	-0.009493	-0.07636
148.2	0.051779	-0.109011	-0.0162287	-0.01201	-0.076259
148.4	0.052171	-0.107559	-0.0155052	-0.01043	-0.076835
148.6	0.051388	-0.107273	-0.0160945	-0.011059	-0.075757
148.8	0.051909	-0.105704	-0.0162373	-0.011536	-0.077417
149	0.051998	-0.104891	-0.012488	-0.009467	-0.078332
149.2	0.05153	-0.105676	-0.010244	-0.009643	-0.078094
149.4	0.051351	-0.106634	-0.011646	-0.009953	-0.077549
149.6	0.051186	-0.1058	-0.011199	-0.008256	-0.076925
149.8	0.050762	-0.106024	-0.009956	-0.008159	-0.076747
150	0.051341	-0.108216	-0.0147187	-0.0162045	-0.044475
150.2	0.0345421	-0.102691	-0.0192211	-0.0236547	-0.0415685
150.4	0.0334075	-0.09661	-0.0195612	-0.0193497	-0.0311629
150.6	0.0324729	-0.0953485	-0.0188657	-0.0186159	-0.0306442
150.8	0.0272976	-0.0951302	-0.0155073	-0.0156541	-0.0253407
151	0.0280154	-0.0915817	-0.0157058	-0.0159958	-0.0208978
151.2	0.0275706	-0.0891277	-0.014228	-0.0144053	-0.0163868
151.4	0.0266337	-0.0892299	-0.013479	-0.0144723	-0.0141644
151.6	0.0273071	-0.0874355	-0.0132582	-0.0145107	-0.0111591
151.8	0.0282621	-0.0860462	-0.014239	-0.0157952	-0.0084042
152	0.0284373	-0.0847022	-0.0150489	-0.0171623	-0.0069355
152.2	0.0286737	-0.0838026	-0.0151638	-0.0170226	-0.0045741
152.4	0.0281479	-0.0812296	-0.0158776	-0.018463	-0.0031744
152.6	0.0282691	-0.0799938	-0.0157176	-0.019861	-0.0009016
152.8	0.0283608	-0.0784725	-0.0142592	-0.0185657	-0.0002566
153	0.0288443	-0.0780718	-0.0136488	-0.0171719	0.0026118
153.2	0.0284648	-0.0768458	-0.0132105	-0.0171926	0.00358112
153.4	0.0300577	-0.0759636	-0.0123564	-0.0151797	0.00599234
153.6	0.030224	-0.0752632	-0.0138496	-0.0161636	0.00756871
153.8	0.0306378	-0.0746631	-0.0150747	-0.0174704	0.00909397
154	0.0314704	-0.0728996	-0.0139258	-0.0176001	0.00911939
154.2	0.0309797	-0.0735874	-0.0152461	-0.0190005	0.00964781
154.4	0.0310177	-0.0732052	-0.0155066	-0.0206247	0.0106603
154.6	0.0297862	-0.0729865	-0.0142498	-0.0198855	0.0108702
154.8	0.0299658	-0.0723574	-0.0140855	-0.0190388	0.0120076
155	0.028517	-0.0734709	-0.0157074	-0.0195758	0.0139499
155.2	0.0287596	-0.071891	-0.0155084	-0.0202534	0.0138738
155.4	0.0278333	-0.0719897	-0.0147845	-0.0192263	0.0151036
155.6	0.0289192	-0.0704846	-0.0149943	-0.0185351	0.0159845
155.8	0.0285828	-0.0710734	-0.0144782	-0.0195929	0.0148242
156	0.0288467	-0.0695556	-0.0124412	-0.0198103	0.0148816
156.2	0.0287303	-0.0700462	-0.0125541	-0.0189599	0.0160424
156.4	0.029893	-0.0699941	-0.0128682	-0.0194939	0.0155738
156.6	0.0292406	-0.0707408	-0.013356	-0.020022	0.0158627
156.8	0.0282556	-0.0699275	-0.0136456	-0.0193245	0.0178502
157	0.0286321	-0.0707754	-0.0159155	-0.0204386	0.0163882
157.2	0.0282341	-0.0709977	-0.0162468	-0.0208262	0.018112
157.4	0.0280254	-0.0696359	-0.0163192	-0.0205064	0.0185087
157.6	0.0289173	-0.0698522	-0.0153186	-0.019717	0.0199159
157.8	0.0287927	-0.0697968	-0.0159466	-0.0196258	0.0205705
158	0.0289953	-0.0686148	-0.0148704	-0.0187735	0.0226967
158.2	0.0304597	-0.0681395	-0.0146739	-0.0177911	0.0224036
158.4	0.030737	-0.0687944	-0.01443	-0.0170803	0.0220843
158.6	0.0298395	-0.0699757	-0.0144114	-0.0178933	0.0208869
158.8	0.0310024	-0.069184	-0.0146763	-0.0186222	0.0205771
159	0.0314974	-0.0695834	-0.016209	-0.0185327	0.0206087
159.2	0.0302607	-0.0695642	-0.0162783	-0.019336	0.0200883
159.4	0.0296331	-0.0693855	-0.0169543	-0.0202497	0.0208428
159.6	0.0312451	-0.0682179	-0.0172233	-0.0190435	0.022129
159.8	0.0306819	-0.0685511	-0.0173372	-0.0199122	0.0217087
160	0.0305879	-0.0677426	-0.0160213	-0.0192604	0.0222574
160.2	0.0309667	-0.067366	-0.0160038	-0.0183029	0.0222695
160.4	0.0320109	-0.0677218	-0.0150954	-0.0190398	0.0224349
160.6	0.0304828	-0.0673296	-0.0158098	-0.0197527	0.0213576
160.8	0.0303317	-0.0677175	-0.0154838	-0.0189721	0.0216233
161	0.0297188	-0.0670734	-0.0166156	-0.0204818	0.0214514
161.2	0.0298052	-0.0661965	-0.017052	-0.0212071	0.0221987
161.4	0.0285498	-0.0664845	-0.0180455	-0.0210007	0.0221702
161.6	0.0286764	-0.0659911	-0.0178853	-0.0208806	0.0235593
161.8	0.0286925	-0.0659379	-0.0174577	-0.0208496	0.0245504
162	0.0295001	-0.0675412	-0.0168365	-0.0195688	0.024748
162.2	0.0298302	-0.0681535	-0.0169767	-0.020007	0.0247257
162.4	0.0305793	-0.0674516	-0.0167955	-0.0186118	0.025033
162.6	0.0311888	-0.0689594	-0.0174444	-0.0191752	0.0248042
162.8	0.0321034	-0.0690155	-0.0182117	-0.0192844	0.0248622
163	0.0316615	-0.0690291	-0.0173982	-0.0196543	0.0253419
163.2	0.0302684	-0.069835	-0.0174452	-0.0200927	0.0248048
163.4	0.0294172	-0.0695987	-0.0173174	-0.0208724	0.0245772
163.6	0.0288649	-0.0681961	-0.0158976	-0.0216214	0.0236714
163.8	0.0275049	-0.0682462	-0.0150184	-0.0209468	0.0234965
164	0.027596	-0.0680405	-0.016758	-0.0218752	0.0228986
164.2	0.0292841	-0.0679685	-0.0164384	-0.0213322	0.0236953
164.4	0.030572	-0.0676257	-0.017343	-0.0216548	0.0241896
164.6	0.0307596	-0.0678537	-0.0183631	-0.0202386	0.0246645
164.8	0.0332295	-0.067262	-0.0188955	-0.0213616	0.0249002
165	0.0324072	-0.068516	-0.0191539	-0.0210661	0.0242359
165.2	0.0334912	-0.0689274	-0.0181761	-0.0200143	0.0240598
165.4	0.0320696	-0.0696358	-0.0179036	-0.0201641	0.0238264
165.6	0.0322538	-0.0692592	-0.0178774	-0.0199616	0.0236661
165.8	0.0310543	-0.0687464	-0.0193312	-0.0192022	0.0237143
166	0.0314761	-0.0677015	-0.0181174	-0.0198218	0.0247363
166.2	0.0298523	-0.0672243	-0.0193372	-0.0200657	0.0240598
166.4	0.0311344	-0.0664123	-0.0185657	-0.019593	0.0249372
166.6	0.0309391	-0.0680546	-0.0181349	-0.0205963	0.0261426
166.8	0.0300437	-0.068596	-0.0165192	-0.0200973	0.0256265
167	0.0304898	-0.0676092	-0.0175875	-0.0202535	0.0259632
167.2	0.0304682	-0.0669438	-0.0171132	-0.0211206	0.0260434
167.4	0.0297236	-0.0681613	-0.0172241	-0.0204	0.0250856
167.6	0.028319	-0.0663915	-0.0168579	-0.0198634	0.0241939
167.8	0.0300066	-0.0661954	-0.0168642	-0.0209904	0.0255219
168	0.0290055	-0.0668713	-0.0160801	-0.0195618	0.024365
168.2	0.0296904	-0.0678156	-0.016852	-0.0198217	0.0251253
168.4	0.0301337	-0.0678444	-0.017078	-0.0217712	0.025535
168.6	0.031417	-0.0694958	-0.0174533	-0.0223843	0.0256065
168.8	0.0305275	-0.0690867	-0.0175593	-0.0222622	0.0241828
169	0.0307549	-0.0695292	-0.017323	-0.0224031	0.0249507
169.2	0.0297198	-0.0686868	-0.0167018	-0.021582	0.025912
169.4	0.0291009	-0.0678238	-0.0173536	-0.021363	0.0260088
169.6	0.0301469	-0.0666039	-0.0188865	-0.0212028	0.0272886
169.8	0.0298504	-0.0674448	-0.0188257	-0.0205331	0.0279619
170	0.0310997	-0.0671538	-0.0194245	-0.0213247	0.027063
170.2	0.0310927	-0.0665494	-0.0195866	-0.0224814	0.0257446
170.4	0.0315746	-0.0676032	-0.0190807	-0.0213763	0.0257506
170.6	0.0305619	-0.0668983	-0.0166212	-0.0206915	0.0243955
170.8	0.0294547	-0.0675027	-0.0176859	-0.0209246	0.0246554
171	0.028499	-0.0670998	-0.0168948	-0.0204498	0.0239765
171.2	0.0284759	-0.0684852	-0.0169473	-0.019568	0.0258966
171.4	0.0282468	-0.0671018	-0.0170686	-0.0204988	0.025592
171.6	0.0280321	-0.0691855	-0.0183235	-0.0212469	0.0252751
171.8	0.0302385	-0.0692109	-0.0172471	-0.0205384	0.0242019
172	0.0309098	-0.0688016	-0.0187738	-0.0215534	0.0263173
172.2	0.0321527	-0.0679258	-0.0183416	-0.022232	0.0255695
172.4	0.0313401	-0.0683953	-0.0182535	-0.0224262	0.0254072
172.6	0.0323922	-0.0656242	-0.0182545	-0.0223823	0.0252588
172.8	0.0319094	-0.0654804	-0.0178324	-0.0236208	0.026261
173	0.0308036	-0.0656349	-0.0168199	-0.0224826	0.0256934
173.2	0.0303453	-0.0668844	-0.0177699	-0.0225209	0.025156
173.4	0.030606	-0.0671939	-0.0182528	-0.0223976	0.0256228
173.6	0.0302227	-0.0683011	-0.0175626	-0.0222469	0.0278901
173.8	0.0303612	-0.0673443	-0.0192984	-0.0224932	0.0275699
174	0.0305065	-0.068276	-0.0188122	-0.0223885	0.0281845
174.2	0.0297912	-0.067356	-0.0180991	-0.0218523	0.0282237
174.4	0.0292773	-0.0672958	-0.0188728	-0.0225962	0.027956
174.6	0.0289249	-0.0682453	-0.0198576	-0.0219345	0.0262969
174.8	0.028095	-0.0679332	-0.0189101	-0.022679	0.0272651
175	0.0275265	-0.067805	-0.0197264	-0.0228895	0.0272204
175.2	0.0290672	-0.0686428	-0.0193473	-0.0226706	0.0275845
175.4	0.0305732	-0.069507	-0.01873	-0.0227269	0.0282504
175.6	0.0306624	-0.0685219	-0.0192675	-0.0247229	0.0290309
175.8	0.0311354	-0.0692799	-0.017644	-0.0224966	0.0291256
176	0.0323845	-0.0686508	-0.017757	-0.0228259	0.0290757
176.2	0.0304572	-0.068353	-0.0193062	-0.0240337	0.0294875
176.4	0.0301256	-0.0678856	-0.0182087	-0.0230251	0.0294163
176.6	0.0306579	-0.0699752	-0.0176783	-0.0211328	0.0292669
176.8	0.0304887	-0.069034	-0.0202959	-0.0232762	0.0287039
177	0.0293549	-0.0682785	-0.0199103	-0.0226717	0.0281827
177.2	0.0298963	-0.0685103	-0.0191953	-0.0225131	0.0282613
177.4	0.0300473	-0.0677242	-0.0200658	-0.0229904	0.0284533
177.6	0.0298934	-0.066045	-0.020115	-0.0234031	0.0277736
177.8	0.0290857	-0.0665913	-0.019901	-0.0236539	0.0276446
178	0.0295906	-0.0673089	-0.0202321	-0.0238749	0.0277352
178.2	0.029751	-0.0674511	-0.0202808	-0.0236167	0.0264808
178.4	0.0292572	-0.068258	-0.0193953	-0.0221094	0.0257692
178.6	0.0296377	-0.0679966	-0.0197291	-0.0218583	0.025753
178.8	0.0305595	-0.0693721	-0.0193076	-0.0214999	0.0252418
179	0.0303286	-0.0701512	-0.0185588	-0.0221267	0.0252052
179.2	0.0311909	-0.0683797	-0.0191901	-0.022299	0.0260534
179.4	0.0305867	-0.066842	-0.0208632	-0.0231893	0.0259719
179.6	0.0292995	-0.067305	-0.0201673	-0.0230265	0.0266218
179.8	0.0290886	-0.067292	-0.0212818	-0.0236487	0.0281114
180	0.0304122	-0.0674671	-0.0219332	-0.0232684	0.0296841
180.2	0.0287559	-0.0678718	-0.0212954	-0.022204	0.0296437
180.4	0.0299641	-0.0692242	-0.0207787	-0.0230692	0.02958
180.6	0.0309343	-0.0690213	-0.0213863	-0.0242541	0.0295447
180.8	0.0308009	-0.0683261	-0.0199534	-0.0237535	0.0291495
181	0.0303604	-0.0683918	-0.0207041	-0.02485	0.0270861
181.2	0.0308461	-0.0679339	-0.0203805	-0.0251554	0.0256528
181.4	0.0307267	-0.0676056	-0.020724	-0.0245418	0.026684
181.6	0.0304159	-0.0683261	-0.0203972	-0.0246492	0.0268344
181.8	0.0300631	-0.0685524	-0.02169	-0.0242775	0.0257857
182	0.0290265	-0.0674436	-0.0205145	-0.0226496	0.0267316
182.2	0.0292845	-0.0686283	-0.0225038	-0.0238413	0.0287903
182.4	0.0287936	-0.0683645	-0.0217836	-0.0240965	0.0282232
182.6	0.0274394	-0.0678202	-0.0211919	-0.0235959	0.0279271
182.8	0.0280212	-0.0662429	-0.0203524	-0.0229309	0.030183
183	0.0291824	-0.067135	-0.021846	-0.0244969	0.0306237
183.2	0.0293775	-0.0660494	-0.0196804	-0.0228734	0.028945
183.4	0.0308351	-0.0665306	-0.019859	-0.0228671	0.0297777
183.6	0.032644	-0.0664666	-0.0215481	-0.0241106	0.0303903
183.8	0.0324357	-0.0676661	-0.0213937	-0.024364	0.0277601
184	0.0322683	-0.0683634	-0.0199544	-0.023767	0.0280962
184.2	0.0328509	-0.0690721	-0.0224956	-0.0249532	0.0286086
184.4	0.031152	-0.0686591	-0.021881	-0.0244919	0.0269555
184.6	0.0308923	-0.0692222	-0.0213126	-0.0243169	0.026592
184.8	0.0312367	-0.0696822	-0.021691	-0.0244443	0.0276309
185	0.0309764	-0.0686369	-0.0229809	-0.0248884	0.0260099
185.2	0.0302084	-0.0689192	-0.0214211	-0.0247122	0.0262688
185.4	0.0303657	-0.0693764	-0.0224939	-0.0245837	0.027196
185.6	0.0301742	-0.0676658	-0.0226934	-0.0239213	0.0269396
185.8	0.0304725	-0.0671563	-0.0213224	-0.0230473	0.027048
186	0.0295024	-0.0668811	-0.0208645	-0.022271	0.0273734
186.2	0.0296955	-0.0674361	-0.0215134	-0.0220579	0.0277334
186.4	0.0308886	-0.0676759	-0.0211001	-0.0224022	0.0288619
186.6	0.030978	-0.0693717	-0.0205262	-0.0229314	0.0291641
186.8	0.0302556	-0.0689575	-0.0229235	-0.0252011	0.029676
187	0.0315819	-0.0693512	-0.0222363	-0.0252155	0.0286138
187.2	0.0323866	-0.0687011	-0.0232667	-0.026707	0.0275706
187.4	0.031396	-0.0681752	-0.0237575	-0.027279	0.0260182
187.6	0.0312831	-0.0669036	-0.0249448	-0.0271165	0.0257637
187.8	0.0310256	-0.0670441	-0.0236859	-0.0254917	0.0261917
188	0.030633	-0.0675125	-0.0249444	-0.0259187	0.0274811
188.2	0.0293407	-0.0672225	-0.0227554	-0.0247712	0.0287194
188.4	0.0303236	-0.0679321	-0.022193	-0.0253187	0.0290001
188.6	0.0294428	-0.0676537	-0.0217115	-0.0256961	0.0299603
188.8	0.0311634	-0.0671112	-0.022234	-0.02631	0.0285509
189	0.0297475	-0.0659983	-0.0221979	-0.0265491	0.0286303
189.2	0.0297916	-0.0662991	-0.0232234	-0.0268356	0.0292895
189.4	0.0289208	-0.0656888	-0.0231438	-0.0251043	0.0300537
189.6	0.0305271	-0.067051	-0.0244058	-0.0256167	0.0281908
189.8	0.0287466	-0.068239	-0.0243455	-0.0252577	0.0295068
190	0.0301827	-0.0693348	-0.0246751	-0.024887	0.0281304
190.2	0.0310999	-0.0690649	-0.0252799	-0.0251464	0.0260686
190.4	0.03161	-0.0691932	-0.0259314	-0.026743	0.0252439
190.6	0.0309651	-0.0693838	-0.0239361	-0.0246327	0.0258109
190.8	0.0314602	-0.0687939	-0.0240832	-0.0256572	0.0248758
191	0.0315777	-0.0685544	-0.0223637	-0.0256384	0.0253411
191.2	0.0315843	-0.0681435	-0.0216963	-0.0248311	0.0266493
191.4	0.0317035	-0.0676698	-0.0215856	-0.0241224	0.0271971
191.6	0.0303664	-0.0665807	-0.022267	-0.0250993	0.0271417
191.8	0.0316018	-0.0663569	-0.0236784	-0.0257122	0.0271456
192	0.0326508	-0.0661023	-0.0252249	-0.0260489	0.028048
192.2	0.0315805	-0.0672344	-0.0252389	-0.0265876	0.026025
192.4	0.0311817	-0.0670831	-0.0254656	-0.0260839	0.0257263
192.6	0.0322487	-0.0670319	-0.0258031	-0.0271719	0.0265465
192.8	0.0305437	-0.0675468	-0.0249618	-0.0267116	0.026688
193	0.0301806	-0.0670422	-0.0248667	-0.0262324	0.0261325
193.2	0.0296758	-0.0662855	-0.026187	-0.0266229	0.027613
193.4	0.0304977	-0.0677522	-0.0255366	-0.0272192	0.0274386
193.6	0.0306601	-0.0694465	-0.0251481	-0.0276314	0.0276494
193.8	0.0310923	-0.0694539	-0.0251001	-0.026158	0.0272427
194	0.0301389	-0.0700969	-0.0240663	-0.026188	0.0277204
194.2	0.031772	-0.0708496	-0.0224438	-0.0249329	0.0278507
194.4	0.0314989	-0.0691864	-0.0235534	-0.0256263	0.0286219
194.6	0.0312201	-0.0690175	-0.0241246	-0.0242204	0.0272826
194.8	0.0311238	-0.0695444	-0.0237026	-0.025613	0.0286938
195	0.0308758	-0.0691716	-0.0242339	-0.0261942	0.0283298
195.2	0.0309075	-0.0677074	-0.0238886	-0.0254468	0.0290292
195.4	0.0306624	-0.0689907	-0.0229178	-0.0242922	0.0288224
195.6	0.0313266	-0.0669856	-0.0221337	-0.0234535	0.030182
195.8	0.0323806	-0.066195	-0.0213327	-0.0225309	0.0284074
196	0.0315764	-0.065406	-0.0208318	-0.0222553	0.0277138
196.2	0.0303541	-0.0667201	-0.0205416	-0.0234378	0.0262654
196.4	0.0298372	-0.0673003	-0.0219879	-0.0250233	0.0262285
196.6	0.0295554	-0.0686886	-0.0228442	-0.0267164	0.0254736
196.8	0.0300794	-0.0695335	-0.0235093	-0.0274944	0.0258831
197	0.0308796	-0.0703386	-0.0237503	-0.0270787	0.0267827
197.2	0.0315592	-0.0709094	-0.0238502	-0.0271228	0.0270704
197.4	0.0321502	-0.0690906	-0.0235922	-0.0260736	0.0266429
197.6	0.0313427	-0.0696933	-0.0234914	-0.0258503	0.0268767
197.8	0.0296432	-0.0695531	-0.0242592	-0.0263103	0.0262457
198	0.0305559	-0.0708702	-0.0252922	-0.0269259	0.0277
198.2	0.0301125	-0.0700337	-0.0257484	-0.027892	0.0273542
198.4	0.0304487	-0.0703038	-0.0261874	-0.0280222	0.0278897
198.6	0.0313133	-0.0696491	-0.026876	-0.0292051	0.0270448
198.8	0.0323173	-0.0692181	-0.0248652	-0.0270211	0.02777
199	0.0317375	-0.068296	-0.0245052	-0.0267928	0.0269306
199.2	0.0329133	-0.0678112	-0.0251138	-0.0259802	0.0282377
199.4	0.0328237	-0.0676591	-0.024627	-0.0267577	0.0276145
199.6	0.0326565	-0.0679267	-0.0234716	-0.0252823	0.027118
199.8	0.0316433	-0.0676478	-0.0243768	-0.0254243	0.0274828
200	0.0329827	-0.0686707	-0.0250495	-0.0264288	0.0272901
200.2	0.0325509	-0.0688373	-0.0242427	-0.0263931	0.0274146
200.4	0.0318298	-0.068981	-0.022035	-0.0248311	0.0284068
200.6	0.0310168	-0.0679779	-0.0228635	-0.025196	0.0289029
200.8	0.0324121	-0.0693145	-0.0240513	-0.0272941	0.0276654
201	0.0317922	-0.0680304	-0.0235286	-0.0269764	0.0275438
201.2	0.0315144	-0.0686242	-0.0241473	-0.026903	0.0266697
201.4	0.0320504	-0.0694537	-0.0256035	-0.0272207	0.0262771
201.6	0.0330166	-0.071184	-0.0249378	-0.0268018	0.0281185
201.8	0.0315283	-0.0703183	-0.0253413	-0.0271805	0.0284914
202	0.0308859	-0.0707542	-0.0243752	-0.0266596	0.02842
202.2	0.0310654	-0.0704739	-0.0250621	-0.0277358	0.0283736
202.4	0.0305394	-0.0715532	-0.025881	-0.0281063	0.0288966
202.6	0.0309748	-0.0711153	-0.0252252	-0.027175	0.0277307
202.8	0.0316299	-0.0702666	-0.0249039	-0.0265096	0.0271471
203	0.0328464	-0.0701482	-0.0257255	-0.0266372	0.0273981
203.2	0.0321599	-0.0700158	-0.024792	-0.0262523	0.0277366
203.4	0.0325236	-0.0697947	-0.0243389	-0.0264349	0.0269816
203.6	0.0324265	-0.0685703	-0.0254946	-0.027143	0.0284127
203.8	0.0328526	-0.0698625	-0.0251318	-0.0264713	0.0282781
204	0.0321444	-0.070153	-0.0251856	-0.0260704	0.0275634
204.2	0.032387	-0.0707529	-0.0249803	-0.0260023	0.0273268
204.4	0.0324901	-0.0697573	-0.0255023	-0.0266806	0.0278625
204.6	0.0318748	-0.0712146	-0.0249933	-0.0273743	0.0253874
204.8	0.0317297	-0.0706049	-0.024468	-0.027395	0.0263986
205	0.0314033	-0.0693542	-0.0255015	-0.0293479	0.0266982
205.2	0.0312877	-0.068904	-0.0251788	-0.0285426	0.0263622
205.4	0.032144	-0.0694081	-0.0249971	-0.0291394	0.0254496
205.6	0.0324577	-0.0686429	-0.0249774	-0.0285167	0.025115
205.8	0.0335654	-0.0685961	-0.0238448	-0.0293286	0.0247919
206	0.0340101	-0.0698126	-0.023215	-0.0283662	0.0249619
206.2	0.0346911	-0.0704635	-0.0254205	-0.0295364	0.025078
206.4	0.0329337	-0.0707204	-0.0247914	-0.0280542	0.0255838
206.6	0.0334736	-0.0699815	-0.0231258	-0.0269024	0.0269998
206.8	0.0320946	-0.0693896	-0.025363	-0.0261158	0.0270179
207	0.0310446	-0.0691046	-0.0249378	-0.0255104	0.026462
207.2	0.0302598	-0.0683463	-0.0236289	-0.0243693	0.0267572
207.4	0.0306667	-0.0665999	-0.0235369	-0.0241342	0.0274431
207.6	0.0293886	-0.0676422	-0.026585	-0.0249474	0.0267272
207.8	0.0290705	-0.0679186	-0.0247069	-0.0248205	0.0268527
208	0.028986	-0.0668539	-0.024491	-0.0238488	0.0275072
208.2	0.0300226	-0.0681651	-0.0248395	-0.024478	0.0280629
208.4	0.0303033	-0.0684854	-0.0257451	-0.024905	0.0264545
208.6	0.0306051	-0.0681328	-0.0252299	-0.026593	0.0276277
208.8	0.0298896	-0.0694862	-0.0266233	-0.0271461	0.029434
209	0.0309008	-0.0703408	-0.0270962	-0.0292566	0.0280506
209.2	0.0300197	-0.0683199	-0.0272568	-0.028818	0.0287695
209.4	0.0297482	-0.0690794	-0.0275304	-0.0293934	0.0308499
209.6	0.0284879	-0.0699622	-0.0271644	-0.0275867	0.0307634
209.8	0.0293955	-0.0692049	-0.0270895	-0.0278572	0.0285152
210	0.0295443	-0.0689007	-0.0280588	-0.0279064	0.0299548
210.2	0.029591	-0.0713001	-0.0275662	-0.0286802	0.028996
210.4	0.0307904	-0.071155	-0.0270671	-0.0284941	0.0270042
210.6	0.0312152	-0.0713202	-0.0279358	-0.0293018	0.0260495
210.8	0.0308492	-0.0716058	-0.027677	-0.0295136	0.0278584
211	0.0310629	-0.0717561	-0.0258389	-0.0276117	0.027329
211.2	0.0305021	-0.0705252	-0.026196	-0.0276339	0.0268448
211.4	0.0295235	-0.0709663	-0.0263552	-0.026913	0.0264463
211.6	0.0303173	-0.0706235	-0.0275183	-0.0276338	0.0268582
211.8	0.030697	-0.0702665	-0.0263293	-0.026416	0.0257415
212	0.0297531	-0.0704349	-0.0280617	-0.0269149	0.0264374
212.2	0.030572	-0.0700965	-0.0291012	-0.0282685	0.0268064
212.4	0.0307767	-0.0694396	-0.0291979	-0.0292509	0.0288536
212.6	0.0307213	-0.0698037	-0.0274873	-0.0285482	0.0292196
212.8	0.0302921	-0.0697671	-0.0284936	-0.0280771	0.029401
213	0.0310572	-0.069698	-0.0279965	-0.0293511	0.0288477
213.2	0.0301204	-0.0696677	-0.0270978	-0.0282081	0.0272899
213.4	0.0285685	-0.069444	-0.0260255	-0.0274392	0.0265701
213.6	0.0282331	-0.0691225	-0.0257985	-0.0275801	0.0251741
213.8	0.0284466	-0.0685932	-0.0267109	-0.0293853	0.0247783
214	0.0271142	-0.0694164	-0.02737	-0.0289518	0.0244053
214.2	0.0279246	-0.068258	-0.0279149	-0.0291885	0.0253091
214.4	0.0290536	-0.0684117	-0.0290307	-0.0296771	0.0253251
214.6	0.0293222	-0.068111	-0.0300705	-0.0300014	0.0257695
214.8	0.0296325	-0.0683408	-0.0304016	-0.0295039	0.0263751
215	0.0299699	-0.0679768	-0.0289985	-0.0286475	0.0276494
215.2	0.0303499	-0.0695094	-0.0294068	-0.0287079	0.0286822
215.4	0.0306393	-0.0698358	-0.0301166	-0.028778	0.0282488
215.6	0.0302431	-0.0708504	-0.0287544	-0.0288655	0.0294635
215.8	0.0301484	-0.072293	-0.0286566	-0.0296802	0.0298585
216	0.0301969	-0.0723094	-0.0295207	-0.0302769	0.0287959
216.2	0.0308622	-0.0725398	-0.0293313	-0.0298737	0.0283317
216.4	0.0290592	-0.072374	-0.0281964	-0.0302225	0.0278507
216.6	0.029789	-0.0717062	-0.0295078	-0.0291516	0.0272003
216.8	0.0299044	-0.0699909	-0.0294205	-0.028251	0.0268902
217	0.030638	-0.070003	-0.029466	-0.0282186	0.0283942
217.2	0.0296735	-0.0697318	-0.0290847	-0.0285	0.0282168
217.4	0.031827	-0.0700499	-0.0283778	-0.0276135	0.0289365
217.6	0.0315682	-0.0689565	-0.0273735	-0.0288879	0.0288388
217.8	0.0320789	-0.068568	-0.0276217	-0.0296289	0.0274983
218	0.0318477	-0.0675085	-0.0270859	-0.0298325	0.026962
218.2	0.0315681	-0.0679057	-0.0270747	-0.0289706	0.0262178
218.4	0.0320462	-0.0679361	-0.0279203	-0.0291284	0.0267426
218.6	0.0322217	-0.0694091	-0.0277555	-0.0294998	0.0268856
218.8	0.0320389	-0.0707965	-0.0272322	-0.0284274	0.0287134
219	0.0311623	-0.071354	-0.0284527	-0.0295065	0.02737
219.2	0.0325523	-0.0709961	-0.0272235	-0.0299353	0.0283226
219.4	0.0321274	-0.0714363	-0.027453	-0.0298063	0.0282161
219.6	0.0326267	-0.0702358	-0.0288597	-0.0294997	0.0284361
219.8	0.0319819	-0.0709684	-0.0283154	-0.0302291	0.0280981
220	0.0330624	-0.0720381	-0.027315	-0.0285018	0.0298002
220.2	0.0320525	-0.070237	-0.0296211	-0.0289996	0.0292907
220.4	0.0328152	-0.0697049	-0.0308416	-0.0313555	0.0284422
220.6	0.0318157	-0.0696357	-0.0304382	-0.0311603	0.0281751
220.8	0.0331937	-0.0683119	-0.030885	-0.0305936	0.0280121
221	0.0317919	-0.0674737	-0.0315561	-0.0326326	0.026957
221.2	0.0317129	-0.0695581	-0.0303775	-0.0315656	0.0268642
221.4	0.0298168	-0.0706358	-0.0300827	-0.030148	0.0259666
221.6	0.0300767	-0.0718231	-0.0294947	-0.0299117	0.0259556
221.8	0.0296141	-0.0718809	-0.0296451	-0.0294155	0.0260501
222	0.0308268	-0.0709568	-0.0296104	-0.0285692	0.0258859
222.2	0.0306343	-0.0718936	-0.0297079	-0.0302162	0.0283092
222.4	0.0318057	-0.0707726	-0.0291358	-0.0302803	0.028542
222.6	0.0319586	-0.0690291	-0.0299353	-0.0308691	0.0290922
222.8	0.0319436	-0.0703897	-0.0296236	-0.0322602	0.0270593
223	0.0311336	-0.0707901	-0.0284807	-0.0311366	0.0278573
223.2	0.0320292	-0.0707734	-0.0289197	-0.0305463	0.0251084
223.4	0.0325626	-0.071113	-0.0290078	-0.0308368	0.0263683
223.6	0.0324467	-0.07152	-0.0282528	-0.0304847	0.0259778
223.8	0.0323434	-0.0709717	-0.0286252	-0.0298739	0.027987
224	0.0329896	-0.0713476	-0.0289087	-0.030649	0.0276897
224.2	0.0314403	-0.0703619	-0.0288512	-0.0301828	0.0276697
224.4	0.0297643	-0.0700681	-0.0290005	-0.0300083	0.0278097
224.6	0.0307638	-0.0706926	-0.0293608	-0.0306656	0.0271779
224.8	0.029386	-0.0696117	-0.0285742	-0.0305468	0.0265888
225	0.0300881	-0.0700596	-0.0297681	-0.0302497	0.025088
225.2	0.0310881	-0.0703215	-0.0296069	-0.0310945	0.0259107
225.4	0.0310177	-0.0701203	-0.0292006	-0.0304786	0.0253781
225.6	0.0298384	-0.070025	-0.0284873	-0.0301784	0.0257715
225.8	0.0311586	-0.0712524	-0.0289861	-0.0300209	0.0263407
226	0.0310405	-0.0714856	-0.0278327	-0.0301744	0.0279751
226.2	0.0312187	-0.0716158	-0.0278758	-0.0301577	0.0288421
226.4	0.031739	-0.072124	-0.0291748	-0.0307451	0.0285276
226.6	0.0315267	-0.0717987	-0.03009	-0.030271	0.0294394
226.8	0.031319	-0.0717327	-0.0301496	-0.0303659	0.0290332
227	0.0307949	-0.0706545	-0.0310311	-0.030853	0.0288042
227.2	0.0306684	-0.069866	-0.0308651	-0.0298844	0.0269739
227.4	0.0301668	-0.0697813	-0.028764	-0.0283263	0.0276851
227.6	0.030583	-0.0698768	-0.0281135	-0.0280747	0.0274165
227.8	0.0313523	-0.0701746	-0.0276465	-0.0279438	0.0283006
228	0.0323211	-0.0722447	-0.0271026	-0.0277011	0.0284412
228.2	0.032459	-0.0729467	-0.0281172	-0.0290276	0.0300555
228.4	0.0329717	-0.0719001	-0.0294378	-0.03044	0.0295001
228.6	0.0328285	-0.0717151	-0.0300705	-0.0314907	0.028683
228.8	0.0334137	-0.071775	-0.0303945	-0.0322401	0.0285515
229	0.0323071	-0.0712565	-0.0305195	-0.0317572	0.0279569
229.2	0.032025	-0.0706191	-0.0276834	-0.0298789	0.027307
229.4	0.0323666	-0.0723894	-0.0280728	-0.0295707	0.0271444
229.6	0.0324827	-0.0736261	-0.0267515	-0.0277875	0.0279632
229.8	0.0298166	-0.0731039	-0.0264982	-0.0269052	0.0276838
230	0.0305268	-0.0720656	-0.0255784	-0.0269575	0.0274542

## Sheet: Ce102sh versus DNMT3B
Figure 4b middle	Ce10 2sh versus DNMT3B
Time	1nM	10nM	100nM	500nM	1000nM
0	0	0	0	0	0
0.2	0.00029411	0.0012497	0.00084733	-0.00135153	-0.00336167
0.4	-0.00217826	-0.000285543	0.00314603	-0.000871931	-0.00166297
0.6	-0.000878465	-0.000456859	0.00531463	-0.00014517	-0.00084233
0.8	-0.00140092	-0.0010004	0.0054337	-0.000545489	-0.00065021
1	-0.00117679	-0.0014939	0.00452083	-0.000461222	-0.00033811
1.2	-0.00116109	-0.00163947	0.00508297	6.4157e-05	0.00081564
1.4	-0.0017125	-0.00226886	0.00511745	0.000211987	-9.528e-05
1.6	-0.00280189	-0.00223227	0.00478892	3.4816e-05	-0.00079769
1.8	-0.00327487	-0.00252777	0.00505811	2.5387e-05	-0.00069806
2	-0.00444595	-0.00205589	0.00700237	-0.000308765	1.308e-05
2.2	-0.00461496	-0.00242195	0.00705491	-1.7117e-05	-0.00051656
2.4	-0.00301642	-0.00166947	0.00767542	-0.00109531	-0.00073129
2.6	-0.00302971	-0.000689818	0.00888072	7.4521e-05	-0.000627597
2.8	-0.00187498	0.000797816	0.0104685	0.00072795	-0.00106832
3	-0.00315079	-0.00126093	0.0108125	0.00149999	-0.00255338
3.2	-0.00348482	-0.000998313	0.0105758	0.00133969	-0.00213549
3.4	-0.0035201	-0.000169715	0.01006	0.00150946	-0.00168425
3.6	-0.00464459	-0.00198887	0.00953141	0.00038655	-0.00199998
3.8	-0.00586768	-0.0023303	0.00847722	-0.0012497	-0.00246023
4	-0.00357235	-9.135e-05	0.00857957	-0.0013817	-0.00133574
4.2	-0.00399762	-0.00062878	0.00960405	-0.00251877	-0.00176104
4.4	-0.00414444	-0.00080084	0.00947886	-0.00251772	-0.00144971
4.6	-0.00438396	-0.00018003	0.0104831	-0.00123714	-0.000757899
4.8	-0.0039988	-0.00060119	0.0108878	0.000812223	0.000409092
5	-0.00502779	-0.00080394	0.0104955	-0.000255194	-0.000244612
5.2	-0.00543709	-0.0013289	0.0102212	-9.7161e-05	-0.00012575
5.4	-0.00496496	0.00017419	0.0117926	0.000485267	-0.00053483
5.6	-0.00443938	0.00066426	0.0102919	-0.000461298	-0.00014404
5.8	-0.00451592	-3.854e-05	0.00997245	-0.00100093	-0.00048446
6	-0.00470657	-0.00028267	0.0106652	-0.000439116	0.000864267
6.2	-0.00463829	-0.00018766	0.0110784	5.8977e-05	0.00103162
6.4	-0.00611705	-0.00165095	0.00955996	-0.0005658	0.00190517
6.6	-0.00696297	-0.00157457	0.0110978	-0.00107993	0.00172662
6.8	-0.00745813	-0.00202844	0.0109254	-0.00229398	0.00201201
7	-0.00761347	-0.00213067	0.0108009	-0.00160174	0.00195645
7.2	-0.00761499	-0.00267551	0.0111826	-0.000653465	0.00118218
7.4	-0.0071998	-0.00239319	0.0120805	-0.000124087	0.000659688
7.6	-0.00636402	-0.00366435	0.0105366	-0.00103158	0.00089522
7.8	-0.00521313	-0.00186147	0.0120109	0.00052981	0.000962936
8	-0.00407411	-0.00138506	0.0121267	-0.000105617	0.00146156
8.2	-0.00525369	-0.00142042	0.0118209	-0.00240342	0.00315552
8.4	-0.00450891	-0.00127151	0.011575	-0.00258182	0.00415245
8.6	-0.00576486	-0.00102334	0.0127036	-0.00134201	0.0039951
8.8	-0.00640947	-0.00140931	0.013396	-0.00105122	0.00381302
9	-0.00755648	-0.00246526	0.0149096	0.000283336	0.00331953
9.2	-0.00637717	-0.00123995	0.0156809	0.00194141	0.00340025
9.4	-0.0069632	-0.00171621	0.0164809	0.0015042	0.00233044
9.6	-0.00573529	-0.0016054	0.0156133	0.000235246	0.00194297
9.8	-0.00602552	-0.00167526	0.0159391	0.000315043	0.00197841
10	-0.00565145	-0.00077425	0.0145513	-0.000658776	0.0011332
10.2	-0.00552169	-0.00054395	0.0141612	-0.000161698	0.00100023
10.4	-0.00659721	-0.00102674	0.0135297	-0.000159164	0.000784424
10.6	-0.0066756	-0.00079312	0.0137922	0.00013815	0.00130267
10.8	-0.00664884	0.00018714	0.0127029	-0.00152577	0.0004996
11	-0.00686056	-0.00024488	0.0126023	-0.00279818	0.00246904
11.2	-0.00629292	0.00014047	0.012944	-0.00333843	0.00141727
11.4	-0.00543066	8.536e-05	0.0126746	-0.0032029	0.00225119
11.6	-0.00614575	-0.00020278	0.0131033	-0.00281151	0.00274305
11.8	-0.00627213	-0.00151478	0.0130691	-0.0016957	0.00228236
12	-0.00611339	-0.0013265	0.0132215	-0.000314905	0.000344902
12.2	-0.00677327	-0.00237859	0.0130535	-0.000557314	0.00182614
12.4	-0.00698839	-0.00155481	0.0135554	-0.00019615	0.00183003
12.6	-0.0071933	-0.00220733	0.0139915	-0.000200813	0.00151934
12.8	-0.00787288	-0.00265808	0.0146612	-0.00108569	0.00277569
13	-0.00687574	-0.00257091	0.0158676	-0.00141954	0.00432907
13.2	-0.00671516	-0.00155091	0.015549	-0.00106211	0.00314603
13.4	-0.00561065	-0.0009368	0.0154684	-0.00231896	0.00217351
13.6	-0.0054255	-0.00029566	0.0154821	-0.00161454	0.00160811
13.8	-0.00464298	0.00030294	0.0150572	-0.00156524	0.00176269
14	-0.0062079	-0.00062755	0.0136945	-0.00170623	0.0011455
14.2	-0.0072707	-0.00186608	0.0139025	-0.00203073	0.00126307
14.4	-0.00995013	-0.00475052	0.0145718	-0.00202394	0.00222552
14.6	-0.00870543	-0.00449262	0.0142073	-0.00253007	0.00385769
14.8	-0.00899157	-0.00446201	0.0138156	-0.0023764	0.00364412
15	-0.00771782	-0.00384642	0.014864	-0.00242496	0.00357801
15.2	-0.00716307	-0.00268512	0.0142304	-0.00170079	0.00381846
15.4	-0.00476238	-0.00030754	0.0139987	0.000368556	0.0033133
15.6	-0.00597171	-0.00160846	0.014376	-0.000431396	0.00130926
15.8	-0.0067143	-0.00119302	0.0144681	0.000155372	0.00104916
16	-0.00688875	0.00017201	0.0133489	-2.4859e-05	0.000301941
16.2	-0.00664625	0.0005288	0.0143922	-0.00114494	0.000231801
16.4	-0.0075835	-0.0007097	0.0144877	-0.001678	-0.000381
16.6	-0.00805351	0.00027507	0.0144971	-0.0012241	0.000657018
16.8	-0.00702251	7.962e-05	0.015618	-0.00159003	0.00182998
17	-0.00861345	-0.00227295	0.0167322	-0.000589067	0.00210532
17.2	-0.00907111	-0.00287064	0.0160542	-0.000845901	0.00246438
17.4	-0.00899556	-0.00214866	0.0170946	-0.000616216	0.0031381
17.6	-0.0078849	-0.00133998	0.0167256	-0.000657595	0.00306731
17.8	-0.00920749	-0.0022481	0.015268	-0.000778516	0.00375745
18	-0.00773319	-0.00036534	0.0144876	-0.00175845	0.00429948
18.2	-0.00737975	-0.00012296	0.0143423	-0.00140481	0.00358196
18.4	-0.00615515	0.00045902	0.0134095	-0.00275627	0.00499318
18.6	-0.00617332	-2.957e-05	0.0141186	-0.0027414	0.00444538
18.8	-0.00501588	0.00137892	0.015374	-0.00190718	0.00367841
19	-0.00511242	0.00149488	0.0145885	-0.00269586	0.00345257
19.2	-0.00573206	0.00034815	0.0156887	-0.00265689	0.00458621
19.4	-0.00778796	-0.00130822	0.0157408	-0.00192407	0.00379805
19.6	-0.00777557	-0.00107828	0.0158742	-0.00170823	0.00422261
19.8	-0.00783194	-0.00131915	0.0154722	-0.00243101	0.00297634
20	-0.00814139	-0.00230445	0.015925	-0.00171562	0.0028256
20.2	-0.00734671	-0.00195319	0.0158052	-0.00197689	0.00262877
20.4	-0.00687151	-0.00054425	0.0150875	-0.00209917	0.00230138
20.6	-0.00634727	0.00053891	0.0143797	-0.0025768	0.001991
20.8	-0.00630301	-1.966e-05	0.0144627	-0.00322163	0.0029141
21	-0.00580457	0.00084415	0.0149117	-0.00352892	0.00263438
21.2	-0.00543425	0.00124504	0.015479	-0.00330801	0.00213709
21.4	-0.00402443	0.00207411	0.0152495	-0.00324898	0.00254334
21.6	-0.00504613	0.00018116	0.0163877	-0.00260459	0.00451891
21.8	-0.00566392	0.00065486	0.0166444	-0.0019433	0.00473613
22	-0.00594912	0.00122567	0.0167044	-0.00156986	0.00474143
22.2	-0.00696485	0.00101563	0.0156664	-0.00138692	0.00550082
22.4	-0.00666705	0.00045635	0.0163393	-0.00176009	0.00510272
22.6	-0.00649902	0.0005008	0.0154698	-0.00252923	0.00332494
22.8	-0.00672067	-0.00014044	0.0150946	-0.00211348	0.00326921
23	-0.00671486	-0.00119711	0.0160233	-0.00264351	0.00365638
23.2	-0.00740225	-0.00170999	0.0167232	-0.00278595	0.00205532
23.4	-0.00749761	-0.00204887	0.0172979	-0.00176587	0.00269722
23.6	-0.00778001	-0.00074784	0.0171018	-0.00149666	0.00254231
23.8	-0.00788486	-0.00110984	0.0170579	-0.00228555	0.00253207
24	-0.00796471	-0.00042527	0.0169954	-0.000939492	0.00400123
24.2	-0.0077497	-0.00041688	0.0156496	-0.00162014	0.00495763
24.4	-0.00888355	0.0008668	0.0147429	-0.00263271	0.00426999
24.6	-0.00774754	-0.00016138	0.0141295	-0.00374362	0.00471407
24.8	-0.0071644	0.00083105	0.0146934	-0.0032297	0.00502513
25	-0.00759089	0.00145307	0.0142511	-0.00370636	0.00368543
25.2	-0.00622004	0.00218064	0.0137913	-0.00362049	0.00374824
25.4	-0.00606246	0.0009189	0.0136278	-0.00283653	0.00396677
25.6	-0.00707337	0.00130662	0.0153548	-0.000468857	0.00367838
25.8	-0.00732564	0.00051874	0.0143887	-0.00128638	0.00298166
26	-0.0069834	-8.257e-05	0.0148357	-0.00096697	0.00315177
26.2	-0.0086409	-0.00140066	0.0164693	-7.356e-05	0.00310882
26.4	-0.00845533	-0.00089146	0.0171038	-0.000960528	0.00392385
26.6	-0.00814271	-0.00090916	0.0166588	-0.00152749	0.00415726
26.8	-0.00817362	-0.00110377	0.0173308	-0.00150003	0.00489985
27	-0.00760647	-0.00109398	0.0174312	-0.00117076	0.00455537
27.2	-0.00694458	-0.00013079	0.0163163	-0.00212269	0.00457465
27.4	-0.00696135	-8.204e-05	0.017414	-0.000547451	0.00334842
27.6	-0.00546862	0.00126025	0.0169878	-0.000142336	0.00398063
27.8	-0.00563866	0.00211318	0.0171489	0.00149013	0.00351012
28	-0.00648181	0.00052367	0.0174977	0.00124993	0.00325786
28.2	-0.00513326	0.00195513	0.0186263	0.00209982	0.00372119
28.4	-0.00553183	0.00181468	0.0184223	0.00188072	0.00417599
28.6	-0.00751523	0.00060415	0.0190254	0.00137415	0.00456232
28.8	-0.00703466	0.0008885	0.0186998	1.8777e-05	0.00492341
29	-0.00730563	0.0014239	0.018367	5.1849e-05	0.00549428
29.2	-0.00887533	0.00023525	0.0176914	-0.000998979	0.00571612
29.4	-0.00913784	-0.00049348	0.017051	-0.00128954	0.00567453
29.6	-0.00922435	-0.00044657	0.016793	-0.0020105	0.00585602
29.8	-0.00918998	-9.217e-05	0.0168668	-0.00211054	0.00518131
30	-0.0420926	-0.0381532	0.0551326	0.0476747	0.0050967
30.2	-0.05106	-0.0417389	0.0528077	0.031055	-0.0060719
30.4	-0.0454556	-0.0460437	0.0568036	0.0299619	0.0018228
30.6	-0.0443518	-0.0433262	0.0602526	0.0396433	-0.0062929
30.8	-0.0454622	-0.0476515	0.0593682	0.0354465	-0.0050067
31	-0.0459161	-0.048469	0.0602314	0.0338857	-0.0062908
31.2	-0.0440386	-0.0493026	0.0601348	0.0348467	-0.0046874
31.4	-0.0431716	-0.0482133	0.0610849	0.0364498	-0.00641
31.6	-0.0432455	-0.0484129	0.0609811	0.0345548	-0.0049538
31.8	-0.0419182	-0.0474009	0.0591416	0.0333599	-0.004399
32	-0.041574	-0.0475418	0.0605084	0.03264	-0.0046158
32.2	-0.0420268	-0.0469908	0.0612761	0.0330312	-0.0048265
32.4	-0.0424495	-0.0475491	0.0591188	0.0302744	-0.0031965
32.6	-0.0437128	-0.0490769	0.0588042	0.0301637	-0.0032937
32.8	-0.0445178	-0.0501075	0.060398	0.0310114	-0.0011699
33	-0.0451046	-0.0507166	0.0569563	0.0288062	0.0002162
33.2	-0.0444048	-0.0510515	0.0574648	0.0286386	0.0010077
33.4	-0.0444729	-0.0506041	0.0578704	0.0293826	0.0009683
33.6	-0.0421058	-0.0490162	0.0575192	0.0282043	0.0011498
33.8	-0.0408647	-0.0482033	0.0571439	0.0273081	-0.0007094
34	-0.0392968	-0.0481485	0.0585357	0.0292128	-0.0014268
34.2	-0.0385661	-0.0468588	0.0585486	0.0289075	-0.0015809
34.4	-0.0393124	-0.0476986	0.0594014	0.0290972	-0.0007447
34.6	-0.0407928	-0.0481277	0.0591854	0.0300789	-1.21e-05
34.8	-0.0417891	-0.0484012	0.0594096	0.0305617	0.0004638
35	-0.0424705	-0.0479593	0.0585398	0.0289309	0.0006547
35.2	-0.042942	-0.047803	0.0581142	0.0287794	0.0003388
35.4	-0.0420447	-0.0460078	0.0579829	0.0293691	0.000604
35.6	-0.0403491	-0.046373	0.0579902	0.02873	0.0005615
35.8	-0.0397752	-0.0453319	0.0578262	0.0282435	0.0018994
36	-0.0389244	-0.0454259	0.0591427	0.029797	0.0017254
36.2	-0.0381508	-0.0468761	0.0589427	0.0295703	0.0028132
36.4	-0.0374405	-0.0471682	0.0565837	0.0274273	0.0026072
36.6	-0.0384534	-0.0470511	0.0569094	0.0280549	0.0028769
36.8	-0.0376494	-0.0474395	0.0572412	0.0286722	0.0022658
37	-0.0371652	-0.0453576	0.0567077	0.0268452	0.0035799
37.2	-0.0376071	-0.0445186	0.0568814	0.0280909	0.0035998
37.4	-0.0380925	-0.0467419	0.0572064	0.0281987	0.0041348
37.6	-0.0384361	-0.0461375	0.0569064	0.0278582	0.0064374
37.8	-0.0387355	-0.04611	0.0576122	0.0274151	0.0065699
38	-0.0386046	-0.0476922	0.0565006	0.0274041	0.0060049
38.2	-0.0398241	-0.0486052	0.0550959	0.0262307	0.0055763
38.4	-0.0387279	-0.0471561	0.0555405	0.0277021	0.0046162
38.6	-0.0370567	-0.0460258	0.0556291	0.0282975	0.0020446
38.8	-0.0360584	-0.046674	0.0544873	0.0264795	0.002916
39	-0.0369058	-0.0457683	0.0555347	0.0279604	0.0035108
39.2	-0.0344996	-0.0446429	0.0562037	0.028248	0.0058374
39.4	-0.0347724	-0.0435235	0.0572971	0.0293153	0.0059302
39.6	-0.0348328	-0.0451698	0.0568748	0.0273742	0.0081521
39.8	-0.0370262	-0.0443823	0.0557448	0.0283559	0.0077049
40	-0.0360446	-0.0454252	0.055499	0.0272897	0.0067095
40.2	-0.0362418	-0.0456297	0.0557862	0.0281707	0.0045901
40.4	-0.0353769	-0.0459595	0.0553272	0.0255907	0.0052135
40.6	-0.0366391	-0.0458105	0.0545766	0.0262884	0.0060067
40.8	-0.0356321	-0.0462542	0.0550619	0.0257631	0.0064181
41	-0.0359094	-0.0443456	0.0564326	0.0273345	0.0075244
41.2	-0.0360833	-0.044799	0.0541338	0.0243446	0.0080816
41.4	-0.0366703	-0.0466709	0.0537326	0.0251336	0.0076394
41.6	-0.0351732	-0.0458841	0.0550566	0.0257363	0.0063336
41.8	-0.0343233	-0.0456778	0.0558863	0.0265863	0.0052782
42	-0.0334712	-0.0459469	0.0544529	0.0262405	0.0071552
42.2	-0.0331819	-0.0458106	0.0551822	0.0270776	0.0060987
42.4	-0.033557	-0.0443084	0.0552188	0.026638	0.0075441
42.6	-0.0341299	-0.043855	0.0548493	0.025912	0.0065918
42.8	-0.0349381	-0.0447779	0.0537089	0.0252265	0.0076183
43	-0.0360933	-0.0461728	0.0536232	0.0238214	0.0059938
43.2	-0.0348836	-0.0453068	0.0546905	0.0244607	0.0078603
43.4	-0.0342101	-0.0461323	0.0547885	0.0252138	0.0080058
43.6	-0.0334079	-0.0456549	0.0553244	0.026139	0.010708
43.8	-0.0326248	-0.0447813	0.0561445	0.0266732	0.0090643
44	-0.0318417	-0.0437672	0.0559622	0.0269901	0.010149
44.2	-0.0335605	-0.0446509	0.0560961	0.0269024	0.0106221
44.4	-0.0334798	-0.0445448	0.055438	0.0260411	0.010037
44.6	-0.0333523	-0.0448206	0.0555111	0.0255964	0.0087269
44.8	-0.033819	-0.0463122	0.0553732	0.0257237	0.0112094
45	-0.0345526	-0.0477691	0.0548868	0.0256199	0.0119997
45.2	-0.0333937	-0.0470652	0.0556766	0.0262504	0.0107299
45.4	-0.0326232	-0.0466847	0.0559133	0.026152	0.0116163
45.6	-0.0346169	-0.0485261	0.0551305	0.0258511	0.0123458
45.8	-0.0332258	-0.0467083	0.0552336	0.0257099	0.0116552
46	-0.0340732	-0.0465454	0.056811	0.0265059	0.0106578
46.2	-0.035233	-0.0470385	0.0559717	0.026476	0.012729
46.4	-0.0358251	-0.047086	0.0555816	0.026353	0.0123647
46.6	-0.033847	-0.0454128	0.0554633	0.0265333	0.0109839
46.8	-0.0341826	-0.046213	0.0552688	0.0269706	0.0112253
47	-0.0332004	-0.0457781	0.053931	0.0259847	0.0112547
47.2	-0.0322479	-0.045775	0.0538639	0.0253581	0.0105894
47.4	-0.0319439	-0.0462742	0.0541594	0.0257015	0.0106931
47.6	-0.031147	-0.0468899	0.05408	0.0251729	0.0100726
47.8	-0.0308929	-0.0451202	0.0539576	0.0258749	0.0112646
48	-0.029412	-0.044481	0.053183	0.0249919	0.0112924
48.2	-0.0292779	-0.0439011	0.0521425	0.0232555	0.0110081
48.4	-0.0288262	-0.0428839	0.0541922	0.0244751	0.0121491
48.6	-0.0301372	-0.0422018	0.055009	0.0252687	0.0125176
48.8	-0.0298099	-0.0438845	0.0544741	0.023775	0.0119986
49	-0.0308285	-0.0444789	0.0559158	0.0251609	0.0122288
49.2	-0.0310271	-0.045747	0.0565392	0.0264552	0.0114263
49.4	-0.0323901	-0.0462914	0.0555741	0.0256519	0.0113677
49.6	-0.0320591	-0.0467754	0.0549196	0.0249681	0.0113169
49.8	-0.0317481	-0.0446401	0.0557014	0.0252849	0.0113658
50	-0.0314399	-0.0459125	0.0557523	0.0251423	0.0115723
50.2	-0.0323497	-0.0451896	0.0553713	0.0254141	0.013446
50.4	-0.031836	-0.0446197	0.0546405	0.0249292	0.012177
50.6	-0.0309462	-0.0443304	0.0542457	0.024918	0.013115
50.8	-0.0319732	-0.0456233	0.0533937	0.0247315	0.0134572
51	-0.0319388	-0.0450564	0.0525723	0.0253199	0.0135492
51.2	-0.0309315	-0.0461197	0.0539151	0.0269975	0.0131196
51.4	-0.0304749	-0.0462706	0.0534277	0.0261077	0.013927
51.6	-0.0305481	-0.0473833	0.0538333	0.0259047	0.0142776
51.8	-0.0301437	-0.0466613	0.05447	0.026413	0.0132344
52	-0.029713	-0.0449147	0.0550263	0.0246476	0.011982
52.2	-0.0293521	-0.043856	0.0549809	0.0237685	0.0130217
52.4	-0.0293209	-0.0433281	0.0551667	0.0243576	0.0117234
52.6	-0.0298722	-0.0428593	0.0546439	0.02454	0.0128787
52.8	-0.029159	-0.0438122	0.0542613	0.0239149	0.0136061
53	-0.0296098	-0.045132	0.0543198	0.0249079	0.0155433
53.2	-0.0295911	-0.044491	0.0544228	0.0244685	0.0147681
53.4	-0.0292626	-0.0461018	0.0534787	0.0257053	0.0163669
53.6	-0.0292609	-0.0455099	0.0534409	0.0254543	0.0149942
53.8	-0.0295126	-0.0461146	0.0538979	0.0246048	0.0175497
54	-0.0288339	-0.0448735	0.0525845	0.0235072	0.0184787
54.2	-0.0289406	-0.045705	0.0519495	0.0229696	0.0176562
54.4	-0.0287984	-0.0444162	0.0531421	0.0226384	0.0170055
54.6	-0.0284475	-0.0444678	0.0535463	0.0229292	0.0182506
54.8	-0.0287505	-0.0436939	0.0514686	0.0243812	0.016335
55	-0.0288548	-0.0454469	0.0522876	0.0250643	0.0146509
55.2	-0.028456	-0.0443663	0.0523581	0.0252904	0.0158142
55.4	-0.0293127	-0.0453684	0.0521336	0.0245861	0.0160329
55.6	-0.0303239	-0.0461798	0.0522957	0.0252009	0.0161372
55.8	-0.0296462	-0.045632	0.0536569	0.0242513	0.0161234
56	-0.031038	-0.0456479	0.0539042	0.0244886	0.0173544
56.2	-0.03164	-0.0461982	0.0534542	0.0249742	0.0169541
56.4	-0.032195	-0.0456791	0.0532301	0.0253795	0.0179756
56.6	-0.0307264	-0.0449674	0.0537688	0.0242271	0.0168298
56.8	-0.0316693	-0.0462402	0.0544212	0.0254779	0.01609
57	-0.0301011	-0.0444868	0.05479	0.0252427	0.0153739
57.2	-0.0302377	-0.0450193	0.0551862	0.02492	0.0156242
57.4	-0.0298075	-0.045156	0.0551142	0.0239463	0.0146203
57.6	-0.0287081	-0.0443619	0.0542171	0.0247067	0.014957
57.8	-0.0286488	-0.0433882	0.0539281	0.0243703	0.0165375
58	-0.0278394	-0.0430443	0.0541048	0.0260875	0.0166986
58.2	-0.0267067	-0.0432339	0.0536319	0.0254512	0.0178657
58.4	-0.0252293	-0.0420111	0.0535986	0.0253828	0.0199774
58.6	-0.0266856	-0.0438091	0.0539863	0.0251459	0.0208856
58.8	-0.0257501	-0.0453327	0.0538783	0.0243436	0.0207236
59	-0.0267094	-0.0451667	0.053237	0.0228582	0.02085
59.2	-0.0266524	-0.0442813	0.0520131	0.0224704	0.0207758
59.4	-0.0279201	-0.0465273	0.0527771	0.0233413	0.0205357
59.6	-0.0265422	-0.0441621	0.0531856	0.0237976	0.0200058
59.8	-0.0271105	-0.0432198	0.0541421	0.0255835	0.0193606
60	-0.0272896	-0.0442146	0.0540621	0.0265977	0.0210786
60.2	-0.0277195	-0.0458002	0.0561861	0.0283904	0.0206467
60.4	-0.0265382	-0.0440613	0.0558058	0.0277691	0.0188853
60.6	-0.0277542	-0.044516	0.0559099	0.0271784	0.0200297
60.8	-0.0285309	-0.0449326	0.0550399	0.0261017	0.0199992
61	-0.0272983	-0.0438062	0.0560521	0.0246877	0.0180514
61.2	-0.0274855	-0.0419566	0.0552236	0.0237885	0.0187524
61.4	-0.0288043	-0.0429802	0.055497	0.024363	0.018706
61.6	-0.0272556	-0.0441106	0.0552809	0.0238336	0.0184399
61.8	-0.0270027	-0.0447889	0.0550228	0.0240863	0.0186446
62	-0.0276319	-0.0448084	0.0542012	0.0256233	0.0189948
62.2	-0.0271044	-0.0460245	0.0547013	0.0261793	0.0188894
62.4	-0.0272883	-0.0458606	0.0544313	0.026701	0.0191263
62.6	-0.0271074	-0.0446614	0.0540372	0.0272496	0.0200514
62.8	-0.0261789	-0.0444699	0.0539928	0.0263464	0.0213149
63	-0.0265303	-0.0462129	0.0543455	0.025334	0.0234778
63.2	-0.0266691	-0.0459154	0.0538768	0.025118	0.0222969
63.4	-0.0251302	-0.0451826	0.0544011	0.0239424	0.0237259
63.6	-0.0263283	-0.045707	0.054612	0.0246515	0.0231045
63.8	-0.027065	-0.044823	0.0550138	0.0250454	0.021907
64	-0.0271609	-0.0442327	0.0556418	0.0246329	0.0205733
64.2	-0.0278983	-0.0433723	0.0574859	0.0253852	0.0229033
64.4	-0.028505	-0.0441615	0.0564959	0.0259591	0.0223818
64.6	-0.028989	-0.0444492	0.056212	0.0247927	0.0225903
64.8	-0.0291081	-0.0449586	0.0568979	0.0249901	0.0242116
65	-0.029305	-0.044902	0.0550969	0.0255616	0.0234414
65.2	-0.0287429	-0.0455112	0.0531134	0.0239994	0.0209373
65.4	-0.0283536	-0.0457171	0.0541454	0.0250041	0.0219254
65.6	-0.0273896	-0.045061	0.0541479	0.0261309	0.0210263
65.8	-0.0269856	-0.044995	0.0537816	0.026374	0.0204705
66	-0.0255886	-0.0441632	0.0566542	0.028056	0.0217171
66.2	-0.0246553	-0.0431525	0.0564889	0.0282061	0.0226475
66.4	-0.0246998	-0.0428769	0.0571715	0.0281022	0.0224466
66.6	-0.0249283	-0.0427591	0.0561795	0.0258361	0.0219365
66.8	-0.0232951	-0.0427745	0.055315	0.0255418	0.0226615
67	-0.0246785	-0.0444036	0.0539667	0.024219	0.0221619
67.2	-0.0250851	-0.0455201	0.0541777	0.0257232	0.0209718
67.4	-0.0243025	-0.045601	0.0539517	0.0240917	0.0215619
67.6	-0.0247626	-0.0465622	0.054953	0.0276208	0.0222074
67.8	-0.0258317	-0.044659	0.0542845	0.0265801	0.0215531
68	-0.0252797	-0.0440711	0.0546752	0.0269218	0.0212334
68.2	-0.0267563	-0.0454297	0.0545056	0.0256012	0.0234207
68.4	-0.0277136	-0.0449475	0.0536868	0.0272418	0.0231419
68.6	-0.0268244	-0.045109	0.0533673	0.0267342	0.0227116
68.8	-0.0253712	-0.0455403	0.0528187	0.0266963	0.0220253
69	-0.0258207	-0.0465619	0.051888	0.0257301	0.0239711
69.2	-0.0241021	-0.0444977	0.0517468	0.0264185	0.0227546
69.4	-0.0235511	-0.0436389	0.0518965	0.025449	0.0218808
69.6	-0.0246018	-0.0440025	0.0519371	0.0241079	0.0228132
69.8	-0.0254166	-0.044242	0.0528517	0.0242077	0.0229471
70	-0.0248378	-0.0430673	0.0530651	0.0249393	0.0210478
70.2	-0.0251242	-0.043793	0.053925	0.0245168	0.0220257
70.4	-0.0250962	-0.0437382	0.0539988	0.0245474	0.0231009
70.6	-0.0249554	-0.0441807	0.0540714	0.0251938	0.0223911
70.8	-0.0246822	-0.0441478	0.0548475	0.0268072	0.0221393
71	-0.0231838	-0.0439968	0.0550586	0.0255565	0.0224422
71.2	-0.0233562	-0.0452429	0.0543929	0.0258135	0.0216634
71.4	-0.0231055	-0.0459479	0.0543997	0.02647	0.02188
71.6	-0.0226556	-0.0456901	0.0542372	0.0258179	0.022626
71.8	-0.0225451	-0.0459428	0.0535295	0.0241349	0.0230261
72	-0.0240485	-0.0467652	0.0527957	0.0245933	0.0235138
72.2	-0.0248367	-0.0451158	0.0535187	0.0246306	0.0227924
72.4	-0.0243233	-0.0447343	0.0520527	0.0234255	0.022992
72.6	-0.0245568	-0.0450135	0.0513367	0.0234228	0.022732
72.8	-0.0265885	-0.0459913	0.0530338	0.024902	0.022014
73	-0.0255836	-0.0444482	0.0543372	0.0262526	0.0212082
73.2	-0.0243777	-0.0453416	0.0532431	0.0259664	0.0230888
73.4	-0.0248022	-0.0450078	0.0545435	0.0262326	0.0211219
73.6	-0.0248307	-0.0437246	0.0573384	0.0272732	0.0210748
73.8	-0.0228048	-0.0428307	0.0543816	0.0255608	0.022983
74	-0.0226267	-0.0440102	0.0529496	0.0231895	0.0244987
74.2	-0.0231348	-0.0433749	0.0527065	0.0233953	0.0244683
74.4	-0.0235324	-0.0447447	0.0523203	0.0222568	0.0251668
74.6	-0.0237574	-0.0442621	0.0511293	0.021194	0.0266422
74.8	-0.0240619	-0.0449813	0.0534837	0.0234541	0.0269503
75	-0.0241823	-0.0450207	0.0541291	0.0244186	0.0267917
75.2	-0.024373	-0.0452422	0.0545286	0.0248166	0.0263075
75.4	-0.0250017	-0.044709	0.0552354	0.0261953	0.0268056
75.6	-0.0232304	-0.044239	0.0540432	0.0270371	0.0261914
75.8	-0.0240665	-0.0450149	0.0532306	0.0254259	0.0253602
76	-0.0251849	-0.0443665	0.053156	0.0269905	0.0248749
76.2	-0.0243898	-0.0450679	0.0543195	0.0269752	0.0250198
76.4	-0.0239239	-0.0456067	0.0545309	0.026468	0.0244707
76.6	-0.0249438	-0.0472012	0.0550247	0.025979	0.0228341
76.8	-0.024829	-0.0459779	0.0557933	0.0264642	0.0226127
77	-0.0241229	-0.0463919	0.0557529	0.0258247	0.0226495
77.2	-0.0253275	-0.0452529	0.0558737	0.0253386	0.0224487
77.4	-0.0249877	-0.0454725	0.0539609	0.0260242	0.0232852
77.6	-0.0251666	-0.044866	0.0549891	0.0270945	0.0243437
77.8	-0.0237648	-0.0445822	0.0545423	0.0265351	0.0238422
78	-0.0249181	-0.0456748	0.0551616	0.0261842	0.0244887
78.2	-0.0241244	-0.0465313	0.0564288	0.0276938	0.0262092
78.4	-0.0251395	-0.0470566	0.0567982	0.0271711	0.0243857
78.6	-0.0254228	-0.0479462	0.0550516	0.0252952	0.0248008
78.8	-0.0250403	-0.0489467	0.0559249	0.0264814	0.0249793
79	-0.0236062	-0.0471268	0.0546866	0.027511	0.0247326
79.2	-0.0237108	-0.0473982	0.0534082	0.0255304	0.0238821
79.4	-0.0230889	-0.046373	0.0538547	0.0264495	0.0247267
79.6	-0.0228652	-0.0458001	0.0547099	0.026426	0.0236064
79.8	-0.0240534	-0.0446828	0.0542966	0.0270477	0.0243791
80	-0.0242516	-0.0452944	0.0551337	0.0251002	0.0238966
80.2	-0.0248875	-0.0450938	0.0548661	0.0265772	0.0230177
80.4	-0.0250012	-0.0455866	0.0546314	0.0255548	0.0244564
80.6	-0.025025	-0.0444811	0.054242	0.0263105	0.0265365
80.8	-0.0258586	-0.0462477	0.0538047	0.0245505	0.0246583
81	-0.0271628	-0.0459912	0.0527394	0.0248495	0.0250233
81.2	-0.0261245	-0.0461936	0.0528585	0.0251801	0.024865
81.4	-0.0251785	-0.0450514	0.0533059	0.0255462	0.0250875
81.6	-0.0243733	-0.0470018	0.0524661	0.0250403	0.024447
81.8	-0.0235494	-0.0441124	0.0535757	0.0259046	0.0263517
82	-0.0229503	-0.0459656	0.0532121	0.0257404	0.0262914
82.2	-0.0228239	-0.0461166	0.052805	0.0256949	0.0267725
82.4	-0.0235232	-0.0453249	0.0532779	0.0253311	0.0262171
82.6	-0.0245973	-0.0444419	0.0547763	0.0260505	0.025684
82.8	-0.0245151	-0.0463734	0.053913	0.0254323	0.0246127
83	-0.0235889	-0.0443181	0.0542867	0.0257868	0.02498
83.2	-0.0238483	-0.0433311	0.0545188	0.0249819	0.0255025
83.4	-0.0241555	-0.0455764	0.05581	0.0268782	0.0263699
83.6	-0.0248025	-0.045618	0.0567783	0.0272606	0.0262132
83.8	-0.0246111	-0.0447429	0.0571756	0.028281	0.0288715
84	-0.0254279	-0.0460094	0.0569725	0.027998	0.0280562
84.2	-0.0269323	-0.0474777	0.0574022	0.0277054	0.0283496
84.4	-0.0252091	-0.0460784	0.0553865	0.0260767	0.0277475
84.6	-0.0245516	-0.0463546	0.0542352	0.0261071	0.0274214
84.8	-0.0254941	-0.0480299	0.0527564	0.0255519	0.0262
85	-0.023535	-0.0458688	0.0527611	0.0263146	0.0275174
85.2	-0.0214172	-0.0435341	0.051646	0.0263895	0.0268287
85.4	-0.0233886	-0.0443162	0.0513103	0.0274466	0.0265317
85.6	-0.0220098	-0.0431036	0.0512264	0.0271095	0.0277585
85.8	-0.0214795	-0.0430601	0.0512545	0.0264784	0.0264736
86	-0.0232256	-0.0442534	0.0506839	0.0253724	0.0249871
86.2	-0.0232998	-0.0453792	0.0514286	0.02524	0.0252937
86.4	-0.0215226	-0.045227	0.0515443	0.0233178	0.0247261
86.6	-0.0236998	-0.0460827	0.051564	0.023589	0.0242886
86.8	-0.023288	-0.0450579	0.0523927	0.0241438	0.0252804
87	-0.0215571	-0.044226	0.0536565	0.0254387	0.0256063
87.2	-0.0210549	-0.0436635	0.0537546	0.0264793	0.0267297
87.4	-0.0222026	-0.0436581	0.0546032	0.0283861	0.0287912
87.6	-0.0215104	-0.0425573	0.0544305	0.0281036	0.0288477
87.8	-0.0232112	-0.044462	0.0537451	0.0265357	0.0282269
88	-0.0252644	-0.0462743	0.0541942	0.0272238	0.0303767
88.2	-0.0256809	-0.0462359	0.054339	0.0258365	0.0297875
88.4	-0.0255668	-0.0464317	0.0530786	0.0256907	0.0282927
88.6	-0.0255714	-0.0477951	0.0540063	0.0263665	0.0281946
88.8	-0.0236148	-0.0466721	0.0542584	0.0280374	0.029634
89	-0.0216897	-0.0441439	0.05398	0.0269961	0.0281536
89.2	-0.023224	-0.0457348	0.0536619	0.0274029	0.0258856
89.4	-0.0220981	-0.0459455	0.0539695	0.02596	0.0277825
89.6	-0.0209703	-0.0455376	0.0538058	0.0256116	0.0288025
89.8	-0.021187	-0.0441903	0.0534967	0.0258645	0.0286475
90	-0.0225021	-0.0445591	0.0525825	0.0259904	0.0287391
90.2	-0.0219191	-0.0448738	0.052257	0.0257542	0.0303315
90.4	-0.0231039	-0.0442076	0.0520762	0.0260628	0.028492
90.6	-0.0238906	-0.0440215	0.05205	0.0259748	0.028517
90.8	-0.0239032	-0.0439484	0.0517363	0.0253577	0.0274902
91	-0.0235517	-0.0446247	0.0519523	0.0240695	0.0275649
91.2	-0.0236629	-0.0441519	0.0526055	0.0250442	0.0287472
91.4	-0.0239805	-0.0452011	0.0549117	0.0269734	0.0303948
91.6	-0.0239135	-0.0449167	0.0544547	0.0266986	0.0291386
91.8	-0.0251592	-0.0461301	0.0553223	0.0267004	0.0288506
92	-0.0252535	-0.0467193	0.0556395	0.0274364	0.029914
92.2	-0.0242593	-0.0454267	0.0555076	0.0269348	0.0284822
92.4	-0.023956	-0.0444695	0.05335	0.0259176	0.0284286
92.6	-0.0230749	-0.0447216	0.0545852	0.0267663	0.0275135
92.8	-0.020994	-0.0437149	0.0547696	0.0268641	0.0291387
93	-0.0219057	-0.0435157	0.0559226	0.0279504	0.0284944
93.2	-0.0222656	-0.0432909	0.0553637	0.0276318	0.0284131
93.4	-0.0218834	-0.0435891	0.0575275	0.0291609	0.0270107
93.6	-0.0223223	-0.0433367	0.0561251	0.0283277	0.028218
93.8	-0.0243396	-0.0446897	0.0565215	0.0295558	0.0285457
94	-0.0240507	-0.0443096	0.0550978	0.0285406	0.028431
94.2	-0.0234545	-0.0437773	0.0560994	0.0293082	0.0303561
94.4	-0.0235023	-0.0445102	0.0546986	0.0275666	0.0309366
94.6	-0.0232385	-0.0435117	0.056423	0.0285207	0.0311658
94.8	-0.0208659	-0.0422438	0.0559298	0.027276	0.0293169
95	-0.0204378	-0.041867	0.0567995	0.0287124	0.0296692
95.2	-0.0205322	-0.0442869	0.0576439	0.0286812	0.0286415
95.4	-0.020676	-0.0434929	0.0568538	0.027474	0.027372
95.6	-0.0207277	-0.0444115	0.0565488	0.0278899	0.0280687
95.8	-0.0206778	-0.0446805	0.0560917	0.0265979	0.0292456
96	-0.0210425	-0.0465815	0.0560167	0.0257793	0.029908
96.2	-0.0205997	-0.0445416	0.0539219	0.0249426	0.0298571
96.4	-0.0195084	-0.0442578	0.0546312	0.0264238	0.0306661
96.6	-0.0207139	-0.0451395	0.0540666	0.0253613	0.0309046
96.8	-0.0201044	-0.045156	0.0551152	0.0272992	0.0309485
97	-0.020476	-0.044257	0.0542157	0.0262401	0.0291856
97.2	-0.021446	-0.044797	0.0542052	0.0266812	0.0303427
97.4	-0.0214439	-0.0451855	0.0535379	0.0254278	0.0304062
97.6	-0.0210185	-0.0447653	0.0529515	0.025341	0.0291036
97.8	-0.022511	-0.0456694	0.0520355	0.0236549	0.0290664
98	-0.019823	-0.0439663	0.0534491	0.0256328	0.0305111
98.2	-0.0201035	-0.0445641	0.0545933	0.026177	0.0304255
98.4	-0.0212621	-0.0450574	0.0549569	0.0273612	0.0294889
98.6	-0.0192135	-0.0440104	0.0552179	0.0270959	0.0296413
98.8	-0.0192043	-0.0433126	0.0546982	0.0271646	0.0299875
99	-0.0219624	-0.0459249	0.0550846	0.0269023	0.0288248
99.2	-0.0199266	-0.0452675	0.0549986	0.0261377	0.0281727
99.4	-0.0192082	-0.0436028	0.0558843	0.0274368	0.0292816
99.6	-0.0205332	-0.0459927	0.0560928	0.0285901	0.0305587
99.8	-0.0217945	-0.0466451	0.0575496	0.0294449	0.0294785
100	-0.0204757	-0.0468033	0.0563048	0.0281907	0.0302488
100.2	-0.0219213	-0.0468336	0.0559424	0.0281147	0.029518
100.4	-0.0224424	-0.0475771	0.0554596	0.0270308	0.0285814
100.6	-0.021485	-0.0458922	0.0559027	0.0272139	0.0292593
100.8	-0.020376	-0.0452498	0.0542338	0.026549	0.0301634
101	-0.0211114	-0.0442984	0.0543612	0.0276297	0.0295796
101.2	-0.0200595	-0.0440385	0.053224	0.027404	0.0309759
101.4	-0.0193905	-0.0442041	0.0533298	0.0275069	0.0322664
101.6	-0.0202543	-0.0449805	0.0518934	0.0254893	0.0300603
101.8	-0.019084	-0.0438019	0.0524699	0.0265867	0.030368
102	-0.0187533	-0.0437209	0.0526417	0.0257832	0.0309582
102.2	-0.0200961	-0.0448748	0.053975	0.0265999	0.0310413
102.4	-0.0198574	-0.0447134	0.0534832	0.0265168	0.0315016
102.6	-0.0203289	-0.0451226	0.0544826	0.0268676	0.0319739
102.8	-0.0221311	-0.0468289	0.0550266	0.0262534	0.0324698
103	-0.0218548	-0.0467649	0.0556072	0.0274941	0.0318797
103.2	-0.0216189	-0.0459083	0.0559911	0.0273846	0.0314374
103.4	-0.0218415	-0.0456211	0.0542626	0.0253952	0.0315393
103.6	-0.019709	-0.0450313	0.0547278	0.0263384	0.0323951
103.8	-0.0191916	-0.0449377	0.0550217	0.0269651	0.0317073
104	-0.0199259	-0.0453701	0.0540776	0.026091	0.0322442
104.2	-0.0197459	-0.0451199	0.0533393	0.0248462	0.0326571
104.4	-0.0194898	-0.0452744	0.0557962	0.0271182	0.0319416
104.6	-0.0205593	-0.0452988	0.0550282	0.0271365	0.0323324
104.8	-0.0209599	-0.0452681	0.0546342	0.026102	0.0318081
105	-0.0219419	-0.0457315	0.0544404	0.0262578	0.0312443
105.2	-0.0216689	-0.0465653	0.0531627	0.0263391	0.0311483
105.4	-0.0224376	-0.0470207	0.0527399	0.0260709	0.0312691
105.6	-0.0236387	-0.0464901	0.0523213	0.0258241	0.0310827
105.8	-0.0232838	-0.0469507	0.0529397	0.0266225	0.0316774
106	-0.0214029	-0.0469201	0.054424	0.0269823	0.0316605
106.2	-0.0211606	-0.0462146	0.0560543	0.0276117	0.0316567
106.4	-0.0201944	-0.0451562	0.0556184	0.0266496	0.0309487
106.6	-0.0196349	-0.0452232	0.0566057	0.0279969	0.0310321
106.8	-0.0191686	-0.0438779	0.0557222	0.0274824	0.0293128
107	-0.0203741	-0.0438121	0.0544129	0.0274807	0.029511
107.2	-0.0201409	-0.0440597	0.0547908	0.0276643	0.0288404
107.4	-0.0206095	-0.0452633	0.0551475	0.0280155	0.0293225
107.6	-0.0205969	-0.0464339	0.0557083	0.0282769	0.0277773
107.8	-0.0203451	-0.0473806	0.0564734	0.0286649	0.0298543
108	-0.0197576	-0.0457901	0.0574218	0.0292156	0.0300195
108.2	-0.020168	-0.0466775	0.0562235	0.0282762	0.0301358
108.4	-0.0196225	-0.0450116	0.0571973	0.0291147	0.0301588
108.6	-0.0202446	-0.0448851	0.0565988	0.028181	0.0309529
108.8	-0.0214244	-0.045636	0.0559439	0.027248	0.0307686
109	-0.0224795	-0.0471765	0.0555362	0.0265389	0.0318904
109.2	-0.0229957	-0.046062	0.0560232	0.0276241	0.0310202
109.4	-0.0238506	-0.047524	0.0550758	0.0267173	0.0312259
109.6	-0.0234284	-0.0465396	0.0548135	0.0272537	0.0316264
109.8	-0.0243571	-0.0459108	0.0543928	0.0282469	0.032195
110	-0.022993	-0.0451468	0.0543245	0.0282936	0.0302519
110.2	-0.022783	-0.0460325	0.0561887	0.0296352	0.0314408
110.4	-0.0226176	-0.0457711	0.0563383	0.0303889	0.0322083
110.6	-0.0230906	-0.0466648	0.0566139	0.0299585	0.0311252
110.8	-0.0214546	-0.046581	0.0574894	0.0298693	0.0314799
111	-0.0213047	-0.0471258	0.0583817	0.0311511	0.0331303
111.2	-0.0205198	-0.0454009	0.0556213	0.0295323	0.0330208
111.4	-0.0217144	-0.0457194	0.0563028	0.0292	0.0332554
111.6	-0.0208173	-0.0459904	0.0559759	0.0293904	0.0347637
111.8	-0.0207174	-0.0459687	0.0551118	0.0296556	0.0335041
112	-0.0209605	-0.0448939	0.0548753	0.0283311	0.0320491
112.2	-0.0214263	-0.0461346	0.0557083	0.0278089	0.0329342
112.4	-0.0216667	-0.0467238	0.0550503	0.0278672	0.0319288
112.6	-0.0215994	-0.0454363	0.0556351	0.0279105	0.0321262
112.8	-0.0214151	-0.0450866	0.0553387	0.0264458	0.0341498
113	-0.0223377	-0.0469778	0.0539393	0.0252381	0.0346693
113.2	-0.0210155	-0.0462625	0.0541742	0.0255794	0.033813
113.4	-0.0194238	-0.0456466	0.0544003	0.0259037	0.0333961
113.6	-0.0191397	-0.046488	0.0536867	0.0256536	0.0339413
113.8	-0.0193359	-0.0469844	0.0552493	0.0278357	0.0332413
114	-0.017726	-0.0446226	0.0554802	0.0291147	0.0330228
114.2	-0.0179004	-0.0452037	0.0558874	0.0299174	0.033759
114.4	-0.0184633	-0.0456641	0.0551549	0.0292758	0.0338196
114.6	-0.0176727	-0.0445047	0.0554667	0.0279561	0.0335432
114.8	-0.0178203	-0.0449883	0.0552302	0.0276694	0.0321228
115	-0.0179484	-0.0450995	0.0565526	0.0281833	0.0337821
115.2	-0.0190299	-0.0453341	0.054833	0.0270759	0.0333211
115.4	-0.0193599	-0.0438935	0.055523	0.0281502	0.0342777
115.6	-0.0195143	-0.0450383	0.0555357	0.0281503	0.033877
115.8	-0.0201585	-0.0458448	0.0547581	0.0267009	0.0325462
116	-0.0198644	-0.0456205	0.0546233	0.0262516	0.031989
116.2	-0.0203332	-0.0457189	0.0556067	0.02769	0.031874
116.4	-0.0190394	-0.0458441	0.0546341	0.0267557	0.0315845
116.6	-0.0203848	-0.0461645	0.0550378	0.0279833	0.0318473
116.8	-0.0183983	-0.0445437	0.0559825	0.0291874	0.0339942
117	-0.0190944	-0.0448795	0.0557661	0.0294122	0.0325782
117.2	-0.0190944	-0.0448346	0.0571168	0.0287961	0.0319847
117.4	-0.0198173	-0.0454162	0.0573438	0.028044	0.0328907
117.6	-0.0186558	-0.0440473	0.0561647	0.0281323	0.0320182
117.8	-0.0197528	-0.0446869	0.0561097	0.0276422	0.0320232
118	-0.0206141	-0.0449614	0.0554094	0.0273763	0.0319509
118.2	-0.0192252	-0.0441023	0.0553632	0.0279649	0.0330075
118.4	-0.019197	-0.0439268	0.0562613	0.029024	0.0320715
118.6	-0.0199194	-0.0449371	0.0570745	0.0288809	0.0323957
118.8	-0.0198804	-0.0441673	0.0553821	0.0285772	0.0324926
119	-0.0189645	-0.0438849	0.0561655	0.0289848	0.0329166
119.2	-0.0196649	-0.0448478	0.0562431	0.0289537	0.0324157
119.4	-0.0203303	-0.0438981	0.0558762	0.0295334	0.0324726
119.6	-0.0193127	-0.0436532	0.0550022	0.0297646	0.0326652
119.8	-0.0190443	-0.0441846	0.0558356	0.0290261	0.0315558
120	-0.0188597	-0.044753	0.0563387	0.0285915	0.0327624
120.2	-0.0193713	-0.0446879	0.0547297	0.0277138	0.0322127
120.4	-0.0193016	-0.0461915	0.0552051	0.0277542	0.0329157
120.6	-0.0202773	-0.0466555	0.0552073	0.0262727	0.0329775
120.8	-0.0205318	-0.0468038	0.0568038	0.0282582	0.0359857
121	-0.0204963	-0.04604	0.0567562	0.0290503	0.034932
121.2	-0.0200074	-0.0449553	0.0578104	0.0300418	0.0349808
121.4	-0.0187026	-0.0444343	0.0558597	0.0276776	0.0331439
121.6	-0.017748	-0.0438339	0.0568339	0.0292058	0.0337942
121.8	-0.0181095	-0.0437376	0.0559814	0.0283603	0.0322608
122	-0.0186234	-0.0436698	0.0554438	0.0279052	0.0327239
122.2	-0.0185095	-0.0445761	0.0549663	0.027275	0.034713
122.4	-0.0193171	-0.0449183	0.0558429	0.0281981	0.036227
122.6	-0.019103	-0.0443108	0.0574708	0.0277588	0.0359445
122.8	-0.0186865	-0.0439796	0.0562197	0.0269365	0.035273
123	-0.0188218	-0.044619	0.0555087	0.0259131	0.0359041
123.2	-0.0205503	-0.0460075	0.0558624	0.0270816	0.0343219
123.4	-0.0200305	-0.0465367	0.0565361	0.0278218	0.0334528
123.6	-0.0201665	-0.046563	0.0551043	0.02795	0.0324938
123.8	-0.020677	-0.0458915	0.0558656	0.0289874	0.0327589
124	-0.0192281	-0.0457095	0.0574117	0.0289475	0.0324086
124.2	-0.0177552	-0.0445957	0.0564896	0.0270439	0.0330855
124.4	-0.0177317	-0.0435226	0.0560628	0.0277514	0.033701
124.6	-0.0194374	-0.0449043	0.0560165	0.0278627	0.0343058
124.8	-0.0200663	-0.045851	0.0571872	0.0275215	0.0350564
125	-0.0194393	-0.0455407	0.0561394	0.0283705	0.0340795
125.2	-0.0201315	-0.0459695	0.0567132	0.0293353	0.0326889
125.4	-0.0207273	-0.0462043	0.0568532	0.0300299	0.0339231
125.6	-0.0198602	-0.0454347	0.0565759	0.0292964	0.0336903
125.8	-0.0187935	-0.0446475	0.0539036	0.0284365	0.0343078
126	-0.0198227	-0.0440383	0.0541807	0.029068	0.0342314
126.2	-0.0186899	-0.0439417	0.0537172	0.0295148	0.0359659
126.4	-0.017945	-0.0441532	0.0543165	0.029614	0.0339145
126.6	-0.0184435	-0.04478	0.0545357	0.0297262	0.0342326
126.8	-0.0206946	-0.0458439	0.0568222	0.030723	0.032985
127	-0.0216542	-0.0462696	0.056069	0.0301213	0.0344789
127.2	-0.0221844	-0.0466841	0.0571862	0.0300762	0.0327561
127.4	-0.0225149	-0.0465498	0.0572523	0.0284678	0.0332429
127.6	-0.0213156	-0.045578	0.0559127	0.0276006	0.0335512
127.8	-0.0184689	-0.0446657	0.0564356	0.0296466	0.0331886
128	-0.0182081	-0.0450069	0.0572782	0.0301191	0.0336964
128.2	-0.0184727	-0.0451096	0.0569176	0.0307837	0.0356418
128.4	-0.0183128	-0.0448601	0.0568691	0.0313511	0.0371966
128.6	-0.0188115	-0.0445158	0.0573502	0.0316862	0.0369423
128.8	-0.0193935	-0.0449069	0.0572821	0.0309681	0.0368467
129	-0.0198601	-0.0457575	0.0580608	0.0313223	0.0368442
129.2	-0.0185555	-0.0447636	0.0591092	0.0314261	0.0361044
129.4	-0.0181014	-0.0447762	0.0575778	0.0305995	0.0343191
129.6	-0.019063	-0.0457275	0.0581966	0.0313732	0.0341583
129.8	-0.0199961	-0.0452987	0.0580308	0.0303363	0.0349569
130	-0.0174748	-0.0440581	0.0570234	0.030051	0.0352598
130.2	-0.0190782	-0.043866	0.056043	0.0288657	0.0349569
130.4	-0.0196567	-0.044653	0.0558461	0.0293435	0.0347075
130.6	-0.0191336	-0.0447361	0.0565266	0.0302118	0.0346958
130.8	-0.0176844	-0.0454165	0.0555101	0.0291937	0.0352041
131	-0.0186988	-0.0468009	0.0568637	0.0293804	0.0349056
131.2	-0.0187723	-0.0469876	0.0562512	0.0283197	0.0349056
131.4	-0.0181284	-0.0463022	0.0583058	0.0285024	0.0388255
131.6	-0.0175527	-0.0462217	0.0583936	0.0285532	0.0452669
131.8	-0.0191908	-0.046704	0.0584547	0.0284101	0.043274
132	-0.020757	-0.0479849	0.0576226	0.0279264	0.0419657
132.2	-0.020873	-0.0482857	0.056973	0.0285702	0.0427441
132.4	-0.0212927	-0.0481	0.0571349	0.0286791	0.0401008
132.6	-0.0205679	-0.0481361	0.0549078	0.0275253	0.034573
132.8	-0.0206692	-0.0471182	0.0550929	0.0297007	0.0357462
133	-0.0194445	-0.0455791	0.055216	0.0287614	0.0364996
133.2	-0.0187697	-0.0457595	0.0559291	0.0301988	0.037876
133.4	-0.0185958	-0.0458189	0.0559277	0.0296621	0.0365584
133.6	-0.0194414	-0.0455214	0.0576031	0.0300188	0.0366026
133.8	-0.0179982	-0.0456737	0.0577585	0.0300378	0.035583
134	-0.0174138	-0.0440225	0.0571386	0.0313433	0.0359038
134.2	-0.0176791	-0.0443375	0.0576404	0.0295603	0.0348943
134.4	-0.0180968	-0.0443511	0.0560813	0.0302903	0.0360873
134.6	-0.0177705	-0.0446881	0.0562381	0.0301575	0.037113
134.8	-0.0170381	-0.0452204	0.0546148	0.0285285	0.0387723
135	-0.0175357	-0.0444405	0.0559759	0.029102	0.0378473
135.2	-0.0166293	-0.0435881	0.0561909	0.0302717	0.0381662
135.4	-0.0158902	-0.0439823	0.0554458	0.0290937	0.0380449
135.6	-0.0159264	-0.0432363	0.0547018	0.0285002	0.0370931
135.8	-0.0171738	-0.0431574	0.0569174	0.0291555	0.0357
136	-0.0179527	-0.0455022	0.0558807	0.0285358	0.0372873
136.2	-0.0179042	-0.0452825	0.0550024	0.0278918	0.0357105
136.4	-0.0187717	-0.0461096	0.0557802	0.0277613	0.0380158
136.6	-0.0185572	-0.0468008	0.0559834	0.0288162	0.0373898
136.8	-0.0179822	-0.0462432	0.0554132	0.0284233	0.0375805
137	-0.0185151	-0.0449945	0.0553268	0.0285816	0.0370616
137.2	-0.0190225	-0.0456497	0.0546687	0.0289817	0.0389566
137.4	-0.0187288	-0.0450406	0.0563524	0.0310529	0.0367333
137.6	-0.0201184	-0.045453	0.0555817	0.0299204	0.0368699
137.8	-0.0207897	-0.0463556	0.0561756	0.0311743	0.0371521
138	-0.0198416	-0.0477857	0.0558289	0.0302742	0.0372605
138.2	-0.0195775	-0.0468078	0.0573317	0.0307312	0.0364501
138.4	-0.0200479	-0.0452842	0.0564811	0.0300449	0.0352519
138.6	-0.0191051	-0.0451167	0.0576718	0.0307948	0.0354023
138.8	-0.0183979	-0.0436651	0.0569314	0.0290755	0.0359562
139	-0.0182163	-0.0431802	0.0569504	0.0285851	0.0371682
139.2	-0.0186986	-0.0448471	0.0574452	0.0284089	0.0370301
139.4	-0.0178134	-0.0460686	0.058765	0.0294329	0.0384628
139.6	-0.0175377	-0.0461691	0.0590126	0.029928	0.0399735
139.8	-0.0170007	-0.0473696	0.0584756	0.0303146	0.039551
140	-0.0160455	-0.0460321	0.0601533	0.0326963	0.0374121
140.2	-0.0157364	-0.0453023	0.0599248	0.0325043	0.0379618
140.4	-0.0176907	-0.0472269	0.0580856	0.0314096	0.0381422
140.6	-0.0173495	-0.0464011	0.0576838	0.0311212	0.0370247
140.8	-0.0179749	-0.0456351	0.0582017	0.0315973	0.0369048
141	-0.0191366	-0.0479665	0.0576628	0.0302118	0.0381078
141.2	-0.0198735	-0.0488083	0.0574576	0.0298513	0.0369492
141.4	-0.0178178	-0.0465651	0.0577349	0.0292017	0.0367797
141.6	-0.0169555	-0.0459185	0.0574471	0.028188	0.0373763
141.8	-0.0172289	-0.0466101	0.0583424	0.0293813	0.0380961
142	-0.0170337	-0.0461686	0.0576745	0.0290819	0.0373657
142.2	-0.0169799	-0.0464352	0.0564689	0.0290712	0.0386984
142.4	-0.0175458	-0.0476614	0.0551017	0.0282988	0.0384354
142.6	-0.0193955	-0.0483135	0.0555503	0.0298775	0.03733
142.8	-0.0189405	-0.0474516	0.0550146	0.0289311	0.0371449
143	-0.0194157	-0.046507	0.0552216	0.0291418	0.037005
143.2	-0.0179197	-0.0455394	0.0551459	0.0291515	0.0368776
143.4	-0.0183749	-0.0449279	0.0561178	0.0305309	0.0358339
143.6	-0.0180676	-0.0454794	0.0569177	0.0301526	0.0365962
143.8	-0.0176503	-0.046454	0.0550112	0.0288061	0.0368958
144	-0.0161481	-0.045644	0.0556321	0.0287292	0.0383991
144.2	-0.017334	-0.0458235	0.0557029	0.0295507	0.0386846
144.4	-0.0164405	-0.0459432	0.0557806	0.0286394	0.0392751
144.6	-0.015292	-0.0454902	0.0542666	0.0279172	0.0408488
144.8	-0.0158005	-0.045358	0.0556568	0.0279884	0.0406985
145	-0.0167351	-0.0474308	0.0554816	0.0285616	0.0385049
145.2	-0.0153817	-0.0460399	0.0564343	0.0281701	0.0378702
145.4	-0.015537	-0.0447437	0.0567687	0.0297833	0.0389985
145.6	-0.0160608	-0.0455496	0.0563109	0.0298112	0.0381559
145.8	-0.01557	-0.0442231	0.0572695	0.0296619	0.0376482
146	-0.015453	-0.0423355	0.0571646	0.0299645	0.0380216
146.2	-0.0173226	-0.0441653	0.0562904	0.0291495	0.0379708
146.4	-0.0170641	-0.045465	0.0556542	0.0285371	0.0385984
146.6	-0.0182083	-0.0439645	0.0568929	0.0298192	0.0386328
146.8	-0.019783	-0.0456471	0.0543958	0.0304752	0.0384875
147	-0.0204576	-0.0475235	0.0556814	0.0303496	0.0395769
147.2	-0.0183018	-0.045509	0.0557177	0.0314732	0.0410806
147.4	-0.0197787	-0.0459686	0.0558401	0.0307331	0.0398676
147.6	-0.0181295	-0.0461961	0.0555441	0.0308985	0.0399998
147.8	-0.0164758	-0.0452359	0.0574171	0.0319073	0.0399011
148	-0.0164606	-0.0446907	0.0551868	0.0302421	0.0403827
148.2	-0.0168745	-0.0460968	0.0547633	0.0290424	0.0397137
148.4	-0.0171681	-0.0459526	0.0551852	0.0289419	0.0386954
148.6	-0.0196842	-0.0470129	0.0555933	0.0284712	0.0379258
148.8	-0.0201411	-0.0474428	0.0548939	0.0273798	0.038862
149	-0.0182309	-0.046772	0.056631	0.0292271	0.0390323
149.2	-0.0193849	-0.0466279	0.0572179	0.0294978	0.0370579
149.4	-0.0177653	-0.0464084	0.057068	0.0301938	0.0387468
149.6	-0.0159738	-0.045581	0.056758	0.0288979	0.0386406
149.8	-0.0147543	-0.0450817	0.0570883	0.0292348	0.0379006
150	0.0105704	-0.0067726	0.111604	0.0920348	0.0402545
150.2	0.012085	-0.00807975	0.0974324	0.0794161	0.0357662
150.4	0.0112501	-0.0075715	0.0864549	0.0621817	0.0364463
150.6	0.0094702	-0.004876	0.0751076	0.0623543	0.033917
150.8	0.0089107	-0.0070962	0.0640793	0.0464301	0.0325218
151	0.0085143	-0.0063515	0.0573358	0.0409121	0.0324257
151.2	0.0078012	-0.0049159	0.0531857	0.037033	0.0320481
151.4	0.0060608	-0.0053319	0.0511489	0.0359748	0.0309969
151.6	0.0061449	-0.0055793	0.0506574	0.0344899	0.0309821
151.8	0.0071511	-0.0047576	0.0521338	0.0355831	0.0329113
152	0.0058401	-0.0059141	0.0518795	0.0353137	0.0319358
152.2	0.0047464	-0.0074103	0.0503048	0.0338941	0.0317079
152.4	0.0050456	-0.00728372	0.0492611	0.0331164	0.0325334
152.6	0.0044334	-0.00798538	0.0492966	0.0326864	0.0331151
152.8	0.0034046	-0.00886994	0.0491668	0.0328337	0.0302295
153	0.0044598	-0.00892975	0.0496832	0.0325188	0.0296091
153.2	0.0048785	-0.0077634	0.0512563	0.0338258	0.0301757
153.4	0.0052899	-0.0071887	0.0503813	0.0342312	0.0290035
153.6	0.004566	-0.0081422	0.0502114	0.0339733	0.028884
153.8	0.0026488	-0.0083998	0.0487576	0.0336145	0.0286771
154	0.0031153	-0.0071752	0.0476005	0.0330574	0.0290694
154.2	0.0025844	-0.0084009	0.0470739	0.0331197	0.0286945
154.4	0.0011134	-0.0102231	0.0485507	0.0330394	0.0291568
154.6	0.0013587	-0.00979205	0.0485133	0.03306	0.0288084
154.8	0.002463	-0.0090946	0.0488527	0.032938	0.0291461
155	0.0026214	-0.008969	0.0492807	0.0325612	0.0284187
155.2	0.0029949	-0.0086271	0.0497465	0.0315159	0.0272993
155.4	0.0044802	-0.0076209	0.0498564	0.0315979	0.0267911
155.6	0.0045751	-0.0074357	0.049501	0.0308749	0.0263772
155.8	0.0046183	-0.00781519	0.0511209	0.0319891	0.027144
156	0.0038506	-0.00863558	0.0511739	0.0326739	0.0269074
156.2	0.0032123	-0.0083499	0.0490086	0.0317844	0.027996
156.4	0.0039917	-0.0072466	0.0476526	0.0315545	0.0280406
156.6	0.0034572	-0.0067712	0.0479182	0.0310918	0.0283388
156.8	0.0032597	-0.0064149	0.0469051	0.0292112	0.0271423
157	0.0031687	-0.0071884	0.0473474	0.0299123	0.0271714
157.2	0.0023428	-0.0080043	0.0485132	0.0311196	0.0269161
157.4	0.0023588	-0.0086811	0.0486397	0.0308737	0.0271693
157.6	0.0022351	-0.00959987	0.0486112	0.0311129	0.0260525
157.8	0.0021835	-0.00978258	0.048152	0.0328001	0.0267384
158	0.0011072	-0.0090385	0.0470651	0.031537	0.026786
158.2	0.0027216	-0.0084516	0.046946	0.0317658	0.026477
158.4	0.0020214	-0.0082138	0.0477855	0.0320939	0.0261586
158.6	0.0030232	-0.007112	0.0477455	0.0311845	0.0265845
158.8	0.0041321	-0.0067052	0.0478072	0.0296553	0.0261871
159	0.0054318	-0.0066334	0.0473911	0.0290907	0.0264827
159.2	0.0050018	-0.006749	0.0464935	0.0270818	0.0283432
159.4	0.0050954	-0.0056496	0.0457588	0.0257055	0.028181
159.6	0.0041954	-0.0051919	0.0450925	0.0266196	0.0277184
159.8	0.0031456	-0.0053128	0.0462236	0.0268727	0.0281806
160	0.002711	-0.0048603	0.0470155	0.0282345	0.0281178
160.2	0.002645	-0.0054881	0.0476196	0.0294464	0.0246637
160.4	0.0015341	-0.006398	0.0473797	0.0296706	0.0243001
160.6	0.004094	-0.0067072	0.0474959	0.0290719	0.0239504
160.8	0.0043073	-0.0069205	0.0468288	0.0296921	0.0236225
161	0.0046319	-0.0073016	0.0463936	0.0291255	0.023479
161.2	0.0039319	-0.0077104	0.0461237	0.0293683	0.0251928
161.4	0.0056019	-0.0077461	0.0472189	0.0301907	0.0253008
161.6	0.0042528	-0.008455	0.0465648	0.030255	0.0263694
161.8	0.003417	-0.00871819	0.0463637	0.0294932	0.0265152
162	0.0034478	-0.00920771	0.0464936	0.0285947	0.0259357
162.2	0.0039538	-0.0085521	0.0466637	0.0286002	0.0259443
162.4	0.0033756	-0.00868548	0.0469786	0.0299491	0.0266753
162.6	0.0020252	-0.0088952	0.0468874	0.0299153	0.0257822
162.8	0.0027518	-0.00888818	0.0455467	0.029777	0.0251172
163	0.0026884	-0.00881278	0.0462494	0.0303454	0.0257407
163.2	0.0028889	-0.0072856	0.0457293	0.0296432	0.0256555
163.4	0.0031215	-0.0081193	0.0449384	0.0277874	0.0251159
163.6	0.0040247	-0.0071506	0.044519	0.0275954	0.0272211
163.8	0.00402	-0.0070812	0.0455646	0.0282663	0.0279782
164	0.003517	-0.0069641	0.0450168	0.0277418	0.0270937
164.2	0.0033033	-0.0082406	0.0459045	0.028963	0.0274853
164.4	0.0036833	-0.006508	0.0454621	0.0292294	0.0281625
164.6	0.003458	-0.0067356	0.0464386	0.029733	0.0256612
164.8	0.0027151	-0.0074364	0.0465755	0.0291829	0.0247726
165	0.0037735	-0.006551	0.0465056	0.0289414	0.0247034
165.2	0.0035475	-0.0061299	0.0472658	0.0283626	0.0243884
165.4	0.0020784	-0.007082	0.0474972	0.0279498	0.023184
165.6	0.0015636	-0.0075629	0.0465044	0.0277573	0.0239314
165.8	0.0019068	-0.0061843	0.0464928	0.0277491	0.0233404
166	0.0013661	-0.0059894	0.0467814	0.028349	0.0247448
166.2	0.0023751	-0.0050462	0.0463976	0.0277905	0.0237457
166.4	0.003259	-0.0052547	0.0457641	0.0272096	0.0236915
166.6	0.0036575	-0.00495	0.0461863	0.0281832	0.0240183
166.8	0.0044326	-0.0040291	0.0460087	0.0283454	0.0239194
167	0.0043266	-0.0049027	0.0449981	0.0282283	0.0237313
167.2	0.0034788	-0.0055451	0.0438943	0.027764	0.0239935
167.4	0.0036378	-0.0056511	0.0452903	0.0292638	0.0251735
167.6	0.0031355	-0.0057248	0.0459074	0.02848	0.0248794
167.8	0.0027489	-0.0063793	0.045157	0.0281062	0.0253909
168	0.0032766	-0.0065617	0.0462012	0.0281598	0.0251973
168.2	0.0044644	-0.0070345	0.0467482	0.029036	0.0252643
168.4	0.0037794	-0.0066468	0.0452588	0.0277425	0.0246149
168.6	0.0045337	-0.005529	0.0444209	0.0274818	0.0246306
168.8	0.0050276	-0.0064868	0.0452737	0.0280427	0.0249456
169	0.0041367	-0.0066532	0.0452235	0.0282925	0.025094
169.2	0.0030774	-0.0057461	0.0455892	0.0291694	0.0247445
169.4	0.0040204	-0.0058519	0.0462417	0.0293228	0.0251225
169.6	0.0045316	-0.0063978	0.0480871	0.029187	0.0253335
169.8	0.0035989	-0.0051886	0.0472066	0.027793	0.0252319
170	0.004356	-0.0036779	0.0470783	0.027947	0.024914
170.2	0.0050022	-0.0047005	0.0457946	0.0263685	0.0271097
170.4	0.0046359	-0.0050938	0.0462799	0.026777	0.0257615
170.6	0.0041162	-0.0049469	0.0450257	0.0260971	0.0249847
170.8	0.0054215	-0.0056983	0.0465361	0.0279202	0.0249284
171	0.0040485	-0.0061453	0.04663	0.0277114	0.0245596
171.2	0.0038746	-0.0071945	0.0471687	0.0271277	0.0237601
171.4	0.0028293	-0.0075973	0.0463529	0.0267697	0.02549
171.6	0.0038056	-0.007411	0.0445432	0.0269874	0.0263912
171.8	0.0025267	-0.0076498	0.0430176	0.0268007	0.0273645
172	0.003753	-0.0084657	0.0426967	0.0262458	0.0273769
172.2	0.0041501	-0.0066973	0.0417833	0.0281245	0.0268834
172.4	0.004389	-0.0060057	0.0419882	0.0277705	0.0258061
172.6	0.0037848	-0.0074017	0.0431736	0.0278266	0.0251098
172.8	0.004296	-0.0060826	0.0437915	0.027444	0.0248038
173	0.0044182	-0.0053836	0.0432899	0.0274051	0.0252197
173.2	0.0033402	-0.0054347	0.0449801	0.0269814	0.024924
173.4	0.001871	-0.0056572	0.0450051	0.0281194	0.0252644
173.6	0.0020152	-0.0050699	0.0469731	0.0300873	0.0268801
173.8	0.0011813	-0.0070867	0.0467819	0.0301371	0.026998
174	0.0006851	-0.0067876	0.0462112	0.0301031	0.0265949
174.2	0.0012817	-0.0064954	0.045849	0.0300709	0.0273076
174.4	0.0023362	-0.0068252	0.0454302	0.0293658	0.0275803
174.6	0.0022704	-0.0064138	0.0429404	0.0269972	0.0255
174.8	0.0034847	-0.0055054	0.0437208	0.0264689	0.0255519
175	0.0029528	-0.006754	0.0443999	0.0267689	0.0257642
175.2	0.003268	-0.0072093	0.0438185	0.0269103	0.0257516
175.4	0.002702	-0.0076593	0.0438082	0.0268971	0.0252901
175.6	0.0021941	-0.0075881	0.0447807	0.0279072	0.0263048
175.8	0.0024876	-0.0072945	0.0444191	0.0276877	0.0258859
176	0.0027987	-0.0058492	0.0456253	0.0285862	0.026782
176.2	0.0026015	-0.0052081	0.0465232	0.0277198	0.026372
176.4	0.0031059	-0.004439	0.0476714	0.0287634	0.0269666
176.6	0.0029991	-0.0047178	0.0477326	0.0285274	0.0276854
176.8	0.0023283	-0.0046302	0.0481179	0.0297598	0.0277735
177	0.001949	-0.0063379	0.0464035	0.0279635	0.0260371
177.2	0.0027361	-0.0059053	0.0453467	0.0282756	0.0269057
177.4	0.002758	-0.0056663	0.0446097	0.0272617	0.0275658
177.6	0.0031323	-0.0047606	0.044949	0.0270614	0.0273395
177.8	0.0036426	-0.004714	0.0437815	0.026091	0.0272962
178	0.004256	-0.0040343	0.0444903	0.0272605	0.0272515
178.2	0.0033988	-0.0050635	0.0451207	0.0268097	0.0257044
178.4	0.0045311	-0.0038967	0.0442637	0.0273308	0.0243638
178.6	0.0042634	-0.0045362	0.0439745	0.029017	0.0240458
178.8	0.0031502	-0.0055256	0.0444446	0.0288735	0.0240447
179	0.0027806	-0.0052287	0.0444173	0.0287703	0.0245964
179.2	0.0036895	-0.0054415	0.0433792	0.0290647	0.0256409
179.4	0.0032454	-0.0068324	0.0434971	0.0284306	0.0254104
179.6	0.0025667	-0.0066389	0.042875	0.0264563	0.0247326
179.8	0.0032121	-0.0057454	0.0423016	0.0263298	0.0245866
180	0.0037483	-0.0059205	0.0425653	0.0266108	0.0242215
180.2	0.0011144	-0.0061102	0.0435893	0.0272554	0.0238604
180.4	0.0017286	-0.0059149	0.0436838	0.0273165	0.0242006
180.6	0.0017176	-0.0065077	0.0446555	0.0279453	0.0246734
180.8	0.001233	-0.0073324	0.0448556	0.0276571	0.0240819
181	0.0004844	-0.0076905	0.0446591	0.0272046	0.0252483
181.2	0.0013902	-0.0077079	0.0443553	0.0267583	0.0247053
181.4	0.0007939	-0.0072219	0.044898	0.0263533	0.0246547
181.6	0.0010796	-0.0073002	0.0435113	0.0259222	0.0235317
181.8	0.0017261	-0.0060525	0.0440595	0.0271057	0.0247677
182	0.0013919	-0.0061274	0.0445404	0.0279568	0.0224171
182.2	0.0037689	-0.0039234	0.0440997	0.027591	0.0225635
182.4	0.004253	-0.0043594	0.043796	0.0275988	0.0225689
182.6	0.0048674	-0.0044066	0.0440886	0.02738	0.02359
182.8	0.004884	-0.0055003	0.0426994	0.0264826	0.0224708
183	0.0059651	-0.0045886	0.0433227	0.0253725	0.0240362
183.2	0.0044543	-0.0067197	0.0436759	0.0257309	0.0238397
183.4	0.0041351	-0.0058497	0.0446448	0.0271365	0.0243913
183.6	0.0038267	-0.0059762	0.0457797	0.027588	0.0245124
183.8	0.0035909	-0.0054046	0.0467535	0.0274233	0.025005
184	0.0026616	-0.0062307	0.0460238	0.0274368	0.0246568
184.2	0.0031016	-0.005935	0.0457411	0.026601	0.0253108
184.4	0.002645	-0.007024	0.0449664	0.0252772	0.0251968
184.6	0.0028581	-0.0067018	0.0437605	0.0245162	0.0254729
184.8	0.0027148	-0.0065101	0.0436344	0.0251221	0.0246099
185	0.0031333	-0.0061161	0.0436782	0.0256623	0.0258626
185.2	0.003816	-0.0051955	0.043501	0.0261426	0.0251623
185.4	0.0030042	-0.006244	0.0448969	0.0263622	0.0247747
185.6	0.0026111	-0.0058844	0.0448831	0.0273682	0.0250389
185.8	0.0022556	-0.0062738	0.0445306	0.0269222	0.0261559
186	0.0022239	-0.0065943	0.0430968	0.0271739	0.0256891
186.2	0.0024243	-0.0055897	0.0439032	0.0266907	0.0257675
186.4	0.0033941	-0.0048205	0.0418733	0.0260112	0.0266441
186.6	0.0036002	-0.0055339	0.0419559	0.0260279	0.02608
186.8	0.0036805	-0.0054168	0.0423213	0.0246742	0.0257427
187	0.004546	-0.005479	0.0438504	0.0244034	0.0264746
187.2	0.0034332	-0.0076927	0.0431145	0.0246452	0.0272186
187.4	0.0033418	-0.0067492	0.0435486	0.0256078	0.0269501
187.6	0.0032609	-0.0065071	0.0433737	0.0259279	0.0263885
187.8	0.0035763	-0.0057654	0.0434894	0.0266628	0.0275744
188	0.0024534	-0.0059347	0.0429534	0.0262774	0.027056
188.2	0.0031655	-0.0049972	0.0427502	0.0271471	0.0266176
188.4	0.0027748	-0.0056929	0.0431205	0.0269083	0.0255475
188.6	0.003499	-0.004736	0.0434366	0.0268392	0.0259719
188.8	0.0040567	-0.0050988	0.0451809	0.027934	0.0241902
189	0.0038571	-0.004798	0.0454298	0.0291976	0.0236327
189.2	0.0040646	-0.0045298	0.0457151	0.0282898	0.0240947
189.4	0.0046594	-0.0040887	0.0464644	0.0284535	0.0252875
189.6	0.0044272	-0.0043207	0.0466805	0.0283304	0.0250286
189.8	0.0042441	-0.0054496	0.0441908	0.0288072	0.0261107
190	0.0040392	-0.0049982	0.0441642	0.0275402	0.0260177
190.2	0.0027585	-0.0068222	0.0437082	0.0273774	0.0260623
190.4	0.0027206	-0.0077353	0.0419529	0.0265158	0.0261276
190.6	0.0022092	-0.0082236	0.0422734	0.0270196	0.0263885
190.8	0.002846	-0.0070578	0.0432234	0.0265629	0.0263722
191	0.0039595	-0.006912	0.043407	0.0268057	0.0264799
191.2	0.0032194	-0.0063095	0.045087	0.0282815	0.0255202
191.4	0.0032302	-0.0058391	0.0453653	0.028771	0.0236501
191.6	0.0033774	-0.0050801	0.0456189	0.0279652	0.0240485
191.8	0.0039567	-0.0045717	0.0454692	0.0278243	0.022702
192	0.0029038	-0.0056731	0.0450908	0.0279398	0.022989
192.2	0.0050859	-0.0051918	0.0427221	0.0263787	0.0226676
192.4	0.0035883	-0.0054425	0.0438363	0.0267606	0.0243792
192.6	0.0039042	-0.005544	0.0427992	0.0265097	0.0224871
192.8	0.0033095	-0.0058046	0.0429929	0.0265119	0.0233785
193	0.0034932	-0.0053679	0.0430342	0.026431	0.0229494
193.2	0.0022009	-0.0056516	0.0443812	0.0278211	0.0227953
193.4	0.0029804	-0.0068704	0.042757	0.0265557	0.0233932
193.6	0.002874	-0.007277	0.0437482	0.0271473	0.0244315
193.8	0.0026137	-0.0079748	0.0443891	0.0281004	0.0246924
194	0.0024255	-0.007392	0.0439143	0.0285314	0.0245079
194.2	0.0027735	-0.0069682	0.0435602	0.0269814	0.0252602
194.4	0.0034972	-0.0061236	0.0439779	0.0274055	0.0236894
194.6	0.0029987	-0.006991	0.0440699	0.0269834	0.0247657
194.8	0.0025641	-0.0067881	0.0435378	0.0257672	0.0243446
195	0.003111	-0.0070364	0.0447372	0.0265094	0.0254048
195.2	0.0029562	-0.007065	0.0450938	0.0264594	0.0253491
195.4	0.002767	-0.0068193	0.0459285	0.0267124	0.0257513
195.6	0.0025728	-0.0057185	0.045489	0.0265253	0.0235253
195.8	0.0027802	-0.0054626	0.0458529	0.0277291	0.0241009
196	0.0012188	-0.005593	0.0447143	0.0261663	0.0240459
196.2	0.0008169	-0.0058186	0.0452812	0.0272036	0.0246497
196.4	0.0006834	-0.0045209	0.0441909	0.0277737	0.0251689
196.6	0.0006925	-0.0050335	0.0435872	0.0281459	0.0266783
196.8	0.0006906	-0.004657	0.0436578	0.0274406	0.0263093
197	0.0023611	-0.0047176	0.0434907	0.0276189	0.0254663
197.2	0.0035894	-0.0041708	0.0427798	0.0271725	0.0235317
197.4	0.0034375	-0.0054332	0.0432462	0.0270966	0.0221032
197.6	0.0039873	-0.0065109	0.0437632	0.0267189	0.0223932
197.8	0.0032586	-0.008309	0.0437484	0.0265128	0.0211214
198	0.0024383	-0.0077962	0.0448068	0.0264623	0.0211957
198.2	0.0019412	-0.0086521	0.0448347	0.0273254	0.0216858
198.4	0.0028315	-0.0080849	0.0451716	0.0258609	0.0222779
198.6	0.003234	-0.0065618	0.0452101	0.0259451	0.0230852
198.8	0.0032585	-0.0048912	0.0459857	0.0259153	0.0246853
199	0.0050315	-0.0039218	0.0462024	0.0265989	0.0251318
199.2	0.0052027	-0.0033268	0.0461685	0.0267244	0.0261039
199.4	0.0056468	-0.0032756	0.0469733	0.0277951	0.026319
199.6	0.0047738	-0.00428	0.0461616	0.027179	0.0260694
199.8	0.0067507	-0.0039171	0.0445961	0.0270517	0.0256091
200	0.0056013	-0.0051533	0.0451125	0.0270817	0.024698
200.2	0.004996	-0.0053569	0.0452348	0.0271029	0.02522
200.4	0.0034818	-0.0054269	0.0441672	0.0270594	0.025876
200.6	0.0028404	-0.0048845	0.0451576	0.0282504	0.0257023
200.8	0.0015237	-0.006035	0.0448994	0.0279488	0.0247171
201	0.002188	-0.0059363	0.0441518	0.0282087	0.025557
201.2	0.0025627	-0.0057836	0.0440738	0.0272496	0.0248852
201.4	0.0030547	-0.0066206	0.0440847	0.026908	0.0243189
201.6	0.0047133	-0.0061408	0.0442953	0.0260631	0.0245423
201.8	0.0042072	-0.00546	0.0445989	0.0255687	0.0251592
202	0.0037974	-0.0058565	0.0445402	0.0243723	0.0249028
202.2	0.0029836	-0.0058783	0.0448383	0.0245899	0.0244663
202.4	0.0032684	-0.00515	0.0455751	0.0237932	0.0241377
202.6	0.0029553	-0.0048326	0.045025	0.0240272	0.0246138
202.8	0.0032106	-0.005126	0.0443859	0.0238259	0.0241593
203	0.0031993	-0.005293	0.043885	0.0246592	0.0243608
203.2	0.0042289	-0.0047929	0.043244	0.0242954	0.0253312
203.4	0.0034371	-0.0058126	0.0426895	0.0255897	0.0251516
203.6	0.0025913	-0.007404	0.0417607	0.0253499	0.0238777
203.8	0.0034632	-0.0073632	0.0435488	0.0276972	0.0243234
204	0.003218	-0.0067323	0.0436903	0.0270066	0.0242779
204.2	0.0025183	-0.0075901	0.0442946	0.0281728	0.0243973
204.4	0.0032771	-0.0058583	0.044929	0.0278099	0.0248895
204.6	0.0030795	-0.0049214	0.0453584	0.0280678	0.0252958
204.8	0.00246	-0.0050769	0.0444554	0.0262977	0.0255462
205	0.0017433	-0.0052682	0.0445377	0.026392	0.0253822
205.2	0.0018041	-0.0049297	0.0433706	0.0259382	0.0239104
205.4	0.0013016	-0.0052928	0.0432653	0.0263287	0.0242627
205.6	0.0016458	-0.0060379	0.0432327	0.025337	0.0230176
205.8	0.0023536	-0.0055745	0.0435498	0.025879	0.0227111
206	0.0027783	-0.0054119	0.0438079	0.0265115	0.0235371
206.2	0.0032468	-0.0054525	0.0440183	0.0252079	0.0250598
206.4	0.0042799	-0.0057794	0.0426362	0.023936	0.0236227
206.6	0.0046099	-0.00514	0.0426215	0.0244611	0.0242178
206.8	0.0037322	-0.005455	0.0417931	0.0227551	0.0242304
207	0.0040815	-0.0053087	0.0407354	0.0220068	0.0235163
207.2	0.0034757	-0.0061139	0.0411262	0.0229624	0.0228628
207.4	0.0031175	-0.0050445	0.0424144	0.0239369	0.0230559
207.6	0.0026161	-0.0054289	0.0412212	0.0233451	0.0226717
207.8	0.0024308	-0.0051837	0.0420361	0.0249122	0.0224311
208	0.0028427	-0.0058158	0.0428379	0.0255979	0.022188
208.2	0.0027209	-0.0041025	0.0431488	0.0255676	0.0218421
208.4	0.0019188	-0.0047107	0.0429963	0.0253089	0.0221393
208.6	0.0029696	-0.0047582	0.0438395	0.025718	0.0235649
208.8	0.0030452	-0.0055551	0.0435432	0.026439	0.0249277
209	0.0030406	-0.0053105	0.0437408	0.0247121	0.0257789
209.2	0.0032142	-0.0060944	0.0446257	0.0245253	0.0259952
209.4	0.0042369	-0.0058924	0.0449774	0.0250052	0.0268658
209.6	0.0024828	-0.0053612	0.0456638	0.0250663	0.0249782
209.8	0.001824	-0.004524	0.0457516	0.0250618	0.0239382
210	0.0011242	-0.0043333	0.0448113	0.0265131	0.0239131
210.2	0.0010945	-0.0034911	0.0447609	0.0263284	0.0237102
210.4	0.0002607	-0.0036657	0.043995	0.0251526	0.0234591
210.6	0.0007508	-0.0047428	0.0429794	0.0257796	0.0251101
210.8	0.0024518	-0.0042768	0.0427004	0.0250974	0.0248084
211	0.0028279	-0.00337	0.0438017	0.0252414	0.0245029
211.2	0.003635	-0.0044326	0.0428394	0.0263943	0.0251494
211.4	0.0029132	-0.0057313	0.0431976	0.0263063	0.0243728
211.6	0.0043818	-0.0048635	0.0434924	0.0265337	0.0235272
211.8	0.0039224	-0.0057321	0.0443548	0.0267124	0.0236166
212	0.0042858	-0.0065996	0.0439893	0.0265889	0.0231338
212.2	0.0034179	-0.0065738	0.0437671	0.0257782	0.0226399
212.4	0.0034835	-0.0053973	0.0436892	0.0265601	0.0227951
212.6	0.0027974	-0.0061149	0.0452393	0.0269951	0.0221595
212.8	0.0019495	-0.0065251	0.0439846	0.0256788	0.0222757
213	0.0011912	-0.0063252	0.0438199	0.0261015	0.0228005
213.2	0.001695	-0.0060116	0.0447648	0.025531	0.0221493
213.4	0.0017027	-0.006497	0.0455779	0.0264673	0.0225954
213.6	0.0026407	-0.0045566	0.0446517	0.026125	0.0234436
213.8	0.0029828	-0.0037361	0.0444424	0.026233	0.0244157
214	0.0039443	-0.0037872	0.0437881	0.0256726	0.024562
214.2	0.003328	-0.0038577	0.0427723	0.0260472	0.026061
214.4	0.004696	-0.0035427	0.0404323	0.0244695	0.0252586
214.6	0.0046632	-0.0040868	0.0402926	0.0233228	0.0249335
214.8	0.0049674	-0.0040655	0.0422385	0.0251516	0.0244288
215	0.0042536	-0.0039042	0.0426303	0.0250437	0.0237141
215.2	0.0045897	-0.0043163	0.0431936	0.0252643	0.0226007
215.4	0.003285	-0.0035466	0.045098	0.0262763	0.0229101
215.6	0.002908	-0.0050234	0.0447824	0.0257174	0.0236183
215.8	0.002069	-0.0057107	0.0430712	0.0246897	0.0235245
216	0.0017198	-0.0066382	0.0423058	0.0247875	0.0241744
216.2	0.0013536	-0.0058671	0.0424344	0.025435	0.0245007
216.4	0.0002362	-0.0075182	0.042524	0.0259305	0.0258227
216.6	-0.0006555	-0.0067751	0.0430723	0.0276347	0.0248381
216.8	-9.26e-05	-0.006139	0.0429546	0.0278548	0.0252943
217	0.0008975	-0.004939	0.0442682	0.0283108	0.02464
217.2	0.0016934	-0.0051812	0.0431572	0.027394	0.0248058
217.4	0.0025051	-0.0050039	0.0422544	0.0266101	0.0240628
217.6	0.0028149	-0.0048455	0.0425692	0.026937	0.0252072
217.8	0.0016398	-0.0064347	0.0430378	0.0268265	0.0249843
218	0.0021038	-0.0069166	0.0424198	0.026636	0.0250975
218.2	0.0023128	-0.0074162	0.0436516	0.026861	0.0240773
218.4	0.0037132	-0.0061965	0.0444063	0.0270168	0.0242592
218.6	0.0029723	-0.0064292	0.0442984	0.02729	0.0238455
218.8	0.0041112	-0.0047511	0.0440493	0.0266143	0.0233927
219	0.0038384	-0.0043279	0.0447091	0.0265564	0.0233168
219.2	0.0031132	-0.0040579	0.0444677	0.0255998	0.0251059
219.4	0.0023841	-0.004396	0.0443689	0.0256838	0.0249867
219.6	0.0041209	-0.0036865	0.0443257	0.0251947	0.0249377
219.8	0.0038569	-0.0041849	0.0452107	0.0260677	0.0243626
220	0.0035193	-0.0045412	0.0452634	0.0260598	0.0253339
220.2	0.005244	-0.003158	0.0448667	0.0264832	0.0242783
220.4	0.0057271	-0.0034356	0.0444506	0.0264154	0.0234047
220.6	0.0048124	-0.00357	0.0446423	0.0261649	0.0236648
220.8	0.0045556	-0.0040796	0.0452297	0.0270183	0.0242101
221	0.0038814	-0.005034	0.0455939	0.0278643	0.0234197
221.2	0.0027773	-0.0061816	0.0447417	0.0279675	0.0230161
221.4	0.0024152	-0.0058467	0.0448777	0.0286367	0.0232609
221.6	0.0020057	-0.0067528	0.044127	0.028816	0.0234009
221.8	0.003532	-0.0047368	0.0431931	0.0279838	0.0239068
222	0.0038029	-0.0037554	0.042531	0.0266265	0.0237049
222.2	0.0041832	-0.0042479	0.0441527	0.0278041	0.0247018
222.4	0.0046663	-0.0043644	0.0437626	0.0275716	0.0264653
222.6	0.0046236	-0.004367	0.0443376	0.027145	0.0260309
222.8	0.0038699	-0.0056174	0.044292	0.0273407	0.0257499
223	0.0042205	-0.0061512	0.0440869	0.0278761	0.0250989
223.2	0.0031598	-0.0055123	0.0423699	0.02625	0.0253348
223.4	0.0027749	-0.0058842	0.0428422	0.0251027	0.024496
223.6	0.0029063	-0.005045	0.0421021	0.0246686	0.023675
223.8	0.0033108	-0.0043531	0.0412216	0.0241192	0.0231777
224	0.0034507	-0.004298	0.0424094	0.0240176	0.0242758
224.2	0.0032853	-0.0053719	0.043298	0.0244452	0.0234706
224.4	0.0038237	-0.0046956	0.0436746	0.0255248	0.0220053
224.6	0.0036275	-0.0057751	0.0440516	0.0268462	0.0230821
224.8	0.002612	-0.0058797	0.044013	0.026947	0.0236646
225	0.0021034	-0.0051016	0.0425592	0.0262169	0.0242108
225.2	0.0015214	-0.0052188	0.0430458	0.0264454	0.0240282
225.4	0.0006509	-0.0061754	0.0420419	0.0261269	0.0248516
225.6	0.0017713	-0.0057005	0.0427132	0.0252694	0.0243106
225.8	0.0021642	-0.0056727	0.0439946	0.026583	0.0235586
226	0.0023683	-0.0064535	0.0445355	0.0261386	0.0242649
226.2	0.003836	-0.0059088	0.0440788	0.026535	0.0249472
226.4	0.0044334	-0.0050666	0.0449661	0.0265272	0.0257488
226.6	0.0040333	-0.00477	0.0438511	0.0260573	0.0251839
226.8	0.0037479	-0.0048243	0.0441127	0.0254513	0.0262699
227	0.0036421	-0.0034757	0.0433712	0.0260318	0.0250363
227.2	0.0039747	-0.0026293	0.0433798	0.0260426	0.0249391
227.4	0.003752	-0.0034622	0.0441704	0.0262722	0.0244402
227.6	0.003407	-0.0035063	0.0447923	0.0259345	0.0244097
227.8	0.0042777	-0.0033465	0.0442548	0.025921	0.023247
228	0.0039864	-0.0052605	0.0442342	0.0260232	0.0223495
228.2	0.003917	-0.0045824	0.0444855	0.0251349	0.0224919
228.4	0.0039138	-0.0040164	0.0437015	0.0247877	0.02225
228.6	0.0042918	-0.0040191	0.0435593	0.025775	0.0229278
228.8	0.0037114	-0.0043932	0.0433322	0.0246786	0.0241259
229	0.0029121	-0.0031645	0.0443739	0.0251914	0.0251083
229.2	0.0034061	-0.0041497	0.0444945	0.0254725	0.0239376
229.4	0.0020179	-0.0051593	0.043909	0.0250868	0.0244024
229.6	0.0015675	-0.0054254	0.0440812	0.0242359	0.0239024
229.8	-0.0001422	-0.0056741	0.0442342	0.0253664	0.0226948
230	0.0007707	-0.0060334	0.0433414	0.0247066	0.0219579

## Sheet: Ce102sh versus KAT5
Figure 4b right
	Ce10 2sh versusKAT5
	Time (s)	1nM	10nM	250nM	500nM	1000nM
	0	0	0	0	0	0
	0.2	0.00541094	0.00371684	0.00387173	-0.00410839	2.92401e-05
	0.4	0.00500401	0.00285705	0.00745423	-0.00295013	-0.00317689
	0.6	0.0057952	0.00389165	0.0111704	-0.00435582	-0.00405356
	0.8	0.00514128	0.00388727	0.0135225	-0.00405534	-0.0046719
	1	0.00482736	0.00449878	0.0167561	-0.00440149	-0.0049874
	1.2	0.0047349	0.00401275	0.0181995	-0.00518877	-0.00519409
	1.4	0.00460027	0.00472424	0.0206581	-0.00640371	-0.00462149
	1.6	0.0018315	0.00408482	0.0212705	-0.00440631	-0.0063996
	1.8	0.00111689	0.00367568	0.0223469	-0.0047078	-0.00656688
	2	-0.000185965	0.00389429	0.0226047	-0.00316601	-0.00671989
	2.2	-0.00105897	0.00360343	0.0236784	-0.00310058	-0.00724841
	2.4	-0.00114572	0.00360357	0.0237891	-0.00418373	-0.0067092
	2.6	5.34073e-05	0.0031453	0.0261872	-0.00463258	-0.00562675
	2.8	0.0023066	0.00381853	0.0273614	-0.00714646	-0.00549877
	3	0.00318294	0.0018375	0.0284841	-0.00922292	-0.00541219
	3.2	0.00283778	0.001303	0.0295454	-0.00909492	-0.00516912
	3.4	0.00104099	-3.4859e-05	0.0300492	-0.0054002	-0.007607
	3.6	0.00227099	0.000749987	0.0311956	-0.00625141	-0.0063323
	3.8	0.00154472	0.0011561	0.0326861	-0.00587282	-0.00645169
	4	0.00158413	0.00194475	0.0326308	-0.00561448	-0.00772589
	4.2	0.000276829	0.00193657	0.0342659	-0.00409976	-0.0093125
	4.4	0.00223596	0.00175884	0.0355147	-0.00672772	-0.00785721
	4.6	0.00286357	0.00174686	0.0354729	-0.00854568	-0.00813595
	4.8	0.000386593	0.000571559	0.0355987	-0.00481553	-0.00938301
	5	-0.000415137	0.000159549	0.0359195	-0.00497091	-0.00976721
	5.2	-1.4542e-05	-4.541e-06	0.034972	-0.00503278	-0.0093606
	5.4	-0.000486022	0.000799371	0.0344441	-0.00538804	-0.00877403
	5.6	-0.00385173	-7.377e-05	0.0338036	-0.00185065	-0.0104995
	5.8	-0.00118216	0.00113581	0.033092	-0.00525617	-0.00975413
	6	-0.00186319	-3.553e-05	0.0337107	-0.00427999	-0.0099435
	6.2	-0.00208287	0.00011297	0.0346068	-0.004461	-0.0097393
	6.4	-0.0014057	-0.00028167	0.0359739	-0.00540171	-0.00921177
	6.6	0.000686332	-0.000778884	0.0359518	-0.0094006	-0.00898598
	6.8	-0.00220016	-0.0022967	0.0376868	-0.00743072	-0.00959791
	7	-0.00179345	-0.00064818	0.0383303	-0.00833553	-0.00863249
	7.2	-0.00192553	-0.000267419	0.0391494	-0.00967283	-0.00890962
	7.4	-0.00337402	-8.669e-05	0.0389259	-0.00837473	-0.0109561
	7.6	-0.003233	0.00089208	0.038625	-0.00692818	-0.0110418
	7.8	-0.00217332	0.0005589	0.037778	-0.00716641	-0.0100199
	8	-0.00293811	-0.00084727	0.0374602	-0.00708681	-0.0100285
	8.2	-0.00290258	-0.00146287	0.0370984	-0.00532618	-0.010567
	8.4	-0.00441607	-0.00328737	0.0368449	-0.0035142	-0.0104508
	8.6	-0.00655492	-0.00327945	0.0368352	-0.00179489	-0.0109705
	8.8	-0.00643217	-0.00255489	0.0363346	-0.00225852	-0.0120069
	9	-0.00545672	-0.00176163	0.0369553	-0.00327128	-0.0127483
	9.2	-0.00737373	-0.00241946	0.0357264	-0.00277544	-0.0124975
	9.4	-0.00379604	0.00036606	0.0365434	-0.00534649	-0.0129565
	9.6	-0.00368846	-0.00038238	0.0370763	-0.00610743	-0.0126741
	9.8	-0.00366865	0.00062733	0.0387387	-0.0058632	-0.0125828
	10	-0.0020515	0.00089294	0.0373688	-0.0066747	-0.012412
	10.2	0.00147113	0.00243176	0.0385855	-0.010364	-0.00997122
	10.4	-0.00165437	-0.00021545	0.0388628	-0.00865414	-0.0112691
	10.6	-0.00134849	0.00045034	0.0400009	-0.00984738	-0.0113399
	10.8	-0.00306998	-0.00120885	0.0384526	-0.00857536	-0.0113513
	11	-0.00576975	-0.00150515	0.0405967	-0.00599794	-0.0114913
	11.2	-0.00795343	-0.00285703	0.0405765	-0.00260054	-0.0139471
	11.4	-0.00660214	-0.00102664	0.0394627	-0.00474712	-0.0121006
	11.6	-0.00577997	-0.0020728	0.0383234	-0.00544749	-0.0120713
	11.8	-0.00441896	-0.0014483	0.0397634	-0.00737276	-0.0114542
	12	-0.00391521	-0.00194736	0.0390277	-0.00757604	-0.0116701
	12.2	-0.00509326	-0.00257165	0.0394031	-0.00768463	-0.0128314
	12.4	-0.00504318	-0.00323091	0.039733	-0.00741037	-0.0130563
	12.6	-0.00577019	-0.00293266	0.0401699	-0.00610428	-0.0135125
	12.8	-0.00475684	-0.00303411	0.042072	-0.00698748	-0.0146456
	13	-0.00547025	-0.00350298	0.0419974	-0.00515499	-0.0147093
	13.2	-0.00371431	-0.00301732	0.0411431	-0.00726115	-0.0133406
	13.4	-0.00466338	-0.003908	0.0411502	-0.00513448	-0.0134274
	13.6	-0.00473635	-0.00444431	0.0404604	-0.00565877	-0.0128893
	13.8	-0.00595336	-0.00433605	0.0386621	-0.00513023	-0.0121433
	14	-0.00360643	-0.0029981	0.037619	-0.00929993	-0.012202
	14.2	-0.00503645	-0.00114688	0.0394914	-0.00867107	-0.0126204
	14.4	-0.00523165	0.00012308	0.0392557	-0.00878677	-0.0133797
	14.6	-0.00668107	0.00072215	0.0404752	-0.00661972	-0.0141167
	14.8	-0.00606495	0.00121832	0.0408358	-0.00576628	-0.0150298
	15	-0.00868481	0.00164621	0.0417573	-0.00272238	-0.0149794
	15.2	-0.00737261	-0.00046227	0.0401248	-0.00234608	-0.015403
	15.4	-0.00849473	-0.00151567	0.0393753	-0.00276152	-0.016081
	15.6	-0.00753589	-0.00164996	0.0401663	-0.00515092	-0.0158264
	15.8	-0.00832001	-0.00291302	0.0404384	-0.00515478	-0.0167055
	16	-0.00758806	-0.00446109	0.0400315	-0.00707243	-0.0165176
	16.2	-0.00991827	-0.00610149	0.0398876	-0.00472559	-0.0181974
	16.4	-0.00900766	-0.00567866	0.041492	-0.005192	-0.0171371
	16.6	-0.0106718	-0.00700195	0.0402563	-0.00158313	-0.0189463
	16.8	-0.0132959	-0.00819883	0.0392695	-6.372e-05	-0.0189903
	17	-0.0128562	-0.00765479	0.0402231	0.00106128	-0.0193122
	17.2	-0.0129547	-0.00603136	0.0408792	0.00060814	-0.0184965
	17.4	-0.0145403	-0.00638183	0.0390879	0.00109094	-0.0193902
	17.6	-0.0109503	-0.00330591	0.0402431	-0.00477168	-0.0180068
	17.8	-0.0106844	-0.00309166	0.0400973	-0.00406041	-0.0179612
	18	-0.012588	-0.00309145	0.039159	-0.00261031	-0.0193669
	18.2	-0.0116992	-0.003982	0.0392286	-0.00381225	-0.0188754
	18.4	-0.0120095	-0.00437722	0.0398399	-0.00305169	-0.0184332
	18.6	-0.014482	-0.00658775	0.0387858	0.00089091	-0.0181971
	18.8	-0.013091	-0.00599429	0.0394618	-0.00121695	-0.0185932
	19	-0.0133918	-0.00711533	0.0400082	-0.00228492	-0.0182462
	19.2	-0.0126004	-0.00529355	0.0403308	-0.00277261	-0.0185966
	19.4	-0.0103494	-0.00424285	0.0413341	-0.00613329	-0.0181954
	19.6	-0.0108078	-0.00461511	0.0412	-0.00501405	-0.0196573
	19.8	-0.00990815	-0.00470428	0.0411112	-0.0051094	-0.0178415
	20	-0.00991749	-0.00439963	0.041317	-0.00491166	-0.0174172
	20.2	-0.0107663	-0.00525779	0.0410411	-0.00428741	-0.0183838
	20.4	-0.0105072	-0.0056082	0.0400272	-0.00277866	-0.0183655
	20.6	-0.0119799	-0.00542801	0.0422837	-0.00253561	-0.0186066
	20.8	-0.0135028	-0.00609806	0.0424051	-0.00198057	-0.0208957
	21	-0.0128715	-0.00588578	0.0416577	-0.00264569	-0.0209904
	21.2	-0.0128271	-0.00584785	0.0418481	-0.00345498	-0.0190404
	21.4	-0.0135206	-0.00679883	0.0435828	-0.00366241	-0.018953
	21.6	-0.0122616	-0.00691368	0.0419037	-0.00563487	-0.0181448
	21.8	-0.0132519	-0.00653839	0.0431764	-0.00531211	-0.0172789
	22	-0.0139954	-0.00650292	0.0435209	-0.00494947	-0.0171533
	22.2	-0.0140267	-0.00717323	0.043011	-0.00439044	-0.0175561
	22.4	-0.0140038	-0.00613496	0.0436059	-0.00334924	-0.0180196
	22.6	-0.0140865	-0.00733179	0.0427079	-0.00402194	-0.0178349
	22.8	-0.0127002	-0.00739198	0.0435727	-0.0048456	-0.0170394
	23	-0.0108615	-0.00759985	0.0435595	-0.00692905	-0.0176452
	23.2	-0.0114492	-0.00726082	0.0440085	-0.00675319	-0.0185609
	23.4	-0.0123563	-0.00827111	0.0437127	-0.00695687	-0.0190159
	23.6	-0.0122736	-0.00763989	0.0468029	-0.00503559	-0.0184365
	23.8	-0.0117342	-0.0075323	0.0449251	-0.00510088	-0.019492
	24	-0.0121244	-0.00688772	0.0455405	-0.00473127	-0.0196322
	24.2	-0.0118323	-0.0083236	0.0459348	-0.00498556	-0.0192428
	24.4	-0.0105575	-0.00739351	0.0455645	-0.00647181	-0.0181568
	24.6	-0.00996838	-0.00751412	0.0439648	-0.00761802	-0.0193778
	24.8	-0.00997418	-0.00780514	0.0445115	-0.00760928	-0.0194171
	25	-0.0110796	-0.00872814	0.0449663	-0.0050638	-0.0197912
	25.2	-0.0106371	-0.00707021	0.044754	-0.00513767	-0.0201508
	25.4	-0.0132612	-0.00748114	0.0442703	-0.00226025	-0.0218975
	25.6	-0.0132343	-0.00673181	0.0447482	-0.0037885	-0.0212009
	25.8	-0.0154995	-0.00703909	0.0436848	-0.00321141	-0.0216615
	26	-0.016968	-0.00820675	0.0437604	-0.00327061	-0.0215117
	26.2	-0.0197843	-0.00853351	0.0441603	-0.00183508	-0.0222351
	26.4	-0.0197011	-0.00913473	0.0436495	-0.00130507	-0.0222068
	26.6	-0.0207393	-0.00960948	0.042188	-5.589e-05	-0.0225322
	26.8	-0.0200614	-0.00922067	0.0428112	0.00079431	-0.0229215
	27	-0.0199266	-0.00861935	0.0431334	-0.00031828	-0.0224311
	27.2	-0.018075	-0.00870985	0.0437496	-0.00126476	-0.022563
	27.4	-0.0178348	-0.00864947	0.0453412	-0.00287487	-0.0225542
	27.6	-0.0187005	-0.00864197	0.0476956	-0.00054378	-0.0241384
	27.8	-0.0202138	-0.0093661	0.0481266	-0.00018593	-0.0244611
	28	-0.0191211	-0.00776777	0.0468088	-0.00065242	-0.0252035
	28.2	-0.0203374	-0.00788862	0.0468936	0.00086194	-0.0255152
	28.4	-0.0189999	-0.00699734	0.0460999	-0.00130687	-0.0244459
	28.6	-0.0187042	-0.00796831	0.0454646	-0.00355685	-0.0239791
	28.8	-0.0157602	-0.0063117	0.0449819	-0.00611808	-0.0229979
	29	-0.017401	-0.00868091	0.0454452	-0.00311167	-0.0224702
	29.2	-0.0181938	-0.00912485	0.044972	-0.00287667	-0.022945
	29.4	-0.0177237	-0.00903655	0.0447013	-0.00245384	-0.0230935
	29.6	-0.0178382	-0.00911778	0.0445225	-0.00128142	-0.0232988
	29.8	-0.0189399	-0.0104126	0.0454408	-0.00102847	-0.022867
	30	-0.0957157	-0.103588	0.003116	0.093066	-0.168283
	30.2	-0.100085	-0.105059	-0.004657	0.0990999	-0.175658
	30.4	-0.0952081	-0.105869	0.008981	0.0915678	-0.166088
	30.6	-0.09456	-0.107683	-0.008971	0.0733116	-0.175771
	30.8	-0.0951026	-0.108415	-0.00999	0.0870226	-0.174845
	31	-0.091525	-0.10771	-0.009661	0.0783895	-0.1752
	31.2	-0.0877075	-0.107492	-0.009503	0.0686545	-0.174017
	31.4	-0.0840631	-0.107049	-0.01355	0.0628983	-0.174066
	31.6	-0.0824068	-0.106705	-0.011598	0.0637178	-0.174197
	31.8	-0.0821105	-0.107183	-0.011247	0.0614506	-0.174703
	32	-0.0844078	-0.108503	-0.012246	0.0650007	-0.176021
	32.2	-0.0843622	-0.107731	-0.014178	0.0680672	-0.17709
	32.4	-0.0862079	-0.10853	-0.014468	0.0725567	-0.180458
	32.6	-0.0834016	-0.106621	-0.015937	0.0704947	-0.179149
	32.8	-0.0805559	-0.104906	-0.016598	0.0666054	-0.177864
	33	-0.0760086	-0.102949	-0.019699	0.0621488	-0.174451
	33.2	-0.0755658	-0.10259	-0.021523	0.0619767	-0.174856
	33.4	-0.0749562	-0.101947	-0.021133	0.0597207	-0.173302
	33.6	-0.0775822	-0.102925	-0.020595	0.0635442	-0.174369
	33.8	-0.0770689	-0.10227	-0.021109	0.064292	-0.176456
	34	-0.0808627	-0.104287	-0.020579	0.0650153	-0.180766
	34.2	-0.0800942	-0.10488	-0.020642	0.0647811	-0.180295
	34.4	-0.0810056	-0.104969	-0.022548	0.0647722	-0.180037
	34.6	-0.0798541	-0.105609	-0.023931	0.0607039	-0.180016
	34.8	-0.0805715	-0.106931	-0.025101	0.0614154	-0.179688
	35	-0.0767372	-0.103893	-0.024201	0.0596956	-0.176084
	35.2	-0.0759281	-0.10337	-0.023326	0.0597204	-0.176451
	35.4	-0.073249	-0.103369	-0.02279	0.0577246	-0.177573
	35.6	-0.0724307	-0.102393	-0.023602	0.0565336	-0.177128
	35.8	-0.0719978	-0.101785	-0.02299	0.0566303	-0.177105
	36	-0.072681	-0.103121	-0.022505	0.0565854	-0.17848
	36.2	-0.0742682	-0.104652	-0.024107	0.0573312	-0.179976
	36.4	-0.075308	-0.104454	-0.024875	0.0600507	-0.178877
	36.6	-0.0762124	-0.105144	-0.022116	0.0618992	-0.180711
	36.8	-0.0760937	-0.105506	-0.022661	0.0609064	-0.180122
	37	-0.0768817	-0.105795	-0.02428	0.063641	-0.181636
	37.2	-0.0753458	-0.104659	-0.024615	0.0625929	-0.178682
	37.4	-0.0742846	-0.102805	-0.023683	0.0611415	-0.181201
	37.6	-0.0730213	-0.103543	-0.026342	0.0610671	-0.178578
	37.8	-0.0714929	-0.102035	-0.025426	0.0598022	-0.179788
	38	-0.0707678	-0.102476	-0.023648	0.0602455	-0.177896
	38.2	-0.0718765	-0.102895	-0.02199	0.0596537	-0.179625
	38.4	-0.0727483	-0.104741	-0.020395	0.0573869	-0.177533
	38.6	-0.0713515	-0.103706	-0.019425	0.0559557	-0.178219
	38.8	-0.0716594	-0.104884	-0.019245	0.0559419	-0.176585
	39	-0.0696607	-0.103543	-0.020699	0.0529685	-0.177375
	39.2	-0.0682926	-0.102907	-0.021117	0.0517623	-0.178003
	39.4	-0.0680808	-0.102724	-0.022156	0.0544232	-0.178129
	39.6	-0.0693698	-0.103198	-0.021911	0.0565088	-0.179698
	39.8	-0.0697593	-0.104669	-0.021516	0.0566177	-0.181415
	40	-0.0721601	-0.106167	-0.020754	0.0587997	-0.183764
	40.2	-0.070555	-0.105508	-0.019144	0.0599078	-0.182036
	40.4	-0.0688832	-0.105914	-0.020737	0.0560431	-0.182666
	40.6	-0.0676225	-0.104975	-0.019902	0.0559152	-0.182114
	40.8	-0.0660534	-0.102351	-0.021721	0.0559948	-0.18
	41	-0.0673074	-0.103243	-0.023056	0.0584052	-0.177988
	41.2	-0.0680534	-0.103699	-0.023679	0.0584459	-0.179658
	41.4	-0.0689271	-0.10253	-0.0219	0.0628847	-0.180926
	41.6	-0.0695828	-0.103602	-0.022796	0.0615342	-0.18083
	41.8	-0.0696884	-0.104581	-0.02193	0.0618976	-0.180759
	42	-0.0673384	-0.103384	-0.021101	0.06029	-0.181549
	42.2	-0.0695034	-0.103778	-0.022582	0.0617527	-0.181397
	42.4	-0.0705074	-0.104317	-0.024143	0.0616108	-0.181031
	42.6	-0.0716627	-0.104812	-0.025441	0.0635287	-0.180718
	42.8	-0.0716119	-0.104807	-0.024648	0.0630192	-0.182142
	43	-0.0714134	-0.105217	-0.023315	0.0606986	-0.182654
	43.2	-0.0689961	-0.106202	-0.020819	0.0589932	-0.182782
	43.4	-0.0694042	-0.106655	-0.020994	0.0607951	-0.182028
	43.6	-0.0688911	-0.105294	-0.019046	0.060183	-0.182543
	43.8	-0.0698656	-0.105336	-0.019718	0.063341	-0.181288
	44	-0.0716696	-0.104483	-0.020295	0.0658521	-0.180708
	44.2	-0.0718524	-0.101778	-0.021516	0.0669673	-0.180579
	44.4	-0.0682925	-0.100297	-0.020925	0.0636948	-0.179545
	44.6	-0.067408	-0.0992562	-0.021632	0.062598	-0.179222
	44.8	-0.067923	-0.0995073	-0.021012	0.0612245	-0.179982
	45	-0.0665818	-0.100128	-0.021734	0.0605837	-0.181286
	45.2	-0.0662953	-0.100551	-0.02064	0.0601046	-0.181125
	45.4	-0.0681982	-0.102659	-0.019273	0.0612735	-0.180636
	45.6	-0.067607	-0.10307	-0.020766	0.0629861	-0.179812
	45.8	-0.0674654	-0.103676	-0.019575	0.0634711	-0.181235
	46	-0.0658949	-0.103864	-0.020021	0.0627431	-0.179807
	46.2	-0.0649414	-0.104069	-0.019504	0.0614833	-0.178413
	46.4	-0.0662753	-0.104259	-0.020406	0.0632921	-0.181233
	46.6	-0.0684208	-0.105771	-0.018923	0.0629777	-0.181739
	46.8	-0.0676362	-0.104437	-0.020481	0.0613198	-0.181614
	47	-0.0680579	-0.103755	-0.017266	0.0611676	-0.180838
	47.2	-0.0685766	-0.105514	-0.017411	0.0602121	-0.18165
	47.4	-0.0674337	-0.103172	-0.018148	0.0592956	-0.18122
	47.6	-0.0670304	-0.103039	-0.017259	0.0604822	-0.180412
	47.8	-0.0674722	-0.104686	-0.01607	0.0627209	-0.180813
	48	-0.0679378	-0.103678	-0.01826	0.0625707	-0.180832
	48.2	-0.0700516	-0.104275	-0.01833	0.0664813	-0.181899
	48.4	-0.0699911	-0.105452	-0.017615	0.0673115	-0.180528
	48.6	-0.0685093	-0.104286	-0.017481	0.0654722	-0.181729
	48.8	-0.0689861	-0.103837	-0.020054	0.0666207	-0.179818
	49	-0.0705083	-0.106201	-0.021018	0.0696337	-0.180435
	49.2	-0.0691876	-0.105454	-0.020663	0.0675212	-0.179256
	49.4	-0.0692681	-0.105047	-0.020393	0.0656138	-0.179399
	49.6	-0.0694515	-0.104753	-0.022521	0.0655543	-0.180615
	49.8	-0.0701538	-0.105755	-0.019903	0.0657012	-0.180173
	50	-0.0689217	-0.103927	-0.019745	0.0624404	-0.180231
	50.2	-0.0688019	-0.102571	-0.020258	0.0619564	-0.18234
	50.4	-0.0670954	-0.103135	-0.020212	0.0612187	-0.182197
	50.6	-0.0701383	-0.105322	-0.018937	0.0651469	-0.181087
	50.8	-0.0673532	-0.103758	-0.019614	0.0607087	-0.180741
	51	-0.0680881	-0.104365	-0.01859	0.0624998	-0.18142
	51.2	-0.0689585	-0.105817	-0.018613	0.064693	-0.180581
	51.4	-0.0701466	-0.104712	-0.01867	0.0639187	-0.181743
	51.6	-0.0681937	-0.102986	-0.01895	0.0603957	-0.180157
	51.8	-0.0703358	-0.103222	-0.018576	0.0639397	-0.18137
	52	-0.0700321	-0.103384	-0.017457	0.0639952	-0.182556
	52.2	-0.068418	-0.102038	-0.017141	0.0612699	-0.181566
	52.4	-0.0673867	-0.102806	-0.017226	0.0625541	-0.181596
	52.6	-0.0658963	-0.102553	-0.018038	0.063339	-0.183665
	52.8	-0.0655209	-0.102986	-0.018063	0.061695	-0.184957
	53	-0.064963	-0.102134	-0.018379	0.0593588	-0.185751
	53.2	-0.0661692	-0.10428	-0.018488	0.0615284	-0.187282
	53.4	-0.066147	-0.104466	-0.01874	0.0605775	-0.184532
	53.6	-0.0677947	-0.104936	-0.018197	0.0600936	-0.184852
	53.8	-0.065793	-0.104459	-0.01761	0.0592848	-0.183837
	54	-0.0676067	-0.105844	-0.018754	0.0609198	-0.182249
	54.2	-0.0655376	-0.102919	-0.019313	0.059599	-0.180417
	54.4	-0.0676862	-0.104529	-0.020692	0.0623218	-0.184379
	54.6	-0.0662553	-0.103827	-0.018318	0.0608321	-0.182934
	54.8	-0.0679289	-0.103113	-0.01947	0.061856	-0.184004
	55	-0.064663	-0.102643	-0.020124	0.059773	-0.18408
	55.2	-0.0669775	-0.104055	-0.020234	0.0615211	-0.18478
	55.4	-0.0652559	-0.102382	-0.017254	0.060199	-0.183361
	55.6	-0.0647897	-0.10245	-0.018076	0.0585064	-0.184323
	55.8	-0.0640572	-0.10334	-0.017521	0.0583024	-0.182847
	56	-0.0654063	-0.104208	-0.016184	0.0592857	-0.181913
	56.2	-0.0643418	-0.103892	-0.01521	0.0573639	-0.181152
	56.4	-0.0653672	-0.105577	-0.016772	0.056528	-0.181134
	56.6	-0.0658914	-0.105735	-0.015966	0.0577725	-0.180779
	56.8	-0.0655446	-0.105876	-0.017768	0.0577667	-0.181792
	57	-0.0655959	-0.105243	-0.017865	0.057978	-0.183245
	57.2	-0.0646845	-0.105163	-0.017765	0.0574498	-0.183557
	57.4	-0.0626915	-0.103368	-0.018487	0.0569591	-0.182798
	57.6	-0.0635165	-0.104123	-0.018216	0.0586258	-0.184162
	57.8	-0.0637365	-0.102818	-0.017571	0.0584428	-0.183314
	58	-0.0632064	-0.102063	-0.014327	0.0577144	-0.18181
	58.2	-0.0625561	-0.100822	-0.01591	0.0576576	-0.182675
	58.4	-0.0638304	-0.101003	-0.014141	0.0595428	-0.183463
	58.6	-0.0636751	-0.100428	-0.01647	0.0597066	-0.183387
	58.8	-0.0645395	-0.101424	-0.017558	0.0592649	-0.184366
	59	-0.0648519	-0.101663	-0.01866	0.0596194	-0.185222
	59.2	-0.0650293	-0.100727	-0.019823	0.0589474	-0.185381
	59.4	-0.0659138	-0.101681	-0.020249	0.0606679	-0.186513
	59.6	-0.0646428	-0.101422	-0.018028	0.0608264	-0.186109
	59.8	-0.0628787	-0.100953	-0.016756	0.0599628	-0.186527
	60	-0.0624128	-0.10067	-0.018989	0.0602795	-0.187169
	60.2	-0.0631602	-0.102882	-0.014252	0.0630867	-0.187298
	60.4	-0.0619815	-0.101751	-0.01562	0.0597488	-0.184867
	60.6	-0.0625263	-0.102041	-0.016262	0.0577513	-0.185791
	60.8	-0.0623729	-0.10138	-0.01568	0.057075	-0.183718
	61	-0.0639426	-0.103521	-0.014668	0.0580487	-0.183985
	61.2	-0.0629218	-0.102555	-0.018471	0.0567502	-0.184379
	61.4	-0.0609584	-0.102251	-0.01877	0.0551177	-0.182615
	61.6	-0.0598817	-0.101961	-0.019708	0.054075	-0.181631
	61.8	-0.061285	-0.103886	-0.019978	0.057502	-0.180746
	62	-0.0596529	-0.101298	-0.02135	0.0556016	-0.179173
	62.2	-0.0617131	-0.102446	-0.02109	0.0556462	-0.177423
	62.4	-0.0636815	-0.102868	-0.019118	0.0577862	-0.18067
	62.6	-0.0638111	-0.102991	-0.016184	0.0596906	-0.179809
	62.8	-0.0631058	-0.10201	-0.016828	0.0576479	-0.182709
	63	-0.0638795	-0.101952	-0.018502	0.0577585	-0.182665
	63.2	-0.0639655	-0.101548	-0.019579	0.0589812	-0.181825
	63.4	-0.0643796	-0.103205	-0.019773	0.0587623	-0.182559
	63.6	-0.0657079	-0.103078	-0.02341	0.0599152	-0.18461
	63.8	-0.0649124	-0.102116	-0.023393	0.060533	-0.185526
	64	-0.0651355	-0.103319	-0.022191	0.0622026	-0.186906
	64.2	-0.0659759	-0.103301	-0.019636	0.061133	-0.188555
	64.4	-0.0647017	-0.100822	-0.019203	0.0615157	-0.187505
	64.6	-0.0655128	-0.101953	-0.017895	0.0619068	-0.185775
	64.8	-0.0663938	-0.1018	-0.018821	0.0611759	-0.185761
	65	-0.0648431	-0.101832	-0.017092	0.0598247	-0.186866
	65.2	-0.0633958	-0.10322	-0.018484	0.0596788	-0.187855
	65.4	-0.0634196	-0.10458	-0.0197	0.0587843	-0.188038
	65.6	-0.0596468	-0.102509	-0.019918	0.0553146	-0.187801
	65.8	-0.0596261	-0.10358	-0.01999	0.0564055	-0.185399
	66	-0.0591628	-0.102984	-0.019915	0.0551982	-0.184911
	66.2	-0.0584741	-0.102188	-0.019322	0.0544926	-0.184247
	66.4	-0.0597269	-0.101452	-0.018894	0.0567567	-0.185663
	66.6	-0.063401	-0.102946	-0.019197	0.0596477	-0.188062
	66.8	-0.06644	-0.106033	-0.018264	0.0627076	-0.192166
	67	-0.068563	-0.105655	-0.019533	0.0647421	-0.190635
	67.2	-0.0677514	-0.105883	-0.020755	0.0645496	-0.190646
	67.4	-0.0653696	-0.104204	-0.021202	0.0604008	-0.187661
	67.6	-0.062111	-0.104022	-0.020923	0.0571589	-0.184638
	67.8	-0.059389	-0.101203	-0.0223	0.0548389	-0.181932
	68	-0.0572298	-0.101077	-0.019904	0.05208	-0.182394
	68.2	-0.0586521	-0.101218	-0.017923	0.0542063	-0.181669
	68.4	-0.0589037	-0.102307	-0.016564	0.054571	-0.182428
	68.6	-0.0597425	-0.102767	-0.017297	0.0563429	-0.184065
	68.8	-0.059043	-0.102832	-0.016651	0.0527955	-0.184265
	69	-0.0608265	-0.104091	-0.019365	0.0569065	-0.185538
	69.2	-0.0606178	-0.103928	-0.020642	0.0566083	-0.185481
	69.4	-0.0634758	-0.10597	-0.022512	0.0611268	-0.188884
	69.6	-0.0639152	-0.106074	-0.023309	0.0620142	-0.186797
	69.8	-0.0662381	-0.106136	-0.022041	0.0659421	-0.18946
	70	-0.0634814	-0.105077	-0.021879	0.0627934	-0.18725
	70.2	-0.0631083	-0.104229	-0.022706	0.0612243	-0.187868
	70.4	-0.0620842	-0.103328	-0.020608	0.0591495	-0.187064
	70.6	-0.0614956	-0.101982	-0.018043	0.0581872	-0.18928
	70.8	-0.0595404	-0.100686	-0.017822	0.0568273	-0.186389
	71	-0.0613145	-0.101935	-0.016806	0.0568752	-0.187537
	71.2	-0.0616321	-0.102275	-0.015727	0.0587676	-0.187302
	71.4	-0.0612435	-0.100609	-0.017734	0.0590066	-0.186222
	71.6	-0.0633526	-0.102544	-0.017095	0.0612122	-0.18575
	71.8	-0.0639155	-0.103934	-0.017709	0.0633945	-0.185945
	72	-0.0638798	-0.102437	-0.017449	0.0627378	-0.184112
	72.2	-0.0651986	-0.103534	-0.015726	0.0634296	-0.185978
	72.4	-0.065936	-0.105556	-0.015974	0.064092	-0.1874
	72.6	-0.0646073	-0.104996	-0.016153	0.0623243	-0.185917
	72.8	-0.0667119	-0.106358	-0.015808	0.0628159	-0.187545
	73	-0.0685635	-0.107629	-0.016309	0.0643285	-0.190973
	73.2	-0.067239	-0.106893	-0.017388	0.062862	-0.190462
	73.4	-0.0684466	-0.106819	-0.017346	0.0625432	-0.188547
	73.6	-0.0684826	-0.1063	-0.020099	0.0637564	-0.191651
	73.8	-0.0662096	-0.103814	-0.019952	0.0596457	-0.190066
	74	-0.0625798	-0.102025	-0.019998	0.0593928	-0.188007
	74.2	-0.062749	-0.101322	-0.019087	0.058867	-0.187493
	74.4	-0.0612432	-0.100913	-0.016108	0.0585912	-0.187868
	74.6	-0.0619495	-0.101808	-0.014514	0.0570645	-0.187226
	74.8	-0.0622	-0.103256	-0.014717	0.060778	-0.187153
	75	-0.0655397	-0.104364	-0.014602	0.0632247	-0.188733
	75.2	-0.0668134	-0.106453	-0.015444	0.0646164	-0.190015
	75.4	-0.0664222	-0.106801	-0.017269	0.0631202	-0.189725
	75.6	-0.0661832	-0.106123	-0.018912	0.0637852	-0.189169
	75.8	-0.0642772	-0.104957	-0.018887	0.0601778	-0.189033
	76	-0.0641587	-0.104391	-0.018262	0.0595047	-0.188993
	76.2	-0.0616447	-0.102932	-0.019227	0.0579388	-0.187895
	76.4	-0.0606741	-0.100522	-0.019815	0.0584681	-0.186614
	76.6	-0.06134	-0.100385	-0.018842	0.060366	-0.187569
	76.8	-0.0614685	-0.100054	-0.018821	0.0596775	-0.185528
	77	-0.0605732	-0.101381	-0.01789	0.0594422	-0.185562
	77.2	-0.0615197	-0.101348	-0.018275	0.0591617	-0.184632
	77.4	-0.0614308	-0.102567	-0.019705	0.0586218	-0.184237
	77.6	-0.0607699	-0.10286	-0.020453	0.0561462	-0.18134
	77.8	-0.0622816	-0.104078	-0.021655	0.0565515	-0.183836
	78	-0.0617183	-0.104914	-0.023711	0.0558595	-0.183483
	78.2	-0.0596807	-0.10263	-0.024378	0.0530296	-0.183193
	78.4	-0.0600117	-0.103602	-0.022711	0.0525931	-0.18514
	78.6	-0.060233	-0.103891	-0.021089	0.0527903	-0.185256
	78.8	-0.0600401	-0.104538	-0.019488	0.0530273	-0.18707
	79	-0.0594306	-0.100269	-0.017985	0.0536866	-0.186667
	79.2	-0.0625304	-0.103646	-0.016026	0.0581204	-0.187076
	79.4	-0.0623796	-0.103176	-0.015594	0.0585296	-0.186966
	79.6	-0.0603727	-0.101312	-0.016609	0.0598047	-0.189322
	79.8	-0.059031	-0.0995901	-0.017252	0.058773	-0.186037
	80	-0.0605742	-0.102302	-0.017524	0.0587072	-0.187959
	80.2	-0.0582616	-0.0999152	-0.018728	0.0537786	-0.188058
	80.4	-0.0586666	-0.0998281	-0.017794	0.0548002	-0.188498
	80.6	-0.0594105	-0.100649	-0.01891	0.0531292	-0.187815
	80.8	-0.0592846	-0.101189	-0.018752	0.0534729	-0.190096
	81	-0.0574876	-0.100162	-0.020017	0.0515783	-0.187134
	81.2	-0.0600407	-0.101794	-0.018722	0.0558707	-0.189329
	81.4	-0.060859	-0.102267	-0.020806	0.055378	-0.190396
	81.6	-0.0608793	-0.102184	-0.019615	0.0561513	-0.189259
	81.8	-0.0609213	-0.102254	-0.020874	0.0564293	-0.18723
	82	-0.0630184	-0.103265	-0.019036	0.0588974	-0.18953
	82.2	-0.0620635	-0.103483	-0.021632	0.0594755	-0.188372
	82.4	-0.062248	-0.103782	-0.018956	0.05957	-0.187
	82.6	-0.0604352	-0.10285	-0.020113	0.0573062	-0.186095
	82.8	-0.0630972	-0.102959	-0.018542	0.0594382	-0.188959
	83	-0.0622926	-0.10386	-0.018778	0.0575146	-0.188851
	83.2	-0.0613598	-0.102718	-0.01756	0.0564128	-0.187522
	83.4	-0.0589403	-0.101397	-0.019569	0.0547333	-0.18616
	83.6	-0.0601648	-0.103995	-0.01914	0.0548358	-0.189871
	83.8	-0.0582218	-0.103988	-0.017749	0.0554608	-0.188099
	84	-0.0583592	-0.103157	-0.019108	0.0552492	-0.188977
	84.2	-0.0583009	-0.103554	-0.017517	0.0545499	-0.190107
	84.4	-0.0597629	-0.103398	-0.017347	0.0555299	-0.192597
	84.6	-0.058841	-0.102199	-0.017926	0.056318	-0.189671
	84.8	-0.0624091	-0.104159	-0.019857	0.0578101	-0.192646
	85	-0.0620486	-0.105165	-0.018171	0.0578056	-0.191731
	85.2	-0.0624364	-0.104736	-0.018149	0.0590724	-0.190843
	85.4	-0.0618401	-0.104297	-0.015967	0.0585881	-0.188912
	85.6	-0.0646748	-0.105377	-0.014325	0.0600928	-0.190581
	85.8	-0.0615729	-0.104288	-0.013659	0.0553069	-0.187005
	86	-0.0606156	-0.103182	-0.014255	0.0547786	-0.185586
	86.2	-0.0604509	-0.1031	-0.015472	0.0533149	-0.186229
	86.4	-0.0598893	-0.102792	-0.01756	0.0529433	-0.187487
	86.6	-0.0599996	-0.102697	-0.017105	0.0538036	-0.187125
	86.8	-0.0621164	-0.103362	-0.016269	0.0571914	-0.18867
	87	-0.0610624	-0.102384	-0.016829	0.0561714	-0.187681
	87.2	-0.0607984	-0.10279	-0.017692	0.0575744	-0.186713
	87.4	-0.0621327	-0.106302	-0.017069	0.0596437	-0.186157
	87.6	-0.0623885	-0.105517	-0.014946	0.0599965	-0.187311
	87.8	-0.0594809	-0.104485	-0.017294	0.0574279	-0.185449
	88	-0.0624448	-0.107702	-0.016012	0.0612858	-0.188256
	88.2	-0.0615	-0.108363	-0.015929	0.059275	-0.187292
	88.4	-0.0611077	-0.10587	-0.015891	0.0580317	-0.18747
	88.6	-0.0591021	-0.106273	-0.018275	0.0563691	-0.185136
	88.8	-0.0601587	-0.105756	-0.017677	0.0584747	-0.186246
	89	-0.0597938	-0.10318	-0.017559	0.0556378	-0.18409
	89.2	-0.0621807	-0.104051	-0.017059	0.0580087	-0.187111
	89.4	-0.0603665	-0.103492	-0.017202	0.0559005	-0.185702
	89.6	-0.0616274	-0.104573	-0.017819	0.0567174	-0.187215
	89.8	-0.0642143	-0.105733	-0.017023	0.0577293	-0.188284
	90	-0.0644698	-0.107684	-0.016503	0.0591748	-0.191463
	90.2	-0.0626533	-0.106893	-0.015717	0.0566293	-0.190599
	90.4	-0.0642462	-0.107512	-0.015655	0.0592852	-0.190895
	90.6	-0.06281	-0.10591	-0.01433	0.057009	-0.192128
	90.8	-0.0608883	-0.106568	-0.013487	0.0567553	-0.19115
	91	-0.0594237	-0.104883	-0.01558	0.0551937	-0.188567
	91.2	-0.0604451	-0.104926	-0.016668	0.0568361	-0.188741
	91.4	-0.0623005	-0.106326	-0.018033	0.0584535	-0.190712
	91.6	-0.0637009	-0.106461	-0.018737	0.0600509	-0.190428
	91.8	-0.0632018	-0.104871	-0.019057	0.0578828	-0.191841
	92	-0.0638135	-0.105806	-0.018905	0.0593665	-0.193172
	92.2	-0.0627872	-0.104301	-0.016625	0.0589652	-0.193613
	92.4	-0.0601162	-0.103425	-0.01511	0.0549832	-0.193132
	92.6	-0.0605253	-0.103669	-0.015908	0.0562123	-0.192991
	92.8	-0.0611868	-0.103551	-0.017444	0.0564308	-0.192915
	93	-0.0610388	-0.103248	-0.017015	0.0564548	-0.190494
	93.2	-0.0617784	-0.103785	-0.01832	0.0562514	-0.19007
	93.4	-0.063761	-0.104251	-0.019973	0.058761	-0.190923
	93.6	-0.0629667	-0.103335	-0.018431	0.0586267	-0.189384
	93.8	-0.0600753	-0.103199	-0.017254	0.0558003	-0.187285
	94	-0.0599858	-0.102967	-0.013995	0.0556448	-0.188374
	94.2	-0.0603722	-0.104274	-0.014487	0.0557802	-0.187267
	94.4	-0.0586862	-0.103643	-0.013566	0.0553172	-0.1849
	94.6	-0.0580092	-0.102343	-0.014866	0.0530612	-0.185227
	94.8	-0.0614491	-0.103504	-0.013888	0.0572671	-0.187969
	95	-0.0605906	-0.102875	-0.01701	0.0572426	-0.186851
	95.2	-0.0601083	-0.102362	-0.017944	0.0578623	-0.187921
	95.4	-0.0593195	-0.102671	-0.018716	0.0555775	-0.187045
	95.6	-0.0596048	-0.103513	-0.01637	0.0579748	-0.188783
	95.8	-0.0574587	-0.101696	-0.018598	0.0564927	-0.185685
	96	-0.0570001	-0.102295	-0.018203	0.0554931	-0.188887
	96.2	-0.0570883	-0.102458	-0.017496	0.0558463	-0.186866
	96.4	-0.0582447	-0.103529	-0.017226	0.0574337	-0.187436
	96.6	-0.0596446	-0.104233	-0.018117	0.0566516	-0.185686
	96.8	-0.0597898	-0.105607	-0.017473	0.0558018	-0.185971
	97	-0.060031	-0.105673	-0.018484	0.057389	-0.184936
	97.2	-0.0597891	-0.105767	-0.017854	0.0557471	-0.186337
	97.4	-0.0594421	-0.104632	-0.017917	0.0545421	-0.186143
	97.6	-0.0580365	-0.104536	-0.019155	0.0536155	-0.186758
	97.8	-0.0574533	-0.103829	-0.018107	0.0547803	-0.187546
	98	-0.0565964	-0.103803	-0.016633	0.0522394	-0.187148
	98.2	-0.0581915	-0.103914	-0.016556	0.0545285	-0.187562
	98.4	-0.0599326	-0.105757	-0.015117	0.0591196	-0.190347
	98.6	-0.060265	-0.106104	-0.014257	0.059797	-0.190873
	98.8	-0.0612144	-0.106394	-0.014343	0.0605184	-0.19182
	99	-0.0612152	-0.105001	-0.014847	0.0604012	-0.19175
	99.2	-0.059398	-0.104465	-0.015677	0.059572	-0.190971
	99.4	-0.0564547	-0.102297	-0.015757	0.0560327	-0.188526
	99.6	-0.0563377	-0.102365	-0.01522	0.0559587	-0.188024
	99.8	-0.0534745	-0.101542	-0.016099	0.0530245	-0.187504
	100	-0.05613	-0.103546	-0.016065	0.055227	-0.187978
	100.2	-0.0559618	-0.103292	-0.01503	0.0543688	-0.187801
	100.4	-0.0604904	-0.104968	-0.016684	0.0590194	-0.190894
	100.6	-0.0591933	-0.1054	-0.016739	0.0575603	-0.190892
	100.8	-0.0617676	-0.107197	-0.016137	0.0602566	-0.19143
	101	-0.0634557	-0.108053	-0.01663	0.0636107	-0.192277
	101.2	-0.0644193	-0.109273	-0.017778	0.0634803	-0.194445
	101.4	-0.0624737	-0.109035	-0.017834	0.0599737	-0.194222
	101.6	-0.0627987	-0.107964	-0.018235	0.0599667	-0.193486
	101.8	-0.0641329	-0.107413	-0.017218	0.0596069	-0.193996
	102	-0.0623168	-0.107559	-0.016542	0.0561288	-0.192768
	102.2	-0.0599915	-0.107129	-0.014182	0.0528045	-0.192843
	102.4	-0.0582785	-0.106237	-0.013656	0.0515435	-0.190393
	102.6	-0.0581415	-0.105389	-0.013837	0.0507665	-0.189263
	102.8	-0.0618536	-0.105852	-0.015016	0.0546796	-0.191031
	103	-0.0592605	-0.104572	-0.016998	0.0518115	-0.191216
	103.2	-0.0602588	-0.102943	-0.017374	0.0546358	-0.188851
	103.4	-0.0615508	-0.102975	-0.018602	0.0566148	-0.189977
	103.6	-0.0627121	-0.105698	-0.017825	0.0609351	-0.192896
	103.8	-0.0583655	-0.105562	-0.018207	0.0570385	-0.188938
	104	-0.0610695	-0.104982	-0.014275	0.0597865	-0.189368
	104.2	-0.0622882	-0.106406	-0.014466	0.0611242	-0.190302
	104.4	-0.0635055	-0.107171	-0.013991	0.0609035	-0.191791
	104.6	-0.0647666	-0.107273	-0.01578	0.0603806	-0.190322
	104.8	-0.0659803	-0.106886	-0.015028	0.0620553	-0.19191
	105	-0.0632397	-0.105441	-0.017102	0.0608557	-0.191473
	105.2	-0.0650042	-0.105731	-0.017705	0.0629332	-0.192975
	105.4	-0.0642794	-0.105116	-0.017012	0.0636974	-0.190459
	105.6	-0.0638593	-0.103776	-0.015699	0.0636593	-0.192234
	105.8	-0.0600221	-0.102128	-0.016424	0.0581781	-0.190653
	106	-0.0643433	-0.105123	-0.016743	0.0626313	-0.189585
	106.2	-0.0628475	-0.104725	-0.018196	0.0608855	-0.188854
	106.4	-0.0624912	-0.105173	-0.018299	0.0592232	-0.189943
	106.6	-0.0604834	-0.105619	-0.0183	0.0574504	-0.18813
	106.8	-0.0610853	-0.105902	-0.017702	0.0574473	-0.187704
	107	-0.061066	-0.106532	-0.019389	0.05771	-0.187715
	107.2	-0.0596055	-0.105527	-0.018799	0.0546335	-0.187783
	107.4	-0.0594371	-0.105299	-0.017156	0.0557401	-0.18782
	107.6	-0.0597041	-0.10544	-0.018256	0.0547561	-0.188812
	107.8	-0.0620064	-0.106605	-0.019464	0.0581194	-0.191007
	108	-0.0601172	-0.105415	-0.017714	0.0557572	-0.192489
	108.2	-0.0582292	-0.105182	-0.016094	0.0544612	-0.190548
	108.4	-0.0579095	-0.105279	-0.018235	0.0539605	-0.192214
	108.6	-0.0596706	-0.105287	-0.01889	0.0559736	-0.193197
	108.8	-0.0588079	-0.105927	-0.018499	0.0557639	-0.192073
	109	-0.0599161	-0.104999	-0.017329	0.0574651	-0.191358
	109.2	-0.0624523	-0.106408	-0.019841	0.0594343	-0.193109
	109.4	-0.0625168	-0.106237	-0.019477	0.0590728	-0.192365
	109.6	-0.0628824	-0.106171	-0.01767	0.0604894	-0.191736
	109.8	-0.0624566	-0.104853	-0.01774	0.0603616	-0.191703
	110	-0.0596956	-0.104646	-0.019687	0.0569506	-0.192169
	110.2	-0.0599616	-0.104815	-0.017966	0.0568836	-0.19226
	110.4	-0.0609561	-0.105259	-0.019485	0.0585541	-0.190899
	110.6	-0.0582986	-0.103261	-0.019093	0.0551966	-0.19028
	110.8	-0.0585056	-0.103334	-0.018073	0.0548136	-0.190955
	111	-0.0589301	-0.103544	-0.018171	0.0562001	-0.189719
	111.2	-0.0592736	-0.102534	-0.018096	0.0569176	-0.189485
	111.4	-0.0567109	-0.100033	-0.014896	0.0527409	-0.189148
	111.6	-0.059165	-0.100984	-0.015515	0.053586	-0.191421
	111.8	-0.0606404	-0.102185	-0.019689	0.0538044	-0.192482
	112	-0.0610594	-0.101474	-0.019039	0.0527404	-0.194592
	112.2	-0.0613879	-0.10261	-0.021344	0.0543529	-0.19498
	112.4	-0.062592	-0.10381	-0.023402	0.056708	-0.195949
	112.6	-0.0611222	-0.102862	-0.024519	0.0566732	-0.195257
	112.8	-0.0584775	-0.101569	-0.019984	0.0542765	-0.192641
	113	-0.0582817	-0.102264	-0.019766	0.0535277	-0.190664
	113.2	-0.057606	-0.101489	-0.020123	0.052584	-0.190347
	113.4	-0.0590781	-0.100737	-0.019982	0.0554281	-0.190332
	113.6	-0.0601273	-0.102487	-0.016765	0.0562263	-0.189132
	113.8	-0.0634897	-0.104267	-0.017403	0.0616797	-0.1917
	114	-0.0627217	-0.104667	-0.016477	0.0621007	-0.193346
	114.2	-0.0628399	-0.105637	-0.016251	0.0622089	-0.19335
	114.4	-0.0618352	-0.107776	-0.015701	0.0593962	-0.19413
	114.6	-0.0605448	-0.10779	-0.018782	0.0580868	-0.192988
	114.8	-0.0592535	-0.107186	-0.018231	0.0578475	-0.192226
	115	-0.0590124	-0.106165	-0.018986	0.0575504	-0.191705
	115.2	-0.0580101	-0.104503	-0.017631	0.0554831	-0.192945
	115.4	-0.0604052	-0.105476	-0.017466	0.0594872	-0.194474
	115.6	-0.0615189	-0.105093	-0.016076	0.0610849	-0.195672
	115.8	-0.0627444	-0.107056	-0.018584	0.0606584	-0.197013
	116	-0.0658698	-0.108001	-0.018306	0.0628938	-0.197511
	116.2	-0.0680457	-0.109243	-0.01611	0.0664117	-0.196384
	116.4	-0.0659618	-0.107609	-0.015929	0.0642428	-0.192542
	116.6	-0.0646122	-0.108102	-0.017547	0.0636812	-0.191174
	116.8	-0.0646993	-0.106022	-0.014711	0.0624883	-0.191121
	117	-0.0626962	-0.104122	-0.015549	0.0634992	-0.190775
	117.2	-0.0597729	-0.102984	-0.018296	0.0599529	-0.191138
	117.4	-0.0605061	-0.102582	-0.015554	0.0598941	-0.193514
	117.6	-0.0616837	-0.103274	-0.014124	0.0620837	-0.195218
	117.8	-0.0602687	-0.103368	-0.015899	0.0623667	-0.196031
	118	-0.0609783	-0.10563	-0.015161	0.0623793	-0.193643
	118.2	-0.0638128	-0.106803	-0.013787	0.0663098	-0.194399
	118.4	-0.0642821	-0.108244	-0.017673	0.0679731	-0.195604
	118.6	-0.0648242	-0.10872	-0.018857	0.0661752	-0.194784
	118.8	-0.0636308	-0.10733	-0.017411	0.0641798	-0.191878
	119	-0.0633401	-0.10735	-0.018029	0.0607761	-0.195455
	119.2	-0.0645922	-0.108549	-0.016569	0.0630212	-0.197936
	119.4	-0.062374	-0.105727	-0.013977	0.05863	-0.195009
	119.6	-0.0616149	-0.10455	-0.013742	0.0570689	-0.196138
	119.8	-0.0634459	-0.105731	-0.015136	0.0603619	-0.197758
	120	-0.0648085	-0.105757	-0.015373	0.0629595	-0.197713
	120.2	-0.0641377	-0.104922	-0.015819	0.0599587	-0.194939
	120.4	-0.0636891	-0.106	-0.017574	0.0602541	-0.194976
	120.6	-0.063548	-0.106542	-0.017433	0.062241	-0.194345
	120.8	-0.0631335	-0.107877	-0.017142	0.0622905	-0.194367
	121	-0.061918	-0.107154	-0.015888	0.061975	-0.19311
	121.2	-0.0610162	-0.105971	-0.016278	0.0625352	-0.192119
	121.4	-0.0607931	-0.105649	-0.016064	0.0625131	-0.193608
	121.6	-0.0617663	-0.10606	-0.015201	0.0621163	-0.194729
	121.8	-0.0621562	-0.104044	-0.015962	0.0613612	-0.195608
	122	-0.0611609	-0.102848	-0.015714	0.0603619	-0.195694
	122.2	-0.060207	-0.104309	-0.017198	0.059079	-0.196197
	122.4	-0.0635276	-0.10592	-0.017373	0.0636126	-0.196919
	122.6	-0.0616619	-0.104823	-0.016567	0.0619739	-0.195673
	122.8	-0.0603692	-0.106162	-0.016137	0.0592062	-0.195325
	123	-0.0617648	-0.107793	-0.017566	0.0622218	-0.197669
	123.2	-0.0625928	-0.107596	-0.016381	0.0617078	-0.197531
	123.4	-0.0627092	-0.108419	-0.015466	0.0620542	-0.197347
	123.6	-0.0622619	-0.108962	-0.017319	0.0637659	-0.196691
	123.8	-0.0649891	-0.109956	-0.017999	0.0673971	-0.19627
	124	-0.0649946	-0.109205	-0.0178	0.0647166	-0.193877
	124.2	-0.0652126	-0.108672	-0.018497	0.0656306	-0.19489
	124.4	-0.0643339	-0.10776	-0.019398	0.0646739	-0.193944
	124.6	-0.0645272	-0.106986	-0.019812	0.0635702	-0.196362
	124.8	-0.0642736	-0.1063	-0.017699	0.0637716	-0.195667
	125	-0.0628841	-0.106561	-0.016378	0.0638081	-0.195707
	125.2	-0.0627311	-0.106097	-0.0189	0.0644531	-0.19592
	125.4	-0.0638557	-0.106538	-0.017662	0.0650497	-0.196426
	125.6	-0.0628672	-0.106291	-0.015187	0.0640662	-0.194879
	125.8	-0.0617881	-0.106029	-0.016904	0.0622661	-0.195555
	126	-0.0631938	-0.106836	-0.019009	0.0634258	-0.195788
	126.2	-0.0636308	-0.107755	-0.015424	0.0619618	-0.194537
	126.4	-0.0621038	-0.108252	-0.015536	0.0586138	-0.191796
	126.6	-0.0631166	-0.108984	-0.016074	0.0581716	-0.191483
	126.8	-0.0631233	-0.109862	-0.015813	0.0575793	-0.19158
	127	-0.0634999	-0.109481	-0.014883	0.0570409	-0.191153
	127.2	-0.062622	-0.110057	-0.01691	0.057716	-0.190759
	127.4	-0.0640916	-0.10846	-0.018141	0.0597286	-0.193502
	127.6	-0.0630605	-0.107063	-0.018785	0.0583975	-0.193619
	127.8	-0.0634872	-0.105561	-0.01781	0.0592662	-0.194774
	128	-0.0622324	-0.105342	-0.018274	0.0590764	-0.196707
	128.2	-0.0621118	-0.103422	-0.017317	0.0588378	-0.197729
	128.4	-0.0593728	-0.1035	-0.01713	0.0554538	-0.196312
	128.6	-0.0627205	-0.105162	-0.018926	0.0608895	-0.197885
	128.8	-0.0625422	-0.105107	-0.020159	0.0592842	-0.19584
	129	-0.062001	-0.104977	-0.020015	0.058764	-0.194388
	129.2	-0.0628656	-0.10618	-0.019769	0.0591036	-0.19569
	129.4	-0.0621797	-0.105626	-0.020543	0.0587947	-0.196188
	129.6	-0.0620869	-0.105919	-0.01862	0.0572209	-0.195688
	129.8	-0.0602924	-0.105073	-0.01827	0.0567154	-0.193435
	130	-0.0617351	-0.104471	-0.016654	0.0571781	-0.194293
	130.2	-0.0585904	-0.103307	-0.016615	0.0536634	-0.191722
	130.4	-0.0603935	-0.104645	-0.015522	0.0560025	-0.192662
	130.6	-0.0605416	-0.105494	-0.015137	0.0559886	-0.194763
	130.8	-0.0625621	-0.107343	-0.014794	0.0584201	-0.198783
	131	-0.0617015	-0.107276	-0.01506	0.0575785	-0.199643
	131.2	-0.0651646	-0.108654	-0.016008	0.0609986	-0.202578
	131.4	-0.0654832	-0.107896	-0.016785	0.0604702	-0.20099
	131.6	-0.0628036	-0.105644	-0.017551	0.0569626	-0.197371
	131.8	-0.0624458	-0.106286	-0.016982	0.0560428	-0.196806
	132	-0.0629229	-0.106218	-0.018736	0.0567489	-0.193348
	132.2	-0.0624342	-0.105866	-0.018055	0.0584512	-0.192709
	132.4	-0.0622011	-0.10644	-0.016974	0.0597381	-0.194858
	132.6	-0.0627053	-0.105908	-0.016583	0.0631143	-0.19509
	132.8	-0.0655518	-0.107057	-0.017759	0.0679418	-0.196913
	133	-0.0642971	-0.107289	-0.018196	0.0659301	-0.198413
	133.2	-0.0629661	-0.10531	-0.01718	0.0647211	-0.196434
	133.4	-0.0633261	-0.106111	-0.01664	0.0659521	-0.195864
	133.6	-0.0637356	-0.107592	-0.016424	0.0631196	-0.197852
	133.8	-0.0597768	-0.105798	-0.015732	0.0581848	-0.194955
	134	-0.0608649	-0.107023	-0.013923	0.0603269	-0.195569
	134.2	-0.061422	-0.10785	-0.012928	0.059578	-0.196576
	134.4	-0.0613624	-0.107111	-0.013901	0.0584314	-0.197136
	134.6	-0.0638372	-0.108776	-0.014837	0.0627432	-0.198355
	134.8	-0.0665566	-0.108961	-0.014144	0.0646826	-0.200135
	135	-0.0653566	-0.10963	-0.01479	0.0654166	-0.199438
	135.2	-0.0668617	-0.110843	-0.017071	0.0676157	-0.199859
	135.4	-0.064568	-0.109401	-0.015385	0.0641	-0.197222
	135.6	-0.0620138	-0.108515	-0.014992	0.0622358	-0.196056
	135.8	-0.0590669	-0.106576	-0.016605	0.0572839	-0.195086
	136	-0.0592849	-0.105091	-0.016414	0.0550989	-0.194307
	136.2	-0.0569215	-0.103446	-0.014703	0.0535475	-0.19408
	136.4	-0.0583919	-0.103716	-0.015883	0.0547679	-0.197069
	136.6	-0.0611993	-0.104057	-0.016269	0.0575323	-0.196412
	136.8	-0.062367	-0.106305	-0.015225	0.060578	-0.1976
	137	-0.0629471	-0.10777	-0.014866	0.0596151	-0.19831
	137.2	-0.0643652	-0.107728	-0.014487	0.0598202	-0.197113
	137.4	-0.0635586	-0.107377	-0.015113	0.0586306	-0.195106
	137.6	-0.059587	-0.105045	-0.015589	0.055107	-0.196593
	137.8	-0.0591535	-0.104651	-0.016119	0.0558045	-0.195034
	138	-0.0594428	-0.103673	-0.014211	0.0580828	-0.197424
	138.2	-0.057721	-0.104384	-0.017083	0.05687	-0.198362
	138.4	-0.0605264	-0.104918	-0.016174	0.0595664	-0.199595
	138.6	-0.0636296	-0.107224	-0.014745	0.0624236	-0.199765
	138.8	-0.064491	-0.106535	-0.014297	0.062474	-0.199906
	139	-0.0651632	-0.105953	-0.017116	0.0612612	-0.196688
	139.2	-0.0660777	-0.106235	-0.015946	0.0609967	-0.196827
	139.4	-0.0643663	-0.107447	-0.01735	0.0594593	-0.195385
	139.6	-0.063008	-0.106515	-0.017678	0.057559	-0.192035
	139.8	-0.0607146	-0.106653	-0.018879	0.0556476	-0.191418
	140	-0.0589538	-0.10542	-0.017444	0.0569098	-0.192263
	140.2	-0.0596796	-0.106142	-0.019137	0.0575126	-0.193019
	140.4	-0.0601882	-0.105552	-0.019045	0.0592902	-0.19368
	140.6	-0.0588086	-0.105363	-0.020261	0.0581796	-0.193509
	140.8	-0.0606544	-0.106602	-0.01998	0.0602814	-0.194236
	141	-0.0614828	-0.107493	-0.019453	0.0583668	-0.195123
	141.2	-0.0604525	-0.107343	-0.017794	0.0580795	-0.194352
	141.4	-0.0612196	-0.107185	-0.01702	0.0602326	-0.195687
	141.6	-0.0617586	-0.106591	-0.017165	0.0601136	-0.196206
	141.8	-0.0610098	-0.105589	-0.017528	0.0568298	-0.197247
	142	-0.0623474	-0.105884	-0.017633	0.0597404	-0.196047
	142.2	-0.0637625	-0.105489	-0.017822	0.0616325	-0.197028
	142.4	-0.0617737	-0.105363	-0.017307	0.0573737	-0.196334
	142.6	-0.0646261	-0.107181	-0.016034	0.0598651	-0.196973
	142.8	-0.0630704	-0.106314	-0.015933	0.0609014	-0.195832
	143	-0.0635967	-0.106619	-0.017513	0.0615257	-0.197181
	143.2	-0.0619665	-0.106761	-0.018408	0.0599615	-0.197042
	143.4	-0.0622359	-0.106187	-0.020505	0.0613729	-0.197908
	143.6	-0.059792	-0.104446	-0.021396	0.061254	-0.197764
	143.8	-0.0598338	-0.103386	-0.020328	0.0607988	-0.19837
	144	-0.0589902	-0.10342	-0.019583	0.0602192	-0.197586
	144.2	-0.0615261	-0.103832	-0.017453	0.0637251	-0.197204
	144.4	-0.0623223	-0.104617	-0.017563	0.0636263	-0.196825
	144.6	-0.0616563	-0.104189	-0.015892	0.0624613	-0.196341
	144.8	-0.0621274	-0.106121	-0.015255	0.0612384	-0.195513
	145	-0.0632832	-0.10643	-0.014368	0.0623422	-0.196317
	145.2	-0.0623303	-0.106097	-0.014816	0.0597973	-0.19637
	145.4	-0.0613474	-0.105518	-0.012133	0.0579644	-0.196542
	145.6	-0.0639438	-0.106394	-0.012963	0.0593038	-0.198455
	145.8	-0.0654974	-0.107586	-0.013901	0.0606134	-0.199036
	146	-0.0630999	-0.106575	-0.015561	0.0581909	-0.197813
	146.2	-0.0624869	-0.105562	-0.016737	0.0567209	-0.19776
	146.4	-0.0635528	-0.105706	-0.018892	0.0585808	-0.198107
	146.6	-0.0632645	-0.105445	-0.018196	0.0598845	-0.197588
	146.8	-0.0630368	-0.104358	-0.017702	0.0602488	-0.19881
	147	-0.0620808	-0.103446	-0.016266	0.0581818	-0.197276
	147.2	-0.0622694	-0.104692	-0.016141	0.0603434	-0.198556
	147.4	-0.0619188	-0.10541	-0.016101	0.0606468	-0.197887
	147.6	-0.0607146	-0.105784	-0.017463	0.0579496	-0.197692
	147.8	-0.0599883	-0.105432	-0.017164	0.0569093	-0.198363
	148	-0.0619454	-0.108507	-0.017518	0.0583104	-0.200264
	148.2	-0.0615826	-0.108372	-0.018099	0.0560956	-0.200625
	148.4	-0.0619356	-0.109148	-0.017349	0.0564596	-0.199692
	148.6	-0.0611763	-0.109257	-0.014713	0.0555223	-0.200191
	148.8	-0.0620444	-0.110609	-0.015149	0.0568764	-0.197318
	149	-0.0611867	-0.108877	-0.0153	0.0568917	-0.197069
	149.2	-0.0616196	-0.108454	-0.016437	0.0574796	-0.196894
	149.4	-0.0614852	-0.107968	-0.014998	0.0565072	-0.197064
	149.6	-0.0618288	-0.106744	-0.015788	0.0588978	-0.195148
	149.8	-0.0603272	-0.105485	-0.016011	0.0578152	-0.199295
	150	0.0249601	-0.0110909	0.0024042	-0.0444517	-0.111737
	150.2	0.0077731	-0.0219783	0.0016619	-0.0279494	-0.122453
	150.4	0.0162275	-0.0215265	0.0064842	-0.0380128	-0.115832
	150.6	0.0102117	-0.0180952	0.0131852	-0.0319193	-0.11789
	150.8	0.0158791	-0.0218501	0.016373	-0.0376822	-0.113384
	151	0.0101615	-0.0233375	0.0188155	-0.032122	-0.115566
	151.2	0.0124841	-0.0235223	0.02323	-0.0358598	-0.113716
	151.4	0.0107664	-0.0245654	0.0257632	-0.0352587	-0.115733
	151.6	0.0112964	-0.0259643	0.0275398	-0.0364716	-0.114824
	151.8	0.0107652	-0.0254987	0.0305418	-0.0374561	-0.115575
	152	0.0120078	-0.0269194	0.0318795	-0.0402184	-0.115743
	152.2	0.0133659	-0.0264356	0.0333353	-0.0412411	-0.115808
	152.4	0.0129299	-0.0254836	0.0346057	-0.0410869	-0.11362
	152.6	0.0121553	-0.0260248	0.0362725	-0.0410103	-0.114453
	152.8	0.0109354	-0.0268656	0.0362706	-0.0392297	-0.114249
	153	0.0121035	-0.0264125	0.0386661	-0.0405264	-0.113211
	153.2	0.00993702	-0.0277994	0.0393974	-0.0382568	-0.113219
	153.4	0.0112107	-0.0295226	0.0409232	-0.0380436	-0.113026
	153.6	0.0123917	-0.0301412	0.04205	-0.0408067	-0.111938
	153.8	0.0118418	-0.0302879	0.0431107	-0.0415553	-0.111724
	154	0.0117348	-0.0299469	0.0439077	-0.0405833	-0.111175
	154.2	0.0116093	-0.0285996	0.0443975	-0.0418492	-0.110903
	154.4	0.010672	-0.0291659	0.0457458	-0.0429787	-0.111115
	154.6	0.00879598	-0.0291946	0.0447346	-0.0402732	-0.111597
	154.8	0.00955822	-0.0305997	0.0448997	-0.0401051	-0.11161
	155	0.00885334	-0.0311567	0.0453629	-0.0405958	-0.111362
	155.2	0.00808562	-0.0323057	0.0455606	-0.0397917	-0.111076
	155.4	0.00713268	-0.0318449	0.0466549	-0.0381359	-0.109932
	155.6	0.00879564	-0.0311653	0.0481256	-0.0395817	-0.109046
	155.8	0.00653946	-0.0309245	0.0478548	-0.0375106	-0.10986
	156	0.0056486	-0.0318437	0.0473709	-0.0357671	-0.110777
	156.2	0.00544778	-0.0312709	0.0478309	-0.0349736	-0.110762
	156.4	0.00593992	-0.0310044	0.0471464	-0.0360157	-0.112358
	156.6	0.00532978	-0.0322813	0.048486	-0.035552	-0.112019
	156.8	0.0084329	-0.0317135	0.0493393	-0.0393738	-0.110614
	157	0.00713352	-0.0317192	0.050143	-0.0391688	-0.111102
	157.2	0.00580684	-0.0321729	0.051033	-0.0386643	-0.110842
	157.4	0.00758552	-0.0309628	0.0502107	-0.040797	-0.110392
	157.6	0.00608266	-0.030503	0.0500887	-0.0391999	-0.111686
	157.8	0.0041915	-0.0309672	0.0520465	-0.0376023	-0.11249
	158	0.00659134	-0.0303437	0.0520225	-0.0401748	-0.111926
	158.2	0.0077242	-0.0307706	0.0518042	-0.0407006	-0.112532
	158.4	0.00705356	-0.0317739	0.0538061	-0.038138	-0.111288
	158.6	0.00701986	-0.0304562	0.0528861	-0.0396144	-0.109984
	158.8	0.00894904	-0.0294634	0.0529614	-0.041	-0.110198
	159	0.00884488	-0.0295491	0.0531477	-0.0405822	-0.108465
	159.2	0.00793536	-0.0298476	0.0529049	-0.040471	-0.109412
	159.4	0.00597338	-0.0317196	0.0518519	-0.0401762	-0.111033
	159.6	0.00699412	-0.0325563	0.0534831	-0.0404447	-0.112454
	159.8	0.0045411	-0.0326379	0.0519641	-0.0377017	-0.112483
	160	0.00437496	-0.0327033	0.0530739	-0.038099	-0.114106
	160.2	0.00661566	-0.0327811	0.053799	-0.0390584	-0.11212
	160.4	0.00709442	-0.031345	0.0546617	-0.0402114	-0.112395
	160.6	0.00699864	-0.031783	0.0550753	-0.0400421	-0.111678
	160.8	0.00676076	-0.0329092	0.0556712	-0.0404607	-0.1108
	161	0.00632634	-0.0331498	0.0550074	-0.0395327	-0.110824
	161.2	0.005562	-0.0321754	0.0557457	-0.0407701	-0.111565
	161.4	0.00478054	-0.0331692	0.0560282	-0.0389555	-0.111558
	161.6	0.00248294	-0.033996	0.0547074	-0.0362163	-0.113097
	161.8	0.0034378	-0.0348365	0.056238	-0.036606	-0.113509
	162	0.00344972	-0.0353648	0.0560925	-0.0360432	-0.112645
	162.2	0.00248382	-0.0360908	0.0561858	-0.0350001	-0.113115
	162.4	0.00376506	-0.0368053	0.0565317	-0.0370795	-0.111407
	162.6	0.00442526	-0.0366686	0.0574977	-0.0395044	-0.11094
	162.8	0.0047981	-0.0347328	0.0567045	-0.0407437	-0.110897
	163	0.00423652	-0.0343897	0.0578214	-0.0415031	-0.111589
	163.2	0.00294986	-0.0357346	0.0567874	-0.0397453	-0.111079
	163.4	0.00013534	-0.0330638	0.0563208	-0.03657	-0.112912
	163.6	0.00129874	-0.0335652	0.0556829	-0.0370824	-0.111738
	163.8	-0.0007595	-0.0346043	0.0554451	-0.0349408	-0.112
	164	-0.00086214	-0.033739	0.0543348	-0.0356204	-0.111797
	164.2	0.00010784	-0.0333393	0.0556486	-0.0363064	-0.111721
	164.4	0.00103182	-0.0356346	0.0557927	-0.0380798	-0.111327
	164.6	0.0007701	-0.0354569	0.0559619	-0.0376453	-0.111841
	164.8	0.00056328	-0.0363817	0.0560981	-0.0376453	-0.111638
	165	0.00035454	-0.0381427	0.0570099	-0.0379444	-0.111429
	165.2	0.00013572	-0.0366385	0.0565415	-0.0374019	-0.112345
	165.4	0.00204188	-0.0348137	0.0561654	-0.0392408	-0.112691
	165.6	9.16e-05	-0.0339501	0.0565271	-0.0374586	-0.111665
	165.8	0.00057104	-0.0333933	0.0567287	-0.0387544	-0.111353
	166	-0.0004034	-0.0336739	0.0563777	-0.0363366	-0.113125
	166.2	-0.0002002	-0.03343	0.0566161	-0.036859	-0.113186
	166.4	-0.0035058	-0.035926	0.0577749	-0.033439	-0.113853
	166.6	-0.0021819	-0.0373254	0.0584992	-0.0350614	-0.114989
	166.8	-0.0030508	-0.0374283	0.0576861	-0.0331222	-0.115313
	167	-0.0026311	-0.035832	0.057421	-0.0340767	-0.113504
	167.2	-0.000898	-0.0361806	0.0571611	-0.0363861	-0.113108
	167.4	0.00041394	-0.0345295	0.0558997	-0.0367523	-0.111588
	167.6	-0.00020952	-0.0338802	0.0553421	-0.0351338	-0.111756
	167.8	0.00081588	-0.0344249	0.0555976	-0.0365497	-0.112129
	168	0.000585	-0.0351978	0.0553984	-0.0352107	-0.11319
	168.2	-0.0015197	-0.0361588	0.0551947	-0.0341415	-0.113477
	168.4	-0.0022811	-0.0369325	0.0564922	-0.0336256	-0.112927
	168.6	-0.002471	-0.0361182	0.056087	-0.0336079	-0.113015
	168.8	-0.0030769	-0.035542	0.0558828	-0.033232	-0.11307
	169	-0.0042626	-0.0357722	0.0567715	-0.0339222	-0.113875
	169.2	-0.0048008	-0.0363558	0.0573888	-0.032189	-0.114201
	169.4	-0.0035385	-0.0373526	0.0559592	-0.034196	-0.114866
	169.6	-0.0041122	-0.0390274	0.0571104	-0.0342096	-0.113702
	169.8	-0.0052454	-0.040121	0.0584492	-0.0327731	-0.11426
	170	-0.0038654	-0.0387538	0.05754	-0.032992	-0.112405
	170.2	-0.0034777	-0.0379314	0.0577155	-0.033802	-0.11213
	170.4	-0.0039655	-0.0361922	0.0595886	-0.0335067	-0.112695
	170.6	-0.0029066	-0.0370311	0.0582558	-0.0336321	-0.114191
	170.8	-0.000438	-0.0358925	0.0581778	-0.0359883	-0.113448
	171	-0.0036961	-0.0396551	0.0572205	-0.0329595	-0.114882
	171.2	-0.0018373	-0.0385305	0.0574672	-0.0348125	-0.112971
	171.4	-0.0025083	-0.0395453	0.0567373	-0.0340835	-0.11341
	171.6	-0.00346	-0.0382015	0.0573239	-0.0340917	-0.114203
	171.8	-0.0053715	-0.0382621	0.0563177	-0.0317025	-0.114925
	172	-0.0026994	-0.0358203	0.0590775	-0.0350102	-0.112928
	172.2	-0.0050885	-0.0369764	0.0591285	-0.0327863	-0.11549
	172.4	-0.0052145	-0.0364593	0.0587464	-0.0323579	-0.115334
	172.6	-0.0067316	-0.0361749	0.0585631	-0.0313365	-0.113235
	172.8	-0.0052575	-0.035826	0.0588982	-0.0338454	-0.111843
	173	-0.0061165	-0.0352502	0.0575994	-0.0318411	-0.113584
	173.2	-0.0056617	-0.0361525	0.0572812	-0.0327464	-0.112495
	173.4	-0.0066741	-0.0358769	0.0571578	-0.0316746	-0.113625
	173.6	-0.004441	-0.0366864	0.058353	-0.0330403	-0.114964
	173.8	-0.0069639	-0.0374845	0.0595428	-0.0311795	-0.116878
	174	-0.0087426	-0.0396123	0.0599551	-0.0294177	-0.116537
	174.2	-0.0096743	-0.0392261	0.0600649	-0.0270078	-0.115632
	174.4	-0.009585	-0.0405696	0.0593032	-0.0290473	-0.115774
	174.6	-0.0120849	-0.0400587	0.0576291	-0.0262695	-0.115363
	174.8	-0.0102156	-0.0392681	0.0569687	-0.0275771	-0.114657
	175	-0.0075137	-0.0376845	0.0576265	-0.0317551	-0.114336
	175.2	-0.0062281	-0.0368447	0.0574431	-0.0333157	-0.115496
	175.4	-0.0052765	-0.0363702	0.058966	-0.0339793	-0.114892
	175.6	-0.0045833	-0.0364921	0.0603113	-0.0357004	-0.115148
	175.8	-0.0074059	-0.0378708	0.0597146	-0.0318637	-0.114705
	176	-0.007471	-0.037925	0.059309	-0.0318429	-0.115136
	176.2	-0.0068098	-0.0375289	0.0608469	-0.0334245	-0.115517
	176.4	-0.0076132	-0.0375994	0.0595104	-0.0311156	-0.116154
	176.6	-0.0063207	-0.0365387	0.0591195	-0.0318891	-0.114586
	176.8	-0.0052457	-0.035737	0.0600945	-0.0339946	-0.114648
	177	-0.00594	-0.033902	0.0597903	-0.0325926	-0.114032
	177.2	-0.0083991	-0.0347173	0.0580783	-0.0303119	-0.11352
	177.4	-0.009145	-0.0351762	0.0591313	-0.0291555	-0.113008
	177.6	-0.0087342	-0.0362973	0.0587264	-0.0295182	-0.114406
	177.8	-0.0084654	-0.0365855	0.0578828	-0.030875	-0.115345
	178	-0.009676	-0.0384719	0.0581645	-0.0297237	-0.116428
	178.2	-0.0110074	-0.0394026	0.0584299	-0.0280804	-0.117189
	178.4	-0.0086625	-0.0381611	0.0583121	-0.0306119	-0.116361
	178.6	-0.0121252	-0.0393961	0.0590268	-0.0275869	-0.116806
	178.8	-0.0112511	-0.0389165	0.0594273	-0.0272108	-0.116532
	179	-0.0110092	-0.0401302	0.0588356	-0.0269988	-0.116372
	179.2	-0.0102132	-0.0399464	0.0590654	-0.0284278	-0.115517
	179.4	-0.011603	-0.0411223	0.0591879	-0.0270006	-0.11546
	179.6	-0.0107581	-0.0400116	0.0593087	-0.0282095	-0.115745
	179.8	-0.0129241	-0.0408131	0.060019	-0.0271117	-0.114834
	180	-0.0148858	-0.0417046	0.0604694	-0.0251631	-0.114913
	180.2	-0.0145995	-0.0415015	0.0598401	-0.0247931	-0.115221
	180.4	-0.0155002	-0.0400985	0.0601701	-0.0252282	-0.115417
	180.6	-0.0155841	-0.0396163	0.0595178	-0.0252055	-0.1146
	180.8	-0.0145122	-0.0397269	0.0589089	-0.0251773	-0.11534
	181	-0.0134788	-0.0375816	0.0586327	-0.0282663	-0.116307
	181.2	-0.0138375	-0.0385163	0.0597261	-0.0286637	-0.116992
	181.4	-0.0125888	-0.0386715	0.0595944	-0.0291355	-0.117013
	181.6	-0.0126344	-0.0377917	0.0599874	-0.0287609	-0.117508
	181.8	-0.011638	-0.0369207	0.0602666	-0.030564	-0.116842
	182	-0.0124091	-0.0375602	0.0608816	-0.0281056	-0.116272
	182.2	-0.0124559	-0.037572	0.0601701	-0.0285912	-0.116532
	182.4	-0.0140339	-0.0385247	0.0602284	-0.0277313	-0.116937
	182.6	-0.0145295	-0.0402356	0.0587829	-0.0270454	-0.118127
	182.8	-0.0147627	-0.041052	0.060617	-0.0266568	-0.118367
	183	-0.0137741	-0.0409836	0.059976	-0.0291976	-0.118886
	183.2	-0.0128981	-0.0396525	0.0595629	-0.0285516	-0.117275
	183.4	-0.0126669	-0.0397919	0.0593591	-0.0283094	-0.117609
	183.6	-0.011627	-0.0387183	0.060941	-0.0300729	-0.114881
	183.8	-0.0112505	-0.0375615	0.0582916	-0.030275	-0.116092
	184	-0.0137199	-0.0380069	0.0602552	-0.0259319	-0.116272
	184.2	-0.0146398	-0.0390465	0.0613944	-0.0256724	-0.11763
	184.4	-0.0155263	-0.0392391	0.0600537	-0.0245212	-0.117849
	184.6	-0.018158	-0.0403706	0.0602869	-0.0221871	-0.121308
	184.8	-0.0194459	-0.041172	0.0599217	-0.0210957	-0.11999
	185	-0.0163692	-0.041108	0.0586149	-0.0246778	-0.119977
	185.2	-0.0165922	-0.0411013	0.0576745	-0.0250678	-0.119929
	185.4	-0.0151243	-0.0412546	0.0591354	-0.0271258	-0.119126
	185.6	-0.0135631	-0.0399189	0.0591884	-0.0293956	-0.117769
	185.8	-0.015211	-0.0402491	0.0598823	-0.0259545	-0.118403
	186	-0.0155022	-0.0398693	0.0596466	-0.0266258	-0.117542
	186.2	-0.0152643	-0.0387647	0.0597646	-0.0262682	-0.117921
	186.4	-0.017258	-0.0391474	0.0600073	-0.0234224	-0.118399
	186.6	-0.016364	-0.0390039	0.0596761	-0.0236038	-0.117785
	186.8	-0.0151592	-0.0392514	0.060336	-0.0267325	-0.119004
	187	-0.0189531	-0.040628	0.0587092	-0.0221717	-0.120914
	187.2	-0.0197089	-0.0415712	0.0595114	-0.0223349	-0.120519
	187.4	-0.0185147	-0.0411441	0.0586144	-0.0244275	-0.119708
	187.6	-0.0193566	-0.043089	0.0586793	-0.0233832	-0.118802
	187.8	-0.0201823	-0.0437675	0.0584564	-0.0213493	-0.118809
	188	-0.0157966	-0.0425237	0.0603564	-0.0263401	-0.116245
	188.2	-0.0155396	-0.041212	0.0600301	-0.0260225	-0.11607
	188.4	-0.0158656	-0.0420104	0.0608628	-0.0256921	-0.117166
	188.6	-0.0166457	-0.041801	0.0613614	-0.0249189	-0.1198
	188.8	-0.0168524	-0.0397941	0.0601081	-0.026675	-0.118907
	189	-0.0204358	-0.0399678	0.0593137	-0.0226582	-0.12142
	189.2	-0.021146	-0.0411698	0.0598599	-0.0219858	-0.120593
	189.4	-0.0216053	-0.0399022	0.0590999	-0.020914	-0.119606
	189.6	-0.0194443	-0.0386592	0.0587223	-0.0236081	-0.117417
	189.8	-0.0189622	-0.0396711	0.0602451	-0.0239084	-0.117224
	190	-0.0195758	-0.0403867	0.0603049	-0.0244313	-0.116437
	190.2	-0.0183548	-0.0398398	0.0593328	-0.026366	-0.116728
	190.4	-0.0171323	-0.0403546	0.059117	-0.029023	-0.117686
	190.6	-0.0183112	-0.0415585	0.0591015	-0.0266444	-0.119217
	190.8	-0.0188363	-0.0408613	0.0588886	-0.0251938	-0.119395
	191	-0.0182521	-0.0414769	0.0587863	-0.0257008	-0.119119
	191.2	-0.0195524	-0.0412683	0.0589505	-0.0227988	-0.119377
	191.4	-0.0201462	-0.0421326	0.059438	-0.0217893	-0.117631
	191.6	-0.0207754	-0.0416627	0.0593749	-0.0225894	-0.116906
	191.8	-0.019686	-0.0429247	0.0598683	-0.0251039	-0.116719
	192	-0.0211034	-0.0433103	0.0604848	-0.0232616	-0.118332
	192.2	-0.0206288	-0.0432129	0.0594806	-0.025679	-0.119391
	192.4	-0.022311	-0.0432589	0.0600456	-0.0244832	-0.122164
	192.6	-0.0225035	-0.0431974	0.0605964	-0.0247937	-0.122689
	192.8	-0.022249	-0.0417881	0.060289	-0.0242853	-0.12246
	193	-0.0192677	-0.0399767	0.0595747	-0.0268342	-0.120818
	193.2	-0.0216742	-0.0421876	0.0609046	-0.0238187	-0.121375
	193.4	-0.0222553	-0.0435438	0.060193	-0.0214943	-0.120696
	193.6	-0.0232256	-0.0442877	0.0596154	-0.0204591	-0.122479
	193.8	-0.0241547	-0.0448101	0.0585964	-0.0194488	-0.122373
	194	-0.0246743	-0.0441193	0.0595669	-0.0188855	-0.123603
	194.2	-0.0220916	-0.0433249	0.0590628	-0.021189	-0.122924
	194.4	-0.0203873	-0.0417169	0.0587275	-0.0244949	-0.122439
	194.6	-0.0196482	-0.0408294	0.0585473	-0.0245607	-0.120639
	194.8	-0.0210289	-0.041757	0.0594391	-0.0234685	-0.121226
	195	-0.0222531	-0.0443438	0.0589623	-0.0223036	-0.119528
	195.2	-0.0235392	-0.044801	0.0593948	-0.02005	-0.120388
	195.4	-0.022252	-0.0431828	0.0605385	-0.0198547	-0.120239
	195.6	-0.0220229	-0.0435462	0.0601994	-0.0202745	-0.120677
	195.8	-0.022272	-0.042398	0.058557	-0.0194731	-0.122311
	196	-0.0217661	-0.0408328	0.0586734	-0.019131	-0.121962
	196.2	-0.0206881	-0.0393514	0.0589259	-0.0216148	-0.121324
	196.4	-0.0226302	-0.0395444	0.0590126	-0.0213765	-0.120249
	196.6	-0.0224185	-0.0397941	0.0591933	-0.02207	-0.120317
	196.8	-0.0228789	-0.0412216	0.0612659	-0.0222708	-0.120295
	197	-0.021504	-0.0407806	0.0612254	-0.0246239	-0.120293
	197.2	-0.0226923	-0.040924	0.0606529	-0.0234021	-0.119637
	197.4	-0.0220135	-0.0418795	0.0599865	-0.0231881	-0.121414
	197.6	-0.0232553	-0.0416263	0.0592838	-0.0220348	-0.120656
	197.8	-0.0221688	-0.040182	0.0586563	-0.023992	-0.119789
	198	-0.0249972	-0.0421839	0.0590328	-0.0215897	-0.120625
	198.2	-0.0259066	-0.0430972	0.05811	-0.0213878	-0.12105
	198.4	-0.0272152	-0.0443256	0.0590051	-0.0207777	-0.121811
	198.6	-0.0269988	-0.0445247	0.0588135	-0.0212538	-0.122136
	198.8	-0.0278436	-0.0458818	0.0584607	-0.0175983	-0.122479
	199	-0.026836	-0.0449481	0.0570034	-0.0174532	-0.123682
	199.2	-0.0278776	-0.045123	0.0580666	-0.016076	-0.124393
	199.4	-0.0266162	-0.0428911	0.0564932	-0.0168425	-0.122458
	199.6	-0.0297994	-0.0430052	0.0567886	-0.0131889	-0.123808
	199.8	-0.0295083	-0.0431867	0.0571394	-0.0136192	-0.123815
	200	-0.0282594	-0.0423576	0.0580268	-0.0160133	-0.121579
	200.2	-0.0261562	-0.0423946	0.0588756	-0.0174137	-0.121726
	200.4	-0.0265039	-0.0433718	0.0596562	-0.0158874	-0.122393
	200.6	-0.0226177	-0.0418489	0.0604892	-0.0193555	-0.121531
	200.8	-0.0228182	-0.0416546	0.0599018	-0.0215673	-0.121429
	201	-0.0233969	-0.0416391	0.0600636	-0.0208602	-0.121982
	201.2	-0.0252631	-0.0405314	0.0593014	-0.019257	-0.12215
	201.4	-0.0259079	-0.0408224	0.0588398	-0.0190187	-0.121814
	201.6	-0.0262815	-0.0419257	0.0593799	-0.0194112	-0.121665
	201.8	-0.0274412	-0.0429747	0.0593015	-0.0186154	-0.121753
	202	-0.0273748	-0.0431029	0.0599158	-0.0181136	-0.121722
	202.2	-0.0258711	-0.0438879	0.0600739	-0.020437	-0.121947
	202.4	-0.0277665	-0.0457225	0.0600647	-0.020039	-0.123143
	202.6	-0.028344	-0.0459178	0.0597627	-0.0192087	-0.124464
	202.8	-0.0259898	-0.0445814	0.0599634	-0.020362	-0.123914
	203	-0.0267458	-0.0452434	0.0591392	-0.020498	-0.126077
	203.2	-0.0284777	-0.0454863	0.0588764	-0.0179526	-0.125909
	203.4	-0.0264035	-0.0438775	0.0574047	-0.018411	-0.124934
	203.6	-0.0264715	-0.0449842	0.0580466	-0.0177228	-0.123667
	203.8	-0.0281998	-0.0457071	0.0568652	-0.0167045	-0.124383
	204	-0.0282481	-0.0458157	0.0569908	-0.0163573	-0.1229
	204.2	-0.027515	-0.0449937	0.0573054	-0.0170934	-0.121983
	204.4	-0.0285907	-0.04557	0.0586619	-0.0183026	-0.122871
	204.6	-0.0294749	-0.0440802	0.0572865	-0.0172703	-0.123019
	204.8	-0.0300598	-0.043538	0.0581307	-0.0159139	-0.123556
	205	-0.0309524	-0.042433	0.0587966	-0.0169704	-0.12442
	205.2	-0.031594	-0.0423938	0.0579211	-0.0165977	-0.125273
	205.4	-0.0331438	-0.0418517	0.0582356	-0.0144317	-0.12532
	205.6	-0.0341893	-0.0440385	0.0578681	-0.013485	-0.126599
	205.8	-0.0336627	-0.044391	0.0577706	-0.0136714	-0.126273
	206	-0.0342836	-0.046286	0.0565569	-0.0114397	-0.126332
	206.2	-0.0335688	-0.0467499	0.0572616	-0.0134481	-0.127001
	206.4	-0.032656	-0.0463351	0.0575944	-0.0129194	-0.128173
	206.6	-0.0294052	-0.0442047	0.0592602	-0.0156593	-0.125862
	206.8	-0.0307903	-0.0447879	0.0598104	-0.0164351	-0.126027
	207	-0.0295125	-0.0443174	0.0600019	-0.016985	-0.125675
	207.2	-0.0289821	-0.044053	0.0597737	-0.0169655	-0.125206
	207.4	-0.0283919	-0.0444975	0.0608264	-0.0187939	-0.124069
	207.6	-0.0302606	-0.0452037	0.0599003	-0.0180836	-0.124023
	207.8	-0.031064	-0.0444837	0.0593756	-0.0159209	-0.125256
	208	-0.0297181	-0.0433217	0.0598186	-0.0180374	-0.124439
	208.2	-0.0303434	-0.0430882	0.0611961	-0.0177897	-0.124136
	208.4	-0.0303924	-0.0418568	0.0596106	-0.017045	-0.124151
	208.6	-0.0293999	-0.0412394	0.0594845	-0.0188706	-0.124166
	208.8	-0.0292109	-0.0418302	0.0603854	-0.0195607	-0.122486
	209	-0.0317242	-0.0434648	0.0588715	-0.0174637	-0.122372
	209.2	-0.0318648	-0.0438953	0.0586629	-0.0165906	-0.122725
	209.4	-0.0335785	-0.0456862	0.0590598	-0.0160768	-0.123141
	209.6	-0.0349541	-0.0455435	0.0595079	-0.0133121	-0.124767
	209.8	-0.0329534	-0.0455793	0.0583549	-0.0156868	-0.125035
	210	-0.0326006	-0.0452856	0.0605635	-0.015935	-0.125576
	210.2	-0.0320838	-0.0440932	0.0602777	-0.0160019	-0.1248
	210.4	-0.0307323	-0.0438631	0.0600363	-0.0163481	-0.125253
	210.6	-0.0307967	-0.0447217	0.0590848	-0.0167942	-0.1244
	210.8	-0.0325743	-0.0449744	0.0599535	-0.0145743	-0.125026
	211	-0.0316547	-0.0441747	0.0583361	-0.015019	-0.124032
	211.2	-0.0328591	-0.0450482	0.058023	-0.0144637	-0.12606
	211.4	-0.0346124	-0.0465396	0.057668	-0.0119366	-0.125594
	211.6	-0.0367629	-0.0469804	0.0576599	-0.0118459	-0.127231
	211.8	-0.0364252	-0.0468745	0.0569155	-0.0107921	-0.127663
	212	-0.0392269	-0.0470218	0.0582575	-0.00810146	-0.128837
	212.2	-0.0404536	-0.0479922	0.0582129	-0.00711171	-0.12839
	212.4	-0.0398822	-0.0467269	0.0588836	-0.00939903	-0.128817
	212.6	-0.0380375	-0.0464505	0.0603421	-0.00923971	-0.12731
	212.8	-0.0375237	-0.0457888	0.0608338	-0.0107264	-0.125783
	213	-0.0368444	-0.0468989	0.0598494	-0.0118867	-0.1268
	213.2	-0.0351932	-0.0467991	0.0593434	-0.0145159	-0.125298
	213.4	-0.0349344	-0.0476183	0.0593587	-0.0138561	-0.125516
	213.6	-0.0346043	-0.0465179	0.0579366	-0.0146852	-0.124989
	213.8	-0.0334333	-0.0471073	0.0585793	-0.0168556	-0.125761
	214	-0.0324952	-0.0468121	0.0578943	-0.0181533	-0.12519
	214.2	-0.0324439	-0.0468992	0.0586723	-0.0180803	-0.12623
	214.4	-0.0328314	-0.045119	0.0582884	-0.0185667	-0.125313
	214.6	-0.0337583	-0.0454215	0.0592733	-0.0172657	-0.125335
	214.8	-0.0356732	-0.0448971	0.059661	-0.0151298	-0.125394
	215	-0.0370737	-0.0455731	0.0609842	-0.0131985	-0.126701
	215.2	-0.0396215	-0.0454733	0.0613262	-0.0102429	-0.126771
	215.4	-0.0399991	-0.0462377	0.060851	-0.00976337	-0.127535
	215.6	-0.0391729	-0.0464637	0.0605629	-0.0106999	-0.127807
	215.8	-0.0392133	-0.0464785	0.0603235	-0.0109142	-0.127828
	216	-0.0385539	-0.0461409	0.0612495	-0.0113239	-0.127009
	216.2	-0.036909	-0.0458799	0.061086	-0.0123765	-0.126636
	216.4	-0.0370256	-0.0461572	0.0613731	-0.0117701	-0.125774
	216.6	-0.0349435	-0.0457902	0.0609241	-0.0141689	-0.126076
	216.8	-0.0346758	-0.0457677	0.0610645	-0.0139939	-0.125249
	217	-0.0353848	-0.0458994	0.0608974	-0.0134655	-0.125456
	217.2	-0.0345694	-0.0464082	0.0602474	-0.0152851	-0.124791
	217.4	-0.0347482	-0.0458044	0.0604419	-0.0150521	-0.126564
	217.6	-0.0350462	-0.0459755	0.0605437	-0.0144193	-0.126352
	217.8	-0.0348817	-0.0450121	0.0595655	-0.0147438	-0.126326
	218	-0.0345409	-0.0431073	0.059719	-0.015328	-0.125495
	218.2	-0.0332808	-0.0412051	0.0590628	-0.0164266	-0.125937
	218.4	-0.0340419	-0.042753	0.0590988	-0.0154883	-0.125647
	218.6	-0.0368942	-0.0441977	0.0598747	-0.0137207	-0.126254
	218.8	-0.0377452	-0.0456236	0.060082	-0.0130113	-0.128095
	219	-0.0380635	-0.0477113	0.0586645	-0.0137975	-0.129074
	219.2	-0.0405157	-0.04944	0.0596444	-0.010402	-0.130099
	219.4	-0.0400477	-0.0495775	0.0606343	-0.0118412	-0.129544
	219.6	-0.0398038	-0.04811	0.0610501	-0.0123284	-0.128681
	219.8	-0.0413536	-0.0488075	0.0611653	-0.0109701	-0.128629
	220	-0.0413021	-0.048294	0.0607926	-0.00915583	-0.128644
	220.2	-0.0413297	-0.0484303	0.0603679	-0.00994526	-0.127165
	220.4	-0.0418576	-0.048055	0.0596112	-0.0100351	-0.127034
	220.6	-0.0411226	-0.0487763	0.0576338	-0.00995592	-0.129654
	220.8	-0.0393139	-0.0480497	0.058163	-0.0111281	-0.128781
	221	-0.0393959	-0.0473927	0.0581234	-0.0129382	-0.128774
	221.2	-0.0408506	-0.048134	0.0587126	-0.0108127	-0.130085
	221.4	-0.0403984	-0.0475442	0.0573322	-0.0113628	-0.131416
	221.6	-0.0408786	-0.0461829	0.0581388	-0.011136	-0.130343
	221.8	-0.0406174	-0.0463254	0.0576668	-0.0107221	-0.1308
	222	-0.0402016	-0.0466089	0.0585576	-0.00954575	-0.130344
	222.2	-0.0393137	-0.0452323	0.0592576	-0.0111136	-0.129403
	222.4	-0.0394018	-0.0461626	0.059729	-0.0107762	-0.129235
	222.6	-0.039113	-0.0474589	0.0600239	-0.0110544	-0.128556
	222.8	-0.0396344	-0.0468655	0.059271	-0.0107424	-0.128903
	223	-0.0391846	-0.0471262	0.0602238	-0.0114162	-0.128238
	223.2	-0.0394691	-0.0490412	0.0588045	-0.0109361	-0.128796
	223.4	-0.0394177	-0.0483319	0.0591875	-0.0108415	-0.128559
	223.6	-0.0410622	-0.0484559	0.0593493	-0.00759667	-0.129593
	223.8	-0.0391671	-0.0477361	0.0596878	-0.0110688	-0.127673
	224	-0.0411023	-0.048839	0.058712	-0.00907868	-0.127854
	224.2	-0.0406134	-0.0466738	0.0590149	-0.0100369	-0.127652
	224.4	-0.0413438	-0.0467284	0.0587931	-0.00948988	-0.127548
	224.6	-0.0407754	-0.0464749	0.0576239	-0.0112186	-0.128381
	224.8	-0.0429718	-0.0470905	0.0577327	-0.00755858	-0.128727
	225	-0.0412762	-0.0445183	0.0577282	-0.00989051	-0.128617
	225.2	-0.0397973	-0.0457753	0.0577988	-0.0114232	-0.129115
	225.4	-0.0392639	-0.0448305	0.0577538	-0.011523	-0.129717
	225.6	-0.0397437	-0.0461678	0.05832	-0.0110159	-0.128256
	225.8	-0.0391287	-0.0454475	0.0585229	-0.0118397	-0.128478
	226	-0.0391975	-0.0468377	0.0582763	-0.0112659	-0.129265
	226.2	-0.0407605	-0.0472035	0.0579063	-0.00916031	-0.128692
	226.4	-0.0401555	-0.0479815	0.0590194	-0.0103045	-0.128045
	226.6	-0.0411675	-0.0468295	0.0594088	-0.0095644	-0.128966
	226.8	-0.0414685	-0.0480677	0.059193	-0.00985702	-0.130592
	227	-0.0421119	-0.0488746	0.058406	-0.00958288	-0.12927
	227.2	-0.041719	-0.048136	0.0584236	-0.0106013	-0.129675
	227.4	-0.0430693	-0.0497559	0.0574229	-0.0083371	-0.130311
	227.6	-0.0417873	-0.0502726	0.0586125	-0.0098175	-0.128814
	227.8	-0.0443202	-0.0503213	0.0578071	-0.0074405	-0.128774
	228	-0.0454491	-0.0508693	0.0597767	-0.0071261	-0.131541
	228.2	-0.0465889	-0.0511987	0.0601934	-0.0067226	-0.133002
	228.4	-0.0473721	-0.0502714	0.0604248	-0.0072585	-0.132066
	228.6	-0.0472695	-0.049202	0.0590901	-0.0080064	-0.132909
	228.8	-0.0460805	-0.0499333	0.0592944	-0.0103465	-0.1324
	229	-0.0460898	-0.0484531	0.0574716	-0.0093323	-0.131466
	229.2	-0.0457428	-0.0478498	0.0571987	-0.007277	-0.130671
	229.4	-0.0446692	-0.0467051	0.0569334	-0.0080804	-0.131843
	229.6	-0.0453551	-0.0484557	0.0572809	-0.0060029	-0.132566
	229.8	-0.0469618	-0.0477128	0.0584887	-0.00243914	-0.133604
	230	-0.0465422	-0.0487484	0.0599396	-0.00257871	-0.133872

## Sheet: c) R5F BAIT versus DNMT3A 
Figure 4c left
	R5F versus DNMT3A
	Time (s)	100nm	500nM	750nM	1000nM
	0	0	0	0	0.00107808
	0.2	-0.00228376	0.00242506	0.00136376	0.00152381
	0.4	-0.00607723	0.000839216	-0.00171944	0.00207027
	0.6	-0.00734651	-0.00111474	-0.00280424	0.00274295
	0.8	-0.00806965	-0.00206952	-0.00396669	0.00340118
	1	-0.00880367	-0.00209761	-0.00478117	0.00387009
	1.2	-0.00972941	-0.00280508	-0.00690646	0.004104
	1.4	-0.00872193	-0.00312572	-0.00678025	0.00408385
[truncated: 1,143 more rows]

## Sheet: R5F BAIT versus DNMT3B
Figure 4c middle
[truncated: 1,153 more rows]

[truncated: 1 more sheets: R5F BAIT versus KAT5]
