# Supplementary material for: Targeted systematic evolution of an RNA platform neutralizing DNMT1 function and controlling DNA methylation
Source: Nat Commun. 2023 Jan 6;14:99. doi: 10.1038/s41467-022-35222-4 (PMC9823104; doi:10.1038/s41467-022-35222-4)
Supplement: Supplementary file 6 — Source Data [file 41467_2022_35222_MOESM6_ESM.zip › source data file/Figure 4d.xlsx]

## Sheet: Foglio1
Figure 4d
Left panel
		blanck (-)		ce-49 sh
		value 1	value 2	value 1	value 2
concentration	1	0.0373	0.051	0.0432	0.0514
	10	0.0464	0.0398	0.0381	0.0521
	50	0.05	0.043	0.0437	0.0493
	100	0.0541	0.042	0.0556	0.0668
	200	0.0429	0.0337	0.0447	0.0439
	750	0.0434	0.0473	0.0709	0.0464
Right panel
		blanck (-)		ce-10-2 sh
		value 1	value 2	value 1	value 2
concentration	1	0.0511	0.0593	0.0583	0.0515
	10	0.0878	0.0486	0.1011	0.0575
	50	0.0682	0.0594	0.0471	0.0529
	100	0.1021	0.0354	0.0629	0.0938
	200	0.0599	0.0544	0.0723	0.0707
	750	0.0556	0.1261	0.0682	0.0664
