# Supplementary material for: Targeted systematic evolution of an RNA platform neutralizing DNMT1 function and controlling DNA methylation
Source: Nat Commun. 2023 Jan 6;14:99. doi: 10.1038/s41467-022-35222-4 (PMC9823104; doi:10.1038/s41467-022-35222-4)
Supplement: Supplementary file 6 — Source Data [file 41467_2022_35222_MOESM6_ESM.zip › source data file/Figure 5b.xlsx]

## Sheet: Foglio1
Figure 5b
	value 1	value 2
-	89.0549	110.945
Cont.	128.879	120.176
DNMT1 bait	46.5055	35.2527
Ce-49 sh	41.4945	31.8242
Ce-10-2 sh	56.2637	63.8242
