# Supplementary material for: Targeted systematic evolution of an RNA platform neutralizing DNMT1 function and controlling DNA methylation
Source: Nat Commun. 2023 Jan 6;14:99. doi: 10.1038/s41467-022-35222-4 (PMC9823104; doi:10.1038/s41467-022-35222-4)
Supplement: Supplementary file 6 — Source Data [file 41467_2022_35222_MOESM6_ESM.zip › source data file/Figure 5c.xlsx]

## Sheet: Foglio1
Figure 5c
Left panel
DNMT3A activity
	value 1	value 2
-	98.3568	101.643
Cont.	102.817	110.094
Ce-49 sh	103.756	97.6526
Ce-10-2 sh	99.5305	113.85
Right panel
DNMT3B activity
	value 1	value 2
-	95.7525	104.248
Cont.	107.079	104.877
Ce-49 sh	101.206	100.682
Ce-10-2 sh	88.8306	98.4793
