# Supplementary material for: Targeted systematic evolution of an RNA platform neutralizing DNMT1 function and controlling DNA methylation
Source: Nat Commun. 2023 Jan 6;14:99. doi: 10.1038/s41467-022-35222-4 (PMC9823104; doi:10.1038/s41467-022-35222-4)
Supplement: Supplementary file 6 — Source Data [file 41467_2022_35222_MOESM6_ESM.zip › source data file/Figure 5d.xlsx]

## Sheet: Foglio1
Figure 5d
	value 1	value 2	value 3
-	1.22995	0.983297	0.826851
Cont.	0.85515	0.922153	0.64443
DNMT1 bait	2.97136	2.07648	1.9666
Ce-49 sh	3.10199	3.82243	3.47786
Ce-10-2 sh	3.06921	2.90679	2.56
