# Supplementary material for: Targeted systematic evolution of an RNA platform neutralizing DNMT1 function and controlling DNA methylation
Source: Nat Commun. 2023 Jan 6;14:99. doi: 10.1038/s41467-022-35222-4 (PMC9823104; doi:10.1038/s41467-022-35222-4)
Supplement: Supplementary file 6 — Source Data [file 41467_2022_35222_MOESM6_ESM.zip › source data file/Figure 5e.xlsx]

## Sheet: Foglio1
Figure 5e
	value 1	value 2
Cont.	101.66	98.3398
DNMT1 bait	50.1262	52.1235
Ce-49 sh	39.474	30.4863
Ce-10-2 sh	48.8502	50.7365
