# Supplementary material for: Targeted systematic evolution of an RNA platform neutralizing DNMT1 function and controlling DNA methylation
Source: Nat Commun. 2023 Jan 6;14:99. doi: 10.1038/s41467-022-35222-4 (PMC9823104; doi:10.1038/s41467-022-35222-4)
Supplement: Supplementary file 6 — Source Data [file 41467_2022_35222_MOESM6_ESM.zip › source data file/Figure 6e.xlsx]

## Sheet: Foglio1
Figure 6e
Left panel
	Control		ce-49 sh		ce- 10- 2 sh		DMSO		AZA
	value 1	value 2	value 1	value 2	value 1	value 2	value 1	value 2	value 1	value 2
CpG#-66	1.5	1.6	2.5	1.3	0.4	2.5	1.3	2.7	2.7	1.2
CpG#-65	1.6	1.2	1.2	0.6	0.4	2	1.5	2.7	2.9	0.9
CpG#-64	1.6	0.8	1.8	0.6	0.4	2	1.5	2.4	2.8	0.9
CpG#-63	2	1.1	1.2	0.6	0.3	1.5	2	2.4	2.7	1.4
CpG#-62	2.5	1.1	1.2	0.6	0.7	1.3	1.3	2.4	2	0.8
CpG#-61	1	0.7	1.2	1.1	0.7	1.3	1.5	3	2.3	0.8
CpG#-60	1	1.1	0.6	0.5	0.3	1.3	1.6	2.3	2.8	0.6
CpG#-59	0	0.7	1.2	0.5	0	1.3	1.6	2.4	1.9	0.3
CpG#-58	0.9	0.3	1.6	0	0.3	1.5	1.9	2.6	2.2	1.4
CpG#-57	0.7	0.6	1	0	0.3	1.1	2	2.1	2.3	0.8
CpG#-56	0.3	0.7	1.2	0	0.2	0.6	1.1	1.6	1.9	0.3
CpG#-55	0.5	0.4	1.1	0.7	0.2	0.8	1.5	2	1.6	0.6
CpG#-54	0.2	0.4	0.7	0.5	0.4	0.8	1.3	2.2	2.3	0.6
CpG#-53	0.2	0.4	1.4	0.4	0.2	0.8	2	1.6	2.3	0.4
CpG#-52	0.2	0.4	1.4	0.4	0.7	0.6	1.6	1.9	2.4	0.4
CpG#-51	1.1	0.8	1	0.2	0.6	0.8	1.4	1.9	1.9	0.5
CpG#-50	1.3	0.6	1	0.4	1	1.2	1.5	2.7	3	0.4
CpG#-49	0	0.6	1	0.4	0.4	0.7	1.5	2	2.6	0.4
CpG#-48	0.4	0.4	2	1	0.4	1.2	1.3	2.5	3.1	0.4
CpG#-47	0	0.6	1.7	0.6	0.2	1.4	1.3	2.2	2.8	0.7
CpG#-46	0.2	0.6	1	0.2	0.6	1	1.2	2.4	2.6	0.9
CpG#-45	0.2	0.8	1.2	0.6	0.7	1	3	3.3	2	0.2
CpG#-44	0.6	0.8	2.2	0.4	0.7	0.7	1.6	1.2	2.2	0.3
CpG#-43	0.6	0.6	1.2	1.3	0.9	0.7	1.8	1.6	2.9	0.4
CpG#-42	1.1	1.3	2.1	0.4	0.5	1.2	1.7	1.6	2.7	0.8
CpG#-41	0.6	1.1	1.2	0.2	0.5	1.2	1.3	1.6	2.7	0.5
CpG#-40	0.2	0.7	0.9	0.9	0.9	0.6	1.1	1.4	2	0.1
CpG#-39	0.9	0.7	1.5	0.4	0.8	1.2	1.1	0.9	1.7	0.1
CpG#-38	0.4	0.7	1.1	1.1	0.2	1	1.1	1.2	2.2	0.2
CpG#-37	0	0.9	1.4	0.4	0.2	0.7	1.3	1.8	1.4	0.1
CpG#-36	0.5	0.7	1.1	0.4	0.3	0.7	1.3	1.4	1.9	0.1
CpG#-35	0.4	1.1	0.8	0.4	0.7	1.5	1.5	1.4	1.7	0.6
CpG#-34	0.2	3.1	0.8	0.5	0.2	0.9	1.6	1.1	1.6	0.3
CpG#-33	0.2	0.5	1.1	0.3	0.3	0.8	1.8	1.1	1.6	0.3
CpG#-32	0.2	0.9	0.8	0.3	0.3	0.8	1.8	1.1	1.9	0.5
CpG#-31	0.5	0.9	0.8	0.3	0.6	0.9	1.5	1.1	1.7	0.4
CpG#-30	0.3	0.9	0.5	0.7	0.6	0.8	1.4	1.3	1.9	1.1
CpG#-29	0.3	0.7	0.5	0.3	0.2	0.4	1.3	1.2	1.7	0.2
CpG#-28	0.5	0.9	0.5	0.3	0.2	0.5	1.2	0.9	1.9	0.2
CpG#-27	0.5	0.5	0.3	0.5	0.2	0.5	1.3	0.9	2.2	0.3
CpG#-26	0.8	1	0.8	0.3	1.1	0.8	1.5	1.1	1.7	0.5
CpG#-25	0.5	0.9	0.5	0.7	0.2	1	1.6	1.3	1.7	0.3
CpG#-24	1.8	0.7	0.8	0.3	0.2	0.5	1.7	1.8	2.2	0.4
CpG#-23	0.3	0.7	0.5	0.3	0.3	0.7	1.1	1.1	0.8	0.1
CpG#-22	0.3	1.8	0	0.9	1.4	0.6	0.5	0.8	1.3	0.5
middle panel
	Control		ce-49 sh		ce-10-2 sh		DMSO		Aza
	value 1	value 2	value 1	value 2	value 1	value 2	value 1	value 2	value 1	value 2
CpG#-34	0.2	3.1	0.8	0.5	0.2	0.9	1.6	1.1	1.6	0.3
CpG#-33	0.2	0.5	1.1	0.3	0.3	0.8	1.8	1.1	1.6	0.3
CpG#-32	0.2	0.9	0.8	0.3	0.3	0.8	1.8	1.1	1.9	0.5
CpG#-31	0.5	0.9	0.8	0.3	0.6	0.9	1.5	1.1	1.7	0.4
CpG#-30	0.3	0.9	0.5	0.7	0.6	0.8	1.4	1.3	1.9	1.1
CpG#-29	0.3	0.7	0.5	0.3	0.2	0.4	1.3	1.2	1.7	0.2
CpG#-28	0.5	0.9	0.5	0.3	0.2	0.5	1.2	0.9	1.9	0.2
CpG#-27	0.5	0.5	0.3	0.5	0.2	0.5	1.3	0.9	2.2	0.3
CpG#-26	0.8	1	0.8	0.3	1.1	0.8	1.5	1.1	1.7	0.5
CpG#-25	0.5	0.9	0.5	0.7	0.2	1	1.6	1.3	1.7	0.3
CpG#-24	1.8	0.7	0.8	0.3	0.2	0.5	1.7	1.8	2.2	0.4
CpG#-23	0.3	0.7	0.5	0.3	0.3	0.7	1.1	1.1	0.8	0.1
CpG#-22	0.3	1.8	0	0.9	1.4	0.6	0.5	0.8	1.3	0.5
Right panel
	Control		ce-49 sh		ce - 10 - 2 sh		DMSO		AZA
	value 1	value 2	value 1	value 2	value 1	value 2	value 1	value 2	value 1	value 2
CpG#77	81.8	88.8	83.6	76.7	81.9	78.2	78.6	87.2	47.9	46.9
CpG#78	66.8	65.1	66.9	62.1	66.1	55.3	65.2	68.9	31.7	35.6
CpG#79	52.5	64.8	56.9	59	58.8	54.8	60.8	66.7	32.1	38.9
CpG#80	53.8	67	52.7	56.3	60.3	50.7	48.4	51.4	35.3	32.6
CpG#81	70.2	71.2	65.3	65	66.4	59.3	67.2	69.4	45.1	41.8
CpG#82	35.1	35.4	40.8	41.6	41.3	34.9	37.2	35.7	29	25.5
CpG#83	36.5	34	37.4	34.4	33.3	23.7	32.3	36	26.2	20
CpG#84	77.2	71.3	72	69.5	71.7	64.6	68.8	70.4	51.5	42.5
CpG#85	57.7	66.7	57.8	60	59.7	58.8	60	68.7	46.5	41.1
CpG#86	74.4	82.4	68.9	72.5	77.4	70.5	72.8	74.9	56.3	50.1
CpG#87	81	82.5	69.1	82.8	76.6	72.1	76.1	80.8	58.2	54.5
CpG#88	73.4	75.5	63.9	62.5	69.7	59.9	63.5	69.6	42.8	48
CpG#89	69.4	76.1	65.4	64.8	73.5	72.1	69.6	74.5	52	53.1
CpG#90	85.1	81.5	81.3	84.7	85	76.9	80.6	89.3	62.2	59.2
CpG#91	84.8	87.9	80.9	84.3	87.6	79.3	84.2	87.6	62.5	60.2
CpG#92	90.1	88	87.6	90.5	90.7	87.3	86.4	90.9	68.6	64
CpG#93	85.3	87.9	81.6	90	88.3	84.8	83.9	85	74.2	64.7
CpG#94	40.9	32.4	39.6	48.7	44.2	52.1	42.4	45.6	42.2	36
CpG#95	45.8	35.8	48.2	44.6	46.9	51.4	50.9	54.7	54.8	42.2
CpG#96	86.8	85.5	86.8	87.7	84.7	84.2	82.4	84	70.8	66.4
