# Supplementary material for: Targeted systematic evolution of an RNA platform neutralizing DNMT1 function and controlling DNA methylation
Source: Nat Commun. 2023 Jan 6;14:99. doi: 10.1038/s41467-022-35222-4 (PMC9823104; doi:10.1038/s41467-022-35222-4)
Supplement: Supplementary file 6 — Source Data [file 41467_2022_35222_MOESM6_ESM.zip › source data file/Figure 8a.xlsx]

## Sheet: Foglio1
Figure 8a
	ZCCHC3
	value 1	value 2
Cont.	1.14749	0.871469
Ce-49 sh	1.96815	2.40689
	PAX5
	value 1	value 2
Cont.	1.12242	0.890935
Ce-49 sh	2.27854	2.90926
	PLOD2
	value 1	value 2
Cont.	0.985686	1.01452
Ce-49 sh	3.90529	3.87647
	GAD1
	value 1	value 2
Cont.	1.09119	0.91643
Ce-49 sh	5.02212	5.3225
	RAB9A
	value 1	value 2
Cont.	0.937945	1.06616
Ce-49 sh	3.81399	4.23524
	FOXP1
	value 1	value 2
Cont.	0.953586	1.04867
Ce-49 sh	2.85824	3.14017
