# Supplementary material for: Targeted systematic evolution of an RNA platform neutralizing DNMT1 function and controlling DNA methylation
Source: Nat Commun. 2023 Jan 6;14:99. doi: 10.1038/s41467-022-35222-4 (PMC9823104; doi:10.1038/s41467-022-35222-4)
Supplement: Supplementary file 6 — Source Data [file 41467_2022_35222_MOESM6_ESM.zip › source data file/Figure 8b.xlsx]

## Sheet: Foglio1
Figure 8b
Left panel	DNMT1 activity
	3 days		6 days
	value 1	value 2	value 1	value 2
Cont.	106.433	93.5674	106.011	109.972
Ce-49 sh	42.2472	39.7472	108.062	102.472
Right panel	CEBPA level
	3 days		6 days
	value 1	value 2	value 1	value 2
Cont.	0.922967	1.08346	1.28566	1.18078
Ce-49 sh	3.67856	3.91184	1.60258	1.39957
