# Supplementary material for: Targeted systematic evolution of an RNA platform neutralizing DNMT1 function and controlling DNA methylation
Source: Nat Commun. 2023 Jan 6;14:99. doi: 10.1038/s41467-022-35222-4 (PMC9823104; doi:10.1038/s41467-022-35222-4)
Supplement: Supplementary file 6 — Source Data [file 41467_2022_35222_MOESM6_ESM.zip › source data file/Figure 8c.xlsx]

## Sheet: Foglio1
Figure 8c
Left panel	U937
	value 1	value 2
Cont.	95.9565	104.044
Ce-49 sh	25.745	18.3504
Middle panel	A549
	value 1	value 2
Cont.	105.947	94.0529
Ce-49 sh	51.9179	38.3289
Right panel	Calu-1
	value 1	value 2
Cont.	99.1189	100.881
Ce-49 sh	31.9383	20.7416
