# Supplementary material for: Targeted systematic evolution of an RNA platform neutralizing DNMT1 function and controlling DNA methylation
Source: Nat Commun. 2023 Jan 6;14:99. doi: 10.1038/s41467-022-35222-4 (PMC9823104; doi:10.1038/s41467-022-35222-4)
Supplement: Supplementary file 6 — Source Data [file 41467_2022_35222_MOESM6_ESM.zip › source data file/Figure 8d.xlsx]

## Sheet: Foglio1
Figure 8d
Left panel	U937
	value 1	value 2
Cont.	0.915245	1.0926
Ce-49 sh	3.52076	3.38549
Middle panel	A549
	value 1	value 2
Cont.	1.06129	0.942248
Ce-49 sh	1.7354	1.59176
Right panel	Calu-1
	value 1	value 2
Cont.	1.06616	0.937946
Ce-49 sh	1.80736	1.88749
