# Supplementary material for: Targeted systematic evolution of an RNA platform neutralizing DNMT1 function and controlling DNA methylation
Source: Nat Commun. 2023 Jan 6;14:99. doi: 10.1038/s41467-022-35222-4 (PMC9823104; doi:10.1038/s41467-022-35222-4)
Supplement: Supplementary file 6 — Source Data [file 41467_2022_35222_MOESM6_ESM.zip › source data file/Figure 8e.xlsx]

## Sheet: Foglio1
Figure 8e
Left panel	U937
	value 1	value 2
Cont.	104.29	109.677
Ce-49 sh	61.7035	59.3715
Middle panel	A549
	value 1	value 2
Cont.	100.171	99.8285
Ce-49 sh	47.762	53.0098
Right panel	Calu-1
	value 1	value 2
Cont.	97.9167	102.083
Ce-49 sh	57.0652	46.8297
