# Supplementary material for: Targeted systematic evolution of an RNA platform neutralizing DNMT1 function and controlling DNA methylation
Source: Nat Commun. 2023 Jan 6;14:99. doi: 10.1038/s41467-022-35222-4 (PMC9823104; doi:10.1038/s41467-022-35222-4)
Supplement: Supplementary file 6 — Source Data [file 41467_2022_35222_MOESM6_ESM.zip › source data file/Figure 9b.xlsx]

## Sheet: Foglio1
Figure 9b
	Control					ce49h					AZA
	value 1	value 2	value 3	value 4	value 5	value 1	value 2	value 3	value 4	value 5	value 1	value 2	value 3	value 4	value 5
D7	72.1	59.9	57.5	47	67.8	49.6	50.2	90.7	97.4	57.9	62.4	93.3	93	62.8	52
D9	120.4	134.6	140.9	108.7	118.9	92.4	102.1	141.5	172.9	87	94.8	112.5	124	132.3	100.9
D11	165.7	208.9	210.7	174.2	187.5	144.2	172.9	197.9	209.5	139.8	115.1	113.7	155.5	154	129.4
D13	337.9	409.7	386.1	423	336.2	266.7	246.8	261.6	369.4	217.5	193.8	232	315.9	115	219.5
D15	495.7	763.6	504.8	671.5	532.9	400.8	427.2	514.9	530.6	323.7	320.4	355.6	452.8	304.3	367
D17	1086.5	1174	888.7	1212	1033.2	530.2	608.5	749.2	884.1	376.5	528.7	560.2	841.6	462.5	565.3
