# Supplementary material for: Targeted systematic evolution of an RNA platform neutralizing DNMT1 function and controlling DNA methylation
Source: Nat Commun. 2023 Jan 6;14:99. doi: 10.1038/s41467-022-35222-4 (PMC9823104; doi:10.1038/s41467-022-35222-4)
Supplement: Supplementary file 6 — Source Data [file 41467_2022_35222_MOESM6_ESM.zip › source data file/Supplemenatry Figure 12/hbce10-prt.xvg]

# This file was created Thu Nov 21 13:39:58 2019
# Created by:
#                      :-) GROMACS - gmx hbond, 2018.1 (-:
# 
# Executable:   /usr/bin/gmx
# Data prefix:  /usr
# Working dir:  /home/ida/DiRuscio/DNMT1/ANAmd-new/Ce10
# Command line:
#   gmx hbond -num hbce10-prt -f ce10dt100.pdb -s md300 -n index.ndx -hbn -hbm -b 150000
# gmx hbond is part of G R O M A C S:
#
# Gravel Rubs Often Many Awfully Cauterized Sores
#
@    title "Hydrogen Bonds"
@    xaxis  label "Time (ps)"
@    yaxis  label "Number"
@TYPE xy
@ view 0.15, 0.15, 0.75, 0.85
@ legend on
@ legend box on
@ legend loctype view
@ legend 0.78, 0.8
@ legend length 2
@ s0 legend "Hydrogen bonds"
@ s1 legend "Pairs within 0.35 nm"
    150000          13          17
    150100          19          22
    150200          17          21
    150300          16          19
    150400          15          16
    150500          16          18
    150600          20           9
    150700          14          18
    150800          16          23
    150900          17          21
    151000          15          13
    151100          16          20
    151200          18          17
    151300          13          12
    151400          17          17
    151500          17          16
    151600          18          12
    151700          16          15
    151800          21          13
    151900          24          19
    152000          16          15
    152100          21          14
    152200          20          17
    152300          18          21
    152400          15          20
    152500          19          20
    152600          22          13
    152700          17          24
    152800          21          14
    152900          22          19
    153000          21          25
    153100          21          19
    153200          22          21
    153300          23          17
    153400          21          14
    153500          23          17
    153600          25          20
    153700          21          22
    153800          22          27
    153900          20          21
    154000          22          20
    154100          20          21
    154200          17          27
    154300          23          20
    154400          20          17
    154500          22          13
    154600          20          22
    154700          19          25
    154800          17          16
    154900          18          15
    155000          20          16
    155100          16          18
    155200          16          12
    155300          20          29
    155400          17          15
    155500          18          24
    155600          15          20
    155700          18          11
    155800          16          13
    155900          16          13
    156000          14          17
    156100          17          18
    156200          17          17
    156300          19          17
    156400          16          11
    156500          22          15
    156600          17          16
    156700          14          22
    156800          15          18
    156900          18          14
    157000          18          15
    157100          17          12
    157200          19           9
    157300          19          16
    157400          21           7
    157500          22          13
    157600          19          14
    157700          18          16
    157800          19          14
    157900          15          16
    158000          16          10
    158100          20          12
    158200          14          11
    158300          12           9
    158400          13          15
    158500          13          14
    158600          17          14
    158700          15          12
    158800          15           8
    158900          15          12
    159000          18          21
    159100          16          17
    159200          16          11
    159300          15           9
    159400          16          14
    159500          18          12
    159600          16          12
    159700          18          22
    159800          17          18
    159900          21          14
    160000          19          21
    160100          17          16
    160200          15          12
    160300          17          16
    160400          17          12
    160500          19          21
    160600          19          13
    160700          20          12
    160800          15          13
    160900          15          20
    161000          20          13
    161100          15           9
    161200          16          11
    161300          18          16
    161400          18          19
    161500          17           9
    161600          14          14
    161700          20          13
    161800          14          23
    161900          20          15
    162000          18          13
    162100          11          11
    162200          13          14
    162300          14          18
    162400          15          15
    162500          13          10
    162600          12          17
    162700          18          10
    162800          18          16
    162900          18          17
    163000          16          16
    163100          14           8
    163200          15          20
    163300          17          11
    163400          15          12
    163500          18          16
    163600          17          17
    163700          20          15
    163800          18           9
    163900          17          11
    164000          21          15
    164100          19          18
    164200          17          12
    164300          19          13
    164400          16          13
    164500          20          30
    164600          24          14
    164700          21          11
    164800          16          16
    164900          21          15
    165000          17          15
    165100          16          14
    165200          19          12
    165300          20          17
    165400          21          15
    165500          18          14
    165600          13          13
    165700          16          18
    165800          18          12
    165900          17           8
    166000          22          12
    166100          20          13
    166200          19          17
    166300          18          12
    166400          19          12
    166500          20          17
    166600          19          19
    166700          19          16
    166800          16          16
    166900          17          14
    167000          18          18
    167100          15          13
    167200          16          22
    167300          19          16
    167400          19          15
    167500          18          17
    167600          17          13
    167700          17          15
    167800          21          13
    167900          16          14
    168000          16          10
    168100          13          15
    168200          17          15
    168300          17          15
    168400          20          17
    168500          17          16
    168600          16          19
    168700          22          11
    168800          19           7
    168900          22          14
    169000          17          15
    169100          16          15
    169200          16          16
    169300          21           9
    169400          19          19
    169500          17          22
    169600          19          21
    169700          19          15
    169800          15          21
    169900          20          15
    170000          19          11
    170100          20          14
    170200          22           7
    170300          21          11
    170400          17          14
    170500          16          10
    170600          20          11
    170700          21          14
    170800          20          10
    170900          19          16
    171000          19          15
    171100          19          21
    171200          22          14
    171300          18          16
    171400          21          23
    171500          22          14
    171600          21          14
    171700          18          13
    171800          20          10
    171900          19          12
    172000          20          17
    172100          15          19
    172200          17          13
    172300          19          10
    172400          15           9
    172500          18          12
    172600          13          14
    172700          16          12
    172800          19          16
    172900          14          14
    173000          14           8
    173100          12           9
    173200          14          17
    173300          16           6
    173400          14          12
    173500          10          16
    173600          11          10
    173700          17          10
    173800          16          14
    173900          17           8
    174000          16          13
    174100          11          10
    174200          13           9
    174300          14           5
    174400          18          17
    174500          17          14
    174600          19          11
    174700          17          16
    174800          18          19
    174900          18          21
    175000          20          18
    175100          13          16
    175200          18          15
    175300          18          22
    175400          18          11
    175500          23          14
    175600          20          16
    175700          18          21
    175800          16          11
    175900          17          16
    176000          19          15
    176100          22          13
    176200          21          14
    176300          16          22
    176400          19          15
    176500          15          15
    176600          19          15
    176700          23          20
    176800          21          17
    176900          22          23
    177000          24          16
    177100          24          14
    177200          24          20
    177300          21          25
    177400          19          16
    177500          21          12
    177600          18          23
    177700          21          18
    177800          23          19
    177900          27          16
    178000          24          25
    178100          22          22
    178200          25          25
    178300          28          12
    178400          23          21
    178500          22          25
    178600          21          21
    178700          24          16
    178800          24          21
    178900          24          19
    179000          16          31
    179100          21          17
    179200          18          17
    179300          17          28
    179400          20          21
    179500          22          22
    179600          22          22
    179700          24          18
    179800          19          28
    179900          26          22
    180000          19          31
    180100          23          23
    180200          23          18
    180300          22          16
    180400          23          15
    180500          17          21
    180600          20          17
    180700          20          19
    180800          23          19
    180900          16          21
    181000          20          17
    181100          22          17
    181200          23          14
    181300          22          25
    181400          23          19
    181500          23          16
    181600          23          14
    181700          22          27
    181800          23          26
    181900          21          17
    182000          21          22
    182100          22          17
    182200          16          19
    182300          22          13
    182400          22          23
    182500          20          21
    182600          24          18
    182700          22          15
    182800          25          16
    182900          22          14
    183000          24          21
    183100          24          21
    183200          21          26
    183300          24          17
    183400          22          23
    183500          24          15
    183600          23          21
    183700          22          27
    183800          22          13
    183900          24          12
    184000          21          18
    184100          22          17
    184200          20          14
    184300          20          19
    184400          19          17
    184500          21          13
    184600          19          23
    184700          18          22
    184800          21           8
    184900          17          26
    185000          17          23
    185100          17          19
    185200          21          13
    185300          16          23
    185400          20          15
    185500          17          17
    185600          17          13
    185700          18          29
    185800          18          25
    185900          18          25
    186000          22          20
    186100          15          20
    186200          22          20
    186300          18          21
    186400          20          21
    186500          21          22
    186600          22          13
    186700          16          22
    186800          16          20
    186900          20          11
    187000          20          17
    187100          19          19
    187200          23          16
    187300          18          14
    187400          17          18
    187500          18          22
    187600          23          21
    187700          23          21
    187800          22          16
    187900          20          21
    188000          15          17
    188100          18          22
    188200          18          17
    188300          20          19
    188400          21          16
    188500          19          14
    188600          22          11
    188700          21          20
    188800          18          17
    188900          20          18
    189000          22          18
    189100          23          21
    189200          21          22
    189300          20          17
    189400          18          18
    189500          19          21
    189600          18          15
    189700          18          18
    189800          20          10
    189900          23          13
    190000          23          18
    190100          23          23
    190200          24          10
    190300          23          19
    190400          18          17
    190500          23          10
    190600          19          15
    190700          20          18
    190800          22          14
    190900          19          15
    191000          23          19
    191100          18          13
    191200          20          13
    191300          18          19
    191400          20          18
    191500          16          19
    191600          23          15
    191700          19          17
    191800          25          12
    191900          20          19
    192000          25          15
    192100          20          16
    192200          20          15
    192300          20          14
    192400          20          22
    192500          25          21
    192600          21          21
    192700          22          19
    192800          19          32
    192900          22          21
    193000          21          18
    193100          22          22
    193200          22          22
    193300          22          17
    193400          26          18
    193500          18          22
    193600          23          15
    193700          25          15
    193800          26          20
    193900          26          14
    194000          23          19
    194100          27          18
    194200          23          24
    194300          25          18
    194400          22          27
    194500          20          29
    194600          20          15
    194700          21          19
    194800          18          12
    194900          18          19
    195000          20          12
    195100          18          17
    195200          22          11
    195300          22          17
    195400          20          12
    195500          19          13
    195600          23          17
    195700          19          19
    195800          23          14
    195900          22          15
    196000          22          16
    196100          16          15
    196200          17          16
    196300          16          20
    196400          16          16
    196500          17          16
    196600          18          13
    196700          18          19
    196800          20          15
    196900          19          19
    197000          18          17
    197100          18          22
    197200          24          14
    197300          23          14
    197400          23          16
    197500          23          18
    197600          26          10
    197700          26          15
    197800          25          15
    197900          22          21
    198000          21          21
    198100          25          23
    198200          19          18
    198300          20          18
    198400          19          17
    198500          19          17
    198600          22          20
    198700          23          25
    198800          19          19
    198900          23          16
    199000          24          21
    199100          23          12
    199200          23          10
    199300          22          17
    199400          15          18
    199500          18          14
    199600          22          15
    199700          21          14
    199800          23          12
    199900          22          13
    200000          24          15
    200100          22          20
    200200          22          14
    200300          17          22
    200400          22          13
    200500          19          16
    200600          20          18
    200700          18          13
    200800          20          26
    200900          21          19
    201000          20          19
    201100          27          17
    201200          19          21
    201300          18          18
    201400          21          22
    201500          26          22
    201600          24          18
    201700          25          17
    201800          24          22
    201900          23          16
    202000          18          13
    202100          24          16
    202200          20          14
    202300          19          12
    202400          24          18
    202500          21          21
    202600          18          26
    202700          23          22
    202800          24          22
    202900          24          14
    203000          23          21
    203100          21          23
    203200          18          23
    203300          20          19
    203400          20          22
    203500          26          17
    203600          25          19
    203700          21          26
    203800          20          18
    203900          21          28
    204000          21          18
    204100          19          19
    204200          22          22
    204300          21          15
    204400          19          13
    204500          22          17
    204600          19          25
    204700          17          16
    204800          19          13
    204900          19          26
    205000          16          22
    205100          18          17
    205200          23          18
    205300          18          18
    205400          16          22
    205500          18          21
    205600          21          20
    205700          22          24
    205800          20          17
    205900          18          15
    206000          20          19
    206100          19          20
    206200          14          17
    206300          21          24
    206400          19          19
    206500          19          15
    206600          17          17
    206700          17          17
    206800          16          27
    206900          21          27
    207000          23          22
    207100          22          15
    207200          18          22
    207300          22          26
    207400          19          23
    207500          20          27
    207600          20          24
    207700          22          14
    207800          19          23
    207900          17          25
    208000          25          23
    208100          17          24
    208200          18          16
    208300          19          14
    208400          18          17
    208500          22          17
    208600          16          19
    208700          18          31
    208800          21          16
    208900          23          16
    209000          18          20
    209100          23          21
    209200          23          15
    209300          21          20
    209400          25          17
    209500          20          17
    209600          18          19
    209700          18          16
    209800          16          12
    209900          21          21
    210000          21          21
    210100          20          25
    210200          22          11
    210300          21          17
    210400          19          17
    210500          21          25
    210600          19          24
    210700          18          25
    210800          21          17
    210900          19          19
    211000          21          25
    211100          19          14
    211200          17          22
    211300          20          20
    211400          19          22
    211500          21          18
    211600          20          19
    211700          19          25
    211800          16          15
    211900          18          25
    212000          15          15
    212100          16           9
    212200          20          12
    212300          18          18
    212400          17          16
    212500          21          15
    212600          18          18
    212700          22          15
    212800          18          20
    212900          20          13
    213000          21          13
    213100          17          15
    213200          21          11
    213300          19          12
    213400          22          27
    213500          21          12
    213600          18          15
    213700          22          13
    213800          18          18
    213900          21          16
    214000          20          29
    214100          17          23
    214200          23          12
    214300          23          15
    214400          20          15
    214500          22          14
    214600          24          17
    214700          18          14
    214800          15          15
    214900          20          17
    215000          18          20
    215100          23           8
    215200          20          21
    215300          24          16
    215400          22          23
    215500          19          17
    215600          20          18
    215700          14          23
    215800          15          18
    215900          20          22
    216000          17          15
    216100          20          20
    216200          21          16
    216300          18          12
    216400          18          15
    216500          18          14
    216600          17          20
    216700          19          25
    216800          15          14
    216900          20          11
    217000          18          12
    217100          17          19
    217200          18          11
    217300          18          17
    217400          20          10
    217500          21          17
    217600          17          16
    217700          20          19
    217800          18          28
    217900          18          21
    218000          22          22
    218100          17          18
    218200          17          17
    218300          21          12
    218400          20          17
    218500          19          17
    218600          22          17
    218700          22          13
    218800          19          13
    218900          18          14
    219000          15          22
    219100          20          15
    219200          21          19
    219300          17          15
    219400          14          13
    219500          16          17
    219600          23          12
    219700          17          16
    219800          20          19
    219900          20           7
    220000          17          16
    220100          17          14
    220200          16          14
    220300          16          15
    220400          14          18
    220500          19          11
    220600          12          17
    220700          20          17
    220800          19          16
    220900          19           7
    221000          21          17
    221100          15          15
    221200          16          17
    221300          21          15
    221400          19          20
    221500          20          14
    221600          19          11
    221700          21          10
    221800          18          18
    221900          16          13
    222000          20          20
    222100          22          13
    222200          17          20
    222300          21          16
    222400          17          14
    222500          17          13
    222600          15          15
    222700          21          19
    222800          22          21
    222900          20          26
    223000          17          15
    223100          22          24
    223200          21          23
    223300          18          16
    223400          17          19
    223500          17          14
    223600          21          20
    223700          20          12
    223800          21          22
    223900          20          23
    224000          16          16
    224100          20          14
    224200          20          12
    224300          19          18
    224400          22          15
    224500          18          17
    224600          19          16
    224700          19          22
    224800          23          16
    224900          23          15
    225000          19          14
    225100          17          22
    225200          19          14
    225300          18          15
    225400          15          15
    225500          18          18
    225600          14          17
    225700          22          19
    225800          17          19
    225900          17          22
    226000          19          24
    226100          20          20
    226200          18          15
    226300          25          15
    226400          20           8
    226500          20          20
    226600          18          10
    226700          19          21
    226800          20          25
    226900          18          25
    227000          20          20
    227100          18          18
    227200          18           9
    227300          18          10
    227400          18          17
    227500          19          19
    227600          18          17
    227700          20          19
    227800          19          19
    227900          14          14
    228000          22          18
    228100          19          16
    228200          22          16
    228300          19          18
    228400          21          18
    228500          19          19
    228600          20          18
    228700          14          14
    228800          18          15
    228900          18          12
    229000          17          14
    229100          14          12
    229200          19          16
    229300          20          20
    229400          20          19
    229500          20          16
    229600          19          17
    229700          16          14
    229800          15          17
    229900          17          14
    230000          14          28
    230100          17          17
    230200          16          19
    230300          21          22
    230400          19          17
    230500          20          17
    230600          19          11
    230700          21          22
    230800          20          18
    230900          21          17
    231000          21          20
    231100          18          13
    231200          17          10
    231300          20          12
    231400          17          14
    231500          12          12
    231600          21          12
    231700          15          17
    231800          16          22
    231900          16          18
    232000          18          17
    232100          21          14
    232200          17          23
    232300          15          15
    232400          16          21
    232500          19          18
    232600          15          21
    232700          18          17
    232800          19          24
    232900          19          11
    233000          21          13
    233100          17          28
    233200          17          16
    233300          13          13
    233400          16          14
    233500          25          21
    233600          20          24
    233700          17          18
    233800          17          11
    233900          20          22
    234000          18          16
    234100          19          16
    234200          20          15
    234300          20          22
    234400          21          19
    234500          19          25
    234600          18          26
    234700          13          23
    234800          18          17
    234900          18          22
    235000          20          14
    235100          19          11
    235200          21          16
    235300          20          17
    235400          20          17
    235500          20          11
    235600          20          16
    235700          19          24
    235800          18          16
    235900          23          17
    236000          21           9
    236100          17          18
    236200          21          12
    236300          18          24
    236400          19          21
    236500          21          11
    236600          17          18
    236700          21          19
    236800          23          20
    236900          21          20
    237000          16          19
    237100          17          17
    237200          13           9
    237300          13          21
    237400          16           6
    237500          16          14
    237600          17          16
    237700          15          10
    237800          16          17
    237900          16          15
    238000          15          13
    238100          13          21
    238200          16          16
    238300          17          15
    238400          16          11
    238500          19          10
    238600          15          13
    238700          14          14
    238800          13          17
    238900          13          12
    239000          14          18
    239100          17          16
    239200          22          20
    239300          20          12
    239400          21          18
    239500          26          12
    239600          20          19
    239700          19          19
    239800          23          12
    239900          18          16
    240000          21          22
    240100          21          21
    240200          18          19
    240300          18          19
    240400          23          18
    240500          21          23
    240600          19          19
    240700          20          18
    240800          18          19
    240900          20          21
    241000          19          23
    241100          20          26
    241200          20          20
    241300          19          17
    241400          18          23
    241500          22          18
    241600          20          19
    241700          21          20
    241800          22          14
    241900          19          21
    242000          19          14
    242100          21          15
    242200          19          21
    242300          18          15
    242400          18          21
    242500          20          17
    242600          20          18
    242700          17          16
    242800          19          15
    242900          18          20
    243000          20          20
    243100          17          15
    243200          17          16
    243300          18          17
    243400          20          12
    243500          20          13
    243600          19          15
    243700          18          17
    243800          15          12
    243900          16          11
    244000          16          16
    244100          13          16
    244200          17          15
    244300          16          12
    244400          14          14
    244500          17          26
    244600          15          13
    244700          17          13
    244800          16          19
    244900          20          15
    245000          19          21
    245100          19          19
    245200          19          17
    245300          18          16
    245400          17          16
    245500          20          14
    245600          15          20
    245700          18          20
    245800          16          19
    245900          20          19
    246000          21          14
    246100          17          18
    246200          17          17
    246300          17          16
    246400          20          23
    246500          22          15
    246600          21          18
    246700          22          20
    246800          22          27
    246900          20          23
    247000          20          17
    247100          26          16
    247200          21          21
    247300          21          19
    247400          19          22
    247500          25          20
    247600          25          22
    247700          19          24
    247800          23          17
    247900          21          18
    248000          23          18
    248100          17          22
    248200          22          21
    248300          23          22
    248400          22          34
    248500          20          24
    248600          19          23
    248700          23          23
    248800          22          27
    248900          23          27
    249000          19          24
    249100          24          27
    249200          24          23
    249300          18          30
    249400          17          32
    249500          18          17
    249600          14          20
    249700          20          13
    249800          23          20
    249900          21          20
    250000          20          24
    250100          21          15
    250200          22          19
    250300          19          19
    250400          20          23
    250500          12          22
    250600          20          22
    250700          19          21
    250800          17          25
    250900          20          11
    251000          20          18
    251100          26          16
    251200          21          20
    251300          20          15
    251400          24          17
    251500          20          20
    251600          24          13
    251700          20          27
    251800          19          24
    251900          21          22
    252000          25          15
    252100          19          21
    252200          20          25
    252300          23          25
    252400          19          23
    252500          23          15
    252600          21          19
    252700          17          20
    252800          23          19
    252900          17          22
    253000          21          24
    253100          25          24
    253200          22          16
    253300          24          20
    253400          22          17
    253500          21          19
    253600          24          18
    253700          22          15
    253800          24          19
    253900          22          18
    254000          23          18
    254100          19          23
    254200          20          19
    254300          17          29
    254400          21          18
    254500          20          18
    254600          23          17
    254700          20          23
    254800          19          25
    254900          22          21
    255000          18          23
    255100          20          13
    255200          18          15
    255300          18          20
    255400          19          22
    255500          19          16
    255600          15          18
    255700          17          13
    255800          17          17
    255900          18          22
    256000          18          19
    256100          17          23
    256200          16          17
    256300          18          16
    256400          17          12
    256500          18          16
    256600          19          21
    256700          18           9
    256800          14          11
    256900          15          16
    257000          12          20
    257100          17          12
    257200          16          13
    257300          17          17
    257400          21          13
    257500          20          19
    257600          19          16
    257700          20          15
    257800          13          21
    257900          19          25
    258000          17          10
    258100          22          15
    258200          20          26
    258300          23          18
    258400          20          16
    258500          20          21
    258600          23          21
    258700          21          23
    258800          25          27
    258900          28          23
    259000          22          22
    259100          23          34
    259200          22          28
    259300          21          28
    259400          21          18
    259500          23          27
    259600          22          18
    259700          17          23
    259800          20          26
    259900          20          20
    260000          18          21
    260100          23          14
    260200          21          24
    260300          24          22
    260400          19          21
    260500          18          28
    260600          19          21
    260700          20          21
    260800          21          18
    260900          21          22
    261000          21          17
    261100          22          20
    261200          20          14
    261300          19          17
    261400          20          21
    261500          20          22
    261600          20          22
    261700          19          21
    261800          23          34
    261900          28          18
    262000          22          19
    262100          20          25
    262200          22          20
    262300          21          22
    262400          19          20
    262500          18          24
    262600          21          24
    262700          20          19
    262800          20          23
    262900          22          20
    263000          22          22
    263100          25          22
    263200          26          17
    263300          21          16
    263400          24          17
    263500          24          19
    263600          21          21
    263700          18          19
    263800          19          26
    263900          23          18
    264000          20          27
    264100          23          24
    264200          20          25
    264300          24          24
    264400          20          19
    264500          20          27
    264600          25          29
    264700          23          30
    264800          20          17
    264900          25          19
    265000          24          25
    265100          20          27
    265200          20          20
    265300          22          23
    265400          22          14
    265500          21          21
    265600          24          25
    265700          24          25
    265800          22          22
    265900          23          22
    266000          20          20
    266100          21          13
    266200          21          24
    266300          19          15
    266400          18          23
    266500          16          27
    266600          19          27
    266700          18          25
    266800          22          21
    266900          21          28
    267000          23          25
    267100          21          12
    267200          21          22
    267300          18          31
    267400          18          15
    267500          21          27
    267600          15          29
    267700          22          20
    267800          20          19
    267900          20          22
    268000          21          29
    268100          24          20
    268200          20          19
    268300          18          17
    268400          20          22
    268500          18          13
    268600          21          17
    268700          20          14
    268800          18          15
    268900          20           9
    269000          18          15
    269100          17          20
    269200          16          11
    269300          21          16
    269400          22           8
    269500          19          18
    269600          21           9
    269700          20          17
    269800          18          12
    269900          16          12
    270000          19          14
    270100          19          15
    270200          18          18
    270300          20          13
    270400          18          21
    270500          21          20
    270600          20          13
    270700          19          17
    270800          17          17
    270900          18          11
    271000          16          16
    271100          22          19
    271200          19          13
    271300          17          12
    271400          17          15
    271500          19          11
    271600          17          14
    271700          15          19
    271800          21          22
    271900          15          20
    272000          18          13
    272100          18          17
    272200          19           8
    272300          18          14
    272400          17          12
    272500          20          26
    272600          21          13
    272700          18          18
    272800          20          13
    272900          16          15
    273000          15          15
    273100          15          21
    273200          15          11
    273300          19          18
    273400          23          15
    273500          17          22
    273600          19          22
    273700          15          22
    273800          14          15
    273900          21          14
    274000          18          11
    274100          18          15
    274200          22          19
    274300          19          25
    274400          22          15
    274500          20          16
    274600          21          21
    274700          20          19
    274800          16          18
    274900          17          21
    275000          22          15
    275100          23          15
    275200          21          18
    275300          23          16
    275400          21          20
    275500          17          19
    275600          19          15
    275700          18          16
    275800          17          19
    275900          21          18
    276000          20          21
    276100          22          14
    276200          22          11
    276300          21          19
    276400          21          20
    276500          24          17
    276600          21          23
    276700          20          16
    276800          26          12
    276900          23          23
    277000          22          22
    277100          24          17
    277200          23          20
    277300          21          19
    277400          23          17
    277500          23          15
    277600          22          19
    277700          24          16
    277800          21          22
    277900          24          14
    278000          22          18
    278100          22          24
    278200          22          22
    278300          23          22
    278400          23          22
    278500          21          19
    278600          19          23
    278700          19          21
    278800          22          14
    278900          20          19
    279000          24          18
    279100          20          26
    279200          19          21
    279300          23          18
    279400          18          23
    279500          22          23
    279600          21          17
    279700          21          20
    279800          22          21
    279900          21          27
    280000          22          18
    280100          20          19
    280200          23          21
    280300          21          24
    280400          17          17
    280500          22          24
    280600          21          24
    280700          22          19
    280800          22          18
    280900          22          16
    281000          23          21
    281100          22          28
    281200          17          20
    281300          21          23
    281400          21          19
    281500          23          22
    281600          26          20
    281700          20          21
    281800          21          16
    281900          24          22
    282000          18          25
    282100          24          24
    282200          22          21
    282300          22          22
    282400          19          26
    282500          18          23
    282600          22          29
    282700          20          24
    282800          24          13
    282900          21          23
    283000          22          22
    283100          22          24
    283200          22          25
    283300          19          23
    283400          19          29
    283500          22          25
    283600          17          18
    283700          17          20
    283800          23          22
    283900          17          23
    284000          19          29
    284100          21          23
    284200          24          20
    284300          23          22
    284400          19          27
    284500          23          16
    284600          24          25
    284700          17          24
    284800          22          31
    284900          18          24
    285000          21          26
    285100          21          29
    285200          21          29
    285300          22          16
    285400          21          28
    285500          27          16
    285600          24          24
    285700          24          27
    285800          22          26
    285900          25          13
    286000          22          18
    286100          22          20
    286200          21          18
    286300          21          16
    286400          24          22
    286500          23          24
    286600          20          25
    286700          22          15
    286800          20          27
    286900          22          25
    287000          23          19
    287100          19          19
    287200          23          14
    287300          21          23
    287400          23          25
    287500          19          29
    287600          22          18
    287700          22          21
    287800          19          25
    287900          18          32
    288000          23          18
    288100          21          21
    288200          22          19
    288300          19          16
    288400          20          26
    288500          21          28
    288600          24          26
    288700          24          22
    288800          17          23
    288900          23          30
    289000          24          20
    289100          21          23
    289200          25          18
    289300          19          21
    289400          19          27
    289500          23          31
    289600          21          24
    289700          21          30
    289800          23          20
    289900          19          20
    290000          20          22
    290100          21          20
    290200          20          27
    290300          22          26
    290400          19          19
    290500          20          27
    290600          18          17
    290700          20          19
    290800          21          26
    290900          22          23
    291000          22          21
    291100          21          19
    291200          21          23
    291300          20          32
    291400          21          17
    291500          25          22
    291600          21          19
    291700          21          24
    291800          18          27
    291900          23          19
    292000          22          18
    292100          22          23
    292200          24          23
    292300          22          11
    292400          25          26
    292500          22          18
    292600          19          22
    292700          20          29
    292800          24          22
    292900          23          25
    293000          19          28
    293100          18          25
    293200          17          24
    293300          18          29
    293400          20          15
    293500          17          23
    293600          17          24
    293700          23          24
    293800          21          15
    293900          22          19
    294000          21          18
    294100          18          22
    294200          19          21
    294300          14          27
    294400          21          28
    294500          17          27
    294600          22          25
    294700          20          25
    294800          21          25
    294900          22          26
    295000          18          26
    295100          22          25
    295200          22          18
    295300          24          14
    295400          20          21
    295500          21          24
    295600          22          24
    295700          20          24
    295800          20          27
    295900          20          27
    296000          21          25
    296100          21          21
    296200          20          19
    296300          21          20
    296400          18          14
    296500          17          19
    296600          17          16
    296700          17          25
    296800          17          28
    296900          17          26
    297000          19          24
    297100          21          22
    297200          19          22
    297300          19          24
    297400          22          21
    297500          21          24
    297600          18          24
    297700          22          16
    297800          24          19
    297900          21          16
    298000          20          25
    298100          19          21
    298200          23          16
    298300          22          15
    298400          19          18
    298500          20          22
    298600          20          28
    298700          19          23
    298800          22          17
    298900          25          26
    299000          18          24
    299100          20          19
    299200          21          20
    299300          20          22
    299400          21          18
    299500          22          25
    299600          18          20
    299700          21          23
    299800          19          16
    299900          19          27
    300000          20          17
