# Supplementary material for: Targeted systematic evolution of an RNA platform neutralizing DNMT1 function and controlling DNA methylation
Source: Nat Commun. 2023 Jan 6;14:99. doi: 10.1038/s41467-022-35222-4 (PMC9823104; doi:10.1038/s41467-022-35222-4)
Supplement: Supplementary file 6 — Source Data [file 41467_2022_35222_MOESM6_ESM.zip › source data file/Supplemenatry Figure 12/hbce49-prt.xvg]

# This file was created Thu Nov 21 13:39:45 2019
# Created by:
#                      :-) GROMACS - gmx hbond, 2018.1 (-:
# 
# Executable:   /usr/bin/gmx
# Data prefix:  /usr
# Working dir:  /home/ida/DiRuscio/DNMT1/ANAmd-new/Ce49
# Command line:
#   gmx hbond -num hbce49-prt -f ce49dt100.pdb -s md300 -n index.ndx -hbn -hbm -b 150000
# gmx hbond is part of G R O M A C S:
#
# Gnomes, ROck Monsters And Chili Sauce
#
@    title "Hydrogen Bonds"
@    xaxis  label "Time (ps)"
@    yaxis  label "Number"
@TYPE xy
@ view 0.15, 0.15, 0.75, 0.85
@ legend on
@ legend box on
@ legend loctype view
@ legend 0.78, 0.8
@ legend length 2
@ s0 legend "Hydrogen bonds"
@ s1 legend "Pairs within 0.35 nm"
    150000          31          42
    150100          30          40
    150200          31          38
    150300          35          39
    150400          36          40
    150500          31          39
    150600          30          30
    150700          33          32
    150800          36          34
    150900          29          41
    151000          29          36
    151100          33          31
    151200          29          38
    151300          29          37
    151400          26          43
    151500          35          41
    151600          31          32
    151700          30          33
    151800          32          35
    151900          36          47
    152000          31          41
    152100          34          32
    152200          35          35
    152300          37          32
    152400          31          28
    152500          31          40
    152600          29          38
    152700          29          36
    152800          30          44
    152900          35          40
    153000          37          32
    153100          39          36
    153200          30          36
    153300          31          43
    153400          31          42
    153500          36          48
    153600          33          39
    153700          33          41
    153800          37          22
    153900          36          38
    154000          31          43
    154100          26          44
    154200          35          37
    154300          29          31
    154400          31          49
    154500          41          46
    154600          37          42
    154700          31          47
    154800          27          45
    154900          27          38
    155000          32          53
    155100          32          40
    155200          29          43
    155300          32          40
    155400          29          36
    155500          33          33
    155600          30          37
    155700          28          40
    155800          35          34
    155900          30          32
    156000          29          43
    156100          34          39
    156200          32          41
    156300          28          41
    156400          25          37
    156500          30          44
    156600          34          40
    156700          26          45
    156800          31          48
    156900          31          39
    157000          29          38
    157100          31          38
    157200          29          40
    157300          33          42
    157400          29          56
    157500          35          40
    157600          26          46
    157700          35          41
    157800          31          42
    157900          28          42
    158000          34          36
    158100          29          32
    158200          26          43
    158300          29          35
    158400          26          34
    158500          27          42
    158600          33          36
    158700          28          42
    158800          32          34
    158900          34          50
    159000          30          32
    159100          33          46
    159200          35          44
    159300          34          41
    159400          30          44
    159500          31          36
    159600          30          47
    159700          33          41
    159800          29          35
    159900          28          50
    160000          35          45
    160100          34          38
    160200          36          35
    160300          33          38
    160400          27          38
    160500          31          36
    160600          28          38
    160700          29          40
    160800          28          37
    160900          29          34
    161000          29          39
    161100          29          43
    161200          28          47
    161300          28          31
    161400          32          45
    161500          27          41
    161600          29          38
    161700          30          40
    161800          25          35
    161900          28          40
    162000          29          42
    162100          28          39
    162200          28          44
    162300          31          36
    162400          26          41
    162500          29          46
    162600          32          42
    162700          29          41
    162800          29          31
    162900          31          37
    163000          27          36
    163100          30          39
    163200          25          31
    163300          27          43
    163400          28          30
    163500          31          42
    163600          28          42
    163700          27          37
    163800          28          37
    163900          28          45
    164000          26          39
    164100          27          50
    164200          26          45
    164300          31          37
    164400          32          37
    164500          28          47
    164600          25          42
    164700          30          38
    164800          28          46
    164900          27          40
    165000          30          35
    165100          27          45
    165200          29          43
    165300          23          41
    165400          24          39
    165500          24          44
    165600          29          32
    165700          28          34
    165800          28          41
    165900          29          32
    166000          27          34
    166100          25          39
    166200          24          44
    166300          25          46
    166400          27          35
    166500          28          50
    166600          29          42
    166700          29          50
    166800          31          32
    166900          29          43
    167000          28          48
    167100          27          44
    167200          30          40
    167300          25          40
    167400          26          44
    167500          28          40
    167600          26          46
    167700          27          46
    167800          28          47
    167900          30          43
    168000          29          35
    168100          31          48
    168200          28          41
    168300          23          42
    168400          31          42
    168500          33          39
    168600          29          42
    168700          29          48
    168800          34          48
    168900          31          40
    169000          31          48
    169100          33          43
    169200          33          39
    169300          26          39
    169400          32          42
    169500          31          39
    169600          31          46
    169700          30          48
    169800          31          42
    169900          32          36
    170000          33          37
    170100          35          47
    170200          28          43
    170300          29          43
    170400          29          57
    170500          29          43
    170600          32          37
    170700          27          45
    170800          29          45
    170900          30          45
    171000          32          46
    171100          30          45
    171200          28          43
    171300          29          34
    171400          25          41
    171500          27          38
    171600          26          42
    171700          27          40
    171800          28          42
    171900          26          40
    172000          21          33
    172100          27          34
    172200          31          35
    172300          22          33
    172400          30          41
    172500          30          43
    172600          28          37
    172700          33          32
    172800          32          39
    172900          30          45
    173000          31          37
    173100          31          46
    173200          33          43
    173300          28          52
    173400          31          53
    173500          35          40
    173600          33          46
    173700          31          42
    173800          28          42
    173900          26          45
    174000          30          43
    174100          33          45
    174200          28          46
    174300          33          50
    174400          29          48
    174500          27          37
    174600          29          42
    174700          29          43
    174800          29          44
    174900          28          43
    175000          27          38
    175100          32          41
    175200          30          45
    175300          27          46
    175400          30          50
    175500          24          55
    175600          29          45
    175700          24          43
    175800          27          42
    175900          29          44
    176000          29          40
    176100          30          39
    176200          28          38
    176300          34          35
    176400          34          29
    176500          25          38
    176600          28          41
    176700          28          39
    176800          29          45
    176900          28          39
    177000          25          37
    177100          31          45
    177200          32          47
    177300          31          36
    177400          32          43
    177500          32          40
    177600          27          37
    177700          24          42
    177800          23          41
    177900          25          39
    178000          25          37
    178100          31          41
    178200          26          31
    178300          28          30
    178400          28          37
    178500          28          42
    178600          35          32
    178700          35          39
    178800          31          37
    178900          33          30
    179000          33          40
    179100          35          37
    179200          35          43
    179300          27          45
    179400          28          33
    179500          35          45
    179600          39          39
    179700          34          40
    179800          33          38
    179900          28          46
    180000          27          44
    180100          36          42
    180200          33          38
    180300          30          47
    180400          29          38
    180500          30          34
    180600          30          36
    180700          34          44
    180800          31          35
    180900          26          32
    181000          31          34
    181100          30          52
    181200          33          39
    181300          29          43
    181400          29          31
    181500          32          38
    181600          31          32
    181700          30          32
    181800          32          25
    181900          36          44
    182000          28          36
    182100          32          40
    182200          28          32
    182300          31          29
    182400          27          42
    182500          33          42
    182600          30          44
    182700          31          36
    182800          30          43
    182900          30          46
    183000          36          44
    183100          34          47
    183200          31          41
    183300          30          39
    183400          35          37
    183500          35          29
    183600          28          44
    183700          35          38
    183800          34          37
    183900          26          31
    184000          34          42
    184100          34          41
    184200          28          35
    184300          36          34
    184400          38          37
    184500          32          45
    184600          30          35
    184700          31          42
    184800          37          35
    184900          35          38
    185000          35          37
    185100          34          45
    185200          30          41
    185300          31          42
    185400          35          39
    185500          32          39
    185600          33          33
    185700          28          44
    185800          33          37
    185900          32          37
    186000          31          41
    186100          32          37
    186200          35          36
    186300          36          41
    186400          35          38
    186500          35          35
    186600          29          45
    186700          28          43
    186800          26          44
    186900          31          39
    187000          35          36
    187100          33          34
    187200          30          37
    187300          27          36
    187400          30          39
    187500          31          40
    187600          28          41
    187700          39          43
    187800          39          39
    187900          36          42
    188000          32          37
    188100          35          42
    188200          31          37
    188300          32          40
    188400          27          31
    188500          33          39
    188600          25          33
    188700          30          33
    188800          26          42
    188900          30          40
    189000          31          33
    189100          24          41
    189200          31          39
    189300          32          34
    189400          31          37
    189500          25          48
    189600          30          37
    189700          31          33
    189800          25          42
    189900          34          40
    190000          37          30
    190100          33          27
    190200          30          36
    190300          28          34
    190400          25          30
    190500          29          37
    190600          31          37
    190700          27          34
    190800          33          32
    190900          27          36
    191000          26          33
    191100          27          36
    191200          29          30
    191300          29          30
    191400          34          37
    191500          26          44
    191600          29          34
    191700          32          33
    191800          30          35
    191900          26          37
    192000          26          34
    192100          27          36
    192200          28          38
    192300          27          37
    192400          27          39
    192500          34          39
    192600          33          42
    192700          29          40
    192800          31          47
    192900          37          30
    193000          29          40
    193100          37          41
    193200          31          39
    193300          32          37
    193400          33          34
    193500          32          36
    193600          33          41
    193700          33          33
    193800          36          38
    193900          36          36
    194000          33          35
    194100          35          46
    194200          30          49
    194300          33          38
    194400          34          47
    194500          37          39
    194600          34          40
    194700          37          36
    194800          33          36
    194900          29          35
    195000          33          42
    195100          25          34
    195200          31          37
    195300          34          33
    195400          33          32
    195500          34          28
    195600          31          39
    195700          30          47
    195800          34          33
    195900          29          45
    196000          36          32
    196100          26          43
    196200          32          41
    196300          29          42
    196400          31          40
    196500          28          50
    196600          32          36
    196700          31          34
    196800          33          50
    196900          29          47
    197000          32          32
    197100          32          34
    197200          34          44
    197300          36          40
    197400          34          37
    197500          32          44
    197600          30          39
    197700          34          35
    197800          32          37
    197900          32          34
    198000          30          44
    198100          31          29
    198200          30          39
    198300          30          24
    198400          31          41
    198500          29          41
    198600          32          39
    198700          30          44
    198800          34          43
    198900          36          37
    199000          32          36
    199100          32          37
    199200          32          45
    199300          30          42
    199400          26          41
    199500          32          30
    199600          33          38
    199700          37          33
    199800          29          46
    199900          30          41
    200000          38          33
    200100          36          38
    200200          33          40
    200300          36          37
    200400          34          43
    200500          33          38
    200600          33          39
    200700          38          35
    200800          35          32
    200900          35          30
    201000          31          38
    201100          34          35
    201200          32          40
    201300          37          40
    201400          30          39
    201500          26          45
    201600          31          29
    201700          26          43
    201800          30          43
    201900          27          44
    202000          32          43
    202100          30          46
    202200          34          37
    202300          33          44
    202400          31          36
    202500          29          26
    202600          32          40
    202700          34          35
    202800          31          38
    202900          31          38
    203000          42          30
    203100          35          40
    203200          37          30
    203300          33          43
    203400          34          34
    203500          34          41
    203600          34          42
    203700          36          39
    203800          37          36
    203900          35          38
    204000          38          46
    204100          31          43
    204200          33          39
    204300          28          39
    204400          34          30
    204500          37          35
    204600          38          40
    204700          34          27
    204800          33          33
    204900          33          42
    205000          34          40
    205100          34          32
    205200          35          34
    205300          35          44
    205400          32          41
    205500          35          29
    205600          33          41
    205700          32          36
    205800          30          44
    205900          29          52
    206000          35          35
    206100          32          37
    206200          31          29
    206300          33          42
    206400          30          35
    206500          35          33
    206600          37          33
    206700          30          42
    206800          34          32
    206900          29          38
    207000          30          46
    207100          34          39
    207200          33          33
    207300          33          36
    207400          31          35
    207500          27          35
    207600          32          35
    207700          34          35
    207800          32          32
    207900          29          39
    208000          29          34
    208100          30          33
    208200          29          26
    208300          32          34
    208400          32          32
    208500          29          43
    208600          29          34
    208700          29          42
    208800          29          36
    208900          31          31
    209000          31          49
    209100          36          41
    209200          31          38
    209300          24          37
    209400          32          32
    209500          27          35
    209600          30          36
    209700          26          36
    209800          29          32
    209900          32          38
    210000          29          37
    210100          30          37
    210200          29          27
    210300          27          40
    210400          33          40
    210500          31          41
    210600          30          30
    210700          25          35
    210800          32          33
    210900          28          35
    211000          35          38
    211100          26          31
    211200          35          38
    211300          30          37
    211400          28          39
    211500          31          39
    211600          28          29
    211700          30          31
    211800          29          35
    211900          35          27
    212000          30          30
    212100          30          27
    212200          31          22
    212300          32          24
    212400          26          32
    212500          30          33
    212600          31          33
    212700          31          27
    212800          29          38
    212900          30          31
    213000          28          29
    213100          31          42
    213200          33          36
    213300          33          46
    213400          32          28
    213500          34          43
    213600          28          38
    213700          29          37
    213800          29          34
    213900          31          33
    214000          29          40
    214100          34          33
    214200          32          36
    214300          33          33
    214400          33          42
    214500          32          44
    214600          36          36
    214700          32          28
    214800          30          37
    214900          34          36
    215000          33          41
    215100          31          35
    215200          34          35
    215300          32          41
    215400          30          38
    215500          32          37
    215600          28          46
    215700          25          37
    215800          24          37
    215900          26          36
    216000          26          38
    216100          27          32
    216200          28          32
    216300          29          38
    216400          31          30
    216500          27          40
    216600          31          33
    216700          32          29
    216800          28          30
    216900          30          44
    217000          34          32
    217100          23          44
    217200          27          37
    217300          21          37
    217400          27          41
    217500          30          38
    217600          32          40
    217700          30          38
    217800          30          28
    217900          28          36
    218000          27          34
    218100          29          31
    218200          29          41
    218300          28          40
    218400          25          32
    218500          27          32
    218600          27          38
    218700          29          44
    218800          25          35
    218900          34          38
    219000          29          32
    219100          30          42
    219200          29          37
    219300          28          35
    219400          32          35
    219500          29          51
    219600          27          41
    219700          28          43
    219800          29          38
    219900          26          41
    220000          23          28
    220100          25          42
    220200          27          38
    220300          31          37
    220400          32          42
    220500          33          34
    220600          31          36
    220700          30          36
    220800          32          32
    220900          27          45
    221000          29          38
    221100          26          41
    221200          28          47
    221300          29          40
    221400          24          37
    221500          28          31
    221600          26          51
    221700          26          42
    221800          24          45
    221900          29          38
    222000          31          34
    222100          26          34
    222200          31          38
    222300          30          37
    222400          33          33
    222500          30          35
    222600          32          44
    222700          34          36
    222800          33          35
    222900          36          37
    223000          27          45
    223100          29          31
    223200          28          42
    223300          29          37
    223400          26          36
    223500          33          41
    223600          31          34
    223700          25          42
    223800          31          33
    223900          29          28
    224000          27          36
    224100          29          30
    224200          28          38
    224300          29          33
    224400          25          36
    224500          26          32
    224600          32          35
    224700          26          47
    224800          26          41
    224900          22          40
    225000          25          37
    225100          30          34
    225200          28          31
    225300          28          39
    225400          29          24
    225500          25          26
    225600          23          28
    225700          25          37
    225800          24          32
    225900          28          32
    226000          25          36
    226100          27          31
    226200          27          33
    226300          25          45
    226400          25          38
    226500          28          34
    226600          25          30
    226700          27          27
    226800          27          33
    226900          26          45
    227000          30          34
    227100          29          32
    227200          32          35
    227300          28          33
    227400          25          35
    227500          33          33
    227600          28          32
    227700          32          30
    227800          37          32
    227900          35          35
    228000          33          38
    228100          28          28
    228200          24          44
    228300          33          36
    228400          35          38
    228500          26          48
    228600          32          36
    228700          32          34
    228800          27          45
    228900          33          36
    229000          30          39
    229100          30          36
    229200          27          43
    229300          30          29
    229400          29          42
    229500          31          33
    229600          31          35
    229700          30          38
    229800          30          38
    229900          29          43
    230000          31          39
    230100          34          35
    230200          29          38
    230300          28          35
    230400          28          35
    230500          28          36
    230600          30          35
    230700          32          30
    230800          26          40
    230900          28          38
    231000          26          39
    231100          27          46
    231200          34          25
    231300          28          38
    231400          25          43
    231500          27          40
    231600          28          30
    231700          22          36
    231800          29          33
    231900          27          36
    232000          30          34
    232100          29          37
    232200          27          34
    232300          26          39
    232400          28          40
    232500          26          40
    232600          32          40
    232700          32          37
    232800          31          43
    232900          27          35
    233000          24          46
    233100          28          43
    233200          29          32
    233300          30          33
    233400          31          41
    233500          32          31
    233600          29          37
    233700          32          39
    233800          27          36
    233900          27          34
    234000          25          35
    234100          26          46
    234200          28          41
    234300          29          45
    234400          30          43
    234500          26          40
    234600          29          40
    234700          24          40
    234800          25          32
    234900          29          37
    235000          29          37
    235100          29          38
    235200          29          32
    235300          30          43
    235400          27          41
    235500          28          43
    235600          32          37
    235700          30          49
    235800          26          29
    235900          30          44
    236000          31          41
    236100          33          28
    236200          29          33
    236300          31          35
    236400          27          41
    236500          31          39
    236600          32          26
    236700          31          33
    236800          29          39
    236900          20          30
    237000          26          33
    237100          26          41
    237200          26          37
    237300          27          34
    237400          28          42
    237500          29          35
    237600          27          36
    237700          25          41
    237800          25          35
    237900          30          27
    238000          24          34
    238100          29          33
    238200          27          31
    238300          25          42
    238400          29          34
    238500          29          34
    238600          24          29
    238700          29          34
    238800          31          32
    238900          23          28
    239000          27          31
    239100          28          50
    239200          35          36
    239300          32          41
    239400          27          35
    239500          28          41
    239600          28          39
    239700          23          36
    239800          31          35
    239900          27          36
    240000          29          35
    240100          28          37
    240200          31          34
    240300          26          32
    240400          26          38
    240500          32          37
    240600          27          36
    240700          32          38
    240800          31          33
    240900          30          25
    241000          28          26
    241100          32          40
    241200          27          32
    241300          28          35
    241400          25          35
    241500          30          37
    241600          31          35
    241700          33          31
    241800          31          34
    241900          27          37
    242000          31          41
    242100          28          30
    242200          30          29
    242300          33          32
    242400          31          38
    242500          31          39
    242600          30          26
    242700          29          25
    242800          29          30
    242900          32          38
    243000          24          37
    243100          28          36
    243200          32          33
    243300          29          27
    243400          33          28
    243500          34          35
    243600          36          36
    243700          27          30
    243800          30          36
    243900          33          34
    244000          30          31
    244100          28          43
    244200          35          46
    244300          29          38
    244400          31          31
    244500          27          35
    244600          29          35
    244700          31          32
    244800          30          30
    244900          30          34
    245000          33          36
    245100          29          45
    245200          30          40
    245300          31          36
    245400          29          40
    245500          21          44
    245600          31          47
    245700          30          32
    245800          30          33
    245900          31          35
    246000          32          30
    246100          30          32
    246200          26          39
    246300          28          41
    246400          25          41
    246500          26          43
    246600          34          31
    246700          31          38
    246800          27          35
    246900          30          28
    247000          34          30
    247100          29          28
    247200          29          42
    247300          30          37
    247400          31          36
    247500          28          38
    247600          31          32
    247700          33          24
    247800          31          31
    247900          30          31
    248000          29          39
    248100          31          28
    248200          33          42
    248300          32          23
    248400          32          27
    248500          32          32
    248600          33          30
    248700          33          36
    248800          30          36
    248900          29          39
    249000          33          27
    249100          30          42
    249200          29          27
    249300          31          29
    249400          31          25
    249500          28          34
    249600          31          34
    249700          30          27
    249800          32          24
    249900          32          33
    250000          34          26
    250100          30          29
    250200          32          32
    250300          33          33
    250400          30          30
    250500          33          35
    250600          30          27
    250700          25          36
    250800          29          26
    250900          30          27
    251000          34          29
    251100          26          23
    251200          33          31
    251300          31          30
    251400          29          26
    251500          31          32
    251600          34          28
    251700          35          27
    251800          26          38
    251900          31          35
    252000          31          39
    252100          30          31
    252200          29          24
    252300          30          29
    252400          34          35
    252500          31          36
    252600          28          31
    252700          28          29
    252800          29          31
    252900          28          29
    253000          28          26
    253100          24          24
    253200          30          30
    253300          28          30
    253400          23          35
    253500          25          28
    253600          26          27
    253700          29          37
    253800          28          37
    253900          27          38
    254000          23          29
    254100          24          25
    254200          33          27
    254300          27          35
    254400          26          30
    254500          25          33
    254600          26          29
    254700          27          32
    254800          25          23
    254900          26          25
    255000          27          27
    255100          24          31
    255200          27          31
    255300          26          40
    255400          25          29
    255500          25          22
    255600          24          30
    255700          25          29
    255800          19          29
    255900          22          33
    256000          28          22
    256100          26          31
    256200          27          42
    256300          29          29
    256400          26          33
    256500          25          25
    256600          25          32
    256700          29          31
    256800          26          34
    256900          24          34
    257000          23          31
    257100          25          27
    257200          25          36
    257300          26          33
    257400          25          35
    257500          30          23
    257600          23          31
    257700          27          34
    257800          26          30
    257900          25          27
    258000          23          31
    258100          28          26
    258200          26          28
    258300          25          32
    258400          29          28
    258500          30          37
    258600          28          36
    258700          26          32
    258800          24          30
    258900          25          28
    259000          29          32
    259100          27          34
    259200          24          21
    259300          30          25
    259400          31          36
    259500          30          36
    259600          28          30
    259700          29          34
    259800          30          29
    259900          29          28
    260000          26          26
    260100          29          25
    260200          28          24
    260300          30          30
    260400          25          28
    260500          30          22
    260600          23          27
    260700          28          26
    260800          31          25
    260900          28          27
    261000          31          16
    261100          30          21
    261200          29          23
    261300          28          20
    261400          30          29
    261500          26          35
    261600          32          18
    261700          28          30
    261800          31          27
    261900          26          32
    262000          25          31
    262100          29          22
    262200          27          25
    262300          27          26
    262400          26          31
    262500          26          19
    262600          29          27
    262700          30          28
    262800          24          24
    262900          27          31
    263000          27          28
    263100          33          30
    263200          28          34
    263300          31          29
    263400          28          26
    263500          27          29
    263600          33          33
    263700          27          27
    263800          28          29
    263900          30          27
    264000          29          29
    264100          29          35
    264200          29          23
    264300          24          28
    264400          28          30
    264500          34          26
    264600          30          25
    264700          31          32
    264800          30          30
    264900          30          26
    265000          27          29
    265100          27          30
    265200          29          21
    265300          32          35
    265400          25          35
    265500          32          37
    265600          27          28
    265700          28          30
    265800          27          25
    265900          27          28
    266000          29          27
    266100          34          36
    266200          25          25
    266300          28          31
    266400          29          27
    266500          28          29
    266600          28          29
    266700          26          26
    266800          31          35
    266900          29          34
    267000          28          28
    267100          33          24
    267200          25          38
    267300          30          25
    267400          32          29
    267500          31          31
    267600          30          32
    267700          27          33
    267800          28          33
    267900          24          31
    268000          28          28
    268100          33          26
    268200          22          21
    268300          29          27
    268400          27          26
    268500          30          24
    268600          27          30
    268700          28          33
    268800          31          23
    268900          29          23
    269000          25          37
    269100          27          28
    269200          22          29
    269300          26          33
    269400          28          27
    269500          25          33
    269600          29          30
    269700          29          26
    269800          31          28
    269900          22          27
    270000          26          31
    270100          30          26
    270200          26          31
    270300          30          22
    270400          28          31
    270500          29          17
    270600          24          20
    270700          30          27
    270800          28          28
    270900          28          30
    271000          26          34
    271100          28          27
    271200          30          21
    271300          31          23
    271400          28          32
    271500          29          32
    271600          25          30
    271700          27          38
    271800          30          26
    271900          27          34
    272000          26          31
    272100          28          31
    272200          27          31
    272300          31          34
    272400          29          24
    272500          30          27
    272600          33          27
    272700          29          31
    272800          28          28
    272900          28          27
    273000          30          35
    273100          30          22
    273200          28          30
    273300          28          29
    273400          28          31
    273500          27          29
    273600          28          32
    273700          25          32
    273800          29          39
    273900          29          27
    274000          28          22
    274100          31          25
    274200          28          21
    274300          28          30
    274400          27          25
    274500          25          35
    274600          29          34
    274700          30          27
    274800          28          32
    274900          26          25
    275000          24          23
    275100          30          32
    275200          24          33
    275300          24          31
    275400          23          34
    275500          24          41
    275600          27          34
    275700          28          24
    275800          29          18
    275900          29          21
    276000          27          25
    276100          25          18
    276200          22          31
    276300          21          30
    276400          27          25
    276500          28          20
    276600          32          29
    276700          27          24
    276800          29          26
    276900          26          26
    277000          26          31
    277100          24          31
    277200          25          22
    277300          25          31
    277400          28          33
    277500          21          30
    277600          19          30
    277700          22          29
    277800          31          32
    277900          28          21
    278000          25          37
    278100          21          27
    278200          24          24
    278300          24          24
    278400          22          19
    278500          24          32
    278600          24          36
    278700          24          26
    278800          26          36
    278900          29          26
    279000          27          31
    279100          30          41
    279200          28          32
    279300          29          31
    279400          29          34
    279500          24          35
    279600          25          31
    279700          28          33
    279800          25          26
    279900          29          35
    280000          30          40
    280100          28          25
    280200          29          33
    280300          27          31
    280400          26          26
    280500          26          35
    280600          27          28
    280700          29          25
    280800          28          25
    280900          25          32
    281000          31          34
    281100          28          28
    281200          26          32
    281300          25          30
    281400          25          30
    281500          28          24
    281600          23          30
    281700          27          37
    281800          26          29
    281900          28          37
    282000          26          33
    282100          27          27
    282200          33          29
    282300          28          30
    282400          30          30
    282500          26          31
    282600          28          31
    282700          27          27
    282800          22          30
    282900          27          33
    283000          28          24
    283100          26          25
    283200          28          25
    283300          28          18
    283400          27          22
    283500          28          32
    283600          26          24
    283700          23          20
    283800          27          30
    283900          23          26
    284000          23          34
    284100          27          31
    284200          28          29
    284300          27          42
    284400          32          38
    284500          27          35
    284600          30          34
    284700          30          31
    284800          28          30
    284900          26          32
    285000          26          29
    285100          28          37
    285200          31          40
    285300          30          30
    285400          30          34
    285500          32          33
    285600          31          35
    285700          26          35
    285800          27          38
    285900          28          32
    286000          26          32
    286100          29          29
    286200          32          40
    286300          33          31
    286400          31          33
    286500          29          36
    286600          29          35
    286700          30          40
    286800          29          32
    286900          27          34
    287000          29          32
    287100          27          37
    287200          26          26
    287300          26          37
    287400          26          28
    287500          27          26
    287600          28          34
    287700          24          33
    287800          28          32
    287900          29          31
    288000          23          39
    288100          29          41
    288200          26          34
    288300          27          29
    288400          27          39
    288500          34          29
    288600          27          36
    288700          29          22
    288800          31          33
    288900          31          29
    289000          32          44
    289100          30          36
    289200          33          31
    289300          34          33
    289400          31          39
    289500          30          30
    289600          29          29
    289700          31          26
    289800          27          31
    289900          34          28
    290000          30          38
    290100          33          30
    290200          31          32
    290300          33          35
    290400          31          30
    290500          29          36
    290600          30          34
    290700          29          23
    290800          31          28
    290900          31          28
    291000          30          27
    291100          33          26
    291200          29          39
    291300          33          30
    291400          34          30
    291500          35          36
    291600          35          39
    291700          31          35
    291800          28          29
    291900          34          40
    292000          31          41
    292100          30          29
    292200          32          33
    292300          28          32
    292400          32          25
    292500          34          34
    292600          28          40
    292700          28          25
    292800          30          39
    292900          28          31
    293000          29          27
    293100          27          36
    293200          31          32
    293300          33          22
    293400          32          27
    293500          33          36
    293600          31          34
    293700          26          37
    293800          26          34
    293900          30          28
    294000          27          31
    294100          30          41
    294200          28          33
    294300          29          39
    294400          30          35
    294500          28          24
    294600          29          31
    294700          29          37
    294800          31          32
    294900          32          36
    295000          33          29
    295100          33          36
    295200          37          30
    295300          27          35
    295400          27          39
    295500          30          35
    295600          31          27
    295700          30          34
    295800          33          39
    295900          29          33
    296000          29          34
    296100          32          38
    296200          31          36
    296300          28          33
    296400          31          38
    296500          35          36
    296600          33          39
    296700          29          36
    296800          27          30
    296900          30          33
    297000          25          30
    297100          32          30
    297200          34          26
    297300          27          34
    297400          30          29
    297500          31          26
    297600          31          24
    297700          29          31
    297800          32          31
    297900          29          27
    298000          28          40
    298100          35          35
    298200          28          35
    298300          25          46
    298400          30          48
    298500          31          25
    298600          27          29
    298700          29          29
    298800          30          37
    298900          28          26
    299000          32          29
    299100          30          35
    299200          34          26
    299300          32          33
    299400          31          26
    299500          36          31
    299600          32          18
    299700          32          24
    299800          29          27
    299900          28          27
    300000          33          29
