# Supplementary material for: Targeted systematic evolution of an RNA platform neutralizing DNMT1 function and controlling DNA methylation
Source: Nat Commun. 2023 Jan 6;14:99. doi: 10.1038/s41467-022-35222-4 (PMC9823104; doi:10.1038/s41467-022-35222-4)
Supplement: Supplementary file 6 — Source Data [file 41467_2022_35222_MOESM6_ESM.zip › source data file/Supplemenatry Figure 12/hbr5-prt.xvg]

# This file was created Thu Nov 21 13:35:48 2019
# Created by:
#                      :-) GROMACS - gmx hbond, 2018.1 (-:
# 
# Executable:   /usr/bin/gmx
# Data prefix:  /usr
# Working dir:  /home/ida/DiRuscio/DNMT1/ANAmd-new/R5
# Command line:
#   gmx hbond -num hbr5-prt -f r5dt100.pdb -s md300 -n index.ndx -hbn -hbm -b 150000
# gmx hbond is part of G R O M A C S:
#
# Gravel Rubs Often Many Awfully Cauterized Sores
#
@    title "Hydrogen Bonds"
@    xaxis  label "Time (ps)"
@    yaxis  label "Number"
@TYPE xy
@ view 0.15, 0.15, 0.75, 0.85
@ legend on
@ legend box on
@ legend loctype view
@ legend 0.78, 0.8
@ legend length 2
@ s0 legend "Hydrogen bonds"
@ s1 legend "Pairs within 0.35 nm"
    150000          26          32
    150100          26          25
    150200          21          31
    150300          26          27
    150400          29          28
    150500          29          23
    150600          30          26
    150700          27          33
    150800          28          21
    150900          27          31
    151000          30          29
    151100          28          26
    151200          23          31
    151300          23          30
    151400          27          24
    151500          27          30
    151600          27          22
    151700          25          22
    151800          26          19
    151900          22          25
    152000          26          19
    152100          27          24
    152200          24          33
    152300          26          34
    152400          22          23
    152500          24          28
    152600          26          18
    152700          26          27
    152800          26          25
    152900          26          24
    153000          28          25
    153100          29          24
    153200          25          23
    153300          28          38
    153400          28          21
    153500          27          31
    153600          25          25
    153700          25          34
    153800          27          24
    153900          22          30
    154000          22          25
    154100          22          34
    154200          26          32
    154300          25          31
    154400          28          28
    154500          25          31
    154600          23          27
    154700          25          34
    154800          25          28
    154900          27          18
    155000          28          28
    155100          23          32
    155200          23          30
    155300          28          28
    155400          25          29
    155500          21          13
    155600          20          32
    155700          24          30
    155800          24          20
    155900          19          25
    156000          20          29
    156100          25          19
    156200          21          24
    156300          26          31
    156400          21          29
    156500          22          22
    156600          22          22
    156700          23          20
    156800          19          22
    156900          20          29
    157000          26          27
    157100          26          26
    157200          24          32
    157300          19          29
    157400          22          31
    157500          20          17
    157600          21          22
    157700          20          23
    157800          21          25
    157900          22          23
    158000          24          25
    158100          22          28
    158200          23          29
    158300          23          28
    158400          20          22
    158500          25          32
    158600          20          28
    158700          22          33
    158800          23          27
    158900          25          22
    159000          24          26
    159100          21          26
    159200          21          20
    159300          21          25
    159400          21          26
    159500          20          34
    159600          24          28
    159700          24          22
    159800          28          33
    159900          21          22
    160000          23          21
    160100          25          27
    160200          23          20
    160300          24          26
    160400          28          27
    160500          26          27
    160600          24          29
    160700          26          26
    160800          25          27
    160900          25          29
    161000          26          27
    161100          21          19
    161200          23          28
    161300          21          27
    161400          24          26
    161500          25          37
    161600          24          26
    161700          22          26
    161800          23          27
    161900          22          28
    162000          28          30
    162100          22          27
    162200          23          21
    162300          20          26
    162400          23          24
    162500          20          26
    162600          23          30
    162700          24          27
    162800          21          26
    162900          23          33
    163000          24          31
    163100          24          35
    163200          22          24
    163300          24          18
    163400          24          25
    163500          24          24
    163600          21          28
    163700          23          24
    163800          23          22
    163900          19          29
    164000          21          24
    164100          23          25
    164200          20          30
    164300          23          29
    164400          25          28
    164500          25          23
    164600          24          26
    164700          22          22
    164800          26          27
    164900          21          31
    165000          23          25
    165100          25          29
    165200          24          29
    165300          26          23
    165400          24          16
    165500          23          23
    165600          24          25
    165700          22          26
    165800          24          34
    165900          25          27
    166000          25          23
    166100          19          30
    166200          24          24
    166300          22          18
    166400          21          28
    166500          22          25
    166600          21          20
    166700          24          31
    166800          24          22
    166900          22          24
    167000          23          22
    167100          25          25
    167200          26          20
    167300          25          22
    167400          24          29
    167500          18          30
    167600          20          21
    167700          27          19
    167800          22          21
    167900          20          22
    168000          19          25
    168100          23          21
    168200          21          20
    168300          21          20
    168400          21          25
    168500          25          19
    168600          27          19
    168700          23          22
    168800          21          27
    168900          21          23
    169000          23          20
    169100          27          21
    169200          24          23
    169300          19          24
    169400          19          30
    169500          26          29
    169600          22          25
    169700          24          22
    169800          20          24
    169900          26          26
    170000          22          28
    170100          20          32
    170200          24          27
    170300          23          34
    170400          27          22
    170500          26          27
    170600          22          31
    170700          23          31
    170800          24          19
    170900          25          25
    171000          21          28
    171100          22          25
    171200          23          26
    171300          26          22
    171400          24          24
    171500          24          35
    171600          24          27
    171700          23          28
    171800          24          33
    171900          25          33
    172000          28          29
    172100          27          22
    172200          21          29
    172300          23          34
    172400          25          29
    172500          23          28
    172600          23          18
    172700          23          20
    172800          23          19
    172900          21          22
    173000          23          24
    173100          26          22
    173200          23          19
    173300          24          19
    173400          22          24
    173500          23          26
    173600          25          22
    173700          24          33
    173800          22          33
    173900          24          23
    174000          24          28
    174100          24          21
    174200          25          27
    174300          24          21
    174400          25          20
    174500          22          20
    174600          24          23
    174700          24          19
    174800          26          25
    174900          28          29
    175000          28          18
    175100          31          23
    175200          29          22
    175300          26          26
    175400          25          29
    175500          26          27
    175600          27          31
    175700          31          29
    175800          28          28
    175900          29          25
    176000          30          21
    176100          30          25
    176200          30          30
    176300          30          30
    176400          27          34
    176500          27          36
    176600          31          28
    176700          25          29
    176800          28          26
    176900          31          34
    177000          30          29
    177100          30          26
    177200          29          26
    177300          27          35
    177400          28          39
    177500          31          30
    177600          31          32
    177700          30          25
    177800          27          33
    177900          30          31
    178000          29          28
    178100          31          29
    178200          31          32
    178300          28          32
    178400          27          34
    178500          28          26
    178600          29          24
    178700          23          26
    178800          26          25
    178900          30          26
    179000          26          28
    179100          30          26
    179200          30          28
    179300          27          25
    179400          29          27
    179500          27          30
    179600          22          36
    179700          27          30
    179800          30          33
    179900          27          34
    180000          28          25
    180100          28          20
    180200          25          27
    180300          25          23
    180400          29          28
    180500          28          26
    180600          28          26
    180700          31          27
    180800          26          24
    180900          28          31
    181000          29          27
    181100          28          33
    181200          25          28
    181300          23          33
    181400          24          33
    181500          28          34
    181600          25          31
    181700          31          30
    181800          25          27
    181900          26          33
    182000          27          33
    182100          28          37
    182200          23          27
    182300          30          40
    182400          25          35
    182500          30          34
    182600          29          32
    182700          27          32
    182800          30          26
    182900          26          34
    183000          23          50
    183100          30          30
    183200          32          29
    183300          29          34
    183400          25          31
    183500          27          30
    183600          32          32
    183700          28          32
    183800          31          32
    183900          29          33
    184000          27          33
    184100          25          30
    184200          23          33
    184300          28          36
    184400          29          25
    184500          31          27
    184600          29          27
    184700          28          27
    184800          29          29
    184900          30          32
    185000          26          34
    185100          29          30
    185200          33          27
    185300          32          27
    185400          30          35
    185500          29          36
    185600          31          24
    185700          27          31
    185800          28          38
    185900          30          35
    186000          34          27
    186100          28          33
    186200          28          30
    186300          26          33
    186400          29          27
    186500          30          35
    186600          29          29
    186700          24          36
    186800          28          28
    186900          28          26
    187000          28          22
    187100          29          32
    187200          26          31
    187300          28          27
    187400          26          29
    187500          26          30
    187600          26          42
    187700          28          32
    187800          26          28
    187900          27          34
    188000          32          26
    188100          25          25
    188200          29          29
    188300          25          30
    188400          28          25
    188500          27          35
    188600          24          35
    188700          23          27
    188800          22          22
    188900          25          29
    189000          22          23
    189100          27          26
    189200          29          30
    189300          28          22
    189400          24          23
    189500          24          24
    189600          24          46
    189700          27          30
    189800          27          26
    189900          22          31
    190000          30          27
    190100          25          28
    190200          26          29
    190300          27          29
    190400          23          26
    190500          25          35
    190600          23          36
    190700          23          34
    190800          26          32
    190900          26          36
    191000          30          38
    191100          34          26
    191200          33          37
    191300          29          37
    191400          31          33
    191500          33          31
    191600          32          32
    191700          29          35
    191800          26          30
    191900          27          36
    192000          34          39
    192100          32          27
    192200          33          41
    192300          29          42
    192400          28          43
    192500          27          40
    192600          26          35
    192700          24          32
    192800          25          39
    192900          29          33
    193000          27          30
    193100          34          33
    193200          28          36
    193300          32          35
    193400          27          31
    193500          25          36
    193600          32          38
    193700          34          34
    193800          31          29
    193900          30          37
    194000          28          34
    194100          29          26
    194200          28          38
    194300          32          36
    194400          31          28
    194500          24          31
    194600          27          32
    194700          29          31
    194800          29          32
    194900          27          32
    195000          27          35
    195100          29          29
    195200          27          31
    195300          30          26
    195400          30          28
    195500          28          32
    195600          30          31
    195700          27          34
    195800          27          25
    195900          27          29
    196000          28          25
    196100          25          30
    196200          27          30
    196300          26          25
    196400          25          38
    196500          28          33
    196600          27          26
    196700          25          27
    196800          32          26
    196900          30          29
    197000          29          36
    197100          27          33
    197200          29          30
    197300          28          36
    197400          28          32
    197500          31          33
    197600          28          37
    197700          34          35
    197800          27          40
    197900          32          32
    198000          29          29
    198100          28          32
    198200          28          37
    198300          30          38
    198400          32          31
    198500          29          41
    198600          27          33
    198700          25          28
    198800          26          37
    198900          24          33
    199000          29          32
    199100          31          32
    199200          36          36
    199300          34          40
    199400          32          34
    199500          32          33
    199600          35          30
    199700          30          36
    199800          32          28
    199900          29          31
    200000          31          25
    200100          33          27
    200200          27          33
    200300          26          30
    200400          24          39
    200500          23          24
    200600          26          25
    200700          25          29
    200800          23          37
    200900          25          34
    201000          25          26
    201100          24          32
    201200          21          27
    201300          28          33
    201400          26          25
    201500          25          36
    201600          26          32
    201700          26          33
    201800          29          31
    201900          24          31
    202000          25          27
    202100          27          28
    202200          30          28
    202300          25          38
    202400          27          23
    202500          30          27
    202600          31          28
    202700          28          28
    202800          26          29
    202900          29          23
    203000          28          31
    203100          32          32
    203200          28          31
    203300          33          39
    203400          31          30
    203500          27          26
    203600          31          28
    203700          30          33
    203800          27          31
    203900          29          36
    204000          29          32
    204100          28          32
    204200          32          38
    204300          29          32
    204400          33          34
    204500          30          34
    204600          30          30
    204700          31          31
    204800          33          28
    204900          32          37
    205000          31          26
    205100          28          34
    205200          31          32
    205300          32          24
    205400          28          34
    205500          28          34
    205600          27          39
    205700          32          28
    205800          33          37
    205900          32          29
    206000          34          37
    206100          30          31
    206200          30          29
    206300          29          28
    206400          27          36
    206500          28          34
    206600          31          29
    206700          31          35
    206800          26          33
    206900          27          30
    207000          27          30
    207100          25          26
    207200          28          25
    207300          24          34
    207400          28          31
    207500          28          27
    207600          26          22
    207700          29          29
    207800          28          33
    207900          27          35
    208000          29          27
    208100          27          27
    208200          31          31
    208300          28          37
    208400          31          33
    208500          33          27
    208600          32          33
    208700          28          31
    208800          32          29
    208900          29          38
    209000          28          39
    209100          29          30
    209200          29          27
    209300          27          33
    209400          28          26
    209500          32          35
    209600          27          30
    209700          29          30
    209800          30          29
    209900          31          32
    210000          32          32
    210100          30          38
    210200          29          29
    210300          27          32
    210400          27          32
    210500          32          35
    210600          29          32
    210700          29          39
    210800          29          34
    210900          32          40
    211000          31          30
    211100          30          38
    211200          30          29
    211300          29          31
    211400          29          36
    211500          28          23
    211600          26          36
    211700          26          28
    211800          31          29
    211900          29          30
    212000          30          26
    212100          25          32
    212200          28          32
    212300          30          27
    212400          31          28
    212500          31          27
    212600          28          33
    212700          28          38
    212800          34          34
    212900          28          31
    213000          29          38
    213100          27          30
    213200          25          35
    213300          28          32
    213400          26          35
    213500          29          36
    213600          26          32
    213700          29          28
    213800          29          27
    213900          27          22
    214000          32          28
    214100          29          33
    214200          30          32
    214300          24          26
    214400          27          22
    214500          27          31
    214600          26          38
    214700          25          35
    214800          26          39
    214900          29          27
    215000          28          24
    215100          31          26
    215200          30          31
    215300          33          28
    215400          30          33
    215500          25          40
    215600          30          24
    215700          28          25
    215800          28          27
    215900          25          32
    216000          26          23
    216100          24          32
    216200          23          35
    216300          26          25
    216400          27          30
    216500          26          32
    216600          30          27
    216700          32          28
    216800          33          28
    216900          30          28
    217000          31          31
    217100          26          28
    217200          25          38
    217300          28          27
    217400          27          32
    217500          29          36
    217600          30          33
    217700          31          32
    217800          28          29
    217900          32          30
    218000          28          34
    218100          27          22
    218200          29          31
    218300          26          27
    218400          31          29
    218500          29          41
    218600          28          29
    218700          25          32
    218800          26          31
    218900          30          27
    219000          24          32
    219100          26          28
    219200          29          28
    219300          31          34
    219400          30          41
    219500          30          42
    219600          29          40
    219700          33          39
    219800          23          32
    219900          27          31
    220000          30          31
    220100          30          33
    220200          25          29
    220300          27          25
    220400          27          25
    220500          23          31
    220600          27          26
    220700          24          33
    220800          30          33
    220900          31          32
    221000          27          35
    221100          27          30
    221200          27          34
    221300          31          29
    221400          26          26
    221500          28          33
    221600          29          29
    221700          28          32
    221800          27          25
    221900          32          32
    222000          29          30
    222100          28          26
    222200          27          33
    222300          32          28
    222400          27          35
    222500          28          29
    222600          25          40
    222700          30          24
    222800          29          32
    222900          31          35
    223000          30          30
    223100          29          39
    223200          29          28
    223300          29          32
    223400          35          29
    223500          29          35
    223600          27          34
    223700          34          31
    223800          29          27
    223900          32          29
    224000          32          37
    224100          32          27
    224200          35          33
    224300          29          29
    224400          32          30
    224500          29          32
    224600          29          35
    224700          30          29
    224800          28          41
    224900          29          31
    225000          32          42
    225100          32          32
    225200          30          29
    225300          27          30
    225400          31          30
    225500          28          34
    225600          28          33
    225700          28          26
    225800          26          28
    225900          32          26
    226000          31          27
    226100          27          28
    226200          26          36
    226300          27          31
    226400          28          38
    226500          29          37
    226600          29          33
    226700          31          38
    226800          35          40
    226900          29          27
    227000          29          35
    227100          31          38
    227200          31          38
    227300          32          34
    227400          28          32
    227500          30          27
    227600          28          30
    227700          31          34
    227800          31          25
    227900          27          42
    228000          29          38
    228100          33          34
    228200          33          36
    228300          25          35
    228400          29          33
    228500          28          39
    228600          31          34
    228700          36          29
    228800          31          33
    228900          31          33
    229000          28          28
    229100          30          29
    229200          28          36
    229300          28          38
    229400          29          31
    229500          25          30
    229600          27          32
    229700          32          27
    229800          26          33
    229900          31          34
    230000          25          30
    230100          31          34
    230200          30          32
    230300          26          38
    230400          29          40
    230500          28          31
    230600          29          28
    230700          26          29
    230800          27          36
    230900          29          30
    231000          24          31
    231100          28          31
    231200          27          39
    231300          27          37
    231400          32          31
    231500          30          39
    231600          29          24
    231700          27          33
    231800          29          29
    231900          30          21
    232000          29          35
    232100          25          26
    232200          30          32
    232300          31          24
    232400          24          33
    232500          30          21
    232600          29          37
    232700          27          32
    232800          27          36
    232900          25          34
    233000          23          42
    233100          30          26
    233200          33          25
    233300          30          27
    233400          27          30
    233500          33          29
    233600          27          29
    233700          25          31
    233800          30          24
    233900          27          28
    234000          26          40
    234100          30          26
    234200          31          31
    234300          30          26
    234400          27          24
    234500          29          25
    234600          28          28
    234700          29          23
    234800          31          32
    234900          26          37
    235000          24          33
    235100          27          26
    235200          26          35
    235300          29          27
    235400          25          29
    235500          25          37
    235600          26          31
    235700          22          33
    235800          26          32
    235900          27          39
    236000          28          30
    236100          25          29
    236200          25          29
    236300          28          24
    236400          25          32
    236500          28          26
    236600          28          27
    236700          28          26
    236800          29          28
    236900          26          25
    237000          30          30
    237100          25          31
    237200          26          29
    237300          27          31
    237400          26          38
    237500          25          25
    237600          26          38
    237700          23          31
    237800          27          24
    237900          26          29
    238000          30          24
    238100          26          27
    238200          28          25
    238300          29          25
    238400          28          30
    238500          29          29
    238600          25          29
    238700          27          32
    238800          25          21
    238900          28          23
    239000          29          26
    239100          24          33
    239200          25          22
    239300          25          24
    239400          28          31
    239500          27          23
    239600          22          31
    239700          28          28
    239800          24          29
    239900          27          26
    240000          24          34
    240100          28          21
    240200          29          25
    240300          22          27
    240400          28          28
    240500          25          27
    240600          29          27
    240700          29          25
    240800          27          25
    240900          26          30
    241000          27          24
    241100          28          23
    241200          27          27
    241300          24          28
    241400          25          35
    241500          27          31
    241600          25          27
    241700          31          24
    241800          27          25
    241900          27          34
    242000          32          25
    242100          27          27
    242200          28          30
    242300          29          29
    242400          33          33
    242500          25          34
    242600          27          29
    242700          30          28
    242800          28          29
    242900          26          26
    243000          33          25
    243100          31          25
    243200          27          26
    243300          33          23
    243400          27          30
    243500          31          24
    243600          28          25
    243700          36          19
    243800          29          33
    243900          31          29
    244000          31          26
    244100          30          35
    244200          28          31
    244300          31          28
    244400          30          25
    244500          34          33
    244600          32          26
    244700          27          28
    244800          33          20
    244900          30          29
    245000          30          24
    245100          29          29
    245200          34          25
    245300          29          33
    245400          30          28
    245500          32          27
    245600          30          28
    245700          30          34
    245800          32          37
    245900          33          26
    246000          34          27
    246100          30          29
    246200          34          29
    246300          36          30
    246400          32          27
    246500          29          33
    246600          31          24
    246700          35          29
    246800          33          20
    246900          32          32
    247000          30          32
    247100          33          24
    247200          31          30
    247300          30          30
    247400          34          32
    247500          37          35
    247600          40          29
    247700          33          33
    247800          36          27
    247900          35          34
    248000          34          28
    248100          34          24
    248200          29          35
    248300          32          30
    248400          30          29
    248500          26          36
    248600          34          29
    248700          35          29
    248800          31          32
    248900          31          24
    249000          31          26
    249100          30          34
    249200          28          31
    249300          32          33
    249400          31          31
    249500          34          32
    249600          35          32
    249700          34          32
    249800          32          29
    249900          35          28
    250000          34          32
    250100          33          33
    250200          30          33
    250300          30          35
    250400          32          33
    250500          35          29
    250600          33          29
    250700          33          36
    250800          30          36
    250900          33          24
    251000          34          24
    251100          32          24
    251200          29          37
    251300          29          29
    251400          28          33
    251500          31          31
    251600          33          28
    251700          33          22
    251800          35          31
    251900          32          29
    252000          36          28
    252100          34          29
    252200          30          30
    252300          29          30
    252400          32          34
    252500          27          35
    252600          33          23
    252700          28          33
    252800          35          28
    252900          32          26
    253000          29          33
    253100          35          27
    253200          34          23
    253300          34          28
    253400          33          31
    253500          31          26
    253600          39          28
    253700          35          23
    253800          35          24
    253900          30          29
    254000          32          27
    254100          30          32
    254200          33          25
    254300          29          32
    254400          28          29
    254500          26          29
    254600          33          25
    254700          33          33
    254800          27          40
    254900          30          36
    255000          30          27
    255100          29          26
    255200          30          28
    255300          31          32
    255400          31          30
    255500          31          28
    255600          31          40
    255700          32          33
    255800          33          29
    255900          30          31
    256000          30          28
    256100          32          30
    256200          29          29
    256300          31          27
    256400          30          29
    256500          31          26
    256600          31          33
    256700          29          30
    256800          30          30
    256900          29          39
    257000          31          30
    257100          37          25
    257200          35          27
    257300          32          30
    257400          34          27
    257500          32          39
    257600          30          36
    257700          30          35
    257800          35          22
    257900          34          30
    258000          32          33
    258100          26          33
    258200          34          26
    258300          31          25
    258400          32          26
    258500          32          39
    258600          32          24
    258700          34          25
    258800          29          37
    258900          33          35
    259000          34          34
    259100          33          34
    259200          32          37
    259300          32          34
    259400          35          29
    259500          33          40
    259600          34          34
    259700          36          28
    259800          36          36
    259900          33          30
    260000          38          32
    260100          37          38
    260200          38          30
    260300          38          33
    260400          34          28
    260500          35          25
    260600          36          27
    260700          36          26
    260800          37          30
    260900          36          37
    261000          35          37
    261100          36          30
    261200          36          39
    261300          33          30
    261400          37          37
    261500          37          33
    261600          35          36
    261700          32          31
    261800          34          37
    261900          32          42
    262000          34          32
    262100          34          37
    262200          41          29
    262300          34          27
    262400          36          32
    262500          37          34
    262600          35          39
    262700          35          36
    262800          35          27
    262900          33          39
    263000          37          34
    263100          33          36
    263200          37          35
    263300          29          40
    263400          32          34
    263500          33          28
    263600          34          31
    263700          41          37
    263800          36          33
    263900          40          35
    264000          35          46
    264100          33          37
    264200          32          40
    264300          32          43
    264400          36          26
    264500          35          38
    264600          36          24
    264700          33          29
    264800          35          27
    264900          35          33
    265000          32          31
    265100          36          36
    265200          35          33
    265300          34          27
    265400          31          32
    265500          33          36
    265600          36          32
    265700          35          37
    265800          32          29
    265900          35          35
    266000          32          36
    266100          29          33
    266200          31          38
    266300          33          34
    266400          32          32
    266500          29          27
    266600          29          38
    266700          39          26
    266800          32          31
    266900          32          33
    267000          34          36
    267100          32          35
    267200          28          37
    267300          29          30
    267400          34          31
    267500          32          29
    267600          32          25
    267700          28          34
    267800          31          39
    267900          35          26
    268000          35          28
    268100          31          32
    268200          32          29
    268300          33          27
    268400          33          28
    268500          35          34
    268600          33          35
    268700          36          28
    268800          30          28
    268900          33          28
    269000          33          25
    269100          36          25
    269200          31          32
    269300          33          31
    269400          38          33
    269500          31          32
    269600          35          32
    269700          34          26
    269800          30          31
    269900          32          24
    270000          29          38
    270100          30          30
    270200          35          32
    270300          30          33
    270400          29          34
    270500          28          34
    270600          35          36
    270700          38          28
    270800          32          34
    270900          33          37
    271000          30          32
    271100          30          32
    271200          30          37
    271300          30          32
    271400          30          27
    271500          29          30
    271600          26          26
    271700          28          26
    271800          32          24
    271900          28          35
    272000          33          30
    272100          28          30
    272200          29          29
    272300          25          29
    272400          30          28
    272500          31          32
    272600          28          37
    272700          29          25
    272800          29          32
    272900          30          33
    273000          31          33
    273100          32          28
    273200          25          26
    273300          30          32
    273400          31          26
    273500          31          27
    273600          31          36
    273700          28          31
    273800          29          26
    273900          31          24
    274000          28          24
    274100          25          25
    274200          29          25
    274300          30          33
    274400          29          33
    274500          31          24
    274600          30          40
    274700          28          31
    274800          32          26
    274900          33          32
    275000          29          31
    275100          26          29
    275200          31          27
    275300          32          30
    275400          29          32
    275500          30          24
    275600          25          34
    275700          29          29
    275800          30          27
    275900          32          29
    276000          28          32
    276100          34          29
    276200          31          29
    276300          29          31
    276400          26          35
    276500          31          33
    276600          33          22
    276700          31          33
    276800          28          29
    276900          32          35
    277000          31          34
    277100          28          32
    277200          30          29
    277300          35          33
    277400          32          30
    277500          30          28
    277600          28          36
    277700          33          30
    277800          28          29
    277900          30          32
    278000          30          33
    278100          30          31
    278200          30          22
    278300          28          26
    278400          27          34
    278500          29          23
    278600          28          30
    278700          27          28
    278800          28          29
    278900          29          30
    279000          30          24
    279100          27          30
    279200          26          30
    279300          31          28
    279400          26          31
    279500          31          33
    279600          27          30
    279700          25          28
    279800          29          23
    279900          27          26
    280000          31          26
    280100          28          31
    280200          32          29
    280300          28          29
    280400          32          29
    280500          30          30
    280600          27          28
    280700          29          29
    280800          29          34
    280900          31          26
    281000          31          33
    281100          27          28
    281200          32          34
    281300          31          28
    281400          28          30
    281500          28          27
    281600          32          29
    281700          33          31
    281800          30          30
    281900          27          40
    282000          32          33
    282100          31          28
    282200          28          32
    282300          28          29
    282400          34          37
    282500          31          31
    282600          32          29
    282700          31          30
    282800          30          26
    282900          28          33
    283000          30          27
    283100          31          31
    283200          31          29
    283300          30          32
    283400          31          33
    283500          31          28
    283600          27          27
    283700          30          27
    283800          26          26
    283900          28          30
    284000          25          29
    284100          27          24
    284200          26          27
    284300          29          32
    284400          27          27
    284500          21          31
    284600          28          28
    284700          27          28
    284800          28          28
    284900          28          29
    285000          23          23
    285100          25          29
    285200          26          26
    285300          28          26
    285400          30          29
    285500          29          31
    285600          26          27
    285700          26          29
    285800          25          29
    285900          27          35
    286000          27          30
    286100          28          31
    286200          27          33
    286300          28          27
    286400          26          30
    286500          28          32
    286600          27          29
    286700          32          26
    286800          25          36
    286900          26          28
    287000          25          35
    287100          27          26
    287200          27          33
    287300          27          30
    287400          27          30
    287500          29          28
    287600          26          33
    287700          23          25
    287800          22          30
    287900          25          26
    288000          25          20
    288100          23          21
    288200          27          36
    288300          24          20
    288400          25          24
    288500          23          24
    288600          26          28
    288700          29          28
    288800          25          29
    288900          27          26
    289000          28          25
    289100          27          32
    289200          24          28
    289300          27          25
    289400          29          27
    289500          25          32
    289600          30          26
    289700          28          26
    289800          27          28
    289900          22          27
    290000          26          28
    290100          27          24
    290200          26          31
    290300          27          26
    290400          25          23
    290500          24          28
    290600          23          20
    290700          24          27
    290800          27          27
    290900          26          25
    291000          23          24
    291100          27          29
    291200          28          25
    291300          25          22
    291400          27          20
    291500          25          28
    291600          25          28
    291700          28          26
    291800          25          22
    291900          26          24
    292000          24          27
    292100          25          27
    292200          27          34
    292300          24          33
    292400          27          26
    292500          27          20
    292600          28          29
    292700          26          19
    292800          30          23
    292900          30          24
    293000          21          31
    293100          32          25
    293200          28          26
    293300          31          24
    293400          32          23
    293500          25          31
    293600          32          25
    293700          28          30
    293800          30          23
    293900          30          26
    294000          27          26
    294100          28          24
    294200          27          26
    294300          27          24
    294400          27          23
    294500          28          33
    294600          22          37
    294700          30          25
    294800          29          27
    294900          29          27
    295000          29          22
    295100          27          33
    295200          29          28
    295300          30          25
    295400          28          23
    295500          31          27
    295600          31          21
    295700          27          27
    295800          32          26
    295900          27          21
    296000          23          27
    296100          28          25
    296200          26          32
    296300          32          23
    296400          29          32
    296500          30          31
    296600          24          34
    296700          30          23
    296800          25          30
    296900          31          29
    297000          30          27
    297100          29          24
    297200          32          23
    297300          25          24
    297400          30          23
    297500          26          28
    297600          28          30
    297700          29          33
    297800          26          27
    297900          29          31
    298000          23          29
    298100          27          27
    298200          27          28
    298300          25          27
    298400          25          27
    298500          26          27
    298600          29          27
    298700          31          20
    298800          26          26
    298900          26          27
    299000          29          24
    299100          28          28
    299200          27          26
    299300          29          24
    299400          26          26
    299500          24          22
    299600          25          26
    299700          28          27
    299800          25          29
    299900          27          37
    300000          31          29
