# Supplementary material for: Targeted systematic evolution of an RNA platform neutralizing DNMT1 function and controlling DNA methylation
Source: Nat Commun. 2023 Jan 6;14:99. doi: 10.1038/s41467-022-35222-4 (PMC9823104; doi:10.1038/s41467-022-35222-4)
Supplement: Supplementary file 6 — Source Data [file 41467_2022_35222_MOESM6_ESM.zip › source data file/Supplementary Figure 10.xlsx]

## Sheet: Foglio1
Supplementary Figure 10
Left panel	Binding to DNMT1
	value 1	value 2
Blanck (B)	0.0429	0.0337
Ce-49 sh	0.3882	0.3875
Blanck (B)	0.0599	0.0544
Ce-10-2 sh	0.3313	0.3299
Right panel	Control with Ab
Blanck (B)	0.0471	0.056
HSA	3.2071	1.6811
Blanck (B)	0.0572	0.0673
DNMT1	2.2994	1.6285
