# Supplementary material for: Targeted systematic evolution of an RNA platform neutralizing DNMT1 function and controlling DNA methylation
Source: Nat Commun. 2023 Jan 6;14:99. doi: 10.1038/s41467-022-35222-4 (PMC9823104; doi:10.1038/s41467-022-35222-4)
Supplement: Supplementary file 6 — Source Data [file 41467_2022_35222_MOESM6_ESM.zip › source data file/Supplementary Figure 11.xlsx]

## Sheet: Foglio1
Supplementary Figure 11
	Replicate 1					Replicate 1
	C1	ce - 49 sh	ce - 10-2 sh	DMSO	Aza	C2	ce - 49 sh	ce - 10-2 sh	DMSO	Aza
Pos 1	63.9	65.9	68.2	69.6	53.8	77.2	71.5	66.7	69.7	51.4
Pos 2	66.2	66	72.2	81.7	56.6	74.8	71.1	65.8	79.5	64.5
Pos 3	57.4	61.7	65.1	78.4	45.6	74.2	65.8	57.1	76.6	54.7
Pos 4	65.7	67.9	72.3	79.7	56.2	78.9	73.3	66.4	79.1	57.6
