# Supplementary material for: Targeted systematic evolution of an RNA platform neutralizing DNMT1 function and controlling DNA methylation
Source: Nat Commun. 2023 Jan 6;14:99. doi: 10.1038/s41467-022-35222-4 (PMC9823104; doi:10.1038/s41467-022-35222-4)
Supplement: Supplementary file 6 — Source Data [file 41467_2022_35222_MOESM6_ESM.zip › source data file/Supplementary Figure 13/ice10.dat]

000 1 
001 2 
002 3 
003 1 
004 1 
005 1 
006 2 
007 2 
008 5 
009 1 
010 3 
011 1 
012 3 
013 3 
014 3 
015 0 
016 0 
017 1 
018 0 
019 0 
020 0 
021 0 
022 2 
023 0 
024 0 
025 0 
026 1 
027 2 
028 2 
029 3 
030 2 
031 3 
032 2 
033 3 
034 4 
035 0 
036 1 
037 0 
038 0 
039 0 
040 2 
041 1 
042 0 
043 1 
044 0 
045 0 
046 1 
047 1 
048 3 
049 2 
050 1 
051 2 
052 2 
053 3 
054 3 
055 1 
056 2 
057 0 
058 1 
059 1 
060 1 
061 1 
062 4 
063 1 
064 0 
065 2 
066 2 
067 2 
068 3 
069 6 
070 3 
071 4 
072 2 
073 5 
074 4 
075 4 
076 5 
077 4 
078 3 
079 4 
080 3 
081 2 
082 3 
083 4 
084 4 
085 5 
086 3 
087 3 
088 2 
089 4 
090 2 
091 3 
092 5 
093 3 
094 3 
095 4 
096 2 
097 5 
098 3 
099 4 
100 4 
101 4 
102 2 
103 3 
104 3 
105 3 
106 2 
107 2 
108 2 
109 4 
110 4 
111 3 
112 3 
113 2 
114 2 
115 2 
116 4 
117 3 
118 5 
119 4 
120 2 
121 3 
122 3 
123 3 
124 4 
125 3 
126 5 
127 3 
128 3 
129 4 
130 5 
131 3 
132 3 
133 3 
134 3 
135 3 
136 2 
137 5 
138 3 
139 2 
140 3 
141 1 
142 1 
143 3 
144 1 
145 3 
146 2 
147 4 
148 2 
149 3 
150 2 
151 3 
152 2 
153 2 
154 1 
155 1 
156 1 
157 1 
158 1 
159 2 
160 2 
161 3 
162 1 
163 2 
164 1 
165 1 
166 3 
167 1 
168 3 
169 3 
170 4 
171 5 
172 1 
173 3 
174 2 
175 4 
176 3 
177 5 
178 3 
179 3 
180 4 
181 1 
182 4 
183 3 
184 1 
185 2 
186 1 
187 1 
188 3 
189 3 
190 2 
191 4 
192 1 
193 1 
194 1 
195 3 
196 1 
197 3 
198 3 
199 3 
200 1 
201 2 
202 2 
203 3 
204 3 
205 4 
206 3 
207 3 
208 3 
209 3 
210 3 
211 4 
212 2 
213 5 
214 3 
215 3 
216 3 
217 3 
218 5 
219 2 
220 5 
221 2 
222 2 
223 3 
224 3 
225 3 
226 2 
227 3 
228 1 
229 1 
230 3 
231 3 
232 3 
233 2 
234 4 
235 3 
236 2 
237 2 
238 4 
239 2 
240 3 
241 3 
242 2 
243 5 
244 3 
245 3 
246 2 
247 2 
248 3 
249 4 
250 3 
251 2 
252 4 
253 2 
254 3 
255 2 
256 2 
257 2 
258 4 
259 3 
260 2 
261 3 
262 4 
263 2 
264 5 
265 3 
266 3 
267 3 
268 2 
269 3 
270 2 
271 4 
272 2 
273 2 
274 3 
275 2 
276 4 
277 2 
278 4 
279 4 
280 5 
281 4 
282 4 
283 4 
284 4 
285 4 
286 3 
287 3 
288 5 
289 5 
290 4 
291 5 
292 3 
293 4 
294 3 
295 5 
296 3 
297 3 
298 4 
299 4 
300 2 
