# Supplementary material for: Targeted systematic evolution of an RNA platform neutralizing DNMT1 function and controlling DNA methylation
Source: Nat Commun. 2023 Jan 6;14:99. doi: 10.1038/s41467-022-35222-4 (PMC9823104; doi:10.1038/s41467-022-35222-4)
Supplement: Supplementary file 6 — Source Data [file 41467_2022_35222_MOESM6_ESM.zip › source data file/Supplementary Figure 13/ice49.dat]

000    1 
001    1 
002    2 
003    3 
004    4 
005    3 
006    4 
007    3 
008    3 
009    4 
010    4 
011    2 
012    1 
013    2 
014    4 
015    2 
016    3 
017    4 
018    2 
019    2 
020    2 
021    2 
022    3 
023    2 
024    2 
025    2 
026    3 
027    3 
028    3 
029    3 
030    3 
031    6 
032    5 
033    4 
034    3 
035    4 
036    3 
037    4 
038    5 
039    4 
040    7 
041    3 
042    3 
043    4 
044    4 
045    5 
046    3 
047    3 
048    2 
049    3 
050    2 
051    3 
052    3 
053    4 
054    3 
055    3 
056    3 
057    4 
058    4 
059    4 
060    3 
061    4 
062    3 
063    4 
064    4 
065    3 
066    4 
067    4 
068    4 
069    5 
070    5 
071    5 
072    7 
073    4 
074    4 
075    4 
076    3 
077    5 
078    5 
079    2 
080    7 
081    4 
082    3 
083    3 
084    2 
085    2 
086    1 
087    2 
088    4 
089    4 
090    4 
091    3 
092    3 
093    4 
094    3 
095    4 
096    3 
097    4 
098    3 
099    4 
100    3 
101    4 
102    3 
103    1 
104    3 
105    3 
106    4 
107    4 
108    4 
109    3 
110    3 
111    5 
112    3 
113    5 
114    3 
115    4 
116    4 
117    3 
118    5 
119    5 
120    3 
121    5 
122    4 
123    3 
124    4 
125    3 
126    5 
127    2 
128    4 
129    5 
130    3 
131    3 
132    3 
133    3 
134    3 
135    5 
136    3 
137    2 
138    2 
139    1 
140    2 
141    1 
142    2 
143    3 
144    2 
145    2 
146    2 
147    2 
148    3 
149    4 
150    4 
151    3 
152    3 
153    4 
154    4 
155    5 
156    4 
157    4 
158    3 
159    4 
160    3 
161    3 
162    3 
163    3 
164    3 
165    2 
166    3 
167    3 
168    2 
169    3 
170    4 
171    4 
172    3 
173    2 
174    2 
175    3 
176    3 
177    4 
178    5 
179    5 
180    4 
181    5 
182    4 
183    4 
184    5 
185    4 
186    5 
187    4 
188    4 
189    5 
190    3 
191    4 
192    3 
193    4 
194    3 
195    5 
196    3 
197    6 
198    5 
199    2 
200    4 
201    3 
202    2 
203    3 
204    5 
205    2 
206    3 
207    3 
208    3 
209    4 
210    3 
211    3 
212    3 
213    4 
214    4 
215    6 
216    3 
217    3 
218    3 
219    4 
220    4 
221    6 
222    2 
223    3 
224    2 
225    3 
226    5 
227    4 
228    4 
229    3 
230    3 
231    4 
232    2 
233    3 
234    4 
235    2 
236    4 
237    4 
238    3 
239    3 
240    2 
241    2 
242    3 
243    5 
244    4 
245    3 
246    3 
247    2 
248    2 
249    4 
250    4 
251    6 
252    3 
253    2 
254    2 
255    2 
256    3 
257    3 
258    5 
259    3 
260    2 
261    3 
262    2 
263    3 
264    3 
265    4 
266    3 
267    2 
268    2 
269    2 
270    4 
271    3 
272    3 
273    3 
274    4 
275    4 
276    5 
277    2 
278    3 
279    3 
280    4 
281    5 
282    3 
283    2 
284    2 
285    4 
286    4 
287    3 
288    2 
289    2 
290    4 
291    3 
292    3 
293    3 
294    4 
295    3 
296    2 
297    2 
298    3 
299    3 
300    3 
