# Supplementary material for: Targeted systematic evolution of an RNA platform neutralizing DNMT1 function and controlling DNA methylation
Source: Nat Commun. 2023 Jan 6;14:99. doi: 10.1038/s41467-022-35222-4 (PMC9823104; doi:10.1038/s41467-022-35222-4)
Supplement: Supplementary file 6 — Source Data [file 41467_2022_35222_MOESM6_ESM.zip › source data file/Supplementary Figure 13/ir5.dat]

000    2 
001    3 
002    2 
003    1 
004    2 
005    2 
006    1 
007    0 
008    2 
009    1 
010    1 
011    2 
012    1 
013    1 
014    1 
015    2 
016    3 
017    4 
018    5 
019    3 
020    4 
021    4 
022    5 
023    2 
024    3 
025    3 
026    4 
027    3 
028    5 
029    3 
030    2 
031    5 
032    2 
033    2 
034    4 
035    6 
036    4 
037    4 
038    4 
039    5 
040    4 
041    3 
042    3 
043    4 
044    6 
045    7 
046    4 
047    4 
048    5 
049    5 
050    5 
051    4 
052    6 
053    4 
054    3 
055    3 
056    4 
057    3 
058    2 
059    4 
060    6 
061    5 
062    5 
063    3 
064    5 
065    5 
066    4 
067    5 
068    4 
069    5 
070    1 
071    2 
072    4 
073    4 
074    3 
075    3 
076    7 
077    4 
078    4 
079    3 
080    4 
081    2 
082    4 
083    3 
084    2 
085    4 
086    2 
087    3 
088    2 
089    3 
090    1 
091    3 
092    3 
093    4 
094    2 
095    3 
096    2 
097    1 
098    4 
099    4 
100    3 
101    3 
102    2 
103    4 
104    1 
105    3 
106    3 
107    3 
108    3 
109    2 
110    2 
111    4 
112    3 
113    2 
114    2 
115    1 
116    0 
117    2 
118    0 
119    1 
120    1 
121    0 
122    0 
123    0 
124    3 
125    1 
126    2 
127    0 
128    2 
129    2 
130    1 
131    3 
132    1 
133    1 
134    2 
135    2 
136    3 
137    0 
138    3 
139    2 
140    2 
141    3 
142    2 
143    1 
144    3 
145    4 
146    4 
147    2 
148    3 
149    5 
150    3 
151    3 
152    4 
153    2 
154    2 
155    1 
156    1 
157    5 
158    2 
159    2 
160    1 
161    2 
162    3 
163    0 
164    3 
165    1 
166    2 
167    1 
168    2 
169    1 
170    3 
171    2 
172    2 
173    2 
174    2 
175    3 
176    3 
177    1 
178    3 
179    1 
180    2 
181    1 
182    3 
183    4 
184    2 
185    2 
186    4 
187    3 
188    2 
189    1 
190    1 
191    1 
192    2 
193    1 
194    2 
195    1 
196    3 
197    1 
198    3 
199    1 
200    2 
201    3 
202    3 
203    0 
204    1 
205    2 
206    2 
207    2 
208    4 
209    3 
210    0 
211    3 
212    3 
213    3 
214    3 
215    0 
216    1 
217    2 
218    2 
219    1 
220    1 
221    3 
222    3 
223    1 
224    3 
225    2 
226    2 
227    2 
228    1 
229    2 
230    2 
231    3 
232    2 
233    2 
234    2 
235    4 
236    2 
237    1 
238    1 
239    3 
240    5 
241    2 
242    2 
243    5 
244    2 
245    2 
246    4 
247    0 
248    2 
249    2 
250    3 
251    3 
252    3 
253    2 
254    1 
255    2 
256    1 
257    2 
258    2 
259    1 
260    1 
261    0 
262    2 
263    2 
264    2 
265    3 
266    3 
267    2 
268    2 
269    0 
270    0 
271    3 
272    1 
273    2 
274    0 
275    1 
276    1 
277    2 
278    1 
279    2 
280    3 
281    1 
282    2 
283    1 
284    2 
285    2 
286    2 
287    3 
288    3 
289    3 
290    1 
291    1 
292    2 
293    3 
294    1 
295    1 
296    1 
297    3 
298    1 
299    2 
300    0 
