# Supplementary material for: Targeted systematic evolution of an RNA platform neutralizing DNMT1 function and controlling DNA methylation
Source: Nat Commun. 2023 Jan 6;14:99. doi: 10.1038/s41467-022-35222-4 (PMC9823104; doi:10.1038/s41467-022-35222-4)
Supplement: Supplementary file 6 — Source Data [file 41467_2022_35222_MOESM6_ESM.zip › source data file/Supplementary Figure 13/wce10.dat]

000   238 
001   220 
002   172 
003   194 
004   185 
005   168 
006   179 
007   202 
008   216 
009   170 
010   231 
011   194 
012   180 
013   218 
014   169 
015   159 
016   182 
017   206 
018   187 
019   147 
020   145 
021   129 
022   120 
023   119 
024   145 
025   157 
026   148 
027   155 
028   156 
029   157 
030   152 
031   151 
032   136 
033   155 
034   162 
035   149 
036   152 
037   176 
038   151 
039   156 
040   167 
041   151 
042   130 
043   125 
044   121 
045   112 
046   167 
047   156 
048   161 
049   189 
050   160 
051   146 
052   175 
053   179 
054   165 
055   175 
056   163 
057   171 
058   160 
059   159 
060   153 
061   142 
062   175 
063   188 
064   178 
065   151 
066   193 
067   182 
068   217 
069   203 
070   218 
071   205 
072   228 
073   205 
074   208 
075   205 
076   209 
077   217 
078   225 
079   224 
080   240 
081   226 
082   203 
083   255 
084   235 
085   216 
086   237 
087   231 
088   252 
089   251 
090   259 
091   230 
092   232 
093   238 
094   243 
095   277 
096   242 
097   247 
098   282 
099   253 
100   241 
101   260 
102   255 
103   256 
104   268 
105   242 
106   257 
107   235 
108   257 
109   213 
110   231 
111   227 
112   238 
113   234 
114   254 
115   237 
116   238 
117   235 
118   244 
119   263 
120   258 
121   264 
122   240 
123   266 
124   240 
125   256 
126   268 
127   249 
128   280 
129   268 
130   258 
131   268 
132   278 
133   290 
134   269 
135   279 
136   251 
137   270 
138   265 
139   253 
140   278 
141   225 
142   232 
143   232 
144   250 
145   234 
146   240 
147   233 
148   218 
149   237 
150   222 
151   228 
152   234 
153   267 
154   242 
155   248 
156   272 
157   252 
158   255 
159   269 
160   237 
161   243 
162   280 
163   231 
164   245 
165   261 
166   230 
167   291 
168   263 
169   242 
170   241 
171   271 
172   234 
173   256 
174   241 
175   257 
176   268 
177   244 
178   241 
179   249 
180   256 
181   239 
182   258 
183   263 
184   287 
185   253 
186   277 
187   293 
188   264 
189   243 
190   241 
191   236 
192   245 
193   235 
194   243 
195   256 
196   239 
197   244 
198   237 
199   246 
200   264 
201   266 
202   252 
203   248 
204   264 
205   241 
206   230 
207   259 
208   253 
209   266 
210   256 
211   263 
212   234 
213   258 
214   226 
215   238 
216   266 
217   258 
218   271 
219   274 
220   240 
221   257 
222   266 
223   270 
224   271 
225   260 
226   243 
227   263 
228   263 
229   266 
230   275 
231   261 
232   229 
233   241 
234   254 
235   248 
236   216 
237   260 
238   280 
239   250 
240   253 
241   245 
242   274 
243   281 
244   256 
245   278 
246   225 
247   250 
248   246 
249   235 
250   246 
251   261 
252   231 
253   262 
254   249 
255   265 
256   259 
257   244 
258   250 
259   242 
260   247 
261   255 
262   230 
263   246 
264   266 
265   250 
266   239 
267   249 
268   264 
269   235 
270   234 
271   242 
272   244 
273   222 
274   233 
275   204 
276   237 
277   221 
278   246 
279   240 
280   253 
281   248 
282   257 
283   226 
284   269 
285   230 
286   276 
287   264 
288   254 
289   281 
290   246 
291   254 
292   250 
293   260 
294   248 
295   248 
296   238 
297   246 
298   252 
299   251 
300   245 
