# Supplementary material for: Targeted systematic evolution of an RNA platform neutralizing DNMT1 function and controlling DNA methylation
Source: Nat Commun. 2023 Jan 6;14:99. doi: 10.1038/s41467-022-35222-4 (PMC9823104; doi:10.1038/s41467-022-35222-4)
Supplement: Supplementary file 6 — Source Data [file 41467_2022_35222_MOESM6_ESM.zip › source data file/Supplementary Figure 13/wce49.dat]

000    313 
001    363 
002    345 
003    371 
004    395 
005    360 
006    366 
007    374 
008    386 
009    378 
010    361 
011    358 
012    338 
013    355 
014    382 
015    358 
016    376 
017    354 
018    343 
019    332 
020    331 
021    333 
022    321 
023    345 
024    347 
025    347 
026    343 
027    349 
028    338 
029    331 
030    351 
031    386 
032    351 
033    344 
034    347 
035    336 
036    366 
037    350 
038    356 
039    337 
040    331 
041    342 
042    348 
043    355 
044    355 
045    351 
046    348 
047    335 
048    323 
049    332 
050    350 
051    336 
052    355 
053    333 
054    369 
055    344 
056    360 
057    353 
058    365 
059    357 
060    355 
061    342 
062    369 
063    362 
064    363 
065    364 
066    359 
067    361 
068    377 
069    378 
070    373 
071    366 
072    377 
073    376 
074    374 
075    392 
076    381 
077    380 
078    379 
079    382 
080    355 
081    355 
082    381 
083    347 
084    352 
085    369 
086    336 
087    374 
088    370 
089    329 
090    360 
091    369 
092    339 
093    347 
094    358 
095    357 
096    364 
097    343 
098    387 
099    360 
100    347 
101    367 
102    363 
103    381 
104    396 
105    377 
106    394 
107    381 
108    345 
109    331 
110    375 
111    349 
112    330 
113    321 
114    350 
115    365 
116    374 
117    359 
118    373 
119    389 
120    384 
121    408 
122    397 
123    380 
124    374 
125    395 
126    375 
127    369 
128    357 
129    366 
130    383 
131    360 
132    368 
133    369 
134    359 
135    362 
136    372 
137    369 
138    366 
139    364 
140    359 
141    338 
142    352 
143    376 
144    381 
145    363 
146    377 
147    391 
148    378 
149    396 
150    383 
151    353 
152    391 
153    381 
154    384 
155    395 
156    373 
157    359 
158    358 
159    356 
160    374 
161    349 
162    356 
163    371 
164    366 
165    367 
166    358 
167    354 
168    350 
169    354 
170    342 
171    354 
172    356 
173    330 
174    358 
175    361 
176    341 
177    366 
178    351 
179    354 
180    366 
181    380 
182    355 
183    363 
184    363 
185    353 
186    363 
187    384 
188    338 
189    355 
190    343 
191    364 
192    369 
193    358 
194    353 
195    337 
196    354 
197    358 
198    357 
199    323 
200    356 
201    362 
202    377 
203    367 
204    369 
205    366 
206    379 
207    361 
208    361 
209    365 
210    351 
211    352 
212    369 
213    374 
214    357 
215    353 
216    381 
217    383 
218    365 
219    370 
220    375 
221    370 
222    369 
223    370 
224    384 
225    372 
226    355 
227    374 
228    353 
229    380 
230    390 
231    374 
232    412 
233    414 
234    389 
235    372 
236    390 
237    393 
238    376 
239    379 
240    397 
241    385 
242    404 
243    371 
244    376 
245    379 
246    375 
247    375 
248    381 
249    377 
250    386 
251    379 
252    398 
253    398 
254    429 
255    416 
256    399 
257    405 
258    413 
259    378 
260    383 
261    413 
262    376 
263    393 
264    355 
265    378 
266    385 
267    375 
268    383 
269    391 
270    374 
271    394 
272    381 
273    387 
274    406 
275    385 
276    403 
277    386 
278    414 
279    388 
280    407 
281    384 
282    406 
283    411 
284    395 
285    413 
286    396 
287    392 
288    400 
289    395 
290    409 
291    372 
292    360 
293    381 
294    380 
295    373 
296    359 
297    375 
298    370 
299    385 
300    369 
