# Supplementary material for: Targeted systematic evolution of an RNA platform neutralizing DNMT1 function and controlling DNA methylation
Source: Nat Commun. 2023 Jan 6;14:99. doi: 10.1038/s41467-022-35222-4 (PMC9823104; doi:10.1038/s41467-022-35222-4)
Supplement: Supplementary file 6 — Source Data [file 41467_2022_35222_MOESM6_ESM.zip › source data file/Supplementary Figure 13/wr5.dat]

 000   300 
 001   366 
 002   325 
 003   342 
 004   340 
 005   341 
 006   348 
 007   399 
 008   352 
 009   342 
 010   360 
 011   358 
 012   356 
 013   437 
 014   434 
 015   466 
 016   462 
 017   459 
 018   434 
 019   454 
 020   425 
 021   431 
 022   472 
 023   451 
 024   458 
 025   398 
 026   448 
 027   422 
 028   456 
 029   446 
 030   465 
 031   470 
 032   444 
 033   441 
 034   459 
 035   453 
 036   433 
 037   422 
 038   438 
 039   431 
 040   444 
 041   427 
 042   462 
 043   444 
 044   444 
 045   433 
 046   459 
 047   470 
 048   453 
 049   437 
 050   436 
 051   429 
 052   436 
 053   427 
 054   414 
 055   422 
 056   449 
 057   446 
 058   446 
 059   449 
 060   434 
 061   458 
 062   432 
 063   451 
 064   438 
 065   451 
 066   428 
 067   429 
 068   441 
 069   447 
 070   435 
 071   455 
 072   393 
 073   386 
 074   408 
 075   364 
 076   410 
 077   397 
 078   391 
 079   407 
 080   395 
 081   399 
 082   411 
 083   427 
 084   376 
 085   404 
 086   398 
 087   416 
 088   415 
 089   397 
 090   393 
 091   371 
 092   381 
 093   392 
 094   398 
 095   413 
 096   378 
 097   362 
 098   375 
 099   404 
 100   348 
 101   385 
 102   380 
 103   371 
 104   333 
 105   371 
 106   397 
 107   398 
 108   380 
 109   388 
 110   372 
 111   389 
 112   356 
 113   342 
 114   358 
 115   355 
 116   372 
 117   338 
 118   330 
 119   373 
 120   334 
 121   366 
 122   374 
 123   358 
 124   366 
 125   327 
 126   403 
 127   348 
 128   375 
 129   371 
 130   382 
 131   391 
 132   324 
 133   370 
 134   415 
 135   382 
 136   374 
 137   419 
 138   378 
 139   374 
 140   415 
 141   424 
 142   369 
 143   390 
 144   410 
 145   397 
 146   397 
 147   403 
 148   374 
 149   382 
 150   389 
 151   386 
 152   405 
 153   400 
 154   374 
 155   395 
 156   389 
 157   352 
 158   344 
 159   341 
 160   384 
 161   361 
 162   339 
 163   364 
 164   353 
 165   377 
 166   343 
 167   357 
 168   379 
 169   337 
 170   363 
 171   382 
 172   367 
 173   341 
 174   362 
 175   346 
 176   341 
 177   358 
 178   335 
 179   339 
 180   342 
 181   356 
 182   329 
 183   342 
 184   354 
 185   376 
 186   391 
 187   350 
 188   350 
 189   361 
 190   351 
 191   343 
 192   364 
 193   348 
 194   362 
 195   324 
 196   360 
 197   324 
 198   326 
 199   346 
 200   345 
 201   312 
 202   317 
 203   341 
 204   351 
 205   352 
 206   339 
 207   319 
 208   317 
 209   335 
 210   347 
 211   348 
 212   349 
 213   355 
 214   343 
 215   333 
 216   353 
 217   330 
 218   351 
 219   347 
 220   339 
 221   323 
 222   342 
 223   334 
 224   341 
 225   325 
 226   329 
 227   340 
 228   339 
 229   339 
 230   317 
 231   335 
 232   321 
 233   309 
 234   330 
 235   363 
 236   331 
 237   331 
 238   353 
 239   342 
 240   319 
 241   335 
 242   335 
 243   320 
 244   376 
 245   369 
 246   343 
 247   347 
 248   357 
 249   340 
 250   350 
 251   343 
 252   347 
 253   356 
 254   373 
 255   358 
 256   360 
 257   334 
 258   349 
 259   347 
 260   341 
 261   346 
 262   375 
 263   359 
 264   349 
 265   367 
 266   341 
 267   360 
 268   345 
 269   348 
 270   345 
 271   354 
 272   365 
 273   355 
 274   324 
 275   358 
 276   345 
 277   336 
 278   363 
 279   355 
 280   357 
 281   378 
 282   360 
 283   366 
 284   360 
 285   363 
 286   345 
 287   362 
 288   344 
 289   338 
 290   339 
 291   349 
 292   336 
 293   352 
 294   346 
 295   370 
 296   368 
 297   351 
 298   364 
 299   350 
 300   359 
