# Supplementary material for: Targeted systematic evolution of an RNA platform neutralizing DNMT1 function and controlling DNA methylation
Source: Nat Commun. 2023 Jan 6;14:99. doi: 10.1038/s41467-022-35222-4 (PMC9823104; doi:10.1038/s41467-022-35222-4)
Supplement: Supplementary file 6 — Source Data [file 41467_2022_35222_MOESM6_ESM.zip › source data file/Supplementary Figure 14/Ce10-2/Ce10-2-Ce10-2-R1.dat]

0 7e-07
10 0.0883515
20 0.1048935
30 0.1531311
40 0.1243377
50 0.1437571
60 0.1305986
70 0.1389093
80 0.1369435
90 0.1456652
100 0.1457215
110 0.1319816
120 0.1261797
130 0.1577342
140 0.1537717
150 0.1585853
160 0.1668973
170 0.1797669
180 0.1656328
190 0.1727931
200 0.1699701
210 0.170095
220 0.1516778
230 0.1471377
240 0.1541397
250 0.1439535
260 0.1412019
270 0.1554815
280 0.1411524
290 0.143839
300 0.1356311
310 0.1285749
320 0.1599183
330 0.1538363
340 0.1545183
350 0.1555683
360 0.1532017
370 0.1420742
380 0.1553134
390 0.154367
400 0.1406976
410 0.1375655
420 0.1500001
430 0.1329433
440 0.1303108
450 0.1404358
460 0.1540514
470 0.1398692
480 0.1359925
490 0.1401256
500 0.1542874
510 0.1210439
520 0.1316931
530 0.1354805
540 0.152549
550 0.1604245
560 0.1530095
570 0.1234377
580 0.1407802
590 0.153026
600 0.1531494
610 0.1437685
620 0.1812582
630 0.1724507
640 0.1591206
650 0.1781095
660 0.1484889
670 0.1749774
680 0.1586702
690 0.1452288
700 0.1370834
710 0.1561741
720 0.1484686
730 0.1484136
740 0.1449209
750 0.1440986
760 0.1291753
770 0.1313595
780 0.127788
790 0.1317206
800 0.1759493
810 0.1494402
820 0.1510177
830 0.157714
840 0.1538868
850 0.1395366
860 0.1286249
870 0.1171758
880 0.1087032
890 0.1271329
900 0.120338
910 0.1205668
920 0.1088823
930 0.1130575
940 0.1333791
950 0.1293088
960 0.1188425
970 0.1249275
980 0.1273944
990 0.1417074
1000 0.1259275
1010 0.1501444
1020 0.1543961
1030 0.1733408
1040 0.1646601
1050 0.1690573
1060 0.1673232
1070 0.1653716
1080 0.1937174
1090 0.1959739
1100 0.1648939
1110 0.1508685
1120 0.1610042
1130 0.1665647
1140 0.1807188
1150 0.1642609
1160 0.1647587
1170 0.1662254
1180 0.1913842
1190 0.1878444
1200 0.1867834
1210 0.1829516
1220 0.1833667
1230 0.2198771
1240 0.1894111
1250 0.1994876
1260 0.2165619
1270 0.1833882
1280 0.1856961
1290 0.1991549
1300 0.2068451
1310 0.2092413
1320 0.2131668
1330 0.2114969
1340 0.2146626
1350 0.2039468
1360 0.2184255
1370 0.2053465
1380 0.2161428
1390 0.221457
1400 0.1863501
1410 0.2005695
1420 0.1898737
1430 0.1946906
1440 0.1977603
1450 0.1810609
1460 0.1952558
1470 0.1923341
1480 0.1862543
1490 0.1782991
1500 0.195723
1510 0.196448
1520 0.1904904
1530 0.184332
1540 0.183016
1550 0.1823511
1560 0.1985249
1570 0.1939005
1580 0.1845236
1590 0.213002
1600 0.2072508
1610 0.2040199
1620 0.1885074
1630 0.214226
1640 0.1933916
1650 0.1741572
1660 0.1931629
1670 0.198223
1680 0.1949493
1690 0.1804638
1700 0.1864804
1710 0.1902071
1720 0.188324
1730 0.1993387
1740 0.2202914
1750 0.2184196
1760 0.2383428
1770 0.2235485
1780 0.2123925
1790 0.2227562
1800 0.2056865
1810 0.2117734
1820 0.2031245
1830 0.2268899
1840 0.2085651
1850 0.2137028
1860 0.210547
1870 0.2152895
1880 0.1925906
1890 0.2111143
1900 0.2074064
1910 0.2119671
1920 0.2008191
1930 0.1948057
1940 0.2005465
1950 0.1860496
1960 0.18529
1970 0.1818318
1980 0.1870522
1990 0.2320214
2000 0.2042307
2010 0.2120174
2020 0.2123346
2030 0.2030613
2040 0.197128
2050 0.2308196
2060 0.2488992
2070 0.2505775
2080 0.2297842
2090 0.2495964
2100 0.209614
2110 0.2135964
2120 0.2048665
2130 0.212673
2140 0.2087773
2150 0.1938381
2160 0.2138678
2170 0.2301718
2180 0.2209295
2190 0.2082414
2200 0.2163908
2210 0.2147937
2220 0.227904
2230 0.2329762
2240 0.221456
2250 0.2417187
2260 0.2576193
2270 0.2669351
2280 0.2501323
2290 0.2635698
2300 0.26301
2310 0.2611539
2320 0.239441
2330 0.2445052
2340 0.2787773
2350 0.2585396
2360 0.2774899
2370 0.2690533
2380 0.2852087
2390 0.2881204
2400 0.2727062
2410 0.2827715
2420 0.2871992
2430 0.279116
2440 0.247334
2450 0.2531141
2460 0.2624654
2470 0.268903
2480 0.2699457
2490 0.2407636
2500 0.2558584
2510 0.250301
2520 0.271399
2530 0.2452506
2540 0.2379976
2550 0.2494903
2560 0.2603574
2570 0.2481784
2580 0.2537392
2590 0.2469133
2600 0.2502981
2610 0.2872257
2620 0.2819859
2630 0.2551068
2640 0.2522817
2650 0.2563335
2660 0.2497438
2670 0.2417974
2680 0.2525578
2690 0.250139
2700 0.2387635
2710 0.260084
2720 0.257851
2730 0.2593043
2740 0.2485743
2750 0.2632465
2760 0.2440381
2770 0.2458735
2780 0.2550807
2790 0.2684294
2800 0.2306868
2810 0.2119069
2820 0.2220055
2830 0.2255616
2840 0.2440413
2850 0.2425562
2860 0.2491142
2870 0.2548988
2880 0.2366129
2890 0.2440128
2900 0.2558104
2910 0.2853379
2920 0.2726767
2930 0.274115
2940 0.282296
2950 0.2808262
2960 0.2865995
2970 0.2887696
2980 0.2958136
2990 0.2964495
3000 0.3078533
3010 0.2980829
3020 0.2717653
3030 0.2690811
3040 0.2757311
3050 0.2732337
3060 0.2825739
3070 0.283042
3080 0.3000194
3090 0.2859114
3100 0.3275667
3110 0.2837889
3120 0.290128
3130 0.2946641
3140 0.289835
3150 0.2999896
3160 0.2888032
3170 0.3156458
3180 0.3028422
3190 0.3194591
3200 0.3157422
3210 0.3115329
3220 0.2984537
3230 0.3194078
3240 0.3151558
3250 0.326497
3260 0.3291626
3270 0.3178817
3280 0.3161835
3290 0.3007139
3300 0.294075
3310 0.2987676
3320 0.2958126
3330 0.2802249
3340 0.2878092
3350 0.2821777
3360 0.3012404
3370 0.2881278
3380 0.3039263
3390 0.3008836
3400 0.2546591
3410 0.2564556
3420 0.2907811
3430 0.2766309
3440 0.2587186
3450 0.2714477
3460 0.2762286
3470 0.2769319
3480 0.2669373
3490 0.265633
3500 0.2806942
3510 0.2698501
3520 0.2652787
3530 0.2516284
3540 0.2572011
3550 0.2705356
3560 0.2787334
3570 0.2592799
3580 0.2738598
3590 0.2677101
3600 0.2658596
3610 0.2550531
3620 0.2664083
3630 0.2743791
3640 0.2723845
3650 0.2621235
3660 0.2743512
3670 0.2344457
3680 0.2539978
3690 0.2828546
3700 0.2753984
3710 0.2604438
3720 0.2788634
3730 0.2801474
3740 0.2974734
3750 0.2978785
3760 0.283089
3770 0.2904975
3780 0.2697107
3790 0.2873824
3800 0.2696118
3810 0.2587093
3820 0.2765622
3830 0.2655874
3840 0.2792321
3850 0.2645556
3860 0.269749
3870 0.2611033
3880 0.2916732
3890 0.2717725
3900 0.2845988
3910 0.301182
3920 0.2962908
3930 0.2786579
3940 0.2939971
3950 0.268637
3960 0.2838428
3970 0.2908732
3980 0.275404
3990 0.2688878
4000 0.2765589
4010 0.2653829
4020 0.2670877
4030 0.2760896
4040 0.2694807
4050 0.2961424
4060 0.268032
4070 0.2732764
4080 0.2752523
4090 0.256355
4100 0.2579255
4110 0.2645457
4120 0.2563878
4130 0.2433362
4140 0.2629179
4150 0.2449321
4160 0.2384873
4170 0.2561131
4180 0.2592343
4190 0.2515038
4200 0.2459704
4210 0.2484018
4220 0.2561957
4230 0.2702709
4240 0.2830003
4250 0.2341215
4260 0.2648315
4270 0.265096
4280 0.2732823
4290 0.2532909
4300 0.2542727
4310 0.2665879
4320 0.2764167
4330 0.2687301
4340 0.2588895
4350 0.262732
4360 0.251325
4370 0.2638428
4380 0.2489562
4390 0.235904
4400 0.2364321
4410 0.2510041
4420 0.2503769
4430 0.2513155
4440 0.2357971
4450 0.23433
4460 0.2360918
4470 0.2386959
4480 0.2406032
4490 0.2282885
4500 0.216055
4510 0.2467808
4520 0.2513167
4530 0.2429917
4540 0.2477629
4550 0.2513579
4560 0.2361614
4570 0.2593052
4580 0.2626031
4590 0.2562159
4600 0.2629373
4610 0.2434181
4620 0.2584763
4630 0.2617615
4640 0.2429746
4650 0.2458842
4660 0.2412424
4670 0.2570963
4680 0.2732778
4690 0.2467895
4700 0.2683507
4710 0.2557955
4720 0.2816743
4730 0.2516958
4740 0.2740403
4750 0.2578925
4760 0.2407336
4770 0.2572615
4780 0.2453981
4790 0.2533244
4800 0.2343108
4810 0.2469887
4820 0.2544113
4830 0.2571648
4840 0.257403
4850 0.2418337
4860 0.2849761
4870 0.2605601
4880 0.2518755
4890 0.2403437
4900 0.246501
4910 0.2520873
4920 0.2433744
4930 0.2576344
4940 0.2559278
4950 0.2500523
4960 0.2521451
4970 0.2341796
4980 0.2552056
4990 0.2387347
5000 0.2288824
5010 0.2490278
5020 0.2489879
5030 0.2501343
5040 0.2442749
5050 0.2470288
5060 0.2538059
5070 0.2298262
5080 0.2484202
5090 0.2630985
5100 0.2413026
5110 0.260922
5120 0.25612
5130 0.2486538
5140 0.2208309
5150 0.2381531
5160 0.2364953
5170 0.2388756
5180 0.2435942
5190 0.2432881
5200 0.2229628
5210 0.2351158
5220 0.2182452
5230 0.2029914
5240 0.2393062
5250 0.2278741
5260 0.2371622
5270 0.2460304
5280 0.2503535
5290 0.2474643
5300 0.2373544
5310 0.2542968
5320 0.2753817
5330 0.2682814
5340 0.2725618
5350 0.272693
5360 0.2796671
5370 0.2685357
5380 0.2539023
5390 0.2732259
5400 0.2576788
5410 0.2654254
5420 0.281561
5430 0.2551065
5440 0.3012916
5450 0.2629521
5460 0.245557
5470 0.276678
5480 0.2747388
5490 0.2559703
5500 0.2686841
5510 0.2739226
5520 0.2680916
5530 0.2746249
5540 0.2763214
5550 0.2697561
5560 0.2922756
5570 0.2842253
5580 0.2939973
5590 0.2942607
5600 0.2953013
5610 0.2933816
5620 0.2838245
5630 0.2758744
5640 0.2940477
5650 0.2910623
5660 0.282377
5670 0.312995
5680 0.2952394
5690 0.2567716
5700 0.2635531
5710 0.2806098
5720 0.2804378
5730 0.27626
5740 0.2803533
5750 0.2856708
5760 0.2819563
5770 0.2657999
5780 0.2691754
5790 0.2527305
5800 0.2808409
5810 0.2608577
5820 0.2601358
5830 0.2463715
5840 0.2574354
5850 0.2562163
5860 0.2550211
5870 0.2562883
5880 0.2670774
5890 0.2725832
5900 0.2771533
5910 0.2774977
5920 0.2798914
5930 0.2742671
5940 0.2714789
5950 0.2863947
5960 0.267828
5970 0.2733621
5980 0.2794057
5990 0.282601
6000 0.2700197
6010 0.278153
6020 0.281727
6030 0.277484
6040 0.2880776
6050 0.3144808
6060 0.2914153
6070 0.2804898
6080 0.275792
6090 0.2471354
6100 0.2705841
6110 0.2712171
6120 0.2695122
6130 0.2757934
6140 0.2747767
6150 0.2501251
6160 0.2558054
6170 0.2712852
6180 0.2872825
6190 0.267564
6200 0.290069
6210 0.2879842
6220 0.2917311
6230 0.2927599
6240 0.3091889
6250 0.2983087
6260 0.2740774
6270 0.291709
6280 0.292524
6290 0.2874953
6300 0.2677881
6310 0.2693556
6320 0.2818485
6330 0.2924379
6340 0.2712655
6350 0.2809362
6360 0.2643037
6370 0.2706547
6380 0.2748131
6390 0.28091
6400 0.2899651
6410 0.2870106
6420 0.2853973
6430 0.2959551
6440 0.2785812
6450 0.2747736
6460 0.2694655
6470 0.2682899
6480 0.2770885
6490 0.2867121
6500 0.2578832
6510 0.2860265
6520 0.2970084
6530 0.2829754
6540 0.2845413
6550 0.2768819
6560 0.2987107
6570 0.2820378
6580 0.2963312
6590 0.2771573
6600 0.2700145
6610 0.2897591
6620 0.2890901
6630 0.2895108
6640 0.2610126
6650 0.2646555
6660 0.2856844
6670 0.2820957
6680 0.2904914
6690 0.2669462
6700 0.2640531
6710 0.2515683
6720 0.2548019
6730 0.247131
6740 0.256005
6750 0.2577372
6760 0.2403848
6770 0.2514596
6780 0.2679718
6790 0.2630701
6800 0.2524235
6810 0.2563837
6820 0.2613431
6830 0.265238
6840 0.2521761
6850 0.2788363
6860 0.2684983
6870 0.2787138
6880 0.3045285
6890 0.3173731
6900 0.3066946
6910 0.2781038
6920 0.2764172
6930 0.277705
6940 0.3006844
6950 0.2869738
6960 0.2790963
6970 0.2942071
6980 0.3078575
6990 0.2722834
7000 0.2821683
7010 0.2911656
7020 0.2882451
7030 0.3042505
7040 0.2946998
7050 0.2950591
7060 0.279791
7070 0.2946613
7080 0.3003683
7090 0.3091573
7100 0.3121681
7110 0.3111018
7120 0.3175162
7130 0.2962548
7140 0.2956009
7150 0.3290658
7160 0.3020719
7170 0.3122451
7180 0.3041733
7190 0.3073723
7200 0.3120619
7210 0.3064534
7220 0.2891374
7230 0.2809395
7240 0.3049848
7250 0.2731225
7260 0.2802782
7270 0.290317
7280 0.2850769
7290 0.2617465
7300 0.2821991
7310 0.3161335
7320 0.3028703
7330 0.3071045
7340 0.3105533
7350 0.3176979
7360 0.316936
7370 0.3276347
7380 0.304732
7390 0.3074297
7400 0.2974934
7410 0.2961946
7420 0.2925496
7430 0.2997435
7440 0.2989203
7450 0.2970123
7460 0.292228
7470 0.2903558
7480 0.3122505
7490 0.3134563
7500 0.2923523
7510 0.3081639
7520 0.2986596
7530 0.3164696
7540 0.2944814
7550 0.320532
7560 0.278863
7570 0.2930493
7580 0.3068349
7590 0.3037668
7600 0.3131084
7610 0.3265672
7620 0.2983691
7630 0.3129921
7640 0.314775
7650 0.3019005
7660 0.3150839
7670 0.3146235
7680 0.3428177
7690 0.3358755
7700 0.3150469
7710 0.3074422
7720 0.3182672
7730 0.3342477
7740 0.3231146
7750 0.323557
7760 0.3262691
7770 0.3172862
7780 0.3258813
7790 0.3067805
7800 0.3080769
7810 0.3016033
7820 0.3090328
7830 0.3139437
7840 0.3264825
7850 0.3317127
7860 0.3203505
7870 0.3168035
7880 0.3069369
7890 0.3351886
7900 0.3342877
7910 0.3141984
7920 0.3174256
7930 0.3239322
7940 0.3043806
7950 0.2857772
7960 0.299453
7970 0.2833981
7980 0.2914319
7990 0.3033338
8000 0.3018765
8010 0.2978527
8020 0.303631
8030 0.3143564
8040 0.2949972
8050 0.2945793
8060 0.3057698
8070 0.2757671
8080 0.2791569
8090 0.2876902
8100 0.3040866
8110 0.2858763
8120 0.3143175
8130 0.3078157
8140 0.3061876
8150 0.3059831
8160 0.3033653
8170 0.3047881
8180 0.3145572
8190 0.3145871
8200 0.2965116
8210 0.3043454
8220 0.3227559
8230 0.3180275
8240 0.3126237
8250 0.3222729
8260 0.3191332
8270 0.2935078
8280 0.3092133
8290 0.3190556
8300 0.3175065
8310 0.3032048
8320 0.2957404
8330 0.3179543
8340 0.3107293
8350 0.3242941
8360 0.3126537
8370 0.3134502
8380 0.3130815
8390 0.3187174
8400 0.2973543
8410 0.3090061
8420 0.3355844
8430 0.3065337
8440 0.3100722
8450 0.3059197
8460 0.3032702
8470 0.2916518
8480 0.3082033
8490 0.3145477
8500 0.2975505
8510 0.3024858
8520 0.3134564
8530 0.3098068
8540 0.3140408
8550 0.3003194
8560 0.304482
8570 0.3058134
8580 0.3020474
8590 0.3183345
8600 0.3319741
8610 0.2987931
8620 0.3270507
8630 0.3109453
8640 0.3096262
8650 0.2890403
8660 0.2984795
8670 0.3026692
8680 0.3142896
8690 0.3044314
8700 0.3010933
8710 0.2828494
8720 0.2759744
8730 0.292705
8740 0.3159125
8750 0.3239731
8760 0.3082777
8770 0.2866164
8780 0.3043521
8790 0.3225409
8800 0.3342635
8810 0.3304707
8820 0.3371192
8830 0.3060113
8840 0.337061
8850 0.3408383
8860 0.3436511
8870 0.346994
8880 0.3363215
8890 0.3149757
8900 0.3325967
8910 0.2997394
8920 0.3157182
8930 0.3290372
8940 0.3032366
8950 0.3189609
8960 0.3109496
8970 0.3329986
8980 0.3412779
8990 0.3291683
9000 0.3231902
9010 0.3150623
9020 0.3268917
9030 0.3252171
9040 0.3168416
9050 0.3074694
9060 0.3073381
9070 0.3173437
9080 0.3035404
9090 0.3287717
9100 0.3183357
9110 0.3218472
9120 0.3490213
9130 0.3453364
9140 0.3342058
9150 0.3400404
9160 0.3371572
9170 0.34455
9180 0.3478844
9190 0.3277025
9200 0.3169947
9210 0.3297556
9220 0.3212475
9230 0.3267938
9240 0.3217332
9250 0.3365246
9260 0.3341612
9270 0.3326518
9280 0.322062
9290 0.3325264
9300 0.3124596
9310 0.3110082
9320 0.3110143
9330 0.3200406
9340 0.3294477
9350 0.3192347
9360 0.3077381
9370 0.3263644
9380 0.3352795
9390 0.3396783
9400 0.3094392
9410 0.3038514
9420 0.3079847
9430 0.3038648
9440 0.3216538
9450 0.3057318
9460 0.3022254
9470 0.299332
9480 0.3165995
9490 0.3088176
9500 0.3011466
9510 0.3270608
9520 0.2981161
9530 0.3117421
9540 0.2890955
9550 0.3004984
9560 0.3089814
9570 0.3137526
9580 0.2920617
9590 0.2926036
9600 0.295172
9610 0.3127461
9620 0.2997965
9630 0.3331558
9640 0.3024846
9650 0.3140697
9660 0.2888673
9670 0.2984629
9680 0.29457
9690 0.3066458
9700 0.306572
9710 0.3078746
9720 0.3008041
9730 0.3070877
9740 0.3060176
9750 0.30326
9760 0.3046463
9770 0.3348852
9780 0.3225226
9790 0.3083229
9800 0.3161623
9810 0.3315044
9820 0.3309478
9830 0.3296799
9840 0.3385695
9850 0.3443007
9860 0.3481823
9870 0.3496004
9880 0.339611
9890 0.3331985
9900 0.3457527
9910 0.3491795
9920 0.3577792
9930 0.353171
9940 0.3424411
9950 0.3475361
9960 0.34307
9970 0.3397301
9980 0.3469999
9990 0.3487186
10000 0.3551219
10010 0.3316591
10020 0.3345539
10030 0.3310873
10040 0.3500871
10050 0.3587837
10060 0.3509701
10070 0.3406261
10080 0.3400849
10090 0.3468977
10100 0.338912
10110 0.35606
10120 0.3407248
10130 0.3417308
10140 0.3408278
10150 0.3452502
10160 0.3365597
10170 0.3561902
10180 0.3448375
10190 0.3541019
10200 0.3612246
10210 0.3292567
10220 0.3531936
10230 0.323608
10240 0.3438054
10250 0.3243738
10260 0.3185923
10270 0.3287721
10280 0.3024792
10290 0.3187369
10300 0.3188453
10310 0.3464552
10320 0.3225174
10330 0.3385675
10340 0.3512243
10350 0.3294585
10360 0.350536
10370 0.3468484
10380 0.3479709
10390 0.3524231
10400 0.3609716
10410 0.3333958
10420 0.3365904
10430 0.3035614
10440 0.3048831
10450 0.3130518
10460 0.3264495
10470 0.3170457
10480 0.3162267
10490 0.3140735
10500 0.3105014
10510 0.3154572
10520 0.3287364
10530 0.3253885
10540 0.340744
10550 0.322892
10560 0.3241425
10570 0.318118
10580 0.3205106
10590 0.335164
10600 0.3154427
10610 0.3257012
10620 0.2971899
10630 0.3037547
10640 0.3115907
10650 0.3307782
10660 0.3296043
10670 0.3295483
10680 0.3279116
10690 0.3190185
10700 0.3302973
10710 0.3159274
10720 0.306319
10730 0.2907613
10740 0.2807502
10750 0.2947799
10760 0.3331885
10770 0.3300771
10780 0.3367868
10790 0.3302113
10800 0.3070771
10810 0.3141512
10820 0.3151066
10830 0.3329095
10840 0.3453608
10850 0.3468266
10860 0.3266003
10870 0.3038875
10880 0.2869333
10890 0.3162893
10900 0.2991811
10910 0.29281
10920 0.3039147
10930 0.2985046
10940 0.2915914
10950 0.3276969
10960 0.3120456
10970 0.2948003
10980 0.3103916
10990 0.2975648
11000 0.2878584
11010 0.3045772
11020 0.2945217
11030 0.2767645
11040 0.2905052
11050 0.280068
11060 0.2839967
11070 0.3061526
11080 0.3139361
11090 0.2783
11100 0.3155295
11110 0.2893215
11120 0.3215752
11130 0.3080089
11140 0.3232388
11150 0.3160187
11160 0.2931099
11170 0.3193917
11180 0.3198032
11190 0.3105458
11200 0.3312928
11210 0.3145326
11220 0.3202887
11230 0.3024503
11240 0.2933722
11250 0.3070097
11260 0.2929402
11270 0.3206113
11280 0.3195751
11290 0.3183939
11300 0.3331347
11310 0.3190571
11320 0.3262548
11330 0.3110807
11340 0.3285936
11350 0.3124129
11360 0.3196056
11370 0.3514171
11380 0.330984
11390 0.3304138
11400 0.3305374
11410 0.3130045
11420 0.3249009
11430 0.3123133
11440 0.3228246
11450 0.3247012
11460 0.304597
11470 0.3193579
11480 0.329763
11490 0.3149819
11500 0.3189747
11510 0.3229488
11520 0.3125125
11530 0.3028631
11540 0.3219909
11550 0.3231686
11560 0.3168545
11570 0.3049855
11580 0.33572
11590 0.3059692
11600 0.2924044
11610 0.2992617
11620 0.3072723
11630 0.3329937
11640 0.3238306
11650 0.3240764
11660 0.3361027
11670 0.3274094
11680 0.3239878
11690 0.3206427
11700 0.3147718
11710 0.3112584
11720 0.3158356
11730 0.3191509
11740 0.3196558
11750 0.3282581
11760 0.3299564
11770 0.3140593
11780 0.3207013
11790 0.3471833
11800 0.3291669
11810 0.3010054
11820 0.2861375
11830 0.2968193
11840 0.3040343
11850 0.3126139
11860 0.3091839
11870 0.30319
11880 0.3131255
11890 0.2907166
11900 0.3199549
11910 0.3405291
11920 0.324558
11930 0.3096583
11940 0.2925888
11950 0.2979275
11960 0.2693714
11970 0.3103903
11980 0.2967459
11990 0.3102534
12000 0.3173293
12010 0.3054853
12020 0.2873324
12030 0.3004679
12040 0.3115496
12050 0.3239257
12060 0.2900053
12070 0.3205039
12080 0.3185272
12090 0.326082
12100 0.312899
12110 0.3331209
12120 0.3055771
12130 0.2961919
12140 0.2952527
12150 0.3082769
12160 0.2937987
12170 0.2847543
12180 0.2860377
12190 0.2753285
12200 0.2872878
12210 0.2851768
12220 0.2848728
12230 0.2677772
12240 0.2831373
12250 0.2871469
12260 0.3023534
12270 0.3054156
12280 0.3080969
12290 0.2610413
12300 0.28394
12310 0.2793346
12320 0.2689035
12330 0.287676
12340 0.2755299
12350 0.2652152
12360 0.2846259
12370 0.2872505
12380 0.2795057
12390 0.2785003
12400 0.2578086
12410 0.2982203
12420 0.2864822
12430 0.2847483
12440 0.2674907
12450 0.2631087
12460 0.2802864
12470 0.2820652
12480 0.2677592
12490 0.2810474
12500 0.2836511
12510 0.2685672
12520 0.261648
12530 0.2721417
12540 0.2610312
12550 0.2586412
12560 0.2912609
12570 0.2494732
12580 0.2663274
12590 0.2847064
12600 0.2738321
12610 0.2630575
12620 0.2771934
12630 0.2809819
12640 0.2737266
12650 0.2846379
12660 0.2658857
12670 0.2749585
12680 0.2972105
12690 0.287134
12700 0.2929783
12710 0.2826701
12720 0.2843578
12730 0.257126
12740 0.2549151
12750 0.2626345
12760 0.265223
12770 0.2814813
12780 0.2598583
12790 0.2742634
12800 0.2710424
12810 0.2478128
12820 0.2702686
12830 0.2688488
12840 0.2824069
12850 0.2790075
12860 0.2761668
12870 0.2647034
12880 0.2824646
12890 0.3024921
12900 0.2757382
12910 0.2781316
12920 0.289397
12930 0.3242342
12940 0.3071232
12950 0.3115231
12960 0.3043422
12970 0.3007283
12980 0.2954268
12990 0.2916021
13000 0.3136524
13010 0.3292332
13020 0.3147486
13030 0.3470298
13040 0.3248304
13050 0.3386943
13060 0.3255976
13070 0.3083567
13080 0.3129718
13090 0.3280221
13100 0.3146201
13110 0.2984384
13120 0.3167221
13130 0.3236787
13140 0.312198
13150 0.3184114
13160 0.3166298
13170 0.3215277
13180 0.3135602
13190 0.3239519
13200 0.3350603
13210 0.3117799
13220 0.3166763
13230 0.2968065
13240 0.290713
13250 0.3128167
13260 0.3119377
13270 0.3252954
13280 0.3051328
13290 0.3327704
13300 0.3005989
13310 0.3226703
13320 0.291621
13330 0.2943619
13340 0.3081179
13350 0.2998822
13360 0.2933834
13370 0.3001844
13380 0.2792163
13390 0.2791551
13400 0.2865308
13410 0.3056923
13420 0.3115721
13430 0.3171501
13440 0.3076131
13450 0.3063413
13460 0.2959414
13470 0.3130705
13480 0.319198
13490 0.3306715
13500 0.2991171
13510 0.3069143
13520 0.2946177
13530 0.2976856
13540 0.3032791
13550 0.3145185
13560 0.3062732
13570 0.2969673
13580 0.3123546
13590 0.3196612
13600 0.3292292
13610 0.3098242
13620 0.3130155
13630 0.2886445
13640 0.282364
13650 0.276092
13660 0.283135
13670 0.3174538
13680 0.3097627
13690 0.3063133
13700 0.3019617
13710 0.3164396
13720 0.3122503
13730 0.3179295
13740 0.3133882
13750 0.3183472
13760 0.2942722
13770 0.3004963
13780 0.3113033
13790 0.314456
13800 0.3258476
13810 0.3168129
13820 0.3205101
13830 0.3323674
13840 0.3298817
13850 0.3180019
13860 0.3187262
13870 0.3065767
13880 0.3218133
13890 0.3257919
13900 0.3235762
13910 0.3400078
13920 0.3202468
13930 0.3394984
13940 0.3250298
13950 0.3037989
13960 0.3340002
13970 0.3391482
13980 0.3494915
13990 0.3449061
14000 0.3305277
14010 0.3236168
14020 0.3356859
14030 0.3299248
14040 0.3297761
14050 0.3200555
14060 0.3131276
14070 0.3271718
14080 0.3049812
14090 0.3187054
14100 0.3189775
14110 0.3191822
14120 0.3298505
14130 0.3265484
14140 0.3313288
14150 0.324363
14160 0.333841
14170 0.3466026
14180 0.3154578
14190 0.3100414
14200 0.3047875
14210 0.3187314
14220 0.3296763
14230 0.3382394
14240 0.3110417
14250 0.3210634
14260 0.3090192
14270 0.3348086
14280 0.308859
14290 0.3213178
14300 0.3249908
14310 0.3323039
14320 0.3162913
14330 0.3217463
14340 0.3158344
14350 0.3050798
14360 0.3232018
14370 0.3158042
14380 0.3306647
14390 0.3221427
14400 0.3042805
14410 0.3115273
14420 0.328841
14430 0.3337474
14440 0.3305726
14450 0.3526452
14460 0.3336311
14470 0.3497087
14480 0.3216029
14490 0.3312011
14500 0.3269838
14510 0.322288
14520 0.3144388
14530 0.3298621
14540 0.3406599
14550 0.3492424
14560 0.3352028
14570 0.3498139
14580 0.3368851
14590 0.3312339
14600 0.3265157
14610 0.3219761
14620 0.3159376
14630 0.3296513
14640 0.342474
14650 0.3332472
14660 0.3370128
14670 0.3491007
14680 0.3207419
14690 0.3398893
14700 0.3510083
14710 0.3385949
14720 0.3355997
14730 0.3349853
14740 0.3351083
14750 0.3347953
14760 0.3414432
14770 0.3243378
14780 0.3274206
14790 0.33686
14800 0.3368183
14810 0.3091253
14820 0.3245706
14830 0.3254086
14840 0.3048121
14850 0.3117616
14860 0.3086598
14870 0.3179137
14880 0.3251782
14890 0.3408383
14900 0.311168
14910 0.304823
14920 0.3615367
14930 0.3430869
14940 0.3536552
14950 0.3454457
14960 0.3161682
14970 0.3340712
14980 0.3152573
14990 0.3272936
15000 0.3275149
15010 0.3287313
15020 0.3227126
15030 0.3175882
15040 0.3407322
15050 0.3068077
15060 0.3064661
15070 0.311872
15080 0.3222342
15090 0.3158381
15100 0.2890327
15110 0.3127114
15120 0.3113895
15130 0.3284768
15140 0.3182266
15150 0.3006641
15160 0.332366
15170 0.3102008
15180 0.3081576
15190 0.3042251
15200 0.3145759
15210 0.3217008
15220 0.3263141
15230 0.3218078
15240 0.3185001
15250 0.3199868
15260 0.3201448
15270 0.332786
15280 0.3303771
15290 0.3101541
15300 0.3434855
15310 0.308848
15320 0.2925584
15330 0.3184812
15340 0.3364866
15350 0.3074644
15360 0.3084529
15370 0.3115475
15380 0.3078366
15390 0.2986682
15400 0.3091332
15410 0.3093394
15420 0.3079127
15430 0.3193257
15440 0.3452516
15450 0.3322047
15460 0.335358
15470 0.323627
15480 0.3200423
15490 0.3266193
15500 0.3369629
15510 0.3422537
15520 0.3497772
15530 0.317458
15540 0.3275668
15550 0.332484
15560 0.3338487
15570 0.306723
15580 0.3097724
15590 0.302305
15600 0.2996581
15610 0.3121138
15620 0.2892364
15630 0.3067922
15640 0.2966409
15650 0.2896191
15660 0.2799239
15670 0.2789574
15680 0.3168359
15690 0.3163569
15700 0.2865079
15710 0.3001313
15720 0.2983961
15730 0.29621
15740 0.3020245
15750 0.3154913
15760 0.2843668
15770 0.3000202
15780 0.2992818
15790 0.2901128
15800 0.2715926
15810 0.2776716
15820 0.2592506
15830 0.2803908
15840 0.2490997
15850 0.2578058
15860 0.2582423
15870 0.2850472
15880 0.2868184
15890 0.2792833
15900 0.2867131
15910 0.2620955
15920 0.2768942
15930 0.2811231
15940 0.2666207
15950 0.2861572
15960 0.2806416
15970 0.2897196
15980 0.2931848
15990 0.2791274
16000 0.2852218
16010 0.297422
16020 0.303098
16030 0.3038478
16040 0.2787848
16050 0.2810083
16060 0.3011117
16070 0.2941576
16080 0.2944131
16090 0.2792822
16100 0.2935434
16110 0.2811677
16120 0.2851328
16130 0.3225654
16140 0.3072725
16150 0.30567
16160 0.2886548
16170 0.2831577
16180 0.2787736
16190 0.2849118
16200 0.2977095
16210 0.2901694
16220 0.313652
16230 0.2897941
16240 0.2867203
16250 0.2567468
16260 0.2533969
16270 0.2950491
16280 0.2604245
16290 0.2883462
16300 0.2907981
16310 0.2944513
16320 0.2848915
16330 0.2475097
16340 0.2324187
16350 0.2346283
16360 0.2561699
16370 0.254055
16380 0.2515716
16390 0.23036
16400 0.2620738
16410 0.2829089
16420 0.2886453
16430 0.2708193
16440 0.275319
16450 0.2968434
16460 0.3034053
16470 0.2834301
16480 0.2821859
16490 0.296147
16500 0.295017
16510 0.2878312
16520 0.3048947
16530 0.3005266
16540 0.2847136
16550 0.3014952
16560 0.3026667
16570 0.2775964
16580 0.3012563
16590 0.2950996
16600 0.2906847
16610 0.3070978
16620 0.2824795
16630 0.3097521
16640 0.3106558
16650 0.273176
16660 0.2856894
16670 0.2673176
16680 0.2998812
16690 0.2736427
16700 0.2714678
16710 0.2667043
16720 0.2608932
16730 0.2697794
16740 0.2647946
16750 0.2749224
16760 0.2855361
16770 0.2939669
16780 0.2904129
16790 0.2847784
16800 0.3025953
16810 0.2787748
16820 0.2754366
16830 0.2626888
16840 0.2585726
16850 0.2783478
16860 0.2798146
16870 0.2683523
16880 0.2969964
16890 0.259327
16900 0.258262
16910 0.2890542
16920 0.2606073
16930 0.261476
16940 0.2870193
16950 0.2880278
16960 0.2847801
16970 0.2963866
16980 0.2893212
16990 0.2880265
17000 0.2926143
17010 0.2800561
17020 0.2856053
17030 0.2772593
17040 0.3001082
17050 0.2846476
17060 0.2720765
17070 0.2854001
17080 0.2549147
17090 0.2753724
17100 0.2582353
17110 0.2881539
17120 0.2865162
17130 0.2584456
17140 0.2919205
17150 0.2693116
17160 0.2620805
17170 0.2902967
17180 0.2669137
17190 0.2557935
17200 0.2673943
17210 0.2532892
17220 0.2529888
17230 0.2455844
17240 0.2669733
17250 0.25944
17260 0.2549884
17270 0.2637779
17280 0.2876508
17290 0.3020377
17300 0.2997318
17310 0.2914118
17320 0.2753263
17330 0.287761
17340 0.3047403
17350 0.2842433
17360 0.2700838
17370 0.278748
17380 0.2836869
17390 0.2480952
17400 0.2889724
17410 0.2714852
17420 0.2884632
17430 0.2659282
17440 0.2640126
17450 0.2680348
17460 0.2543831
17470 0.2772646
17480 0.2859012
17490 0.27186
17500 0.2656804
17510 0.2713888
17520 0.272746
17530 0.2510973
17540 0.2743349
17550 0.2601502
17560 0.2610484
17570 0.277128
17580 0.2749926
17590 0.2804566
17600 0.2729138
17610 0.2658368
17620 0.2513171
17630 0.2606354
17640 0.2597879
17650 0.2773837
17660 0.285993
17670 0.2787281
17680 0.2652034
17690 0.2747079
17700 0.2862528
17710 0.2805158
17720 0.2819198
17730 0.2964577
17740 0.2725655
17750 0.3004919
17760 0.2825467
17770 0.2607279
17780 0.2834777
17790 0.266342
17800 0.2725028
17810 0.2662318
17820 0.273757
17830 0.2657731
17840 0.2832016
17850 0.296656
17860 0.2896165
17870 0.2745021
17880 0.2852521
17890 0.291473
17900 0.2825465
17910 0.3077052
17920 0.3079973
17930 0.2930807
17940 0.2761022
17950 0.265566
17960 0.2749476
17970 0.2644828
17980 0.2984935
17990 0.2738204
18000 0.2724586
18010 0.2696254
18020 0.2724206
18030 0.267695
18040 0.2773457
18050 0.2878493
18060 0.3020816
18070 0.2726151
18080 0.2620023
18090 0.2578349
18100 0.2517572
18110 0.2566316
18120 0.2621544
18130 0.2654719
18140 0.2404584
18150 0.2586394
18160 0.2355886
18170 0.2491318
18180 0.2718334
18190 0.2649772
18200 0.2796687
18210 0.2674637
18220 0.2687665
18230 0.2500931
18240 0.266879
18250 0.2705931
18260 0.2627107
18270 0.2645387
18280 0.2782644
18290 0.2686738
18300 0.2690542
18310 0.2630127
18320 0.2799845
18330 0.2613532
18340 0.2792572
18350 0.262317
18360 0.263569
18370 0.2696918
18380 0.252583
18390 0.2618232
18400 0.2515632
18410 0.271002
18420 0.250999
18430 0.2404803
18440 0.2432635
18450 0.2471042
18460 0.2264514
18470 0.24401
18480 0.250195
18490 0.2679271
18500 0.2478024
18510 0.2687125
18520 0.2459028
18530 0.2665477
18540 0.2578099
18550 0.2601431
18560 0.252796
18570 0.2941485
18580 0.2515131
18590 0.2605952
18600 0.2536586
18610 0.2652078
18620 0.2585241
18630 0.2476849
18640 0.2596422
18650 0.2584916
18660 0.253405
18670 0.2673044
18680 0.2628257
18690 0.2450165
18700 0.2511236
18710 0.264055
18720 0.253125
18730 0.2497729
18740 0.2841056
18750 0.2579775
18760 0.270215
18770 0.271033
18780 0.254579
18790 0.2704583
18800 0.2571726
18810 0.2490508
18820 0.2447739
18830 0.2658907
18840 0.2462869
18850 0.2526218
18860 0.2701791
18870 0.261165
18880 0.2402539
18890 0.2425137
18900 0.2503165
18910 0.2688568
18920 0.25351
18930 0.257683
18940 0.2447007
18950 0.237284
18960 0.2661834
18970 0.2445347
18980 0.2727029
18990 0.2786564
19000 0.2715567
19010 0.2531225
19020 0.2592681
19030 0.2619864
19040 0.2308568
19050 0.2511395
19060 0.243392
19070 0.2362702
19080 0.2688973
19090 0.2417677
19100 0.2676463
19110 0.2639379
19120 0.2876691
19130 0.281061
19140 0.274756
19150 0.2726298
19160 0.2447896
19170 0.2584397
19180 0.2622108
19190 0.2619716
19200 0.2454158
19210 0.2364671
19220 0.2636272
19230 0.2365681
19240 0.2398137
19250 0.249682
19260 0.2593218
19270 0.2505839
19280 0.2521685
19290 0.265219
19300 0.2652528
19310 0.2440237
19320 0.2554925
19330 0.2434202
19340 0.2425874
19350 0.2418616
19360 0.2735812
19370 0.2537706
19380 0.241828
19390 0.252614
19400 0.2765082
19410 0.2633354
19420 0.2481192
19430 0.2568853
19440 0.2722369
19450 0.2790128
19460 0.2603657
19470 0.2533174
19480 0.2643081
19490 0.2678276
19500 0.2605901
19510 0.2584158
19520 0.2489171
19530 0.2377731
19540 0.2470227
19550 0.2350556
19560 0.2579707
19570 0.2464938
19580 0.2444391
19590 0.24674
19600 0.2509418
19610 0.2483994
19620 0.2568783
19630 0.2553222
19640 0.2535157
19650 0.2598539
19660 0.2550134
19670 0.2719888
19680 0.2514884
19690 0.2621137
19700 0.2444954
19710 0.2722704
19720 0.2587934
19730 0.2680971
19740 0.2663101
19750 0.2507856
19760 0.2554349
19770 0.2550061
19780 0.239959
19790 0.2267247
19800 0.2438652
19810 0.2325851
19820 0.2406408
19830 0.2672323
19840 0.2489912
19850 0.2357446
19860 0.2223864
19870 0.2123871
19880 0.2367939
19890 0.2144451
19900 0.229383
19910 0.2364317
19920 0.2367414
19930 0.2510299
19940 0.2579454
19950 0.2373352
19960 0.2363845
19970 0.2500001
19980 0.2682889
19990 0.2736917
20000 0.2561648
20010 0.2468662
20020 0.2568194
20030 0.2503447
20040 0.2445835
20050 0.2294652
20060 0.2524287
20070 0.2441311
20080 0.2347635
20090 0.2330465
20100 0.2321988
20110 0.234607
20120 0.2446781
20130 0.2370502
20140 0.2411702
20150 0.2269038
20160 0.2244959
20170 0.2359573
20180 0.2160499
20190 0.2247991
20200 0.2381668
20210 0.2273628
20220 0.2458665
20230 0.2193212
20240 0.2127909
20250 0.2203842
20260 0.2380966
20270 0.214558
20280 0.2300658
20290 0.2574123
20300 0.2264325
20310 0.2392925
20320 0.2395657
20330 0.2276453
20340 0.2261304
20350 0.2065273
20360 0.2236634
20370 0.2081818
20380 0.22154
20390 0.2166744
20400 0.2330046
20410 0.2188971
20420 0.210728
20430 0.2171853
20440 0.2112987
20450 0.2323405
20460 0.2103374
20470 0.2357549
20480 0.232335
20490 0.2110862
20500 0.2404913
20510 0.226694
20520 0.2473787
20530 0.2247321
20540 0.2265668
20550 0.2121401
20560 0.2494035
20570 0.2317927
20580 0.2378716
20590 0.2347462
20600 0.2297596
20610 0.2181492
20620 0.2035253
20630 0.2214664
20640 0.1935815
20650 0.2102608
20660 0.2118891
20670 0.2084761
20680 0.1961182
20690 0.2121525
20700 0.20745
20710 0.2101363
20720 0.2221193
20730 0.2147963
20740 0.2155886
20750 0.2200379
20760 0.2327318
20770 0.198819
20780 0.2028241
20790 0.2209199
20800 0.2262481
20810 0.1917914
20820 0.2138077
20830 0.2159363
20840 0.2266772
20850 0.2202872
20860 0.2149098
20870 0.2053547
20880 0.2226914
20890 0.2196928
20900 0.2061291
20910 0.2339498
20920 0.214773
20930 0.2113317
20940 0.2282393
20950 0.2197063
20960 0.2114306
20970 0.2297853
20980 0.2239442
20990 0.2427106
21000 0.2421199
21010 0.218304
21020 0.2374727
21030 0.231053
21040 0.2317441
21050 0.2335965
21060 0.2324265
21070 0.2431916
21080 0.2331918
21090 0.2373908
21100 0.2078718
21110 0.2295604
21120 0.2232614
21130 0.2254777
21140 0.2326351
21150 0.219513
21160 0.2286333
21170 0.2286521
21180 0.2335028
21190 0.2458508
21200 0.2486199
21210 0.2179585
21220 0.212624
21230 0.2313982
21240 0.238972
21250 0.2658609
21260 0.2582493
21270 0.2489057
21280 0.2412411
21290 0.2633243
21300 0.2395293
21310 0.2403092
21320 0.2619874
21330 0.2636493
21340 0.2498785
21350 0.2349552
21360 0.2422002
21370 0.2276853
21380 0.2392024
21390 0.2262494
21400 0.2324689
21410 0.2169209
21420 0.2564242
21430 0.2290388
21440 0.2302628
21450 0.2061987
21460 0.2098547
21470 0.2505574
21480 0.2025499
21490 0.2056015
21500 0.2408306
21510 0.2295305
21520 0.2382118
21530 0.2191569
21540 0.2261457
21550 0.2225119
21560 0.2393024
21570 0.2391815
21580 0.2304796
21590 0.2260365
21600 0.2174853
21610 0.2321292
21620 0.238915
21630 0.2305766
21640 0.2478984
21650 0.2402747
21660 0.2233086
21670 0.2323044
21680 0.2337594
21690 0.2352635
21700 0.2184483
21710 0.2349157
21720 0.2181534
21730 0.25139
21740 0.2183897
21750 0.244865
21760 0.2296382
21770 0.2068439
21780 0.2274612
21790 0.2277631
21800 0.2278084
21810 0.2317103
21820 0.2354008
21830 0.2388641
21840 0.2299572
21850 0.2345684
21860 0.2369039
21870 0.2198557
21880 0.2257795
21890 0.2381505
21900 0.2183209
21910 0.2467121
21920 0.2569977
21930 0.2240863
21940 0.2324195
21950 0.2324456
21960 0.2239784
21970 0.2214822
21980 0.2324778
21990 0.2334711
22000 0.2264868
22010 0.2388709
22020 0.2272353
22030 0.2102466
22040 0.2151783
22050 0.2224919
22060 0.2018056
22070 0.2496702
22080 0.237497
22090 0.2384013
22100 0.2460078
22110 0.2200586
22120 0.2337713
22130 0.2182188
22140 0.219615
22150 0.2306549
22160 0.2266644
22170 0.2037288
22180 0.2243017
22190 0.2328259
22200 0.2242117
22210 0.2171954
22220 0.2210786
22230 0.2042474
22240 0.2191564
22250 0.2277215
22260 0.2088906
22270 0.204415
22280 0.2084659
22290 0.2059209
22300 0.2036333
22310 0.2147183
22320 0.2146921
22330 0.2210162
22340 0.2218808
22350 0.207638
22360 0.232462
22370 0.2389123
22380 0.2437653
22390 0.2327865
22400 0.2409092
22410 0.2117293
22420 0.2220192
22430 0.2406151
22440 0.2438266
22450 0.2213972
22460 0.2362031
22470 0.2270283
22480 0.2342134
22490 0.2419311
22500 0.2485706
22510 0.2251894
22520 0.2308749
22530 0.2224974
22540 0.2306675
22550 0.250876
22560 0.2391764
22570 0.2423885
22580 0.2414981
22590 0.2255161
22600 0.2222933
22610 0.2422323
22620 0.2346129
22630 0.2439768
22640 0.2422054
22650 0.2407879
22660 0.2253311
22670 0.2468724
22680 0.2298169
22690 0.2231304
22700 0.2554499
22710 0.2509188
22720 0.2398313
22730 0.2460397
22740 0.2331008
22750 0.2465446
22760 0.242519
22770 0.2277965
22780 0.2282732
22790 0.238116
22800 0.2596387
22810 0.2267092
22820 0.2470273
22830 0.2315387
22840 0.2260252
22850 0.2239697
22860 0.2308903
22870 0.2344103
22880 0.2148758
22890 0.2281648
22900 0.2294606
22910 0.2357821
22920 0.2129512
22930 0.2213429
22940 0.2289161
22950 0.2284531
22960 0.2283679
22970 0.2415971
22980 0.2226546
22990 0.2337328
23000 0.2451472
23010 0.2409551
23020 0.2352821
23030 0.254013
23040 0.2524589
23050 0.2348764
23060 0.2305989
23070 0.2216882
23080 0.2238414
23090 0.2481838
23100 0.2227673
23110 0.2247043
23120 0.2256474
23130 0.2510498
23140 0.2357471
23150 0.2277638
23160 0.2191432
23170 0.2094838
23180 0.1997466
23190 0.213116
23200 0.2215476
23210 0.2023087
23220 0.2159357
23230 0.2151162
23240 0.2210174
23250 0.2305081
23260 0.2077516
23270 0.2245276
23280 0.1857409
23290 0.2218438
23300 0.2258531
23310 0.2181269
23320 0.2196879
23330 0.2208778
23340 0.2141809
23350 0.225191
23360 0.2050718
23370 0.210404
23380 0.212945
23390 0.2173122
23400 0.2195473
23410 0.2261866
23420 0.2243562
23430 0.233419
23440 0.1898963
23450 0.2163748
23460 0.217987
23470 0.2112147
23480 0.2321144
23490 0.215102
23500 0.1981454
23510 0.2170996
23520 0.2137071
23530 0.2104348
23540 0.2263119
23550 0.2068838
23560 0.2142971
23570 0.2252193
23580 0.2210955
23590 0.2090579
23600 0.2375703
23610 0.2172256
23620 0.2004381
23630 0.2005989
23640 0.2204905
23650 0.2368852
23660 0.2031181
23670 0.2129946
23680 0.2135218
23690 0.2302521
23700 0.2308119
23710 0.2467032
23720 0.2436554
23730 0.2163999
23740 0.220438
23750 0.2221164
23760 0.2226535
23770 0.2015589
23780 0.2286932
23790 0.2340592
23800 0.2267724
23810 0.2139851
23820 0.208624
23830 0.2144928
23840 0.2153437
23850 0.2068385
23860 0.2092589
23870 0.2054025
23880 0.2048684
23890 0.2319418
23900 0.2051914
23910 0.2188761
23920 0.2199762
23930 0.2192829
23940 0.229024
23950 0.2260531
23960 0.2285348
23970 0.2109919
23980 0.2177793
23990 0.2167746
24000 0.2060506
24010 0.1967033
24020 0.2128132
24030 0.2093859
24040 0.2062048
24050 0.213995
24060 0.2258898
24070 0.2116154
24080 0.2182138
24090 0.1945698
24100 0.2283988
24110 0.2184664
24120 0.2153997
24130 0.2330996
24140 0.2042496
24150 0.2080313
24160 0.1946628
24170 0.2152503
24180 0.208729
24190 0.2128157
24200 0.2122094
24210 0.1881509
24220 0.1936634
24230 0.2077438
24240 0.2006171
24250 0.1887083
24260 0.1988446
24270 0.2150266
24280 0.2074716
24290 0.1994892
24300 0.2375307
24310 0.2313403
24320 0.2080894
24330 0.2024142
24340 0.2034336
24350 0.2058242
24360 0.2064923
24370 0.2357908
24380 0.2328194
24390 0.2203872
24400 0.2087568
24410 0.2050207
24420 0.2021836
24430 0.2243299
24440 0.2159318
24450 0.2170744
24460 0.2184776
24470 0.2246471
24480 0.2244164
24490 0.2282727
24500 0.2123817
24510 0.2132634
24520 0.2360253
24530 0.226325
24540 0.2262394
24550 0.2183335
24560 0.217404
24570 0.2282638
24580 0.2327052
24590 0.2273964
24600 0.2352905
24610 0.2177866
24620 0.2101421
24630 0.2147008
24640 0.1926928
24650 0.2186515
24660 0.2403471
24670 0.2043914
24680 0.2269841
24690 0.2348198
24700 0.2395602
24710 0.2509657
24720 0.2487752
24730 0.2611277
24740 0.2275748
24750 0.2340291
24760 0.238914
24770 0.2116693
24780 0.2235045
24790 0.220742
24800 0.2093384
24810 0.2212978
24820 0.2189463
24830 0.1989663
24840 0.1993018
24850 0.1981652
24860 0.2255662
24870 0.2199993
24880 0.2177353
24890 0.2309022
24900 0.2309177
24910 0.2135243
24920 0.2340149
24930 0.2158501
24940 0.2037678
24950 0.198041
24960 0.210298
24970 0.2281387
24980 0.22704
24990 0.2077398
25000 0.2059341
25010 0.2039707
25020 0.2161712
25030 0.2057147
25040 0.2375787
25050 0.2327899
25060 0.2285179
25070 0.2176306
25080 0.2056619
25090 0.2094636
25100 0.2114351
25110 0.1886158
25120 0.2295636
25130 0.2028252
25140 0.2114325
25150 0.209489
25160 0.2184408
25170 0.2337241
25180 0.2085141
25190 0.2397592
25200 0.2137669
25210 0.1947096
25220 0.2069698
25230 0.2211536
25240 0.2225744
25250 0.2087235
25260 0.2143639
25270 0.2304943
25280 0.2184342
25290 0.1965302
25300 0.2192414
25310 0.2000691
25320 0.2105949
25330 0.2123834
25340 0.2063215
25350 0.2142292
25360 0.2266629
25370 0.2004304
25380 0.2059604
25390 0.2165022
25400 0.2178259
25410 0.2204989
25420 0.2115824
25430 0.2285816
25440 0.2218963
25450 0.2227238
25460 0.2290517
25470 0.2213285
25480 0.2256829
25490 0.2067394
25500 0.2154076
25510 0.2352777
25520 0.2110682
25530 0.2318862
25540 0.200921
25550 0.1969572
25560 0.2078152
25570 0.192089
25580 0.1910496
25590 0.1905199
25600 0.1851513
25610 0.2122208
25620 0.1908322
25630 0.2036902
25640 0.1856828
25650 0.200565
25660 0.2012495
25670 0.2147369
25680 0.1969521
25690 0.2237755
25700 0.2232775
25710 0.2211597
25720 0.1965903
25730 0.2019713
25740 0.2414088
25750 0.2178023
25760 0.2335111
25770 0.2382508
25780 0.212164
25790 0.2116179
25800 0.2106234
25810 0.2337316
25820 0.2146348
25830 0.2170541
25840 0.2404965
25850 0.2335662
25860 0.2237208
25870 0.2396181
25880 0.2406951
25890 0.2305842
25900 0.2322615
25910 0.2189956
25920 0.2234277
25930 0.2321579
25940 0.2469476
25950 0.2523831
25960 0.2458863
25970 0.2349268
25980 0.2370511
25990 0.2162949
26000 0.2464356
26010 0.2280826
26020 0.2153061
26030 0.212077
26040 0.2128899
26050 0.2207099
26060 0.2181946
26070 0.2106906
26080 0.1949496
26090 0.2341948
26100 0.1894401
26110 0.2076999
26120 0.1956989
26130 0.2086585
26140 0.1976624
26150 0.2118888
26160 0.2076354
26170 0.2046285
26180 0.2081853
26190 0.2136698
26200 0.2043699
26210 0.2082901
26220 0.2160741
26230 0.2145329
26240 0.215403
26250 0.2285597
26260 0.2115357
26270 0.1905706
26280 0.2019517
26290 0.2139465
26300 0.2328315
26310 0.217141
26320 0.1902635
26330 0.196994
26340 0.1945535
26350 0.2222965
26360 0.2028994
26370 0.1989315
26380 0.2116638
26390 0.2287673
26400 0.215796
26410 0.1961139
26420 0.1834732
26430 0.2042315
26440 0.2089932
26450 0.2288859
26460 0.2254514
26470 0.2136673
26480 0.2112629
26490 0.1995772
26500 0.1917929
26510 0.2160187
26520 0.205677
26530 0.2220247
26540 0.2034686
26550 0.2222216
26560 0.224426
26570 0.2220208
26580 0.2155115
26590 0.2077854
26600 0.1963995
26610 0.2038119
26620 0.2120619
26630 0.1816405
26640 0.2148938
26650 0.1994194
26660 0.1993527
26670 0.1997178
26680 0.198997
26690 0.207316
26700 0.215139
26710 0.2066852
26720 0.2111726
26730 0.2099016
26740 0.1994825
26750 0.2132368
26760 0.2074413
26770 0.2188946
26780 0.2271061
26790 0.2319427
26800 0.2239912
26810 0.2167698
26820 0.2322695
26830 0.2398815
26840 0.2238395
26850 0.2406481
26860 0.224361
26870 0.2167734
26880 0.2422351
26890 0.2442818
26900 0.2681477
26910 0.2310888
26920 0.2285905
26930 0.2468974
26940 0.239108
26950 0.2182552
26960 0.2113932
26970 0.23441
26980 0.2242678
26990 0.2308653
27000 0.2360617
27010 0.2450613
27020 0.2462351
27030 0.254427
27040 0.2471323
27050 0.2644365
27060 0.2489945
27070 0.2642653
27080 0.2410775
27090 0.2314379
27100 0.2435777
27110 0.2475738
27120 0.2488067
27130 0.2385543
27140 0.2241518
27150 0.2589558
27160 0.2480037
27170 0.2588425
27180 0.2305799
27190 0.2432517
27200 0.230895
27210 0.2541863
27220 0.2349661
27230 0.2329115
27240 0.2483317
27250 0.2398869
27260 0.2137991
27270 0.2207741
27280 0.2086819
27290 0.2451961
27300 0.2230912
27310 0.2093698
27320 0.2256348
27330 0.2289598
27340 0.2045377
27350 0.2112846
27360 0.205557
27370 0.2164809
27380 0.2166162
27390 0.2294102
27400 0.2195898
27410 0.2147498
27420 0.1971042
27430 0.2077187
27440 0.207397
27450 0.2124985
27460 0.2091534
27470 0.2308535
27480 0.2114913
27490 0.2071419
27500 0.2188724
27510 0.2015413
27520 0.2048457
27530 0.2129809
27540 0.2100191
27550 0.213967
27560 0.2138856
27570 0.2036082
27580 0.1929762
27590 0.203338
27600 0.2035441
27610 0.1886542
27620 0.1851182
27630 0.1973254
27640 0.2007622
27650 0.1970243
27660 0.187767
27670 0.20195
27680 0.2138833
27690 0.1919689
27700 0.2021088
27710 0.2090239
27720 0.1986285
27730 0.1946755
27740 0.1820546
27750 0.1880608
27760 0.1763487
27770 0.1831595
27780 0.2006463
27790 0.2036549
27800 0.1943933
27810 0.1810079
27820 0.1899633
27830 0.1864208
27840 0.2022301
27850 0.1980577
27860 0.1985247
27870 0.2105021
27880 0.1997978
27890 0.1856791
27900 0.1986913
27910 0.2013713
27920 0.1806173
27930 0.2071281
27940 0.2069832
27950 0.2156691
27960 0.2020864
27970 0.1791668
27980 0.2013367
27990 0.2319441
28000 0.2138222
28010 0.1930489
28020 0.1785636
28030 0.1928139
28040 0.2177814
28050 0.204316
28060 0.206005
28070 0.2252085
28080 0.2195258
28090 0.2230076
28100 0.2159056
28110 0.2115623
28120 0.1983506
28130 0.2381617
28140 0.1955579
28150 0.1983241
28160 0.1823503
28170 0.1819449
28180 0.207028
28190 0.2113276
28200 0.2363982
28210 0.2167942
28220 0.2064976
28230 0.2265073
28240 0.2351873
28250 0.2232339
28260 0.210368
28270 0.2196443
28280 0.2149915
28290 0.2163585
28300 0.2210712
28310 0.2011158
28320 0.1885958
28330 0.2237719
28340 0.1990248
28350 0.1903279
28360 0.2104692
28370 0.2230715
28380 0.2068001
28390 0.2042028
28400 0.2030694
28410 0.1994289
28420 0.2202276
28430 0.2071636
28440 0.2087852
28450 0.1990382
28460 0.2097427
28470 0.2177395
28480 0.2092096
28490 0.206514
28500 0.2297578
28510 0.2239748
28520 0.2137644
28530 0.2002078
28540 0.2251549
28550 0.203715
28560 0.1793601
28570 0.1975639
28580 0.2166073
28590 0.2163556
28600 0.234013
28610 0.2451652
28620 0.2181605
28630 0.2225528
28640 0.2256131
28650 0.2284216
28660 0.2179421
28670 0.2273734
28680 0.2265003
28690 0.2163169
28700 0.223269
28710 0.2213303
28720 0.1973743
28730 0.202473
28740 0.2098689
28750 0.210805
28760 0.2151058
28770 0.1928203
28780 0.2133827
28790 0.1776886
28800 0.2043488
28810 0.2166271
28820 0.2310408
28830 0.2032736
28840 0.2459004
28850 0.2127443
28860 0.2109246
28870 0.2184898
28880 0.204057
28890 0.2097829
28900 0.21296
28910 0.224196
28920 0.2039339
28930 0.2087638
28940 0.2139578
28950 0.215903
28960 0.2065143
28970 0.1984016
28980 0.2072154
28990 0.2157047
29000 0.195672
29010 0.211589
29020 0.2189581
29030 0.2151254
29040 0.2267929
29050 0.218985
29060 0.2193851
29070 0.1875456
29080 0.204649
29090 0.2178571
29100 0.2024291
29110 0.2151069
29120 0.2199402
29130 0.1803913
29140 0.1979402
29150 0.1998116
29160 0.1947533
29170 0.2071721
29180 0.1903424
29190 0.1903705
29200 0.2025445
29210 0.196906
29220 0.2059207
29230 0.2034623
29240 0.2223108
29250 0.202677
29260 0.2020772
29270 0.1865221
29280 0.2121428
29290 0.1904009
29300 0.1847672
29310 0.208045
29320 0.2006462
29330 0.1796435
29340 0.1882171
29350 0.1942936
29360 0.1872467
29370 0.2110654
29380 0.1897386
29390 0.1819908
29400 0.1882858
29410 0.193986
29420 0.1867157
29430 0.1739855
29440 0.1845484
29450 0.1861912
29460 0.2011364
29470 0.1744552
29480 0.2041826
29490 0.1959319
29500 0.1799414
29510 0.1850994
29520 0.1880743
29530 0.1883869
29540 0.1834714
29550 0.1858913
29560 0.1855901
29570 0.1829264
29580 0.1697594
29590 0.1837111
29600 0.1786979
29610 0.1676775
29620 0.1694379
29630 0.1844133
29640 0.1644141
29650 0.188288
29660 0.1871377
29670 0.2038123
29680 0.2022061
29690 0.1992822
29700 0.2184909
29710 0.2012365
29720 0.1994154
29730 0.1823405
29740 0.1732382
29750 0.1948639
29760 0.1939802
29770 0.1906202
29780 0.2240848
29790 0.2104274
29800 0.2183852
29810 0.2106981
29820 0.2050399
29830 0.2031121
29840 0.1868268
29850 0.1814048
29860 0.1994499
29870 0.1918775
29880 0.2101202
29890 0.1750922
29900 0.1997895
29910 0.1938348
29920 0.205874
29930 0.2179997
29940 0.2064867
29950 0.1911118
29960 0.193645
29970 0.2128949
29980 0.2134929
29990 0.1946721
30000 0.2120932
30010 0.2033196
30020 0.1993085
30030 0.2030146
30040 0.2240142
30050 0.1762466
30060 0.1767142
30070 0.2024457
30080 0.1888582
30090 0.2015978
30100 0.2012563
30110 0.1920117
30120 0.1668393
30130 0.1894823
30140 0.1830422
30150 0.1841799
30160 0.1924059
30170 0.2217614
30180 0.197844
30190 0.1855549
30200 0.1970063
30210 0.2199823
30220 0.2185931
30230 0.2032717
30240 0.2256879
30250 0.1915758
30260 0.2072798
30270 0.2046642
30280 0.2224496
30290 0.2282472
30300 0.190704
30310 0.1930194
30320 0.2075375
30330 0.2108821
30340 0.1957987
30350 0.1986853
30360 0.2220122
30370 0.1866716
30380 0.1998788
30390 0.1888349
30400 0.1749778
30410 0.1946201
30420 0.1833573
30430 0.2040804
30440 0.1985533
30450 0.2155926
30460 0.2031736
30470 0.1829483
30480 0.189474
30490 0.1726785
30500 0.1870647
30510 0.2069813
30520 0.201809
30530 0.2094385
30540 0.214256
30550 0.1889656
30560 0.1838382
30570 0.1939838
30580 0.1731888
30590 0.1922704
30600 0.1944504
30610 0.1831909
30620 0.1846148
30630 0.193204
30640 0.1991577
30650 0.1768291
30660 0.1871615
30670 0.1798593
30680 0.2054448
30690 0.2097912
30700 0.1716497
30710 0.1842386
30720 0.1919847
30730 0.1802145
30740 0.1721558
30750 0.1958368
30760 0.1770089
30770 0.1873355
30780 0.1811397
30790 0.1792651
30800 0.171334
30810 0.177024
30820 0.2041426
30830 0.2117896
30840 0.2115131
30850 0.196091
30860 0.2190561
30870 0.1995798
30880 0.1915913
30890 0.2087963
30900 0.1735872
30910 0.1929506
30920 0.2013241
30930 0.2080735
30940 0.197418
30950 0.2015704
30960 0.1904959
30970 0.2180647
30980 0.2050593
30990 0.1855351
31000 0.1912797
31010 0.1763514
31020 0.195337
31030 0.1855027
31040 0.1934589
31050 0.2012557
31060 0.2103569
31070 0.1995122
31080 0.1962217
31090 0.1980276
31100 0.2047092
31110 0.1962348
31120 0.1894727
31130 0.172027
31140 0.1966005
31150 0.1940209
31160 0.1937465
31170 0.1845085
31180 0.1821773
31190 0.1903618
31200 0.1867525
31210 0.1986233
31220 0.1692854
31230 0.1828744
31240 0.189217
31250 0.1961295
31260 0.2151907
31270 0.2027542
31280 0.1989456
31290 0.2025425
31300 0.1914766
31310 0.1987492
31320 0.1953577
31330 0.2183683
31340 0.2008809
31350 0.2080552
31360 0.1783866
31370 0.1771332
31380 0.1770116
31390 0.1818292
31400 0.188143
31410 0.1892221
31420 0.1771116
31430 0.1750891
31440 0.1789577
31450 0.1770482
31460 0.1833371
31470 0.1861643
31480 0.1883219
31490 0.1873143
31500 0.1941701
31510 0.1816758
31520 0.2003907
31530 0.1853311
31540 0.1687623
31550 0.1812843
31560 0.1783514
31570 0.1915126
31580 0.1919457
31590 0.1796135
31600 0.1824087
31610 0.1895241
31620 0.1928397
31630 0.1712796
31640 0.1365837
31650 0.155479
31660 0.1707943
31670 0.1828725
31680 0.1644145
31690 0.1776473
31700 0.1704167
31710 0.1858596
31720 0.1820173
31730 0.1960786
31740 0.1839555
31750 0.1899942
31760 0.1882558
31770 0.180311
31780 0.1978833
31790 0.1961864
31800 0.1894027
31810 0.1778923
31820 0.1688848
31830 0.1647367
31840 0.1699012
31850 0.1887576
31860 0.1835478
31870 0.1842862
31880 0.1881423
31890 0.1850815
31900 0.1959314
31910 0.1958847
31920 0.2018077
31930 0.180852
31940 0.1876701
31950 0.1923804
31960 0.2021235
31970 0.2095766
31980 0.2358263
31990 0.2081833
32000 0.1937945
32010 0.2015394
32020 0.2062789
32030 0.1939113
32040 0.1855224
32050 0.2111243
32060 0.1963491
32070 0.1925933
32080 0.1965595
32090 0.1866993
32100 0.1841419
32110 0.1958212
32120 0.1970058
32130 0.1945684
32140 0.1837103
32150 0.1890396
32160 0.1829155
32170 0.1865643
32180 0.181029
32190 0.1970013
32200 0.1777348
32210 0.1907743
32220 0.2092122
32230 0.1826757
32240 0.1707366
32250 0.1731332
32260 0.1831565
32270 0.1883312
32280 0.1654841
32290 0.1891354
32300 0.1793109
32310 0.1728157
32320 0.1656074
32330 0.1824207
32340 0.1875033
32350 0.169049
32360 0.175907
32370 0.1907448
32380 0.1835416
32390 0.1833386
32400 0.1738201
32410 0.1672686
32420 0.1827879
32430 0.1907349
32440 0.1656156
32450 0.2065022
32460 0.2000333
32470 0.1874033
32480 0.2110008
32490 0.2159999
32500 0.1931235
32510 0.2003253
32520 0.1935627
32530 0.1763089
32540 0.1759195
32550 0.2015623
32560 0.2139878
32570 0.201078
32580 0.1792076
32590 0.1924807
32600 0.1913313
32610 0.201141
32620 0.1788443
32630 0.1862012
32640 0.2077981
32650 0.1866709
32660 0.1975631
32670 0.2002464
32680 0.1908165
32690 0.1779692
32700 0.1708582
32710 0.1797733
32720 0.1801925
32730 0.1663449
32740 0.17039
32750 0.1843163
32760 0.1745797
32770 0.171146
32780 0.1787913
32790 0.1677257
32800 0.1825526
32810 0.1789512
32820 0.1669635
32830 0.1828589
32840 0.1819974
32850 0.1847562
32860 0.212758
32870 0.1814339
32880 0.1652415
32890 0.1750329
32900 0.1703214
32910 0.1946902
32920 0.1732743
32930 0.1706902
32940 0.1662629
32950 0.1625603
32960 0.1666067
32970 0.1883416
32980 0.1721694
32990 0.1673471
33000 0.196207
33010 0.1840844
33020 0.2012203
33030 0.1973272
33040 0.1751234
33050 0.1894062
33060 0.184395
33070 0.1837576
33080 0.1934977
33090 0.1956169
33100 0.1630553
33110 0.1661247
33120 0.1861746
33130 0.170425
33140 0.190166
33150 0.1823504
33160 0.1983279
33170 0.1914984
33180 0.1759328
33190 0.1804795
33200 0.1713553
33210 0.176746
33220 0.1904099
33230 0.1684619
33240 0.1682002
33250 0.1698576
33260 0.1871061
33270 0.1657032
33280 0.1673126
33290 0.1706254
33300 0.1723621
33310 0.1957701
33320 0.1851548
33330 0.1896535
33340 0.1758617
33350 0.1663162
33360 0.1665722
33370 0.16918
33380 0.1794749
33390 0.2011102
33400 0.2063111
33410 0.2265515
33420 0.2001973
33430 0.2021458
33440 0.2159388
33450 0.2050174
33460 0.2166209
33470 0.207276
33480 0.2118746
33490 0.1953673
33500 0.2061775
33510 0.1988345
33520 0.190271
33530 0.1964688
33540 0.2009605
33550 0.2014121
33560 0.2040056
33570 0.1836209
33580 0.1993792
33590 0.1986918
33600 0.1988003
33610 0.2061008
33620 0.2152872
33630 0.229741
33640 0.2126925
33650 0.2086436
33660 0.2223332
33670 0.2023315
33680 0.1987055
33690 0.1950382
33700 0.2084647
33710 0.2152318
33720 0.2250807
33730 0.2171296
33740 0.2071406
33750 0.230805
33760 0.2150883
33770 0.203034
33780 0.2124319
33790 0.2124462
33800 0.2064667
33810 0.2151111
33820 0.2035932
33830 0.2280481
33840 0.2207173
33850 0.2262049
33860 0.206894
33870 0.212314
33880 0.2039547
33890 0.2182016
33900 0.2182349
33910 0.1997372
33920 0.1974723
33930 0.2004646
33940 0.2146862
33950 0.2186966
33960 0.2348377
33970 0.2225156
33980 0.1981593
33990 0.1865945
34000 0.1970968
34010 0.2007947
34020 0.2022825
34030 0.2130372
34040 0.1894862
34050 0.2088166
34060 0.2222995
34070 0.2283004
34080 0.217718
34090 0.2190394
34100 0.2148617
34110 0.2173388
34120 0.2203623
34130 0.2092447
34140 0.2164804
34150 0.2266341
34160 0.2193106
34170 0.2021752
34180 0.2084842
34190 0.2130474
34200 0.1992749
34210 0.2103661
34220 0.2225073
34230 0.2333949
34240 0.213949
34250 0.2139725
34260 0.216061
34270 0.194515
34280 0.2147021
34290 0.2138877
34300 0.2071187
34310 0.2165732
34320 0.2345299
34330 0.2105721
34340 0.2280464
34350 0.2172507
34360 0.2093194
34370 0.2130246
34380 0.2055907
34390 0.2126178
34400 0.2117773
34410 0.2091385
34420 0.2124996
34430 0.2183068
34440 0.2105809
34450 0.1984624
34460 0.2184527
34470 0.2332176
34480 0.2224901
34490 0.2251582
34500 0.2155798
34510 0.2057346
34520 0.2136719
34530 0.2302379
34540 0.2393305
34550 0.2131899
34560 0.2122322
34570 0.212163
34580 0.218163
34590 0.2218906
34600 0.206917
34610 0.2249816
34620 0.2277141
34630 0.212887
34640 0.2138654
34650 0.2009567
34660 0.2053263
34670 0.2010771
34680 0.2097448
34690 0.1825641
34700 0.2075575
34710 0.2158652
34720 0.2013007
34730 0.2085702
34740 0.2138522
34750 0.2072508
34760 0.214661
34770 0.2100875
34780 0.1960718
34790 0.2020458
34800 0.2001075
34810 0.2113583
34820 0.207242
34830 0.2242962
34840 0.2153409
34850 0.2067384
34860 0.2289405
34870 0.2092403
34880 0.2101376
34890 0.2208473
34900 0.2123431
34910 0.1963668
34920 0.2097406
34930 0.2025966
34940 0.2177626
34950 0.196766
34960 0.1876259
34970 0.1969971
34980 0.1958605
34990 0.2042804
35000 0.1968927
35010 0.2122713
35020 0.2247709
35030 0.2120529
35040 0.2104306
35050 0.2098707
35060 0.2107892
35070 0.210377
35080 0.1941773
35090 0.2107346
35100 0.2082836
35110 0.208031
35120 0.2042688
35130 0.2108864
35140 0.2127452
35150 0.2230673
35160 0.2147736
35170 0.2095001
35180 0.2215791
35190 0.2231473
35200 0.2091175
35210 0.2173
35220 0.1865434
35230 0.2051633
35240 0.2193382
35250 0.2059531
35260 0.2165381
35270 0.2146476
35280 0.2067579
35290 0.2156576
35300 0.2218499
35310 0.24103
35320 0.219665
35330 0.2140222
35340 0.2190006
35350 0.2016601
35360 0.2302888
35370 0.20868
35380 0.1906813
35390 0.2016849
35400 0.2087718
35410 0.2260551
35420 0.2116083
35430 0.1991846
35440 0.2177322
35450 0.2211301
35460 0.2243025
35470 0.2260394
35480 0.208214
35490 0.2125818
35500 0.1962854
35510 0.2110927
35520 0.2146451
35530 0.210213
35540 0.2151935
35550 0.200226
35560 0.2123306
35570 0.2183721
35580 0.2191785
35590 0.2281252
35600 0.2184863
35610 0.2112615
35620 0.2180835
35630 0.213633
35640 0.2152739
35650 0.2105218
35660 0.2201991
35670 0.2267872
35680 0.2120166
35690 0.2184464
35700 0.2112885
35710 0.214293
35720 0.1935356
35730 0.2095894
35740 0.2207573
35750 0.2193424
35760 0.2090076
35770 0.2106231
35780 0.222174
35790 0.1946337
35800 0.2184447
35810 0.2181936
35820 0.2089799
35830 0.2173469
35840 0.2058413
35850 0.213282
35860 0.1971806
35870 0.2036045
35880 0.2075596
35890 0.1926105
35900 0.2300148
35910 0.217173
35920 0.2095677
35930 0.2047234
35940 0.2089373
35950 0.2206915
35960 0.2111767
35970 0.1919064
35980 0.1972894
35990 0.1915541
36000 0.1930955
36010 0.1896413
36020 0.2096337
36030 0.2029237
36040 0.1959988
36050 0.2078804
36060 0.2257282
36070 0.2241462
36080 0.2096339
36090 0.2127475
36100 0.2029235
36110 0.2139856
36120 0.2193196
36130 0.2233101
36140 0.2077148
36150 0.1958329
36160 0.2044776
36170 0.2138781
36180 0.1978986
36190 0.1947884
36200 0.2052376
36210 0.2073401
36220 0.2322721
36230 0.2296522
36240 0.219901
36250 0.223752
36260 0.2153585
36270 0.1964021
36280 0.2013154
36290 0.2091916
36300 0.1986073
36310 0.2016894
36320 0.2078446
36330 0.1963471
36340 0.2168239
36350 0.2013708
36360 0.1979766
36370 0.1990425
36380 0.1997133
36390 0.1919154
36400 0.1972432
36410 0.2061348
36420 0.2163215
36430 0.2126116
36440 0.2090774
36450 0.206126
36460 0.2061942
36470 0.1937811
36480 0.2078818
36490 0.2252822
36500 0.2299732
36510 0.1895528
36520 0.1915334
36530 0.224798
36540 0.2172922
36550 0.2167923
36560 0.2157475
36570 0.2058122
36580 0.20734
36590 0.2022639
36600 0.1849988
36610 0.2011616
36620 0.1857793
36630 0.1893849
36640 0.1888755
36650 0.188646
36660 0.1977057
36670 0.1920501
36680 0.2064716
36690 0.2143597
36700 0.1798196
36710 0.2046963
36720 0.2018386
36730 0.2122407
36740 0.1975674
36750 0.206781
36760 0.2173251
36770 0.1925316
36780 0.2164877
36790 0.2018475
36800 0.2015358
36810 0.1970422
36820 0.1928175
36830 0.2088097
36840 0.2061137
36850 0.2002782
36860 0.2162364
36870 0.2065651
36880 0.2025904
36890 0.2012916
36900 0.1871593
36910 0.1857275
36920 0.1930776
36930 0.1910848
36940 0.1934773
36950 0.2045762
36960 0.2009272
36970 0.2095181
36980 0.2281244
36990 0.2173916
37000 0.2048635
37010 0.2060141
37020 0.1899769
37030 0.2027107
37040 0.2008901
37050 0.2044312
37060 0.2227268
37070 0.2016066
37080 0.1968394
37090 0.1814445
37100 0.1975673
37110 0.1875751
37120 0.2095641
37130 0.2061853
37140 0.2243116
37150 0.2011453
37160 0.2205655
37170 0.1931629
37180 0.1947177
37190 0.2059826
37200 0.1931698
37210 0.1883264
37220 0.1760812
37230 0.2201288
37240 0.1860902
37250 0.1794183
37260 0.1927245
37270 0.1953793
37280 0.1908687
37290 0.1780799
37300 0.1870444
37310 0.2011075
37320 0.2145901
37330 0.2090059
37340 0.1972738
37350 0.1940499
37360 0.2016613
37370 0.2037051
37380 0.1863372
37390 0.195391
37400 0.2091822
37410 0.200551
37420 0.1923383
37430 0.1914711
37440 0.1819761
37450 0.1817065
37460 0.1753227
37470 0.1808896
37480 0.174257
37490 0.1951719
37500 0.1897624
37510 0.2014849
37520 0.2040427
37530 0.1749184
37540 0.1914579
37550 0.180969
37560 0.2099641
37570 0.2018518
37580 0.1944736
37590 0.1988245
37600 0.1944798
37610 0.1952918
37620 0.1956778
37630 0.1973094
37640 0.1927072
37650 0.2008809
37660 0.2184301
37670 0.198679
37680 0.2121915
37690 0.1991904
37700 0.1865464
37710 0.1919832
37720 0.2096436
37730 0.2202596
37740 0.2060671
37750 0.1928286
37760 0.2027019
37770 0.2009262
37780 0.2134903
37790 0.1854895
37800 0.1897207
37810 0.1719666
37820 0.1988937
37830 0.2056532
37840 0.2129157
37850 0.1912187
37860 0.1928852
37870 0.1949577
37880 0.1801814
37890 0.1798334
37900 0.1912965
37910 0.1908049
37920 0.1943794
37930 0.2062163
37940 0.2047583
37950 0.2049974
37960 0.2000271
37970 0.1874629
37980 0.203191
37990 0.2067063
38000 0.1924733
38010 0.2017579
38020 0.1969471
38030 0.2070495
38040 0.2113222
38050 0.2031859
38060 0.231352
38070 0.2132509
38080 0.2045812
38090 0.2130704
38100 0.2153842
38110 0.1940342
38120 0.2037174
38130 0.1877926
38140 0.2076232
38150 0.213099
38160 0.1885883
38170 0.1947491
38180 0.1934694
38190 0.2012797
38200 0.2098105
38210 0.1961336
38220 0.2219275
38230 0.204459
38240 0.2057136
38250 0.1996388
38260 0.227235
38270 0.2061478
38280 0.197868
38290 0.2225116
38300 0.2036112
38310 0.2179669
38320 0.2127691
38330 0.2155555
38340 0.1965938
38350 0.1976996
38360 0.2055959
38370 0.2088233
38380 0.2351068
38390 0.2262347
38400 0.20567
38410 0.2256035
38420 0.210455
38430 0.2139046
38440 0.1965015
38450 0.2019973
38460 0.2004432
38470 0.1957966
38480 0.1836826
38490 0.1983099
38500 0.1926877
38510 0.1846258
38520 0.1982177
38530 0.1787158
38540 0.1979732
38550 0.2055075
38560 0.1932341
38570 0.2013711
38580 0.1933182
38590 0.1831171
38600 0.1998146
38610 0.2066774
38620 0.1941443
38630 0.1874937
38640 0.1841529
38650 0.1980314
38660 0.1907215
38670 0.183882
38680 0.1978117
38690 0.1786714
38700 0.1708449
38710 0.170945
38720 0.1730881
38730 0.1774617
38740 0.201251
38750 0.1879031
38760 0.1950111
38770 0.183325
38780 0.189142
38790 0.190138
38800 0.192139
38810 0.1985743
38820 0.1933307
38830 0.2081305
38840 0.1908291
38850 0.1806109
38860 0.188252
38870 0.2068774
38880 0.1839013
38890 0.1964842
38900 0.181909
38910 0.1863922
38920 0.1879224
38930 0.1947302
38940 0.1908329
38950 0.1808
38960 0.1888788
38970 0.1851008
38980 0.1892326
38990 0.1773958
39000 0.1997955
39010 0.2119916
39020 0.2072373
39030 0.1894822
39040 0.2052985
39050 0.1878357
39060 0.1851267
39070 0.206215
39080 0.2050687
39090 0.2135712
39100 0.1726232
39110 0.2147979
39120 0.2078151
39130 0.2194815
39140 0.2001651
39150 0.1992783
39160 0.1936317
39170 0.1871975
39180 0.2069806
39190 0.2019248
39200 0.2127206
39210 0.1963184
39220 0.182084
39230 0.1980541
39240 0.1937646
39250 0.1894359
39260 0.1694653
39270 0.1778799
39280 0.1968723
39290 0.183073
39300 0.2086622
39310 0.2121559
39320 0.2026427
39330 0.1788433
39340 0.1860533
39350 0.1996556
39360 0.1984038
39370 0.1925499
39380 0.2034213
39390 0.1982124
39400 0.2067766
39410 0.2015772
39420 0.1982897
39430 0.2054769
39440 0.2078043
39450 0.2130318
39460 0.2188959
39470 0.2043418
39480 0.2001336
39490 0.2308035
39500 0.2261983
39510 0.2100075
39520 0.1988388
39530 0.2067981
39540 0.199159
39550 0.1868798
39560 0.1756585
39570 0.1944638
39580 0.193716
39590 0.2062723
39600 0.1904169
39610 0.1949533
39620 0.2161772
39630 0.1999319
39640 0.2156936
39650 0.1954452
39660 0.2145918
39670 0.217448
39680 0.2083359
39690 0.2218149
39700 0.2118686
39710 0.2142793
39720 0.1943737
39730 0.1845494
39740 0.2067032
39750 0.2071968
39760 0.2335314
39770 0.2248559
39780 0.2043077
39790 0.2089522
39800 0.2238339
39810 0.2015333
39820 0.2052502
39830 0.2000286
39840 0.2029892
39850 0.1952428
39860 0.2139899
39870 0.1985821
39880 0.2055631
39890 0.1900313
39900 0.2035874
39910 0.1945737
39920 0.2038155
39930 0.1962055
39940 0.195645
39950 0.1805914
39960 0.1890345
39970 0.1992851
39980 0.201902
39990 0.2150273
40000 0.1862635
40010 0.1743577
40020 0.1996483
40030 0.1958432
40040 0.1961028
40050 0.1909914
40060 0.1896893
40070 0.2113692
40080 0.1873691
40090 0.1819995
40100 0.2000054
40110 0.2110997
40120 0.2085219
40130 0.1997919
40140 0.1967525
40150 0.1851677
40160 0.1752001
40170 0.1777052
40180 0.1934366
40190 0.1790111
40200 0.2027201
40210 0.2223368
40220 0.216577
40230 0.2098821
40240 0.2132768
40250 0.2037075
40260 0.1951916
40270 0.1966724
40280 0.175924
40290 0.1931145
40300 0.1891888
40310 0.2055993
40320 0.2092182
40330 0.19773
40340 0.2041721
40350 0.1913062
40360 0.1812453
40370 0.1889675
40380 0.1841846
40390 0.192407
40400 0.1982719
40410 0.1871644
40420 0.1789683
40430 0.1844708
40440 0.175569
40450 0.1936159
40460 0.1936406
40470 0.1803512
40480 0.1787428
40490 0.1753378
40500 0.1916008
40510 0.1941543
40520 0.1966287
40530 0.1918307
40540 0.1971733
40550 0.2003402
40560 0.1968447
40570 0.1802929
40580 0.1822874
40590 0.1628881
40600 0.184343
40610 0.1757168
40620 0.1910196
40630 0.1781958
40640 0.173944
40650 0.1626129
40660 0.1742072
40670 0.1760419
40680 0.1777521
40690 0.1689567
40700 0.1753662
40710 0.1658047
40720 0.1916068
40730 0.1868947
40740 0.1910171
40750 0.1668356
40760 0.1951958
40770 0.1946407
40780 0.199549
40790 0.1912847
40800 0.1982195
40810 0.1774119
40820 0.2017135
40830 0.1831852
40840 0.2058567
40850 0.2094664
40860 0.196607
40870 0.1889578
40880 0.18346
40890 0.2050314
40900 0.1910164
40910 0.1941085
40920 0.1893533
40930 0.1875717
40940 0.1725061
40950 0.1941939
40960 0.1958211
40970 0.1686496
40980 0.1945875
40990 0.1889223
41000 0.192463
41010 0.2140268
41020 0.1987177
41030 0.2017617
41040 0.2014676
41050 0.1838606
41060 0.1959165
41070 0.1964701
41080 0.1673785
41090 0.1734843
41100 0.1805221
41110 0.1990559
41120 0.1895759
41130 0.1991543
41140 0.192102
41150 0.1935829
41160 0.1979887
41170 0.1900537
41180 0.1751066
41190 0.1718771
41200 0.1954074
41210 0.1960449
41220 0.1903708
41230 0.1877307
41240 0.1870827
41250 0.1904564
41260 0.1964978
41270 0.1778992
41280 0.1951473
41290 0.1990255
41300 0.2004197
41310 0.2146478
41320 0.1992939
41330 0.1963798
41340 0.1926448
41350 0.201282
41360 0.1949001
41370 0.1927562
41380 0.1973492
41390 0.1965293
41400 0.191585
41410 0.1939896
41420 0.2089963
41430 0.2053084
41440 0.2066969
41450 0.2362097
41460 0.2265524
41470 0.2309058
41480 0.2152423
41490 0.2124505
41500 0.201839
41510 0.1866748
41520 0.2009732
41530 0.1885139
41540 0.1948877
41550 0.2165051
41560 0.2171177
41570 0.2189699
41580 0.1897698
41590 0.2074586
41600 0.217234
41610 0.2281531
41620 0.2203508
41630 0.2077807
41640 0.2006943
41650 0.2027293
41660 0.2040915
41670 0.1877644
41680 0.1941409
41690 0.1950802
41700 0.2114482
41710 0.1931902
41720 0.2328249
41730 0.216386
41740 0.2005986
41750 0.2030209
41760 0.1995099
41770 0.2156216
41780 0.192944
41790 0.1928584
41800 0.2019198
41810 0.2045739
41820 0.1970813
41830 0.2146796
41840 0.2109904
41850 0.1993507
41860 0.214604
41870 0.1888931
41880 0.190109
41890 0.1859735
41900 0.1900677
41910 0.1994138
41920 0.1984293
41930 0.19805
41940 0.1779152
41950 0.1825786
41960 0.1923832
41970 0.17327
41980 0.180259
41990 0.1786551
42000 0.1865017
42010 0.2017295
42020 0.184217
42030 0.1895483
42040 0.1904053
42050 0.187634
42060 0.1750926
42070 0.1927322
42080 0.2139927
42090 0.1961749
42100 0.1898739
42110 0.2035328
42120 0.2024541
42130 0.1714924
42140 0.1975934
42150 0.1850819
42160 0.1820138
42170 0.2022127
42180 0.2067969
42190 0.1868605
42200 0.192094
42210 0.1722134
42220 0.1778184
42230 0.1917424
42240 0.1875743
42250 0.1804434
42260 0.1748684
42270 0.1812259
42280 0.1861486
42290 0.1975098
42300 0.2029744
42310 0.1915244
42320 0.1989281
42330 0.2189391
42340 0.2212086
42350 0.2030861
42360 0.2260427
42370 0.2125392
42380 0.1780689
42390 0.174181
42400 0.1900688
42410 0.1957381
42420 0.191509
42430 0.2007599
42440 0.2068418
42450 0.1933555
42460 0.2004738
42470 0.1901868
42480 0.1864306
42490 0.1923416
42500 0.2023785
42510 0.2069869
42520 0.2128894
42530 0.2009076
42540 0.1805499
42550 0.1962076
42560 0.1911742
42570 0.1832044
42580 0.1792225
42590 0.2017488
42600 0.1853586
42610 0.1777185
42620 0.2012976
42630 0.1869005
42640 0.1820388
42650 0.183929
42660 0.1781584
42670 0.2191105
42680 0.2177592
42690 0.1883119
42700 0.1784252
42710 0.1697101
42720 0.1699376
42730 0.1727496
42740 0.1720098
42750 0.1827714
42760 0.1987704
42770 0.1765713
42780 0.1764063
42790 0.1850532
42800 0.1785825
42810 0.1962101
42820 0.1945433
42830 0.1965707
42840 0.1878654
42850 0.1718724
42860 0.1804311
42870 0.1945919
42880 0.1941159
42890 0.1917025
42900 0.1985815
42910 0.2090879
42920 0.1800774
42930 0.1828367
42940 0.1879239
42950 0.1777804
42960 0.1807493
42970 0.1670488
42980 0.1638873
42990 0.1655089
43000 0.1826435
43010 0.1735786
43020 0.1821965
43030 0.1856223
43040 0.186892
43050 0.1844079
43060 0.176449
43070 0.1898026
43080 0.1771823
43090 0.1856571
43100 0.1750375
43110 0.1987584
43120 0.1975469
43130 0.1883228
43140 0.1940681
43150 0.2026604
43160 0.1913125
43170 0.1971966
43180 0.1811199
43190 0.1827369
43200 0.2013016
43210 0.194747
43220 0.1805197
43230 0.1907067
43240 0.1915295
43250 0.2083893
43260 0.1877636
43270 0.1934595
43280 0.2038444
43290 0.2055585
43300 0.2190988
43310 0.20507
43320 0.2077233
43330 0.2283045
43340 0.2192723
43350 0.221867
43360 0.2157021
43370 0.2132154
43380 0.2024204
43390 0.2010696
43400 0.1996031
43410 0.2300244
43420 0.2189242
43430 0.2089727
43440 0.2321784
43450 0.2292325
43460 0.218859
43470 0.2321431
43480 0.2245981
43490 0.2351812
43500 0.2072029
43510 0.2406412
43520 0.2213094
43530 0.2175652
43540 0.207263
43550 0.2217291
43560 0.2164173
43570 0.2453493
43580 0.2403575
43590 0.2411592
43600 0.222159
43610 0.2247635
43620 0.2219529
43630 0.2085629
43640 0.2175967
43650 0.233831
43660 0.2188212
43670 0.2184034
43680 0.2160917
43690 0.2133318
43700 0.2111283
43710 0.2122701
43720 0.2202009
43730 0.1965148
43740 0.2149179
43750 0.2210279
43760 0.2254851
43770 0.2012511
43780 0.2024011
43790 0.1917809
43800 0.2167677
43810 0.2129007
43820 0.2286599
43830 0.213739
43840 0.2047863
43850 0.193691
43860 0.1797308
43870 0.1926486
43880 0.1957342
43890 0.1836376
43900 0.1850929
43910 0.2030779
43920 0.1842871
43930 0.1997963
43940 0.2285922
43950 0.2255933
43960 0.2072697
43970 0.2187127
43980 0.2160983
43990 0.2155655
44000 0.2286838
44010 0.2557218
44020 0.2555694
44030 0.2557699
44040 0.2308871
44050 0.2229808
44060 0.2356443
44070 0.213845
44080 0.2386178
44090 0.2395527
44100 0.2438542
44110 0.2348302
44120 0.2119927
44130 0.2139469
44140 0.230545
44150 0.194222
44160 0.1924554
44170 0.2005638
44180 0.2173051
44190 0.2080963
44200 0.2204298
44210 0.2285487
44220 0.223162
44230 0.2399112
44240 0.2420903
44250 0.2439013
44260 0.2486295
44270 0.2352453
44280 0.2416703
44290 0.2261871
44300 0.2295374
44310 0.2136604
44320 0.2182508
44330 0.1966171
44340 0.2309107
44350 0.2273136
44360 0.2127456
44370 0.2174165
44380 0.2255027
44390 0.1996631
44400 0.2382709
44410 0.2074137
44420 0.2246838
44430 0.2186088
44440 0.2125093
44450 0.2298932
44460 0.2447263
44470 0.2493281
44480 0.232104
44490 0.2166679
44500 0.22393
44510 0.225195
44520 0.2274034
44530 0.2420591
44540 0.2294705
44550 0.2262866
44560 0.2059047
44570 0.2124275
44580 0.2275624
44590 0.2339935
44600 0.2222371
44610 0.2212997
44620 0.2329543
44630 0.2138171
44640 0.2297201
44650 0.2200185
44660 0.2082765
44670 0.2135076
44680 0.230529
44690 0.2272978
44700 0.1978516
44710 0.2270826
44720 0.2096864
44730 0.1874054
44740 0.2166358
44750 0.1858966
44760 0.1930533
44770 0.2037308
44780 0.1897477
44790 0.1974782
44800 0.2282374
44810 0.2021331
44820 0.2271142
44830 0.2066864
44840 0.208081
44850 0.2260044
44860 0.2169437
44870 0.2240229
44880 0.2230637
44890 0.2021471
44900 0.1988602
44910 0.2130222
44920 0.1955234
44930 0.2065652
44940 0.2195581
44950 0.2240479
44960 0.2032629
44970 0.2176857
44980 0.1983677
44990 0.2092236
45000 0.2174802
45010 0.2215656
45020 0.2269948
45030 0.2278195
45040 0.2266741
45050 0.2033694
45060 0.220768
45070 0.2328244
45080 0.2434271
45090 0.2255445
45100 0.1912709
45110 0.2146085
45120 0.1932521
45130 0.2142835
45140 0.2023059
45150 0.1982338
45160 0.2138557
45170 0.2165235
45180 0.2015357
45190 0.2230794
45200 0.2162848
45210 0.2110911
45220 0.2178695
45230 0.2100364
45240 0.1988849
45250 0.2110423
45260 0.2083982
45270 0.2058765
45280 0.2145311
45290 0.2142822
45300 0.2029497
45310 0.2204315
45320 0.2045918
45330 0.2091325
45340 0.2054203
45350 0.2097545
45360 0.215189
45370 0.2092341
45380 0.2047742
45390 0.2044902
45400 0.2236338
45410 0.2251202
45420 0.2080578
45430 0.2261915
45440 0.2321566
45450 0.2278723
45460 0.220951
45470 0.2170147
45480 0.2361662
45490 0.2262772
45500 0.2455631
45510 0.2459918
45520 0.2362092
45530 0.2529139
45540 0.2557661
45550 0.2274539
45560 0.2385122
45570 0.2665744
45580 0.2464135
45590 0.2246858
45600 0.2165259
45610 0.2479335
45620 0.2700887
45630 0.2742593
45640 0.2574637
45650 0.2760706
45660 0.2937956
45670 0.285251
45680 0.2910245
45690 0.2672312
45700 0.2893018
45710 0.2991627
45720 0.2986248
45730 0.2779895
45740 0.2813911
45750 0.296667
45760 0.2801392
45770 0.2775907
45780 0.27208
45790 0.2632108
45800 0.2964268
45810 0.2946118
45820 0.2572462
45830 0.2662452
45840 0.2354642
45850 0.2477532
45860 0.2548918
45870 0.2526881
45880 0.2340164
45890 0.2662767
45900 0.2609498
45910 0.2537746
45920 0.2825002
45930 0.2538711
45940 0.2542378
45950 0.2674714
45960 0.2566282
45970 0.2573396
45980 0.2651103
45990 0.2462775
46000 0.2760964
46010 0.2487721
46020 0.2655338
46030 0.2505485
46040 0.2526632
46050 0.2612133
46060 0.251317
46070 0.2344846
46080 0.2347854
46090 0.2476604
46100 0.25048
46110 0.2747456
46120 0.2490622
46130 0.2471872
46140 0.2558197
46150 0.2560765
46160 0.2579584
46170 0.2463306
46180 0.2789122
46190 0.266374
46200 0.2667348
46210 0.2707112
46220 0.2652087
46230 0.2763246
46240 0.2844043
46250 0.2699866
46260 0.2665192
46270 0.2639547
46280 0.2598079
46290 0.2591406
46300 0.2476686
46310 0.2584309
46320 0.2620158
46330 0.2664934
46340 0.2953402
46350 0.289064
46360 0.3042674
46370 0.2850392
46380 0.2472883
46390 0.2836688
46400 0.2692745
46410 0.283718
46420 0.2672507
46430 0.2771129
46440 0.2928807
46450 0.2756395
46460 0.278316
46470 0.3010791
46480 0.2856019
46490 0.263374
46500 0.2844638
46510 0.3020659
46520 0.2693607
46530 0.283166
46540 0.255428
46550 0.2785524
46560 0.2747378
46570 0.281819
46580 0.259197
46590 0.2580986
46600 0.2472952
46610 0.2438792
46620 0.240071
46630 0.2432299
46640 0.2506473
46650 0.2489677
46660 0.2441175
46670 0.235096
46680 0.2567521
46690 0.2515839
46700 0.2657593
46710 0.2546768
46720 0.2465
46730 0.2635538
46740 0.2553769
46750 0.2387889
46760 0.2433398
46770 0.2414716
46780 0.2331447
46790 0.2419318
46800 0.2318055
46810 0.2176839
46820 0.2066025
46830 0.1990091
46840 0.2422856
46850 0.2425311
46860 0.2298141
46870 0.2346072
46880 0.2373711
46890 0.2451036
46900 0.2287393
46910 0.2393632
46920 0.2256485
46930 0.226923
46940 0.2258425
46950 0.2471288
46960 0.2484246
46970 0.2528788
46980 0.2187235
46990 0.2202187
47000 0.2492258
47010 0.2238059
47020 0.2421119
47030 0.2242621
47040 0.2383618
47050 0.2265086
47060 0.2356974
47070 0.2434677
47080 0.2291829
47090 0.237631
47100 0.2519332
47110 0.2410998
47120 0.2531928
47130 0.2338856
47140 0.2375776
47150 0.2070658
47160 0.2228345
47170 0.2283923
47180 0.2442261
47190 0.2317259
47200 0.222148
47210 0.250158
47220 0.2195845
47230 0.2408212
47240 0.2103249
47250 0.2134976
47260 0.2332965
47270 0.2070515
47280 0.205985
47290 0.2388412
47300 0.2498305
47310 0.2382775
47320 0.2415399
47330 0.2349878
47340 0.2341119
47350 0.225828
47360 0.2141271
47370 0.2174794
47380 0.2199152
47390 0.2275372
47400 0.2459725
47410 0.2446039
47420 0.2675156
47430 0.239629
47440 0.2509783
47450 0.2590414
47460 0.2390011
47470 0.2213569
47480 0.2266835
47490 0.2232223
47500 0.2250026
47510 0.2322944
47520 0.2114693
47530 0.2149491
47540 0.2320634
47550 0.2093742
47560 0.2070233
47570 0.2303257
47580 0.2118813
47590 0.2088188
47600 0.2329019
47610 0.2245416
47620 0.2306162
47630 0.248548
47640 0.2516134
47650 0.2321909
47660 0.2334128
47670 0.2086044
47680 0.2331566
47690 0.2366039
47700 0.236464
47710 0.2258125
47720 0.2385903
47730 0.2326855
47740 0.2093439
47750 0.2293119
47760 0.2279239
47770 0.2433467
47780 0.227095
47790 0.2223952
47800 0.228694
47810 0.2341459
47820 0.2476524
47830 0.2427499
47840 0.2430682
47850 0.2551683
47860 0.2425988
47870 0.2439089
47880 0.2476752
47890 0.2500275
47900 0.2198719
47910 0.2250835
47920 0.2446232
47930 0.2650339
47940 0.2555232
47950 0.2487237
47960 0.2513337
47970 0.2291392
47980 0.2449212
47990 0.2434377
48000 0.2452831
48010 0.2524701
48020 0.2388092
48030 0.245463
48040 0.2209779
48050 0.262831
48060 0.266133
48070 0.2504086
48080 0.2179929
48090 0.2164413
48100 0.223192
48110 0.2390509
48120 0.2247097
48130 0.2337382
48140 0.22744
48150 0.2498652
48160 0.2318625
48170 0.2523265
48180 0.2146838
48190 0.2211431
48200 0.2305665
48210 0.2355414
48220 0.2290011
48230 0.2675079
48240 0.2421059
48250 0.2618621
48260 0.2568072
48270 0.2506116
48280 0.2513256
48290 0.2435862
48300 0.2293521
48310 0.246205
48320 0.2485645
48330 0.2439561
48340 0.2495439
48350 0.2529329
48360 0.2442892
48370 0.246995
48380 0.2713977
48390 0.2715416
48400 0.2524016
48410 0.2399474
48420 0.2572722
48430 0.2606102
48440 0.2385034
48450 0.2392064
48460 0.2634582
48470 0.2444598
48480 0.2488719
48490 0.2194229
48500 0.2323112
48510 0.2568211
48520 0.2445032
48530 0.2499185
48540 0.2358411
48550 0.2438856
48560 0.2436804
48570 0.2442091
48580 0.2508874
48590 0.2399806
48600 0.2309576
48610 0.2405489
48620 0.2597197
48630 0.2513815
48640 0.2501953
48650 0.2547914
48660 0.2313261
48670 0.2262283
48680 0.2342561
48690 0.2414694
48700 0.2368333
48710 0.2666295
48720 0.2468292
48730 0.2510326
48740 0.2544457
48750 0.2666715
48760 0.2647439
48770 0.2503468
48780 0.2437773
48790 0.2490174
48800 0.2449112
48810 0.2145697
48820 0.2369587
48830 0.246438
48840 0.2158968
48850 0.2220039
48860 0.2253974
48870 0.2344257
48880 0.2490657
48890 0.2432045
48900 0.2483312
48910 0.2519472
48920 0.232292
48930 0.2171529
48940 0.2072214
48950 0.2230928
48960 0.2402815
48970 0.2593985
48980 0.2443656
48990 0.2344724
49000 0.2730555
49010 0.2545981
49020 0.2500592
49030 0.2602993
49040 0.2490418
49050 0.2477917
49060 0.243674
49070 0.2611291
49080 0.2302641
49090 0.2746387
49100 0.2523921
49110 0.2593161
49120 0.2603598
49130 0.2751553
49140 0.2429724
49150 0.2362047
49160 0.2394145
49170 0.2519425
49180 0.2397528
49190 0.2371141
49200 0.2529356
49210 0.2554258
49220 0.2253125
49230 0.2343381
49240 0.2411694
49250 0.225511
49260 0.2404719
49270 0.2136744
49280 0.266044
49290 0.2435257
49300 0.2475203
49310 0.2569367
49320 0.2262799
49330 0.2230221
49340 0.2297719
49350 0.2230656
49360 0.1986328
49370 0.2129182
49380 0.1995938
49390 0.2251721
49400 0.2088009
49410 0.215261
49420 0.2109073
49430 0.2127551
49440 0.2193608
49450 0.2282024
49460 0.2431093
49470 0.2284066
49480 0.2250953
49490 0.2135823
49500 0.2154314
49510 0.2143381
49520 0.2059432
49530 0.201611
49540 0.206916
49550 0.2093348
49560 0.2128406
49570 0.1999322
49580 0.2384179
49590 0.2234407
49600 0.2379301
49610 0.2473581
49620 0.2213107
49630 0.1995637
49640 0.2185546
49650 0.2026082
49660 0.2114767
49670 0.206295
49680 0.2145465
49690 0.2100335
49700 0.2125081
49710 0.2131099
49720 0.2239817
49730 0.2176702
49740 0.2293853
49750 0.2123587
49760 0.2257377
49770 0.2214466
49780 0.2182148
49790 0.2385254
49800 0.2168542
49810 0.2314629
49820 0.225334
49830 0.2362134
49840 0.2326109
49850 0.225647
49860 0.2421828
49870 0.2200291
49880 0.241082
49890 0.2440868
49900 0.2616689
49910 0.2415729
49920 0.2522192
49930 0.2525605
49940 0.220686
49950 0.2483762
49960 0.2415411
49970 0.2157526
49980 0.2266942
49990 0.2246463
50000 0.2171703
50010 0.2337758
50020 0.2427897
50030 0.2330897
50040 0.2445446
50050 0.1974343
50060 0.2170822
50070 0.20415
50080 0.2214839
50090 0.2228166
50100 0.2211419
50110 0.242511
50120 0.2151885
50130 0.239714
50140 0.227963
50150 0.2223325
50160 0.2105671
50170 0.2270274
50180 0.2132811
50190 0.2205119
50200 0.2081373
50210 0.2096777
50220 0.2163943
50230 0.2155014
50240 0.2053085
50250 0.2249537
50260 0.2243895
50270 0.2148052
50280 0.2013542
50290 0.199196
50300 0.2028763
50310 0.2018168
50320 0.2095099
50330 0.2126289
50340 0.2248462
50350 0.2147654
50360 0.22139
50370 0.2282102
50380 0.2277276
50390 0.2186643
50400 0.2192843
50410 0.2276805
50420 0.2169337
50430 0.2274538
50440 0.2158724
50450 0.2088839
50460 0.2013591
50470 0.2215927
50480 0.2048012
50490 0.1988499
50500 0.1891907
50510 0.1921039
50520 0.1831208
50530 0.2130961
50540 0.196208
50550 0.1890521
50560 0.1997494
50570 0.1975338
50580 0.2009312
50590 0.2122937
50600 0.1900104
50610 0.1954162
50620 0.2143008
50630 0.2176459
50640 0.2082869
50650 0.2093291
50660 0.2051088
50670 0.1947017
50680 0.2330838
50690 0.2037346
50700 0.2200687
50710 0.2081657
50720 0.2321175
50730 0.2175922
50740 0.2150254
50750 0.2264842
50760 0.2215753
50770 0.2241772
50780 0.2097081
50790 0.2109205
50800 0.1981648
50810 0.1928299
50820 0.2165135
50830 0.1756432
50840 0.1881182
50850 0.1870892
50860 0.2044147
50870 0.2000209
50880 0.1853051
50890 0.2018972
50900 0.1696219
50910 0.209644
50920 0.2229516
50930 0.2110702
50940 0.2360294
50950 0.2119348
50960 0.1997912
50970 0.2446164
50980 0.2199265
50990 0.2282094
51000 0.2050829
51010 0.2091467
51020 0.2319245
51030 0.2195653
51040 0.2219431
51050 0.2194372
51060 0.2347207
51070 0.216817
51080 0.2219039
51090 0.219503
51100 0.2163956
51110 0.2229794
51120 0.2178306
51130 0.2233374
51140 0.211224
51150 0.2188255
51160 0.1919139
51170 0.1942858
51180 0.1962469
51190 0.188248
51200 0.2027581
51210 0.1907556
51220 0.1988814
51230 0.2083404
51240 0.2069626
51250 0.2058733
51260 0.2053515
51270 0.2121678
51280 0.2033699
51290 0.1861716
51300 0.2185315
51310 0.200094
51320 0.2068158
51330 0.2388238
51340 0.2418955
51350 0.2231012
51360 0.2292346
51370 0.2497274
51380 0.2238887
51390 0.2203676
51400 0.2367903
51410 0.2306728
51420 0.2330529
51430 0.2361048
51440 0.2312763
51450 0.2418553
51460 0.2599098
51470 0.2483103
51480 0.2421443
51490 0.2438031
51500 0.2548167
51510 0.2716345
51520 0.2283753
51530 0.2248383
51540 0.2109472
51550 0.2174539
51560 0.2227656
51570 0.2184644
51580 0.2306888
51590 0.2383418
51600 0.2200982
51610 0.2419824
51620 0.2521957
51630 0.2484586
51640 0.2349511
51650 0.2302558
51660 0.2287582
51670 0.2310677
51680 0.2219001
51690 0.2335955
51700 0.226114
51710 0.2467591
51720 0.2388699
51730 0.2422042
51740 0.2188077
51750 0.2101201
51760 0.2337543
51770 0.2228974
51780 0.2319896
51790 0.2051743
51800 0.212998
51810 0.2189539
51820 0.2486861
51830 0.24888
51840 0.2560576
51850 0.2483107
51860 0.2327406
51870 0.2236701
51880 0.2097923
51890 0.1999372
51900 0.2156406
51910 0.200086
51920 0.2038901
51930 0.2145837
51940 0.2083993
51950 0.2190018
51960 0.2158967
51970 0.2138037
51980 0.2322458
51990 0.2256294
52000 0.2198804
52010 0.2392231
52020 0.2206872
52030 0.237492
52040 0.2228017
52050 0.2185364
52060 0.2228646
52070 0.2196763
52080 0.2221612
52090 0.2448878
52100 0.2039428
52110 0.2125296
52120 0.2336584
52130 0.252944
52140 0.2550124
52150 0.2565575
52160 0.2615561
52170 0.2498417
52180 0.2389241
52190 0.2457851
52200 0.2322259
52210 0.239356
52220 0.2402015
52230 0.2297688
52240 0.2429978
52250 0.2630495
52260 0.2435707
52270 0.2370931
52280 0.2102922
52290 0.220004
52300 0.2312125
52310 0.2380711
52320 0.2193053
52330 0.2384522
52340 0.233949
52350 0.2365567
52360 0.2284881
52370 0.2232216
52380 0.2198371
52390 0.2378234
52400 0.2334162
52410 0.2394983
52420 0.2568048
52430 0.2423546
52440 0.2330825
52450 0.2332491
52460 0.2387877
52470 0.2563786
52480 0.257666
52490 0.2648597
52500 0.2653386
52510 0.2635947
52520 0.2852648
52530 0.2519715
52540 0.2644016
52550 0.2533306
52560 0.2693558
52570 0.2771582
52580 0.2813612
52590 0.2750088
52600 0.285341
52610 0.2578038
52620 0.272509
52630 0.2382965
52640 0.2588852
52650 0.2493562
52660 0.2523588
52670 0.2719393
52680 0.2559604
52690 0.2444603
52700 0.241641
52710 0.2506517
52720 0.2523824
52730 0.2290176
52740 0.2281937
52750 0.2385675
52760 0.254198
52770 0.2285413
52780 0.2645475
52790 0.2359661
52800 0.2730376
52810 0.2533962
52820 0.2443675
52830 0.2677601
52840 0.2418008
52850 0.2416004
52860 0.2291639
52870 0.2363235
52880 0.2338198
52890 0.2421641
52900 0.2122499
52910 0.2374252
52920 0.2236697
52930 0.2161162
52940 0.2230905
52950 0.2260194
52960 0.2013951
52970 0.2403488
52980 0.2342535
52990 0.2060144
53000 0.2206991
53010 0.2088375
53020 0.2155147
53030 0.2017714
53040 0.2140126
53050 0.19491
53060 0.2115791
53070 0.2099792
53080 0.1863782
53090 0.2272442
53100 0.2178437
53110 0.2156898
53120 0.213666
53130 0.227896
53140 0.2211513
53150 0.2392436
53160 0.2111756
53170 0.224916
53180 0.2207862
53190 0.2272842
53200 0.2239526
53210 0.2488557
53220 0.2341151
53230 0.2470323
53240 0.222595
53250 0.2183539
53260 0.2100009
53270 0.2038857
53280 0.2083868
53290 0.1971267
53300 0.1984475
53310 0.2095234
53320 0.2184123
53330 0.2442109
53340 0.2231012
53350 0.2414049
53360 0.2114826
53370 0.2171584
53380 0.2231804
53390 0.2287923
53400 0.2202328
53410 0.2358484
53420 0.23233
53430 0.2046154
53440 0.1993784
53450 0.2363562
53460 0.2312292
53470 0.1992813
53480 0.2284619
53490 0.2174078
53500 0.2157411
53510 0.2144695
53520 0.2217973
53530 0.2213535
53540 0.2275827
53550 0.2387061
53560 0.2171612
53570 0.2351232
53580 0.2395642
53590 0.257315
53600 0.2216496
53610 0.2447836
53620 0.2463397
53630 0.2355584
53640 0.2622792
53650 0.2306812
53660 0.2402306
53670 0.2507419
53680 0.2645101
53690 0.2526809
53700 0.2818036
53710 0.2530919
53720 0.2372891
53730 0.2377233
53740 0.220176
53750 0.2587515
53760 0.2505532
53770 0.2524846
53780 0.2817691
53790 0.2730388
53800 0.2673041
53810 0.2424248
53820 0.2593089
53830 0.2398863
53840 0.2182403
53850 0.2206162
53860 0.2291509
53870 0.2126911
53880 0.2387854
53890 0.2248765
53900 0.232799
53910 0.260389
53920 0.2604564
53930 0.2508461
53940 0.244429
53950 0.2306301
53960 0.2363526
53970 0.2444296
53980 0.2293217
53990 0.2387178
54000 0.2211044
54010 0.2407924
54020 0.2495336
54030 0.234482
54040 0.2504358
54050 0.2332799
54060 0.2224791
54070 0.2415766
54080 0.2358097
54090 0.2407841
54100 0.2219558
54110 0.2392276
54120 0.2395894
54130 0.2480702
54140 0.2414403
54150 0.2267913
54160 0.2149014
54170 0.2151292
54180 0.2272651
54190 0.2122223
54200 0.1952119
54210 0.1957795
54220 0.2066698
54230 0.2125194
54240 0.2050946
54250 0.2175267
54260 0.2233748
54270 0.2208613
54280 0.2232825
54290 0.2100315
54300 0.1944613
54310 0.2388258
54320 0.2192647
54330 0.2164229
54340 0.2042265
54350 0.2189592
54360 0.2053619
54370 0.2259723
54380 0.2130881
54390 0.2199479
54400 0.229309
54410 0.2115396
54420 0.2093686
54430 0.213072
54440 0.2261488
54450 0.2154828
54460 0.2099001
54470 0.21161
54480 0.2133376
54490 0.2041354
54500 0.20277
54510 0.2263366
54520 0.2183019
54530 0.2288769
54540 0.2316073
54550 0.2236713
54560 0.2303733
54570 0.2554211
54580 0.2285304
54590 0.2327182
54600 0.2318038
54610 0.2395957
54620 0.2338727
54630 0.2350184
54640 0.2339496
54650 0.253502
54660 0.2301548
54670 0.2394351
54680 0.2616178
54690 0.2489731
54700 0.2443082
54710 0.2472155
54720 0.2579542
54730 0.2694596
54740 0.2640459
54750 0.2672157
54760 0.2333538
54770 0.281249
54780 0.2741703
54790 0.2614539
54800 0.2598194
54810 0.2560389
54820 0.2451329
54830 0.253647
54840 0.2597738
54850 0.2732683
54860 0.2571747
54870 0.2733095
54880 0.2488411
54890 0.2457137
54900 0.2642018
54910 0.2584447
54920 0.2684628
54930 0.2798258
54940 0.2879625
54950 0.2610752
54960 0.2606261
54970 0.2639461
54980 0.2681567
54990 0.2327356
55000 0.2620924
55010 0.2538835
55020 0.2317079
55030 0.2389662
55040 0.2607867
55050 0.2558601
55060 0.2675065
55070 0.2715001
55080 0.2674238
55090 0.2478102
55100 0.2684637
55110 0.270906
55120 0.2830294
55130 0.263827
55140 0.2456109
55150 0.2617558
55160 0.2388261
55170 0.2620634
55180 0.2527197
55190 0.229447
55200 0.2620213
55210 0.2505454
55220 0.2598564
55230 0.2570118
55240 0.2548893
55250 0.2630304
55260 0.2326946
55270 0.2489645
55280 0.2513389
55290 0.239195
55300 0.2570283
55310 0.2642173
55320 0.2511902
55330 0.2255553
55340 0.2602036
55350 0.2450767
55360 0.2515021
55370 0.2592026
55380 0.2578813
55390 0.2386598
55400 0.238612
55410 0.2380707
55420 0.2402857
55430 0.2352177
55440 0.2594248
55450 0.260206
55460 0.2629184
55470 0.2613921
55480 0.2614298
55490 0.2341547
55500 0.238711
55510 0.2463293
55520 0.2342298
55530 0.2571695
55540 0.249381
55550 0.2466409
55560 0.2187848
55570 0.2370724
55580 0.2441514
55590 0.2234119
55600 0.2441106
55610 0.2358682
55620 0.2360006
55630 0.2214633
55640 0.2192053
55650 0.2220333
55660 0.2352266
55670 0.2285283
55680 0.2257038
55690 0.261755
55700 0.2477283
55710 0.2437135
55720 0.2499536
55730 0.2324907
55740 0.231328
55750 0.2237563
55760 0.2358937
55770 0.2380556
55780 0.2435017
55790 0.26545
55800 0.2325873
55810 0.2381128
55820 0.2723161
55830 0.2404555
55840 0.2517189
55850 0.2515074
55860 0.2516029
55870 0.2481495
55880 0.2300932
55890 0.2426954
55900 0.227216
55910 0.2378221
55920 0.2087194
55930 0.2242319
55940 0.237662
55950 0.2184111
55960 0.2261878
55970 0.2284413
55980 0.216615
55990 0.242515
56000 0.2430668
56010 0.2324445
56020 0.2289052
56030 0.2488621
56040 0.2588607
56050 0.2462328
56060 0.2307726
56070 0.2205395
56080 0.220513
56090 0.2366177
56100 0.2289445
56110 0.2284434
56120 0.2335477
56130 0.2325002
56140 0.214064
56150 0.2166114
56160 0.2139063
56170 0.2292894
56180 0.2327485
56190 0.2292368
56200 0.2116277
56210 0.221451
56220 0.2354559
56230 0.2370142
56240 0.2427576
56250 0.220439
56260 0.2266996
56270 0.2447703
56280 0.254706
56290 0.2332998
56300 0.2282165
56310 0.2366519
56320 0.2533574
56330 0.2660725
56340 0.2632708
56350 0.2540175
56360 0.2574621
56370 0.2545332
56380 0.2435445
56390 0.2308097
56400 0.2430982
56410 0.2353767
56420 0.2243108
56430 0.2291492
56440 0.2240487
56450 0.2298325
56460 0.2206034
56470 0.2244687
56480 0.2339844
56490 0.2369216
56500 0.2540587
56510 0.2332364
56520 0.2287836
56530 0.2507402
56540 0.2366254
56550 0.2317138
56560 0.2467939
56570 0.236189
56580 0.2418269
56590 0.2759554
56600 0.2388529
56610 0.2655647
56620 0.2394594
56630 0.2582159
56640 0.2457592
56650 0.242348
56660 0.230869
56670 0.2295789
56680 0.2282992
56690 0.2271244
56700 0.228566
56710 0.2297274
56720 0.2357256
56730 0.2500481
56740 0.2642317
56750 0.2751889
56760 0.2584036
56770 0.2473478
56780 0.2815033
56790 0.2669811
56800 0.274845
56810 0.2572183
56820 0.254681
56830 0.231379
56840 0.2443803
56850 0.2426816
56860 0.256024
56870 0.2436755
56880 0.2351845
56890 0.2681922
56900 0.2672502
56910 0.2632468
56920 0.2385048
56930 0.2357774
56940 0.2459546
56950 0.2558244
56960 0.2577563
56970 0.2540946
56980 0.246483
56990 0.2580833
57000 0.2589777
57010 0.2521035
57020 0.2602288
57030 0.2346717
57040 0.22587
57050 0.251428
57060 0.2453956
57070 0.2574207
57080 0.2571714
57090 0.2668628
57100 0.2844175
57110 0.2693032
57120 0.2701907
57130 0.269347
57140 0.2523646
57150 0.2558529
57160 0.262704
57170 0.2670495
57180 0.250256
57190 0.2602715
57200 0.2547292
57210 0.249485
57220 0.2573501
57230 0.287597
57240 0.2578578
57250 0.2629445
57260 0.2543181
57270 0.2635129
57280 0.2454507
57290 0.2674587
57300 0.2721765
57310 0.2561497
57320 0.2456372
57330 0.2600874
57340 0.2759006
57350 0.2396814
57360 0.2481798
57370 0.2555971
57380 0.249578
57390 0.2555572
57400 0.2456254
57410 0.2361623
57420 0.2727617
57430 0.2746512
57440 0.2724819
57450 0.26518
57460 0.2632855
57470 0.2538681
57480 0.2675794
57490 0.2558118
57500 0.2714052
57510 0.2509233
57520 0.261124
57530 0.2723926
57540 0.2892868
57550 0.2580836
57560 0.2592524
57570 0.2896941
57580 0.2933549
57590 0.2857054
57600 0.2943884
57610 0.2592712
57620 0.268645
57630 0.2575616
57640 0.2602095
57650 0.2622296
57660 0.2697481
57670 0.2730589
57680 0.2752952
57690 0.2717154
57700 0.2627804
57710 0.2806625
57720 0.2630488
57730 0.2799806
57740 0.2388425
57750 0.2673051
57760 0.25119
57770 0.2615341
57780 0.2591476
57790 0.2534938
57800 0.2419267
57810 0.245289
57820 0.2386674
57830 0.2710316
57840 0.2702083
57850 0.237863
57860 0.2864347
57870 0.252514
57880 0.2653614
57890 0.2604846
57900 0.249678
57910 0.2520038
57920 0.2441678
57930 0.2499439
57940 0.254421
57950 0.2555255
57960 0.2581109
57970 0.2620958
57980 0.2546858
57990 0.2568332
58000 0.2337624
58010 0.2397689
58020 0.2374936
58030 0.2355235
58040 0.2401437
58050 0.2254271
58060 0.2399818
58070 0.2440332
58080 0.2541513
58090 0.2306004
58100 0.253479
58110 0.2500469
58120 0.2613282
58130 0.2759489
58140 0.2731213
58150 0.2808075
58160 0.247516
58170 0.2480138
58180 0.2284777
58190 0.2277044
58200 0.2251651
58210 0.2240643
58220 0.2343573
58230 0.2288468
58240 0.2262484
58250 0.2308852
58260 0.2255637
58270 0.2207091
58280 0.2047112
58290 0.2427295
58300 0.2538494
58310 0.2692755
58320 0.2806408
58330 0.2602021
58340 0.2516091
58350 0.2507639
58360 0.2420064
58370 0.2180537
58380 0.2506724
58390 0.2589535
58400 0.2543261
58410 0.2636465
58420 0.2403087
58430 0.2365435
58440 0.270339
58450 0.2626264
58460 0.2558009
58470 0.2552307
58480 0.2555889
58490 0.2357911
58500 0.248064
58510 0.2305301
58520 0.2371235
58530 0.2390857
58540 0.2133489
58550 0.2427363
58560 0.2464839
58570 0.2511985
58580 0.2422415
58590 0.2639397
58600 0.2728425
58610 0.2434794
58620 0.2415971
58630 0.2488857
58640 0.2332165
58650 0.2620873
58660 0.2573509
58670 0.2386978
58680 0.2504104
58690 0.247769
58700 0.2536469
58710 0.270001
58720 0.2594551
58730 0.2490022
58740 0.252111
58750 0.2346743
58760 0.2213733
58770 0.2322627
58780 0.2124694
58790 0.2321125
58800 0.2140743
58810 0.2255129
58820 0.2181754
58830 0.2246791
58840 0.2308406
58850 0.2445451
58860 0.2490327
58870 0.2343531
58880 0.2190767
58890 0.2170026
58900 0.2461878
58910 0.243318
58920 0.2269048
58930 0.2302048
58940 0.2427969
58950 0.2438983
58960 0.2540171
58970 0.2492832
58980 0.246867
58990 0.2602189
59000 0.2544165
59010 0.253004
59020 0.2683543
59030 0.255228
59040 0.2587961
59050 0.2473018
59060 0.2529163
59070 0.2487882
59080 0.2792504
59090 0.2428781
59100 0.2613433
59110 0.2665578
59120 0.2409907
59130 0.2596043
59140 0.2413075
59150 0.2512797
59160 0.239586
59170 0.2535059
59180 0.2362301
59190 0.2507394
59200 0.2501972
59210 0.2475375
59220 0.2335408
59230 0.2189025
59240 0.2404934
59250 0.2523458
59260 0.247258
59270 0.2858754
59280 0.2507846
59290 0.251732
59300 0.266803
59310 0.2493256
59320 0.2520165
59330 0.250107
59340 0.2457557
59350 0.26781
59360 0.2544452
59370 0.2474184
59380 0.2299818
59390 0.2433546
59400 0.2707812
59410 0.2575996
59420 0.2540192
59430 0.2594284
59440 0.2554623
59450 0.2651221
59460 0.3028011
59470 0.2731833
59480 0.2869916
59490 0.2593904
59500 0.2406983
59510 0.2714681
59520 0.2549604
59530 0.2475345
59540 0.2532105
59550 0.2744194
59560 0.2509307
59570 0.2694198
59580 0.2505584
59590 0.2726229
59600 0.256147
59610 0.2638969
59620 0.2460621
59630 0.2652098
59640 0.2640903
59650 0.2562498
59660 0.246276
59670 0.2391631
59680 0.2492066
59690 0.2459481
59700 0.2312993
59710 0.2389049
59720 0.2260972
59730 0.2296021
59740 0.2061897
59750 0.2121472
59760 0.2582988
59770 0.2513109
59780 0.2684806
59790 0.25393
59800 0.2257664
59810 0.2523777
59820 0.2666796
59830 0.2600402
59840 0.2524796
59850 0.2617218
59860 0.2616623
59870 0.2536693
59880 0.2630622
59890 0.2594852
59900 0.2681901
59910 0.257364
59920 0.2478663
59930 0.2484621
59940 0.2088045
59950 0.2309207
59960 0.240134
59970 0.2250924
59980 0.2236403
59990 0.2124964
60000 0.2214965
60010 0.218157
60020 0.2179942
60030 0.2208292
60040 0.2256915
60050 0.2197525
60060 0.2131543
60070 0.2131161
60080 0.2224885
60090 0.2403733
60100 0.2531974
60110 0.2120096
60120 0.2105778
60130 0.2046611
60140 0.2052521
60150 0.2195043
60160 0.2303909
60170 0.2211702
60180 0.2542975
60190 0.2350025
60200 0.259968
60210 0.2252457
60220 0.2308533
60230 0.2420876
60240 0.2304508
60250 0.2097802
60260 0.2313685
60270 0.2167416
60280 0.2083892
60290 0.2260566
60300 0.2186559
60310 0.2056708
60320 0.219037
60330 0.2259326
60340 0.2379648
60350 0.2370096
60360 0.2343957
60370 0.2390151
60380 0.2298498
60390 0.2054704
60400 0.2334587
60410 0.2133843
60420 0.2118955
60430 0.2228561
60440 0.2034464
60450 0.2250017
60460 0.2121393
60470 0.2288615
60480 0.2467847
60490 0.2196579
60500 0.215722
60510 0.2249914
60520 0.2181063
60530 0.2185523
60540 0.2305465
60550 0.2185613
60560 0.2160629
60570 0.2075135
60580 0.2052284
60590 0.1954312
60600 0.2024493
60610 0.1961297
60620 0.1954852
60630 0.1915896
60640 0.2215711
60650 0.2053485
60660 0.1991109
60670 0.2171195
60680 0.2044689
60690 0.2178149
60700 0.1925932
60710 0.2138365
60720 0.214867
60730 0.2129729
60740 0.2110629
60750 0.2176745
60760 0.2232862
60770 0.2195524
60780 0.2369154
60790 0.2163154
60800 0.2185561
60810 0.2193607
60820 0.2319259
60830 0.2166667
60840 0.2445458
60850 0.2334211
60860 0.2321379
60870 0.2225372
60880 0.2263112
60890 0.2289255
60900 0.2255416
60910 0.2421448
60920 0.2349248
60930 0.2148593
60940 0.2323542
60950 0.2164616
60960 0.2108837
60970 0.2297117
60980 0.2135773
60990 0.23397
61000 0.2226052
61010 0.2257839
61020 0.2414436
61030 0.2601105
61040 0.2354135
61050 0.2408646
61060 0.2414024
61070 0.2327413
61080 0.232815
61090 0.2279013
61100 0.2388086
61110 0.2341049
61120 0.211217
61130 0.2173504
61140 0.2218986
61150 0.2170485
61160 0.2190574
61170 0.23244
61180 0.2216364
61190 0.2388143
61200 0.2323693
61210 0.2202408
61220 0.2314253
61230 0.2415637
61240 0.2175737
61250 0.2062181
61260 0.1955925
61270 0.1934723
61280 0.2143853
61290 0.2000665
61300 0.2192941
61310 0.2026106
61320 0.2118831
61330 0.2220611
61340 0.2216499
61350 0.2020572
61360 0.2190248
61370 0.2101572
61380 0.2192746
61390 0.2148638
61400 0.2124351
61410 0.1998531
61420 0.2253513
61430 0.2236268
61440 0.2251029
61450 0.2187263
61460 0.2190202
61470 0.2134613
61480 0.2311865
61490 0.2165447
61500 0.2137434
61510 0.2040211
61520 0.2285627
61530 0.2251352
61540 0.2314125
61550 0.2243863
61560 0.2208646
61570 0.2398914
61580 0.2316622
61590 0.2277037
61600 0.2220383
61610 0.2126613
61620 0.2249187
61630 0.2447182
61640 0.2496168
61650 0.2432983
61660 0.2344667
61670 0.2308546
61680 0.2395553
61690 0.2028813
61700 0.2316971
61710 0.2349955
61720 0.2301017
61730 0.2485624
61740 0.2308883
61750 0.2353648
61760 0.225185
61770 0.2133997
61780 0.2157438
61790 0.2173342
61800 0.2139412
61810 0.2205025
61820 0.2229337
61830 0.2161518
61840 0.2417256
61850 0.2389928
61860 0.257743
61870 0.2372506
61880 0.2410181
61890 0.2332784
61900 0.2540551
61910 0.2713267
61920 0.2577183
61930 0.2525841
61940 0.25112
61950 0.2590797
61960 0.2382137
61970 0.2300989
61980 0.2544527
61990 0.2629842
62000 0.2484428
62010 0.2403016
62020 0.240627
62030 0.235177
62040 0.2301819
62050 0.2332343
62060 0.2303652
62070 0.2506866
62080 0.2467088
62090 0.258043
62100 0.2571447
62110 0.2295346
62120 0.2393355
62130 0.2489226
62140 0.2376306
62150 0.265463
62160 0.2553895
62170 0.2472778
62180 0.2487749
62190 0.250623
62200 0.2531366
62210 0.2691567
62220 0.2369482
62230 0.2585545
62240 0.2517864
62250 0.222235
62260 0.2353341
62270 0.2358249
62280 0.2573356
62290 0.2329469
62300 0.2395802
62310 0.2300481
62320 0.2443882
62330 0.2308385
62340 0.2662968
62350 0.2465956
62360 0.2393066
62370 0.2529785
62380 0.2540519
62390 0.2611582
62400 0.2613842
62410 0.2564878
62420 0.2340276
62430 0.216922
62440 0.2232572
62450 0.2405479
62460 0.2396883
62470 0.2327651
62480 0.2106808
62490 0.2344554
62500 0.2347204
62510 0.2439337
62520 0.2491421
62530 0.2594865
62540 0.252183
62550 0.2167641
62560 0.2351092
62570 0.2530438
62580 0.2517984
62590 0.2381223
62600 0.2315836
62610 0.2573007
62620 0.2401734
62630 0.2352777
62640 0.2206677
62650 0.2327932
62660 0.2190424
62670 0.2200425
62680 0.2420129
62690 0.2407281
62700 0.2517819
62710 0.2388518
62720 0.2473447
62730 0.2513568
62740 0.2356203
62750 0.2323578
62760 0.2291319
62770 0.2385312
62780 0.2214202
62790 0.2098477
62800 0.2306964
62810 0.2328863
62820 0.229986
62830 0.2269432
62840 0.2246031
62850 0.2173304
62860 0.2258307
62870 0.1975096
62880 0.1961177
62890 0.2133469
62900 0.2277887
62910 0.2127468
62920 0.224388
62930 0.2170358
62940 0.2015675
62950 0.2308144
62960 0.2351379
62970 0.226349
62980 0.2099615
62990 0.2151029
63000 0.2029772
63010 0.208804
63020 0.2230967
63030 0.2148915
63040 0.2139545
63050 0.209398
63060 0.2180918
63070 0.2181855
63080 0.2058449
63090 0.2139574
63100 0.199508
63110 0.212771
63120 0.1893293
63130 0.2142369
63140 0.2008965
63150 0.2051164
63160 0.207807
63170 0.1883783
63180 0.2216188
63190 0.2242525
63200 0.2244762
63210 0.2177691
63220 0.205628
63230 0.2157901
63240 0.2095757
63250 0.2279035
63260 0.2168398
63270 0.2140024
63280 0.1901294
63290 0.2071165
63300 0.2230635
63310 0.2198104
63320 0.2168412
63330 0.2201656
63340 0.1966915
63350 0.2056559
63360 0.1999744
63370 0.1961932
63380 0.1822489
63390 0.1882451
63400 0.1875156
63410 0.2113449
63420 0.2131846
63430 0.2041581
63440 0.2249907
63450 0.2055545
63460 0.193645
63470 0.1911074
63480 0.2122501
63490 0.203651
63500 0.208164
63510 0.2142095
63520 0.2126328
63530 0.1984411
63540 0.2181977
63550 0.2129437
63560 0.2118364
63570 0.2060902
63580 0.2185015
63590 0.2159134
63600 0.2147717
63610 0.1965525
63620 0.2223857
63630 0.2179264
63640 0.2183938
63650 0.2314373
63660 0.2232342
63670 0.2275451
63680 0.2061287
63690 0.218699
63700 0.2213552
63710 0.2297483
63720 0.2170774
63730 0.2214574
63740 0.2377321
63750 0.2303975
63760 0.2462171
63770 0.258062
63780 0.2416726
63790 0.2241729
63800 0.2236058
63810 0.2278498
63820 0.2296847
63830 0.201696
63840 0.2382912
63850 0.2450285
63860 0.2112495
63870 0.2352393
63880 0.2192069
63890 0.2045413
63900 0.2189653
63910 0.2223461
63920 0.2219946
63930 0.2246549
63940 0.226991
63950 0.2236772
63960 0.1977368
63970 0.2133468
63980 0.1986894
63990 0.2176434
64000 0.2163238
64010 0.2067361
64020 0.1994693
64030 0.2183008
64040 0.2048992
64050 0.2109944
64060 0.2206444
64070 0.1925312
64080 0.1960352
64090 0.2126707
64100 0.2028662
64110 0.2074921
64120 0.1954321
64130 0.1993243
64140 0.2069844
64150 0.2053594
64160 0.2073782
64170 0.2015395
64180 0.2052231
64190 0.1961191
64200 0.2055604
64210 0.2131915
64220 0.2160806
64230 0.198047
64240 0.2080749
64250 0.2127043
64260 0.2221002
64270 0.2208409
64280 0.2292826
64290 0.2146074
64300 0.2046047
64310 0.2417909
64320 0.2207862
64330 0.2268901
64340 0.2454843
64350 0.2157188
64360 0.2084451
64370 0.2230968
64380 0.2280026
64390 0.2209059
64400 0.2017022
64410 0.2176486
64420 0.1922359
64430 0.1986829
64440 0.2121451
64450 0.2189487
64460 0.2050567
64470 0.2125834
64480 0.2338559
64490 0.2245014
64500 0.2200879
64510 0.2238344
64520 0.2384343
64530 0.2308917
64540 0.2213598
64550 0.2173182
64560 0.235507
64570 0.2161202
64580 0.2135525
64590 0.2087415
64600 0.1873263
64610 0.2009874
64620 0.214212
64630 0.2173536
64640 0.2145496
64650 0.2177405
64660 0.2053213
64670 0.2027718
64680 0.2258235
64690 0.2187717
64700 0.2245587
64710 0.2016259
64720 0.188617
64730 0.2006161
64740 0.2021884
64750 0.2087503
64760 0.1962802
64770 0.2200082
64780 0.2229142
64790 0.227052
64800 0.2131007
64810 0.2021756
64820 0.2134989
64830 0.2200148
64840 0.2268206
64850 0.1898744
64860 0.209301
64870 0.1996535
64880 0.2181157
64890 0.2017176
64900 0.2208789
64910 0.2211733
64920 0.207836
64930 0.21082
64940 0.1923215
64950 0.2100921
64960 0.209231
64970 0.1951705
64980 0.202639
64990 0.2072165
65000 0.2102141
65010 0.214641
65020 0.2248462
65030 0.2194728
65040 0.1938222
65050 0.1991185
65060 0.207439
65070 0.213433
65080 0.2011713
65090 0.2281083
65100 0.2317924
65110 0.217442
65120 0.2094334
65130 0.2242961
65140 0.2168366
65150 0.2112473
65160 0.2220918
65170 0.2298063
65180 0.2234982
65190 0.226198
65200 0.205009
65210 0.2097677
65220 0.1870075
65230 0.2052884
65240 0.1976598
65250 0.2106733
65260 0.2020061
65270 0.2127864
65280 0.1839968
65290 0.2122335
65300 0.223855
65310 0.2149684
65320 0.2125684
65330 0.2088831
65340 0.2038706
65350 0.1986036
65360 0.201671
65370 0.2106144
65380 0.1994768
65390 0.1896952
65400 0.2015723
65410 0.2073049
65420 0.194715
65430 0.195668
65440 0.2080671
65450 0.2013275
65460 0.2110697
65470 0.2092059
65480 0.1935203
65490 0.2072088
65500 0.2173514
65510 0.2283086
65520 0.2027399
65530 0.2074941
65540 0.2137258
65550 0.1981368
65560 0.2087834
65570 0.2105473
65580 0.2105432
65590 0.2140978
65600 0.2137265
65610 0.2246358
65620 0.2129688
65630 0.2265228
65640 0.225586
65650 0.2334858
65660 0.2316237
65670 0.2175425
65680 0.2103348
65690 0.1991555
65700 0.1902632
65710 0.1962266
65720 0.1915707
65730 0.1827046
65740 0.2096746
65750 0.216631
65760 0.1986641
65770 0.2184284
65780 0.2022338
65790 0.1932407
65800 0.2123303
65810 0.2179343
65820 0.2274975
65830 0.2137976
65840 0.2186089
65850 0.2346057
65860 0.2287373
65870 0.2395763
65880 0.2276863
65890 0.225152
65900 0.2360191
65910 0.2320889
65920 0.2201882
65930 0.2142239
65940 0.2214541
65950 0.2302405
65960 0.2167016
65970 0.2324557
65980 0.2219958
65990 0.2148266
66000 0.2088671
66010 0.221618
66020 0.2054898
66030 0.2056973
66040 0.1962338
66050 0.194626
66060 0.2022056
66070 0.2150982
66080 0.2250851
66090 0.2401706
66100 0.2312058
66110 0.2202422
66120 0.2351118
66130 0.2441446
66140 0.2383617
66150 0.2342299
66160 0.2345877
66170 0.2111523
66180 0.2316372
66190 0.2419068
66200 0.2334927
66210 0.199101
66220 0.2086696
66230 0.238218
66240 0.2253676
66250 0.2315102
66260 0.2417952
66270 0.2340041
66280 0.2230273
66290 0.2213607
66300 0.2153889
66310 0.216604
66320 0.209526
66330 0.2313321
66340 0.2026889
66350 0.2115546
66360 0.2154154
66370 0.1875307
66380 0.2254449
66390 0.203342
66400 0.2086853
66410 0.2292978
66420 0.2189963
66430 0.2036575
66440 0.2121704
66450 0.1933798
66460 0.2264307
66470 0.2187971
66480 0.1931805
66490 0.2078968
66500 0.2130133
66510 0.1988018
66520 0.2048256
66530 0.2152726
66540 0.2260582
66550 0.2145241
66560 0.2128245
66570 0.2060081
66580 0.1952796
66590 0.2309698
66600 0.2049832
66610 0.2070799
66620 0.2239473
66630 0.1906136
66640 0.2021076
66650 0.2044928
66660 0.2027414
66670 0.1989842
66680 0.2026726
66690 0.1996038
66700 0.1981045
66710 0.2110385
66720 0.2210792
66730 0.212908
66740 0.2117638
66750 0.2160619
66760 0.2182923
66770 0.215527
66780 0.2127538
66790 0.2154744
66800 0.2305538
66810 0.2211661
66820 0.2193029
66830 0.2111772
66840 0.2361892
66850 0.2203784
66860 0.2304357
66870 0.2589921
66880 0.2323842
66890 0.2170132
66900 0.2386463
66910 0.2165295
66920 0.2276255
66930 0.2301034
66940 0.2325507
66950 0.2143468
66960 0.2330287
66970 0.2130751
66980 0.2146821
66990 0.2078253
67000 0.2128634
67010 0.2108407
67020 0.2195956
67030 0.1946429
67040 0.2104026
67050 0.2278368
67060 0.2167154
67070 0.2381892
67080 0.2362321
67090 0.2117773
67100 0.218643
67110 0.2009292
67120 0.2058112
67130 0.2095464
67140 0.2515997
67150 0.2130249
67160 0.2246901
67170 0.2335663
67180 0.2184476
67190 0.2154973
67200 0.234719
67210 0.2382824
67220 0.2249371
67230 0.2416095
67240 0.2303097
67250 0.2294115
67260 0.2244004
67270 0.2554064
67280 0.2342856
67290 0.2594213
67300 0.2264918
67310 0.2142078
67320 0.2166301
67330 0.2219331
67340 0.2091022
67350 0.2173119
67360 0.2313115
67370 0.2361075
67380 0.2199671
67390 0.2170914
67400 0.2200721
67410 0.2225904
67420 0.2205838
67430 0.2306783
67440 0.2438025
67450 0.2412917
67460 0.2034128
67470 0.2246295
67480 0.2267434
67490 0.2335504
67500 0.223778
67510 0.2143567
67520 0.2234993
67530 0.2387599
67540 0.225536
67550 0.2145177
67560 0.2302594
67570 0.220627
67580 0.2256652
67590 0.2221278
67600 0.2193689
67610 0.2351648
67620 0.227414
67630 0.2176062
67640 0.223066
67650 0.2154648
67660 0.2132699
67670 0.1992903
67680 0.2136427
67690 0.2272571
67700 0.2146549
67710 0.2355627
67720 0.2228784
67730 0.2366789
67740 0.2322063
67750 0.2066435
67760 0.2231769
67770 0.2151476
67780 0.2225735
67790 0.2219117
67800 0.2198275
67810 0.2276042
67820 0.2336901
67830 0.2334299
67840 0.2293028
67850 0.237317
67860 0.2225602
67870 0.224386
67880 0.2557839
67890 0.2369259
67900 0.2338614
67910 0.235041
67920 0.2053166
67930 0.2279924
67940 0.225326
67950 0.2450961
67960 0.2552383
67970 0.2306934
67980 0.225069
67990 0.2342435
68000 0.2262791
68010 0.2167736
68020 0.2458045
68030 0.2340513
68040 0.2376815
68050 0.2184249
68060 0.226084
68070 0.2464409
68080 0.2409059
68090 0.223734
68100 0.2264595
68110 0.2288378
68120 0.2306844
68130 0.2617972
68140 0.2456101
68150 0.2483588
68160 0.2493128
68170 0.2475273
68180 0.2489614
68190 0.2206823
68200 0.2425822
68210 0.2325812
68220 0.2454742
68230 0.2387402
68240 0.2437098
68250 0.2454479
68260 0.2529399
68270 0.2346736
68280 0.2109253
68290 0.2315187
68300 0.2267736
68310 0.2369443
68320 0.2366048
68330 0.2233279
68340 0.2255031
68350 0.2216375
68360 0.2181014
68370 0.2305456
68380 0.2281905
68390 0.2445794
68400 0.2331663
68410 0.223525
68420 0.2271192
68430 0.2468538
68440 0.2281611
68450 0.2364509
68460 0.2378277
68470 0.2153459
68480 0.2212668
68490 0.2273596
68500 0.2370318
68510 0.2272578
68520 0.2265467
68530 0.2247872
68540 0.219509
68550 0.2334023
68560 0.2338408
68570 0.2412814
68580 0.2375053
68590 0.2359307
68600 0.2342082
68610 0.2372066
68620 0.2057582
68630 0.234495
68640 0.2426433
68650 0.2496638
68660 0.2396298
68670 0.2493576
68680 0.2546232
68690 0.244056
68700 0.2383772
68710 0.2481967
68720 0.2743897
68730 0.2476237
68740 0.259059
68750 0.2433781
68760 0.2358323
68770 0.2486747
68780 0.2733597
68790 0.2652111
68800 0.2854614
68810 0.2656192
68820 0.2873306
68830 0.2845841
68840 0.289115
68850 0.2895412
68860 0.2933805
68870 0.3006393
68880 0.2928472
68890 0.296427
68900 0.2876211
68910 0.2589443
68920 0.2574777
68930 0.2581878
68940 0.2593309
68950 0.2673878
68960 0.286199
68970 0.2734309
68980 0.2792042
68990 0.267909
69000 0.2766555
69010 0.2690258
69020 0.2872663
69030 0.2803826
69040 0.2621693
69050 0.2857276
69060 0.280826
69070 0.2615334
69080 0.2503057
69090 0.262856
69100 0.2550525
69110 0.2610426
69120 0.2666071
69130 0.2613557
69140 0.2559836
69150 0.2391585
69160 0.2749517
69170 0.2571137
69180 0.2657642
69190 0.2499048
69200 0.2757187
69210 0.2517155
69220 0.2618146
69230 0.2393569
69240 0.2343177
69250 0.2366473
69260 0.257751
69270 0.2865343
69280 0.2844467
69290 0.2790075
69300 0.2459066
69310 0.2617389
69320 0.2563883
69330 0.2470929
69340 0.2423929
69350 0.2422904
69360 0.2467119
69370 0.2419066
69380 0.2553062
69390 0.2793528
69400 0.2777777
69410 0.2727619
69420 0.2427828
69430 0.2489229
69440 0.2582842
69450 0.2531621
69460 0.2420105
69470 0.2469704
69480 0.265954
69490 0.2594965
69500 0.2583089
69510 0.2664102
69520 0.2471603
69530 0.2536935
69540 0.2806524
69550 0.2717037
69560 0.2600913
69570 0.259239
69580 0.2712639
69590 0.250916
69600 0.2593729
69610 0.2582475
69620 0.2612827
69630 0.2557794
69640 0.2560358
69650 0.2553039
69660 0.2812496
69670 0.2811657
69680 0.2617429
69690 0.277321
69700 0.2747756
69710 0.2652887
69720 0.276021
69730 0.2717128
69740 0.2670613
69750 0.272242
69760 0.2759194
69770 0.2792386
69780 0.2712718
69790 0.2718952
69800 0.2601149
69810 0.293346
69820 0.2708216
69830 0.2787466
69840 0.2713288
69850 0.295509
69860 0.2803439
69870 0.2794656
69880 0.28506
69890 0.284112
69900 0.2675421
69910 0.2893737
69920 0.3021097
69930 0.2916246
69940 0.2911177
69950 0.2889659
69960 0.2609025
69970 0.2739822
69980 0.3048514
69990 0.2908237
70000 0.2854009
70010 0.2954766
70020 0.2912156
70030 0.2936504
70040 0.2702273
70050 0.2789514
70060 0.2840366
70070 0.2998129
70080 0.3184189
70090 0.2990625
70100 0.3018681
70110 0.2878684
70120 0.2770164
70130 0.277866
70140 0.2730916
70150 0.2876459
70160 0.2799309
70170 0.2920564
70180 0.2919946
70190 0.2882877
70200 0.2850574
70210 0.3044952
70220 0.3131233
70230 0.2928146
70240 0.2763264
70250 0.2652901
70260 0.2894313
70270 0.2897075
70280 0.2991293
70290 0.3067406
70300 0.3062775
70310 0.2851702
70320 0.3242408
70330 0.2840167
70340 0.3062994
70350 0.2945043
70360 0.2979348
70370 0.2995769
70380 0.3027621
70390 0.3098165
70400 0.2917892
70410 0.2917816
70420 0.295404
70430 0.3187348
70440 0.3194311
70450 0.3168547
70460 0.3015505
70470 0.2902091
70480 0.3106102
70490 0.3267397
70500 0.2970735
70510 0.2808848
70520 0.3236853
70530 0.2819023
70540 0.2862768
70550 0.2827349
70560 0.2974519
70570 0.2933368
70580 0.3071834
70590 0.3302917
70600 0.2995972
70610 0.2995521
70620 0.2950886
70630 0.2871496
70640 0.2981057
70650 0.3082259
70660 0.3286195
70670 0.3217972
70680 0.2896587
70690 0.2927744
70700 0.2957976
70710 0.3212683
70720 0.2998738
70730 0.2840186
70740 0.2935263
70750 0.2828676
70760 0.2929491
70770 0.2967179
70780 0.3037671
70790 0.2950707
70800 0.3022917
70810 0.2977763
70820 0.2909386
70830 0.2952494
70840 0.2843358
70850 0.296313
70860 0.2762217
70870 0.2756429
70880 0.2863232
70890 0.2763126
70900 0.3043724
70910 0.3025739
70920 0.2939879
70930 0.2743917
70940 0.2645718
70950 0.2730634
70960 0.2699451
70970 0.2540956
70980 0.2617312
70990 0.2547511
71000 0.2737763
71010 0.2820639
71020 0.2885993
71030 0.2818348
71040 0.2798279
71050 0.3062426
71060 0.3068591
71070 0.3120151
71080 0.2913807
71090 0.2628469
71100 0.2832081
71110 0.2983822
71120 0.2764641
71130 0.2848121
71140 0.2780141
71150 0.271546
71160 0.2860993
71170 0.2830221
71180 0.2861764
71190 0.2826872
71200 0.3071277
71210 0.301752
71220 0.2920692
71230 0.2955433
71240 0.2966158
71250 0.2794766
71260 0.3048486
71270 0.2865405
71280 0.2931939
71290 0.2885555
71300 0.3101453
71310 0.3052608
71320 0.2992887
71330 0.2905327
71340 0.2989977
71350 0.2914023
71360 0.2933002
71370 0.2909062
71380 0.2952565
71390 0.2926432
71400 0.3227376
71410 0.2943469
71420 0.289026
71430 0.2965746
71440 0.2983603
71450 0.300578
71460 0.3093434
71470 0.3179325
71480 0.3000031
71490 0.3037047
71500 0.3204651
71510 0.311459
71520 0.3184032
71530 0.3188031
71540 0.3257686
71550 0.2960439
71560 0.2972661
71570 0.3250715
71580 0.3162595
71590 0.3346723
71600 0.3450415
71610 0.3287894
71620 0.3230463
71630 0.3257929
71640 0.3073194
71650 0.3038585
71660 0.3240768
71670 0.3116577
71680 0.2943477
71690 0.2777301
71700 0.3066687
71710 0.2795044
71720 0.3142349
71730 0.2801011
71740 0.2751265
71750 0.2962212
71760 0.3020319
71770 0.2620754
71780 0.295454
71790 0.2866708
71800 0.2724768
71810 0.2904823
71820 0.287082
71830 0.269508
71840 0.2815677
71850 0.2637927
71860 0.2812799
71870 0.3051367
71880 0.3109311
71890 0.2749904
71900 0.2780242
71910 0.2829755
71920 0.2911278
71930 0.3007715
71940 0.3086427
71950 0.301398
71960 0.2873584
71970 0.2925127
71980 0.2826328
71990 0.2907981
72000 0.2894003
72010 0.286969
72020 0.3249433
72030 0.2795567
72040 0.2947154
72050 0.2881343
72060 0.2943777
72070 0.2777769
72080 0.2928851
72090 0.2969756
72100 0.2862636
72110 0.295197
72120 0.2779576
72130 0.3062108
72140 0.2852777
72150 0.2739515
72160 0.2795138
72170 0.2854996
72180 0.2755336
72190 0.2996588
72200 0.3135706
72210 0.3108224
72220 0.3032159
72230 0.2899554
72240 0.3140732
72250 0.3080195
72260 0.3049337
72270 0.311464
72280 0.303632
72290 0.2954732
72300 0.2831321
72310 0.2993274
72320 0.2897799
72330 0.2961657
72340 0.281317
72350 0.2914932
72360 0.3154189
72370 0.2985726
72380 0.2915281
72390 0.2923763
72400 0.2696878
72410 0.2988022
72420 0.2842331
72430 0.2945208
72440 0.2862487
72450 0.3136216
72460 0.3012538
72470 0.292519
72480 0.2567591
72490 0.2755521
72500 0.2910438
72510 0.2850258
72520 0.3127398
72530 0.2984248
72540 0.2808019
72550 0.2745356
72560 0.2911484
72570 0.2796223
72580 0.2969842
72590 0.2882671
72600 0.2964293
72610 0.2964995
72620 0.2861004
72630 0.2741793
72640 0.2679571
72650 0.2872671
72660 0.2879404
72670 0.2936477
72680 0.3073503
72690 0.3040542
72700 0.2902063
72710 0.3022033
72720 0.3180031
72730 0.302077
72740 0.3014371
72750 0.2815549
72760 0.2957045
72770 0.2989684
72780 0.3066166
72790 0.2934595
72800 0.316574
72810 0.2995569
72820 0.3083389
72830 0.3263167
72840 0.3056009
72850 0.2938373
72860 0.3023026
72870 0.3136669
72880 0.3233959
72890 0.3157626
72900 0.2905284
72910 0.327563
72920 0.3083815
72930 0.3013446
72940 0.2896135
72950 0.3004574
72960 0.2916906
72970 0.2891281
72980 0.2838285
72990 0.2942435
73000 0.27764
73010 0.2955399
73020 0.2851486
73030 0.2794808
73040 0.2946201
73050 0.3076391
73060 0.3023193
73070 0.3159801
73080 0.3043802
73090 0.2996624
73100 0.299603
73110 0.3037147
73120 0.2860546
73130 0.2759041
73140 0.2992644
73150 0.2862701
73160 0.2707534
73170 0.2733916
73180 0.2813541
73190 0.3080733
73200 0.2970569
73210 0.2932504
73220 0.2834896
73230 0.2963496
73240 0.2893716
73250 0.2977079
73260 0.2931752
73270 0.3007036
73280 0.3143395
73290 0.3047343
73300 0.2842816
73310 0.2799924
73320 0.3023182
73330 0.3014723
73340 0.311102
73350 0.3045732
73360 0.3044974
73370 0.2911781
73380 0.2935371
73390 0.2892482
73400 0.2670519
73410 0.2952684
73420 0.2911199
73430 0.3039527
73440 0.2906403
73450 0.2910383
73460 0.3170181
73470 0.3194174
73480 0.3217005
73490 0.3134836
73500 0.2861121
73510 0.3055438
73520 0.3102436
73530 0.2962976
73540 0.2842226
73550 0.2916262
73560 0.2803127
73570 0.3017004
73580 0.3152078
73590 0.3141972
73600 0.2937346
73610 0.3124165
73620 0.2821134
73630 0.3112232
73640 0.2857893
73650 0.2910367
73660 0.2939685
73670 0.3015263
73680 0.2853656
73690 0.3027003
73700 0.3008412
73710 0.2977757
73720 0.3218747
73730 0.292221
73740 0.2875354
73750 0.279642
73760 0.2981469
73770 0.3044974
73780 0.2970193
73790 0.3105491
73800 0.3111126
73810 0.3058015
73820 0.3103964
73830 0.3003706
73840 0.2998544
73850 0.3053629
73860 0.3067916
73870 0.306976
73880 0.3084407
73890 0.3161097
73900 0.2937398
73910 0.3045465
73920 0.322055
73930 0.3394723
73940 0.3407921
73950 0.3129525
73960 0.3271936
73970 0.3185916
73980 0.3158963
73990 0.294315
74000 0.317913
74010 0.314766
74020 0.3195671
74030 0.3053805
74040 0.3023853
74050 0.3028335
74060 0.3265501
74070 0.3210374
74080 0.2918335
74090 0.3152444
74100 0.2972307
74110 0.2980587
74120 0.2933913
74130 0.3123058
74140 0.3010225
74150 0.3014482
74160 0.29554
74170 0.282765
74180 0.2874164
74190 0.2841264
74200 0.2980179
74210 0.2843823
74220 0.2983094
74230 0.3026478
74240 0.3006109
74250 0.2996098
74260 0.3107559
74270 0.345046
74280 0.3166493
74290 0.3130947
74300 0.3188337
74310 0.2981932
74320 0.2887149
74330 0.2877806
74340 0.2995946
74350 0.2978201
74360 0.2860408
74370 0.2737865
74380 0.291567
74390 0.2751253
74400 0.2956795
74410 0.2838507
74420 0.2844452
74430 0.2901921
74440 0.3016702
74450 0.2953271
74460 0.3055795
74470 0.2884039
74480 0.2844465
74490 0.2853918
74500 0.286841
74510 0.2830867
74520 0.2908649
74530 0.2795264
74540 0.2881818
74550 0.2939703
74560 0.2747331
74570 0.2644403
74580 0.3057221
74590 0.315567
74600 0.3022593
74610 0.2992029
74620 0.3074936
74630 0.3049253
74640 0.3198837
74650 0.3044721
74660 0.3106146
74670 0.2953172
74680 0.3007028
74690 0.2877401
74700 0.3020874
74710 0.2857594
74720 0.3043359
74730 0.2999548
74740 0.2975486
74750 0.31985
74760 0.3196263
74770 0.2860683
74780 0.2999677
74790 0.2953722
74800 0.3055678
74810 0.3149132
74820 0.3002155
74830 0.3260567
74840 0.3005517
74850 0.3289272
74860 0.3044441
74870 0.2862874
74880 0.2949765
74890 0.291608
74900 0.3186429
74910 0.3339525
74920 0.293924
74930 0.2824264
74940 0.2827971
74950 0.2825519
74960 0.2806373
74970 0.2970656
74980 0.2962322
74990 0.3035647
75000 0.2857439
75010 0.3048156
75020 0.3158185
75030 0.3086459
75040 0.3126543
75050 0.2869958
75060 0.3044918
75070 0.2965916
75080 0.3142682
75090 0.3202035
75100 0.3174331
75110 0.3055357
75120 0.3128454
75130 0.320453
75140 0.3144398
75150 0.3025834
75160 0.3081491
75170 0.3080177
75180 0.3138858
75190 0.2925009
75200 0.2851837
75210 0.3124962
75220 0.3127391
75230 0.3039098
75240 0.3069873
75250 0.3021826
75260 0.2921973
75270 0.300624
75280 0.301082
75290 0.3046532
75300 0.3081443
75310 0.3100282
75320 0.2841822
75330 0.2877116
75340 0.288157
75350 0.3061372
75360 0.2769731
75370 0.2891889
75380 0.2979573
75390 0.2859548
75400 0.2919505
75410 0.3036593
75420 0.2865645
75430 0.3059248
75440 0.318561
75450 0.2870708
75460 0.3215458
75470 0.3067894
75480 0.3119557
75490 0.3038921
75500 0.3134592
75510 0.2995004
75520 0.2892432
75530 0.3001868
75540 0.278588
75550 0.3014978
75560 0.2964359
75570 0.2971732
75580 0.310155
75590 0.3001909
75600 0.2753131
75610 0.2833886
75620 0.2936195
75630 0.2968985
75640 0.3015395
75650 0.3072291
75660 0.3062625
75670 0.2974176
75680 0.3294356
75690 0.3072676
75700 0.3014275
75710 0.2984239
75720 0.330651
75730 0.3006202
75740 0.3279733
75750 0.3232095
75760 0.302543
75770 0.2979115
75780 0.3039489
75790 0.3143468
75800 0.3099764
75810 0.3024465
75820 0.3045042
75830 0.2956184
75840 0.2990102
75850 0.3170908
75860 0.322827
75870 0.2929472
75880 0.2940427
75890 0.3284942
75900 0.3331747
75910 0.3484229
75920 0.3143002
75930 0.3185315
75940 0.3118281
75950 0.3204839
75960 0.3103964
75970 0.315917
75980 0.2941782
75990 0.2929825
76000 0.2924753
76010 0.2995285
76020 0.3041816
76030 0.2933876
76040 0.2897681
76050 0.2740805
76060 0.2774073
76070 0.278425
76080 0.3040874
76090 0.3167348
76100 0.3070635
76110 0.2959845
76120 0.3169064
76130 0.3240242
76140 0.3044213
76150 0.3015577
76160 0.3057091
76170 0.2997162
76180 0.313198
76190 0.3010716
76200 0.2926607
76210 0.2999341
76220 0.3194259
76230 0.3110961
76240 0.3029196
76250 0.3086374
76260 0.3122981
76270 0.2999074
76280 0.3103559
76290 0.2843127
76300 0.3118027
76310 0.313899
76320 0.3021805
76330 0.2877548
76340 0.2851162
76350 0.2851556
76360 0.311048
76370 0.3068162
76380 0.3049139
76390 0.3086811
76400 0.3062231
76410 0.3072561
76420 0.3022932
76430 0.3058437
76440 0.3048923
76450 0.3223325
76460 0.3011559
76470 0.2912944
76480 0.3002094
76490 0.2892983
76500 0.3062387
76510 0.3050225
76520 0.3116443
76530 0.3145269
76540 0.2768444
76550 0.2893118
76560 0.2928208
76570 0.2886925
76580 0.2919953
76590 0.2813078
76600 0.2998203
76610 0.2888075
76620 0.2918265
76630 0.3043756
76640 0.3138372
76650 0.2928945
76660 0.2885466
76670 0.3176068
76680 0.2921998
76690 0.300874
76700 0.3031674
76710 0.2874199
76720 0.3019226
76730 0.3029557
76740 0.2968416
76750 0.3072344
76760 0.300645
76770 0.2956159
76780 0.2918624
76790 0.2796653
76800 0.2813649
76810 0.2981489
76820 0.3030975
76830 0.3101421
76840 0.3161276
76850 0.2779998
76860 0.2791894
76870 0.2823921
76880 0.2574434
76890 0.2834412
76900 0.2997784
76910 0.281238
76920 0.2906779
76930 0.2757735
76940 0.2991619
76950 0.3031801
76960 0.3046661
76970 0.3126437
76980 0.3093456
76990 0.2977686
77000 0.2889193
77010 0.2927823
77020 0.3136288
77030 0.2949969
77040 0.2881208
77050 0.28477
77060 0.2915641
77070 0.2996723
77080 0.3345898
77090 0.2959425
77100 0.2792345
77110 0.285761
77120 0.2978119
77130 0.3062841
77140 0.2846914
77150 0.2894083
77160 0.300038
77170 0.286036
77180 0.2874707
77190 0.297315
77200 0.2723223
77210 0.289121
77220 0.3048933
77230 0.2905807
77240 0.2906244
77250 0.2825119
77260 0.2738056
77270 0.2933449
77280 0.2905183
77290 0.2982817
77300 0.3007218
77310 0.2945153
77320 0.2903921
77330 0.3091209
77340 0.2740073
77350 0.2834837
77360 0.2701509
77370 0.2984776
77380 0.2989081
77390 0.2928793
77400 0.2975797
77410 0.2945178
77420 0.2926108
77430 0.3024167
77440 0.298332
77450 0.3218707
77460 0.3093871
77470 0.3155728
77480 0.3232725
77490 0.3520835
77500 0.3416605
77510 0.3282735
77520 0.3255613
77530 0.3185828
77540 0.3187373
77550 0.3261782
77560 0.3214357
77570 0.309621
77580 0.2914097
77590 0.2969716
77600 0.3004561
77610 0.3229933
77620 0.2930236
77630 0.3133592
77640 0.2952701
77650 0.3080688
77660 0.3254487
77670 0.326
77680 0.30961
77690 0.3057421
77700 0.3151562
77710 0.3194735
77720 0.3021408
77730 0.3063825
77740 0.296268
77750 0.3077559
77760 0.3275897
77770 0.3012389
77780 0.3087538
77790 0.3225633
77800 0.315062
77810 0.299165
77820 0.2968859
77830 0.3147259
77840 0.3252809
77850 0.3060673
77860 0.3212281
77870 0.3070305
77880 0.3095838
77890 0.3127092
77900 0.3243673
77910 0.287438
77920 0.2914377
77930 0.292675
77940 0.3132125
77950 0.3371032
77960 0.3142592
77970 0.3045661
77980 0.2997078
77990 0.304719
78000 0.3033076
78010 0.283766
78020 0.3021953
78030 0.2869977
78040 0.2862896
78050 0.2881492
78060 0.3060868
78070 0.3009205
78080 0.3135274
78090 0.2818
78100 0.2948044
78110 0.2869236
78120 0.2802066
78130 0.2859915
78140 0.2946945
78150 0.2589674
78160 0.2712134
78170 0.2797208
78180 0.2759668
78190 0.3020284
78200 0.2904206
78210 0.3102922
78220 0.2965658
78230 0.2933007
78240 0.2841117
78250 0.2828087
78260 0.2853704
78270 0.3087594
78280 0.2953635
78290 0.2878092
78300 0.3039594
78310 0.3043335
78320 0.2829322
78330 0.3031287
78340 0.3086807
78350 0.2958635
78360 0.2963502
78370 0.291443
78380 0.2866734
78390 0.2932097
78400 0.2971705
78410 0.3065403
78420 0.2872312
78430 0.2940628
78440 0.314242
78450 0.2901967
78460 0.2892227
78470 0.2973756
78480 0.2830678
78490 0.2964717
78500 0.2863853
78510 0.2805315
78520 0.2863971
78530 0.2987408
78540 0.3225897
78550 0.296702
78560 0.3146556
78570 0.2822578
78580 0.3085716
78590 0.2853124
78600 0.3075437
78610 0.3059233
78620 0.3064263
78630 0.3073371
78640 0.3244775
78650 0.3409264
78660 0.3105203
78670 0.3182191
78680 0.3136787
78690 0.3108329
78700 0.3167234
78710 0.3218166
78720 0.3151024
78730 0.3212597
78740 0.3332611
78750 0.3051334
78760 0.3316361
78770 0.3271404
78780 0.3049789
78790 0.3051996
78800 0.2695603
78810 0.2864656
78820 0.2786939
78830 0.2839576
78840 0.2951716
78850 0.3009766
78860 0.2994862
78870 0.2924716
78880 0.2875696
78890 0.2933304
78900 0.3110358
78910 0.3058009
78920 0.2961448
78930 0.2979035
78940 0.2850182
78950 0.3092863
78960 0.3012368
78970 0.2993085
78980 0.2914842
78990 0.3109141
79000 0.29962
79010 0.2944058
79020 0.2805558
79030 0.2862772
79040 0.2817
79050 0.275349
79060 0.2654708
79070 0.2783515
79080 0.3008644
79090 0.3027745
79100 0.2954853
79110 0.2751064
79120 0.3036701
79130 0.2675537
79140 0.2842554
79150 0.2765619
79160 0.2812931
79170 0.2642461
79180 0.2744916
79190 0.2690282
79200 0.27348
79210 0.2867275
79220 0.2807615
79230 0.294019
79240 0.2515937
79250 0.2864113
79260 0.2788933
79270 0.2769293
79280 0.2982112
79290 0.2652798
79300 0.2647279
79310 0.2693304
79320 0.2955362
79330 0.2796047
79340 0.2723568
79350 0.2750443
79360 0.2459748
79370 0.2529083
79380 0.2396752
79390 0.2643304
79400 0.2518646
79410 0.2835819
79420 0.2673007
79430 0.2786913
79440 0.2709905
79450 0.2658186
79460 0.2700441
79470 0.2568544
79480 0.2759269
79490 0.2683445
79500 0.2797543
79510 0.2660455
79520 0.2921852
79530 0.2788859
79540 0.2711093
79550 0.2632696
79560 0.2821761
79570 0.2597767
79580 0.2960427
79590 0.2849812
79600 0.2733701
79610 0.2938274
79620 0.2594369
79630 0.2665557
79640 0.2837336
79650 0.2836542
79660 0.2759133
79670 0.2786125
79680 0.2787302
79690 0.2689168
79700 0.2719617
79710 0.2728322
79720 0.2627054
79730 0.28323
79740 0.2702103
79750 0.2656416
79760 0.250571
79770 0.2827058
79780 0.2829702
79790 0.2833602
79800 0.2987523
79810 0.2835179
79820 0.2745044
79830 0.3095372
79840 0.2984144
79850 0.2879262
79860 0.2878418
79870 0.2683687
79880 0.271513
79890 0.2791461
79900 0.292046
79910 0.2977716
79920 0.2742583
79930 0.276134
79940 0.2714903
79950 0.2917795
79960 0.2821667
79970 0.2991917
79980 0.2894593
79990 0.2829859
80000 0.2708866
80010 0.2907383
80020 0.2766802
80030 0.2949821
80040 0.2914116
80050 0.2725699
80060 0.3114095
80070 0.3061264
80080 0.2993198
80090 0.3117218
80100 0.3263407
80110 0.3163929
80120 0.3060042
80130 0.2949987
80140 0.2926424
80150 0.2879081
80160 0.3257492
80170 0.3079306
80180 0.2937411
80190 0.3128299
80200 0.3090049
80210 0.298804
80220 0.2982115
80230 0.3206162
80240 0.3154609
80250 0.3187841
80260 0.3159355
80270 0.3087968
80280 0.3053604
80290 0.2977061
80300 0.3046616
80310 0.30562
80320 0.2928441
80330 0.3114009
80340 0.2906622
80350 0.3149107
80360 0.3034131
80370 0.3327566
80380 0.3253806
80390 0.3048508
80400 0.2984824
80410 0.2802461
80420 0.3040794
80430 0.2961518
80440 0.293328
80450 0.3103691
80460 0.2944219
80470 0.3169647
80480 0.2999612
80490 0.3076971
80500 0.2952811
80510 0.2989494
80520 0.3007763
80530 0.3156369
80540 0.3252766
80550 0.3339317
80560 0.3417853
80570 0.3147902
80580 0.3142503
80590 0.2932397
80600 0.3184202
80610 0.3193183
80620 0.318532
80630 0.3154552
80640 0.3195871
80650 0.3340433
80660 0.310202
80670 0.3105732
80680 0.3077241
80690 0.3303328
80700 0.3337095
80710 0.3217706
80720 0.3361779
80730 0.3288757
80740 0.3325512
80750 0.3334988
80760 0.34158
80770 0.3128789
80780 0.3133367
80790 0.3464229
80800 0.3201109
80810 0.3086414
80820 0.3278347
80830 0.3153104
80840 0.339892
80850 0.3116831
80860 0.3169734
80870 0.3283202
80880 0.3168485
80890 0.3002409
80900 0.306861
80910 0.3064933
80920 0.3249114
80930 0.3271276
80940 0.3329977
80950 0.3259283
80960 0.3154823
80970 0.3211414
80980 0.3151402
80990 0.3260222
81000 0.3119344
81010 0.3167068
81020 0.3271569
81030 0.3192577
81040 0.3178433
81050 0.3191447
81060 0.3365808
81070 0.3351552
81080 0.3556553
81090 0.3568086
81100 0.34258
81110 0.3606084
81120 0.3364996
81130 0.3395782
81140 0.3397042
81150 0.3496144
81160 0.3601834
81170 0.343791
81180 0.3432312
81190 0.3379907
81200 0.3515399
81210 0.3334272
81220 0.3287365
81230 0.3103286
81240 0.318068
81250 0.3250504
81260 0.32613
81270 0.3405836
81280 0.3283104
81290 0.3372959
81300 0.3383032
81310 0.3435613
81320 0.3169326
81330 0.303028
81340 0.3255986
81350 0.3228576
81360 0.3174384
81370 0.3377681
81380 0.3278616
81390 0.312873
81400 0.3175513
81410 0.3095269
81420 0.2870797
81430 0.2941734
81440 0.2869731
81450 0.2777064
81460 0.280894
81470 0.2953231
81480 0.3030799
81490 0.3051779
81500 0.2938257
81510 0.2915803
81520 0.2939052
81530 0.2982134
81540 0.3075017
81550 0.3075749
81560 0.3077511
81570 0.2968697
81580 0.3031572
81590 0.3097685
81600 0.3076986
81610 0.3137169
81620 0.3187317
81630 0.2883467
81640 0.2911536
81650 0.3093269
81660 0.2974406
81670 0.3189601
81680 0.3011632
81690 0.3065041
81700 0.3245584
81710 0.3230422
81720 0.3072011
81730 0.3053249
81740 0.3156243
81750 0.3227999
81760 0.3514871
81770 0.3319789
81780 0.3273683
81790 0.324634
81800 0.3223908
81810 0.3204127
81820 0.3222102
81830 0.3345227
81840 0.3419138
81850 0.3244717
81860 0.3469674
81870 0.3271154
81880 0.3494191
81890 0.3214714
81900 0.3012531
81910 0.3092267
81920 0.3041639
81930 0.2968861
81940 0.304315
81950 0.2894594
81960 0.289422
81970 0.2758097
81980 0.293658
81990 0.2938707
82000 0.2824113
82010 0.2795448
82020 0.3045995
82030 0.2990198
82040 0.3064986
82050 0.2955636
82060 0.2824712
82070 0.2921548
82080 0.2956115
82090 0.3079383
82100 0.2864964
82110 0.2915343
82120 0.2856624
82130 0.2999999
82140 0.2903726
82150 0.2947926
82160 0.2782284
82170 0.3029562
82180 0.3126952
82190 0.3069187
82200 0.3109473
82210 0.2928255
82220 0.2961199
82230 0.306206
82240 0.3001508
82250 0.2858996
82260 0.2905743
82270 0.2807947
82280 0.2849372
82290 0.2705556
82300 0.2843266
82310 0.2889212
82320 0.2838239
82330 0.3007009
82340 0.3073694
82350 0.2725485
82360 0.2839908
82370 0.278314
82380 0.2872525
82390 0.2718336
82400 0.2996161
82410 0.3037618
82420 0.3089999
82430 0.2931681
82440 0.2835306
82450 0.2835248
82460 0.2958094
82470 0.2892662
82480 0.2957425
82490 0.3056933
82500 0.2897272
82510 0.3209478
82520 0.2945645
82530 0.2934825
82540 0.2894582
82550 0.3014833
82560 0.2805054
82570 0.2936539
82580 0.2993827
82590 0.2677493
82600 0.2788343
82610 0.2754939
82620 0.2853344
82630 0.2853877
82640 0.2798426
82650 0.2701266
82660 0.2837802
82670 0.2685849
82680 0.2693032
82690 0.2862383
82700 0.2839677
82710 0.2854999
82720 0.275269
82730 0.2840864
82740 0.2966434
82750 0.2772812
82760 0.3003129
82770 0.2928626
82780 0.2902884
82790 0.3003208
82800 0.2982774
82810 0.2886223
82820 0.296757
82830 0.3070853
82840 0.2894571
82850 0.2734962
82860 0.2820997
82870 0.2944846
82880 0.2786476
82890 0.2963921
82900 0.3037555
82910 0.2656914
82920 0.2898786
82930 0.3193379
82940 0.3013859
82950 0.3149212
82960 0.3133182
82970 0.3368289
82980 0.3219519
82990 0.3101302
83000 0.3168683
83010 0.3153031
83020 0.3080083
83030 0.3034908
83040 0.307824
83050 0.3094624
83060 0.2855659
83070 0.2983301
83080 0.2996976
83090 0.3071867
83100 0.2910186
83110 0.2991236
83120 0.3076244
83130 0.2981473
83140 0.3235515
83150 0.2986774
83160 0.3106412
83170 0.2920661
83180 0.2990669
83190 0.3223292
83200 0.3083896
83210 0.3282363
83220 0.3080101
83230 0.2899325
83240 0.2993186
83250 0.3061926
83260 0.2877104
83270 0.3011577
83280 0.3018503
83290 0.3217455
83300 0.3196245
83310 0.3058372
83320 0.30164
83330 0.309827
83340 0.308321
83350 0.2744878
83360 0.309977
83370 0.3019759
83380 0.3113429
83390 0.2756742
83400 0.2884277
83410 0.2869994
83420 0.2801696
83430 0.3145023
83440 0.3057588
83450 0.3181136
83460 0.3108185
83470 0.3191836
83480 0.3062329
83490 0.3158482
83500 0.3128235
83510 0.2978537
83520 0.3165777
83530 0.3157803
83540 0.3239541
83550 0.3072338
83560 0.3067995
83570 0.2917283
83580 0.2938009
83590 0.2975926
83600 0.2995095
83610 0.2989836
83620 0.3083582
83630 0.3201444
83640 0.2833284
83650 0.2741284
83660 0.2759073
83670 0.2735662
83680 0.2847504
83690 0.2668049
83700 0.2862413
83710 0.2753682
83720 0.2810484
83730 0.2888442
83740 0.2726334
83750 0.2669787
83760 0.2698477
83770 0.280392
83780 0.2941923
83790 0.276058
83800 0.2767522
83810 0.2912748
83820 0.273149
83830 0.2646991
83840 0.242059
83850 0.2613583
83860 0.2467926
83870 0.2479979
83880 0.2497108
83890 0.2344376
83900 0.2739326
83910 0.2612638
83920 0.2583648
83930 0.2906802
83940 0.2527946
83950 0.2777288
83960 0.2855554
83970 0.2870057
83980 0.2692834
83990 0.2774617
84000 0.2775326
84010 0.2817261
84020 0.272074
84030 0.2970927
84040 0.2853524
84050 0.2913053
84060 0.3042337
84070 0.2665169
84080 0.270882
84090 0.2847762
84100 0.3084397
84110 0.293046
84120 0.2801855
84130 0.2739093
84140 0.2671148
84150 0.2647945
84160 0.2673954
84170 0.2579649
84180 0.2729669
84190 0.2793076
84200 0.2884644
84210 0.2754687
84220 0.2781737
84230 0.2716347
84240 0.2950602
84250 0.2704989
84260 0.2943885
84270 0.2727556
84280 0.2855495
84290 0.274401
84300 0.2773315
84310 0.2694961
84320 0.2687074
84330 0.2969099
84340 0.2935335
84350 0.2756958
84360 0.2820164
84370 0.2939932
84380 0.2752269
84390 0.2923635
84400 0.3042512
84410 0.2800056
84420 0.2849169
84430 0.267999
84440 0.2687688
84450 0.2727915
84460 0.2703141
84470 0.2710336
84480 0.2790033
84490 0.2863695
84500 0.2882593
84510 0.2841645
84520 0.2832026
84530 0.3060189
84540 0.2822842
84550 0.2869104
84560 0.2822015
84570 0.2802966
84580 0.2846552
84590 0.2902183
84600 0.2912261
84610 0.3085603
84620 0.3125746
84630 0.296893
84640 0.2860723
84650 0.3295039
84660 0.318727
84670 0.3305469
84680 0.3079753
84690 0.3138678
84700 0.3196513
84710 0.3249457
84720 0.3128669
84730 0.3134351
84740 0.3087978
84750 0.3494045
84760 0.2997274
84770 0.3189084
84780 0.2887146
84790 0.3256924
84800 0.3175857
84810 0.322468
84820 0.3210093
84830 0.3007396
84840 0.2957977
84850 0.2966773
84860 0.3131399
84870 0.3268582
84880 0.3207569
84890 0.3151395
84900 0.2701891
84910 0.3015712
84920 0.31668
84930 0.2984191
84940 0.29264
84950 0.2900043
84960 0.3068774
84970 0.3169707
84980 0.3127722
84990 0.2778776
85000 0.295784
85010 0.3002261
85020 0.2902974
85030 0.2975884
85040 0.3024204
85050 0.3237912
85060 0.3099509
85070 0.2797909
85080 0.2841434
85090 0.2946548
85100 0.3035979
85110 0.2991776
85120 0.2956937
85130 0.3109804
85140 0.2978802
85150 0.2974435
85160 0.2903628
85170 0.2692539
85180 0.2897509
85190 0.2826204
85200 0.2691993
85210 0.2895735
85220 0.2889603
85230 0.2849709
85240 0.2741802
85250 0.2702246
85260 0.254676
85270 0.2769744
85280 0.2829063
85290 0.2935626
85300 0.2680145
85310 0.2831723
85320 0.2880065
85330 0.2989382
85340 0.29728
85350 0.3140377
85360 0.2850867
85370 0.2892174
85380 0.2931855
85390 0.3134199
85400 0.2979174
85410 0.3023046
85420 0.3013603
85430 0.3028983
85440 0.3095675
85450 0.3123884
85460 0.3021705
85470 0.307209
85480 0.3172454
85490 0.2969603
85500 0.3176054
85510 0.3359968
85520 0.317311
85530 0.3056926
85540 0.2990993
85550 0.3129342
85560 0.3288418
85570 0.3262145
85580 0.3181825
85590 0.3008981
85600 0.3212685
85610 0.3029037
85620 0.323138
85630 0.3198507
85640 0.3073205
85650 0.3109151
85660 0.2787702
85670 0.2976397
85680 0.3041142
85690 0.3162162
85700 0.319256
85710 0.3140196
85720 0.3009248
85730 0.3303836
85740 0.324853
85750 0.3251958
85760 0.303713
85770 0.3105711
85780 0.3180692
85790 0.3134925
85800 0.3046496
85810 0.304516
85820 0.3108825
85830 0.302864
85840 0.3276449
85850 0.3038912
85860 0.3277482
85870 0.2988719
85880 0.3022632
85890 0.2962471
85900 0.3095809
85910 0.3098522
85920 0.2794949
85930 0.2864432
85940 0.2950266
85950 0.3029873
85960 0.3191559
85970 0.3173926
85980 0.3197106
85990 0.3226843
86000 0.3042644
86010 0.2973931
86020 0.3105741
86030 0.3199461
86040 0.2957437
86050 0.2925816
86060 0.2814526
86070 0.2988415
86080 0.3196491
86090 0.2915466
86100 0.3003138
86110 0.2974676
86120 0.2918814
86130 0.3035366
86140 0.3308981
86150 0.3089043
86160 0.3103501
86170 0.3014648
86180 0.3129802
86190 0.3154299
86200 0.3286694
86210 0.3087068
86220 0.3089229
86230 0.3098887
86240 0.3077733
86250 0.2997974
86260 0.3042882
86270 0.3149612
86280 0.3243673
86290 0.3152724
86300 0.3106966
86310 0.2900692
86320 0.3009456
86330 0.3210191
86340 0.2832802
86350 0.2793282
86360 0.3015962
86370 0.3073302
86380 0.289663
86390 0.3040984
86400 0.3054145
86410 0.2902822
86420 0.2999416
86430 0.2963775
86440 0.3099428
86450 0.3159076
86460 0.2942907
86470 0.3033134
86480 0.3037636
86490 0.2881681
86500 0.2798573
86510 0.2740397
86520 0.2943217
86530 0.2906458
86540 0.2805299
86550 0.2918423
86560 0.3040637
86570 0.2851286
86580 0.2736548
86590 0.2756959
86600 0.3078234
86610 0.2908469
86620 0.2898036
86630 0.2842333
86640 0.276337
86650 0.2920436
86660 0.2914634
86670 0.2820072
86680 0.3192804
86690 0.2984291
86700 0.2951927
86710 0.3198578
86720 0.2807064
86730 0.3035705
86740 0.3232375
86750 0.3191466
86760 0.2834859
86770 0.3038663
86780 0.2852443
86790 0.2815419
86800 0.3039103
86810 0.2771078
86820 0.2927276
86830 0.2906967
86840 0.2587887
86850 0.2772938
86860 0.2752192
86870 0.2954325
86880 0.2962018
86890 0.2970611
86900 0.2913501
86910 0.2911694
86920 0.3112685
86930 0.2929758
86940 0.2908621
86950 0.3170147
86960 0.2911662
86970 0.3015449
86980 0.2961117
86990 0.3093828
87000 0.2905606
87010 0.304962
87020 0.2941718
87030 0.2962927
87040 0.3102519
87050 0.2846735
87060 0.3020341
87070 0.3053561
87080 0.3046023
87090 0.318682
87100 0.3243312
87110 0.3061073
87120 0.3349169
87130 0.3030137
87140 0.3127253
87150 0.3393863
87160 0.3238962
87170 0.3094336
87180 0.3275562
87190 0.3209226
87200 0.3309753
87210 0.331788
87220 0.3279082
87230 0.3065151
87240 0.2974628
87250 0.3188802
87260 0.3058117
87270 0.3116621
87280 0.2966569
87290 0.2926732
87300 0.3073744
87310 0.3055405
87320 0.3201543
87330 0.3140729
87340 0.3065852
87350 0.3064236
87360 0.2875458
87370 0.3029979
87380 0.3089714
87390 0.3165479
87400 0.3221925
87410 0.314958
87420 0.3054211
87430 0.3338003
87440 0.3357031
87450 0.3205611
87460 0.3017732
87470 0.3177385
87480 0.2971732
87490 0.2948476
87500 0.3142828
87510 0.3155269
87520 0.3082379
87530 0.2987372
87540 0.3243451
87550 0.2972859
87560 0.3062554
87570 0.3432583
87580 0.3304233
87590 0.3219163
87600 0.3167663
87610 0.3205134
87620 0.2943034
87630 0.3227584
87640 0.3500663
87650 0.3310968
87660 0.3373232
87670 0.3059218
87680 0.2889138
87690 0.2820239
87700 0.3104718
87710 0.3176737
87720 0.3030362
87730 0.3085431
87740 0.3079993
87750 0.31774
87760 0.3117
87770 0.3242604
87780 0.3306872
87790 0.3117725
87800 0.3084295
87810 0.2895688
87820 0.2992546
87830 0.2974694
87840 0.2929386
87850 0.3216223
87860 0.3184015
87870 0.3228709
87880 0.3070329
87890 0.2924144
87900 0.2903116
87910 0.2896712
87920 0.2996482
87930 0.3015676
87940 0.3177083
87950 0.3103519
87960 0.2958819
87970 0.2933674
87980 0.2979884
87990 0.3009606
88000 0.2926999
88010 0.3259489
88020 0.3045908
88030 0.342355
88040 0.3380117
88050 0.3171854
88060 0.3113839
88070 0.3131823
88080 0.3365735
88090 0.3287878
88100 0.3009556
88110 0.2942299
88120 0.3115696
88130 0.2882467
88140 0.3240788
88150 0.3132856
88160 0.3199986
88170 0.3102554
88180 0.3198754
88190 0.3192131
88200 0.3217936
88210 0.3119462
88220 0.315123
88230 0.2935638
88240 0.302225
88250 0.3129062
88260 0.3162625
88270 0.3186296
88280 0.3145481
88290 0.3016303
88300 0.314993
88310 0.3138797
88320 0.3192002
88330 0.3085831
88340 0.3098018
88350 0.3321813
88360 0.3100452
88370 0.32078
88380 0.3072869
88390 0.2884823
88400 0.2974189
88410 0.3001344
88420 0.277251
88430 0.2655042
88440 0.2531092
88450 0.2877576
88460 0.2967839
88470 0.2841823
88480 0.2834426
88490 0.2914593
88500 0.2739627
88510 0.2768401
88520 0.2901707
88530 0.2916738
88540 0.2838336
88550 0.2810492
88560 0.295589
88570 0.2951283
88580 0.2745476
88590 0.2757635
88600 0.2597781
88610 0.2800026
88620 0.2760759
88630 0.2669758
88640 0.2772426
88650 0.268652
88660 0.2802313
88670 0.2545559
88680 0.254858
88690 0.2828473
88700 0.2655432
88710 0.2906978
88720 0.2808462
88730 0.2836125
88740 0.2998547
88750 0.2862791
88760 0.3051263
88770 0.3203637
88780 0.3093573
88790 0.309884
88800 0.2828673
88810 0.2987074
88820 0.2921585
88830 0.290569
88840 0.3010215
88850 0.2760518
88860 0.277445
88870 0.2854326
88880 0.2807541
88890 0.3068511
88900 0.2983217
88910 0.2997306
88920 0.3174814
88930 0.3156054
88940 0.3066228
88950 0.302686
88960 0.3112999
88970 0.2951891
88980 0.306369
88990 0.3028193
89000 0.3111092
89010 0.3284563
89020 0.3100682
89030 0.3307422
89040 0.3188045
89050 0.314826
89060 0.3153104
89070 0.3163012
89080 0.3127739
89090 0.3135955
89100 0.3164129
89110 0.3087183
89120 0.300357
89130 0.3007914
89140 0.3164851
89150 0.3289976
89160 0.3169915
89170 0.3253179
89180 0.32614
89190 0.3407305
89200 0.3353634
89210 0.312317
89220 0.3298376
89230 0.325984
89240 0.3151871
89250 0.3271056
89260 0.3325082
89270 0.3453671
89280 0.35192
89290 0.3526908
89300 0.3269541
89310 0.3486478
89320 0.3448041
89330 0.3455041
89340 0.367301
89350 0.3496688
89360 0.3332705
89370 0.3269739
89380 0.3270769
89390 0.3163381
89400 0.3311518
89410 0.3176096
89420 0.331448
89430 0.3488093
89440 0.3296216
89450 0.3359041
89460 0.3372902
89470 0.3169729
89480 0.3207546
89490 0.3220315
89500 0.3043731
89510 0.3272931
89520 0.2844221
89530 0.3094049
89540 0.3169378
89550 0.337303
89560 0.3367112
89570 0.3236961
89580 0.3268496
89590 0.3339268
89600 0.3327383
89610 0.3225947
89620 0.3140715
89630 0.3271967
89640 0.3406879
89650 0.3441179
89660 0.3228465
89670 0.3306468
89680 0.311217
89690 0.3260662
89700 0.3205575
89710 0.3114568
89720 0.3287223
89730 0.3443267
89740 0.3396041
89750 0.3366725
89760 0.3250104
89770 0.3291808
89780 0.3505011
89790 0.3408901
89800 0.3357449
89810 0.3594582
89820 0.3451267
89830 0.3486574
89840 0.3220797
89850 0.3043116
89860 0.3230329
89870 0.3281939
89880 0.313773
89890 0.3128058
89900 0.3341996
89910 0.3295937
89920 0.3428808
89930 0.3284509
89940 0.3318904
89950 0.3219261
89960 0.3234488
89970 0.3185291
89980 0.3188491
89990 0.3177249
90000 0.3222741
90010 0.3441178
90020 0.3261894
90030 0.3326387
90040 0.3395697
90050 0.3218514
90060 0.3182437
90070 0.3198874
90080 0.3263362
90090 0.3137079
90100 0.3062315
90110 0.3070518
90120 0.309438
90130 0.2962435
90140 0.3195224
90150 0.2760366
90160 0.3057741
90170 0.2920489
90180 0.3121669
90190 0.299679
90200 0.3036766
90210 0.3175955
90220 0.3089473
90230 0.3073328
90240 0.3214597
90250 0.3222487
90260 0.2984084
90270 0.3184751
90280 0.3259556
90290 0.3248769
90300 0.3266773
90310 0.3244476
90320 0.3221055
90330 0.3283345
90340 0.309351
90350 0.3416687
90360 0.3234164
90370 0.3299806
90380 0.2904779
90390 0.2786582
90400 0.3071093
90410 0.3079101
90420 0.3364747
90430 0.3435571
90440 0.3377236
90450 0.3211708
90460 0.3138018
90470 0.3331729
90480 0.3273844
90490 0.3283588
90500 0.3103229
90510 0.3295785
90520 0.31847
90530 0.323735
90540 0.32362
90550 0.3178246
90560 0.3074677
90570 0.304282
90580 0.2925895
90590 0.2992135
90600 0.3088034
90610 0.3206344
90620 0.308933
90630 0.3091078
90640 0.3060027
90650 0.3123791
90660 0.2948336
90670 0.286772
90680 0.2914878
90690 0.2974525
90700 0.3014895
90710 0.3319809
90720 0.3251105
90730 0.3010543
90740 0.3075589
90750 0.307553
90760 0.3001171
90770 0.3187385
90780 0.3109212
90790 0.3026495
90800 0.3241732
90810 0.3247141
90820 0.3373202
90830 0.3263159
90840 0.3161102
90850 0.3131377
90860 0.3238959
90870 0.3266148
90880 0.317539
90890 0.2974089
90900 0.2979635
90910 0.293808
90920 0.3252976
90930 0.3056436
90940 0.303985
90950 0.311438
90960 0.2776829
90970 0.2863252
90980 0.2908739
90990 0.2895022
91000 0.2883795
91010 0.285823
91020 0.2703207
91030 0.3052383
91040 0.2848106
91050 0.2850774
91060 0.2897224
91070 0.2786195
91080 0.2938598
91090 0.3023779
91100 0.2936673
91110 0.306312
91120 0.2963225
91130 0.3172567
91140 0.3178001
91150 0.3098288
91160 0.3173458
91170 0.3060907
91180 0.3071848
91190 0.3017069
91200 0.2998945
91210 0.3009997
91220 0.3058285
91230 0.3020653
91240 0.3146314
91250 0.2969454
91260 0.3040286
91270 0.282547
91280 0.3087296
91290 0.2918384
91300 0.2897326
91310 0.3105987
91320 0.3008021
91330 0.3007084
91340 0.3106108
91350 0.3056611
91360 0.3152781
91370 0.2777605
91380 0.2861025
91390 0.2776895
91400 0.2887489
91410 0.3045337
91420 0.2929105
91430 0.3167443
91440 0.3007796
91450 0.3161575
91460 0.3047193
91470 0.2957665
91480 0.2964367
91490 0.3038934
91500 0.3211109
91510 0.3110056
91520 0.3349451
91530 0.298
91540 0.3076038
91550 0.3096404
91560 0.3188754
91570 0.3177917
91580 0.3153068
91590 0.3360835
91600 0.3186411
91610 0.2815463
91620 0.3032754
91630 0.3076231
91640 0.3039508
91650 0.3223064
91660 0.2981958
91670 0.2981688
91680 0.3097484
91690 0.337394
91700 0.3368537
91710 0.3295601
91720 0.3279827
91730 0.310698
91740 0.3050989
91750 0.3169183
91760 0.3117553
91770 0.3336664
91780 0.3222204
91790 0.3260524
91800 0.3137571
91810 0.3161128
91820 0.3115966
91830 0.3039268
91840 0.316663
91850 0.3259428
91860 0.3230017
91870 0.3328973
91880 0.3166867
91890 0.3220294
91900 0.3364756
91910 0.3419472
91920 0.3359774
91930 0.3298815
91940 0.3334286
91950 0.3434868
91960 0.333445
91970 0.3434851
91980 0.3237231
91990 0.3253791
92000 0.3385723
92010 0.3215425
92020 0.3360425
92030 0.3523474
92040 0.3353584
92050 0.3275961
92060 0.3194063
92070 0.3349313
92080 0.3213859
92090 0.3502143
92100 0.3343464
92110 0.3162994
92120 0.3135532
92130 0.3078963
92140 0.3216016
92150 0.3244036
92160 0.3266922
92170 0.3155694
92180 0.3038618
92190 0.3166975
92200 0.3134067
92210 0.3110307
92220 0.3389964
92230 0.3187136
92240 0.3138993
92250 0.3395354
92260 0.310183
92270 0.290423
92280 0.3148772
92290 0.303097
92300 0.3294992
92310 0.3146292
92320 0.3082853
92330 0.32091
92340 0.297835
92350 0.3107339
92360 0.3065978
92370 0.3176412
92380 0.3074198
92390 0.311783
92400 0.2913885
92410 0.3039111
92420 0.3206795
92430 0.3476164
92440 0.3376786
92450 0.3256502
92460 0.3085975
92470 0.3289567
92480 0.3151355
92490 0.2916182
92500 0.2921807
92510 0.2930884
92520 0.2906065
92530 0.3105062
92540 0.2943748
92550 0.2961628
92560 0.2768843
92570 0.3194332
92580 0.2971176
92590 0.2941253
92600 0.2702452
92610 0.2977529
92620 0.2927556
92630 0.2912746
92640 0.2853295
92650 0.2922893
92660 0.3092842
92670 0.3015335
92680 0.3186216
92690 0.2743495
92700 0.2724791
92710 0.2785001
92720 0.3070212
92730 0.2984152
92740 0.302984
92750 0.2750353
92760 0.29026
92770 0.284811
92780 0.2817907
92790 0.2857662
92800 0.2998656
92810 0.2867355
92820 0.3046922
92830 0.3076518
92840 0.3131147
92850 0.2977401
92860 0.2894597
92870 0.2927186
92880 0.2849218
92890 0.2965803
92900 0.2817747
92910 0.292243
92920 0.3004068
92930 0.304327
92940 0.2881918
92950 0.2749099
92960 0.3076454
92970 0.2993879
92980 0.3008705
92990 0.3007741
93000 0.2836589
93010 0.2906716
93020 0.2999472
93030 0.3047016
93040 0.3167308
93050 0.3295608
93060 0.3274358
93070 0.3059274
93080 0.3056608
93090 0.2962517
93100 0.2886551
93110 0.2946687
93120 0.2856083
93130 0.2923501
93140 0.3114191
93150 0.3129073
93160 0.3236515
93170 0.2999178
93180 0.3170664
93190 0.3004357
93200 0.2926318
93210 0.2998109
93220 0.3146412
93230 0.3181337
93240 0.3211912
93250 0.2876417
93260 0.3038278
93270 0.3114331
93280 0.3171999
93290 0.3178072
93300 0.3006319
93310 0.3114179
93320 0.3041841
93330 0.3172294
93340 0.3063438
93350 0.3042685
93360 0.292513
93370 0.2856696
93380 0.2699354
93390 0.282745
93400 0.3038837
93410 0.3056588
93420 0.3123472
93430 0.2782175
93440 0.2938196
93450 0.2885023
93460 0.2779712
93470 0.3096845
93480 0.3030837
93490 0.306429
93500 0.3025018
93510 0.300476
93520 0.3037505
93530 0.3039616
93540 0.3135372
93550 0.2833456
93560 0.3087437
93570 0.2915688
93580 0.2877269
93590 0.3059202
93600 0.2961783
93610 0.3025504
93620 0.2820107
93630 0.3109014
93640 0.3137847
93650 0.2977107
93660 0.2805773
93670 0.3046106
93680 0.2925813
93690 0.3163879
93700 0.2949713
93710 0.3050265
93720 0.2966259
93730 0.297182
93740 0.3058058
93750 0.3328043
93760 0.3002538
93770 0.3154936
93780 0.322614
93790 0.3247634
93800 0.3191632
93810 0.3095618
93820 0.3299718
93830 0.3073677
93840 0.2891632
93850 0.3044477
93860 0.3250872
93870 0.2972265
93880 0.3238382
93890 0.3431605
93900 0.3172068
93910 0.3178866
93920 0.3386705
93930 0.3288612
93940 0.3211183
93950 0.3167157
93960 0.3160202
93970 0.3025253
93980 0.2996541
93990 0.3049677
94000 0.3018386
94010 0.3058613
94020 0.3094126
94030 0.3152578
94040 0.3409364
94050 0.3347051
94060 0.3156959
94070 0.3115342
94080 0.3256033
94090 0.3357445
94100 0.3322378
94110 0.324721
94120 0.3338441
94130 0.3220091
94140 0.3337179
94150 0.3305367
94160 0.3341103
94170 0.3372275
94180 0.311507
94190 0.3196838
94200 0.330222
94210 0.3127524
94220 0.2964204
94230 0.2878501
94240 0.2960567
94250 0.2989071
94260 0.2963995
94270 0.2835175
94280 0.3062993
94290 0.3086172
94300 0.3104426
94310 0.2862069
94320 0.3160492
94330 0.3134554
94340 0.290126
94350 0.2875095
94360 0.3088982
94370 0.2970125
94380 0.295856
94390 0.3175318
94400 0.3066551
94410 0.3213724
94420 0.2981445
94430 0.3039284
94440 0.308401
94450 0.3187831
94460 0.3110316
94470 0.316449
94480 0.309804
94490 0.3130563
94500 0.3201197
94510 0.3041521
94520 0.303592
94530 0.3043644
94540 0.2951252
94550 0.3090169
94560 0.3179303
94570 0.2926635
94580 0.301917
94590 0.3088717
94600 0.3010584
94610 0.2872172
94620 0.2901312
94630 0.3151421
94640 0.3061459
94650 0.3035199
94660 0.3392854
94670 0.3209369
94680 0.3107512
94690 0.310223
94700 0.3148822
94710 0.3080972
94720 0.2900654
94730 0.2828667
94740 0.2899672
94750 0.285625
94760 0.2788299
94770 0.2916698
94780 0.2850556
94790 0.2969384
94800 0.2833632
94810 0.2893144
94820 0.2884995
94830 0.3112982
94840 0.3185374
94850 0.3009208
94860 0.308438
94870 0.276812
94880 0.2744002
94890 0.272756
94900 0.2960109
94910 0.2594803
94920 0.294764
94930 0.2623211
94940 0.2760344
94950 0.2649598
94960 0.2628635
94970 0.2698351
94980 0.26007
94990 0.2549248
95000 0.2566463
95010 0.267904
95020 0.2794089
95030 0.2730219
95040 0.286334
95050 0.3026251
95060 0.3077343
95070 0.2830221
95080 0.2828705
95090 0.3011032
95100 0.2810043
95110 0.2992234
95120 0.2868169
95130 0.2872079
95140 0.3014879
95150 0.2906367
95160 0.3003126
95170 0.2811587
95180 0.2819288
95190 0.3202525
95200 0.2937266
95210 0.3056074
95220 0.3123572
95230 0.284685
95240 0.2950777
95250 0.2844227
95260 0.2784462
95270 0.2947159
95280 0.2785157
95290 0.2796817
95300 0.298727
95310 0.3081442
95320 0.3181505
95330 0.2952875
95340 0.2826011
95350 0.2764984
95360 0.2923298
95370 0.26858
95380 0.284044
95390 0.2944168
95400 0.2841388
95410 0.2956294
95420 0.2862783
95430 0.3163883
95440 0.285173
95450 0.2905759
95460 0.2812501
95470 0.2898642
95480 0.2848115
95490 0.278795
95500 0.2791648
95510 0.2953695
95520 0.2988362
95530 0.2940701
95540 0.267722
95550 0.3066702
95560 0.2846045
95570 0.2915305
95580 0.2896158
95590 0.2936173
95600 0.2974802
95610 0.2971665
95620 0.288976
95630 0.3044216
95640 0.2964957
95650 0.2839849
95660 0.2844795
95670 0.2979379
95680 0.2817912
95690 0.2822269
95700 0.2842002
95710 0.2964019
95720 0.3079829
95730 0.2757187
95740 0.2867198
95750 0.3077185
95760 0.2964306
95770 0.3029555
95780 0.279881
95790 0.2869512
95800 0.2823031
95810 0.2910737
95820 0.3092111
95830 0.2894508
95840 0.3066093
95850 0.3049012
95860 0.2987455
95870 0.300959
95880 0.2915212
95890 0.2882252
95900 0.300326
95910 0.3240058
95920 0.2983635
95930 0.2792583
95940 0.2911575
95950 0.2982711
95960 0.2650802
95970 0.2790976
95980 0.2893601
95990 0.2770261
96000 0.2959955
96010 0.2895701
96020 0.3179072
96030 0.2608405
96040 0.2956209
96050 0.2935847
96060 0.2993773
96070 0.3135198
96080 0.2977179
96090 0.2900151
96100 0.2926665
96110 0.2926667
96120 0.284762
96130 0.2968606
96140 0.3020978
96150 0.2993357
96160 0.2794214
96170 0.3071966
96180 0.2976495
96190 0.2834782
96200 0.3071585
96210 0.3140642
96220 0.2928234
96230 0.2927828
96240 0.2968568
96250 0.2967025
96260 0.2905405
96270 0.3065551
96280 0.2882438
96290 0.2957419
96300 0.31121
96310 0.2845635
96320 0.2842075
96330 0.2879999
96340 0.2913153
96350 0.2933047
96360 0.2949153
96370 0.2886104
96380 0.294618
96390 0.2987022
96400 0.2897208
96410 0.3028327
96420 0.3033565
96430 0.2905543
96440 0.2982073
96450 0.2910931
96460 0.284481
96470 0.2914553
96480 0.2636099
96490 0.2812081
96500 0.2796158
96510 0.2917206
96520 0.2703252
96530 0.2877837
96540 0.2785428
96550 0.2716566
96560 0.2887186
96570 0.2923907
96580 0.2938673
96590 0.3088996
96600 0.2878569
96610 0.2773478
96620 0.2680067
96630 0.3009894
96640 0.3064948
96650 0.3125246
96660 0.2937605
96670 0.2939015
96680 0.289433
96690 0.3109018
96700 0.3015937
96710 0.3000003
96720 0.2810718
96730 0.2943994
96740 0.2880256
96750 0.2868442
96760 0.2897024
96770 0.2939706
96780 0.3002616
96790 0.2812021
96800 0.2753253
96810 0.2722569
96820 0.2633206
96830 0.2922152
96840 0.2837875
96850 0.2756824
96860 0.2871781
96870 0.3046854
96880 0.2976703
96890 0.2931984
96900 0.2896452
96910 0.2751837
96920 0.2830794
96930 0.289661
96940 0.2798774
96950 0.2903028
96960 0.3035939
96970 0.3276592
96980 0.3155081
96990 0.3120956
97000 0.2874263
97010 0.2981265
97020 0.2895998
97030 0.3267955
97040 0.2838402
97050 0.3213073
97060 0.3010909
97070 0.2984529
97080 0.2892034
97090 0.3074686
97100 0.2997498
97110 0.2997513
97120 0.3214634
97130 0.3154278
97140 0.2938906
97150 0.3004458
97160 0.3144929
97170 0.3187285
97180 0.3077828
97190 0.308356
97200 0.2992612
97210 0.3123234
97220 0.3101562
97230 0.3045527
97240 0.2910185
97250 0.3155181
97260 0.2892915
97270 0.3071319
97280 0.3040086
97290 0.3275374
97300 0.2861698
97310 0.3087186
97320 0.308995
97330 0.304167
97340 0.2840584
97350 0.2944213
97360 0.2830777
97370 0.2824596
97380 0.294615
97390 0.2549713
97400 0.2687533
97410 0.255971
97420 0.2698542
97430 0.2734209
97440 0.2785833
97450 0.2681524
97460 0.2990202
97470 0.2848681
97480 0.2659688
97490 0.2844217
97500 0.2992922
97510 0.296344
97520 0.2843892
97530 0.2915264
97540 0.2906225
97550 0.2847916
97560 0.2938166
97570 0.2878366
97580 0.2939138
97590 0.3014306
97600 0.3016872
97610 0.3137999
97620 0.3139998
97630 0.3090825
97640 0.3299302
97650 0.3083831
97660 0.2932306
97670 0.2888783
97680 0.3047141
97690 0.3085137
97700 0.3193104
97710 0.3274037
97720 0.3246998
97730 0.3065869
97740 0.3195941
97750 0.3216496
97760 0.3015816
97770 0.3128078
97780 0.3103206
97790 0.2943147
97800 0.2793407
97810 0.2774417
97820 0.2767052
97830 0.2776458
97840 0.2757953
97850 0.2741903
97860 0.2672581
97870 0.2987819
97880 0.2858115
97890 0.2570494
97900 0.2742139
97910 0.2761584
97920 0.292895
97930 0.2871973
97940 0.2821572
97950 0.3045617
97960 0.2881708
97970 0.2856798
97980 0.2612835
97990 0.2819841
98000 0.2955473
98010 0.294421
98020 0.3192905
98030 0.3171815
98040 0.3065215
98050 0.295025
98060 0.2865095
98070 0.2832544
98080 0.2908263
98090 0.2824324
98100 0.2711015
98110 0.2656709
98120 0.2848699
98130 0.2958038
98140 0.2804819
98150 0.2739346
98160 0.280128
98170 0.2529971
98180 0.2728072
98190 0.2636732
98200 0.2768363
98210 0.291848
98220 0.2877844
98230 0.2900096
98240 0.3017854
98250 0.2976564
98260 0.3043488
98270 0.2968663
98280 0.3000195
98290 0.2888127
98300 0.2815862
98310 0.2867709
98320 0.2999919
98330 0.291252
98340 0.2886712
98350 0.2858406
98360 0.2971893
98370 0.2862381
98380 0.2914823
98390 0.2966001
98400 0.2991261
98410 0.30508
98420 0.298775
98430 0.2985428
98440 0.3203543
98450 0.2808728
98460 0.2788545
98470 0.2510227
98480 0.2640585
98490 0.3021545
98500 0.2864458
98510 0.2947055
98520 0.3054727
98530 0.3164449
98540 0.3158094
98550 0.3003972
98560 0.3002332
98570 0.2876912
98580 0.3057296
98590 0.2994512
98600 0.3036548
98610 0.2900472
98620 0.2766875
98630 0.2842383
98640 0.281534
98650 0.259534
98660 0.284348
98670 0.2887579
98680 0.3091187
98690 0.293695
98700 0.3032279
98710 0.2910061
98720 0.2802927
98730 0.297892
98740 0.2753742
98750 0.2831359
98760 0.2804718
98770 0.298256
98780 0.2822056
98790 0.2965984
98800 0.3089064
98810 0.3074737
98820 0.3128804
98830 0.302641
98840 0.2869882
98850 0.3075897
98860 0.3073299
98870 0.3200294
98880 0.3144727
98890 0.3023805
98900 0.3059064
98910 0.2999252
98920 0.3010277
98930 0.2946632
98940 0.2998599
98950 0.2933741
98960 0.3032232
98970 0.3032489
98980 0.3129555
98990 0.3210919
99000 0.2841607
99010 0.3020605
99020 0.2838718
99030 0.2971925
99040 0.3126315
99050 0.2803442
99060 0.2794322
99070 0.2900634
99080 0.2964806
99090 0.3065636
99100 0.3025923
99110 0.2963226
99120 0.302122
99130 0.2903589
99140 0.2916439
99150 0.3011321
99160 0.2972243
99170 0.2741236
99180 0.2924575
99190 0.2746799
99200 0.3014115
99210 0.2864182
99220 0.2667752
99230 0.2580864
99240 0.2808062
99250 0.2930017
99260 0.2761346
99270 0.305279
99280 0.3039974
99290 0.3039419
99300 0.2963438
99310 0.2961865
99320 0.2917239
99330 0.3137071
99340 0.3131492
99350 0.3045645
99360 0.3293819
99370 0.3295614
99380 0.3055784
99390 0.3138608
99400 0.2944489
99410 0.3112082
99420 0.3086351
99430 0.3005726
99440 0.3020191
99450 0.3059441
99460 0.3221155
99470 0.3387986
99480 0.3264793
99490 0.3068428
99500 0.3342058
99510 0.3251714
99520 0.3284251
99530 0.3122714
99540 0.3142087
99550 0.3222003
99560 0.328081
99570 0.3050345
99580 0.297373
99590 0.3246549
99600 0.3001725
99610 0.3008631
99620 0.3445127
99630 0.3358781
99640 0.3315262
99650 0.308218
99660 0.3157726
99670 0.3119563
99680 0.3195493
99690 0.3034889
99700 0.2923971
99710 0.3118976
99720 0.3071566
99730 0.3066505
99740 0.3093
99750 0.2870001
99760 0.2871121
99770 0.3187021
99780 0.3004286
99790 0.3174729
99800 0.3335545
99810 0.3132192
99820 0.2927165
99830 0.3204449
99840 0.3307858
99850 0.3379875
99860 0.3483201
99870 0.3428242
99880 0.3299899
99890 0.3312092
99900 0.3471166
99910 0.3424167
99920 0.3090484
99930 0.3389393
99940 0.3458869
99950 0.3485123
99960 0.3491305
99970 0.357282
99980 0.3534313
99990 0.3462604
100000 0.3577609
100010 0.3510336
100020 0.3576122
100030 0.3488955
100040 0.339174
100050 0.3458654
100060 0.355373
100070 0.3412104
100080 0.3351261
100090 0.3260907
100100 0.3342735
100110 0.3349061
100120 0.3383926
100130 0.3106036
100140 0.3321232
100150 0.3282417
100160 0.3296268
100170 0.3058413
100180 0.3100099
100190 0.3321099
100200 0.319586
100210 0.3398884
100220 0.3224079
100230 0.3220829
100240 0.2889805
100250 0.2945542
100260 0.2994131
100270 0.3056189
100280 0.3048853
100290 0.307131
100300 0.298669
100310 0.3029464
100320 0.3179682
100330 0.3070737
100340 0.3154179
100350 0.3323904
100360 0.3424912
100370 0.3257324
100380 0.3189858
100390 0.3097658
100400 0.3054551
100410 0.2977011
100420 0.3130275
100430 0.3129686
100440 0.2921138
100450 0.3155902
100460 0.2881091
100470 0.3242406
100480 0.3376788
100490 0.3252581
100500 0.3228031
100510 0.333234
100520 0.3378521
100530 0.3382994
100540 0.3401253
100550 0.3428955
100560 0.3237135
100570 0.332516
100580 0.322231
100590 0.3078678
100600 0.3165224
100610 0.3309263
100620 0.3329259
100630 0.3381843
100640 0.3422695
100650 0.3345856
100660 0.3225988
100670 0.3253461
100680 0.3387067
100690 0.3554699
100700 0.3303634
100710 0.3410419
100720 0.355925
100730 0.3255855
100740 0.3482465
100750 0.3532813
100760 0.3527968
100770 0.3322731
100780 0.3274968
100790 0.3273491
100800 0.3372931
100810 0.3558418
100820 0.3437489
100830 0.3347318
100840 0.348407
100850 0.3321092
100860 0.3477415
100870 0.3427549
100880 0.3284074
100890 0.3395385
100900 0.3149829
100910 0.334527
100920 0.3418241
100930 0.3579947
100940 0.346483
100950 0.3329895
100960 0.3359985
100970 0.3222664
100980 0.3222957
100990 0.3226135
101000 0.345826
101010 0.334992
101020 0.3293526
101030 0.3498932
101040 0.3401463
101050 0.3302042
101060 0.3188939
101070 0.3320524
101080 0.3464374
101090 0.3518758
101100 0.3531672
101110 0.330772
101120 0.3523411
101130 0.354198
101140 0.3639661
101150 0.3607793
101160 0.332303
101170 0.3519899
101180 0.3499368
101190 0.3446471
101200 0.3476597
101210 0.3300029
101220 0.3221459
101230 0.3224567
101240 0.313777
101250 0.3452267
101260 0.3221361
101270 0.3326281
101280 0.2998078
101290 0.2921138
101300 0.2905828
101310 0.2915488
101320 0.3140596
101330 0.3101617
101340 0.292407
101350 0.2956609
101360 0.2920083
101370 0.3150291
101380 0.3112433
101390 0.3073494
101400 0.3061014
101410 0.3075883
101420 0.312453
101430 0.3115299
101440 0.3055323
101450 0.2726673
101460 0.2963756
101470 0.305505
101480 0.2954019
101490 0.2991043
101500 0.3098535
101510 0.2912789
101520 0.310625
101530 0.3100511
101540 0.2967549
101550 0.3031656
101560 0.3314495
101570 0.3095136
101580 0.3191478
101590 0.3236249
101600 0.3345548
101610 0.3167745
101620 0.3457654
101630 0.3301682
101640 0.3398415
101650 0.3146144
101660 0.347725
101670 0.3192871
101680 0.3258896
101690 0.3398869
101700 0.3285842
101710 0.2842601
101720 0.2958663
101730 0.3024842
101740 0.3004659
101750 0.3226797
101760 0.3011605
101770 0.3322025
101780 0.3232186
101790 0.3459865
101800 0.3189587
101810 0.3346654
101820 0.3200405
101830 0.3315676
101840 0.3355293
101850 0.3438864
101860 0.328573
101870 0.3502833
101880 0.3519712
101890 0.3508538
101900 0.3718192
101910 0.3663801
101920 0.3549231
101930 0.3471819
101940 0.3369073
101950 0.3533326
101960 0.3226122
101970 0.3446759
101980 0.3253346
101990 0.3224202
102000 0.3281723
102010 0.3496932
102020 0.340656
102030 0.3377956
102040 0.3270008
102050 0.3336876
102060 0.3604529
102070 0.3380878
102080 0.3341604
102090 0.3371158
102100 0.3353451
102110 0.3282497
102120 0.345255
102130 0.3524225
102140 0.3488216
102150 0.3400389
102160 0.3285429
102170 0.3470788
102180 0.3575259
102190 0.3621322
102200 0.3398453
102210 0.358068
102220 0.3587056
102230 0.3401031
102240 0.3411984
102250 0.3257244
102260 0.3305728
102270 0.3390538
102280 0.3190227
102290 0.3175389
102300 0.3117801
102310 0.3133641
102320 0.3037397
102330 0.3292565
102340 0.3251776
102350 0.3263849
102360 0.3240938
102370 0.3338027
102380 0.3359723
102390 0.3032699
102400 0.3221168
102410 0.3187601
102420 0.3036097
102430 0.298318
102440 0.3013682
102450 0.3126942
102460 0.2856117
102470 0.3104937
102480 0.3143073
102490 0.3056452
102500 0.3003556
102510 0.2946718
102520 0.2953193
102530 0.3091063
102540 0.2999863
102550 0.2700649
102560 0.2699922
102570 0.2827615
102580 0.3102075
102590 0.2991675
102600 0.2893378
102610 0.3022088
102620 0.3060423
102630 0.3101906
102640 0.3356201
102650 0.3105648
102660 0.3292111
102670 0.3226316
102680 0.3230494
102690 0.3061621
102700 0.3146109
102710 0.3073108
102720 0.3245336
102730 0.3322039
102740 0.3389802
102750 0.318184
102760 0.3042562
102770 0.3044187
102780 0.2969448
102790 0.3146422
102800 0.3167003
102810 0.30335
102820 0.3108423
102830 0.3097628
102840 0.2925386
102850 0.2966157
102860 0.3040601
102870 0.2849444
102880 0.2935625
102890 0.3054195
102900 0.2955124
102910 0.2903596
102920 0.2712575
102930 0.2801704
102940 0.3033206
102950 0.2842797
102960 0.2869827
102970 0.2919271
102980 0.2906305
102990 0.2966615
103000 0.303865
103010 0.3093449
103020 0.2952187
103030 0.2883416
103040 0.2891297
103050 0.296366
103060 0.3036523
103070 0.3009241
103080 0.2840272
103090 0.3111756
103100 0.2983409
103110 0.2912312
103120 0.2805568
103130 0.2727796
103140 0.2992156
103150 0.3007235
103160 0.2901095
103170 0.3129459
103180 0.3172648
103190 0.3016547
103200 0.3288401
103210 0.3260832
103220 0.311077
103230 0.3099476
103240 0.3182358
103250 0.2907506
103260 0.3019754
103270 0.3061923
103280 0.3266188
103290 0.3152371
103300 0.318953
103310 0.3099372
103320 0.3160977
103330 0.323183
103340 0.3037218
103350 0.312814
103360 0.3153869
103370 0.3086767
103380 0.3412411
103390 0.2994859
103400 0.3264398
103410 0.293858
103420 0.3093049
103430 0.326656
103440 0.3433537
103450 0.3310432
103460 0.3300346
103470 0.3217164
103480 0.3168298
103490 0.3396498
103500 0.3144994
103510 0.3031404
103520 0.3297154
103530 0.3203324
103540 0.3117264
103550 0.287046
103560 0.3411546
103570 0.3393123
103580 0.3211326
103590 0.3032564
103600 0.2931975
103610 0.2873819
103620 0.3213115
103630 0.2997896
103640 0.298499
103650 0.3193187
103660 0.3139535
103670 0.2782961
103680 0.2915214
103690 0.2923717
103700 0.3031826
103710 0.2997011
103720 0.2941449
103730 0.3135244
103740 0.321767
103750 0.307258
103760 0.3005029
103770 0.2998089
103780 0.2967556
103790 0.3057979
103800 0.3067141
103810 0.304534
103820 0.3066803
103830 0.2898635
103840 0.298587
103850 0.2978261
103860 0.3060226
103870 0.3010947
103880 0.280491
103890 0.3074417
103900 0.2877766
103910 0.2957152
103920 0.2944586
103930 0.2868824
103940 0.2836791
103950 0.2891001
103960 0.2944911
103970 0.2454914
103980 0.2675124
103990 0.2732916
104000 0.2978367
104010 0.2848324
104020 0.2824646
104030 0.2865447
104040 0.2898118
104050 0.2953966
104060 0.3017724
104070 0.2648018
104080 0.2743084
104090 0.2990885
104100 0.2719788
104110 0.2952518
104120 0.2833996
104130 0.2743074
104140 0.2941565
104150 0.2877076
104160 0.2979847
104170 0.2778132
104180 0.2918588
104190 0.2914431
104200 0.2915716
104210 0.283504
104220 0.2800801
104230 0.3074877
104240 0.2961661
104250 0.289939
104260 0.2823369
104270 0.307779
104280 0.3040625
104290 0.3137939
104300 0.315204
104310 0.312204
104320 0.3052817
104330 0.3151864
104340 0.276568
104350 0.305038
104360 0.3103688
104370 0.3133737
104380 0.3248918
104390 0.2992795
104400 0.3120869
104410 0.3204222
104420 0.2947801
104430 0.3200404
104440 0.3290362
104450 0.3177918
104460 0.3241775
104470 0.3206676
104480 0.3350688
104490 0.3156886
104500 0.3190967
104510 0.3217717
104520 0.3051347
104530 0.2868951
104540 0.3116142
104550 0.3279006
104560 0.2983971
104570 0.3153642
104580 0.3159063
104590 0.3016796
104600 0.3075853
104610 0.2991438
104620 0.3015627
104630 0.30632
104640 0.3040016
104650 0.2928562
104660 0.3118481
104670 0.3088298
104680 0.2808365
104690 0.300251
104700 0.2958399
104710 0.2814699
104720 0.2913671
104730 0.2966075
104740 0.2951808
104750 0.2890009
104760 0.2826197
104770 0.2978724
104780 0.2840231
104790 0.3140135
104800 0.3008043
104810 0.3065574
104820 0.2781976
104830 0.2997689
104840 0.2849173
104850 0.2877854
104860 0.2757583
104870 0.3072071
104880 0.2926859
104890 0.2958357
104900 0.2987381
104910 0.2860261
104920 0.2894043
104930 0.2702678
104940 0.2836081
104950 0.2788302
104960 0.2837801
104970 0.2902661
104980 0.2941834
104990 0.2823832
105000 0.2933644
105010 0.2864946
105020 0.287096
105030 0.2957906
105040 0.2717181
105050 0.2798463
105060 0.2996822
105070 0.2810609
105080 0.2959468
105090 0.2870442
105100 0.2976451
105110 0.3022439
105120 0.2756056
105130 0.2915929
105140 0.2940443
105150 0.3040471
105160 0.3059352
105170 0.323935
105180 0.3203692
105190 0.2920205
105200 0.32545
105210 0.3128479
105220 0.3257017
105230 0.3168875
105240 0.318129
105250 0.3067806
105260 0.3125848
105270 0.3138475
105280 0.2966614
105290 0.3246792
105300 0.3190971
105310 0.3256507
105320 0.3059859
105330 0.3162709
105340 0.3113529
105350 0.3023433
105360 0.3004627
105370 0.3005071
105380 0.3074952
105390 0.3221211
105400 0.3042625
105410 0.3148803
105420 0.3157196
105430 0.3218864
105440 0.2997984
105450 0.298291
105460 0.2997601
105470 0.3253952
105480 0.2847396
105490 0.2838676
105500 0.2850356
105510 0.2830309
105520 0.2980081
105530 0.2930093
105540 0.2983477
105550 0.2825366
105560 0.2993616
105570 0.282711
105580 0.2927046
105590 0.2867745
105600 0.2862839
105610 0.2919964
105620 0.3002891
105630 0.3178474
105640 0.2920022
105650 0.3200034
105660 0.304838
105670 0.3069378
105680 0.2986654
105690 0.2532
105700 0.26589
105710 0.2752347
105720 0.2653719
105730 0.2814796
105740 0.2675163
105750 0.2912312
105760 0.2888671
105770 0.3119001
105780 0.3088194
105790 0.3007134
105800 0.2964842
105810 0.2856185
105820 0.3000621
105830 0.3029051
105840 0.3024109
105850 0.2911569
105860 0.2937479
105870 0.2937956
105880 0.29168
105890 0.2936679
105900 0.3114017
105910 0.3088198
105920 0.3059012
105930 0.3014008
105940 0.3113616
105950 0.310219
105960 0.3138019
105970 0.3116186
105980 0.3052349
105990 0.3109536
106000 0.3087852
106010 0.3116015
106020 0.306996
106030 0.3133457
106040 0.2987571
106050 0.3087271
106060 0.3094555
106070 0.299733
106080 0.3066
106090 0.3112805
106100 0.3102312
106110 0.3240092
106120 0.3248683
106130 0.3130021
106140 0.2807232
106150 0.3019832
106160 0.2988626
106170 0.308375
106180 0.3105884
106190 0.305151
106200 0.3101945
106210 0.3002423
106220 0.313899
106230 0.3069485
106240 0.3132314
106250 0.3158339
106260 0.3112291
106270 0.3183606
106280 0.3304631
106290 0.3089212
106300 0.3122813
106310 0.3296208
106320 0.3092677
106330 0.3192669
106340 0.2992368
106350 0.3175078
106360 0.3084631
106370 0.3000767
106380 0.3040532
106390 0.3160898
106400 0.3261501
106410 0.3163543
106420 0.3235526
106430 0.3221271
106440 0.3215236
106450 0.2814218
106460 0.2993184
106470 0.296207
106480 0.2642476
106490 0.2847125
106500 0.2912577
106510 0.2863856
106520 0.2961217
106530 0.2786178
106540 0.2851475
106550 0.2904406
106560 0.3159283
106570 0.2792924
106580 0.2682505
106590 0.2847929
106600 0.3016393
106610 0.3035362
106620 0.3057332
106630 0.309167
106640 0.3102497
106650 0.3092507
106660 0.3248688
106670 0.3075595
106680 0.2983033
106690 0.2985905
106700 0.3071573
106710 0.2995779
106720 0.3050906
106730 0.303274
106740 0.2854782
106750 0.2867288
106760 0.3044799
106770 0.3040217
106780 0.3217528
106790 0.2964564
106800 0.312111
106810 0.2963946
106820 0.3158187
106830 0.3187072
106840 0.3321647
106850 0.3389112
106860 0.328846
106870 0.3144847
106880 0.3396269
106890 0.3328179
106900 0.3220957
106910 0.322811
106920 0.3146118
106930 0.3312567
106940 0.3327751
106950 0.3085872
106960 0.323108
106970 0.3003807
106980 0.3000594
106990 0.3246913
107000 0.3402984
107010 0.3475795
107020 0.3252616
107030 0.3139124
107040 0.3341758
107050 0.3494993
107060 0.3326754
107070 0.3247415
107080 0.2999295
107090 0.3035601
107100 0.2920757
107110 0.3170566
107120 0.3204739
107130 0.3343346
107140 0.3257279
107150 0.3132436
107160 0.3437412
107170 0.3428985
107180 0.3323403
107190 0.3412011
107200 0.3091996
107210 0.31282
107220 0.3204584
107230 0.320918
107240 0.3204784
107250 0.3075127
107260 0.3188603
107270 0.3117678
107280 0.3220826
107290 0.3023951
107300 0.3082298
107310 0.3228391
107320 0.331467
107330 0.3208395
107340 0.3250726
107350 0.3163574
107360 0.3088129
107370 0.3137045
107380 0.3183836
107390 0.3200282
107400 0.2908593
107410 0.3030136
107420 0.2976637
107430 0.3010969
107440 0.3160377
107450 0.289312
107460 0.3113324
107470 0.3117943
107480 0.3166763
107490 0.2943238
107500 0.2882366
107510 0.2917394
107520 0.2984639
107530 0.3054114
107540 0.2904659
107550 0.3039445
107560 0.3046475
107570 0.316293
107580 0.3351457
107590 0.321095
107600 0.3108741
107610 0.3150553
107620 0.3144862
107630 0.3241934
107640 0.3070477
107650 0.3277808
107660 0.3276681
107670 0.3198219
107680 0.2957132
107690 0.3247263
107700 0.3105901
107710 0.3137386
107720 0.3122481
107730 0.3086182
107740 0.3148103
107750 0.3192962
107760 0.3153014
107770 0.3195791
107780 0.2947173
107790 0.3187533
107800 0.3110124
107810 0.3178752
107820 0.3010664
107830 0.3125863
107840 0.2936606
107850 0.3008347
107860 0.2987776
107870 0.2932141
107880 0.3100204
107890 0.307764
107900 0.3365955
107910 0.3115228
107920 0.3109689
107930 0.315999
107940 0.3139649
107950 0.3209106
107960 0.3283779
107970 0.332801
107980 0.3334321
107990 0.323983
108000 0.3197055
108010 0.3165414
108020 0.3273547
108030 0.3272278
108040 0.3338467
108050 0.3208545
108060 0.3210857
108070 0.313199
108080 0.3039532
108090 0.3100858
108100 0.3141314
108110 0.3105855
108120 0.3107733
108130 0.3196228
108140 0.2878833
108150 0.2855259
108160 0.2868339
108170 0.3084173
108180 0.3018399
108190 0.3020959
108200 0.3293051
108210 0.335104
108220 0.3345692
108230 0.3391341
108240 0.3365588
108250 0.3422048
108260 0.3229593
108270 0.3325968
108280 0.333322
108290 0.3366275
108300 0.3436488
108310 0.3530459
108320 0.3675353
108330 0.3545708
108340 0.3512983
108350 0.3560756
108360 0.3606372
108370 0.3536328
108380 0.3466464
108390 0.3278801
108400 0.3341134
108410 0.3227355
108420 0.3126304
108430 0.3278532
108440 0.3280197
108450 0.30986
108460 0.3211725
108470 0.3174802
108480 0.3213029
108490 0.3168069
108500 0.3062452
108510 0.324726
108520 0.3076358
108530 0.3009028
108540 0.3251002
108550 0.3064627
108560 0.3163353
108570 0.3225691
108580 0.3099424
108590 0.3128491
108600 0.3060978
108610 0.3023262
108620 0.3133222
108630 0.3053541
108640 0.3118993
108650 0.2933443
108660 0.3092364
108670 0.3203594
108680 0.3072111
108690 0.3065105
108700 0.2895996
108710 0.3027208
108720 0.2975369
108730 0.2821056
108740 0.3075087
108750 0.3157051
108760 0.3052051
108770 0.3095194
108780 0.2959252
108790 0.3108512
108800 0.3063369
108810 0.3024304
108820 0.2954957
108830 0.2944778
108840 0.3135046
108850 0.3086287
108860 0.3269772
108870 0.3000672
108880 0.3089248
108890 0.3187073
108900 0.3161774
108910 0.3296024
108920 0.320911
108930 0.3118464
108940 0.3117732
108950 0.2995822
108960 0.3083901
108970 0.3133693
108980 0.3252484
108990 0.3062522
109000 0.3074535
109010 0.3069914
109020 0.3245758
109030 0.3267873
109040 0.3193398
109050 0.3235843
109060 0.3254532
109070 0.3232302
109080 0.3118708
109090 0.3420562
109100 0.3313488
109110 0.3259106
109120 0.3340416
109130 0.30536
109140 0.3332721
109150 0.3250313
109160 0.3199591
109170 0.3144394
109180 0.324867
109190 0.322405
109200 0.3071009
109210 0.3076651
109220 0.3147416
109230 0.3042783
109240 0.2856028
109250 0.2796179
109260 0.2922029
109270 0.3226388
109280 0.3132985
109290 0.3026316
109300 0.2978108
109310 0.2851774
109320 0.2797153
109330 0.2867867
109340 0.3005916
109350 0.2968037
109360 0.2909442
109370 0.2868651
109380 0.3056074
109390 0.28027
109400 0.2613619
109410 0.2808647
109420 0.2987356
109430 0.2914649
109440 0.2989716
109450 0.3017557
109460 0.2896147
109470 0.3030917
109480 0.2866815
109490 0.2845497
109500 0.2821584
109510 0.2761903
109520 0.2957507
109530 0.2996907
109540 0.2884059
109550 0.2859585
109560 0.2927585
109570 0.282024
109580 0.2935972
109590 0.2948488
109600 0.3142425
109610 0.3115615
109620 0.2896295
109630 0.2863706
109640 0.2916213
109650 0.2914187
109660 0.262969
109670 0.2761461
109680 0.2661792
109690 0.2868702
109700 0.2745174
109710 0.2860635
109720 0.3059892
109730 0.2982053
109740 0.2924569
109750 0.322337
109760 0.3093647
109770 0.3066544
109780 0.30711
109790 0.2927096
109800 0.2954046
109810 0.2824485
109820 0.2875534
109830 0.3000695
109840 0.3046699
109850 0.2876775
109860 0.2869608
109870 0.3337714
109880 0.3090704
109890 0.3099325
109900 0.319307
109910 0.3229764
109920 0.3069904
109930 0.3026373
109940 0.3140601
109950 0.3121018
109960 0.3170153
109970 0.3064655
109980 0.3159013
109990 0.2963358
110000 0.3011976
110010 0.3132785
110020 0.3196107
110030 0.3122177
110040 0.3078445
110050 0.2993723
110060 0.3062857
110070 0.2924585
110080 0.2877788
110090 0.2978499
110100 0.3065779
110110 0.2940116
110120 0.2858742
110130 0.2989779
110140 0.2940317
110150 0.302045
110160 0.2832641
110170 0.2999056
110180 0.2820974
110190 0.2871776
110200 0.3157271
110210 0.2778808
110220 0.2932469
110230 0.2739962
110240 0.2702611
110250 0.2955497
110260 0.3030329
110270 0.2837076
110280 0.3071661
110290 0.2813388
110300 0.2816568
110310 0.2851836
110320 0.2941608
110330 0.2811086
110340 0.2923291
110350 0.3016261
110360 0.2813017
110370 0.267572
110380 0.2806805
110390 0.2782973
110400 0.2827427
110410 0.2971102
110420 0.2867466
110430 0.2924209
110440 0.2921932
110450 0.2938205
110460 0.288975
110470 0.2970786
110480 0.2761252
110490 0.2864689
110500 0.2896443
110510 0.2899044
110520 0.284254
110530 0.2842201
110540 0.2885529
110550 0.2817052
110560 0.28211
110570 0.3172515
110580 0.3120311
110590 0.301214
110600 0.302314
110610 0.2951608
110620 0.2908279
110630 0.2994817
110640 0.3184102
110650 0.3013826
110660 0.2981275
110670 0.3032571
110680 0.2909885
110690 0.2966147
110700 0.3049611
110710 0.2951492
110720 0.296245
110730 0.2903288
110740 0.2806463
110750 0.2842436
110760 0.2944485
110770 0.2988586
110780 0.3012061
110790 0.304194
110800 0.3087426
110810 0.3096026
110820 0.3172272
110830 0.2864231
110840 0.2979841
110850 0.2724625
110860 0.2737084
110870 0.2900324
110880 0.2925969
110890 0.2809197
110900 0.2823246
110910 0.2935825
110920 0.285469
110930 0.2827099
110940 0.2851441
110950 0.2840993
110960 0.2889683
110970 0.2909072
110980 0.3023106
110990 0.3132329
111000 0.3064934
111010 0.3040787
111020 0.3013192
111030 0.2709677
111040 0.2991069
111050 0.3145089
111060 0.3009985
111070 0.2782088
111080 0.3061873
111090 0.2952738
111100 0.2871565
111110 0.2834073
111120 0.290296
111130 0.3063678
111140 0.3100978
111150 0.2956821
111160 0.2869562
111170 0.2828358
111180 0.2713124
111190 0.2706518
111200 0.2769523
111210 0.2681783
111220 0.2905985
111230 0.2719769
111240 0.2810231
111250 0.2831536
111260 0.2761493
111270 0.2797284
111280 0.2931662
111290 0.2921748
111300 0.2949541
111310 0.2857538
111320 0.2720706
111330 0.2809066
111340 0.2919718
111350 0.2746012
111360 0.2905649
111370 0.2849185
111380 0.3133147
111390 0.2966506
111400 0.2969121
111410 0.3010331
111420 0.2837456
111430 0.2998533
111440 0.2934885
111450 0.2933591
111460 0.2808333
111470 0.2711503
111480 0.2837018
111490 0.3076209
111500 0.2898731
111510 0.2947869
111520 0.290523
111530 0.29316
111540 0.284302
111550 0.311292
111560 0.3094012
111570 0.2868084
111580 0.2950497
111590 0.2956512
111600 0.302498
111610 0.2973579
111620 0.3126243
111630 0.2877932
111640 0.2842747
111650 0.2906644
111660 0.2874109
111670 0.2990632
111680 0.2858668
111690 0.2844485
111700 0.2947388
111710 0.2933697
111720 0.2910489
111730 0.3035312
111740 0.2886477
111750 0.2657114
111760 0.2723943
111770 0.2945323
111780 0.284929
111790 0.2831655
111800 0.2907588
111810 0.3011644
111820 0.2772189
111830 0.2902479
111840 0.312301
111850 0.308762
111860 0.300367
111870 0.3127649
111880 0.2854007
111890 0.2826846
111900 0.3027364
111910 0.285511
111920 0.3130557
111930 0.2988605
111940 0.303025
111950 0.303621
111960 0.3180714
111970 0.295444
111980 0.2842366
111990 0.2920713
112000 0.2931801
112010 0.2884554
112020 0.2957764
112030 0.3065828
112040 0.3085158
112050 0.2850443
112060 0.3098826
112070 0.3074158
112080 0.3055335
112090 0.310216
112100 0.2940147
112110 0.3068979
112120 0.2844803
112130 0.3053354
112140 0.3130182
112150 0.3333052
112160 0.3316604
112170 0.3353747
112180 0.3267534
112190 0.306521
112200 0.3112959
112210 0.3207772
112220 0.3376363
112230 0.3280603
112240 0.3378072
112250 0.3289039
112260 0.3012479
112270 0.336527
112280 0.3210972
112290 0.2965649
112300 0.3299828
112310 0.3217404
112320 0.3184369
112330 0.3247189
112340 0.322536
112350 0.2965123
112360 0.326436
112370 0.3142799
112380 0.2985969
112390 0.3023862
112400 0.3115168
112410 0.3078391
112420 0.3365962
112430 0.3271497
112440 0.3129747
112450 0.3369005
112460 0.3214356
112470 0.337998
112480 0.3431965
112490 0.3365633
112500 0.3572476
112510 0.337778
112520 0.3723113
112530 0.3549122
112540 0.3395271
112550 0.3357403
112560 0.3323554
112570 0.3480173
112580 0.3292042
112590 0.3344427
112600 0.3467319
112610 0.3341225
112620 0.3290982
112630 0.3396908
112640 0.3333607
112650 0.3445039
112660 0.374029
112670 0.3649146
112680 0.3543538
112690 0.350001
112700 0.3635946
112710 0.3627935
112720 0.3598586
112730 0.3478936
112740 0.3689093
112750 0.3693568
112760 0.3441935
112770 0.3607096
112780 0.3658059
112790 0.3650923
112800 0.3517979
112810 0.3549662
112820 0.3517135
112830 0.3522575
112840 0.3249236
112850 0.3204355
112860 0.3287749
112870 0.3567145
112880 0.3424546
112890 0.3496385
112900 0.3253824
112910 0.3402574
112920 0.339673
112930 0.3642657
112940 0.3526768
112950 0.362991
112960 0.350815
112970 0.3661705
112980 0.3631329
112990 0.3636374
113000 0.3533909
113010 0.3671853
113020 0.3709953
113030 0.3485999
113040 0.3772207
113050 0.3566091
113060 0.3551028
113070 0.368781
113080 0.3555284
113090 0.353484
113100 0.3684397
113110 0.3635679
113120 0.366809
113130 0.3626932
113140 0.3787311
113150 0.3803723
113160 0.3880268
113170 0.3723443
113180 0.35942
113190 0.3662139
113200 0.3705889
113210 0.3779393
113220 0.3671711
113230 0.3586777
113240 0.3381879
113250 0.3659803
113260 0.3628321
113270 0.3502521
113280 0.336111
113290 0.3543295
113300 0.3441745
113310 0.3451727
113320 0.3403185
113330 0.3266186
113340 0.349459
113350 0.3165495
113360 0.3261357
113370 0.3228481
113380 0.3303255
113390 0.3390574
113400 0.347777
113410 0.3427322
113420 0.3450334
113430 0.3398624
113440 0.3376969
113450 0.3491055
113460 0.349098
113470 0.3443197
113480 0.3693245
113490 0.3703467
113500 0.3372881
113510 0.3484241
113520 0.3325975
113530 0.3550543
113540 0.3383078
113550 0.3146176
113560 0.3356673
113570 0.3386344
113580 0.3325934
113590 0.3309707
113600 0.3355191
113610 0.3402581
113620 0.3295814
113630 0.335813
113640 0.3305434
113650 0.3558506
113660 0.3723228
113670 0.3421472
113680 0.3240143
113690 0.3426474
113700 0.3401095
113710 0.3131371
113720 0.3064996
113730 0.3356707
113740 0.3328131
113750 0.335142
113760 0.3439204
113770 0.3389564
113780 0.3264665
113790 0.2981395
113800 0.3184004
113810 0.3083566
113820 0.2832938
113830 0.2886401
113840 0.2818876
113850 0.2809018
113860 0.2692927
113870 0.2893188
113880 0.3008512
113890 0.2661003
113900 0.291159
113910 0.2928846
113920 0.2813908
113930 0.3086409
113940 0.2911849
113950 0.2958342
113960 0.29054
113970 0.2757535
113980 0.2974655
113990 0.2930731
114000 0.3141346
114010 0.2711097
114020 0.276158
114030 0.2901296
114040 0.3057285
114050 0.3045818
114060 0.2994343
114070 0.3120144
114080 0.2933311
114090 0.2951072
114100 0.2893839
114110 0.3050388
114120 0.3023878
114130 0.3040079
114140 0.3104334
114150 0.300717
114160 0.2859058
114170 0.2987103
114180 0.2864735
114190 0.2898614
114200 0.2572678
114210 0.2844578
114220 0.2660389
114230 0.2843672
114240 0.2896282
114250 0.2970094
114260 0.3024071
114270 0.2773244
114280 0.3102896
114290 0.2900178
114300 0.3054571
114310 0.2974588
114320 0.3032627
114330 0.2952576
114340 0.3236572
114350 0.328144
114360 0.3192679
114370 0.3457363
114380 0.3301876
114390 0.3152619
114400 0.3345337
114410 0.3002137
114420 0.3186834
114430 0.326554
114440 0.3396927
114450 0.3365767
114460 0.3456239
114470 0.3242184
114480 0.3293786
114490 0.3258856
114500 0.3566628
114510 0.3158558
114520 0.3190795
114530 0.3138187
114540 0.3197643
114550 0.3319919
114560 0.3452961
114570 0.3416513
114580 0.3427957
114590 0.3734158
114600 0.3445232
114610 0.3581042
114620 0.3221869
114630 0.3307726
114640 0.3437666
114650 0.3257979
114660 0.34978
114670 0.3439095
114680 0.3396164
114690 0.348547
114700 0.3454593
114710 0.3414843
114720 0.3482563
114730 0.3560497
114740 0.3382112
114750 0.3449207
114760 0.3399256
114770 0.3499487
114780 0.334578
114790 0.3496257
114800 0.3438509
114810 0.3406359
114820 0.3401343
114830 0.3384885
114840 0.3264615
114850 0.3195232
114860 0.3430017
114870 0.3228903
114880 0.3237258
114890 0.3366773
114900 0.3483354
114910 0.3242619
114920 0.3463878
114930 0.3458295
114940 0.3574426
114950 0.3421334
114960 0.3211378
114970 0.3362086
114980 0.3454437
114990 0.3296833
115000 0.3268704
115010 0.3434348
115020 0.3500591
115030 0.3484263
115040 0.3493704
115050 0.326145
115060 0.3341117
115070 0.3308381
115080 0.3401912
115090 0.3365402
115100 0.3347516
115110 0.3426959
115120 0.326583
115130 0.3301289
115140 0.3162919
115150 0.3025386
115160 0.3268188
115170 0.3057226
115180 0.2980155
115190 0.2860837
115200 0.3103607
115210 0.3011887
115220 0.3009666
115230 0.3366472
115240 0.3226855
115250 0.3127637
115260 0.2875839
115270 0.3022625
115280 0.3151107
115290 0.3208505
115300 0.3252787
115310 0.3270716
115320 0.3335063
115330 0.3582646
115340 0.3544749
115350 0.3505896
115360 0.3192844
115370 0.3339853
115380 0.349077
115390 0.3434826
115400 0.3524289
115410 0.3594058
115420 0.3441023
115430 0.3580284
115440 0.3471793
115450 0.3421935
115460 0.3604678
115470 0.3515367
115480 0.3422799
115490 0.3304631
115500 0.3573938
115510 0.3403769
115520 0.3423237
115530 0.3672022
115540 0.3324084
115550 0.3339069
115560 0.3284411
115570 0.3173901
115580 0.3462759
115590 0.3320271
115600 0.3241471
115610 0.3258339
115620 0.324006
115630 0.3128577
115640 0.319964
115650 0.3452706
115660 0.3387195
115670 0.3313001
115680 0.3503268
115690 0.3390149
115700 0.3235261
115710 0.3433181
115720 0.3277769
115730 0.3398242
115740 0.3352762
115750 0.3311331
115760 0.3332743
115770 0.3249326
115780 0.3213908
115790 0.3215738
115800 0.3120574
115810 0.3121119
115820 0.3370681
115830 0.3192695
115840 0.3286423
115850 0.3333364
115860 0.3215801
115870 0.3246008
115880 0.3192832
115890 0.3255182
115900 0.3093716
115910 0.3307936
115920 0.3358806
115930 0.3345223
115940 0.3339929
115950 0.3342556
115960 0.319808
115970 0.3182687
115980 0.3277257
115990 0.3317143
116000 0.3465835
116010 0.3472562
116020 0.3135164
116030 0.3198686
116040 0.3294201
116050 0.3269751
116060 0.3261819
116070 0.314817
116080 0.3121089
116090 0.3120246
116100 0.3354781
116110 0.3195571
116120 0.3256064
116130 0.3137329
116140 0.3253102
116150 0.3185709
116160 0.3228043
116170 0.3241668
116180 0.3165722
116190 0.3419901
116200 0.3384817
116210 0.3465857
116220 0.33181
116230 0.3284841
116240 0.3268411
116250 0.3166521
116260 0.3180325
116270 0.3240998
116280 0.3423072
116290 0.314318
116300 0.3348553
116310 0.3240432
116320 0.3326251
116330 0.3477426
116340 0.3313942
116350 0.3261263
116360 0.3298221
116370 0.3184274
116380 0.3446561
116390 0.319586
116400 0.3188629
116410 0.2991196
116420 0.2990652
116430 0.3328598
116440 0.3330624
116450 0.3274914
116460 0.3270833
116470 0.3126865
116480 0.3057356
116490 0.3007662
116500 0.3124641
116510 0.3059023
116520 0.3157975
116530 0.3295251
116540 0.3100896
116550 0.3205394
116560 0.3229966
116570 0.3098489
116580 0.3251238
116590 0.3031377
116600 0.3398161
116610 0.3157121
116620 0.300828
116630 0.3268162
116640 0.319417
116650 0.3199051
116660 0.3139976
116670 0.316049
116680 0.3057856
116690 0.3234711
116700 0.3370027
116710 0.3057849
116720 0.3137899
116730 0.326198
116740 0.3530032
116750 0.3207293
116760 0.2952176
116770 0.2995092
116780 0.3380044
116790 0.3135029
116800 0.3251593
116810 0.3147777
116820 0.3226485
116830 0.3141229
116840 0.30603
116850 0.3018952
116860 0.2880653
116870 0.2971442
116880 0.3088084
116890 0.3079989
116900 0.3173748
116910 0.3114339
116920 0.2820714
116930 0.3012871
116940 0.2915835
116950 0.3090049
116960 0.3086156
116970 0.3224197
116980 0.3154419
116990 0.3210094
117000 0.3072778
117010 0.3289414
117020 0.3299882
117030 0.3197785
117040 0.3327764
117050 0.3331903
117060 0.324832
117070 0.3206622
117080 0.3268761
117090 0.3307679
117100 0.3194289
117110 0.3363474
117120 0.3570181
117130 0.3367673
117140 0.3309152
117150 0.3203022
117160 0.3336221
117170 0.3272006
117180 0.3204984
117190 0.3314448
117200 0.3115572
117210 0.3312727
117220 0.3459233
117230 0.3449852
117240 0.3490314
117250 0.3413522
117260 0.3381759
117270 0.339376
117280 0.3440351
117290 0.3349392
117300 0.3219175
117310 0.3218139
117320 0.3368118
117330 0.3290614
117340 0.3256673
117350 0.3231643
117360 0.3304291
117370 0.3353009
117380 0.3159239
117390 0.3127515
117400 0.3384744
117410 0.3159216
117420 0.3291638
117430 0.3161671
117440 0.3078637
117450 0.3161422
117460 0.314247
117470 0.3394707
117480 0.3152285
117490 0.3204642
117500 0.3259838
117510 0.3243586
117520 0.3420673
117530 0.3511126
117540 0.3451172
117550 0.3292926
117560 0.3464352
117570 0.3499874
117580 0.3392622
117590 0.3359408
117600 0.3459544
117610 0.3120467
117620 0.3399443
117630 0.3281427
117640 0.3232455
117650 0.3064835
117660 0.2999738
117670 0.3327297
117680 0.3346902
117690 0.3113621
117700 0.3112811
117710 0.3129489
117720 0.3333777
117730 0.3133667
117740 0.3285785
117750 0.3247321
117760 0.3176474
117770 0.321399
117780 0.3298512
117790 0.3327227
117800 0.3312954
117810 0.3405766
117820 0.3680378
117830 0.3553102
117840 0.3642054
117850 0.3635832
117860 0.348217
117870 0.3471614
117880 0.3199666
117890 0.345344
117900 0.3329137
117910 0.3303043
117920 0.3342578
117930 0.3456014
117940 0.3730169
117950 0.3339204
117960 0.3669131
117970 0.3295373
117980 0.3440726
117990 0.3317396
118000 0.332482
118010 0.3367256
118020 0.3509781
118030 0.3361657
118040 0.3529809
118050 0.3386217
118060 0.3394017
118070 0.3411167
118080 0.3266103
118090 0.3378597
118100 0.3335675
118110 0.3350228
118120 0.3316916
118130 0.3478379
118140 0.3474236
118150 0.3454267
118160 0.3495614
118170 0.3182025
118180 0.3391517
118190 0.3293281
118200 0.3248057
118210 0.3474654
118220 0.3273093
118230 0.3628215
118240 0.3236091
118250 0.3613868
118260 0.3493784
118270 0.3409134
118280 0.3455626
118290 0.3423438
118300 0.3334202
118310 0.3239065
118320 0.3569662
118330 0.3323726
118340 0.3338493
118350 0.3452511
118360 0.3488569
118370 0.3508389
118380 0.3366543
118390 0.3592491
118400 0.3375627
118410 0.3582802
118420 0.350316
118430 0.3587344
118440 0.3210754
118450 0.3285589
118460 0.3589648
118470 0.3618612
118480 0.3469834
118490 0.3257588
118500 0.3209803
118510 0.3383106
118520 0.3623929
118530 0.3424192
118540 0.3406804
118550 0.3555171
118560 0.3652498
118570 0.3393175
118580 0.338619
118590 0.3375714
118600 0.3377848
118610 0.3268417
118620 0.3328658
118630 0.3377903
118640 0.3639445
118650 0.3364694
118660 0.341058
118670 0.3325715
118680 0.3181994
118690 0.3345996
118700 0.3121291
118710 0.3371291
118720 0.3106225
118730 0.3091377
118740 0.3222441
118750 0.3210699
118760 0.322701
118770 0.3257827
118780 0.3396869
118790 0.3376616
118800 0.3378022
118810 0.3194745
118820 0.3474782
118830 0.3330602
118840 0.3309795
118850 0.3126326
118860 0.3141197
118870 0.3201078
118880 0.3184073
118890 0.3103026
118900 0.2936531
118910 0.2662438
118920 0.3120723
118930 0.3233756
118940 0.3286393
118950 0.3091101
118960 0.3209907
118970 0.2964034
118980 0.3349063
118990 0.3369111
119000 0.321536
119010 0.3328335
119020 0.3284366
119030 0.3510428
119040 0.3393694
119050 0.3418733
119060 0.3234879
119070 0.3296757
119080 0.3370033
119090 0.3454832
119100 0.3007292
119110 0.3311463
119120 0.3139803
119130 0.3283869
119140 0.3422225
119150 0.3531749
119160 0.3210337
119170 0.3291369
119180 0.3449966
119190 0.3363788
119200 0.3318467
119210 0.3515373
119220 0.34437
119230 0.3424828
119240 0.3310833
119250 0.3171068
119260 0.3234289
119270 0.3333718
119280 0.3258801
119290 0.3463176
119300 0.3263901
119310 0.3155173
119320 0.3490744
119330 0.3433279
119340 0.3497705
119350 0.3345554
119360 0.3437819
119370 0.3389451
119380 0.3485408
119390 0.3449377
119400 0.3433034
119410 0.3321323
119420 0.3156368
119430 0.3467559
119440 0.3455698
119450 0.3398914
119460 0.3181818
119470 0.3106375
119480 0.3072925
119490 0.3242015
119500 0.3360914
119510 0.325268
119520 0.3434239
119530 0.3700366
119540 0.337873
119550 0.3583402
119560 0.3271049
119570 0.350999
119580 0.3366139
119590 0.3117027
119600 0.3267597
119610 0.3061033
119620 0.3256851
119630 0.3255793
119640 0.319681
119650 0.3064464
119660 0.295986
119670 0.3433004
119680 0.3385164
119690 0.3377447
119700 0.3475361
119710 0.3382778
119720 0.3132397
119730 0.3214076
119740 0.3370412
119750 0.3336563
119760 0.3276477
119770 0.3228568
119780 0.3577644
119790 0.3404724
119800 0.3317772
119810 0.3382697
119820 0.3458508
119830 0.3344464
119840 0.3605555
119850 0.3418692
119860 0.3367259
119870 0.3414483
119880 0.3508672
119890 0.3245005
119900 0.3385175
119910 0.3430107
119920 0.3170101
119930 0.333269
119940 0.330447
119950 0.3237837
119960 0.3073841
119970 0.3179723
119980 0.322453
119990 0.3195878
120000 0.3314485
120010 0.3292661
120020 0.3112667
120030 0.3286849
120040 0.3594242
120050 0.3624721
120060 0.3339822
120070 0.3284189
120080 0.3349155
120090 0.3473369
120100 0.3318613
120110 0.3264788
120120 0.3191034
120130 0.326666
120140 0.3338677
120150 0.3259357
120160 0.3196314
120170 0.3109609
120180 0.3311967
120190 0.3278949
120200 0.3255221
120210 0.3427657
120220 0.3307962
120230 0.3188393
120240 0.3262441
120250 0.3246264
120260 0.3123989
120270 0.3107553
120280 0.3333476
120290 0.3431754
120300 0.3271349
120310 0.3558701
120320 0.3325967
120330 0.3227387
120340 0.3225028
120350 0.3253342
120360 0.3200871
120370 0.30263
120380 0.3091937
120390 0.3090185
120400 0.3352167
120410 0.3281742
120420 0.3266849
120430 0.3467731
120440 0.322698
120450 0.3014268
120460 0.3044423
120470 0.3086354
120480 0.3385351
120490 0.3370333
120500 0.3339598
120510 0.3299406
120520 0.359624
120530 0.3345722
120540 0.3288001
120550 0.3184345
120560 0.3366278
120570 0.3236798
120580 0.3366844
120590 0.3633546
120600 0.3480419
120610 0.3519271
120620 0.3296264
120630 0.3237636
120640 0.3470023
120650 0.3327258
120660 0.3491384
120670 0.3496288
120680 0.3438886
120690 0.3473985
120700 0.3430336
120710 0.3247711
120720 0.3518854
120730 0.3423726
120740 0.3210415
120750 0.3293359
120760 0.3269198
120770 0.3101741
120780 0.3368373
120790 0.3568887
120800 0.335845
120810 0.3432336
120820 0.3555916
120830 0.3428515
120840 0.3239705
120850 0.3519223
120860 0.3411647
120870 0.3510193
120880 0.3482102
120890 0.3563267
120900 0.3513503
120910 0.3379494
120920 0.3619569
120930 0.3684697
120940 0.3381386
120950 0.3361759
120960 0.3490961
120970 0.3564968
120980 0.3481607
120990 0.339922
121000 0.3380097
121010 0.3382117
121020 0.3308151
121030 0.3270514
121040 0.3194553
121050 0.3225902
121060 0.329133
121070 0.3204628
121080 0.3335967
121090 0.3376562
121100 0.3321288
121110 0.3441721
121120 0.3408229
121130 0.34813
121140 0.3217638
121150 0.3337979
121160 0.3394307
121170 0.3351897
121180 0.3350703
121190 0.3382213
121200 0.3463584
121210 0.3411317
121220 0.3522363
121230 0.3365953
121240 0.3502548
121250 0.323081
121260 0.336921
121270 0.3422006
121280 0.3355225
121290 0.3394242
121300 0.3229892
121310 0.3555697
121320 0.3418213
121330 0.3215554
121340 0.3539201
121350 0.3357067
121360 0.3356247
121370 0.3195541
121380 0.3225095
121390 0.336632
121400 0.3245696
121410 0.3372412
121420 0.3371218
121430 0.3372978
121440 0.3267105
121450 0.3338683
121460 0.3350404
121470 0.3286701
121480 0.3307484
121490 0.3310949
121500 0.3168874
121510 0.3181117
121520 0.321432
121530 0.2940206
121540 0.3237554
121550 0.3256065
121560 0.3202444
121570 0.2894829
121580 0.3057797
121590 0.3176137
121600 0.3223788
121610 0.3284661
121620 0.3112055
121630 0.3262524
121640 0.3141964
121650 0.3159218
121660 0.3102234
121670 0.2933795
121680 0.3114984
121690 0.3151712
121700 0.2901725
121710 0.2954335
121720 0.3111862
121730 0.3065142
121740 0.307364
121750 0.304946
121760 0.3081933
121770 0.3097658
121780 0.3032193
121790 0.3139184
121800 0.293676
121810 0.3339561
121820 0.3311271
121830 0.3077925
121840 0.2907821
121850 0.3031831
121860 0.3094512
121870 0.3013425
121880 0.2953692
121890 0.2945923
121900 0.3087866
121910 0.308604
121920 0.3268638
121930 0.3276994
121940 0.3526627
121950 0.3289606
121960 0.3323158
121970 0.3266507
121980 0.3133437
121990 0.3347525
122000 0.3399013
122010 0.3416095
122020 0.3550425
122030 0.3308004
122040 0.3163644
122050 0.3388891
122060 0.3200451
122070 0.282297
122080 0.275392
122090 0.2640298
122100 0.2863811
122110 0.2840281
122120 0.2989923
122130 0.2781278
122140 0.3195511
122150 0.2918663
122160 0.31279
122170 0.3197524
122180 0.320157
122190 0.3181081
122200 0.3318036
122210 0.320821
122220 0.3197006
122230 0.308672
122240 0.3271707
122250 0.3363332
122260 0.3354182
122270 0.3232421
122280 0.317699
122290 0.324525
122300 0.3246602
122310 0.3074967
122320 0.315768
122330 0.3109637
122340 0.3149875
122350 0.3365522
122360 0.3082518
122370 0.3128139
122380 0.2955358
122390 0.3125906
122400 0.3265726
122410 0.3114478
122420 0.3292968
122430 0.314682
122440 0.2918959
122450 0.2938119
122460 0.3058211
122470 0.3043465
122480 0.2989829
122490 0.2899589
122500 0.3023095
122510 0.2963648
122520 0.3018106
122530 0.2887855
122540 0.2948434
122550 0.2982461
122560 0.2934521
122570 0.3127608
122580 0.3306092
122590 0.3399384
122600 0.3185785
122610 0.3210287
122620 0.3250708
122630 0.3294169
122640 0.3372273
122650 0.3046582
122660 0.3229312
122670 0.3136694
122680 0.3183082
122690 0.3413058
122700 0.322958
122710 0.3439507
122720 0.3475663
122730 0.3029247
122740 0.2993649
122750 0.305755
122760 0.3209622
122770 0.3219539
122780 0.3182892
122790 0.2981128
122800 0.284977
122810 0.3038409
122820 0.3136082
122830 0.3323629
122840 0.3189513
122850 0.3379776
122860 0.3403694
122870 0.3033194
122880 0.3106549
122890 0.3208437
122900 0.3209288
122910 0.2931718
122920 0.3000253
122930 0.3169106
122940 0.3114645
122950 0.3175186
122960 0.3463051
122970 0.3136963
122980 0.3103851
122990 0.3118495
123000 0.3211199
123010 0.3156983
123020 0.3275647
123030 0.3450803
123040 0.3177009
123050 0.3133393
123060 0.3263721
123070 0.3204539
123080 0.3304464
123090 0.3394818
123100 0.3357757
123110 0.3484957
123120 0.3483292
123130 0.358369
123140 0.3871357
123150 0.3717952
123160 0.3646668
123170 0.3411204
123180 0.3494552
123190 0.351665
123200 0.3704633
123210 0.3512829
123220 0.3493104
123230 0.3500755
123240 0.35038
123250 0.3637672
123260 0.3575822
123270 0.3259418
123280 0.3466005
123290 0.3298043
123300 0.341609
123310 0.345008
123320 0.3534959
123330 0.3622359
123340 0.338672
123350 0.3477317
123360 0.3457387
123370 0.3374559
123380 0.3216677
123390 0.3297836
123400 0.3267539
123410 0.3421188
123420 0.3471237
123430 0.3334981
123440 0.3466006
123450 0.3250949
123460 0.3484649
123470 0.3376863
123480 0.3370107
123490 0.3429537
123500 0.3388232
123510 0.328539
123520 0.3285726
123530 0.3391949
123540 0.3438468
123550 0.3210439
123560 0.3303429
123570 0.327486
123580 0.3342404
123590 0.3252064
123600 0.3417162
123610 0.344826
123620 0.3377564
123630 0.3227036
123640 0.3311787
123650 0.3339911
123660 0.3593715
123670 0.327797
123680 0.3186893
123690 0.3180175
123700 0.3221149
123710 0.3284189
123720 0.3300015
123730 0.3327305
123740 0.3309707
123750 0.3293095
123760 0.3284111
123770 0.3342053
123780 0.3394493
123790 0.3374798
123800 0.3366597
123810 0.3053753
123820 0.3061709
123830 0.32197
123840 0.3077969
123850 0.3403479
123860 0.3312896
123870 0.322618
123880 0.3436892
123890 0.3334609
123900 0.3231286
123910 0.3359019
123920 0.3182139
123930 0.3367454
123940 0.3216338
123950 0.336852
123960 0.336203
123970 0.3692296
123980 0.3549395
123990 0.3596836
124000 0.3502376
124010 0.3594736
124020 0.3579723
124030 0.3670762
124040 0.3472239
124050 0.3608181
124060 0.3514724
124070 0.3751771
124080 0.3601767
124090 0.36472
124100 0.3413541
124110 0.3248311
124120 0.3365268
124130 0.3340375
124140 0.343807
124150 0.3324747
124160 0.3217604
124170 0.3265879
124180 0.3170893
124190 0.3416844
124200 0.3203009
124210 0.3265954
124220 0.3457275
124230 0.3372388
124240 0.3479503
124250 0.3177978
124260 0.3318557
124270 0.3377263
124280 0.3722781
124290 0.3394671
124300 0.323568
124310 0.3405142
124320 0.3257688
124330 0.3278504
124340 0.3203161
124350 0.3494702
124360 0.3443882
124370 0.3350532
124380 0.360805
124390 0.350444
124400 0.3365564
124410 0.3527924
124420 0.3306458
124430 0.3361612
124440 0.3188542
124450 0.3215728
124460 0.3323303
124470 0.3393877
124480 0.3322242
124490 0.3441556
124500 0.3548843
124510 0.3571588
124520 0.3472857
124530 0.3399648
124540 0.3310127
124550 0.3173433
124560 0.3187382
124570 0.338249
124580 0.3312615
124590 0.3239
124600 0.3279274
124610 0.3215325
124620 0.3286049
124630 0.3340945
124640 0.3365051
124650 0.3360851
124660 0.3260359
124670 0.3625625
124680 0.3181859
124690 0.3085543
124700 0.3138246
124710 0.3396567
124720 0.3314128
124730 0.3500943
124740 0.3409434
124750 0.3383545
124760 0.3553018
124770 0.3571139
124780 0.3482768
124790 0.342485
124800 0.3338325
124810 0.3485467
124820 0.3276069
124830 0.3276494
124840 0.3688853
124850 0.3506143
124860 0.3685841
124870 0.3674751
124880 0.3505763
124890 0.349855
124900 0.3448384
124910 0.3286999
124920 0.325136
124930 0.343219
124940 0.3350672
124950 0.329383
124960 0.3050385
124970 0.3341677
124980 0.3319149
124990 0.3288885
125000 0.3250976
125010 0.3452619
125020 0.3533066
125030 0.3422303
125040 0.3327595
125050 0.3277574
125060 0.3422209
125070 0.3330159
125080 0.3326954
125090 0.3076668
125100 0.3181978
125110 0.3292668
125120 0.3395453
125130 0.3454307
125140 0.3437442
125150 0.3347543
125160 0.3293438
125170 0.3290322
125180 0.327766
125190 0.3524306
125200 0.3409493
125210 0.3448206
125220 0.3535408
125230 0.3414097
125240 0.3201475
125250 0.3449392
125260 0.3439011
125270 0.3249407
125280 0.3283289
125290 0.3438619
125300 0.3311512
125310 0.3423654
125320 0.3335075
125330 0.332827
125340 0.3224368
125350 0.3193333
125360 0.3195375
125370 0.3225838
125380 0.3312625
125390 0.3490817
125400 0.3220111
125410 0.3299929
125420 0.3482834
125430 0.339881
125440 0.3455779
125450 0.3452694
125460 0.3318335
125470 0.3469904
125480 0.3420115
125490 0.3535796
125500 0.353254
125510 0.3532301
125520 0.3409334
125530 0.3481965
125540 0.343304
125550 0.3338591
125560 0.313883
125570 0.3172468
125580 0.3083601
125590 0.3255989
125600 0.3454426
125610 0.3303958
125620 0.3261775
125630 0.3249554
125640 0.3290004
125650 0.3483239
125660 0.341868
125670 0.3395086
125680 0.3390107
125690 0.3341123
125700 0.3215508
125710 0.330133
125720 0.3281435
125730 0.3366535
125740 0.3368211
125750 0.3672261
125760 0.3075733
125770 0.3313287
125780 0.3392488
125790 0.3244995
125800 0.3106208
125810 0.3069359
125820 0.3439587
125830 0.3096415
125840 0.3444026
125850 0.337386
125860 0.3207015
125870 0.3334297
125880 0.3445264
125890 0.3295244
125900 0.324591
125910 0.331065
125920 0.3181519
125930 0.3255036
125940 0.33498
125950 0.3304422
125960 0.3410447
125970 0.3462748
125980 0.3376647
125990 0.3391172
126000 0.3298393
126010 0.3332417
126020 0.3133339
126030 0.3185163
126040 0.3170159
126050 0.3318099
126060 0.3338449
126070 0.3151621
126080 0.3363579
126090 0.321106
126100 0.3461449
126110 0.335769
126120 0.3373244
126130 0.3583419
126140 0.3469155
126150 0.3115889
126160 0.321454
126170 0.3176774
126180 0.3024792
126190 0.2929873
126200 0.3237392
126210 0.3251462
126220 0.330688
126230 0.3194857
126240 0.3263416
126250 0.3209435
126260 0.3110312
126270 0.3386339
126280 0.3236304
126290 0.3158008
126300 0.3155102
126310 0.3025106
126320 0.2945976
126330 0.3283125
126340 0.3085963
126350 0.3174884
126360 0.3078536
126370 0.2813905
126380 0.3185017
126390 0.3033816
126400 0.3030626
126410 0.3038992
126420 0.3218126
126430 0.3099042
126440 0.307966
126450 0.3079579
126460 0.2912504
126470 0.3088405
126480 0.2818098
126490 0.3006493
126500 0.2990766
126510 0.3326451
126520 0.3272431
126530 0.3034608
126540 0.334548
126550 0.3221169
126560 0.3125765
126570 0.3001182
126580 0.3193664
126590 0.3246289
126600 0.3082174
126610 0.3237461
126620 0.3119549
126630 0.3410761
126640 0.3157181
126650 0.3261839
126660 0.3303237
126670 0.3168102
126680 0.3167528
126690 0.3228496
126700 0.3326545
126710 0.3212964
126720 0.312388
126730 0.3131098
126740 0.3338927
126750 0.3277225
126760 0.3354308
126770 0.3271843
126780 0.3067177
126790 0.3051768
126800 0.3177524
126810 0.3247308
126820 0.328407
126830 0.308922
126840 0.3172188
126850 0.3134784
126860 0.3266895
126870 0.3278904
126880 0.338526
126890 0.3298331
126900 0.3371904
126910 0.3374359
126920 0.3417138
126930 0.3302518
126940 0.3159242
126950 0.3321639
126960 0.3300389
126970 0.3198025
126980 0.3340781
126990 0.3243572
127000 0.3189381
127010 0.3024425
127020 0.3250677
127030 0.3362352
127040 0.3206603
127050 0.3031685
127060 0.3214433
127070 0.3079254
127080 0.2915193
127090 0.3125978
127100 0.3146518
127110 0.3102136
127120 0.283896
127130 0.3273343
127140 0.3194732
127150 0.316442
127160 0.2993996
127170 0.3177857
127180 0.3154722
127190 0.2935914
127200 0.2982084
127210 0.3209665
127220 0.3004727
127230 0.3204412
127240 0.3161431
127250 0.324536
127260 0.3227227
127270 0.3251566
127280 0.3239575
127290 0.3157044
127300 0.3070684
127310 0.3180307
127320 0.3309565
127330 0.3079562
127340 0.3108653
127350 0.3152754
127360 0.3028226
127370 0.3063101
127380 0.3139682
127390 0.3087535
127400 0.3190495
127410 0.317307
127420 0.2928226
127430 0.2983041
127440 0.3142648
127450 0.3138998
127460 0.320554
127470 0.314741
127480 0.3110602
127490 0.3124112
127500 0.3316891
127510 0.3099096
127520 0.3203642
127530 0.304433
127540 0.3066322
127550 0.2994979
127560 0.3055018
127570 0.2989885
127580 0.3095784
127590 0.3050249
127600 0.3143529
127610 0.3210842
127620 0.2997166
127630 0.3058378
127640 0.298659
127650 0.3041286
127660 0.3038608
127670 0.2987525
127680 0.3128161
127690 0.3077709
127700 0.3077713
127710 0.3097715
127720 0.2997361
127730 0.3210134
127740 0.3216519
127750 0.3059264
127760 0.3200093
127770 0.3232168
127780 0.3213383
127790 0.3378966
127800 0.3169379
127810 0.3304056
127820 0.3174793
127830 0.3130003
127840 0.3148741
127850 0.2942848
127860 0.3295431
127870 0.3244637
127880 0.2946348
127890 0.2996453
127900 0.2981611
127910 0.2923924
127920 0.3157096
127930 0.3047228
127940 0.2892312
127950 0.2851754
127960 0.2998967
127970 0.2998419
127980 0.3105312
127990 0.3104345
128000 0.3001277
128010 0.3100946
128020 0.295963
128030 0.3000008
128040 0.2838749
128050 0.2741914
128060 0.2966638
128070 0.3026599
128080 0.2923481
128090 0.3202799
128100 0.2858229
128110 0.2932241
128120 0.2969429
128130 0.3153462
128140 0.2979882
128150 0.3033411
128160 0.3233471
128170 0.3516107
128180 0.3168275
128190 0.3165585
128200 0.330651
128210 0.3242924
128220 0.2971486
128230 0.3217133
128240 0.3224745
128250 0.3282699
128260 0.2996588
128270 0.3261798
128280 0.2956394
128290 0.3041485
128300 0.3180142
128310 0.3252763
128320 0.2952725
128330 0.3157783
128340 0.320128
128350 0.3013487
128360 0.3144479
128370 0.300578
128380 0.2878321
128390 0.3001976
128400 0.3044777
128410 0.2966064
128420 0.3053215
128430 0.2894833
128440 0.299823
128450 0.3166211
128460 0.3109585
128470 0.2984546
128480 0.2954028
128490 0.3083789
128500 0.3088126
128510 0.3142121
128520 0.3159488
128530 0.3150604
128540 0.3086739
128550 0.3190286
128560 0.3288827
128570 0.3058099
128580 0.335424
128590 0.3128042
128600 0.2942239
128610 0.284869
128620 0.3211477
128630 0.2966442
128640 0.314358
128650 0.3059578
128660 0.2955438
128670 0.3009938
128680 0.3082318
128690 0.2759546
128700 0.2778003
128710 0.303249
128720 0.3162456
128730 0.3144036
128740 0.3103587
128750 0.2863966
128760 0.3208825
128770 0.2975091
128780 0.3312328
128790 0.3033741
128800 0.3074772
128810 0.3064722
128820 0.2997907
128830 0.31209
128840 0.318437
128850 0.3188468
128860 0.3125107
128870 0.2876403
128880 0.2993951
128890 0.2924887
128900 0.2885334
128910 0.2866256
128920 0.3112799
128930 0.3178617
128940 0.3181462
128950 0.3189485
128960 0.3056722
128970 0.3100346
128980 0.3220992
128990 0.3277676
129000 0.3241358
129010 0.3041398
129020 0.2844537
129030 0.2998849
129040 0.3152947
129050 0.3148732
129060 0.2992847
129070 0.3082995
129080 0.2895127
129090 0.2946901
129100 0.3136717
129110 0.3071592
129120 0.303622
129130 0.2925115
129140 0.321597
129150 0.3017857
129160 0.2870339
129170 0.2991936
129180 0.2922371
129190 0.3104403
129200 0.2960201
129210 0.2738641
129220 0.2957829
129230 0.2715923
129240 0.2663693
129250 0.2762814
129260 0.2625948
129270 0.2671155
129280 0.2654461
129290 0.2616295
129300 0.282022
129310 0.2953794
129320 0.3069737
129330 0.292454
129340 0.2920506
129350 0.3120876
129360 0.2925937
129370 0.3043264
129380 0.3174316
129390 0.30748
129400 0.2784224
129410 0.2839501
129420 0.305674
129430 0.2921708
129440 0.2915597
129450 0.2897175
129460 0.3041214
129470 0.2982764
129480 0.2875868
129490 0.3099578
129500 0.2990102
129510 0.2939109
129520 0.3082634
129530 0.2905384
129540 0.3050113
129550 0.2817678
129560 0.290397
129570 0.2943203
129580 0.2960343
129590 0.2933227
129600 0.3110544
129610 0.2866398
129620 0.2862626
129630 0.2871488
129640 0.2888761
129650 0.304044
129660 0.2946584
129670 0.2972318
129680 0.2947928
129690 0.274461
129700 0.3031763
129710 0.2814785
129720 0.2852507
129730 0.3029828
129740 0.2890837
129750 0.3165135
129760 0.3303211
129770 0.3010963
129780 0.302766
129790 0.3216302
129800 0.3109037
129810 0.2962641
129820 0.2985138
129830 0.3251452
129840 0.3106968
129850 0.2991542
129860 0.314013
129870 0.3211869
129880 0.3079181
129890 0.3116871
129900 0.3171746
129910 0.3116806
129920 0.3299577
129930 0.3081486
129940 0.3232267
129950 0.3125722
129960 0.3144533
129970 0.3150038
129980 0.3273219
129990 0.3250467
130000 0.3146805
130010 0.3133273
130020 0.2963976
130030 0.3182641
130040 0.3185445
130050 0.3077881
130060 0.3418643
130070 0.3253214
130080 0.3028632
130090 0.3195914
130100 0.3024124
130110 0.2800868
130120 0.2896519
130130 0.2977943
130140 0.3117712
130150 0.2898626
130160 0.3044284
130170 0.3063559
130180 0.3011427
130190 0.2991497
130200 0.3040973
130210 0.3057297
130220 0.3131636
130230 0.2795357
130240 0.2970863
130250 0.2778596
130260 0.2776532
130270 0.2691182
130280 0.2602808
130290 0.2560462
130300 0.2532672
130310 0.2688816
130320 0.2622024
130330 0.2600752
130340 0.2687064
130350 0.2778044
130360 0.2999578
130370 0.2837433
130380 0.2965284
130390 0.2937126
130400 0.2809184
130410 0.3072999
130420 0.2888269
130430 0.2644616
130440 0.2796614
130450 0.2880604
130460 0.2780407
130470 0.296061
130480 0.3012844
130490 0.284857
130500 0.2914459
130510 0.2909968
130520 0.3027274
130530 0.2846086
130540 0.2632366
130550 0.2819221
130560 0.2639484
130570 0.3163841
130580 0.2987231
130590 0.3098202
130600 0.2771806
130610 0.3051655
130620 0.2926541
130630 0.2880675
130640 0.3026667
130650 0.2784622
130660 0.2775517
130670 0.3092613
130680 0.2998045
130690 0.2939448
130700 0.2741272
130710 0.2661432
130720 0.2570123
130730 0.2817755
130740 0.2878827
130750 0.3079284
130760 0.2999666
130770 0.3085113
130780 0.3135161
130790 0.3166254
130800 0.2774746
130810 0.2868688
130820 0.2769527
130830 0.3057671
130840 0.3106811
130850 0.2965903
130860 0.3101681
130870 0.2551641
130880 0.2602392
130890 0.2751342
130900 0.2733454
130910 0.2776101
130920 0.2686878
130930 0.2819634
130940 0.2805088
130950 0.2922237
130960 0.3000267
130970 0.2786055
130980 0.3106598
130990 0.2871934
131000 0.2861852
131010 0.2808922
131020 0.2895702
131030 0.2670133
131040 0.2640631
131050 0.2742899
131060 0.2735806
131070 0.2760226
131080 0.2892533
131090 0.3085448
131100 0.2953823
131110 0.2965557
131120 0.3086235
131130 0.2874613
131140 0.2843438
131150 0.2739629
131160 0.272525
131170 0.2635329
131180 0.2843771
131190 0.2775656
131200 0.2876699
131210 0.267861
131220 0.2876971
131230 0.2693124
131240 0.2908145
131250 0.2783672
131260 0.282435
131270 0.2805633
131280 0.282932
131290 0.2845667
131300 0.2842542
131310 0.2923619
131320 0.2690094
131330 0.2810233
131340 0.2791583
131350 0.270144
131360 0.2747497
131370 0.2729416
131380 0.2927517
131390 0.272625
131400 0.2732476
131410 0.2823647
131420 0.2631668
131430 0.2781253
131440 0.28119
131450 0.2685947
131460 0.2615162
131470 0.2571949
131480 0.2362829
131490 0.2610044
131500 0.2624959
131510 0.266373
131520 0.2766455
131530 0.2681643
131540 0.2457237
131550 0.273555
131560 0.284606
131570 0.2859929
131580 0.285754
131590 0.2848968
131600 0.2963923
131610 0.2987251
131620 0.308003
131630 0.3103441
131640 0.3165137
131650 0.2879194
131660 0.2842574
131670 0.3014613
131680 0.2820912
131690 0.2960218
131700 0.2904706
131710 0.3035687
131720 0.321539
131730 0.3086509
131740 0.2756644
131750 0.2944864
131760 0.3004749
131770 0.2833785
131780 0.2931371
131790 0.3149696
131800 0.2949896
131810 0.331594
131820 0.3096449
131830 0.2986118
131840 0.3095992
131850 0.3142028
131860 0.2869331
131870 0.3119164
131880 0.288697
131890 0.2852147
131900 0.306197
131910 0.2833967
131920 0.2879271
131930 0.3036419
131940 0.2994657
131950 0.2933439
131960 0.3155871
131970 0.3244094
131980 0.3245381
131990 0.3134528
132000 0.297392
132010 0.3245737
132020 0.3251513
132030 0.3211268
132040 0.3189706
132050 0.3095338
132060 0.3000601
132070 0.3012393
132080 0.3072935
132090 0.3121725
132100 0.3191026
132110 0.3224327
132120 0.2961171
132130 0.2920187
132140 0.2875374
132150 0.3152522
132160 0.2863218
132170 0.3072658
132180 0.2993136
132190 0.3106811
132200 0.2908344
132210 0.3204958
132220 0.3046069
132230 0.2772371
132240 0.2662976
132250 0.2774574
132260 0.27245
132270 0.2786922
132280 0.2929132
132290 0.2824829
132300 0.2847428
132310 0.2679513
132320 0.2759472
132330 0.2865926
132340 0.2984923
132350 0.2672887
132360 0.2829849
132370 0.2692468
132380 0.2876299
132390 0.3013264
132400 0.2653663
132410 0.2864151
132420 0.2741311
132430 0.3115717
132440 0.3102858
132450 0.3078922
132460 0.277931
132470 0.2987215
132480 0.3173682
132490 0.3066061
132500 0.3131228
132510 0.2951183
132520 0.3007675
132530 0.3104431
132540 0.2829818
132550 0.2959299
132560 0.311105
132570 0.2920322
132580 0.3007996
132590 0.2984511
132600 0.3088558
132610 0.2964384
132620 0.3001737
132630 0.3007911
132640 0.3049209
132650 0.3170061
132660 0.3091438
132670 0.3124858
132680 0.2998629
132690 0.296605
132700 0.2811385
132710 0.2857018
132720 0.2983953
132730 0.2957298
132740 0.3133097
132750 0.3040155
132760 0.2909484
132770 0.2974044
132780 0.2962002
132790 0.276636
132800 0.287986
132810 0.2788096
132820 0.2793129
132830 0.2791765
132840 0.2657559
132850 0.278938
132860 0.2957918
132870 0.2952101
132880 0.2903648
132890 0.2789634
132900 0.2810623
132910 0.2928617
132920 0.3026803
132930 0.2823954
132940 0.3048673
132950 0.3195034
132960 0.3075869
132970 0.2944491
132980 0.3216828
132990 0.3196677
133000 0.317679
133010 0.3165188
133020 0.301982
133030 0.2892635
133040 0.2870277
133050 0.3161299
133060 0.3092942
133070 0.2888082
133080 0.2972215
133090 0.3034509
133100 0.3003941
133110 0.3002032
133120 0.2767826
133130 0.2848242
133140 0.2673884
133150 0.2948814
133160 0.3073476
133170 0.303175
133180 0.2918056
133190 0.2856109
133200 0.2927528
133210 0.2778843
133220 0.2567914
133230 0.2771475
133240 0.2721718
133250 0.2642632
133260 0.2637914
133270 0.2648981
133280 0.2697742
133290 0.2825972
133300 0.2711527
133310 0.2754352
133320 0.2764243
133330 0.2925705
133340 0.3073845
133350 0.3145894
133360 0.2787893
133370 0.3033333
133380 0.2990645
133390 0.292811
133400 0.2992137
133410 0.3147164
133420 0.281907
133430 0.297409
133440 0.3224415
133450 0.2964253
133460 0.2782157
133470 0.3203984
133480 0.2915839
133490 0.3114369
133500 0.3173591
133510 0.3287408
133520 0.3118799
133530 0.3086067
133540 0.2978121
133550 0.3023737
133560 0.2766348
133570 0.2967292
133580 0.3230798
133590 0.2851716
133600 0.2841419
133610 0.2898576
133620 0.2875559
133630 0.2891814
133640 0.2892818
133650 0.287619
133660 0.2838663
133670 0.2825364
133680 0.2860529
133690 0.2845185
133700 0.2907428
133710 0.2927117
133720 0.304939
133730 0.2943124
133740 0.2744064
133750 0.2936862
133760 0.2945205
133770 0.3126411
133780 0.3210931
133790 0.2964707
133800 0.3123617
133810 0.3029687
133820 0.3047524
133830 0.323366
133840 0.3256291
133850 0.31835
133860 0.3317062
133870 0.3353754
133880 0.3177572
133890 0.3178343
133900 0.3049287
133910 0.297745
133920 0.3162148
133930 0.2901829
133940 0.3123221
133950 0.3087199
133960 0.2981198
133970 0.2814261
133980 0.3093101
133990 0.3285514
134000 0.341873
134010 0.3422125
134020 0.3375523
134030 0.2974792
134040 0.3230661
134050 0.3311879
134060 0.3553882
134070 0.3546937
134080 0.3569299
134090 0.3504242
134100 0.3504971
134110 0.3563786
134120 0.3389735
134130 0.3687176
134140 0.3693701
134150 0.3736012
134160 0.3621525
134170 0.3409589
134180 0.366351
134190 0.3712467
134200 0.3812064
134210 0.365578
134220 0.3550347
134230 0.3788945
134240 0.3646764
134250 0.3729264
134260 0.3616122
134270 0.3595346
134280 0.3531091
134290 0.3606091
134300 0.3283262
134310 0.3520222
134320 0.3425042
134330 0.3428873
134340 0.3613637
134350 0.3456014
134360 0.3303849
134370 0.3506853
134380 0.3535279
134390 0.3643242
134400 0.3387093
134410 0.3489652
134420 0.3517618
134430 0.3582319
134440 0.3327781
134450 0.3268676
134460 0.2991729
134470 0.313753
134480 0.3163599
134490 0.3068455
134500 0.3203925
134510 0.3244557
134520 0.3282295
134530 0.3304136
134540 0.299017
134550 0.3285922
134560 0.3225315
134570 0.3160828
134580 0.3235106
134590 0.3121836
134600 0.3133397
134610 0.3211208
134620 0.3035573
134630 0.3131292
134640 0.3354437
134650 0.326326
134660 0.300724
134670 0.3203432
134680 0.3217711
134690 0.3174838
134700 0.3246289
134710 0.2997813
134720 0.2853605
134730 0.2835907
134740 0.2824248
134750 0.3204455
134760 0.3004796
134770 0.3005061
134780 0.3300881
134790 0.3224771
134800 0.3080144
134810 0.3111617
134820 0.2938848
134830 0.3133995
134840 0.3107201
134850 0.2986332
134860 0.296791
134870 0.3172329
134880 0.302819
134890 0.2978595
134900 0.3119352
134910 0.298746
134920 0.3221554
134930 0.3082607
134940 0.3092198
134950 0.2795864
134960 0.280039
134970 0.285851
134980 0.2704385
134990 0.2747152
135000 0.282087
135010 0.2904724
135020 0.2858963
135030 0.282028
135040 0.2989251
135050 0.3104432
135060 0.2919228
135070 0.2945879
135080 0.303944
135090 0.3081644
135100 0.2924809
135110 0.2932885
135120 0.2974685
135130 0.2955838
135140 0.3064126
135150 0.3009755
135160 0.3009849
135170 0.2958263
135180 0.2828195
135190 0.284762
135200 0.3268733
135210 0.3030496
135220 0.3163753
135230 0.3064094
135240 0.3106946
135250 0.3055606
135260 0.3012421
135270 0.3026737
135280 0.3019665
135290 0.3035941
135300 0.3217217
135310 0.3115256
135320 0.3005626
135330 0.3041894
135340 0.3081548
135350 0.28923
135360 0.3206387
135370 0.3045268
135380 0.3004974
135390 0.3249333
135400 0.298755
135410 0.3012189
135420 0.2919109
135430 0.3085989
135440 0.2935458
135450 0.2853429
135460 0.2875335
135470 0.3105295
135480 0.3095873
135490 0.302321
135500 0.297583
135510 0.3157478
135520 0.300357
135530 0.3174688
135540 0.3206003
135550 0.3015711
135560 0.3169979
135570 0.305068
135580 0.2969027
135590 0.3065274
135600 0.3258677
135610 0.3138668
135620 0.3233703
135630 0.3112906
135640 0.294323
135650 0.2834698
135660 0.3028976
135670 0.3105477
135680 0.3074764
135690 0.2956685
135700 0.2906317
135710 0.3020921
135720 0.2965231
135730 0.2716948
135740 0.3197932
135750 0.2915583
135760 0.3024722
135770 0.2924934
135780 0.3098198
135790 0.3080747
135800 0.2937388
135810 0.2917241
135820 0.3055434
135830 0.3131082
135840 0.3138918
135850 0.3172833
135860 0.3194827
135870 0.316829
135880 0.3120745
135890 0.3222622
135900 0.3242089
135910 0.3388039
135920 0.3420053
135930 0.3279692
135940 0.3463123
135950 0.3398974
135960 0.3464419
135970 0.3323361
135980 0.3344775
135990 0.331704
136000 0.3149109
136010 0.3350516
136020 0.3326719
136030 0.333758
136040 0.3395015
136050 0.3326972
136060 0.3409333
136070 0.3313478
136080 0.339022
136090 0.3334455
136100 0.3279974
136110 0.3364008
136120 0.3247284
136130 0.3593457
136140 0.3481222
136150 0.3400831
136160 0.3183131
136170 0.3232893
136180 0.3172054
136190 0.3301162
136200 0.3472873
136210 0.3239041
136220 0.3239123
136230 0.3248256
136240 0.3297941
136250 0.3193356
136260 0.3160318
136270 0.3040505
136280 0.2877412
136290 0.2999124
136300 0.3255484
136310 0.3170994
136320 0.3342722
136330 0.3117722
136340 0.3056998
136350 0.3159535
136360 0.3222864
136370 0.3226592
136380 0.329705
136390 0.3244063
136400 0.3385668
136410 0.3308966
136420 0.3336769
136430 0.3143719
136440 0.3201928
136450 0.325912
136460 0.320339
136470 0.3059218
136480 0.3181121
136490 0.3187944
136500 0.3296196
136510 0.325122
136520 0.3305554
136530 0.3187495
136540 0.3190435
136550 0.3237593
136560 0.3392357
136570 0.3555427
136580 0.3297827
136590 0.3222219
136600 0.3090122
136610 0.3033255
136620 0.3316886
136630 0.3266128
136640 0.3136674
136650 0.3333251
136660 0.3054852
136670 0.3335468
136680 0.3201614
136690 0.3217993
136700 0.3201992
136710 0.327498
136720 0.310555
136730 0.3255897
136740 0.31083
136750 0.3121241
136760 0.3201093
136770 0.3338356
136780 0.3101686
136790 0.3119395
136800 0.3228362
136810 0.3339499
136820 0.3319514
136830 0.3209599
136840 0.3063146
136850 0.3302139
136860 0.31483
136870 0.3274396
136880 0.312311
136890 0.3080374
136900 0.2893025
136910 0.2981228
136920 0.2949993
136930 0.3011759
136940 0.3034909
136950 0.3184142
136960 0.3170676
136970 0.3210767
136980 0.3057987
136990 0.3124086
137000 0.3343109
137010 0.318109
137020 0.3400581
137030 0.3252442
137040 0.3259301
137050 0.31614
137060 0.3195099
137070 0.3162038
137080 0.3218487
137090 0.3087699
137100 0.3237232
137110 0.3398697
137120 0.3216473
137130 0.33301
137140 0.3247323
137150 0.3258744
137160 0.3002626
137170 0.32632
137180 0.2969415
137190 0.3110267
137200 0.3144335
137210 0.3278552
137220 0.322438
137230 0.323848
137240 0.3159742
137250 0.3270415
137260 0.2960311
137270 0.3252715
137280 0.2994019
137290 0.3204558
137300 0.3179703
137310 0.3257118
137320 0.3191134
137330 0.2934513
137340 0.303405
137350 0.3177461
137360 0.310336
137370 0.2962988
137380 0.3054844
137390 0.3131805
137400 0.30811
137410 0.3035424
137420 0.3077415
137430 0.3061247
137440 0.3124597
137450 0.3194741
137460 0.3182448
137470 0.3131587
137480 0.3129134
137490 0.3123931
137500 0.3103632
137510 0.2990838
137520 0.2911345
137530 0.3030412
137540 0.3030598
137550 0.3383577
137560 0.3403248
137570 0.3427026
137580 0.3155509
137590 0.3430866
137600 0.3061079
137610 0.3311299
137620 0.3243687
137630 0.299463
137640 0.3238267
137650 0.3286977
137660 0.342043
137670 0.2995065
137680 0.3271917
137690 0.3093844
137700 0.3087074
137710 0.3190834
137720 0.319582
137730 0.3261369
137740 0.2933293
137750 0.3030063
137760 0.31135
137770 0.3204757
137780 0.3061351
137790 0.3169438
137800 0.3113573
137810 0.3064065
137820 0.3182279
137830 0.3223203
137840 0.3244365
137850 0.32256
137860 0.3309005
137870 0.3427154
137880 0.3183747
137890 0.3260112
137900 0.3183644
137910 0.3135286
137920 0.3107664
137930 0.3123059
137940 0.3160171
137950 0.3260662
137960 0.3088418
137970 0.3179094
137980 0.3165784
137990 0.3261485
138000 0.319492
138010 0.3346876
138020 0.3099828
138030 0.3424274
138040 0.3378955
138050 0.3138967
138060 0.3260412
138070 0.3256958
138080 0.3182345
138090 0.331201
138100 0.3226249
138110 0.31069
138120 0.3206859
138130 0.346774
138140 0.3430287
138150 0.3027878
138160 0.3393088
138170 0.3262467
138180 0.315806
138190 0.295922
138200 0.307912
138210 0.290454
138220 0.2994817
138230 0.2971596
138240 0.3098684
138250 0.3117824
138260 0.3141623
138270 0.3048196
138280 0.292325
138290 0.3125338
138300 0.3029366
138310 0.3086756
138320 0.3057023
138330 0.311731
138340 0.3220325
138350 0.3377368
138360 0.3034229
138370 0.3244148
138380 0.3224785
138390 0.3095805
138400 0.2993328
138410 0.2864949
138420 0.2999205
138430 0.2828082
138440 0.2817295
138450 0.269781
138460 0.2938716
138470 0.2883091
138480 0.2929347
138490 0.3009247
138500 0.2935845
138510 0.299942
138520 0.297968
138530 0.3178356
138540 0.3043788
138550 0.3024094
138560 0.3004623
138570 0.3035229
138580 0.2815063
138590 0.2923717
138600 0.2840697
138610 0.3006794
138620 0.2999247
138630 0.2900645
138640 0.3157066
138650 0.3071037
138660 0.3043279
138670 0.3066612
138680 0.317866
138690 0.3207024
138700 0.3324362
138710 0.311152
138720 0.3077027
138730 0.3316764
138740 0.3091584
138750 0.3138138
138760 0.3115045
138770 0.312744
138780 0.3256495
138790 0.3174035
138800 0.3088319
138810 0.3125626
138820 0.3215825
138830 0.2882999
138840 0.2956569
138850 0.3009738
138860 0.288388
138870 0.3171846
138880 0.3229947
138890 0.2981714
138900 0.2884604
138910 0.2976286
138920 0.3063135
138930 0.2992013
138940 0.2916788
138950 0.2965272
138960 0.2867495
138970 0.2981452
138980 0.3076136
138990 0.3053434
139000 0.3018238
139010 0.2845297
139020 0.2955743
139030 0.2880172
139040 0.2955412
139050 0.3180456
139060 0.3109041
139070 0.3262464
139080 0.3122825
139090 0.3129062
139100 0.3236216
139110 0.3168737
139120 0.3026001
139130 0.3188658
139140 0.3201338
139150 0.3214492
139160 0.2909365
139170 0.3003807
139180 0.3029901
139190 0.3205526
139200 0.2998468
139210 0.3255174
139220 0.3089243
139230 0.3082963
139240 0.3104194
139250 0.3070726
139260 0.3007408
139270 0.3235323
139280 0.3072099
139290 0.3229172
139300 0.3315684
139310 0.3224664
139320 0.310017
139330 0.3081801
139340 0.3075043
139350 0.3268337
139360 0.322538
139370 0.3003378
139380 0.3201423
139390 0.30458
139400 0.2986819
139410 0.3216856
139420 0.316031
139430 0.3021129
139440 0.3158866
139450 0.3171523
139460 0.3175507
139470 0.3149015
139480 0.3269351
139490 0.318911
139500 0.3341863
139510 0.3056539
139520 0.3114622
139530 0.3128506
139540 0.3381093
139550 0.3030319
139560 0.3077546
139570 0.3155056
139580 0.3192012
139590 0.3054197
139600 0.321214
139610 0.3080889
139620 0.2977838
139630 0.2989259
139640 0.3012574
139650 0.3090618
139660 0.314495
139670 0.2995423
139680 0.309401
139690 0.3144457
139700 0.2753746
139710 0.307449
139720 0.3078719
139730 0.3154523
139740 0.3129565
139750 0.2925041
139760 0.3085439
139770 0.3028157
139780 0.3089015
139790 0.3122305
139800 0.2994039
139810 0.296482
139820 0.2908747
139830 0.3065918
139840 0.2781394
139850 0.2840135
139860 0.3128129
139870 0.3161274
139880 0.2927057
139890 0.307716
139900 0.290139
139910 0.2935188
139920 0.3007764
139930 0.3061816
139940 0.3164512
139950 0.2972324
139960 0.3012045
139970 0.2858088
139980 0.299704
139990 0.2783527
140000 0.2827452
140010 0.2862509
140020 0.284856
140030 0.2995196
140040 0.3005228
140050 0.2761926
140060 0.279566
140070 0.2884872
140080 0.2952734
140090 0.2933604
140100 0.2950589
140110 0.2909787
140120 0.3054835
140130 0.2992249
140140 0.3138617
140150 0.3034382
140160 0.307829
140170 0.3124467
140180 0.3157728
140190 0.3018009
140200 0.2983882
140210 0.3118891
140220 0.2957004
140230 0.3060544
140240 0.2839372
140250 0.2852906
140260 0.2803167
140270 0.3102329
140280 0.30575
140290 0.3085322
140300 0.312414
140310 0.305191
140320 0.2914284
140330 0.2938662
140340 0.3031625
140350 0.3119341
140360 0.3016205
140370 0.3090855
140380 0.3054441
140390 0.3025673
140400 0.2967835
140410 0.2848282
140420 0.2981258
140430 0.274795
140440 0.3140287
140450 0.3029824
140460 0.3185739
140470 0.3139066
140480 0.3287246
140490 0.3143499
140500 0.3151323
140510 0.3149039
140520 0.3235448
140530 0.3286866
140540 0.3197417
140550 0.3257706
140560 0.3008215
140570 0.3106924
140580 0.3015243
140590 0.2917967
140600 0.3109936
140610 0.2972357
140620 0.3100224
140630 0.3100914
140640 0.3163052
140650 0.3056344
140660 0.3122441
140670 0.3011666
140680 0.2975799
140690 0.2903627
140700 0.3193595
140710 0.3051025
140720 0.3208938
140730 0.3079073
140740 0.3172981
140750 0.3140492
140760 0.2931656
140770 0.3055378
140780 0.3287166
140790 0.3117483
140800 0.3064494
140810 0.2955995
140820 0.2925148
140830 0.3132102
140840 0.3061284
140850 0.2938715
140860 0.3102664
140870 0.3088615
140880 0.3034487
140890 0.3213603
140900 0.3174323
140910 0.3090331
140920 0.2933803
140930 0.2845326
140940 0.3076849
140950 0.2934494
140960 0.3070439
140970 0.2970846
140980 0.3101957
140990 0.307468
141000 0.2807759
141010 0.3192011
141020 0.3102627
141030 0.2971259
141040 0.2993833
141050 0.3035764
141060 0.312526
141070 0.3106141
141080 0.3042308
141090 0.3204025
141100 0.3033777
141110 0.301601
141120 0.31897
141130 0.3129169
141140 0.3099415
141150 0.3024557
141160 0.3243243
141170 0.3169522
141180 0.3054945
141190 0.2940289
141200 0.3037875
141210 0.3062038
141220 0.2970144
141230 0.2970309
141240 0.2921162
141250 0.3188272
141260 0.2932093
141270 0.3179715
141280 0.3119915
141290 0.3106115
141300 0.2970618
141310 0.3049342
141320 0.3061934
141330 0.3025489
141340 0.3160791
141350 0.3188547
141360 0.3044166
141370 0.3193999
141380 0.3008567
141390 0.3083968
141400 0.3095979
141410 0.2938177
141420 0.288923
141430 0.2783763
141440 0.2991259
141450 0.2908374
141460 0.2990709
141470 0.3077222
141480 0.2987782
141490 0.2983055
141500 0.2887524
141510 0.285562
141520 0.2911321
141530 0.2927533
141540 0.323413
141550 0.3215899
141560 0.3199519
141570 0.3289391
141580 0.3058905
141590 0.3350218
141600 0.3266022
141610 0.3081369
141620 0.3030947
141630 0.2845241
141640 0.307041
141650 0.3104699
141660 0.3405133
141670 0.3207468
141680 0.3112496
141690 0.3096184
141700 0.3266205
141710 0.3087473
141720 0.3409639
141730 0.3225124
141740 0.3021585
141750 0.3095234
141760 0.3083106
141770 0.3013168
141780 0.3090037
141790 0.3163171
141800 0.3066992
141810 0.3195711
141820 0.3280306
141830 0.313129
141840 0.3219454
141850 0.3149574
141860 0.3050074
141870 0.2893315
141880 0.2762021
141890 0.2773319
141900 0.3015974
141910 0.3054623
141920 0.2831302
141930 0.3062864
141940 0.2973168
141950 0.2944656
141960 0.2869088
141970 0.289945
141980 0.2984847
141990 0.2935308
142000 0.2975631
142010 0.3080284
142020 0.2997607
142030 0.2790341
142040 0.2966362
142050 0.2890013
142060 0.2946081
142070 0.2938751
142080 0.3031531
142090 0.2826791
142100 0.3159541
142110 0.3201561
142120 0.2945965
142130 0.2939678
142140 0.3045423
142150 0.3047549
142160 0.2816711
142170 0.2889353
142180 0.3051406
142190 0.2870393
142200 0.2959238
142210 0.3064036
142220 0.3007636
142230 0.2711927
142240 0.2744052
142250 0.28987
142260 0.3031248
142270 0.3019127
142280 0.3180632
142290 0.3144495
142300 0.3024141
142310 0.2856734
142320 0.3174841
142330 0.2964972
142340 0.2901183
142350 0.2926503
142360 0.2960435
142370 0.2992163
142380 0.3336873
142390 0.3189178
142400 0.3090876
142410 0.2838237
142420 0.3139293
142430 0.306219
142440 0.3032246
142450 0.3021205
142460 0.3004991
142470 0.2990436
142480 0.3182612
142490 0.3338975
142500 0.3207685
142510 0.3216828
142520 0.3034524
142530 0.2986263
142540 0.3150273
142550 0.3188969
142560 0.295344
142570 0.286831
142580 0.2892524
142590 0.2906885
142600 0.2856045
142610 0.2908006
142620 0.2941073
142630 0.3057867
142640 0.2948187
142650 0.2918577
142660 0.2921786
142670 0.2880805
142680 0.2943072
142690 0.3052179
142700 0.2938805
142710 0.3090075
142720 0.278612
142730 0.2780467
142740 0.2885668
142750 0.2858146
142760 0.281326
142770 0.2864882
142780 0.3078229
142790 0.3089428
142800 0.299659
142810 0.3196397
142820 0.32
142830 0.290225
142840 0.3018335
142850 0.3070236
142860 0.3154251
142870 0.2974657
142880 0.2794937
142890 0.2980023
142900 0.3281457
142910 0.3121433
142920 0.2982914
142930 0.3056597
142940 0.3002159
142950 0.3324037
142960 0.3092518
142970 0.2974615
142980 0.3162268
142990 0.3196765
143000 0.3120033
143010 0.2951964
143020 0.3306736
143030 0.3184929
143040 0.3154615
143050 0.2951965
143060 0.3043296
143070 0.3147429
143080 0.29621
143090 0.2988696
143100 0.3080831
143110 0.3277771
143120 0.3046296
143130 0.303772
143140 0.2901675
143150 0.2752999
143160 0.294666
143170 0.2738008
143180 0.2898279
143190 0.2800549
143200 0.2632886
143210 0.2894811
143220 0.3080577
143230 0.2747862
143240 0.3034673
143250 0.3085115
143260 0.310531
143270 0.300856
143280 0.3002436
143290 0.3150042
143300 0.3297469
143310 0.3365335
143320 0.326962
143330 0.3180588
143340 0.3278475
143350 0.3243662
143360 0.321401
143370 0.3157773
143380 0.3036498
143390 0.3088607
143400 0.3107907
143410 0.3075958
143420 0.3151333
143430 0.3344623
143440 0.3312091
143450 0.3356915
143460 0.3228446
143470 0.3305199
143480 0.3320952
143490 0.3341382
143500 0.3444351
143510 0.3434174
143520 0.3267664
143530 0.3380564
143540 0.3226059
143550 0.319955
143560 0.321149
143570 0.3371331
143580 0.3250358
143590 0.3311799
143600 0.323874
143610 0.3033271
143620 0.3164935
143630 0.3151119
143640 0.3017706
143650 0.3073911
143660 0.3059652
143670 0.2933111
143680 0.3130713
143690 0.2914657
143700 0.3189895
143710 0.3008302
143720 0.3044674
143730 0.2930481
143740 0.3160964
143750 0.2994677
143760 0.3285931
143770 0.2981786
143780 0.3064842
143790 0.297696
143800 0.3195513
143810 0.3091765
143820 0.3057798
143830 0.2950155
143840 0.3087345
143850 0.2911657
143860 0.2991283
143870 0.3003887
143880 0.3212224
143890 0.3455538
143900 0.3165224
143910 0.3212929
143920 0.3309635
143930 0.3172099
143940 0.3309512
143950 0.3338717
143960 0.3108816
143970 0.2861915
143980 0.3061163
143990 0.3032731
144000 0.3013275
144010 0.3076632
144020 0.2910592
144030 0.3193704
144040 0.2944986
144050 0.298635
144060 0.3054977
144070 0.2870672
144080 0.298964
144090 0.318557
144100 0.2760561
144110 0.2805823
144120 0.3121282
144130 0.3172886
144140 0.2977615
144150 0.3068821
144160 0.3238392
144170 0.3320716
144180 0.3257559
144190 0.3040375
144200 0.2815526
144210 0.3176916
144220 0.3126621
144230 0.3060778
144240 0.2946961
144250 0.312989
144260 0.2966907
144270 0.2921457
144280 0.2971318
144290 0.3167494
144300 0.2920755
144310 0.2941388
144320 0.3011642
144330 0.2913319
144340 0.2939351
144350 0.2608475
144360 0.3032507
144370 0.3102982
144380 0.3132842
144390 0.3037013
144400 0.3118527
144410 0.3019439
144420 0.3043621
144430 0.3054418
144440 0.323495
144450 0.3038533
144460 0.3047815
144470 0.2951841
144480 0.2820852
144490 0.2769466
144500 0.2983038
144510 0.2810468
144520 0.2762724
144530 0.2943987
144540 0.2643478
144550 0.2833785
144560 0.2699666
144570 0.285535
144580 0.2942542
144590 0.2879818
144600 0.2974868
144610 0.3000505
144620 0.29449
144630 0.3198895
144640 0.2928725
144650 0.2640647
144660 0.2790019
144670 0.2956925
144680 0.3097154
144690 0.3230669
144700 0.2805261
144710 0.2911308
144720 0.2989334
144730 0.2803842
144740 0.2688784
144750 0.2748408
144760 0.2931888
144770 0.2763956
144780 0.2682483
144790 0.2747374
144800 0.2712613
144810 0.2703103
144820 0.2719945
144830 0.273047
144840 0.2921389
144850 0.2665545
144860 0.2826432
144870 0.2818306
144880 0.2931603
144890 0.3076547
144900 0.2838304
144910 0.2813807
144920 0.2945484
144930 0.2568545
144940 0.2809715
144950 0.2874012
144960 0.290952
144970 0.2903697
144980 0.2845702
144990 0.2695873
145000 0.2877554
145010 0.2834305
145020 0.2836593
145030 0.2821053
145040 0.2844126
145050 0.2972991
145060 0.2948508
145070 0.2898958
145080 0.2940844
145090 0.2795338
145100 0.3099755
145110 0.2977802
145120 0.2838047
145130 0.2883928
145140 0.295984
145150 0.2888548
145160 0.2909316
145170 0.3033305
145180 0.2875854
145190 0.2939307
145200 0.3042448
145210 0.3074934
145220 0.2958986
145230 0.3031077
145240 0.3046227
145250 0.2977923
145260 0.291465
145270 0.2875509
145280 0.2896564
145290 0.3014711
145300 0.3081688
145310 0.3019152
145320 0.301269
145330 0.3057165
145340 0.3047111
145350 0.313113
145360 0.3093885
145370 0.3001466
145380 0.2936894
145390 0.3098879
145400 0.3063299
145410 0.2956754
145420 0.3089997
145430 0.2887333
145440 0.2757153
145450 0.2893826
145460 0.2933494
145470 0.2860019
145480 0.2908558
145490 0.3015121
145500 0.3116464
145510 0.3060338
145520 0.2966142
145530 0.3133027
145540 0.287443
145550 0.2988805
145560 0.3111507
145570 0.3255422
145580 0.3089005
145590 0.3034673
145600 0.3022308
145610 0.2980852
145620 0.2879814
145630 0.2837636
145640 0.2834512
145650 0.2846321
145660 0.2982077
145670 0.298794
145680 0.3091142
145690 0.3138565
145700 0.3191074
145710 0.2673289
145720 0.2875081
145730 0.2985536
145740 0.2883029
145750 0.2791804
145760 0.2706464
145770 0.3049374
145780 0.2998355
145790 0.3066977
145800 0.3112888
145810 0.3089074
145820 0.3013535
145830 0.3006661
145840 0.2974836
145850 0.3173504
145860 0.3083279
145870 0.3373064
145880 0.3334965
145890 0.2890673
145900 0.3126416
145910 0.3147806
145920 0.3185126
145930 0.3187084
145940 0.3202642
145950 0.3152099
145960 0.3215106
145970 0.3065655
145980 0.3227018
145990 0.3146857
146000 0.3086446
146010 0.2974186
146020 0.3193785
146030 0.3230385
146040 0.3102853
146050 0.322917
146060 0.3203947
146070 0.315348
146080 0.3152063
146090 0.3005494
146100 0.3075716
146110 0.3042394
146120 0.2945642
146130 0.2989783
146140 0.2867659
146150 0.2951368
146160 0.3066296
146170 0.2991412
146180 0.2953875
146190 0.2793331
146200 0.2904817
146210 0.2858735
146220 0.2755535
146230 0.2719223
146240 0.3018949
146250 0.2853756
146260 0.2976254
146270 0.2767518
146280 0.2985835
146290 0.296051
146300 0.2826341
146310 0.2821089
146320 0.2776464
146330 0.2891901
146340 0.2928616
146350 0.3110396
146360 0.2839551
146370 0.2760236
146380 0.277038
146390 0.2936563
146400 0.289106
146410 0.2958589
146420 0.3059234
146430 0.3084305
146440 0.2933185
146450 0.2755627
146460 0.2891458
146470 0.3047986
146480 0.3083926
146490 0.3057305
146500 0.2877131
146510 0.2986973
146520 0.2987657
146530 0.3126568
146540 0.3073018
146550 0.3042376
146560 0.3092337
146570 0.2870582
146580 0.2828922
146590 0.3049304
146600 0.2837324
146610 0.2853185
146620 0.2844555
146630 0.2833814
146640 0.2952958
146650 0.2801015
146660 0.2888061
146670 0.2910464
146680 0.2863543
146690 0.3081811
146700 0.2659511
146710 0.3042881
146720 0.3020824
146730 0.2907964
146740 0.2679349
146750 0.2515557
146760 0.2733802
146770 0.2878749
146780 0.2851344
146790 0.2744756
146800 0.2808639
146810 0.301814
146820 0.2878411
146830 0.2787548
146840 0.2690412
146850 0.277402
146860 0.2746651
146870 0.2717839
146880 0.2981151
146890 0.27456
146900 0.2944289
146910 0.2900177
146920 0.2970347
146930 0.2884514
146940 0.2780446
146950 0.2950762
146960 0.2987612
146970 0.302759
146980 0.3041789
146990 0.2996567
147000 0.3035569
147010 0.2981127
147020 0.2929626
147030 0.3083588
147040 0.3079672
147050 0.3011023
147060 0.3187376
147070 0.3107542
147080 0.3117218
147090 0.298862
147100 0.3182365
147110 0.3226267
147120 0.3021974
147130 0.3128734
147140 0.2887656
147150 0.3127235
147160 0.3188082
147170 0.3144828
147180 0.3321173
147190 0.2994018
147200 0.3220415
147210 0.3132295
147220 0.2990251
147230 0.282944
147240 0.3061324
147250 0.2885922
147260 0.3124683
147270 0.3056689
147280 0.3170473
147290 0.2983461
147300 0.3158124
147310 0.3191068
147320 0.3071373
147330 0.3210414
147340 0.3113449
147350 0.3156341
147360 0.283186
147370 0.2902294
147380 0.2717303
147390 0.2945388
147400 0.2952662
147410 0.3065927
147420 0.3135645
147430 0.3103197
147440 0.2954216
147450 0.2978683
147460 0.2972084
147470 0.2859186
147480 0.2930858
147490 0.2778424
147500 0.3001039
147510 0.322897
147520 0.3297148
147530 0.3080766
147540 0.3306586
147550 0.3295155
147560 0.3268101
147570 0.3166416
147580 0.3176138
147590 0.3199263
147600 0.3281148
147610 0.3338856
147620 0.3230861
147630 0.3172811
147640 0.3428773
147650 0.3143041
147660 0.3540219
147670 0.3480826
147680 0.3310516
147690 0.3248011
147700 0.3285275
147710 0.3467726
147720 0.3145826
147730 0.3385914
147740 0.3353798
147750 0.3347713
147760 0.3313716
147770 0.3215763
147780 0.3151467
147790 0.3329103
147800 0.325324
147810 0.3343185
147820 0.3248535
147830 0.3278828
147840 0.3237432
147850 0.3197744
147860 0.3178654
147870 0.3265702
147880 0.3249972
147890 0.299651
147900 0.301656
147910 0.317477
147920 0.3062843
147930 0.3282748
147940 0.3520311
147950 0.3087647
147960 0.338648
147970 0.3150412
147980 0.342321
147990 0.3378884
148000 0.3364217
148010 0.3281574
148020 0.2942187
148030 0.3194394
148040 0.32852
148050 0.316074
148060 0.3208619
148070 0.3490567
148080 0.3255345
148090 0.3311369
148100 0.3096541
148110 0.320883
148120 0.3324398
148130 0.3088833
148140 0.2895549
148150 0.3024628
148160 0.3079572
148170 0.301209
148180 0.2846978
148190 0.2953196
148200 0.3155082
148210 0.2903002
148220 0.2725736
148230 0.3081446
148240 0.3037921
148250 0.3024142
148260 0.3304774
148270 0.2907365
148280 0.3002658
148290 0.3198425
148300 0.2975788
148310 0.2983972
148320 0.2921453
148330 0.2963199
148340 0.2910884
148350 0.2926182
148360 0.3122447
148370 0.3128919
148380 0.2788693
148390 0.2908103
148400 0.2950948
148410 0.2915964
148420 0.2858834
148430 0.3010195
148440 0.2841726
148450 0.2645832
148460 0.2910146
148470 0.3017941
148480 0.3023699
148490 0.3176661
148500 0.323089
148510 0.321063
148520 0.3398956
148530 0.3192798
148540 0.3405658
148550 0.3192226
148560 0.3366598
148570 0.3178379
148580 0.3322268
148590 0.3197801
148600 0.3190424
148610 0.3337713
148620 0.340527
148630 0.3276872
148640 0.328128
148650 0.3185591
148660 0.3191595
148670 0.3510862
148680 0.3406222
148690 0.3348495
148700 0.3512492
148710 0.3680881
148720 0.3352604
148730 0.3216769
148740 0.3448805
148750 0.3549856
148760 0.3586558
148770 0.3436313
148780 0.3381765
148790 0.3485889
148800 0.341231
148810 0.3217657
148820 0.3352391
148830 0.3428642
148840 0.3165081
148850 0.3115532
148860 0.3425854
148870 0.3388906
148880 0.3478043
148890 0.3436057
148900 0.3457956
148910 0.3308907
148920 0.3416813
148930 0.3028004
148940 0.3188854
148950 0.3393878
148960 0.3374217
148970 0.3234739
148980 0.3091497
148990 0.3161956
149000 0.308547
149010 0.3147607
149020 0.3184845
149030 0.3269006
149040 0.3221863
149050 0.3271657
149060 0.3254626
149070 0.3225979
149080 0.3037992
149090 0.3018584
149100 0.3124783
149110 0.3134443
149120 0.3124723
149130 0.292623
149140 0.3191393
149150 0.3176435
149160 0.3227372
149170 0.3260012
149180 0.3415916
149190 0.3430201
149200 0.3351927
149210 0.3302291
149220 0.3295345
149230 0.3372751
149240 0.3512126
149250 0.3257663
149260 0.3384249
149270 0.3515591
149280 0.321402
149290 0.3072372
149300 0.332471
149310 0.307922
149320 0.2911382
149330 0.3052037
149340 0.3076255
149350 0.3192716
149360 0.3040668
149370 0.3022348
149380 0.3157014
149390 0.3148377
149400 0.2941432
149410 0.3054546
149420 0.2869226
149430 0.2963717
149440 0.3048118
149450 0.2851296
149460 0.2911426
149470 0.2643274
149480 0.3017697
149490 0.2819359
149500 0.3081036
149510 0.3013972
149520 0.2837929
149530 0.2841935
149540 0.2932268
149550 0.2970638
149560 0.3195312
149570 0.3324208
149580 0.3158985
149590 0.3229285
149600 0.2991798
149610 0.3184043
149620 0.3075338
149630 0.3296458
149640 0.3220684
149650 0.3052576
149660 0.3134381
149670 0.3051035
149680 0.2942617
149690 0.2989004
149700 0.3025331
149710 0.3061735
149720 0.3125123
149730 0.3169017
149740 0.2884886
149750 0.2861269
149760 0.2973636
149770 0.3116111
149780 0.3027621
149790 0.2971417
149800 0.3033688
149810 0.3244371
149820 0.3136265
149830 0.302731
149840 0.3210838
149850 0.3198322
149860 0.2974899
149870 0.308906
149880 0.3163381
149890 0.315155
149900 0.3117847
149910 0.3249111
149920 0.2924296
149930 0.3212664
149940 0.2986437
149950 0.3189753
149960 0.2982032
149970 0.3293511
149980 0.3180009
149990 0.3106776
150000 0.3039938
150010 0.3108604
150020 0.2969484
150030 0.3268333
150040 0.3251044
150050 0.2995005
150060 0.3069378
150070 0.3204748
150080 0.2934614
150090 0.3048385
150100 0.305758
150110 0.2782398
150120 0.2975266
150130 0.316675
150140 0.317341
150150 0.3148343
150160 0.3070322
150170 0.3122852
150180 0.3153419
150190 0.3142669
150200 0.2991716
150210 0.3032405
150220 0.3261096
150230 0.320576
150240 0.3351667
150250 0.3232369
150260 0.3313927
150270 0.3210801
150280 0.3053135
150290 0.3165857
150300 0.3298988
150310 0.3201958
150320 0.3148869
150330 0.3229685
150340 0.33154
150350 0.3342288
150360 0.3348778
150370 0.3184121
150380 0.3367758
150390 0.2988123
150400 0.3077818
150410 0.3291129
150420 0.2941972
150430 0.3253603
150440 0.323411
150450 0.3213596
150460 0.2993508
150470 0.3166923
150480 0.3106784
150490 0.315722
150500 0.3153928
150510 0.3045714
150520 0.2861977
150530 0.2800137
150540 0.3199116
150550 0.3165828
150560 0.3031032
150570 0.3351541
150580 0.327375
150590 0.3157266
150600 0.3054378
150610 0.3405717
150620 0.3078277
150630 0.3255481
150640 0.3145485
150650 0.3091538
150660 0.3155769
150670 0.3117156
150680 0.3018417
150690 0.3305542
150700 0.3188655
150710 0.3153369
150720 0.2780987
150730 0.2989693
150740 0.3159581
150750 0.3287849
150760 0.3133298
150770 0.3241188
150780 0.3226246
150790 0.3273802
150800 0.3189217
150810 0.3143161
150820 0.3245532
150830 0.3291758
150840 0.3397101
150850 0.3306596
150860 0.3086799
150870 0.3073435
150880 0.3103094
150890 0.3358463
150900 0.3263444
150910 0.3166008
150920 0.3378778
150930 0.3321919
150940 0.3030607
150950 0.3033017
150960 0.3246593
150970 0.325174
150980 0.3080979
150990 0.3188893
151000 0.3068063
151010 0.319896
151020 0.3454347
151030 0.3239447
151040 0.3367422
151050 0.3276905
151060 0.3225541
151070 0.3321447
151080 0.304591
151090 0.3309663
151100 0.3094518
151110 0.3290384
151120 0.3282789
151130 0.3144341
151140 0.3212109
151150 0.3168533
151160 0.3336335
151170 0.3131867
151180 0.3204197
151190 0.3157174
151200 0.3148145
151210 0.3075202
151220 0.3232113
151230 0.3086738
151240 0.3080415
151250 0.3103527
151260 0.3230209
151270 0.3072932
151280 0.313243
151290 0.3008519
151300 0.2936524
151310 0.2920353
151320 0.2837596
151330 0.2901205
151340 0.2934622
151350 0.3156838
151360 0.3188584
151370 0.3142838
151380 0.2830494
151390 0.2971738
151400 0.3080923
151410 0.3208995
151420 0.3041709
151430 0.2995712
151440 0.298947
151450 0.2894274
151460 0.2953542
151470 0.2975569
151480 0.3307567
151490 0.3193249
151500 0.3111762
151510 0.3299932
151520 0.3074836
151530 0.3218297
151540 0.3075491
151550 0.324523
151560 0.3132898
151570 0.3061737
151580 0.2923476
151590 0.3160928
151600 0.3074837
151610 0.3254898
151620 0.3060874
151630 0.3286976
151640 0.3032148
151650 0.3087133
151660 0.3180197
151670 0.2985185
151680 0.3191968
151690 0.3091652
151700 0.3004461
151710 0.2987047
151720 0.2954412
151730 0.3098173
151740 0.300145
151750 0.2992573
151760 0.3082238
151770 0.3018472
151780 0.2977072
151790 0.3342542
151800 0.3170715
151810 0.3201788
151820 0.2975639
151830 0.3159395
151840 0.3326975
151850 0.3399685
151860 0.3217571
151870 0.320655
151880 0.342651
151890 0.3438834
151900 0.3422993
151910 0.3210235
151920 0.3201413
151930 0.313453
151940 0.313549
151950 0.3399349
151960 0.3141849
151970 0.3144888
151980 0.2931232
151990 0.308506
152000 0.3336393
152010 0.3337985
152020 0.3339491
152030 0.3225531
152040 0.3147891
152050 0.3110677
152060 0.3077393
152070 0.3180203
152080 0.3376618
152090 0.3287893
152100 0.3334737
152110 0.3310268
152120 0.3374185
152130 0.3690754
152140 0.357424
152150 0.3316987
152160 0.3499459
152170 0.337901
152180 0.3522572
152190 0.3410198
152200 0.360097
152210 0.3566535
152220 0.3449811
152230 0.3517713
152240 0.3165677
152250 0.335704
152260 0.3338352
152270 0.3410969
152280 0.3553056
152290 0.3538145
152300 0.3644495
152310 0.3569346
152320 0.3280961
152330 0.3434961
152340 0.3402777
152350 0.3417384
152360 0.332642
152370 0.3303207
152380 0.3574826
152390 0.3520426
152400 0.3357844
152410 0.3452352
152420 0.3374492
152430 0.33594
152440 0.3417208
152450 0.3326017
152460 0.3268005
152470 0.3384838
152480 0.3491901
152490 0.3372904
152500 0.3347987
152510 0.3327657
152520 0.3264613
152530 0.3237897
152540 0.3251607
152550 0.3447272
152560 0.3449555
152570 0.349618
152580 0.3465841
152590 0.3311625
152600 0.3419319
152610 0.3554074
152620 0.3394664
152630 0.3490251
152640 0.3520186
152650 0.3620501
152660 0.3536968
152670 0.3621296
152680 0.3450419
152690 0.3342278
152700 0.331953
152710 0.3270269
152720 0.3529366
152730 0.336823
152740 0.3509885
152750 0.3394529
152760 0.3496253
152770 0.3356757
152780 0.3358431
152790 0.3455377
152800 0.3328302
152810 0.315059
152820 0.3532552
152830 0.3348132
152840 0.3422887
152850 0.3195268
152860 0.3249761
152870 0.3221975
152880 0.3027881
152890 0.34376
152900 0.3260618
152910 0.338514
152920 0.3309558
152930 0.3266817
152940 0.3400404
152950 0.3039163
152960 0.2993448
152970 0.3304637
152980 0.3190634
152990 0.3263459
153000 0.3205346
153010 0.3422143
153020 0.3186003
153030 0.3390035
153040 0.3395472
153050 0.3214849
153060 0.3127151
153070 0.3293822
153080 0.3123913
153090 0.3469354
153100 0.3331581
153110 0.3356661
153120 0.3404457
153130 0.3457505
153140 0.3599927
153150 0.3599527
153160 0.3562687
153170 0.3520435
153180 0.3332832
153190 0.3308564
153200 0.3279821
153210 0.3259016
153220 0.3359118
153230 0.3272054
153240 0.3420603
153250 0.3350356
153260 0.3249858
153270 0.3012247
153280 0.3288709
153290 0.3322147
153300 0.3272897
153310 0.3387705
153320 0.3117899
153330 0.3172762
153340 0.3522454
153350 0.3334523
153360 0.3390245
153370 0.3251664
153380 0.3291388
153390 0.3273297
153400 0.3216518
153410 0.3265239
153420 0.3319215
153430 0.3268672
153440 0.3287496
153450 0.3305099
153460 0.3117817
153470 0.3309717
153480 0.3217096
153490 0.3214148
153500 0.330361
153510 0.3317719
153520 0.3507924
153530 0.3619852
153540 0.3354112
153550 0.3524168
153560 0.3343845
153570 0.3231359
153580 0.3261792
153590 0.3292942
153600 0.3330773
153610 0.343381
153620 0.3320578
153630 0.3620114
153640 0.3545832
153650 0.3545378
153660 0.3386197
153670 0.3319644
153680 0.3180207
153690 0.3234504
153700 0.315938
153710 0.331694
153720 0.3342958
153730 0.3416387
153740 0.3234492
153750 0.3388611
153760 0.3300513
153770 0.3372712
153780 0.3356554
153790 0.3369603
153800 0.3408199
153810 0.3367418
153820 0.3425445
153830 0.3419798
153840 0.329574
153850 0.33529
153860 0.3053555
153870 0.3131863
153880 0.3079888
153890 0.2863175
153900 0.3025532
153910 0.3178646
153920 0.3181494
153930 0.3105325
153940 0.3205204
153950 0.3259445
153960 0.3036049
153970 0.3327185
153980 0.3095757
153990 0.3196642
154000 0.304321
154010 0.3079331
154020 0.3005481
154030 0.3353067
154040 0.3228687
154050 0.3154991
154060 0.3228669
154070 0.3304656
154080 0.3299903
154090 0.3439687
154100 0.3385829
154110 0.3106543
154120 0.3154292
154130 0.348299
154140 0.3365429
154150 0.3453813
154160 0.3323349
154170 0.3409166
154180 0.3425586
154190 0.3204494
154200 0.3394927
154210 0.3426921
154220 0.3579213
154230 0.3241035
154240 0.3212977
154250 0.348424
154260 0.3149366
154270 0.3267256
154280 0.3411768
154290 0.3133759
154300 0.3270366
154310 0.3250569
154320 0.308152
154330 0.3384882
154340 0.3257182
154350 0.3296625
154360 0.2906561
154370 0.3321773
154380 0.3149039
154390 0.320076
154400 0.3253888
154410 0.320295
154420 0.3126985
154430 0.2983854
154440 0.3062061
154450 0.2873217
154460 0.2921656
154470 0.2977507
154480 0.2993265
154490 0.3005815
154500 0.2990874
154510 0.3163218
154520 0.317621
154530 0.3224191
154540 0.2949709
154550 0.3176626
154560 0.3007789
154570 0.3453921
154580 0.3374608
154590 0.3156527
154600 0.317574
154610 0.3069355
154620 0.3233565
154630 0.3128062
154640 0.2895975
154650 0.3046403
154660 0.3349624
154670 0.331457
154680 0.3185782
154690 0.3206836
154700 0.3030814
154710 0.3084813
154720 0.3183828
154730 0.3134117
154740 0.3168012
154750 0.3381594
154760 0.3313086
154770 0.3299802
154780 0.3155331
154790 0.3361578
154800 0.318437
154810 0.3423172
154820 0.3210844
154830 0.3582592
154840 0.3235047
154850 0.3296779
154860 0.347703
154870 0.3309442
154880 0.3336938
154890 0.3289878
154900 0.3079676
154910 0.3074321
154920 0.3144954
154930 0.320486
154940 0.3220206
154950 0.3100309
154960 0.3194758
154970 0.3233953
154980 0.3173338
154990 0.3045417
155000 0.3307675
155010 0.3174416
155020 0.3268286
155030 0.3283071
155040 0.3251674
155050 0.3262326
155060 0.3332689
155070 0.3384369
155080 0.3458658
155090 0.3427449
155100 0.3297516
155110 0.3326732
155120 0.3323787
155130 0.341835
155140 0.3293198
155150 0.3341406
155160 0.3392686
155170 0.330232
155180 0.3208389
155190 0.3256731
155200 0.3413691
155210 0.3136595
155220 0.3297383
155230 0.3361908
155240 0.3127217
155250 0.3092627
155260 0.3333875
155270 0.3331203
155280 0.3112717
155290 0.2882971
155300 0.3141944
155310 0.3089116
155320 0.3243537
155330 0.3340997
155340 0.3095741
155350 0.3117114
155360 0.2937683
155370 0.3156476
155380 0.2945242
155390 0.3083859
155400 0.2930779
155410 0.2798956
155420 0.2789893
155430 0.287802
155440 0.2740465
155450 0.2963405
155460 0.3044465
155470 0.2840801
155480 0.292612
155490 0.3035065
155500 0.293178
155510 0.3091078
155520 0.3028752
155530 0.2793687
155540 0.282527
155550 0.3167297
155560 0.3052113
155570 0.2978337
155580 0.312932
155590 0.3091274
155600 0.2993954
155610 0.3028653
155620 0.2995208
155630 0.2991877
155640 0.3155469
155650 0.3017906
155660 0.3045199
155670 0.3345083
155680 0.3101737
155690 0.3111227
155700 0.3038022
155710 0.3072779
155720 0.2987712
155730 0.3060359
155740 0.309568
155750 0.3183935
155760 0.3054211
155770 0.2928735
155780 0.3079933
155790 0.3247339
155800 0.3123151
155810 0.2871752
155820 0.3177268
155830 0.3263257
155840 0.3327115
155850 0.3041115
155860 0.318088
155870 0.315687
155880 0.3206618
155890 0.307375
155900 0.2955974
155910 0.3123336
155920 0.3149747
155930 0.3103597
155940 0.3000848
155950 0.2896815
155960 0.296241
155970 0.3116603
155980 0.2906421
155990 0.3364038
156000 0.2956198
156010 0.3058486
156020 0.2901605
156030 0.3085538
156040 0.3154489
156050 0.2922684
156060 0.315844
156070 0.3009083
156080 0.3202961
156090 0.3202637
156100 0.3217232
156110 0.3234649
156120 0.31123
156130 0.2918881
156140 0.3280976
156150 0.33033
156160 0.3050672
156170 0.3056492
156180 0.2798029
156190 0.2863133
156200 0.303264
156210 0.3112603
156220 0.2934774
156230 0.3069621
156240 0.3159865
156250 0.3039852
156260 0.3239105
156270 0.3142606
156280 0.3075224
156290 0.3134787
156300 0.3164463
156310 0.3191546
156320 0.2953773
156330 0.2969219
156340 0.3255455
156350 0.3016055
156360 0.2784611
156370 0.3078003
156380 0.3121991
156390 0.2958848
156400 0.3030945
156410 0.3035409
156420 0.3104276
156430 0.3192091
156440 0.3054236
156450 0.3170708
156460 0.3070422
156470 0.3281195
156480 0.3268378
156490 0.3138634
156500 0.3310592
156510 0.3021643
156520 0.3058512
156530 0.2936877
156540 0.2960047
156550 0.3029131
156560 0.3080314
156570 0.3116541
156580 0.2939458
156590 0.2855492
156600 0.3065452
156610 0.2952742
156620 0.2914138
156630 0.3056014
156640 0.3022697
156650 0.3126113
156660 0.3040742
156670 0.3023629
156680 0.306501
156690 0.2748115
156700 0.2877288
156710 0.2969516
156720 0.3193262
156730 0.2961088
156740 0.2944876
156750 0.3000379
156760 0.2940599
156770 0.3001864
156780 0.3000704
156790 0.3100738
156800 0.3044226
156810 0.311043
156820 0.3146277
156830 0.2976784
156840 0.3221422
156850 0.3093165
156860 0.317544
156870 0.3091159
156880 0.309922
156890 0.3074969
156900 0.3129547
156910 0.3214144
156920 0.3119447
156930 0.3179475
156940 0.3033712
156950 0.3007086
156960 0.3181413
156970 0.3289611
156980 0.3064487
156990 0.2981134
157000 0.3146272
157010 0.3079993
157020 0.3092344
157030 0.3103823
157040 0.3153903
157050 0.3070291
157060 0.3106287
157070 0.3220116
157080 0.3059059
157090 0.3042451
157100 0.3243918
157110 0.336298
157120 0.3145551
157130 0.3117879
157140 0.3228634
157150 0.3054055
157160 0.3379867
157170 0.3467499
157180 0.3367764
157190 0.3296135
157200 0.3376509
157210 0.3607518
157220 0.3647465
157230 0.3544498
157240 0.3444853
157250 0.3190045
157260 0.2960628
157270 0.3116497
157280 0.2951061
157290 0.2939792
157300 0.2954419
157310 0.2851162
157320 0.2852732
157330 0.3016866
157340 0.3080919
157350 0.3123457
157360 0.3139624
157370 0.3053329
157380 0.2954056
157390 0.3037778
157400 0.3139799
157410 0.3000109
157420 0.3200879
157430 0.3249418
157440 0.3393056
157450 0.3213545
157460 0.3235396
157470 0.3200836
157480 0.3218506
157490 0.3383801
157500 0.3071667
157510 0.3108277
157520 0.3314923
157530 0.3160396
157540 0.3318845
157550 0.3282058
157560 0.3034824
157570 0.3218999
157580 0.3052
157590 0.3241649
157600 0.3297255
157610 0.2899176
157620 0.2948402
157630 0.2850668
157640 0.2887847
157650 0.3094929
157660 0.3069959
157670 0.298205
157680 0.2864556
157690 0.2870819
157700 0.2877511
157710 0.3009481
157720 0.3096681
157730 0.3178237
157740 0.3147564
157750 0.3337196
157760 0.3179638
157770 0.3081303
157780 0.3010219
157790 0.3060831
157800 0.2936491
157810 0.3176976
157820 0.2951446
157830 0.3206357
157840 0.3192561
157850 0.3244552
157860 0.3205983
157870 0.3270915
157880 0.3016668
157890 0.3054498
157900 0.3256655
157910 0.2943827
157920 0.308307
157930 0.3082661
157940 0.300312
157950 0.2928482
157960 0.294262
157970 0.2954633
157980 0.3141073
157990 0.3276783
158000 0.3381779
158010 0.3141174
158020 0.3057124
158030 0.2955539
158040 0.3112935
158050 0.329231
158060 0.3261186
158070 0.3267826
158080 0.3220835
158090 0.3164209
158100 0.3105047
158110 0.323962
158120 0.2987823
158130 0.3120183
158140 0.30131
158150 0.2932191
158160 0.3057546
158170 0.3061684
158180 0.2953085
158190 0.315237
158200 0.3045305
158210 0.2862451
158220 0.3177954
158230 0.3156268
158240 0.3168968
158250 0.3104068
158260 0.3353168
158270 0.3000008
158280 0.3244359
158290 0.311783
158300 0.3242208
158310 0.3102159
158320 0.3281534
158330 0.3136445
158340 0.3310655
158350 0.3332237
158360 0.3125714
158370 0.3123881
158380 0.3046513
158390 0.3157122
158400 0.3008323
158410 0.3215543
158420 0.3022515
158430 0.2983049
158440 0.287305
158450 0.2927332
158460 0.2908739
158470 0.3119116
158480 0.2982168
158490 0.3237378
158500 0.3151084
158510 0.2935929
158520 0.3135354
158530 0.285297
158540 0.3197372
158550 0.3059812
158560 0.2806954
158570 0.3059846
158580 0.3166466
158590 0.3053086
158600 0.3264591
158610 0.3052907
158620 0.3018677
158630 0.3202388
158640 0.3071916
158650 0.2887851
158660 0.2861742
158670 0.3132711
158680 0.3117661
158690 0.306311
158700 0.3102743
158710 0.2956509
158720 0.30509
158730 0.2755276
158740 0.2781519
158750 0.2936129
158760 0.2998015
158770 0.3026749
158780 0.2906025
158790 0.2993976
158800 0.3070078
158810 0.2824526
158820 0.3100402
158830 0.3116718
158840 0.3118861
158850 0.3180629
158860 0.3025735
158870 0.2956566
158880 0.3133562
158890 0.3006232
158900 0.3055264
158910 0.3075785
158920 0.2965825
158930 0.2904214
158940 0.2932204
158950 0.2929281
158960 0.3122649
158970 0.3004612
158980 0.3080673
158990 0.2916104
159000 0.3080005
159010 0.3076617
159020 0.3087329
159030 0.3277625
159040 0.3138237
159050 0.3249086
159060 0.3044672
159070 0.3235449
159080 0.3204497
159090 0.3283626
159100 0.3221109
159110 0.3222097
159120 0.3180549
159130 0.3123047
159140 0.3208577
159150 0.3002719
159160 0.2936358
159170 0.3031967
159180 0.3014705
159190 0.2954428
159200 0.3151821
159210 0.3053291
159220 0.3379554
159230 0.3054066
159240 0.3067284
159250 0.2988757
159260 0.3029566
159270 0.3062718
159280 0.3074434
159290 0.3009564
159300 0.3200463
159310 0.3178843
159320 0.312345
159330 0.3152987
159340 0.3050174
159350 0.3165958
159360 0.3218268
159370 0.3006771
159380 0.3199503
159390 0.3124319
159400 0.30906
159410 0.3133534
159420 0.3054555
159430 0.2937446
159440 0.3116967
159450 0.2934518
159460 0.2874241
159470 0.3025566
159480 0.3235072
159490 0.2936619
159500 0.3190987
159510 0.3181358
159520 0.3046842
159530 0.3040424
159540 0.3022721
159550 0.3022949
159560 0.3134981
159570 0.3016959
159580 0.3051762
159590 0.3086474
159600 0.3058202
159610 0.2907252
159620 0.2992272
159630 0.2992279
159640 0.2932606
159650 0.30103
159660 0.2981846
159670 0.3059824
159680 0.3109783
159690 0.3181276
159700 0.3209935
159710 0.3056811
159720 0.3000141
159730 0.2941282
159740 0.2879815
159750 0.2917693
159760 0.2876303
159770 0.3013473
159780 0.3150952
159790 0.2905997
159800 0.3472072
159810 0.3208528
159820 0.3081847
159830 0.3119315
159840 0.3063378
159850 0.3036369
159860 0.2998756
159870 0.3086428
159880 0.2961009
159890 0.3010411
159900 0.2884507
159910 0.3237324
159920 0.3022836
159930 0.316053
159940 0.3034899
159950 0.3126275
159960 0.3182904
159970 0.3224495
159980 0.3341493
159990 0.3227371
160000 0.3275557
160010 0.3163001
160020 0.3199035
160030 0.2947108
160040 0.3050163
160050 0.3200151
160060 0.2993174
160070 0.2853718
160080 0.2933116
160090 0.31345
160100 0.2992356
160110 0.2982573
160120 0.3010864
160130 0.297634
160140 0.3021863
160150 0.3081633
160160 0.3181894
160170 0.3108456
160180 0.3249822
160190 0.2994465
160200 0.3001528
160210 0.2914553
160220 0.3045082
160230 0.2973505
160240 0.2962865
160250 0.2779191
160260 0.3003111
160270 0.2846798
160280 0.2865326
160290 0.300166
160300 0.3199883
160310 0.2946314
160320 0.3109649
160330 0.3045648
160340 0.2974711
160350 0.3002878
160360 0.3091675
160370 0.3030367
160380 0.2957935
160390 0.3184913
160400 0.3050342
160410 0.3006384
160420 0.2885045
160430 0.2973026
160440 0.2870212
160450 0.3151645
160460 0.3071622
160470 0.3056703
160480 0.3169183
160490 0.2969548
160500 0.316733
160510 0.2930428
160520 0.3207415
160530 0.3295273
160540 0.3244263
160550 0.3165814
160560 0.3325984
160570 0.3326122
160580 0.324583
160590 0.3166653
160600 0.337068
160610 0.3143128
160620 0.3270805
160630 0.33325
160640 0.3101233
160650 0.294034
160660 0.2945895
160670 0.3051897
160680 0.3200842
160690 0.3233773
160700 0.3068784
160710 0.2988861
160720 0.2874321
160730 0.3057478
160740 0.2871455
160750 0.3185751
160760 0.3030148
160770 0.2945724
160780 0.3019366
160790 0.2972658
160800 0.3031891
160810 0.3254184
160820 0.2857531
160830 0.2925653
160840 0.3087929
160850 0.3157765
160860 0.317667
160870 0.3192088
160880 0.3424441
160890 0.3159746
160900 0.2991358
160910 0.2954682
160920 0.2938624
160930 0.2928539
160940 0.3004207
160950 0.2792542
160960 0.3055117
160970 0.3003674
160980 0.2964945
160990 0.3231225
161000 0.3125469
161010 0.3070298
161020 0.3115126
161030 0.2850575
161040 0.2788989
161050 0.2927856
161060 0.3113037
161070 0.2992442
161080 0.3113441
161090 0.303254
161100 0.3041056
161110 0.3002154
161120 0.3079249
161130 0.3070371
161140 0.3042771
161150 0.3224336
161160 0.3123238
161170 0.3297463
161180 0.2980604
161190 0.3165292
161200 0.3167069
161210 0.3146712
161220 0.3008156
161230 0.3167331
161240 0.2965953
161250 0.3042096
161260 0.3055668
161270 0.3226839
161280 0.3065669
161290 0.3068112
161300 0.3125759
161310 0.3205185
161320 0.2945884
161330 0.3006093
161340 0.2884938
161350 0.2998075
161360 0.3128435
161370 0.308412
161380 0.3174027
161390 0.2911538
161400 0.3166313
161410 0.3124806
161420 0.3237212
161430 0.2992625
161440 0.3194519
161450 0.3368539
161460 0.3102691
161470 0.2999291
161480 0.3134336
161490 0.3084123
161500 0.2868398
161510 0.2973754
161520 0.3065251
161530 0.3216369
161540 0.3295522
161550 0.3312919
161560 0.3420458
161570 0.3193282
161580 0.3207762
161590 0.3132268
161600 0.3417892
161610 0.3252234
161620 0.3231648
161630 0.3252524
161640 0.3126354
161650 0.301725
161660 0.3315182
161670 0.3127407
161680 0.3129288
161690 0.3235085
161700 0.3085281
161710 0.3278141
161720 0.3163781
161730 0.3322926
161740 0.3446968
161750 0.3323447
161760 0.3327643
161770 0.304947
161780 0.3173355
161790 0.3395724
161800 0.3304482
161810 0.3262142
161820 0.3181287
161830 0.3297221
161840 0.3231221
161850 0.3230236
161860 0.3269108
161870 0.3389936
161880 0.3310306
161890 0.3213065
161900 0.3174365
161910 0.3388645
161920 0.3274671
161930 0.3364154
161940 0.3166771
161950 0.325079
161960 0.3303177
161970 0.3292841
161980 0.336414
161990 0.3386831
162000 0.3302142
162010 0.3186293
162020 0.3129926
162030 0.3254547
162040 0.3305076
162050 0.3236353
162060 0.3139568
162070 0.3209791
162080 0.3398881
162090 0.3421479
162100 0.329163
162110 0.3443945
162120 0.3212886
162130 0.3166347
162140 0.3429289
162150 0.3366295
162160 0.3345203
162170 0.3494168
162180 0.3060644
162190 0.3222158
162200 0.3367419
162210 0.3261845
162220 0.331103
162230 0.3220766
162240 0.3364835
162250 0.348851
162260 0.3175585
162270 0.3312739
162280 0.2944843
162290 0.3208725
162300 0.3268361
162310 0.3431261
162320 0.3338859
162330 0.3400455
162340 0.3419438
162350 0.3045041
162360 0.3154896
162370 0.3225706
162380 0.3247544
162390 0.3137885
162400 0.3334444
162410 0.3135146
162420 0.317504
162430 0.3203978
162440 0.3253374
162450 0.3356632
162460 0.3271689
162470 0.3446473
162480 0.3528699
162490 0.3364989
162500 0.328191
162510 0.3363502
162520 0.3300531
162530 0.3287992
162540 0.355305
162550 0.3367741
162560 0.3112265
162570 0.3431302
162580 0.3262579
162590 0.3168104
162600 0.3131584
162610 0.3216564
162620 0.3244137
162630 0.3188385
162640 0.3287268
162650 0.3258453
162660 0.3193199
162670 0.3378512
162680 0.3014829
162690 0.3094794
162700 0.3012905
162710 0.3371897
162720 0.3070753
162730 0.3203452
162740 0.3226368
162750 0.3244505
162760 0.3417696
162770 0.3619157
162780 0.3431474
162790 0.3299998
162800 0.3174236
162810 0.3413243
162820 0.3066479
162830 0.3209545
162840 0.3219337
162850 0.3248559
162860 0.3103318
162870 0.3259331
162880 0.3255909
162890 0.3207681
162900 0.3184158
162910 0.3149628
162920 0.3063195
162930 0.3212906
162940 0.3257182
162950 0.3113373
162960 0.3173692
162970 0.3294792
162980 0.3159433
162990 0.3356371
163000 0.3281668
163010 0.3394482
163020 0.3327225
163030 0.3214346
163040 0.3133428
163050 0.3037993
163060 0.3267037
163070 0.3212237
163080 0.3217581
163090 0.3406782
163100 0.3461663
163110 0.3261611
163120 0.3379654
163130 0.3348996
163140 0.3264378
163150 0.3267726
163160 0.3246047
163170 0.3310062
163180 0.3267275
163190 0.3355928
163200 0.3351732
163210 0.32413
163220 0.3279098
163230 0.3232244
163240 0.3222755
163250 0.3144718
163260 0.3362198
163270 0.3220018
163280 0.3263458
163290 0.3121603
163300 0.2937523
163310 0.3038784
163320 0.3285738
163330 0.327445
163340 0.3225117
163350 0.2996204
163360 0.326873
163370 0.3121647
163380 0.303338
163390 0.317783
163400 0.3213906
163410 0.3117623
163420 0.302902
163430 0.3070025
163440 0.3307565
163450 0.3154292
163460 0.3237493
163470 0.3164082
163480 0.3299711
163490 0.3349233
163500 0.3215353
163510 0.3265465
163520 0.3261259
163530 0.3311742
163540 0.3364077
163550 0.3314385
163560 0.330308
163570 0.3293084
163580 0.3437163
163590 0.3385793
163600 0.3511331
163610 0.3484935
163620 0.3436064
163630 0.3327879
163640 0.3280976
163650 0.3395289
163660 0.3318692
163670 0.3188421
163680 0.319477
163690 0.3085235
163700 0.3178793
163710 0.3274773
163720 0.3340155
163730 0.32144
163740 0.3330821
163750 0.3226378
163760 0.3270507
163770 0.3360858
163780 0.3313361
163790 0.326481
163800 0.3257981
163810 0.3404678
163820 0.3372179
163830 0.3078148
163840 0.3366087
163850 0.3299729
163860 0.3214606
163870 0.3320126
163880 0.3167304
163890 0.31383
163900 0.3065102
163910 0.3249995
163920 0.3163651
163930 0.3024356
163940 0.3092231
163950 0.3117801
163960 0.3039948
163970 0.3083117
163980 0.3148407
163990 0.2971504
164000 0.3118129
164010 0.3184069
164020 0.3025772
164030 0.3126695
164040 0.318733
164050 0.31805
164060 0.3104705
164070 0.3156819
164080 0.3076492
164090 0.2978989
164100 0.3135265
164110 0.308094
164120 0.3201884
164130 0.3343826
164140 0.347159
164150 0.3263588
164160 0.3391109
164170 0.3202231
164180 0.3357765
164190 0.2906801
164200 0.3154009
164210 0.2965074
164220 0.3108652
164230 0.3369874
164240 0.3167852
164250 0.3227888
164260 0.329386
164270 0.3165028
164280 0.2884749
164290 0.3118096
164300 0.3204115
164310 0.3098394
164320 0.3332055
164330 0.3072597
164340 0.3173389
164350 0.296445
164360 0.2876103
164370 0.2989553
164380 0.3112984
164390 0.302095
164400 0.3163552
164410 0.310125
164420 0.2968929
164430 0.2929976
164440 0.3137697
164450 0.3175002
164460 0.3164398
164470 0.3321844
164480 0.3404169
164490 0.3302883
164500 0.3391948
164510 0.3271085
164520 0.3377736
164530 0.334548
164540 0.3107769
164550 0.3260638
164560 0.3158805
164570 0.3088526
164580 0.3114512
164590 0.3266388
164600 0.3243973
164610 0.3131287
164620 0.3119285
164630 0.3252558
164640 0.314176
164650 0.3149063
164660 0.3285313
164670 0.3138259
164680 0.3293902
164690 0.3357389
164700 0.3390312
164710 0.3237744
164720 0.3332275
164730 0.3182682
164740 0.3386176
164750 0.3213705
164760 0.3426137
164770 0.3502098
164780 0.3290758
164790 0.3376149
164800 0.3408332
164810 0.3253917
164820 0.3237482
164830 0.3126783
164840 0.3394245
164850 0.322447
164860 0.3222173
164870 0.3305835
164880 0.3163817
164890 0.3191775
164900 0.3149225
164910 0.2997838
164920 0.3161473
164930 0.3044599
164940 0.3223232
164950 0.3175943
164960 0.3130173
164970 0.331618
164980 0.3210133
164990 0.3077907
165000 0.3237414
165010 0.323833
165020 0.310983
165030 0.3222252
165040 0.3094296
165050 0.3060561
165060 0.3134278
165070 0.3080472
165080 0.2977757
165090 0.3010234
165100 0.2958733
165110 0.3028334
165120 0.2882113
165130 0.3221197
165140 0.319243
165150 0.307549
165160 0.3100719
165170 0.3150021
165180 0.2979598
165190 0.3348998
165200 0.3173846
165210 0.3239855
165220 0.3240848
165230 0.333758
165240 0.3357553
165250 0.3148735
165260 0.29486
165270 0.3376852
165280 0.3322968
165290 0.3358272
165300 0.3207199
165310 0.3229077
165320 0.3238416
165330 0.3364461
165340 0.3208282
165350 0.2978585
165360 0.3092972
165370 0.3083894
165380 0.3368924
165390 0.3281023
165400 0.302265
165410 0.3145643
165420 0.3360021
165430 0.3192805
165440 0.3223384
165450 0.3288655
165460 0.3027266
165470 0.3272192
165480 0.3094478
165490 0.2990177
165500 0.3043396
165510 0.3240434
165520 0.3226983
165530 0.3315116
165540 0.3127441
165550 0.3282359
165560 0.3191866
165570 0.3048116
165580 0.2875587
165590 0.3218429
165600 0.3170335
165610 0.3039113
165620 0.3117233
165630 0.3155853
165640 0.2951929
165650 0.3206639
165660 0.3030356
165670 0.2798963
165680 0.3041405
165690 0.3238219
165700 0.3247913
165710 0.3095157
165720 0.3219724
165730 0.3128622
165740 0.3138165
165750 0.3134249
165760 0.3128679
165770 0.3099641
165780 0.3025506
165790 0.3073687
165800 0.3185339
165810 0.3109731
165820 0.3219805
165830 0.3066805
165840 0.3282255
165850 0.3259312
165860 0.3282281
165870 0.322067
165880 0.3025681
165890 0.3029647
165900 0.3220817
165910 0.3167449
165920 0.3189686
165930 0.3120732
165940 0.3393576
165950 0.3250797
165960 0.3239627
165970 0.3122772
165980 0.2906468
165990 0.2930569
166000 0.30951
166010 0.3152966
166020 0.3238505
166030 0.3254792
166040 0.308287
166050 0.3163149
166060 0.3247539
166070 0.3114725
166080 0.3316203
166090 0.3085783
166100 0.318294
166110 0.3051177
166120 0.3098426
166130 0.329364
166140 0.3080953
166150 0.3004315
166160 0.3093521
166170 0.3008839
166180 0.3186527
166190 0.3185552
166200 0.3095112
166210 0.3204777
166220 0.3107445
166230 0.3104985
166240 0.3194058
166250 0.3241785
166260 0.3302695
166270 0.3123035
166280 0.3091835
166290 0.3408498
166300 0.3021545
166310 0.3077147
166320 0.3154084
166330 0.298694
166340 0.3152476
166350 0.3045017
166360 0.3048421
166370 0.2858848
166380 0.3171914
166390 0.2916161
166400 0.3001698
166410 0.3172188
166420 0.3249095
166430 0.303063
166440 0.3106328
166450 0.325551
166460 0.2957825
166470 0.3095625
166480 0.3136176
166490 0.3246301
166500 0.3245218
166510 0.2972512
166520 0.3114968
166530 0.3178524
166540 0.3106122
166550 0.2972337
166560 0.3119529
166570 0.3281117
166580 0.3269671
166590 0.3216093
166600 0.3030137
166610 0.3121789
166620 0.3067488
166630 0.3077306
166640 0.3051777
166650 0.3013846
166660 0.295975
166670 0.2980285
166680 0.3255795
166690 0.3166871
166700 0.3005671
166710 0.2863525
166720 0.3125197
166730 0.3198687
166740 0.3155057
166750 0.3083269
166760 0.3296581
166770 0.3088195
166780 0.3211808
166790 0.3205971
166800 0.3289281
166810 0.3105721
166820 0.3217
166830 0.3115475
166840 0.3219249
166850 0.3210075
166860 0.323105
166870 0.3208901
166880 0.320977
166890 0.30468
166900 0.3079825
166910 0.2954212
166920 0.3201168
166930 0.3119954
166940 0.3064184
166950 0.312733
166960 0.3146537
166970 0.309656
166980 0.3116255
166990 0.3198784
167000 0.3163383
167010 0.3296837
167020 0.3088954
167030 0.3137067
167040 0.3197086
167050 0.3130298
167060 0.3293903
167070 0.3331138
167080 0.323376
167090 0.3206748
167100 0.3101265
167110 0.3226422
167120 0.329583
167130 0.3330251
167140 0.3149404
167150 0.3193156
167160 0.3204069
167170 0.3307241
167180 0.3354749
167190 0.3193837
167200 0.322053
167210 0.3292246
167220 0.3102512
167230 0.3068996
167240 0.3249248
167250 0.3192828
167260 0.312108
167270 0.3281378
167280 0.3183432
167290 0.3004915
167300 0.3281093
167310 0.322828
167320 0.31815
167330 0.3104858
167340 0.335962
167350 0.3317927
167360 0.3284819
167370 0.3510488
167380 0.3273449
167390 0.342501
167400 0.3206452
167410 0.3176326
167420 0.3186199
167430 0.3315593
167440 0.3390491
167450 0.3382034
167460 0.3265372
167470 0.32211
167480 0.3190724
167490 0.3134333
167500 0.311994
167510 0.3250392
167520 0.3222791
167530 0.3298057
167540 0.320356
167550 0.3173675
167560 0.297359
167570 0.2969995
167580 0.3006297
167590 0.31506
167600 0.3022041
167610 0.3226894
167620 0.3196553
167630 0.3358042
167640 0.3169619
167650 0.3101558
167660 0.3156318
167670 0.3048124
167680 0.3268875
167690 0.3001245
167700 0.3167339
167710 0.2961665
167720 0.3187575
167730 0.3135555
167740 0.3202212
167750 0.3270769
167760 0.3222064
167770 0.3260277
167780 0.3326643
167790 0.3022873
167800 0.3087097
167810 0.3061165
167820 0.3268394
167830 0.3258983
167840 0.3251947
167850 0.306731
167860 0.3083076
167870 0.3198036
167880 0.3202906
167890 0.3174107
167900 0.3269
167910 0.3056011
167920 0.3096114
167930 0.3015507
167940 0.3051415
167950 0.3069416
167960 0.3136413
167970 0.3206509
167980 0.3413169
167990 0.3170396
168000 0.3122261
168010 0.3054459
168020 0.2949822
168030 0.2876187
168040 0.3053849
168050 0.3138589
168060 0.3168705
168070 0.3154186
168080 0.3069114
168090 0.3213034
168100 0.3241549
168110 0.3383737
168120 0.3373544
168130 0.3169672
168140 0.3268186
168150 0.3174867
168160 0.3194627
168170 0.3303682
168180 0.3154469
168190 0.3273451
168200 0.3304785
168210 0.3117622
168220 0.3240936
168230 0.307316
168240 0.3299528
168250 0.3181338
168260 0.3195174
168270 0.3302273
168280 0.3126045
168290 0.3220364
168300 0.3208499
168310 0.3163722
168320 0.3083167
168330 0.3111928
168340 0.317024
168350 0.2953944
168360 0.3041781
168370 0.3122726
168380 0.3118244
168390 0.3145132
168400 0.3248526
168410 0.3134786
168420 0.3127423
168430 0.3297676
168440 0.3268313
168450 0.3210942
168460 0.317235
168470 0.3083027
168480 0.3136022
168490 0.3092732
168500 0.3511073
168510 0.3197149
168520 0.3159903
168530 0.3394317
168540 0.3268631
168550 0.3236619
168560 0.3069325
168570 0.3378774
168580 0.3169135
168590 0.3147357
168600 0.317115
168610 0.3209257
168620 0.3289947
168630 0.3182133
168640 0.3392388
168650 0.3291132
168660 0.3187168
168670 0.3266185
168680 0.3238926
168690 0.3427036
168700 0.3472216
168710 0.3252466
168720 0.3137288
168730 0.3139185
168740 0.3122438
168750 0.3380806
168760 0.3340875
168770 0.3440496
168780 0.2949099
168790 0.3329125
168800 0.3151319
168810 0.3233728
168820 0.3125202
168830 0.3188011
168840 0.3340124
168850 0.3254632
168860 0.3216902
168870 0.3047272
168880 0.3138577
168890 0.3177618
168900 0.320969
168910 0.3222687
168920 0.3291202
168930 0.3277895
168940 0.3427753
168950 0.3207217
168960 0.3118012
168970 0.3047281
168980 0.3131824
168990 0.3291793
169000 0.3238349
169010 0.3245861
169020 0.3252276
169030 0.3495254
169040 0.3211711
169050 0.3286425
169060 0.3136596
169070 0.3111671
169080 0.3257251
169090 0.3107125
169100 0.3530282
169110 0.3347631
169120 0.3169516
169130 0.3210001
169140 0.3237904
169150 0.3320861
169160 0.3206109
169170 0.3169117
169180 0.3229888
169190 0.3495698
169200 0.3333256
169210 0.3429368
169220 0.3407902
169230 0.3314701
169240 0.3392827
169250 0.3452734
169260 0.3509084
169270 0.3235117
169280 0.2950178
169290 0.3383076
169300 0.3167226
169310 0.3320088
169320 0.3283146
169330 0.329002
169340 0.3189303
169350 0.3414323
169360 0.3133599
169370 0.3351336
169380 0.3160848
169390 0.3362629
169400 0.3311083
169410 0.3238825
169420 0.3147615
169430 0.3188572
169440 0.3432667
169450 0.3079162
169460 0.3245677
169470 0.3165331
169480 0.3073308
169490 0.32128
169500 0.3248158
169510 0.3202748
169520 0.3143589
169530 0.3285935
169540 0.3182456
169550 0.3146138
169560 0.307178
169570 0.3058288
169580 0.3237996
169590 0.3113604
169600 0.3098384
169610 0.3201613
169620 0.3251428
169630 0.3300188
169640 0.3271113
169650 0.3252104
169660 0.3007908
169670 0.3235987
169680 0.3144793
169690 0.3217915
169700 0.3102472
169710 0.3135551
169720 0.3208318
169730 0.3110027
169740 0.3147227
169750 0.3056502
169760 0.3188223
169770 0.3111048
169780 0.331482
169790 0.321276
169800 0.3056206
169810 0.308328
169820 0.3218444
169830 0.3123084
169840 0.3034201
169850 0.300477
169860 0.2939
169870 0.3101375
169880 0.2916026
169890 0.3114744
169900 0.3035537
169910 0.3080617
169920 0.304944
169930 0.3049227
169940 0.3028416
169950 0.3183397
169960 0.309637
169970 0.2945722
169980 0.2975855
169990 0.3165253
170000 0.3071842
170010 0.2987742
170020 0.2891055
170030 0.30587
170040 0.3348191
170050 0.3171726
170060 0.3174309
170070 0.3103474
170080 0.309909
170090 0.3095399
170100 0.3241147
170110 0.303768
170120 0.3164444
170130 0.3118775
170140 0.3109412
170150 0.3422341
170160 0.3210264
170170 0.3203367
170180 0.3116509
170190 0.2981654
170200 0.3271153
170210 0.3099255
170220 0.3121398
170230 0.3190837
170240 0.3150381
170250 0.2997051
170260 0.3168036
170270 0.312903
170280 0.3302972
170290 0.3281155
170300 0.3196749
170310 0.2952442
170320 0.3111165
170330 0.2850328
170340 0.3073785
170350 0.3096372
170360 0.3202392
170370 0.313096
170380 0.3118734
170390 0.309767
170400 0.3249245
170410 0.3204826
170420 0.3129465
170430 0.3036568
170440 0.3070686
170450 0.3074765
170460 0.3097007
170470 0.3065926
170480 0.3108598
170490 0.3058781
170500 0.2962901
170510 0.3101783
170520 0.3002708
170530 0.3369844
170540 0.3094295
170550 0.3048397
170560 0.3211394
170570 0.3069626
170580 0.2987318
170590 0.2967616
170600 0.3135244
170610 0.3122072
170620 0.3262585
170630 0.3188162
170640 0.322026
170650 0.2992265
170660 0.3133786
170670 0.3160773
170680 0.3080956
170690 0.3062223
170700 0.3230385
170710 0.2935693
170720 0.314236
170730 0.308091
170740 0.3019454
170750 0.3049617
170760 0.3106667
170770 0.317927
170780 0.3112136
170790 0.3109219
170800 0.317344
170810 0.3222348
170820 0.3043466
170830 0.3209083
170840 0.3083089
170850 0.3137384
170860 0.3227786
170870 0.3111938
170880 0.3174168
170890 0.3221862
170900 0.3011327
170910 0.3102043
170920 0.3285621
170930 0.3196634
170940 0.3301017
170950 0.3109866
170960 0.2974336
170970 0.3216594
170980 0.2916107
170990 0.305374
171000 0.3229399
171010 0.3364722
171020 0.2947089
171030 0.3133325
171040 0.3068226
171050 0.3045088
171060 0.3118036
171070 0.3190654
171080 0.3114728
171090 0.3016281
171100 0.3154216
171110 0.3187894
171120 0.2976743
171130 0.3129475
171140 0.3072952
171150 0.3127227
171160 0.3141699
171170 0.3138797
171180 0.3031117
171190 0.3065672
171200 0.3130601
171210 0.3276883
171220 0.2910617
171230 0.2974153
171240 0.3021871
171250 0.3046444
171260 0.3175702
171270 0.313673
171280 0.3107228
171290 0.3157382
171300 0.3109562
171310 0.326021
171320 0.3072574
171330 0.3201571
171340 0.3190236
171350 0.3014428
171360 0.3220282
171370 0.3155712
171380 0.3134162
171390 0.3238745
171400 0.3020179
171410 0.300067
171420 0.2871065
171430 0.3066468
171440 0.3145219
171450 0.3119844
171460 0.3145177
171470 0.3013188
171480 0.3283086
171490 0.3095025
171500 0.3244924
171510 0.3187833
171520 0.3072661
171530 0.3230863
171540 0.3025325
171550 0.3275827
171560 0.3101632
171570 0.3182804
171580 0.3226943
171590 0.3087251
171600 0.3056184
171610 0.3082334
171620 0.3211329
171630 0.3180881
171640 0.310097
171650 0.3274227
171660 0.3124517
171670 0.3180336
171680 0.3052264
171690 0.3161166
171700 0.3102303
171710 0.310731
171720 0.3300835
171730 0.3293114
171740 0.3345301
171750 0.3062126
171760 0.3167616
171770 0.3098465
171780 0.3380466
171790 0.3213255
171800 0.3107938
171810 0.3159949
171820 0.3109876
171830 0.311045
171840 0.309418
171850 0.3201024
171860 0.3168911
171870 0.3123706
171880 0.3198009
171890 0.3152764
171900 0.3160059
171910 0.3255688
171920 0.3157483
171930 0.3165357
171940 0.3187233
171950 0.3305937
171960 0.3234031
171970 0.3049093
171980 0.3153264
171990 0.2979995
172000 0.3098316
172010 0.3012464
172020 0.3098053
172030 0.3113909
172040 0.3061286
172050 0.3184361
172060 0.3253012
172070 0.3314285
172080 0.3116711
172090 0.3219717
172100 0.3229199
172110 0.3136548
172120 0.3227884
172130 0.331895
172140 0.319843
172150 0.3169877
172160 0.3187187
172170 0.3337083
172180 0.3152976
172190 0.3301543
172200 0.3377236
172210 0.3120932
172220 0.3084377
172230 0.3180048
172240 0.315173
172250 0.3209447
172260 0.3359158
172270 0.321142
172280 0.3300657
172290 0.3360117
172300 0.3234063
172310 0.3363919
172320 0.327546
172330 0.3194431
172340 0.3298761
172350 0.3403573
172360 0.3315829
172370 0.3194235
172380 0.3363847
172390 0.3127628
172400 0.3074342
172410 0.3270719
172420 0.3161479
172430 0.3034734
172440 0.3071301
172450 0.3150608
172460 0.3288538
172470 0.3200471
172480 0.3051822
172490 0.3091479
172500 0.3004198
172510 0.3008383
172520 0.3143119
172530 0.2897846
172540 0.3173659
172550 0.3098817
172560 0.3343779
172570 0.3182433
172580 0.3228885
172590 0.3278696
172600 0.3304501
172610 0.3214004
172620 0.3071728
172630 0.3143544
172640 0.3069869
172650 0.3194638
172660 0.3116325
172670 0.3169653
172680 0.3152017
172690 0.3214077
172700 0.3141247
172710 0.3309116
172720 0.2914634
172730 0.2992258
172740 0.3179193
172750 0.3115191
172760 0.3267094
172770 0.3268417
172780 0.3280118
172790 0.3401976
172800 0.3144262
172810 0.3100608
172820 0.2988882
172830 0.3203469
172840 0.3188195
172850 0.3130102
172860 0.3027024
172870 0.3224075
172880 0.3067608
172890 0.3269875
172900 0.3097496
172910 0.3218933
172920 0.3239686
172930 0.323643
172940 0.3149078
172950 0.3261037
172960 0.3078539
172970 0.3200018
172980 0.3294494
172990 0.3186431
173000 0.3307423
173010 0.3317778
173020 0.3199269
173030 0.3365327
173040 0.3242844
173050 0.3121838
173060 0.3328429
173070 0.3269598
173080 0.3414014
173090 0.3444108
173100 0.3303212
173110 0.3132786
173120 0.3117917
173130 0.3029707
173140 0.3042142
173150 0.3150189
173160 0.3272736
173170 0.3175932
173180 0.3188126
173190 0.3245868
173200 0.3154373
173210 0.3185135
173220 0.3357707
173230 0.3173883
173240 0.3088566
173250 0.3176903
173260 0.3176827
173270 0.3101597
173280 0.3270335
173290 0.3212478
173300 0.2964138
173310 0.2886113
173320 0.3113429
173330 0.3058314
173340 0.3031545
173350 0.3337824
173360 0.3072439
173370 0.2992293
173380 0.3190812
173390 0.3196093
173400 0.2893739
173410 0.3163145
173420 0.3235849
173430 0.2983666
173440 0.3032917
173450 0.2948061
173460 0.2957071
173470 0.3221155
173480 0.334361
173490 0.3123693
173500 0.3070863
173510 0.2984995
173520 0.3030957
173530 0.2908371
173540 0.3221321
173550 0.3165643
173560 0.3144127
173570 0.3058314
173580 0.3053764
173590 0.287908
173600 0.3077095
173610 0.30869
173620 0.3079108
173630 0.290961
173640 0.2937419
173650 0.3032299
173660 0.2996142
173670 0.3116706
173680 0.3087531
173690 0.2965501
173700 0.3089378
173710 0.3230112
173720 0.3037091
173730 0.3375023
173740 0.3249263
173750 0.304481
173760 0.3066833
173770 0.3155718
173780 0.3136681
173790 0.3280297
173800 0.3175156
173810 0.312127
173820 0.2987845
173830 0.3025709
173840 0.3072262
173850 0.3101734
173860 0.3058195
173870 0.312532
173880 0.3084922
173890 0.3284318
173900 0.3268302
173910 0.3214288
173920 0.2989998
173930 0.3017719
173940 0.3032319
173950 0.3223551
173960 0.3091424
173970 0.299614
173980 0.3252978
173990 0.3126213
174000 0.3041149
174010 0.3055334
174020 0.3239709
174030 0.2893932
174040 0.3232513
174050 0.3188631
174060 0.3084164
174070 0.2956921
174080 0.2953241
174090 0.2719316
174100 0.3153727
174110 0.3213887
174120 0.3065526
174130 0.3119182
174140 0.3291125
174150 0.3140547
174160 0.3000653
174170 0.3015881
174180 0.3022621
174190 0.3048331
174200 0.2954658
174210 0.3028212
174220 0.2952459
174230 0.2932566
174240 0.3019762
174250 0.3044097
174260 0.3054435
174270 0.3021635
174280 0.2882548
174290 0.3115184
174300 0.301284
174310 0.3123684
174320 0.3169547
174330 0.3145239
174340 0.3054164
174350 0.286366
174360 0.3064601
174370 0.307999
174380 0.2899991
174390 0.321162
174400 0.2961955
174410 0.299605
174420 0.3039968
174430 0.3041944
174440 0.3005584
174450 0.293329
174460 0.2959357
174470 0.3044766
174480 0.2842736
174490 0.2847905
174500 0.2913997
174510 0.2780597
174520 0.2838351
174530 0.2909078
174540 0.2909212
174550 0.3164052
174560 0.3082355
174570 0.3036918
174580 0.3161592
174590 0.3148041
174600 0.3187829
174610 0.3149252
174620 0.3268863
174630 0.3164995
174640 0.302809
174650 0.3097973
174660 0.3098054
174670 0.3075051
174680 0.3079433
174690 0.2895176
174700 0.3176114
174710 0.3154082
174720 0.3126057
174730 0.3141695
174740 0.3102144
174750 0.3175809
174760 0.3087289
174770 0.3257017
174780 0.3197576
174790 0.3184901
174800 0.3209392
174810 0.2977125
174820 0.2993117
174830 0.324229
174840 0.3118823
174850 0.3050875
174860 0.320582
174870 0.3199
174880 0.3049591
174890 0.2993446
174900 0.3091797
174910 0.3130271
174920 0.3019058
174930 0.2959661
174940 0.2924076
174950 0.2968934
174960 0.2816124
174970 0.3006149
174980 0.3018494
174990 0.2770882
175000 0.2934107
175010 0.3111422
175020 0.2931805
175030 0.2851391
175040 0.2998989
175050 0.2971787
175060 0.3273258
175070 0.316363
175080 0.2942257
175090 0.2878527
175100 0.2902554
175110 0.2849395
175120 0.2690186
175130 0.2909861
175140 0.2868923
175150 0.3044371
175160 0.3102371
175170 0.2864738
175180 0.2925614
175190 0.297132
175200 0.2946045
175210 0.2913117
175220 0.299283
175230 0.2880473
175240 0.2953504
175250 0.2820743
175260 0.3050689
175270 0.2756065
175280 0.3014872
175290 0.3034166
175300 0.3015969
175310 0.298873
175320 0.2957588
175330 0.2910714
175340 0.294908
175350 0.3142133
175360 0.2931249
175370 0.2910505
175380 0.3031485
175390 0.2914462
175400 0.2877996
175410 0.2948812
175420 0.298692
175430 0.2762027
175440 0.2955463
175450 0.2940287
175460 0.2664745
175470 0.2851893
175480 0.3033839
175490 0.3063637
175500 0.3203498
175510 0.2979416
175520 0.3065881
175530 0.2997285
175540 0.300681
175550 0.3083968
175560 0.3096697
175570 0.2961475
175580 0.2973586
175590 0.2914825
175600 0.2890479
175610 0.302672
175620 0.2973407
175630 0.3256802
175640 0.3303296
175650 0.3203331
175660 0.3232394
175670 0.3144536
175680 0.3038254
175690 0.324867
175700 0.3239269
175710 0.338277
175720 0.2964337
175730 0.329658
175740 0.3218704
175750 0.3258123
175760 0.3037138
175770 0.2851554
175780 0.2877458
175790 0.3118685
175800 0.2969728
175810 0.3240104
175820 0.3055003
175830 0.301266
175840 0.2886201
175850 0.2922787
175860 0.2892161
175870 0.2879108
175880 0.2975925
175890 0.3019843
175900 0.3200454
175910 0.3142032
175920 0.3115491
175930 0.32683
175940 0.3311576
175950 0.3426872
175960 0.3050025
175970 0.3185593
175980 0.34285
175990 0.3122554
176000 0.3231259
176010 0.3155625
176020 0.3368679
176030 0.3366351
176040 0.3173524
176050 0.325671
176060 0.3223146
176070 0.3046923
176080 0.3311265
176090 0.3124675
176100 0.3224792
176110 0.305711
176120 0.3452805
176130 0.3211502
176140 0.3489746
176150 0.3336869
176160 0.3280895
176170 0.3438632
176180 0.3418111
176190 0.3211974
176200 0.343684
176210 0.3414362
176220 0.3194592
176230 0.3320408
176240 0.324866
176250 0.3114662
176260 0.3282621
176270 0.3330307
176280 0.3497546
176290 0.3272759
176300 0.3485343
176310 0.3284134
176320 0.3083453
176330 0.3258284
176340 0.3180648
176350 0.3404472
176360 0.3146828
176370 0.3185152
176380 0.3285378
176390 0.3064038
176400 0.3241663
176410 0.3232417
176420 0.3116583
176430 0.3139406
176440 0.3063876
176450 0.3000375
176460 0.3053083
176470 0.3198503
176480 0.3148662
176490 0.3233689
176500 0.3230617
176510 0.3156348
176520 0.3250854
176530 0.2977022
176540 0.272062
176550 0.298513
176560 0.2896711
176570 0.2831167
176580 0.3054925
176590 0.311235
176600 0.3061281
176610 0.2994238
176620 0.2992496
176630 0.2986634
176640 0.2846522
176650 0.2858733
176660 0.2781734
176670 0.275236
176680 0.2904641
176690 0.2896205
176700 0.2787235
176710 0.2594172
176720 0.2768341
176730 0.2723963
176740 0.3003566
176750 0.279908
176760 0.2905959
176770 0.284898
176780 0.2940063
176790 0.2833512
176800 0.2889111
176810 0.3067123
176820 0.3037514
176830 0.3086107
176840 0.2936509
176850 0.3042451
176860 0.2832703
176870 0.2721958
176880 0.2774479
176890 0.3079143
176900 0.2930962
176910 0.2761329
176920 0.310008
176930 0.2978428
176940 0.281839
176950 0.2732245
176960 0.2816609
176970 0.2968094
176980 0.2769303
176990 0.3116779
177000 0.299855
177010 0.2917587
177020 0.2911094
177030 0.3028408
177040 0.3038942
177050 0.2966541
177060 0.26052
177070 0.2969896
177080 0.2961569
177090 0.3130444
177100 0.2976576
177110 0.3005024
177120 0.2885173
177130 0.2756989
177140 0.2904987
177150 0.2978525
177160 0.3017267
177170 0.3185821
177180 0.2919062
177190 0.2808231
177200 0.3005207
177210 0.304087
177220 0.2826149
177230 0.3031121
177240 0.2858708
177250 0.2805572
177260 0.3054899
177270 0.2938793
177280 0.3036526
177290 0.2982133
177300 0.2894326
177310 0.295213
177320 0.2934773
177330 0.2924518
177340 0.2658471
177350 0.2758429
177360 0.2771884
177370 0.2846625
177380 0.2853786
177390 0.2916185
177400 0.2789685
177410 0.2808291
177420 0.264887
177430 0.3013796
177440 0.2821741
177450 0.2979312
177460 0.2902353
177470 0.3027197
177480 0.2863759
177490 0.3015981
177500 0.2919095
177510 0.2911
177520 0.3074231
177530 0.2777303
177540 0.3061303
177550 0.2731124
177560 0.310185
177570 0.2974802
177580 0.2941498
177590 0.2868405
177600 0.2973799
177610 0.2833664
177620 0.2954139
177630 0.3097465
177640 0.294369
177650 0.3000208
177660 0.2983161
177670 0.2918137
177680 0.3170848
177690 0.3116954
177700 0.2782872
177710 0.3087872
177720 0.3030698
177730 0.2983742
177740 0.298201
177750 0.3027105
177760 0.2909843
177770 0.3103299
177780 0.2901276
177790 0.28265
177800 0.2955465
177810 0.2828403
177820 0.285017
177830 0.2847468
177840 0.3011939
177850 0.2930772
177860 0.2777084
177870 0.2793944
177880 0.2749535
177890 0.3004514
177900 0.2954487
177910 0.2918299
177920 0.3030716
177930 0.3135654
177940 0.3074346
177950 0.2991603
177960 0.304756
177970 0.2938319
177980 0.2743471
177990 0.3025552
178000 0.2966658
178010 0.2907636
178020 0.300701
178030 0.3050308
178040 0.2815204
178050 0.2883539
178060 0.2964919
178070 0.2859176
178080 0.2854275
178090 0.3005861
178100 0.281952
178110 0.2697059
178120 0.2707201
178130 0.2980842
178140 0.2832718
178150 0.2835289
178160 0.2845264
178170 0.2749542
178180 0.3032729
178190 0.2974649
178200 0.2723694
178210 0.2777
178220 0.294716
178230 0.2975017
178240 0.2900961
178250 0.2865628
178260 0.2783535
178270 0.2913244
178280 0.2632933
178290 0.2820311
178300 0.2737496
178310 0.2866459
178320 0.2631287
178330 0.2714934
178340 0.2811495
178350 0.2869555
178360 0.2811713
178370 0.2453207
178380 0.2608505
178390 0.2728349
178400 0.2587804
178410 0.2661809
178420 0.2845691
178430 0.2663149
178440 0.2679214
178450 0.2881718
178460 0.2934643
178470 0.2883231
178480 0.280578
178490 0.2735437
178500 0.2734129
178510 0.2587268
178520 0.2680437
178530 0.2617787
178540 0.2795605
178550 0.2770734
178560 0.2692918
178570 0.2751513
178580 0.2917082
178590 0.2970427
178600 0.298976
178610 0.275023
178620 0.2928928
178630 0.2861497
178640 0.3085394
178650 0.282951
178660 0.2857236
178670 0.2910222
178680 0.2958586
178690 0.2945456
178700 0.2760411
178710 0.2775692
178720 0.2911236
178730 0.2976157
178740 0.301253
178750 0.2927206
178760 0.2995972
178770 0.2911062
178780 0.3006781
178790 0.2877664
178800 0.3013937
178810 0.2646932
178820 0.277518
178830 0.2931539
178840 0.2844504
178850 0.2679232
178860 0.2665559
178870 0.2605345
178880 0.2554782
178890 0.2479994
178900 0.2743971
178910 0.2512842
178920 0.264546
178930 0.2548761
178940 0.2526122
178950 0.2429714
178960 0.2339374
178970 0.2535591
178980 0.2674932
178990 0.2715425
179000 0.2668083
179010 0.2703993
179020 0.2821679
179030 0.2937854
179040 0.2895147
179050 0.2908243
179060 0.2852012
179070 0.2703398
179080 0.2516654
179090 0.2733347
179100 0.2866844
179110 0.2846872
179120 0.2713948
179130 0.2684387
179140 0.2713446
179150 0.2748354
179160 0.257021
179170 0.2737916
179180 0.2794967
179190 0.2760278
179200 0.2664796
179210 0.2482023
179220 0.2456942
179230 0.2502119
179240 0.2531277
179250 0.2740981
179260 0.2806295
179270 0.2578907
179280 0.2608408
179290 0.2640198
179300 0.2701239
179310 0.2538651
179320 0.2417814
179330 0.2612422
179340 0.2547809
179350 0.2706254
179360 0.2583794
179370 0.2692342
179380 0.2681607
179390 0.2702852
179400 0.2737551
179410 0.2723407
179420 0.2775955
179430 0.2713907
179440 0.2643262
179450 0.2955827
179460 0.2805475
179470 0.2661133
179480 0.2689106
179490 0.2718952
179500 0.2758818
179510 0.2731244
179520 0.2704426
179530 0.2755399
179540 0.2837174
179550 0.2923988
179560 0.284031
179570 0.3009023
179580 0.2886961
179590 0.2846877
179600 0.304475
179610 0.3017479
179620 0.2825184
179630 0.2869394
179640 0.2815614
179650 0.2900189
179660 0.2795773
179670 0.2697939
179680 0.264432
179690 0.2750904
179700 0.2546858
179710 0.2625613
179720 0.2847469
179730 0.2726725
179740 0.2875214
179750 0.2590216
179760 0.2539395
179770 0.2523406
179780 0.2563646
179790 0.2461067
179800 0.2451559
179810 0.2618715
179820 0.2527919
179830 0.2622327
179840 0.2757894
179850 0.2800242
179860 0.2761165
179870 0.2581915
179880 0.2488547
179890 0.2641764
179900 0.2516583
179910 0.2631727
179920 0.2365847
179930 0.232788
179940 0.2576587
179950 0.236478
179960 0.2511998
179970 0.2610194
179980 0.2621355
179990 0.272243
180000 0.2734588
180010 0.2593556
180020 0.2531976
180030 0.2571712
180040 0.2504606
180050 0.2540298
180060 0.2589109
180070 0.2660886
180080 0.2462736
180090 0.2668837
180100 0.2462529
180110 0.2435881
180120 0.2479966
180130 0.2442228
180140 0.252437
180150 0.2600475
180160 0.25221
180170 0.2631266
180180 0.2588024
180190 0.2488291
180200 0.2615861
180210 0.270214
180220 0.2480473
180230 0.2835953
180240 0.2716157
180250 0.2801305
180260 0.2748237
180270 0.2901438
180280 0.3088062
180290 0.294645
180300 0.2840368
180310 0.2780697
180320 0.2839495
180330 0.2740015
180340 0.2790832
180350 0.2786219
180360 0.2785825
180370 0.2788955
180380 0.2717585
180390 0.2913372
180400 0.2727926
180410 0.2676939
180420 0.2883545
180430 0.246848
180440 0.2614544
180450 0.2639589
180460 0.2741039
180470 0.2799701
180480 0.2718942
180490 0.2692453
180500 0.2895263
180510 0.2664358
180520 0.2828758
180530 0.2812776
180540 0.2737946
180550 0.2861952
180560 0.2808728
180570 0.2923252
180580 0.2839118
180590 0.2623036
180600 0.2966241
180610 0.2756766
180620 0.2771058
180630 0.2902654
180640 0.2906185
180650 0.2730053
180660 0.2856202
180670 0.2753253
180680 0.2757912
180690 0.2742283
180700 0.2900349
180710 0.2832667
180720 0.2808418
180730 0.2698889
180740 0.2841831
180750 0.2676629
180760 0.2764305
180770 0.276102
180780 0.2919487
180790 0.2957871
180800 0.2977356
180810 0.2997471
180820 0.3069043
180830 0.2891902
180840 0.2996458
180850 0.3063466
180860 0.2992544
180870 0.2720115
180880 0.2832165
180890 0.2777909
180900 0.2898197
180910 0.2967381
180920 0.2786723
180930 0.2690549
180940 0.2741808
180950 0.2846258
180960 0.2903598
180970 0.2954608
180980 0.2859153
180990 0.2768744
181000 0.2700911
181010 0.2824662
181020 0.3058309
181030 0.3095106
181040 0.3016426
181050 0.2741967
181060 0.2769662
181070 0.2837642
181080 0.2884532
181090 0.2763574
181100 0.2928747
181110 0.2710834
181120 0.283214
181130 0.2837918
181140 0.2783875
181150 0.2825199
181160 0.288597
181170 0.2779568
181180 0.2817755
181190 0.2824634
181200 0.2865093
181210 0.2754187
181220 0.294139
181230 0.3002768
181240 0.2913063
181250 0.2865943
181260 0.3101508
181270 0.315307
181280 0.308057
181290 0.3013186
181300 0.3223031
181310 0.3022861
181320 0.2950367
181330 0.3056031
181340 0.3026175
181350 0.3073565
181360 0.2908537
181370 0.2872064
181380 0.2958009
181390 0.2931811
181400 0.3081381
181410 0.2958308
181420 0.3044129
181430 0.2991194
181440 0.3002529
181450 0.302011
181460 0.2969248
181470 0.2832757
181480 0.2883884
181490 0.2866834
181500 0.2859804
181510 0.294759
181520 0.2996928
181530 0.2822476
181540 0.2944272
181550 0.2903284
181560 0.2716097
181570 0.2850392
181580 0.30074
181590 0.2990875
181600 0.3033998
181610 0.2930798
181620 0.2925899
181630 0.3032081
181640 0.2895755
181650 0.2772872
181660 0.2860622
181670 0.2744281
181680 0.3027416
181690 0.281968
181700 0.2952844
181710 0.2695702
181720 0.2908334
181730 0.2751338
181740 0.2994393
181750 0.2926753
181760 0.2975875
181770 0.2832359
181780 0.2825792
181790 0.2984955
181800 0.3016392
181810 0.2759298
181820 0.2748405
181830 0.3004699
181840 0.2981854
181850 0.2837175
181860 0.3038503
181870 0.2903897
181880 0.2766874
181890 0.3045866
181900 0.3153286
181910 0.2733842
181920 0.2850263
181930 0.279157
181940 0.2958033
181950 0.2816006
181960 0.3010077
181970 0.2689845
181980 0.2765065
181990 0.2958155
182000 0.2701544
182010 0.2780615
182020 0.2839773
182030 0.2863206
182040 0.2982175
182050 0.282782
182060 0.3012378
182070 0.3148937
182080 0.2942623
182090 0.2768706
182100 0.3052723
182110 0.2765828
182120 0.2804779
182130 0.2970695
182140 0.3067512
182150 0.2942778
182160 0.2812043
182170 0.2837562
182180 0.2756747
182190 0.2628086
182200 0.268288
182210 0.2901925
182220 0.2789317
182230 0.2743838
182240 0.2852949
182250 0.2872659
182260 0.2726918
182270 0.270396
182280 0.2620429
182290 0.2908088
182300 0.3052371
182310 0.2951358
182320 0.2938692
182330 0.291191
182340 0.2914428
182350 0.2873871
182360 0.273595
182370 0.2917695
182380 0.3082081
182390 0.2755816
182400 0.2888384
182410 0.2924572
182420 0.3133038
182430 0.2957394
182440 0.3053267
182450 0.2780814
182460 0.2880399
182470 0.3046373
182480 0.3000725
182490 0.3073096
182500 0.3020199
182510 0.2890506
182520 0.2986261
182530 0.260222
182540 0.2961889
182550 0.3054807
182560 0.3061629
182570 0.3129489
182580 0.3262723
182590 0.2893063
182600 0.285298
182610 0.2731115
182620 0.28923
182630 0.2992263
182640 0.2971344
182650 0.2821642
182660 0.2727467
182670 0.2734983
182680 0.2826842
182690 0.2774944
182700 0.2947716
182710 0.2913193
182720 0.2855631
182730 0.2888065
182740 0.289762
182750 0.3032184
182760 0.2769686
182770 0.2868002
182780 0.2868338
182790 0.2768964
182800 0.2866138
182810 0.2848998
182820 0.3056741
182830 0.2946459
182840 0.2984743
182850 0.2875544
182860 0.2846178
182870 0.2800598
182880 0.2926341
182890 0.2915798
182900 0.2855083
182910 0.2828552
182920 0.2980558
182930 0.2822653
182940 0.288909
182950 0.2908721
182960 0.2935048
182970 0.2791538
182980 0.276158
182990 0.2692147
183000 0.2680759
183010 0.2500858
183020 0.2371974
183030 0.2720349
183040 0.2675898
183050 0.2617602
183060 0.2753524
183070 0.277123
183080 0.2888608
183090 0.2778769
183100 0.2907805
183110 0.2911331
183120 0.2776166
183130 0.2842014
183140 0.262309
183150 0.2644542
183160 0.2914732
183170 0.2675568
183180 0.2858466
183190 0.27986
183200 0.2602203
183210 0.2576554
183220 0.2745871
183230 0.2669983
183240 0.2953911
183250 0.2809951
183260 0.2760366
183270 0.2746786
183280 0.2768013
183290 0.2694021
183300 0.2651401
183310 0.2502817
183320 0.2587893
183330 0.249154
183340 0.2447149
183350 0.2557571
183360 0.2431829
183370 0.2644901
183380 0.2573323
183390 0.2738791
183400 0.2752852
183410 0.2659011
183420 0.2861968
183430 0.2667912
183440 0.2764243
183450 0.2649961
183460 0.2746097
183470 0.2853061
183480 0.2859025
183490 0.2964878
183500 0.288769
183510 0.2668608
183520 0.2618437
183530 0.2759324
183540 0.2620548
183550 0.2890655
183560 0.2891105
183570 0.2963274
183580 0.282558
183590 0.2679719
183600 0.2629322
183610 0.2924344
183620 0.2625045
183630 0.2695586
183640 0.2507771
183650 0.268658
183660 0.2580003
183670 0.251587
183680 0.2703802
183690 0.2575735
183700 0.2643803
183710 0.2787648
183720 0.2944272
183730 0.2664257
183740 0.2614502
183750 0.2763573
183760 0.2465433
183770 0.2516716
183780 0.2536106
183790 0.2435364
183800 0.2635389
183810 0.2534778
183820 0.2743509
183830 0.2620363
183840 0.2757333
183850 0.2621256
183860 0.2732386
183870 0.2760975
183880 0.2542692
183890 0.2720373
183900 0.2631631
183910 0.2522055
183920 0.2706264
183930 0.264231
183940 0.2572805
183950 0.2638319
183960 0.2439269
183970 0.2628376
183980 0.2579016
183990 0.2624201
184000 0.2497232
184010 0.2789596
184020 0.2513313
184030 0.2512547
184040 0.2671498
184050 0.2749536
184060 0.2802148
184070 0.2754655
184080 0.2813061
184090 0.2947373
184100 0.2699018
184110 0.3001528
184120 0.2670652
184130 0.2701361
184140 0.2630123
184150 0.2645826
184160 0.2674898
184170 0.2590165
184180 0.2572176
184190 0.2591696
184200 0.2778719
184210 0.2887863
184220 0.2649086
184230 0.2803518
184240 0.2640203
184250 0.2595669
184260 0.2637977
184270 0.2453632
184280 0.2519157
184290 0.2555079
184300 0.2778563
184310 0.2511886
184320 0.2677119
184330 0.2807057
184340 0.2616432
184350 0.2762066
184360 0.2575113
184370 0.2560059
184380 0.2622581
184390 0.2656432
184400 0.2609509
184410 0.2805366
184420 0.2722878
184430 0.2534555
184440 0.2681266
184450 0.2640222
184460 0.2575254
184470 0.2706928
184480 0.2653339
184490 0.2622726
184500 0.2551562
184510 0.2735611
184520 0.262363
184530 0.2668857
184540 0.2628238
184550 0.2670736
184560 0.251763
184570 0.2731014
184580 0.2475653
184590 0.2492669
184600 0.258259
184610 0.2974119
184620 0.2619962
184630 0.2686733
184640 0.2674616
184650 0.2721265
184660 0.2564782
184670 0.274958
184680 0.2682502
184690 0.283673
184700 0.269059
184710 0.2861415
184720 0.2596072
184730 0.2576676
184740 0.2686212
184750 0.2841169
184760 0.2675916
184770 0.2594829
184780 0.2685205
184790 0.2735907
184800 0.2401628
184810 0.2663698
184820 0.2686814
184830 0.2785946
184840 0.2659795
184850 0.2666852
184860 0.2730979
184870 0.2630021
184880 0.2701156
184890 0.2795681
184900 0.2772205
184910 0.3088336
184920 0.2741409
184930 0.2678919
184940 0.2539718
184950 0.288354
184960 0.2862247
184970 0.2737104
184980 0.2786783
184990 0.2770395
185000 0.2795971
185010 0.2666716
185020 0.2742295
185030 0.2703553
185040 0.2774421
185050 0.2965991
185060 0.3005042
185070 0.2633875
185080 0.2757756
185090 0.2724903
185100 0.2838036
185110 0.261746
185120 0.2746048
185130 0.2628244
185140 0.2777052
185150 0.2819662
185160 0.2866971
185170 0.2766146
185180 0.2738203
185190 0.2746425
185200 0.2601003
185210 0.2730219
185220 0.2628377
185230 0.2622589
185240 0.2544765
185250 0.2578959
185260 0.264797
185270 0.2647731
185280 0.2603393
185290 0.2669138
185300 0.2798865
185310 0.276725
185320 0.2529819
185330 0.2543657
185340 0.263382
185350 0.2608183
185360 0.2643461
185370 0.2552577
185380 0.2660801
185390 0.2609261
185400 0.2588917
185410 0.2696317
185420 0.2755153
185430 0.2702265
185440 0.2758716
185450 0.2801719
185460 0.2451013
185470 0.2814451
185480 0.2551
185490 0.2393787
185500 0.259552
185510 0.2633165
185520 0.2487903
185530 0.2606882
185540 0.2512206
185550 0.2476845
185560 0.2515882
185570 0.2759044
185580 0.247576
185590 0.2428093
185600 0.259418
185610 0.2622232
185620 0.2591832
185630 0.2692286
185640 0.2644989
185650 0.2575753
185660 0.2789747
185670 0.2598045
185680 0.2689775
185690 0.2764969
185700 0.2890204
185710 0.2640836
185720 0.2729204
185730 0.2700715
185740 0.2523405
185750 0.271657
185760 0.2618119
185770 0.267943
185780 0.2833293
185790 0.2590705
185800 0.2558009
185810 0.270322
185820 0.2642038
185830 0.2780094
185840 0.2853651
185850 0.2687574
185860 0.2659628
185870 0.2672438
185880 0.2620968
185890 0.2628353
185900 0.2862318
185910 0.2569653
185920 0.2566791
185930 0.2768238
185940 0.2747091
185950 0.2858113
185960 0.2932325
185970 0.2690904
185980 0.2737865
185990 0.2753924
186000 0.2848642
186010 0.2906388
186020 0.2719903
186030 0.2851828
186040 0.28182
186050 0.2861598
186060 0.2687756
186070 0.2747673
186080 0.2954625
186090 0.2871995
186100 0.3153588
186110 0.2890556
186120 0.3098745
186130 0.3061272
186140 0.3000182
186150 0.2872656
186160 0.2880245
186170 0.2775104
186180 0.2996619
186190 0.3023371
186200 0.2794508
186210 0.2977597
186220 0.3016678
186230 0.2880588
186240 0.2971467
186250 0.2849466
186260 0.2897255
186270 0.2932994
186280 0.2893156
186290 0.2634898
186300 0.276982
186310 0.2876468
186320 0.2837389
186330 0.2648488
186340 0.2630443
186350 0.2574352
186360 0.2679989
186370 0.2807284
186380 0.2893149
186390 0.2710923
186400 0.2722826
186410 0.2645134
186420 0.2852288
186430 0.2811322
186440 0.2843029
186450 0.2715631
186460 0.2848313
186470 0.2788548
186480 0.2884671
186490 0.2635389
186500 0.2799544
186510 0.3061513
186520 0.2931097
186530 0.2935557
186540 0.2814826
186550 0.2968089
186560 0.2817391
186570 0.284394
186580 0.276886
186590 0.2865501
186600 0.2956755
186610 0.2911719
186620 0.3234127
186630 0.2862393
186640 0.2918776
186650 0.311776
186660 0.3014143
186670 0.2849247
186680 0.2849123
186690 0.2911355
186700 0.2991927
186710 0.3026417
186720 0.2981477
186730 0.2798683
186740 0.2855961
186750 0.2897394
186760 0.2827821
186770 0.2867843
186780 0.2737856
186790 0.3103417
186800 0.3027786
186810 0.2814176
186820 0.284028
186830 0.2617762
186840 0.265478
186850 0.2843313
186860 0.2767404
186870 0.273444
186880 0.2723394
186890 0.2694461
186900 0.2654811
186910 0.2835958
186920 0.2691872
186930 0.2775169
186940 0.2807978
186950 0.2907272
186960 0.2648503
186970 0.2884051
186980 0.2786902
186990 0.2843051
187000 0.280398
187010 0.2881606
187020 0.2844348
187030 0.279357
187040 0.2802958
187050 0.2868516
187060 0.2728199
187070 0.2807691
187080 0.2679941
187090 0.2802283
187100 0.2797687
187110 0.2702666
187120 0.2857831
187130 0.2878482
187140 0.2873911
187150 0.2980756
187160 0.2543204
187170 0.2722179
187180 0.2594453
187190 0.2780373
187200 0.2760334
187210 0.2761994
187220 0.2603437
187230 0.2839077
187240 0.2575844
187250 0.2604232
187260 0.2545212
187270 0.2855828
187280 0.2721837
187290 0.2714005
187300 0.2776145
187310 0.2877424
187320 0.2823811
187330 0.2730163
187340 0.3085397
187350 0.2743069
187360 0.2943279
187370 0.2742786
187380 0.2865738
187390 0.2852293
187400 0.2755362
187410 0.291208
187420 0.2965305
187430 0.2924177
187440 0.2947374
187450 0.2848336
187460 0.2838408
187470 0.2864451
187480 0.2989478
187490 0.3023518
187500 0.2904094
187510 0.2919242
187520 0.2895674
187530 0.271066
187540 0.2782426
187550 0.2814135
187560 0.272285
187570 0.2666757
187580 0.2731081
187590 0.2815237
187600 0.2897214
187610 0.284373
187620 0.2842848
187630 0.2896617
187640 0.272406
187650 0.2767375
187660 0.2971704
187670 0.2751393
187680 0.2735674
187690 0.277006
187700 0.2906932
187710 0.2902472
187720 0.2944104
187730 0.3044312
187740 0.2792679
187750 0.2833721
187760 0.2843897
187770 0.2728847
187780 0.2930127
187790 0.2818521
187800 0.2940526
187810 0.271006
187820 0.2919451
187830 0.2854091
187840 0.2754019
187850 0.2584523
187860 0.2688458
187870 0.2674546
187880 0.2946559
187890 0.2899744
187900 0.279133
187910 0.2958876
187920 0.2944132
187930 0.2825915
187940 0.2659176
187950 0.2968664
187960 0.28305
187970 0.2780455
187980 0.2852418
187990 0.2823523
188000 0.2792268
188010 0.2692179
188020 0.2855397
188030 0.2993819
188040 0.2830987
188050 0.2676106
188060 0.2905373
188070 0.2989652
188080 0.2918943
188090 0.3071152
188100 0.2820256
188110 0.3011562
188120 0.2893317
188130 0.2989177
188140 0.3111317
188150 0.282848
188160 0.3034961
188170 0.2995782
188180 0.2916646
188190 0.2713634
188200 0.2611331
188210 0.2789381
188220 0.2792671
188230 0.2642649
188240 0.2661669
188250 0.2786469
188260 0.2937652
188270 0.2762051
188280 0.2501658
188290 0.2653662
188300 0.2862882
188310 0.2787448
188320 0.2933824
188330 0.283822
188340 0.2679369
188350 0.2939703
188360 0.2981327
188370 0.2959974
188380 0.3051899
188390 0.2999219
188400 0.3011446
188410 0.2732239
188420 0.2905683
188430 0.2970956
188440 0.305138
188450 0.2843009
188460 0.2797975
188470 0.2875943
188480 0.2942191
188490 0.2738663
188500 0.2653506
188510 0.2963575
188520 0.2798252
188530 0.2737865
188540 0.2877145
188550 0.3043495
188560 0.2961283
188570 0.2958179
188580 0.284574
188590 0.2886182
188600 0.2981581
188610 0.2983538
188620 0.2823197
188630 0.2738086
188640 0.2774855
188650 0.2718675
188660 0.2690661
188670 0.2777227
188680 0.256102
188690 0.2685114
188700 0.2755491
188710 0.2712651
188720 0.2750828
188730 0.2788819
188740 0.2710454
188750 0.2706212
188760 0.2815438
188770 0.2579606
188780 0.2638887
188790 0.2516819
188800 0.2718831
188810 0.2643777
188820 0.258343
188830 0.2769671
188840 0.2788623
188850 0.2690853
188860 0.3058154
188870 0.2884846
188880 0.2833008
188890 0.2904209
188900 0.2874094
188910 0.2887807
188920 0.3068471
188930 0.3005159
188940 0.2876686
188950 0.2795718
188960 0.283966
188970 0.2951567
188980 0.2807168
188990 0.2934402
189000 0.284426
189010 0.2999583
189020 0.2944736
189030 0.2939884
189040 0.2900275
189050 0.3076907
189060 0.292976
189070 0.2929589
189080 0.2909048
189090 0.2806203
189100 0.2892034
189110 0.2726097
189120 0.2825798
189130 0.281858
189140 0.2799871
189150 0.282762
189160 0.2800958
189170 0.2706356
189180 0.2678776
189190 0.2806618
189200 0.2600623
189210 0.2545877
189220 0.2447353
189230 0.2614427
189240 0.2589005
189250 0.2737015
189260 0.2910462
189270 0.2860316
189280 0.283076
189290 0.2882344
189300 0.2679432
189310 0.2793503
189320 0.2818763
189330 0.2893131
189340 0.2745471
189350 0.2734993
189360 0.2740299
189370 0.2710343
189380 0.2565322
189390 0.2708248
189400 0.2677025
189410 0.2742092
189420 0.2804602
189430 0.266615
189440 0.2810217
189450 0.2899589
189460 0.2817632
189470 0.26021
189480 0.2702419
189490 0.2692693
189500 0.2719812
189510 0.2619794
189520 0.2739817
189530 0.2581728
189540 0.2506739
189550 0.2507332
189560 0.2511052
189570 0.2331006
189580 0.2645622
189590 0.2659207
189600 0.2648213
189610 0.2508893
189620 0.2544503
189630 0.2825664
189640 0.2642399
189650 0.2554163
189660 0.2855674
189670 0.2948521
189680 0.2790362
189690 0.2919807
189700 0.2815697
189710 0.2805484
189720 0.2752885
189730 0.2913607
189740 0.2891232
189750 0.2956645
189760 0.2954245
189770 0.2752568
189780 0.2924883
189790 0.307411
189800 0.2815729
189810 0.2788777
189820 0.2864669
189830 0.2708251
189840 0.2811737
189850 0.2785382
189860 0.2746595
189870 0.2760555
189880 0.2740416
189890 0.2878183
189900 0.286867
189910 0.2580308
189920 0.2859875
189930 0.2689723
189940 0.2694064
189950 0.2541049
189960 0.2769049
189970 0.2674679
189980 0.2562645
189990 0.2723767
190000 0.2684268
190010 0.2916888
190020 0.2665786
190030 0.2808943
190040 0.2773146
190050 0.2849814
190060 0.2931764
190070 0.2775117
190080 0.2840702
190090 0.2867759
190100 0.2735397
190110 0.2739974
190120 0.2793296
190130 0.2568963
190140 0.2634329
190150 0.2861978
190160 0.2729328
190170 0.3013431
190180 0.2782733
190190 0.2784514
190200 0.2779355
190210 0.2657043
190220 0.2733725
190230 0.2658288
190240 0.2735509
190250 0.2908022
190260 0.2839237
190270 0.2732839
190280 0.2838644
190290 0.2925308
190300 0.2884516
190310 0.2918342
190320 0.2754488
190330 0.2897839
190340 0.2861912
190350 0.2629533
190360 0.2780252
190370 0.2844028
190380 0.2742462
190390 0.2779813
190400 0.3047982
190410 0.2946406
190420 0.293424
190430 0.3081903
190440 0.2944372
190450 0.3084689
190460 0.3084531
190470 0.3084378
190480 0.3038471
190490 0.307657
190500 0.3110464
190510 0.2944213
190520 0.3005377
190530 0.3034748
190540 0.2903498
190550 0.3115527
190560 0.3154098
190570 0.3035255
190580 0.3008197
190590 0.2933499
190600 0.2946947
190610 0.3086627
190620 0.2894703
190630 0.3081606
190640 0.2848781
190650 0.2935691
190660 0.2680714
190670 0.277546
190680 0.2866657
190690 0.2908514
190700 0.2794751
190710 0.2980866
190720 0.3096417
190730 0.2986593
190740 0.3150686
190750 0.2961469
190760 0.3035415
190770 0.3047128
190780 0.3166168
190790 0.3321973
190800 0.3017836
190810 0.2964482
190820 0.3087797
190830 0.2873296
190840 0.3193972
190850 0.2997082
190860 0.3008343
190870 0.3007027
190880 0.3183188
190890 0.294277
190900 0.2705992
190910 0.2663258
190920 0.2886441
190930 0.3072137
190940 0.2784542
190950 0.2644862
190960 0.2785602
190970 0.2738311
190980 0.2805821
190990 0.2832216
191000 0.2827455
191010 0.2797914
191020 0.2871215
191030 0.2747456
191040 0.2844836
191050 0.2594439
191060 0.2639625
191070 0.2669572
191080 0.2639273
191090 0.2711089
191100 0.275484
191110 0.2679245
191120 0.2700791
191130 0.2763923
191140 0.260928
191150 0.2662808
191160 0.2884876
191170 0.2621032
191180 0.2647455
191190 0.267444
191200 0.2580065
191210 0.2901405
191220 0.2648089
191230 0.2667217
191240 0.2838304
191250 0.2682359
191260 0.2615654
191270 0.2806743
191280 0.264139
191290 0.2972492
191300 0.2839122
191310 0.2724567
191320 0.2938745
191330 0.2848385
191340 0.2806337
191350 0.2919077
191360 0.3016076
191370 0.3006138
191380 0.3020492
191390 0.2899838
191400 0.2927885
191410 0.2850397
191420 0.3002854
191430 0.2768016
191440 0.2796764
191450 0.2740452
191460 0.2972468
191470 0.297457
191480 0.3104409
191490 0.2952631
191500 0.2910538
191510 0.3121741
191520 0.2865098
191530 0.266721
191540 0.3127853
191550 0.3103864
191560 0.3111327
191570 0.2830726
191580 0.3026835
191590 0.3067116
191600 0.3126388
191610 0.3027249
191620 0.2969803
191630 0.2858213
191640 0.2787336
191650 0.2916248
191660 0.2737584
191670 0.3047422
191680 0.2701646
191690 0.3034981
191700 0.3055923
191710 0.3094029
191720 0.2808558
191730 0.3076494
191740 0.3089001
191750 0.3106961
191760 0.2946053
191770 0.312777
191780 0.3109089
191790 0.2950669
191800 0.2751738
191810 0.2924456
191820 0.2812353
191830 0.293214
191840 0.284636
191850 0.298324
191860 0.2840405
191870 0.2906518
191880 0.2937455
191890 0.2962958
191900 0.2890497
191910 0.2820863
191920 0.286813
191930 0.3145199
191940 0.295075
191950 0.2938733
191960 0.2892066
191970 0.2916055
191980 0.3012556
191990 0.323634
192000 0.3152834
192010 0.2916646
192020 0.2903924
192030 0.2845041
192040 0.2820615
192050 0.2901801
192060 0.3006943
192070 0.3065156
192080 0.3041639
192090 0.2893865
192100 0.2690854
192110 0.2928739
192120 0.296919
192130 0.2812124
192140 0.2913112
192150 0.3033559
192160 0.2838907
192170 0.2984468
192180 0.2944294
192190 0.2836389
192200 0.2929474
192210 0.3031024
192220 0.2911435
192230 0.2895383
192240 0.3112702
192250 0.2738717
192260 0.3020037
192270 0.3040667
192280 0.2971814
192290 0.2871935
192300 0.3134449
192310 0.3128394
192320 0.3108734
192330 0.3276599
192340 0.3106075
192350 0.2956094
192360 0.2902363
192370 0.3069767
192380 0.300238
192390 0.3045849
192400 0.310205
192410 0.2812388
192420 0.2970468
192430 0.278384
192440 0.2858097
192450 0.2915677
192460 0.3062994
192470 0.3164995
192480 0.3172101
192490 0.3186491
192500 0.317098
192510 0.3175965
192520 0.2977961
192530 0.3129999
192540 0.283323
192550 0.3316902
192560 0.2949741
192570 0.2873533
192580 0.283124
192590 0.2990395
192600 0.2899538
192610 0.2846348
192620 0.2876935
192630 0.2957453
192640 0.3007945
192650 0.2856009
192660 0.2829996
192670 0.2765497
192680 0.2815898
192690 0.3033555
192700 0.296521
192710 0.3048774
192720 0.2853204
192730 0.2810965
192740 0.2685395
192750 0.2736367
192760 0.2774495
192770 0.2832009
192780 0.269285
192790 0.297726
192800 0.2888937
192810 0.3024043
192820 0.2927875
192830 0.2756551
192840 0.2833607
192850 0.2879647
192860 0.292178
192870 0.2949376
192880 0.2814405
192890 0.2787187
192900 0.2921379
192910 0.2828688
192920 0.2737735
192930 0.284038
192940 0.2775069
192950 0.2644662
192960 0.2955961
192970 0.2813967
192980 0.2721692
192990 0.2662234
193000 0.2719033
193010 0.2832322
193020 0.2817689
193030 0.2769835
193040 0.2600373
193050 0.2660565
193060 0.2779512
193070 0.2759187
193080 0.281049
193090 0.2858798
193100 0.2779829
193110 0.2873213
193120 0.2814066
193130 0.2718489
193140 0.2783305
193150 0.2796992
193160 0.2756172
193170 0.2755657
193180 0.2828067
193190 0.2716634
193200 0.2846031
193210 0.2786331
193220 0.2913367
193230 0.266318
193240 0.2851492
193250 0.2561603
193260 0.2727373
193270 0.2598749
193280 0.2577693
193290 0.2591746
193300 0.2715823
193310 0.2616394
193320 0.2653832
193330 0.2775916
193340 0.2879049
193350 0.2914981
193360 0.2838588
193370 0.2835127
193380 0.2684439
193390 0.274772
193400 0.2808738
193410 0.2738786
193420 0.2914039
193430 0.2817329
193440 0.2828144
193450 0.2540639
193460 0.2876777
193470 0.2551608
193480 0.2651495
193490 0.2783262
193500 0.2801113
193510 0.2643754
193520 0.2692563
193530 0.2679355
193540 0.2835058
193550 0.2872622
193560 0.290527
193570 0.2881528
193580 0.2993565
193590 0.3135883
193600 0.2784119
193610 0.2879993
193620 0.2921835
193630 0.2937568
193640 0.2679867
193650 0.2657378
193660 0.2784645
193670 0.2743592
193680 0.2730156
193690 0.275997
193700 0.297122
193710 0.2718827
193720 0.2720915
193730 0.2624238
193740 0.2678542
193750 0.2815051
193760 0.2732262
193770 0.2744497
193780 0.3094328
193790 0.2890479
193800 0.2835297
193810 0.3010496
193820 0.2881464
193830 0.2823615
193840 0.2776528
193850 0.2856019
193860 0.286463
193870 0.276736
193880 0.2903574
193890 0.2714038
193900 0.2700159
193910 0.2770741
193920 0.2923135
193930 0.294332
193940 0.2929663
193950 0.2973396
193960 0.2973264
193970 0.2836888
193980 0.2742681
193990 0.2608698
194000 0.2669141
194010 0.2728255
194020 0.263447
194030 0.2900445
194040 0.2678525
194050 0.2774552
194060 0.2693941
194070 0.2684867
194080 0.2691432
194090 0.2724769
194100 0.2763461
194110 0.2634717
194120 0.2739611
194130 0.2850938
194140 0.3063459
194150 0.2977846
194160 0.3042363
194170 0.2738401
194180 0.2989106
194190 0.292846
194200 0.2743599
194210 0.2942452
194220 0.266148
194230 0.2880728
194240 0.2965872
194250 0.2841129
194260 0.2934265
194270 0.2825199
194280 0.2824752
194290 0.290304
194300 0.2776305
194310 0.2820317
194320 0.2959712
194330 0.292828
194340 0.299863
194350 0.3046746
194360 0.2822729
194370 0.2879516
194380 0.2847228
194390 0.2804027
194400 0.2665917
194410 0.2834718
194420 0.2739213
194430 0.292123
194440 0.2899061
194450 0.3056792
194460 0.300195
194470 0.3064145
194480 0.3075949
194490 0.2916637
194500 0.2896712
194510 0.2747326
194520 0.2774553
194530 0.2694562
194540 0.2841704
194550 0.2939255
194560 0.3011201
194570 0.2832201
194580 0.2841954
194590 0.2813945
194600 0.2805257
194610 0.263064
194620 0.2736684
194630 0.2761516
194640 0.2712036
194650 0.263017
194660 0.2726245
194670 0.2781031
194680 0.2811046
194690 0.3107109
194700 0.2882063
194710 0.2677732
194720 0.2767145
194730 0.2745573
194740 0.2831477
194750 0.2804883
194760 0.264328
194770 0.2883183
194780 0.2693193
194790 0.26792
194800 0.2649855
194810 0.2791131
194820 0.309183
194830 0.2721296
194840 0.2638999
194850 0.2715898
194860 0.3047021
194870 0.2619718
194880 0.2827242
194890 0.2735259
194900 0.2958732
194910 0.2679815
194920 0.3132478
194930 0.2874622
194940 0.3039524
194950 0.2746966
194960 0.2829616
194970 0.294898
194980 0.2781044
194990 0.2849524
195000 0.3036827
195010 0.3007627
195020 0.3017379
195030 0.2729939
195040 0.2805905
195050 0.2935336
195060 0.2670165
195070 0.2773271
195080 0.2951501
195090 0.2901181
195100 0.298223
195110 0.2989784
195120 0.298256
195130 0.3042774
195140 0.2720067
195150 0.2943472
195160 0.2993728
195170 0.3041885
195180 0.2974425
195190 0.3209238
195200 0.3115799
195210 0.3201433
195220 0.288827
195230 0.309818
195240 0.2875476
195250 0.2990142
195260 0.2892991
195270 0.2934718
195280 0.2882428
195290 0.2786481
195300 0.2853187
195310 0.2914907
195320 0.2940031
195330 0.2910319
195340 0.2883287
195350 0.2915527
195360 0.2857497
195370 0.3086691
195380 0.2959343
195390 0.2821293
195400 0.27696
195410 0.2915574
195420 0.295711
195430 0.2822574
195440 0.2839223
195450 0.2777215
195460 0.2826439
195470 0.2670683
195480 0.2723682
195490 0.2699108
195500 0.2645396
195510 0.2869981
195520 0.2681555
195530 0.260374
195540 0.2834741
195550 0.2931321
195560 0.2819405
195570 0.3017285
195580 0.2983331
195590 0.2790757
195600 0.3053777
195610 0.2973619
195620 0.2877124
195630 0.2874363
195640 0.2818769
195650 0.2871359
195660 0.2744842
195670 0.2714348
195680 0.2630778
195690 0.2660714
195700 0.2818887
195710 0.2756125
195720 0.2755202
195730 0.2771801
195740 0.2700709
195750 0.2691085
195760 0.2789758
195770 0.2706507
195780 0.2595721
195790 0.2642056
195800 0.2595516
195810 0.2457972
195820 0.2608584
195830 0.2428483
195840 0.2524697
195850 0.2528954
195860 0.2638973
195870 0.2813759
195880 0.2604775
195890 0.2523379
195900 0.2686247
195910 0.2671192
195920 0.2488922
195930 0.2605931
195940 0.2543264
195950 0.2730483
195960 0.2647251
195970 0.2685835
195980 0.2733584
195990 0.2534204
196000 0.2693304
196010 0.2915942
196020 0.2792089
196030 0.2639152
196040 0.2723387
196050 0.2771047
196060 0.2677402
196070 0.2606674
196080 0.2855131
196090 0.2687156
196100 0.2712927
196110 0.265344
196120 0.2717942
196130 0.2683188
196140 0.2756724
196150 0.2722848
196160 0.2603366
196170 0.2720464
196180 0.2564127
196190 0.2776554
196200 0.2752115
196210 0.2736657
196220 0.2590224
196230 0.2822798
196240 0.265877
196250 0.2641773
196260 0.2858512
196270 0.2837188
196280 0.2841148
196290 0.2712035
196300 0.2676289
196310 0.2871056
196320 0.2743149
196330 0.2746361
196340 0.2896426
196350 0.2834135
196360 0.2951654
196370 0.279044
196380 0.270293
196390 0.281112
196400 0.2858327
196410 0.2840664
196420 0.2588792
196430 0.2702312
196440 0.2850573
196450 0.246609
196460 0.2667577
196470 0.2846625
196480 0.2675866
196490 0.2698741
196500 0.2487659
196510 0.249662
196520 0.2586064
196530 0.2765377
196540 0.2693385
196550 0.2893973
196560 0.296342
196570 0.2886714
196580 0.2955852
196590 0.2722414
196600 0.2735475
196610 0.2647718
196620 0.2766253
196630 0.2767951
196640 0.2634315
196650 0.2626822
196660 0.2880946
196670 0.2829472
196680 0.2658811
196690 0.2803335
196700 0.2843515
196710 0.2899926
196720 0.282365
196730 0.2945487
196740 0.2935714
196750 0.2830023
196760 0.2890082
196770 0.3099876
196780 0.3059713
196790 0.2958828
196800 0.29235
196810 0.302738
196820 0.2770885
196830 0.2739491
196840 0.2831043
196850 0.3043165
196860 0.2661755
196870 0.2690124
196880 0.2668005
196890 0.2746493
196900 0.2674859
196910 0.2671715
196920 0.2531818
196930 0.2628184
196940 0.2584316
196950 0.2543687
196960 0.2414483
196970 0.2611511
196980 0.252713
196990 0.2557501
197000 0.2616591
197010 0.2457367
197020 0.2550116
197030 0.2546552
197040 0.2568365
197050 0.2561522
197060 0.2480925
197070 0.2425555
197080 0.2556162
197090 0.283393
197100 0.2660004
197110 0.2653968
197120 0.2737208
197130 0.290555
197140 0.3090371
197150 0.2903106
197160 0.2913755
197170 0.2748586
197180 0.2770715
197190 0.2605532
197200 0.2600913
197210 0.2650886
197220 0.2741485
197230 0.2680983
197240 0.2614295
197250 0.2754635
197260 0.2705202
197270 0.290424
197280 0.2729426
197290 0.2820034
197300 0.2658291
197310 0.28034
197320 0.2913881
197330 0.2794324
197340 0.2836243
197350 0.2827592
197360 0.2898658
197370 0.2815195
197380 0.2832873
197390 0.2593426
197400 0.2670307
197410 0.2614931
197420 0.2683873
197430 0.2697521
197440 0.297826
197450 0.2803144
197460 0.2683347
197470 0.2821329
197480 0.2776757
197490 0.2662528
197500 0.2670792
197510 0.2801941
197520 0.2639879
197530 0.2786297
197540 0.2973962
197550 0.2797187
197560 0.2642478
197570 0.2739928
197580 0.2669547
197590 0.2765256
197600 0.2991419
197610 0.2803586
197620 0.2764179
197630 0.286087
197640 0.2828473
197650 0.2681338
197660 0.2668406
197670 0.2714187
197680 0.280316
197690 0.2853519
197700 0.2949733
197710 0.3207628
197720 0.2898103
197730 0.2632418
197740 0.2659246
197750 0.2767167
197760 0.2566341
197770 0.2649589
197780 0.2784147
197790 0.3094705
197800 0.3107378
197810 0.2895707
197820 0.2911805
197830 0.2597939
197840 0.2862055
197850 0.2674623
197860 0.2746188
197870 0.2739602
197880 0.2746497
197890 0.2733842
197900 0.2658909
197910 0.2628149
197920 0.2581843
197930 0.2579567
197940 0.2657971
197950 0.2694243
197960 0.2616025
197970 0.2826998
197980 0.2839296
197990 0.2861041
198000 0.2994054
198010 0.2824951
198020 0.2775574
198030 0.2966682
198040 0.3055227
198050 0.2888029
198060 0.2658156
198070 0.2708454
198080 0.2792867
198090 0.2607111
198100 0.2448114
198110 0.2365308
198120 0.2618643
198130 0.2607207
198140 0.285376
198150 0.2610768
198160 0.2549115
198170 0.2601775
198180 0.2858567
198190 0.2959044
198200 0.2728216
198210 0.2697231
198220 0.2977566
198230 0.3150396
198240 0.2847081
198250 0.2898435
198260 0.2680788
198270 0.2762091
198280 0.2794619
198290 0.2730626
198300 0.2959038
198310 0.2683219
198320 0.2620894
198330 0.2714158
198340 0.2770941
198350 0.2883778
198360 0.2910078
198370 0.2630853
198380 0.2688283
198390 0.2578146
198400 0.2687057
198410 0.2726564
198420 0.2660112
198430 0.2772
198440 0.24318
198450 0.2671019
198460 0.2534472
198470 0.282876
198480 0.2624099
198490 0.2562755
198500 0.2787676
198510 0.2845029
198520 0.2866317
198530 0.274543
198540 0.2672581
198550 0.2505615
198560 0.2651839
198570 0.2661064
198580 0.2536094
198590 0.2863185
198600 0.2690188
198610 0.2809132
198620 0.2688099
198630 0.2800614
198640 0.2922727
198650 0.2853987
198660 0.2868178
198670 0.2754794
198680 0.2767709
198690 0.2792329
198700 0.2843865
198710 0.2737333
198720 0.2794608
198730 0.2993555
198740 0.2974203
198750 0.2903016
198760 0.2993133
198770 0.2606348
198780 0.2689678
198790 0.2744121
198800 0.2859109
198810 0.2699267
198820 0.2768056
198830 0.2664894
198840 0.2588811
198850 0.2766879
198860 0.2632685
198870 0.2784074
198880 0.2606995
198890 0.2795881
198900 0.2764724
198910 0.2575708
198920 0.2803025
198930 0.249377
198940 0.2838909
198950 0.2732459
198960 0.2523572
198970 0.2651803
198980 0.2705773
198990 0.2797901
199000 0.2756838
199010 0.2679807
199020 0.2682052
199030 0.2737623
199040 0.2774829
199050 0.2613952
199060 0.2940466
199070 0.3109032
199080 0.2971295
199090 0.2946983
199100 0.2846448
199110 0.2647326
199120 0.2862226
199130 0.2856165
199140 0.2775528
199150 0.2906699
199160 0.2942374
199170 0.3029285
199180 0.2687128
199190 0.2749537
199200 0.29141
199210 0.2926841
199220 0.2864636
199230 0.2951089
199240 0.2908273
199250 0.2950902
199260 0.289812
199270 0.2954332
199280 0.2997025
199290 0.2903448
199300 0.2825558
199310 0.2856892
199320 0.2621091
199330 0.2772709
199340 0.2855135
199350 0.2813147
199360 0.2745995
199370 0.2695311
199380 0.2948056
199390 0.302661
199400 0.2933071
199410 0.2875996
199420 0.2929116
199430 0.2688609
199440 0.2872699
199450 0.2799116
199460 0.2648122
199470 0.2756785
199480 0.2691299
199490 0.2786482
199500 0.2721016
199510 0.2531867
199520 0.2679429
199530 0.287465
199540 0.2752189
199550 0.2777554
199560 0.2761979
199570 0.2717385
199580 0.2760852
199590 0.2780411
199600 0.2936916
199610 0.294224
199620 0.2917161
199630 0.3104495
199640 0.2867803
199650 0.2746526
199660 0.2858219
199670 0.2935295
199680 0.2794374
199690 0.2888176
199700 0.2740352
199710 0.2933239
199720 0.2681684
199730 0.3073599
199740 0.3123872
199750 0.3001825
199760 0.3021197
199770 0.2707166
199780 0.2787931
199790 0.2934681
199800 0.3199731
199810 0.3021716
199820 0.3014633
199830 0.3095241
199840 0.3131131
199850 0.3208877
199860 0.3071001
199870 0.2958469
199880 0.2915379
199890 0.3055512
199900 0.2816032
199910 0.2627602
199920 0.2999347
199930 0.2938258
199940 0.288632
199950 0.3005426
199960 0.2922778
199970 0.2825334
199980 0.2870811
199990 0.3017193
200000 0.3006223
200010 0.2823211
200020 0.2775919
200030 0.2697715
200040 0.2560485
200050 0.2762647
200060 0.2784562
200070 0.2766769
200080 0.2804279
200090 0.2588423
200100 0.2502009
200110 0.2572738
200120 0.2742119
200130 0.2658996
200140 0.2933657
200150 0.2906058
200160 0.2863637
200170 0.2729079
200180 0.2596122
200190 0.2746322
200200 0.2789959
200210 0.297223
200220 0.285071
200230 0.2924709
200240 0.2727674
200250 0.2866242
200260 0.2690211
200270 0.2949209
200280 0.2936777
200290 0.3078363
200300 0.2930777
200310 0.2959781
200320 0.3072344
200330 0.2934533
200340 0.2910451
200350 0.2971971
200360 0.2901519
200370 0.2850342
200380 0.2968799
200390 0.2903178
200400 0.2947375
200410 0.2918214
200420 0.275036
200430 0.292692
200440 0.2994702
200450 0.2955508
200460 0.2879383
200470 0.2927454
200480 0.2862636
200490 0.292979
200500 0.2844678
200510 0.2915477
200520 0.2613454
200530 0.295051
200540 0.2770991
200550 0.2767104
200560 0.2775039
200570 0.2569746
200580 0.2628317
200590 0.2548918
200600 0.2664167
200610 0.259672
200620 0.2666543
200630 0.257523
200640 0.2643693
200650 0.2547497
200660 0.260887
200670 0.2689565
200680 0.2538642
200690 0.2637483
200700 0.2710338
200710 0.25068
200720 0.2845663
200730 0.2657839
200740 0.2590038
200750 0.2758002
200760 0.277754
200770 0.2703464
200780 0.2697723
200790 0.2589134
200800 0.2529757
200810 0.2657897
200820 0.2818257
200830 0.2910651
200840 0.2861345
200850 0.2768457
200860 0.2757937
200870 0.2483411
200880 0.2670786
200890 0.2769902
200900 0.2497694
200910 0.2561335
200920 0.2490468
200930 0.2627248
200940 0.2705075
200950 0.2566558
200960 0.2740252
200970 0.2697671
200980 0.269297
200990 0.2596669
201000 0.2559487
201010 0.2655555
201020 0.2645331
201030 0.2539301
201040 0.2843038
201050 0.2873327
201060 0.2858019
201070 0.2692576
201080 0.293697
201090 0.2707175
201100 0.2680819
201110 0.2758952
201120 0.2763044
201130 0.2740611
201140 0.2805367
201150 0.2639854
201160 0.2614355
201170 0.2377315
201180 0.2673708
201190 0.276081
201200 0.2640717
201210 0.2854602
201220 0.2607364
201230 0.2826083
201240 0.3111065
201250 0.2765099
201260 0.2724025
201270 0.2565688
201280 0.2629154
201290 0.2824207
201300 0.2675827
201310 0.2496139
201320 0.261561
201330 0.2593401
201340 0.2582782
201350 0.2641846
201360 0.24099
201370 0.2530989
201380 0.2655388
201390 0.2558613
201400 0.2635085
201410 0.2560272
201420 0.2589963
201430 0.2634319
201440 0.251182
201450 0.2894102
201460 0.2628151
201470 0.2761886
201480 0.2631275
201490 0.2628805
201500 0.2783692
201510 0.2683496
201520 0.2605887
201530 0.2353934
201540 0.2690428
201550 0.2715831
201560 0.2778235
201570 0.2626311
201580 0.2584446
201590 0.2672435
201600 0.263727
201610 0.2771403
201620 0.3019352
201630 0.2541418
201640 0.285476
201650 0.2629544
201660 0.2460206
201670 0.2664813
201680 0.2602541
201690 0.2514579
201700 0.2526867
201710 0.2554874
201720 0.2648273
201730 0.2556319
201740 0.2504334
201750 0.252191
201760 0.2696496
201770 0.2825652
201780 0.2778599
201790 0.2724864
201800 0.2710266
201810 0.2693894
201820 0.266917
201830 0.2495925
201840 0.2530198
201850 0.244226
201860 0.2317618
201870 0.2130906
201880 0.2287138
201890 0.2435685
201900 0.2576296
201910 0.2529019
201920 0.2560069
201930 0.2764265
201940 0.273413
201950 0.261888
201960 0.2426396
201970 0.2623311
201980 0.2492169
201990 0.2708619
202000 0.2681385
202010 0.2561074
202020 0.2570798
202030 0.2644432
202040 0.2519182
202050 0.2463942
202060 0.2722429
202070 0.2553695
202080 0.2631612
202090 0.2654791
202100 0.2663811
202110 0.2670916
202120 0.2804451
202130 0.285822
202140 0.2540265
202150 0.2775584
202160 0.2776788
202170 0.2656538
202180 0.2533663
202190 0.257392
202200 0.2669915
202210 0.2952953
202220 0.266232
202230 0.2570536
202240 0.2568196
202250 0.2642933
202260 0.2659431
202270 0.2631262
202280 0.2570291
202290 0.2649553
202300 0.270518
202310 0.2869223
202320 0.2797892
202330 0.2762225
202340 0.2644324
202350 0.278634
202360 0.2843323
202370 0.2732874
202380 0.2677471
202390 0.2922182
202400 0.2888541
202410 0.2729265
202420 0.2801373
202430 0.2685918
202440 0.304441
202450 0.3053878
202460 0.2713712
202470 0.2691929
202480 0.2754498
202490 0.2808836
202500 0.2696401
202510 0.2770875
202520 0.2898559
202530 0.2984835
202540 0.2750923
202550 0.2890431
202560 0.2817011
202570 0.2642688
202580 0.2774009
202590 0.2745073
202600 0.2791386
202610 0.2771548
202620 0.2648308
202630 0.2698727
202640 0.2835136
202650 0.2967681
202660 0.2738864
202670 0.2988633
202680 0.2784117
202690 0.296372
202700 0.2690396
202710 0.2817758
202720 0.2742801
202730 0.2454764
202740 0.2711469
202750 0.2743682
202760 0.2911034
202770 0.266638
202780 0.2517617
202790 0.2520237
202800 0.2725937
202810 0.2751804
202820 0.2763551
202830 0.2722214
202840 0.2625233
202850 0.2731494
202860 0.2734992
202870 0.2581391
202880 0.2493891
202890 0.276012
202900 0.2608929
202910 0.2739365
202920 0.2652859
202930 0.2578866
202940 0.2647609
202950 0.2473952
202960 0.2553879
202970 0.2746042
202980 0.239139
202990 0.2780324
203000 0.2456236
203010 0.2600396
203020 0.2765464
203030 0.2653094
203040 0.2709391
203050 0.264509
203060 0.2724766
203070 0.2464214
203080 0.2696505
203090 0.2685773
203100 0.2655994
203110 0.2734666
203120 0.2610461
203130 0.278496
203140 0.27885
203150 0.2827349
203160 0.2598744
203170 0.2636491
203180 0.2710609
203190 0.276063
203200 0.2499321
203210 0.240247
203220 0.2544497
203230 0.2486756
203240 0.272234
203250 0.2573622
203260 0.2559226
203270 0.2531884
203280 0.2641216
203290 0.2535492
203300 0.2797686
203310 0.272639
203320 0.2741488
203330 0.2948187
203340 0.2644987
203350 0.2761466
203360 0.2797471
203370 0.2785797
203380 0.2732742
203390 0.2914961
203400 0.2730419
203410 0.2775669
203420 0.281469
203430 0.2927547
203440 0.2838761
203450 0.2651409
203460 0.2642562
203470 0.2581955
203480 0.2653851
203490 0.281479
203500 0.2577786
203510 0.2633723
203520 0.2669075
203530 0.2666517
203540 0.2565261
203550 0.2651437
203560 0.256677
203570 0.2461236
203580 0.2593357
203590 0.2483347
203600 0.2519099
203610 0.2570136
203620 0.2515656
203630 0.2581775
203640 0.2470057
203650 0.2366122
203660 0.2501779
203670 0.2617677
203680 0.261502
203690 0.2748077
203700 0.2548937
203710 0.2466044
203720 0.2599777
203730 0.247082
203740 0.2427045
203750 0.2503055
203760 0.2453548
203770 0.246842
203780 0.2322233
203790 0.2533017
203800 0.2636969
203810 0.2680597
203820 0.24944
203830 0.2438343
203840 0.2522584
203850 0.2677524
203860 0.2677412
203870 0.2633447
203880 0.2788633
203890 0.2867312
203900 0.2760611
203910 0.282296
203920 0.2809901
203930 0.2793787
203940 0.2564961
203950 0.2753978
203960 0.273325
203970 0.2470102
203980 0.2905025
203990 0.2717068
204000 0.3065758
204010 0.2685491
204020 0.2835894
204030 0.2899945
204040 0.2831669
204050 0.2697153
204060 0.2753444
204070 0.2597341
204080 0.2488294
204090 0.2606015
204100 0.2699509
204110 0.260905
204120 0.2608556
204130 0.2774188
204140 0.2894958
204150 0.2887047
204160 0.2909984
204170 0.2906573
204180 0.2963395
204190 0.271056
204200 0.2735199
204210 0.2779941
204220 0.2770038
204230 0.2765953
204240 0.2673321
204250 0.2931944
204260 0.2834586
204270 0.2900324
204280 0.3013436
204290 0.2842291
204300 0.2749779
204310 0.2999814
204320 0.3154232
204330 0.2819437
204340 0.2921146
204350 0.2795128
204360 0.2708629
204370 0.2860892
204380 0.3014618
204390 0.2890265
204400 0.2848549
204410 0.2950673
204420 0.2792195
204430 0.2828977
204440 0.2757289
204450 0.27434
204460 0.2708425
204470 0.2905938
204480 0.2750799
204490 0.2713787
204500 0.2748049
204510 0.2752307
204520 0.2749615
204530 0.2848056
204540 0.3037334
204550 0.2890771
204560 0.2890544
204570 0.292632
204580 0.2825136
204590 0.2802147
204600 0.2708656
204610 0.2806471
204620 0.2801324
204630 0.2998905
204640 0.2808072
204650 0.2614997
204660 0.280932
204670 0.263619
204680 0.2643065
204690 0.2729454
204700 0.2735387
204710 0.2742175
204720 0.2593619
204730 0.2714095
204740 0.279238
204750 0.2710705
204760 0.2934519
204770 0.2835623
204780 0.2739134
204790 0.2857504
204800 0.2936266
204810 0.282957
204820 0.2979048
204830 0.2964034
204840 0.2891053
204850 0.2643665
204860 0.278392
204870 0.293571
204880 0.2930576
204890 0.2857195
204900 0.2680354
204910 0.2713213
204920 0.286805
204930 0.3030736
204940 0.2978806
204950 0.2743921
204960 0.2788027
204970 0.2933995
204980 0.3058099
204990 0.3003066
205000 0.2890072
205010 0.2822598
205020 0.2847586
205030 0.2851674
205040 0.3020079
205050 0.3178472
205060 0.2901554
205070 0.269622
205080 0.2906443
205090 0.2789024
205100 0.2988544
205110 0.2709382
205120 0.29271
205130 0.2949342
205140 0.3013498
205150 0.2908202
205160 0.2969105
205170 0.2769389
205180 0.3104161
205190 0.2809904
205200 0.2845925
205210 0.2744166
205220 0.278902
205230 0.2693968
205240 0.2789525
205250 0.2652523
205260 0.2835294
205270 0.2967868
205280 0.273379
205290 0.2714046
205300 0.2695036
205310 0.2880785
205320 0.2816431
205330 0.2613976
205340 0.2851423
205350 0.2846683
205360 0.2998327
205370 0.2940214
205380 0.2691031
205390 0.2898466
205400 0.2670986
205410 0.2842724
205420 0.2863078
205430 0.2698494
205440 0.2794164
205450 0.2723953
205460 0.2702388
205470 0.2673211
205480 0.2677866
205490 0.2442876
205500 0.2825145
205510 0.2794114
205520 0.2753588
205530 0.2827701
205540 0.2925153
205550 0.2959246
205560 0.289552
205570 0.2805269
205580 0.2895558
205590 0.2800419
205600 0.2918203
205610 0.2849704
205620 0.2855108
205630 0.2697273
205640 0.2878931
205650 0.2832697
205660 0.2985797
205670 0.2750795
205680 0.2819144
205690 0.2717325
205700 0.2807122
205710 0.2933134
205720 0.3000521
205730 0.302467
205740 0.2854725
205750 0.283871
205760 0.2997436
205770 0.2850005
205780 0.2914325
205790 0.2789001
205800 0.2854967
205810 0.2947989
205820 0.2895589
205830 0.2948401
205840 0.2727566
205850 0.2739125
205860 0.2717638
205870 0.2678503
205880 0.2886419
205890 0.2783463
205900 0.2958902
205910 0.280618
205920 0.2912676
205930 0.2823128
205940 0.2830412
205950 0.2979236
205960 0.2937497
205970 0.3160752
205980 0.2886238
205990 0.2995424
206000 0.2868475
206010 0.2804524
206020 0.2776703
206030 0.2854773
206040 0.2711833
206050 0.2954776
206060 0.2998467
206070 0.2860867
206080 0.2941919
206090 0.2816685
206100 0.2728777
206110 0.2589354
206120 0.2714486
206130 0.2639427
206140 0.2845857
206150 0.2963057
206160 0.2774465
206170 0.2908175
206180 0.2730144
206190 0.2881005
206200 0.2712361
206210 0.2811541
206220 0.300712
206230 0.2948846
206240 0.2873044
206250 0.2920611
206260 0.2967234
206270 0.2707781
206280 0.2953374
206290 0.2979161
206300 0.2805597
206310 0.2787287
206320 0.3031848
206330 0.2757465
206340 0.2960439
206350 0.2764089
206360 0.29016
206370 0.2849863
206380 0.2942745
206390 0.2819726
206400 0.2982148
206410 0.2784585
206420 0.2838716
206430 0.259859
206440 0.2823818
206450 0.3053146
206460 0.2905042
206470 0.3077465
206480 0.2822665
206490 0.2851157
206500 0.2659293
206510 0.2950227
206520 0.2700885
206530 0.2829902
206540 0.2865216
206550 0.2650666
206560 0.2981709
206570 0.2799024
206580 0.2837446
206590 0.2952861
206600 0.2957163
206610 0.2781292
206620 0.281015
206630 0.2992014
206640 0.2780226
206650 0.2796478
206660 0.2903331
206670 0.2949398
206680 0.3093992
206690 0.2801662
206700 0.312024
206710 0.3032141
206720 0.2855158
206730 0.2690077
206740 0.2930483
206750 0.2728263
206760 0.2508155
206770 0.2572046
206780 0.2667822
206790 0.2599704
206800 0.2910967
206810 0.2801524
206820 0.2954901
206830 0.2772608
206840 0.2965789
206850 0.3071869
206860 0.2852847
206870 0.2897146
206880 0.305249
206890 0.2823583
206900 0.286072
206910 0.2767955
206920 0.2559958
206930 0.2768138
206940 0.252698
206950 0.2699743
206960 0.2609736
206970 0.2930813
206980 0.2732024
206990 0.2665531
207000 0.270157
207010 0.2655661
207020 0.2675707
207030 0.2578849
207040 0.2806856
207050 0.257482
207060 0.2643903
207070 0.2590432
207080 0.2373345
207090 0.2378564
207100 0.2606177
207110 0.2727494
207120 0.2697209
207130 0.2759144
207140 0.2690124
207150 0.2606715
207160 0.2633002
207170 0.265973
207180 0.2557408
207190 0.2762597
207200 0.2547872
207210 0.2516388
207220 0.2496109
207230 0.2541846
207240 0.2646328
207250 0.2665876
207260 0.2520345
207270 0.2671069
207280 0.2486414
207290 0.2411571
207300 0.2620634
207310 0.2676897
207320 0.2593058
207330 0.254515
207340 0.2658483
207350 0.2717345
207360 0.2407505
207370 0.2650174
207380 0.241441
207390 0.2586345
207400 0.2634472
207410 0.2718796
207420 0.2673666
207430 0.2555749
207440 0.2591909
207450 0.245722
207460 0.2582962
207470 0.2688969
207480 0.2671656
207490 0.2814843
207500 0.267489
207510 0.2547218
207520 0.2523687
207530 0.2612464
207540 0.2750961
207550 0.2484027
207560 0.2699759
207570 0.2735819
207580 0.2690918
207590 0.2562121
207600 0.264951
207610 0.2769247
207620 0.2805495
207630 0.2815206
207640 0.2661455
207650 0.2812209
207660 0.270242
207670 0.2624861
207680 0.2658236
207690 0.2771066
207700 0.2615803
207710 0.2745172
207720 0.2687773
207730 0.270021
207740 0.2870445
207750 0.2700462
207760 0.261023
207770 0.2536461
207780 0.2524561
207790 0.2718283
207800 0.282077
207810 0.2819214
207820 0.2757884
207830 0.2699861
207840 0.2624369
207850 0.2997038
207860 0.269728
207870 0.2703349
207880 0.262633
207890 0.2753354
207900 0.2891886
207910 0.2770841
207920 0.2627022
207930 0.2915842
207940 0.2857241
207950 0.2735451
207960 0.2948178
207970 0.2658
207980 0.2835567
207990 0.2583328
208000 0.2599737
208010 0.2648142
208020 0.2829546
208030 0.2713372
208040 0.2650062
208050 0.2627508
208060 0.27579
208070 0.2647826
208080 0.2743222
208090 0.2707816
208100 0.2738406
208110 0.2924013
208120 0.301474
208130 0.315913
208140 0.3008758
208150 0.2954115
208160 0.308313
208170 0.2930723
208180 0.3039004
208190 0.3012817
208200 0.2776707
208210 0.2903226
208220 0.2677872
208230 0.2728477
208240 0.2563008
208250 0.2687088
208260 0.2661586
208270 0.2744966
208280 0.2615949
208290 0.2666523
208300 0.2541831
208310 0.268958
208320 0.2747971
208330 0.2940792
208340 0.284549
208350 0.2793186
208360 0.2870123
208370 0.2594654
208380 0.2815035
208390 0.2811303
208400 0.2778049
208410 0.2630201
208420 0.2508802
208430 0.2779045
208440 0.2767041
208450 0.2729662
208460 0.2803782
208470 0.2723141
208480 0.2764452
208490 0.2560728
208500 0.2659756
208510 0.261603
208520 0.2534593
208530 0.2439842
208540 0.261998
208550 0.2659635
208560 0.2904086
208570 0.2707609
208580 0.2827388
208590 0.2757322
208600 0.2806733
208610 0.2559448
208620 0.2584515
208630 0.2646604
208640 0.2699232
208650 0.273124
208660 0.2724383
208670 0.2588336
208680 0.2566866
208690 0.2675229
208700 0.2617346
208710 0.2757872
208720 0.2661301
208730 0.2526004
208740 0.2755221
208750 0.2719602
208760 0.2804894
208770 0.2868382
208780 0.2748066
208790 0.2555609
208800 0.2683932
208810 0.2836996
208820 0.298223
208830 0.2610882
208840 0.2657458
208850 0.2547657
208860 0.2391207
208870 0.2651749
208880 0.2435247
208890 0.2684708
208900 0.2481644
208910 0.2754841
208920 0.2910832
208930 0.2642042
208940 0.2806579
208950 0.2921391
208960 0.272899
208970 0.2648269
208980 0.2820452
208990 0.2808378
209000 0.292273
209010 0.3074974
209020 0.2911581
209030 0.2761607
209040 0.2737799
209050 0.2703137
209060 0.2763821
209070 0.2659179
209080 0.2817996
209090 0.2543501
209100 0.2574326
209110 0.2736256
209120 0.2774127
209130 0.2798102
209140 0.2639652
209150 0.2629967
209160 0.2694802
209170 0.2721466
209180 0.2614716
209190 0.263409
209200 0.2669136
209210 0.2743489
209220 0.2722997
209230 0.2869881
209240 0.2771571
209250 0.2724193
209260 0.2724333
209270 0.284748
209280 0.2713168
209290 0.260351
209300 0.2780403
209310 0.2797848
209320 0.2714413
209330 0.277738
209340 0.2633324
209350 0.2713615
209360 0.2726971
209370 0.27094
209380 0.2854412
209390 0.2794598
209400 0.2718994
209410 0.2582714
209420 0.2745469
209430 0.2635677
209440 0.2684268
209450 0.2766517
209460 0.2777357
209470 0.2923259
209480 0.2809465
209490 0.2984985
209500 0.3018714
209510 0.2882065
209520 0.2681435
209530 0.2691149
209540 0.2640561
209550 0.277124
209560 0.2866549
209570 0.2919588
209580 0.2573359
209590 0.2748082
209600 0.2775303
209610 0.2879715
209620 0.2863839
209630 0.2807609
209640 0.2752671
209650 0.2760914
209660 0.2848426
209670 0.2710709
209680 0.2752559
209690 0.2750826
209700 0.2755339
209710 0.2727449
209720 0.2819805
209730 0.2763253
209740 0.2762768
209750 0.2785997
209760 0.2733129
209770 0.2730252
209780 0.2851171
209790 0.2694959
209800 0.2465891
209810 0.2642865
209820 0.2594278
209830 0.2566366
209840 0.2486112
209850 0.2661544
209860 0.2683403
209870 0.2629184
209880 0.2427832
209890 0.2612677
209900 0.2612832
209910 0.267271
209920 0.2589445
209930 0.2878672
209940 0.2945222
209950 0.2667406
209960 0.2759551
209970 0.2930343
209980 0.2746811
209990 0.2631904
210000 0.2728731
210010 0.2436727
210020 0.2740855
210030 0.260446
210040 0.2553638
210050 0.2589188
210060 0.2533756
210070 0.2533873
210080 0.2487956
210090 0.2497014
210100 0.2639081
210110 0.2672807
210120 0.270115
210130 0.2680437
210140 0.2777164
210150 0.2665908
210160 0.2721352
210170 0.2654618
210180 0.2794467
210190 0.2557479
210200 0.2774774
210210 0.2577125
210220 0.2688567
210230 0.2711596
210240 0.2749003
210250 0.2764022
210260 0.2750774
210270 0.2643638
210280 0.2779329
210290 0.2825366
210300 0.276213
210310 0.272656
210320 0.274952
210330 0.2766763
210340 0.272053
210350 0.2681316
210360 0.277547
210370 0.2742578
210380 0.2688329
210390 0.2698759
210400 0.259347
210410 0.2729668
210420 0.2806526
210430 0.2714143
210440 0.2675419
210450 0.2644731
210460 0.290922
210470 0.2787501
210480 0.2655792
210490 0.2871281
210500 0.2677415
210510 0.2704484
210520 0.272494
210530 0.2722466
210540 0.262242
210550 0.273322
210560 0.2638645
210570 0.2620942
210580 0.2693421
210590 0.2718043
210600 0.272835
210610 0.272339
210620 0.274655
210630 0.2617582
210640 0.2728174
210650 0.2803063
210660 0.2759076
210670 0.2622713
210680 0.2757161
210690 0.2648145
210700 0.2689969
210710 0.2762293
210720 0.2777177
210730 0.2711137
210740 0.2560635
210750 0.2702789
210760 0.2878411
210770 0.2761325
210780 0.2724437
210790 0.2602796
210800 0.2714409
210810 0.2781759
210820 0.2603083
210830 0.2675586
210840 0.2739287
210850 0.2794768
210860 0.2711779
210870 0.2765889
210880 0.2606116
210890 0.2414075
210900 0.2654875
210910 0.2727385
210920 0.2598969
210930 0.2532151
210940 0.2529585
210950 0.2492856
210960 0.2612029
210970 0.2488891
210980 0.2530318
210990 0.2559642
211000 0.2557878
211010 0.2588424
211020 0.2471265
211030 0.2337164
211040 0.264031
211050 0.2501273
211060 0.2655435
211070 0.2494575
211080 0.2583683
211090 0.2481629
211100 0.2524815
211110 0.2625377
211120 0.2620413
211130 0.279503
211140 0.2528512
211150 0.2537199
211160 0.2703958
211170 0.2593488
211180 0.2581497
211190 0.2890869
211200 0.2819243
211210 0.2799124
211220 0.272585
211230 0.2797036
211240 0.2857633
211250 0.2906988
211260 0.2671659
211270 0.2643545
211280 0.2589035
211290 0.2478732
211300 0.268912
211310 0.276259
211320 0.2590891
211330 0.268239
211340 0.2649725
211350 0.2721811
211360 0.2796959
211370 0.2638329
211380 0.2650889
211390 0.2594021
211400 0.2749779
211410 0.2465813
211420 0.2492532
211430 0.2611267
211440 0.2631154
211450 0.2599429
211460 0.2683173
211470 0.2646451
211480 0.2686166
211490 0.2737727
211500 0.2822554
211510 0.2534996
211520 0.2474999
211530 0.2427182
211540 0.2678259
211550 0.2701968
211560 0.2567549
211570 0.279466
211580 0.2807982
211590 0.2644291
211600 0.2305833
211610 0.2713196
211620 0.2700446
211630 0.271315
211640 0.278549
211650 0.2657797
211660 0.2786854
211670 0.2580779
211680 0.2820213
211690 0.2790747
211700 0.2780875
211710 0.2839239
211720 0.2765832
211730 0.2875234
211740 0.2819237
211750 0.2684471
211760 0.2744131
211770 0.2739415
211780 0.2793665
211790 0.3027416
211800 0.2815194
211810 0.2903015
211820 0.2869348
211830 0.2761918
211840 0.2769096
211850 0.2462639
211860 0.2717367
211870 0.2732118
211880 0.2908252
211890 0.2757868
211900 0.2750556
211910 0.2646507
211920 0.2665897
211930 0.2782381
211940 0.2729879
211950 0.2839667
211960 0.2694981
211970 0.2728603
211980 0.2788931
211990 0.2726707
212000 0.2609777
212010 0.270408
212020 0.2608455
212030 0.2584646
212040 0.2646702
212050 0.2703726
212060 0.2599032
212070 0.2843442
212080 0.2963832
212090 0.3018332
212100 0.3062412
212110 0.2813723
212120 0.2797204
212130 0.2719921
212140 0.2826942
212150 0.2741161
212160 0.2776934
212170 0.2862104
212180 0.2875473
212190 0.2564252
212200 0.2755701
212210 0.2688526
212220 0.2644512
212230 0.265916
212240 0.275542
212250 0.2695228
212260 0.2679457
212270 0.279813
212280 0.2583508
212290 0.2322915
212300 0.2631012
212310 0.2474726
212320 0.2582361
212330 0.2547331
212340 0.2640418
212350 0.2607828
212360 0.257183
212370 0.2470596
212380 0.247376
212390 0.2447789
212400 0.2467543
212410 0.2552356
212420 0.2881587
212430 0.2714992
212440 0.2715438
212450 0.2671128
212460 0.2630513
212470 0.2748964
212480 0.2515085
212490 0.2415552
212500 0.2673
212510 0.2672053
212520 0.2574788
212530 0.2599611
212540 0.2435682
212550 0.2509384
212560 0.2656577
212570 0.2743494
212580 0.2853913
212590 0.2585334
212600 0.2815215
212610 0.2958557
212620 0.2822491
212630 0.2666967
212640 0.268135
212650 0.2868737
212660 0.2656544
212670 0.2911502
212680 0.2888595
212690 0.2809309
212700 0.2762941
212710 0.2775794
212720 0.2687373
212730 0.2785107
212740 0.2689027
212750 0.2700552
212760 0.2725161
212770 0.2737679
212780 0.290036
212790 0.2734603
212800 0.2621169
212810 0.2813078
212820 0.2755708
212830 0.2749355
212840 0.2846966
212850 0.2873203
212860 0.2832586
212870 0.2983052
212880 0.2988276
212890 0.2901929
212900 0.2935805
212910 0.2984903
212920 0.2856741
212930 0.2821961
212940 0.2847873
212950 0.2906168
212960 0.2956636
212970 0.2779133
212980 0.2830435
212990 0.2814955
213000 0.2727343
213010 0.2824878
213020 0.3005129
213030 0.3034904
213040 0.28622
213050 0.2749255
213060 0.276915
213070 0.281834
213080 0.2627878
213090 0.2667246
213100 0.2606557
213110 0.2779026
213120 0.2778595
213130 0.2699767
213140 0.2827216
213150 0.2762539
213160 0.3022395
213170 0.2899984
213180 0.2947799
213190 0.2899626
213200 0.2640792
213210 0.269395
213220 0.2650087
213230 0.2705227
213240 0.2688124
213250 0.2957695
213260 0.2417257
213270 0.2645318
213280 0.2544388
213290 0.2440406
213300 0.2694064
213310 0.2772338
213320 0.2633629
213330 0.2510037
213340 0.2514985
213350 0.2882389
213360 0.280033
213370 0.270661
213380 0.2786475
213390 0.2724987
213400 0.277168
213410 0.2697448
213420 0.2636585
213430 0.2789263
213440 0.2640502
213450 0.2952
213460 0.29408
213470 0.2844454
213480 0.2818243
213490 0.2700805
213500 0.2706953
213510 0.2708918
213520 0.2778758
213530 0.2710184
213540 0.2868228
213550 0.3037639
213560 0.2813797
213570 0.2964061
213580 0.2932777
213590 0.3160835
213600 0.2777545
213610 0.3028027
213620 0.2873071
213630 0.2723408
213640 0.3105712
213650 0.2826669
213660 0.3040125
213670 0.2969624
213680 0.2812431
213690 0.273134
213700 0.3052912
213710 0.2930457
213720 0.2822634
213730 0.276455
213740 0.2713627
213750 0.2813022
213760 0.2747506
213770 0.2810929
213780 0.2934182
213790 0.3039277
213800 0.2581585
213810 0.2514859
213820 0.2792692
213830 0.2826773
213840 0.2912606
213850 0.2779798
213860 0.2805856
213870 0.2758211
213880 0.2963721
213890 0.276955
213900 0.277965
213910 0.2725279
213920 0.2779903
213930 0.270367
213940 0.2741692
213950 0.2799807
213960 0.284293
213970 0.3003055
213980 0.2598666
213990 0.2839171
214000 0.2888274
214010 0.3003107
214020 0.2892552
214030 0.2919763
214040 0.3126303
214050 0.28374
214060 0.2916252
214070 0.2949966
214080 0.3007556
214090 0.2802052
214100 0.2924789
214110 0.2704789
214120 0.2864742
214130 0.2654582
214140 0.2876055
214150 0.2653588
214160 0.2686146
214170 0.305365
214180 0.2862473
214190 0.265972
214200 0.2749531
214210 0.2621477
214220 0.2694487
214230 0.275541
214240 0.2612259
214250 0.2622638
214260 0.275209
214270 0.2869557
214280 0.2771759
214290 0.2864303
214300 0.2650066
214310 0.2724834
214320 0.2915633
214330 0.2759946
214340 0.2987129
214350 0.2866065
214360 0.2992915
214370 0.3040059
214380 0.303013
214390 0.3039284
214400 0.2827095
214410 0.2823211
214420 0.2801002
214430 0.2824916
214440 0.3040197
214450 0.2917948
214460 0.2964145
214470 0.2861359
214480 0.2920525
214490 0.2854974
214500 0.2900591
214510 0.2872714
214520 0.2735503
214530 0.2824237
214540 0.2839845
214550 0.2988136
214560 0.2882395
214570 0.284105
214580 0.2720246
214590 0.2696656
214600 0.265278
214610 0.3012367
214620 0.2877501
214630 0.2648307
214640 0.2718993
214650 0.2946783
214660 0.2718179
214670 0.282935
214680 0.2827894
214690 0.2799761
214700 0.2727337
214710 0.2708451
214720 0.260171
214730 0.2806317
214740 0.2731428
214750 0.2671212
214760 0.2657521
214770 0.2678126
214780 0.2887836
214790 0.2885693
214800 0.2862259
214810 0.2707036
214820 0.286531
214830 0.2763971
214840 0.2898043
214850 0.2911485
214860 0.2564187
214870 0.2533728
214880 0.2487523
214890 0.2489778
214900 0.2666565
214910 0.2624607
214920 0.2641906
214930 0.2659697
214940 0.2751499
214950 0.2813528
214960 0.276849
214970 0.2726138
214980 0.2736492
214990 0.2724671
215000 0.2623585
215010 0.2638357
215020 0.2761964
215030 0.2537705
215040 0.2399118
215050 0.2542178
215060 0.2675518
215070 0.2539807
215080 0.2616146
215090 0.2509458
215100 0.273061
215110 0.295996
215120 0.2945127
215130 0.2719369
215140 0.2710844
215150 0.2550059
215160 0.2623171
215170 0.277817
215180 0.2719831
215190 0.2762079
215200 0.2710761
215210 0.2598009
215220 0.2736478
215230 0.2557206
215240 0.2666572
215250 0.277866
215260 0.2555204
215270 0.259104
215280 0.2967316
215290 0.2795967
215300 0.2712762
215310 0.2641968
215320 0.2845823
215330 0.269233
215340 0.2809078
215350 0.2719321
215360 0.2950029
215370 0.281323
215380 0.2731805
215390 0.2695197
215400 0.287862
215410 0.271998
215420 0.2741669
215430 0.2838909
215440 0.2847396
215450 0.2793412
215460 0.2841267
215470 0.2887964
215480 0.2823208
215490 0.2746426
215500 0.2692859
215510 0.2616366
215520 0.272536
215530 0.2714767
215540 0.2633439
215550 0.2822442
215560 0.2571854
215570 0.2697175
215580 0.2745541
215590 0.2518009
215600 0.2563009
215610 0.2841519
215620 0.2625391
215630 0.2745889
215640 0.2724637
215650 0.2804016
215660 0.2753192
215670 0.2849019
215680 0.2972527
215690 0.2768829
215700 0.2700104
215710 0.2745623
215720 0.2666405
215730 0.266333
215740 0.2734348
215750 0.2701644
215760 0.2897119
215770 0.2787965
215780 0.257192
215790 0.2640676
215800 0.2685394
215810 0.2656082
215820 0.2696773
215830 0.276891
215840 0.2684701
215850 0.2672163
215860 0.258817
215870 0.2748079
215880 0.2643641
215890 0.2632877
215900 0.2775802
215910 0.2549196
215920 0.271892
215930 0.2775598
215940 0.245764
215950 0.2621185
215960 0.2508368
215970 0.2497171
215980 0.2646964
215990 0.2637765
216000 0.2658574
216010 0.2619065
216020 0.2545155
216030 0.2675242
216040 0.2566705
216050 0.2663116
216060 0.2587655
216070 0.2519185
216080 0.2456837
216090 0.2531398
216100 0.2617061
216110 0.2631377
216120 0.2614369
216130 0.2590356
216140 0.2816401
216150 0.2752964
216160 0.2750612
216170 0.2693763
216180 0.2740752
216190 0.2645952
216200 0.2802515
216210 0.2664484
216220 0.2750077
216230 0.273342
216240 0.2612976
216250 0.2541451
216260 0.2553272
216270 0.256972
216280 0.2588228
216290 0.2760545
216300 0.258422
216310 0.2810842
216320 0.2704236
216330 0.2776455
216340 0.2767333
216350 0.2813743
216360 0.2903344
216370 0.2890272
216380 0.2821118
216390 0.2885742
216400 0.2831542
216410 0.2834556
216420 0.2909316
216430 0.2876344
216440 0.3022955
216450 0.2861719
216460 0.2727231
216470 0.2979702
216480 0.2796478
216490 0.2732362
216500 0.2797939
216510 0.2877819
216520 0.2849211
216530 0.2953351
216540 0.2738782
216550 0.2682595
216560 0.2905623
216570 0.2838616
216580 0.2941792
216590 0.2632348
216600 0.2674842
216610 0.2775271
216620 0.2603791
216630 0.2666973
216640 0.2646422
216650 0.2677829
216660 0.2744375
216670 0.2719426
216680 0.2702025
216690 0.2839745
216700 0.2916678
216710 0.2724421
216720 0.2821607
216730 0.3158461
216740 0.2975187
216750 0.2934154
216760 0.3117309
216770 0.293602
216780 0.2719157
216790 0.2903285
216800 0.2812232
216810 0.2739545
216820 0.2950562
216830 0.2829877
216840 0.2900679
216850 0.2914175
216860 0.2889479
216870 0.2839146
216880 0.2717505
216890 0.286707
216900 0.2979176
216910 0.2708402
216920 0.2750883
216930 0.2817467
216940 0.3036495
216950 0.2923818
216960 0.2707993
216970 0.2910668
216980 0.285025
216990 0.2870756
217000 0.272651
217010 0.2714424
217020 0.2852894
217030 0.2623843
217040 0.2743614
217050 0.2717948
217060 0.2820544
217070 0.2781253
217080 0.2896696
217090 0.2927183
217100 0.281045
217110 0.2886223
217120 0.2764821
217130 0.2915223
217140 0.2854936
217150 0.2612562
217160 0.2642996
217170 0.2815779
217180 0.2908303
217190 0.2610686
217200 0.2646721
217210 0.2676789
217220 0.2685173
217230 0.2765431
217240 0.2862686
217250 0.2948699
217260 0.2970666
217270 0.2857439
217280 0.2777337
217290 0.268924
217300 0.2719558
217310 0.2903649
217320 0.2761889
217330 0.2848755
217340 0.2759909
217350 0.2860795
217360 0.2942465
217370 0.2883204
217380 0.2981001
217390 0.2899816
217400 0.2804666
217410 0.2950654
217420 0.2633373
217430 0.2903542
217440 0.2692983
217450 0.2673279
217460 0.2809942
217470 0.2819368
217480 0.2514398
217490 0.2945037
217500 0.2855999
217510 0.277766
217520 0.2739185
217530 0.2767474
217540 0.2751643
217550 0.2679536
217560 0.2815403
217570 0.2786759
217580 0.2819899
217590 0.269731
217600 0.2603375
217610 0.2671549
217620 0.2800517
217630 0.2900696
217640 0.2881204
217650 0.281703
217660 0.2700236
217670 0.2808092
217680 0.2861441
217690 0.2676331
217700 0.2819294
217710 0.2827565
217720 0.2909506
217730 0.2838697
217740 0.2653362
217750 0.2760782
217760 0.2693282
217770 0.2592087
217780 0.2663683
217790 0.271186
217800 0.2836786
217810 0.2650437
217820 0.2654124
217830 0.2745739
217840 0.2752858
217850 0.2916293
217860 0.2838112
217870 0.2763642
217880 0.2785153
217890 0.2773007
217900 0.2698313
217910 0.2836888
217920 0.2710342
217930 0.2613497
217940 0.2619917
217950 0.2575802
217960 0.2682202
217970 0.2817624
217980 0.2901286
217990 0.2994944
218000 0.276237
218010 0.2789903
218020 0.2609377
218030 0.2759902
218040 0.2811307
218050 0.289056
218060 0.2625408
218070 0.2728402
218080 0.2730112
218090 0.2984292
218100 0.2721144
218110 0.284749
218120 0.2965672
218130 0.298423
218140 0.2998225
218150 0.285768
218160 0.2739854
218170 0.2739861
218180 0.285804
218190 0.2811645
218200 0.2781348
218210 0.2815521
218220 0.2806114
218230 0.285825
218240 0.2927417
218250 0.2956316
218260 0.2844276
218270 0.3007856
218280 0.2742626
218290 0.2693417
218300 0.2685858
218310 0.3089757
218320 0.280093
218330 0.2911463
218340 0.2831586
218350 0.2913241
218360 0.2719055
218370 0.2764629
218380 0.2631037
218390 0.2702833
218400 0.2852122
218410 0.2694812
218420 0.2741581
218430 0.282237
218440 0.2987967
218450 0.2547297
218460 0.273003
218470 0.2767743
218480 0.2854612
218490 0.2806714
218500 0.2837706
218510 0.2723473
218520 0.2733742
218530 0.2880898
218540 0.291017
218550 0.2723113
218560 0.2808921
218570 0.2950465
218580 0.2869566
218590 0.2989196
218600 0.2656568
218610 0.273055
218620 0.2572783
218630 0.2637263
218640 0.2740402
218650 0.2637117
218660 0.264441
218670 0.2815179
218680 0.2666941
218690 0.2796614
218700 0.2743644
218710 0.2715664
218720 0.277604
218730 0.2864244
218740 0.2796365
218750 0.2806743
218760 0.2803965
218770 0.2607457
218780 0.2827122
218790 0.2657427
218800 0.2756391
218810 0.2778838
218820 0.2790257
218830 0.2787797
218840 0.2850723
218850 0.2753001
218860 0.2771297
218870 0.2637411
218880 0.2745553
218890 0.2676364
218900 0.261922
218910 0.2855748
218920 0.2855561
218930 0.2747721
218940 0.2908128
218950 0.2958852
218960 0.2869086
218970 0.2799641
218980 0.2723784
218990 0.2906949
219000 0.285885
219010 0.2906356
219020 0.2707153
219030 0.2842706
219040 0.2647255
219050 0.2870045
219060 0.2606542
219070 0.2640497
219080 0.2796664
219090 0.2778243
219100 0.2814248
219110 0.2664291
219120 0.2613348
219130 0.2543852
219140 0.258424
219150 0.2663516
219160 0.2834145
219170 0.2765946
219180 0.2799778
219190 0.2900471
219200 0.2779887
219210 0.2742976
219220 0.2700821
219230 0.2813067
219240 0.2742998
219250 0.2890981
219260 0.2821883
219270 0.2775861
219280 0.257361
219290 0.2499565
219300 0.2609
219310 0.2647527
219320 0.2599885
219330 0.277231
219340 0.2519302
219350 0.2632068
219360 0.275615
219370 0.2684225
219380 0.2778354
219390 0.2514327
219400 0.2674441
219410 0.263331
219420 0.2869699
219430 0.2743567
219440 0.2688639
219450 0.2605376
219460 0.2603343
219470 0.279242
219480 0.2694816
219490 0.2819473
219500 0.2811599
219510 0.2753021
219520 0.2939641
219530 0.2890329
219540 0.2841071
219550 0.2883993
219560 0.2819607
219570 0.2873343
219580 0.2816899
219590 0.3154496
219600 0.2848116
219610 0.2741527
219620 0.2781375
219630 0.292725
219640 0.2766324
219650 0.2903072
219660 0.2867813
219670 0.3008507
219680 0.2918412
219690 0.2995396
219700 0.3073449
219710 0.3090322
219720 0.3012773
219730 0.2964624
219740 0.3028013
219750 0.2997847
219760 0.3060632
219770 0.292512
219780 0.3058793
219790 0.2800534
219800 0.2918511
219810 0.2884337
219820 0.2978835
219830 0.2838971
219840 0.2923877
219850 0.2786882
219860 0.2884631
219870 0.3006952
219880 0.2852913
219890 0.2818073
219900 0.3028336
219910 0.2996478
219920 0.2832491
219930 0.2823515
219940 0.2778188
219950 0.2862846
219960 0.2991693
219970 0.2851658
219980 0.2938305
219990 0.2916574
220000 0.2907141
220010 0.3040198
220020 0.2795757
220030 0.2813428
220040 0.2894491
220050 0.2823708
220060 0.2904038
220070 0.2821867
220080 0.2807229
220090 0.2910255
220100 0.2905949
220110 0.2791764
220120 0.312252
220130 0.3005805
220140 0.2968495
220150 0.2990525
220160 0.2789088
220170 0.2848817
220180 0.2774233
220190 0.2614516
220200 0.2609574
220210 0.2699347
220220 0.2728633
220230 0.2580048
220240 0.265578
220250 0.2736129
220260 0.2681542
220270 0.2874185
220280 0.2750155
220290 0.2993179
220300 0.2689345
220310 0.2632121
220320 0.2692606
220330 0.2632793
220340 0.2766883
220350 0.287471
220360 0.2791432
220370 0.2658568
220380 0.2666987
220390 0.2753991
220400 0.2849297
220410 0.2850547
220420 0.2898662
220430 0.2731455
220440 0.2660004
220450 0.27095
220460 0.2560405
220470 0.2736616
220480 0.2826542
220490 0.2743065
220500 0.2680061
220510 0.2650692
220520 0.2621257
220530 0.2778883
220540 0.2969092
220550 0.274643
220560 0.2699629
220570 0.2733951
220580 0.2675986
220590 0.2824579
220600 0.289672
220610 0.2771048
220620 0.2803273
220630 0.2876077
220640 0.2780654
220650 0.2854814
220660 0.282773
220670 0.2966094
220680 0.2874125
220690 0.2976645
220700 0.2737947
220710 0.2958062
220720 0.279278
220730 0.2690284
220740 0.2796039
220750 0.2983624
220760 0.2820097
220770 0.2779455
220780 0.273863
220790 0.2803827
220800 0.2835622
220810 0.2883035
220820 0.2876343
220830 0.277732
220840 0.2792858
220850 0.2910691
220860 0.2842758
220870 0.3044011
220880 0.2866451
220890 0.2725264
220900 0.2768026
220910 0.2925794
220920 0.2878166
220930 0.2863702
220940 0.2880346
220950 0.2752767
220960 0.2715195
220970 0.2637281
220980 0.2677158
220990 0.2671895
221000 0.2715787
221010 0.2679625
221020 0.2746482
221030 0.284853
221040 0.2581168
221050 0.2703554
221060 0.2612208
221070 0.2709828
221080 0.288998
221090 0.2589307
221100 0.2907005
221110 0.2693231
221120 0.2713499
221130 0.2822537
221140 0.2853426
221150 0.2978334
221160 0.2846417
221170 0.268882
221180 0.2946057
221190 0.2931325
221200 0.2784273
221210 0.2924339
221220 0.2660194
221230 0.266514
221240 0.2510538
221250 0.2735533
221260 0.2845849
221270 0.2802734
221280 0.2897436
221290 0.2817034
221300 0.2952483
221310 0.2654552
221320 0.2838057
221330 0.2695047
221340 0.2897343
221350 0.2839843
221360 0.3081245
221370 0.314674
221380 0.300401
221390 0.3149846
221400 0.2908971
221410 0.2893693
221420 0.288365
221430 0.2868927
221440 0.2873901
221450 0.2900176
221460 0.2868598
221470 0.2800026
221480 0.282683
221490 0.2864423
221500 0.2891884
221510 0.2824921
221520 0.2650096
221530 0.2799296
221540 0.286325
221550 0.2807822
221560 0.2814958
221570 0.2723291
221580 0.2700761
221590 0.2749361
221600 0.2686215
221610 0.2846452
221620 0.2807833
221630 0.2609741
221640 0.279822
221650 0.2762148
221660 0.2635792
221670 0.2691707
221680 0.2781244
221690 0.2885629
221700 0.2804304
221710 0.2604539
221720 0.2931943
221730 0.2822799
221740 0.2865667
221750 0.2719005
221760 0.2635799
221770 0.2808629
221780 0.2869019
221790 0.2857732
221800 0.2845568
221810 0.265105
221820 0.2889752
221830 0.2780445
221840 0.2912385
221850 0.2752259
221860 0.2722202
221870 0.2812783
221880 0.2745617
221890 0.2684422
221900 0.2620776
221910 0.2879227
221920 0.2736339
221930 0.2628973
221940 0.2710471
221950 0.2753107
221960 0.2927624
221970 0.3067569
221980 0.2849366
221990 0.2865632
222000 0.2742067
222010 0.2867621
222020 0.2768319
222030 0.2867647
222040 0.2883167
222050 0.2998599
222060 0.2915104
222070 0.2800294
222080 0.2766571
222090 0.2834757
222100 0.2946397
222110 0.2905146
222120 0.3092222
222130 0.2992053
222140 0.2740609
222150 0.2682126
222160 0.2791315
222170 0.2889661
222180 0.2676108
222190 0.272986
222200 0.2767822
222210 0.2678998
222220 0.2806619
222230 0.2674338
222240 0.2742478
222250 0.296018
222260 0.2927307
222270 0.2867597
222280 0.2709588
222290 0.285349
222300 0.2860484
222310 0.2889754
222320 0.2567076
222330 0.2872301
222340 0.2966221
222350 0.2906636
222360 0.2842391
222370 0.2961035
222380 0.2948211
222390 0.2854768
222400 0.2964111
222410 0.2767995
222420 0.283193
222430 0.2854252
222440 0.2576713
222450 0.2872077
222460 0.2956716
222470 0.2829591
222480 0.2919985
222490 0.2774453
222500 0.2814809
222510 0.3019224
222520 0.2931367
222530 0.2967771
222540 0.3058506
222550 0.3023258
222560 0.3118066
222570 0.3094319
222580 0.295607
222590 0.3142662
222600 0.297071
222610 0.3045718
222620 0.2933724
222630 0.3091366
222640 0.3126819
222650 0.305394
222660 0.2844821
222670 0.2901424
222680 0.2790695
222690 0.2989157
222700 0.2921143
222710 0.2985038
222720 0.2781224
222730 0.2841244
222740 0.3077291
222750 0.3206717
222760 0.3117527
222770 0.3121386
222780 0.300349
222790 0.2818912
222800 0.2862915
222810 0.2983218
222820 0.2903199
222830 0.2983349
222840 0.2907441
222850 0.2906648
222860 0.294722
222870 0.292059
222880 0.3029529
222890 0.2761895
222900 0.3004645
222910 0.3003544
222920 0.3007045
222930 0.2939549
222940 0.2901274
222950 0.2809463
222960 0.2797203
222970 0.2846597
222980 0.2892202
222990 0.2860074
223000 0.2789097
223010 0.2847227
223020 0.2906651
223030 0.2752548
223040 0.2816903
223050 0.3053215
223060 0.2683427
223070 0.290641
223080 0.3090116
223090 0.3026964
223100 0.285459
223110 0.2660509
223120 0.301394
223130 0.2902556
223140 0.2859468
223150 0.296123
223160 0.2900192
223170 0.2961327
223180 0.2692223
223190 0.2753416
223200 0.2936106
223210 0.2853003
223220 0.2956204
223230 0.2858369
223240 0.287592
223250 0.301331
223260 0.2859524
223270 0.300981
223280 0.3020039
223290 0.2804839
223300 0.2610016
223310 0.2748996
223320 0.2869157
223330 0.2924198
223340 0.3066582
223350 0.281463
223360 0.2718464
223370 0.2891278
223380 0.2839784
223390 0.2839636
223400 0.2729194
223410 0.2992373
223420 0.2863071
223430 0.3052859
223440 0.2927664
223450 0.2776883
223460 0.290637
223470 0.2905581
223480 0.2865827
223490 0.2992379
223500 0.2929184
223510 0.2916062
223520 0.3012953
223530 0.2849894
223540 0.2794136
223550 0.2840637
223560 0.2870538
223570 0.2976178
223580 0.2796687
223590 0.2876685
223600 0.294927
223610 0.2813921
223620 0.284313
223630 0.2746311
223640 0.3067207
223650 0.2982841
223660 0.2896145
223670 0.2872246
223680 0.2790541
223690 0.2653338
223700 0.2650164
223710 0.2780164
223720 0.2916316
223730 0.2927408
223740 0.2763141
223750 0.2817162
223760 0.2868733
223770 0.2928255
223780 0.2737826
223790 0.2741337
223800 0.2757088
223810 0.2787509
223820 0.2748157
223830 0.284972
223840 0.299828
223850 0.2981747
223860 0.3064285
223870 0.3066879
223880 0.2978014
223890 0.2855228
223900 0.3042902
223910 0.3008971
223920 0.2964003
223930 0.3091784
223940 0.3018982
223950 0.3203478
223960 0.307775
223970 0.309422
223980 0.2932227
223990 0.2907831
224000 0.2906786
224010 0.2711851
224020 0.2845623
224030 0.2753427
224040 0.296852
224050 0.3011262
224060 0.2901003
224070 0.296859
224080 0.2857846
224090 0.2931631
224100 0.2815304
224110 0.2981295
224120 0.2993812
224130 0.2924571
224140 0.2865006
224150 0.2865865
224160 0.3015587
224170 0.2886223
224180 0.2714311
224190 0.2855846
224200 0.2956907
224210 0.2972018
224220 0.2953725
224230 0.2955848
224240 0.2938512
224250 0.2901108
224260 0.3012419
224270 0.2708125
224280 0.2797105
224290 0.2792671
224300 0.2950896
224310 0.2975475
224320 0.2976249
224330 0.282506
224340 0.2886383
224350 0.2894312
224360 0.3076701
224370 0.2897071
224380 0.2909566
224390 0.2983252
224400 0.297822
224410 0.3022538
224420 0.2999219
224430 0.3074605
224440 0.2965705
224450 0.2753876
224460 0.2831915
224470 0.2770862
224480 0.2813256
224490 0.2974014
224500 0.3051205
224510 0.2914379
224520 0.2868837
224530 0.2693809
224540 0.2747063
224550 0.2881715
224560 0.2806566
224570 0.2980609
224580 0.2875163
224590 0.2996945
224600 0.3075022
224610 0.3108771
224620 0.3009836
224630 0.3022498
224640 0.2872469
224650 0.2979419
224660 0.2916347
224670 0.2880466
224680 0.2973491
224690 0.2941378
224700 0.2831983
224710 0.2734157
224720 0.2599606
224730 0.2748554
224740 0.2776173
224750 0.2893584
224760 0.3027628
224770 0.3041192
224780 0.2853522
224790 0.2862991
224800 0.2728095
224810 0.2824262
224820 0.284284
224830 0.2988843
224840 0.299106
224850 0.3110225
224860 0.2856232
224870 0.2886784
224880 0.2718777
224890 0.2792121
224900 0.2838152
224910 0.2958584
224920 0.298524
224930 0.2794917
224940 0.3056127
224950 0.2802776
224960 0.26438
224970 0.2819137
224980 0.2921304
224990 0.2857488
225000 0.2765451
225010 0.2879381
225020 0.2965437
225030 0.2884053
225040 0.2725964
225050 0.2742676
225060 0.2759304
225070 0.291802
225080 0.2930012
225090 0.2770466
225100 0.2849776
225110 0.2895168
225120 0.2907673
225130 0.3018422
225140 0.3093646
225150 0.3081362
225160 0.3249274
225170 0.2764286
225180 0.2852025
225190 0.3010704
225200 0.3157907
225210 0.2965625
225220 0.2869283
225230 0.3035362
225240 0.2938379
225250 0.2761432
225260 0.3006948
225270 0.2894669
225280 0.281624
225290 0.262122
225300 0.2879808
225310 0.2908247
225320 0.281081
225330 0.2928846
225340 0.2853729
225350 0.3002936
225360 0.3058774
225370 0.2995238
225380 0.2985663
225390 0.3142778
225400 0.289769
225410 0.3075449
225420 0.2860788
225430 0.292589
225440 0.2896999
225450 0.295772
225460 0.2763181
225470 0.2938771
225480 0.2838678
225490 0.2756991
225500 0.2736838
225510 0.286254
225520 0.2880428
225530 0.2900574
225540 0.2793557
225550 0.2891138
225560 0.2868762
225570 0.2771311
225580 0.2807349
225590 0.2847866
225600 0.2776376
225610 0.2655992
225620 0.2745396
225630 0.2666016
225640 0.2792013
225650 0.2621723
225660 0.2706586
225670 0.2731036
225680 0.2629302
225690 0.2754911
225700 0.2799313
225710 0.2760175
225720 0.2686647
225730 0.2890725
225740 0.2820752
225750 0.285912
225760 0.2997396
225770 0.2734383
225780 0.3004969
225790 0.2907995
225800 0.3039927
225810 0.3149145
225820 0.3019766
225830 0.3107356
225840 0.3176536
225850 0.2994021
225860 0.2946491
225870 0.2993698
225880 0.3051643
225890 0.2971917
225900 0.2903011
225910 0.3053077
225920 0.293315
225930 0.2867505
225940 0.2801378
225950 0.3036645
225960 0.2848455
225970 0.2889432
225980 0.3028321
225990 0.2930599
226000 0.2924498
226010 0.2993888
226020 0.2993024
226030 0.2997888
226040 0.2930365
226050 0.2914091
226060 0.30024
226070 0.2785772
226080 0.3012294
226090 0.2870453
226100 0.2893652
226110 0.3094717
226120 0.2916698
226130 0.2825708
226140 0.277262
226150 0.2830683
226160 0.2934729
226170 0.2962894
226180 0.3020849
226190 0.2869598
226200 0.2794136
226210 0.2952364
226220 0.2804296
226230 0.302107
226240 0.2803265
226250 0.287306
226260 0.2848714
226270 0.2884729
226280 0.2971674
226290 0.2958329
226300 0.3077822
226310 0.308609
226320 0.2965126
226330 0.2972353
226340 0.3020797
226350 0.291355
226360 0.2954468
226370 0.3033197
226380 0.3035156
226390 0.2928239
226400 0.2790888
226410 0.2895622
226420 0.2790031
226430 0.2793999
226440 0.3036121
226450 0.3006928
226460 0.3051147
226470 0.2903955
226480 0.2968409
226490 0.3009773
226500 0.3091621
226510 0.3016365
226520 0.2895947
226530 0.3132002
226540 0.2994715
226550 0.2949589
226560 0.2978195
226570 0.2901361
226580 0.3278145
226590 0.2882479
226600 0.2950408
226610 0.2934474
226620 0.2891936
226630 0.2973406
226640 0.2897476
226650 0.2785941
226660 0.2656355
226670 0.2966496
226680 0.3032072
226690 0.2888826
226700 0.2879146
226710 0.2861875
226720 0.2807265
226730 0.2695358
226740 0.2888784
226750 0.2785262
226760 0.2788528
226770 0.2855532
226780 0.2854504
226790 0.2965217
226800 0.28838
226810 0.2833719
226820 0.2889615
226830 0.2810626
226840 0.2860715
226850 0.2894469
226860 0.2898769
226870 0.299127
226880 0.2845199
226890 0.3002908
226900 0.3002089
226910 0.2900939
226920 0.2956366
226930 0.2867962
226940 0.2897056
226950 0.3038156
226960 0.302076
226970 0.3002768
226980 0.2845398
226990 0.2825758
227000 0.2963394
227010 0.2947728
227020 0.2943306
227030 0.3041044
227040 0.3035159
227050 0.304382
227060 0.2834298
227070 0.3076912
227080 0.292324
227090 0.2845166
227100 0.306412
227110 0.2935073
227120 0.3071359
227130 0.3071895
227140 0.3146725
227150 0.3047054
227160 0.3038534
227170 0.3175004
227180 0.300541
227190 0.3048946
227200 0.2962511
227210 0.2787401
227220 0.3133265
227230 0.3197189
227240 0.3088555
227250 0.3171085
227260 0.2931278
227270 0.2925987
227280 0.2922672
227290 0.2880078
227300 0.305292
227310 0.3262452
227320 0.2980736
227330 0.3056032
227340 0.3008724
227350 0.3011684
227360 0.3045842
227370 0.304062
227380 0.3104493
227390 0.3142627
227400 0.3213168
227410 0.2994851
227420 0.3103397
227430 0.3181501
227440 0.3011558
227450 0.3107407
227460 0.308001
227470 0.3003948
227480 0.3106064
227490 0.3075924
227500 0.2803316
227510 0.2884618
227520 0.3044673
227530 0.3137722
227540 0.300534
227550 0.3016203
227560 0.2959194
227570 0.2907304
227580 0.3083766
227590 0.3073113
227600 0.2993121
227610 0.2919354
227620 0.2869242
227630 0.2982275
227640 0.2958384
227650 0.291944
227660 0.3030468
227670 0.3014355
227680 0.3109132
227690 0.2860013
227700 0.3038957
227710 0.292339
227720 0.3053586
227730 0.3023053
227740 0.2959271
227750 0.2821291
227760 0.2869273
227770 0.2753054
227780 0.2985466
227790 0.3090388
227800 0.3029435
227810 0.2846997
227820 0.3061318
227830 0.3049715
227840 0.3055536
227850 0.2832851
227860 0.3169247
227870 0.2940508
227880 0.3033165
227890 0.3226703
227900 0.3124299
227910 0.3067209
227920 0.3331673
227930 0.294358
227940 0.3001234
227950 0.2910728
227960 0.2886401
227970 0.286794
227980 0.3122222
227990 0.303915
228000 0.3124994
228010 0.3129658
228020 0.2949483
228030 0.3004662
228040 0.2912283
228050 0.3176454
228060 0.2994669
228070 0.3036705
228080 0.2958519
228090 0.3087459
228100 0.298721
228110 0.30154
228120 0.2994569
228130 0.3117188
228140 0.2914104
228150 0.2851879
228160 0.2792338
228170 0.2940798
228180 0.2999681
228190 0.2913041
228200 0.2907509
228210 0.2928627
228220 0.289097
228230 0.3176821
228240 0.3123197
228250 0.2966711
228260 0.309412
228270 0.3141737
228280 0.3100842
228290 0.2948587
228300 0.2935845
228310 0.3076793
228320 0.2955751
228330 0.3138045
228340 0.3032642
228350 0.2924952
228360 0.2999207
228370 0.2890831
228380 0.2918067
228390 0.2946859
228400 0.3001122
228410 0.3094915
228420 0.3108491
228430 0.2907868
228440 0.3126974
228450 0.2802601
228460 0.2825157
228470 0.3058994
228480 0.2857624
228490 0.2862734
228500 0.2903869
228510 0.2995162
228520 0.2872265
228530 0.2813051
228540 0.2927422
228550 0.3096337
228560 0.2936346
228570 0.2999693
228580 0.3027596
228590 0.299768
228600 0.2948656
228610 0.2989919
228620 0.2889673
228630 0.2856792
228640 0.2950245
228650 0.3008707
228660 0.2952041
228670 0.3174526
228680 0.3075426
228690 0.3173344
228700 0.3093768
228710 0.2964874
228720 0.3168519
228730 0.3144794
228740 0.2967144
228750 0.3065458
228760 0.2860429
228770 0.3040362
228780 0.3087948
228790 0.3096842
228800 0.3308763
228810 0.3141266
228820 0.3060583
228830 0.3141839
228840 0.3140365
228850 0.3103383
228860 0.3096614
228870 0.3109138
228880 0.3036812
228890 0.2850612
228900 0.3016431
228910 0.3134001
228920 0.3012758
228930 0.3018973
228940 0.306035
228950 0.3101419
228960 0.3096602
228970 0.3022237
228980 0.3148057
228990 0.3259165
229000 0.3061668
229010 0.3135932
229020 0.300482
229030 0.2916709
229040 0.2929322
229050 0.3006701
229060 0.306161
229070 0.2852995
229080 0.3025039
229090 0.2820233
229100 0.3194973
229110 0.3212795
229120 0.3163466
229130 0.3134164
229140 0.3097228
229150 0.3155511
229160 0.3173093
229170 0.318499
229180 0.3037976
229190 0.3005313
229200 0.3109606
229210 0.299617
229220 0.308574
229230 0.3189822
229240 0.281808
229250 0.3123553
229260 0.3074383
229270 0.3129429
229280 0.3003112
229290 0.3153655
229300 0.3225103
229310 0.3397754
229320 0.3274316
229330 0.3128576
229340 0.3146236
229350 0.3079166
229360 0.2954104
229370 0.284069
229380 0.2957008
229390 0.2995043
229400 0.2892297
229410 0.3077098
229420 0.2952847
229430 0.3044759
229440 0.2915711
229450 0.3037329
229460 0.2962759
229470 0.3191535
229480 0.298999
229490 0.2978669
229500 0.3037605
229510 0.2987946
229520 0.2903675
229530 0.2917372
229540 0.2974305
229550 0.3043486
229560 0.3127104
229570 0.3015788
229580 0.2854201
229590 0.3026051
229600 0.2939768
229610 0.2858818
229620 0.3011786
229630 0.3143935
229640 0.3154822
229650 0.2954412
229660 0.3008612
229670 0.303733
229680 0.310632
229690 0.3031609
229700 0.2779524
229710 0.3124695
229720 0.3007229
229730 0.2916513
229740 0.2979338
229750 0.3072727
229760 0.2890739
229770 0.2843898
229780 0.3021789
229790 0.3117666
229800 0.2992622
229810 0.3043748
229820 0.2822232
229830 0.3192827
229840 0.3107564
229850 0.2993363
229860 0.2906063
229870 0.2886911
229880 0.2784782
229890 0.2977292
229900 0.2822866
229910 0.2880322
229920 0.3067381
229930 0.3068757
229940 0.2915455
229950 0.3016131
229960 0.2865866
229970 0.2965445
229980 0.2793443
229990 0.2851322
230000 0.2876824
230010 0.2900581
230020 0.2841208
230030 0.287519
230040 0.3010946
230050 0.2680615
230060 0.2751378
230070 0.2886736
230080 0.2825215
230090 0.2704088
230100 0.2995644
230110 0.301865
230120 0.2861747
230130 0.2971155
230140 0.3134895
230150 0.3031946
230160 0.3101217
230170 0.3108681
230180 0.2819125
230190 0.2765082
230200 0.2767179
230210 0.2699518
230220 0.2876254
230230 0.2899582
230240 0.2941656
230250 0.3042565
230260 0.2841002
230270 0.2888036
230280 0.290096
230290 0.2862093
230300 0.2869948
230310 0.2830178
230320 0.2865835
230330 0.2831187
230340 0.294922
230350 0.2949319
230360 0.2844637
230370 0.2873124
230380 0.294604
230390 0.297365
230400 0.310251
230410 0.2983733
230420 0.298034
230430 0.2964728
230440 0.3024935
230450 0.3017475
230460 0.2905815
230470 0.3015291
230480 0.2946316
230490 0.303113
230500 0.2930813
230510 0.2792506
230520 0.2779986
230530 0.2708872
230540 0.2907982
230550 0.3002098
230560 0.2881901
230570 0.2986822
230580 0.2973013
230590 0.289049
230600 0.2956972
230610 0.3010985
230620 0.3216991
230630 0.3225075
230640 0.3071752
230650 0.3060794
230660 0.3123962
230670 0.3006047
230680 0.295488
230690 0.2849899
230700 0.3128527
230710 0.3037227
230720 0.3155054
230730 0.2998134
230740 0.3135983
230750 0.3239959
230760 0.3066165
230770 0.2993859
230780 0.3052927
230790 0.2972976
230800 0.3000489
230810 0.3000595
230820 0.2973049
230830 0.2985241
230840 0.2949799
230850 0.3006603
230860 0.3169292
230870 0.3203617
230880 0.3146416
230890 0.3168567
230900 0.3116801
230910 0.2998023
230920 0.3092913
230930 0.3334283
230940 0.3074532
230950 0.3037818
230960 0.3012432
230970 0.2992424
230980 0.3196084
230990 0.2999267
231000 0.2957339
231010 0.3175258
231020 0.3008292
231030 0.2617695
231040 0.3084687
231050 0.2765743
231060 0.2896883
231070 0.3000599
231080 0.2974558
231090 0.2890225
231100 0.3033408
231110 0.3140528
231120 0.312322
231130 0.3116316
231140 0.2991562
231150 0.3042804
231160 0.3114063
231170 0.2869753
231180 0.302371
231190 0.3003141
231200 0.3088619
231210 0.2880053
231220 0.3162997
231230 0.282438
231240 0.2847041
231250 0.3076834
231260 0.303548
231270 0.3019634
231280 0.2971817
231290 0.2805757
231300 0.2906817
231310 0.3031462
231320 0.2927792
231330 0.3079849
231340 0.2978688
231350 0.2869726
231360 0.2883907
231370 0.28867
231380 0.2858917
231390 0.3067354
231400 0.3086908
231410 0.2923636
231420 0.2903615
231430 0.2917946
231440 0.2797882
231450 0.2855521
231460 0.2727893
231470 0.2773155
231480 0.2924592
231490 0.3021484
231500 0.3004664
231510 0.279218
231520 0.2807901
231530 0.2838841
231540 0.2880309
231550 0.3042037
231560 0.3002275
231570 0.2933597
231580 0.2768582
231590 0.314812
231600 0.2901407
231610 0.3001949
231620 0.3229028
231630 0.3232058
231640 0.3017843
231650 0.2988551
231660 0.3232411
231670 0.3280414
231680 0.3149103
231690 0.3076198
231700 0.3153792
231710 0.3198739
231720 0.309079
231730 0.3059878
231740 0.3017901
231750 0.3013839
231760 0.3052658
231770 0.3136422
231780 0.2986643
231790 0.2870712
231800 0.2882237
231810 0.3017852
231820 0.302227
231830 0.3062203
231840 0.3144612
231850 0.2785589
231860 0.2946686
231870 0.296183
231880 0.2868099
231890 0.2983283
231900 0.3026181
231910 0.3064406
231920 0.3083569
231930 0.3159674
231940 0.2939488
231950 0.2867379
231960 0.3050447
231970 0.3062049
231980 0.3048529
231990 0.3044375
232000 0.3059344
232010 0.3014436
232020 0.3268678
232030 0.312361
232040 0.3145649
232050 0.29364
232060 0.2977548
232070 0.311311
232080 0.2896773
232090 0.287402
232100 0.2941484
232110 0.2906849
232120 0.292032
232130 0.2954038
232140 0.2851659
232150 0.3081149
232160 0.305113
232170 0.312635
232180 0.3120553
232190 0.314935
232200 0.3116787
232210 0.3322797
232220 0.314781
232230 0.3043838
232240 0.3093451
232250 0.3042848
232260 0.3003599
232270 0.3211865
232280 0.3191153
232290 0.3055605
232300 0.2911869
232310 0.2943377
232320 0.2964192
232330 0.2923103
232340 0.2998503
232350 0.3031701
232360 0.296405
232370 0.3210519
232380 0.3284479
232390 0.3257671
232400 0.3189136
232410 0.3091178
232420 0.3089622
232430 0.2921715
232440 0.2917197
232450 0.3098367
232460 0.3065403
232470 0.3273308
232480 0.3086401
232490 0.2998876
232500 0.3030784
232510 0.2965303
232520 0.3011538
232530 0.2928968
232540 0.2919626
232550 0.2889875
232560 0.2879568
232570 0.3043272
232580 0.3079142
232590 0.3009877
232600 0.3001983
232610 0.2988276
232620 0.2986242
232630 0.3023066
232640 0.3126548
232650 0.3072259
232660 0.3009279
232670 0.3051534
232680 0.3145419
232690 0.301993
232700 0.2839175
232710 0.2850247
232720 0.317304
232730 0.301659
232740 0.3034617
232750 0.3045076
232760 0.3216966
232770 0.3329711
232780 0.3098741
232790 0.2956656
232800 0.3316796
232810 0.3041051
232820 0.2891122
232830 0.301535
232840 0.3131454
232850 0.2946765
232860 0.3401609
232870 0.2997722
232880 0.2981631
232890 0.3192062
232900 0.3097374
232910 0.3054406
232920 0.3169812
232930 0.3257524
232940 0.2986134
232950 0.298122
232960 0.2949215
232970 0.2929511
232980 0.2987562
232990 0.3120981
233000 0.3249292
233010 0.3105107
233020 0.3160194
233030 0.2995314
233040 0.3065324
233050 0.3028053
233060 0.2845171
233070 0.3130102
233080 0.2936915
233090 0.2799108
233100 0.300455
233110 0.2926542
233120 0.295085
233130 0.2976328
233140 0.3252614
233150 0.2870367
233160 0.2945012
233170 0.3025039
233180 0.3434317
233190 0.3052716
233200 0.3001063
233210 0.2891716
233220 0.3011724
233230 0.2996987
233240 0.3077171
233250 0.29865
233260 0.3134776
233270 0.3002257
233280 0.3377967
233290 0.3293768
233300 0.3113119
233310 0.3344326
233320 0.3156572
233330 0.345509
233340 0.327249
233350 0.3355564
233360 0.3131704
233370 0.3087689
233380 0.311434
233390 0.3009482
233400 0.3055536
233410 0.3084904
233420 0.3060493
233430 0.3099802
233440 0.31518
233450 0.3170565
233460 0.3138984
233470 0.3108414
233480 0.300132
233490 0.2947647
233500 0.2980578
233510 0.2988697
233520 0.3073432
233530 0.2836384
233540 0.2702214
233550 0.2960995
233560 0.2835406
233570 0.2848154
233580 0.3070959
233590 0.296424
233600 0.2882759
233610 0.3138317
233620 0.2782935
233630 0.3005633
233640 0.2969745
233650 0.290953
233660 0.3086309
233670 0.3111483
233680 0.2989572
233690 0.299543
233700 0.2962357
233710 0.3156963
233720 0.3057302
233730 0.2970631
233740 0.2981677
233750 0.3003405
233760 0.3061302
233770 0.3126042
233780 0.3186999
233790 0.3390888
233800 0.302996
233810 0.2795003
233820 0.3173443
233830 0.3146566
233840 0.3224959
233850 0.3221162
233860 0.3302997
233870 0.3354513
233880 0.3298169
233890 0.3374049
233900 0.3358721
233910 0.3260086
233920 0.3414495
233930 0.3328584
233940 0.34799
233950 0.3464235
233960 0.3277154
233970 0.3263265
233980 0.3267177
233990 0.3029376
234000 0.3105153
234010 0.3210417
234020 0.3164483
234030 0.3252808
234040 0.3246137
234050 0.3247267
234060 0.3241572
234070 0.3163436
234080 0.3329574
234090 0.3272614
234100 0.3346187
234110 0.3119104
234120 0.3154301
234130 0.3285326
234140 0.3164209
234150 0.3043487
234160 0.3122135
234170 0.327357
234180 0.3288884
234190 0.3378625
234200 0.3218642
234210 0.3171595
234220 0.3189007
234230 0.3205641
234240 0.3134293
234250 0.3158463
234260 0.324968
234270 0.3198675
234280 0.3334694
234290 0.3347109
234300 0.3338675
234310 0.3368401
234320 0.3196954
234330 0.325014
234340 0.3286762
234350 0.3254704
234360 0.3062431
234370 0.3295341
234380 0.3208108
234390 0.3072545
234400 0.2987283
234410 0.2881902
234420 0.3205198
234430 0.307889
234440 0.3248151
234450 0.3202834
234460 0.3133174
234470 0.3219336
234480 0.3128788
234490 0.3211541
234500 0.3249179
234510 0.3077886
234520 0.3376031
234530 0.313654
234540 0.3211654
234550 0.3140123
234560 0.3332038
234570 0.3177112
234580 0.333726
234590 0.3345498
234600 0.316531
234610 0.3093016
234620 0.313996
234630 0.315703
234640 0.3217407
234650 0.2963104
234660 0.2982965
234670 0.3176171
234680 0.2918105
234690 0.2941756
234700 0.3101101
234710 0.3029271
234720 0.3158608
234730 0.3185233
234740 0.3196017
234750 0.3290212
234760 0.3114381
234770 0.3101556
234780 0.3050666
234790 0.3091518
234800 0.3026613
234810 0.3051418
234820 0.2941056
234830 0.3381048
234840 0.3040112
234850 0.32538
234860 0.3286007
234870 0.3326156
234880 0.3390961
234890 0.3040508
234900 0.3173757
234910 0.3185993
234920 0.3145327
234930 0.2975444
234940 0.3108968
234950 0.3090327
234960 0.3201419
234970 0.3163445
234980 0.3142739
234990 0.3293388
235000 0.3201519
235010 0.3039477
235020 0.3169282
235030 0.3121406
235040 0.3256067
235050 0.3179679
235060 0.3231933
235070 0.3234272
235080 0.3121545
235090 0.328175
235100 0.300385
235110 0.3042467
235120 0.3219886
235130 0.3248369
235140 0.3271335
235150 0.3167029
235160 0.3348847
235170 0.3185447
235180 0.2893163
235190 0.3085896
235200 0.3047822
235210 0.301471
235220 0.2835084
235230 0.326634
235240 0.2960387
235250 0.3110583
235260 0.2921717
235270 0.2982514
235280 0.3078605
235290 0.3059777
235300 0.3120067
235310 0.3001841
235320 0.3104732
235330 0.2987389
235340 0.2954951
235350 0.3185395
235360 0.2932105
235370 0.3190541
235380 0.2897967
235390 0.293436
235400 0.3077386
235410 0.305403
235420 0.3182643
235430 0.3125403
235440 0.3076616
235450 0.2952762
235460 0.316115
235470 0.3008642
235480 0.3149649
235490 0.3031247
235500 0.2953843
235510 0.3037703
235520 0.2999579
235530 0.2972773
235540 0.3017585
235550 0.310221
235560 0.3217458
235570 0.3008948
235580 0.3136795
235590 0.3147666
235600 0.2737398
235610 0.2905792
235620 0.3166516
235630 0.3116999
235640 0.2940865
235650 0.3151698
235660 0.3234924
235670 0.29527
235680 0.3067746
235690 0.3299823
235700 0.320595
235710 0.3005113
235720 0.3023018
235730 0.3102649
235740 0.3059541
235750 0.3066454
235760 0.2968351
235770 0.286279
235780 0.3256376
235790 0.3101277
235800 0.2917798
235810 0.3025759
235820 0.3110408
235830 0.3166413
235840 0.3292448
235850 0.3096662
235860 0.3103338
235870 0.299751
235880 0.2922265
235890 0.3074168
235900 0.30616
235910 0.3033102
235920 0.3190237
235930 0.3228187
235940 0.3167767
235950 0.3186055
235960 0.3177631
235970 0.3113345
235980 0.3055166
235990 0.3097404
236000 0.3031616
236010 0.3168134
236020 0.3139119
236030 0.3055706
236040 0.30795
236050 0.3004299
236060 0.3068902
236070 0.3132014
236080 0.3240776
236090 0.2995606
236100 0.3162501
236110 0.3361901
236120 0.3321462
236130 0.3042497
236140 0.3097143
236150 0.305809
236160 0.3016863
236170 0.306004
236180 0.3005757
236190 0.3022486
236200 0.3074889
236210 0.3258402
236220 0.3190255
236230 0.3174476
236240 0.3013428
236250 0.3083605
236260 0.3103656
236270 0.2978621
236280 0.2993034
236290 0.3173802
236300 0.3150331
236310 0.3287009
236320 0.3116276
236330 0.3182565
236340 0.329633
236350 0.3197998
236360 0.316206
236370 0.3243297
236380 0.3110958
236390 0.2942673
236400 0.3061593
236410 0.3166123
236420 0.3093536
236430 0.3268871
236440 0.3366538
236450 0.312306
236460 0.3126825
236470 0.3127312
236480 0.2987548
236490 0.3442534
236500 0.3483354
236510 0.3278596
236520 0.328179
236530 0.3208608
236540 0.3245777
236550 0.3196887
236560 0.3186209
236570 0.3110022
236580 0.3211876
236590 0.3194002
236600 0.3295322
236610 0.3145486
236620 0.3071377
236630 0.3236319
236640 0.2922351
236650 0.3093576
236660 0.3135913
236670 0.3102467
236680 0.3077383
236690 0.3155878
236700 0.3256222
236710 0.3223888
236720 0.3365984
236730 0.3035379
236740 0.3179402
236750 0.3100396
236760 0.3243362
236770 0.2999715
236780 0.3149898
236790 0.2933783
236800 0.2838168
236810 0.3068871
236820 0.3155904
236830 0.303582
236840 0.2935624
236850 0.3015426
236860 0.3143537
236870 0.2897777
236880 0.286572
236890 0.2714437
236900 0.3068558
236910 0.3278935
236920 0.31661
236930 0.3188511
236940 0.3118596
236950 0.3153295
236960 0.3107642
236970 0.312987
236980 0.3153
236990 0.3171919
237000 0.3071515
237010 0.3301675
237020 0.3275875
237030 0.3266675
237040 0.3256593
237050 0.3340402
237060 0.3150897
237070 0.3112992
237080 0.3154384
237090 0.3280377
237100 0.3354512
237110 0.3215595
237120 0.3007408
237130 0.3195781
237140 0.3171392
237150 0.3088068
237160 0.311164
237170 0.3091037
237180 0.3131523
237190 0.3235279
237200 0.3195819
237210 0.3210157
237220 0.3227922
237230 0.2891247
237240 0.2998571
237250 0.2916996
237260 0.3204916
237270 0.3210489
237280 0.3313965
237290 0.3053704
237300 0.3002586
237310 0.3188538
237320 0.3218634
237330 0.3021485
237340 0.3069416
237350 0.3171615
237360 0.3159586
237370 0.322108
237380 0.3338078
237390 0.3294324
237400 0.3238019
237410 0.3179542
237420 0.3042129
237430 0.3093956
237440 0.3136889
237450 0.3272278
237460 0.3118878
237470 0.3170765
237480 0.2942998
237490 0.3201813
237500 0.319955
237510 0.3250304
237520 0.332372
237530 0.3135183
237540 0.3171545
237550 0.3054761
237560 0.3214595
237570 0.3328074
237580 0.3240204
237590 0.3130007
237600 0.317486
237610 0.3313913
237620 0.3254859
237630 0.3334261
237640 0.3296919
237650 0.334474
237660 0.320649
237670 0.3225254
237680 0.3401498
237690 0.330889
237700 0.3362241
237710 0.3387645
237720 0.3439408
237730 0.3390457
237740 0.3430544
237750 0.3222931
237760 0.3193248
237770 0.3259848
237780 0.3290875
237790 0.3281474
237800 0.3223423
237810 0.3383591
237820 0.3421831
237830 0.3227275
237840 0.3321005
237850 0.3154448
237860 0.3268698
237870 0.3122655
237880 0.3301417
237890 0.3107178
237900 0.3054071
237910 0.2943013
237920 0.2966825
237930 0.3032287
237940 0.2919824
237950 0.3072334
237960 0.3012665
237970 0.3166165
237980 0.3181124
237990 0.3060359
238000 0.3220348
238010 0.3095611
238020 0.2987022
238030 0.3161171
238040 0.298239
238050 0.3036463
238060 0.3141415
238070 0.3066412
238080 0.3274905
238090 0.3250543
238100 0.3384145
238110 0.3210332
238120 0.3061339
238130 0.2896776
238140 0.3188512
238150 0.3249905
238160 0.3283651
238170 0.3173206
238180 0.3071046
238190 0.3077401
238200 0.2985766
238210 0.2998696
238220 0.2952863
238230 0.3088933
238240 0.3073688
238250 0.3314405
238260 0.2969609
238270 0.3167796
238280 0.3021004
238290 0.3066587
238300 0.3237214
238310 0.3155461
238320 0.3180474
238330 0.303987
238340 0.3043734
238350 0.2922347
238360 0.3054186
238370 0.307739
238380 0.3269923
238390 0.3203632
238400 0.3223068
238410 0.3249441
238420 0.3290367
238430 0.3084774
238440 0.3115866
238450 0.31233
238460 0.3325486
238470 0.3110475
238480 0.3315863
238490 0.3074887
238500 0.3147697
238510 0.32282
238520 0.3295849
238530 0.3157276
238540 0.3153442
238550 0.3072223
238560 0.3298647
238570 0.3004381
238580 0.3017698
238590 0.3250076
238600 0.2926264
238610 0.2850831
238620 0.3074276
238630 0.3109592
238640 0.3024876
238650 0.3067887
238660 0.2981625
238670 0.3165641
238680 0.3134842
238690 0.3254641
238700 0.2909418
238710 0.3255408
238720 0.3057882
238730 0.3049863
238740 0.3102066
238750 0.3023744
238760 0.2944559
238770 0.3127351
238780 0.3124113
238790 0.3000972
238800 0.3116487
238810 0.2938553
238820 0.3092072
238830 0.308688
238840 0.3074239
238850 0.3319127
238860 0.304848
238870 0.3167674
238880 0.3247814
238890 0.3213384
238900 0.3197009
238910 0.3183146
238920 0.3250321
238930 0.3377963
238940 0.3237197
238950 0.3328622
238960 0.3191454
238970 0.3375274
238980 0.3138014
238990 0.3366133
239000 0.3300534
239010 0.3241488
239020 0.3281212
239030 0.3228821
239040 0.3458016
239050 0.3057893
239060 0.3198225
239070 0.3085523
239080 0.2988436
239090 0.324319
239100 0.3260657
239110 0.3538887
239120 0.3191701
239130 0.3111832
239140 0.3259003
239150 0.3348273
239160 0.3198751
239170 0.326836
239180 0.3284331
239190 0.3181327
239200 0.3262237
239210 0.3209205
239220 0.315113
239230 0.3118595
239240 0.3260126
239250 0.3095936
239260 0.3276755
239270 0.3226179
239280 0.3199724
239290 0.3405178
239300 0.3417581
239310 0.3240285
239320 0.3344544
239330 0.3289835
239340 0.3339967
239350 0.3158145
239360 0.3378538
239370 0.3404217
239380 0.3396681
239390 0.3346116
239400 0.3183867
239410 0.3385354
239420 0.3374685
239430 0.3385586
239440 0.3395449
239450 0.3275343
239460 0.324856
239470 0.3166448
239480 0.3320544
239490 0.3355662
239500 0.3276532
239510 0.3274862
239520 0.323818
239530 0.3291114
239540 0.3391462
239550 0.3377774
239560 0.3441055
239570 0.3501156
239580 0.3347282
239590 0.3172956
239600 0.3515467
239610 0.3245655
239620 0.3277543
239630 0.3179844
239640 0.3168769
239650 0.3210984
239660 0.3325292
239670 0.3343967
239680 0.350752
239690 0.3300472
239700 0.3272973
239710 0.3190435
239720 0.3244984
239730 0.3271332
239740 0.3211042
239750 0.3327134
239760 0.3194292
239770 0.3110295
239780 0.2886101
239790 0.3195329
239800 0.3168322
239810 0.3104139
239820 0.3107302
239830 0.3322873
239840 0.3028906
239850 0.3010261
239860 0.3030828
239870 0.3074573
239880 0.3194458
239890 0.3122589
239900 0.3063201
239910 0.3020812
239920 0.3041556
239930 0.3185679
239940 0.3073835
239950 0.3247623
239960 0.2980038
239970 0.3180285
239980 0.303518
239990 0.3205923
240000 0.3138945
240010 0.3153173
240020 0.3200388
240030 0.3015235
240040 0.3036016
240050 0.3125226
240060 0.3283608
240070 0.3058602
240080 0.3149959
240090 0.3054047
240100 0.2963898
240110 0.3261914
240120 0.3260581
240130 0.3203699
240140 0.3071406
240150 0.2883878
240160 0.316432
240170 0.3032767
240180 0.3052355
240190 0.315241
240200 0.3373674
240210 0.3219368
240220 0.3063322
240230 0.3072076
240240 0.3222118
240250 0.2909526
240260 0.3217884
240270 0.3068525
240280 0.3119798
240290 0.3131697
240300 0.3112841
240310 0.3068168
240320 0.3166393
240330 0.3075586
240340 0.3122819
240350 0.2942464
240360 0.2926078
240370 0.2983591
240380 0.3039038
240390 0.3055158
240400 0.3018444
240410 0.3326067
240420 0.3071827
240430 0.3122795
240440 0.320453
240450 0.3154209
240460 0.3097981
240470 0.3049681
240480 0.3101385
240490 0.3067729
240500 0.3125468
240510 0.3075623
240520 0.3166707
240530 0.3215136
240540 0.3393466
240550 0.3226516
240560 0.3271007
240570 0.3382723
240580 0.3301523
240590 0.3251311
240600 0.3197689
240610 0.322375
240620 0.3213544
240630 0.2972234
240640 0.3279855
240650 0.3114525
240660 0.3018712
240670 0.2979582
240680 0.3046813
240690 0.3050553
240700 0.2987241
240710 0.3200104
240720 0.3006842
240730 0.2964549
240740 0.3153869
240750 0.3048983
240760 0.312361
240770 0.3167661
240780 0.3350077
240790 0.319377
240800 0.3329079
240810 0.3243493
240820 0.3187414
240830 0.3166549
240840 0.3352301
240850 0.3236186
240860 0.3287535
240870 0.3518957
240880 0.3384347
240890 0.324877
240900 0.3136253
240910 0.3338645
240920 0.3145449
240930 0.3169582
240940 0.3279789
240950 0.3382203
240960 0.3360765
240970 0.3427653
240980 0.3141458
240990 0.3195979
241000 0.3295545
241010 0.3455009
241020 0.3343753
241030 0.3253409
241040 0.3264782
241050 0.3201227
241060 0.3219095
241070 0.3230737
241080 0.3124773
241090 0.3162165
241100 0.3310285
241110 0.3179213
241120 0.3289662
241130 0.3039035
241140 0.315968
241150 0.3156989
241160 0.3243487
241170 0.3328155
241180 0.3190174
241190 0.3359257
241200 0.3398058
241210 0.3209732
241220 0.3139312
241230 0.3113915
241240 0.3158494
241250 0.3301153
241260 0.3236225
241270 0.3259577
241280 0.3182236
241290 0.3304241
241300 0.3400784
241310 0.3315089
241320 0.3159453
241330 0.3199342
241340 0.3214954
241350 0.3144466
241360 0.3287542
241370 0.3239509
241380 0.3426189
241390 0.3154835
241400 0.3220684
241410 0.3340574
241420 0.3391567
241430 0.3424405
241440 0.3526548
241450 0.3269292
241460 0.3290789
241470 0.3418293
241480 0.3102456
241490 0.3436728
241500 0.3239003
241510 0.3293087
241520 0.3046657
241530 0.307665
241540 0.3217055
241550 0.3208402
241560 0.3260957
241570 0.3245675
241580 0.3185876
241590 0.3044235
241600 0.3187169
241610 0.3316519
241620 0.3011113
241630 0.3118359
241640 0.3186426
241650 0.3105013
241660 0.3256516
241670 0.3172916
241680 0.3282638
241690 0.3253726
241700 0.3198957
241710 0.3383909
241720 0.3324332
241730 0.3241268
241740 0.299195
241750 0.3273515
241760 0.3403353
241770 0.3404852
241780 0.3314012
241790 0.3237426
241800 0.3134772
241810 0.3274342
241820 0.3225028
241830 0.3162083
241840 0.3433532
241850 0.3252906
241860 0.332816
241870 0.3226953
241880 0.3086512
241890 0.3269266
241900 0.3198152
241910 0.3151294
241920 0.316054
241930 0.3060347
241940 0.3263988
241950 0.3362245
241960 0.3180147
241970 0.33751
241980 0.3301619
241990 0.3491924
242000 0.3300048
242010 0.3394039
242020 0.3101133
242030 0.3144858
242040 0.3207911
242050 0.3180149
242060 0.320929
242070 0.3473772
242080 0.3214313
242090 0.3255979
242100 0.2980157
242110 0.3152624
242120 0.3312349
242130 0.3377021
242140 0.3351645
242150 0.3317278
242160 0.3173117
242170 0.3218973
242180 0.3049313
242190 0.3306027
242200 0.3250309
242210 0.3143872
242220 0.30991
242230 0.3325726
242240 0.312975
242250 0.303227
242260 0.3009749
242270 0.3203759
242280 0.3123699
242290 0.3252686
242300 0.3106746
242310 0.2986544
242320 0.3168121
242330 0.3285564
242340 0.3268481
242350 0.3173069
242360 0.3172011
242370 0.322877
242380 0.3202626
242390 0.3111477
242400 0.3029316
242410 0.302887
242420 0.3061466
242430 0.3047906
242440 0.3057746
242450 0.3026992
242460 0.3179094
242470 0.3068852
242480 0.3046585
242490 0.3293214
242500 0.3307768
242510 0.3046932
242520 0.3006857
242530 0.2906579
242540 0.3143617
242550 0.3135736
242560 0.2985574
242570 0.3053329
242580 0.3108425
242590 0.3175327
242600 0.3041099
242610 0.3022759
242620 0.3127587
242630 0.3279852
242640 0.3337577
242650 0.3226822
242660 0.311842
242670 0.3356101
242680 0.3135611
242690 0.3188899
242700 0.3380403
242710 0.3122895
242720 0.3157086
242730 0.3082166
242740 0.3308124
242750 0.3183354
242760 0.3044195
242770 0.3150645
242780 0.3168734
242790 0.3163122
242800 0.3225847
242810 0.3214034
242820 0.3197206
242830 0.332114
242840 0.3222015
242850 0.3238168
242860 0.3212259
242870 0.295775
242880 0.3097855
242890 0.3188065
242900 0.314554
242910 0.3169143
242920 0.3084072
242930 0.3188751
242940 0.3224418
242950 0.3116919
242960 0.3146366
242970 0.3212658
242980 0.3428158
242990 0.3271905
243000 0.3181111
243010 0.3190918
243020 0.3102035
243030 0.3297463
243040 0.336863
243050 0.3236077
243060 0.3333038
243070 0.3349812
243080 0.3143314
243090 0.3297397
243100 0.3391671
243110 0.3244814
243120 0.3306161
243130 0.3448159
243140 0.3351751
243150 0.3526187
243160 0.3299119
243170 0.3447908
243180 0.3504651
243190 0.3181194
243200 0.3432469
243210 0.3348074
243220 0.3610287
243230 0.349599
243240 0.344146
243250 0.366171
243260 0.3660341
243270 0.3532511
243280 0.3525928
243290 0.3328846
243300 0.3704203
243310 0.3403554
243320 0.3333672
243330 0.3609615
243340 0.358467
243350 0.3526461
243360 0.3623232
243370 0.3634602
243380 0.3600242
243390 0.3754306
243400 0.3760035
243410 0.352675
[truncated: 95,610 more chars]
