# Supplementary material for: Targeted systematic evolution of an RNA platform neutralizing DNMT1 function and controlling DNA methylation
Source: Nat Commun. 2023 Jan 6;14:99. doi: 10.1038/s41467-022-35222-4 (PMC9823104; doi:10.1038/s41467-022-35222-4)
Supplement: Supplementary file 6 — Source Data [file 41467_2022_35222_MOESM6_ESM.zip › source data file/Supplementary Figure 14/Ce10-2/Ce10-2-Ce10-2-R2.dat]

0 0.0001899
10 0.0731852
20 0.0645341
30 0.0831545
40 0.0837822
50 0.0836291
60 0.1039893
70 0.1049816
80 0.1111025
90 0.0875393
100 0.1124394
110 0.1511247
120 0.1437959
130 0.1271939
140 0.1019627
150 0.1207169
160 0.13885
170 0.1394606
180 0.1248939
190 0.1254029
200 0.1429171
210 0.1545134
220 0.141702
230 0.1601828
240 0.1444368
250 0.1520081
260 0.1417601
270 0.1089765
280 0.1029758
290 0.132024
300 0.1521755
310 0.1392392
320 0.1318883
330 0.1198872
340 0.1279796
350 0.1388906
360 0.1404681
370 0.1356993
380 0.1291759
390 0.1184285
400 0.1361585
410 0.133634
420 0.1298046
430 0.1396768
440 0.1383145
450 0.1169398
460 0.1269758
470 0.1271164
480 0.1325614
490 0.1196201
500 0.1136602
510 0.1137099
520 0.1139288
530 0.1218976
540 0.1223895
550 0.1088028
560 0.1222989
570 0.1031024
580 0.1152707
590 0.1309401
600 0.173945
610 0.1251348
620 0.1345333
630 0.1443865
640 0.1277661
650 0.1678431
660 0.1373259
670 0.1399065
680 0.1576097
690 0.1338007
700 0.137598
710 0.1589544
720 0.1732399
730 0.1527638
740 0.142919
750 0.1194363
760 0.1057081
770 0.1293098
780 0.1258632
790 0.1532385
800 0.1505391
810 0.1434476
820 0.1406142
830 0.1742996
840 0.1461864
850 0.167874
860 0.1589908
870 0.1534381
880 0.1581352
890 0.1611478
900 0.159085
910 0.1675952
920 0.1719068
930 0.1499343
940 0.177459
950 0.1530658
960 0.1733582
970 0.162307
980 0.1834996
990 0.1569608
1000 0.1542388
1010 0.1392836
1020 0.1474696
1030 0.1585086
1040 0.1619849
1050 0.1790045
1060 0.1865008
1070 0.1656216
1080 0.1686778
1090 0.1684203
1100 0.1745337
1110 0.1396223
1120 0.140069
1130 0.157326
1140 0.1388373
1150 0.159006
1160 0.1482807
1170 0.1401239
1180 0.1127443
1190 0.1300424
1200 0.122609
1210 0.1102732
1220 0.1332112
1230 0.1363188
1240 0.1565576
1250 0.1703392
1260 0.1266138
1270 0.1400685
1280 0.1315667
1290 0.1190376
1300 0.1494318
1310 0.139434
1320 0.1600986
1330 0.1393984
1340 0.1511188
1350 0.1553137
1360 0.1497128
1370 0.137921
1380 0.1610333
1390 0.140947
1400 0.1523241
1410 0.1450691
1420 0.1446828
1430 0.1756149
1440 0.1716635
1450 0.1562378
1460 0.1610991
1470 0.1660477
1480 0.158902
1490 0.1390197
1500 0.1320686
1510 0.1355588
1520 0.1475968
1530 0.1497236
1540 0.1622515
1550 0.1550374
1560 0.1324531
1570 0.1238472
1580 0.1270702
1590 0.1390042
1600 0.1705101
1610 0.1751179
1620 0.1453307
1630 0.1582332
1640 0.1547033
1650 0.1668397
1660 0.1639486
1670 0.1972993
1680 0.1733093
1690 0.1937869
1700 0.170018
1710 0.1611947
1720 0.1558406
1730 0.1407496
1740 0.1435547
1750 0.1373342
1760 0.1529695
1770 0.1372739
1780 0.1648877
1790 0.1757635
1800 0.1672476
1810 0.1278544
1820 0.1436421
1830 0.1420476
1840 0.1361353
1850 0.1446287
1860 0.1415807
1870 0.1367382
1880 0.1347048
1890 0.1579135
1900 0.1407024
1910 0.160017
1920 0.1662761
1930 0.1560595
1940 0.1603529
1950 0.1669294
1960 0.1452351
1970 0.1494879
1980 0.1673088
1990 0.1803896
2000 0.1928754
2010 0.1789784
2020 0.1799965
2030 0.1871758
2040 0.1678382
2050 0.154812
2060 0.1882243
2070 0.1935951
2080 0.1834762
2090 0.1640306
2100 0.1715502
2110 0.1913593
2120 0.1970316
2130 0.2022023
2140 0.1944203
2150 0.2183576
2160 0.2046236
2170 0.2067584
2180 0.193108
2190 0.1896519
2200 0.1986716
2210 0.1971805
2220 0.2013319
2230 0.1910882
2240 0.1929449
2250 0.2031781
2260 0.2011304
2270 0.1843831
2280 0.177669
2290 0.1762566
2300 0.1829836
2310 0.1774902
2320 0.1790178
2330 0.1986511
2340 0.1729064
2350 0.1702021
2360 0.1641808
2370 0.1666738
2380 0.1984271
2390 0.2096239
2400 0.1679204
2410 0.1794014
2420 0.1665952
2430 0.1776031
2440 0.1822264
2450 0.1790924
2460 0.1742204
2470 0.1786442
2480 0.1811394
2490 0.1818992
2500 0.1655406
2510 0.1692413
2520 0.1556939
2530 0.1552466
2540 0.1399135
2550 0.1735518
2560 0.171156
2570 0.1771797
2580 0.1604345
2590 0.1586539
2600 0.1455828
2610 0.2051065
2620 0.2011281
2630 0.2022027
2640 0.2140343
2650 0.2083137
2660 0.1885894
2670 0.1991645
2680 0.206319
2690 0.2106244
2700 0.2135331
2710 0.20507
2720 0.1833405
2730 0.1869037
2740 0.1971437
2750 0.1835797
2760 0.1969623
2770 0.1708254
2780 0.1608183
2790 0.1744553
2800 0.1630504
2810 0.1672956
2820 0.1724476
2830 0.1777982
2840 0.1747002
2850 0.1530007
2860 0.1820322
2870 0.1918015
2880 0.1768443
2890 0.183426
2900 0.1757604
2910 0.1951176
2920 0.1928941
2930 0.1758129
2940 0.1877192
2950 0.1853597
2960 0.1920656
2970 0.1912004
2980 0.1798524
2990 0.1629842
3000 0.1844304
3010 0.1675762
3020 0.1879107
3030 0.2120418
3040 0.1893257
3050 0.1978383
3060 0.2041879
3070 0.1923139
3080 0.1845225
3090 0.1709471
3100 0.1749067
3110 0.1971304
3120 0.1833402
3130 0.1864799
3140 0.1750498
3150 0.1923638
3160 0.1994861
3170 0.1971143
3180 0.1891182
3190 0.183338
3200 0.1779181
3210 0.1751218
3220 0.173793
3230 0.1849132
3240 0.1676718
3250 0.1737511
3260 0.1755363
3270 0.1835132
3280 0.1792434
3290 0.1770445
3300 0.1795033
3310 0.1692017
3320 0.152748
3330 0.173911
3340 0.1642588
3350 0.1574961
3360 0.1576334
3370 0.1739332
3380 0.1795228
3390 0.1620504
3400 0.1634794
3410 0.1674903
3420 0.164022
3430 0.1649927
3440 0.1577775
3450 0.1618215
3460 0.1683872
3470 0.1834768
3480 0.1810533
3490 0.1817584
3500 0.1812508
3510 0.179597
3520 0.1826609
3530 0.1727582
3540 0.1884575
3550 0.1670513
3560 0.138376
3570 0.1487517
3580 0.1541083
3590 0.1619768
3600 0.1772426
3610 0.161981
3620 0.1701423
3630 0.1570106
3640 0.1573937
3650 0.1895706
3660 0.155821
3670 0.1823953
3680 0.1624306
3690 0.1633705
3700 0.1656846
3710 0.1786285
3720 0.1824187
3730 0.1759792
3740 0.1959842
3750 0.1827536
3760 0.2047385
3770 0.2080388
3780 0.23153
3790 0.2027973
3800 0.2058647
3810 0.2003301
3820 0.221854
3830 0.2186299
3840 0.2098753
3850 0.2011538
3860 0.2060944
3870 0.1866054
3880 0.1714153
3890 0.1608763
3900 0.1509524
3910 0.1673453
3920 0.1789308
3930 0.1766434
3940 0.1800647
3950 0.1775557
3960 0.1675214
3970 0.1687182
3980 0.1942095
3990 0.1500634
4000 0.1473766
4010 0.1534347
4020 0.1522898
4030 0.1649755
4040 0.1892531
4050 0.1887586
4060 0.191738
4070 0.2100614
4080 0.1966542
4090 0.2084658
4100 0.1900409
4110 0.1957495
4120 0.1945079
4130 0.1787418
4140 0.1754377
4150 0.178194
4160 0.1736939
4170 0.1740655
4180 0.1736672
4190 0.1705234
4200 0.1875535
4210 0.1683198
4220 0.1668742
4230 0.1622964
4240 0.1745367
4250 0.1852911
4260 0.1608959
4270 0.1795579
4280 0.1761162
4290 0.1832771
4300 0.1783563
4310 0.2029226
4320 0.208447
4330 0.1679626
4340 0.1732277
4350 0.1426316
4360 0.1596189
4370 0.1441663
4380 0.1517958
4390 0.1351
4400 0.1487411
4410 0.1229966
4420 0.1747598
4430 0.1847595
4440 0.1860326
4450 0.1735385
4460 0.1754598
4470 0.1681904
4480 0.1628695
4490 0.1988468
4500 0.2047846
4510 0.2185655
4520 0.2065668
4530 0.1937263
4540 0.190898
4550 0.1718906
4560 0.1825798
4570 0.1727817
4580 0.1805651
4590 0.1988749
4600 0.195002
4610 0.182062
4620 0.2084306
4630 0.2055316
4640 0.1846708
4650 0.1923907
4660 0.1871461
4670 0.1867292
4680 0.1796541
4690 0.1602396
4700 0.1799895
4710 0.1687172
4720 0.1741227
4730 0.1603588
4740 0.1572289
4750 0.1530775
4760 0.1559327
4770 0.160718
4780 0.1761456
4790 0.1772802
4800 0.1801715
4810 0.1865294
4820 0.1739262
4830 0.1926465
4840 0.1735096
4850 0.167983
4860 0.1544748
4870 0.149183
4880 0.1764808
4890 0.1763324
4900 0.1745316
4910 0.1770045
4920 0.1816871
4930 0.1772694
4940 0.1765687
4950 0.1832031
4960 0.1846524
4970 0.1684909
4980 0.1896234
4990 0.1786892
5000 0.166626
5010 0.1584941
5020 0.1655478
5030 0.1680163
5040 0.1656857
5050 0.1784015
5060 0.1736788
5070 0.1846417
5080 0.205709
5090 0.1677282
5100 0.1597318
5110 0.1454547
5120 0.1771544
5130 0.1658253
5140 0.176981
5150 0.1755735
5160 0.174749
5170 0.1714738
5180 0.1683451
5190 0.1685842
5200 0.1714553
5210 0.1806905
5220 0.1720562
5230 0.1863417
5240 0.2003077
5250 0.1845174
5260 0.1755426
5270 0.1702675
5280 0.1468913
5290 0.171679
5300 0.1651961
5310 0.1804982
5320 0.1827306
5330 0.1556047
5340 0.1661117
5350 0.1579275
5360 0.1567968
5370 0.1504118
5380 0.1431524
5390 0.1506596
5400 0.1501447
5410 0.1623182
5420 0.1696173
5430 0.1630244
5440 0.1785994
5450 0.1695464
5460 0.1598744
5470 0.1721642
5480 0.1636012
5490 0.1516928
5500 0.1440717
5510 0.1563988
5520 0.1671071
5530 0.1777515
5540 0.162809
5550 0.166831
5560 0.1697325
5570 0.1779476
5580 0.1714554
5590 0.1760639
5600 0.1524445
5610 0.154977
5620 0.1651613
5630 0.1503481
5640 0.1431451
5650 0.1444608
5660 0.1734409
5670 0.1734495
5680 0.165091
5690 0.1642618
5700 0.1716839
5710 0.1674088
5720 0.181667
5730 0.17385
5740 0.195989
5750 0.1859136
5760 0.174283
5770 0.1693324
5780 0.1665811
5790 0.1722353
5800 0.1583468
5810 0.1936328
5820 0.1900688
5830 0.1825605
5840 0.1634449
5850 0.1862144
5860 0.1961283
5870 0.1693679
5880 0.1870879
5890 0.1521453
5900 0.1571342
5910 0.1672966
5920 0.1760709
5930 0.1632616
5940 0.165456
5950 0.1605066
5960 0.1896712
5970 0.1664035
5980 0.1793744
5990 0.1723058
6000 0.1851843
6010 0.1755416
6020 0.1409367
6030 0.1689121
6040 0.1585317
6050 0.164704
6060 0.1624987
6070 0.1578291
6080 0.1653999
6090 0.1765681
6100 0.1830725
6110 0.1926666
6120 0.1931038
6130 0.1565177
6140 0.1496349
6150 0.1600068
6160 0.1809956
6170 0.13757
6180 0.1760827
6190 0.1698224
6200 0.1682131
6210 0.1768476
6220 0.1439281
6230 0.1476226
6240 0.1656228
6250 0.1801185
6260 0.1705253
6270 0.1432826
6280 0.1384436
6290 0.1329487
6300 0.1464755
6310 0.1826134
6320 0.170924
6330 0.1817091
6340 0.1522236
6350 0.1823488
6360 0.1761193
6370 0.1798192
6380 0.1865577
6390 0.2066063
6400 0.169517
6410 0.173453
6420 0.1727572
6430 0.1624114
6440 0.1598486
6450 0.1497813
6460 0.1549752
6470 0.1675948
6480 0.1300313
6490 0.1550134
6500 0.1399827
6510 0.1311621
6520 0.1494088
6530 0.1354699
6540 0.1507903
6550 0.15614
6560 0.1313271
6570 0.1477047
6580 0.1637176
6590 0.1718291
6600 0.1557852
6610 0.1464818
6620 0.1378742
6630 0.1498024
6640 0.1391428
6650 0.1330072
6660 0.1509037
6670 0.1571911
6680 0.1549895
6690 0.1517018
6700 0.1742527
6710 0.1415411
6720 0.157314
6730 0.1676082
6740 0.1688323
6750 0.2077091
6760 0.1778509
6770 0.1891582
6780 0.1765534
6790 0.1676212
6800 0.1585138
6810 0.1846032
6820 0.1788433
6830 0.183433
6840 0.175942
6850 0.1828485
6860 0.1631356
6870 0.1783766
6880 0.1986718
6890 0.1794899
6900 0.1875649
6910 0.1709171
6920 0.1609322
6930 0.1668259
6940 0.147217
6950 0.19466
6960 0.1689792
6970 0.1684934
6980 0.1660163
6990 0.1807745
7000 0.1902789
7010 0.1781174
7020 0.1969337
7030 0.1687371
7040 0.1724202
7050 0.1764861
7060 0.198671
7070 0.1826953
7080 0.1679245
7090 0.1760241
7100 0.1870752
7110 0.1898074
7120 0.2205297
7130 0.1794758
7140 0.1853203
7150 0.1829911
7160 0.1700893
7170 0.165132
7180 0.1671238
7190 0.1701467
7200 0.186358
7210 0.1624859
7220 0.1678786
7230 0.167214
7240 0.1657159
7250 0.1702925
7260 0.1618268
7270 0.1589107
7280 0.1764097
7290 0.1729845
7300 0.1799997
7310 0.172899
7320 0.1811808
7330 0.1606015
7340 0.1701849
7350 0.1876903
7360 0.1817432
7370 0.1899826
7380 0.1997873
7390 0.1875405
7400 0.1995609
7410 0.1830983
7420 0.171572
7430 0.1961742
7440 0.1803919
7450 0.1884316
7460 0.2086723
7470 0.2075974
7480 0.222033
7490 0.1871768
7500 0.1873386
7510 0.1984721
7520 0.2063534
7530 0.2114799
7540 0.212086
7550 0.2154707
7560 0.2018895
7570 0.2073806
7580 0.1947258
7590 0.2181023
7600 0.1991332
7610 0.1594019
7620 0.2047446
7630 0.1983113
7640 0.2243417
7650 0.210248
7660 0.2073076
7670 0.212353
7680 0.2083383
7690 0.2083096
7700 0.2046933
7710 0.1953237
7720 0.1989107
7730 0.2172585
7740 0.2041428
7750 0.1929318
7760 0.1978131
7770 0.222612
7780 0.2233324
7790 0.1962613
7800 0.1953947
7810 0.2109889
7820 0.1740582
7830 0.1876393
7840 0.2018793
7850 0.2010463
7860 0.1967426
7870 0.209602
7880 0.1978081
7890 0.2096001
7900 0.2360113
7910 0.2113142
7920 0.2126292
7930 0.2225112
7940 0.2019929
7950 0.1964612
7960 0.203712
7970 0.1911821
7980 0.1987859
7990 0.2065237
8000 0.1944453
8010 0.1903687
8020 0.1926131
8030 0.1964635
8040 0.1734699
8050 0.1960956
8060 0.2012025
8070 0.1764501
8080 0.1926148
8090 0.2259378
8100 0.2080291
8110 0.190067
8120 0.1930904
8130 0.1813564
8140 0.177208
8150 0.1954798
8160 0.1786082
8170 0.1994533
8180 0.200541
8190 0.200147
8200 0.1818524
8210 0.1949043
8220 0.1989714
8230 0.1787851
8240 0.1971936
8250 0.1713282
8260 0.1667954
8270 0.1713908
8280 0.1771825
8290 0.1679894
8300 0.164923
8310 0.1481718
8320 0.1593989
8330 0.1860124
8340 0.148241
8350 0.1815892
8360 0.1891513
8370 0.1740828
8380 0.1823796
8390 0.2044414
8400 0.176608
8410 0.1749435
8420 0.1620202
8430 0.1658457
8440 0.1603539
8450 0.1618223
8460 0.15629
8470 0.1671711
8480 0.1420256
8490 0.1483378
8500 0.1610079
8510 0.1508507
8520 0.1837282
8530 0.1686785
8540 0.1638055
8550 0.1827078
8560 0.1824133
8570 0.1796536
8580 0.1959321
8590 0.1535873
8600 0.1604385
8610 0.1675139
8620 0.1623139
8630 0.1722044
8640 0.1618776
8650 0.1659718
8660 0.1751931
8670 0.18251
8680 0.2020454
8690 0.1869301
8700 0.1974153
8710 0.204202
8720 0.2150812
8730 0.2140964
8740 0.2018673
8750 0.1957102
8760 0.1832408
8770 0.1870312
8780 0.1558738
8790 0.1576846
8800 0.1423386
8810 0.1700219
8820 0.1558914
8830 0.1834924
8840 0.1776474
8850 0.183886
8860 0.1763183
8870 0.1814378
8880 0.2188485
8890 0.1898139
8900 0.1870911
8910 0.1742421
8920 0.1723704
8930 0.1879951
8940 0.1914609
8950 0.1710845
8960 0.1707159
8970 0.2078754
8980 0.2214946
8990 0.2088151
9000 0.1929204
9010 0.1892387
9020 0.1710842
9030 0.1747579
9040 0.200064
9050 0.1960555
9060 0.194697
9070 0.1651067
9080 0.1803123
9090 0.2076733
9100 0.1759677
9110 0.1717198
9120 0.1647031
9130 0.1795829
9140 0.1438347
9150 0.1604374
9160 0.1638171
9170 0.1677338
9180 0.1794279
9190 0.1596323
9200 0.1621582
9210 0.1713525
9220 0.1840697
9230 0.1837787
9240 0.1669723
9250 0.1735156
9260 0.1757315
9270 0.1784257
9280 0.172254
9290 0.1723533
9300 0.1781233
9310 0.1642092
9320 0.1724308
9330 0.1810922
9340 0.1569884
9350 0.170232
9360 0.1745214
9370 0.155155
9380 0.1529793
9390 0.1516082
9400 0.1848596
9410 0.1415451
9420 0.174833
9430 0.1687411
9440 0.163371
9450 0.1387376
9460 0.1693864
9470 0.1555343
9480 0.141336
9490 0.1533456
9500 0.1535299
9510 0.1341282
9520 0.141739
9530 0.1472377
9540 0.1819329
9550 0.1840172
9560 0.1591797
9570 0.1557548
9580 0.1748141
9590 0.1365877
9600 0.1490514
9610 0.1631883
9620 0.1497504
9630 0.1388451
9640 0.1445155
9650 0.1387308
9660 0.1621937
9670 0.1595835
9680 0.1704947
9690 0.1649859
9700 0.178692
9710 0.1552944
9720 0.161024
9730 0.1611863
9740 0.1546292
9750 0.1479469
9760 0.1565112
9770 0.1694024
9780 0.1855092
9790 0.1815747
9800 0.182379
9810 0.1844514
9820 0.160559
9830 0.1862374
9840 0.18616
9850 0.1982332
9860 0.2011334
9870 0.2076399
9880 0.2221988
9890 0.2224648
9900 0.2134524
9910 0.2176442
9920 0.2567548
9930 0.2200415
9940 0.1845948
9950 0.1887614
9960 0.1897136
9970 0.17379
9980 0.1951949
9990 0.1954647
10000 0.1986796
10010 0.1920193
10020 0.1747226
10030 0.1695477
10040 0.1761555
10050 0.1558734
10060 0.1790321
10070 0.1400502
10080 0.1517259
10090 0.174087
10100 0.1825323
10110 0.1772282
10120 0.153998
10130 0.1764672
10140 0.1841388
10150 0.1935182
10160 0.1810308
10170 0.1924302
10180 0.1953441
10190 0.1978024
10200 0.1837341
10210 0.2007297
10220 0.2014688
10230 0.2037866
10240 0.1751194
10250 0.1951921
10260 0.2096221
10270 0.226238
10280 0.2262914
10290 0.21667
10300 0.2257068
10310 0.2125072
10320 0.2044465
10330 0.2057991
10340 0.2101527
10350 0.1891237
10360 0.2124317
10370 0.1950346
10380 0.2031096
10390 0.2400569
10400 0.2077557
10410 0.2041762
10420 0.219242
10430 0.2034907
10440 0.2239015
10450 0.2161483
10460 0.2232772
10470 0.1971574
10480 0.1960983
10490 0.1848457
10500 0.2250862
10510 0.1959353
10520 0.2088709
10530 0.1967501
10540 0.218298
10550 0.1984584
10560 0.2222112
10570 0.226448
10580 0.2207864
10590 0.2034622
10600 0.2120604
10610 0.2217763
10620 0.2166322
10630 0.2275842
10640 0.2243074
10650 0.202184
10660 0.21544
10670 0.2225905
10680 0.1961916
10690 0.2179019
10700 0.2517777
10710 0.2422691
10720 0.2361593
10730 0.2241352
10740 0.2245434
10750 0.2343987
10760 0.2371029
10770 0.2195464
10780 0.2059852
10790 0.2065633
10800 0.217941
10810 0.2192642
10820 0.2201626
10830 0.2208194
10840 0.2139836
10850 0.2188987
10860 0.2150023
10870 0.2179939
10880 0.2447592
10890 0.221208
10900 0.2002389
10910 0.1916487
10920 0.1993079
10930 0.2004487
10940 0.2172778
10950 0.1965587
10960 0.1942408
10970 0.1966852
10980 0.1678112
10990 0.186471
11000 0.1917813
11010 0.1896757
11020 0.1585831
11030 0.1887087
11040 0.168009
11050 0.1675975
11060 0.1781451
11070 0.1868404
11080 0.1810815
11090 0.19141
11100 0.1589857
11110 0.2103179
11120 0.1901263
11130 0.180042
11140 0.2168806
11150 0.18627
11160 0.164952
11170 0.1966191
11180 0.1954514
11190 0.193791
11200 0.1931225
11210 0.2089681
11220 0.2085612
11230 0.1921537
11240 0.1935977
11250 0.1808871
11260 0.193293
11270 0.1868938
11280 0.1811048
11290 0.1787249
11300 0.189943
11310 0.1772919
11320 0.203645
11330 0.190211
11340 0.1681015
11350 0.1919757
11360 0.1755813
11370 0.1790642
11380 0.1766122
11390 0.214506
11400 0.1645837
11410 0.1886259
11420 0.1935207
11430 0.2221497
11440 0.197005
11450 0.1859625
11460 0.1823306
11470 0.1930773
11480 0.2004372
11490 0.1748285
11500 0.1816463
11510 0.1935198
11520 0.1889373
11530 0.1850313
11540 0.1663815
11550 0.1525333
11560 0.1774085
11570 0.1800337
11580 0.2023369
11590 0.1789409
11600 0.1908811
11610 0.2027434
11620 0.2353798
11630 0.2368637
11640 0.2236126
11650 0.1949781
11660 0.206154
11670 0.1879407
11680 0.1694793
11690 0.1637748
11700 0.1685796
11710 0.1495537
11720 0.1391032
11730 0.1587713
11740 0.1767081
11750 0.1592846
11760 0.1985085
11770 0.1825395
11780 0.1688266
11790 0.1920099
11800 0.1701561
11810 0.1909271
11820 0.1677353
11830 0.1591428
11840 0.206671
11850 0.2008648
11860 0.1880954
11870 0.1483977
11880 0.1685278
11890 0.1762347
11900 0.162353
11910 0.1682906
11920 0.1795374
11930 0.1776813
11940 0.1903186
11950 0.188899
11960 0.1991977
11970 0.1604291
11980 0.1587
11990 0.1805147
12000 0.1905144
12010 0.185211
12020 0.1941742
12030 0.1951988
12040 0.1992524
12050 0.1988744
12060 0.1824638
12070 0.1849799
12080 0.179213
12090 0.2010896
12100 0.1652012
12110 0.186353
12120 0.1466195
12130 0.1276193
12140 0.1326231
12150 0.1267356
12160 0.1488708
12170 0.1710598
12180 0.1426714
12190 0.1637453
12200 0.2038311
12210 0.2016784
12220 0.2249032
12230 0.2146505
12240 0.2000611
12250 0.2190233
12260 0.2099761
12270 0.2282195
12280 0.184164
12290 0.2065381
12300 0.1734408
12310 0.1531792
12320 0.1645513
12330 0.1736249
12340 0.1728413
12350 0.1655695
12360 0.1827787
12370 0.1835677
12380 0.193149
12390 0.1924103
12400 0.1856243
12410 0.1758233
12420 0.1646423
12430 0.1633671
12440 0.1898431
12450 0.1647357
12460 0.160273
12470 0.194929
12480 0.1730589
12490 0.1924307
12500 0.18632
12510 0.1705317
12520 0.2056069
12530 0.2043228
12540 0.1824838
12550 0.1835886
12560 0.1964228
12570 0.1921438
12580 0.184867
12590 0.2034002
12600 0.2193305
12610 0.2078742
12620 0.2326475
12630 0.2158536
12640 0.2110546
12650 0.2182015
12660 0.2215348
12670 0.2187295
12680 0.1988885
12690 0.2070607
12700 0.2075219
12710 0.2044253
12720 0.2022541
12730 0.1764167
12740 0.2021684
12750 0.1993797
12760 0.1877337
12770 0.1877572
12780 0.1855101
12790 0.2014881
12800 0.1855407
12810 0.1935819
12820 0.1903439
12830 0.1775776
12840 0.1942418
12850 0.1972723
12860 0.1882694
12870 0.1649083
12880 0.1993765
12890 0.1824208
12900 0.1916663
12910 0.1713786
12920 0.1693325
12930 0.1839168
12940 0.1815591
12950 0.1736771
12960 0.1591474
12970 0.1715959
12980 0.2013039
12990 0.1610078
13000 0.1831007
13010 0.1870041
13020 0.2195485
13030 0.2090162
13040 0.2113009
13050 0.1950967
13060 0.1694262
13070 0.1608685
13080 0.1839556
13090 0.1914099
13100 0.190612
13110 0.2052189
13120 0.2055146
13130 0.1716771
13140 0.1813854
13150 0.1971653
13160 0.1902544
13170 0.2029908
13180 0.2077474
13190 0.1749252
13200 0.1755442
13210 0.18448
13220 0.1797795
13230 0.2070873
13240 0.1971301
13250 0.1834937
13260 0.1957301
13270 0.1787233
13280 0.1969603
13290 0.1924158
13300 0.1766328
13310 0.1807996
13320 0.1801119
13330 0.1977379
13340 0.1922731
13350 0.2130909
13360 0.2161789
13370 0.1620142
13380 0.1848681
13390 0.1861819
13400 0.2096431
13410 0.2136737
13420 0.1832906
13430 0.1934591
13440 0.1800493
13450 0.1912851
13460 0.1965227
13470 0.1778183
13480 0.1901603
13490 0.1694638
13500 0.1588171
13510 0.1487511
13520 0.1921442
13530 0.1775623
13540 0.2025256
13550 0.176408
13560 0.1659801
13570 0.1867364
13580 0.2076326
13590 0.1933318
13600 0.1860517
13610 0.1804347
13620 0.1936138
13630 0.2085142
13640 0.2121208
13650 0.1937926
13660 0.1905862
13670 0.1694731
13680 0.1851604
13690 0.1935838
13700 0.1832147
13710 0.1574055
13720 0.1797503
13730 0.1687907
13740 0.184223
13750 0.1777692
13760 0.1780517
13770 0.1827351
13780 0.1758117
13790 0.1866149
13800 0.1741294
13810 0.1848309
13820 0.1588777
13830 0.1552337
13840 0.198118
13850 0.163683
13860 0.151869
13870 0.1596518
13880 0.1347425
13890 0.1410709
13900 0.1464968
13910 0.1387241
13920 0.1204025
13930 0.1264674
13940 0.1306816
13950 0.1286009
13960 0.1329682
13970 0.1190833
13980 0.142998
13990 0.1338832
14000 0.1447179
14010 0.1398647
14020 0.1596022
14030 0.1360307
14040 0.1634885
14050 0.1578143
14060 0.1798531
14070 0.175411
14080 0.1623315
14090 0.1736933
14100 0.1736626
14110 0.1767053
14120 0.1705699
14130 0.1679705
14140 0.1616061
14150 0.1713275
14160 0.167882
14170 0.1803265
14180 0.1904281
14190 0.1738101
14200 0.1687538
14210 0.1852599
14220 0.1808032
14230 0.1793799
14240 0.1923463
14250 0.1908697
14260 0.1769221
14270 0.1906223
14280 0.1836628
14290 0.1967259
14300 0.2001734
14310 0.2054997
14320 0.1901655
14330 0.1822753
14340 0.1643006
14350 0.2010353
14360 0.1974031
14370 0.1948255
14380 0.1944877
14390 0.1813129
14400 0.1958227
14410 0.2057742
14420 0.1874814
14430 0.1783774
14440 0.2103167
14450 0.1813376
14460 0.186592
14470 0.1980384
14480 0.214875
14490 0.2087664
14500 0.2174122
14510 0.1800007
14520 0.1914209
14530 0.1692543
14540 0.1657609
14550 0.1911963
14560 0.1875085
14570 0.1768101
14580 0.1851453
14590 0.1805629
14600 0.1952704
14610 0.2094022
14620 0.1968603
14630 0.1926024
14640 0.2103749
14650 0.1838591
14660 0.1648794
14670 0.1749095
14680 0.1824872
14690 0.1747823
14700 0.182027
14710 0.1783635
14720 0.1846101
14730 0.2015869
14740 0.2011079
14750 0.177959
14760 0.1991791
14770 0.2057578
14780 0.2059034
14790 0.1650863
14800 0.171423
14810 0.1677804
14820 0.1727598
14830 0.1701884
14840 0.1811431
14850 0.1818657
14860 0.1716217
14870 0.1615849
14880 0.1880717
14890 0.1992845
14900 0.1843985
14910 0.2053746
14920 0.1908129
14930 0.1867632
14940 0.1952797
14950 0.188343
14960 0.2000085
14970 0.1961756
14980 0.1760438
14990 0.1841602
15000 0.1966303
15010 0.1986898
15020 0.198792
15030 0.2239294
15040 0.1912718
15050 0.1987135
15060 0.1781084
15070 0.1865475
15080 0.1837121
15090 0.1832276
15100 0.1936681
15110 0.1939748
15120 0.1748202
15130 0.1888796
15140 0.2071044
15150 0.1983061
15160 0.2119968
15170 0.2077364
15180 0.1935606
15190 0.1950665
15200 0.2024735
15210 0.2022364
15220 0.1950827
15230 0.1881459
15240 0.1856737
15250 0.2093871
15260 0.1584576
15270 0.1942889
15280 0.1673039
15290 0.1784203
15300 0.194049
15310 0.1717711
15320 0.1736022
15330 0.1911745
15340 0.1991156
15350 0.1897023
15360 0.2013303
15370 0.203498
15380 0.1919654
15390 0.1719002
15400 0.1572647
15410 0.1628764
15420 0.1630509
15430 0.1574772
15440 0.1908991
15450 0.1906811
15460 0.1848449
15470 0.1582651
15480 0.1788125
15490 0.1691675
15500 0.1413049
15510 0.1497529
15520 0.1354134
15530 0.1271623
15540 0.1177223
15550 0.1566115
15560 0.1318112
15570 0.1446867
15580 0.132539
15590 0.1392683
15600 0.1584715
15610 0.1590695
15620 0.1542853
15630 0.1515014
15640 0.1855828
15650 0.1932656
15660 0.1702762
15670 0.1680074
15680 0.1772928
15690 0.1481939
15700 0.1590249
15710 0.1383697
15720 0.1531103
15730 0.1674265
15740 0.1600233
15750 0.1472397
15760 0.1332235
15770 0.117479
15780 0.1376957
15790 0.1278547
15800 0.1527862
15810 0.1716101
15820 0.1479555
15830 0.1491366
15840 0.1560815
15850 0.1591978
15860 0.1566807
15870 0.1489008
15880 0.1474839
15890 0.1398801
15900 0.1449022
15910 0.1524344
15920 0.1418383
15930 0.1563823
15940 0.156107
15950 0.1333452
15960 0.1607301
15970 0.1378362
15980 0.1598588
15990 0.1494668
16000 0.1659775
16010 0.1615176
16020 0.1684853
16030 0.1538875
16040 0.1292627
16050 0.1524731
16060 0.1329649
16070 0.1247282
16080 0.1537223
16090 0.1451236
16100 0.145504
16110 0.1272485
16120 0.1182226
16130 0.1200606
16140 0.1536887
16150 0.1324682
16160 0.1661583
16170 0.1518554
16180 0.1475671
16190 0.1447671
16200 0.1377591
16210 0.1425669
16220 0.1403656
16230 0.1399698
16240 0.1599001
16250 0.1564321
16260 0.1593697
16270 0.15618
16280 0.1774307
16290 0.1665795
16300 0.1600891
16310 0.1548895
16320 0.150103
16330 0.1554225
16340 0.1478035
16350 0.1558192
16360 0.126295
16370 0.1229286
16380 0.1361373
16390 0.1336462
16400 0.1261739
16410 0.1283058
16420 0.1286197
16430 0.1397837
16440 0.144664
16450 0.1207521
16460 0.1418287
16470 0.1515716
16480 0.139335
16490 0.1516926
16500 0.1583717
16510 0.1658888
16520 0.1914225
16530 0.1927067
16540 0.1806799
16550 0.1887935
16560 0.2093719
16570 0.1971869
16580 0.1858873
16590 0.1690501
16600 0.1561722
16610 0.1775068
16620 0.1849692
16630 0.2294423
16640 0.1932497
16650 0.2084358
16660 0.1731962
16670 0.1823997
16680 0.2033619
16690 0.1951167
16700 0.183168
16710 0.1802173
16720 0.2059991
16730 0.1958964
16740 0.1757615
16750 0.186479
16760 0.1572638
16770 0.163303
16780 0.1871361
16790 0.1871967
16800 0.1775278
16810 0.1890988
16820 0.1830802
16830 0.2023845
16840 0.194449
16850 0.1937688
16860 0.1782494
16870 0.1660524
16880 0.1921632
16890 0.1958187
16900 0.1566247
16910 0.1717255
16920 0.1799975
16930 0.1789692
16940 0.1746547
16950 0.1961568
16960 0.1890603
16970 0.2022762
16980 0.2035883
16990 0.2084084
17000 0.1605085
17010 0.1715377
17020 0.196968
17030 0.1681925
17040 0.1453595
17050 0.1598487
17060 0.1607171
17070 0.1851168
17080 0.1660994
17090 0.1702642
17100 0.1375115
17110 0.1695506
17120 0.1740729
17130 0.1661319
17140 0.165592
17150 0.1738105
17160 0.1727403
17170 0.1808535
17180 0.1971257
17190 0.2000281
17200 0.1865502
17210 0.1896587
17220 0.1777572
17230 0.1955837
17240 0.1571537
17250 0.1550362
17260 0.1487546
17270 0.1415793
17280 0.1767696
17290 0.1823146
17300 0.1744909
17310 0.1919637
17320 0.1754366
17330 0.1615596
17340 0.1529922
17350 0.1655783
17360 0.1696379
17370 0.1854909
17380 0.151329
17390 0.1916839
17400 0.1822267
17410 0.1833976
17420 0.1781915
17430 0.1772327
17440 0.1865672
17450 0.1844524
17460 0.1755975
17470 0.1747235
17480 0.1482513
17490 0.1722326
17500 0.1846007
17510 0.1799388
17520 0.1907452
17530 0.186971
17540 0.185549
17550 0.1831896
17560 0.1651213
17570 0.1884885
17580 0.2072776
17590 0.1953785
17600 0.1924403
17610 0.1780355
17620 0.1898688
17630 0.1980307
17640 0.2116348
17650 0.1960316
17660 0.1955724
17670 0.1920398
17680 0.2133928
17690 0.2145968
17700 0.1911205
17710 0.2036706
17720 0.1757085
17730 0.179238
17740 0.1835111
17750 0.1921109
17760 0.2092985
17770 0.2342343
17780 0.2018744
17790 0.2023794
17800 0.1915951
17810 0.1783494
17820 0.1708118
17830 0.2025825
17840 0.2164851
17850 0.1839229
17860 0.1757504
17870 0.1903141
17880 0.2047653
17890 0.1849269
17900 0.193133
17910 0.2059802
17920 0.1962472
17930 0.1913435
17940 0.2020621
17950 0.227663
17960 0.2203549
17970 0.2224797
17980 0.2320739
17990 0.2093519
18000 0.2127047
18010 0.2017474
18020 0.2113027
18030 0.2036126
18040 0.2009452
18050 0.2153468
18060 0.199823
18070 0.21347
18080 0.2206943
18090 0.2265181
18100 0.2429726
18110 0.2415778
18120 0.2369258
18130 0.2663809
18140 0.2551481
18150 0.2456165
18160 0.2347616
18170 0.2183169
18180 0.217506
18190 0.2252429
18200 0.2195319
18210 0.2018456
18220 0.2054933
18230 0.2120001
18240 0.1845639
18250 0.1881286
18260 0.1664374
18270 0.1692673
18280 0.2054334
18290 0.2016694
18300 0.1970207
18310 0.2019936
18320 0.2010599
18330 0.1718997
18340 0.1882532
18350 0.1987423
18360 0.1986526
18370 0.2161528
18380 0.1789476
18390 0.1817646
18400 0.1964525
18410 0.1983697
18420 0.192835
18430 0.1899984
18440 0.1876104
18450 0.1761336
18460 0.1778369
18470 0.1715513
18480 0.1631635
18490 0.1714587
18500 0.1793644
18510 0.1738972
18520 0.1853042
18530 0.18476
18540 0.1695448
18550 0.1794962
18560 0.1714964
18570 0.1612092
18580 0.1677062
18590 0.1352741
18600 0.1485894
18610 0.1479686
18620 0.1539149
18630 0.1610931
18640 0.166313
18650 0.1631388
18660 0.1660045
18670 0.167846
18680 0.1564236
18690 0.1586178
18700 0.1659178
18710 0.1613228
18720 0.1719416
18730 0.1736313
18740 0.1664912
18750 0.1647635
18760 0.1588146
18770 0.1615532
18780 0.1413315
18790 0.1773284
18800 0.168728
18810 0.1693233
18820 0.1628151
18830 0.1588329
18840 0.172266
18850 0.1780033
18860 0.156068
18870 0.1642422
18880 0.1650671
18890 0.1630219
18900 0.1521261
18910 0.1533918
18920 0.1816325
18930 0.1695619
18940 0.1749061
18950 0.2021655
18960 0.1565382
18970 0.1623412
18980 0.1761945
18990 0.1756644
19000 0.1885077
19010 0.209599
19020 0.1618564
19030 0.1612661
19040 0.1382858
19050 0.1316126
19060 0.1321949
19070 0.1372469
19080 0.1391496
19090 0.1406522
19100 0.1322226
19110 0.1477933
19120 0.161486
19130 0.1354029
19140 0.1452631
19150 0.1392964
19160 0.1396748
19170 0.1335413
19180 0.1446913
19190 0.1537857
19200 0.1273712
19210 0.1578526
19220 0.1512279
19230 0.1569087
19240 0.1733591
19250 0.1741782
19260 0.1737205
19270 0.1636126
19280 0.1595499
19290 0.1502587
19300 0.154646
19310 0.1645692
19320 0.1518657
19330 0.1665279
19340 0.1352314
19350 0.1666247
19360 0.1736902
19370 0.182673
19380 0.1677385
19390 0.1532094
19400 0.1564485
19410 0.1888244
19420 0.1781868
19430 0.1863377
19440 0.1528981
19450 0.1583217
19460 0.1504279
19470 0.1397475
19480 0.162514
19490 0.1393907
19500 0.1393839
19510 0.1106362
19520 0.1333987
19530 0.1310369
19540 0.1591907
19550 0.1655959
19560 0.1486282
19570 0.1355728
19580 0.1296349
19590 0.12085
19600 0.1285208
19610 0.1658559
19620 0.144304
19630 0.1491415
19640 0.1499086
19650 0.1401302
19660 0.1432598
19670 0.1553443
19680 0.1476198
19690 0.1449675
19700 0.1468828
19710 0.1573857
19720 0.1416272
19730 0.1415011
19740 0.1608148
19750 0.1560117
19760 0.1408343
19770 0.1431175
19780 0.1449689
19790 0.1429228
19800 0.134219
19810 0.1372586
19820 0.1520222
19830 0.1549417
19840 0.1512716
19850 0.1441033
19860 0.1593612
19870 0.1630077
19880 0.1687557
19890 0.1531303
19900 0.1850464
19910 0.1772446
19920 0.1723527
19930 0.1781349
19940 0.1511261
19950 0.2170894
19960 0.1862218
19970 0.1964396
19980 0.1989392
19990 0.2024859
20000 0.202108
20010 0.1732412
20020 0.1947951
20030 0.193628
20040 0.1496866
20050 0.1815877
20060 0.1906337
20070 0.1840145
20080 0.1907194
20090 0.2129437
20100 0.2315072
20110 0.2089279
20120 0.1880627
20130 0.1837146
20140 0.1978871
20150 0.1974102
20160 0.2201458
20170 0.2072432
20180 0.2319394
20190 0.2000497
20200 0.205569
20210 0.2325358
20220 0.2282614
20230 0.1828632
20240 0.1808081
20250 0.1946915
20260 0.2143175
20270 0.2322371
20280 0.2374318
20290 0.2196107
20300 0.2272332
20310 0.2573704
20320 0.2432965
20330 0.191093
20340 0.2247847
20350 0.1954239
20360 0.2231262
20370 0.2209435
20380 0.2258985
20390 0.2055287
20400 0.1964433
20410 0.1822562
20420 0.1798226
20430 0.1560825
20440 0.1752048
20450 0.1878323
20460 0.1559741
20470 0.1882775
20480 0.2091033
20490 0.194343
20500 0.2107922
20510 0.2233462
20520 0.2117172
20530 0.2187383
20540 0.2011213
20550 0.2286003
20560 0.2302065
20570 0.2201869
20580 0.2314275
20590 0.2277766
20600 0.2298733
20610 0.2319872
20620 0.2177272
20630 0.2300161
20640 0.205847
20650 0.210026
20660 0.22281
20670 0.2460275
20680 0.248398
20690 0.247746
20700 0.2485901
20710 0.2486269
20720 0.2327002
20730 0.214594
20740 0.195165
20750 0.198101
20760 0.2055867
20770 0.2073346
20780 0.2262805
20790 0.196566
20800 0.1685379
20810 0.1385892
20820 0.1463051
20830 0.1079731
20840 0.124256
20850 0.1450793
20860 0.1318578
20870 0.1562585
20880 0.1465425
20890 0.1262135
20900 0.129477
20910 0.1247919
20920 0.1439922
20930 0.1301613
20940 0.1474652
20950 0.1824612
20960 0.1696653
20970 0.1475218
20980 0.1610532
20990 0.1326651
21000 0.1180238
21010 0.1574811
21020 0.1273096
21030 0.1478155
21040 0.12872
21050 0.1304239
21060 0.1313765
21070 0.1307177
21080 0.1329795
21090 0.1380322
21100 0.1184343
21110 0.1271609
21120 0.1230233
21130 0.1211097
21140 0.1240657
21150 0.1438058
21160 0.1255955
21170 0.1387784
21180 0.152658
21190 0.1399806
21200 0.1863943
21210 0.1826572
21220 0.1519693
21230 0.1430999
21240 0.1579956
21250 0.1697553
21260 0.1545888
21270 0.1670036
21280 0.1278396
21290 0.1527908
21300 0.1562301
21310 0.1176213
21320 0.1573623
21330 0.1618778
21340 0.1613271
21350 0.1606465
21360 0.1522402
21370 0.1534545
21380 0.1645183
21390 0.1416335
21400 0.1711022
21410 0.1428894
21420 0.1325234
21430 0.1505546
21440 0.1810759
21450 0.1699098
21460 0.1774101
21470 0.160991
21480 0.1644325
21490 0.1389833
21500 0.1517379
21510 0.1421207
21520 0.1502866
21530 0.1572741
21540 0.1279121
21550 0.1514818
21560 0.1428028
21570 0.1539547
21580 0.147434
21590 0.1612214
21600 0.1509595
21610 0.1579348
21620 0.1474839
21630 0.1454218
21640 0.1642032
21650 0.1686019
21660 0.1386397
21670 0.1412468
21680 0.1590394
21690 0.152964
21700 0.169926
21710 0.1557297
21720 0.1452118
21730 0.1367942
21740 0.1813578
21750 0.1539962
21760 0.1711977
21770 0.1869588
21780 0.1699121
21790 0.1613548
21800 0.1540585
21810 0.174081
21820 0.1669716
21830 0.1577982
21840 0.1602143
21850 0.1702788
21860 0.1620881
21870 0.160904
21880 0.1453145
21890 0.1463549
21900 0.134676
21910 0.1372028
21920 0.1478642
21930 0.1442341
21940 0.1401139
21950 0.1370232
21960 0.1141367
21970 0.115434
21980 0.1231394
21990 0.1427436
22000 0.1165826
22010 0.123107
22020 0.1331685
22030 0.1271065
22040 0.1449838
22050 0.1144619
22060 0.1171474
22070 0.1136948
22080 0.1232769
22090 0.1069662
22100 0.1162428
22110 0.1155766
22120 0.1244371
22130 0.1378582
22140 0.1320041
22150 0.1405638
22160 0.1139877
22170 0.118665
22180 0.1215893
22190 0.1359984
22200 0.1273765
22210 0.1231877
22220 0.1289636
22230 0.1218577
22240 0.1450535
22250 0.1388997
22260 0.1493345
22270 0.1507068
22280 0.157839
22290 0.1491899
22300 0.1324554
22310 0.1508867
22320 0.1460663
22330 0.1443291
22340 0.1497717
22350 0.1539548
22360 0.1505612
22370 0.1461581
22380 0.1541108
22390 0.1553538
22400 0.1369524
22410 0.150005
22420 0.1529589
22430 0.1577473
22440 0.1628929
22450 0.1404325
22460 0.1297541
22470 0.1230471
22480 0.1112314
22490 0.1149259
22500 0.1101901
22510 0.1420808
22520 0.1294831
22530 0.1368251
22540 0.1304899
22550 0.1402802
22560 0.1487708
22570 0.1535122
22580 0.1485003
22590 0.1420282
22600 0.1336114
22610 0.1034935
22620 0.1015021
22630 0.1149903
22640 0.1378075
22650 0.1473556
22660 0.1366406
22670 0.1385908
22680 0.1298069
22690 0.1234425
22700 0.149123
22710 0.1563834
22720 0.136157
22730 0.1260993
22740 0.1146796
22750 0.1289577
22760 0.1242213
22770 0.1187136
22780 0.1231232
22790 0.1384628
22800 0.1540503
22810 0.148095
22820 0.1324379
22830 0.1492413
22840 0.1449512
22850 0.1306969
22860 0.1345103
22870 0.1327734
22880 0.1423711
22890 0.1589669
22900 0.1158018
22910 0.1420306
22920 0.125213
22930 0.129419
22940 0.1448986
22950 0.1362508
22960 0.1445095
22970 0.1620174
22980 0.1591223
22990 0.1397525
23000 0.1596336
23010 0.1395047
23020 0.1588365
23030 0.1702597
23040 0.1519337
23050 0.1514272
23060 0.1604851
23070 0.1482257
23080 0.157595
23090 0.1545932
23100 0.1586257
23110 0.1700076
23120 0.1584843
23130 0.1674814
23140 0.1925767
23150 0.2256931
23160 0.2013605
23170 0.215555
23180 0.1947162
23190 0.1869661
23200 0.2068444
23210 0.1914266
23220 0.162738
23230 0.1824105
23240 0.1860921
23250 0.1851292
23260 0.1739594
23270 0.1856589
23280 0.1762917
23290 0.1925747
23300 0.1736784
23310 0.1666172
23320 0.1500816
23330 0.1467483
23340 0.1655808
23350 0.1572963
23360 0.1694534
23370 0.1702908
23380 0.1937946
23390 0.1847976
23400 0.1833428
23410 0.1888718
23420 0.1683536
23430 0.1550231
23440 0.1788027
23450 0.2184405
23460 0.1858528
23470 0.1928686
23480 0.1918117
23490 0.1781982
23500 0.179269
23510 0.1745181
23520 0.168015
23530 0.174065
23540 0.1866919
23550 0.19723
23560 0.1938291
23570 0.1718814
23580 0.1921197
23590 0.1599286
23600 0.1655089
23610 0.1690226
23620 0.1623385
23630 0.1854769
23640 0.1844427
23650 0.17466
23660 0.1816949
23670 0.182888
23680 0.1998728
23690 0.1980262
23700 0.1709631
23710 0.1969989
23720 0.1795021
23730 0.1901223
23740 0.1942238
23750 0.191435
23760 0.168356
23770 0.168587
23780 0.1946586
23790 0.181975
23800 0.2032016
23810 0.1875024
23820 0.1692624
23830 0.1665476
23840 0.1675124
23850 0.1834688
23860 0.1774374
23870 0.140637
23880 0.1693773
23890 0.1742727
23900 0.1647136
23910 0.1842317
23920 0.1700928
23930 0.1695962
23940 0.1542804
23950 0.1834289
23960 0.1657478
23970 0.1690917
23980 0.1534537
23990 0.155101
24000 0.144046
24010 0.1342962
24020 0.1594157
24030 0.1477903
24040 0.1506177
24050 0.1426591
24060 0.1538181
24070 0.1332013
24080 0.1332
24090 0.172145
24100 0.1332569
24110 0.1368292
24120 0.1489254
24130 0.1628326
24140 0.1617207
24150 0.1876844
24160 0.1709738
24170 0.1622245
24180 0.1481944
24190 0.1586311
24200 0.1684557
24210 0.1720957
24220 0.1823006
24230 0.1734298
24240 0.160157
24250 0.1958267
24260 0.1784032
24270 0.1552811
24280 0.1614092
24290 0.1571442
24300 0.1687544
24310 0.1898515
24320 0.1552522
24330 0.1725159
24340 0.1534238
24350 0.1668134
24360 0.1541588
24370 0.1735389
24380 0.1840196
24390 0.1441984
24400 0.1667604
24410 0.1392049
24420 0.1479279
24430 0.1546857
24440 0.1541287
24450 0.1815048
24460 0.167017
24470 0.1577443
24480 0.1166273
24490 0.1422863
24500 0.1639409
24510 0.1656447
24520 0.1640117
24530 0.1530646
24540 0.1579584
24550 0.1548105
24560 0.1477605
24570 0.1438059
24580 0.157611
24590 0.1515783
24600 0.1487841
24610 0.1522178
24620 0.1711125
24630 0.1448214
24640 0.1657801
24650 0.1883073
24660 0.1591747
24670 0.1659514
24680 0.15683
24690 0.1449629
24700 0.1451964
24710 0.1797009
24720 0.1560925
24730 0.1573888
24740 0.1743224
24750 0.1783098
24760 0.1764561
24770 0.1714524
24780 0.2072138
24790 0.163873
24800 0.1733933
24810 0.1766527
24820 0.1835172
24830 0.1800341
24840 0.1627856
24850 0.1631031
24860 0.1607372
24870 0.1691957
24880 0.1428612
24890 0.178717
24900 0.1702272
24910 0.1519573
24920 0.1469052
24930 0.1403176
24940 0.1677316
24950 0.1732413
24960 0.1637294
24970 0.1597474
24980 0.1603318
24990 0.1560494
25000 0.1523315
25010 0.161593
25020 0.1524275
25030 0.1536773
25040 0.1499557
25050 0.1406842
25060 0.1457001
25070 0.1443658
25080 0.1625469
25090 0.1479508
25100 0.144586
25110 0.1792847
25120 0.1680432
25130 0.1859751
25140 0.2012273
25150 0.1742967
25160 0.17203
25170 0.1935875
25180 0.1949356
25190 0.2085667
25200 0.2008037
25210 0.2012663
25220 0.2064948
25230 0.1908843
25240 0.2053235
25250 0.1982207
25260 0.1951352
25270 0.1648695
25280 0.1621409
25290 0.1325531
25300 0.1769695
25310 0.1517417
25320 0.1293958
25330 0.1347105
25340 0.1494701
25350 0.1572743
25360 0.1565288
25370 0.1535167
25380 0.1633683
25390 0.1533528
25400 0.1555579
25410 0.1324411
25420 0.1617286
25430 0.146583
25440 0.1422341
25450 0.1413149
25460 0.1295422
25470 0.1183392
25480 0.1659377
25490 0.1333853
25500 0.1495122
25510 0.1551247
25520 0.169407
25530 0.1688615
25540 0.1572564
25550 0.1762868
25560 0.1680896
25570 0.1762907
25580 0.2079459
25590 0.2144573
25600 0.2041843
25610 0.1696338
25620 0.1757429
25630 0.1731801
25640 0.1480811
25650 0.133459
25660 0.1373366
25670 0.1406058
25680 0.1378306
25690 0.1368831
25700 0.1218277
25710 0.1431092
25720 0.1586992
25730 0.1853078
25740 0.1546927
25750 0.171469
25760 0.1983825
25770 0.1964408
25780 0.1583573
25790 0.1675976
25800 0.1493777
25810 0.1720298
25820 0.2093351
25830 0.1926462
25840 0.1706694
25850 0.1600955
25860 0.1821003
25870 0.1691732
25880 0.1566373
25890 0.1677179
25900 0.1683979
25910 0.1554895
25920 0.161196
25930 0.1598884
25940 0.1665095
25950 0.1717312
25960 0.1617275
25970 0.1669793
25980 0.1563296
25990 0.1545345
26000 0.1451099
26010 0.1668804
26020 0.1436302
26030 0.1847537
26040 0.1328978
26050 0.1494665
26060 0.1319716
26070 0.1385578
26080 0.1153013
26090 0.1537932
26100 0.134132
26110 0.1444379
26120 0.1352742
26130 0.142749
26140 0.174516
26150 0.1656505
26160 0.1502677
26170 0.1471997
26180 0.1342443
26190 0.122377
26200 0.1192125
26210 0.1423607
26220 0.1313806
26230 0.1435332
26240 0.1183195
26250 0.1116121
26260 0.1211248
26270 0.0928825
26280 0.1314728
26290 0.1452634
26300 0.1269258
26310 0.1269968
26320 0.1369029
26330 0.1614648
26340 0.1524302
26350 0.1460306
26360 0.1537766
26370 0.1563681
26380 0.1509943
26390 0.1558866
26400 0.150617
26410 0.1607122
26420 0.1734343
26430 0.1670455
26440 0.1829275
26450 0.1775628
26460 0.2002534
26470 0.1921434
26480 0.2008861
26490 0.187766
26500 0.2022478
26510 0.1938169
26520 0.1828596
26530 0.1963521
26540 0.1818156
26550 0.1726632
26560 0.1605451
26570 0.1621317
26580 0.1271329
26590 0.1512589
26600 0.1431917
26610 0.1404113
26620 0.1414843
26630 0.1377138
26640 0.1379539
26650 0.1392521
26660 0.1263888
26670 0.1476293
26680 0.1610493
26690 0.1396948
26700 0.1231623
26710 0.1169108
26720 0.1175707
26730 0.134613
26740 0.1381991
26750 0.1179667
26760 0.1182667
26770 0.1057327
26780 0.1255459
26790 0.118178
26800 0.131753
26810 0.1468973
26820 0.136563
26830 0.1464326
26840 0.1596488
26850 0.1371972
26860 0.1617329
26870 0.1434509
26880 0.1491923
26890 0.1789492
26900 0.1354897
26910 0.1298975
26920 0.1477049
26930 0.1493792
26940 0.149856
26950 0.1426318
26960 0.1479865
26970 0.1362275
26980 0.1369814
26990 0.1111654
27000 0.110957
27010 0.1051091
27020 0.0971365
27030 0.1127692
27040 0.1008754
27050 0.1377774
27060 0.143578
27070 0.100965
27080 0.1287344
27090 0.134147
27100 0.1101526
27110 0.1356531
27120 0.1295636
27130 0.1316826
27140 0.1115759
27150 0.1141742
27160 0.1239902
27170 0.1159576
27180 0.1146692
27190 0.1016648
27200 0.1060821
27210 0.1066347
27220 0.0964759
27230 0.1053361
27240 0.1065265
27250 0.1144878
27260 0.1232206
27270 0.1065999
27280 0.1121485
27290 0.1329994
27300 0.1338149
27310 0.1550456
27320 0.1561575
27330 0.1720434
27340 0.1820127
27350 0.1766302
27360 0.1772572
27370 0.1913005
27380 0.1916108
27390 0.201526
27400 0.1954859
27410 0.2072674
27420 0.2332001
27430 0.2083511
27440 0.2095986
27450 0.2199685
27460 0.2231201
27470 0.2386884
27480 0.2150238
27490 0.2228073
27500 0.2287791
27510 0.2440875
27520 0.231384
27530 0.2492285
27540 0.2601826
27550 0.2615359
27560 0.2514399
27570 0.2680137
27580 0.2592294
27590 0.2770688
27600 0.2629306
27610 0.2546284
27620 0.2487112
27630 0.2857341
27640 0.2820938
27650 0.2850057
27660 0.2507894
27670 0.2671982
27680 0.2599331
27690 0.2866357
27700 0.2608881
27710 0.2842879
27720 0.261993
27730 0.252965
27740 0.2568196
27750 0.2752303
27760 0.24304
27770 0.2473312
27780 0.2351262
27790 0.2360473
27800 0.2558366
27810 0.2549953
27820 0.2325025
27830 0.2499089
27840 0.227348
27850 0.2645652
27860 0.2409074
27870 0.2408697
27880 0.2543977
27890 0.2509176
27900 0.2589808
27910 0.2611116
27920 0.2776924
27930 0.2678786
27940 0.2929122
27950 0.289381
27960 0.2927923
27970 0.2799343
27980 0.2720324
27990 0.2876111
28000 0.2775103
28010 0.2829208
28020 0.2770673
28030 0.2740233
28040 0.246331
28050 0.2643267
28060 0.2781168
28070 0.284245
28080 0.2808543
28090 0.2788584
28100 0.2651655
28110 0.2741955
28120 0.2712569
28130 0.300769
28140 0.292248
28150 0.2836883
28160 0.2623834
28170 0.2609682
28180 0.255816
28190 0.257302
28200 0.2698749
28210 0.2979495
28220 0.288581
28230 0.2722232
28240 0.2571428
28250 0.2842088
28260 0.2648562
28270 0.2749783
28280 0.2595442
28290 0.2664391
28300 0.2581109
28310 0.2835449
28320 0.2774844
28330 0.2763889
28340 0.279007
28350 0.2442436
28360 0.2724431
28370 0.2782
28380 0.2972544
28390 0.2746267
28400 0.3091146
28410 0.2776141
28420 0.2840679
28430 0.2594445
28440 0.2643021
28450 0.2601998
28460 0.2724867
28470 0.2826913
28480 0.2554701
28490 0.2614085
28500 0.2840507
28510 0.2911938
28520 0.2559983
28530 0.2644176
28540 0.2573459
28550 0.2572321
28560 0.2821395
28570 0.2657821
28580 0.2470901
28590 0.2549824
28600 0.2589543
28610 0.2551499
28620 0.2731387
28630 0.2390254
28640 0.2561303
28650 0.2585288
28660 0.2663812
28670 0.2586384
28680 0.2510576
28690 0.2540011
28700 0.2420312
28710 0.2297169
28720 0.2467779
28730 0.2202773
28740 0.2330763
28750 0.2412175
28760 0.2544044
28770 0.2538949
28780 0.2552305
28790 0.2451869
28800 0.2414047
28810 0.2414807
28820 0.2564268
28830 0.2334528
28840 0.2227176
28850 0.2514049
28860 0.2572181
28870 0.2485065
28880 0.2384376
28890 0.2627907
28900 0.2660309
28910 0.2877505
28920 0.2948615
28930 0.2652782
28940 0.2571537
28950 0.2609333
28960 0.2599312
28970 0.2400427
28980 0.2482449
28990 0.265768
29000 0.2303145
29010 0.2566711
29020 0.251707
29030 0.2601282
29040 0.2443439
29050 0.2342703
29060 0.2081805
29070 0.2389755
29080 0.1953604
29090 0.175278
29100 0.1722747
29110 0.2241724
29120 0.1715084
29130 0.2019814
29140 0.1689529
29150 0.1945426
29160 0.1675505
29170 0.1789328
29180 0.1860543
29190 0.1854086
29200 0.1891983
29210 0.1782717
29220 0.2140504
29230 0.2001052
29240 0.1879424
29250 0.2093546
29260 0.2206158
29270 0.2120124
29280 0.2325145
29290 0.2336275
29300 0.2246948
29310 0.2088753
29320 0.2200336
29330 0.240049
29340 0.1966244
29350 0.1994294
29360 0.1918251
29370 0.1612029
29380 0.1975394
29390 0.2321718
29400 0.1960359
29410 0.2147169
29420 0.2151861
29430 0.1923251
29440 0.2280799
29450 0.1976389
29460 0.2145928
29470 0.2008532
29480 0.2217114
29490 0.1942685
29500 0.2004015
29510 0.2296535
29520 0.1999248
29530 0.205009
29540 0.2243022
29550 0.1891437
29560 0.2231329
29570 0.1961933
29580 0.192921
29590 0.2034578
29600 0.1910221
29610 0.1980413
29620 0.1914101
29630 0.1937258
29640 0.1907058
29650 0.188339
29660 0.1863863
29670 0.1773418
29680 0.1814704
29690 0.19278
29700 0.1949842
29710 0.1600074
29720 0.1619051
29730 0.161726
29740 0.1708582
29750 0.1788627
29760 0.156304
29770 0.142798
29780 0.1675558
29790 0.1557497
29800 0.158592
29810 0.1418768
29820 0.1593856
29830 0.1521122
29840 0.1469099
29850 0.1354369
29860 0.1583618
29870 0.1721907
29880 0.1628406
29890 0.1473856
29900 0.1608537
29910 0.1798013
29920 0.1607043
29930 0.178654
29940 0.1717195
29950 0.1844481
29960 0.2107638
29970 0.1673748
29980 0.1750439
29990 0.1523058
30000 0.1717176
30010 0.1678123
30020 0.1439024
30030 0.143344
30040 0.1586777
30050 0.1470124
30060 0.1359129
30070 0.158348
30080 0.150766
30090 0.1484777
30100 0.1595377
30110 0.1739577
30120 0.1727493
30130 0.1497921
30140 0.1857777
30150 0.1914453
30160 0.1830274
30170 0.1696196
30180 0.1922136
30190 0.1743108
30200 0.1518407
30210 0.1524845
30220 0.15351
30230 0.1596803
30240 0.180439
30250 0.1815719
30260 0.1735875
30270 0.1808042
30280 0.1609351
30290 0.1661309
30300 0.1949856
30310 0.2095611
30320 0.2052359
30330 0.1792327
30340 0.1939198
30350 0.1702622
30360 0.1656922
30370 0.17692
30380 0.1772675
30390 0.17421
30400 0.2105511
30410 0.2130008
30420 0.1993787
30430 0.1860624
30440 0.2072911
30450 0.1961787
30460 0.1976668
30470 0.2101584
30480 0.1992092
30490 0.2185696
30500 0.2020489
30510 0.1962422
30520 0.2038789
30530 0.2000065
30540 0.2317242
30550 0.2441512
30560 0.2388377
30570 0.2544165
30580 0.2177584
30590 0.2213255
30600 0.1990566
30610 0.2211485
30620 0.2288238
30630 0.2270059
30640 0.2151562
30650 0.2264059
30660 0.2422823
30670 0.2165986
30680 0.2314273
30690 0.2000977
30700 0.242722
30710 0.2146701
30720 0.1872207
30730 0.1941741
30740 0.1838194
30750 0.1935968
30760 0.1905311
30770 0.1887036
30780 0.181614
30790 0.1993327
30800 0.1971259
30810 0.1944061
30820 0.2110082
30830 0.2110513
30840 0.1783402
30850 0.2091427
30860 0.2195047
30870 0.1933971
30880 0.2269086
30890 0.2309938
30900 0.2369258
30910 0.2245131
30920 0.2322605
30930 0.2257699
30940 0.2277399
30950 0.2368248
30960 0.2252572
30970 0.2504216
30980 0.2081882
30990 0.2125354
31000 0.2142143
31010 0.2262039
31020 0.2400604
31030 0.250214
31040 0.2524157
31050 0.2525062
31060 0.2572621
31070 0.2561043
31080 0.2781981
31090 0.2520926
31100 0.2704836
31110 0.2665137
31120 0.2857763
31130 0.2807376
31140 0.305546
31150 0.2796339
31160 0.2558706
31170 0.237646
31180 0.2077432
31190 0.2081227
31200 0.1644711
31210 0.1843841
31220 0.1729876
31230 0.1448092
31240 0.180455
31250 0.1880153
31260 0.1758591
31270 0.1941102
31280 0.1754806
31290 0.2138772
31300 0.2165873
31310 0.2111755
31320 0.2072619
31330 0.2367294
31340 0.2249355
31350 0.2057523
31360 0.1968473
31370 0.1979533
31380 0.2108534
31390 0.2247813
31400 0.2317801
31410 0.2337595
31420 0.2200037
31430 0.2276195
31440 0.2080692
31450 0.2018617
31460 0.2030173
31470 0.2438383
31480 0.207097
31490 0.2141975
31500 0.233268
31510 0.2486991
31520 0.2390725
31530 0.21559
31540 0.2213646
31550 0.2297795
31560 0.2083056
31570 0.1988613
31580 0.2075991
31590 0.227155
31600 0.1960414
31610 0.1657478
31620 0.1880997
31630 0.1786513
31640 0.2025065
31650 0.1717101
31660 0.1783513
31670 0.1599869
31680 0.139617
31690 0.130008
31700 0.1388465
31710 0.1300458
31720 0.1710355
31730 0.1601029
31740 0.1837351
31750 0.1961794
31760 0.1926226
31770 0.1875542
31780 0.1649624
31790 0.1758667
31800 0.1327269
31810 0.1579391
31820 0.1529513
31830 0.1648167
31840 0.1411904
31850 0.1905155
31860 0.1765481
31870 0.1869688
31880 0.1912779
31890 0.1921633
31900 0.2245213
31910 0.2401375
31920 0.2348259
31930 0.2033645
31940 0.2155009
31950 0.2319679
31960 0.211335
31970 0.2090114
31980 0.2314475
31990 0.242066
32000 0.2168011
32010 0.2260863
32020 0.2262834
32030 0.2197711
32040 0.1852059
32050 0.2135722
32060 0.1889486
32070 0.1881807
32080 0.2243929
32090 0.2077103
32100 0.1981673
32110 0.1821403
32120 0.2112058
32130 0.1969468
32140 0.2348635
32150 0.2760343
32160 0.235632
32170 0.2489162
32180 0.2336816
32190 0.2318929
32200 0.2387636
32210 0.2586417
32220 0.2452149
32230 0.2301033
32240 0.2454399
32250 0.2171755
32260 0.202732
32270 0.1916461
32280 0.2114677
32290 0.2002564
32300 0.214314
32310 0.2148909
32320 0.21284
32330 0.2003625
32340 0.1950952
32350 0.2206035
32360 0.2017875
32370 0.211912
32380 0.2297249
32390 0.2386052
32400 0.2322098
32410 0.2264877
32420 0.2133451
32430 0.2220891
32440 0.2200185
32450 0.231466
32460 0.2286206
32470 0.2207173
32480 0.2271401
32490 0.2107891
32500 0.2018558
32510 0.208179
32520 0.2103403
32530 0.2221982
32540 0.2154656
32550 0.2013758
32560 0.1999762
32570 0.2004473
32580 0.2158632
32590 0.1784314
32600 0.1960832
32610 0.1910107
32620 0.1702716
32630 0.190478
32640 0.1968901
32650 0.2213051
32660 0.2176409
32670 0.2063676
32680 0.2165396
32690 0.2140202
32700 0.1935915
32710 0.1880286
32720 0.1915763
32730 0.1790989
32740 0.1878799
32750 0.1913734
32760 0.2178684
32770 0.2017251
32780 0.2025602
32790 0.1951995
32800 0.1801609
32810 0.2101547
32820 0.2128047
32830 0.204714
32840 0.1859008
32850 0.1984926
32860 0.1971777
32870 0.1969535
32880 0.2184739
32890 0.1921961
32900 0.2105584
32910 0.1908094
32920 0.1991871
32930 0.1948193
32940 0.1987684
32950 0.1969724
32960 0.1814824
32970 0.1792666
32980 0.1689778
32990 0.182919
33000 0.1830639
33010 0.1789485
33020 0.1877636
33030 0.1909055
33040 0.1799579
33050 0.1698144
33060 0.1869719
33070 0.222211
33080 0.1635066
33090 0.1606889
33100 0.1574233
33110 0.1713645
33120 0.1620624
33130 0.1905163
33140 0.1831614
33150 0.1851213
33160 0.2020681
33170 0.1788265
33180 0.1728767
33190 0.1974607
33200 0.1560168
33210 0.1776413
33220 0.1898185
33230 0.190277
33240 0.177642
33250 0.1916053
33260 0.1835716
33270 0.1621609
33280 0.1778364
33290 0.1905612
33300 0.1821453
33310 0.1703497
33320 0.1785616
33330 0.199033
33340 0.205014
33350 0.1811722
33360 0.1637066
33370 0.1931345
33380 0.1833041
33390 0.188179
33400 0.1905499
33410 0.1834447
33420 0.1901809
33430 0.2068691
33440 0.1730334
33450 0.1778779
33460 0.1739441
33470 0.1802295
33480 0.1801187
33490 0.155285
33500 0.1895926
33510 0.2143543
33520 0.2088101
33530 0.2149783
33540 0.193336
33550 0.1882996
33560 0.1975497
33570 0.164449
33580 0.1932109
33590 0.1803101
33600 0.2006804
33610 0.2093879
33620 0.2073299
33630 0.2182124
33640 0.2339766
33650 0.2120193
33660 0.2059445
33670 0.191902
33680 0.1905339
33690 0.1631888
33700 0.1971083
33710 0.1944045
33720 0.2078855
33730 0.2092678
33740 0.1877703
33750 0.20262
33760 0.2135371
33770 0.2146533
33780 0.1888462
33790 0.2060999
33800 0.2136209
33810 0.2006601
33820 0.1683378
33830 0.2032374
33840 0.1998978
33850 0.213312
33860 0.1925854
33870 0.1891476
33880 0.17684
33890 0.1867504
33900 0.1934009
33910 0.2019736
33920 0.1864575
33930 0.2222697
33940 0.1989504
33950 0.1759163
33960 0.1818534
33970 0.2085482
33980 0.1928441
33990 0.2049475
34000 0.2135399
34010 0.1803632
34020 0.2136152
34030 0.201592
34040 0.2189969
34050 0.2142927
34060 0.2244504
34070 0.2202008
34080 0.2184983
34090 0.2299941
34100 0.2173915
34110 0.2338865
34120 0.1910932
34130 0.1968057
34140 0.2038721
34150 0.1915593
34160 0.1657375
34170 0.1742743
34180 0.1982588
34190 0.1800872
34200 0.1772113
34210 0.1877423
34220 0.2059675
34230 0.2114509
34240 0.2018067
34250 0.2187757
34260 0.2122655
34270 0.2182917
34280 0.2181737
34290 0.1848815
34300 0.1984851
34310 0.1991574
34320 0.1963585
34330 0.2251516
34340 0.2090122
34350 0.2135063
34360 0.1883422
34370 0.2110795
34380 0.2071534
34390 0.2044546
34400 0.2205455
34410 0.2077447
34420 0.2094803
34430 0.2158975
34440 0.2207114
34450 0.2074191
34460 0.2042333
34470 0.2154578
34480 0.2190848
34490 0.2395267
34500 0.2329081
34510 0.2124735
34520 0.2019244
34530 0.2209223
34540 0.2298161
34550 0.2091067
34560 0.2026323
34570 0.2080282
34580 0.1948241
34590 0.2059308
34600 0.2096186
34610 0.1940822
34620 0.2284312
34630 0.2114142
34640 0.2152947
34650 0.2259991
34660 0.2204024
34670 0.2154998
34680 0.1861698
34690 0.1952837
34700 0.2217204
34710 0.2144019
34720 0.2016042
34730 0.2198253
34740 0.2059349
34750 0.2074293
34760 0.2430897
34770 0.2021277
34780 0.2131641
34790 0.2348451
34800 0.2331952
34810 0.2202302
34820 0.2335971
34830 0.2511738
34840 0.2139845
34850 0.2085724
34860 0.2363023
34870 0.2320539
34880 0.2100082
34890 0.2075057
34900 0.1825724
34910 0.1750441
34920 0.1517038
34930 0.1960392
34940 0.1917184
34950 0.1606619
34960 0.194858
34970 0.1745464
34980 0.1947647
34990 0.1813776
35000 0.2019554
35010 0.1935233
35020 0.1965267
35030 0.1962174
35040 0.2048053
35050 0.2046858
35060 0.1900138
35070 0.1989514
35080 0.1921088
35090 0.1842106
35100 0.1776797
35110 0.200171
35120 0.1897423
35130 0.1701295
35140 0.1875277
35150 0.1796592
35160 0.2227483
35170 0.1975987
35180 0.1945557
35190 0.2152836
35200 0.1959013
35210 0.2224065
35220 0.1730198
35230 0.2184262
35240 0.1888554
35250 0.2102877
35260 0.2141537
35270 0.2571301
35280 0.2409534
35290 0.226991
35300 0.2333104
35310 0.2366697
35320 0.2120516
35330 0.1942499
35340 0.1989452
35350 0.21139
35360 0.242834
35370 0.2276787
35380 0.2096635
35390 0.2094509
35400 0.1876958
35410 0.1938295
35420 0.1982002
35430 0.1959258
35440 0.2045973
35450 0.2076987
35460 0.2151799
35470 0.1975359
35480 0.2030515
35490 0.1898969
35500 0.2037415
35510 0.1866054
35520 0.2253604
35530 0.2132121
35540 0.2095598
35550 0.2146646
35560 0.2049464
35570 0.1941952
35580 0.2096044
35590 0.2115078
35600 0.2317534
35610 0.2043899
35620 0.2167456
35630 0.2050902
35640 0.2101453
35650 0.2227811
35660 0.1927194
35670 0.2302871
35680 0.2397821
35690 0.2294318
35700 0.2251381
35710 0.2404788
35720 0.2350406
35730 0.2504493
35740 0.2211161
35750 0.2163033
35760 0.1895674
35770 0.2292151
35780 0.2041757
35790 0.2181283
35800 0.210142
35810 0.2230387
35820 0.2120502
35830 0.2250301
35840 0.2019778
35850 0.2109952
35860 0.1767101
35870 0.1963294
35880 0.2066951
35890 0.2275723
35900 0.1959405
35910 0.2072774
35920 0.2040367
35930 0.230992
35940 0.2205017
35950 0.2107307
35960 0.2043363
35970 0.2029021
35980 0.1990657
35990 0.2079325
36000 0.2380768
36010 0.203598
36020 0.2049754
36030 0.2126184
36040 0.2009121
36050 0.202074
36060 0.2011753
36070 0.2063631
36080 0.2022377
36090 0.1925489
36100 0.1963385
36110 0.1784216
36120 0.1991064
36130 0.2122883
36140 0.1905985
36150 0.1958456
36160 0.198453
36170 0.1931877
36180 0.2330065
36190 0.2326406
36200 0.1896131
36210 0.2005803
36220 0.2413933
36230 0.2223282
36240 0.2240714
36250 0.2179315
36260 0.2071303
36270 0.1868663
36280 0.2261776
36290 0.1991014
36300 0.2251464
36310 0.2164835
36320 0.2187233
36330 0.232142
36340 0.2266795
36350 0.2086316
36360 0.2115914
36370 0.2370861
36380 0.2132409
36390 0.2390859
36400 0.2267345
36410 0.2354648
36420 0.2201312
36430 0.1992036
36440 0.2124595
36450 0.2267262
36460 0.2084023
36470 0.196763
36480 0.2080973
36490 0.1910852
36500 0.2207386
36510 0.1946501
36520 0.2015902
36530 0.193947
36540 0.2160751
36550 0.199146
36560 0.2037837
36570 0.1874388
36580 0.1754391
36590 0.1898036
36600 0.2111842
36610 0.1979708
36620 0.1889887
36630 0.1587115
36640 0.1927871
36650 0.1754044
36660 0.1709007
36670 0.1795459
36680 0.1905793
36690 0.1810759
36700 0.1711564
36710 0.153915
36720 0.1711221
36730 0.1706866
36740 0.1568349
36750 0.1832507
36760 0.1761455
36770 0.1813907
36780 0.1637778
36790 0.1232756
36800 0.1807272
36810 0.1774465
36820 0.1680621
36830 0.151239
36840 0.1490485
36850 0.1786739
36860 0.1549973
36870 0.1478069
36880 0.1668961
36890 0.1347596
36900 0.1519999
36910 0.159227
36920 0.140515
36930 0.1526978
36940 0.1609616
36950 0.1827455
36960 0.1544063
36970 0.1435752
36980 0.1740307
36990 0.1714969
37000 0.1884693
37010 0.1507547
37020 0.1459163
37030 0.1336278
37040 0.1438829
37050 0.1622849
37060 0.1440388
37070 0.1448914
37080 0.1533413
37090 0.1609841
37100 0.160311
37110 0.1746867
37120 0.1680276
37130 0.1443702
37140 0.176232
37150 0.1693801
37160 0.1934008
37170 0.1844931
37180 0.1668511
37190 0.1650878
37200 0.1749595
37210 0.159993
37220 0.1463866
37230 0.1838866
37240 0.1665312
37250 0.1686748
37260 0.200876
37270 0.1701746
37280 0.1509181
37290 0.1376745
37300 0.1553508
37310 0.1573441
37320 0.1641497
37330 0.1734432
37340 0.1388176
37350 0.1431929
37360 0.1300478
37370 0.1333135
37380 0.1522321
37390 0.1645597
37400 0.160798
37410 0.1653009
37420 0.1505451
37430 0.1315459
37440 0.1531031
37450 0.1481694
37460 0.142658
37470 0.1394459
37480 0.1629264
37490 0.165068
37500 0.1706642
37510 0.1838633
37520 0.1837845
37530 0.1926948
37540 0.1809968
37550 0.1513679
37560 0.1658613
37570 0.1608974
37580 0.1647359
37590 0.1691391
37600 0.1764994
37610 0.1384856
37620 0.1554482
37630 0.1642795
37640 0.1573362
37650 0.1647331
37660 0.1782608
37670 0.1602957
37680 0.1506109
37690 0.155707
37700 0.1600458
37710 0.1592156
37720 0.1639855
37730 0.1799949
37740 0.1728253
37750 0.1831926
37760 0.2111141
37770 0.2230691
37780 0.2265356
37790 0.1983972
37800 0.1798039
37810 0.1813402
37820 0.1649338
37830 0.1680583
37840 0.1889244
37850 0.1660038
37860 0.1718443
37870 0.1739482
37880 0.155717
37890 0.1676236
37900 0.1724448
37910 0.19929
37920 0.1793233
37930 0.189261
37940 0.1917041
37950 0.198327
37960 0.1767977
37970 0.192503
37980 0.1819204
37990 0.2110949
38000 0.1993478
38010 0.2124977
38020 0.1996266
38030 0.2173087
38040 0.2208968
38050 0.2491473
38060 0.231993
38070 0.2131172
38080 0.2326785
38090 0.1920228
38100 0.2157338
38110 0.2080353
38120 0.2225157
38130 0.1822355
38140 0.2199825
38150 0.2092862
38160 0.2071081
38170 0.197375
38180 0.1629293
38190 0.1960904
38200 0.1802984
38210 0.202081
38220 0.2012809
38230 0.1940793
38240 0.1810469
38250 0.1745489
38260 0.1852075
38270 0.1538928
38280 0.1562676
38290 0.1612317
38300 0.1594584
38310 0.1989557
38320 0.1902695
38330 0.2019524
38340 0.1818273
38350 0.166392
38360 0.2108795
38370 0.2020594
38380 0.2094309
38390 0.2019122
38400 0.206435
38410 0.2043847
38420 0.172372
38430 0.1501554
38440 0.2041934
38450 0.2057971
38460 0.2049917
38470 0.1991371
38480 0.2090663
38490 0.2411522
38500 0.1998541
38510 0.2134737
38520 0.2005846
38530 0.1817978
38540 0.1723998
38550 0.1619162
38560 0.164337
38570 0.1691105
38580 0.1721676
38590 0.1920795
38600 0.1974012
38610 0.2037888
38620 0.1949319
38630 0.2046836
38640 0.1932746
38650 0.1599695
38660 0.1819979
38670 0.1670137
38680 0.1941054
38690 0.188279
38700 0.1942559
38710 0.1923234
38720 0.1675991
38730 0.1696029
38740 0.1706181
38750 0.1809399
38760 0.1905373
38770 0.1959516
38780 0.1697086
38790 0.1571489
38800 0.1627884
38810 0.1955435
38820 0.1963047
38830 0.186576
38840 0.1755109
38850 0.1973605
38860 0.1843445
38870 0.1470848
38880 0.1466236
38890 0.1595696
38900 0.1728316
38910 0.1729289
38920 0.1977972
38930 0.2118773
38940 0.2310787
38950 0.2262869
38960 0.2060923
38970 0.1965179
38980 0.1756312
38990 0.2012922
39000 0.191334
39010 0.1984953
39020 0.1953888
39030 0.1913115
39040 0.1881113
39050 0.2060794
39060 0.2524039
39070 0.2307456
39080 0.2414941
39090 0.2537173
39100 0.2240941
39110 0.2375813
39120 0.2165913
39130 0.227155
39140 0.2129986
39150 0.199211
39160 0.1905678
39170 0.2050205
39180 0.2107777
39190 0.1665323
39200 0.2136583
39210 0.2209142
39220 0.2163579
39230 0.2182031
39240 0.2462237
39250 0.2252029
39260 0.2146798
39270 0.2167758
39280 0.2103103
39290 0.2103591
39300 0.236141
39310 0.2065985
39320 0.2044064
39330 0.1906646
39340 0.2119901
39350 0.2302788
39360 0.2162303
39370 0.2226676
39380 0.2243014
39390 0.2309938
39400 0.2061661
39410 0.2183357
39420 0.2198775
39430 0.2025867
39440 0.2246777
39450 0.2050756
39460 0.2220746
39470 0.2044855
39480 0.2122591
39490 0.1988763
39500 0.1939609
39510 0.2070317
39520 0.2108224
39530 0.2052769
39540 0.2085991
39550 0.2237701
39560 0.2194349
39570 0.2290906
39580 0.2180263
39590 0.2114425
39600 0.2094955
39610 0.2220294
39620 0.2177264
39630 0.2115492
39640 0.2164144
39650 0.2201689
39660 0.2223665
39670 0.2035577
39680 0.2111582
39690 0.1974478
39700 0.2024288
39710 0.1974268
39720 0.2118419
39730 0.1873414
39740 0.1888821
39750 0.2009184
39760 0.1879364
39770 0.1988169
39780 0.2339163
39790 0.2102976
39800 0.2116188
39810 0.2093326
39820 0.1841455
39830 0.2247559
39840 0.2090699
39850 0.2229148
39860 0.2133426
39870 0.2271188
39880 0.2202384
39890 0.2404496
39900 0.2259335
39910 0.2368036
39920 0.2476113
39930 0.2660073
39940 0.2394588
39950 0.2465057
39960 0.2232215
39970 0.2455621
39980 0.2146652
39990 0.2126467
40000 0.2182418
40010 0.2432119
40020 0.2125984
40030 0.21374
40040 0.2151811
40050 0.231762
40060 0.2613156
40070 0.2279558
40080 0.2444738
40090 0.2648125
40100 0.2259239
40110 0.2141974
40120 0.2182664
40130 0.2298382
40140 0.2550452
40150 0.2321761
40160 0.2415264
40170 0.2161954
40180 0.2309845
40190 0.2249495
40200 0.2110824
40210 0.2227013
40220 0.2373637
40230 0.2491616
40240 0.2356049
40250 0.2215978
40260 0.2285527
40270 0.2222015
40280 0.2137501
40290 0.2404431
40300 0.2329132
40310 0.2251154
40320 0.2249665
40330 0.2350455
40340 0.2551657
40350 0.2308616
40360 0.2493245
40370 0.2160453
40380 0.1993488
40390 0.2208261
40400 0.2181154
40410 0.216035
40420 0.2170967
40430 0.2297989
40440 0.2170862
40450 0.2240691
40460 0.2263074
40470 0.2259487
40480 0.2057551
40490 0.2256927
40500 0.2279053
40510 0.2182432
40520 0.2316554
40530 0.2176878
40540 0.2167796
40550 0.2241798
40560 0.226492
40570 0.2260164
40580 0.225078
40590 0.219867
40600 0.2156036
40610 0.2000851
40620 0.2004133
40630 0.1962374
40640 0.211967
40650 0.2180746
40660 0.2069852
40670 0.2226769
40680 0.2241328
40690 0.2159384
40700 0.2233059
40710 0.2128332
40720 0.215376
40730 0.2088874
40740 0.2145403
40750 0.2117929
40760 0.223552
40770 0.2240312
40780 0.2025853
40790 0.2319487
40800 0.2198772
40810 0.2310914
40820 0.2568924
40830 0.232542
40840 0.2351554
40850 0.2405004
40860 0.2319708
40870 0.2369752
40880 0.2197519
40890 0.231962
40900 0.2031322
40910 0.2071016
40920 0.2286902
40930 0.2219519
40940 0.2229477
40950 0.2433122
40960 0.2570099
40970 0.2489421
40980 0.2328791
40990 0.2498012
41000 0.2266885
41010 0.2393267
41020 0.2165987
41030 0.224128
41040 0.2367599
41050 0.2215085
41060 0.231636
41070 0.2357417
41080 0.2245159
41090 0.2264327
41100 0.2356228
41110 0.2321349
41120 0.2579812
41130 0.2510134
41140 0.2640001
41150 0.2588661
41160 0.2459884
41170 0.243916
41180 0.2339275
41190 0.2354936
41200 0.2576496
41210 0.2535861
41220 0.2529532
41230 0.2497831
41240 0.2539222
41250 0.2684641
41260 0.2609139
41270 0.246072
41280 0.2650621
41290 0.2507961
41300 0.2460296
41310 0.2595368
41320 0.2329986
41330 0.2517756
41340 0.2635576
41350 0.2434086
41360 0.2443092
41370 0.2422636
41380 0.2556662
41390 0.2438206
41400 0.2289269
41410 0.24552
41420 0.2508883
41430 0.2487021
41440 0.2419046
41450 0.2611566
41460 0.2659946
41470 0.2802565
41480 0.2429322
41490 0.259125
41500 0.238915
41510 0.225886
41520 0.2514398
41530 0.2401378
41540 0.2264248
41550 0.226127
41560 0.2321391
41570 0.2465263
41580 0.2527
41590 0.2545915
41600 0.2572837
41610 0.2588337
41620 0.2433309
41630 0.2626747
41640 0.2520273
41650 0.2241253
41660 0.2523482
41670 0.2560394
41680 0.2621314
41690 0.2224307
41700 0.2619823
41710 0.2350078
41720 0.2279436
41730 0.2103798
41740 0.2279278
41750 0.2133164
41760 0.2283812
41770 0.2706657
41780 0.2800674
41790 0.2313101
41800 0.2440957
41810 0.2379489
41820 0.2134226
41830 0.2450959
41840 0.2230637
41850 0.2271229
41860 0.2435142
41870 0.2348299
41880 0.2357809
41890 0.1990038
41900 0.2027212
41910 0.1926167
41920 0.2262671
41930 0.2305626
41940 0.2125545
41950 0.2263521
41960 0.1971166
41970 0.1889054
41980 0.1944018
41990 0.2134485
42000 0.2338235
42010 0.2199157
42020 0.2282903
42030 0.2369863
42040 0.2411599
42050 0.2363444
42060 0.2173996
42070 0.1967752
42080 0.2320189
42090 0.2245205
42100 0.213473
42110 0.2109096
42120 0.2265689
42130 0.2021547
42140 0.2276106
42150 0.2317979
42160 0.2407434
42170 0.2168854
42180 0.247886
42190 0.2434615
42200 0.2634854
42210 0.2591569
42220 0.2556361
42230 0.2311818
42240 0.248894
42250 0.2487496
42260 0.2383055
42270 0.2594394
42280 0.2362253
42290 0.2305102
42300 0.224341
42310 0.2267125
42320 0.2356985
42330 0.2254831
42340 0.2210533
42350 0.2317729
42360 0.2516859
42370 0.2515594
42380 0.2191283
42390 0.2169994
42400 0.2427403
42410 0.2059651
42420 0.2143097
42430 0.2281978
42440 0.2309498
42450 0.2313935
42460 0.2107018
42470 0.2348513
42480 0.2061719
42490 0.2352148
42500 0.2297481
42510 0.2582959
42520 0.2399721
42530 0.239529
42540 0.2605879
42550 0.2679965
42560 0.2526866
42570 0.2448196
42580 0.2746122
42590 0.2660337
42600 0.2501708
42610 0.2357157
42620 0.2442877
42630 0.2745654
42640 0.2577147
42650 0.2586672
42660 0.3042744
42670 0.2606779
42680 0.2700577
42690 0.282273
42700 0.2821676
42710 0.2759383
42720 0.2625704
42730 0.2787784
42740 0.2744402
42750 0.2479932
42760 0.2727546
42770 0.2800046
42780 0.2681772
42790 0.2789536
42800 0.271925
42810 0.2878709
42820 0.2926033
42830 0.2912005
42840 0.2816734
42850 0.2959074
42860 0.3032741
42870 0.2761118
42880 0.2817385
42890 0.2830948
42900 0.2814089
42910 0.2897271
42920 0.2759075
42930 0.2780229
42940 0.2762112
42950 0.2812055
42960 0.2935782
42970 0.2740465
42980 0.2666686
42990 0.2816767
43000 0.2877713
43010 0.295012
43020 0.2945536
43030 0.2986865
43040 0.2948623
43050 0.282286
43060 0.2965423
43070 0.2871716
43080 0.265036
43090 0.2758147
43100 0.2668586
43110 0.2667956
43120 0.2449825
43130 0.2730431
43140 0.2668305
43150 0.2683952
43160 0.2744369
43170 0.2591845
43180 0.2652828
43190 0.2496243
43200 0.2641972
43210 0.2714623
43220 0.2660695
43230 0.2735367
43240 0.261425
43250 0.2919667
43260 0.2698086
43270 0.2635451
43280 0.2886696
43290 0.2805362
43300 0.2863064
43310 0.2506547
43320 0.2904228
43330 0.2526326
43340 0.2973599
43350 0.2973891
43360 0.254501
43370 0.2418351
43380 0.2595723
43390 0.2538507
43400 0.2628273
43410 0.2575368
43420 0.2618112
43430 0.2739899
43440 0.2824157
43450 0.2781879
43460 0.2577808
43470 0.2797897
43480 0.2813981
43490 0.273266
43500 0.2726937
43510 0.2744452
43520 0.2764205
43530 0.2829689
43540 0.2729317
43550 0.2747128
43560 0.2466087
43570 0.2726149
43580 0.251339
43590 0.2779986
43600 0.2700541
43610 0.2896858
43620 0.2791578
43630 0.2821687
43640 0.2742481
43650 0.2724725
43660 0.2696324
43670 0.2664436
43680 0.2807555
43690 0.2922705
43700 0.2847339
43710 0.2887869
43720 0.2793757
43730 0.3041319
43740 0.2921596
43750 0.2921359
43760 0.2732797
43770 0.2804363
43780 0.2670061
43790 0.2892179
43800 0.2903437
43810 0.2758864
43820 0.2483626
43830 0.2782153
43840 0.2893777
43850 0.2948695
43860 0.2838722
43870 0.295588
43880 0.2810427
43890 0.2709439
43900 0.2815574
43910 0.2843269
43920 0.2896906
43930 0.2804092
43940 0.2840922
43950 0.2850185
43960 0.2675349
43970 0.2661556
43980 0.2588202
43990 0.2709556
44000 0.2761519
44010 0.2723695
44020 0.2807893
44030 0.2568181
44040 0.2665058
44050 0.2802719
44060 0.277053
44070 0.2652893
44080 0.2835478
44090 0.2841308
44100 0.2587982
44110 0.2714843
44120 0.2467014
44130 0.2479509
44140 0.2814069
44150 0.2598741
44160 0.2643619
44170 0.256525
44180 0.2517169
44190 0.2390402
44200 0.2403943
44210 0.2451247
44220 0.2304844
44230 0.2494787
44240 0.2572602
44250 0.2564489
44260 0.2563064
44270 0.2779765
44280 0.2684756
44290 0.2734621
44300 0.264084
44310 0.2696213
44320 0.2786507
44330 0.2993715
44340 0.270953
44350 0.2831983
44360 0.2731424
44370 0.2777329
44380 0.2909988
44390 0.3018346
44400 0.2546981
44410 0.2773482
44420 0.2751671
44430 0.275362
44440 0.2807808
44450 0.2633541
44460 0.2533405
44470 0.2595653
44480 0.2574845
44490 0.2647145
44500 0.2804887
44510 0.2675494
44520 0.2884079
44530 0.2439869
44540 0.2255575
44550 0.2381751
44560 0.2450458
44570 0.2268484
44580 0.2251398
44590 0.2314424
44600 0.2370892
44610 0.222771
44620 0.2547248
44630 0.2532777
44640 0.2640469
44650 0.2511007
44660 0.2497408
44670 0.2467269
44680 0.2588088
44690 0.2535659
44700 0.2324068
44710 0.2487492
44720 0.2458589
44730 0.2440891
44740 0.2089924
44750 0.223638
44760 0.2339339
44770 0.2363705
44780 0.2680883
44790 0.2648073
44800 0.2622479
44810 0.2587729
44820 0.2599224
44830 0.267497
44840 0.2609327
44850 0.265787
44860 0.259885
44870 0.2687351
44880 0.2583328
44890 0.2575088
44900 0.2990208
44910 0.2675296
44920 0.2697569
44930 0.2781937
44940 0.2826512
44950 0.2596402
44960 0.258881
44970 0.2618788
44980 0.2608733
44990 0.2541957
45000 0.2831949
45010 0.2827827
45020 0.311407
45030 0.2655218
45040 0.2749577
45050 0.2804991
45060 0.2787959
45070 0.2730296
45080 0.2849131
45090 0.2965997
45100 0.2813251
45110 0.2748189
45120 0.2923309
45130 0.2858036
45140 0.2866252
45150 0.2817599
45160 0.2728617
45170 0.2721346
45180 0.2723643
45190 0.2782448
45200 0.2602309
45210 0.2698618
45220 0.2603498
45230 0.2867635
45240 0.2691777
45250 0.2626984
45260 0.2453273
45270 0.2479554
45280 0.2628704
45290 0.2695768
45300 0.2647859
45310 0.2350491
45320 0.272169
45330 0.2631795
45340 0.2600539
45350 0.2717693
45360 0.2455512
45370 0.2546493
45380 0.2570772
45390 0.2538362
45400 0.2428201
45410 0.2561569
45420 0.2336317
45430 0.2459571
45440 0.2621911
45450 0.2540359
45460 0.2454756
45470 0.2382763
45480 0.2670463
45490 0.2468596
45500 0.2765962
45510 0.2689643
45520 0.2575969
45530 0.2797878
45540 0.2832072
45550 0.2692517
45560 0.251611
45570 0.275273
45580 0.274511
45590 0.2921677
45600 0.256783
45610 0.2556771
45620 0.2719745
45630 0.2800077
45640 0.2585532
45650 0.2744687
45660 0.2619891
45670 0.2860065
45680 0.3031972
45690 0.2850343
45700 0.285397
45710 0.2986642
45720 0.2980646
45730 0.294482
45740 0.2813588
45750 0.2786054
45760 0.2853616
45770 0.2806869
45780 0.2821846
45790 0.3113111
45800 0.2796994
45810 0.2993164
45820 0.3006711
45830 0.2960818
45840 0.283485
45850 0.2881402
45860 0.2987801
45870 0.3050443
45880 0.2854635
45890 0.2738594
45900 0.2575235
45910 0.2845242
45920 0.2513946
45930 0.283428
45940 0.2958725
45950 0.2812384
45960 0.2825908
45970 0.2997591
45980 0.2722188
45990 0.2581302
46000 0.2657128
46010 0.2681189
46020 0.2683108
46030 0.2884247
46040 0.2949958
46050 0.2763295
46060 0.2872753
46070 0.2705201
46080 0.2723131
46090 0.2744318
46100 0.2757564
46110 0.2899998
46120 0.2754228
46130 0.2909607
46140 0.274
46150 0.2631976
46160 0.2841411
46170 0.2877097
46180 0.2881476
46190 0.2944811
46200 0.2951476
46210 0.2860695
46220 0.2937275
46230 0.2870824
46240 0.2844383
46250 0.2813455
46260 0.2727935
46270 0.2605871
46280 0.2885734
46290 0.2819067
46300 0.2978765
46310 0.2734359
46320 0.2778779
46330 0.2596269
46340 0.2654074
46350 0.2777726
46360 0.2782918
46370 0.294119
46380 0.2815844
46390 0.2766941
46400 0.280282
46410 0.2703228
46420 0.2788462
46430 0.2852986
46440 0.2791049
46450 0.2798475
46460 0.3060222
46470 0.3196493
46480 0.2890226
46490 0.3164518
46500 0.2769393
46510 0.2995536
46520 0.2996803
46530 0.2971118
46540 0.3091528
46550 0.2869946
46560 0.2884429
46570 0.3068014
46580 0.2980142
46590 0.2959748
46600 0.2924284
46610 0.2672544
46620 0.2727468
46630 0.279827
46640 0.2910633
46650 0.2617001
46660 0.2917765
46670 0.2765415
46680 0.3023495
46690 0.2782401
46700 0.2737055
46710 0.287524
46720 0.2689085
46730 0.2876168
46740 0.2924924
46750 0.2647013
46760 0.2666627
46770 0.2544707
46780 0.2591809
46790 0.2584284
46800 0.2891709
46810 0.2792288
46820 0.2768669
46830 0.3055483
46840 0.2797507
46850 0.2923886
46860 0.2937899
46870 0.2719741
46880 0.2849262
46890 0.2844329
46900 0.2603858
46910 0.2545656
46920 0.247209
46930 0.2756079
46940 0.2595725
46950 0.2642613
46960 0.2563219
46970 0.2601795
46980 0.2818969
46990 0.2440984
47000 0.2711079
47010 0.2543021
47020 0.2573006
47030 0.2826975
47040 0.2873992
47050 0.2799518
47060 0.2702565
47070 0.2965834
47080 0.278893
47090 0.2798421
47100 0.2671114
47110 0.2730424
47120 0.2777742
47130 0.2693856
47140 0.2623912
47150 0.3069782
47160 0.2826763
47170 0.2715675
47180 0.2614636
47190 0.2980607
47200 0.2844729
47210 0.3108199
47220 0.3074707
47230 0.2900985
47240 0.2983735
47250 0.2793773
47260 0.2867436
47270 0.2980398
47280 0.284548
47290 0.3139115
47300 0.2835729
47310 0.2990199
47320 0.2876898
47330 0.29533
47340 0.2857573
47350 0.3020444
47360 0.2895685
47370 0.2964446
47380 0.3110698
47390 0.292637
47400 0.3136636
47410 0.3126325
47420 0.2853458
47430 0.2936278
47440 0.2870577
47450 0.3058809
47460 0.2795525
47470 0.2828775
47480 0.2785234
47490 0.2905385
47500 0.2911428
47510 0.2705661
47520 0.2908925
47530 0.2832961
47540 0.3065983
47550 0.3125724
47560 0.3204417
47570 0.3191857
47580 0.3161651
47590 0.2911836
47600 0.2784446
47610 0.2572313
47620 0.2852714
47630 0.3104404
47640 0.314597
47650 0.2990503
47660 0.3260173
47670 0.2887844
47680 0.2723232
47690 0.2753266
47700 0.2917801
47710 0.3008769
47720 0.2870077
47730 0.2823315
47740 0.2783577
47750 0.2683602
47760 0.2657586
47770 0.2939428
47780 0.2864561
47790 0.3064546
47800 0.3087381
47810 0.2863456
47820 0.2956307
47830 0.2831932
47840 0.2937193
47850 0.2940265
47860 0.2872291
47870 0.2942466
47880 0.2839355
47890 0.28333
47900 0.2923541
47910 0.292594
47920 0.3243056
47930 0.3119176
47940 0.3015484
47950 0.2968601
47960 0.3042513
47970 0.2933998
47980 0.2812406
47990 0.2901615
48000 0.3089146
48010 0.2863053
48020 0.2608498
48030 0.2758255
48040 0.287525
48050 0.2768632
48060 0.2741669
48070 0.2852536
48080 0.306313
48090 0.2930784
48100 0.312958
48110 0.3248544
48120 0.2879608
48130 0.3051688
48140 0.3115043
48150 0.2991593
48160 0.3178953
48170 0.318055
48180 0.2989444
48190 0.2825415
48200 0.3350262
48210 0.3067076
48220 0.3203791
48230 0.318253
48240 0.3185494
48250 0.3184149
48260 0.3046381
48270 0.2925894
48280 0.2942941
48290 0.2946135
48300 0.3144159
48310 0.3153651
48320 0.3070478
48330 0.3008858
48340 0.3115986
48350 0.3074882
48360 0.3121426
48370 0.3197147
48380 0.3211298
48390 0.320475
48400 0.3235835
48410 0.3041859
48420 0.3202833
48430 0.2949108
48440 0.2849853
48450 0.2886533
48460 0.2794316
48470 0.2979297
48480 0.2891109
48490 0.3019443
48500 0.3006682
48510 0.2910227
48520 0.2832667
48530 0.2908354
48540 0.2727804
48550 0.2740977
48560 0.3069701
48570 0.300351
48580 0.2954673
48590 0.3043878
48600 0.3115255
48610 0.3017734
48620 0.271801
48630 0.2842807
48640 0.2951209
48650 0.2783466
48660 0.2596703
48670 0.2620216
48680 0.2756264
48690 0.2842411
48700 0.2838405
48710 0.2612364
48720 0.273539
48730 0.2555818
48740 0.2669471
48750 0.283624
48760 0.2731036
48770 0.2859842
48780 0.2907339
48790 0.2665517
48800 0.2708251
48810 0.2562764
48820 0.2722349
48830 0.2890131
48840 0.3035993
48850 0.2698925
48860 0.2803476
48870 0.2687768
48880 0.29206
48890 0.2739017
48900 0.2628518
48910 0.2600621
48920 0.2709618
48930 0.2680129
48940 0.2849003
48950 0.2721335
48960 0.2774389
48970 0.2580538
48980 0.2302557
48990 0.2525003
49000 0.2658074
49010 0.2906545
49020 0.2623119
49030 0.2682994
49040 0.2589056
49050 0.2519239
49060 0.2787089
49070 0.2912037
49080 0.3046283
49090 0.280266
49100 0.2641528
49110 0.275318
49120 0.2833078
49130 0.2749894
49140 0.2715971
49150 0.2847807
49160 0.2731002
49170 0.2916729
49180 0.282737
49190 0.2938847
49200 0.2737923
49210 0.2896441
49220 0.2731738
49230 0.2808332
49240 0.2666231
49250 0.2697139
49260 0.2930742
49270 0.3106304
49280 0.3180568
49290 0.3104105
49300 0.2922434
49310 0.2835498
49320 0.2906322
49330 0.31266
49340 0.2712663
49350 0.2793148
49360 0.2779396
49370 0.2882719
49380 0.2842899
49390 0.2807572
49400 0.2869285
49410 0.3015447
49420 0.2891585
49430 0.2971969
49440 0.3055647
49450 0.3001961
49460 0.3093223
49470 0.2984902
49480 0.305174
49490 0.2956045
49500 0.3213299
49510 0.3174267
49520 0.2949551
49530 0.2785654
49540 0.2616304
49550 0.2629834
49560 0.3156343
49570 0.303371
49580 0.2744892
49590 0.2884862
49600 0.2592545
49610 0.2750561
49620 0.2756665
49630 0.2705504
49640 0.2609659
49650 0.2698567
49660 0.2587841
49670 0.3024065
49680 0.2789989
49690 0.2881884
49700 0.2632907
49710 0.2933102
49720 0.2548683
49730 0.2772706
49740 0.2686844
49750 0.2435208
49760 0.262506
49770 0.243754
49780 0.2549193
49790 0.2634566
49800 0.243699
49810 0.3044528
49820 0.267916
49830 0.2858222
49840 0.276527
49850 0.264606
49860 0.2819264
49870 0.284394
49880 0.2878799
49890 0.2789092
49900 0.2810503
49910 0.2639897
49920 0.2968998
49930 0.2891891
49940 0.2852839
49950 0.2904495
49960 0.2619421
49970 0.2648188
49980 0.241218
49990 0.2567067
50000 0.2422144
50010 0.2550658
50020 0.2674856
50030 0.2536717
50040 0.2730421
50050 0.2721816
50060 0.2566976
50070 0.2453586
50080 0.2470881
50090 0.2664682
50100 0.2439818
50110 0.2545502
50120 0.2539819
50130 0.2720862
50140 0.2444772
50150 0.2530615
50160 0.2500433
50170 0.2446504
50180 0.2458512
50190 0.2277134
50200 0.2197136
50210 0.2230342
50220 0.2278966
50230 0.2044148
50240 0.2183082
50250 0.2245248
50260 0.2116181
50270 0.2134036
50280 0.2144423
50290 0.1980911
50300 0.2007535
50310 0.2074263
50320 0.2155246
50330 0.1864461
50340 0.2006132
50350 0.2059786
50360 0.2051434
50370 0.2155494
50380 0.2384041
50390 0.2454795
50400 0.2331616
50410 0.2350781
50420 0.2499514
50430 0.2447508
50440 0.2260272
50450 0.2223504
50460 0.2292805
50470 0.2391519
50480 0.2485834
50490 0.2314475
50500 0.2313676
50510 0.234881
50520 0.2448745
50530 0.249312
50540 0.2285164
50550 0.2681344
50560 0.2231938
50570 0.2372678
50580 0.210407
50590 0.1932413
50600 0.1886377
50610 0.2209122
50620 0.1869032
50630 0.1845689
50640 0.1872477
50650 0.2108821
50660 0.2144281
50670 0.2141045
50680 0.2344233
50690 0.2121353
50700 0.2179221
50710 0.253925
50720 0.2240971
50730 0.2204006
50740 0.2373319
50750 0.2539063
50760 0.2359879
50770 0.2158023
50780 0.2442554
50790 0.2249323
50800 0.2214163
50810 0.2071512
50820 0.230129
50830 0.2201064
50840 0.2468157
50850 0.2621174
50860 0.258638
50870 0.268764
50880 0.2386417
50890 0.2294979
50900 0.2521461
50910 0.2543236
50920 0.2479011
50930 0.2406271
50940 0.2382616
50950 0.2402062
50960 0.2209289
50970 0.2258341
50980 0.2415449
50990 0.2394829
51000 0.2379628
51010 0.2386657
51020 0.2323538
51030 0.2366483
51040 0.2488402
51050 0.2618141
51060 0.2442924
51070 0.2393656
51080 0.2643559
51090 0.2754315
51100 0.2553001
51110 0.2797514
51120 0.2679937
51130 0.2727284
51140 0.2626044
51150 0.2593373
51160 0.2845893
51170 0.2859079
51180 0.2778299
51190 0.2729283
51200 0.2585755
51210 0.2635651
51220 0.2853365
51230 0.2998941
51240 0.293404
51250 0.2623457
51260 0.2738386
51270 0.2939116
51280 0.2825443
51290 0.2645331
51300 0.2727182
51310 0.2622076
51320 0.2845479
51330 0.299078
51340 0.2912537
51350 0.2653519
51360 0.2988882
51370 0.2884272
51380 0.3227063
51390 0.3256328
51400 0.2897837
51410 0.2888996
51420 0.2670118
51430 0.2982466
51440 0.2718233
51450 0.3031388
51460 0.2846307
51470 0.300707
51480 0.3001581
51490 0.2977194
51500 0.271606
51510 0.2922209
51520 0.3186303
51530 0.290177
51540 0.3023149
51550 0.2781276
51560 0.2906249
51570 0.3294912
51580 0.2961248
51590 0.3244367
51600 0.3016631
51610 0.2866445
51620 0.2796873
51630 0.2793698
51640 0.3026636
51650 0.2799411
51660 0.2945397
51670 0.301593
51680 0.2955297
51690 0.3110289
51700 0.2847184
51710 0.2888881
51720 0.283671
51730 0.2789185
51740 0.2919694
51750 0.2811363
51760 0.2787811
51770 0.3009538
51780 0.2926516
51790 0.2811862
51800 0.275321
51810 0.2915959
51820 0.3027007
51830 0.2849631
51840 0.3062865
51850 0.3186834
51860 0.2677636
51870 0.2611127
51880 0.2943609
51890 0.2973299
51900 0.2592597
51910 0.2656344
51920 0.2515436
51930 0.2734125
51940 0.2601683
51950 0.2685275
51960 0.2837942
51970 0.2931047
51980 0.2725331
51990 0.2776835
52000 0.2541917
52010 0.2687328
52020 0.2736251
52030 0.2729421
52040 0.2722989
52050 0.2555938
52060 0.2620361
52070 0.2655957
52080 0.2827005
52090 0.2788631
52100 0.253441
52110 0.3023165
52120 0.2868606
52130 0.2894655
52140 0.2926138
52150 0.2992999
52160 0.2766011
52170 0.2808643
52180 0.2748255
52190 0.2768396
52200 0.2841403
52210 0.2765669
52220 0.2721744
52230 0.2684632
52240 0.2585291
52250 0.2647761
52260 0.2781262
52270 0.2639798
52280 0.273788
52290 0.2764635
52300 0.2629202
52310 0.294592
52320 0.2708108
52330 0.3044676
52340 0.2840193
52350 0.2893951
52360 0.2957255
52370 0.265871
52380 0.2961163
52390 0.2957667
52400 0.3109188
52410 0.3059128
52420 0.2992744
52430 0.2719361
52440 0.2752088
52450 0.2873355
52460 0.2710817
52470 0.2803276
52480 0.271674
52490 0.2974209
52500 0.3002172
52510 0.2515952
52520 0.2809087
52530 0.2531031
52540 0.2790745
52550 0.2881288
52560 0.2900167
52570 0.2639476
52580 0.2559277
52590 0.2637023
52600 0.2631966
52610 0.2619544
52620 0.263009
52630 0.2752394
52640 0.2647304
52650 0.2636716
52660 0.2618489
52670 0.2447736
52680 0.2631257
52690 0.2572148
52700 0.2557349
52710 0.2504135
52720 0.2665375
52730 0.2441514
52740 0.2592945
52750 0.2618063
52760 0.2668705
52770 0.2557769
52780 0.2654485
52790 0.2746303
52800 0.2666959
52810 0.2625704
52820 0.2627614
52830 0.2638406
52840 0.260089
52850 0.2326188
52860 0.2516593
52870 0.2607813
52880 0.2559598
52890 0.2627438
52900 0.267179
52910 0.2762998
52920 0.2737378
52930 0.2549686
52940 0.2535722
52950 0.2424927
52960 0.2403664
52970 0.2324915
52980 0.2448774
52990 0.2534678
53000 0.2394429
53010 0.2518321
53020 0.2519309
53030 0.2374016
53040 0.2635344
53050 0.2454568
53060 0.2692247
53070 0.2332977
53080 0.2515119
53090 0.2528391
53100 0.253666
53110 0.2670174
53120 0.2604761
53130 0.2570833
53140 0.2776214
53150 0.2577291
53160 0.2688149
53170 0.2652891
53180 0.2602591
53190 0.2671991
53200 0.2443106
53210 0.2521681
53220 0.2559691
53230 0.2265633
53240 0.2451351
53250 0.2374262
53260 0.2520728
53270 0.2620419
53280 0.2585958
53290 0.2690683
53300 0.2856361
53310 0.2649536
53320 0.2750277
53330 0.2868648
53340 0.2809892
53350 0.2784481
53360 0.2661596
53370 0.2714096
53380 0.2786715
53390 0.2554779
53400 0.2614344
53410 0.275642
53420 0.2789631
53430 0.2512801
53440 0.2702882
53450 0.2736723
53460 0.2532819
53470 0.2585619
53480 0.2865478
53490 0.253267
53500 0.2769759
53510 0.2451657
53520 0.2350305
53530 0.2313167
53540 0.2418695
53550 0.2535201
53560 0.2309284
53570 0.2594256
53580 0.264873
53590 0.2627947
53600 0.2705206
53610 0.2715057
53620 0.2489307
53630 0.2663803
53640 0.268863
53650 0.2712383
53660 0.2860226
53670 0.2793822
53680 0.2740602
53690 0.2800141
53700 0.2741701
53710 0.2663732
53720 0.281245
53730 0.2754783
53740 0.2944151
53750 0.2855737
53760 0.2709122
53770 0.2811074
53780 0.2533441
53790 0.2749558
53800 0.2594307
53810 0.257133
53820 0.245138
53830 0.2617199
53840 0.2571709
53850 0.2742128
53860 0.2681247
53870 0.2693205
53880 0.2713511
53890 0.2654986
53900 0.2490376
53910 0.2722861
53920 0.2588506
53930 0.2399266
53940 0.266497
53950 0.2542611
53960 0.2611623
53970 0.2560643
53980 0.2664154
53990 0.2648987
54000 0.2675312
54010 0.2465879
54020 0.2612826
54030 0.2700596
54040 0.2669947
54050 0.2770734
54060 0.2724386
54070 0.2530738
54080 0.2545694
54090 0.2775415
54100 0.2688624
54110 0.2788539
54120 0.2687719
54130 0.2765251
54140 0.2541707
54150 0.2599177
54160 0.2503064
54170 0.2522629
54180 0.2731526
54190 0.2669709
54200 0.2890739
54210 0.2826624
54220 0.283545
54230 0.2824336
54240 0.2676244
54250 0.2793753
54260 0.2952762
54270 0.2623867
54280 0.2594264
54290 0.2669471
54300 0.2635174
54310 0.2772361
54320 0.2806834
54330 0.2715915
54340 0.2655638
54350 0.2282711
54360 0.2328593
54370 0.2301383
54380 0.2579581
54390 0.2555476
54400 0.249566
54410 0.2669886
54420 0.2470182
54430 0.2552516
54440 0.2680844
54450 0.2708022
54460 0.2747981
54470 0.2791308
54480 0.2784352
54490 0.280894
54500 0.291741
54510 0.2747101
54520 0.2615876
54530 0.2671291
54540 0.2784207
54550 0.2890511
54560 0.2817554
54570 0.2804583
54580 0.2612699
54590 0.2783861
54600 0.277975
54610 0.3022185
54620 0.2778512
54630 0.2584623
54640 0.281945
54650 0.3049999
54660 0.2809329
54670 0.2780975
54680 0.276323
54690 0.2643898
54700 0.2538568
54710 0.2619044
54720 0.297235
54730 0.2715458
54740 0.2824059
54750 0.2920383
54760 0.2799178
54770 0.2808246
54780 0.2744606
54790 0.2713452
54800 0.2716409
54810 0.274349
54820 0.2843325
54830 0.2732321
54840 0.2786162
54850 0.2883203
54860 0.2918195
54870 0.2976326
54880 0.2837209
54890 0.2522064
54900 0.2677168
54910 0.2694297
54920 0.291165
54930 0.2914958
54940 0.2658304
54950 0.2854733
54960 0.2982626
54970 0.2977811
54980 0.2727149
54990 0.2777922
55000 0.2729006
55010 0.2762224
55020 0.2716237
55030 0.2711893
55040 0.2682365
55050 0.2788529
55060 0.2880624
55070 0.2642148
55080 0.2935202
55090 0.2718626
55100 0.2563405
55110 0.2917582
55120 0.2685711
55130 0.2588377
55140 0.2709597
55150 0.2612626
55160 0.2440408
55170 0.2719007
55180 0.267289
55190 0.278165
55200 0.2616549
55210 0.2855454
55220 0.2803598
55230 0.2725574
55240 0.2717937
55250 0.2773153
55260 0.2781239
55270 0.2934822
55280 0.2880872
55290 0.2862686
55300 0.2992439
55310 0.302335
55320 0.2706964
55330 0.259544
55340 0.3000537
55350 0.2909945
55360 0.3046329
55370 0.2975712
55380 0.3044228
55390 0.3108951
55400 0.3078515
55410 0.3206231
55420 0.2997986
55430 0.2882692
55440 0.3006843
55450 0.3097359
55460 0.3028323
55470 0.2874815
55480 0.2933376
55490 0.3123291
55500 0.299521
55510 0.3163712
55520 0.3015723
55530 0.3181368
55540 0.2713854
55550 0.2806943
55560 0.3048175
55570 0.290291
55580 0.3069227
55590 0.3196608
55600 0.3022157
55610 0.3059052
55620 0.3263845
55630 0.3239083
55640 0.3166902
55650 0.2796004
55660 0.3031252
55670 0.2884201
55680 0.3098747
55690 0.3068216
55700 0.3079241
55710 0.3266655
55720 0.3114704
55730 0.3095465
55740 0.3200367
55750 0.296618
55760 0.2829318
55770 0.3060184
55780 0.3152036
55790 0.3047683
55800 0.3100075
55810 0.2886752
55820 0.2950052
55830 0.2756523
55840 0.2911506
55850 0.286625
55860 0.3018428
55870 0.3066077
55880 0.299179
55890 0.2933797
55900 0.2948382
55910 0.3079794
55920 0.2950643
55930 0.3151862
55940 0.3119218
55950 0.3066368
55960 0.3221423
55970 0.3011236
55980 0.3313375
55990 0.3091128
56000 0.3207324
56010 0.3170092
56020 0.3469913
56030 0.3500342
56040 0.328998
56050 0.3262737
56060 0.296477
56070 0.3150571
56080 0.3038491
56090 0.3008243
56100 0.2982858
56110 0.3146709
56120 0.3164735
56130 0.321889
56140 0.3149586
56150 0.3062424
56160 0.3177677
56170 0.3078603
56180 0.3144677
56190 0.3121636
56200 0.3023795
56210 0.3263339
56220 0.2889971
56230 0.3196113
56240 0.3092065
56250 0.3317282
56260 0.3088347
56270 0.3224408
56280 0.3273498
56290 0.3120191
56300 0.3237192
56310 0.3093756
56320 0.3243527
56330 0.3337226
56340 0.3233409
56350 0.3199465
56360 0.3092263
56370 0.3020314
56380 0.315203
56390 0.3066169
56400 0.3033446
56410 0.3180406
56420 0.316043
56430 0.2952144
56440 0.3168106
56450 0.3348029
56460 0.3271605
56470 0.3108737
56480 0.3126982
56490 0.3197412
56500 0.3089595
56510 0.31508
56520 0.2808565
56530 0.2953367
56540 0.315057
56550 0.294264
56560 0.3117664
56570 0.293442
56580 0.3120353
56590 0.3138814
56600 0.3330188
56610 0.3428354
56620 0.3347891
56630 0.3177402
56640 0.3251135
56650 0.3266056
56660 0.3267151
56670 0.3339483
56680 0.3161051
56690 0.3192963
56700 0.3193817
56710 0.338131
56720 0.3157926
56730 0.3230495
56740 0.3085142
56750 0.3080671
56760 0.3332172
56770 0.3447713
56780 0.3252062
56790 0.3340631
56800 0.3396231
56810 0.3189201
56820 0.3151353
56830 0.3220485
56840 0.3074566
56850 0.3049669
56860 0.2959786
56870 0.2853833
56880 0.2943664
56890 0.297583
56900 0.3121024
56910 0.3142655
56920 0.2986708
56930 0.3304402
56940 0.3214594
56950 0.3375506
56960 0.3211567
56970 0.3069496
56980 0.3223212
56990 0.3191852
57000 0.3006047
57010 0.3106971
57020 0.3104655
57030 0.3278642
57040 0.298314
57050 0.3058573
57060 0.3239482
57070 0.3204222
57080 0.3060859
57090 0.3187707
57100 0.313701
57110 0.3297405
57120 0.3274939
57130 0.3211353
57140 0.3027871
57150 0.3028572
57160 0.3099804
57170 0.3024751
57180 0.3091458
57190 0.3223535
57200 0.3347778
57210 0.3401875
57220 0.3158468
57230 0.3427618
57240 0.3164441
57250 0.3296055
57260 0.358462
57270 0.3400462
57280 0.3298175
57290 0.2897704
57300 0.3109556
57310 0.3185253
57320 0.3209318
57330 0.3170138
57340 0.320169
57350 0.3035286
57360 0.3504976
57370 0.2936524
57380 0.3207741
57390 0.3208748
57400 0.3188072
57410 0.3271859
57420 0.3300387
57430 0.3205405
57440 0.352246
57450 0.3259546
57460 0.3395024
57470 0.332961
57480 0.3265769
57490 0.333361
57500 0.3226601
57510 0.3462667
57520 0.3242768
57530 0.317129
57540 0.3272804
57550 0.3293298
57560 0.3403263
57570 0.3333119
57580 0.331074
57590 0.3414883
57600 0.3225241
57610 0.2966439
57620 0.311121
57630 0.3308656
57640 0.3297908
57650 0.3407112
57660 0.3047456
57670 0.3088865
57680 0.296915
57690 0.3294409
57700 0.3459246
57710 0.3227198
57720 0.3337208
57730 0.3300521
57740 0.3310249
57750 0.3332746
57760 0.3379149
57770 0.3241582
57780 0.3121537
57790 0.340473
57800 0.3059372
57810 0.3048243
57820 0.3062772
57830 0.3388051
57840 0.3037252
57850 0.2975406
57860 0.2883886
57870 0.3193317
57880 0.3085304
57890 0.3157017
57900 0.3381656
57910 0.3188737
57920 0.2879322
57930 0.297883
57940 0.3015462
57950 0.2943788
57960 0.2990711
57970 0.2951066
57980 0.3170991
57990 0.2953855
58000 0.3127863
58010 0.3176507
58020 0.3207663
58030 0.3136308
58040 0.300104
58050 0.3259187
58060 0.3154776
58070 0.2897247
58080 0.3133925
58090 0.3054135
58100 0.3030916
58110 0.2901203
58120 0.2908222
58130 0.2941259
58140 0.2992117
58150 0.3079568
58160 0.3075515
58170 0.3002585
58180 0.3214376
58190 0.3078645
58200 0.3087889
58210 0.3078211
58220 0.3038411
58230 0.3251709
58240 0.3098806
58250 0.3276604
58260 0.320283
58270 0.3105067
58280 0.3036787
58290 0.3029359
58300 0.324302
58310 0.3112052
58320 0.3136165
58330 0.3012117
58340 0.3086864
58350 0.3259999
58360 0.3318967
58370 0.3220881
58380 0.3209071
58390 0.3081867
58400 0.3120524
58410 0.3282888
58420 0.2993153
58430 0.2980372
58440 0.304603
58450 0.3182781
58460 0.3108572
58470 0.3353901
58480 0.3040154
58490 0.3100328
58500 0.298386
58510 0.2895995
58520 0.3197184
58530 0.3175291
58540 0.302237
58550 0.2891673
58560 0.2953348
58570 0.2921596
58580 0.2920235
58590 0.2875409
58600 0.2845762
58610 0.2967197
58620 0.2824923
58630 0.2758785
58640 0.3087773
58650 0.2869087
58660 0.2912461
58670 0.2887123
58680 0.2972284
58690 0.276228
58700 0.2801177
58710 0.2879358
58720 0.311043
58730 0.2893457
58740 0.3033013
58750 0.2870122
58760 0.2716932
58770 0.2915672
58780 0.2613252
58790 0.2664998
58800 0.26727
58810 0.2682126
58820 0.296427
58830 0.2915765
58840 0.2883023
58850 0.2915085
58860 0.2899504
58870 0.2909588
58880 0.2959529
58890 0.309705
58900 0.3089897
58910 0.3087594
58920 0.3171023
58930 0.289199
58940 0.2982947
58950 0.29221
58960 0.3001284
58970 0.2794423
58980 0.2802575
58990 0.3059994
59000 0.304409
59010 0.3021832
59020 0.3171982
59030 0.3121907
59040 0.299341
59050 0.2847834
59060 0.2936474
59070 0.2926251
59080 0.2919361
59090 0.289321
59100 0.2934397
59110 0.2876498
59120 0.3092524
59130 0.2968915
59140 0.3204105
59150 0.2800696
59160 0.2931682
59170 0.2839665
59180 0.307992
59190 0.3125349
59200 0.2993379
59210 0.2884991
59220 0.2836853
59230 0.2918571
59240 0.2976902
59250 0.2953907
59260 0.286875
59270 0.2933892
59280 0.2966066
59290 0.2853055
59300 0.2849645
59310 0.2802057
59320 0.2809553
59330 0.2948904
59340 0.2918181
59350 0.2948425
59360 0.2935689
59370 0.2784427
59380 0.3070979
59390 0.287859
59400 0.2899636
59410 0.2851426
59420 0.284822
59430 0.2803996
59440 0.2869073
59450 0.2899211
59460 0.296284
59470 0.3026626
59480 0.2961123
59490 0.2943539
59500 0.2960418
59510 0.2940892
59520 0.3150942
59530 0.3052697
59540 0.295503
59550 0.2849454
59560 0.3040977
59570 0.2952342
59580 0.3016816
59590 0.3182572
59600 0.3371245
59610 0.3204073
59620 0.2899083
59630 0.3066193
59640 0.2963318
59650 0.2933972
59660 0.3082139
59670 0.2890599
59680 0.3069512
59690 0.3045675
59700 0.3088281
59710 0.2949342
59720 0.3127783
59730 0.3037022
59740 0.3009144
59750 0.2974778
59760 0.3116025
59770 0.3205602
59780 0.294665
59790 0.3096335
59800 0.3101386
59810 0.3110734
59820 0.3115554
59830 0.3185627
59840 0.3099227
59850 0.3205845
59860 0.3323393
59870 0.3394048
59880 0.3405121
59890 0.3296462
59900 0.3213916
59910 0.3205973
59920 0.3286002
59930 0.3229862
59940 0.3147151
59950 0.3263242
59960 0.2934873
59970 0.3221469
59980 0.3279333
59990 0.320025
60000 0.321545
60010 0.331956
60020 0.3344607
60030 0.3106367
60040 0.3298497
60050 0.3246906
60060 0.3085282
60070 0.3117703
60080 0.3281063
60090 0.3314464
60100 0.3510161
60110 0.3095701
60120 0.3294854
60130 0.3188734
60140 0.3282589
60150 0.3265389
60160 0.3211416
60170 0.3108901
60180 0.3081723
60190 0.3211512
60200 0.3055545
60210 0.338994
60220 0.3253232
60230 0.3191047
60240 0.2973013
60250 0.3076884
60260 0.3019616
60270 0.3239686
60280 0.3061114
60290 0.3043453
60300 0.3034636
60310 0.3080764
60320 0.3230428
60330 0.308876
60340 0.3169865
60350 0.3068313
60360 0.3067786
60370 0.3099391
60380 0.3221615
60390 0.3331692
60400 0.3299265
60410 0.3273636
60420 0.3266565
60430 0.3411398
60440 0.3458316
60450 0.3474959
60460 0.331849
60470 0.3473924
60480 0.3396139
60490 0.3421016
60500 0.3384109
60510 0.3407549
60520 0.3397003
60530 0.2960541
60540 0.3310947
60550 0.3361826
60560 0.3416911
60570 0.3426576
60580 0.3313648
60590 0.337761
60600 0.3380154
60610 0.3481058
60620 0.3297388
60630 0.3422561
60640 0.3199835
60650 0.3690338
60660 0.3492353
60670 0.3527528
60680 0.335391
60690 0.3462949
60700 0.3352995
60710 0.3279537
60720 0.3156302
60730 0.3291654
60740 0.3206124
60750 0.3211907
60760 0.3337043
60770 0.3284727
60780 0.3445794
60790 0.3382384
60800 0.3170191
60810 0.346917
60820 0.3573323
60830 0.3456097
60840 0.3485734
60850 0.3366887
60860 0.3561095
60870 0.3478026
60880 0.3653225
60890 0.3630558
60900 0.3680166
60910 0.3860138
60920 0.3631347
60930 0.3517416
60940 0.3441307
60950 0.3347309
60960 0.3390253
60970 0.3236317
60980 0.3535235
60990 0.3277777
61000 0.321861
61010 0.320721
61020 0.3484973
61030 0.335628
61040 0.3464224
61050 0.3168662
61060 0.3108436
61070 0.3097175
61080 0.3207113
61090 0.3162495
61100 0.315608
61110 0.324543
61120 0.3090607
61130 0.3193061
61140 0.3094469
61150 0.3090242
61160 0.3171563
61170 0.3168324
61180 0.325507
61190 0.3307715
61200 0.3462497
61210 0.3390809
61220 0.2958161
61230 0.3277783
61240 0.3206082
61250 0.3108651
61260 0.295246
61270 0.2902603
61280 0.3159539
61290 0.3319332
61300 0.3122086
61310 0.3136095
61320 0.2885949
61330 0.2944604
61340 0.292604
61350 0.297051
61360 0.3087642
61370 0.3131934
61380 0.2877024
61390 0.3060312
61400 0.3130629
61410 0.3149149
61420 0.3032891
61430 0.3249372
61440 0.330822
61450 0.3278266
61460 0.3402917
61470 0.322059
61480 0.3115402
61490 0.3119554
61500 0.3046837
61510 0.3159627
61520 0.3045065
61530 0.3050739
61540 0.2985741
61550 0.3051653
61560 0.2960622
61570 0.3009806
61580 0.3055611
61590 0.3173575
61600 0.3175977
61610 0.2995239
61620 0.3052422
61630 0.3043654
61640 0.3152726
61650 0.3098859
61660 0.3076324
61670 0.3149929
61680 0.3143257
61690 0.3027746
61700 0.3017575
61710 0.322833
61720 0.3053262
61730 0.311179
61740 0.3294094
61750 0.3256325
61760 0.3234354
61770 0.3191666
61780 0.3150609
61790 0.3113874
61800 0.3287572
61810 0.3194336
61820 0.3355048
61830 0.3160903
61840 0.340069
61850 0.3334188
61860 0.333785
61870 0.3353695
61880 0.3227531
61890 0.3307376
61900 0.3215013
61910 0.3330125
61920 0.3235676
61930 0.2991908
61940 0.3060938
61950 0.2886246
61960 0.2922727
61970 0.3195494
61980 0.3229981
61990 0.3074237
62000 0.3181483
62010 0.323319
62020 0.3095632
62030 0.3315451
62040 0.3004395
62050 0.3182637
62060 0.3258226
62070 0.3285815
62080 0.3341309
62090 0.3171793
62100 0.3142696
62110 0.3172998
62120 0.3129932
62130 0.3006233
62140 0.2908372
62150 0.3043299
62160 0.3007841
62170 0.3243631
62180 0.3107317
62190 0.3142541
62200 0.3242355
62210 0.3149494
62220 0.2978337
62230 0.3205763
62240 0.3106959
62250 0.3032843
62260 0.296474
62270 0.3014385
62280 0.3061462
62290 0.2785988
62300 0.3019432
62310 0.2962441
62320 0.3074278
62330 0.3119088
62340 0.315132
62350 0.3192257
62360 0.3147797
62370 0.3065344
62380 0.3129422
62390 0.3090969
62400 0.3230706
62410 0.3154521
62420 0.3304879
62430 0.3161779
62440 0.2958361
62450 0.3163553
62460 0.3158458
62470 0.3019004
62480 0.2931598
62490 0.2836122
62500 0.3197148
62510 0.2992843
62520 0.2917345
62530 0.3075509
62540 0.32219
62550 0.3276598
62560 0.3409699
62570 0.3464213
62580 0.3126605
62590 0.3124314
62600 0.3021327
62610 0.2911777
62620 0.3119241
62630 0.321452
62640 0.308025
62650 0.3037364
62660 0.3049204
62670 0.3477993
62680 0.3264148
62690 0.3193348
62700 0.324789
62710 0.3399494
62720 0.3525313
62730 0.3513783
62740 0.3243291
62750 0.334768
62760 0.3355397
62770 0.3307441
62780 0.3172397
62790 0.3137596
62800 0.3058207
62810 0.3110151
62820 0.3224288
62830 0.3038637
62840 0.3397211
62850 0.32619
62860 0.3256231
62870 0.32281
62880 0.3137234
62890 0.3176728
62900 0.3449887
62910 0.3119715
62920 0.2989233
62930 0.2787578
62940 0.2719027
62950 0.2796684
62960 0.2826398
62970 0.276383
62980 0.2770087
62990 0.290533
63000 0.2825631
63010 0.2862115
63020 0.2918587
63030 0.3004051
63040 0.2822235
63050 0.2974457
63060 0.2997432
63070 0.3118604
63080 0.3109805
63090 0.312869
63100 0.3142158
63110 0.3229839
63120 0.332536
63130 0.3349526
63140 0.326335
63150 0.3337126
63160 0.3183082
63170 0.3161029
63180 0.3169988
63190 0.3342353
63200 0.3403094
63210 0.3335554
63220 0.3473567
63230 0.33338
63240 0.3300917
63250 0.3155075
63260 0.3290527
63270 0.3400587
63280 0.3310921
63290 0.3407489
63300 0.3340632
63310 0.3150333
63320 0.3146178
63330 0.2947801
63340 0.3076288
63350 0.3015734
63360 0.3249532
63370 0.2961644
63380 0.3046167
63390 0.3275015
63400 0.315533
63410 0.3198136
63420 0.3071096
63430 0.3351299
63440 0.3210361
63450 0.319655
63460 0.3362453
63470 0.3420982
63480 0.3277541
63490 0.3298684
63500 0.3432493
63510 0.2989773
63520 0.3149981
63530 0.3062761
63540 0.2977496
63550 0.30663
63560 0.2971312
63570 0.2892155
63580 0.2999312
63590 0.2991091
63600 0.3136287
63610 0.2968039
63620 0.3081796
63630 0.2871586
63640 0.2916178
63650 0.3173932
63660 0.3027233
63670 0.2873417
63680 0.2985896
63690 0.3026434
63700 0.3124388
63710 0.2956667
63720 0.2937341
63730 0.3149411
63740 0.3017417
63750 0.3071211
63760 0.3019552
63770 0.2926713
63780 0.3054654
63790 0.2902163
63800 0.3239285
63810 0.3033918
63820 0.2905082
63830 0.2828387
63840 0.2932152
63850 0.3170832
63860 0.3080249
63870 0.2934296
63880 0.3097843
63890 0.2923592
63900 0.2818978
63910 0.2767293
63920 0.29428
63930 0.2996402
63940 0.3024512
63950 0.2807209
63960 0.2824691
63970 0.2838638
63980 0.3000922
63990 0.2845265
64000 0.2842705
64010 0.2893274
64020 0.2663328
64030 0.2555968
64040 0.2690703
64050 0.263547
64060 0.2834798
64070 0.2570983
64080 0.2869908
64090 0.2722382
64100 0.2798379
64110 0.2662613
64120 0.288359
64130 0.2780047
64140 0.2777416
64150 0.2538782
64160 0.2579081
64170 0.2624612
64180 0.2644569
64190 0.2576354
64200 0.2718463
64210 0.2834757
64220 0.2533198
64230 0.2392904
64240 0.2621353
64250 0.2498291
64260 0.2532644
64270 0.2520287
64280 0.270135
64290 0.2690893
64300 0.2731016
64310 0.2691186
64320 0.2676061
64330 0.2630962
64340 0.2846672
64350 0.2998593
64360 0.2711865
64370 0.2905701
64380 0.2914744
64390 0.3133962
64400 0.3019997
64410 0.295314
64420 0.2830844
64430 0.3009469
64440 0.2899275
64450 0.2998064
64460 0.2990148
64470 0.3040725
64480 0.2989662
64490 0.3008832
64500 0.2838915
64510 0.2813526
64520 0.2827277
64530 0.2920485
64540 0.3071566
64550 0.3075979
64560 0.3042502
64570 0.2716038
64580 0.2765807
64590 0.2700315
64600 0.2722545
64610 0.2744942
64620 0.2854396
64630 0.3059855
64640 0.2928372
64650 0.2827848
64660 0.2721129
64670 0.2557287
64680 0.2925828
64690 0.3047218
64700 0.3009824
64710 0.3041395
64720 0.2966778
64730 0.2954932
64740 0.2835413
64750 0.2839769
64760 0.2913039
64770 0.2945609
64780 0.2957566
64790 0.2853167
64800 0.3096582
64810 0.3003934
64820 0.2903893
64830 0.2816381
64840 0.2787687
64850 0.2911
64860 0.2951415
64870 0.2975897
64880 0.2998383
64890 0.2965684
64900 0.2729414
64910 0.2869727
64920 0.2558024
64930 0.2589379
64940 0.2697587
64950 0.2725077
64960 0.2821759
64970 0.2787272
64980 0.2746777
64990 0.2962748
65000 0.25706
65010 0.2817867
65020 0.2801472
65030 0.275395
65040 0.2844613
65050 0.2828604
65060 0.25596
65070 0.2655849
65080 0.283433
65090 0.2753794
65100 0.2783316
65110 0.2811853
65120 0.2482404
65130 0.2535107
65140 0.265319
65150 0.2625791
65160 0.2485028
65170 0.2750395
65180 0.288641
65190 0.2753276
65200 0.2800259
65210 0.3059604
65220 0.2923836
65230 0.2932378
65240 0.3028071
65250 0.2975329
65260 0.2571173
65270 0.2941841
65280 0.292318
65290 0.2730159
65300 0.2836453
65310 0.293717
65320 0.2944477
65330 0.2935024
65340 0.3006842
65350 0.2810797
65360 0.2737137
65370 0.276204
65380 0.3042073
65390 0.2859915
65400 0.2719421
65410 0.2665796
65420 0.2717872
65430 0.2656896
65440 0.2616056
65450 0.2640228
65460 0.2736351
65470 0.2723794
65480 0.2714031
65490 0.2856375
65500 0.2831175
65510 0.2856672
65520 0.280565
65530 0.2709481
65540 0.2803706
65550 0.2806115
65560 0.2810285
65570 0.2707571
65580 0.2875292
65590 0.3123986
65600 0.2989646
65610 0.2721427
65620 0.2878468
65630 0.2834366
65640 0.2764216
65650 0.2859247
65660 0.2911702
65670 0.262989
65680 0.2697812
65690 0.2803517
65700 0.2912551
65710 0.2874704
65720 0.285288
65730 0.2988971
65740 0.300183
65750 0.2880066
65760 0.2900716
65770 0.2886366
65780 0.2856536
65790 0.2873652
65800 0.2861817
65810 0.2970575
65820 0.2892396
65830 0.2780333
65840 0.2897002
65850 0.3050869
65860 0.2825456
65870 0.2909895
65880 0.2944211
65890 0.3167061
65900 0.2882612
65910 0.2999206
65920 0.2798096
65930 0.2879226
65940 0.2934957
65950 0.2712313
65960 0.2635946
65970 0.2702281
65980 0.2605179
65990 0.2878009
66000 0.2770025
66010 0.2757993
66020 0.2871934
66030 0.2674942
66040 0.2892948
66050 0.2658596
66060 0.2904048
66070 0.2964085
66080 0.2839986
66090 0.2924781
66100 0.2825102
66110 0.2935576
66120 0.2851562
66130 0.2846509
66140 0.2787671
66150 0.2687058
66160 0.2782131
66170 0.2815861
66180 0.2758165
66190 0.2789806
66200 0.2720263
66210 0.2729817
66220 0.2824953
66230 0.2714568
66240 0.2760266
66250 0.2920882
66260 0.2716041
66270 0.2679356
66280 0.2723823
66290 0.2781487
66300 0.2892942
66310 0.2830697
66320 0.2610165
66330 0.2921941
66340 0.2775732
66350 0.2599038
66360 0.2820651
66370 0.2698673
66380 0.2765764
66390 0.2694056
66400 0.2793988
66410 0.2804923
66420 0.3027755
66430 0.2831011
66440 0.2910811
66450 0.3000796
66460 0.2586384
66470 0.2787731
66480 0.2631511
66490 0.2665308
66500 0.2784005
66510 0.2653259
66520 0.2588501
66530 0.2642765
66540 0.267035
66550 0.2706707
66560 0.2935543
66570 0.275167
66580 0.2775226
66590 0.2575399
66600 0.2730133
66610 0.2788598
66620 0.2951588
66630 0.2902095
66640 0.2713193
66650 0.2791889
66660 0.3076939
66670 0.2881929
66680 0.2912098
66690 0.2872227
66700 0.2840238
66710 0.280856
66720 0.2917967
66730 0.2617293
66740 0.2867173
66750 0.2753645
66760 0.2942372
66770 0.291456
66780 0.308001
66790 0.3229496
66800 0.3129846
66810 0.2984003
66820 0.2717876
66830 0.2819314
66840 0.2963254
66850 0.2873957
66860 0.2935446
66870 0.3008756
66880 0.3046577
66890 0.2956915
66900 0.2857215
66910 0.3011276
66920 0.3203913
66930 0.2971904
66940 0.2961544
66950 0.2942602
66960 0.3003151
66970 0.2944416
66980 0.2781751
66990 0.2677576
67000 0.2655873
67010 0.2640635
67020 0.2652967
67030 0.2849514
67040 0.2857313
67050 0.2609747
67060 0.2749727
67070 0.2919041
67080 0.2567662
67090 0.2654245
67100 0.2623132
67110 0.2504676
67120 0.2446357
67130 0.2273191
67140 0.2450766
67150 0.2502339
67160 0.2513864
67170 0.276607
67180 0.2728891
67190 0.2741478
67200 0.2464576
67210 0.2550105
67220 0.2640275
67230 0.2813975
67240 0.2643198
67250 0.2350901
67260 0.2546569
67270 0.2532602
67280 0.2593469
67290 0.2713345
67300 0.2459657
67310 0.2363278
67320 0.2503594
67330 0.2609957
67340 0.2619516
67350 0.2261239
67360 0.2510155
67370 0.2634669
67380 0.2629508
67390 0.2303734
67400 0.2214025
67410 0.2330831
67420 0.2352111
67430 0.2531843
67440 0.2381563
67450 0.2224997
67460 0.2332289
67470 0.2250287
67480 0.2379054
67490 0.2188727
67500 0.2339629
67510 0.2330884
67520 0.2353622
67530 0.2236712
67540 0.2422698
67550 0.2465769
67560 0.2486406
67570 0.2219144
67580 0.2448951
67590 0.2286746
67600 0.2434481
67610 0.2441151
67620 0.2398358
67630 0.2561241
67640 0.2566332
67650 0.2513021
67660 0.2591967
67670 0.2658314
67680 0.2606307
67690 0.2619341
67700 0.2484099
67710 0.2539539
67720 0.2260706
67730 0.2506463
67740 0.2647493
67750 0.2568453
67760 0.2729621
67770 0.256278
67780 0.266662
67790 0.2737295
67800 0.2737809
67810 0.2497088
67820 0.2548892
67830 0.2851768
67840 0.2620008
67850 0.2758406
67860 0.2778726
67870 0.271858
67880 0.253491
67890 0.2876814
67900 0.2765421
67910 0.2638885
67920 0.2688173
67930 0.2729725
67940 0.2754127
67950 0.2837884
67960 0.2702172
67970 0.2487321
67980 0.2865021
67990 0.2779718
68000 0.275205
68010 0.2746078
68020 0.2728254
68030 0.269872
68040 0.2838729
68050 0.2828088
68060 0.2904002
68070 0.2743717
68080 0.2850855
68090 0.2771194
68100 0.2850027
68110 0.2730816
68120 0.2553041
68130 0.248043
68140 0.2402769
68150 0.2579767
68160 0.2468291
68170 0.2491912
68180 0.2682972
68190 0.2483427
68200 0.2520091
68210 0.2507206
68220 0.2532447
68230 0.2736353
68240 0.2558814
68250 0.2680187
68260 0.2370492
68270 0.2583016
68280 0.2861165
68290 0.2868129
68300 0.2631492
68310 0.261478
68320 0.2820844
68330 0.2541835
68340 0.2754818
68350 0.2790046
68360 0.293794
68370 0.2856811
68380 0.3032731
68390 0.2836588
68400 0.2702628
68410 0.268867
68420 0.2893322
68430 0.3059138
68440 0.3021159
68450 0.3106334
68460 0.3089751
68470 0.3063303
68480 0.2958939
68490 0.279963
68500 0.3010776
68510 0.2926395
68520 0.282013
68530 0.2895784
68540 0.2788958
68550 0.2841883
68560 0.287469
68570 0.2731154
68580 0.2714102
68590 0.2791816
68600 0.297732
68610 0.2876496
68620 0.2889348
68630 0.2904134
68640 0.2831759
68650 0.28523
68660 0.2762966
68670 0.2821771
68680 0.2964967
68690 0.285702
68700 0.2751652
68710 0.2956512
68720 0.3086896
68730 0.3040181
68740 0.2829888
68750 0.264941
68760 0.2621494
68770 0.2604397
68780 0.2674373
68790 0.2774567
68800 0.2741889
68810 0.2880531
68820 0.251148
68830 0.2580883
68840 0.3236902
68850 0.3057989
68860 0.2738629
68870 0.285461
68880 0.2738606
68890 0.258836
68900 0.2876354
68910 0.2935655
68920 0.2792358
68930 0.2858461
68940 0.2903284
68950 0.2761271
68960 0.2868278
68970 0.3051446
68980 0.286613
68990 0.3058164
69000 0.3085604
69010 0.2964899
69020 0.2898467
69030 0.2735193
69040 0.2837147
69050 0.2884379
69060 0.3038856
69070 0.3139016
69080 0.3076833
69090 0.2987466
69100 0.2929572
69110 0.2918733
69120 0.2890208
69130 0.2825199
69140 0.3067188
69150 0.2917987
69160 0.2835473
69170 0.2891555
69180 0.274612
69190 0.2586406
69200 0.269914
69210 0.2489663
69220 0.2824029
69230 0.2614541
69240 0.2712105
69250 0.2758186
69260 0.2703215
69270 0.2824527
69280 0.2676578
69290 0.2759739
69300 0.2841952
69310 0.2895956
69320 0.2671151
69330 0.2879035
69340 0.2678447
69350 0.2901682
69360 0.2842781
69370 0.2762234
69380 0.2923778
69390 0.2756629
69400 0.2547908
69410 0.268231
69420 0.2576602
69430 0.2638331
69440 0.269485
69450 0.264469
69460 0.2768925
69470 0.2688231
69480 0.2842983
69490 0.2986868
69500 0.2890163
69510 0.2889533
69520 0.2831092
69530 0.2891353
69540 0.2785349
69550 0.2558704
69560 0.2490599
69570 0.2508712
69580 0.2615891
69590 0.2650962
69600 0.2709528
69610 0.2807158
69620 0.2766076
69630 0.2719939
69640 0.2733901
69650 0.2412162
69660 0.2736506
69670 0.2687883
69680 0.2662695
69690 0.2694462
69700 0.259639
69710 0.2747006
69720 0.2632166
69730 0.2805873
69740 0.2801515
69750 0.2496151
69760 0.2926414
69770 0.2828594
69780 0.2650817
69790 0.2979207
69800 0.2606969
69810 0.2660427
69820 0.2768878
69830 0.2791563
69840 0.2898233
69850 0.27752
69860 0.2930509
69870 0.2767857
69880 0.2831506
69890 0.2748824
69900 0.2973424
69910 0.2756593
69920 0.2610516
69930 0.2769479
69940 0.290435
69950 0.2836047
69960 0.277603
69970 0.2960953
69980 0.2696872
69990 0.2721768
70000 0.2715189
70010 0.2937705
70020 0.2977178
70030 0.2858289
70040 0.2760755
70050 0.2828798
70060 0.2693269
70070 0.2730781
70080 0.2719561
70090 0.2514893
70100 0.288563
70110 0.2592046
70120 0.2672441
70130 0.2834541
70140 0.3030983
70150 0.2799003
70160 0.2829022
70170 0.2559275
70180 0.2932702
70190 0.2779169
70200 0.2990206
70210 0.2981014
70220 0.2957947
70230 0.2863832
70240 0.2982148
70250 0.2955114
70260 0.311883
70270 0.2677849
70280 0.2666855
70290 0.28037
70300 0.2760266
70310 0.301012
70320 0.2897035
70330 0.3089768
70340 0.2974574
70350 0.2810355
70360 0.2837934
70370 0.2837479
70380 0.2906055
70390 0.2890597
70400 0.2880743
70410 0.2633794
70420 0.2793213
70430 0.2747081
70440 0.2470776
70450 0.2727894
70460 0.2566257
70470 0.2473653
70480 0.2588235
70490 0.266797
70500 0.2512868
70510 0.2681362
70520 0.2601875
70530 0.2480426
70540 0.2360585
70550 0.2496651
70560 0.2472427
70570 0.2553447
70580 0.2528651
70590 0.2616208
70600 0.2829033
70610 0.2770616
70620 0.2716325
70630 0.2632539
70640 0.2821985
70650 0.2874223
70660 0.2976322
70670 0.2984578
70680 0.2963803
70690 0.2792034
70700 0.2592843
70710 0.2703567
70720 0.291035
70730 0.2642939
70740 0.2823726
70750 0.2814246
70760 0.2810974
70770 0.2663195
70780 0.2677048
70790 0.249342
70800 0.2708717
70810 0.2447133
70820 0.2670566
70830 0.2609158
70840 0.258687
70850 0.2511901
70860 0.2532435
70870 0.2687665
70880 0.2765701
70890 0.2713837
70900 0.2723625
70910 0.273893
70920 0.2673184
70930 0.2752848
70940 0.273797
70950 0.2788038
70960 0.2795778
70970 0.2772191
70980 0.2721269
70990 0.2695477
71000 0.2898945
71010 0.2678279
71020 0.292561
71030 0.2816178
71040 0.2971245
71050 0.277839
71060 0.3013538
71070 0.2970291
71080 0.2721897
71090 0.2914403
71100 0.2725907
71110 0.2805544
71120 0.2691509
71130 0.2764594
71140 0.2798522
71150 0.2847156
71160 0.2680405
71170 0.2702632
71180 0.2593116
71190 0.2751004
71200 0.2779129
71210 0.2855376
71220 0.2792601
71230 0.2750571
71240 0.2716572
71250 0.2745116
71260 0.2749284
71270 0.2782995
71280 0.2588813
71290 0.2797225
71300 0.2645107
71310 0.2763472
71320 0.2714919
71330 0.2776901
71340 0.2681395
71350 0.2765903
71360 0.2653925
71370 0.2716969
71380 0.2815607
71390 0.3073195
71400 0.3033681
71410 0.2857167
71420 0.2791041
71430 0.2635455
71440 0.307107
71450 0.310728
71460 0.294261
71470 0.3028138
71480 0.3128896
71490 0.3324122
71500 0.3171009
71510 0.3083936
71520 0.3057559
71530 0.3248248
71540 0.3107994
71550 0.2973876
71560 0.2803784
71570 0.3109063
71580 0.3140707
71590 0.2984065
71600 0.3018124
71610 0.2939401
71620 0.2793589
71630 0.3074469
71640 0.3090273
71650 0.3010954
71660 0.3031472
71670 0.2973103
71680 0.2648889
71690 0.2827595
71700 0.2669868
71710 0.2750779
71720 0.2764693
71730 0.2713631
71740 0.2708535
71750 0.272508
71760 0.2949168
71770 0.2998155
71780 0.2828331
71790 0.2922443
71800 0.2666896
71810 0.2873443
71820 0.2875324
71830 0.2838582
71840 0.2742691
71850 0.2936745
71860 0.2794649
71870 0.277345
71880 0.2761514
71890 0.2660252
71900 0.2869756
71910 0.2998527
71920 0.2643437
71930 0.2673053
71940 0.2753422
71950 0.2699768
71960 0.2536154
71970 0.2638959
71980 0.2744716
71990 0.2792617
72000 0.28596
72010 0.2988794
72020 0.2739322
72030 0.2743804
72040 0.2665636
72050 0.2793772
72060 0.280915
72070 0.2778181
72080 0.2903946
72090 0.3028917
72100 0.2599379
72110 0.2761837
72120 0.2783202
72130 0.2906329
72140 0.293403
72150 0.2736419
72160 0.3086276
72170 0.2704204
72180 0.2897341
72190 0.291199
72200 0.2787782
72210 0.2655223
72220 0.314306
72230 0.2928653
72240 0.2821428
72250 0.2833939
72260 0.2799157
72270 0.2736023
72280 0.273564
72290 0.292532
72300 0.2934073
72310 0.2633199
72320 0.2722547
72330 0.2894996
72340 0.2862142
72350 0.290688
72360 0.2845226
72370 0.3100431
72380 0.2869474
72390 0.3114093
72400 0.2878894
72410 0.2898075
72420 0.2878074
72430 0.2914187
72440 0.3000722
72450 0.3138961
72460 0.2847001
72470 0.2905143
72480 0.2746275
72490 0.2641714
72500 0.2727716
72510 0.2822963
72520 0.2749521
72530 0.2536671
72540 0.2506605
72550 0.2602075
72560 0.2531115
72570 0.2599753
72580 0.2513346
72590 0.2485555
72600 0.2561419
72610 0.2629393
72620 0.2535641
72630 0.2562661
72640 0.2525109
72650 0.2531444
72660 0.2397777
72670 0.2514278
72680 0.2340751
72690 0.2465958
72700 0.2342395
72710 0.2400738
72720 0.2458564
72730 0.2536362
72740 0.2533994
72750 0.2444687
72760 0.2322005
72770 0.238
72780 0.2674215
72790 0.2728155
72800 0.2457165
72810 0.2447165
72820 0.275686
72830 0.2935176
72840 0.2950963
72850 0.2853592
72860 0.2749709
72870 0.2813289
72880 0.2691657
72890 0.2925543
72900 0.2921747
72910 0.2933145
72920 0.2980005
72930 0.2907414
72940 0.2998269
72950 0.3016346
72960 0.2893728
72970 0.2820587
72980 0.2906015
72990 0.3119215
73000 0.3072616
73010 0.294672
73020 0.3235452
73030 0.2952834
73040 0.3067748
73050 0.3194861
73060 0.2854794
73070 0.2846422
73080 0.2689012
73090 0.2936982
73100 0.2911157
73110 0.2935169
73120 0.2949483
73130 0.2698143
73140 0.2649603
73150 0.2742514
73160 0.2867395
73170 0.2620412
73180 0.2602139
73190 0.2831255
73200 0.2884004
73210 0.2911873
73220 0.289034
73230 0.2880822
73240 0.3004939
73250 0.2959165
73260 0.2943669
73270 0.2969618
73280 0.2785874
73290 0.2791455
73300 0.2795891
73310 0.3062998
73320 0.3031043
73330 0.2991595
73340 0.2912169
73350 0.2984032
73360 0.293337
73370 0.2871401
73380 0.3065389
73390 0.2855366
73400 0.3002887
73410 0.2993813
73420 0.3035537
73430 0.2866954
73440 0.2778499
73450 0.2897533
73460 0.2872148
73470 0.2778156
73480 0.2898404
73490 0.2773288
73500 0.2678088
73510 0.2762235
73520 0.2812171
73530 0.2698189
73540 0.2642254
73550 0.2929813
73560 0.2780958
73570 0.2643553
73580 0.2852885
73590 0.2952847
73600 0.2745892
73610 0.2856731
73620 0.2667675
73630 0.302566
73640 0.3068065
73650 0.2905858
73660 0.2930225
73670 0.2971263
73680 0.2833957
73690 0.2775541
73700 0.2882719
73710 0.2950109
73720 0.283
73730 0.2969958
73740 0.300905
73750 0.294048
73760 0.3259399
73770 0.3122254
73780 0.3268687
73790 0.3019841
73800 0.282052
73810 0.2705739
73820 0.3025218
73830 0.3085102
73840 0.2886249
73850 0.2929541
73860 0.2996895
73870 0.2824068
73880 0.268616
73890 0.2521276
73900 0.2772377
73910 0.2842613
73920 0.2763293
73930 0.292448
73940 0.2881655
73950 0.2913162
73960 0.2822581
73970 0.2763611
73980 0.3011293
73990 0.3122216
74000 0.3002324
74010 0.3033306
74020 0.2981255
74030 0.2851552
74040 0.2783684
74050 0.2773609
74060 0.2731131
74070 0.3029218
74080 0.2788073
74090 0.2955352
74100 0.2712462
74110 0.2809729
74120 0.3103559
74130 0.3040188
74140 0.3270083
74150 0.3160576
74160 0.3150248
74170 0.3062934
74180 0.3119977
74190 0.3236428
74200 0.3068013
74210 0.3057972
74220 0.3095597
74230 0.3177156
74240 0.3207691
74250 0.3188348
74260 0.3224367
74270 0.3178912
74280 0.3092647
74290 0.2991956
74300 0.3096365
74310 0.3270411
74320 0.314016
74330 0.315359
74340 0.3246458
74350 0.3226239
74360 0.3220269
74370 0.323069
74380 0.3201119
74390 0.3118433
74400 0.3340014
74410 0.3204574
74420 0.3248053
74430 0.2939372
74440 0.298955
74450 0.3029021
74460 0.3093697
74470 0.2867258
74480 0.2891135
74490 0.2961238
74500 0.3031187
74510 0.2866959
74520 0.3049349
74530 0.3097399
74540 0.2853263
74550 0.2942546
74560 0.2992639
74570 0.2833168
74580 0.2803982
74590 0.2914536
74600 0.288747
74610 0.291676
74620 0.3207522
74630 0.3040045
74640 0.2930508
74650 0.2759921
74660 0.2925015
74670 0.2765288
74680 0.2896819
74690 0.2836111
74700 0.3089201
74710 0.2805859
74720 0.2926939
74730 0.2893228
74740 0.2922788
74750 0.3075638
74760 0.3225439
74770 0.3189425
74780 0.3301967
74790 0.3071654
74800 0.2857482
74810 0.3142819
74820 0.3061151
74830 0.3187806
74840 0.3128663
74850 0.3048607
74860 0.2919975
74870 0.298056
74880 0.2975475
74890 0.3090348
74900 0.3097111
74910 0.2874617
74920 0.2917824
74930 0.3014191
74940 0.3207206
74950 0.3023483
74960 0.3147611
74970 0.3180383
74980 0.3076564
74990 0.2935369
75000 0.3078087
75010 0.3053145
75020 0.310566
75030 0.3006588
75040 0.2958573
75050 0.313704
75060 0.3048493
75070 0.31734
75080 0.3345981
75090 0.2926559
75100 0.2903875
75110 0.3014196
75120 0.3047727
75130 0.2972958
75140 0.317907
75150 0.3076668
75160 0.3117345
75170 0.3169233
75180 0.3082655
75190 0.3094924
75200 0.3170958
75210 0.3003654
75220 0.2879809
75230 0.289965
75240 0.311821
75250 0.3085455
75260 0.2948851
75270 0.2997819
75280 0.2900611
75290 0.2867158
75300 0.2890029
75310 0.2895838
75320 0.2840675
75330 0.2830407
75340 0.3025329
75350 0.2780539
75360 0.316796
75370 0.2965211
75380 0.2897698
75390 0.2949745
75400 0.2748211
75410 0.2812941
75420 0.2656238
75430 0.2742808
75440 0.2831775
75450 0.2896175
75460 0.2810972
75470 0.2697835
75480 0.2947099
75490 0.2994993
75500 0.2994271
75510 0.2720732
75520 0.2987096
75530 0.2938549
75540 0.3167439
75550 0.300067
75560 0.3200267
75570 0.323384
75580 0.3022289
75590 0.2854027
75600 0.3014054
75610 0.3211786
75620 0.3033111
75630 0.3258185
75640 0.3116294
75650 0.3023496
75660 0.3086912
75670 0.3074972
75680 0.3119991
75690 0.3003903
75700 0.3026014
75710 0.3216758
75720 0.3061196
75730 0.3164237
75740 0.3097171
75750 0.3071633
75760 0.295705
75770 0.3067489
75780 0.3192013
75790 0.3216006
75800 0.3179561
75810 0.3223341
75820 0.3135653
75830 0.2961726
75840 0.3178073
75850 0.3048666
75860 0.2995281
75870 0.3017797
75880 0.3020657
75890 0.28841
75900 0.3090009
75910 0.3002307
75920 0.3105203
75930 0.3101045
75940 0.2925783
75950 0.3084447
75960 0.2988097
75970 0.3033487
75980 0.3022178
75990 0.2913818
76000 0.3125339
76010 0.3141411
76020 0.3102997
76030 0.2918054
76040 0.3113493
76050 0.3093328
76060 0.3062925
76070 0.3293076
76080 0.304969
76090 0.3174639
76100 0.3189795
76110 0.3120646
76120 0.3171968
76130 0.3158431
76140 0.3144172
76150 0.309179
76160 0.3126352
76170 0.2972491
76180 0.3283674
76190 0.3198773
76200 0.3244338
76210 0.340349
76220 0.311608
76230 0.3077209
76240 0.311569
76250 0.3150679
76260 0.3092572
76270 0.3300272
76280 0.3228777
76290 0.2820309
76300 0.3045603
76310 0.3295578
76320 0.3079575
76330 0.3342138
76340 0.3192333
76350 0.3311331
76360 0.3290894
76370 0.3231961
76380 0.3213001
76390 0.3162693
76400 0.3327979
76410 0.2936136
76420 0.3175339
76430 0.3123805
76440 0.3154808
76450 0.3108421
76460 0.3072014
76470 0.3076374
76480 0.2934627
76490 0.30571
76500 0.3114435
76510 0.3225918
76520 0.3155541
76530 0.3120448
76540 0.3123188
76550 0.3056789
76560 0.3086867
76570 0.2847138
76580 0.3071809
76590 0.3192947
76600 0.3051547
76610 0.2912985
76620 0.3033434
76630 0.3133783
76640 0.3234102
76650 0.3111069
76660 0.3188291
76670 0.2968738
76680 0.3163592
76690 0.3129469
76700 0.2865855
76710 0.3162155
76720 0.3054899
76730 0.287294
76740 0.2990063
76750 0.3200037
76760 0.3148281
76770 0.3293762
76780 0.3192022
76790 0.3162699
76800 0.3209765
76810 0.3022922
76820 0.3140347
76830 0.2960329
76840 0.314266
76850 0.3188783
76860 0.2788249
76870 0.2973378
76880 0.290915
76890 0.318353
76900 0.3170882
76910 0.3091549
76920 0.312131
76930 0.2970447
76940 0.2978557
76950 0.300707
76960 0.2935178
76970 0.3031588
76980 0.3024409
76990 0.317933
77000 0.295232
77010 0.2956574
77020 0.3033968
77030 0.2856317
77040 0.2823738
77050 0.2699941
77060 0.2926195
77070 0.2886801
77080 0.2765884
77090 0.2647206
77100 0.285294
77110 0.2812572
77120 0.2905604
77130 0.2743852
77140 0.2713325
77150 0.2774693
77160 0.2844401
77170 0.2701515
77180 0.2604195
77190 0.2657412
77200 0.2772192
77210 0.2796752
77220 0.2822132
77230 0.2951126
77240 0.2984922
77250 0.2778981
77260 0.3019378
77270 0.288732
77280 0.2997149
77290 0.3085662
77300 0.2937626
77310 0.274781
77320 0.2724746
77330 0.2795593
77340 0.2942003
77350 0.3072465
77360 0.2917327
77370 0.2880834
77380 0.2954311
77390 0.2984671
77400 0.2985115
77410 0.3171302
77420 0.3010439
77430 0.2909842
77440 0.2931659
77450 0.294232
77460 0.3107917
77470 0.3192155
77480 0.309308
77490 0.3142364
77500 0.2894551
77510 0.3007413
77520 0.2975643
77530 0.3087423
77540 0.311223
77550 0.3009642
77560 0.3134076
77570 0.3085679
77580 0.289643
77590 0.2796707
77600 0.3109311
77610 0.3067048
77620 0.2987913
77630 0.3166088
77640 0.3101154
77650 0.3175435
77660 0.3197745
77670 0.3025539
77680 0.302902
77690 0.3083836
77700 0.3062578
77710 0.3170865
77720 0.32208
77730 0.3066325
77740 0.3107543
77750 0.2909099
77760 0.2969494
77770 0.3278171
77780 0.3277085
77790 0.3136128
77800 0.3136601
77810 0.3108768
77820 0.317001
77830 0.320392
77840 0.324048
77850 0.3368028
77860 0.3511276
77870 0.3394205
77880 0.3191731
77890 0.3282134
77900 0.3109919
77910 0.3238584
77920 0.3207045
77930 0.3173653
77940 0.3478647
77950 0.304901
77960 0.3044854
77970 0.331482
77980 0.3202593
77990 0.3246831
78000 0.3178229
78010 0.322454
78020 0.3263246
78030 0.3000562
78040 0.3157146
78050 0.3234215
78060 0.3084485
78070 0.3142321
78080 0.3297664
78090 0.3356787
78100 0.3179726
78110 0.3179119
78120 0.3210488
78130 0.3294455
78140 0.318578
78150 0.3092401
78160 0.3148653
78170 0.3197898
78180 0.3105288
78190 0.3312657
78200 0.3037293
78210 0.3219534
78220 0.3095225
78230 0.2992611
78240 0.3238491
78250 0.311112
78260 0.3070359
78270 0.3379198
78280 0.3092589
78290 0.3073116
78300 0.2842078
78310 0.2985965
78320 0.3140828
78330 0.3260663
78340 0.3199846
78350 0.3145759
78360 0.2978543
78370 0.2997789
78380 0.3031117
78390 0.3252786
78400 0.3228839
78410 0.3159073
78420 0.3268634
78430 0.3092023
78440 0.2927887
78450 0.3103464
78460 0.3205423
78470 0.3064958
78480 0.3000585
78490 0.3323088
78500 0.3330639
78510 0.3011937
78520 0.3069909
78530 0.3198752
78540 0.3140603
78550 0.33235
78560 0.3012679
78570 0.3286377
78580 0.3258971
78590 0.3224851
78600 0.2933862
78610 0.3057954
78620 0.3122411
78630 0.2956119
78640 0.3052943
78650 0.3142595
78660 0.3015309
78670 0.3019133
78680 0.2847559
78690 0.297859
78700 0.2843086
78710 0.2870173
78720 0.3113692
78730 0.2998943
78740 0.2928701
78750 0.3035145
78760 0.2937095
78770 0.2761015
78780 0.2978189
78790 0.2761109
78800 0.2732164
78810 0.287523
78820 0.2937854
78830 0.2980821
78840 0.2925826
78850 0.305815
78860 0.3109385
78870 0.2956735
78880 0.2976287
78890 0.3098107
78900 0.2991547
78910 0.2967609
78920 0.3085946
78930 0.3294495
78940 0.2810121
78950 0.3259134
78960 0.2940644
78970 0.2973666
78980 0.3042631
78990 0.2954127
79000 0.3099278
79010 0.2992889
79020 0.3043364
79030 0.3053767
79040 0.3152023
79050 0.3050402
79060 0.2895935
79070 0.2984686
79080 0.2875956
79090 0.3107792
79100 0.2863568
79110 0.2917787
79120 0.299943
79130 0.284619
79140 0.2891584
79150 0.2759897
79160 0.2634995
79170 0.3031302
79180 0.304621
79190 0.2974993
79200 0.2855686
79210 0.267866
79220 0.2740457
79230 0.2808255
79240 0.2642114
79250 0.293488
79260 0.2719528
79270 0.2566641
79280 0.2795035
79290 0.2689246
79300 0.2651882
79310 0.2720282
79320 0.2818099
79330 0.2849344
79340 0.270781
79350 0.2658785
79360 0.2832794
79370 0.2909635
79380 0.2745848
79390 0.2799961
79400 0.2846613
79410 0.2800501
79420 0.3033767
79430 0.2840942
79440 0.2854973
79450 0.2614583
79460 0.2882563
79470 0.2755623
79480 0.2722056
79490 0.2678217
79500 0.2748181
79510 0.2811449
79520 0.2808471
79530 0.2752038
79540 0.2878373
79550 0.2744157
79560 0.2912785
79570 0.2785815
79580 0.2953162
79590 0.3006048
79600 0.3059722
79610 0.2940623
79620 0.2892353
79630 0.2949184
79640 0.2851969
79650 0.2652703
79660 0.2567814
79670 0.2708134
79680 0.2872433
79690 0.2850732
79700 0.28631
79710 0.2769654
79720 0.2949734
79730 0.2844434
79740 0.2893648
79750 0.2935818
79760 0.2888545
79770 0.285657
79780 0.3139614
79790 0.3081949
79800 0.2882399
79810 0.2956615
79820 0.2862584
79830 0.2744181
79840 0.2849797
79850 0.2934733
79860 0.2917467
79870 0.3092471
79880 0.2840902
79890 0.260974
79900 0.2968613
79910 0.2795243
79920 0.293509
79930 0.2851806
79940 0.3083673
79950 0.3002138
79960 0.279391
79970 0.2888702
79980 0.3001869
79990 0.2938357
80000 0.2843766
80010 0.2946025
80020 0.3021259
80030 0.3056757
80040 0.3040099
80050 0.2982293
80060 0.2831303
80070 0.2793668
80080 0.2975609
80090 0.2654898
80100 0.2779165
80110 0.2731062
80120 0.2799804
80130 0.3002879
80140 0.2919848
80150 0.2918476
80160 0.3024139
80170 0.2879672
80180 0.2896373
80190 0.3127398
80200 0.290626
80210 0.2903327
80220 0.2881759
80230 0.2941866
80240 0.3048006
80250 0.2942979
80260 0.310504
80270 0.2872438
80280 0.2878747
80290 0.2937509
80300 0.2693852
80310 0.2842898
80320 0.2927002
80330 0.2864469
80340 0.3102069
80350 0.2953832
80360 0.3072476
80370 0.2989974
80380 0.2815953
80390 0.3209152
80400 0.2802934
80410 0.2888618
80420 0.2692183
80430 0.3064048
80440 0.2684052
80450 0.2730747
80460 0.2814044
80470 0.2809543
80480 0.2639126
80490 0.2851776
80500 0.2903383
80510 0.2719248
80520 0.2676279
80530 0.2561347
80540 0.2632124
80550 0.2661525
80560 0.2745439
80570 0.2784416
80580 0.286543
80590 0.2895126
80600 0.2749662
80610 0.2845485
80620 0.2858011
80630 0.289372
80640 0.3019247
80650 0.291025
80660 0.3037915
80670 0.3139637
80680 0.2881703
80690 0.2836998
80700 0.2879562
80710 0.2808691
80720 0.3000918
80730 0.3011203
80740 0.2953337
80750 0.3011572
80760 0.2917877
80770 0.2858375
80780 0.2721328
80790 0.2908624
80800 0.3138394
80810 0.2892314
80820 0.3072904
80830 0.2930903
80840 0.2919301
80850 0.2987002
80860 0.3019251
80870 0.2800867
80880 0.2717054
80890 0.311725
80900 0.2845149
80910 0.305328
80920 0.3079539
80930 0.2947088
80940 0.3297899
80950 0.343506
80960 0.2978435
80970 0.3080607
80980 0.2920078
80990 0.2891839
81000 0.2765337
81010 0.2830143
81020 0.2854261
81030 0.2917139
81040 0.2968253
81050 0.3035741
81060 0.3009477
81070 0.2822768
81080 0.2770454
81090 0.2930644
81100 0.2975292
81110 0.2798134
81120 0.3162254
81130 0.3046636
81140 0.3133217
81150 0.3023569
81160 0.3037186
81170 0.296316
81180 0.2899026
81190 0.2863679
81200 0.2854399
81210 0.3031585
81220 0.3018907
81230 0.2732073
81240 0.2958627
81250 0.2938759
81260 0.3161006
81270 0.3173765
81280 0.2827642
81290 0.3162248
81300 0.3201149
81310 0.2941873
81320 0.3166267
81330 0.3227076
81340 0.3153991
81350 0.3177336
81360 0.303215
81370 0.3123949
81380 0.3233973
81390 0.3049422
81400 0.3345993
81410 0.310133
81420 0.3082863
81430 0.3104412
81440 0.298075
81450 0.3041135
81460 0.3097432
81470 0.3033954
81480 0.296498
81490 0.2946428
81500 0.3190588
81510 0.2845368
81520 0.284876
81530 0.2828891
81540 0.3019291
81550 0.2863831
81560 0.3066907
81570 0.30955
81580 0.3145801
81590 0.2916336
81600 0.3036622
81610 0.309408
81620 0.3216951
81630 0.3021225
81640 0.3089755
81650 0.3096277
81660 0.3144505
81670 0.3151421
81680 0.3353479
81690 0.3133859
81700 0.2946669
81710 0.3014947
81720 0.2943927
81730 0.2919753
81740 0.2911468
81750 0.2787207
81760 0.2994494
81770 0.2987325
81780 0.299226
81790 0.3189676
81800 0.3193909
81810 0.2902623
81820 0.2963304
81830 0.3124632
81840 0.3123527
81850 0.308224
81860 0.3265943
81870 0.3010652
81880 0.3258683
81890 0.3241468
81900 0.3283925
81910 0.3165816
81920 0.284358
81930 0.2700999
81940 0.3037715
81950 0.2868558
81960 0.3063419
81970 0.2907485
81980 0.2897511
81990 0.302402
82000 0.2972906
82010 0.3073108
82020 0.3058565
82030 0.2999598
82040 0.2961279
82050 0.2863576
82060 0.305329
82070 0.299476
82080 0.3175243
82090 0.3034815
82100 0.3037129
82110 0.2961648
82120 0.3200441
82130 0.3151627
82140 0.2969774
82150 0.3055465
82160 0.3132111
82170 0.3196087
82180 0.2987921
82190 0.2851526
82200 0.2951843
82210 0.2967647
82220 0.2937031
82230 0.283689
82240 0.316331
82250 0.3144442
82260 0.3450429
82270 0.334298
82280 0.3417521
82290 0.3454189
82300 0.3364001
82310 0.3414229
82320 0.3146191
82330 0.3195292
82340 0.3283051
82350 0.3165063
82360 0.3091018
82370 0.3236154
82380 0.3141655
82390 0.3203413
82400 0.3176706
82410 0.328607
82420 0.3347917
82430 0.3359049
82440 0.3284381
82450 0.3165284
82460 0.3511776
82470 0.3265945
82480 0.3296751
82490 0.3248946
82500 0.3269393
82510 0.3149059
82520 0.3418673
82530 0.3371073
82540 0.2995689
82550 0.3224757
82560 0.3276266
82570 0.3178177
82580 0.3423862
82590 0.3297541
82600 0.3321053
82610 0.3116159
82620 0.3178498
82630 0.3320563
82640 0.3054016
82650 0.3150161
82660 0.314318
82670 0.3181849
82680 0.330364
82690 0.3458124
82700 0.3192312
82710 0.3156239
82720 0.3303164
82730 0.3339463
82740 0.3215134
82750 0.330647
82760 0.323751
82770 0.3121659
82780 0.3331984
82790 0.3380452
82800 0.327628
82810 0.3374384
82820 0.3323085
82830 0.3318444
82840 0.3577033
82850 0.3380471
82860 0.3394879
82870 0.3322214
82880 0.3252692
82890 0.3140246
82900 0.3428579
82910 0.3374683
82920 0.3032285
82930 0.3338205
82940 0.3241865
82950 0.3254241
82960 0.3286705
82970 0.316705
82980 0.3444871
82990 0.3467399
83000 0.3478287
83010 0.3335752
83020 0.3441098
83030 0.3029469
83040 0.3240472
83050 0.3084459
83060 0.3077307
83070 0.3076337
83080 0.3128895
83090 0.3230022
83100 0.334214
83110 0.3249061
83120 0.310647
83130 0.3078334
83140 0.3215693
83150 0.3431566
83160 0.3686554
83170 0.3525002
83180 0.3598071
83190 0.3722118
83200 0.3517638
83210 0.329904
83220 0.3271705
83230 0.3211777
83240 0.3012378
83250 0.3169447
83260 0.2896771
83270 0.2849878
83280 0.3058876
83290 0.3195303
83300 0.3204191
83310 0.3127165
83320 0.3275591
83330 0.3371825
83340 0.3136628
83350 0.3158426
83360 0.3148074
83370 0.298902
83380 0.3260635
83390 0.3054376
83400 0.2866164
83410 0.3090496
83420 0.3184306
83430 0.3094894
83440 0.3130031
83450 0.3056014
83460 0.3137539
83470 0.3093389
83480 0.3096823
83490 0.3097225
83500 0.2942606
83510 0.3084775
83520 0.3094843
83530 0.3129266
83540 0.3370444
83550 0.3217347
83560 0.317082
83570 0.3086908
83580 0.3149461
83590 0.2849581
83600 0.2896264
83610 0.3126273
83620 0.3098798
83630 0.2970745
83640 0.2844931
83650 0.2898422
83660 0.2943505
83670 0.3078922
83680 0.3174417
83690 0.3240406
83700 0.3121053
83710 0.3134404
83720 0.3153928
83730 0.3120955
83740 0.3111101
83750 0.3019218
83760 0.3171821
83770 0.2876244
83780 0.308586
83790 0.2889302
83800 0.3147442
83810 0.3021729
83820 0.3172635
83830 0.3107015
83840 0.3326714
83850 0.316238
83860 0.3042406
83870 0.3093243
83880 0.3091908
83890 0.2926555
83900 0.3143176
83910 0.3033043
83920 0.3014686
83930 0.3011264
83940 0.3144385
83950 0.3008386
83960 0.3094367
83970 0.3096547
83980 0.2970501
83990 0.3058706
84000 0.315869
84010 0.3010144
84020 0.2918277
84030 0.3089066
84040 0.278916
84050 0.2778948
84060 0.282982
84070 0.3187875
84080 0.316754
84090 0.3120275
84100 0.3133235
84110 0.2998468
84120 0.3239385
84130 0.313032
84140 0.3233863
84150 0.3221891
84160 0.3096991
84170 0.3027876
84180 0.2962496
84190 0.3075212
84200 0.3135397
84210 0.3026696
84220 0.3169491
84230 0.3085005
84240 0.2955109
84250 0.3048764
84260 0.3029242
84270 0.3048366
84280 0.3028855
84290 0.2977905
84300 0.3288322
84310 0.3239182
84320 0.2784668
84330 0.2886078
84340 0.2732765
84350 0.3154641
84360 0.2728579
84370 0.2774116
84380 0.297713
84390 0.2911775
84400 0.2848721
84410 0.2776775
84420 0.2816787
84430 0.2917033
84440 0.2919896
84450 0.2718586
84460 0.3099993
84470 0.3012088
84480 0.3242111
84490 0.3058588
84500 0.3094863
84510 0.2938654
84520 0.3049836
84530 0.314044
84540 0.3054746
84550 0.3005145
84560 0.3040643
84570 0.3113551
84580 0.3112421
84590 0.3186072
84600 0.3163934
84610 0.3166188
84620 0.3120985
84630 0.3253538
84640 0.3221857
84650 0.3241287
84660 0.3230848
84670 0.3191561
84680 0.2944602
84690 0.2836523
84700 0.2818674
84710 0.2736107
84720 0.2773259
84730 0.2933622
84740 0.2784231
84750 0.2938885
84760 0.2884881
84770 0.2957847
84780 0.2850729
84790 0.3112746
84800 0.3118029
84810 0.2963325
84820 0.292484
84830 0.3072322
84840 0.2900681
84850 0.3003618
84860 0.3148119
84870 0.3139018
84880 0.277483
84890 0.3004469
84900 0.3186135
84910 0.2902754
84920 0.2895501
84930 0.284856
84940 0.3115225
84950 0.3074616
84960 0.2798775
84970 0.2857281
84980 0.3152619
84990 0.2779028
85000 0.2830234
85010 0.3109162
85020 0.3103851
85030 0.2958171
85040 0.2911169
85050 0.3155295
85060 0.2911896
85070 0.2844867
85080 0.2835222
85090 0.2871149
85100 0.2625066
85110 0.2885675
85120 0.3021915
85130 0.2952284
85140 0.2943823
85150 0.2710152
85160 0.2858027
85170 0.2849522
85180 0.2820273
85190 0.2874821
85200 0.2858213
85210 0.2774223
85220 0.2631666
85230 0.2972496
85240 0.2760416
85250 0.2927667
85260 0.2668872
85270 0.3004478
85280 0.2925368
85290 0.2944007
85300 0.2892044
85310 0.308923
85320 0.2906213
85330 0.2903775
85340 0.3082292
85350 0.314583
85360 0.2975324
85370 0.2777457
85380 0.2663645
85390 0.2782093
85400 0.2785752
85410 0.2628751
85420 0.2816238
85430 0.2890936
85440 0.2869702
85450 0.2927426
85460 0.3100091
85470 0.3128558
85480 0.2900293
85490 0.2988304
85500 0.291405
85510 0.3045977
85520 0.3012691
85530 0.3117733
85540 0.3034521
85550 0.3033983
85560 0.2894855
85570 0.3084525
85580 0.3001187
85590 0.3041292
85600 0.3106047
85610 0.3086876
85620 0.2808074
85630 0.2799615
85640 0.2906141
85650 0.3148047
85660 0.3212595
85670 0.2908174
85680 0.2935318
85690 0.2846807
85700 0.304568
85710 0.2741659
85720 0.2795751
85730 0.279591
85740 0.270291
85750 0.2900439
85760 0.2894092
85770 0.2880559
85780 0.2983744
85790 0.3162261
85800 0.275547
85810 0.2799756
85820 0.2770911
85830 0.2622109
85840 0.2833357
85850 0.2951631
85860 0.290428
85870 0.2772014
85880 0.2949226
85890 0.3008582
85900 0.2852174
85910 0.2788259
85920 0.2861344
85930 0.2731137
85940 0.2988239
85950 0.2871059
85960 0.2890202
85970 0.2812456
85980 0.2806593
85990 0.2934619
86000 0.2964035
86010 0.301318
86020 0.3035369
86030 0.2834066
86040 0.2903925
86050 0.2778022
86060 0.2698463
86070 0.2707863
86080 0.2897932
86090 0.2880764
86100 0.292198
86110 0.2684408
86120 0.2907316
86130 0.2919172
86140 0.289887
86150 0.2766872
86160 0.2762908
86170 0.2818061
86180 0.2773777
86190 0.2830248
86200 0.2904525
86210 0.2806954
86220 0.2797518
86230 0.2753161
86240 0.2889351
86250 0.2973346
86260 0.301679
86270 0.2761331
86280 0.3168562
86290 0.2913512
86300 0.3059931
86310 0.2929193
86320 0.3153332
86330 0.3042266
86340 0.3307875
86350 0.2966937
86360 0.3231976
86370 0.3068917
86380 0.2818028
86390 0.2925952
86400 0.2867101
86410 0.2936855
86420 0.2712007
86430 0.2786215
86440 0.2909443
86450 0.2707252
86460 0.3038758
86470 0.2796279
86480 0.3151555
86490 0.3012716
86500 0.2945729
86510 0.2787796
86520 0.2923138
86530 0.313687
86540 0.321776
86550 0.3134242
86560 0.2910549
86570 0.302039
86580 0.29772
86590 0.3092005
86600 0.3006123
86610 0.3047663
86620 0.2978359
86630 0.2980438
86640 0.2953324
86650 0.313771
86660 0.3121764
86670 0.3258352
86680 0.318454
86690 0.319967
86700 0.3073549
86710 0.3117077
86720 0.3065389
86730 0.3105963
86740 0.3243099
86750 0.3208767
86760 0.3349786
86770 0.3050325
86780 0.3139925
86790 0.3073282
86800 0.3195678
86810 0.3272914
86820 0.3440432
86830 0.3354282
86840 0.3248459
86850 0.3226222
86860 0.3245116
86870 0.3240827
86880 0.3235146
86890 0.3420835
86900 0.351516
86910 0.3216482
86920 0.3292332
86930 0.3300994
86940 0.3034019
86950 0.3332151
86960 0.3376597
86970 0.3210244
86980 0.3362608
86990 0.3269077
87000 0.3061695
87010 0.3045606
87020 0.3108225
87030 0.3187868
87040 0.3186693
87050 0.3316084
87060 0.3131006
87070 0.3252432
87080 0.3137543
87090 0.316121
87100 0.2983885
87110 0.3090493
87120 0.3211858
87130 0.3130191
87140 0.3164724
87150 0.3195418
87160 0.3064227
87170 0.3154474
87180 0.31939
87190 0.3306556
87200 0.3174082
87210 0.3203547
87220 0.3031195
87230 0.3361107
87240 0.3137754
87250 0.318533
87260 0.3276427
87270 0.3193324
87280 0.3161206
87290 0.3311285
87300 0.333045
87310 0.3263582
87320 0.3211434
87330 0.2968305
87340 0.3069742
87350 0.2934272
87360 0.3079297
87370 0.3332281
87380 0.3408616
87390 0.3199554
87400 0.3032529
87410 0.3134433
87420 0.3091491
87430 0.3134583
87440 0.3186418
87450 0.3341875
87460 0.3267418
87470 0.2885382
87480 0.3023048
87490 0.3104768
87500 0.3074822
87510 0.3114431
87520 0.3065962
87530 0.3221392
87540 0.3226764
87550 0.3025905
87560 0.330771
87570 0.3153118
87580 0.3223362
87590 0.3019048
87600 0.2963437
87610 0.3062341
87620 0.3200455
87630 0.317313
87640 0.302931
87650 0.2930354
87660 0.3316444
87670 0.3382311
87680 0.3201494
87690 0.3474016
87700 0.3379015
87710 0.3367957
87720 0.3323823
87730 0.3223715
87740 0.3258315
87750 0.3193224
87760 0.3337313
87770 0.3517925
87780 0.3220579
87790 0.327298
87800 0.3612758
87810 0.3489441
87820 0.3530919
87830 0.3570606
87840 0.355961
87850 0.3604676
87860 0.33208
87870 0.3082008
87880 0.355683
87890 0.3497074
87900 0.3467816
87910 0.3523856
87920 0.329248
87930 0.328541
87940 0.3232248
87950 0.3327313
87960 0.317336
87970 0.3228771
87980 0.3085812
87990 0.3130142
88000 0.3123393
88010 0.3189528
88020 0.3213262
88030 0.3322853
88040 0.3330699
88050 0.318242
88060 0.3250187
88070 0.3300553
88080 0.3348441
88090 0.3273789
88100 0.3363956
88110 0.3108428
88120 0.3448746
88130 0.333575
88140 0.3320541
88150 0.3205404
88160 0.3331262
88170 0.3286812
88180 0.3055016
88190 0.3321396
88200 0.3180906
88210 0.3052707
88220 0.3182907
88230 0.3210034
88240 0.3047802
88250 0.3230849
88260 0.3079786
88270 0.3304642
88280 0.318142
88290 0.3266131
88300 0.2940734
88310 0.3167498
88320 0.3117326
88330 0.3091854
88340 0.3206376
88350 0.3087664
88360 0.3037965
88370 0.296741
88380 0.311759
88390 0.3151875
88400 0.3052693
88410 0.3179369
88420 0.3387359
88430 0.3215287
88440 0.3249321
88450 0.320456
88460 0.3125246
88470 0.3272862
88480 0.3092163
88490 0.3166048
88500 0.3047365
88510 0.3178466
88520 0.3071241
88530 0.3350784
88540 0.3304842
88550 0.3093946
88560 0.3385107
88570 0.3251787
88580 0.3065639
88590 0.2871792
88600 0.3009364
88610 0.2866704
88620 0.3182407
88630 0.3179971
88640 0.3196967
88650 0.3181141
88660 0.2997622
88670 0.2875088
88680 0.2866316
88690 0.2830284
88700 0.2956644
88710 0.2983623
88720 0.3181864
88730 0.289252
88740 0.2989053
88750 0.3013455
88760 0.3030022
88770 0.2951487
88780 0.2880451
88790 0.2906738
88800 0.2997052
88810 0.2953512
88820 0.3005339
88830 0.3006615
88840 0.2895643
88850 0.3041415
88860 0.3219687
88870 0.328249
88880 0.3107334
88890 0.3085508
88900 0.3180946
88910 0.312561
88920 0.325119
88930 0.282576
88940 0.2901281
88950 0.2837065
88960 0.2763273
88970 0.2900003
88980 0.2883756
88990 0.3133083
89000 0.3002856
89010 0.2825689
89020 0.2624314
89030 0.2719255
89040 0.289045
89050 0.2814335
89060 0.2969736
89070 0.2730961
89080 0.2755635
89090 0.2799599
89100 0.2623412
89110 0.2600344
89120 0.2495948
89130 0.2553307
89140 0.2528462
89150 0.2610055
89160 0.2711737
89170 0.2752541
89180 0.2898685
89190 0.2691532
89200 0.2831637
89210 0.2734526
89220 0.2664739
89230 0.2727877
89240 0.2669786
89250 0.2848468
89260 0.3015872
89270 0.3040474
89280 0.2812648
89290 0.2862584
89300 0.276092
89310 0.2750994
89320 0.2807681
89330 0.3020231
89340 0.2762353
89350 0.2616291
89360 0.2559469
89370 0.2634602
89380 0.2840738
89390 0.287869
89400 0.2973804
89410 0.2596425
89420 0.2415276
89430 0.2588413
89440 0.269294
89450 0.2751131
89460 0.2783298
89470 0.251038
89480 0.2456632
89490 0.2486464
89500 0.2714586
89510 0.2698977
89520 0.2841751
89530 0.2591837
89540 0.2894768
89550 0.305425
89560 0.2759443
89570 0.2673495
89580 0.2759813
89590 0.2763039
89600 0.277276
89610 0.2678881
89620 0.2816604
89630 0.2809925
89640 0.2724811
89650 0.2821647
89660 0.2934279
89670 0.2760451
89680 0.2853124
89690 0.2723599
89700 0.2819604
89710 0.2886673
89720 0.2867064
89730 0.2675073
89740 0.2778423
89750 0.2619856
89760 0.2661199
89770 0.2737179
89780 0.2844886
89790 0.3020778
89800 0.2846425
89810 0.2926975
89820 0.2883013
89830 0.2825047
89840 0.281796
89850 0.2709674
89860 0.2625867
89870 0.2858849
89880 0.2810437
89890 0.2845751
89900 0.2847047
89910 0.2732919
89920 0.2928349
89930 0.2926821
89940 0.2928841
89950 0.2930293
89960 0.2842073
89970 0.294343
89980 0.2824195
89990 0.2767123
90000 0.3056754
90010 0.2872404
90020 0.2892536
90030 0.2714407
90040 0.2820135
90050 0.2657936
90060 0.2935729
90070 0.2885836
90080 0.2860253
90090 0.2883328
90100 0.2884101
90110 0.2736944
90120 0.2667617
90130 0.2851953
90140 0.2617816
90150 0.2632784
90160 0.2641129
90170 0.2653733
90180 0.2851609
90190 0.264374
90200 0.2703384
90210 0.2692723
90220 0.2682005
90230 0.2838499
90240 0.2721217
90250 0.2814008
90260 0.27461
90270 0.2786868
90280 0.2523088
90290 0.2641899
90300 0.2781763
90310 0.2796133
90320 0.2678694
90330 0.280057
90340 0.2749247
90350 0.2875389
90360 0.2858514
90370 0.2781906
90380 0.2828171
90390 0.2780686
90400 0.2648534
90410 0.2789293
90420 0.2830385
90430 0.2736953
90440 0.2578934
90450 0.2436661
90460 0.2419905
90470 0.2649884
90480 0.2781803
90490 0.2574957
90500 0.2566157
90510 0.2451111
90520 0.2514463
90530 0.2393538
90540 0.240265
90550 0.2593699
90560 0.2563487
90570 0.2614356
90580 0.2657325
90590 0.2781074
90600 0.2655242
90610 0.2690095
90620 0.2831262
90630 0.2783497
90640 0.2660991
90650 0.2638086
90660 0.2713321
90670 0.2598046
90680 0.2841591
90690 0.2604603
90700 0.2680464
90710 0.2784334
90720 0.2469602
90730 0.2640799
90740 0.257447
90750 0.2520877
90760 0.2569121
90770 0.2607383
90780 0.2704998
90790 0.2701656
90800 0.2806035
90810 0.2692173
90820 0.2756272
90830 0.2672223
90840 0.2660809
90850 0.2477139
90860 0.2310358
90870 0.2376472
90880 0.2592261
90890 0.2557926
90900 0.2704317
90910 0.2750672
90920 0.2591041
90930 0.2738515
90940 0.2621665
90950 0.2643343
90960 0.2546368
90970 0.2839268
90980 0.2500694
90990 0.2726578
91000 0.2774066
91010 0.2663157
91020 0.2553565
91030 0.2877874
91040 0.2792854
91050 0.2792126
91060 0.2597009
91070 0.2761979
91080 0.2869955
91090 0.289326
91100 0.2713172
91110 0.2774521
91120 0.278295
91130 0.2835186
91140 0.2756509
91150 0.2764758
91160 0.2731329
91170 0.2557451
91180 0.2668111
91190 0.287017
91200 0.2668366
91210 0.2556357
91220 0.2522232
91230 0.2432545
91240 0.2603496
91250 0.2585671
91260 0.2552046
91270 0.2440414
91280 0.260999
91290 0.2452613
91300 0.2646135
91310 0.2435737
91320 0.2442946
91330 0.2553038
91340 0.2477168
91350 0.2600169
91360 0.2563651
91370 0.2593612
91380 0.2508318
91390 0.2646854
91400 0.2695553
91410 0.280673
91420 0.2877231
91430 0.2941006
91440 0.2676609
91450 0.2494036
91460 0.2515332
91470 0.2719669
91480 0.2398615
91490 0.2616631
91500 0.2445233
91510 0.2385203
91520 0.2585449
91530 0.2617605
91540 0.2548837
91550 0.2540429
91560 0.2541181
91570 0.247534
91580 0.2546586
91590 0.2965305
91600 0.2748443
91610 0.2598303
91620 0.2586337
91630 0.2625957
91640 0.2735432
91650 0.2675219
91660 0.2606888
91670 0.2642842
91680 0.250718
91690 0.2629871
91700 0.2616831
91710 0.2388237
91720 0.2345357
91730 0.2462049
91740 0.2358258
91750 0.2475855
91760 0.2431273
91770 0.2472689
91780 0.2632297
91790 0.2505493
91800 0.2578464
91810 0.2551768
91820 0.2724108
91830 0.2808227
91840 0.2730883
91850 0.2711329
91860 0.2503805
91870 0.2739916
91880 0.2731261
91890 0.254647
91900 0.2716572
91910 0.2604332
91920 0.2657795
91930 0.250607
91940 0.2576372
91950 0.2734072
91960 0.2668343
91970 0.2802334
91980 0.2637103
91990 0.2764975
92000 0.2556852
92010 0.2556369
92020 0.2662832
92030 0.2576549
92040 0.2583394
92050 0.2749505
92060 0.2447601
92070 0.2633836
92080 0.2606688
92090 0.2680785
92100 0.2610926
92110 0.2513146
92120 0.2676319
92130 0.2730876
92140 0.2470964
92150 0.2490182
92160 0.2774708
92170 0.2774329
92180 0.2763928
92190 0.2803436
92200 0.2760427
92210 0.278884
92220 0.2881628
92230 0.2676413
92240 0.26346
92250 0.2622879
92260 0.2692792
92270 0.2642034
92280 0.2524903
92290 0.2453914
92300 0.2508
92310 0.2564126
92320 0.2531442
92330 0.2618605
92340 0.2780837
92350 0.2669942
92360 0.2684569
92370 0.2788233
92380 0.251947
92390 0.2366652
92400 0.2364044
92410 0.2583897
92420 0.2586379
92430 0.2653224
92440 0.2922668
92450 0.2812882
92460 0.2519387
92470 0.2596958
92480 0.2690666
92490 0.2696999
92500 0.2741976
92510 0.3049749
92520 0.2666991
92530 0.2662635
92540 0.2770318
92550 0.2817605
92560 0.2668933
92570 0.257927
92580 0.2776173
92590 0.2781522
92600 0.255961
92610 0.2521102
92620 0.2622852
92630 0.2636305
92640 0.2737812
92650 0.2596852
92660 0.2681647
92670 0.2959809
92680 0.2825857
92690 0.2753853
92700 0.2838194
92710 0.2934996
92720 0.2754687
92730 0.2707892
92740 0.2774347
92750 0.2711048
92760 0.2717905
92770 0.2887602
92780 0.2876534
92790 0.2835004
92800 0.2839413
92810 0.3141551
92820 0.3050642
92830 0.3160059
92840 0.290629
92850 0.2922697
92860 0.3019655
92870 0.2847493
92880 0.2818631
92890 0.3072762
92900 0.3019573
92910 0.2924264
92920 0.3028292
92930 0.2996749
92940 0.2914667
92950 0.308886
92960 0.2960128
92970 0.2838683
92980 0.3002904
92990 0.2856511
93000 0.2855157
93010 0.2859236
93020 0.2646225
93030 0.2934112
93040 0.271683
93050 0.2749344
93060 0.280549
93070 0.2909041
93080 0.2732079
93090 0.2832009
93100 0.2865888
93110 0.2655759
93120 0.2739269
93130 0.2703899
93140 0.2737178
93150 0.3067347
93160 0.2968887
93170 0.2881263
93180 0.2821462
93190 0.2704367
93200 0.2737113
93210 0.2776934
93220 0.276642
93230 0.2702056
93240 0.2639944
93250 0.2740846
93260 0.2472103
93270 0.2667811
93280 0.2652866
93290 0.2812772
93300 0.2677903
93310 0.2937851
93320 0.2815007
93330 0.2916158
93340 0.2720569
93350 0.2922324
93360 0.304286
93370 0.283816
93380 0.2621865
93390 0.2616662
93400 0.2566177
93410 0.2741929
93420 0.2765753
93430 0.3028339
93440 0.2977917
93450 0.3002311
93460 0.2908269
93470 0.2831733
93480 0.2878187
93490 0.2895161
93500 0.2905341
93510 0.2996811
93520 0.298255
93530 0.2972249
93540 0.3006743
93550 0.2810684
93560 0.2751331
93570 0.2660121
93580 0.2790958
93590 0.2659467
93600 0.2707158
93610 0.2651358
93620 0.2469375
93630 0.2476314
93640 0.2633417
93650 0.2627263
93660 0.2519537
93670 0.2579718
93680 0.272724
93690 0.2691031
93700 0.2519407
93710 0.2664202
93720 0.2650624
93730 0.2548326
93740 0.2473026
93750 0.2443654
93760 0.2543812
93770 0.258749
93780 0.2509775
93790 0.2563349
93800 0.2671406
93810 0.2737145
93820 0.2691778
93830 0.2801281
93840 0.2466936
93850 0.2402437
93860 0.2710827
93870 0.2681355
93880 0.2657078
93890 0.2833988
93900 0.258021
93910 0.2780125
93920 0.2900046
93930 0.2582298
93940 0.261864
93950 0.2453319
93960 0.2477343
93970 0.2485942
93980 0.2462847
93990 0.2559637
94000 0.2626791
94010 0.2501397
94020 0.2563463
94030 0.2523802
94040 0.2208825
94050 0.2614894
94060 0.2511146
94070 0.2653461
94080 0.2763038
94090 0.2571945
94100 0.2770661
94110 0.2651717
94120 0.2538592
94130 0.2478193
94140 0.2485159
94150 0.2664109
94160 0.2471288
94170 0.2414928
94180 0.2596802
94190 0.2707587
94200 0.2499883
94210 0.2648534
94220 0.2773041
94230 0.2843534
94240 0.2521585
94250 0.2701893
94260 0.2815642
94270 0.2831384
94280 0.2582022
94290 0.2565495
94300 0.2800515
94310 0.2772921
94320 0.2717677
94330 0.2903807
94340 0.2966087
94350 0.2857237
94360 0.2808947
94370 0.2807218
94380 0.2732306
94390 0.2745183
94400 0.2793767
94410 0.2628732
94420 0.2767942
94430 0.283412
94440 0.2715504
94450 0.2634088
94460 0.2803
94470 0.2677725
94480 0.2588195
94490 0.2883017
94500 0.2708273
94510 0.2546667
94520 0.2592709
94530 0.2993678
94540 0.2669764
94550 0.2842617
94560 0.2536557
94570 0.2599396
94580 0.2400661
94590 0.2644657
94600 0.2502056
94610 0.2666973
94620 0.2793803
94630 0.2782835
94640 0.2578213
94650 0.2631043
94660 0.2555765
94670 0.2396971
94680 0.2786321
94690 0.264698
94700 0.2640002
94710 0.2626263
94720 0.2616689
94730 0.2806737
94740 0.2614904
94750 0.2783183
94760 0.268666
94770 0.2802074
94780 0.2695838
94790 0.2767966
94800 0.2761036
94810 0.2617619
94820 0.2584049
94830 0.2685976
94840 0.2836631
94850 0.2956836
94860 0.2889677
94870 0.3023555
94880 0.2782154
94890 0.2787351
94900 0.2815102
94910 0.2910646
94920 0.2797593
94930 0.2662144
94940 0.2882971
94950 0.2747172
94960 0.2849928
94970 0.2714933
94980 0.2755482
94990 0.2821709
95000 0.2873947
95010 0.2755947
95020 0.2471931
95030 0.2618755
95040 0.2640337
95050 0.2449859
95060 0.2397523
95070 0.2535998
95080 0.2778812
95090 0.2786487
95100 0.2722405
95110 0.2675356
95120 0.266495
95130 0.2504779
95140 0.2826216
95150 0.2805266
95160 0.2998793
95170 0.2867579
95180 0.2823839
95190 0.2981595
95200 0.2919829
95210 0.2966098
95220 0.2809839
95230 0.2946282
95240 0.2810002
95250 0.289925
95260 0.2794596
95270 0.3019701
95280 0.274488
95290 0.3048971
95300 0.2883922
95310 0.2952721
95320 0.2885064
95330 0.302319
95340 0.3015416
95350 0.2976063
95360 0.3106117
95370 0.3037497
95380 0.3105085
95390 0.2734381
95400 0.2924932
95410 0.2850951
95420 0.2821834
95430 0.2739369
95440 0.2817348
95450 0.2729396
95460 0.2822313
95470 0.2660079
95480 0.2868103
95490 0.2712202
95500 0.2861839
95510 0.2809074
95520 0.2924938
95530 0.2742141
95540 0.286245
95550 0.3056718
95560 0.3113208
95570 0.3040075
95580 0.2946031
95590 0.2738617
95600 0.2798305
95610 0.2679747
95620 0.2638547
95630 0.2781472
95640 0.2803391
95650 0.2770883
95660 0.3002471
95670 0.2750645
95680 0.2879483
95690 0.2721264
95700 0.263622
95710 0.2875374
95720 0.26776
95730 0.2767021
95740 0.2821174
95750 0.2700267
95760 0.2781169
95770 0.2922046
95780 0.2747898
95790 0.2957745
95800 0.2696908
95810 0.289503
95820 0.2827045
95830 0.2854187
95840 0.3037494
95850 0.2588946
95860 0.2776693
95870 0.27971
95880 0.2631683
95890 0.2681816
95900 0.2619676
95910 0.2636143
95920 0.2842144
95930 0.2756292
95940 0.2706536
95950 0.277125
95960 0.2654625
95970 0.2739062
95980 0.2782497
95990 0.2926204
96000 0.287301
96010 0.2944246
96020 0.260047
96030 0.2651854
96040 0.2613971
96050 0.266425
96060 0.2743821
96070 0.2640303
96080 0.2643611
96090 0.2740035
96100 0.2678199
96110 0.2481571
96120 0.2661295
96130 0.2702975
96140 0.277723
96150 0.2998842
96160 0.3007239
96170 0.2819692
96180 0.2591116
96190 0.2909778
96200 0.2786148
96210 0.29046
96220 0.293735
96230 0.3228322
96240 0.3048533
96250 0.310644
96260 0.2933908
96270 0.2805224
96280 0.2921618
96290 0.2955761
96300 0.289089
96310 0.288494
96320 0.2859342
96330 0.2838961
96340 0.3009936
96350 0.2841299
96360 0.2892588
96370 0.2998443
96380 0.3131905
96390 0.3099742
96400 0.3052569
96410 0.2953089
96420 0.2952345
96430 0.2963759
96440 0.2864593
96450 0.2835324
96460 0.2986157
96470 0.3186175
96480 0.3145373
96490 0.315901
96500 0.3090277
96510 0.2944727
96520 0.3078732
96530 0.2890114
96540 0.3011452
96550 0.2926932
96560 0.2965322
96570 0.3003384
96580 0.304067
96590 0.2831618
96600 0.3028218
96610 0.3051847
96620 0.3075406
96630 0.3075989
96640 0.3060357
96650 0.3138236
96660 0.3048888
96670 0.293176
96680 0.300533
96690 0.2889862
96700 0.3020803
96710 0.3065388
96720 0.2856323
96730 0.2796334
96740 0.2798079
96750 0.3022348
96760 0.3096828
96770 0.2982345
96780 0.2913023
96790 0.2766883
96800 0.3119926
96810 0.2877994
96820 0.3165773
96830 0.293543
96840 0.2872943
96850 0.2950701
96860 0.2977757
96870 0.2886866
96880 0.2921963
96890 0.2981775
96900 0.2935323
96910 0.2936122
96920 0.2889791
96930 0.2978777
96940 0.2865224
96950 0.2814738
96960 0.2945583
96970 0.3147121
96980 0.2935824
96990 0.3070763
97000 0.3139603
97010 0.2931092
97020 0.2890998
97030 0.2962285
97040 0.3130619
97050 0.3074665
97060 0.2874633
97070 0.2855395
97080 0.2912296
97090 0.3108564
97100 0.3070442
97110 0.2870152
97120 0.2881199
97130 0.2786877
97140 0.2885021
97150 0.2891174
97160 0.2978596
97170 0.2785773
97180 0.2964308
97190 0.2925187
97200 0.2989084
97210 0.2698958
97220 0.2852328
97230 0.2796655
97240 0.2829081
97250 0.2839389
97260 0.2936738
97270 0.2920213
97280 0.3062019
97290 0.3232915
97300 0.2932781
97310 0.3037619
97320 0.3019794
97330 0.2984309
97340 0.31566
97350 0.3049426
97360 0.3066524
97370 0.3086908
97380 0.2967734
97390 0.2865238
97400 0.3221983
97410 0.3046344
97420 0.3061098
97430 0.3181532
97440 0.3140924
97450 0.3142244
97460 0.3265449
97470 0.3317422
97480 0.3447372
97490 0.3399336
97500 0.3411213
97510 0.334201
97520 0.3520319
97530 0.32492
97540 0.2993275
97550 0.328514
97560 0.3287752
97570 0.3075908
97580 0.3232208
97590 0.3471649
97600 0.3282845
97610 0.2971186
97620 0.2944885
97630 0.3149331
97640 0.3244055
97650 0.3003919
97660 0.3075795
97670 0.3017368
97680 0.2970075
97690 0.302111
97700 0.3073468
97710 0.312369
97720 0.290711
97730 0.298558
97740 0.296234
97750 0.2726989
97760 0.284648
97770 0.278975
97780 0.2836155
97790 0.2852427
97800 0.2700914
97810 0.2837852
97820 0.286748
97830 0.2782466
97840 0.2684503
97850 0.2809196
97860 0.2866725
97870 0.2922744
97880 0.2850631
97890 0.2639217
97900 0.2847482
97910 0.2750585
97920 0.2798064
97930 0.2713087
97940 0.2778759
97950 0.2957711
97960 0.3059729
97970 0.2655121
97980 0.2744821
97990 0.3034118
98000 0.3104147
98010 0.3171433
98020 0.3123801
98030 0.3361646
98040 0.2918378
98050 0.2890789
98060 0.2957711
98070 0.296866
98080 0.291533
98090 0.2837596
98100 0.2912788
98110 0.2752175
98120 0.2690898
98130 0.2879145
98140 0.2837069
98150 0.2930752
98160 0.269043
98170 0.26848
98180 0.2725517
98190 0.2886376
98200 0.2835016
98210 0.2795651
98220 0.2774124
98230 0.2574759
98240 0.2973416
98250 0.2945317
98260 0.2927518
98270 0.2922775
98280 0.2640967
98290 0.2561062
98300 0.2775573
98310 0.2985143
98320 0.2929618
98330 0.2934082
98340 0.3060107
98350 0.2998611
98360 0.2842868
98370 0.299947
98380 0.2642622
98390 0.2779868
98400 0.2990303
98410 0.2864733
98420 0.2580713
98430 0.288609
98440 0.2806975
98450 0.2768641
98460 0.2876996
98470 0.280874
98480 0.2770097
98490 0.2747272
98500 0.2719007
98510 0.3097169
98520 0.293229
98530 0.2823917
98540 0.2696888
98550 0.2723562
98560 0.2861992
98570 0.2911347
98580 0.2639019
98590 0.2498752
98600 0.2631583
98610 0.2867262
98620 0.275897
98630 0.2762589
98640 0.2864094
98650 0.2908602
98660 0.2907592
98670 0.2842201
98680 0.3034295
98690 0.2750953
98700 0.2709956
98710 0.2738993
98720 0.2745332
98730 0.2681731
98740 0.2627103
98750 0.2638629
98760 0.2535151
98770 0.2788908
98780 0.2775728
98790 0.2614315
98800 0.2750239
98810 0.2705854
98820 0.2723726
98830 0.2580562
98840 0.2735419
98850 0.2558212
98860 0.2840234
98870 0.2983795
98880 0.2743424
98890 0.2566291
98900 0.2806244
98910 0.2535678
98920 0.2606431
98930 0.2632413
98940 0.2802281
98950 0.2615651
98960 0.2823653
98970 0.2684217
98980 0.2669213
98990 0.2647453
99000 0.274642
99010 0.2690451
99020 0.2779773
99030 0.2801292
99040 0.2875417
99050 0.2736048
99060 0.2737024
99070 0.3013896
99080 0.3054581
99090 0.2942971
99100 0.2760636
99110 0.2728915
99120 0.2637405
99130 0.2705503
99140 0.2791751
99150 0.2618186
99160 0.2610613
99170 0.268172
99180 0.2457445
99190 0.2589274
99200 0.2442111
99210 0.2772388
99220 0.2636043
99230 0.2768444
99240 0.2967298
99250 0.2806188
99260 0.2712481
99270 0.2696767
99280 0.2437556
99290 0.2739446
99300 0.2533777
99310 0.2910706
99320 0.2673972
99330 0.2717648
99340 0.2659677
99350 0.2871891
99360 0.2756225
99370 0.2601314
99380 0.2759202
99390 0.2661136
99400 0.2601303
99410 0.2775986
99420 0.2831761
99430 0.2616725
99440 0.2574752
99450 0.2817024
99460 0.2572266
99470 0.2480118
99480 0.2603475
99490 0.2600056
99500 0.2554221
99510 0.2660583
99520 0.2768757
99530 0.2714165
99540 0.2513897
99550 0.2458619
99560 0.2505729
99570 0.2684762
99580 0.2662724
99590 0.2591504
99600 0.2569476
99610 0.2630308
99620 0.2786355
99630 0.2742648
99640 0.2686233
99650 0.2467357
99660 0.2561781
99670 0.2476709
99680 0.2802588
99690 0.2745572
99700 0.2642633
99710 0.2761496
99720 0.2624812
99730 0.2536903
99740 0.2700419
99750 0.2692412
99760 0.2830924
99770 0.2591105
99780 0.2723821
99790 0.2849511
99800 0.281165
99810 0.2849129
99820 0.2776778
99830 0.2721201
99840 0.2480019
99850 0.2205863
99860 0.232193
99870 0.2559915
99880 0.228012
99890 0.2586437
99900 0.2534453
99910 0.232468
99920 0.2391319
99930 0.2464467
99940 0.2434292
99950 0.2569598
99960 0.2662105
99970 0.2592968
99980 0.2539464
99990 0.253965
100000 0.2575364
100010 0.260358
100020 0.2614734
100030 0.2321431
100040 0.2563499
100050 0.2619514
100060 0.2510694
100070 0.2765058
100080 0.2753365
100090 0.2551875
100100 0.2647577
100110 0.2590977
100120 0.2664333
100130 0.2571129
100140 0.2714289
100150 0.2707984
100160 0.2635051
100170 0.2736113
100180 0.2534157
100190 0.2638114
100200 0.2678682
100210 0.2818493
100220 0.2752269
100230 0.2688479
100240 0.2510307
100250 0.2493203
100260 0.2715185
100270 0.2618989
100280 0.2633438
100290 0.260616
100300 0.2643716
100310 0.2425138
100320 0.2612043
100330 0.2722675
100340 0.2753559
100350 0.2688779
100360 0.2524622
100370 0.2488927
100380 0.2759757
100390 0.2802674
100400 0.2561158
100410 0.2519224
100420 0.2648239
100430 0.2656373
100440 0.2759107
100450 0.2622335
100460 0.2493837
100470 0.2631895
100480 0.2723337
100490 0.271397
100500 0.2664257
100510 0.2801429
100520 0.2838157
100530 0.2741546
100540 0.2740768
100550 0.263895
100560 0.2755254
100570 0.2641141
100580 0.254253
100590 0.251276
100600 0.2428776
100610 0.2489581
100620 0.2506685
100630 0.2609404
100640 0.2317627
100650 0.2461727
100660 0.2445467
100670 0.2413612
100680 0.2322509
100690 0.2452847
100700 0.2516883
100710 0.2427347
100720 0.2315417
100730 0.2199959
100740 0.2295415
100750 0.2417984
100760 0.26045
100770 0.2487528
100780 0.260131
100790 0.2480294
100800 0.2479058
100810 0.232603
100820 0.2452633
100830 0.2481887
100840 0.239707
100850 0.2573804
100860 0.2512049
100870 0.2301721
100880 0.2372073
100890 0.2407279
100900 0.2503824
100910 0.2654463
100920 0.2378459
100930 0.2399272
100940 0.2332202
100950 0.2609262
100960 0.2041751
100970 0.2339915
100980 0.2366233
100990 0.2327023
101000 0.2383056
101010 0.2415453
101020 0.2435572
101030 0.2320919
101040 0.2395573
101050 0.2350393
101060 0.2561978
101070 0.2644669
101080 0.2564817
101090 0.2470576
101100 0.2366484
101110 0.2555481
101120 0.2771814
101130 0.25375
101140 0.2550349
101150 0.2447308
101160 0.2521614
101170 0.2399224
101180 0.2546065
101190 0.2458315
101200 0.2571792
101210 0.2334276
101220 0.2415891
101230 0.262075
101240 0.2767757
101250 0.2723295
101260 0.2948223
101270 0.2659483
101280 0.268071
101290 0.2714056
101300 0.284649
101310 0.2806781
101320 0.2822779
101330 0.2676188
101340 0.2667598
101350 0.2552746
101360 0.2622728
101370 0.2802646
101380 0.2604087
101390 0.2558587
101400 0.2733562
101410 0.2718523
101420 0.2622102
101430 0.2899217
101440 0.2556716
101450 0.2326862
101460 0.2406173
101470 0.2565744
101480 0.2507149
101490 0.2315099
101500 0.2329362
101510 0.2555808
101520 0.2454867
101530 0.2527369
101540 0.2543883
101550 0.2300431
101560 0.2617149
101570 0.2574376
101580 0.2578253
101590 0.248069
101600 0.2727374
101610 0.2649417
101620 0.2596609
101630 0.2503202
101640 0.2627171
101650 0.2585104
101660 0.2617365
101670 0.2995805
101680 0.2676593
101690 0.2597148
101700 0.2511992
101710 0.2463777
101720 0.237086
101730 0.2412752
101740 0.2515656
101750 0.2617116
101760 0.2422193
101770 0.2363199
101780 0.2344177
101790 0.2465078
101800 0.2299902
101810 0.2301897
101820 0.2493682
101830 0.262794
101840 0.2541238
101850 0.2653344
101860 0.2632596
101870 0.2524849
101880 0.2546085
101890 0.2633115
101900 0.2740876
101910 0.2597656
101920 0.2397627
101930 0.2339406
101940 0.242033
101950 0.2385588
101960 0.2352394
101970 0.2292598
101980 0.2659556
101990 0.2310565
102000 0.233324
102010 0.2400144
102020 0.2356659
102030 0.2285666
102040 0.2449507
102050 0.2431536
102060 0.2365183
102070 0.2359237
102080 0.2268851
102090 0.2115512
102100 0.2304771
102110 0.2188321
102120 0.2234346
102130 0.2223675
102140 0.2373901
102150 0.2614606
102160 0.2435437
102170 0.2534537
102180 0.2416779
102190 0.2779929
102200 0.2730745
102210 0.2798664
102220 0.2417836
102230 0.2615535
102240 0.2620363
102250 0.2554494
102260 0.2555969
102270 0.2477473
102280 0.2609982
102290 0.2468702
102300 0.2465132
102310 0.2698324
102320 0.282496
102330 0.2636719
102340 0.2487077
102350 0.2644284
102360 0.2462397
102370 0.2464782
102380 0.2555832
102390 0.2696766
102400 0.2637014
102410 0.2804164
102420 0.2459877
102430 0.2728353
102440 0.2528911
102450 0.2590078
102460 0.258091
102470 0.257468
102480 0.2718954
102490 0.26272
102500 0.2433468
102510 0.2560177
102520 0.2598374
102530 0.2327213
102540 0.2312965
102550 0.2358993
102560 0.2278723
102570 0.2333249
102580 0.2216135
102590 0.2147024
102600 0.2409064
102610 0.236826
102620 0.2440708
102630 0.254101
102640 0.2410205
102650 0.236289
102660 0.2448034
102670 0.2502635
102680 0.2544093
102690 0.2443825
102700 0.2476311
102710 0.2364798
102720 0.2542215
102730 0.2291446
102740 0.2425647
102750 0.2422113
102760 0.2360245
102770 0.2536286
102780 0.2491941
102790 0.248024
102800 0.2630632
102810 0.2594424
102820 0.2543339
102830 0.2428209
102840 0.2791173
102850 0.2651155
102860 0.2675272
102870 0.2694005
102880 0.249896
102890 0.2754859
102900 0.2571051
102910 0.2502743
102920 0.2571932
102930 0.2495537
102940 0.2344545
102950 0.2523729
102960 0.2239754
102970 0.2459177
102980 0.2494534
102990 0.248507
103000 0.2514
103010 0.2430871
103020 0.2576364
103030 0.2532811
103040 0.2448827
103050 0.2342791
103060 0.2489745
103070 0.2771847
103080 0.2598248
103090 0.2563193
103100 0.2590798
103110 0.2436986
103120 0.2464332
103130 0.2282203
103140 0.259264
103150 0.2456016
103160 0.2362651
103170 0.2321074
103180 0.2422138
103190 0.2379977
103200 0.2436141
103210 0.2498964
103220 0.2469421
103230 0.2400035
103240 0.2682002
103250 0.2439467
103260 0.2340957
103270 0.2330995
103280 0.2294659
103290 0.2325764
103300 0.2321822
103310 0.2329167
103320 0.2082027
103330 0.2421142
103340 0.2278375
103350 0.2338102
103360 0.2319573
103370 0.2325551
103380 0.2418366
103390 0.24479
103400 0.2530265
103410 0.256034
103420 0.257822
103430 0.2407055
103440 0.2573846
103450 0.269625
103460 0.2436782
103470 0.2550383
103480 0.2471289
103490 0.2487591
103500 0.2415513
103510 0.2484875
103520 0.2494952
103530 0.2380434
103540 0.2259982
103550 0.24968
103560 0.2496275
103570 0.2689759
103580 0.268061
103590 0.2324379
103600 0.2292191
103610 0.2336867
103620 0.2504717
103630 0.2347693
103640 0.2227918
103650 0.2351361
103660 0.2126186
103670 0.2211951
103680 0.2377432
103690 0.2291843
103700 0.2358442
103710 0.238013
103720 0.2328181
103730 0.2312365
103740 0.2309045
103750 0.2407694
103760 0.2420945
103770 0.2331075
103780 0.2207377
103790 0.2218149
103800 0.2298053
103810 0.2271041
103820 0.235915
103830 0.2391872
103840 0.2229147
103850 0.2279355
103860 0.2375066
103870 0.2443873
103880 0.2502061
103890 0.2566283
103900 0.2578988
103910 0.2302248
103920 0.2349201
103930 0.2474328
103940 0.2453302
103950 0.2588609
103960 0.2650466
103970 0.2768961
103980 0.2596743
103990 0.2825187
104000 0.2739998
104010 0.289727
104020 0.2803303
104030 0.2686621
104040 0.2844133
104050 0.262557
104060 0.2561497
104070 0.2655593
104080 0.2481039
104090 0.2428452
104100 0.2581349
104110 0.2771295
104120 0.2679662
104130 0.2867721
104140 0.279898
104150 0.2564067
104160 0.2634846
104170 0.2549878
104180 0.2588765
104190 0.2586181
104200 0.2529071
104210 0.2733703
104220 0.2596728
104230 0.2450853
104240 0.2567154
104250 0.2609608
104260 0.2611898
104270 0.274356
104280 0.2689427
104290 0.2634264
104300 0.2600743
104310 0.2699639
104320 0.2602922
104330 0.235424
104340 0.241135
104350 0.2461093
104360 0.2156294
104370 0.2275928
104380 0.221186
104390 0.2366147
104400 0.2530342
104410 0.2582892
104420 0.2641198
104430 0.265883
104440 0.2672322
104450 0.2636536
104460 0.2504546
104470 0.2526581
104480 0.249773
104490 0.2610602
104500 0.2606177
104510 0.2499687
104520 0.2427838
104530 0.2569189
104540 0.2543931
104550 0.2678202
104560 0.2516411
104570 0.2592624
104580 0.2552495
104590 0.2522763
104600 0.2672444
104610 0.264689
104620 0.2302786
104630 0.2416143
104640 0.2511807
104650 0.2510652
104660 0.24057
104670 0.2722123
104680 0.2486707
104690 0.2610636
104700 0.2391054
104710 0.2611398
104720 0.2561544
104730 0.2368313
104740 0.2433446
104750 0.2259359
104760 0.2306404
104770 0.2279437
104780 0.2467006
104790 0.2242624
104800 0.2229064
104810 0.2198783
104820 0.237688
104830 0.2396128
104840 0.2199579
104850 0.2391001
104860 0.2272099
104870 0.2291467
104880 0.25687
104890 0.2492352
104900 0.2508687
104910 0.2486228
104920 0.218645
104930 0.2221056
104940 0.2450203
104950 0.2349102
104960 0.2462665
104970 0.2181108
104980 0.2237934
104990 0.2325923
105000 0.2250285
105010 0.2255995
105020 0.236004
105030 0.2347568
105040 0.2146768
105050 0.2082785
105060 0.1950049
105070 0.2095648
105080 0.1890976
105090 0.1967607
105100 0.2003658
105110 0.2248506
105120 0.2073646
105130 0.2122403
105140 0.217765
105150 0.2146997
105160 0.1992365
105170 0.2181339
105180 0.2367064
105190 0.22869
105200 0.2439946
105210 0.2232194
105220 0.2286537
105230 0.2371347
105240 0.2239505
105250 0.2558447
105260 0.2483049
105270 0.2433029
105280 0.2512282
105290 0.2396087
105300 0.2258627
105310 0.2398384
105320 0.2312307
105330 0.2411464
105340 0.267708
105350 0.2451771
105360 0.2493385
105370 0.2461785
105380 0.2523367
105390 0.2355608
105400 0.2464441
105410 0.2434746
105420 0.2489989
105430 0.2435285
105440 0.2217216
105450 0.2221393
105460 0.2247823
105470 0.2389688
105480 0.2583845
105490 0.2428077
105500 0.2446831
105510 0.2358404
105520 0.2242751
105530 0.2407349
105540 0.2296737
105550 0.2252729
105560 0.2460855
105570 0.2419093
105580 0.2261577
105590 0.2220633
105600 0.2296776
105610 0.2221535
105620 0.2255735
105630 0.2031436
105640 0.195588
105650 0.2191656
105660 0.2308394
105670 0.2302073
105680 0.2211609
105690 0.2269963
105700 0.2121336
105710 0.2102568
105720 0.2182482
105730 0.2205953
105740 0.2086073
105750 0.2029812
105760 0.2117525
105770 0.2229109
105780 0.2256883
105790 0.2224336
105800 0.2401681
105810 0.2158949
105820 0.2185817
105830 0.229154
105840 0.2086117
105850 0.2244205
105860 0.2223766
105870 0.2433144
105880 0.2168519
105890 0.2606639
105900 0.2415808
105910 0.2332708
105920 0.2427804
105930 0.254267
105940 0.2679275
105950 0.260226
105960 0.2628138
105970 0.251309
105980 0.2472988
105990 0.2561615
106000 0.2676848
106010 0.276427
106020 0.2758141
106030 0.2555205
106040 0.2690314
106050 0.2403743
106060 0.2506386
106070 0.2554727
106080 0.2453366
106090 0.2494522
106100 0.2377432
106110 0.2351214
106120 0.2452695
106130 0.2516378
106140 0.2344043
106150 0.2368097
106160 0.2346577
106170 0.2341728
106180 0.233895
106190 0.2342331
106200 0.2357127
106210 0.2463265
106220 0.237627
106230 0.2396828
106240 0.2306913
106250 0.2252685
106260 0.2175162
106270 0.2163441
106280 0.2252558
106290 0.199051
106300 0.2057278
106310 0.1995538
106320 0.2235228
106330 0.1982008
106340 0.1996718
106350 0.2053988
106360 0.2009659
106370 0.2019192
106380 0.2051151
106390 0.2119945
106400 0.2126635
106410 0.2438705
106420 0.2424735
106430 0.2447511
106440 0.2353252
106450 0.2249861
106460 0.2268924
106470 0.2227853
106480 0.2424364
106490 0.2170616
106500 0.2309489
106510 0.2468508
106520 0.2278344
106530 0.2071175
106540 0.2208767
106550 0.2108379
106560 0.2083592
106570 0.2244889
106580 0.2269917
106590 0.2149445
106600 0.2178667
106610 0.2326568
106620 0.2394779
106630 0.2468381
106640 0.2264777
106650 0.2210065
106660 0.2199786
106670 0.2173062
106680 0.2185204
106690 0.2212674
106700 0.2387903
106710 0.227086
106720 0.2118341
106730 0.2311858
106740 0.2317779
106750 0.2349564
106760 0.2556639
106770 0.2511404
106780 0.2441352
106790 0.2381451
106800 0.2411316
106810 0.2396101
106820 0.2769934
106830 0.2739405
106840 0.2509385
106850 0.2697635
106860 0.2360268
106870 0.2411433
106880 0.2339754
106890 0.2356898
106900 0.252349
106910 0.2535856
106920 0.2329229
106930 0.2488032
106940 0.245725
106950 0.2332579
106960 0.2431311
106970 0.2238635
106980 0.2211786
106990 0.2241028
107000 0.2260156
107010 0.2296866
107020 0.2557729
107030 0.26544
107040 0.2438612
107050 0.2386796
107060 0.260454
107070 0.2731206
107080 0.253182
107090 0.2608771
107100 0.2475074
107110 0.2646089
107120 0.2662088
107130 0.2636684
107140 0.2494479
107150 0.270679
107160 0.2622356
107170 0.2625065
107180 0.2511895
107190 0.2523447
107200 0.2608459
107210 0.2520047
107220 0.2421249
107230 0.2514454
107240 0.2461411
107250 0.2493942
107260 0.2462989
107270 0.2620039
107280 0.2649651
107290 0.272404
107300 0.2481403
107310 0.2484286
107320 0.2567208
107330 0.2600977
107340 0.2544069
107350 0.282668
107360 0.2549013
107370 0.2826849
107380 0.2910414
107390 0.2727437
107400 0.2709205
107410 0.2710872
107420 0.2708078
107430 0.275307
107440 0.2621116
107450 0.2800424
107460 0.2639322
107470 0.2731959
107480 0.2754905
107490 0.2818066
107500 0.2642703
107510 0.270395
107520 0.2497568
107530 0.2591555
107540 0.2619847
107550 0.2815071
107560 0.2580941
107570 0.2694205
107580 0.2700206
107590 0.2666388
107600 0.2543337
107610 0.2594628
107620 0.253215
107630 0.2738987
107640 0.2521148
107650 0.2672016
107660 0.2484419
107670 0.2650937
107680 0.2630469
107690 0.2539239
107700 0.2715381
107710 0.2742293
107720 0.2544644
107730 0.2611819
107740 0.263338
107750 0.2519338
107760 0.247319
107770 0.2378632
107780 0.2577258
107790 0.2785173
107800 0.2624726
107810 0.276659
107820 0.2650115
107830 0.2554796
107840 0.2497987
107850 0.2532435
107860 0.2612194
107870 0.2587503
107880 0.2311031
107890 0.2376733
107900 0.2216367
107910 0.2402332
107920 0.2530654
107930 0.2707806
107940 0.26515
107950 0.2477583
107960 0.2551707
107970 0.26058
107980 0.2440788
107990 0.2741013
108000 0.2530052
108010 0.2414159
108020 0.2314768
108030 0.247043
108040 0.2562264
108050 0.2583366
108060 0.2343795
108070 0.2498274
108080 0.2414551
108090 0.239235
108100 0.2551459
108110 0.2881023
108120 0.2668776
108130 0.2568704
108140 0.255375
108150 0.2517728
108160 0.2581106
108170 0.2595113
108180 0.2354217
108190 0.2231003
108200 0.247215
108210 0.2507725
108220 0.258301
108230 0.2458124
108240 0.2484717
108250 0.265751
108260 0.2342813
108270 0.2489296
108280 0.2398283
108290 0.2484991
108300 0.2459222
108310 0.2632557
108320 0.2702657
108330 0.2576973
108340 0.2518618
108350 0.2535835
108360 0.2389097
108370 0.2654434
108380 0.2356743
108390 0.2339606
108400 0.2566446
108410 0.2430765
108420 0.2426578
108430 0.2544589
108440 0.2470362
108450 0.2679805
108460 0.2409753
108470 0.2542518
108480 0.2709747
108490 0.2769836
108500 0.241096
108510 0.2518639
108520 0.2284445
108530 0.2484256
108540 0.2609944
108550 0.273119
108560 0.2636568
108570 0.2557458
108580 0.2512189
108590 0.2482348
108600 0.2345963
108610 0.2286872
108620 0.2300894
108630 0.2473602
108640 0.2245678
108650 0.2321569
108660 0.2343241
108670 0.2486757
108680 0.2572514
108690 0.2571809
108700 0.2362914
108710 0.2356213
108720 0.2360522
108730 0.2360588
108740 0.2387525
108750 0.2404895
108760 0.2344387
108770 0.2475236
108780 0.2669547
108790 0.2571955
108800 0.2457508
108810 0.2275781
108820 0.2131257
108830 0.2369731
108840 0.2325338
108850 0.2346716
108860 0.2429847
108870 0.2456732
108880 0.2466856
108890 0.2469652
108900 0.2683856
108910 0.243758
108920 0.2358554
108930 0.2332888
108940 0.242923
108950 0.2357764
108960 0.246777
108970 0.2537174
108980 0.2680968
108990 0.2629789
109000 0.2477999
109010 0.2556918
109020 0.2699728
109030 0.2595445
109040 0.2573549
109050 0.2415775
109060 0.2263071
109070 0.2381651
109080 0.2219021
109090 0.2266384
109100 0.2176415
109110 0.2416736
109120 0.2248769
109130 0.2258949
109140 0.2395835
109150 0.2470128
109160 0.2189821
109170 0.2306043
109180 0.2269602
109190 0.216831
109200 0.2194999
109210 0.2288807
109220 0.2315947
109230 0.230659
109240 0.2221566
109250 0.230308
109260 0.2443824
109270 0.2249102
109280 0.2199096
109290 0.1977093
109300 0.1923748
109310 0.2200772
109320 0.2323058
109330 0.2209598
109340 0.2228905
109350 0.2075367
109360 0.2216328
109370 0.2384183
109380 0.2593285
109390 0.2405428
109400 0.2563986
109410 0.2400304
109420 0.2447269
109430 0.2408402
109440 0.2472756
109450 0.2545579
109460 0.2465794
109470 0.2448975
109480 0.2249121
109490 0.2599147
109500 0.2626536
109510 0.2736207
109520 0.2491433
109530 0.2488169
109540 0.2568689
109550 0.242235
109560 0.2734779
109570 0.2400339
109580 0.2279602
109590 0.24365
109600 0.2553869
109610 0.2718128
109620 0.2586448
109630 0.2508187
109640 0.260637
109650 0.2429051
109660 0.2341308
109670 0.2576599
109680 0.2401371
109690 0.2767074
109700 0.2764924
109710 0.2665354
109720 0.2610876
109730 0.249991
109740 0.2392988
109750 0.2459766
109760 0.2618026
109770 0.2624265
109780 0.2631491
109790 0.2740836
109800 0.2516615
109810 0.2518679
109820 0.2395338
109830 0.208516
109840 0.2339293
109850 0.2261827
109860 0.2259832
109870 0.2182705
109880 0.2432726
109890 0.2521912
109900 0.2197992
109910 0.230023
109920 0.2320779
109930 0.2355205
109940 0.2396866
109950 0.2345327
109960 0.2380694
109970 0.2301441
109980 0.2386858
109990 0.2472741
110000 0.2499508
110010 0.2422466
110020 0.2523557
110030 0.2565654
110040 0.2378307
110050 0.2387925
110060 0.2337382
110070 0.2334292
110080 0.266848
110090 0.2420287
110100 0.2354589
110110 0.2287368
110120 0.231021
110130 0.2341363
110140 0.2481731
110150 0.25616
110160 0.2654544
110170 0.2392569
110180 0.2454689
110190 0.2369726
110200 0.2549094
110210 0.241031
110220 0.2211307
110230 0.2311239
110240 0.2325043
110250 0.2300987
110260 0.2242861
110270 0.2441174
110280 0.2225282
110290 0.2494025
110300 0.2468611
110310 0.2432702
110320 0.2261984
110330 0.2519296
110340 0.2493051
110350 0.2404536
110360 0.2462956
110370 0.2451053
110380 0.2727464
110390 0.2678512
110400 0.245209
110410 0.2607444
110420 0.26673
110430 0.2526579
110440 0.2518189
110450 0.2290058
110460 0.2428374
110470 0.2549989
110480 0.2429348
110490 0.2441581
110500 0.2444721
110510 0.2415075
110520 0.2143815
110530 0.231618
110540 0.2349375
110550 0.221904
110560 0.2393049
110570 0.2451992
110580 0.2398873
110590 0.2491871
110600 0.2565643
110610 0.2691887
110620 0.2463894
110630 0.2667008
110640 0.2637556
110650 0.2444534
110660 0.2691897
110670 0.2432835
110680 0.2736791
110690 0.2649319
110700 0.2662452
110710 0.2608277
110720 0.261
110730 0.2438459
110740 0.2416867
110750 0.2363607
110760 0.2676969
110770 0.2520032
110780 0.2818648
110790 0.2796617
110800 0.2666108
110810 0.2453242
110820 0.2796922
110830 0.2677267
110840 0.2471504
110850 0.2546288
110860 0.2569607
110870 0.2302122
110880 0.246305
110890 0.2482711
110900 0.2458013
110910 0.2593186
110920 0.235246
110930 0.2521144
110940 0.2399766
110950 0.2372202
110960 0.2567953
110970 0.2635865
110980 0.2432506
110990 0.2285826
111000 0.2510426
111010 0.2579211
111020 0.2659819
111030 0.2599296
111040 0.2646392
111050 0.2755284
111060 0.2623285
111070 0.2642673
111080 0.2583251
111090 0.2606454
111100 0.2562856
111110 0.2435053
111120 0.2395738
111130 0.2344544
111140 0.2382248
111150 0.2608958
111160 0.2233784
111170 0.2439895
111180 0.2186425
111190 0.2494687
111200 0.2479624
111210 0.2389258
111220 0.2585883
111230 0.253038
111240 0.2463788
111250 0.2628179
111260 0.2581805
111270 0.2560803
111280 0.2421978
111290 0.238103
111300 0.2291454
111310 0.2422346
111320 0.2350133
111330 0.2330979
111340 0.21872
111350 0.2285528
111360 0.2451545
111370 0.2285412
111380 0.2564335
111390 0.2435249
111400 0.2434185
111410 0.2376022
111420 0.2249804
111430 0.2209633
111440 0.2224824
111450 0.2018916
111460 0.2203805
111470 0.2422013
111480 0.2716991
111490 0.2650407
111500 0.243452
111510 0.2137413
111520 0.2437775
111530 0.2468611
111540 0.2358979
111550 0.2332182
111560 0.2130407
111570 0.2171802
111580 0.220545
111590 0.2151003
111600 0.2140763
111610 0.2118734
111620 0.2015034
111630 0.2215972
111640 0.2107518
111650 0.2197663
111660 0.2017037
111670 0.2351031
111680 0.2217857
111690 0.2352808
111700 0.2140625
111710 0.2202237
111720 0.222106
111730 0.229929
111740 0.2166598
111750 0.2452047
111760 0.2394464
111770 0.2556216
111780 0.249829
111790 0.256071
111800 0.2414541
111810 0.2483337
111820 0.2666987
111830 0.2345306
111840 0.2352743
111850 0.2209012
111860 0.2139813
111870 0.2004117
111880 0.1764248
111890 0.213799
111900 0.227112
111910 0.2280154
111920 0.2236943
111930 0.2089004
111940 0.2141881
111950 0.2268846
111960 0.2158076
111970 0.2124871
111980 0.2260401
111990 0.2264169
112000 0.2271518
112010 0.2380906
112020 0.2441167
112030 0.2530231
112040 0.2374317
112050 0.2419959
112060 0.228144
112070 0.2225962
112080 0.2368742
112090 0.2277646
112100 0.2418851
112110 0.2496172
112120 0.2566677
112130 0.2486591
112140 0.2398941
112150 0.26175
112160 0.2392104
112170 0.2570787
112180 0.2489875
112190 0.2391031
112200 0.2361124
112210 0.2692659
112220 0.2686764
112230 0.2500312
112240 0.2591894
112250 0.2509786
112260 0.2520114
112270 0.2507032
112280 0.2618043
112290 0.2575947
112300 0.256374
112310 0.2328815
112320 0.2446845
112330 0.2426948
112340 0.2550027
112350 0.2381765
112360 0.245366
112370 0.2541974
112380 0.2379262
112390 0.23642
112400 0.2426194
112410 0.2409805
112420 0.2644885
112430 0.2463519
112440 0.269381
112450 0.2547224
112460 0.2583255
112470 0.2666951
112480 0.2639393
112490 0.2637107
112500 0.2701016
112510 0.2763413
112520 0.2650141
112530 0.2721692
112540 0.2395578
112550 0.2459176
112560 0.252865
112570 0.2564426
112580 0.2495646
112590 0.2377308
112600 0.2475171
112610 0.2451823
112620 0.2524392
112630 0.2262932
112640 0.2291121
112650 0.2332958
112660 0.2349783
112670 0.2556925
112680 0.2440228
112690 0.2500281
112700 0.2412237
112710 0.2415213
112720 0.2268642
112730 0.2356536
112740 0.2105366
112750 0.2411342
112760 0.2429748
112770 0.2077602
112780 0.2214646
112790 0.2446141
112800 0.2300619
112810 0.2410026
112820 0.2377183
112830 0.247917
112840 0.2334594
112850 0.2369039
112860 0.2587019
112870 0.2412376
112880 0.2423376
112890 0.2488301
112900 0.2405026
112910 0.2505891
112920 0.2355804
112930 0.2334216
112940 0.2470404
112950 0.2504064
112960 0.2684641
112970 0.2436266
112980 0.2548427
112990 0.2566972
113000 0.2421509
113010 0.2552353
113020 0.2527759
113030 0.2456289
113040 0.2255864
113050 0.2464138
113060 0.2446923
113070 0.2427865
113080 0.2349529
113090 0.2295965
113100 0.245251
113110 0.2314162
113120 0.2334764
113130 0.2264387
113140 0.2419449
113150 0.2463874
113160 0.2393866
113170 0.2453898
113180 0.2637328
113190 0.2565608
113200 0.2441143
113210 0.2389551
113220 0.2572064
113230 0.2430542
113240 0.2426236
113250 0.2461638
113260 0.2546142
113270 0.2252804
113280 0.2285921
113290 0.2303618
113300 0.2589144
113310 0.2392813
113320 0.2401049
113330 0.2465619
113340 0.2456415
113350 0.243395
113360 0.251353
113370 0.2320997
113380 0.2326709
113390 0.2309112
113400 0.2323131
113410 0.2344809
113420 0.2455867
113430 0.2447581
113440 0.2308671
113450 0.2456327
113460 0.2408332
113470 0.2511567
113480 0.2360948
113490 0.2500321
113500 0.2342087
113510 0.2296826
113520 0.2554534
113530 0.253973
113540 0.2327809
113550 0.2403952
113560 0.2225483
113570 0.2332256
113580 0.219146
113590 0.2215102
113600 0.2389718
113610 0.2492118
113620 0.2367995
113630 0.2335269
113640 0.2330354
113650 0.2462494
113660 0.2367059
113670 0.2313597
113680 0.2314951
113690 0.2536589
113700 0.2416486
113710 0.2661458
113720 0.2641136
113730 0.2460428
113740 0.2287809
113750 0.2234024
113760 0.2288097
113770 0.2187413
113780 0.2359396
113790 0.2221988
113800 0.2468351
113810 0.2473239
113820 0.2453294
113830 0.2574991
113840 0.2347126
113850 0.25309
113860 0.2386885
113870 0.2531269
113880 0.2577528
113890 0.2527461
113900 0.2535873
113910 0.2579418
113920 0.2278408
113930 0.2447585
113940 0.2732332
113950 0.247394
113960 0.25993
113970 0.2646737
113980 0.21507
113990 0.2428173
114000 0.243456
114010 0.2325839
114020 0.2535501
114030 0.2406363
114040 0.2490293
114050 0.2372532
114060 0.2436962
114070 0.239541
114080 0.2445558
114090 0.225955
114100 0.2365241
114110 0.2281356
114120 0.2460022
114130 0.2450067
114140 0.2474391
114150 0.2638116
114160 0.2528442
114170 0.2425957
114180 0.2445058
114190 0.2390723
114200 0.2586392
114210 0.2270111
114220 0.2402858
114230 0.2549488
114240 0.2499531
114250 0.2442276
114260 0.2567971
114270 0.2404194
114280 0.2489637
114290 0.2656681
114300 0.2396715
114310 0.2571475
114320 0.2499749
114330 0.2656522
114340 0.2446418
114350 0.2268108
114360 0.2141285
114370 0.2557448
114380 0.2535289
114390 0.2556005
114400 0.2553845
114410 0.2669291
114420 0.2642938
114430 0.2463352
114440 0.2525069
114450 0.2602397
114460 0.2550352
114470 0.2363967
114480 0.2300384
114490 0.2380185
114500 0.2433108
114510 0.2452152
114520 0.2626536
114530 0.2376912
114540 0.2555512
114550 0.223434
114560 0.2509501
114570 0.2323083
114580 0.2558528
114590 0.238079
114600 0.2237471
114610 0.2411972
114620 0.2270567
114630 0.2212922
114640 0.2152705
114650 0.2433462
114660 0.2409933
114670 0.2503077
114680 0.2370201
114690 0.2399048
114700 0.2411135
114710 0.2483529
114720 0.2559863
114730 0.2560661
114740 0.2428371
114750 0.24589
114760 0.2504178
114770 0.2570943
114780 0.2523423
114790 0.2450231
114800 0.2483524
114810 0.2437355
114820 0.2267748
114830 0.2468069
114840 0.2412006
114850 0.2543615
114860 0.2657726
114870 0.2672298
114880 0.26788
114890 0.2538626
114900 0.2490654
114910 0.2677203
114920 0.2436952
114930 0.2486812
114940 0.257837
114950 0.250927
114960 0.2750951
114970 0.2658152
114980 0.2731898
114990 0.2645197
115000 0.2805556
115010 0.2654141
115020 0.2652256
115030 0.2620314
115040 0.2504199
115050 0.2572642
115060 0.2699182
115070 0.2535681
115080 0.2587543
115090 0.2570101
115100 0.2648753
115110 0.2494241
115120 0.2401353
115130 0.2474556
115140 0.2500712
115150 0.238548
115160 0.2560178
115170 0.2464978
115180 0.2476504
115190 0.2324033
115200 0.2457163
115210 0.2310152
115220 0.2486082
115230 0.2418328
115240 0.2484547
115250 0.2552381
115260 0.2449337
115270 0.2394113
115280 0.2168085
115290 0.2111942
115300 0.2240675
115310 0.2194667
115320 0.2348138
115330 0.2411986
115340 0.2308346
115350 0.2482226
115360 0.2551038
115370 0.2398446
115380 0.2485976
115390 0.2448386
115400 0.2573007
115410 0.2444556
115420 0.2381278
115430 0.2512026
115440 0.2541441
115450 0.2604761
115460 0.2470339
115470 0.2582733
115480 0.2674071
115490 0.2512415
115500 0.2341982
115510 0.241269
115520 0.2562077
115530 0.2414918
115540 0.2327913
115550 0.2378345
115560 0.2376383
115570 0.239029
115580 0.2415058
115590 0.2580022
115600 0.2375302
115610 0.2532555
115620 0.2417573
115630 0.2333782
115640 0.2514511
115650 0.2301721
115660 0.2639617
115670 0.26976
115680 0.2810141
115690 0.2549453
115700 0.2638994
115710 0.2662835
115720 0.2583853
115730 0.2421856
115740 0.2573774
115750 0.2439105
115760 0.2424382
115770 0.2385509
115780 0.2411965
115790 0.2485631
115800 0.257874
115810 0.2426676
115820 0.2610057
115830 0.2397309
115840 0.2279197
115850 0.2285507
115860 0.2502472
115870 0.2473094
115880 0.224839
115890 0.2312212
115900 0.2469105
115910 0.2465005
115920 0.2422444
115930 0.2456807
115940 0.2521854
115950 0.2513651
115960 0.2529314
115970 0.2566675
115980 0.2453347
115990 0.2566204
116000 0.2435478
116010 0.2438976
116020 0.2438168
116030 0.2393972
116040 0.2558894
116050 0.2384767
116060 0.245163
116070 0.262118
116080 0.2437432
116090 0.2479308
116100 0.2497202
116110 0.232847
116120 0.2501454
116130 0.2640191
116140 0.2507525
116150 0.2393338
116160 0.2334008
116170 0.2366421
116180 0.2274659
116190 0.2246387
116200 0.2357069
116210 0.2404672
116220 0.2341256
116230 0.2259082
116240 0.2178949
116250 0.2072153
116260 0.2123291
116270 0.2114496
116280 0.2353188
116290 0.2535408
116300 0.2520734
116310 0.254705
116320 0.2436354
116330 0.2393173
116340 0.2595333
116350 0.2497375
116360 0.2433083
116370 0.2480586
116380 0.2386012
116390 0.2335778
116400 0.2261003
116410 0.2511944
116420 0.2448195
116430 0.2406862
116440 0.2536772
116450 0.2387155
116460 0.2342891
116470 0.2483901
116480 0.237941
116490 0.2408346
116500 0.2390834
116510 0.2161198
116520 0.2539767
116530 0.233206
116540 0.232925
116550 0.2417686
116560 0.2307466
116570 0.2341235
116580 0.2283383
116590 0.2381532
116600 0.2409608
116610 0.2582179
116620 0.2373441
116630 0.2515019
116640 0.2573967
116650 0.2570427
116660 0.2653732
116670 0.260632
116680 0.2442053
116690 0.2374558
116700 0.2475433
116710 0.278759
116720 0.2707515
116730 0.2790224
116740 0.2400655
116750 0.2691025
116760 0.2671247
116770 0.2709914
116780 0.287073
116790 0.2947266
116800 0.2642601
116810 0.256287
116820 0.2552567
116830 0.2628017
116840 0.2709029
116850 0.2718019
116860 0.2446208
116870 0.2405353
116880 0.2416435
116890 0.2603296
116900 0.2460217
116910 0.2286963
116920 0.2296235
116930 0.2375071
116940 0.251299
116950 0.2422837
116960 0.2241081
116970 0.2357328
116980 0.2386711
116990 0.2414432
117000 0.2676334
117010 0.2614431
117020 0.2503674
117030 0.2443118
117040 0.2434194
117050 0.2466672
117060 0.2274369
117070 0.2449133
117080 0.2421688
117090 0.2599234
117100 0.2853508
117110 0.270656
117120 0.2549856
117130 0.2812151
117140 0.2905613
117150 0.2803793
117160 0.2611018
117170 0.2663745
117180 0.2597
117190 0.238613
117200 0.2717908
117210 0.25682
117220 0.2613534
117230 0.2698807
117240 0.269918
117250 0.25414
117260 0.2421093
117270 0.2497525
117280 0.2590663
117290 0.2700898
117300 0.2406464
117310 0.2545989
117320 0.2484398
117330 0.2450442
117340 0.2673274
117350 0.2601503
117360 0.2558357
117370 0.2588805
117380 0.2695616
117390 0.2681648
117400 0.2578214
117410 0.2415432
117420 0.231528
117430 0.2383887
117440 0.2517208
117450 0.2555325
117460 0.2464326
117470 0.2508496
117480 0.2529835
117490 0.2705019
117500 0.2473649
117510 0.2689473
117520 0.2554826
117530 0.2413734
117540 0.2436683
117550 0.2584538
117560 0.2625529
117570 0.2701736
117580 0.2750637
117590 0.2635162
117600 0.2502852
117610 0.266281
117620 0.2760195
117630 0.2585232
117640 0.270285
117650 0.2666769
117660 0.2740006
117670 0.267102
117680 0.2674567
117690 0.2874444
117700 0.2708879
117710 0.2649296
117720 0.269492
117730 0.2980085
117740 0.3047572
117750 0.2957633
117760 0.2970314
117770 0.2936184
117780 0.2740002
117790 0.2870618
117800 0.2793587
117810 0.2713227
117820 0.2463616
117830 0.2842097
117840 0.264724
117850 0.2846514
117860 0.2725061
117870 0.2601057
117880 0.2608182
117890 0.2551794
117900 0.2587116
117910 0.2582381
117920 0.2651625
117930 0.2627331
117940 0.2423565
117950 0.2564741
117960 0.2459483
117970 0.2540085
117980 0.2580311
117990 0.2608492
118000 0.264925
118010 0.2558613
118020 0.2425408
118030 0.2628003
118040 0.265613
118050 0.2464244
118060 0.2281804
118070 0.2452927
118080 0.2468743
118090 0.2444447
118100 0.2597513
118110 0.233109
118120 0.2708139
118130 0.2623336
118140 0.2266623
118150 0.247693
118160 0.2498091
118170 0.2474307
118180 0.2501613
118190 0.2561387
118200 0.2652154
118210 0.2461924
118220 0.246642
118230 0.2667363
118240 0.2547213
118250 0.2378927
118260 0.2097659
118270 0.2246059
118280 0.2266488
118290 0.2482609
118300 0.2532312
118310 0.2192316
118320 0.2451185
118330 0.2376107
118340 0.2254409
118350 0.21643
118360 0.2246482
118370 0.2286024
118380 0.2225107
118390 0.2504257
118400 0.2350663
118410 0.2245044
118420 0.2414856
118430 0.2233434
118440 0.2400785
118450 0.2374777
118460 0.2480817
118470 0.268977
118480 0.2602813
118490 0.2436045
118500 0.2558914
118510 0.2367789
118520 0.2457144
118530 0.2334729
118540 0.2377815
118550 0.2470936
118560 0.243429
118570 0.2424427
118580 0.2439677
118590 0.2381986
118600 0.2430055
118610 0.2491745
118620 0.2583867
118630 0.2603885
118640 0.2709311
118650 0.2498419
118660 0.2527999
118670 0.2539576
118680 0.2650556
118690 0.2541586
118700 0.2733189
118710 0.2871867
118720 0.2480461
118730 0.2679036
118740 0.2568662
118750 0.2820886
118760 0.2591886
118770 0.2640141
118780 0.2608458
118790 0.2708108
118800 0.2579191
118810 0.2593737
118820 0.2914842
118830 0.2842054
118840 0.2702326
118850 0.2655564
118860 0.2564722
118870 0.2520149
118880 0.270387
118890 0.2681365
118900 0.2594557
118910 0.2444681
118920 0.2763387
118930 0.2624328
118940 0.2585484
118950 0.2636274
118960 0.2551422
118970 0.2593148
118980 0.2592182
118990 0.265021
119000 0.2528428
119010 0.279511
119020 0.2819181
119030 0.2450034
119040 0.2611459
119050 0.2592749
119060 0.256173
119070 0.2524123
119080 0.2575973
119090 0.258676
119100 0.2580639
119110 0.2661305
119120 0.2524288
119130 0.2508585
119140 0.2466225
119150 0.2597474
119160 0.2548951
119170 0.2786742
119180 0.2434149
119190 0.2633321
119200 0.2731058
119210 0.278655
119220 0.2688907
119230 0.2803827
119240 0.2643608
119250 0.2957939
119260 0.2686639
119270 0.2581924
119280 0.2609679
119290 0.2619914
119300 0.2663163
119310 0.2685115
119320 0.2477545
119330 0.2441427
119340 0.2464057
119350 0.2541225
119360 0.2718176
119370 0.2611516
119380 0.2468817
119390 0.2460644
119400 0.2411546
119410 0.2495049
119420 0.2444059
119430 0.2525131
119440 0.2555431
119450 0.2620144
119460 0.2377343
119470 0.2482212
119480 0.2276197
119490 0.2363349
119500 0.2387209
119510 0.2367488
119520 0.2262165
119530 0.2189543
119540 0.2457788
119550 0.222606
119560 0.2426075
119570 0.2582117
119580 0.2641026
119590 0.255042
119600 0.2700194
119610 0.2426131
119620 0.246952
119630 0.2652219
119640 0.2533149
119650 0.2676847
119660 0.2501553
119670 0.2652239
119680 0.2760278
119690 0.2749596
119700 0.2649336
119710 0.2760032
119720 0.2912971
119730 0.2711479
119740 0.2730621
119750 0.2544394
119760 0.2656744
119770 0.2616611
119780 0.2473328
119790 0.2617148
119800 0.2390072
119810 0.2419573
119820 0.2632959
119830 0.2750956
119840 0.2590941
119850 0.2561247
119860 0.2682781
119870 0.2758703
119880 0.2745955
119890 0.279374
119900 0.2607389
119910 0.280753
119920 0.2986656
119930 0.2727532
119940 0.2825307
119950 0.2733724
119960 0.284475
119970 0.2808208
119980 0.2779132
119990 0.2825031
120000 0.2821854
120010 0.2871116
120020 0.2590117
120030 0.2813261
120040 0.2798227
120050 0.2667432
120060 0.2520166
120070 0.280046
120080 0.2789658
120090 0.2649878
120100 0.2503084
120110 0.2631462
120120 0.2735245
120130 0.2796895
120140 0.2679335
120150 0.2595115
120160 0.263285
120170 0.2437742
120180 0.2421244
120190 0.236249
120200 0.2246457
120210 0.2230435
120220 0.2510999
120230 0.2359647
120240 0.2618064
120250 0.2398746
120260 0.2367842
120270 0.2345033
120280 0.2428816
120290 0.2528542
120300 0.2566843
120310 0.2634153
120320 0.2583594
120330 0.2684599
120340 0.2542283
120350 0.2497631
120360 0.2461229
120370 0.2626199
120380 0.2389397
120390 0.236423
120400 0.2387994
120410 0.2450316
120420 0.2602371
120430 0.2362835
120440 0.2522398
120450 0.2639502
120460 0.2408861
120470 0.2393896
120480 0.2386809
120490 0.2443709
120500 0.225304
120510 0.2163925
120520 0.2327034
120530 0.238773
120540 0.2393851
120550 0.2378477
120560 0.2450411
120570 0.2378635
120580 0.2500547
120590 0.2340574
120600 0.2386107
120610 0.2204305
120620 0.2208517
120630 0.2305969
120640 0.2389984
120650 0.2437024
120660 0.244655
120670 0.2345746
120680 0.2297216
120690 0.2370948
120700 0.2311169
120710 0.2274316
120720 0.243927
120730 0.2402033
120740 0.22491
120750 0.2289538
120760 0.2198813
120770 0.2335826
120780 0.2311922
120790 0.2346024
120800 0.2346307
120810 0.2478878
120820 0.2353435
120830 0.2356398
120840 0.2320784
120850 0.248297
120860 0.2489672
120870 0.2355726
120880 0.235812
120890 0.2544878
120900 0.2370009
120910 0.2330285
120920 0.2418433
120930 0.2420516
120940 0.2365312
120950 0.2466898
120960 0.2224264
120970 0.2435904
120980 0.2517248
120990 0.2366401
121000 0.2355164
121010 0.2543312
121020 0.2306194
121030 0.2334233
121040 0.2421261
121050 0.2285722
121060 0.2271803
121070 0.2371868
121080 0.2441323
121090 0.2360014
121100 0.2359091
121110 0.2339261
121120 0.2354461
121130 0.2396935
121140 0.2251535
121150 0.2489458
121160 0.2411979
121170 0.246877
121180 0.2179804
121190 0.2364838
121200 0.2378379
121210 0.2387726
121220 0.2405204
121230 0.225122
121240 0.2351084
121250 0.2343939
121260 0.2496452
121270 0.2552849
121280 0.2251926
121290 0.2462979
121300 0.2504018
121310 0.2369791
121320 0.2515634
121330 0.2425257
121340 0.2469752
121350 0.2468999
121360 0.2748175
121370 0.2452052
121380 0.2580405
121390 0.2505499
121400 0.2442923
121410 0.271693
121420 0.242634
121430 0.2538824
121440 0.254569
121450 0.2560996
121460 0.2568621
121470 0.255937
121480 0.2411187
121490 0.2519372
121500 0.2535092
121510 0.2606974
121520 0.25451
121530 0.2479639
121540 0.2324232
121550 0.2241239
121560 0.2526166
121570 0.2408085
121580 0.2513573
121590 0.2438815
121600 0.2471083
121610 0.2502609
121620 0.2459174
121630 0.2524467
121640 0.2407113
121650 0.2626072
121660 0.2555946
121670 0.2606795
121680 0.2646519
121690 0.2516338
121700 0.2390009
121710 0.2518548
121720 0.2472546
121730 0.2585371
121740 0.2354763
121750 0.2301762
121760 0.2436839
121770 0.2442983
121780 0.2524727
121790 0.2470086
121800 0.2413147
121810 0.24041
121820 0.2422434
121830 0.2432212
121840 0.2523887
121850 0.2493469
121860 0.261453
121870 0.2283946
121880 0.232988
121890 0.2430878
121900 0.2355883
121910 0.2312349
121920 0.2516422
121930 0.2204422
121940 0.2400963
121950 0.2444082
121960 0.2374922
121970 0.2322881
121980 0.232504
121990 0.2254979
122000 0.2365352
122010 0.243542
122020 0.2335912
122030 0.2353491
122040 0.2217622
122050 0.2363392
122060 0.2205901
122070 0.2196939
122080 0.2347957
122090 0.248815
122100 0.2286124
122110 0.2338804
122120 0.2346731
122130 0.2443713
122140 0.236684
122150 0.237244
122160 0.2526576
122170 0.2407814
122180 0.2433497
122190 0.2575453
122200 0.2521366
122210 0.250401
122220 0.2423532
122230 0.2418767
122240 0.255579
122250 0.2496329
122260 0.2604825
122270 0.2510853
122280 0.2203648
122290 0.2511248
122300 0.2239669
122310 0.2282366
122320 0.2278623
122330 0.2469851
122340 0.2502265
122350 0.2473517
122360 0.2447985
122370 0.2468279
122380 0.2501323
122390 0.2593579
122400 0.2458663
122410 0.2577114
122420 0.2392012
122430 0.2425969
122440 0.2435206
122450 0.2439914
122460 0.2307432
122470 0.2530406
122480 0.2267538
122490 0.2440386
122500 0.2258641
122510 0.2378396
122520 0.2398227
122530 0.2233157
122540 0.2125239
122550 0.2349895
122560 0.2259872
122570 0.2574031
122580 0.2544606
122590 0.2425504
122600 0.2692128
122610 0.2580528
122620 0.2411185
122630 0.250619
122640 0.2420494
122650 0.2497459
122660 0.2457668
122670 0.2410296
122680 0.2530327
122690 0.2573536
122700 0.272353
122710 0.2694622
122720 0.2586815
122730 0.2600788
122740 0.2630904
122750 0.245676
122760 0.2534517
122770 0.2384993
122780 0.2371299
122790 0.2451266
122800 0.2705672
122810 0.2735133
122820 0.2564969
122830 0.2511673
122840 0.2741462
122850 0.2669025
122860 0.2596132
122870 0.261972
122880 0.2618019
122890 0.2565583
122900 0.2552214
122910 0.2646961
122920 0.2698215
122930 0.2716248
122940 0.260355
122950 0.2618207
122960 0.2622114
122970 0.2490582
122980 0.2720657
122990 0.2677161
123000 0.2674167
123010 0.2737444
123020 0.2632677
123030 0.2553287
123040 0.2859836
123050 0.2810176
123060 0.2738347
123070 0.2498276
123080 0.2741857
123090 0.2535934
123100 0.2701533
123110 0.2630729
123120 0.2705047
123130 0.2562874
123140 0.2551926
123150 0.2608701
123160 0.2514694
123170 0.2518127
123180 0.2579141
123190 0.2648195
123200 0.2825876
123210 0.2569333
123220 0.2910739
123230 0.2904737
123240 0.2651478
123250 0.2692524
123260 0.2628174
123270 0.2899378
123280 0.2832603
123290 0.2835853
123300 0.2794791
123310 0.2745512
123320 0.2769876
123330 0.2734438
123340 0.2616362
123350 0.2797858
123360 0.2749403
123370 0.2777018
123380 0.2772545
123390 0.283434
123400 0.2798934
123410 0.2697796
123420 0.2672836
123430 0.2614316
123440 0.2610838
123450 0.2555224
123460 0.2636611
123470 0.2821994
123480 0.2673153
123490 0.2649757
123500 0.2568171
123510 0.2796955
123520 0.269892
123530 0.2668514
123540 0.2727102
123550 0.2892205
123560 0.2799614
123570 0.2764467
123580 0.3021466
123590 0.2782337
123600 0.2735208
123610 0.2602127
123620 0.2430098
123630 0.2833629
123640 0.2603517
123650 0.2483742
123660 0.265525
123670 0.2653468
123680 0.2685651
123690 0.2607153
123700 0.2452056
123710 0.2541142
123720 0.2575158
123730 0.2667902
123740 0.2736795
123750 0.2673494
123760 0.2655058
123770 0.2663343
123780 0.2681207
123790 0.2741784
123800 0.2695689
123810 0.252856
123820 0.2477644
123830 0.2531027
123840 0.2654688
123850 0.2508775
123860 0.2795478
123870 0.2788921
123880 0.2637703
123890 0.2432622
123900 0.2638769
123910 0.2347637
123920 0.2541782
123930 0.2804195
123940 0.2674732
123950 0.2595461
123960 0.2633809
123970 0.2761288
123980 0.2667928
123990 0.2546378
124000 0.2410929
124010 0.2452304
124020 0.2763359
124030 0.241192
124040 0.2492815
124050 0.2460002
124060 0.2580355
124070 0.2632308
124080 0.2882842
124090 0.2690897
124100 0.255038
124110 0.267003
124120 0.242808
124130 0.263267
124140 0.2726602
124150 0.2825627
124160 0.2662218
124170 0.2610736
124180 0.2682228
124190 0.2940661
124200 0.2778828
124210 0.2783186
124220 0.2899413
124230 0.2808317
124240 0.2872237
124250 0.2758126
124260 0.2864587
124270 0.2687128
124280 0.2847187
124290 0.2810833
124300 0.2977674
124310 0.2956845
124320 0.2809817
124330 0.2685988
124340 0.2644063
124350 0.28165
124360 0.2677389
124370 0.2753175
124380 0.2755383
124390 0.2944398
124400 0.2886585
124410 0.3039517
124420 0.3107216
124430 0.2988561
124440 0.3074519
124450 0.3141229
124460 0.3033017
124470 0.3027797
124480 0.2979889
124490 0.3078334
124500 0.3047553
124510 0.3001088
124520 0.3106551
124530 0.319481
124540 0.3171294
124550 0.3270687
124560 0.3169542
124570 0.3309567
124580 0.3241254
124590 0.32268
124600 0.3201427
124610 0.2848867
124620 0.3177685
124630 0.2922743
124640 0.2932528
124650 0.2871557
124660 0.2900941
124670 0.2892552
124680 0.2972593
124690 0.2738133
124700 0.2770651
124710 0.274987
124720 0.2787514
124730 0.3082509
124740 0.3091471
124750 0.2851373
124760 0.2877783
124770 0.3085623
124780 0.296596
124790 0.3028582
124800 0.2960547
124810 0.2894831
124820 0.2817639
124830 0.2929743
124840 0.2915214
124850 0.2859156
124860 0.2646015
124870 0.2672389
124880 0.2624442
124890 0.2765883
124900 0.2725647
124910 0.2891082
124920 0.2907616
124930 0.28966
124940 0.2937967
124950 0.3151242
124960 0.2889494
124970 0.3076306
124980 0.2485124
124990 0.2804495
125000 0.2720439
125010 0.2910412
125020 0.3071198
125030 0.2806604
125040 0.2951202
125050 0.2830485
125060 0.2792991
125070 0.2916992
125080 0.2839879
125090 0.291898
125100 0.27974
125110 0.2796381
125120 0.2612811
125130 0.2746374
125140 0.2611954
125150 0.2614194
125160 0.2811963
125170 0.2593507
125180 0.2651159
125190 0.2578962
125200 0.2735539
125210 0.2917906
125220 0.3065648
125230 0.3022327
125240 0.2698652
125250 0.2658923
125260 0.2862306
125270 0.2887013
125280 0.3000292
125290 0.294232
125300 0.3100935
125310 0.3065178
125320 0.3187807
125330 0.3117052
125340 0.3120447
125350 0.3115492
125360 0.3228853
125370 0.3115035
125380 0.3093016
125390 0.3245068
125400 0.2969403
125410 0.2887165
125420 0.2673148
125430 0.3029348
125440 0.2942962
125450 0.3173338
125460 0.2991786
125470 0.2960917
125480 0.3103692
125490 0.3202292
125500 0.2782519
125510 0.2922447
125520 0.2967803
125530 0.2889037
125540 0.2998946
125550 0.3015463
125560 0.287733
125570 0.2804717
125580 0.289378
125590 0.2847849
125600 0.2915518
125610 0.2771702
125620 0.2841378
125630 0.2790681
125640 0.2941958
125650 0.2916794
125660 0.2793284
125670 0.2852746
125680 0.2981235
125690 0.3008689
125700 0.3068018
125710 0.3055353
125720 0.2926805
125730 0.3189408
125740 0.3164097
125750 0.3112757
125760 0.3063584
125770 0.3021581
125780 0.2951988
125790 0.3028295
125800 0.2823369
125810 0.2858849
125820 0.2868624
125830 0.3106108
125840 0.3011873
125850 0.3110885
125860 0.2898197
125870 0.3057629
125880 0.2805209
125890 0.2903889
125900 0.2845342
125910 0.2992171
125920 0.2962146
125930 0.295117
125940 0.3000357
125950 0.306989
125960 0.3126201
125970 0.2890101
125980 0.3076965
125990 0.2952994
126000 0.2923186
126010 0.3031534
126020 0.2907097
126030 0.2798702
126040 0.2868739
126050 0.2772812
126060 0.2774668
126070 0.2934412
126080 0.2965264
126090 0.2858913
126100 0.2735866
126110 0.2687577
126120 0.2589493
126130 0.2920209
126140 0.2960123
126150 0.2831783
126160 0.281054
126170 0.2619045
126180 0.266672
126190 0.2917256
126200 0.286455
126210 0.2889687
126220 0.291284
126230 0.2650968
126240 0.2838906
126250 0.3032131
126260 0.2799809
126270 0.2842747
126280 0.2811581
126290 0.2891461
126300 0.2899809
126310 0.2965078
126320 0.2875653
126330 0.2816885
126340 0.289325
126350 0.3005639
126360 0.2947806
126370 0.3022465
126380 0.2927738
126390 0.2957487
126400 0.300371
126410 0.2763866
126420 0.2967744
126430 0.2867805
126440 0.2754868
126450 0.3042396
126460 0.2953144
126470 0.2877725
126480 0.2745564
126490 0.2947063
126500 0.2866634
126510 0.2907616
126520 0.289359
126530 0.28795
126540 0.3015973
126550 0.2978101
126560 0.2999777
126570 0.3090292
126580 0.2895249
126590 0.3242072
126600 0.3138717
126610 0.3008184
126620 0.3189316
126630 0.3387367
126640 0.3319632
126650 0.3217552
126660 0.3128161
126670 0.3271841
126680 0.3251032
126690 0.3107897
126700 0.312699
126710 0.3143893
126720 0.3202512
126730 0.3375483
126740 0.3275287
126750 0.3036989
126760 0.3431801
126770 0.3127943
126780 0.314782
126790 0.3177191
126800 0.3206607
126810 0.3147186
126820 0.3339205
126830 0.3120771
126840 0.3037105
126850 0.3172635
126860 0.2924289
126870 0.303784
126880 0.3000749
126890 0.2945256
126900 0.2709314
126910 0.2983754
126920 0.3140963
126930 0.3129466
126940 0.3003828
126950 0.2973087
126960 0.3126073
126970 0.291911
126980 0.3198088
126990 0.3017632
127000 0.313696
127010 0.3051335
127020 0.3320849
127030 0.314197
127040 0.3020986
127050 0.3167033
127060 0.3251616
127070 0.3069285
127080 0.2844175
127090 0.2990703
127100 0.2885332
127110 0.310535
127120 0.2921718
127130 0.3034464
127140 0.3034794
127150 0.3093211
127160 0.2986952
127170 0.2972809
127180 0.3348055
127190 0.3193142
127200 0.295816
127210 0.3149664
127220 0.3142205
127230 0.2961656
127240 0.3038628
127250 0.2978343
127260 0.3116833
127270 0.3212028
127280 0.3148143
127290 0.3161327
127300 0.3161017
127310 0.3043565
127320 0.3256192
127330 0.3156667
127340 0.3113489
127350 0.2909758
127360 0.3067583
127370 0.3029581
127380 0.3068299
127390 0.3069671
127400 0.3009441
127410 0.303169
127420 0.2925312
127430 0.2957341
127440 0.3063695
127450 0.2979032
127460 0.3094759
127470 0.2861346
127480 0.3236932
127490 0.3069504
127500 0.3015499
127510 0.3021984
127520 0.2993459
127530 0.3180467
127540 0.3205544
127550 0.3303772
127560 0.3113536
127570 0.2986354
127580 0.2908065
127590 0.310142
127600 0.2871001
127610 0.2869908
127620 0.3010894
127630 0.3000666
127640 0.2860452
127650 0.3055845
127660 0.2916653
127670 0.2991465
127680 0.284007
127690 0.2926791
127700 0.2822121
127710 0.2870398
127720 0.2913589
127730 0.2820739
127740 0.2714304
127750 0.2768927
127760 0.266662
127770 0.3073394
127780 0.2956922
127790 0.2929424
127800 0.2970692
127810 0.2988429
127820 0.288988
127830 0.2904388
127840 0.2970506
127850 0.2905169
127860 0.2845954
127870 0.2833646
127880 0.2968796
127890 0.2930903
127900 0.2784841
127910 0.3004445
127920 0.3103657
127930 0.2882099
127940 0.2992836
127950 0.3146979
127960 0.2938175
127970 0.2987595
127980 0.2943472
127990 0.3027512
128000 0.2982319
128010 0.2954135
128020 0.3155313
128030 0.29519
128040 0.2959491
128050 0.2889993
128060 0.3007702
128070 0.296037
128080 0.2981608
128090 0.3010928
128100 0.3002053
128110 0.2943042
128120 0.2926511
128130 0.3090003
128140 0.2855406
128150 0.3121053
128160 0.2935002
128170 0.3022416
128180 0.3163399
128190 0.3131226
128200 0.3267601
128210 0.3099119
128220 0.3027431
128230 0.3152302
128240 0.3047757
128250 0.2892982
128260 0.3052433
128270 0.3135854
128280 0.3152581
128290 0.3090394
128300 0.3239245
128310 0.3214008
128320 0.3086689
128330 0.3240744
128340 0.3031519
128350 0.3263609
128360 0.3049451
128370 0.2960709
128380 0.3170452
128390 0.3181599
128400 0.311563
128410 0.3155617
128420 0.3209186
128430 0.3215797
128440 0.3080424
128450 0.3094735
128460 0.311866
128470 0.2894315
128480 0.3017133
128490 0.3126945
128500 0.2860479
128510 0.2755903
128520 0.2784561
128530 0.2791668
128540 0.2898642
128550 0.2910424
128560 0.2892875
128570 0.2782846
128580 0.2742381
128590 0.2838862
128600 0.2885886
128610 0.2812497
128620 0.2922234
128630 0.2902232
128640 0.2811106
128650 0.2830819
128660 0.2818462
128670 0.2809908
128680 0.2702135
128690 0.2870605
128700 0.2665815
128710 0.277312
128720 0.2785035
128730 0.3052919
128740 0.2759823
128750 0.2762333
128760 0.2868939
128770 0.2710557
128780 0.2903375
128790 0.2733085
128800 0.2843434
128810 0.2667811
128820 0.2735317
128830 0.2671853
128840 0.2803999
128850 0.2936638
128860 0.2750146
128870 0.2542958
128880 0.269239
128890 0.2809613
128900 0.2962616
128910 0.2836652
128920 0.2794552
128930 0.2677205
128940 0.2834865
128950 0.2826055
128960 0.2735372
128970 0.272666
128980 0.283308
128990 0.2687079
129000 0.269948
129010 0.2763662
129020 0.2629178
129030 0.2771799
129040 0.2758782
129050 0.2955363
129060 0.2811693
129070 0.2819939
129080 0.2897149
129090 0.2593869
129100 0.2778336
129110 0.2995174
129120 0.284788
129130 0.2905187
129140 0.261352
129150 0.2606052
129160 0.2811271
129170 0.2820495
129180 0.2913779
129190 0.2862524
129200 0.2779178
129210 0.3018926
129220 0.2900334
129230 0.2665109
129240 0.2835996
129250 0.2905016
129260 0.2580352
129270 0.2674746
129280 0.2531036
129290 0.2661997
129300 0.254226
129310 0.2561108
129320 0.2720935
129330 0.2711092
129340 0.2634971
129350 0.2844089
129360 0.2724732
129370 0.2640465
129380 0.2687093
129390 0.2705261
129400 0.2631181
129410 0.2848379
129420 0.2639268
129430 0.2760256
129440 0.2720867
129450 0.2652887
129460 0.2866868
129470 0.267674
129480 0.2730666
129490 0.2640181
129500 0.2678494
129510 0.2530196
129520 0.2649299
129530 0.2726564
129540 0.266401
129550 0.2724732
129560 0.2733159
129570 0.2601431
129580 0.256394
129590 0.2706252
129600 0.2488187
129610 0.2649878
129620 0.2434033
129630 0.2653145
129640 0.2475508
129650 0.2629332
129660 0.2588287
129670 0.2451413
129680 0.2591164
129690 0.2589999
129700 0.2518221
129710 0.2767195
129720 0.2745607
129730 0.2575689
129740 0.2619017
129750 0.2743346
129760 0.2439441
129770 0.2630189
129780 0.2505356
129790 0.2580563
129800 0.2514146
129810 0.235394
129820 0.2436037
129830 0.2368191
129840 0.2243784
129850 0.2209553
129860 0.2578701
129870 0.2561696
129880 0.2190816
129890 0.2443622
129900 0.2647416
129910 0.2326213
129920 0.2408222
129930 0.2562808
129940 0.2624937
129950 0.2591745
129960 0.2701318
129970 0.2430219
129980 0.2718541
129990 0.277037
130000 0.2603065
130010 0.269235
130020 0.2867505
130030 0.2590764
130040 0.2610005
130050 0.2549511
130060 0.2645825
130070 0.2651641
130080 0.277237
130090 0.281279
130100 0.2882655
130110 0.2580259
130120 0.3013639
130130 0.2901279
130140 0.2745086
130150 0.2625565
130160 0.273984
130170 0.250309
130180 0.2522891
130190 0.2662332
130200 0.2592731
130210 0.26762
130220 0.2548855
130230 0.2738162
130240 0.2639172
130250 0.2750468
130260 0.2952209
130270 0.2844847
130280 0.2908006
130290 0.2841943
130300 0.2917602
130310 0.2888969
130320 0.274323
130330 0.2732811
130340 0.2611883
130350 0.2700641
130360 0.2643433
130370 0.2730933
130380 0.2913957
130390 0.2786532
130400 0.2630367
130410 0.2730557
130420 0.2950523
130430 0.2808168
130440 0.2715411
130450 0.2857667
130460 0.2889528
130470 0.268994
130480 0.2834271
130490 0.3018513
130500 0.2849034
130510 0.2879639
130520 0.2898166
130530 0.2815887
130540 0.2811529
130550 0.2776557
130560 0.2651339
130570 0.2987522
130580 0.3137247
130590 0.2889975
130600 0.2756999
130610 0.2765164
130620 0.2820912
130630 0.2841108
130640 0.2931076
130650 0.2710814
130660 0.2750897
130670 0.2913044
130680 0.2592298
130690 0.2824592
130700 0.2862333
130710 0.2882633
130720 0.2702896
130730 0.2820248
130740 0.2727505
130750 0.2681341
130760 0.2796405
130770 0.2610002
130780 0.2770194
130790 0.2869522
130800 0.2878518
130810 0.2711956
130820 0.2700649
130830 0.2641243
130840 0.2712988
130850 0.259799
130860 0.2591258
130870 0.2696942
130880 0.2805702
130890 0.2468325
130900 0.2646261
130910 0.280762
130920 0.2907943
130930 0.2675338
130940 0.2786445
130950 0.2850656
130960 0.2878949
130970 0.2868883
130980 0.2676511
130990 0.2682972
131000 0.2774367
131010 0.268653
131020 0.2848167
131030 0.2537787
131040 0.2809636
131050 0.2797086
131060 0.2619443
131070 0.2584591
131080 0.2569906
131090 0.2615874
131100 0.2540599
131110 0.2826838
131120 0.2470587
131130 0.2589524
131140 0.2862314
131150 0.2676029
131160 0.269114
131170 0.2576079
131180 0.2603949
131190 0.2610028
131200 0.2904965
131210 0.292163
131220 0.278383
131230 0.2965522
131240 0.2755819
131250 0.2635661
131260 0.2746389
131270 0.2624324
131280 0.2524267
131290 0.2757715
131300 0.2539365
131310 0.3069711
131320 0.277447
131330 0.2873241
131340 0.3024964
131350 0.2676428
131360 0.2965152
131370 0.3009755
131380 0.2835438
131390 0.2723065
131400 0.2770051
131410 0.2746758
131420 0.2762525
131430 0.2874839
131440 0.2670324
131450 0.2530812
131460 0.2564369
131470 0.262686
131480 0.2456129
131490 0.260407
131500 0.2416801
131510 0.2606119
131520 0.2797624
131530 0.2449549
131540 0.2462124
131550 0.2265055
131560 0.2519066
131570 0.251766
131580 0.2495881
131590 0.2493772
131600 0.2387809
131610 0.2397275
131620 0.2570173
131630 0.2688495
131640 0.2629255
131650 0.2494939
131660 0.2807321
131670 0.25338
131680 0.2723207
131690 0.272317
131700 0.2509097
131710 0.2452265
131720 0.2681008
131730 0.2721377
131740 0.2892309
131750 0.2589894
131760 0.2800886
131770 0.2607516
131780 0.2559898
131790 0.2643271
131800 0.2800688
131810 0.260131
131820 0.2564798
131830 0.2758346
131840 0.2749426
131850 0.2818886
131860 0.2937109
131870 0.2841958
131880 0.2739676
131890 0.2964366
131900 0.299213
131910 0.2935524
131920 0.2971886
131930 0.2874571
131940 0.2984417
131950 0.3036335
131960 0.3032897
131970 0.2912517
131980 0.2952087
131990 0.2839257
132000 0.2780244
132010 0.2798311
132020 0.285065
132030 0.2840157
132040 0.270997
132050 0.2908146
132060 0.282407
132070 0.2668537
132080 0.2698714
132090 0.2806579
132100 0.2880456
132110 0.2870001
132120 0.2717246
132130 0.2898582
132140 0.2965183
132150 0.2893389
132160 0.2815166
132170 0.2785747
132180 0.252593
132190 0.2798323
132200 0.3034853
132210 0.289423
132220 0.2949208
132230 0.3164927
132240 0.3208424
132250 0.3099888
132260 0.3136231
132270 0.3043122
132280 0.2781838
132290 0.28123
132300 0.2900832
132310 0.2843814
132320 0.2670792
132330 0.2605823
132340 0.2642891
132350 0.2678923
132360 0.2952542
132370 0.2903176
132380 0.2973523
132390 0.2839774
132400 0.2706789
132410 0.2560768
132420 0.2638299
132430 0.2662443
132440 0.2873161
132450 0.2979227
132460 0.2782032
132470 0.2775026
132480 0.2731545
132490 0.2842418
132500 0.2759407
132510 0.2808496
132520 0.2803967
132530 0.2827913
132540 0.2749812
132550 0.2749983
132560 0.277836
132570 0.2734405
132580 0.2666554
132590 0.2993923
132600 0.3016402
132610 0.291381
132620 0.2848838
132630 0.2867278
132640 0.2730822
132650 0.267441
132660 0.2542334
132670 0.2884831
132680 0.2693029
132690 0.2998777
132700 0.2780873
132710 0.2775449
132720 0.2808786
132730 0.2828937
132740 0.284298
132750 0.2624986
132760 0.2738946
132770 0.2819766
132780 0.282555
132790 0.2786719
132800 0.2776667
132810 0.2729531
132820 0.3266887
132830 0.3302965
132840 0.3121487
132850 0.3082032
132860 0.3069555
132870 0.302403
132880 0.3248953
132890 0.3103855
132900 0.3201666
132910 0.3239528
132920 0.291076
132930 0.2829031
132940 0.2806782
132950 0.3023042
132960 0.3141047
132970 0.3159947
132980 0.3080119
132990 0.2983726
133000 0.3055083
133010 0.2922286
133020 0.2972488
133030 0.3125919
133040 0.3036909
133050 0.2877056
133060 0.2990355
133070 0.2814524
133080 0.299178
133090 0.2980414
133100 0.2938632
133110 0.3009099
133120 0.3011986
133130 0.2985115
133140 0.2746382
133150 0.2804494
133160 0.268102
133170 0.2650528
133180 0.2651587
133190 0.26861
133200 0.2518007
133210 0.2927356
133220 0.2918504
133230 0.2976034
133240 0.2812113
133250 0.2842494
133260 0.2660209
133270 0.2809255
133280 0.2828074
133290 0.2734716
133300 0.2746667
133310 0.2761482
133320 0.2739386
133330 0.2741647
133340 0.2898088
133350 0.2818483
133360 0.2804911
133370 0.2840385
133380 0.2662748
133390 0.2712514
133400 0.2790605
133410 0.2570935
133420 0.2566632
133430 0.2604378
133440 0.2783771
133450 0.2699348
133460 0.2828547
133470 0.2635107
133480 0.2554633
133490 0.2633617
133500 0.2753108
133510 0.2967395
133520 0.290037
133530 0.2828948
133540 0.2808498
133550 0.3168001
133560 0.3059903
133570 0.3020454
133580 0.2748094
133590 0.298617
133600 0.2884916
133610 0.2907822
133620 0.288872
133630 0.2956244
133640 0.2850894
133650 0.2822645
133660 0.2681756
133670 0.2913598
133680 0.2824875
133690 0.2778603
133700 0.2701396
133710 0.2957963
133720 0.2568038
133730 0.2713558
133740 0.2751219
133750 0.2736916
133760 0.2918326
133770 0.2704913
133780 0.2746404
133790 0.2835461
133800 0.3020518
133810 0.2854987
133820 0.2751495
133830 0.3176814
133840 0.2810468
133850 0.2858538
133860 0.2993935
133870 0.2977322
133880 0.290634
133890 0.2907922
133900 0.2998782
133910 0.2975697
133920 0.2734627
133930 0.2706849
133940 0.2811449
133950 0.2887789
133960 0.2779947
133970 0.284788
133980 0.2895419
133990 0.2986795
134000 0.3073803
134010 0.2821124
134020 0.284811
134030 0.3088653
134040 0.2803655
134050 0.3095602
134060 0.2967069
134070 0.2914301
134080 0.29341
134090 0.3133527
134100 0.2811778
134110 0.2980605
134120 0.2975483
134130 0.2917973
134140 0.29031
134150 0.2940826
134160 0.2992848
134170 0.3038847
134180 0.286113
134190 0.282618
134200 0.2928359
134210 0.266216
134220 0.2831081
134230 0.2968091
134240 0.2908975
134250 0.2972522
134260 0.2917198
134270 0.3010215
134280 0.3041761
134290 0.2992417
134300 0.3173862
134310 0.2976429
134320 0.3132998
134330 0.3031859
134340 0.286889
134350 0.2919162
134360 0.3076724
134370 0.2903915
134380 0.2997928
134390 0.3029676
134400 0.2902988
134410 0.2983449
134420 0.2966833
134430 0.2961392
134440 0.3144046
134450 0.303293
134460 0.3146204
134470 0.3019765
134480 0.3008117
134490 0.2721629
134500 0.2938018
134510 0.3005651
134520 0.2884479
134530 0.3021497
134540 0.3033951
134550 0.2929516
134560 0.3029942
134570 0.2963634
134580 0.2849227
134590 0.3176204
134600 0.3106979
134610 0.3001288
134620 0.2784967
134630 0.2774307
134640 0.2609751
134650 0.2656445
134660 0.2615283
134670 0.273909
134680 0.2678617
134690 0.2655368
134700 0.2680295
134710 0.2782066
134720 0.2538233
134730 0.267033
134740 0.2798849
134750 0.2906567
134760 0.2708897
134770 0.26682
134780 0.2680327
134790 0.2594942
134800 0.2440345
134810 0.2991659
134820 0.2833173
134830 0.2745063
134840 0.2793664
134850 0.2828982
134860 0.3129144
134870 0.3017547
134880 0.3033949
134890 0.2919478
134900 0.3114388
134910 0.3223151
134920 0.3085442
134930 0.2959852
134940 0.2826317
134950 0.2944269
134960 0.2863467
134970 0.2963786
134980 0.2878047
134990 0.2758406
135000 0.2830566
135010 0.271123
135020 0.3021045
135030 0.2988972
135040 0.2859555
135050 0.295834
135060 0.292273
135070 0.2963139
135080 0.2756374
135090 0.2866002
135100 0.2998191
135110 0.289606
135120 0.2769998
135130 0.3164509
135140 0.3186867
135150 0.2694198
135160 0.2720652
135170 0.2711473
135180 0.2750193
135190 0.2783521
135200 0.3147222
135210 0.3119994
135220 0.2999462
135230 0.3023911
135240 0.303718
135250 0.3085218
135260 0.297493
135270 0.3152423
135280 0.2938327
135290 0.282776
135300 0.285925
135310 0.2775808
135320 0.2848957
135330 0.2630123
135340 0.2812977
135350 0.2786143
135360 0.279113
135370 0.3040196
135380 0.2948002
135390 0.2876859
135400 0.2864659
135410 0.3044726
135420 0.3096944
135430 0.2827162
135440 0.3121039
135450 0.3067624
135460 0.3025951
135470 0.3019362
135480 0.3080077
135490 0.2974884
135500 0.2951859
135510 0.3122963
135520 0.3020031
135530 0.314472
135540 0.3169593
135550 0.3053938
135560 0.3030593
135570 0.3188364
135580 0.3131232
135590 0.3120678
135600 0.3095438
135610 0.3158035
135620 0.3033283
135630 0.3061532
135640 0.3127275
135650 0.2984688
135660 0.3127101
135670 0.3103272
135680 0.3243627
135690 0.3143581
135700 0.3000452
135710 0.3052958
135720 0.294001
135730 0.3021355
135740 0.2896813
135750 0.3111318
135760 0.3058493
135770 0.2961299
135780 0.3146904
135790 0.2994233
135800 0.2833791
135810 0.3002341
135820 0.3033239
135830 0.2932821
135840 0.2844234
135850 0.2916899
135860 0.2775104
135870 0.2839212
135880 0.2989002
135890 0.2867321
135900 0.2758324
135910 0.2836368
135920 0.2996308
135930 0.3068801
135940 0.2785134
135950 0.2905741
135960 0.2863558
135970 0.2896758
135980 0.2827376
135990 0.2828592
136000 0.2598739
136010 0.2791069
136020 0.2994325
136030 0.2827088
136040 0.279247
136050 0.2824779
136060 0.3096787
136070 0.3156009
136080 0.300638
136090 0.2974446
136100 0.3071162
136110 0.2902483
136120 0.2978875
136130 0.290935
136140 0.2985131
136150 0.2987982
136160 0.3180383
136170 0.3098226
136180 0.3051478
136190 0.3108193
136200 0.2932011
136210 0.2906457
136220 0.3186426
136230 0.3106324
136240 0.309528
136250 0.2899157
136260 0.2908255
136270 0.3120163
136280 0.3285256
136290 0.3298048
136300 0.3066236
136310 0.332503
136320 0.2904436
136330 0.2808419
136340 0.2700931
136350 0.2986272
136360 0.3118089
136370 0.2788461
136380 0.2998108
136390 0.2890566
136400 0.2981113
136410 0.327038
136420 0.3006907
136430 0.3005161
136440 0.2890732
136450 0.2733514
136460 0.2831535
136470 0.2959092
136480 0.302628
136490 0.2890368
136500 0.2872438
136510 0.2743901
136520 0.2893252
136530 0.2719234
136540 0.2859319
136550 0.2888214
136560 0.2976173
136570 0.2985749
136580 0.296728
136590 0.2723489
136600 0.2888483
136610 0.3064407
136620 0.300693
136630 0.2904753
136640 0.2815681
136650 0.2889938
136660 0.2821347
136670 0.2969563
136680 0.2882682
136690 0.3020509
136700 0.2971079
136710 0.3069723
136720 0.2979804
136730 0.2891788
136740 0.2882316
136750 0.278645
136760 0.2850713
136770 0.3009692
136780 0.2984568
136790 0.3015796
136800 0.3116174
136810 0.3080022
136820 0.2906232
136830 0.298328
136840 0.298181
136850 0.3030927
136860 0.2982102
136870 0.2779525
136880 0.2799539
136890 0.2811287
136900 0.2912467
136910 0.2708017
136920 0.2574694
136930 0.2631943
136940 0.2864738
136950 0.3139232
136960 0.3040827
136970 0.2942002
136980 0.2664833
136990 0.2615048
137000 0.2762919
137010 0.277457
137020 0.285389
137030 0.2713739
137040 0.2775291
137050 0.2743259
137060 0.2900766
137070 0.282058
137080 0.2766728
137090 0.2693365
137100 0.2807172
137110 0.2743639
137120 0.2717897
137130 0.2746487
137140 0.2651766
137150 0.2668431
137160 0.2601053
137170 0.2852213
137180 0.2753314
137190 0.263005
137200 0.2670482
137210 0.273272
137220 0.282481
137230 0.2754595
137240 0.2776552
137250 0.2767972
137260 0.2611107
137270 0.2574767
137280 0.2700893
137290 0.2889348
137300 0.2778414
137310 0.2806884
137320 0.2899351
137330 0.28228
137340 0.2843823
137350 0.30522
137360 0.2741736
137370 0.2868194
137380 0.2769151
137390 0.2796439
137400 0.2783061
137410 0.2823751
137420 0.2885239
137430 0.266109
137440 0.2665529
137450 0.2715946
137460 0.2663203
137470 0.2591884
137480 0.261907
137490 0.2826734
137500 0.2511961
137510 0.2789051
137520 0.2909938
137530 0.2944826
137540 0.2910647
137550 0.2832271
137560 0.2669986
137570 0.2887167
137580 0.2816519
137590 0.2700465
137600 0.2788126
137610 0.2587995
137620 0.2805592
137630 0.2809538
137640 0.2760641
137650 0.2673723
137660 0.2701493
137670 0.2832281
137680 0.2752746
137690 0.2578098
137700 0.2619486
137710 0.2877644
137720 0.2702852
137730 0.2784066
137740 0.2637621
137750 0.2698525
137760 0.2723876
137770 0.2848809
137780 0.2753997
137790 0.2752877
137800 0.2681389
137810 0.2787593
137820 0.2834142
137830 0.2720549
137840 0.2746578
137850 0.2612157
137860 0.2715516
137870 0.2672574
137880 0.2628408
137890 0.2529553
137900 0.267977
137910 0.2572823
137920 0.2371749
137930 0.2530682
137940 0.2533798
137950 0.2327597
137960 0.2632812
137970 0.2530763
137980 0.265342
137990 0.2530545
138000 0.257772
138010 0.2597749
138020 0.2597919
138030 0.2638367
138040 0.2634981
138050 0.2593316
138060 0.2502193
138070 0.2542299
138080 0.2476911
138090 0.2670263
138100 0.2669969
138110 0.2700372
138120 0.2621741
138130 0.2682434
138140 0.2717176
138150 0.2894143
138160 0.290127
138170 0.2927775
138180 0.277105
138190 0.2802985
138200 0.2700511
138210 0.2622831
138220 0.2646922
138230 0.2810716
138240 0.2571845
138250 0.2730108
138260 0.2625012
138270 0.2797312
138280 0.2890406
138290 0.2845629
138300 0.2890176
138310 0.28971
138320 0.2944435
138330 0.2799475
138340 0.2767106
138350 0.2627615
138360 0.278779
138370 0.2612836
138380 0.2644911
138390 0.2828812
138400 0.2730311
138410 0.2651549
138420 0.2723877
138430 0.284162
138440 0.2778866
138450 0.292222
138460 0.2880441
138470 0.2833244
138480 0.2740983
138490 0.2639355
138500 0.2810272
138510 0.2772742
138520 0.2683689
138530 0.2838909
138540 0.2729628
138550 0.2826098
138560 0.262024
138570 0.2781026
138580 0.2948906
138590 0.2826726
138600 0.28508
138610 0.3001888
138620 0.295721
138630 0.2795682
138640 0.2892603
138650 0.2695165
138660 0.2814073
138670 0.2745306
138680 0.2794456
138690 0.2802614
138700 0.2723509
138710 0.2909127
138720 0.2801855
138730 0.3065577
138740 0.2892501
138750 0.2943507
138760 0.2930586
138770 0.2937392
138780 0.3001475
138790 0.3056254
138800 0.2735569
138810 0.2680397
138820 0.2872511
138830 0.2775266
138840 0.2866829
138850 0.2754
138860 0.2866158
138870 0.2793468
138880 0.3060442
138890 0.3212976
138900 0.2968197
138910 0.2998104
138920 0.3027006
138930 0.3128019
138940 0.2901953
138950 0.3044714
138960 0.29597
138970 0.3028754
138980 0.3288054
138990 0.3202248
139000 0.2983345
139010 0.2724171
139020 0.2973704
139030 0.2956702
139040 0.3012128
139050 0.2821702
139060 0.3030268
139070 0.3019514
139080 0.2781155
139090 0.2900665
139100 0.2901696
139110 0.2815816
139120 0.2746501
139130 0.2950661
139140 0.2894776
139150 0.3046754
139160 0.2891741
139170 0.2890381
139180 0.3050034
139190 0.2938077
139200 0.2992389
139210 0.2901208
139220 0.2864177
139230 0.2922039
139240 0.2879447
139250 0.2936101
139260 0.3505983
139270 0.311909
139280 0.3054855
139290 0.2981957
139300 0.3187667
139310 0.329982
139320 0.3370213
139330 0.3502577
139340 0.3248168
139350 0.3196587
139360 0.321321
139370 0.3018004
139380 0.313308
139390 0.2885576
139400 0.2942653
139410 0.2981267
139420 0.2913148
139430 0.3007851
139440 0.3061924
139450 0.3035669
139460 0.2971507
139470 0.2960418
139480 0.3047042
139490 0.3072599
139500 0.3046233
139510 0.32793
139520 0.297414
139530 0.3111773
139540 0.2985853
139550 0.3019869
139560 0.310387
139570 0.2980224
139580 0.3000811
139590 0.3179224
139600 0.3195285
139610 0.3090959
139620 0.3085419
139630 0.3017703
139640 0.333508
139650 0.3158294
139660 0.3298495
139670 0.325151
139680 0.3341478
139690 0.313617
139700 0.3220105
139710 0.3213469
139720 0.3161357
139730 0.3220194
139740 0.3101315
139750 0.314157
139760 0.3163823
139770 0.3192712
139780 0.2847571
139790 0.2909642
139800 0.3202282
139810 0.3145076
139820 0.3088749
139830 0.3096025
139840 0.3082363
139850 0.2839072
139860 0.2921703
139870 0.2960232
139880 0.2849125
139890 0.3112851
139900 0.3244269
139910 0.3197011
139920 0.3213552
139930 0.3085465
139940 0.302182
139950 0.3027869
139960 0.2956977
139970 0.3103089
139980 0.31408
139990 0.3087676
140000 0.2964694
140010 0.3199117
140020 0.2990725
140030 0.2885989
140040 0.2898768
140050 0.2992404
140060 0.3037109
140070 0.2861484
140080 0.294573
140090 0.2943481
140100 0.2992866
140110 0.2903728
140120 0.3088459
140130 0.3059509
140140 0.2880098
140150 0.3015852
140160 0.2943978
140170 0.2912803
140180 0.2797912
140190 0.2912814
140200 0.3019369
140210 0.314883
140220 0.3029331
140230 0.3019124
140240 0.3000822
140250 0.3180539
140260 0.2920201
140270 0.2976272
140280 0.286105
140290 0.2901287
140300 0.300604
140310 0.3020873
140320 0.2981696
140330 0.3191612
140340 0.2990671
140350 0.3018903
140360 0.2917024
140370 0.3024292
140380 0.2800543
140390 0.2967061
140400 0.3160274
140410 0.3214218
140420 0.2969964
140430 0.3048067
140440 0.2992758
140450 0.297941
140460 0.2844884
140470 0.317934
140480 0.3036895
140490 0.3044111
140500 0.3033355
140510 0.2867149
140520 0.2812962
140530 0.2637138
140540 0.282734
140550 0.2792313
140560 0.2903414
140570 0.2903972
140580 0.2722976
140590 0.299527
140600 0.2859958
140610 0.3016619
140620 0.2725451
140630 0.2948276
140640 0.2824855
140650 0.292705
140660 0.3078648
140670 0.2950668
140680 0.2937176
140690 0.2867202
140700 0.3077621
140710 0.329573
140720 0.3034116
140730 0.3006107
140740 0.3017107
140750 0.2904585
140760 0.2918285
140770 0.2860904
140780 0.2950005
140790 0.3005299
140800 0.3029524
140810 0.3007216
140820 0.3061019
140830 0.2924283
140840 0.3155382
140850 0.3162111
140860 0.2899803
140870 0.3125885
140880 0.3041911
140890 0.3082215
140900 0.3060907
140910 0.2983229
140920 0.2959299
140930 0.3009668
140940 0.3001382
140950 0.2966774
140960 0.2937259
140970 0.298015
140980 0.3204664
140990 0.3166811
141000 0.3158095
141010 0.2977577
141020 0.3015699
141030 0.292947
141040 0.2926808
141050 0.3006159
141060 0.309709
141070 0.3126197
141080 0.314475
141090 0.3203224
141100 0.3192003
141110 0.3231003
141120 0.3201972
141130 0.3092279
141140 0.3081728
141150 0.3092489
141160 0.3151283
141170 0.3207173
141180 0.3228759
141190 0.3136699
141200 0.2991889
141210 0.3050573
141220 0.296967
141230 0.3163421
141240 0.291047
141250 0.2944243
141260 0.3165101
141270 0.2823031
141280 0.3004879
141290 0.2972493
141300 0.2822344
141310 0.28743
141320 0.2989856
141330 0.3099295
141340 0.3012977
141350 0.3100987
141360 0.3179876
141370 0.311222
141380 0.306393
141390 0.3328178
141400 0.3294784
141410 0.3049543
141420 0.3093321
141430 0.318258
141440 0.3063439
141450 0.3155263
141460 0.297979
141470 0.2807129
141480 0.2994531
141490 0.3225909
141500 0.3148956
141510 0.3200768
141520 0.3084778
141530 0.3169688
141540 0.3078387
141550 0.3202063
141560 0.316193
141570 0.3136153
141580 0.3289039
141590 0.3349554
141600 0.3137104
141610 0.3355693
141620 0.3259798
141630 0.3241385
141640 0.3327633
141650 0.3167573
141660 0.3178752
141670 0.3021378
141680 0.3299945
141690 0.3493375
141700 0.3165328
141710 0.3182384
141720 0.3193794
141730 0.3124505
141740 0.3209453
141750 0.3172721
141760 0.3321305
141770 0.3249958
141780 0.3002422
141790 0.2821756
141800 0.293762
141810 0.302273
141820 0.3130567
141830 0.3120229
141840 0.3087625
141850 0.2989022
141860 0.3025947
141870 0.3105403
141880 0.3004618
141890 0.3019446
141900 0.3134582
141910 0.3130533
141920 0.2960849
141930 0.3008907
141940 0.30029
141950 0.2928497
141960 0.3066219
141970 0.3035382
141980 0.2841976
141990 0.3071124
142000 0.3135566
142010 0.2898073
142020 0.2901978
142030 0.3091934
142040 0.2873687
142050 0.2955066
142060 0.2985524
142070 0.295103
142080 0.2739897
142090 0.2926947
142100 0.2903346
142110 0.2876639
142120 0.3100816
142130 0.3154607
142140 0.277812
142150 0.3001264
142160 0.2927116
142170 0.2918714
142180 0.2839555
142190 0.2959487
142200 0.2947032
142210 0.2762821
142220 0.2803813
142230 0.2806149
142240 0.2720686
142250 0.2767572
142260 0.2718875
142270 0.2839931
142280 0.2650927
142290 0.2748625
142300 0.2902043
142310 0.2947156
142320 0.3108573
142330 0.2896538
142340 0.2839989
142350 0.3052776
142360 0.3178252
142370 0.2884362
142380 0.2944684
142390 0.2910881
142400 0.3016403
142410 0.310072
142420 0.307129
142430 0.3059075
142440 0.3074836
142450 0.2968863
142460 0.2971686
142470 0.29287
142480 0.3047006
142490 0.2802459
142500 0.2823837
142510 0.3035545
142520 0.2821103
142530 0.2933037
142540 0.2770031
142550 0.2799352
142560 0.2966906
142570 0.2868276
142580 0.2816372
142590 0.303974
142600 0.2857737
142610 0.2895958
142620 0.3002777
142630 0.3048759
142640 0.3088216
142650 0.2962219
142660 0.3029206
142670 0.3191506
142680 0.3160625
142690 0.3334912
142700 0.322284
142710 0.3189926
142720 0.3185397
142730 0.3288598
142740 0.3100308
142750 0.3073747
142760 0.3166739
142770 0.3135201
142780 0.3196318
142790 0.3252522
142800 0.3155626
142810 0.3177789
142820 0.3269586
142830 0.3063809
142840 0.3075909
142850 0.3047433
142860 0.3091381
142870 0.3103169
142880 0.3045725
142890 0.2948911
142900 0.2979812
142910 0.300494
142920 0.2987676
142930 0.3052304
142940 0.3155128
142950 0.3153358
142960 0.3152941
142970 0.2944436
142980 0.296598
142990 0.3204713
143000 0.3318196
143010 0.3235212
143020 0.31734
143030 0.302332
143040 0.2972763
143050 0.2912368
143060 0.2727911
143070 0.296171
143080 0.2987818
143090 0.2671144
143100 0.2891183
143110 0.2809798
143120 0.2960224
143130 0.278099
143140 0.3073902
143150 0.2997943
143160 0.2968164
143170 0.287817
143180 0.2765899
143190 0.2905284
143200 0.2968388
143210 0.3061136
143220 0.2923397
143230 0.2887387
143240 0.2860038
143250 0.2991242
143260 0.2948319
143270 0.306833
143280 0.3135789
143290 0.3130867
143300 0.3262089
143310 0.3173408
143320 0.2992544
143330 0.2978918
143340 0.2913448
143350 0.2920075
143360 0.2859533
143370 0.286735
143380 0.3003485
143390 0.2916104
143400 0.2994153
143410 0.3063979
143420 0.3142073
143430 0.3072891
143440 0.303756
143450 0.2981194
143460 0.2992948
143470 0.3059153
143480 0.2972824
143490 0.3018584
143500 0.3007017
143510 0.3123696
143520 0.3281089
143530 0.3194627
143540 0.3073029
143550 0.3297413
143560 0.327655
143570 0.3215304
143580 0.327052
143590 0.3184606
143600 0.3214669
143610 0.3052939
143620 0.3238793
143630 0.3031452
143640 0.306128
143650 0.3044682
143660 0.332855
143670 0.3044234
143680 0.3069045
143690 0.2991858
143700 0.3007586
143710 0.3033768
143720 0.2951916
143730 0.2908629
143740 0.2957646
143750 0.3008122
143760 0.3119996
143770 0.2959799
143780 0.3010765
143790 0.2994872
143800 0.3107679
143810 0.3000026
143820 0.2867221
143830 0.3049839
143840 0.3125164
143850 0.3077241
143860 0.3216169
143870 0.3173269
143880 0.3038094
143890 0.3172337
143900 0.3298562
143910 0.3093168
143920 0.3112231
143930 0.3068809
143940 0.3090178
143950 0.2940266
143960 0.2887715
143970 0.2902468
143980 0.2843567
143990 0.2795524
144000 0.2952341
144010 0.2924477
144020 0.2754087
144030 0.284943
144040 0.2881499
144050 0.286738
144060 0.274984
144070 0.2816776
144080 0.2856458
144090 0.2902655
144100 0.2819845
144110 0.2697181
144120 0.2983845
144130 0.2804311
144140 0.2920159
144150 0.2882238
144160 0.317235
144170 0.3004952
144180 0.3076253
144190 0.2986062
144200 0.2886661
144210 0.2830792
144220 0.2778031
144230 0.2882757
144240 0.29656
144250 0.3183166
144260 0.3160877
144270 0.2901662
144280 0.3005428
144290 0.2976044
144300 0.2992999
144310 0.277029
144320 0.2772342
144330 0.2994697
144340 0.2859475
144350 0.2866644
144360 0.2741493
144370 0.2706017
144380 0.2907771
144390 0.2854985
144400 0.3004484
144410 0.3076974
144420 0.2929781
144430 0.286686
144440 0.3006526
144450 0.2958102
144460 0.3044256
144470 0.2964871
144480 0.2933179
144490 0.2989071
144500 0.3026835
144510 0.3141148
144520 0.317812
144530 0.3093604
144540 0.3012603
144550 0.3080862
144560 0.2785956
144570 0.2847885
144580 0.273896
144590 0.2786067
144600 0.2773961
144610 0.297292
144620 0.3015527
144630 0.2936354
144640 0.2966522
144650 0.2755542
144660 0.2712446
144670 0.291116
144680 0.2798231
144690 0.2710723
144700 0.2798448
144710 0.2988955
144720 0.2810342
144730 0.2837552
144740 0.3018796
144750 0.2999959
144760 0.2982464
144770 0.2987949
144780 0.281465
144790 0.2947556
144800 0.2971426
144810 0.2935449
144820 0.3098539
144830 0.3180059
144840 0.318578
144850 0.312616
144860 0.2878039
144870 0.3150437
144880 0.3103921
144890 0.3005142
144900 0.3146463
144910 0.2914795
144920 0.2926252
144930 0.3152308
144940 0.307995
144950 0.3038925
144960 0.3095873
144970 0.3091336
144980 0.2849678
144990 0.2873064
145000 0.2909455
145010 0.2938639
145020 0.282679
145030 0.2777352
145040 0.2761946
145050 0.2983103
145060 0.2920893
145070 0.2849574
145080 0.3048121
145090 0.3163355
145100 0.3091989
145110 0.2959685
145120 0.3163575
145130 0.2983304
145140 0.3004419
145150 0.3143658
145160 0.3208502
145170 0.3084786
145180 0.2938939
145190 0.3163669
145200 0.3115878
145210 0.3087586
145220 0.3044662
145230 0.3096745
145240 0.30869
145250 0.3079262
145260 0.2945949
145270 0.3032613
145280 0.3144622
145290 0.3228396
145300 0.3230591
145310 0.3115299
145320 0.3082823
145330 0.3174838
145340 0.2973954
145350 0.2975362
145360 0.2972073
145370 0.3091264
145380 0.3081712
145390 0.3041757
145400 0.3067932
145410 0.2990997
145420 0.3104125
145430 0.3009357
145440 0.2891936
145450 0.3015251
145460 0.3148344
145470 0.3053831
145480 0.2956092
145490 0.2858922
145500 0.314651
145510 0.2805293
145520 0.30175
145530 0.3094993
145540 0.2893637
145550 0.3015977
145560 0.3049271
145570 0.2998937
145580 0.308091
145590 0.3199415
145600 0.3225732
145610 0.3158328
145620 0.3138254
145630 0.3353002
145640 0.3149287
145650 0.3306759
145660 0.3102181
145670 0.3172352
145680 0.3095869
145690 0.3058757
145700 0.3043672
145710 0.2902012
145720 0.3083906
145730 0.3134309
145740 0.3311034
145750 0.3263583
145760 0.3039765
145770 0.3281505
145780 0.3352282
145790 0.3010923
145800 0.3084492
145810 0.297982
145820 0.307005
145830 0.3226553
145840 0.3022464
145850 0.3112191
145860 0.3109394
145870 0.3158547
145880 0.3060237
145890 0.3266705
145900 0.3168972
145910 0.3046608
145920 0.3154698
145930 0.3311819
145940 0.3091068
145950 0.2946175
145960 0.2965094
145970 0.3106286
145980 0.3136782
145990 0.3401
146000 0.2923229
146010 0.3006604
146020 0.30917
146030 0.320407
146040 0.3095423
146050 0.3080815
146060 0.3237541
146070 0.3084759
146080 0.3144515
146090 0.3284878
146100 0.3157011
146110 0.3132644
146120 0.3332845
146130 0.3227636
146140 0.3106442
146150 0.3144575
146160 0.3298353
146170 0.3172555
146180 0.3096858
146190 0.3091973
146200 0.3171091
146210 0.333679
146220 0.3227667
146230 0.3212192
146240 0.3220332
146250 0.3316078
146260 0.3377652
146270 0.3201053
146280 0.318781
146290 0.3295282
146300 0.3357123
146310 0.3413623
146320 0.32935
146330 0.3267938
146340 0.3324728
146350 0.3317751
146360 0.3222404
146370 0.3242828
146380 0.2994418
146390 0.326902
146400 0.3320297
146410 0.3276027
146420 0.3379115
146430 0.3298708
146440 0.3369624
146450 0.3239411
146460 0.3192767
146470 0.3134845
146480 0.315209
146490 0.319164
146500 0.3296688
146510 0.3207937
146520 0.3149431
146530 0.3117567
146540 0.3130495
146550 0.3074621
146560 0.3072605
146570 0.3002949
146580 0.2974126
146590 0.3074037
146600 0.3134267
146610 0.2935691
146620 0.3042748
146630 0.3054625
146640 0.3165708
146650 0.3143803
146660 0.3204231
146670 0.3143857
146680 0.3091405
146690 0.2901638
146700 0.3082845
146710 0.3116809
146720 0.3031033
146730 0.3179689
146740 0.3063417
146750 0.2963121
146760 0.3237629
146770 0.3253375
146780 0.2923296
146790 0.3143762
146800 0.3184984
146810 0.3199906
146820 0.3257519
146830 0.3282568
146840 0.3191697
146850 0.3099936
146860 0.3038012
146870 0.314808
146880 0.3258473
146890 0.3102539
146900 0.3048305
146910 0.3306145
146920 0.2945591
146930 0.3077702
146940 0.3023675
146950 0.3047954
146960 0.329795
146970 0.3272449
146980 0.3318248
146990 0.3276786
147000 0.3308966
147010 0.314026
147020 0.3144951
147030 0.3354422
147040 0.3056845
147050 0.3118235
147060 0.3233401
147070 0.3254192
147080 0.323286
147090 0.3157092
147100 0.3045267
147110 0.3133532
147120 0.300456
147130 0.3380518
147140 0.316944
147150 0.3206841
147160 0.3183847
147170 0.3175846
147180 0.3101129
147190 0.3129079
147200 0.3115155
147210 0.3094969
147220 0.3232506
147230 0.3269832
147240 0.3292495
147250 0.3157313
147260 0.3208683
147270 0.2903531
147280 0.3022555
147290 0.3072977
147300 0.3073976
147310 0.3272051
147320 0.3128093
147330 0.3166527
147340 0.2870315
147350 0.3046919
147360 0.3068599
147370 0.2972182
147380 0.3114257
147390 0.3269402
147400 0.3116762
147410 0.2986875
147420 0.3154771
147430 0.3069326
147440 0.3127203
147450 0.3040224
147460 0.3119043
147470 0.3206928
147480 0.2901268
147490 0.3028124
147500 0.3027062
147510 0.3115309
147520 0.3042468
147530 0.2915423
147540 0.2983637
147550 0.3132663
147560 0.3132435
147570 0.2952336
147580 0.3081776
147590 0.3143905
147600 0.3242666
147610 0.2991675
147620 0.308387
147630 0.3031332
147640 0.2888294
147650 0.2960739
147660 0.3063944
147670 0.2945646
147680 0.2954666
147690 0.2974737
147700 0.2959512
147710 0.3171656
147720 0.2993537
147730 0.2966627
147740 0.2762873
147750 0.2699933
147760 0.2848747
147770 0.2920775
147780 0.3021488
147790 0.330356
147800 0.2837604
147810 0.3092481
147820 0.2993331
147830 0.3132635
147840 0.3065416
147850 0.3032111
147860 0.2932926
147870 0.3099199
147880 0.3039299
147890 0.303743
147900 0.3114594
147910 0.2992299
147920 0.3062989
147930 0.3270198
147940 0.2945001
147950 0.3238828
147960 0.3205594
147970 0.2970426
147980 0.2949493
147990 0.3091081
148000 0.2971828
148010 0.2878869
148020 0.2935548
148030 0.2956089
148040 0.2990866
148050 0.2773714
148060 0.2637269
148070 0.3003027
148080 0.2821922
148090 0.2750366
148100 0.2863103
148110 0.3004804
148120 0.2935902
148130 0.290549
148140 0.2891466
148150 0.2885855
148160 0.2957057
148170 0.29228
148180 0.2912896
148190 0.2844211
148200 0.2915009
148210 0.2913535
148220 0.3078353
148230 0.3017851
148240 0.2882125
148250 0.2908488
148260 0.2946453
148270 0.3013207
148280 0.2999035
148290 0.3044638
148300 0.3018274
148310 0.3060434
148320 0.3090227
148330 0.2776555
148340 0.3174785
148350 0.302939
148360 0.3096132
148370 0.3044468
148380 0.2930622
148390 0.2954437
148400 0.3175519
148410 0.297409
148420 0.2973593
148430 0.2804554
148440 0.3003191
148450 0.29197
148460 0.302888
148470 0.2791834
148480 0.3122051
148490 0.3088158
148500 0.2993587
148510 0.3109579
148520 0.3017677
148530 0.3225579
148540 0.2974287
148550 0.3029385
148560 0.306732
148570 0.3084866
148580 0.3105285
148590 0.3151797
148600 0.2945702
148610 0.3017582
148620 0.2903561
148630 0.2691782
148640 0.2905216
148650 0.2911538
148660 0.2880291
148670 0.2815824
148680 0.2552796
148690 0.2570008
148700 0.2689992
148710 0.2684461
148720 0.2827798
148730 0.2938055
148740 0.261597
148750 0.2722642
148760 0.2998263
148770 0.2973923
148780 0.2953461
148790 0.2911668
148800 0.293386
148810 0.2988734
148820 0.3004877
148830 0.2868077
148840 0.2781017
148850 0.2978094
148860 0.3092957
148870 0.2833355
148880 0.3029217
148890 0.2731127
148900 0.2841787
148910 0.2604992
148920 0.2753628
148930 0.2646555
148940 0.2793927
148950 0.2739882
148960 0.2965482
148970 0.2721008
148980 0.2889012
148990 0.2649803
149000 0.2730048
149010 0.2668131
149020 0.2718362
149030 0.2881343
149040 0.2708407
149050 0.2766618
149060 0.2789428
149070 0.2857982
149080 0.2762225
149090 0.286248
149100 0.2961176
149110 0.2848402
149120 0.2808101
149130 0.2993076
149140 0.2910818
149150 0.293569
149160 0.2676731
149170 0.2768621
149180 0.2806072
149190 0.2886392
149200 0.2926276
149210 0.2888733
149220 0.286139
149230 0.2912071
149240 0.2846188
149250 0.2875731
149260 0.2819968
149270 0.2786192
149280 0.2942638
149290 0.3064661
149300 0.2973524
149310 0.3000126
149320 0.290282
149330 0.2833962
149340 0.2785218
149350 0.2982326
149360 0.2943213
149370 0.2804875
149380 0.2781479
149390 0.2893005
149400 0.2876282
149410 0.3051613
149420 0.2949599
149430 0.2833845
149440 0.259345
149450 0.2950522
149460 0.2859707
149470 0.280828
149480 0.2564498
149490 0.2942618
149500 0.2905294
149510 0.2916028
149520 0.2839071
149530 0.2984048
149540 0.2970783
149550 0.2964489
149560 0.2949525
149570 0.3004716
149580 0.2979653
149590 0.3069189
149600 0.2967031
149610 0.2698984
149620 0.2778322
149630 0.2744242
149640 0.2905916
149650 0.2924218
149660 0.3107556
149670 0.2802701
149680 0.2824989
149690 0.2903332
149700 0.2960976
149710 0.2908739
149720 0.2871071
149730 0.2901084
149740 0.2957917
149750 0.2814817
149760 0.2951005
149770 0.2707434
149780 0.2760178
149790 0.2728341
149800 0.2853749
149810 0.2986904
149820 0.2840407
149830 0.2728526
149840 0.2530807
149850 0.2715058
149860 0.2833209
149870 0.2873943
149880 0.26087
149890 0.2760655
149900 0.2825566
149910 0.2723163
149920 0.2742986
149930 0.2664122
149940 0.255703
149950 0.2680135
149960 0.2689748
149970 0.276269
149980 0.2674194
149990 0.282721
150000 0.2700546
150010 0.2778018
150020 0.2771367
150030 0.2652343
150040 0.2792327
150050 0.2689821
150060 0.2618311
150070 0.2648516
150080 0.2661055
150090 0.2592845
150100 0.262609
150110 0.2562585
150120 0.2779858
150130 0.2690436
150140 0.2810281
150150 0.2613531
150160 0.2788112
150170 0.274493
150180 0.283675
150190 0.293687
150200 0.28826
150210 0.2756096
150220 0.2826228
150230 0.2858908
150240 0.2760296
150250 0.2770863
150260 0.293912
150270 0.2764112
150280 0.269946
150290 0.2612895
150300 0.2920536
150310 0.2782096
150320 0.2625972
150330 0.27287
150340 0.2847863
150350 0.2823963
150360 0.2592574
150370 0.2701228
150380 0.2853028
150390 0.2805982
150400 0.2702447
150410 0.2584549
150420 0.2653969
150430 0.2594538
150440 0.2552496
150450 0.2606391
150460 0.2704968
150470 0.2740924
150480 0.2624799
150490 0.273513
150500 0.2680255
150510 0.2647682
150520 0.2759287
150530 0.2577029
150540 0.2674599
150550 0.2590164
150560 0.280558
150570 0.2766745
150580 0.2673441
150590 0.2700042
150600 0.2673591
150610 0.2767712
150620 0.2750885
150630 0.2796668
150640 0.266965
150650 0.2565958
150660 0.2663693
150670 0.2593933
150680 0.2828323
150690 0.2756147
150700 0.2828924
150710 0.2699447
150720 0.2803575
150730 0.287107
150740 0.2927815
150750 0.2833369
150760 0.2598648
150770 0.2783165
150780 0.2934999
150790 0.2643959
150800 0.2802009
150810 0.281605
150820 0.2697436
150830 0.2739356
150840 0.2860721
150850 0.2815991
150860 0.2736413
150870 0.2759395
150880 0.275613
150890 0.295386
150900 0.2603816
150910 0.2753237
150920 0.2956336
150930 0.2834976
150940 0.2619255
150950 0.2732613
150960 0.2682819
150970 0.2684861
150980 0.275713
150990 0.2771126
151000 0.2900707
151010 0.2785277
151020 0.291124
151030 0.2878417
151040 0.2903485
151050 0.2807289
151060 0.2946735
151070 0.2759893
151080 0.2738581
151090 0.2659087
151100 0.2724966
151110 0.2649653
151120 0.2615018
151130 0.2671104
151140 0.2887659
151150 0.2769102
151160 0.2862272
151170 0.2808394
151180 0.2843286
151190 0.2828899
151200 0.2958911
151210 0.2914248
151220 0.2959332
151230 0.2987095
151240 0.2865437
151250 0.2880574
151260 0.3113647
151270 0.2953494
151280 0.3203017
151290 0.2999867
151300 0.2932694
151310 0.281209
151320 0.2897661
151330 0.281082
151340 0.2788354
151350 0.2969707
151360 0.284951
151370 0.2692725
151380 0.2891104
151390 0.2871866
151400 0.2977836
151410 0.315793
151420 0.3065798
151430 0.3058795
151440 0.3208103
151450 0.3220403
151460 0.3107264
151470 0.2941231
151480 0.2754294
151490 0.2674095
151500 0.2850029
151510 0.2919304
151520 0.2832406
151530 0.2938021
151540 0.2943774
151550 0.3007341
151560 0.3071734
151570 0.2866537
151580 0.306287
151590 0.2925909
151600 0.3041752
151610 0.2970901
151620 0.2835591
151630 0.2950844
151640 0.28576
151650 0.2825671
151660 0.2936391
151670 0.3032344
151680 0.2910865
151690 0.2909099
151700 0.2804861
151710 0.2917233
151720 0.2922295
151730 0.313841
151740 0.2960348
151750 0.3123917
151760 0.2961836
151770 0.2892436
151780 0.2892131
151790 0.3073148
151800 0.3152383
151810 0.3034037
151820 0.306022
151830 0.3062378
151840 0.3027473
151850 0.2865002
151860 0.2917029
151870 0.272439
151880 0.306088
151890 0.2854201
151900 0.2922916
151910 0.2951205
151920 0.2977513
151930 0.2890543
151940 0.3100015
151950 0.2954974
151960 0.3028333
151970 0.3076153
151980 0.3008609
151990 0.3153677
152000 0.3002028
152010 0.3116617
152020 0.3045602
152030 0.3056871
152040 0.2950528
152050 0.3186204
152060 0.3002144
152070 0.2933645
152080 0.2980526
152090 0.3215811
152100 0.2843479
152110 0.2932605
152120 0.2833624
152130 0.2953466
152140 0.2978816
152150 0.2865807
152160 0.2910793
152170 0.2958535
152180 0.2918612
152190 0.2991452
152200 0.2897778
152210 0.2937801
152220 0.2879555
152230 0.3024607
152240 0.2792606
152250 0.270262
152260 0.2815774
152270 0.2718309
152280 0.2792461
152290 0.2899132
152300 0.2800731
152310 0.2772004
152320 0.2871222
152330 0.2680793
152340 0.2832969
152350 0.2743466
152360 0.2788556
152370 0.2858213
152380 0.2938123
152390 0.2754138
152400 0.2823044
152410 0.282649
152420 0.2858352
152430 0.277283
152440 0.2798875
152450 0.2663284
152460 0.2888244
152470 0.2788281
152480 0.2894842
152490 0.2773296
152500 0.2800434
152510 0.2792765
152520 0.2711824
152530 0.2808008
152540 0.2727192
152550 0.2844945
152560 0.2906875
152570 0.2941955
152580 0.2893411
152590 0.2828728
152600 0.2792241
152610 0.2828603
152620 0.2919318
152630 0.2762628
152640 0.2803954
152650 0.2800905
152660 0.2665171
152670 0.2635238
152680 0.2733737
152690 0.2715964
152700 0.266801
152710 0.2912444
152720 0.2685161
152730 0.2781077
152740 0.2954941
152750 0.2818667
152760 0.2814815
152770 0.2669113
152780 0.2806596
152790 0.2671741
152800 0.2880473
152810 0.2740906
152820 0.2949005
152830 0.2983214
152840 0.2879888
152850 0.2787836
152860 0.286582
152870 0.2696213
152880 0.2728005
152890 0.2870355
152900 0.2871386
152910 0.2856303
152920 0.2802788
152930 0.2840517
152940 0.269495
152950 0.2742935
152960 0.2740935
152970 0.2740077
152980 0.260066
152990 0.272637
153000 0.2864956
153010 0.2707218
153020 0.2680931
153030 0.263043
153040 0.2784481
153050 0.2754659
153060 0.265226
153070 0.2737125
153080 0.267538
153090 0.2704214
153100 0.2690188
153110 0.2855849
153120 0.2841789
153130 0.2791683
153140 0.2813534
153150 0.2662091
153160 0.2840555
153170 0.2791511
153180 0.2767936
153190 0.2882645
153200 0.2850695
153210 0.2742761
153220 0.2968504
153230 0.2796652
153240 0.2703411
153250 0.2935523
153260 0.2950895
153270 0.3042218
153280 0.269735
153290 0.2798134
153300 0.2606886
153310 0.2623983
153320 0.2751857
153330 0.2801031
153340 0.2743644
153350 0.2933545
153360 0.306552
153370 0.2945685
153380 0.2901266
153390 0.2825982
153400 0.2947305
153410 0.2804142
153420 0.2742872
153430 0.2806124
153440 0.2542212
153450 0.276371
153460 0.2745159
153470 0.2901274
153480 0.2902509
153490 0.2894102
153500 0.2958462
153510 0.2909888
153520 0.3005722
153530 0.295019
153540 0.3044176
153550 0.2798317
153560 0.2897547
153570 0.2863929
153580 0.2711428
153590 0.2700697
153600 0.288671
153610 0.2789748
153620 0.2888004
153630 0.2850236
153640 0.2964755
153650 0.2775255
153660 0.2615312
153670 0.2731816
153680 0.2821775
153690 0.2638488
153700 0.2793095
153710 0.268645
153720 0.2844963
153730 0.2805963
153740 0.2949928
153750 0.2899581
153760 0.2867055
153770 0.289409
153780 0.3030355
153790 0.2688291
153800 0.2879063
153810 0.3012197
153820 0.2979812
153830 0.2918423
153840 0.3009571
153850 0.2970837
153860 0.2923158
153870 0.294426
153880 0.2967243
153890 0.3003212
153900 0.3068315
153910 0.2903701
153920 0.2909004
153930 0.28877
153940 0.2769522
153950 0.304856
153960 0.3023711
153970 0.2965569
153980 0.2797361
153990 0.2844184
154000 0.283163
154010 0.2889328
154020 0.2934165
154030 0.2928331
154040 0.2827091
154050 0.294246
154060 0.2869781
154070 0.2752452
154080 0.2919282
154090 0.2874503
154100 0.2805224
154110 0.3141292
154120 0.2823085
154130 0.2736807
154140 0.2777286
154150 0.2931047
154160 0.2781017
154170 0.2869319
154180 0.2898665
154190 0.2877463
154200 0.2806852
154210 0.2999929
154220 0.2930583
154230 0.2865712
154240 0.2714769
154250 0.2596671
154260 0.2761041
154270 0.28632
154280 0.2566469
154290 0.2673437
154300 0.2878236
154310 0.2696922
154320 0.2836217
154330 0.284031
154340 0.2894197
154350 0.2777861
154360 0.2795065
154370 0.2809503
154380 0.282598
154390 0.2955833
154400 0.2814504
154410 0.2767171
154420 0.2749804
154430 0.284376
154440 0.2729591
154450 0.2852122
154460 0.2877967
154470 0.2732648
154480 0.2755023
154490 0.2683297
154500 0.2879629
154510 0.2912194
154520 0.2817557
154530 0.2822662
154540 0.2562186
154550 0.279599
154560 0.2661251
154570 0.2737015
154580 0.2808612
154590 0.2849887
154600 0.2831442
154610 0.2797667
154620 0.2891048
154630 0.2781305
154640 0.2788795
154650 0.2787656
154660 0.2795992
154670 0.2953069
154680 0.2777003
154690 0.2707953
154700 0.2588948
154710 0.2824587
154720 0.2758566
154730 0.2804464
154740 0.290629
154750 0.2738861
154760 0.3087201
154770 0.290627
154780 0.2852679
154790 0.2731126
154800 0.2763781
154810 0.2795797
154820 0.2740061
154830 0.2774962
154840 0.2710093
154850 0.2643083
154860 0.2808574
154870 0.2796121
154880 0.2815718
154890 0.2803867
154900 0.2782106
154910 0.2804177
154920 0.2632277
154930 0.2788757
154940 0.2951997
154950 0.287277
154960 0.2794823
154970 0.2697282
154980 0.2756459
154990 0.3011443
155000 0.2766621
155010 0.2620259
155020 0.2627907
155030 0.2732722
155040 0.2837516
155050 0.2753134
155060 0.2856677
155070 0.2930765
155080 0.2869836
155090 0.2858813
155100 0.2831015
155110 0.2799019
155120 0.2914619
155130 0.2638819
155140 0.2836123
155150 0.2794363
155160 0.2698302
155170 0.2896281
155180 0.285828
155190 0.2691315
155200 0.2860669
155210 0.2669964
155220 0.2820798
155230 0.269155
155240 0.2707294
155250 0.27377
155260 0.2725931
155270 0.2480762
155280 0.2770799
155290 0.2854854
155300 0.2860405
155310 0.2896629
155320 0.2860855
155330 0.2825117
155340 0.2713412
155350 0.2768196
155360 0.2751015
155370 0.2717996
155380 0.293047
155390 0.2900028
155400 0.2880211
155410 0.2837285
155420 0.2954783
155430 0.290559
155440 0.2769688
155450 0.2970462
155460 0.2925401
155470 0.298536
155480 0.3064831
155490 0.2971931
155500 0.3226363
155510 0.3189942
155520 0.2964969
155530 0.2815574
155540 0.2923608
155550 0.2778364
155560 0.2780223
155570 0.282212
155580 0.2805655
155590 0.2841069
155600 0.2906405
155610 0.283849
155620 0.2983183
155630 0.2857283
155640 0.2904341
155650 0.2921283
155660 0.2879384
155670 0.2919085
155680 0.2839393
155690 0.2807418
155700 0.2902286
155710 0.2974392
155720 0.2893352
155730 0.2802515
155740 0.2731342
155750 0.2830433
155760 0.2983358
155770 0.2945966
155780 0.2811832
155790 0.286729
155800 0.2943469
155810 0.2930941
155820 0.2898857
155830 0.2729718
155840 0.3036948
155850 0.2961605
155860 0.2921758
155870 0.3022182
155880 0.2934308
155890 0.2930665
155900 0.2967305
155910 0.2875807
155920 0.3132297
155930 0.3020882
155940 0.3088757
155950 0.2946613
155960 0.3004193
155970 0.2774161
155980 0.2944159
155990 0.2886126
156000 0.3114491
156010 0.2922068
156020 0.290657
156030 0.3039146
156040 0.2843531
156050 0.3070007
156060 0.3038881
156070 0.311341
156080 0.3140795
156090 0.2810737
156100 0.2869772
156110 0.2926791
156120 0.2996194
156130 0.2946022
156140 0.3029433
156150 0.3084853
156160 0.2991194
156170 0.3082573
156180 0.298245
156190 0.2939079
156200 0.2876152
156210 0.302959
156220 0.2916505
156230 0.2847563
156240 0.2814027
156250 0.299035
156260 0.2961357
156270 0.3030422
156280 0.2943936
156290 0.3143099
156300 0.295055
156310 0.305176
156320 0.3034586
156330 0.296858
156340 0.2844234
156350 0.2874237
156360 0.2976327
156370 0.2909128
156380 0.3015066
156390 0.3011195
156400 0.2933156
156410 0.3039963
156420 0.2987168
156430 0.3073834
156440 0.2837658
156450 0.3059736
156460 0.29915
156470 0.285394
156480 0.3049524
156490 0.2909627
156500 0.2798971
156510 0.2818183
156520 0.2941171
156530 0.3060206
156540 0.2864979
156550 0.280988
156560 0.3003113
156570 0.3008811
156580 0.3055609
156590 0.3017804
156600 0.3121455
156610 0.3046028
156620 0.2962797
156630 0.3073117
156640 0.300184
156650 0.2939438
156660 0.3058058
156670 0.2986054
156680 0.287223
156690 0.2793242
156700 0.2788395
156710 0.3007978
156720 0.3069584
156730 0.3141434
156740 0.3144617
156750 0.3109854
156760 0.2889787
156770 0.2649786
156780 0.2941384
156790 0.2943279
156800 0.3086177
156810 0.3123555
156820 0.2805485
156830 0.2816762
156840 0.3084652
156850 0.31839
156860 0.3056774
156870 0.3053477
156880 0.3012145
156890 0.3164371
156900 0.3129811
156910 0.2906658
156920 0.295164
156930 0.2916218
156940 0.3038337
156950 0.3080848
156960 0.3015744
156970 0.2836427
156980 0.2946248
156990 0.321295
157000 0.3123638
157010 0.3104274
157020 0.3105342
157030 0.2929049
157040 0.2849801
157050 0.2860933
157060 0.2851651
157070 0.2818823
157080 0.2819774
157090 0.3068404
157100 0.2841711
157110 0.2935304
157120 0.2920752
157130 0.29402
157140 0.2750107
157150 0.2857028
157160 0.2655142
157170 0.2836891
157180 0.2861768
157190 0.2766579
157200 0.28554
157210 0.2882104
157220 0.3038313
157230 0.2857583
157240 0.2845494
157250 0.2894288
157260 0.2859547
157270 0.2904603
157280 0.2893955
157290 0.2970893
157300 0.2954181
157310 0.2898203
157320 0.2769817
157330 0.2727852
157340 0.2826311
157350 0.3005518
157360 0.2815895
157370 0.30158
157380 0.2950915
157390 0.3009661
157400 0.2834413
157410 0.2974211
157420 0.3118925
157430 0.3015473
157440 0.3106626
157450 0.301722
157460 0.3009888
157470 0.2965255
157480 0.2925723
157490 0.3001243
157500 0.3161156
157510 0.3125689
157520 0.2934839
157530 0.2867527
157540 0.2900369
157550 0.2855966
157560 0.3009025
157570 0.2995076
157580 0.2816291
157590 0.2940847
157600 0.2970094
157610 0.2965639
157620 0.2801781
157630 0.2832141
157640 0.2942215
157650 0.2818621
157660 0.3064102
157670 0.3346983
157680 0.3130369
157690 0.3035233
157700 0.2903284
157710 0.3100495
157720 0.3241946
157730 0.2940207
157740 0.3070876
157750 0.3013557
157760 0.2978715
157770 0.2971201
157780 0.2918346
157790 0.2881954
157800 0.2989961
157810 0.301788
157820 0.3245038
157830 0.3046019
157840 0.3138889
157850 0.3355407
157860 0.3297999
157870 0.3038586
157880 0.3057036
157890 0.2911417
157900 0.3096721
157910 0.3078117
157920 0.3047654
157930 0.297003
157940 0.2886894
157950 0.2894642
157960 0.2995242
157970 0.2968044
157980 0.2783053
157990 0.2911468
158000 0.2853929
158010 0.3062929
158020 0.2898204
158030 0.3114214
158040 0.3110687
158050 0.2972889
158060 0.2803269
158070 0.3012372
158080 0.3037385
158090 0.3231064
158100 0.3055936
158110 0.3116709
158120 0.3161617
158130 0.2866025
158140 0.2984022
158150 0.3130618
158160 0.3269706
158170 0.3225479
158180 0.3217328
158190 0.3387462
158200 0.3318523
158210 0.3258059
158220 0.3051066
158230 0.3116824
158240 0.3152256
158250 0.3104419
158260 0.2988417
158270 0.3022983
158280 0.2968058
158290 0.3123932
158300 0.3010381
158310 0.2938341
158320 0.2968312
158330 0.3164984
158340 0.3025146
158350 0.3176958
158360 0.2811447
158370 0.308258
158380 0.2841375
158390 0.2873653
158400 0.2713098
158410 0.2890044
158420 0.2890132
158430 0.2852222
158440 0.2761874
158450 0.2790784
158460 0.2901084
158470 0.2996948
158480 0.2859674
158490 0.2720214
158500 0.281519
158510 0.2810726
158520 0.2796963
158530 0.296573
158540 0.2925642
158550 0.2881154
158560 0.2715878
158570 0.2832379
158580 0.2719144
158590 0.276679
158600 0.3010351
158610 0.2817186
158620 0.283565
158630 0.2925285
158640 0.2867824
158650 0.2857921
158660 0.2781164
158670 0.2753104
158680 0.2655296
158690 0.2902096
158700 0.2714131
158710 0.2789163
158720 0.271188
158730 0.2840707
158740 0.2664109
158750 0.2740543
158760 0.2886763
158770 0.2856503
158780 0.282379
158790 0.2972092
158800 0.2880416
158810 0.2810817
158820 0.2887507
158830 0.2897701
158840 0.3029536
158850 0.2933075
158860 0.2852747
158870 0.2885704
158880 0.2884381
158890 0.2940993
158900 0.2974592
158910 0.2932738
158920 0.3072343
158930 0.2886018
158940 0.2909093
158950 0.2861285
158960 0.2809291
158970 0.2960613
158980 0.307764
158990 0.2744541
159000 0.2728911
159010 0.2996601
159020 0.3031092
159030 0.2939028
159040 0.3016439
159050 0.2890828
159060 0.2987998
159070 0.2799206
159080 0.2783729
159090 0.2704877
159100 0.2879172
159110 0.2863935
159120 0.3072007
159130 0.3051676
159140 0.275342
159150 0.2974059
159160 0.2810643
159170 0.2788614
159180 0.285447
159190 0.3075567
159200 0.2968574
159210 0.2970636
159220 0.3079499
159230 0.2885126
159240 0.2931277
159250 0.321923
159260 0.3047992
159270 0.2829897
159280 0.2886387
159290 0.283345
159300 0.2961631
159310 0.3098649
159320 0.2832254
159330 0.3072354
159340 0.2959477
159350 0.2842201
159360 0.2980117
159370 0.3070699
159380 0.3261541
159390 0.3194242
159400 0.3182648
159410 0.3179356
159420 0.2981987
159430 0.2974887
159440 0.2939468
159450 0.2896564
159460 0.3139133
159470 0.3139905
159480 0.3022147
159490 0.3162908
159500 0.3070258
159510 0.3217119
159520 0.3099606
159530 0.3108697
159540 0.3259502
159550 0.3096999
159560 0.3272469
159570 0.3197449
159580 0.3195772
159590 0.3097738
159600 0.3070435
159610 0.3185065
159620 0.316157
159630 0.3150098
159640 0.3160336
159650 0.2999609
159660 0.3038998
159670 0.3059029
159680 0.3047765
159690 0.3104889
159700 0.3089295
159710 0.3000913
159720 0.3112963
159730 0.3059105
159740 0.3038715
159750 0.3242436
159760 0.3054723
159770 0.2987992
159780 0.3052067
159790 0.2990007
159800 0.3011537
159810 0.3212093
159820 0.2979425
159830 0.3174392
159840 0.3160275
159850 0.3191344
159860 0.3058805
159870 0.2952962
159880 0.3016797
159890 0.2992999
159900 0.3076915
159910 0.303238
159920 0.3110702
159930 0.303724
159940 0.3297909
159950 0.3249597
159960 0.3268616
159970 0.3258936
159980 0.3257844
159990 0.3279961
160000 0.3220266
160010 0.302581
160020 0.2934657
160030 0.2995307
160040 0.2977055
160050 0.2999782
160060 0.3045702
160070 0.2968933
160080 0.2847039
160090 0.2973671
160100 0.301311
160110 0.3062758
160120 0.3118198
160130 0.3099846
160140 0.2956263
160150 0.2875803
160160 0.2878709
160170 0.2882657
160180 0.2938652
160190 0.2976747
160200 0.3068571
160210 0.294667
160220 0.3030335
160230 0.299026
160240 0.2932857
160250 0.2822165
160260 0.2682606
160270 0.2851532
160280 0.2835946
160290 0.2777678
160300 0.2743852
160310 0.2911469
160320 0.2925345
160330 0.2890119
160340 0.2804891
160350 0.2817241
160360 0.3034524
160370 0.3102912
160380 0.2752772
160390 0.2782334
160400 0.2911224
160410 0.2957168
160420 0.2971438
160430 0.2906419
160440 0.2817082
160450 0.3042084
160460 0.3111921
160470 0.2797454
160480 0.296249
160490 0.3156181
160500 0.3172715
160510 0.2988345
160520 0.3110961
160530 0.3152021
160540 0.3136504
160550 0.3198396
160560 0.3075252
160570 0.3037633
160580 0.3148824
160590 0.292333
160600 0.3082979
160610 0.3167523
160620 0.3080097
160630 0.3134663
160640 0.3237997
160650 0.3319099
160660 0.2867357
160670 0.3071764
160680 0.2912956
160690 0.3076827
160700 0.287359
160710 0.2920691
160720 0.2950212
160730 0.3018505
160740 0.2780184
160750 0.2979071
160760 0.3001593
160770 0.2809348
160780 0.3096444
160790 0.2891142
160800 0.2893105
160810 0.28182
160820 0.296307
160830 0.2966532
160840 0.3213952
160850 0.317521
160860 0.3201348
160870 0.2944751
160880 0.3087551
160890 0.3068105
160900 0.2979468
160910 0.292089
160920 0.3043679
160930 0.3070648
160940 0.2968249
160950 0.2825474
160960 0.2926615
160970 0.3057771
160980 0.3135001
160990 0.2945053
161000 0.3020433
161010 0.2947429
161020 0.2856134
161030 0.3001307
161040 0.2995505
161050 0.3011671
161060 0.2912982
161070 0.3040061
161080 0.2925247
161090 0.2958838
161100 0.3106447
161110 0.3094009
161120 0.2783847
161130 0.2792758
161140 0.2862713
161150 0.3067427
161160 0.314314
161170 0.3094305
161180 0.2920655
161190 0.2981773
161200 0.3020439
161210 0.3099742
161220 0.3065845
161230 0.3085105
161240 0.3042985
161250 0.3179772
161260 0.3053462
161270 0.3132594
161280 0.3188615
161290 0.2904165
161300 0.3077419
161310 0.2954094
161320 0.2985909
161330 0.3020076
161340 0.2972015
161350 0.3036397
161360 0.2892637
161370 0.2936126
161380 0.3039167
161390 0.3097882
161400 0.3102572
161410 0.3173864
161420 0.3182535
161430 0.3091188
161440 0.3119888
161450 0.3122218
161460 0.323322
161470 0.2899207
161480 0.3256857
161490 0.3204965
161500 0.3001855
161510 0.3180725
161520 0.322211
161530 0.3008597
161540 0.30114
161550 0.3041049
161560 0.2928358
161570 0.3071341
161580 0.2988448
161590 0.3225684
161600 0.3021135
161610 0.3094869
161620 0.3130451
161630 0.2934619
161640 0.310049
161650 0.3037637
161660 0.3143869
161670 0.3224798
161680 0.3267269
161690 0.3045119
161700 0.3223087
161710 0.3183114
161720 0.3173443
161730 0.3245359
161740 0.3070855
161750 0.3100757
161760 0.2914484
161770 0.2998161
161780 0.3136325
161790 0.3172798
161800 0.3184656
161810 0.3282802
161820 0.3041225
161830 0.3247081
161840 0.3248065
161850 0.3353723
161860 0.3305366
161870 0.3097905
161880 0.3151216
161890 0.3207751
161900 0.3229382
161910 0.3125184
161920 0.2905471
161930 0.3085364
161940 0.3158375
161950 0.2959318
161960 0.3155115
161970 0.2963162
161980 0.3171843
161990 0.3002473
162000 0.2988484
162010 0.3047094
162020 0.313975
162030 0.3247479
162040 0.3267577
162050 0.316691
162060 0.3097646
162070 0.3029552
162080 0.3227013
162090 0.3058822
162100 0.3174402
162110 0.3035999
162120 0.3159155
162130 0.3126531
162140 0.3203483
162150 0.2897385
162160 0.3105295
162170 0.3283096
162180 0.328748
162190 0.3194321
162200 0.3245665
162210 0.3245609
162220 0.3151846
162230 0.3119262
162240 0.3040135
162250 0.3278843
162260 0.3053817
162270 0.3168565
162280 0.315122
162290 0.3111365
162300 0.3125787
162310 0.3298817
162320 0.3129461
162330 0.3095793
162340 0.3010851
162350 0.3284241
162360 0.3086904
162370 0.2967581
162380 0.2978802
162390 0.3178782
162400 0.2895256
162410 0.2970442
162420 0.3110177
162430 0.2847665
162440 0.3089141
162450 0.2982033
162460 0.3297425
162470 0.3327965
162480 0.3341576
162490 0.3247972
162500 0.2976365
162510 0.3167568
162520 0.3080306
162530 0.3069201
162540 0.3176336
162550 0.320289
162560 0.3118923
162570 0.3047363
162580 0.309209
162590 0.2850632
162600 0.3047879
162610 0.2908078
162620 0.2886561
162630 0.305327
162640 0.3287078
162650 0.2911317
162660 0.3109266
162670 0.3139943
162680 0.3296128
162690 0.3270549
162700 0.2969826
162710 0.3011838
162720 0.3116193
162730 0.3166946
162740 0.3253981
162750 0.3161541
162760 0.3145102
162770 0.3048851
162780 0.3374661
162790 0.3201073
162800 0.3382406
162810 0.3230742
162820 0.3218499
162830 0.3278339
162840 0.3502427
162850 0.3234884
162860 0.3189005
162870 0.3351299
162880 0.3180962
162890 0.3255707
162900 0.331955
162910 0.3230082
162920 0.3123538
162930 0.3227646
162940 0.3270791
162950 0.312675
162960 0.3229751
162970 0.3282042
162980 0.3189248
162990 0.3118556
163000 0.328533
163010 0.320518
163020 0.311598
163030 0.3219327
163040 0.3076422
163050 0.3303376
163060 0.3391015
163070 0.3230984
163080 0.3026317
163090 0.3095661
163100 0.3157862
163110 0.3115074
163120 0.3248453
163130 0.3193578
163140 0.328435
163150 0.3233743
163160 0.3291125
163170 0.3154693
163180 0.3053136
163190 0.3332827
163200 0.3134972
163210 0.3198962
163220 0.3259314
163230 0.3254006
163240 0.3245524
163250 0.3229157
163260 0.3149168
163270 0.3059619
163280 0.3188899
163290 0.3009025
163300 0.3449064
163310 0.325577
163320 0.3297324
163330 0.3447448
163340 0.3336391
163350 0.321809
163360 0.3249044
163370 0.3174337
163380 0.3132213
163390 0.3463968
163400 0.3120817
163410 0.3349544
163420 0.3153437
163430 0.3539494
163440 0.3199069
163450 0.3210809
163460 0.3394917
163470 0.3498052
163480 0.3471154
163490 0.3304766
163500 0.3287908
163510 0.3395779
163520 0.3265819
163530 0.3615419
163540 0.3330337
163550 0.3417454
163560 0.3406815
163570 0.3478338
163580 0.3537091
163590 0.34455
163600 0.3176189
163610 0.3134645
163620 0.3270037
163630 0.3160611
163640 0.317683
163650 0.3261661
163660 0.3146446
163670 0.3052388
163680 0.3230367
163690 0.3054358
163700 0.3107829
163710 0.3159102
163720 0.3267979
163730 0.3225254
163740 0.3319015
163750 0.3325526
163760 0.3095198
163770 0.328926
163780 0.3245822
163790 0.3195111
163800 0.3099455
163810 0.3257741
163820 0.3102094
163830 0.3150887
163840 0.3314438
163850 0.3424996
163860 0.3234376
163870 0.3300812
163880 0.3332818
163890 0.3151043
163900 0.3382434
163910 0.3322517
163920 0.3363366
163930 0.341636
163940 0.3607153
163950 0.3293717
163960 0.3386872
163970 0.3284738
163980 0.3370281
163990 0.3391666
164000 0.3622252
164010 0.3577248
164020 0.3702776
164030 0.3624958
164040 0.3320858
164050 0.3513723
164060 0.3259252
164070 0.3290223
164080 0.3302122
164090 0.3450895
164100 0.3500372
164110 0.3460727
164120 0.3290686
164130 0.3264384
164140 0.3185776
164150 0.3220942
164160 0.3376815
164170 0.3162881
164180 0.2813247
164190 0.30565
164200 0.2925813
164210 0.3066454
164220 0.2962894
164230 0.3020046
164240 0.2866936
164250 0.293573
164260 0.3193742
164270 0.3362203
164280 0.3483015
164290 0.325453
164300 0.3140668
164310 0.312702
164320 0.3022016
164330 0.3052227
164340 0.3285178
164350 0.3120422
164360 0.3230958
164370 0.3426135
164380 0.3074076
164390 0.3306819
164400 0.3421494
164410 0.3418267
164420 0.3126131
164430 0.3220246
164440 0.3306512
164450 0.3098052
164460 0.3121136
164470 0.3249959
164480 0.3186323
164490 0.3319133
164500 0.3158774
164510 0.3034942
164520 0.3237076
164530 0.3226434
164540 0.3094301
164550 0.3278481
164560 0.3216448
164570 0.3193032
164580 0.32302
164590 0.3185228
164600 0.3296137
164610 0.3205295
164620 0.3083364
164630 0.2991947
164640 0.3018956
164650 0.3244214
164660 0.3170168
164670 0.3313136
164680 0.329233
164690 0.3280329
164700 0.3270262
164710 0.3170704
164720 0.3288224
164730 0.3288479
164740 0.3313513
164750 0.3177356
164760 0.3079707
164770 0.3203994
164780 0.3385664
164790 0.3106481
164800 0.3054877
164810 0.3170292
164820 0.3256427
164830 0.3109992
164840 0.311016
164850 0.3313053
164860 0.3170488
164870 0.3124425
164880 0.3202845
164890 0.319851
164900 0.3181293
164910 0.2947872
164920 0.3018017
164930 0.2962986
164940 0.3050532
164950 0.2973479
164960 0.3065597
164970 0.3102975
164980 0.2841014
164990 0.2858709
165000 0.3007876
165010 0.3015833
165020 0.3105101
165030 0.2971109
165040 0.308946
165050 0.3240225
165060 0.3080627
165070 0.2921333
165080 0.3089953
165090 0.3220332
165100 0.293139
165110 0.3106527
165120 0.3385351
165130 0.3243578
165140 0.3048863
165150 0.305829
165160 0.304956
165170 0.3157744
165180 0.3069123
165190 0.3170095
165200 0.2942913
165210 0.3127829
165220 0.3240993
165230 0.3128634
165240 0.3175569
165250 0.2986646
165260 0.2939868
165270 0.3132919
165280 0.3070248
165290 0.2970191
165300 0.3015721
165310 0.311166
165320 0.2975546
165330 0.2944494
165340 0.2914927
165350 0.29254
165360 0.3023067
165370 0.3101365
165380 0.302273
165390 0.3007042
165400 0.2939608
165410 0.3170322
165420 0.3094561
165430 0.309613
165440 0.3230183
165450 0.31701
165460 0.3038857
165470 0.298634
165480 0.3021112
165490 0.3191006
165500 0.2820359
165510 0.2932749
165520 0.285212
165530 0.2957932
165540 0.2960065
165550 0.3091388
165560 0.3170295
165570 0.3132122
165580 0.2980383
165590 0.2874231
165600 0.2927248
165610 0.2787966
165620 0.2845176
165630 0.2973894
165640 0.3022043
165650 0.2974946
165660 0.2870757
165670 0.2835909
165680 0.2672929
165690 0.2958155
165700 0.3080615
165710 0.2966138
165720 0.3001778
165730 0.29446
165740 0.2901119
165750 0.3094732
165760 0.3161954
165770 0.2987728
165780 0.3025298
165790 0.2943895
165800 0.3012978
165810 0.2947456
165820 0.3089747
165830 0.316864
165840 0.3113724
165850 0.3258426
165860 0.3089421
165870 0.3207339
165880 0.3052546
165890 0.3243099
165900 0.3157238
165910 0.3055918
165920 0.3280924
165930 0.3129337
165940 0.3012235
165950 0.3017358
165960 0.3084901
165970 0.307718
165980 0.2942262
165990 0.3331511
166000 0.3208227
166010 0.3084771
166020 0.3028549
166030 0.295831
166040 0.2820237
166050 0.3070413
166060 0.2876471
166070 0.2832783
166080 0.2991619
166090 0.2924965
166100 0.3029119
166110 0.2889162
166120 0.2905491
166130 0.3038047
166140 0.2981345
166150 0.3046762
166160 0.2925935
166170 0.3094239
166180 0.3048913
166190 0.3006871
166200 0.3333876
166210 0.3399521
166220 0.3328117
166230 0.3091154
166240 0.3151376
166250 0.3123012
166260 0.3153588
166270 0.3212567
166280 0.3415311
166290 0.3291199
166300 0.315334
166310 0.323314
166320 0.3227937
166330 0.3098874
166340 0.3173357
166350 0.3332687
166360 0.3302543
166370 0.3225307
166380 0.3167124
166390 0.3387914
166400 0.3227332
166410 0.3227472
166420 0.3313762
166430 0.3263863
166440 0.3272589
166450 0.3264425
166460 0.3157095
166470 0.3155367
166480 0.3318276
166490 0.3254581
166500 0.3279944
166510 0.3137236
166520 0.3137293
166530 0.3097807
166540 0.3183842
166550 0.3151411
166560 0.3354658
166570 0.3221379
166580 0.3137629
166590 0.3129894
166600 0.3027713
166610 0.3100307
166620 0.3209284
166630 0.3102095
166640 0.3066196
166650 0.3061111
166660 0.2973199
166670 0.3227255
166680 0.2961042
166690 0.2992955
166700 0.3066326
166710 0.2990787
166720 0.2994289
166730 0.2898286
166740 0.2971587
166750 0.3010538
166760 0.3005136
166770 0.2952615
166780 0.2984259
166790 0.2931769
166800 0.3060052
166810 0.303186
166820 0.3008849
166830 0.2941739
166840 0.31032
166850 0.3100389
166860 0.3056078
166870 0.3139207
166880 0.2799692
166890 0.2837624
166900 0.3216322
166910 0.2991149
166920 0.3045849
166930 0.3037381
166940 0.296516
166950 0.3104152
166960 0.2936611
166970 0.2923415
166980 0.2778991
166990 0.2860764
167000 0.2925635
167010 0.2730054
167020 0.2857022
167030 0.2855796
167040 0.3140825
167050 0.2844813
167060 0.2836157
167070 0.2722229
167080 0.2899821
167090 0.2890137
167100 0.2935708
167110 0.2973024
167120 0.3024095
167130 0.301939
167140 0.3069073
167150 0.2968833
167160 0.2866024
167170 0.2983432
167180 0.2997024
167190 0.2764351
167200 0.288527
167210 0.3069035
167220 0.2850291
167230 0.2707054
167240 0.2831365
167250 0.2805864
167260 0.2887981
167270 0.2791599
167280 0.310963
167290 0.2941697
167300 0.3005834
167310 0.2890351
167320 0.2851511
167330 0.3044297
167340 0.2893734
167350 0.2970523
167360 0.2843767
167370 0.2911296
167380 0.2822352
167390 0.2894221
167400 0.2756101
167410 0.284475
167420 0.2999736
167430 0.2890638
167440 0.3142248
167450 0.3165288
167460 0.3193901
167470 0.3137984
167480 0.316139
167490 0.3118325
167500 0.3079915
167510 0.3073118
167520 0.30276
167530 0.3061318
167540 0.3195377
167550 0.3110394
167560 0.3044247
167570 0.3010889
167580 0.3127939
167590 0.2762302
167600 0.2910067
167610 0.3012067
167620 0.3148997
167630 0.2908943
167640 0.3025913
167650 0.2891489
167660 0.3084967
167670 0.2977981
167680 0.2876953
167690 0.2797774
167700 0.2899147
167710 0.2931571
167720 0.2852133
167730 0.2834318
167740 0.298724
167750 0.2964411
167760 0.3176912
167770 0.2997167
167780 0.3088228
167790 0.3164736
167800 0.3012047
167810 0.2922469
167820 0.2829549
167830 0.2914912
167840 0.3020134
167850 0.303598
167860 0.3147369
167870 0.3054223
167880 0.2986358
167890 0.2924311
167900 0.3036948
167910 0.2943805
167920 0.2805562
167930 0.2886986
167940 0.2854657
167950 0.2994161
167960 0.2974788
167970 0.3020336
167980 0.2907583
167990 0.309707
168000 0.3039679
168010 0.3133104
168020 0.3065186
168030 0.2944133
168040 0.2984014
168050 0.3068697
168060 0.2988476
168070 0.2992305
168080 0.3331367
168090 0.3501776
168100 0.3038777
168110 0.3059649
168120 0.3161575
168130 0.3106697
168140 0.3072069
168150 0.3065685
168160 0.3006144
168170 0.3137451
168180 0.3028097
168190 0.3196476
168200 0.3085384
168210 0.3044933
168220 0.2976849
168230 0.3097568
168240 0.3152129
168250 0.3096442
168260 0.298826
168270 0.2877389
168280 0.2938015
168290 0.2873303
168300 0.2866814
168310 0.2946955
168320 0.2741674
168330 0.2801526
168340 0.2777893
168350 0.2917734
168360 0.2825628
168370 0.2998756
168380 0.2878482
168390 0.2869779
168400 0.2943846
168410 0.2815983
168420 0.2906514
168430 0.2879055
168440 0.2809283
168450 0.3051872
168460 0.2861031
168470 0.2751929
168480 0.2995919
168490 0.3087901
168500 0.2921027
168510 0.2891136
168520 0.2955967
168530 0.2683665
168540 0.2844913
168550 0.297503
168560 0.2872843
168570 0.2972812
168580 0.2786535
168590 0.2781807
168600 0.2815489
168610 0.2982288
168620 0.2993886
168630 0.3059271
168640 0.3044192
168650 0.3067348
168660 0.2916829
168670 0.2851859
168680 0.2888008
168690 0.3037437
168700 0.3134405
168710 0.2865178
168720 0.2960451
168730 0.2972856
168740 0.3273797
168750 0.2901194
168760 0.2805343
168770 0.2880966
168780 0.2908752
168790 0.2998031
168800 0.2928705
168810 0.2920697
168820 0.2978698
168830 0.2957982
168840 0.281645
168850 0.2762387
168860 0.2720286
168870 0.2716025
168880 0.2646745
168890 0.2792178
168900 0.2948476
168910 0.287863
168920 0.2858221
168930 0.2838046
168940 0.3114991
168950 0.2960513
168960 0.2964968
168970 0.3060594
168980 0.3195223
168990 0.3017977
169000 0.2898279
169010 0.2923981
169020 0.2889875
169030 0.3022589
169040 0.2973541
169050 0.2944252
169060 0.2898308
169070 0.2899771
169080 0.2995588
169090 0.3149823
169100 0.3006445
169110 0.3066481
169120 0.2877295
169130 0.3001068
169140 0.294484
169150 0.290872
169160 0.2744763
169170 0.2899548
169180 0.3040676
169190 0.3009654
169200 0.2977074
169210 0.271386
169220 0.2710937
169230 0.2785806
169240 0.2737775
169250 0.2602063
169260 0.2743861
169270 0.2842366
169280 0.3003277
169290 0.3018012
169300 0.2944739
169310 0.3044694
169320 0.2894837
169330 0.291048
169340 0.3059039
169350 0.3014724
169360 0.2930221
169370 0.2853713
169380 0.2998655
169390 0.2920443
169400 0.286081
169410 0.2835178
169420 0.3029488
169430 0.2942878
169440 0.2688296
169450 0.2743906
169460 0.2718377
169470 0.2868913
169480 0.2843234
169490 0.2736999
169500 0.2586396
169510 0.2842129
169520 0.2915637
169530 0.2795878
169540 0.2809977
169550 0.2684409
169560 0.2950031
169570 0.2697548
169580 0.2819053
169590 0.2922907
169600 0.2993244
169610 0.2881878
169620 0.3026937
169630 0.2800174
169640 0.2882213
169650 0.2866118
169660 0.2855097
169670 0.282597
169680 0.2890435
169690 0.2992834
169700 0.2837339
169710 0.2847317
169720 0.2855943
169730 0.2898107
169740 0.2737426
169750 0.3053754
169760 0.2926091
169770 0.2953452
169780 0.2804627
169790 0.3132603
169800 0.3064921
169810 0.3016528
169820 0.2952136
169830 0.2757024
169840 0.2957976
169850 0.2815287
169860 0.2833959
169870 0.2714882
169880 0.2713932
169890 0.2904973
169900 0.2905289
169910 0.2782105
169920 0.2737077
169930 0.262423
169940 0.2813036
169950 0.2723348
169960 0.2814704
169970 0.2848822
169980 0.2708342
169990 0.27728
170000 0.2957256
170010 0.2770211
170020 0.2722821
170030 0.2749083
170040 0.3018256
170050 0.2910668
170060 0.2854425
170070 0.2746543
170080 0.2901499
170090 0.296168
170100 0.2979045
170110 0.2827621
170120 0.2856266
170130 0.2755828
170140 0.3018375
170150 0.2810711
170160 0.278695
170170 0.273845
170180 0.2707207
170190 0.2760789
170200 0.2927574
170210 0.263115
170220 0.2874563
170230 0.2872474
170240 0.2853189
170250 0.2932647
170260 0.2858856
170270 0.3035001
170280 0.2790727
170290 0.2845638
170300 0.2886114
170310 0.2658757
170320 0.2815284
170330 0.2853141
170340 0.2801494
170350 0.280302
170360 0.3015067
170370 0.2939514
170380 0.2901169
170390 0.2966863
170400 0.2884061
170410 0.2850149
170420 0.2782694
170430 0.2842649
170440 0.2884929
170450 0.2874317
170460 0.2763002
170470 0.2743969
170480 0.2756772
170490 0.2808389
170500 0.2874483
170510 0.30327
170520 0.304357
170530 0.27526
170540 0.2617393
170550 0.2873359
170560 0.2652797
170570 0.2613011
170580 0.2935123
170590 0.2872376
170600 0.295373
170610 0.2824484
170620 0.3023922
170630 0.2854016
170640 0.274832
170650 0.2812115
170660 0.278099
170670 0.279681
170680 0.2673707
170690 0.2723073
170700 0.261595
170710 0.2787406
170720 0.26885
170730 0.2791414
170740 0.2814621
170750 0.3059707
170760 0.2883044
170770 0.2876768
170780 0.2932211
170790 0.3051256
170800 0.3100554
170810 0.284133
170820 0.2843839
170830 0.2961092
170840 0.2839795
170850 0.3213867
170860 0.3127931
170870 0.3034195
170880 0.2997805
170890 0.2891008
170900 0.2902587
170910 0.2837135
170920 0.278391
170930 0.276086
170940 0.2831609
170950 0.3120154
170960 0.3068345
170970 0.2961435
170980 0.2985748
170990 0.3074503
171000 0.2992459
171010 0.2942517
171020 0.3044286
171030 0.3026302
171040 0.2992082
171050 0.2964934
171060 0.29533
171070 0.3101443
171080 0.3092354
171090 0.294841
171100 0.3036064
171110 0.2936657
171120 0.3012454
171130 0.2931977
171140 0.2744792
171150 0.3201765
171160 0.2971393
171170 0.3037633
171180 0.2856292
171190 0.2951483
171200 0.2983097
171210 0.2962514
171220 0.2942377
171230 0.3002959
171240 0.3024839
171250 0.2807375
171260 0.2911152
171270 0.2740551
171280 0.2988773
171290 0.269136
171300 0.2928184
171310 0.3192912
171320 0.307267
171330 0.3002567
171340 0.3027719
171350 0.2808987
171360 0.2980141
171370 0.2930186
171380 0.2945848
171390 0.2965533
171400 0.3096727
171410 0.3004866
171420 0.2922955
171430 0.2877742
171440 0.3014181
171450 0.3083009
171460 0.2993243
171470 0.3124917
171480 0.2972242
171490 0.3121193
171500 0.3076125
171510 0.3140149
171520 0.3147712
171530 0.2844855
171540 0.3014001
171550 0.2848015
171560 0.2962874
171570 0.2824402
171580 0.2727017
171590 0.2880986
171600 0.2856819
171610 0.3072939
171620 0.2948063
171630 0.3135635
171640 0.3072196
171650 0.2987004
171660 0.3125171
171670 0.3210081
171680 0.2996193
171690 0.2970259
171700 0.3078317
171710 0.2846206
171720 0.3092786
171730 0.2991708
171740 0.3000994
171750 0.2991064
171760 0.308581
171770 0.3109929
171780 0.2997538
171790 0.2983586
171800 0.3139773
171810 0.3042966
171820 0.3102424
171830 0.3239595
171840 0.2962914
171850 0.2961763
171860 0.2887712
171870 0.3200369
171880 0.3007115
171890 0.301811
171900 0.2967732
171910 0.2924487
171920 0.3009375
171930 0.3052754
171940 0.3155789
171950 0.3123628
171960 0.302597
171970 0.2733103
171980 0.2790162
171990 0.284109
172000 0.2896271
172010 0.2714789
172020 0.2845132
172030 0.2830281
172040 0.2821236
172050 0.2733538
172060 0.2820346
172070 0.2712179
172080 0.2828131
172090 0.2677621
172100 0.288792
172110 0.2912095
172120 0.3001768
172130 0.3086906
172140 0.308919
172150 0.3176467
172160 0.3125965
172170 0.2981237
172180 0.30741
172190 0.3201976
172200 0.3095695
172210 0.3141575
172220 0.3053571
172230 0.3026669
172240 0.2877303
172250 0.2908538
172260 0.2933606
172270 0.282638
172280 0.2806917
172290 0.2715671
172300 0.2862054
172310 0.2848712
172320 0.2877417
172330 0.2926134
172340 0.2940566
172350 0.292854
172360 0.2972898
172370 0.2889823
172380 0.2872713
172390 0.28977
172400 0.2872044
172410 0.2918841
172420 0.2934152
172430 0.2812816
172440 0.3144639
172450 0.2902299
172460 0.2782499
172470 0.2703001
172480 0.2897649
172490 0.2923207
172500 0.2807332
172510 0.2769327
172520 0.2948131
172530 0.2807541
172540 0.2905282
172550 0.29714
172560 0.2944464
172570 0.2911563
172580 0.289425
172590 0.3021357
172600 0.293974
172610 0.3122627
172620 0.306225
172630 0.2853641
172640 0.3092982
172650 0.3145149
172660 0.3194467
172670 0.3023757
172680 0.3115813
172690 0.3004296
172700 0.2881586
172710 0.2970593
172720 0.3172462
172730 0.291229
172740 0.3049207
172750 0.3072675
172760 0.2994376
172770 0.3050939
172780 0.2827859
172790 0.3029858
172800 0.29784
172810 0.2994639
172820 0.2851479
172830 0.2870297
172840 0.3025876
172850 0.2795981
172860 0.2886712
172870 0.2799114
172880 0.2895589
172890 0.2842912
172900 0.3094415
172910 0.3213267
172920 0.3044601
172930 0.296476
172940 0.3087902
172950 0.2895565
172960 0.3113447
172970 0.3055132
172980 0.317643
172990 0.3262114
173000 0.307032
173010 0.2962979
173020 0.3128435
173030 0.3178472
173040 0.3190609
173050 0.3207066
173060 0.309825
173070 0.3131847
173080 0.3213409
173090 0.3166097
173100 0.3190242
173110 0.3162411
173120 0.3172736
173130 0.3184429
173140 0.3105677
173150 0.3231971
173160 0.312716
173170 0.3140809
173180 0.322106
173190 0.319463
173200 0.309124
173210 0.2854035
173220 0.2816866
173230 0.2903729
173240 0.3034099
173250 0.2854022
173260 0.2920834
173270 0.3067214
173280 0.2833425
173290 0.2798027
173300 0.2875949
173310 0.2879813
173320 0.2997976
173330 0.3124967
173340 0.3153317
173350 0.304505
173360 0.2970949
173370 0.2996939
173380 0.3105221
173390 0.3255738
173400 0.3070806
173410 0.3154647
173420 0.3023047
173430 0.3212402
173440 0.3007526
173450 0.3164238
173460 0.3220854
173470 0.3084822
173480 0.3158065
173490 0.2976096
173500 0.291625
173510 0.3099238
173520 0.289734
173530 0.309231
173540 0.3160901
173550 0.312782
173560 0.3186556
173570 0.3136155
173580 0.3009509
173590 0.3026993
173600 0.3291014
173610 0.3091916
173620 0.3172228
173630 0.3135568
173640 0.3258584
173650 0.3273398
173660 0.3148966
173670 0.3214754
173680 0.3231734
173690 0.297538
173700 0.3160748
173710 0.3102955
173720 0.3498575
173730 0.3139263
173740 0.3013222
173750 0.2937509
173760 0.2976367
173770 0.284773
173780 0.2950636
173790 0.3037313
173800 0.2916565
173810 0.2957025
173820 0.3004176
173830 0.3051855
173840 0.3166699
173850 0.3067807
173860 0.3016825
173870 0.3123438
173880 0.3047419
173890 0.3022307
173900 0.3146034
173910 0.3037255
173920 0.3140781
173930 0.319249
173940 0.3107547
173950 0.3015413
173960 0.3111801
173970 0.3253174
173980 0.2926576
173990 0.311243
174000 0.3035915
174010 0.3207785
174020 0.3162282
174030 0.3087276
174040 0.3185034
174050 0.291881
174060 0.3271882
174070 0.3222224
174080 0.3242279
174090 0.3213965
174100 0.3043484
174110 0.3210277
174120 0.3263545
174130 0.3309299
174140 0.3183767
174150 0.3183688
174160 0.3226733
174170 0.3056233
174180 0.3078573
174190 0.2983787
174200 0.3020467
174210 0.3042168
174220 0.3063137
174230 0.3078411
174240 0.3063854
174250 0.3170947
174260 0.313069
174270 0.3103905
174280 0.3044996
174290 0.2847983
174300 0.2960238
174310 0.3048431
174320 0.2952105
174330 0.3057958
174340 0.3053755
174350 0.3298174
174360 0.3358792
174370 0.3130503
174380 0.3088874
174390 0.32134
174400 0.3098357
174410 0.3084387
174420 0.3125
174430 0.3236046
174440 0.3127462
174450 0.3150551
174460 0.3163881
174470 0.317413
174480 0.3104442
174490 0.3481928
174500 0.3262087
174510 0.3172179
174520 0.3344766
174530 0.3165429
174540 0.3107958
174550 0.3062974
174560 0.3172166
174570 0.331804
174580 0.3048296
174590 0.316761
174600 0.3274634
174610 0.3291438
174620 0.3154476
174630 0.3251021
174640 0.3141686
174650 0.3081334
174660 0.3191329
174670 0.3157599
174680 0.3244544
174690 0.3373764
174700 0.3255418
174710 0.3124835
174720 0.3296785
174730 0.323729
174740 0.31997
174750 0.3361346
174760 0.3225001
174770 0.3355422
174780 0.3376162
174790 0.3371638
174800 0.3172612
174810 0.3127557
174820 0.3311775
174830 0.3555779
174840 0.3502911
174850 0.3290449
174860 0.3310466
174870 0.317258
174880 0.3337848
174890 0.315066
174900 0.3309501
174910 0.3342868
174920 0.3174304
174930 0.3456928
174940 0.3288274
174950 0.3402319
174960 0.3112364
174970 0.3401408
174980 0.3271667
174990 0.3123463
175000 0.299875
175010 0.3162411
175020 0.3052508
175030 0.3092479
175040 0.3069244
175050 0.3181908
175060 0.3021471
175070 0.3352573
175080 0.3361221
175090 0.3344255
175100 0.3446952
175110 0.321599
175120 0.3384682
175130 0.3419631
175140 0.3450317
175150 0.3266035
175160 0.3546759
175170 0.3185843
175180 0.3121716
175190 0.3084891
175200 0.3053424
175210 0.3219522
175220 0.3348846
175230 0.3498306
175240 0.3095999
175250 0.3339033
175260 0.33002
175270 0.3280674
175280 0.3239938
175290 0.326969
175300 0.3364671
175310 0.3412127
175320 0.3306387
175330 0.3254237
175340 0.3140695
175350 0.3105124
175360 0.3411329
175370 0.2991154
175380 0.2963988
175390 0.3157241
175400 0.3125451
175410 0.3098565
175420 0.3188819
175430 0.3061725
175440 0.3011617
175450 0.3062731
175460 0.3034406
175470 0.3159871
175480 0.3192832
175490 0.3121776
175500 0.3078057
175510 0.3284929
175520 0.3254151
175530 0.2923439
175540 0.3131908
175550 0.2975875
175560 0.3010852
175570 0.3270315
175580 0.3170361
175590 0.3091598
175600 0.3028466
175610 0.3108486
175620 0.3085756
175630 0.306326
175640 0.3029239
175650 0.3221094
175660 0.2980215
175670 0.2992905
175680 0.2966633
175690 0.2750168
175700 0.2853048
175710 0.2921273
175720 0.2893538
175730 0.315944
175740 0.304478
175750 0.3006276
175760 0.3032528
175770 0.2945468
175780 0.3002523
175790 0.3033425
175800 0.312072
175810 0.3145482
175820 0.3094165
175830 0.3196455
175840 0.3058882
175850 0.3220296
175860 0.333349
175870 0.3146335
175880 0.3254018
175890 0.3367655
175900 0.3197399
175910 0.3373433
175920 0.315313
175930 0.3481878
175940 0.3337649
175950 0.3239732
175960 0.3404878
175970 0.3333003
175980 0.318139
175990 0.34153
176000 0.3196855
176010 0.3207521
176020 0.3105706
176030 0.3287548
176040 0.3199416
176050 0.3201003
176060 0.314825
176070 0.3271962
176080 0.3065691
176090 0.3040386
176100 0.2978776
176110 0.319729
176120 0.3121609
176130 0.2808338
176140 0.3018253
176150 0.3090732
176160 0.308203
176170 0.3192574
176180 0.3130369
176190 0.3105721
176200 0.3010406
176210 0.3027272
176220 0.2911843
176230 0.3038891
176240 0.2905876
176250 0.2927691
176260 0.3049822
176270 0.3068128
176280 0.3011757
176290 0.3039203
176300 0.3193075
176310 0.3371134
176320 0.3149554
176330 0.3066708
176340 0.3054
176350 0.2968647
176360 0.2864021
176370 0.3058434
176380 0.3327892
176390 0.3246478
176400 0.3271898
176410 0.3078344
176420 0.3218892
176430 0.3207377
176440 0.3124223
176450 0.3093187
176460 0.3077905
176470 0.3052965
176480 0.3112096
176490 0.3162131
176500 0.3030142
176510 0.2861111
176520 0.2834264
176530 0.2968856
176540 0.2805049
176550 0.2834486
176560 0.2998633
176570 0.3071529
176580 0.2833713
176590 0.2973179
176600 0.2976926
176610 0.3057573
176620 0.2933624
176630 0.3056659
176640 0.323246
176650 0.3024789
176660 0.3070914
176670 0.3082725
176680 0.3306474
176690 0.3023624
176700 0.3062687
176710 0.3359647
176720 0.3303892
176730 0.3382913
176740 0.3394368
176750 0.3028657
176760 0.2922969
176770 0.305793
176780 0.3084359
176790 0.3241941
176800 0.317579
176810 0.3174613
176820 0.3262689
176830 0.3082338
176840 0.3094792
176850 0.3021376
176860 0.3045507
176870 0.3161464
176880 0.3066233
176890 0.2872827
176900 0.3138308
176910 0.3015425
176920 0.3175203
176930 0.3268884
176940 0.3288942
176950 0.3205691
176960 0.3032085
176970 0.3097346
176980 0.3001709
176990 0.3149832
177000 0.3188474
177010 0.3044134
177020 0.2925258
177030 0.2956613
177040 0.2776312
177050 0.2936767
177060 0.280451
177070 0.2947769
177080 0.3018539
177090 0.2878865
177100 0.2884892
177110 0.288828
177120 0.2913664
177130 0.309986
177140 0.3126194
177150 0.2980426
177160 0.2923213
177170 0.3165503
177180 0.3073735
177190 0.3319158
177200 0.3139059
177210 0.2992613
177220 0.2918065
177230 0.2930591
177240 0.2883986
177250 0.2825545
177260 0.2919187
177270 0.296049
177280 0.2955573
177290 0.2769572
177300 0.2725138
177310 0.2848058
177320 0.2899154
177330 0.3146794
177340 0.3011692
177350 0.311498
177360 0.303678
177370 0.299725
177380 0.2766562
177390 0.2937901
177400 0.2992799
177410 0.2978957
177420 0.2940967
177430 0.3015188
177440 0.3133755
177450 0.301146
177460 0.2972722
177470 0.3034576
177480 0.3014581
177490 0.2932068
177500 0.2883142
177510 0.2905692
177520 0.297334
177530 0.2957449
177540 0.2952775
177550 0.304575
177560 0.3084325
177570 0.3052885
177580 0.3041328
177590 0.2849084
177600 0.3095137
177610 0.3044372
177620 0.3083527
177630 0.309857
177640 0.3088295
177650 0.303702
177660 0.3122292
177670 0.2967183
177680 0.3164915
177690 0.3201007
177700 0.3186292
177710 0.3183927
177720 0.3155467
177730 0.312376
177740 0.3100403
177750 0.3227037
177760 0.3092583
177770 0.3176292
177780 0.2979088
177790 0.2809065
177800 0.3007448
177810 0.2924964
177820 0.304308
177830 0.3103302
177840 0.3002981
177850 0.2948417
177860 0.3044019
177870 0.2926161
177880 0.3022141
177890 0.2766274
177900 0.2956157
177910 0.3076296
177920 0.2941075
177930 0.2933111
177940 0.2923809
177950 0.290414
177960 0.2812075
177970 0.2912826
177980 0.286101
177990 0.2827232
178000 0.2955979
178010 0.2976819
178020 0.3020746
178030 0.3058977
178040 0.2987851
178050 0.3066355
178060 0.3084718
178070 0.3097417
178080 0.3102253
178090 0.2864342
178100 0.2950756
178110 0.3136904
178120 0.303948
178130 0.3030587
178140 0.2996996
178150 0.2973256
178160 0.2954497
178170 0.288516
178180 0.3086087
178190 0.3097661
178200 0.3059127
178210 0.2980685
178220 0.3047778
178230 0.3345605
178240 0.3166108
178250 0.3046432
178260 0.3035369
178270 0.2921194
178280 0.3227188
178290 0.3125335
178300 0.323872
178310 0.3158712
178320 0.3140687
178330 0.3195861
178340 0.3108013
178350 0.3281802
178360 0.3213823
178370 0.3131962
178380 0.325893
178390 0.3183523
178400 0.3108831
178410 0.3220948
178420 0.3284716
178430 0.3258862
178440 0.3326638
178450 0.3380706
178460 0.3221052
178470 0.3079776
178480 0.3173662
178490 0.3364068
178500 0.3135912
178510 0.3534795
178520 0.3404546
178530 0.3368059
178540 0.3213049
178550 0.3345034
178560 0.3267773
178570 0.3307284
178580 0.3166312
178590 0.3038892
178600 0.2992395
178610 0.3045887
178620 0.2963757
178630 0.3285605
178640 0.3102309
178650 0.3165835
178660 0.3139769
178670 0.3071841
178680 0.3118531
178690 0.30381
178700 0.3157615
178710 0.3144339
178720 0.3133597
178730 0.3165126
178740 0.3078761
178750 0.3279251
178760 0.3156309
178770 0.3136146
178780 0.3098673
178790 0.3109943
178800 0.3249244
178810 0.3065206
178820 0.3053667
178830 0.315825
178840 0.3142647
178850 0.328741
178860 0.3347041
178870 0.3354614
178880 0.3373586
178890 0.310091
178900 0.3117383
178910 0.3166863
178920 0.3056898
178930 0.3105635
178940 0.3017446
178950 0.3167888
178960 0.3107336
178970 0.3036366
178980 0.2993411
178990 0.3227456
179000 0.3245475
179010 0.3133899
179020 0.3036491
179030 0.3125574
179040 0.3226742
179050 0.3175118
179060 0.3198053
179070 0.3089406
179080 0.307985
179090 0.3079475
179100 0.3085762
179110 0.3110848
179120 0.3290828
179130 0.3313492
179140 0.3363826
179150 0.3502266
179160 0.3316182
179170 0.338164
179180 0.3263072
179190 0.2975698
179200 0.3187743
179210 0.3062105
179220 0.308427
179230 0.3129809
179240 0.3172592
179250 0.3306396
179260 0.3166155
179270 0.3152276
179280 0.3272334
179290 0.3068656
179300 0.3042631
179310 0.3052801
179320 0.3007768
179330 0.3212281
179340 0.3273238
179350 0.3405308
179360 0.3112982
179370 0.3230097
179380 0.3269013
179390 0.3246616
179400 0.3259055
179410 0.3259804
179420 0.3131756
179430 0.3288321
179440 0.3208984
179450 0.324628
179460 0.3112223
179470 0.3163715
179480 0.311447
179490 0.3345626
179500 0.3171271
179510 0.3286476
179520 0.3185606
179530 0.3201197
179540 0.3252159
179550 0.3162687
179560 0.3210572
179570 0.3176861
179580 0.317903
179590 0.2948628
179600 0.3151993
179610 0.3056024
179620 0.3189972
179630 0.3253325
179640 0.3285119
179650 0.304053
179660 0.3181968
179670 0.3059509
179680 0.3001506
179690 0.3187174
179700 0.3225133
179710 0.3297785
179720 0.3096509
179730 0.3121967
179740 0.3008322
179750 0.3132333
179760 0.2777851
179770 0.286538
179780 0.2938978
179790 0.3050244
179800 0.2916681
179810 0.2930998
179820 0.3165073
179830 0.3276842
179840 0.3386187
179850 0.3289627
179860 0.3115411
179870 0.3451389
179880 0.3610937
179890 0.3358632
179900 0.3363204
179910 0.3220777
179920 0.3266616
179930 0.3246935
179940 0.3285361
179950 0.3059077
179960 0.3175022
179970 0.3314771
179980 0.3287711
179990 0.3205636
180000 0.342382
180010 0.3214476
180020 0.3470561
180030 0.324751
180040 0.3302149
180050 0.3268531
180060 0.3294854
180070 0.3189234
180080 0.325875
180090 0.3271596
180100 0.3261029
180110 0.3388443
180120 0.3326835
180130 0.3202833
180140 0.3216351
180150 0.3211733
180160 0.3146286
180170 0.3336528
180180 0.3342012
180190 0.3277546
180200 0.3357418
180210 0.3265488
180220 0.3271306
180230 0.3230995
180240 0.3313967
180250 0.3546809
180260 0.3451859
180270 0.3337801
180280 0.3305291
180290 0.342119
180300 0.3264523
180310 0.3495066
180320 0.3121328
180330 0.3375153
180340 0.3357787
180350 0.3139001
180360 0.3197862
180370 0.342458
180380 0.3373522
180390 0.3451651
180400 0.3405205
180410 0.3272204
180420 0.3290007
180430 0.3142147
180440 0.3157987
180450 0.3232267
180460 0.31847
180470 0.3259729
180480 0.3217342
180490 0.3260226
180500 0.3309801
180510 0.3470289
180520 0.3251244
180530 0.3225177
180540 0.3202752
180550 0.325805
180560 0.3150383
180570 0.3243671
180580 0.3290368
180590 0.3393176
180600 0.3285736
180610 0.3260078
180620 0.3334221
180630 0.3135253
180640 0.3219201
180650 0.3136977
180660 0.3042503
180670 0.312345
180680 0.3192715
180690 0.314812
180700 0.3140837
180710 0.3241832
180720 0.3156586
180730 0.2999351
180740 0.3138035
180750 0.3158317
180760 0.3117742
180770 0.3273848
180780 0.3156208
180790 0.3130697
180800 0.3131313
180810 0.3037402
180820 0.3118621
180830 0.3192235
180840 0.3142254
180850 0.3222446
180860 0.3113264
180870 0.316444
180880 0.2974803
180890 0.3159991
180900 0.3343321
180910 0.3324183
180920 0.327228
180930 0.3266958
180940 0.3282867
180950 0.314868
180960 0.3397745
180970 0.3434145
180980 0.3343886
180990 0.3242764
181000 0.3329285
181010 0.3205495
181020 0.3231541
181030 0.3449567
181040 0.328765
181050 0.3330575
181060 0.3385452
181070 0.3398334
181080 0.3367164
181090 0.3357952
181100 0.3434949
181110 0.3374417
181120 0.3463694
181130 0.3460428
181140 0.3277241
181150 0.3297701
181160 0.3448893
181170 0.3348568
181180 0.3334417
181190 0.3426719
181200 0.3476493
181210 0.3481628
181220 0.3651308
181230 0.3408667
181240 0.3336092
181250 0.332971
181260 0.3465
181270 0.3384124
181280 0.3170983
181290 0.3318825
181300 0.3293381
181310 0.3315307
181320 0.3246048
181330 0.3175441
181340 0.3252388
181350 0.3093511
181360 0.3253159
181370 0.3210296
181380 0.3183523
181390 0.3374067
181400 0.3299723
181410 0.3286749
181420 0.3128827
181430 0.320802
181440 0.3324293
181450 0.3350265
181460 0.3363518
181470 0.3243099
181480 0.3342659
181490 0.3538777
181500 0.3217058
181510 0.3211035
181520 0.3199908
181530 0.3038966
181540 0.3237463
181550 0.3163043
181560 0.3196987
181570 0.3118812
181580 0.3233171
181590 0.3226922
181600 0.3333847
181610 0.3312665
181620 0.3346215
181630 0.3127551
181640 0.3219761
181650 0.3135692
181660 0.3133487
181670 0.3154164
181680 0.3160137
181690 0.3076019
181700 0.3203954
181710 0.324072
181720 0.3230875
181730 0.3280298
181740 0.3135445
181750 0.3120447
181760 0.316835
181770 0.3208515
181780 0.3065491
181790 0.3179892
181800 0.2972843
181810 0.3292944
181820 0.3111233
181830 0.3026773
181840 0.2936314
181850 0.2862252
181860 0.3046964
181870 0.2830586
181880 0.2983918
181890 0.2967144
181900 0.2875692
181910 0.2968993
181920 0.3131585
181930 0.296674
181940 0.3060694
181950 0.3091745
181960 0.3267708
181970 0.3123123
181980 0.3027838
181990 0.301442
182000 0.2927097
182010 0.3049542
182020 0.3042193
182030 0.3033505
182040 0.3059254
182050 0.3011763
182060 0.3201329
182070 0.3073346
182080 0.2818086
182090 0.2986605
182100 0.3106286
182110 0.3064339
182120 0.3143178
182130 0.3083466
182140 0.2899887
182150 0.2941928
182160 0.277471
182170 0.2863707
182180 0.2718801
182190 0.2802904
182200 0.2845055
182210 0.3085452
182220 0.3073432
182230 0.2990308
182240 0.2961046
182250 0.2829016
182260 0.2940868
182270 0.2951327
182280 0.3022673
182290 0.2922036
182300 0.3155693
182310 0.2794239
182320 0.3039117
182330 0.2969377
182340 0.2788334
182350 0.2927493
182360 0.3014195
182370 0.2985914
182380 0.302204
182390 0.3055844
182400 0.2984892
182410 0.2879137
182420 0.2898408
182430 0.2662089
182440 0.2722867
182450 0.2979352
182460 0.2852516
182470 0.2808678
182480 0.2665068
182490 0.2825845
182500 0.2999742
182510 0.2780169
182520 0.2813326
182530 0.2857664
182540 0.2768241
182550 0.2843039
182560 0.2931915
182570 0.2798963
182580 0.2964031
182590 0.2986718
182600 0.2867236
182610 0.2885426
182620 0.2944585
182630 0.2990693
182640 0.2927129
182650 0.2789494
182660 0.2828768
182670 0.2661661
182680 0.2855918
182690 0.2993534
182700 0.2955825
182710 0.2900152
182720 0.2931094
182730 0.279043
182740 0.2947181
182750 0.275448
182760 0.2771036
182770 0.2833744
182780 0.2760023
182790 0.2860985
182800 0.282148
182810 0.288432
182820 0.288339
182830 0.298064
182840 0.2930916
182850 0.3063606
182860 0.302145
182870 0.2840188
182880 0.2801324
182890 0.2848221
182900 0.2964992
182910 0.2858975
182920 0.2836812
182930 0.295805
182940 0.3068952
182950 0.3126017
182960 0.2787524
182970 0.289663
182980 0.2981141
182990 0.2997764
183000 0.3055232
183010 0.2883825
183020 0.278089
183030 0.2811398
183040 0.2838924
183050 0.2815421
183060 0.284465
183070 0.2623385
183080 0.2583228
183090 0.2765851
183100 0.2704123
183110 0.274184
183120 0.2773717
183130 0.2754489
183140 0.2853546
183150 0.2946656
183160 0.2871959
183170 0.2895202
183180 0.2818536
183190 0.2897968
183200 0.2833845
183210 0.2673462
183220 0.2887664
183230 0.2761438
183240 0.2854525
183250 0.3079413
183260 0.2962677
183270 0.2784628
183280 0.2774752
183290 0.2763195
183300 0.3030513
183310 0.2734876
183320 0.2911083
183330 0.2727408
183340 0.2865332
183350 0.2839656
183360 0.2709037
183370 0.2737803
183380 0.2723254
183390 0.2830931
183400 0.3069932
183410 0.3001257
183420 0.2966546
183430 0.3136021
183440 0.2982495
183450 0.2885101
183460 0.3017381
183470 0.3067509
183480 0.2962399
183490 0.2889854
183500 0.2978478
183510 0.3080993
183520 0.3136434
183530 0.3099662
183540 0.3273498
183550 0.3188236
183560 0.3189972
183570 0.2956941
183580 0.2804186
183590 0.295192
183600 0.2763135
183610 0.2785836
183620 0.2771509
183630 0.2870198
183640 0.2862823
183650 0.2779029
183660 0.2838099
183670 0.273143
183680 0.2919271
183690 0.2743645
183700 0.2898241
183710 0.2806249
183720 0.2607512
183730 0.2860464
183740 0.292171
183750 0.2912578
183760 0.286418
183770 0.2880858
183780 0.2876669
183790 0.2869422
183800 0.2756128
183810 0.2748064
183820 0.2863933
183830 0.2905736
183840 0.2725745
183850 0.281918
183860 0.3090664
183870 0.3044814
183880 0.2912715
183890 0.2801924
183900 0.2826588
183910 0.2952581
183920 0.2895575
183930 0.286875
183940 0.3061116
183950 0.3044465
183960 0.3109939
183970 0.2960441
183980 0.3017222
183990 0.3126062
184000 0.3014114
184010 0.3040218
184020 0.2929956
184030 0.2863171
184040 0.2919391
184050 0.2877173
184060 0.2910092
184070 0.2956689
184080 0.2887708
184090 0.2801588
184100 0.2987838
184110 0.2836363
184120 0.295391
184130 0.2918142
184140 0.2855008
184150 0.2841696
184160 0.2874232
184170 0.2732008
184180 0.2646374
184190 0.2674435
184200 0.2740781
184210 0.2682413
184220 0.2682124
184230 0.2587123
184240 0.2774688
184250 0.2585707
184260 0.2565578
184270 0.2587128
184280 0.2754497
184290 0.2840909
184300 0.2589035
184310 0.257879
184320 0.2615927
184330 0.2738736
184340 0.2761282
184350 0.2847314
184360 0.2912002
184370 0.2851806
184380 0.2739007
184390 0.2733576
184400 0.2541917
184410 0.2576659
184420 0.2510718
184430 0.2719842
184440 0.2776226
184450 0.2805417
184460 0.2591828
184470 0.2595613
184480 0.2774504
184490 0.2692334
184500 0.2721438
184510 0.2634799
184520 0.2728006
184530 0.2709626
184540 0.2839434
184550 0.2543142
184560 0.2781802
184570 0.2804922
184580 0.2703588
184590 0.2672716
184600 0.2533165
184610 0.2676478
184620 0.2625453
184630 0.2763711
184640 0.2598923
184650 0.2491348
184660 0.2557026
184670 0.2447396
184680 0.2651007
184690 0.2540487
184700 0.2463047
184710 0.2718707
184720 0.3010689
184730 0.2877502
184740 0.2878301
184750 0.292739
184760 0.2873327
184770 0.2702996
184780 0.2870264
184790 0.2808147
184800 0.2876897
184810 0.2750422
184820 0.2842858
184830 0.2806286
184840 0.267733
184850 0.2442152
184860 0.2435707
184870 0.2469595
184880 0.258826
184890 0.2411727
184900 0.2523467
184910 0.2700322
184920 0.2422505
184930 0.242758
184940 0.257199
184950 0.2468353
184960 0.2380175
184970 0.2526716
184980 0.2586295
184990 0.2517082
185000 0.2308361
185010 0.2357208
185020 0.2563009
185030 0.2463135
185040 0.2607855
185050 0.2843727
185060 0.2527587
185070 0.2625268
185080 0.2554774
185090 0.2636234
185100 0.2570139
185110 0.2742192
185120 0.2467865
185130 0.2641458
185140 0.2672342
185150 0.2785535
185160 0.2932334
185170 0.2601108
185180 0.25475
185190 0.2838419
185200 0.2709722
185210 0.2543505
185220 0.2814536
185230 0.2782467
185240 0.2768473
185250 0.2770683
185260 0.28308
185270 0.2619181
185280 0.2689679
185290 0.2662954
185300 0.2853847
185310 0.2827983
185320 0.281399
185330 0.2783074
185340 0.2828755
185350 0.2953008
185360 0.2977773
185370 0.2788926
185380 0.265994
185390 0.2609402
185400 0.2973002
185410 0.3030385
185420 0.272804
185430 0.2718231
185440 0.2832659
185450 0.2761514
185460 0.2891054
185470 0.293493
185480 0.3090572
185490 0.299066
185500 0.2819823
185510 0.3037777
185520 0.2889825
185530 0.2950371
185540 0.2674694
185550 0.2925988
185560 0.273244
185570 0.2694857
185580 0.277476
185590 0.2832711
185600 0.2824675
185610 0.2847202
185620 0.2807038
185630 0.2971559
185640 0.3198219
185650 0.2866518
185660 0.2821258
185670 0.2887128
185680 0.2941881
185690 0.2755995
185700 0.2876806
185710 0.2777245
185720 0.3093039
185730 0.3041369
185740 0.2993209
185750 0.2902269
185760 0.2941394
185770 0.2947735
185780 0.2842174
185790 0.2908787
185800 0.2960536
185810 0.2843082
185820 0.288102
185830 0.2959125
185840 0.2898307
185850 0.2946635
185860 0.2879541
185870 0.277831
185880 0.2750198
185890 0.2483909
185900 0.2719509
185910 0.2784272
185920 0.2686985
185930 0.2640831
185940 0.2692962
185950 0.2637538
185960 0.2786951
185970 0.2782732
185980 0.2793981
185990 0.25913
186000 0.2760459
186010 0.2812499
186020 0.2911687
186030 0.2696611
186040 0.2886042
186050 0.2657697
186060 0.2489911
186070 0.2624563
186080 0.2424381
186090 0.2608855
186100 0.2802563
186110 0.2745852
186120 0.2749276
186130 0.2659578
186140 0.2758372
186150 0.2582251
186160 0.2483751
186170 0.2456687
186180 0.259245
186190 0.2401
186200 0.2573944
186210 0.2537134
186220 0.2618958
186230 0.2395035
186240 0.2325358
186250 0.233555
186260 0.2547726
186270 0.2685056
186280 0.2780083
186290 0.2662327
186300 0.2665753
186310 0.2545745
186320 0.2961874
186330 0.2808481
186340 0.2930377
186350 0.2857049
186360 0.2767367
186370 0.2753622
186380 0.2626418
186390 0.2732485
186400 0.2883056
186410 0.2911315
186420 0.2750555
186430 0.2653816
186440 0.2512818
186450 0.2537206
186460 0.2514119
186470 0.2403526
186480 0.2289683
186490 0.2499817
186500 0.2488758
186510 0.247553
186520 0.2517917
186530 0.252959
186540 0.2629695
186550 0.2731803
186560 0.2685944
186570 0.2887599
186580 0.2548755
186590 0.2728415
186600 0.2799589
186610 0.2498616
186620 0.2889216
186630 0.253991
186640 0.2376343
186650 0.2534006
186660 0.248027
186670 0.2653425
186680 0.2491301
186690 0.2465909
186700 0.2547636
186710 0.2848136
186720 0.2721358
186730 0.2634501
186740 0.2584441
186750 0.2598282
186760 0.2454691
186770 0.2604835
186780 0.2583932
186790 0.2625755
186800 0.2684371
186810 0.2718924
186820 0.2704889
186830 0.2499159
186840 0.2696245
186850 0.2690641
186860 0.2691155
186870 0.2512135
186880 0.2780039
186890 0.2687607
186900 0.2575184
186910 0.2637567
186920 0.2716105
186930 0.2746269
186940 0.2786929
186950 0.2685328
186960 0.2677338
186970 0.2776871
186980 0.2710353
186990 0.2772986
187000 0.273462
187010 0.2712399
187020 0.2672233
187030 0.2719368
187040 0.2746996
187050 0.2578968
187060 0.248089
187070 0.270099
187080 0.2744851
187090 0.2576724
187100 0.2713373
187110 0.2656178
187120 0.2605932
187130 0.2676187
187140 0.2808213
187150 0.2895727
187160 0.2718956
187170 0.2800603
187180 0.2846827
187190 0.291248
187200 0.2824683
187210 0.2969081
187220 0.3124215
187230 0.2977819
187240 0.2838658
187250 0.2878094
187260 0.2845739
187270 0.2883432
187280 0.2936886
187290 0.295464
187300 0.3028969
187310 0.2778924
187320 0.2896025
187330 0.2964381
187340 0.2754313
187350 0.2865175
187360 0.3046757
187370 0.2835255
187380 0.2865922
187390 0.2966369
187400 0.2912595
187410 0.3077812
187420 0.3010573
187430 0.2836724
187440 0.2856003
187450 0.3085027
187460 0.3080392
187470 0.2982327
187480 0.3060975
187490 0.3024654
187500 0.2875765
187510 0.2981515
187520 0.2887743
187530 0.290071
187540 0.2866076
187550 0.2753993
187560 0.2923207
187570 0.276639
187580 0.2924891
187590 0.2796839
187600 0.2754484
187610 0.2908275
187620 0.2823262
187630 0.299534
187640 0.2973225
187650 0.3045021
187660 0.2749918
187670 0.2933418
187680 0.2848748
187690 0.2899838
187700 0.2970793
187710 0.2976401
187720 0.3013464
187730 0.2876289
187740 0.2970302
187750 0.3003798
187760 0.2887623
187770 0.3005099
187780 0.3069048
187790 0.2893677
187800 0.3017522
187810 0.2935927
187820 0.2846018
187830 0.2866133
187840 0.2911378
187850 0.2739679
187860 0.3038515
187870 0.2793908
187880 0.2928871
187890 0.2983689
187900 0.2805793
187910 0.2825527
187920 0.2902036
187930 0.2815852
187940 0.2941352
187950 0.2829532
187960 0.2905188
187970 0.2872336
187980 0.3075346
187990 0.2925795
188000 0.2709526
188010 0.2765741
188020 0.3024791
188030 0.2943877
188040 0.3111411
188050 0.312077
188060 0.289293
188070 0.3007658
188080 0.2980659
188090 0.2947872
188100 0.3003519
188110 0.2911431
188120 0.2921915
188130 0.2662862
188140 0.2763425
188150 0.2817028
188160 0.2821966
188170 0.2709845
188180 0.2847222
188190 0.2912749
188200 0.2764679
188210 0.2848455
188220 0.2771379
188230 0.2780836
188240 0.2820918
188250 0.292692
188260 0.2964803
188270 0.2894058
188280 0.2871373
188290 0.2874114
188300 0.29943
188310 0.2858771
188320 0.2929846
188330 0.2785832
188340 0.2824315
188350 0.2857673
188360 0.2840048
188370 0.2721662
188380 0.2940193
188390 0.2846178
188400 0.2973163
188410 0.2971391
188420 0.3063644
188430 0.2996732
188440 0.3002779
188450 0.2628244
188460 0.2624368
188470 0.2606708
188480 0.2699499
188490 0.2639717
188500 0.2864361
188510 0.2826641
188520 0.2704334
188530 0.2788473
188540 0.2875009
188550 0.2987461
188560 0.2784972
188570 0.2855425
188580 0.2839106
188590 0.2782197
188600 0.2733183
188610 0.2841688
188620 0.2669108
188630 0.2795495
188640 0.2918536
188650 0.2879692
188660 0.2734922
188670 0.276
188680 0.2796247
188690 0.2848516
188700 0.2710746
188710 0.2656395
188720 0.2879147
188730 0.2989962
188740 0.2917154
188750 0.2909617
188760 0.2723082
188770 0.2752306
188780 0.2822191
188790 0.3012321
188800 0.2818434
188810 0.2836066
188820 0.2788083
188830 0.2873694
188840 0.2749096
188850 0.2987495
188860 0.2715731
188870 0.276124
188880 0.2869965
188890 0.2807919
188900 0.2881237
188910 0.2695267
188920 0.28035
188930 0.2831516
188940 0.2869468
188950 0.2660564
188960 0.2882808
188970 0.2994311
188980 0.2942964
188990 0.2907225
189000 0.2788363
189010 0.2703167
189020 0.297637
189030 0.2958353
189040 0.2829378
189050 0.28169
189060 0.2821437
189070 0.2981775
189080 0.2670461
189090 0.2752037
189100 0.2635974
189110 0.2475526
189120 0.2632853
189130 0.2746982
189140 0.2605749
189150 0.2594607
189160 0.2663502
189170 0.2773563
189180 0.2612217
189190 0.2761596
189200 0.267873
189210 0.2694705
189220 0.2784837
189230 0.2647627
189240 0.2832822
189250 0.2684322
189260 0.2493886
189270 0.2745958
189280 0.2614287
189290 0.2801175
189300 0.2639865
189310 0.254097
189320 0.2565093
189330 0.2580987
189340 0.2459573
189350 0.2617896
189360 0.2505089
189370 0.2523827
189380 0.2444925
189390 0.2695417
189400 0.2588697
189410 0.2813423
189420 0.2550781
189430 0.2597448
189440 0.262273
189450 0.268633
189460 0.2718541
189470 0.2608028
189480 0.2694115
189490 0.2721046
189500 0.2735281
189510 0.2660745
189520 0.2767034
189530 0.2704591
189540 0.2795329
189550 0.2712734
189560 0.2719911
189570 0.2637371
189580 0.2820327
189590 0.2791796
189600 0.2816374
189610 0.2796686
189620 0.2788177
189630 0.2954503
189640 0.2703478
189650 0.2784172
189660 0.273991
189670 0.2831819
189680 0.2728831
189690 0.265348
189700 0.2774429
189710 0.2770909
189720 0.2724246
189730 0.284745
189740 0.2749394
189750 0.2800257
189760 0.2899474
189770 0.3116077
189780 0.2963242
189790 0.3021277
189800 0.3127011
189810 0.2805524
189820 0.2925389
189830 0.284323
189840 0.2765211
189850 0.2804034
189860 0.2949487
189870 0.2790595
189880 0.2558509
189890 0.2740132
189900 0.2605965
189910 0.2767462
189920 0.2889852
189930 0.2965115
189940 0.2955641
189950 0.2867669
189960 0.2869461
189970 0.2736418
189980 0.2740134
189990 0.3005875
190000 0.2917098
190010 0.2707461
190020 0.2905228
190030 0.2961607
190040 0.2822196
190050 0.2823349
190060 0.2872877
190070 0.2701557
190080 0.2677456
190090 0.2788051
190100 0.2823376
190110 0.2896412
190120 0.2863049
190130 0.2960471
190140 0.2831921
190150 0.2722369
190160 0.2679656
190170 0.27285
190180 0.2771956
190190 0.2807912
190200 0.2841491
190210 0.3052225
190220 0.2987939
190230 0.299554
190240 0.2866832
190250 0.2796283
190260 0.2729425
190270 0.2890738
190280 0.296884
190290 0.2856069
190300 0.2988122
190310 0.2838216
190320 0.2896633
190330 0.2922472
190340 0.2978891
190350 0.307339
190360 0.3033196
190370 0.2960076
190380 0.3064489
190390 0.288799
190400 0.305415
190410 0.3178301
190420 0.295568
190430 0.3061463
190440 0.2986088
190450 0.3027508
190460 0.3079588
190470 0.2942417
190480 0.3055339
190490 0.3041414
190500 0.2841921
190510 0.3005257
190520 0.3013664
190530 0.2941472
190540 0.2916323
190550 0.2902353
190560 0.2927796
190570 0.2674782
190580 0.2843564
190590 0.2824831
190600 0.2978371
190610 0.2765686
190620 0.2882998
190630 0.2988691
190640 0.284683
190650 0.2908812
190660 0.2986243
190670 0.2790919
190680 0.2777011
190690 0.2852949
190700 0.2788272
190710 0.2841617
190720 0.2758019
190730 0.2758034
190740 0.3078876
190750 0.2951576
190760 0.2874206
190770 0.2944221
190780 0.3018639
190790 0.3051614
190800 0.3025129
190810 0.3085891
190820 0.3015239
190830 0.3125891
190840 0.2952549
190850 0.3137422
190860 0.2756678
190870 0.2879879
190880 0.2947831
190890 0.2908253
190900 0.2840541
190910 0.2797959
190920 0.2966221
190930 0.2833256
190940 0.2932306
190950 0.2784081
190960 0.2816139
190970 0.2764529
190980 0.2888109
190990 0.2926228
191000 0.296689
191010 0.2904952
191020 0.291866
191030 0.3001235
191040 0.265034
191050 0.2996068
191060 0.3025105
191070 0.304582
191080 0.2962396
191090 0.2831157
191100 0.2911274
191110 0.3119071
191120 0.3030491
191130 0.2957045
191140 0.3011919
191150 0.2923807
191160 0.2894737
191170 0.2990932
191180 0.3004684
191190 0.2915512
191200 0.2778605
191210 0.295794
191220 0.2973287
191230 0.2900772
191240 0.3020978
191250 0.30398
191260 0.2819617
191270 0.2906381
191280 0.2967988
191290 0.2977306
191300 0.2970459
191310 0.3004174
191320 0.3041987
191330 0.3108158
191340 0.3134544
191350 0.3017889
191360 0.3187802
191370 0.3274873
191380 0.3052973
191390 0.3199886
191400 0.3102398
191410 0.3115736
191420 0.3233159
191430 0.3161873
191440 0.2990524
191450 0.3093374
191460 0.2978866
191470 0.3010915
191480 0.297056
191490 0.3130373
191500 0.2961663
191510 0.3029275
191520 0.3043135
191530 0.3022811
191540 0.3077986
191550 0.3098028
191560 0.2967211
191570 0.3162543
191580 0.3142802
191590 0.3028974
191600 0.3080991
191610 0.3176832
191620 0.3169135
191630 0.3073102
191640 0.304892
191650 0.2971064
191660 0.3083461
191670 0.2898923
191680 0.2971365
191690 0.296184
191700 0.3066179
191710 0.2974718
191720 0.2874942
191730 0.2907678
191740 0.2981232
191750 0.2849403
191760 0.3072865
191770 0.2928824
191780 0.2985215
191790 0.3122457
191800 0.2857529
191810 0.3210168
191820 0.2986699
191830 0.3140601
191840 0.2982263
191850 0.3119699
191860 0.3103992
191870 0.3234598
191880 0.3052304
191890 0.3081775
191900 0.3017623
191910 0.3069586
191920 0.3102481
191930 0.3087784
191940 0.3229741
191950 0.3099801
191960 0.3154516
191970 0.3282906
191980 0.3197371
191990 0.2910913
192000 0.2901561
192010 0.3071121
192020 0.320101
192030 0.307199
192040 0.2972538
192050 0.3079857
192060 0.3161356
192070 0.3041357
192080 0.3115648
192090 0.3003934
192100 0.2960643
192110 0.298159
192120 0.2960591
192130 0.2892374
192140 0.2914343
192150 0.2911152
192160 0.2845817
192170 0.2553975
192180 0.2767794
192190 0.2638157
192200 0.2739543
192210 0.2821825
192220 0.2906013
192230 0.2824557
192240 0.2722993
192250 0.2864382
192260 0.280427
192270 0.2880184
192280 0.2860326
192290 0.320757
192300 0.2849188
192310 0.2956965
192320 0.2788236
192330 0.266822
192340 0.2904209
192350 0.2992488
192360 0.2885242
192370 0.3124349
192380 0.2973531
192390 0.3075108
192400 0.2917447
192410 0.2898937
192420 0.2938176
192430 0.3072248
192440 0.3102618
192450 0.2905548
192460 0.3174618
192470 0.2927696
192480 0.2796143
192490 0.3006131
192500 0.2899458
192510 0.2971518
192520 0.3048863
192530 0.3016965
192540 0.2910948
192550 0.3020283
192560 0.3102316
192570 0.2934819
192580 0.2935692
192590 0.2871924
192600 0.2995835
192610 0.2919537
192620 0.3028688
192630 0.3109726
192640 0.2920985
192650 0.2959298
192660 0.3107727
192670 0.2918971
192680 0.2976052
192690 0.3007267
192700 0.3058893
192710 0.294143
192720 0.2979012
192730 0.2838205
192740 0.3237613
192750 0.2990094
192760 0.305148
192770 0.3223537
192780 0.3101454
192790 0.3062393
192800 0.2900211
192810 0.2907736
192820 0.2920677
192830 0.3035725
192840 0.3042634
192850 0.2730966
192860 0.3098519
192870 0.3076351
192880 0.3109169
192890 0.3135281
192900 0.2956757
192910 0.2992736
192920 0.3020171
192930 0.3108661
192940 0.3024958
192950 0.2861597
192960 0.2926224
192970 0.2885112
192980 0.2747108
192990 0.3010235
193000 0.2801667
193010 0.2894697
193020 0.2775526
193030 0.296151
193040 0.2785985
193050 0.3031549
193060 0.3016374
193070 0.3043293
193080 0.3211747
193090 0.2979765
193100 0.2948977
193110 0.3063033
193120 0.306831
193130 0.3134815
193140 0.2907324
193150 0.3114964
193160 0.2962163
193170 0.3014929
193180 0.2951273
193190 0.2932152
193200 0.2854352
193210 0.2909192
193220 0.30235
193230 0.3069029
193240 0.3294605
193250 0.2953489
193260 0.2872003
193270 0.2884812
193280 0.2798956
193290 0.278279
193300 0.2865808
193310 0.2837217
193320 0.2970951
193330 0.2702321
193340 0.2826191
193350 0.2851271
193360 0.281197
193370 0.2942917
193380 0.2907238
193390 0.2738633
193400 0.2888539
193410 0.2924625
193420 0.2850566
193430 0.286776
193440 0.2912832
193450 0.2815613
193460 0.2723666
193470 0.2785937
193480 0.300906
193490 0.2853545
193500 0.2898526
193510 0.2852681
193520 0.2973245
193530 0.2751077
193540 0.2800412
193550 0.2757162
193560 0.2848142
193570 0.2864575
193580 0.2993505
193590 0.2976514
193600 0.2823614
193610 0.2858833
193620 0.2688492
193630 0.2724322
193640 0.2798209
193650 0.2729526
193660 0.2639072
193670 0.2549862
193680 0.271795
193690 0.2805279
193700 0.3038204
193710 0.2776081
193720 0.2697089
193730 0.2786852
193740 0.2683448
193750 0.2741982
193760 0.2804129
193770 0.2729203
193780 0.2849743
193790 0.275074
193800 0.271973
193810 0.2685013
193820 0.2745945
193830 0.2763768
193840 0.2758533
193850 0.2753617
193860 0.2810952
193870 0.3018501
193880 0.2931333
193890 0.2743749
193900 0.2868953
193910 0.2716077
193920 0.2809886
193930 0.2682827
193940 0.2824521
193950 0.2931121
193960 0.282692
193970 0.2971506
193980 0.2825372
193990 0.2962625
194000 0.2995554
194010 0.2885151
194020 0.3022757
194030 0.2911565
194040 0.2748945
194050 0.2704817
194060 0.2717256
194070 0.2978259
194080 0.2950177
194090 0.2849817
194100 0.281155
194110 0.290336
194120 0.2869731
194130 0.2698086
194140 0.2788081
194150 0.2864222
194160 0.2960073
194170 0.285339
194180 0.2826688
194190 0.2863716
194200 0.2957872
194210 0.2922134
194220 0.3024555
194230 0.3045698
194240 0.2863681
194250 0.3020061
194260 0.27612
194270 0.2729155
194280 0.30517
194290 0.293129
194300 0.2856672
194310 0.2969759
194320 0.2761715
194330 0.277275
194340 0.2895916
194350 0.2975785
194360 0.283501
194370 0.2770474
194380 0.3008327
194390 0.293241
194400 0.3066792
194410 0.3083881
194420 0.325164
194430 0.3042161
194440 0.3131002
194450 0.3224559
194460 0.3055655
194470 0.2958733
194480 0.3145083
194490 0.3140489
194500 0.3060547
194510 0.3066887
194520 0.3200311
194530 0.3056417
194540 0.296535
194550 0.3030207
194560 0.3086641
194570 0.3029806
194580 0.2952231
194590 0.3151922
194600 0.3085944
194610 0.3111395
194620 0.3237237
194630 0.3206341
194640 0.3391611
194650 0.329592
194660 0.3080654
194670 0.306367
194680 0.3194123
194690 0.3093647
194700 0.3052229
194710 0.3217165
194720 0.3067299
194730 0.3107851
194740 0.3046983
194750 0.2998368
194760 0.3002746
194770 0.2997347
194780 0.3068134
194790 0.2961297
194800 0.3080829
194810 0.3073918
194820 0.3163374
194830 0.3030683
194840 0.304242
194850 0.3113119
194860 0.2966495
194870 0.2840817
194880 0.2877268
194890 0.3006389
194900 0.2915743
194910 0.2887094
194920 0.3020594
194930 0.3094635
194940 0.3028834
194950 0.2827742
194960 0.3032172
194970 0.295293
194980 0.2951844
194990 0.272974
195000 0.2896552
195010 0.2912499
195020 0.2873668
195030 0.3036774
195040 0.3057542
195050 0.2881654
195060 0.2970574
195070 0.2996618
195080 0.2945473
195090 0.2856645
195100 0.2993248
195110 0.3055543
195120 0.3228258
195130 0.3090634
195140 0.2999074
195150 0.316485
195160 0.3030748
195170 0.3038245
195180 0.3090742
195190 0.3049428
195200 0.3014729
195210 0.2863613
195220 0.3072701
195230 0.3137052
195240 0.3220503
195250 0.3129931
195260 0.3272694
195270 0.3188396
195280 0.314134
195290 0.312865
195300 0.3030057
195310 0.308765
195320 0.3014493
195330 0.3005932
195340 0.3124159
195350 0.2922592
195360 0.2769248
195370 0.2971149
195380 0.2952138
195390 0.2843632
195400 0.2857503
195410 0.2827921
195420 0.2818325
195430 0.3021988
195440 0.3066022
195450 0.2999159
195460 0.2887293
195470 0.3025693
195480 0.2960881
195490 0.286955
195500 0.2964692
195510 0.3048889
195520 0.2824479
195530 0.3058549
195540 0.3019056
195550 0.2910327
195560 0.2985401
195570 0.2898477
195580 0.2749792
195590 0.298079
195600 0.3019364
195610 0.2995037
195620 0.3052987
195630 0.2771144
195640 0.305585
195650 0.3132264
195660 0.3089253
195670 0.3148293
195680 0.3108686
195690 0.3174976
195700 0.2921187
195710 0.3151114
195720 0.2980446
195730 0.3024302
195740 0.3015003
195750 0.299946
195760 0.3007384
195770 0.3047012
195780 0.3049571
195790 0.302609
195800 0.3082186
195810 0.2876107
195820 0.2939651
195830 0.3020848
195840 0.3015445
195850 0.3032245
195860 0.3097108
195870 0.3107615
195880 0.312406
195890 0.317926
195900 0.3046542
195910 0.3106768
195920 0.3028411
195930 0.3009536
195940 0.3306921
195950 0.3235389
195960 0.3092071
195970 0.3162182
195980 0.3132453
195990 0.31175
196000 0.3226598
196010 0.3088632
196020 0.2873101
196030 0.2861908
196040 0.2996539
196050 0.2737362
196060 0.277666
196070 0.2796261
196080 0.2949067
196090 0.2849447
196100 0.2785813
196110 0.2788778
196120 0.283593
196130 0.2913479
196140 0.2832298
196150 0.2870935
196160 0.2880469
196170 0.293145
196180 0.3054119
196190 0.2881874
196200 0.2932816
196210 0.2984622
196220 0.2750198
196230 0.2967444
196240 0.2978914
196250 0.2951438
196260 0.2881773
196270 0.3082162
196280 0.2932993
196290 0.2867339
196300 0.2838011
196310 0.2752615
196320 0.2872362
196330 0.2988515
196340 0.2961682
196350 0.2887686
196360 0.2819229
196370 0.269493
196380 0.2650453
196390 0.2554598
196400 0.2655752
196410 0.2536688
196420 0.2796719
196430 0.2687129
196440 0.266355
196450 0.2929889
196460 0.2762324
196470 0.2767433
196480 0.2691521
196490 0.2731552
196500 0.2773405
196510 0.2749445
196520 0.277162
196530 0.2719034
196540 0.2757984
196550 0.2838408
196560 0.2732743
196570 0.2784542
196580 0.2674592
196590 0.2702565
196600 0.2652344
196610 0.2741317
196620 0.271904
196630 0.2593156
196640 0.2616697
196650 0.2966548
196660 0.2868762
196670 0.2831315
196680 0.2908668
196690 0.2851893
196700 0.2921376
196710 0.2970647
196720 0.2984258
196730 0.2883919
196740 0.2961209
196750 0.3155909
196760 0.2933977
196770 0.3155662
196780 0.3118586
196790 0.3085116
196800 0.3140345
196810 0.2999332
196820 0.2961859
196830 0.3116525
196840 0.3194551
196850 0.2940671
196860 0.2925226
196870 0.283548
196880 0.2909371
196890 0.2927336
196900 0.3093023
196910 0.3188626
196920 0.2964095
196930 0.2979602
196940 0.319306
196950 0.3166442
196960 0.3275355
196970 0.3225062
196980 0.3080646
196990 0.3092074
197000 0.3034524
197010 0.3132316
197020 0.2888871
197030 0.3023282
197040 0.3194522
197050 0.3249001
197060 0.3113938
197070 0.3215982
197080 0.3210598
197090 0.331516
197100 0.3177064
197110 0.3135199
197120 0.3185109
197130 0.3123828
197140 0.3200594
197150 0.3243936
197160 0.337108
197170 0.329168
197180 0.3412091
197190 0.3250106
197200 0.3257761
197210 0.3258164
197220 0.3324982
197230 0.3067218
197240 0.3358885
197250 0.3295076
197260 0.3318023
197270 0.3408435
197280 0.3302333
197290 0.3333861
197300 0.3378049
197310 0.3246309
197320 0.3328013
197330 0.3188098
197340 0.3181593
197350 0.3008167
197360 0.3195846
197370 0.33165
197380 0.3025216
197390 0.3024454
197400 0.3146614
197410 0.3132693
197420 0.3081222
197430 0.307252
197440 0.3117343
197450 0.3111161
197460 0.3139207
197470 0.334246
197480 0.3245731
197490 0.3304296
197500 0.3037717
197510 0.2910941
197520 0.3116567
197530 0.2907617
197540 0.2968363
197550 0.3063464
197560 0.2971288
197570 0.2866218
197580 0.3054105
197590 0.307667
197600 0.3057961
197610 0.32607
197620 0.3072171
197630 0.3128518
197640 0.3210142
197650 0.3170802
197660 0.3189901
197670 0.3135687
197680 0.3277609
197690 0.3238744
197700 0.3346427
197710 0.3154279
197720 0.3405202
197730 0.3414795
197740 0.3259785
197750 0.3134693
197760 0.3284906
197770 0.3219048
197780 0.3157724
197790 0.3095562
197800 0.3063281
197810 0.3100654
197820 0.322666
197830 0.3290712
197840 0.3164445
197850 0.3261885
197860 0.3196586
197870 0.3168343
197880 0.3430618
197890 0.335185
197900 0.3442587
197910 0.3348622
197920 0.3281887
197930 0.3362717
197940 0.3357295
197950 0.3368289
197960 0.3296116
197970 0.3386774
197980 0.3356208
197990 0.3188406
198000 0.3272874
198010 0.3208688
198020 0.3404276
198030 0.3252632
198040 0.3232243
198050 0.328421
198060 0.3277574
198070 0.3263508
198080 0.3338746
198090 0.3317092
198100 0.3266537
198110 0.3271331
198120 0.31669
198130 0.3426364
198140 0.3151322
198150 0.3181926
198160 0.3148836
198170 0.3343929
198180 0.3255614
198190 0.3088863
198200 0.3234561
198210 0.3082605
198220 0.3143899
198230 0.3233368
198240 0.3287572
198250 0.3080141
198260 0.3162511
198270 0.3127832
198280 0.321494
198290 0.3181545
198300 0.3081646
198310 0.3282437
198320 0.3347448
198330 0.3262357
198340 0.3231619
198350 0.3221795
198360 0.3139625
198370 0.3189215
198380 0.325576
198390 0.3260604
198400 0.3214654
198410 0.3246792
198420 0.3400753
198430 0.326097
198440 0.3134114
198450 0.3092746
198460 0.3108538
198470 0.3251767
198480 0.3039956
198490 0.3373342
198500 0.3149503
198510 0.3143404
198520 0.3143317
198530 0.3204981
198540 0.3189715
198550 0.3266321
198560 0.3179801
198570 0.3282835
198580 0.3055241
198590 0.3029323
198600 0.300278
198610 0.3100865
198620 0.3247314
198630 0.3193477
198640 0.3098601
198650 0.3069806
198660 0.3282247
198670 0.3212036
198680 0.3179926
198690 0.3173575
198700 0.3027688
198710 0.3210002
198720 0.3223796
198730 0.3246694
198740 0.3314849
198750 0.3236045
198760 0.3260107
198770 0.3179988
198780 0.294437
198790 0.3064841
198800 0.3310479
198810 0.3111928
198820 0.3219263
198830 0.3103907
198840 0.3198406
198850 0.3237215
198860 0.3275474
198870 0.3129441
198880 0.3298579
198890 0.3279063
198900 0.3205386
198910 0.3365269
198920 0.3201626
198930 0.3295581
198940 0.3482324
198950 0.340075
198960 0.3343479
198970 0.3135993
198980 0.3370088
198990 0.3410285
199000 0.3334168
199010 0.3382781
199020 0.3344113
199030 0.3406937
199040 0.3254639
199050 0.3127357
199060 0.3544445
199070 0.3366585
199080 0.3389564
199090 0.3386714
199100 0.3292533
199110 0.3533853
199120 0.3328272
199130 0.3263326
199140 0.3388406
199150 0.3165115
199160 0.3167125
199170 0.3187231
199180 0.3440527
199190 0.3354959
199200 0.3221354
199210 0.3095513
199220 0.3167639
199230 0.31137
199240 0.3341801
199250 0.3145008
199260 0.3267768
199270 0.3345472
199280 0.3191089
199290 0.3301731
199300 0.3163932
199310 0.3306138
199320 0.3174367
199330 0.3168175
199340 0.2935065
199350 0.296964
199360 0.3157075
199370 0.3021015
199380 0.3012167
199390 0.3062811
199400 0.2965966
199410 0.3041173
199420 0.2990419
199430 0.3185305
199440 0.3201345
199450 0.3013499
199460 0.3052354
199470 0.3190853
199480 0.320221
199490 0.3270362
199500 0.3261811
199510 0.3252322
199520 0.3310073
199530 0.314369
199540 0.3184941
199550 0.3239479
199560 0.3109878
199570 0.3145739
199580 0.3179044
199590 0.3174047
199600 0.3213539
199610 0.317511
199620 0.3052796
199630 0.3150592
199640 0.3274888
199650 0.3119875
199660 0.3279717
199670 0.3054733
199680 0.3075311
199690 0.3080975
199700 0.3071505
199710 0.3072377
199720 0.3123845
199730 0.3099221
199740 0.3081798
199750 0.3242139
199760 0.327508
199770 0.3213246
199780 0.3279289
199790 0.3315535
199800 0.3293077
199810 0.3366664
199820 0.3581229
199830 0.3326958
199840 0.3318985
199850 0.3269122
199860 0.3382922
199870 0.333518
199880 0.3282758
199890 0.3293996
199900 0.314057
199910 0.3073086
199920 0.3256032
199930 0.3279765
199940 0.3176879
199950 0.3253327
199960 0.3125404
199970 0.3177888
199980 0.3298946
199990 0.321166
200000 0.2983516
200010 0.3155686
200020 0.3151115
200030 0.3170851
200040 0.3076151
200050 0.3053676
200060 0.3053217
200070 0.2980638
200080 0.3072886
200090 0.2954395
200100 0.3090942
200110 0.3050369
200120 0.3019879
200130 0.321487
200140 0.324402
200150 0.3171482
200160 0.3180282
200170 0.3099428
200180 0.2898895
200190 0.3019364
200200 0.301274
200210 0.319061
200220 0.3447212
200230 0.3123125
200240 0.3258501
200250 0.3287357
200260 0.3262432
200270 0.3283252
200280 0.3218415
200290 0.3021568
200300 0.3262138
200310 0.3483721
200320 0.3194596
200330 0.3179702
200340 0.3141073
200350 0.3022905
200360 0.336415
200370 0.3177532
200380 0.3173549
200390 0.3170435
200400 0.3117878
200410 0.3284417
200420 0.3249954
200430 0.3079295
200440 0.3097879
200450 0.3160018
200460 0.3209268
200470 0.3151905
200480 0.3172629
200490 0.3211227
200500 0.312945
200510 0.3187279
200520 0.3323013
200530 0.3453246
200540 0.3360971
200550 0.3456521
200560 0.3466789
200570 0.3469868
200580 0.3453563
200590 0.334528
200600 0.3277115
200610 0.3385476
200620 0.3401655
200630 0.3140371
200640 0.3256468
200650 0.3288578
200660 0.3355068
200670 0.3206024
200680 0.3274869
200690 0.3152224
200700 0.3038647
200710 0.3148138
200720 0.3157465
200730 0.3328075
200740 0.306108
200750 0.3121336
200760 0.347111
200770 0.3242139
200780 0.3247416
200790 0.3176551
200800 0.3158464
200810 0.3148303
200820 0.3365778
200830 0.3219669
200840 0.3254146
200850 0.33392
200860 0.3153991
200870 0.3161587
200880 0.3310827
200890 0.3397486
200900 0.3262116
200910 0.3297124
200920 0.3263324
200930 0.3277414
200940 0.3321159
200950 0.3261423
200960 0.3350047
200970 0.3383512
200980 0.3213755
200990 0.3428395
201000 0.3242455
201010 0.3326668
201020 0.3148442
201030 0.3202737
201040 0.3207459
201050 0.3252428
201060 0.3201938
201070 0.3186292
201080 0.3188671
201090 0.3057019
201100 0.3173646
201110 0.3202176
201120 0.3251961
201130 0.3273506
201140 0.3235818
201150 0.3198974
201160 0.3244661
201170 0.3276861
201180 0.3180693
201190 0.3181164
201200 0.3182929
201210 0.3160099
201220 0.3225456
201230 0.3139365
201240 0.3149813
201250 0.3373372
201260 0.3278845
201270 0.3169048
201280 0.3191802
201290 0.3260646
201300 0.3324246
201310 0.331744
201320 0.3288174
201330 0.3268104
201340 0.323061
201350 0.3172054
201360 0.3221789
201370 0.3092442
201380 0.3141155
201390 0.3327371
201400 0.3279372
201410 0.3287864
201420 0.3122612
201430 0.3174373
201440 0.3233956
201450 0.315702
201460 0.3118142
201470 0.3212397
201480 0.3151686
201490 0.3136994
201500 0.3045085
201510 0.3125784
201520 0.3193102
201530 0.3282869
201540 0.3148838
201550 0.3515109
201560 0.3346067
201570 0.3375373
201580 0.3306118
201590 0.3260488
201600 0.3336323
201610 0.3286619
201620 0.3254376
201630 0.3255711
201640 0.3352581
201650 0.3070129
201660 0.3310936
201670 0.3324127
201680 0.3227406
201690 0.3158812
201700 0.316694
201710 0.3056657
201720 0.3085586
201730 0.3179653
201740 0.3149009
201750 0.3287357
201760 0.3417426
201770 0.3064406
201780 0.3107602
201790 0.3030661
201800 0.3214636
201810 0.314111
201820 0.32558
201830 0.319926
201840 0.3403224
201850 0.3391065
201860 0.3391104
201870 0.3198187
201880 0.3232038
201890 0.3166349
201900 0.3219893
201910 0.317757
201920 0.3125823
201930 0.3203548
201940 0.2976069
201950 0.3097184
201960 0.313379
201970 0.3262691
201980 0.31015
201990 0.312703
202000 0.3109853
202010 0.3204565
202020 0.3168774
202030 0.322043
202040 0.3239984
202050 0.3214583
202060 0.3230043
202070 0.3239033
202080 0.3059388
202090 0.3240328
202100 0.3214826
202110 0.313296
202120 0.3206549
202130 0.3163327
202140 0.3289966
202150 0.318878
202160 0.3216581
202170 0.3000723
202180 0.3369012
202190 0.3167237
202200 0.3024553
202210 0.3061234
202220 0.3045714
202230 0.3223787
202240 0.3276443
202250 0.3131137
202260 0.3266961
202270 0.3170056
202280 0.3303607
202290 0.3071266
202300 0.3255325
202310 0.3022205
202320 0.3255176
202330 0.3177407
202340 0.314681
202350 0.3100862
202360 0.28772
202370 0.3002376
202380 0.2908028
202390 0.2991312
202400 0.2986234
202410 0.3077612
202420 0.2993885
202430 0.3185127
202440 0.3079422
202450 0.3040761
202460 0.3205716
202470 0.3071224
202480 0.3068755
202490 0.315164
202500 0.2849138
202510 0.2756531
202520 0.2774119
202530 0.2741962
202540 0.3119759
202550 0.3120913
202560 0.3023089
202570 0.3000562
202580 0.2921211
202590 0.304715
202600 0.2972262
202610 0.2917362
202620 0.298617
202630 0.293322
202640 0.3105542
202650 0.3031072
202660 0.3009783
202670 0.2960317
202680 0.2880298
202690 0.2846519
202700 0.29386
202710 0.3026219
202720 0.3131268
202730 0.3003269
202740 0.3029066
202750 0.3185644
202760 0.298897
202770 0.3096223
202780 0.2965075
202790 0.288112
202800 0.3049965
202810 0.3001279
202820 0.2927977
202830 0.2970364
202840 0.3116104
202850 0.309186
202860 0.3133874
202870 0.3207442
202880 0.3303176
202890 0.3168504
202900 0.3141257
202910 0.3114287
202920 0.2896781
202930 0.309839
202940 0.3262015
202950 0.3014375
202960 0.3025573
202970 0.2966272
202980 0.2954873
202990 0.31798
203000 0.3206094
203010 0.3209727
203020 0.3178056
203030 0.3223762
203040 0.3089199
203050 0.2970033
203060 0.2852306
203070 0.3200492
203080 0.2977377
203090 0.3057302
203100 0.306466
203110 0.3247047
203120 0.3192928
203130 0.3216116
203140 0.315228
203150 0.3067295
203160 0.3124388
203170 0.3054504
203180 0.3137099
203190 0.3129912
203200 0.3117302
203210 0.3098599
203220 0.3239823
203230 0.3005752
203240 0.3006155
203250 0.3053658
203260 0.3140878
203270 0.3076575
203280 0.3131973
203290 0.2986758
203300 0.3029229
203310 0.2932138
203320 0.3080396
203330 0.3180213
203340 0.3081768
203350 0.3110524
203360 0.309827
203370 0.3231984
203380 0.3157964
203390 0.3185068
203400 0.3138482
203410 0.3153152
203420 0.3146349
203430 0.3041513
203440 0.3077153
203450 0.3104923
203460 0.3061376
203470 0.3099212
203480 0.3124521
203490 0.3025027
203500 0.3156643
203510 0.335835
203520 0.3263603
203530 0.2958991
203540 0.3151271
203550 0.3006547
203560 0.2837105
203570 0.2848101
203580 0.311265
203590 0.3213177
203600 0.3018469
203610 0.307509
203620 0.3120219
203630 0.305852
203640 0.2971877
203650 0.3011496
203660 0.2992298
203670 0.321476
203680 0.3277369
203690 0.3124414
203700 0.310499
203710 0.3244773
203720 0.322366
203730 0.3219509
203740 0.3096104
203750 0.3190055
203760 0.3206694
203770 0.3235099
203780 0.327587
203790 0.330733
203800 0.3245818
203810 0.3041717
203820 0.3337565
203830 0.3302756
203840 0.3323601
203850 0.3260731
203860 0.3248284
203870 0.3295129
203880 0.3425564
203890 0.3274632
203900 0.328518
203910 0.3155035
203920 0.3173085
203930 0.3335458
203940 0.3337478
203950 0.3162066
203960 0.3316845
203970 0.3135923
203980 0.3172003
203990 0.3237987
204000 0.3076034
204010 0.3185996
204020 0.3223668
204030 0.3096441
204040 0.3198903
204050 0.3097946
204060 0.3115656
204070 0.3122624
204080 0.3114307
204090 0.3420357
204100 0.3122625
204110 0.3296258
204120 0.3156907
204130 0.3225242
204140 0.2988259
204150 0.3217638
204160 0.3110002
204170 0.3282641
204180 0.3225934
204190 0.3317159
204200 0.3245504
204210 0.3306823
204220 0.2993896
204230 0.2954991
204240 0.2995644
204250 0.2989407
204260 0.2993396
204270 0.3024787
204280 0.3046018
204290 0.2989061
204300 0.3049797
204310 0.3126773
204320 0.3056786
204330 0.3332985
204340 0.3342376
204350 0.3224916
204360 0.3321344
204370 0.323099
204380 0.3262444
204390 0.3240877
204400 0.3278045
204410 0.3207897
204420 0.3159989
204430 0.3013251
204440 0.3034907
204450 0.3040331
204460 0.3317489
204470 0.3226517
204480 0.3229177
204490 0.3128245
204500 0.3346513
204510 0.3263322
204520 0.3311134
204530 0.3219977
204540 0.3258655
204550 0.326998
204560 0.2959366
204570 0.3213183
204580 0.3262695
204590 0.3153279
204600 0.3279152
204610 0.3069319
204620 0.3179112
204630 0.3295164
204640 0.3307329
204650 0.3216965
204660 0.3264764
204670 0.3273041
204680 0.3292259
204690 0.3284656
204700 0.3383643
204710 0.3214493
204720 0.3240815
204730 0.3245509
204740 0.322864
204750 0.3192214
204760 0.3563259
204770 0.3432493
204780 0.3291373
204790 0.3277957
204800 0.3292372
204810 0.308259
204820 0.3344378
204830 0.3251223
204840 0.3083692
204850 0.3303533
204860 0.3334166
204870 0.3304844
204880 0.3153684
204890 0.3281853
204900 0.3148225
204910 0.3225916
204920 0.3078341
204930 0.3150585
204940 0.3292469
204950 0.3236734
204960 0.3168222
204970 0.3264505
204980 0.3136853
204990 0.3167997
205000 0.3171486
205010 0.3162204
205020 0.3304682
205030 0.3085384
205040 0.3267755
205050 0.3249127
205060 0.3310094
205070 0.3364207
205080 0.3227951
205090 0.320057
205100 0.3287824
205110 0.336542
205120 0.3372883
205130 0.3153565
205140 0.3164074
205150 0.3140482
205160 0.3323652
205170 0.3133629
205180 0.3099166
205190 0.3103023
205200 0.3239593
205210 0.3310099
205220 0.3158471
205230 0.3009092
205240 0.3216494
205250 0.3317921
205260 0.316422
205270 0.306917
205280 0.3115847
205290 0.3009873
205300 0.3129318
205310 0.3208153
205320 0.3201127
205330 0.308374
205340 0.3141214
205350 0.3222854
205360 0.3239256
205370 0.3429584
205380 0.3120694
205390 0.3242241
205400 0.3120869
205410 0.3161721
205420 0.3199231
205430 0.3229305
205440 0.3263141
205450 0.3258913
205460 0.324437
205470 0.3344933
205480 0.3219572
205490 0.3226536
205500 0.3217602
205510 0.3053397
205520 0.3156672
205530 0.3153767
205540 0.327298
205550 0.3285263
205560 0.3352874
205570 0.3314637
205580 0.3279482
205590 0.3120226
205600 0.3257722
205610 0.3089339
205620 0.3125357
205630 0.3280071
205640 0.3275333
205650 0.3101099
205660 0.3254308
205670 0.3120833
205680 0.3129547
205690 0.3319851
205700 0.3255361
205710 0.3127806
205720 0.309672
205730 0.319343
205740 0.3173509
205750 0.3431648
205760 0.3233192
205770 0.3486862
205780 0.3418492
205790 0.3354222
205800 0.3485991
205810 0.3253464
205820 0.3348566
205830 0.3397142
205840 0.3237721
205850 0.3443968
205860 0.3275128
205870 0.3371446
205880 0.3283278
205890 0.334307
205900 0.3430786
205910 0.3267701
205920 0.3279754
205930 0.3132869
205940 0.3186159
205950 0.3542044
205960 0.31578
205970 0.3205136
205980 0.3280023
205990 0.3371843
206000 0.3317046
206010 0.298492
206020 0.2933926
206030 0.3128571
206040 0.3209356
206050 0.3197342
206060 0.3035392
206070 0.3342925
206080 0.3212446
206090 0.3275607
206100 0.3194793
206110 0.3433109
206120 0.3341118
206130 0.3101316
206140 0.3101773
206150 0.310207
206160 0.3106647
206170 0.3204218
206180 0.3112041
206190 0.3247662
206200 0.3205802
206210 0.3301048
206220 0.3117576
206230 0.3241541
206240 0.3305633
206250 0.311852
206260 0.3211911
206270 0.3278525
206280 0.3255385
206290 0.31989
206300 0.3134399
206310 0.2964076
206320 0.3085268
206330 0.319305
206340 0.3222563
206350 0.3185622
206360 0.3131933
206370 0.3366121
206380 0.3192218
206390 0.312489
206400 0.3027064
206410 0.2935755
206420 0.3007084
206430 0.2939717
206440 0.3171166
206450 0.2880934
206460 0.3170063
206470 0.2989898
206480 0.3218417
206490 0.3032942
206500 0.3148902
206510 0.2985748
206520 0.3049721
206530 0.3008206
206540 0.2804281
206550 0.2962101
206560 0.2943935
206570 0.3102477
206580 0.320383
206590 0.339282
206600 0.3244136
206610 0.3229807
206620 0.330624
206630 0.3338659
206640 0.3252747
206650 0.3283236
206660 0.2984228
206670 0.3048559
206680 0.3058258
206690 0.3181006
206700 0.3058552
206710 0.3175706
206720 0.3030743
206730 0.2947598
206740 0.3186626
206750 0.3083722
206760 0.3105085
206770 0.2944992
206780 0.2954555
206790 0.3028291
206800 0.3034629
206810 0.3089431
206820 0.322559
206830 0.3195625
206840 0.309914
206850 0.2847751
206860 0.3084951
206870 0.3121569
206880 0.2944065
206890 0.2935496
206900 0.3146393
206910 0.3164793
206920 0.3203457
206930 0.3182401
206940 0.322901
206950 0.3190429
206960 0.3242877
206970 0.3282181
206980 0.3297533
206990 0.3305958
207000 0.3154232
207010 0.3226226
207020 0.3198276
207030 0.3078445
207040 0.3306372
207050 0.3283981
207060 0.3187945
207070 0.3318944
207080 0.3140693
207090 0.3175724
207100 0.3096276
207110 0.3087991
207120 0.3097121
207130 0.3074408
207140 0.3137951
207150 0.3217032
207160 0.3179089
207170 0.3020186
207180 0.2924758
207190 0.3102475
207200 0.3037133
207210 0.3023244
207220 0.3087566
207230 0.3200782
207240 0.3043288
207250 0.3204908
207260 0.311675
207270 0.3119908
207280 0.3280616
207290 0.3274611
207300 0.3222078
207310 0.3268382
207320 0.3057845
207330 0.3185791
207340 0.3175283
207350 0.3277075
207360 0.3376662
207370 0.3304639
207380 0.3189865
207390 0.3208815
207400 0.3178596
207410 0.3192579
207420 0.3248826
207430 0.3275221
207440 0.3421799
207450 0.310553
207460 0.3347785
207470 0.3160138
207480 0.3125777
207490 0.3276938
207500 0.3371242
207510 0.3266786
207520 0.323972
207530 0.2859677
207540 0.3109517
207550 0.3048884
207560 0.2960305
207570 0.3077411
207580 0.2975366
207590 0.3094898
207600 0.3038789
207610 0.3166337
207620 0.3036481
207630 0.3171085
207640 0.3048346
207650 0.3056296
207660 0.2986743
207670 0.3134042
207680 0.3108592
207690 0.3035173
207700 0.3199704
207710 0.3199665
207720 0.3152199
207730 0.3100026
207740 0.322951
207750 0.3184712
207760 0.3204864
207770 0.3138435
207780 0.3194503
207790 0.3090079
207800 0.3227435
207810 0.3430514
207820 0.3322809
207830 0.3263731
207840 0.3325281
207850 0.3271197
207860 0.3010555
207870 0.3102687
207880 0.3273769
207890 0.3327244
207900 0.3325684
207910 0.3302875
207920 0.3284639
207930 0.3237212
207940 0.3205137
207950 0.3006395
207960 0.3029232
207970 0.3292412
207980 0.3207626
207990 0.3199638
208000 0.3224396
208010 0.3069298
208020 0.3189326
208030 0.3402181
208040 0.3232362
208050 0.3271451
208060 0.3084793
208070 0.311273
208080 0.2982864
208090 0.3152528
208100 0.3067959
208110 0.3034841
208120 0.3015822
208130 0.3040845
208140 0.3024223
208150 0.304318
208160 0.2967979
208170 0.3131151
208180 0.3020639
208190 0.3061803
208200 0.3190696
208210 0.2952235
208220 0.3140417
208230 0.3126733
208240 0.3037392
208250 0.3127419
208260 0.3259068
208270 0.318502
208280 0.3004125
208290 0.3220307
208300 0.3116769
208310 0.3282681
208320 0.3252546
208330 0.3124501
208340 0.3193399
208350 0.2864267
208360 0.3105922
208370 0.3250009
208380 0.3029418
208390 0.3131119
208400 0.3156687
208410 0.3036876
208420 0.3203742
208430 0.3006878
208440 0.2988944
208450 0.3099303
208460 0.3040716
208470 0.315829
208480 0.321926
208490 0.3080538
208500 0.301625
208510 0.3134166
208520 0.3150912
208530 0.3274687
208540 0.3333267
208550 0.3295448
208560 0.325719
208570 0.3246786
208580 0.3081006
208590 0.3069886
208600 0.3219847
208610 0.3286908
208620 0.3237544
208630 0.3243786
208640 0.3095908
208650 0.3205265
208660 0.3011782
208670 0.2990334
208680 0.300658
208690 0.311459
208700 0.321394
208710 0.3225949
208720 0.3118574
208730 0.3126195
208740 0.3017445
208750 0.3188623
208760 0.3211516
208770 0.3021621
208780 0.3012395
208790 0.3104978
208800 0.3240219
208810 0.3266944
208820 0.328321
208830 0.3264684
208840 0.3226565
208850 0.3200819
208860 0.3229043
208870 0.3297254
208880 0.3075609
208890 0.299574
208900 0.3081795
208910 0.300607
208920 0.289913
208930 0.3053256
208940 0.295176
208950 0.3217927
208960 0.3166505
208970 0.3297054
208980 0.3448251
208990 0.3116643
209000 0.3218372
209010 0.3215316
209020 0.3300574
209030 0.3231159
209040 0.3210554
209050 0.3200727
209060 0.3190276
209070 0.3192775
209080 0.3124266
209090 0.3333094
209100 0.3181013
209110 0.3260092
209120 0.3327238
209130 0.328655
209140 0.3191122
209150 0.3110231
209160 0.3375548
209170 0.3273331
209180 0.3271531
209190 0.3342308
209200 0.3197104
209210 0.3309112
209220 0.3042129
209230 0.3015123
209240 0.3126598
209250 0.312758
209260 0.305996
209270 0.3101964
209280 0.3171405
209290 0.3213058
209300 0.3213806
209310 0.3063886
209320 0.3108308
209330 0.3099979
209340 0.3007991
209350 0.3041112
209360 0.3160242
209370 0.296265
209380 0.3068706
209390 0.2978913
209400 0.3013966
209410 0.3044096
209420 0.3001367
209430 0.293342
209440 0.3052176
209450 0.3090173
209460 0.3031452
209470 0.3120687
209480 0.3145111
209490 0.3154899
209500 0.3046001
209510 0.3100186
209520 0.312043
209530 0.330755
209540 0.3222795
209550 0.3063849
209560 0.2990628
209570 0.3064473
209580 0.3105074
209590 0.320475
209600 0.3212485
209610 0.3025671
209620 0.3203345
209630 0.3098334
209640 0.3148833
209650 0.3126427
209660 0.3142207
209670 0.3286189
209680 0.3307219
209690 0.3074298
209700 0.3150386
209710 0.3227198
209720 0.3189534
209730 0.3063881
209740 0.3243504
209750 0.3198654
209760 0.3226021
209770 0.3020532
209780 0.3123416
209790 0.3013117
209800 0.313835
209810 0.3249239
209820 0.3157752
209830 0.3143281
209840 0.3345428
209850 0.3311244
209860 0.3396967
209870 0.3417385
209880 0.3207511
209890 0.3144151
209900 0.2970244
209910 0.3016087
209920 0.2973447
209930 0.3188049
209940 0.3278826
209950 0.2953064
209960 0.302324
209970 0.3091465
209980 0.3095088
209990 0.3308217
210000 0.3183305
210010 0.2985589
210020 0.3161258
210030 0.3245129
210040 0.3003963
210050 0.3022701
210060 0.309741
210070 0.3035604
210080 0.2810122
210090 0.3156537
210100 0.3042359
210110 0.2914387
210120 0.2956332
210130 0.3082392
210140 0.3122062
210150 0.2834285
210160 0.2727
210170 0.2910956
210180 0.3097715
210190 0.3157008
210200 0.3062741
210210 0.3008705
210220 0.3175545
210230 0.3117715
210240 0.3150629
210250 0.2971198
210260 0.3099758
210270 0.3026595
210280 0.3027727
210290 0.3180339
210300 0.3158377
210310 0.3151295
210320 0.3234654
210330 0.3332805
210340 0.3233177
210350 0.3263943
210360 0.3220339
210370 0.3321263
210380 0.3525319
210390 0.3305663
210400 0.3169844
210410 0.3164173
210420 0.3302035
210430 0.3119725
210440 0.2935133
210450 0.3030196
210460 0.2970269
210470 0.2908759
210480 0.3029011
210490 0.330088
210500 0.3275535
210510 0.3165034
210520 0.3235513
210530 0.3048818
210540 0.3089285
210550 0.3113968
210560 0.2946472
210570 0.3084974
210580 0.3021717
210590 0.2988382
210600 0.3043004
210610 0.3036025
210620 0.3070286
210630 0.3109267
210640 0.3020428
210650 0.3099591
210660 0.3256871
210670 0.3254442
210680 0.2968293
210690 0.293052
210700 0.2966585
210710 0.293521
210720 0.3045637
210730 0.3114068
210740 0.2991055
210750 0.2953521
210760 0.3218334
210770 0.3199489
210780 0.3095748
210790 0.3172759
210800 0.3094383
210810 0.3244791
210820 0.3313049
210830 0.3528302
210840 0.3136247
210850 0.321911
210860 0.3222165
210870 0.3160748
210880 0.3187517
210890 0.3178168
210900 0.3263158
210910 0.3301442
210920 0.3411572
210930 0.3121614
210940 0.3169491
210950 0.331197
210960 0.3220663
210970 0.3274004
210980 0.3424211
210990 0.3354181
211000 0.3276252
211010 0.3236196
211020 0.2974081
211030 0.3242872
211040 0.3156209
211050 0.2898536
211060 0.2947274
211070 0.3285053
211080 0.3347489
211090 0.3309835
211100 0.3250462
211110 0.324047
211120 0.3182491
211130 0.314814
211140 0.3252286
211150 0.2991427
211160 0.2947512
211170 0.2863418
211180 0.2978168
211190 0.3098901
211200 0.2939926
211210 0.3029445
211220 0.3031572
211230 0.2936021
211240 0.3037009
211250 0.3035429
211260 0.3156228
211270 0.3251887
211280 0.3113616
211290 0.3136182
211300 0.3152415
211310 0.3106796
211320 0.3185923
211330 0.3096199
211340 0.2935791
211350 0.3175807
211360 0.2966984
211370 0.2916842
211380 0.2927993
211390 0.3050953
211400 0.3055604
211410 0.2902963
211420 0.2730925
211430 0.2881423
211440 0.29355
211450 0.2956935
211460 0.278608
211470 0.2892407
211480 0.3024071
211490 0.3031473
211500 0.2993158
211510 0.3090564
211520 0.3033658
211530 0.3211617
211540 0.3319375
211550 0.3202783
211560 0.334938
211570 0.2873609
211580 0.3171838
211590 0.3174545
211600 0.3052555
211610 0.3262612
211620 0.3240685
211630 0.3044193
211640 0.3214011
211650 0.2929519
211660 0.2954507
211670 0.2992521
211680 0.3064186
211690 0.3143276
211700 0.323909
211710 0.3222385
211720 0.321994
211730 0.3312739
211740 0.3174079
211750 0.3176177
211760 0.3155676
211770 0.3035783
211780 0.3125192
211790 0.3060416
211800 0.3121547
211810 0.3065777
211820 0.3236668
211830 0.3191475
211840 0.3083546
211850 0.317943
211860 0.3062107
211870 0.2831542
211880 0.3048818
211890 0.3217804
211900 0.3110573
211910 0.2860771
211920 0.2844437
211930 0.2839036
211940 0.3052635
211950 0.2890931
211960 0.2943534
211970 0.3221058
211980 0.3015588
211990 0.3296475
212000 0.3316372
212010 0.319607
212020 0.343832
212030 0.3338469
212040 0.3279383
212050 0.3277821
212060 0.3281647
212070 0.3394516
212080 0.3221557
212090 0.3371938
212100 0.3476011
212110 0.3148002
212120 0.3246689
212130 0.3242876
212140 0.3018796
212150 0.3130696
212160 0.3126207
212170 0.3264985
212180 0.3090592
212190 0.3265681
212200 0.3315903
212210 0.3219375
212220 0.302042
212230 0.2950878
212240 0.3176991
212250 0.2759855
212260 0.2784092
212270 0.2860114
212280 0.2964636
212290 0.3032282
212300 0.2913325
212310 0.2730727
212320 0.2854402
212330 0.2830915
212340 0.2689004
212350 0.2950716
212360 0.2741217
212370 0.2776031
212380 0.2767738
212390 0.2912672
212400 0.297116
212410 0.3061344
212420 0.2958971
212430 0.2956265
212440 0.2938512
212450 0.3048311
212460 0.3003398
212470 0.3003953
212480 0.3311797
212490 0.3134481
212500 0.2970043
212510 0.2751105
212520 0.2900544
212530 0.3035994
212540 0.3122034
212550 0.2943047
212560 0.3024051
212570 0.3130172
212580 0.3140913
212590 0.3093592
212600 0.2976174
212610 0.294921
212620 0.2787548
212630 0.2888276
212640 0.2752227
212650 0.3028277
212660 0.2910605
212670 0.2842891
212680 0.285868
212690 0.2753463
212700 0.2680007
212710 0.3040882
212720 0.2806676
212730 0.2957796
212740 0.2886267
212750 0.2864007
212760 0.2686712
212770 0.2909679
212780 0.2849203
212790 0.3094121
212800 0.296999
212810 0.3057069
212820 0.307396
212830 0.2644011
212840 0.2772095
212850 0.2904086
212860 0.2832869
212870 0.2726279
212880 0.2699301
212890 0.2705067
212900 0.2540098
212910 0.2524413
212920 0.27162
212930 0.285189
212940 0.2921497
212950 0.2599427
212960 0.281857
212970 0.2545895
212980 0.2566917
212990 0.2450689
213000 0.2705175
213010 0.2681815
213020 0.282444
213030 0.2854368
213040 0.2701385
213050 0.2616117
213060 0.2627218
213070 0.2811113
213080 0.2854486
213090 0.294501
213100 0.2925423
213110 0.2965225
213120 0.3015642
213130 0.3211359
213140 0.3195925
213150 0.3087615
213160 0.3127831
213170 0.3010254
213180 0.293641
213190 0.3091282
213200 0.3068161
213210 0.2938531
213220 0.3189279
213230 0.3089836
213240 0.2882295
213250 0.3119378
213260 0.334335
213270 0.3324703
213280 0.3070501
213290 0.2966076
213300 0.2879931
213310 0.289161
213320 0.2889906
213330 0.3041292
213340 0.3022535
213350 0.2996482
213360 0.2730314
213370 0.2964365
213380 0.2913864
213390 0.2989461
213400 0.3143544
213410 0.3302611
213420 0.2920339
213430 0.3069229
213440 0.2998483
213450 0.3060864
213460 0.3082327
213470 0.2861344
213480 0.2669753
213490 0.2693034
213500 0.2724701
213510 0.2895801
213520 0.2930215
213530 0.2823775
213540 0.2688775
213550 0.2716148
213560 0.2840317
213570 0.2788492
213580 0.3006167
213590 0.2825406
213600 0.2942934
213610 0.2995669
213620 0.2926059
213630 0.3024284
213640 0.2945035
213650 0.2921762
213660 0.3032726
213670 0.2755337
213680 0.2774273
213690 0.2910871
213700 0.2824041
213710 0.2787715
213720 0.2978804
213730 0.3110043
213740 0.3125041
213750 0.3005318
213760 0.3154902
213770 0.3347858
213780 0.3050749
213790 0.3134459
213800 0.3155361
213810 0.3030003
213820 0.2846785
213830 0.2895324
213840 0.305506
213850 0.2670444
213860 0.3155728
213870 0.3069704
213880 0.3134001
213890 0.2875064
213900 0.2894872
213910 0.3090224
213920 0.2931856
213930 0.3133461
213940 0.3175683
213950 0.3032407
213960 0.3218273
213970 0.30586
213980 0.3236096
213990 0.3195844
214000 0.3209811
214010 0.3086787
214020 0.3026401
214030 0.2967208
214040 0.3190936
214050 0.312683
214060 0.3269232
214070 0.2909795
214080 0.3141621
214090 0.3264885
214100 0.3006609
214110 0.3033851
214120 0.3188081
214130 0.3173895
214140 0.3065441
214150 0.3090964
214160 0.304034
214170 0.3163188
214180 0.3146347
214190 0.3074408
214200 0.2711662
214210 0.3028607
214220 0.3222191
214230 0.3248314
214240 0.309233
214250 0.3127944
214260 0.3101378
214270 0.3012749
214280 0.3133567
214290 0.3110182
214300 0.3111162
214310 0.292615
214320 0.2874466
214330 0.3079922
214340 0.3033283
214350 0.3188575
214360 0.2937225
214370 0.2991564
214380 0.3129372
214390 0.3042158
214400 0.3002171
214410 0.3169131
214420 0.3304387
214430 0.3127368
214440 0.3065314
214450 0.3313631
214460 0.307824
214470 0.3165179
214480 0.3238681
214490 0.3157352
214500 0.2972583
214510 0.2998208
214520 0.309492
214530 0.3111451
214540 0.2941095
214550 0.2912208
214560 0.3108123
214570 0.2987698
214580 0.3055772
214590 0.2948616
214600 0.3037205
214610 0.2973487
214620 0.2935544
214630 0.2989672
214640 0.294547
214650 0.2847814
214660 0.2947423
214670 0.2748663
214680 0.3088937
214690 0.311592
214700 0.3015917
214710 0.3082163
214720 0.328036
214730 0.3189776
214740 0.305503
214750 0.3351963
214760 0.3253304
214770 0.3108973
214780 0.2974999
214790 0.3069136
214800 0.3027851
214810 0.3195451
214820 0.3205177
214830 0.2998723
214840 0.2916851
214850 0.2924718
214860 0.3112161
214870 0.2933849
214880 0.3100838
214890 0.3005483
214900 0.2874066
214910 0.2892722
214920 0.2733574
214930 0.2990419
214940 0.3040181
214950 0.2839753
214960 0.2882732
214970 0.2911241
214980 0.2924269
214990 0.2714605
215000 0.2831918
215010 0.2803172
215020 0.3009279
215030 0.3041518
215040 0.300785
215050 0.3175876
215060 0.3106775
215070 0.301285
215080 0.3055197
215090 0.2962614
215100 0.3263496
215110 0.3251366
215120 0.3126789
215130 0.3180853
215140 0.3144477
215150 0.3219314
215160 0.312558
215170 0.2883527
215180 0.3093149
215190 0.3149613
215200 0.3227701
215210 0.3073437
215220 0.3001538
215230 0.3058368
215240 0.3085918
215250 0.2940524
215260 0.3024803
215270 0.2850972
215280 0.3002091
215290 0.2838451
215300 0.3150682
215310 0.3038607
215320 0.2957455
215330 0.3145472
215340 0.3199295
215350 0.3157467
215360 0.3191371
215370 0.3258314
215380 0.3100605
215390 0.3078597
215400 0.3051449
215410 0.3010691
215420 0.3218709
215430 0.3236187
215440 0.3217854
215450 0.3224714
215460 0.3069615
215470 0.3151622
215480 0.3073298
215490 0.2996493
215500 0.3294073
215510 0.3035719
215520 0.3075704
215530 0.3109196
215540 0.3047323
215550 0.3012089
215560 0.3099649
215570 0.3068355
215580 0.3168697
215590 0.3266222
215600 0.3269268
215610 0.3038188
215620 0.3034358
215630 0.3029319
215640 0.2965231
215650 0.2921959
215660 0.3005321
215670 0.2755676
215680 0.268238
215690 0.2710633
215700 0.2660152
215710 0.2872343
215720 0.2917035
215730 0.2731577
215740 0.2910743
215750 0.2793644
215760 0.2801902
215770 0.2964548
215780 0.2940705
215790 0.2806567
215800 0.2970681
215810 0.2907248
215820 0.3157688
215830 0.3225774
215840 0.3189843
215850 0.3113517
215860 0.3216166
215870 0.307343
215880 0.3117751
215890 0.3165996
215900 0.3085312
215910 0.3053382
215920 0.3075413
215930 0.2945525
215940 0.2921645
215950 0.3059887
215960 0.3019385
215970 0.3091039
215980 0.3135363
215990 0.3302012
216000 0.3107606
216010 0.2838366
216020 0.2869281
216030 0.3035536
216040 0.2785387
216050 0.2859418
216060 0.2967282
216070 0.28955
216080 0.2975976
216090 0.316019
216100 0.3078162
216110 0.3061362
216120 0.3090452
216130 0.2984342
216140 0.2936118
216150 0.2967198
216160 0.281627
216170 0.2845477
216180 0.3005395
216190 0.296144
216200 0.30738
216210 0.3234837
216220 0.3084936
216230 0.322273
216240 0.3004806
216250 0.3102942
216260 0.3268569
216270 0.3002049
216280 0.2999966
216290 0.3165886
216300 0.3026678
216310 0.2913361
216320 0.3136726
216330 0.3150528
216340 0.310589
216350 0.3257443
216360 0.2865311
216370 0.2892767
216380 0.304841
216390 0.3204645
216400 0.3126714
216410 0.3056675
216420 0.3134927
216430 0.326844
216440 0.3339175
216450 0.326605
216460 0.3175361
216470 0.3096088
216480 0.319617
216490 0.3135103
216500 0.3131214
216510 0.3122954
216520 0.3038038
216530 0.3099048
216540 0.305862
216550 0.3103173
216560 0.3083133
216570 0.3081778
216580 0.3227035
216590 0.3247809
216600 0.3077673
216610 0.3114766
216620 0.2959056
216630 0.2965234
216640 0.3026331
216650 0.2930292
216660 0.2998688
216670 0.3157058
216680 0.31501
216690 0.3098705
216700 0.3102943
216710 0.3025782
216720 0.3224875
216730 0.294918
216740 0.3044659
216750 0.3146093
216760 0.305962
216770 0.3094238
216780 0.2968066
216790 0.2992308
216800 0.3218406
216810 0.3133259
216820 0.3075798
216830 0.2936157
216840 0.3237744
216850 0.3074241
216860 0.3181264
216870 0.3151967
216880 0.3047431
216890 0.328178
216900 0.3189241
216910 0.314506
216920 0.3157676
216930 0.3029296
216940 0.3058054
216950 0.3152437
216960 0.3036966
216970 0.312353
216980 0.3244704
216990 0.316097
217000 0.3343824
217010 0.3226368
217020 0.3035772
217030 0.3119085
217040 0.3059495
217050 0.3036459
217060 0.3084815
217070 0.3188463
217080 0.2939489
217090 0.3009418
217100 0.3163498
217110 0.3080215
217120 0.2936054
217130 0.3043698
217140 0.3039423
217150 0.32204
217160 0.3100753
217170 0.3130255
217180 0.3240165
217190 0.3133578
217200 0.3009191
217210 0.3015411
217220 0.3066006
217230 0.2941864
217240 0.2895691
217250 0.2907962
217260 0.2816618
217270 0.2968256
217280 0.2951721
217290 0.3176546
217300 0.3001836
217310 0.3028125
217320 0.297411
217330 0.325598
217340 0.3196103
217350 0.3019685
217360 0.3232535
217370 0.3099777
217380 0.3146324
217390 0.3118562
217400 0.307269
217410 0.2981825
217420 0.3077485
217430 0.2928779
217440 0.3013686
217450 0.3004785
217460 0.2935603
217470 0.3156789
217480 0.323053
217490 0.3238327
217500 0.3283281
217510 0.3130378
217520 0.3099047
217530 0.3108129
217540 0.306176
217550 0.323348
217560 0.3045021
217570 0.3216409
217580 0.3092931
217590 0.3048679
217600 0.2868787
217610 0.3123436
217620 0.3070572
217630 0.3034962
217640 0.2960899
217650 0.2979606
217660 0.298901
217670 0.3041808
217680 0.3081911
217690 0.326091
217700 0.3225078
217710 0.3135642
217720 0.3310089
217730 0.3213215
217740 0.3138549
217750 0.3115123
217760 0.3182782
217770 0.3195852
217780 0.3015562
217790 0.3053472
217800 0.2961712
217810 0.3131761
217820 0.3248206
217830 0.2805181
217840 0.2888602
217850 0.2782639
217860 0.2882979
217870 0.2967124
217880 0.2909669
217890 0.3059924
217900 0.3085147
217910 0.309375
217920 0.307857
217930 0.3083887
217940 0.3356163
217950 0.3182437
217960 0.3100639
217970 0.3155207
217980 0.2908104
217990 0.3120895
218000 0.3080404
218010 0.3203512
218020 0.3261085
218030 0.3186689
218040 0.3128486
218050 0.3161185
218060 0.3212814
218070 0.3186227
218080 0.2995626
218090 0.3137133
218100 0.3145451
218110 0.3063025
218120 0.3079475
218130 0.3208404
218140 0.3144027
218150 0.3144638
218160 0.3131664
218170 0.3095649
218180 0.2910934
218190 0.3088369
218200 0.2975145
218210 0.3072198
218220 0.3013475
218230 0.2955571
218240 0.2954516
218250 0.2867356
218260 0.3111764
218270 0.3298461
218280 0.3140659
218290 0.3318213
218300 0.3167705
218310 0.3217477
218320 0.293571
218330 0.2973767
218340 0.2889638
218350 0.3138499
218360 0.3005022
218370 0.3105917
218380 0.293592
218390 0.2998993
218400 0.2962621
218410 0.3041364
218420 0.285178
218430 0.3039648
218440 0.3061571
218450 0.2959454
218460 0.3070928
218470 0.3056515
218480 0.3054017
218490 0.3131008
218500 0.3286711
218510 0.3272264
218520 0.3183179
218530 0.3125368
218540 0.3103979
218550 0.3138975
218560 0.3268542
218570 0.3464647
218580 0.3402304
218590 0.3363048
218600 0.3354811
218610 0.3355652
218620 0.3547402
218630 0.334035
218640 0.3215433
218650 0.3145094
218660 0.3013171
218670 0.2968255
218680 0.2968115
218690 0.3212884
218700 0.3051291
218710 0.3185238
218720 0.3325876
218730 0.3296359
218740 0.3042003
218750 0.3202328
218760 0.311687
218770 0.3021567
218780 0.2964663
218790 0.3044933
218800 0.3068638
218810 0.2965834
218820 0.2864762
218830 0.3028513
218840 0.3153531
218850 0.3183449
218860 0.3272618
218870 0.3172703
218880 0.3281597
218890 0.3323265
218900 0.3343637
218910 0.3323917
218920 0.327106
218930 0.3302692
218940 0.3375418
218950 0.3204938
218960 0.2913457
218970 0.291006
218980 0.2879467
218990 0.2856313
219000 0.3075825
219010 0.3005668
219020 0.3029655
219030 0.3291147
219040 0.3168936
219050 0.3054212
219060 0.3025004
219070 0.2973802
219080 0.3006527
219090 0.2883638
219100 0.2814525
219110 0.2710049
219120 0.2877871
219130 0.2983035
219140 0.2973061
219150 0.2936596
219160 0.2926953
219170 0.2970591
219180 0.2860644
219190 0.2859772
219200 0.2996113
219210 0.3070448
219220 0.2924008
219230 0.3060322
219240 0.3126221
219250 0.3207402
219260 0.2959394
219270 0.3115531
219280 0.2931052
219290 0.3054157
219300 0.3077333
219310 0.316578
219320 0.2978196
219330 0.307935
219340 0.2771429
219350 0.2987267
219360 0.2882846
219370 0.3017169
219380 0.3032421
219390 0.3052514
219400 0.3164413
219410 0.3282162
219420 0.3223502
219430 0.3136374
219440 0.3118062
219450 0.304673
219460 0.3175196
219470 0.3040803
219480 0.2966155
219490 0.2975293
219500 0.2854658
219510 0.3005438
219520 0.3058039
219530 0.3011793
219540 0.2991974
219550 0.2836933
219560 0.2743793
219570 0.2844408
219580 0.2743213
219590 0.2885253
219600 0.2876237
219610 0.2789393
219620 0.295719
219630 0.3033312
219640 0.3219855
219650 0.3247242
219660 0.2971221
219670 0.2898925
219680 0.2991565
219690 0.2918321
219700 0.2970051
219710 0.3013738
219720 0.2827369
219730 0.2978479
219740 0.2914087
219750 0.2919594
219760 0.265256
219770 0.302226
219780 0.2881344
219790 0.2832705
219800 0.2746189
219810 0.2923037
219820 0.2919635
219830 0.3041184
219840 0.2908522
219850 0.2953769
219860 0.2912738
219870 0.3050516
219880 0.2891416
219890 0.2895127
219900 0.2868404
219910 0.2973356
219920 0.3020573
219930 0.2863962
219940 0.2838058
219950 0.2807175
219960 0.297042
219970 0.2868016
219980 0.2963232
219990 0.3075108
220000 0.2842799
220010 0.2960939
220020 0.2962426
220030 0.2863492
220040 0.270222
220050 0.2770737
220060 0.2936691
220070 0.2924373
220080 0.2869114
220090 0.2973851
220100 0.3049844
220110 0.2806735
220120 0.2756216
220130 0.2997659
220140 0.2961155
220150 0.2729408
220160 0.308103
220170 0.2887188
220180 0.3018292
220190 0.2964495
220200 0.2972143
220210 0.2763326
220220 0.2878567
220230 0.2824858
220240 0.2903676
220250 0.3006566
220260 0.29762
220270 0.3096206
220280 0.2951887
220290 0.3085235
220300 0.305593
220310 0.3079343
220320 0.3056162
220330 0.2932394
220340 0.2901991
220350 0.2982614
220360 0.3002945
220370 0.301174
220380 0.2777116
220390 0.288753
220400 0.2861022
220410 0.3169982
220420 0.3115917
220430 0.3036441
220440 0.2971823
220450 0.3077405
220460 0.3043075
220470 0.312278
220480 0.2993689
220490 0.3111399
220500 0.2985913
220510 0.3149749
220520 0.3076876
220530 0.2932824
220540 0.2931215
220550 0.2931589
220560 0.3022676
220570 0.300025
220580 0.313748
220590 0.2891479
220600 0.3016613
220610 0.2941325
220620 0.2864113
220630 0.2779562
220640 0.3002097
220650 0.2623541
220660 0.2898352
220670 0.2884846
220680 0.306137
220690 0.2965568
220700 0.3299609
220710 0.3286341
220720 0.3108779
220730 0.3109943
220740 0.3150374
220750 0.3234795
220760 0.3323126
220770 0.3155147
220780 0.3109935
220790 0.3103826
220800 0.3093788
220810 0.3244826
220820 0.2888254
220830 0.2983031
220840 0.3211537
220850 0.3227691
220860 0.3251203
220870 0.3108191
220880 0.2925017
220890 0.3130925
220900 0.2971948
220910 0.3052312
220920 0.3078952
220930 0.3267721
220940 0.2989191
220950 0.3009367
220960 0.288624
220970 0.3173265
220980 0.2937395
220990 0.3302161
221000 0.3187692
221010 0.3035416
221020 0.2884054
221030 0.3030983
221040 0.3111849
221050 0.3301118
221060 0.3144343
221070 0.2869872
221080 0.2832995
221090 0.3112972
221100 0.2910062
221110 0.2819437
221120 0.3042684
221130 0.2847914
221140 0.2875847
221150 0.2889212
221160 0.3132127
221170 0.3013048
221180 0.3028811
221190 0.3085402
221200 0.3020296
221210 0.3027124
221220 0.2860031
221230 0.2877844
221240 0.2885051
221250 0.2958169
221260 0.2926815
221270 0.3011021
221280 0.2932878
221290 0.2935544
221300 0.2859939
221310 0.3003883
221320 0.2752455
221330 0.2726117
221340 0.2891783
221350 0.2937078
221360 0.2921149
221370 0.280927
221380 0.2997781
221390 0.3181525
221400 0.3080507
221410 0.3125763
221420 0.2938699
221430 0.295775
221440 0.3041464
221450 0.3184603
221460 0.2943562
221470 0.301896
221480 0.293395
221490 0.2806575
221500 0.2937884
221510 0.2917731
221520 0.2954809
221530 0.2969358
221540 0.2929668
221550 0.3059005
221560 0.3088937
221570 0.3079484
221580 0.2791177
221590 0.2959346
221600 0.3183136
221610 0.3083126
221620 0.2975566
221630 0.3140132
221640 0.3076366
221650 0.3165794
221660 0.2972771
221670 0.2961273
221680 0.3041109
221690 0.3096369
221700 0.319769
221710 0.323979
221720 0.2897237
221730 0.3019232
221740 0.3157466
221750 0.3112999
221760 0.3097999
221770 0.2933779
221780 0.2838397
221790 0.2970676
221800 0.3074062
221810 0.2992666
221820 0.2996842
221830 0.3112967
221840 0.2696221
221850 0.2728441
221860 0.2726428
221870 0.2737967
221880 0.2961704
221890 0.2991407
221900 0.2977879
221910 0.2847573
221920 0.3018612
221930 0.3080148
221940 0.3145416
221950 0.2778268
221960 0.2930368
221970 0.2893844
221980 0.2940793
221990 0.2834223
222000 0.2900035
222010 0.2982987
222020 0.287963
222030 0.2839476
222040 0.2920731
222050 0.2804846
222060 0.3059389
222070 0.2780013
222080 0.2919185
222090 0.2881482
222100 0.294299
222110 0.2976668
222120 0.2868167
222130 0.3011547
222140 0.2874416
222150 0.2879668
222160 0.300844
222170 0.302045
222180 0.2950685
222190 0.2907298
222200 0.3047473
222210 0.3215146
222220 0.2975276
222230 0.2840991
222240 0.2994045
222250 0.2927524
222260 0.2975107
222270 0.3099771
222280 0.305982
222290 0.2936613
222300 0.2832906
222310 0.2939043
222320 0.299795
222330 0.3082056
222340 0.2876171
222350 0.29182
222360 0.2864369
222370 0.2719472
222380 0.2821887
222390 0.2835257
222400 0.2775668
222410 0.2789916
222420 0.2860609
222430 0.2937504
222440 0.2886179
222450 0.2725926
222460 0.283493
222470 0.2876307
222480 0.2741555
222490 0.2968589
222500 0.2889223
222510 0.2914906
222520 0.2740251
222530 0.2910947
222540 0.27509
222550 0.2803451
222560 0.2859623
222570 0.2818614
222580 0.2896076
222590 0.2828186
222600 0.2929035
222610 0.28663
222620 0.2934649
222630 0.284318
222640 0.2801935
222650 0.2956979
222660 0.2759603
222670 0.2926037
222680 0.2914594
222690 0.2790311
222700 0.2909968
222710 0.2913879
222720 0.2889319
222730 0.2782852
222740 0.2776464
222750 0.2859938
222760 0.2863656
222770 0.2853973
222780 0.2935182
222790 0.285802
222800 0.2931538
222810 0.2729187
222820 0.3001741
222830 0.2874549
222840 0.292003
222850 0.2885981
222860 0.3081249
222870 0.2996403
222880 0.3182349
222890 0.2929241
222900 0.2714697
222910 0.2931523
222920 0.3181257
222930 0.3246448
222940 0.2997965
222950 0.2988752
222960 0.31732
222970 0.2989104
222980 0.3006916
222990 0.3226099
223000 0.3092529
223010 0.3058275
223020 0.3097163
223030 0.2874023
223040 0.2878837
223050 0.291181
223060 0.2925323
223070 0.3013707
223080 0.2902086
223090 0.2966549
223100 0.2830456
223110 0.3090324
223120 0.2982327
223130 0.2889622
223140 0.3032341
223150 0.2953814
223160 0.3043089
223170 0.304223
223180 0.2947178
223190 0.2792522
223200 0.3107607
223210 0.3075185
223220 0.286963
223230 0.2890145
223240 0.281971
223250 0.318376
223260 0.2952333
223270 0.2888047
223280 0.3038185
223290 0.3060408
223300 0.269611
223310 0.3004156
223320 0.2877051
223330 0.2703004
223340 0.267857
223350 0.2900481
223360 0.2904292
223370 0.2907086
223380 0.2955966
223390 0.3171337
223400 0.2979301
223410 0.3089584
223420 0.3005627
223430 0.2995554
223440 0.2910531
223450 0.302333
223460 0.3039208
223470 0.3051278
223480 0.297972
223490 0.2939887
223500 0.3127896
223510 0.2890927
223520 0.3005612
223530 0.3055058
223540 0.2969481
223550 0.312555
223560 0.3146521
223570 0.3112874
223580 0.2885996
223590 0.296147
223600 0.2864587
223610 0.2935693
223620 0.3010587
223630 0.3017347
223640 0.3048117
223650 0.3131346
223660 0.3091356
223670 0.3125039
223680 0.3006802
223690 0.3107363
223700 0.2885914
223710 0.299136
223720 0.2986128
223730 0.2895175
223740 0.2931552
223750 0.2812642
223760 0.291265
223770 0.2877842
223780 0.3059071
223790 0.3046654
223800 0.3076007
223810 0.305568
223820 0.2767932
223830 0.2702253
223840 0.282585
223850 0.2867548
223860 0.263888
223870 0.2894478
223880 0.2948112
223890 0.2856871
223900 0.2919697
223910 0.2763065
223920 0.2736345
223930 0.2708395
223940 0.268206
223950 0.2796804
223960 0.2826685
223970 0.2800574
223980 0.3056891
223990 0.2866406
224000 0.3231164
224010 0.2836037
224020 0.2813831
224030 0.2566009
224040 0.2657166
224050 0.2740368
224060 0.2720067
224070 0.2522837
224080 0.2722789
224090 0.2804724
224100 0.2733951
224110 0.2695871
224120 0.2794687
224130 0.2914515
224140 0.2756594
224150 0.2841955
224160 0.2820963
224170 0.2749097
224180 0.2758787
224190 0.2837566
224200 0.2873241
224210 0.2867457
224220 0.290298
224230 0.2966537
224240 0.2801519
224250 0.2777551
224260 0.3022033
224270 0.2980349
224280 0.2931471
224290 0.2868929
224300 0.2808592
224310 0.2799102
224320 0.2763928
224330 0.270531
224340 0.2818957
224350 0.2976224
224360 0.2758022
224370 0.2691092
224380 0.287696
224390 0.2868781
224400 0.2935888
224410 0.3058019
224420 0.2879335
224430 0.3099317
224440 0.2770374
224450 0.2984414
224460 0.2931572
224470 0.2937158
224480 0.2891081
224490 0.2934812
224500 0.2703113
224510 0.2783611
224520 0.2806377
224530 0.2905826
224540 0.2932316
224550 0.2734788
224560 0.2702988
224570 0.2701018
224580 0.2701015
224590 0.2805634
224600 0.2995755
224610 0.2929263
224620 0.2895345
224630 0.2951422
224640 0.2794298
224650 0.2834651
224660 0.2753937
224670 0.28319
224680 0.3002523
224690 0.2832983
224700 0.291021
224710 0.2943464
224720 0.2976562
224730 0.2930144
224740 0.293173
224750 0.2987866
224760 0.3162712
224770 0.3200083
224780 0.3059174
224790 0.2997677
224800 0.2908356
224810 0.2967158
224820 0.3205805
224830 0.2996727
224840 0.297117
224850 0.3146982
224860 0.3183347
224870 0.3060482
224880 0.313497
224890 0.3026183
224900 0.317117
224910 0.2854246
224920 0.2962778
224930 0.2831088
224940 0.2847974
224950 0.3042713
224960 0.3033636
224970 0.3211305
224980 0.3089202
224990 0.308176
225000 0.3245768
225010 0.3427193
225020 0.3150786
225030 0.3182447
225040 0.3083447
225050 0.2931808
225060 0.2987151
225070 0.2956012
225080 0.2922381
225090 0.3061405
225100 0.3005185
225110 0.3259364
225120 0.297626
225130 0.2920105
225140 0.2987557
225150 0.3184798
225160 0.3003978
225170 0.3107658
225180 0.3163323
225190 0.3018633
225200 0.3024513
225210 0.3200823
225220 0.3003555
225230 0.318382
225240 0.3289048
225250 0.3452448
225260 0.3414852
225270 0.3298906
225280 0.3278459
225290 0.3426424
225300 0.3268089
225310 0.3236519
225320 0.322311
225330 0.324768
225340 0.3113502
225350 0.3094326
225360 0.2922977
225370 0.3149438
225380 0.332111
225390 0.3359008
225400 0.3111824
225410 0.3037213
225420 0.3040884
225430 0.3109637
225440 0.2981753
225450 0.2917289
225460 0.2823189
225470 0.2909034
225480 0.3062225
225490 0.2875536
225500 0.2978751
225510 0.2971546
225520 0.2817045
225530 0.2883539
225540 0.2755587
225550 0.3113174
225560 0.29345
225570 0.2819697
225580 0.2887985
225590 0.277668
225600 0.2794055
225610 0.275283
225620 0.2802644
225630 0.2696298
225640 0.2765462
225650 0.2754911
225660 0.2979841
225670 0.2746405
225680 0.295344
225690 0.2803883
225700 0.2956332
225710 0.2885481
225720 0.2915526
225730 0.2865536
225740 0.27107
225750 0.2771519
225760 0.282374
225770 0.294351
225780 0.2965722
225790 0.3381062
225800 0.3146903
225810 0.3005496
225820 0.3037476
225830 0.3066848
225840 0.3049347
225850 0.2938235
225860 0.288767
225870 0.2907464
225880 0.3017038
225890 0.3154583
225900 0.2906061
225910 0.2808856
225920 0.2867368
225930 0.2717806
225940 0.2551712
225950 0.2611901
225960 0.253072
225970 0.2674007
225980 0.2611738
225990 0.2771379
226000 0.2762643
226010 0.2663559
226020 0.2474413
226030 0.2818728
226040 0.279632
226050 0.2854406
226060 0.2961096
226070 0.2797229
226080 0.2795306
226090 0.2894167
226100 0.2750016
226110 0.269216
226120 0.2883945
226130 0.2848462
226140 0.2529913
226150 0.2707158
226160 0.2552884
226170 0.2506132
226180 0.2421043
226190 0.2932608
226200 0.2716042
226210 0.2484807
226220 0.2527223
226230 0.2384918
226240 0.2592644
226250 0.2361707
226260 0.2709769
226270 0.2845008
226280 0.25379
226290 0.2542634
226300 0.2920234
226310 0.2763546
226320 0.2944542
226330 0.2755412
226340 0.2869816
226350 0.2927545
226360 0.2789239
226370 0.293411
226380 0.2695306
226390 0.2713738
226400 0.2714903
226410 0.2666357
226420 0.2854243
226430 0.2843085
226440 0.2836517
226450 0.2966052
226460 0.2728288
226470 0.2739026
226480 0.2590169
226490 0.2646376
226500 0.252668
226510 0.2537073
226520 0.275495
226530 0.2483
226540 0.2605999
226550 0.2682914
226560 0.2761091
226570 0.2658011
226580 0.2776477
226590 0.2717709
226600 0.2816831
226610 0.2623409
226620 0.2635345
226630 0.2662653
226640 0.27093
226650 0.2723792
226660 0.2735391
226670 0.2574851
226680 0.2717942
226690 0.2704603
226700 0.2588136
226710 0.2469446
226720 0.2647396
226730 0.2746513
226740 0.2849693
226750 0.2858079
226760 0.2881676
226770 0.285545
226780 0.2984816
226790 0.323865
226800 0.3090459
226810 0.3160452
226820 0.3041406
226830 0.3019909
226840 0.2882494
226850 0.3107241
226860 0.3071515
226870 0.3096077
226880 0.2981934
226890 0.2884843
226900 0.3121057
226910 0.3082146
226920 0.3227553
226930 0.2969152
226940 0.3215611
226950 0.3017963
226960 0.2888668
226970 0.3050438
226980 0.3128585
226990 0.3032987
227000 0.2975944
227010 0.3115806
227020 0.308187
227030 0.3166749
227040 0.2924379
227050 0.2828873
227060 0.301156
227070 0.2982766
227080 0.2820475
227090 0.3027989
227100 0.2927168
227110 0.2916137
227120 0.3107493
227130 0.3006303
227140 0.3009641
227150 0.2999968
227160 0.3099393
227170 0.3076867
227180 0.3084319
227190 0.2932894
227200 0.2899823
227210 0.2927316
227220 0.2869724
227230 0.3016897
227240 0.2960586
227250 0.3049364
227260 0.3002716
227270 0.2950634
227280 0.2916521
227290 0.2766521
227300 0.2720875
227310 0.2883784
227320 0.2975246
227330 0.2962278
227340 0.2890407
227350 0.2784939
227360 0.2909352
227370 0.2842241
227380 0.2914677
227390 0.2808428
227400 0.2744306
227410 0.2635644
227420 0.2798178
227430 0.2737355
227440 0.2707143
227450 0.2757919
227460 0.2880329
227470 0.2691207
227480 0.2910611
227490 0.2624883
227500 0.2707486
227510 0.2601105
227520 0.2605454
227530 0.2590942
227540 0.2666487
227550 0.2658087
227560 0.262492
227570 0.267413
227580 0.2842751
227590 0.270307
227600 0.2866446
227610 0.3026761
227620 0.2881537
227630 0.2799664
227640 0.2887897
227650 0.2778151
227660 0.2927315
227670 0.2836098
227680 0.29191
227690 0.2901087
227700 0.2927771
227710 0.2919015
227720 0.3008634
227730 0.3154884
227740 0.2948683
227750 0.2967653
227760 0.3162454
227770 0.292282
227780 0.3000067
227790 0.3362643
227800 0.3177719
227810 0.3222188
227820 0.2905354
227830 0.2990314
227840 0.2833889
227850 0.2907372
227860 0.2930021
227870 0.2794622
227880 0.2806871
227890 0.2874225
227900 0.2883539
227910 0.2787771
227920 0.281403
227930 0.2769315
227940 0.3026574
227950 0.2878211
227960 0.2851743
227970 0.282888
227980 0.2890106
227990 0.2786871
228000 0.2929074
228010 0.2964212
228020 0.2784161
228030 0.2861755
228040 0.2931381
228050 0.2861357
228060 0.2761838
228070 0.2861186
228080 0.2651402
228090 0.2712521
228100 0.2873614
228110 0.2882591
228120 0.2739741
228130 0.2903666
228140 0.2905322
228150 0.297279
228160 0.2912515
228170 0.2874267
228180 0.2966578
228190 0.2906016
228200 0.2727236
228210 0.2866791
228220 0.2742321
228230 0.2794322
228240 0.2870057
228250 0.2590937
228260 0.2777617
228270 0.2656126
228280 0.2674437
228290 0.2822099
228300 0.2747629
228310 0.2708313
228320 0.2567924
228330 0.266308
228340 0.2654035
228350 0.2640777
228360 0.2638685
228370 0.2817092
228380 0.2583047
228390 0.2505584
228400 0.2536058
228410 0.2632155
228420 0.2575051
228430 0.2539635
228440 0.2491694
228450 0.2637588
228460 0.247209
228470 0.2539442
228480 0.256166
228490 0.2595647
228500 0.239752
228510 0.2488567
228520 0.2435219
228530 0.251617
228540 0.2411252
228550 0.2362938
228560 0.2691121
228570 0.2770261
228580 0.2496359
228590 0.2565257
228600 0.2733866
228610 0.2746504
228620 0.2574393
228630 0.2472527
228640 0.2666292
228650 0.2526733
228660 0.2586323
228670 0.2501123
228680 0.2518278
228690 0.259774
228700 0.2486211
228710 0.2368278
228720 0.2536112
228730 0.2575435
228740 0.2637372
228750 0.2572564
228760 0.2407678
228770 0.232683
228780 0.2474415
228790 0.2430608
228800 0.2515467
228810 0.2635448
228820 0.2879245
228830 0.2795117
228840 0.2509481
228850 0.2671432
228860 0.2568861
228870 0.2422529
228880 0.260933
228890 0.2700892
228900 0.2452523
228910 0.2594285
228920 0.264441
228930 0.262017
228940 0.2788053
228950 0.2637453
228960 0.265504
228970 0.2952864
228980 0.2702992
228990 0.2875492
229000 0.28651
229010 0.2807972
229020 0.2814903
229030 0.2559065
229040 0.2883947
229050 0.2881741
229060 0.2872407
229070 0.2811525
229080 0.2797778
229090 0.2772765
229100 0.2786126
229110 0.2575468
229120 0.2598265
229130 0.2527117
229140 0.2621615
229150 0.2553831
229160 0.2639517
229170 0.2518149
229180 0.26667
229190 0.2731448
229200 0.2614784
229210 0.2658637
229220 0.2647892
229230 0.26043
229240 0.2643057
229250 0.2691146
229260 0.2689962
229270 0.261241
229280 0.2840414
229290 0.2925971
229300 0.2861575
229310 0.2785245
229320 0.3022404
229330 0.2814583
229340 0.2725787
229350 0.2999537
229360 0.2834173
229370 0.3019302
229380 0.3047058
229390 0.2828315
229400 0.2813542
229410 0.299033
229420 0.2936849
229430 0.303095
229440 0.2677174
229450 0.2777752
229460 0.2845085
229470 0.2812041
229480 0.2853662
229490 0.2692147
229500 0.2537962
229510 0.2630484
229520 0.2705421
229530 0.2760618
229540 0.2766942
229550 0.2916588
229560 0.280506
229570 0.2581253
229580 0.3008153
229590 0.2785231
229600 0.2646797
229610 0.2792581
229620 0.2498212
229630 0.2559188
229640 0.2714994
229650 0.2720943
229660 0.2761301
229670 0.2597561
229680 0.2727613
229690 0.2560759
229700 0.2529911
229710 0.2583846
229720 0.2495874
229730 0.26784
229740 0.255197
229750 0.246414
229760 0.2463514
229770 0.2469903
229780 0.2580004
229790 0.2804019
229800 0.2738934
229810 0.2768905
229820 0.2736258
229830 0.2838382
229840 0.2920169
229850 0.2728941
229860 0.2543935
229870 0.2640833
229880 0.2745345
229890 0.2717135
229900 0.2702041
229910 0.2790087
229920 0.2765829
229930 0.2672652
229940 0.2790735
229950 0.2838485
229960 0.2872638
229970 0.2822865
229980 0.2803699
229990 0.2793963
230000 0.2797982
230010 0.2811246
230020 0.2708961
230030 0.2614834
230040 0.2700583
230050 0.2817923
230060 0.2683551
230070 0.2735142
230080 0.272763
230090 0.2684842
230100 0.2787478
230110 0.2860018
230120 0.2778182
230130 0.2841416
230140 0.2902229
230150 0.2992155
230160 0.285049
230170 0.2933502
230180 0.2962226
230190 0.2854818
230200 0.2923135
230210 0.285652
230220 0.2945427
230230 0.2943361
230240 0.2940094
230250 0.2897947
230260 0.2933374
230270 0.2857218
230280 0.2834207
230290 0.2748498
230300 0.2873144
230310 0.2712202
230320 0.2618784
230330 0.2647436
230340 0.2724323
230350 0.2520456
230360 0.2624815
230370 0.2501645
230380 0.2636446
230390 0.2638223
230400 0.2721758
230410 0.2734675
230420 0.2470109
230430 0.2445415
230440 0.267508
230450 0.254564
230460 0.2627473
230470 0.2589141
230480 0.2642588
230490 0.2630711
230500 0.2710915
230510 0.2568742
230520 0.2658667
230530 0.2665019
230540 0.2606501
230550 0.2587162
230560 0.2532765
230570 0.2576539
230580 0.253015
230590 0.2660152
230600 0.2622136
230610 0.2794357
230620 0.2790053
230630 0.265935
230640 0.2777021
230650 0.2846975
230660 0.2696846
230670 0.2598381
230680 0.2758037
230690 0.2826703
230700 0.2707543
230710 0.282435
230720 0.248114
230730 0.2616454
230740 0.2500938
230750 0.2522912
230760 0.2614284
230770 0.2592034
230780 0.2488229
230790 0.2511451
230800 0.268412
230810 0.2438815
230820 0.2412061
230830 0.2553311
230840 0.270476
230850 0.2633623
230860 0.2775819
230870 0.2725556
230880 0.2712395
230890 0.2741532
230900 0.2662115
230910 0.2691236
230920 0.2590867
230930 0.260427
230940 0.2421474
230950 0.259833
230960 0.265699
230970 0.2491512
230980 0.2325202
230990 0.2468322
231000 0.2560851
231010 0.2659769
231020 0.270441
231030 0.2700245
231040 0.2777712
231050 0.2723953
231060 0.2556894
231070 0.2762133
231080 0.2699516
231090 0.2599606
231100 0.2397909
231110 0.2469125
231120 0.2671694
231130 0.2617109
231140 0.2658156
231150 0.2462705
231160 0.2452231
231170 0.2383897
231180 0.2550786
231190 0.2302121
231200 0.2582393
231210 0.2500317
231220 0.2348716
231230 0.2575407
231240 0.2530096
231250 0.2410264
231260 0.2511585
231270 0.2501208
231280 0.2584386
231290 0.2623919
231300 0.2510787
231310 0.2703315
231320 0.2677491
231330 0.2534271
231340 0.2360434
231350 0.2595289
231360 0.252922
231370 0.2669404
231380 0.2627378
231390 0.2737919
231400 0.2643948
231410 0.2811527
231420 0.2649799
231430 0.2612166
231440 0.2433316
231450 0.2466589
231460 0.2815852
231470 0.2653495
231480 0.2985587
231490 0.2617466
231500 0.2736757
231510 0.2724985
231520 0.2792375
231530 0.276239
231540 0.2745217
231550 0.2578114
231560 0.2638053
231570 0.2564188
231580 0.271249
231590 0.2560219
231600 0.2549855
231610 0.2470317
231620 0.2647837
231630 0.2508322
231640 0.2684952
231650 0.2593808
231660 0.2790703
231670 0.2762963
231680 0.2657616
231690 0.2755654
231700 0.2788239
231710 0.2857792
231720 0.2560981
231730 0.2672375
231740 0.2891973
231750 0.2852519
231760 0.2749192
231770 0.2817802
231780 0.2928391
231790 0.282868
231800 0.2708914
231810 0.2806844
231820 0.268639
231830 0.2555525
231840 0.2649151
231850 0.2776385
231860 0.2706564
231870 0.2742264
231880 0.2787259
231890 0.271873
231900 0.261567
231910 0.2705323
231920 0.2672733
231930 0.2656018
231940 0.288502
231950 0.2759252
231960 0.2825856
231970 0.2744021
231980 0.2813696
231990 0.293703
232000 0.3084159
232010 0.2917355
232020 0.2844441
232030 0.2701065
232040 0.2993392
232050 0.2781204
232060 0.289461
232070 0.2701052
232080 0.288166
232090 0.2616552
232100 0.2468992
232110 0.267869
232120 0.2663178
232130 0.2709887
232140 0.2780599
232150 0.2584378
232160 0.2652427
232170 0.2698737
232180 0.2781712
232190 0.2862346
232200 0.2776493
232210 0.2825746
232220 0.2737481
232230 0.2744352
232240 0.2865263
232250 0.2958371
232260 0.2738777
232270 0.2726851
232280 0.2732705
232290 0.2713375
232300 0.2467656
232310 0.2664143
232320 0.2808716
232330 0.2776849
232340 0.2684554
232350 0.2968749
232360 0.2681069
232370 0.2609231
232380 0.27123
232390 0.2610492
232400 0.2701299
232410 0.2716031
232420 0.2584334
232430 0.2687956
232440 0.2499211
232450 0.2458982
232460 0.259516
232470 0.2661658
232480 0.2746974
232490 0.2691141
232500 0.2510761
232510 0.2626655
232520 0.2648852
232530 0.2809742
232540 0.2908269
232550 0.2654864
232560 0.2488454
232570 0.2469584
232580 0.2567241
232590 0.271029
232600 0.2528078
232610 0.2419659
232620 0.2553756
232630 0.2291773
232640 0.2431097
232650 0.239298
232660 0.2186107
232670 0.2344611
232680 0.2343702
232690 0.2414888
232700 0.2598896
232710 0.2741943
232720 0.2569771
232730 0.2719014
232740 0.2547549
232750 0.2509444
232760 0.255026
232770 0.2544024
232780 0.2552222
232790 0.2466953
232800 0.2561975
232810 0.255268
232820 0.2448245
232830 0.2541109
232840 0.2480107
232850 0.267481
232860 0.277263
232870 0.2506751
232880 0.2478739
232890 0.2509022
232900 0.2496273
232910 0.243833
232920 0.2302602
232930 0.2432979
232940 0.2483491
232950 0.2550597
232960 0.2321271
232970 0.2489354
232980 0.2479908
232990 0.250268
233000 0.2497035
233010 0.2466798
233020 0.242622
233030 0.2432229
233040 0.2474685
233050 0.2496924
233060 0.2437237
233070 0.2549414
233080 0.2570198
233090 0.2646993
233100 0.2666225
233110 0.2648093
233120 0.262617
233130 0.2649794
233140 0.272701
233150 0.2824125
233160 0.2575685
233170 0.2672447
233180 0.2631963
233190 0.2866985
233200 0.2771758
233210 0.2673323
233220 0.2728882
233230 0.268959
233240 0.2968483
233250 0.2679718
233260 0.2616885
233270 0.2619263
233280 0.2784969
233290 0.2916832
233300 0.2714474
233310 0.2823977
233320 0.2779988
233330 0.2741413
233340 0.2788666
233350 0.278963
233360 0.2694347
233370 0.2838554
233380 0.2859292
233390 0.2941051
233400 0.2745748
233410 0.2658199
233420 0.2843485
233430 0.2747799
233440 0.2802178
233450 0.2719579
233460 0.2926318
233470 0.285181
233480 0.2747968
233490 0.2722634
233500 0.2601486
233510 0.2667329
233520 0.2811665
233530 0.2652206
233540 0.2709366
233550 0.2550231
233560 0.2372408
233570 0.2709136
233580 0.2653707
233590 0.2780513
233600 0.2824128
233610 0.2716826
233620 0.2704015
233630 0.2590116
233640 0.2489682
233650 0.2562629
233660 0.2657835
233670 0.2633383
233680 0.2666991
233690 0.2550283
233700 0.2581731
233710 0.2673813
233720 0.2582261
233730 0.2463669
233740 0.2456355
233750 0.229959
233760 0.2372163
233770 0.2383177
233780 0.2430198
233790 0.2617974
233800 0.2499238
233810 0.2451637
233820 0.2312231
233830 0.2449107
233840 0.2691388
233850 0.2631686
233860 0.2534097
233870 0.2404289
233880 0.2484313
233890 0.2477884
233900 0.2506199
233910 0.2508941
233920 0.2645701
233930 0.2543279
233940 0.2638848
233950 0.2413893
233960 0.273667
233970 0.2433472
233980 0.2563234
233990 0.2689372
234000 0.2665256
234010 0.2416628
234020 0.2492173
234030 0.2762576
234040 0.2492767
234050 0.2553956
234060 0.2465557
234070 0.2756736
234080 0.2700812
234090 0.2708824
234100 0.2741198
234110 0.2730885
234120 0.2995999
234130 0.2718519
234140 0.2850266
234150 0.2843702
234160 0.2445455
234170 0.2871165
234180 0.2793184
234190 0.2736552
234200 0.2786758
234210 0.2834553
234220 0.2627262
234230 0.2706018
234240 0.2668975
234250 0.2752704
234260 0.2699704
234270 0.2579417
234280 0.278851
234290 0.284462
234300 0.2758824
234310 0.2956781
234320 0.2912803
234330 0.2865796
234340 0.2926442
234350 0.2916907
234360 0.3015667
234370 0.293475
234380 0.2747943
234390 0.2755983
234400 0.262072
234410 0.2870532
234420 0.2887058
234430 0.2730936
234440 0.2733836
234450 0.2616676
234460 0.2609838
234470 0.2604601
234480 0.246489
234490 0.2728254
234500 0.2464963
234510 0.2564237
234520 0.2506155
234530 0.2599078
234540 0.2645444
234550 0.2805912
234560 0.2771778
234570 0.2718927
234580 0.2833123
234590 0.264342
234600 0.2523534
234610 0.2607338
234620 0.2587444
234630 0.2552792
234640 0.2474049
234650 0.254934
234660 0.2513706
234670 0.2368968
234680 0.2496108
234690 0.2517357
234700 0.2506537
234710 0.2296407
234720 0.2490443
234730 0.2540767
234740 0.2508399
234750 0.2457238
234760 0.2592969
234770 0.2539997
234780 0.2749384
234790 0.2634066
234800 0.2540936
234810 0.2478756
234820 0.2444347
234830 0.2500338
234840 0.2503147
234850 0.2616737
234860 0.2539559
234870 0.257844
234880 0.2590294
234890 0.2332757
234900 0.240069
234910 0.2352084
234920 0.25486
234930 0.2550686
234940 0.2382191
234950 0.2627172
234960 0.255945
234970 0.24605
234980 0.2453263
234990 0.2598889
235000 0.2428847
235010 0.2312284
235020 0.2251764
235030 0.2530653
235040 0.248122
235050 0.2450128
235060 0.258222
235070 0.2648473
235080 0.2515755
235090 0.2545686
235100 0.263134
235110 0.2740346
235120 0.2614874
235130 0.2483566
235140 0.258727
235150 0.26469
235160 0.261134
235170 0.2574192
235180 0.2614143
235190 0.2505192
235200 0.2552345
235210 0.2573322
235220 0.2418566
235230 0.2627048
235240 0.2435873
235250 0.2497384
235260 0.263179
235270 0.261787
235280 0.2364114
235290 0.2473073
235300 0.2761466
235310 0.2595998
235320 0.2521316
235330 0.2458214
235340 0.243597
235350 0.2468833
235360 0.2550817
235370 0.2474728
235380 0.2486255
235390 0.2378442
235400 0.246101
235410 0.2412
235420 0.23928
235430 0.2522482
235440 0.2372701
235450 0.2573261
235460 0.2547817
235470 0.259888
235480 0.2529332
235490 0.2489129
235500 0.2604006
235510 0.2658669
235520 0.2458903
235530 0.2554136
235540 0.2600599
235550 0.2454708
235560 0.2413072
235570 0.2517623
235580 0.2571086
235590 0.2544839
235600 0.2495998
235610 0.2477864
235620 0.2620346
235630 0.2334042
235640 0.2514418
235650 0.2645551
235660 0.2497342
235670 0.2521023
235680 0.2323564
235690 0.2205692
235700 0.2262009
235710 0.248674
235720 0.2401634
235730 0.2478833
235740 0.2698847
235750 0.2628179
235760 0.2556936
235770 0.2531693
235780 0.2525592
235790 0.2537386
235800 0.2604795
235810 0.2696931
235820 0.2630117
235830 0.2508084
235840 0.2843588
235850 0.2635308
235860 0.2629948
235870 0.2710135
235880 0.2530775
235890 0.2644252
235900 0.2574304
235910 0.2559752
235920 0.2596113
235930 0.2640936
235940 0.2536897
235950 0.2499107
235960 0.2441591
235970 0.2590275
235980 0.2475312
235990 0.2613272
236000 0.2758811
236010 0.276024
236020 0.259524
236030 0.2676404
236040 0.2765638
236050 0.2618925
236060 0.2492098
236070 0.2739163
236080 0.2598956
236090 0.2655417
236100 0.2769454
236110 0.2745369
236120 0.2770521
236130 0.2722685
236140 0.2656461
236150 0.2664216
236160 0.2803592
236170 0.2770056
236180 0.2618458
236190 0.277054
236200 0.2786516
236210 0.2749411
236220 0.2753998
236230 0.2733418
236240 0.2767603
236250 0.2575025
236260 0.2683726
236270 0.2563949
236280 0.2806569
236290 0.2710703
236300 0.2719782
236310 0.2569698
236320 0.2668601
236330 0.2595387
236340 0.2676729
236350 0.2562303
236360 0.2609902
236370 0.2620671
236380 0.2515076
236390 0.2498922
236400 0.2674888
236410 0.2452483
236420 0.2600818
236430 0.2498588
236440 0.2558875
236450 0.2655543
236460 0.2548558
236470 0.2519015
236480 0.2565781
236490 0.2645226
236500 0.2668607
236510 0.2608181
236520 0.2612414
236530 0.263685
236540 0.2729984
236550 0.2746944
236560 0.2819077
236570 0.2850079
236580 0.2902994
236590 0.2686869
236600 0.2613698
236610 0.259888
236620 0.2552512
236630 0.2542365
236640 0.2504369
236650 0.2396077
236660 0.245858
236670 0.2478518
236680 0.2669609
236690 0.2507515
236700 0.2530505
236710 0.262285
236720 0.2578709
236730 0.2617122
236740 0.2645634
236750 0.283675
236760 0.2699148
236770 0.2587307
236780 0.2747024
236790 0.2471888
236800 0.256001
236810 0.2603735
236820 0.2684305
236830 0.2575432
236840 0.2592699
236850 0.2610562
236860 0.2583847
236870 0.2476434
236880 0.2500642
236890 0.2525276
236900 0.2465622
236910 0.254809
236920 0.2303958
236930 0.2492823
236940 0.2560573
236950 0.269871
236960 0.246561
236970 0.2529128
236980 0.238381
236990 0.2394826
237000 0.2779442
237010 0.2473271
237020 0.2714765
237030 0.249661
237040 0.2477164
237050 0.2519388
237060 0.2636594
237070 0.2469667
237080 0.2472293
237090 0.2428399
237100 0.2348158
237110 0.2380156
237120 0.2639069
237130 0.2504933
237140 0.2453133
237150 0.2502628
237160 0.2480687
237170 0.2563721
237180 0.2482019
237190 0.2349539
237200 0.2588046
237210 0.2612238
237220 0.2691695
237230 0.2478269
237240 0.2517691
237250 0.2510902
237260 0.2561284
237270 0.2464396
237280 0.2595006
237290 0.2593982
237300 0.247998
237310 0.248641
237320 0.2539662
237330 0.2635379
237340 0.2651901
237350 0.2550589
237360 0.2630306
237370 0.2497305
237380 0.2698148
237390 0.256648
237400 0.2595727
237410 0.2743734
237420 0.2754229
237430 0.2671738
237440 0.2436459
237450 0.2633196
237460 0.2436443
237470 0.2622176
237480 0.2761256
237490 0.2528761
237500 0.2559159
237510 0.2690518
237520 0.2684267
237530 0.2402597
237540 0.2442231
237550 0.2509688
237560 0.2394036
237570 0.2672782
237580 0.2686245
237590 0.2636939
237600 0.2656325
237610 0.2663529
237620 0.2472812
237630 0.2600375
237640 0.2508987
237650 0.2735602
237660 0.2753952
237670 0.2765123
237680 0.2818249
237690 0.2711542
237700 0.2731037
237710 0.261914
237720 0.2860391
237730 0.2735615
237740 0.260737
237750 0.2625267
237760 0.2457403
237770 0.2616232
237780 0.2574696
237790 0.2661668
237800 0.2581704
237810 0.2638689
237820 0.2744968
237830 0.2668208
237840 0.2644364
237850 0.2593613
237860 0.2531052
237870 0.2659924
237880 0.2656516
237890 0.2528312
237900 0.2756313
237910 0.247745
237920 0.268484
237930 0.2780054
237940 0.2674303
237950 0.277908
237960 0.2752558
237970 0.2540289
237980 0.27048
237990 0.2592266
238000 0.2762742
238010 0.2939868
238020 0.273155
238030 0.2709125
238040 0.2545424
238050 0.2636502
238060 0.2625702
238070 0.2554708
238080 0.2703272
238090 0.2740181
238100 0.2687857
238110 0.2821941
238120 0.281343
238130 0.2773213
238140 0.2919777
238150 0.2984748
238160 0.2675619
238170 0.2691456
238180 0.2764864
238190 0.2649752
238200 0.275576
238210 0.2793953
238220 0.2701406
238230 0.2638635
238240 0.2794704
238250 0.279863
238260 0.2639576
238270 0.2683317
238280 0.263311
238290 0.2642008
238300 0.2616476
238310 0.2638951
238320 0.2719561
238330 0.2729926
238340 0.2673011
238350 0.2810939
238360 0.262085
238370 0.2687732
238380 0.2612869
238390 0.2794018
238400 0.2675256
238410 0.2801985
238420 0.2784282
238430 0.2667599
238440 0.2655713
238450 0.2631713
238460 0.2736079
238470 0.2780517
238480 0.2912263
238490 0.2613177
238500 0.2626322
238510 0.2705965
238520 0.2687726
238530 0.262152
238540 0.2608638
238550 0.2606424
238560 0.2571466
238570 0.261806
238580 0.2609866
238590 0.2746904
238600 0.2728277
238610 0.264476
238620 0.2510907
238630 0.2507116
238640 0.2519602
238650 0.2445809
238660 0.264763
238670 0.2700206
238680 0.2625133
238690 0.2450939
238700 0.2604333
238710 0.2758002
238720 0.278136
238730 0.2648075
238740 0.260892
238750 0.2613226
238760 0.2661508
238770 0.2588454
238780 0.271129
238790 0.2523851
238800 0.2630178
238810 0.2750967
238820 0.2595509
238830 0.270158
238840 0.2669275
238850 0.2433818
238860 0.2686566
238870 0.2537097
238880 0.2657551
238890 0.2663216
238900 0.2611063
238910 0.2772812
238920 0.2526119
238930 0.2441001
238940 0.2576191
238950 0.2940134
238960 0.262534
238970 0.267861
238980 0.2644919
238990 0.250878
239000 0.2365391
239010 0.2537102
239020 0.2570005
239030 0.2580635
239040 0.2338586
239050 0.2228739
239060 0.2681983
239070 0.2736887
239080 0.2843336
239090 0.2867185
239100 0.2694983
239110 0.264664
239120 0.2688149
239130 0.2683918
239140 0.269315
239150 0.2528487
239160 0.2488046
239170 0.2383707
239180 0.2610887
239190 0.2631356
239200 0.2665244
239210 0.2407963
239220 0.2575491
239230 0.2798836
239240 0.2597454
239250 0.2719568
239260 0.2612928
239270 0.283601
239280 0.2528497
239290 0.2708272
239300 0.2416401
239310 0.2495007
239320 0.2631288
239330 0.2437688
239340 0.2624523
239350 0.2752985
239360 0.270504
239370 0.2622915
239380 0.2651521
239390 0.2694403
239400 0.2754852
239410 0.2863499
239420 0.2799171
239430 0.2820558
239440 0.2639973
239450 0.27237
239460 0.2776353
239470 0.2615677
239480 0.2597589
239490 0.2527429
239500 0.2290691
239510 0.2647702
239520 0.2466903
239530 0.2460533
239540 0.2673925
239550 0.260706
239560 0.2647672
239570 0.2534676
239580 0.2519838
239590 0.2406271
239600 0.2558868
239610 0.2547777
239620 0.2612737
239630 0.2355874
239640 0.2546647
239650 0.2544554
239660 0.2643813
239670 0.2634049
239680 0.2564175
239690 0.2536415
239700 0.2562591
239710 0.2698979
239720 0.2539037
239730 0.2577053
239740 0.2618668
239750 0.2589451
239760 0.2523294
239770 0.2668928
239780 0.2711045
239790 0.289059
239800 0.2754368
239810 0.2762415
239820 0.2671553
239830 0.2723326
239840 0.2652998
239850 0.2717958
239860 0.2658047
239870 0.2891418
239880 0.2887081
239890 0.279572
239900 0.2892699
239910 0.2836571
239920 0.2803964
239930 0.2839938
239940 0.2747746
239950 0.2803498
239960 0.3146614
239970 0.2946132
239980 0.3198293
239990 0.3223027
240000 0.3127604
240010 0.2959595
240020 0.2948084
240030 0.2767681
240040 0.2551079
240050 0.2948169
240060 0.2883483
240070 0.2823259
240080 0.2911503
240090 0.2809741
240100 0.2965374
240110 0.2841171
240120 0.3037743
240130 0.2880719
240140 0.2832714
240150 0.3045268
240160 0.3003538
240170 0.3026707
240180 0.3079241
240190 0.2899763
240200 0.2898171
240210 0.2632975
240220 0.2686878
240230 0.2495553
240240 0.2363879
240250 0.2541458
240260 0.2796155
240270 0.2944768
240280 0.2891841
240290 0.3064305
240300 0.280973
240310 0.2879373
240320 0.2646769
240330 0.2763635
240340 0.2814612
240350 0.2725985
240360 0.2827561
240370 0.2791025
240380 0.2682517
240390 0.2845779
240400 0.2651552
240410 0.2847621
240420 0.2689415
240430 0.2538431
240440 0.2526007
240450 0.2526731
240460 0.2459769
240470 0.2636239
240480 0.2489252
240490 0.250947
240500 0.2520697
240510 0.2293716
240520 0.2415865
240530 0.2605478
240540 0.2583162
240550 0.2378492
240560 0.2667179
240570 0.2491869
240580 0.2730585
240590 0.2397288
240600 0.2659327
240610 0.253895
240620 0.250624
240630 0.2661428
240640 0.2607477
240650 0.2532122
240660 0.2575511
240670 0.2286694
240680 0.2584441
240690 0.2502924
240700 0.2618575
240710 0.2735781
240720 0.2513507
240730 0.2701868
240740 0.2750206
240750 0.2595606
240760 0.2608732
240770 0.2558553
240780 0.2580231
240790 0.2575187
240800 0.247329
240810 0.2625076
240820 0.2564084
240830 0.2701872
240840 0.2574614
240850 0.259784
240860 0.2746651
240870 0.2580854
240880 0.268352
240890 0.2741006
240900 0.2770454
240910 0.2872067
240920 0.2578329
240930 0.2817862
240940 0.2642905
240950 0.2821932
240960 0.2873576
240970 0.2671147
240980 0.2916107
240990 0.2648253
241000 0.2629523
241010 0.2514616
241020 0.2471967
241030 0.2555377
241040 0.2601819
241050 0.2822492
241060 0.2633844
241070 0.2774693
241080 0.2874023
241090 0.273856
241100 0.2557546
241110 0.2667098
241120 0.240379
241130 0.2640198
241140 0.2781424
241150 0.2701268
241160 0.2681429
241170 0.2825984
241180 0.2781624
241190 0.2665119
241200 0.276639
241210 0.260787
241220 0.2761802
241230 0.271613
241240 0.2947999
241250 0.2886514
241260 0.2657982
241270 0.2651337
241280 0.2666627
241290 0.2779365
241300 0.3004439
241310 0.2896027
241320 0.2904758
241330 0.3000991
241340 0.2903071
241350 0.2870672
241360 0.2798971
241370 0.2821795
241380 0.2642877
241390 0.2752301
241400 0.2821416
241410 0.2836493
241420 0.2717859
241430 0.2604412
241440 0.2685167
241450 0.2659358
241460 0.2813103
241470 0.2843834
241480 0.2893817
241490 0.2782362
241500 0.2790531
241510 0.2796179
241520 0.2701226
241530 0.2691642
241540 0.2727073
241550 0.263802
241560 0.2735442
241570 0.2725731
241580 0.2728792
241590 0.2697585
241600 0.2787537
241610 0.2800545
241620 0.2667842
241630 0.2618391
241640 0.2749076
241650 0.269821
241660 0.2828012
241670 0.2782202
241680 0.2926177
241690 0.2734412
241700 0.2716502
241710 0.2531873
241720 0.2640945
241730 0.2812715
241740 0.2812336
241750 0.2703073
241760 0.2609534
241770 0.2639527
241780 0.2866288
241790 0.2965303
241800 0.2859376
241810 0.2651092
241820 0.2775479
241830 0.2720726
241840 0.265762
241850 0.2624624
241860 0.2832523
241870 0.2598426
241880 0.2693326
241890 0.2708592
241900 0.2539255
241910 0.2625154
241920 0.2519152
241930 0.2659621
241940 0.2742419
241950 0.2731667
241960 0.2867571
241970 0.285561
241980 0.2776867
241990 0.2703858
242000 0.2767041
242010 0.2654828
242020 0.2775235
242030 0.2710076
242040 0.2801743
242050 0.2730379
242060 0.2714569
242070 0.2577151
242080 0.2732303
242090 0.2862116
242100 0.2622261
242110 0.2836759
242120 0.2751642
242130 0.2781234
242140 0.2577396
242150 0.2811503
242160 0.2639001
242170 0.2884845
242180 0.2637864
242190 0.2720008
242200 0.2727505
242210 0.2648607
242220 0.2771983
242230 0.2735234
242240 0.2761777
242250 0.2863836
242260 0.269412
242270 0.2660162
242280 0.2751578
242290 0.2826929
242300 0.2725568
242310 0.2642444
242320 0.2715786
242330 0.2572937
242340 0.2556468
242350 0.2477397
242360 0.2612229
242370 0.2543125
242380 0.2557058
242390 0.2558648
242400 0.2520414
242410 0.253484
242420 0.2481713
242430 0.2453982
242440 0.2604139
242450 0.2633035
242460 0.2711217
242470 0.2756759
242480 0.2519885
242490 0.2501518
242500 0.2568629
242510 0.2400459
242520 0.2583596
242530 0.2813072
242540 0.2926364
242550 0.2934006
242560 0.2686456
242570 0.2826451
242580 0.2867028
242590 0.2839132
242600 0.2788679
242610 0.2802828
242620 0.2796925
242630 0.2664699
242640 0.2809239
242650 0.27419
242660 0.2884839
242670 0.2911646
242680 0.2831247
242690 0.2930483
242700 0.2992389
242710 0.2980421
242720 0.2844951
242730 0.2709746
242740 0.275013
242750 0.2865697
242760 0.280419
242770 0.2882988
242780 0.291629
242790 0.3100975
242800 0.2831121
242810 0.2924556
242820 0.2914975
242830 0.2985272
242840 0.2742618
242850 0.2882344
242860 0.2695606
242870 0.2827463
242880 0.2945677
242890 0.2909544
242900 0.2901825
242910 0.279966
242920 0.2777588
242930 0.2713757
242940 0.2806386
242950 0.2728542
242960 0.2722221
242970 0.2745293
242980 0.2675341
242990 0.2744476
243000 0.2585392
243010 0.2667508
243020 0.2726858
243030 0.3029
243040 0.2785457
243050 0.2834361
243060 0.2842186
243070 0.2957467
243080 0.3026538
243090 0.2900264
243100 0.2914429
243110 0.2887605
243120 0.2848211
243130 0.296326
243140 0.2803515
243150 0.2712784
243160 0.2873711
243170 0.2786236
243180 0.2655933
243190 0.2725624
243200 0.2743175
243210 0.2741307
243220 0.2598747
243230 0.2746323
243240 0.2849348
243250 0.2746611
243260 0.2761715
243270 0.2981475
243280 0.2718187
243290 0.2707855
243300 0.2732409
243310 0.2779423
243320 0.2670434
243330 0.2688565
243340 0.2861641
243350 0.281612
243360 0.2749312
243370 0.2813324
243380 0.2946061
243390 0.2763402
243400 0.2853128
243410 0.2946701
243420 0.2863545
243430 0.2834221
[truncated: 95,558 more chars]
