# Supplementary material for: Targeted systematic evolution of an RNA platform neutralizing DNMT1 function and controlling DNA methylation
Source: Nat Commun. 2023 Jan 6;14:99. doi: 10.1038/s41467-022-35222-4 (PMC9823104; doi:10.1038/s41467-022-35222-4)
Supplement: Supplementary file 6 — Source Data [file 41467_2022_35222_MOESM6_ESM.zip › source data file/Supplementary Figure 14/Ce10-2/Ce10-2-Ce10-2-R3.dat]

0 0.0001867
10 0.1100752
20 0.1042997
30 0.1118472
40 0.118147
50 0.1184685
60 0.1324693
70 0.1403534
80 0.1462256
90 0.1502379
100 0.1588384
110 0.1645765
120 0.1413424
130 0.1391362
140 0.1391471
150 0.1435095
160 0.1625653
170 0.1579144
180 0.1445063
190 0.1862406
200 0.1658552
210 0.1827631
220 0.1882836
230 0.1593515
240 0.1589045
250 0.1548285
260 0.1231695
270 0.1326402
280 0.1350695
290 0.1677991
300 0.1517593
310 0.1437614
320 0.1464664
330 0.1390753
340 0.1469451
350 0.1504178
360 0.1713834
370 0.1740476
380 0.1617417
390 0.2008282
400 0.1912881
410 0.1872251
420 0.1857735
430 0.2056098
440 0.1937086
450 0.179887
460 0.1835569
470 0.168063
480 0.1539516
490 0.1512909
500 0.1387679
510 0.1484687
520 0.1578475
530 0.1627816
540 0.1565322
550 0.1682668
560 0.186137
570 0.1727557
580 0.1725277
590 0.1728467
600 0.1623828
610 0.1473929
620 0.1313907
630 0.1438858
640 0.1482156
650 0.1319295
660 0.134837
670 0.1668246
680 0.1785021
690 0.162942
700 0.1720406
710 0.1574273
720 0.1610235
730 0.1545292
740 0.1661423
750 0.1404703
760 0.1363711
770 0.1459347
780 0.1512133
790 0.1606228
800 0.1416855
810 0.1458257
820 0.1383211
830 0.1598349
840 0.1521531
850 0.1565643
860 0.1593493
870 0.1728152
880 0.1559459
890 0.1474027
900 0.1566491
910 0.1731704
920 0.1756889
930 0.1759846
940 0.1605206
950 0.1742589
960 0.1929676
970 0.189867
980 0.1700491
990 0.1554551
1000 0.1743919
1010 0.1784376
1020 0.1590407
1030 0.171044
1040 0.1482878
1050 0.1835303
1060 0.1888537
1070 0.1706229
1080 0.1828593
1090 0.1821566
1100 0.1896487
1110 0.1711606
1120 0.1752689
1130 0.1916459
1140 0.1610622
1150 0.1610332
1160 0.1587453
1170 0.1585569
1180 0.1638012
1190 0.1616037
1200 0.1627428
1210 0.173424
1220 0.1520108
1230 0.1533802
1240 0.1581505
1250 0.1422208
1260 0.1398957
1270 0.1604383
1280 0.1493186
1290 0.133478
1300 0.124715
1310 0.1423592
1320 0.1427268
1330 0.1438072
1340 0.1245673
1350 0.1561149
1360 0.1647926
1370 0.1634541
1380 0.1390692
1390 0.163904
1400 0.1865922
1410 0.1749532
1420 0.2040319
1430 0.1818847
1440 0.18438
1450 0.1930655
1460 0.1809141
1470 0.1639629
1480 0.1599073
1490 0.209879
1500 0.1785191
1510 0.1432289
1520 0.1825502
1530 0.1966273
1540 0.1832558
1550 0.1630631
1560 0.1755137
1570 0.2076307
1580 0.1718453
1590 0.1667349
1600 0.1597794
1610 0.1494426
1620 0.154739
1630 0.1727972
1640 0.161734
1650 0.1504029
1660 0.1399812
1670 0.1334517
1680 0.1503339
1690 0.1451801
1700 0.1570072
1710 0.1565251
1720 0.1597544
1730 0.1765161
1740 0.1595571
1750 0.1523598
1760 0.1580751
1770 0.1668452
1780 0.1390167
1790 0.153098
1800 0.1642099
1810 0.1762724
1820 0.1749959
1830 0.1523059
1840 0.1219143
1850 0.1305763
1860 0.1429145
1870 0.1333038
1880 0.1735832
1890 0.1448114
1900 0.1746174
1910 0.2011103
1920 0.1997537
1930 0.1702741
1940 0.1599699
1950 0.1682971
1960 0.1637818
1970 0.1579763
1980 0.1746112
1990 0.2111609
2000 0.188899
2010 0.1677657
2020 0.175286
2030 0.1820762
2040 0.183718
2050 0.19367
2060 0.1874064
2070 0.2083598
2080 0.1791809
2090 0.2079156
2100 0.2023812
2110 0.191988
2120 0.1994246
2130 0.2184203
2140 0.2269586
2150 0.2161173
2160 0.2216216
2170 0.2191618
2180 0.2224311
2190 0.2398595
2200 0.2532557
2210 0.2290613
2220 0.236502
2230 0.239618
2240 0.2095616
2250 0.2057916
2260 0.2325954
2270 0.2587383
2280 0.2268022
2290 0.2126381
2300 0.2038875
2310 0.22486
2320 0.2205122
2330 0.2238481
2340 0.2295657
2350 0.2495466
2360 0.2086502
2370 0.2376156
2380 0.2371345
2390 0.2605378
2400 0.2384464
2410 0.236472
2420 0.2281019
2430 0.239679
2440 0.260961
2450 0.2268257
2460 0.2247369
2470 0.2494685
2480 0.2109631
2490 0.2247671
2500 0.2183223
2510 0.2428621
2520 0.2335517
2530 0.2699085
2540 0.2335065
2550 0.2374142
2560 0.2449437
2570 0.2109389
2580 0.230884
2590 0.2388493
2600 0.2176967
2610 0.230205
2620 0.2309444
2630 0.2401811
2640 0.2347208
2650 0.2276317
2660 0.2204458
2670 0.2346036
2680 0.2208432
2690 0.2218952
2700 0.2091359
2710 0.189389
2720 0.2334318
2730 0.2260493
2740 0.1845821
2750 0.2036519
2760 0.2000894
2770 0.1899743
2780 0.2006607
2790 0.2016899
2800 0.2120267
2810 0.2111287
2820 0.2098793
2830 0.2401455
2840 0.2227264
2850 0.2196369
2860 0.2309436
2870 0.2412214
2880 0.2543905
2890 0.2418034
2900 0.219051
2910 0.2282703
2920 0.224662
2930 0.2650776
2940 0.2705279
2950 0.3027453
2960 0.3208797
2970 0.316946
2980 0.3351498
2990 0.3473406
3000 0.3533393
3010 0.3355191
3020 0.3067425
3030 0.2763397
3040 0.2689898
3050 0.292625
3060 0.2965854
3070 0.2962241
3080 0.2739162
3090 0.2954515
3100 0.2771737
3110 0.2959113
3120 0.2838922
3130 0.2846239
3140 0.2825868
3150 0.2943979
3160 0.3048017
3170 0.2663981
3180 0.3145867
3190 0.3141792
3200 0.3213983
3210 0.2870335
3220 0.3014949
3230 0.3250381
3240 0.3220064
3250 0.3163286
3260 0.2902114
3270 0.2694375
3280 0.2688564
3290 0.2613591
3300 0.2797469
3310 0.2772827
3320 0.2986577
3330 0.3139313
3340 0.2753671
3350 0.280857
3360 0.2813245
3370 0.2803798
3380 0.2816558
3390 0.260017
3400 0.2850006
3410 0.2669091
3420 0.2881638
3430 0.2930124
3440 0.2729939
3450 0.2854921
3460 0.2776729
3470 0.3014719
3480 0.2472869
3490 0.2444093
3500 0.2352592
3510 0.2126295
3520 0.2143138
3530 0.2143612
3540 0.2336869
3550 0.2856743
3560 0.2597644
3570 0.2550425
3580 0.2382169
3590 0.2621339
3600 0.2622248
3610 0.2866145
3620 0.2339006
3630 0.2608851
3640 0.2543265
3650 0.2556826
3660 0.2452075
3670 0.2286431
3680 0.2382967
3690 0.2021489
3700 0.1938357
3710 0.2082743
3720 0.1948115
3730 0.1745873
3740 0.18752
3750 0.206462
3760 0.2031665
3770 0.1991654
3780 0.2081515
3790 0.2250587
3800 0.2118294
3810 0.1982927
3820 0.2012824
3830 0.2534375
3840 0.2643572
3850 0.2169999
3860 0.2060664
3870 0.188108
3880 0.1854689
3890 0.1904118
3900 0.2246538
3910 0.2325234
3920 0.2085005
3930 0.2247536
3940 0.2096647
3950 0.2132654
3960 0.2219767
3970 0.1931698
3980 0.2079007
3990 0.2296933
4000 0.2183311
4010 0.1973754
4020 0.2055327
4030 0.1941834
4040 0.2059261
4050 0.2038478
4060 0.1926648
4070 0.2128275
4080 0.1804287
4090 0.165287
4100 0.1946946
4110 0.1855967
4120 0.1852682
4130 0.2042112
4140 0.1895196
4150 0.1920256
4160 0.1905979
4170 0.1824193
4180 0.2145772
4190 0.2081867
4200 0.2404389
4210 0.2271908
4220 0.2005374
4230 0.1993494
4240 0.19048
4250 0.1913809
4260 0.1938905
4270 0.1910673
4280 0.1874367
4290 0.209845
4300 0.2069206
4310 0.2037382
4320 0.2257424
4330 0.2115368
4340 0.2091399
4350 0.2171082
4360 0.218524
4370 0.220169
4380 0.2085894
4390 0.2062523
4400 0.2147685
4410 0.1995576
4420 0.19419
4430 0.1913608
4440 0.1943125
4450 0.2107807
4460 0.1911956
4470 0.1894428
4480 0.2146662
4490 0.212797
4500 0.2234722
4510 0.2371792
4520 0.2180513
4530 0.2361659
4540 0.2052231
4550 0.2218732
4560 0.2263242
4570 0.2198285
4580 0.2106239
4590 0.2060647
4600 0.2173702
4610 0.2093844
4620 0.2262392
4630 0.2447454
4640 0.2503589
4650 0.210832
4660 0.222115
4670 0.1986128
4680 0.2271827
4690 0.2035732
4700 0.2128886
4710 0.2023586
4720 0.2180283
4730 0.2244486
4740 0.2233096
4750 0.2188071
4760 0.2255122
4770 0.2249461
4780 0.2241511
4790 0.2379418
4800 0.2305049
4810 0.221574
4820 0.2219254
4830 0.2242441
4840 0.2222826
4850 0.2410706
4860 0.2348044
4870 0.2448565
4880 0.2507704
4890 0.2577902
4900 0.2764922
4910 0.2468179
4920 0.2351802
4930 0.2423752
4940 0.2354504
4950 0.2425472
4960 0.2443561
4970 0.2272293
4980 0.2212991
4990 0.2433234
5000 0.2302802
5010 0.2325606
5020 0.2347012
5030 0.2147285
5040 0.2131055
5050 0.224946
5060 0.219038
5070 0.2102504
5080 0.202227
5090 0.2020309
5100 0.2174977
5110 0.2253885
5120 0.2518863
5130 0.226114
5140 0.2203966
5150 0.1937895
5160 0.1990829
5170 0.2009946
5180 0.2031836
5190 0.1998633
5200 0.2098035
5210 0.225396
5220 0.2171521
5230 0.2537919
5240 0.23789
5250 0.2400882
5260 0.2320786
5270 0.2354502
5280 0.2337188
5290 0.239167
5300 0.24792
5310 0.2302738
5320 0.2451865
5330 0.2424178
5340 0.2349096
5350 0.2453928
5360 0.2378991
5370 0.236076
5380 0.2343338
5390 0.2294531
5400 0.2327304
5410 0.2138318
5420 0.2174442
5430 0.2028226
5440 0.219803
5450 0.2169093
5460 0.2204937
5470 0.2475481
5480 0.2317671
5490 0.2244023
5500 0.2261025
5510 0.2330434
5520 0.2339839
5530 0.2497376
5540 0.2375722
5550 0.2265644
5560 0.2246263
5570 0.2360923
5580 0.2290637
5590 0.2388084
5600 0.2148793
5610 0.2180162
5620 0.236335
5630 0.2576257
5640 0.2490573
5650 0.2501958
5660 0.2430373
5670 0.2404104
5680 0.243549
5690 0.2191521
5700 0.2528185
5710 0.248926
5720 0.2352814
5730 0.2418873
5740 0.2499971
5750 0.2415297
5760 0.2424333
5770 0.2543145
5780 0.2464631
5790 0.2155518
5800 0.2390454
5810 0.2385002
5820 0.2408459
5830 0.2433068
5840 0.251755
5850 0.2467072
5860 0.250188
5870 0.2537574
5880 0.2594092
5890 0.2723607
5900 0.2461752
5910 0.2462243
5920 0.2367523
5930 0.2368031
5940 0.2400658
5950 0.2419131
5960 0.2289091
5970 0.2501173
5980 0.2543422
5990 0.2504129
6000 0.2468743
6010 0.2508178
6020 0.2379887
6030 0.2292693
6040 0.2625859
6050 0.260802
6060 0.244298
6070 0.2327056
6080 0.239353
6090 0.2545498
6100 0.2666533
6110 0.2432683
6120 0.2688984
6130 0.2799912
6140 0.2620567
6150 0.2470277
6160 0.2575373
6170 0.2771951
6180 0.2704445
6190 0.2686252
6200 0.2605152
6210 0.2391072
6220 0.2450996
6230 0.2390354
6240 0.2626285
6250 0.2504009
6260 0.2428844
6270 0.2469099
6280 0.2357378
6290 0.2371068
6300 0.2514417
6310 0.2597658
6320 0.264646
6330 0.259537
6340 0.2359692
6350 0.2378536
6360 0.2573622
6370 0.2368576
6380 0.2758155
6390 0.2568974
6400 0.242588
6410 0.251856
6420 0.2697609
6430 0.2363328
6440 0.2542369
6450 0.2362448
6460 0.2304044
6470 0.2328984
6480 0.2323538
6490 0.2318333
6500 0.2212073
6510 0.2333065
6520 0.2378532
6530 0.2657062
6540 0.272592
6550 0.2397291
6560 0.2717803
6570 0.2940421
6580 0.2627278
6590 0.2743627
6600 0.2668112
6610 0.2904234
6620 0.279526
6630 0.2659643
6640 0.2584251
6650 0.2627597
6660 0.2455378
6670 0.256923
6680 0.2627064
6690 0.2500641
6700 0.2657954
6710 0.275628
6720 0.277399
6730 0.2743072
6740 0.2746656
6750 0.2783507
6760 0.258792
6770 0.2897684
6780 0.2756432
6790 0.3055441
6800 0.2967928
6810 0.295649
6820 0.305108
6830 0.2917208
6840 0.299361
6850 0.3072697
6860 0.2873344
6870 0.3023571
6880 0.28505
6890 0.3192054
6900 0.2927989
6910 0.284419
6920 0.3061549
6930 0.2881727
6940 0.266052
6950 0.2846102
6960 0.3124076
6970 0.2971148
6980 0.2823776
6990 0.3157051
7000 0.3101136
7010 0.2796362
7020 0.30614
7030 0.2924659
7040 0.277692
7050 0.2554364
7060 0.2848296
7070 0.2711958
7080 0.2682095
7090 0.2635658
7100 0.2840743
7110 0.2869691
7120 0.2845837
7130 0.2576506
7140 0.2840436
7150 0.2680676
7160 0.2639942
7170 0.2686815
7180 0.2810346
7190 0.2752331
7200 0.2678337
7210 0.2777143
7220 0.2741947
7230 0.2494025
7240 0.2533171
7250 0.2539077
7260 0.2340972
7270 0.2509235
7280 0.2485771
7290 0.2440603
7300 0.2408548
7310 0.2659219
7320 0.2415758
7330 0.2583942
7340 0.266092
7350 0.2764677
7360 0.2506139
7370 0.2684386
7380 0.2881792
7390 0.2715991
7400 0.2937902
7410 0.2685488
7420 0.2699842
7430 0.2600123
7440 0.2687816
7450 0.2563112
7460 0.2334424
7470 0.2380412
7480 0.224409
7490 0.2472081
7500 0.2636258
7510 0.2491261
7520 0.2649302
7530 0.2336716
7540 0.2427027
7550 0.2487487
7560 0.2391414
7570 0.2501333
7580 0.2565146
7590 0.2564837
7600 0.2569059
7610 0.263826
7620 0.256366
7630 0.2398715
7640 0.2541751
7650 0.2370496
7660 0.2439832
7670 0.2756041
7680 0.2674059
7690 0.268578
7700 0.2631212
7710 0.2618361
7720 0.2649108
7730 0.2572675
7740 0.2534938
7750 0.2794526
7760 0.263542
7770 0.2461408
7780 0.2817493
7790 0.2774327
7800 0.2737354
7810 0.2821621
7820 0.2711857
7830 0.3092498
7840 0.2829668
7850 0.2843715
7860 0.2959807
7870 0.3035281
7880 0.2868604
7890 0.2878631
7900 0.2856323
7910 0.2900401
7920 0.2825457
7930 0.2671273
7940 0.2881833
7950 0.2964621
7960 0.2667123
7970 0.283405
7980 0.2722252
7990 0.2681862
8000 0.2605602
8010 0.2733711
8020 0.2791159
8030 0.2865946
8040 0.2917126
8050 0.2929319
8060 0.3021929
8070 0.2829449
8080 0.2938962
8090 0.2910112
8100 0.2824845
8110 0.2802134
8120 0.3077477
8130 0.302297
8140 0.2986864
8150 0.2951242
8160 0.2914369
8170 0.2790277
8180 0.2671348
8190 0.2812151
8200 0.2600493
8210 0.2733493
8220 0.2469563
8230 0.2373547
8240 0.2302399
8250 0.2591175
8260 0.2665253
8270 0.2782152
8280 0.2539809
8290 0.2529817
8300 0.2651383
8310 0.2515532
8320 0.2233049
8330 0.2320694
8340 0.2212228
8350 0.229219
8360 0.2652776
8370 0.2603756
8380 0.2609256
8390 0.2567064
8400 0.2629402
8410 0.2441627
8420 0.2621611
8430 0.2295895
8440 0.2411616
8450 0.2439015
8460 0.2394696
8470 0.2715375
8480 0.2531879
8490 0.2591036
8500 0.2421588
8510 0.2462544
8520 0.2599769
8530 0.2561416
8540 0.2597106
8550 0.2284355
8560 0.260067
8570 0.2213453
8580 0.2188099
8590 0.2344482
8600 0.2306395
8610 0.2322467
8620 0.2376223
8630 0.2426141
8640 0.2637511
8650 0.2373916
8660 0.2518872
8670 0.2587278
8680 0.2467046
8690 0.2557534
8700 0.2606054
8710 0.2477537
8720 0.2633898
8730 0.2298582
8740 0.2727185
8750 0.2647166
8760 0.2515435
8770 0.2481737
8780 0.2250414
8790 0.2511184
8800 0.2566755
8810 0.2576273
8820 0.2546811
8830 0.2437001
8840 0.2281445
8850 0.2399598
8860 0.262728
8870 0.2323259
8880 0.238543
8890 0.2434038
8900 0.2507933
8910 0.2463042
8920 0.2447248
8930 0.2530836
8940 0.2533202
8950 0.2331188
8960 0.2542139
8970 0.2347511
8980 0.2367019
8990 0.2492399
9000 0.2512696
9010 0.2573032
9020 0.2428356
9030 0.2558026
9040 0.2411949
9050 0.2613417
9060 0.2396923
9070 0.2361046
9080 0.243712
9090 0.2529935
9100 0.2529615
9110 0.2306669
9120 0.2486203
9130 0.2533004
9140 0.254637
9150 0.2444892
9160 0.2480482
9170 0.2593246
9180 0.2423762
9190 0.2546862
9200 0.2590747
9210 0.2514845
9220 0.2427133
9230 0.2517003
9240 0.2559668
9250 0.2582499
9260 0.2561457
9270 0.2600056
9280 0.2430102
9290 0.2378091
9300 0.2456898
9310 0.2477918
9320 0.2539666
9330 0.2730688
9340 0.2576028
9350 0.2730172
9360 0.2750833
9370 0.2610745
9380 0.2567925
9390 0.250619
9400 0.2520089
9410 0.2556062
9420 0.2821875
9430 0.2587443
9440 0.2399528
9450 0.2828092
9460 0.2518062
9470 0.2540427
9480 0.2501039
9490 0.2600865
9500 0.2525395
9510 0.2565175
9520 0.2540341
9530 0.2475911
9540 0.2607813
9550 0.2696863
9560 0.2537667
9570 0.2805288
9580 0.2784613
9590 0.2729261
9600 0.2680044
9610 0.2462636
9620 0.276471
9630 0.2591561
9640 0.2561434
9650 0.2479836
9660 0.2716147
9670 0.277461
9680 0.2793918
9690 0.3001333
9700 0.283409
9710 0.2576697
9720 0.2592081
9730 0.2433907
9740 0.2672554
9750 0.2580224
9760 0.2389427
9770 0.2717411
9780 0.2680342
9790 0.2679196
9800 0.2748316
9810 0.2593413
9820 0.246963
9830 0.2851912
9840 0.2722228
9850 0.2233902
9860 0.2473682
9870 0.2677544
9880 0.256341
9890 0.264851
9900 0.2729692
9910 0.306178
9920 0.2707048
9930 0.2790484
9940 0.2758168
9950 0.2596746
9960 0.2514845
9970 0.2268099
9980 0.2399917
9990 0.22449
10000 0.2500979
10010 0.2700365
10020 0.246821
10030 0.2460253
10040 0.2427755
10050 0.2430107
10060 0.2301523
10070 0.2227167
10080 0.2501085
10090 0.2439839
10100 0.2473894
10110 0.249548
10120 0.2457231
10130 0.2509894
10140 0.240887
10150 0.2659212
10160 0.2673677
10170 0.2590974
10180 0.256787
10190 0.2427397
10200 0.2410877
10210 0.2075184
10220 0.243829
10230 0.2332231
10240 0.2308452
10250 0.218775
10260 0.2453469
10270 0.2295889
10280 0.2553683
10290 0.2680482
10300 0.2669331
10310 0.2400973
10320 0.2511678
10330 0.2364611
10340 0.2577657
10350 0.2296986
10360 0.2482997
10370 0.2628277
10380 0.2100499
10390 0.2411202
10400 0.2245917
10410 0.2371304
10420 0.2380883
10430 0.2526181
10440 0.2571415
10450 0.2632144
10460 0.2515406
10470 0.265586
10480 0.277454
10490 0.2857702
10500 0.2885309
10510 0.2853328
10520 0.2632214
10530 0.2812113
10540 0.2581374
10550 0.2749453
10560 0.2600412
10570 0.269969
10580 0.2661369
10590 0.2809522
10600 0.2500491
10610 0.2671256
10620 0.2779993
10630 0.314721
10640 0.2900221
10650 0.2656743
10660 0.3010919
10670 0.2856557
10680 0.307155
10690 0.2942252
10700 0.2736346
10710 0.276445
10720 0.2382256
10730 0.2561326
10740 0.2193823
10750 0.2236925
10760 0.2516457
10770 0.2443574
10780 0.2624234
10790 0.2530794
10800 0.2321049
10810 0.2382953
10820 0.2397318
10830 0.2457592
10840 0.2260547
10850 0.2595437
10860 0.2756726
10870 0.237019
10880 0.2639849
10890 0.252939
10900 0.2386178
10910 0.2477866
10920 0.2550861
10930 0.2690327
10940 0.2516709
10950 0.2311261
10960 0.2816463
10970 0.2610765
10980 0.2781362
10990 0.2588712
11000 0.250702
11010 0.2756382
11020 0.2772543
11030 0.2586959
11040 0.2458488
11050 0.2480227
11060 0.2516987
11070 0.275222
11080 0.2297129
11090 0.2357586
11100 0.2395624
11110 0.2687665
11120 0.2467152
11130 0.2391891
11140 0.2447923
11150 0.2331828
11160 0.2408794
11170 0.2555193
11180 0.2535353
11190 0.243209
11200 0.2718327
11210 0.2628184
11220 0.2643527
11230 0.2829915
11240 0.2728324
11250 0.2544669
11260 0.2546759
11270 0.2540936
11280 0.2669912
11290 0.2609069
11300 0.2694566
11310 0.2650046
11320 0.2433903
11330 0.2357829
11340 0.2414204
11350 0.2616145
11360 0.2473317
11370 0.2454719
11380 0.2608773
11390 0.2443416
11400 0.2596428
11410 0.245734
11420 0.2642244
11430 0.2568295
11440 0.2320675
11450 0.2440262
11460 0.2391319
11470 0.2691104
11480 0.2565259
11490 0.2501232
11500 0.2476372
11510 0.2574271
11520 0.2427873
11530 0.257047
11540 0.2505949
11550 0.2499541
11560 0.2642725
11570 0.2323998
11580 0.2264659
11590 0.2241679
11600 0.2177744
11610 0.2031426
11620 0.2195892
11630 0.2095211
11640 0.2210607
11650 0.2304182
11660 0.2502465
11670 0.2335038
11680 0.2374302
11690 0.246231
11700 0.2572594
11710 0.2384115
11720 0.2254268
11730 0.2167643
11740 0.2043138
11750 0.2381393
11760 0.2278274
11770 0.2424698
11780 0.2423691
11790 0.2561992
11800 0.2517365
11810 0.2540912
11820 0.2708579
11830 0.2546576
11840 0.2361924
11850 0.2797033
11860 0.2387237
11870 0.2546936
11880 0.2327854
11890 0.2437012
11900 0.2292653
11910 0.2605031
11920 0.2646206
11930 0.2598279
11940 0.2585406
11950 0.2374064
11960 0.258065
11970 0.2575303
11980 0.2381846
11990 0.2606074
12000 0.2547656
12010 0.2509712
12020 0.2575868
12030 0.2414832
12040 0.256795
12050 0.2583237
12060 0.2401502
12070 0.2385668
12080 0.2387616
12090 0.2224619
12100 0.2497383
12110 0.2425977
12120 0.2364541
12130 0.2552448
12140 0.2337748
12150 0.2435866
12160 0.2459024
12170 0.247628
12180 0.2530773
12190 0.2601904
12200 0.2396142
12210 0.2689915
12220 0.2612115
12230 0.2527028
12240 0.2289341
12250 0.2516365
12260 0.2509606
12270 0.2546909
12280 0.2419488
12290 0.2719056
12300 0.2364736
12310 0.2677045
12320 0.2540539
12330 0.2508818
12340 0.2466104
12350 0.2587976
12360 0.2551163
12370 0.2582168
12380 0.2327975
12390 0.23787
12400 0.2353112
12410 0.2360507
12420 0.2334047
12430 0.2282204
12440 0.2347526
12450 0.2354214
12460 0.2578472
12470 0.2479437
12480 0.265372
12490 0.2575072
12500 0.2638128
12510 0.2402634
12520 0.2779778
12530 0.2416582
12540 0.2779287
12550 0.283995
12560 0.2710418
12570 0.2797873
12580 0.2807303
12590 0.2833255
12600 0.2600004
12610 0.2805417
12620 0.2781605
12630 0.2978708
12640 0.3151391
12650 0.3044966
12660 0.2820583
12670 0.2776924
12680 0.2922958
12690 0.2783598
12700 0.2733028
12710 0.273472
12720 0.3088019
12730 0.272867
12740 0.2892216
12750 0.2706906
12760 0.3003493
12770 0.2817089
12780 0.3009258
12790 0.2780678
12800 0.2866761
12810 0.2831945
12820 0.2817385
12830 0.2451503
12840 0.2495891
12850 0.24902
12860 0.2409928
12870 0.2648661
12880 0.2582195
12890 0.2544462
12900 0.2531895
12910 0.2688083
12920 0.2510457
12930 0.2500311
12940 0.26206
12950 0.2756217
12960 0.2511259
12970 0.2549609
12980 0.2580517
12990 0.2638645
13000 0.2707791
13010 0.2768533
13020 0.2815641
13030 0.2690285
13040 0.2590389
13050 0.2516586
13060 0.2793064
13070 0.2649551
13080 0.2557811
13090 0.2728394
13100 0.2642112
13110 0.2555902
13120 0.2649934
13130 0.2669403
13140 0.2807818
13150 0.2714462
13160 0.2586785
13170 0.2859408
13180 0.2755208
13190 0.272051
13200 0.2527305
13210 0.2436693
13220 0.2538634
13230 0.2654512
13240 0.2776032
13250 0.3002185
13260 0.2741739
13270 0.2614816
13280 0.2441639
13290 0.2422878
13300 0.2485422
13310 0.2489854
13320 0.2542527
13330 0.2645814
13340 0.26978
13350 0.2920878
13360 0.2999576
13370 0.2987214
13380 0.2723973
13390 0.2789591
13400 0.2904859
13410 0.2989666
13420 0.287979
13430 0.265778
13440 0.2629794
13450 0.2545873
13460 0.2671851
13470 0.2710857
13480 0.2436585
13490 0.2402401
13500 0.2522164
13510 0.2323007
13520 0.2120894
13530 0.2486902
13540 0.2577799
13550 0.2708496
13560 0.2729195
13570 0.2653237
13580 0.2681725
13590 0.2438601
13600 0.2457521
13610 0.2532201
13620 0.2450733
13630 0.2205081
13640 0.2525117
13650 0.2494248
13660 0.2445168
13670 0.2348332
13680 0.245472
13690 0.2560513
13700 0.245674
13710 0.2724411
13720 0.312349
13730 0.2796124
13740 0.2807434
13750 0.2981869
13760 0.2600873
13770 0.2785755
13780 0.2781555
13790 0.2812709
13800 0.2552052
13810 0.2525961
13820 0.2486378
13830 0.2627278
13840 0.2704088
13850 0.2584611
13860 0.2464765
13870 0.2470571
13880 0.2624714
13890 0.2761807
13900 0.2852229
13910 0.2799634
13920 0.2811779
13930 0.2578202
13940 0.271024
13950 0.2634753
13960 0.2478929
13970 0.2512527
13980 0.2520852
13990 0.245872
14000 0.2327236
14010 0.2633234
14020 0.2494682
14030 0.2606197
14040 0.2706538
14050 0.254236
14060 0.2612642
14070 0.256113
14080 0.2605278
14090 0.2442399
14100 0.2780105
14110 0.2762593
14120 0.2689723
14130 0.2768769
14140 0.2921098
14150 0.2910258
14160 0.2650731
14170 0.2831389
14180 0.271694
14190 0.292553
14200 0.2689216
14210 0.3031149
14220 0.2705504
14230 0.2836668
14240 0.2786449
14250 0.2724483
14260 0.2724656
14270 0.2767842
14280 0.2700297
14290 0.2500912
14300 0.2505148
14310 0.2863284
14320 0.2618239
14330 0.2391077
14340 0.2608226
14350 0.264788
14360 0.2611628
14370 0.2646334
14380 0.2746751
14390 0.2872122
14400 0.30248
14410 0.3117298
14420 0.2783103
14430 0.2986101
14440 0.3069364
14450 0.2706625
14460 0.2319433
14470 0.2740422
14480 0.2619659
14490 0.2773141
14500 0.270843
14510 0.2786047
14520 0.2632118
14530 0.2594694
14540 0.2515102
14550 0.2844329
14560 0.2650435
14570 0.2528409
14580 0.2765916
14590 0.2923735
14600 0.2534132
14610 0.2722923
14620 0.246967
14630 0.261976
14640 0.2344027
14650 0.2437311
14660 0.2661412
14670 0.257961
14680 0.2644986
14690 0.2532625
14700 0.2961017
14710 0.3009224
14720 0.2787098
14730 0.2642091
14740 0.2742354
14750 0.2472261
14760 0.2760256
14770 0.2702289
14780 0.2710455
14790 0.3115482
14800 0.3078425
14810 0.2829007
14820 0.2688016
14830 0.2987688
14840 0.2684371
14850 0.2856517
14860 0.2616718
14870 0.260058
14880 0.3000182
14890 0.3044408
14900 0.2816656
14910 0.292224
14920 0.2887032
14930 0.2919049
14940 0.2831878
14950 0.2593599
14960 0.2624395
14970 0.2743835
14980 0.2620639
14990 0.2524308
15000 0.2717996
15010 0.2575138
15020 0.279734
15030 0.2562269
15040 0.3018157
15050 0.2607817
15060 0.2658197
15070 0.2576557
15080 0.2654548
15090 0.270288
15100 0.2720307
15110 0.2548078
15120 0.2312718
15130 0.2453693
15140 0.2583147
15150 0.2735973
15160 0.2710374
15170 0.2719951
15180 0.2916331
15190 0.2848884
15200 0.2808461
15210 0.2611381
15220 0.2450143
15230 0.2523709
15240 0.2715509
15250 0.2589879
15260 0.2543824
15270 0.2763771
15280 0.2787758
15290 0.2573341
15300 0.306148
15310 0.2860684
15320 0.2907328
15330 0.2762079
15340 0.2639708
15350 0.2619666
15360 0.24795
15370 0.2633742
15380 0.2656327
15390 0.2559139
15400 0.254557
15410 0.2675698
15420 0.2659749
15430 0.2794314
15440 0.2627858
15450 0.2773784
15460 0.2667489
15470 0.2654005
15480 0.263113
15490 0.2637548
15500 0.2795571
15510 0.2796752
15520 0.2656592
15530 0.2677681
15540 0.2746698
15550 0.2573238
15560 0.2794407
15570 0.277188
15580 0.2682674
15590 0.2854922
15600 0.2582324
15610 0.2945471
15620 0.2724678
15630 0.261544
15640 0.2992507
15650 0.2639785
15660 0.265156
15670 0.2521787
15680 0.2404222
15690 0.236689
15700 0.2822333
15710 0.2709567
15720 0.2840762
15730 0.2804237
15740 0.2667383
15750 0.2601721
15760 0.2354595
15770 0.2245497
15780 0.2328625
15790 0.2331637
15800 0.223543
15810 0.2335174
15820 0.2444376
15830 0.2529766
15840 0.2594844
15850 0.2548716
15860 0.2567737
15870 0.2506232
15880 0.2240447
15890 0.2205212
15900 0.216359
15910 0.2039966
15920 0.2156608
15930 0.2232286
15940 0.2100899
15950 0.224226
15960 0.2260775
15970 0.2398579
15980 0.2763023
15990 0.247845
16000 0.2616232
16010 0.2911169
16020 0.290747
16030 0.2762962
16040 0.2639398
16050 0.2706124
16060 0.2825602
16070 0.2818549
16080 0.2347156
16090 0.2456814
16100 0.2429469
16110 0.2566426
16120 0.2576646
16130 0.2357197
16140 0.25561
16150 0.2408601
16160 0.2716549
16170 0.2508216
16180 0.2584229
16190 0.2694748
16200 0.2385398
16210 0.2278301
16220 0.2505515
16230 0.2619666
16240 0.2408332
16250 0.2590583
16260 0.2327726
16270 0.2576443
16280 0.2451547
16290 0.2357133
16300 0.2301545
16310 0.2276806
16320 0.2196813
16330 0.2313814
16340 0.2590045
16350 0.2123515
16360 0.2184047
16370 0.2436673
16380 0.2564307
16390 0.2419134
16400 0.2436686
16410 0.2450991
16420 0.273918
16430 0.2463301
16440 0.2592927
16450 0.23393
16460 0.2270933
16470 0.2492464
16480 0.2362703
16490 0.2408915
16500 0.2527872
16510 0.2374424
16520 0.2684404
16530 0.250142
16540 0.2403766
16550 0.2400913
16560 0.2494825
16570 0.251363
16580 0.2481077
16590 0.2517799
16600 0.2836925
16610 0.2850281
16620 0.2669327
16630 0.2411722
16640 0.293249
16650 0.2655416
16660 0.2848127
16670 0.2754919
16680 0.2573914
16690 0.3011845
16700 0.2624417
16710 0.2611693
16720 0.2452542
16730 0.2410777
16740 0.2311869
16750 0.2506509
16760 0.2499848
16770 0.2500546
16780 0.2663638
16790 0.2454421
16800 0.230583
16810 0.233832
16820 0.2384634
16830 0.220501
16840 0.2162168
16850 0.2379159
16860 0.2669214
16870 0.2819424
16880 0.2927309
16890 0.2803086
16900 0.2616325
16910 0.2719094
16920 0.2533743
16930 0.2976939
16940 0.2732117
16950 0.2903551
16960 0.2814312
16970 0.2696882
16980 0.2568292
16990 0.2694606
17000 0.2678171
17010 0.2786371
17020 0.2625761
17030 0.2569286
17040 0.249759
17050 0.2583916
17060 0.277365
17070 0.2620769
17080 0.3007546
17090 0.2656603
17100 0.2426652
17110 0.2472202
17120 0.2571234
17130 0.256979
17140 0.2529906
17150 0.2568752
17160 0.2687975
17170 0.2761457
17180 0.2652512
17190 0.2541897
17200 0.2620485
17210 0.2635924
17220 0.2527188
17230 0.2661682
17240 0.2672292
17250 0.2770771
17260 0.262649
17270 0.2617753
17280 0.2656954
17290 0.2642189
17300 0.2637424
17310 0.2569463
17320 0.2547831
17330 0.2628296
17340 0.2700056
17350 0.2722462
17360 0.2869028
17370 0.2624115
17380 0.2611007
17390 0.2509267
17400 0.2576118
17410 0.2602413
17420 0.2223618
17430 0.2397742
17440 0.2243526
17450 0.2205394
17460 0.2381353
17470 0.2655684
17480 0.2851484
17490 0.3042525
17500 0.2868663
17510 0.2990828
17520 0.294891
17530 0.2805126
17540 0.2623125
17550 0.2938864
17560 0.2857509
17570 0.2826951
17580 0.2572301
17590 0.2859853
17600 0.256685
17610 0.2605611
17620 0.2905243
17630 0.2945604
17640 0.2748652
17650 0.2936546
17660 0.2813393
17670 0.2518839
17680 0.271599
17690 0.2801048
17700 0.2953617
17710 0.3190348
17720 0.3218889
17730 0.2999533
17740 0.3110276
17750 0.3324811
17760 0.312101
17770 0.3203802
17780 0.3110709
17790 0.3157597
17800 0.3033724
17810 0.309005
17820 0.3204572
17830 0.3370507
17840 0.2932264
17850 0.2900703
17860 0.2973801
17870 0.289194
17880 0.2872329
17890 0.2729276
17900 0.296765
17910 0.2903419
17920 0.2980987
17930 0.30722
17940 0.2694118
17950 0.2847528
17960 0.2807639
17970 0.2871458
17980 0.2788557
17990 0.2870887
18000 0.2809621
18010 0.2834571
18020 0.2673077
18030 0.2705809
18040 0.2529331
18050 0.2774145
18060 0.2724901
18070 0.2564509
18080 0.2855232
18090 0.2398762
18100 0.2504877
18110 0.2494222
18120 0.2846604
18130 0.2894188
18140 0.2853749
18150 0.3008115
18160 0.2509269
18170 0.2459222
18180 0.2364348
18190 0.2450679
18200 0.2231437
18210 0.2455642
18220 0.2157309
18230 0.2243398
18240 0.2267783
18250 0.2238567
18260 0.2326562
18270 0.231049
18280 0.2240856
18290 0.2197275
18300 0.2537736
18310 0.256972
18320 0.2415318
18330 0.1888864
18340 0.2247074
18350 0.2095575
18360 0.1780266
18370 0.2113672
18380 0.2073006
18390 0.1943785
18400 0.2543864
18410 0.2370562
18420 0.2567056
18430 0.2195061
18440 0.2465245
18450 0.2659828
18460 0.2734577
18470 0.2265931
18480 0.2221331
18490 0.216428
18500 0.2188644
18510 0.2213303
18520 0.2431432
18530 0.275578
18540 0.2817986
18550 0.2631351
18560 0.2767342
18570 0.2604788
18580 0.2569794
18590 0.2576115
18600 0.250717
18610 0.2647215
18620 0.2546627
18630 0.2450662
18640 0.2676754
18650 0.2868182
18660 0.2894097
18670 0.258128
18680 0.2688399
18690 0.2734198
18700 0.2702571
18710 0.260976
18720 0.232129
18730 0.2416728
18740 0.2460673
18750 0.2520733
18760 0.2520681
18770 0.2411281
18780 0.2302106
18790 0.2480606
18800 0.2482381
18810 0.2672089
18820 0.2551443
18830 0.2519946
18840 0.2472639
18850 0.2839481
18860 0.2565236
18870 0.2568612
18880 0.2642674
18890 0.2692455
18900 0.2777017
18910 0.2434465
18920 0.2697412
18930 0.2789967
18940 0.237418
18950 0.2263902
18960 0.2483358
18970 0.2384801
18980 0.2495973
18990 0.2221607
19000 0.2453283
19010 0.2385363
19020 0.2240306
19030 0.2289217
19040 0.232959
19050 0.2513956
19060 0.2469233
19070 0.2419588
19080 0.2509814
19090 0.2617579
19100 0.2542733
19110 0.2401176
19120 0.2423088
19130 0.2217279
19140 0.2558273
19150 0.2377176
19160 0.2467355
19170 0.242572
19180 0.217885
19190 0.230977
19200 0.2439419
19210 0.2237891
19220 0.22578
19230 0.2212987
19240 0.2128386
19250 0.2064342
19260 0.2190976
19270 0.2301388
19280 0.2514411
19290 0.2281917
19300 0.2452547
19310 0.2296918
19320 0.2397539
19330 0.2728767
19340 0.2302398
19350 0.2516163
19360 0.2623322
19370 0.2470385
19380 0.2482917
19390 0.2382573
19400 0.2476363
19410 0.2210225
19420 0.2766188
19430 0.2716749
19440 0.2715334
19450 0.2623085
19460 0.2514137
19470 0.2557372
19480 0.2355856
19490 0.2730175
19500 0.2603137
19510 0.2600548
19520 0.2452883
19530 0.2574133
19540 0.2645597
19550 0.2766956
19560 0.2606717
19570 0.2398647
19580 0.2330436
19590 0.2404313
19600 0.2288914
19610 0.2653548
19620 0.2657118
19630 0.2702866
19640 0.2480925
19650 0.2236885
19660 0.2412224
19670 0.2162544
19680 0.2257912
19690 0.2239032
19700 0.2298917
19710 0.2283096
19720 0.2470034
19730 0.2548187
19740 0.231756
19750 0.2544618
19760 0.2054406
19770 0.2620179
19780 0.2554622
19790 0.2529164
19800 0.2608488
19810 0.2496373
19820 0.2427272
19830 0.2708126
19840 0.2425962
19850 0.2394423
19860 0.2132306
19870 0.242901
19880 0.2491758
19890 0.2678335
19900 0.2714179
19910 0.3014238
19920 0.2898138
19930 0.249919
19940 0.2533962
19950 0.2532605
19960 0.2461449
19970 0.2443179
19980 0.2538367
19990 0.2793061
20000 0.2537657
20010 0.2722179
20020 0.2543164
20030 0.2445421
20040 0.2519344
20050 0.2333373
20060 0.2561141
20070 0.2771186
20080 0.2716089
20090 0.2590971
20100 0.2690665
20110 0.2867665
20120 0.278762
20130 0.262579
20140 0.2592922
20150 0.2426438
20160 0.2527067
20170 0.2467254
20180 0.2411447
20190 0.2351227
20200 0.2601285
20210 0.2756534
20220 0.2558223
20230 0.2558922
20240 0.2525181
20250 0.2643815
20260 0.2507974
20270 0.2575445
20280 0.2628486
20290 0.2588237
20300 0.2509017
20310 0.2553015
20320 0.2508057
20330 0.2477146
20340 0.2464137
20350 0.2296374
20360 0.2405389
20370 0.2479721
20380 0.2370569
20390 0.240637
20400 0.2319216
20410 0.2433217
20420 0.234615
20430 0.2558126
20440 0.2458163
20450 0.2546756
20460 0.247694
20470 0.2555026
20480 0.2422139
20490 0.2480044
20500 0.2647641
20510 0.2633417
20520 0.2971386
20530 0.2612057
20540 0.2598585
20550 0.2703821
20560 0.2623151
20570 0.2546707
20580 0.2713573
20590 0.2675842
20600 0.2664048
20610 0.2548913
20620 0.2485987
20630 0.2374761
20640 0.2645266
20650 0.2728523
20660 0.3086836
20670 0.3025201
20680 0.2892566
20690 0.3092344
20700 0.2671992
20710 0.2527066
20720 0.2817692
20730 0.2908608
20740 0.2704782
20750 0.289612
20760 0.256613
20770 0.2710317
20780 0.2633942
20790 0.2643437
20800 0.2651442
20810 0.2721924
20820 0.2754861
20830 0.2656655
20840 0.269475
20850 0.2807083
20860 0.2705329
20870 0.2395362
20880 0.2553177
20890 0.2391458
20900 0.2452628
20910 0.2531763
20920 0.2582366
20930 0.2634259
20940 0.2838436
20950 0.2907437
20960 0.2659226
20970 0.2546461
20980 0.2673213
20990 0.273881
21000 0.2619092
21010 0.2482732
21020 0.2733247
21030 0.2591058
21040 0.2832357
21050 0.2752573
21060 0.2760313
21070 0.2771475
21080 0.2673621
21090 0.2995783
21100 0.2782875
21110 0.2752639
21120 0.3044546
21130 0.2863319
21140 0.2634625
21150 0.2582035
21160 0.2841525
21170 0.2713471
21180 0.2846394
21190 0.267522
21200 0.2480057
21210 0.2703443
21220 0.2739063
21230 0.2779896
21240 0.2750389
21250 0.2754288
21260 0.2481404
21270 0.2370712
21280 0.2401436
21290 0.2346469
21300 0.2427578
21310 0.2318814
21320 0.2381532
21330 0.2406242
21340 0.2571687
21350 0.2651697
21360 0.2414746
21370 0.2528118
21380 0.2713822
21390 0.2531306
21400 0.2554392
21410 0.2570908
21420 0.2652316
21430 0.2724555
21440 0.2673416
21450 0.257399
21460 0.2457111
21470 0.2402176
21480 0.2644721
21490 0.278545
21500 0.2824319
21510 0.283561
21520 0.2632685
21530 0.2793322
21540 0.2813887
21550 0.2917602
21560 0.2914451
21570 0.2648888
21580 0.2753678
21590 0.2594804
21600 0.2714266
21610 0.2673568
21620 0.287621
21630 0.2921898
21640 0.2848294
21650 0.280737
21660 0.2639314
21670 0.2758555
21680 0.2759831
21690 0.2665929
21700 0.277912
21710 0.270526
21720 0.2785142
21730 0.2880053
21740 0.2818155
21750 0.2828372
21760 0.288384
21770 0.2921475
21780 0.2414386
21790 0.2785412
21800 0.2719555
21810 0.270587
21820 0.2698643
21830 0.2642729
21840 0.2712596
21850 0.2584961
21860 0.2633333
21870 0.2412424
21880 0.2634009
21890 0.2510025
21900 0.253715
21910 0.266338
21920 0.2450214
21930 0.2584359
21940 0.2504679
21950 0.2638488
21960 0.2402528
21970 0.2494526
21980 0.266151
21990 0.2677149
22000 0.2584035
22010 0.2615329
22020 0.2511137
22030 0.2473764
22040 0.2597888
22050 0.2451431
22060 0.2533945
22070 0.2506814
22080 0.2504091
22090 0.2543917
22100 0.2284859
22110 0.2589133
22120 0.2665885
22130 0.2748466
22140 0.2852415
22150 0.2811088
22160 0.2939841
22170 0.2792304
22180 0.2858327
22190 0.2574608
22200 0.2537494
22210 0.2637978
22220 0.2503234
22230 0.2475515
22240 0.2451712
22250 0.246043
22260 0.2419005
22270 0.2600116
22280 0.2365551
22290 0.246271
22300 0.2538924
22310 0.2601596
22320 0.2743807
22330 0.2497365
22340 0.2464745
22350 0.2546723
22360 0.2446346
22370 0.2343971
22380 0.2414122
22390 0.2613943
22400 0.2517516
22410 0.2529244
22420 0.2371278
22430 0.2495929
22440 0.2289102
22450 0.2365529
22460 0.2404423
22470 0.2176861
22480 0.2049052
22490 0.2399251
22500 0.2259636
22510 0.2304316
22520 0.2278509
22530 0.2331785
22540 0.2170672
22550 0.224951
22560 0.2250174
22570 0.2323456
22580 0.2280351
22590 0.2303515
22600 0.2168659
22610 0.208292
22620 0.1974752
22630 0.2279509
22640 0.2094108
22650 0.2119075
22660 0.2244484
22670 0.2174279
22680 0.2152704
22690 0.2152801
22700 0.2116083
22710 0.2042705
22720 0.2109072
22730 0.2387864
22740 0.2228371
22750 0.2232687
22760 0.2014588
22770 0.2131695
22780 0.2122877
22790 0.2002927
22800 0.2203576
22810 0.2304268
22820 0.2158558
22830 0.2150985
22840 0.2163039
22850 0.2100145
22860 0.2050821
22870 0.1789989
22880 0.2123183
22890 0.2057645
22900 0.2116148
22910 0.2201804
22920 0.2369385
22930 0.2276923
22940 0.2529834
22950 0.2162573
22960 0.2368168
22970 0.2296186
22980 0.2336028
22990 0.2255705
23000 0.2231803
23010 0.2185492
23020 0.2269333
23030 0.2524596
23040 0.2229406
23050 0.2048525
23060 0.2255986
23070 0.2200957
23080 0.22235
23090 0.2335027
23100 0.2186601
23110 0.2290052
23120 0.2355417
23130 0.2356755
23140 0.2281647
23150 0.2373143
23160 0.2038341
23170 0.2391387
23180 0.2135527
23190 0.2167661
23200 0.2073862
23210 0.2205921
23220 0.2269125
23230 0.2361012
23240 0.2249214
23250 0.2175787
23260 0.2075449
23270 0.2188395
23280 0.2188063
23290 0.2113336
23300 0.1992387
23310 0.2074693
23320 0.2338597
23330 0.223085
23340 0.2349312
23350 0.2178524
23360 0.2244061
23370 0.2238704
23380 0.2306
23390 0.2580146
23400 0.2327071
23410 0.2193961
23420 0.2417723
23430 0.2356924
23440 0.2545983
23450 0.2576239
23460 0.2675161
23470 0.2525652
23480 0.2714504
23490 0.2443638
23500 0.2193204
23510 0.2425337
23520 0.2495039
23530 0.2403655
23540 0.2478273
23550 0.2384852
23560 0.2388403
23570 0.2434903
23580 0.2474775
23590 0.2636941
23600 0.248317
23610 0.2560582
23620 0.2469849
23630 0.2491394
23640 0.2438263
23650 0.2525452
23660 0.2448257
23670 0.2634963
23680 0.2395861
23690 0.2535599
23700 0.2565943
23710 0.2484614
23720 0.2745856
23730 0.2540073
23740 0.2485069
23750 0.2534069
23760 0.2442999
23770 0.2351774
23780 0.2544087
23790 0.2357755
23800 0.2598064
23810 0.223379
23820 0.2417745
23830 0.2513375
23840 0.2467134
23850 0.2456181
23860 0.235578
23870 0.2396922
23880 0.2275271
23890 0.2362916
23900 0.2476777
23910 0.2370777
23920 0.2514854
23930 0.2513059
23940 0.2544223
23950 0.2511236
23960 0.261713
23970 0.2568954
23980 0.2570808
23990 0.2409195
24000 0.2394479
24010 0.2488517
24020 0.251148
24030 0.2340652
24040 0.2260962
24050 0.2271574
24060 0.2560131
24070 0.2536043
24080 0.248684
24090 0.239594
24100 0.2473262
24110 0.2717345
24120 0.2437979
24130 0.2546163
24140 0.2606189
24150 0.2582623
24160 0.2662737
24170 0.2349883
24180 0.2231818
24190 0.2545617
24200 0.2622837
24210 0.2536089
24220 0.26632
24230 0.2441045
24240 0.2395993
24250 0.2377297
24260 0.2445947
24270 0.2260338
24280 0.2266419
24290 0.2498256
24300 0.2445087
24310 0.2389309
24320 0.2534352
24330 0.2316851
24340 0.223692
24350 0.2458977
24360 0.2515912
24370 0.2329858
24380 0.2334108
24390 0.2657527
24400 0.2543643
24410 0.2351531
24420 0.2405968
24430 0.2294263
24440 0.2344604
24450 0.2553555
24460 0.2403446
24470 0.2434893
24480 0.2513814
24490 0.2572095
24500 0.2510706
24510 0.2514859
24520 0.2480747
24530 0.2693936
24540 0.2469104
24550 0.2450813
24560 0.2587865
24570 0.2547109
24580 0.2596169
24590 0.2495492
24600 0.2643346
24610 0.253277
24620 0.2333343
24630 0.2345158
24640 0.23792
24650 0.2533509
24660 0.2518239
24670 0.2530781
24680 0.2633591
24690 0.2650335
24700 0.2355595
24710 0.2601318
24720 0.2496303
24730 0.2515698
24740 0.2460487
24750 0.2548124
24760 0.2502271
24770 0.2603748
24780 0.2681132
24790 0.2512996
24800 0.2596916
24810 0.2741354
24820 0.2676612
24830 0.2317594
24840 0.2545413
24850 0.2455395
24860 0.2481454
24870 0.2276721
24880 0.235843
24890 0.2371031
24900 0.2710618
24910 0.2542354
24920 0.2532162
24930 0.2665126
24940 0.2512547
24950 0.2423839
24960 0.2572921
24970 0.2628865
24980 0.2451041
24990 0.2860574
25000 0.26302
25010 0.2779599
25020 0.273823
25030 0.2679688
25040 0.2525378
25050 0.2616207
25060 0.2802004
25070 0.2723554
25080 0.2893319
25090 0.2782615
25100 0.253833
25110 0.2564523
25120 0.260851
25130 0.2548622
25140 0.2615507
25150 0.2818623
25160 0.2613707
25170 0.2414237
25180 0.2516539
25190 0.2465253
25200 0.2447547
25210 0.2541564
25220 0.26416
25230 0.2572925
25240 0.249737
25250 0.2693652
25260 0.2746917
25270 0.278235
25280 0.2573221
25290 0.2624093
25300 0.2686013
25310 0.2579914
25320 0.2709263
25330 0.2364647
25340 0.2708765
25350 0.2792529
25360 0.2656509
25370 0.2926303
25380 0.2777472
25390 0.2721021
25400 0.2612159
25410 0.2746564
25420 0.2741964
25430 0.2792101
25440 0.2594325
25450 0.2458725
25460 0.2570656
25470 0.3081644
25480 0.291015
25490 0.2770623
25500 0.2650245
25510 0.2806023
25520 0.2977179
25530 0.2762885
25540 0.2870136
25550 0.3010622
25560 0.2720428
25570 0.302351
25580 0.2969801
25590 0.2835658
25600 0.2513373
25610 0.2448013
25620 0.2972057
25630 0.2808069
25640 0.242705
25650 0.2683399
25660 0.244405
25670 0.256576
25680 0.2710731
25690 0.2624498
25700 0.2555316
25710 0.2572761
25720 0.2435442
25730 0.2536122
25740 0.2483116
25750 0.2760314
25760 0.2650524
25770 0.2590116
25780 0.2568757
25790 0.2582479
25800 0.2604837
25810 0.2717119
25820 0.2511804
25830 0.2752736
25840 0.2843336
25850 0.2823147
25860 0.2561292
25870 0.2669817
25880 0.2607183
25890 0.2691277
25900 0.2775276
25910 0.2429234
25920 0.2697756
25930 0.2342185
25940 0.2148861
25950 0.2461415
25960 0.2487704
25970 0.2404149
25980 0.2474905
25990 0.2378569
26000 0.2292559
26010 0.2339675
26020 0.2322458
26030 0.2369351
26040 0.2620621
26050 0.2670154
26060 0.2638265
26070 0.2548284
26080 0.2434765
26090 0.2604756
26100 0.2233079
26110 0.2568953
26120 0.2875072
26130 0.2659207
26140 0.2717483
26150 0.2747641
26160 0.2720249
26170 0.2743456
26180 0.2802208
26190 0.2539499
26200 0.2537323
26210 0.2590458
26220 0.2678034
26230 0.2603053
26240 0.2638546
26250 0.2518652
26260 0.2706867
26270 0.2993776
26280 0.2628835
26290 0.2766514
26300 0.2869663
26310 0.2841792
26320 0.2695744
26330 0.2713622
26340 0.267813
26350 0.280551
26360 0.2771648
26370 0.2591344
26380 0.2492919
26390 0.2416086
26400 0.2363193
26410 0.2225561
26420 0.2316036
26430 0.2396631
26440 0.2429998
26450 0.2426881
26460 0.2392639
26470 0.2631806
26480 0.2449667
26490 0.2521343
26500 0.2400569
26510 0.2665227
26520 0.2512561
26530 0.2551318
26540 0.2395486
26550 0.2362449
26560 0.2532073
26570 0.2619388
26580 0.2652446
26590 0.2501543
26600 0.2363451
26610 0.2591495
26620 0.2476498
26630 0.2672305
26640 0.2637079
26650 0.2709602
26660 0.2599035
26670 0.2672144
26680 0.2363382
26690 0.2314734
26700 0.2659876
26710 0.2737626
26720 0.2512477
26730 0.2541344
26740 0.2579
26750 0.2460318
26760 0.2595902
26770 0.2598466
26780 0.2625547
26790 0.2658222
26800 0.2368534
26810 0.2347191
26820 0.243099
26830 0.2429712
26840 0.2234984
26850 0.2519909
26860 0.236056
26870 0.2479793
26880 0.2529991
26890 0.2309029
26900 0.2461267
26910 0.2631582
26920 0.2601727
26930 0.2666226
26940 0.2347953
26950 0.2346006
26960 0.2390263
26970 0.2479584
26980 0.2241316
26990 0.2491009
27000 0.2263746
27010 0.2582507
27020 0.2488545
27030 0.2675562
27040 0.2632602
27050 0.2689179
27060 0.2499311
27070 0.2723196
27080 0.2636259
27090 0.2608625
27100 0.265357
27110 0.2695901
27120 0.2739798
27130 0.259429
27140 0.2694671
27150 0.2628763
27160 0.2655228
27170 0.2709221
27180 0.2711062
27190 0.2476892
27200 0.2617141
27210 0.2663454
27220 0.2451096
27230 0.2484143
27240 0.2648127
27250 0.2547117
27260 0.2438095
27270 0.2456739
27280 0.2576089
27290 0.2360751
27300 0.2639428
27310 0.235197
27320 0.2720509
27330 0.260158
27340 0.2520351
27350 0.2415375
27360 0.241434
27370 0.2445976
27380 0.2471081
27390 0.2530028
27400 0.2434765
27410 0.2545854
27420 0.269491
27430 0.2591069
27440 0.2750493
27450 0.2688588
27460 0.2772508
27470 0.2671808
27480 0.2755257
27490 0.2811133
27500 0.292655
27510 0.2459894
27520 0.2307795
27530 0.2499819
27540 0.2473774
27550 0.2397685
27560 0.2545161
27570 0.2649764
27580 0.2531902
27590 0.2577237
27600 0.2617772
27610 0.2576594
27620 0.2421501
27630 0.2656361
27640 0.2515989
27650 0.2501885
27660 0.251579
27670 0.2368554
27680 0.2636822
27690 0.2487683
27700 0.228796
27710 0.2470841
27720 0.2300633
27730 0.232214
27740 0.2349983
27750 0.2324098
27760 0.2557369
27770 0.2295512
27780 0.2322284
27790 0.2306966
27800 0.2428917
27810 0.2465656
27820 0.2541531
27830 0.26309
27840 0.2474928
27850 0.247309
27860 0.2411652
27870 0.2458812
27880 0.2379842
27890 0.2326102
27900 0.2245063
27910 0.2514446
27920 0.2490064
27930 0.2613692
27940 0.2504194
27950 0.2617766
27960 0.2544625
27970 0.2673101
27980 0.2655842
27990 0.2567068
28000 0.2723672
28010 0.2581935
28020 0.2502296
28030 0.2601317
28040 0.2430019
28050 0.2428676
28060 0.2634153
28070 0.2391507
28080 0.2598599
28090 0.2465018
28100 0.2596584
28110 0.2575196
28120 0.2460799
28130 0.2297628
28140 0.2618362
28150 0.2645018
28160 0.2078038
28170 0.2457569
28180 0.2321611
28190 0.2377903
28200 0.2557183
28210 0.2809869
28220 0.2628836
28230 0.2503853
28240 0.2548316
28250 0.2673483
28260 0.2767755
28270 0.2589208
28280 0.2594074
28290 0.2440614
28300 0.2422604
28310 0.234177
28320 0.2574511
28330 0.288855
28340 0.2662578
28350 0.2700668
28360 0.2393908
28370 0.2550784
28380 0.2437188
28390 0.2388338
28400 0.248182
28410 0.2490875
28420 0.2641776
28430 0.2529351
28440 0.2376882
28450 0.2452364
28460 0.2454282
28470 0.2559332
28480 0.2664643
28490 0.2483485
28500 0.2471844
28510 0.2726624
28520 0.271825
28530 0.2716267
28540 0.2332916
28550 0.2632992
28560 0.2333072
28570 0.2509502
28580 0.2392898
28590 0.2670155
28600 0.2466702
28610 0.2275989
28620 0.2425836
28630 0.2445636
28640 0.258446
28650 0.2660402
28660 0.2482926
28670 0.261799
28680 0.2786292
28690 0.2493884
28700 0.2835983
28710 0.2595078
28720 0.275909
28730 0.2441961
28740 0.2790817
28750 0.2782826
28760 0.2789969
28770 0.2729527
28780 0.268325
28790 0.2690868
28800 0.2570722
28810 0.2334617
28820 0.2340804
28830 0.2288766
28840 0.2271495
28850 0.2304936
28860 0.2472778
28870 0.2388278
28880 0.2214139
28890 0.2491164
28900 0.251559
28910 0.2445728
28920 0.2590099
28930 0.2745908
28940 0.267767
28950 0.2691905
28960 0.2686256
28970 0.2682054
28980 0.2398631
28990 0.2474705
29000 0.2247408
29010 0.2390744
29020 0.2374201
29030 0.2590154
29040 0.2516333
29050 0.2405545
29060 0.2691019
29070 0.2571965
29080 0.2312345
29090 0.2364593
29100 0.2381679
29110 0.2633008
29120 0.2617839
29130 0.2646379
29140 0.2539264
29150 0.2645935
29160 0.2408369
29170 0.2516896
29180 0.2460918
29190 0.2665424
29200 0.2673247
29210 0.2446016
29220 0.2454225
29230 0.242726
29240 0.2418383
29250 0.2256392
29260 0.240971
29270 0.2433153
29280 0.2523589
29290 0.2425001
29300 0.2559977
29310 0.2410399
29320 0.2513769
29330 0.2292518
29340 0.2438785
29350 0.2442466
29360 0.2516287
29370 0.256728
29380 0.260811
29390 0.2370137
29400 0.2417682
29410 0.2443654
29420 0.239888
29430 0.2524733
29440 0.2592915
29450 0.2473858
29460 0.2620208
29470 0.2458013
29480 0.2523768
29490 0.2725578
29500 0.2640096
29510 0.2624005
29520 0.270007
29530 0.2741432
29540 0.2591553
29550 0.2807598
29560 0.2820216
29570 0.2822909
29580 0.2597473
29590 0.2516491
29600 0.2750484
29610 0.2551258
29620 0.2739201
29630 0.2507024
29640 0.2628916
29650 0.2517817
29660 0.2409651
29670 0.2618813
29680 0.2742479
29690 0.2618525
29700 0.2595356
29710 0.2639207
29720 0.2632014
29730 0.2774855
29740 0.2656565
29750 0.2649185
29760 0.267252
29770 0.2642606
29780 0.2772426
29790 0.2446007
29800 0.242185
29810 0.2534617
29820 0.2585365
29830 0.2559379
29840 0.2573331
29850 0.2322962
29860 0.2283557
29870 0.2521665
29880 0.2383061
29890 0.2664583
29900 0.2550659
29910 0.2574891
29920 0.2623113
29930 0.2662865
29940 0.2642664
29950 0.284788
29960 0.2792211
29970 0.2725521
29980 0.2462359
29990 0.2710624
30000 0.2858651
30010 0.2662863
30020 0.2767921
30030 0.2584229
30040 0.2769358
30050 0.2795764
30060 0.2902719
30070 0.2818474
30080 0.2591621
30090 0.2724927
30100 0.259673
30110 0.2782314
30120 0.2668304
30130 0.2555817
30140 0.2665135
30150 0.2648323
30160 0.2604724
30170 0.2662637
30180 0.2820766
30190 0.2579081
30200 0.2598831
30210 0.2499578
30220 0.259823
30230 0.2583521
30240 0.270395
30250 0.2618343
30260 0.2704916
30270 0.2337788
30280 0.2666813
30290 0.2328715
30300 0.2397704
30310 0.2126656
30320 0.2481729
30330 0.2295078
30340 0.2360871
30350 0.249492
30360 0.2634232
30370 0.2545169
30380 0.253909
30390 0.2465561
30400 0.2481652
30410 0.2798093
30420 0.254846
30430 0.2554444
30440 0.2634749
30450 0.2644079
30460 0.2655647
30470 0.2627039
30480 0.2556965
30490 0.2601431
30500 0.2441883
30510 0.2578159
30520 0.2710817
30530 0.2628548
30540 0.2818727
30550 0.2774275
30560 0.2645814
30570 0.2593279
30580 0.29445
30590 0.280246
30600 0.265931
30610 0.2685449
30620 0.27033
30630 0.2813608
30640 0.2690474
30650 0.2719983
30660 0.2793013
30670 0.2770156
30680 0.2829125
30690 0.2590288
30700 0.2598983
30710 0.2557032
30720 0.2688561
30730 0.2564224
30740 0.2845871
30750 0.2820741
30760 0.2810543
30770 0.282789
30780 0.2817527
30790 0.2621077
30800 0.2848204
30810 0.2354727
30820 0.262089
30830 0.2644548
30840 0.2466349
30850 0.2771994
30860 0.273147
30870 0.2568551
30880 0.2645383
30890 0.2621951
30900 0.2556017
30910 0.2888794
30920 0.2675059
30930 0.2991095
30940 0.278385
30950 0.2879801
30960 0.2933168
30970 0.287978
30980 0.2681155
30990 0.2774978
31000 0.2952281
31010 0.2682826
31020 0.2920634
31030 0.2573993
31040 0.278616
31050 0.2514009
31060 0.2896911
31070 0.2704303
31080 0.2462394
31090 0.2679125
31100 0.2626943
31110 0.2592444
31120 0.2642736
31130 0.2823267
31140 0.2636799
31150 0.2638778
31160 0.2898957
31170 0.281075
31180 0.2829722
31190 0.2816614
31200 0.2775976
31210 0.2887876
31220 0.2866135
31230 0.2819014
31240 0.2664768
31250 0.2318026
31260 0.2422073
31270 0.2529216
31280 0.2688606
31290 0.2823555
31300 0.2635586
31310 0.2790747
31320 0.278707
31330 0.2865591
31340 0.2860581
31350 0.2835522
31360 0.2803804
31370 0.2649597
31380 0.277855
31390 0.2816277
31400 0.2721872
31410 0.2703219
31420 0.2429138
31430 0.2852919
31440 0.2759728
31450 0.2598781
31460 0.2856622
31470 0.2748915
31480 0.2743716
31490 0.2736492
31500 0.2542028
31510 0.2506918
31520 0.2712578
31530 0.2853085
31540 0.2816121
31550 0.2543307
31560 0.2665833
31570 0.2554459
31580 0.2722677
31590 0.2765896
31600 0.2826722
31610 0.2869916
31620 0.2524801
31630 0.2555892
31640 0.2564957
31650 0.2748977
31660 0.2812739
31670 0.3043428
31680 0.3000975
31690 0.2901588
31700 0.2841666
31710 0.2850275
31720 0.2990577
31730 0.3092333
31740 0.2781096
31750 0.2687657
31760 0.31
31770 0.2906567
31780 0.2794905
31790 0.2865344
31800 0.3093866
31810 0.3176698
31820 0.2934299
31830 0.2682476
31840 0.2667803
31850 0.2560599
31860 0.2895105
31870 0.2833216
31880 0.2799892
31890 0.2763391
31900 0.2638098
31910 0.273495
31920 0.250389
31930 0.2613236
31940 0.2493877
31950 0.2453768
31960 0.2664753
31970 0.270115
31980 0.2685613
31990 0.2561198
32000 0.2667971
32010 0.2609195
32020 0.2527299
32030 0.2537827
32040 0.2576575
32050 0.2622909
32060 0.2456707
32070 0.2603603
32080 0.2366172
32090 0.2484729
32100 0.2648875
32110 0.2647355
32120 0.2700645
32130 0.2813784
32140 0.2587959
32150 0.2696451
32160 0.2614257
32170 0.2663455
32180 0.2517893
32190 0.2634121
32200 0.2773057
32210 0.2933636
32220 0.269304
32230 0.266371
32240 0.2840136
32250 0.2624
32260 0.2565055
32270 0.294573
32280 0.2654066
32290 0.259047
32300 0.2397329
32310 0.2750829
32320 0.2570387
32330 0.28334
32340 0.2767444
32350 0.2671672
32360 0.3002219
32370 0.3128619
32380 0.3088638
32390 0.3174437
32400 0.2858653
32410 0.288687
32420 0.2643706
32430 0.257434
32440 0.2594341
32450 0.262529
32460 0.2659201
32470 0.3122157
32480 0.2836929
32490 0.2845628
32500 0.3036549
32510 0.2902806
32520 0.2799278
32530 0.2926315
32540 0.2848905
32550 0.2775461
32560 0.2780589
32570 0.2696235
32580 0.2822855
32590 0.2830348
32600 0.2654181
32610 0.2457806
32620 0.260068
32630 0.2489786
32640 0.2495694
32650 0.2690093
32660 0.2233283
32670 0.2361846
32680 0.2380845
32690 0.2245142
32700 0.2247959
32710 0.2302016
32720 0.2464359
32730 0.2485975
32740 0.2362332
32750 0.2689564
32760 0.2410129
32770 0.2502068
32780 0.2456588
32790 0.2561398
32800 0.2466998
32810 0.2664356
32820 0.2632107
32830 0.2682113
32840 0.2747031
32850 0.2416479
32860 0.25692
32870 0.2435156
32880 0.2611645
32890 0.2346917
32900 0.2496836
32910 0.2508359
32920 0.2395873
32930 0.2537155
32940 0.2487254
32950 0.2449576
32960 0.2551608
32970 0.2629224
32980 0.2598405
32990 0.2463503
33000 0.2500591
33010 0.271266
33020 0.2685407
33030 0.2745602
33040 0.261204
33050 0.2714788
33060 0.2597744
33070 0.2406537
33080 0.282259
33090 0.248431
33100 0.2643173
33110 0.2555616
33120 0.2592359
33130 0.2509812
33140 0.2410797
33150 0.2461642
33160 0.2538982
33170 0.2706403
33180 0.2510457
33190 0.2624321
33200 0.2678193
33210 0.2621815
33220 0.2832655
33230 0.2580697
33240 0.2514527
33250 0.2499853
33260 0.2474608
33270 0.2791549
33280 0.2829149
33290 0.2596221
33300 0.2726136
33310 0.2623392
33320 0.2594493
33330 0.2572427
33340 0.2740129
33350 0.2818307
33360 0.2638921
33370 0.2664725
33380 0.2566557
33390 0.2463301
33400 0.2732849
33410 0.2575205
33420 0.2703614
33430 0.2469393
33440 0.2652688
33450 0.2459842
33460 0.2713462
33470 0.2639805
33480 0.2529742
33490 0.2513584
33500 0.2511832
33510 0.2526202
33520 0.2439356
33530 0.2592374
33540 0.2435636
33550 0.2667496
33560 0.2688707
33570 0.2501132
33580 0.2474469
33590 0.2368538
33600 0.2571603
33610 0.23708
33620 0.2402115
33630 0.2455601
33640 0.2421362
33650 0.2597001
33660 0.2547987
33670 0.2655706
33680 0.2567139
33690 0.2453542
33700 0.2454654
33710 0.2274906
33720 0.2579819
33730 0.2714049
33740 0.278524
33750 0.2676347
33760 0.2618015
33770 0.2463749
33780 0.2368846
33790 0.2499895
33800 0.2567106
33810 0.2505389
33820 0.2502715
33830 0.2328602
33840 0.2477869
33850 0.2437571
33860 0.2426262
33870 0.2452471
33880 0.233858
33890 0.2168147
33900 0.2249421
33910 0.2375469
33920 0.2219428
33930 0.2223275
33940 0.2297266
33950 0.2405174
33960 0.2336938
33970 0.2381553
33980 0.2226672
33990 0.2347824
34000 0.2442374
34010 0.2438291
34020 0.2233269
34030 0.2166495
34040 0.2218183
34050 0.2341478
34060 0.2049977
34070 0.2175452
34080 0.1976362
34090 0.2113613
34100 0.2072315
34110 0.2197302
34120 0.2443915
34130 0.2220384
34140 0.2404234
34150 0.2374811
34160 0.2323224
34170 0.2465909
34180 0.2331561
34190 0.244558
34200 0.2367511
34210 0.2479437
34220 0.28276
34230 0.2764211
34240 0.2508065
34250 0.275216
34260 0.2729211
34270 0.2721765
34280 0.2535748
34290 0.2619738
34300 0.2220502
34310 0.2466866
34320 0.2711118
34330 0.2720092
34340 0.2558131
34350 0.2708375
34360 0.2514587
34370 0.2404779
34380 0.2456946
34390 0.2454889
34400 0.2543609
34410 0.2398457
34420 0.2737738
34430 0.2792166
34440 0.2928463
34450 0.2907566
34460 0.2655804
34470 0.2522616
34480 0.2552659
34490 0.2704555
34500 0.274204
34510 0.2362715
34520 0.2438093
34530 0.2332765
34540 0.2157011
34550 0.2170296
34560 0.2238376
34570 0.2081406
34580 0.2181546
34590 0.2401544
34600 0.2415636
34610 0.2356169
34620 0.2261706
34630 0.2422197
34640 0.2288985
34650 0.2267091
34660 0.2321878
34670 0.2458471
34680 0.2179423
34690 0.2343241
34700 0.2308503
34710 0.2510151
34720 0.2516689
34730 0.2504218
34740 0.2331318
34750 0.2469239
34760 0.2408049
34770 0.2360227
34780 0.2046343
34790 0.190515
34800 0.2202219
34810 0.211112
34820 0.2569102
34830 0.222618
34840 0.2347871
34850 0.2091982
34860 0.2475725
34870 0.2491845
34880 0.247296
34890 0.2355324
34900 0.2540123
34910 0.2364549
34920 0.2148165
34930 0.2405165
34940 0.2331052
34950 0.240341
34960 0.2229025
34970 0.2420163
34980 0.2479675
34990 0.2544967
35000 0.2421597
35010 0.2346383
35020 0.2438922
35030 0.248453
35040 0.2468769
35050 0.2634808
35060 0.2465045
35070 0.2365556
35080 0.2413177
35090 0.24283
35100 0.2644753
35110 0.2374622
35120 0.2713521
35130 0.2588707
35140 0.2084319
35150 0.2408603
35160 0.2086059
35170 0.2011356
35180 0.2150377
35190 0.244758
35200 0.2332213
35210 0.2246922
35220 0.2165491
35230 0.2482382
35240 0.2539502
35250 0.2397846
35260 0.256421
35270 0.2140146
35280 0.2467821
35290 0.2328335
35300 0.2167919
35310 0.2166682
35320 0.2257948
35330 0.2389768
35340 0.2300113
35350 0.2336612
35360 0.2311038
35370 0.2497206
35380 0.2375235
35390 0.2444217
35400 0.2357651
35410 0.238426
35420 0.2482223
35430 0.2452303
35440 0.2615993
35450 0.2521504
35460 0.2462699
35470 0.2428026
35480 0.249366
35490 0.2515325
35500 0.2314117
35510 0.235902
35520 0.2502532
35530 0.2479783
35540 0.2576762
35550 0.2584575
35560 0.2650024
35570 0.2459694
35580 0.2239138
35590 0.2364763
35600 0.2428898
35610 0.2293975
35620 0.2635191
35630 0.2750247
35640 0.2869078
35650 0.2810785
35660 0.2810956
35670 0.2707406
35680 0.2833714
35690 0.268824
35700 0.2930623
35710 0.2533919
35720 0.2856461
35730 0.2995193
35740 0.2531039
35750 0.2390312
35760 0.2019099
35770 0.2324772
35780 0.225976
35790 0.2132052
35800 0.2192928
35810 0.2113482
35820 0.2265061
35830 0.2451864
35840 0.2296343
35850 0.1937089
35860 0.2289628
35870 0.2284376
35880 0.2431561
35890 0.2427746
35900 0.2279841
35910 0.2383543
35920 0.2203128
35930 0.2088044
35940 0.203754
35950 0.2222886
35960 0.2226614
35970 0.2112816
35980 0.2118138
35990 0.2285275
36000 0.2342614
36010 0.2484893
36020 0.2435979
36030 0.2220626
36040 0.2262394
36050 0.2290636
36060 0.2358783
36070 0.2255993
36080 0.2463841
36090 0.2230254
36100 0.2302781
36110 0.2241685
36120 0.2384548
36130 0.2355516
36140 0.2475302
36150 0.2431619
36160 0.2138833
36170 0.2278877
36180 0.2378312
36190 0.2393524
36200 0.2403873
36210 0.2353446
36220 0.2504131
36230 0.2656912
36240 0.2755119
36250 0.2798145
36260 0.2665482
36270 0.265021
36280 0.2593467
36290 0.2649659
36300 0.245015
36310 0.2641673
36320 0.2827947
36330 0.2689941
36340 0.2903689
36350 0.257796
36360 0.2660413
36370 0.2645436
36380 0.2535327
36390 0.2622147
36400 0.2600011
36410 0.2543236
36420 0.2927644
36430 0.2779447
36440 0.2734792
36450 0.2581193
36460 0.2692558
36470 0.2805154
36480 0.2920593
36490 0.2861314
36500 0.2575068
36510 0.2905398
36520 0.2727849
36530 0.2827113
36540 0.2700581
36550 0.2603206
36560 0.2741245
36570 0.2664863
36580 0.2653516
36590 0.286221
36600 0.2940112
36610 0.2809784
36620 0.2495861
36630 0.2584524
36640 0.2822091
36650 0.2711413
36660 0.3004372
36670 0.2951535
36680 0.2903083
36690 0.2851221
36700 0.2606631
36710 0.2780771
36720 0.2793581
36730 0.2895456
36740 0.2766483
36750 0.2834741
36760 0.2929012
36770 0.3000746
36780 0.3042772
36790 0.3238904
36800 0.299922
36810 0.2820585
36820 0.2909061
36830 0.2761055
36840 0.2826189
36850 0.2708165
36860 0.2881734
36870 0.2822271
36880 0.3031852
36890 0.2697596
36900 0.2810929
36910 0.2895935
36920 0.3071223
36930 0.304644
36940 0.3101139
36950 0.2942908
36960 0.3072784
36970 0.288095
36980 0.3122721
36990 0.301704
37000 0.2876491
37010 0.2866634
37020 0.270262
37030 0.3002394
37040 0.2828762
37050 0.268523
37060 0.3026554
37070 0.2756148
37080 0.2605244
37090 0.2923216
37100 0.2772855
37110 0.2900533
37120 0.3095042
37130 0.2917209
37140 0.3062101
37150 0.2907899
37160 0.2812611
37170 0.2909704
37180 0.3042322
37190 0.3113674
37200 0.3098635
37210 0.3139848
37220 0.2929034
37230 0.3047704
37240 0.2844167
37250 0.2920976
37260 0.2879808
37270 0.2852147
37280 0.3040867
37290 0.2897412
37300 0.290291
37310 0.2634843
37320 0.2955532
37330 0.2920891
37340 0.2805819
37350 0.3050077
37360 0.2783959
37370 0.3032414
37380 0.2812678
37390 0.2924911
37400 0.2802322
37410 0.2899705
37420 0.267536
37430 0.2926731
37440 0.2740496
37450 0.2752344
37460 0.2597261
37470 0.2641836
37480 0.2609088
37490 0.2590217
37500 0.2599851
37510 0.2870635
37520 0.2887668
37530 0.2898399
37540 0.2890788
37550 0.2910887
37560 0.3048153
37570 0.2965685
37580 0.2997546
37590 0.2740913
37600 0.280986
37610 0.2985289
37620 0.3046498
37630 0.3054654
37640 0.2991454
37650 0.3050852
37660 0.2797291
37670 0.306673
37680 0.3063299
37690 0.282144
37700 0.2943887
37710 0.3062965
37720 0.3159422
37730 0.3006452
37740 0.2787615
37750 0.2915305
37760 0.3008869
37770 0.2996776
37780 0.2974916
37790 0.3171193
37800 0.2920938
37810 0.2906427
37820 0.3079119
37830 0.2905495
37840 0.2843315
37850 0.2999079
37860 0.283533
37870 0.2804278
37880 0.2858114
37890 0.2955879
37900 0.2637462
37910 0.3016625
37920 0.2844008
37930 0.3217205
37940 0.3105167
37950 0.2998116
37960 0.294892
37970 0.2991513
37980 0.2943261
37990 0.2830264
38000 0.2759227
38010 0.2807709
38020 0.2747747
38030 0.2900067
38040 0.304242
38050 0.3167639
38060 0.2980542
38070 0.306648
38080 0.2932569
38090 0.2902027
38100 0.3048954
38110 0.3060864
38120 0.3058554
38130 0.2930711
38140 0.3088322
38150 0.3232345
38160 0.304009
38170 0.3227628
38180 0.3277871
38190 0.3134679
38200 0.3058984
38210 0.3065767
38220 0.2978101
38230 0.2959459
38240 0.2981122
38250 0.2973281
38260 0.3063916
38270 0.2987742
38280 0.3050047
38290 0.3146446
38300 0.3028796
38310 0.2831495
38320 0.3032744
38330 0.3427796
38340 0.2976026
38350 0.2946464
38360 0.3224356
38370 0.313512
38380 0.3130895
38390 0.2986956
38400 0.3309621
38410 0.2693919
38420 0.2863084
38430 0.3032311
38440 0.3124371
38450 0.283322
38460 0.3157423
38470 0.3255487
38480 0.2921945
38490 0.3322019
38500 0.3134165
38510 0.3005966
38520 0.318273
38530 0.309112
38540 0.2895865
38550 0.2730924
38560 0.2853963
38570 0.2778998
38580 0.2889365
38590 0.2851121
38600 0.2708004
38610 0.316419
38620 0.3157258
38630 0.2977313
38640 0.2896897
38650 0.3171133
38660 0.3105658
38670 0.29512
38680 0.3011634
38690 0.2728227
38700 0.2871715
38710 0.3066175
38720 0.2828036
38730 0.2787614
38740 0.2542002
38750 0.2564763
38760 0.2699489
38770 0.2831276
38780 0.2831492
38790 0.3149762
38800 0.281994
38810 0.2834542
38820 0.3011672
38830 0.2766591
38840 0.2749017
38850 0.2967023
38860 0.2988535
38870 0.2843878
38880 0.3037204
38890 0.2734838
38900 0.28745
38910 0.2909397
38920 0.2848474
38930 0.3053695
38940 0.2952462
38950 0.2546248
38960 0.302267
38970 0.2670036
38980 0.2743451
38990 0.2620967
39000 0.2704423
39010 0.2839334
39020 0.2850621
39030 0.2954319
39040 0.2916888
39050 0.2689999
39060 0.269747
39070 0.2612783
39080 0.2600079
39090 0.2705006
39100 0.2798097
39110 0.2741031
39120 0.2645323
39130 0.2509126
39140 0.2560772
39150 0.2521532
39160 0.2564832
39170 0.2424555
39180 0.2524127
39190 0.267426
39200 0.2586823
39210 0.2847379
39220 0.2800129
39230 0.2767102
39240 0.2892857
39250 0.2909055
39260 0.2761724
39270 0.2773393
39280 0.2465202
39290 0.282596
39300 0.2684524
39310 0.279436
39320 0.2876176
39330 0.2443433
39340 0.2708144
39350 0.2781886
39360 0.2728277
39370 0.2806661
39380 0.2697878
39390 0.2830421
39400 0.2832192
39410 0.2813015
39420 0.2784053
39430 0.2674805
39440 0.2788208
39450 0.2950037
39460 0.3022378
39470 0.295433
39480 0.2928838
39490 0.2756554
39500 0.2718139
39510 0.2483819
39520 0.2503797
39530 0.2575745
39540 0.2718587
39550 0.2534101
39560 0.2808873
39570 0.2857201
39580 0.2388719
39590 0.25757
39600 0.2671171
39610 0.2622466
39620 0.2630591
39630 0.2719523
39640 0.2955212
39650 0.3068096
39660 0.30764
39670 0.2940617
39680 0.2910557
39690 0.2821161
39700 0.2891068
39710 0.2744369
39720 0.240977
39730 0.2638795
39740 0.2739109
39750 0.2786484
39760 0.2790969
39770 0.2713383
39780 0.3091022
39790 0.2887513
39800 0.3016015
39810 0.287476
39820 0.2790458
39830 0.2787193
39840 0.2572929
39850 0.2812612
39860 0.2700638
39870 0.2900472
39880 0.2868458
39890 0.2811391
39900 0.298132
39910 0.2795576
39920 0.2798354
39930 0.3007894
39940 0.3011024
39950 0.298428
39960 0.2745961
39970 0.2557402
39980 0.2684472
39990 0.2494567
40000 0.2768535
40010 0.2539366
40020 0.2945367
40030 0.2965032
40040 0.2671259
40050 0.285226
40060 0.2857716
40070 0.3062552
40080 0.2923774
40090 0.2812856
40100 0.2912236
40110 0.2918801
40120 0.2696398
40130 0.2583857
40140 0.2618511
40150 0.2851321
40160 0.2693382
40170 0.2662231
40180 0.2549135
40190 0.2644075
40200 0.2771398
40210 0.2613057
40220 0.2297824
40230 0.2548016
40240 0.2491597
40250 0.256451
40260 0.2471103
40270 0.2545668
40280 0.2694365
40290 0.2518524
40300 0.2592544
40310 0.2582177
40320 0.243991
40330 0.2445345
40340 0.2424411
40350 0.2438802
40360 0.2388853
40370 0.2541897
40380 0.2488626
40390 0.2545512
40400 0.2488301
40410 0.2529934
40420 0.2336415
40430 0.2675601
40440 0.2836156
40450 0.2802833
40460 0.2748045
40470 0.2704294
40480 0.2956179
40490 0.3170412
40500 0.3191268
40510 0.3054606
40520 0.3205514
40530 0.2990814
40540 0.3073013
40550 0.2932802
40560 0.2917094
40570 0.2910158
40580 0.28894
40590 0.2942429
40600 0.290487
40610 0.2853442
40620 0.2905295
40630 0.2781815
40640 0.2759561
40650 0.2764851
40660 0.2669328
40670 0.2626022
40680 0.2418607
40690 0.245397
40700 0.2482986
40710 0.2456805
40720 0.2696158
40730 0.2657542
40740 0.253062
40750 0.2593502
40760 0.2648086
40770 0.2583308
40780 0.2772238
40790 0.2812803
40800 0.2512468
40810 0.2826827
40820 0.2580145
40830 0.2771708
40840 0.2715914
40850 0.2547905
40860 0.2697164
40870 0.2691088
40880 0.2655629
40890 0.2995431
40900 0.278353
40910 0.2722694
40920 0.2851498
40930 0.2654228
40940 0.2859988
40950 0.2889049
40960 0.3121626
40970 0.2900986
40980 0.3119032
40990 0.3126026
41000 0.3319283
41010 0.3282345
41020 0.3228155
41030 0.3216644
41040 0.303951
41050 0.321466
41060 0.3039956
41070 0.2851662
41080 0.3069877
41090 0.276532
41100 0.2924026
41110 0.2890053
41120 0.2864498
41130 0.2807695
41140 0.2957712
41150 0.2906012
41160 0.3040277
41170 0.2877446
41180 0.2774395
41190 0.2728942
41200 0.2554793
41210 0.2869179
41220 0.2951713
41230 0.312077
41240 0.3002837
41250 0.2819858
41260 0.2842537
41270 0.2969541
41280 0.3015498
41290 0.3022375
41300 0.3076642
41310 0.3073048
41320 0.3037297
41330 0.2960892
41340 0.2985775
41350 0.2531115
41360 0.2770488
41370 0.3005533
41380 0.2941042
41390 0.2566569
41400 0.2525875
41410 0.2667105
41420 0.2707954
41430 0.2786036
41440 0.2624796
41450 0.2689731
41460 0.2679725
41470 0.2498312
41480 0.2593627
41490 0.2467944
41500 0.2595102
41510 0.2527461
41520 0.2495597
41530 0.2811531
41540 0.3105735
41550 0.2883971
41560 0.2972087
41570 0.2877115
41580 0.2772709
41590 0.281637
41600 0.2665642
41610 0.2752582
41620 0.2931209
41630 0.261375
41640 0.2831246
41650 0.3022916
41660 0.2806911
41670 0.2848246
41680 0.2814916
41690 0.2864808
41700 0.2909551
41710 0.2885343
41720 0.2968456
41730 0.3024653
41740 0.3077641
41750 0.3153976
41760 0.2969923
41770 0.3127926
41780 0.3035782
41790 0.3054889
41800 0.3023052
41810 0.3346992
41820 0.3132546
41830 0.3048973
41840 0.2882974
41850 0.2894041
41860 0.2903656
41870 0.2916363
41880 0.2936451
41890 0.2734002
41900 0.2860833
41910 0.30663
41920 0.298007
41930 0.3049051
41940 0.2879982
41950 0.2878995
41960 0.2978846
41970 0.2880624
41980 0.2753116
41990 0.299118
42000 0.3006478
42010 0.2748189
42020 0.2723675
42030 0.3048168
42040 0.2874837
42050 0.2686242
42060 0.2850064
42070 0.2961614
42080 0.2891222
42090 0.2944932
42100 0.2899414
42110 0.2915428
42120 0.2919544
42130 0.2982246
42140 0.2842045
42150 0.305854
42160 0.3088357
42170 0.3041484
42180 0.3045151
42190 0.2915287
42200 0.2658156
42210 0.2710598
42220 0.2533944
42230 0.2646642
42240 0.2602994
42250 0.2635273
42260 0.2745498
42270 0.2680202
42280 0.2915548
42290 0.2825723
42300 0.2776013
42310 0.2789652
42320 0.2677129
42330 0.288748
42340 0.3073366
42350 0.2799829
42360 0.2800546
42370 0.2719423
42380 0.2638683
42390 0.2645801
42400 0.2498767
42410 0.270133
42420 0.2853833
42430 0.282656
42440 0.2958836
42450 0.2640288
42460 0.2780813
42470 0.275425
42480 0.2945036
42490 0.2726628
42500 0.2783769
42510 0.3078907
42520 0.2816302
42530 0.3073613
42540 0.2983605
42550 0.3031075
42560 0.294558
42570 0.2940568
42580 0.294889
42590 0.2728711
42600 0.3317831
42610 0.3091365
42620 0.2988164
42630 0.2927068
42640 0.2675973
42650 0.2794147
42660 0.3056226
42670 0.2718863
42680 0.2765418
42690 0.2682927
42700 0.2875692
42710 0.2630228
42720 0.2724872
42730 0.2586266
42740 0.2773552
42750 0.263933
42760 0.2749549
42770 0.252609
42780 0.2713323
42790 0.2547271
42800 0.262646
42810 0.2615413
42820 0.2543111
42830 0.2581894
42840 0.2622808
42850 0.281206
42860 0.2931658
42870 0.2837283
42880 0.2666688
42890 0.2700355
42900 0.2770714
42910 0.2661562
42920 0.2970553
42930 0.2867194
42940 0.2647676
42950 0.2601849
42960 0.275698
42970 0.2570578
42980 0.2852013
42990 0.2915613
43000 0.2916262
43010 0.3097866
43020 0.2878549
43030 0.2962391
43040 0.2963312
43050 0.2829005
43060 0.2855574
43070 0.289384
43080 0.3134151
43090 0.2928332
43100 0.2732139
43110 0.3003011
43120 0.2877254
43130 0.2821594
43140 0.2915885
43150 0.2940482
43160 0.3016563
43170 0.2984744
43180 0.2892058
43190 0.28822
43200 0.2675724
43210 0.2790541
43220 0.285214
43230 0.2550539
43240 0.2663949
43250 0.2664801
43260 0.2774472
43270 0.2609214
43280 0.2682878
43290 0.2452349
43300 0.2695093
43310 0.2671519
43320 0.2646352
43330 0.2810796
43340 0.2783135
43350 0.2734275
43360 0.2801801
43370 0.2845626
43380 0.3146607
43390 0.3013189
43400 0.2836274
43410 0.284819
43420 0.3014515
43430 0.2896884
43440 0.2773841
43450 0.2608911
43460 0.2713693
43470 0.2671447
43480 0.2675996
43490 0.2719613
43500 0.2658651
43510 0.2907819
43520 0.2759921
43530 0.2890569
43540 0.3000332
43550 0.2859224
43560 0.264773
43570 0.2743225
43580 0.2716905
43590 0.2450395
43600 0.2542129
43610 0.2627426
43620 0.2825174
43630 0.2827033
43640 0.2637863
43650 0.271441
43660 0.290861
43670 0.3046268
43680 0.2754056
43690 0.2901179
43700 0.2604681
43710 0.2997897
43720 0.3117374
43730 0.2978371
43740 0.3182227
43750 0.3026198
43760 0.3005729
43770 0.2791667
43780 0.273032
43790 0.2836081
43800 0.2598433
43810 0.2750829
43820 0.2589849
43830 0.2718124
43840 0.268243
43850 0.2728514
43860 0.2401113
43870 0.2555166
43880 0.2656749
43890 0.2652072
43900 0.2873637
43910 0.3017766
43920 0.269113
43930 0.279198
43940 0.2614533
43950 0.2886363
43960 0.3044334
43970 0.2843084
43980 0.304368
43990 0.296001
44000 0.2911977
44010 0.2886718
44020 0.2660392
44030 0.2449453
44040 0.2622218
44050 0.2297425
44060 0.2576352
44070 0.2485824
44080 0.2467134
44090 0.2638959
44100 0.2911456
44110 0.2853279
44120 0.2652286
44130 0.2591105
44140 0.2743616
44150 0.2728419
44160 0.2866006
44170 0.2786389
44180 0.289516
44190 0.3078006
44200 0.2767392
44210 0.2800125
44220 0.2564975
44230 0.2798478
44240 0.2813865
44250 0.2521702
44260 0.2618119
44270 0.2781949
44280 0.3004287
44290 0.2573562
44300 0.2772136
44310 0.2547938
44320 0.2766227
44330 0.2967513
44340 0.2966031
44350 0.3057826
44360 0.2835517
44370 0.2913912
44380 0.2861452
44390 0.2926657
44400 0.3028962
44410 0.3129092
44420 0.3086789
44430 0.3013407
44440 0.2904754
44450 0.2641206
44460 0.2713816
44470 0.2925678
44480 0.2502159
44490 0.2628242
44500 0.2572447
44510 0.2742569
44520 0.2691509
44530 0.2908256
44540 0.2882243
44550 0.2966991
44560 0.3193339
44570 0.3150657
44580 0.2948431
44590 0.2951808
44600 0.3221315
44610 0.3228032
44620 0.314459
44630 0.3076994
44640 0.3075791
44650 0.3086098
44660 0.2940326
44670 0.2850761
44680 0.2982048
44690 0.2935957
44700 0.2950905
44710 0.313872
44720 0.3115341
44730 0.2823448
44740 0.2903385
44750 0.2900663
44760 0.2978013
44770 0.2953202
44780 0.2885173
44790 0.300169
44800 0.3009934
44810 0.2891387
44820 0.2923494
44830 0.2843948
44840 0.2980913
44850 0.3171012
44860 0.3008143
44870 0.297375
44880 0.3005258
44890 0.3066036
44900 0.3063855
44910 0.3004719
44920 0.2654426
44930 0.2814749
44940 0.2995646
44950 0.2984693
44960 0.2824298
44970 0.2858666
44980 0.2936939
44990 0.2965034
45000 0.2910427
45010 0.2851545
45020 0.2971306
45030 0.2873651
45040 0.2893988
45050 0.2835197
45060 0.2895848
45070 0.2898135
45080 0.2813571
45090 0.2943826
45100 0.2964826
45110 0.338056
45120 0.3303331
45130 0.3204395
45140 0.3118574
45150 0.3164707
45160 0.3292362
45170 0.302484
45180 0.3234887
45190 0.310832
45200 0.3097634
45210 0.2946431
45220 0.2897309
45230 0.2876359
45240 0.3013717
45250 0.3062145
45260 0.3008862
45270 0.3135758
45280 0.2827187
45290 0.323927
45300 0.2990548
45310 0.2927911
45320 0.3025056
45330 0.3243263
45340 0.3143632
45350 0.273753
45360 0.280626
45370 0.2874807
45380 0.2884346
45390 0.3041096
45400 0.284777
45410 0.3003093
45420 0.300952
45430 0.297691
45440 0.3103113
45450 0.3196946
45460 0.2982265
45470 0.2858108
45480 0.2963661
45490 0.3129369
45500 0.2722547
45510 0.3049803
45520 0.3156226
45530 0.3081626
45540 0.2932329
45550 0.3018936
45560 0.309286
45570 0.3020937
45580 0.3244432
45590 0.3043151
45600 0.3063489
45610 0.2934376
45620 0.2857886
45630 0.2938465
45640 0.2821661
45650 0.2912878
45660 0.2695364
45670 0.3019128
45680 0.294638
45690 0.2868257
45700 0.3092735
45710 0.2866134
45720 0.2879524
45730 0.2954586
45740 0.2980263
45750 0.3151332
45760 0.2961572
45770 0.2948299
45780 0.2915334
45790 0.2979758
45800 0.2895929
45810 0.3020289
45820 0.3038735
45830 0.313402
45840 0.3076572
45850 0.3181385
45860 0.2846133
45870 0.3115559
45880 0.273973
45890 0.3200787
45900 0.3154035
45910 0.2981237
45920 0.3149664
45930 0.3016485
45940 0.2871072
45950 0.2876805
45960 0.2849336
45970 0.2954745
45980 0.297775
45990 0.3022581
46000 0.2796556
46010 0.2809004
46020 0.2985383
46030 0.2927518
46040 0.3032065
46050 0.3067839
46060 0.3051775
46070 0.3065417
46080 0.3099558
46090 0.3163702
46100 0.3067334
46110 0.3176669
46120 0.2968495
46130 0.3172027
46140 0.3297211
46150 0.3022527
46160 0.2969951
46170 0.3196147
46180 0.2949792
46190 0.3219616
46200 0.3230462
46210 0.3240644
46220 0.3437581
46230 0.3095846
46240 0.3173574
46250 0.3007389
46260 0.3123692
46270 0.3235967
46280 0.2835028
46290 0.2803847
46300 0.2972917
46310 0.2984391
46320 0.3081786
46330 0.314803
46340 0.2850621
46350 0.2931237
46360 0.3107496
46370 0.2941964
46380 0.3101533
46390 0.3035277
46400 0.3114581
46410 0.2995792
46420 0.3090289
46430 0.3067288
46440 0.2768166
46450 0.2615809
46460 0.2917804
46470 0.2897186
46480 0.2962812
46490 0.3238837
46500 0.2924008
46510 0.3078291
46520 0.2914645
46530 0.2988302
46540 0.2875778
46550 0.2802239
46560 0.2841463
46570 0.2893348
46580 0.2628774
46590 0.2744105
46600 0.3040048
46610 0.2874259
46620 0.3208119
46630 0.2964921
46640 0.2951868
46650 0.3213421
46660 0.2976895
46670 0.3125364
46680 0.2934335
46690 0.3193796
46700 0.2907918
46710 0.303037
46720 0.3035497
46730 0.3329472
46740 0.3023697
46750 0.2637416
46760 0.3017148
46770 0.2773665
46780 0.2712781
46790 0.2539294
46800 0.2700089
46810 0.2837241
46820 0.3121731
46830 0.2843417
46840 0.291045
46850 0.2974609
46860 0.3328551
46870 0.3138189
46880 0.2677664
46890 0.3017054
46900 0.3137973
46910 0.2872475
46920 0.293931
46930 0.2948456
46940 0.272749
46950 0.2870234
46960 0.2743182
46970 0.2598434
46980 0.2727912
46990 0.2877927
47000 0.2497454
47010 0.2679289
47020 0.2680818
47030 0.3025141
47040 0.2908867
47050 0.2890997
47060 0.2786388
47070 0.2837692
47080 0.2718875
47090 0.2868918
47100 0.2638907
47110 0.2808913
47120 0.2466445
47130 0.2864329
47140 0.2864652
47150 0.2905308
47160 0.2777803
47170 0.2931951
47180 0.2939774
47190 0.2913609
47200 0.2758705
47210 0.2728876
47220 0.2812946
47230 0.2895537
47240 0.2965316
47250 0.3218239
47260 0.2874868
47270 0.2820995
47280 0.2791888
47290 0.287285
47300 0.2921947
47310 0.293001
47320 0.2809839
47330 0.2735627
47340 0.2939921
47350 0.2840275
47360 0.266597
47370 0.3041727
47380 0.2701693
47390 0.2580992
47400 0.2582903
47410 0.2742547
47420 0.2631096
47430 0.2677775
47440 0.2692166
47450 0.2563169
47460 0.2601823
47470 0.2814058
47480 0.2779061
47490 0.2633898
47500 0.2737594
47510 0.2866185
47520 0.2828465
47530 0.268154
47540 0.2708378
47550 0.2720573
47560 0.2827856
47570 0.2882128
47580 0.285122
47590 0.290269
47600 0.2635784
47610 0.2694909
47620 0.2726001
47630 0.2789766
47640 0.2772905
47650 0.2653511
47660 0.267264
47670 0.2770036
47680 0.2907642
47690 0.2907591
47700 0.2735077
47710 0.2463729
47720 0.2556993
47730 0.2538036
47740 0.2773736
47750 0.2639955
47760 0.2578467
47770 0.2753922
47780 0.2839452
47790 0.2741889
47800 0.2727832
47810 0.2644621
47820 0.2562763
47830 0.2711541
47840 0.2671893
47850 0.2585095
47860 0.2507008
47870 0.2786874
47880 0.2514954
47890 0.2501332
47900 0.2564292
47910 0.2671784
47920 0.2499674
47930 0.2523732
47940 0.2581932
47950 0.2363259
47960 0.2549458
47970 0.2446434
47980 0.2624655
47990 0.2575649
48000 0.2345722
48010 0.2287291
48020 0.2319922
48030 0.2388134
48040 0.2543734
48050 0.2521736
48060 0.2281438
48070 0.2343416
48080 0.2492684
48090 0.2454135
48100 0.240806
48110 0.2529115
48120 0.25721
48130 0.2624072
48140 0.226775
48150 0.2263099
48160 0.2587877
48170 0.2632618
48180 0.2669111
48190 0.263058
48200 0.249424
48210 0.262209
48220 0.2735235
48230 0.2538194
48240 0.2538765
48250 0.2611693
48260 0.268299
48270 0.2667215
48280 0.2659757
48290 0.2574836
48300 0.239588
48310 0.222075
48320 0.2583166
48330 0.2530409
48340 0.2747342
48350 0.2594999
48360 0.2527937
48370 0.2334593
48380 0.2401845
48390 0.2737047
48400 0.251051
48410 0.2428104
48420 0.2784708
48430 0.2663518
48440 0.2442234
48450 0.2365741
48460 0.2547938
48470 0.2416546
48480 0.259438
48490 0.2631369
48500 0.2658027
48510 0.2654996
48520 0.2665257
48530 0.2513584
48540 0.2545366
48550 0.2402394
48560 0.2514554
48570 0.2425897
48580 0.235581
48590 0.2632814
48600 0.2584423
48610 0.2655017
48620 0.2542515
48630 0.2756913
48640 0.2971839
48650 0.2643321
48660 0.257775
48670 0.2657904
48680 0.2669229
48690 0.2669132
48700 0.2614966
48710 0.263723
48720 0.2569224
48730 0.2654941
48740 0.2660588
48750 0.2733229
48760 0.2704421
48770 0.2689884
48780 0.2416547
48790 0.2249493
48800 0.2638866
48810 0.2901515
48820 0.2591933
48830 0.237668
48840 0.2464503
48850 0.2576069
48860 0.2597501
48870 0.2564577
48880 0.2535514
48890 0.2428992
48900 0.2395546
48910 0.2304322
48920 0.2230167
48930 0.2676321
48940 0.2520275
48950 0.2527038
48960 0.2569764
48970 0.2590493
48980 0.2384038
48990 0.2530604
49000 0.2600695
49010 0.2565018
49020 0.2327265
49030 0.2502008
49040 0.2456005
49050 0.2424302
49060 0.2585527
49070 0.2610881
49080 0.247687
49090 0.2429568
49100 0.2679986
49110 0.2775855
49120 0.2981792
49130 0.2947909
49140 0.2948703
49150 0.2704246
49160 0.2771591
49170 0.2759572
49180 0.2823343
49190 0.2866052
49200 0.2805941
49210 0.2785715
49220 0.300908
49230 0.2877328
49240 0.3006692
49250 0.3238029
49260 0.302147
49270 0.3016238
49280 0.2911822
49290 0.2771124
49300 0.289406
49310 0.3079646
49320 0.3038457
49330 0.3171953
49340 0.2936014
49350 0.2646282
49360 0.2419004
49370 0.2762245
49380 0.3133891
49390 0.2960871
49400 0.3007528
49410 0.2936699
49420 0.2914903
49430 0.3055423
49440 0.3011395
49450 0.3173605
49460 0.3053046
49470 0.2961067
49480 0.3144542
49490 0.319
49500 0.3355124
49510 0.3142436
49520 0.3177753
49530 0.3068453
49540 0.2963579
49550 0.300575
49560 0.311081
49570 0.2957498
49580 0.3350809
49590 0.3163265
49600 0.3363059
49610 0.3167172
49620 0.3076563
49630 0.3207038
49640 0.3069636
49650 0.32833
49660 0.3216271
49670 0.3134483
49680 0.3284709
49690 0.3304817
49700 0.3176705
49710 0.3131932
49720 0.3085839
49730 0.3087912
49740 0.299018
49750 0.2976383
49760 0.3334132
49770 0.3286082
49780 0.317046
49790 0.30524
49800 0.3173588
49810 0.3227528
49820 0.3419915
49830 0.316533
49840 0.314909
49850 0.3154316
49860 0.3158811
49870 0.3080884
49880 0.2915888
49890 0.2692483
49900 0.2809163
49910 0.282903
49920 0.2737419
49930 0.2920808
49940 0.2872646
49950 0.2948053
49960 0.2827244
49970 0.2883482
49980 0.274551
49990 0.2781615
50000 0.2837213
50010 0.2794698
50020 0.285986
50030 0.2816652
50040 0.3014824
50050 0.2758573
50060 0.3105983
50070 0.3118639
50080 0.28902
50090 0.2960148
50100 0.2685137
50110 0.3075493
50120 0.3169071
50130 0.3244911
50140 0.3275509
50150 0.3001938
50160 0.2941666
50170 0.2835192
50180 0.3154845
50190 0.3209442
50200 0.324447
50210 0.3323989
50220 0.3140441
50230 0.3140382
50240 0.3201385
50250 0.3132304
50260 0.3366425
50270 0.309843
50280 0.3105396
50290 0.3035676
50300 0.3169592
50310 0.3114131
50320 0.29577
50330 0.3182261
50340 0.3047792
50350 0.286309
50360 0.3053216
50370 0.321927
50380 0.2985323
50390 0.3087899
50400 0.3130979
50410 0.3039807
50420 0.3217094
50430 0.3273443
50440 0.315723
50450 0.3207476
50460 0.3117444
50470 0.3261594
50480 0.3361125
50490 0.3285495
50500 0.2852849
50510 0.3206556
50520 0.3450553
50530 0.3358788
50540 0.3092221
50550 0.3131174
50560 0.3245302
50570 0.3139991
50580 0.3287072
50590 0.31707
50600 0.2956257
50610 0.2971037
50620 0.313989
50630 0.30552
50640 0.2882963
50650 0.3205464
50660 0.31725
50670 0.2991816
50680 0.315211
50690 0.3052557
50700 0.3175094
50710 0.3058864
50720 0.292557
50730 0.3081838
50740 0.3190121
50750 0.3017941
50760 0.2867365
50770 0.2774899
50780 0.2948829
50790 0.3154263
50800 0.2955911
50810 0.2823827
50820 0.3009531
50830 0.2795078
50840 0.2961242
50850 0.3149023
50860 0.3025661
50870 0.3112835
50880 0.3220729
50890 0.3112799
50900 0.2898942
50910 0.2848163
50920 0.2931059
50930 0.2864301
50940 0.2785163
50950 0.2772783
50960 0.2647884
50970 0.2791693
50980 0.3001381
50990 0.2795521
51000 0.2734234
51010 0.2965161
51020 0.269898
51030 0.2620978
51040 0.2749003
51050 0.2843118
51060 0.282389
51070 0.2712036
51080 0.272331
51090 0.2597954
51100 0.2742527
51110 0.2771381
51120 0.283681
51130 0.2947624
51140 0.2791188
51150 0.2765001
51160 0.3240005
51170 0.2879152
51180 0.3167637
51190 0.3142039
51200 0.3081583
51210 0.3105476
51220 0.3082918
51230 0.315691
51240 0.3031941
51250 0.3072118
51260 0.3070891
51270 0.3030998
51280 0.31066
51290 0.3295335
51300 0.300861
51310 0.3244879
51320 0.3113819
51330 0.3205864
51340 0.3026702
51350 0.3054704
51360 0.3132352
51370 0.3038969
51380 0.3033846
51390 0.2839535
51400 0.2843722
51410 0.3042716
51420 0.2974343
51430 0.3016723
51440 0.3118194
51450 0.3003776
51460 0.3131528
51470 0.3046505
51480 0.3113714
51490 0.2943041
51500 0.3083714
51510 0.2964464
51520 0.3189975
51530 0.3064442
51540 0.3016298
51550 0.3188481
51560 0.3132151
51570 0.3058089
51580 0.3268832
51590 0.3217635
51600 0.2996517
51610 0.3308423
51620 0.2997829
51630 0.3029231
51640 0.2938273
51650 0.298214
51660 0.3155731
51670 0.3220102
51680 0.3146213
51690 0.3215957
51700 0.315459
51710 0.3265579
51720 0.3405491
51730 0.3355501
51740 0.2895598
51750 0.2992596
51760 0.2945389
51770 0.3272202
51780 0.2889559
51790 0.3024584
51800 0.2970568
51810 0.2831132
51820 0.276059
51830 0.2668854
51840 0.275474
51850 0.2942134
51860 0.2837838
51870 0.2685514
51880 0.2801869
51890 0.2600093
51900 0.271107
51910 0.2761012
51920 0.2751771
51930 0.2745337
51940 0.2812822
51950 0.253325
51960 0.2467394
51970 0.2492332
51980 0.2559425
51990 0.2729674
52000 0.2689496
52010 0.2594601
52020 0.2992803
52030 0.2921061
52040 0.2934348
52050 0.2821091
52060 0.2704545
52070 0.2754804
52080 0.2786864
52090 0.2843852
52100 0.2992512
52110 0.2603341
52120 0.2696539
52130 0.2678648
52140 0.2801439
52150 0.2735206
52160 0.2993859
52170 0.3092052
52180 0.2833056
52190 0.2703485
52200 0.2912097
52210 0.2778917
52220 0.2827747
52230 0.2797252
52240 0.2914243
52250 0.274341
52260 0.2828567
52270 0.2752542
52280 0.2766824
52290 0.2952734
52300 0.2899876
52310 0.2774284
52320 0.2558458
52330 0.2665265
52340 0.278219
52350 0.3017766
52360 0.2818573
52370 0.2790057
52380 0.2936484
52390 0.2967055
52400 0.2971185
52410 0.2929708
52420 0.2782113
52430 0.27998
52440 0.27281
52450 0.3143023
52460 0.2979749
52470 0.2835218
52480 0.2934434
52490 0.2952585
52500 0.3108553
52510 0.2769703
52520 0.2675849
52530 0.2692579
52540 0.2710173
52550 0.2753927
52560 0.289877
52570 0.2778186
52580 0.2797603
52590 0.2651604
52600 0.24143
52610 0.2375586
52620 0.263891
52630 0.2639284
52640 0.2841213
52650 0.2899947
52660 0.2972631
52670 0.3111109
52680 0.3041086
52690 0.2780986
52700 0.2897813
52710 0.292957
52720 0.2559414
52730 0.2842173
52740 0.2841961
52750 0.3201579
52760 0.3079469
52770 0.2941404
52780 0.285784
52790 0.2787515
52800 0.2998437
52810 0.2938107
52820 0.2821215
52830 0.2813093
52840 0.2760314
52850 0.2669792
52860 0.2716564
52870 0.2803548
52880 0.2706694
52890 0.2745093
52900 0.2612539
52910 0.2490034
52920 0.266741
52930 0.2838321
52940 0.2824602
52950 0.2643639
52960 0.2661719
52970 0.2859083
52980 0.2846663
52990 0.282286
53000 0.2859903
53010 0.2750207
53020 0.2833652
53030 0.2858496
53040 0.3163458
53050 0.2807601
53060 0.2800314
53070 0.2769803
53080 0.2893318
53090 0.2925135
53100 0.2679586
53110 0.2881113
53120 0.2801223
53130 0.302638
53140 0.3109861
53150 0.3152149
53160 0.2919611
53170 0.3163542
53180 0.3085713
53190 0.3130054
53200 0.3241947
53210 0.315365
53220 0.330485
53230 0.2971463
53240 0.3194937
53250 0.3076068
53260 0.3017262
53270 0.3270397
53280 0.3163975
53290 0.3167676
53300 0.3006039
53310 0.3272116
53320 0.2740395
53330 0.2941678
53340 0.2916769
53350 0.3027702
53360 0.3309857
53370 0.3321496
53380 0.3161701
53390 0.2951966
53400 0.3117662
53410 0.3254592
53420 0.3170427
53430 0.3333496
53440 0.3229903
53450 0.3129503
53460 0.2952208
53470 0.3201194
53480 0.3297295
53490 0.3052634
53500 0.289071
53510 0.3270746
53520 0.3234875
53530 0.3297155
53540 0.3072872
53550 0.3200115
53560 0.3179887
53570 0.3145309
53580 0.3369024
53590 0.3372125
53600 0.341969
53610 0.3251767
53620 0.3496588
53630 0.3508051
53640 0.343225
53650 0.3393185
53660 0.3412646
53670 0.3358418
53680 0.315488
53690 0.3539918
53700 0.32993
53710 0.3207621
53720 0.3320394
53730 0.3079699
53740 0.2935312
53750 0.3122367
53760 0.3474794
53770 0.3375749
53780 0.3241758
53790 0.3251565
53800 0.3064758
53810 0.3166681
53820 0.2844045
53830 0.3151981
53840 0.3080551
53850 0.3050395
53860 0.3025639
53870 0.3048681
53880 0.3153914
53890 0.3263616
53900 0.3228074
53910 0.2992394
53920 0.3312062
53930 0.2889023
53940 0.2871125
53950 0.2987881
53960 0.316223
53970 0.3142528
53980 0.2910595
53990 0.2955707
54000 0.3160181
54010 0.3314691
54020 0.3191385
54030 0.3296961
54040 0.3310618
54050 0.3374622
54060 0.3298597
54070 0.3253722
54080 0.3424327
54090 0.3529586
54100 0.3457944
54110 0.3475607
54120 0.3436158
54130 0.3612947
54140 0.3433383
54150 0.3391185
54160 0.311706
54170 0.31853
54180 0.322462
54190 0.3211657
54200 0.3249539
54210 0.3193304
54220 0.314181
54230 0.3275273
54240 0.3351677
54250 0.3099617
54260 0.3255521
54270 0.319367
54280 0.302961
54290 0.3326404
54300 0.3175578
54310 0.2954572
54320 0.3139657
54330 0.3196091
54340 0.3329639
54350 0.3193802
54360 0.3326568
54370 0.3191116
54380 0.3313129
54390 0.3221717
54400 0.3261603
54410 0.3328899
54420 0.3183136
54430 0.3167739
54440 0.3142034
54450 0.3122227
54460 0.2970371
54470 0.3058258
54480 0.2928295
54490 0.3174834
54500 0.2801846
54510 0.2883978
54520 0.3090999
54530 0.3023275
54540 0.3182741
54550 0.3147977
54560 0.3107056
54570 0.3233921
54580 0.3095031
54590 0.299782
54600 0.2985508
54610 0.2805542
54620 0.3084741
54630 0.3134596
54640 0.2974169
54650 0.3029706
54660 0.2933929
54670 0.319635
54680 0.3324138
54690 0.3253346
54700 0.3364061
54710 0.3233174
54720 0.3178641
54730 0.3255165
54740 0.3362499
54750 0.3258606
54760 0.3143626
54770 0.326072
54780 0.3060514
54790 0.3266093
54800 0.3125641
54810 0.3296603
54820 0.3502603
54830 0.3303604
54840 0.327554
54850 0.3151482
54860 0.3066198
54870 0.3121329
54880 0.2904716
54890 0.3194661
54900 0.3038072
54910 0.2996422
54920 0.3316159
54930 0.3134039
54940 0.3315504
54950 0.3256891
54960 0.3496048
54970 0.3484447
54980 0.3573224
54990 0.3528267
55000 0.3615216
55010 0.3375902
55020 0.3424429
55030 0.3506541
55040 0.3462115
55050 0.3173821
55060 0.320184
55070 0.3220964
55080 0.3372767
55090 0.3238839
55100 0.3352966
55110 0.3130803
55120 0.3164199
55130 0.319007
55140 0.3284285
55150 0.3243187
55160 0.324286
55170 0.3175857
55180 0.3347204
55190 0.3302588
55200 0.3317122
55210 0.3292401
55220 0.3234751
55230 0.3264293
55240 0.3213338
55250 0.3337044
55260 0.3358455
55270 0.3140969
55280 0.3287569
55290 0.3226906
55300 0.3245611
55310 0.3237046
55320 0.3173671
55330 0.311842
55340 0.3412743
55350 0.3268076
55360 0.3523339
55370 0.3206548
55380 0.331425
55390 0.3409422
55400 0.3184675
55410 0.3285345
55420 0.3206541
55430 0.304298
55440 0.3073218
55450 0.3277076
55460 0.3339694
55470 0.3389984
55480 0.3298037
55490 0.3484008
55500 0.33357
55510 0.3298893
55520 0.3385887
55530 0.33428
55540 0.3517216
55550 0.3227538
55560 0.3357194
55570 0.3376267
55580 0.3362601
55590 0.3355188
55600 0.3527152
55610 0.3264648
55620 0.3442241
55630 0.3376969
55640 0.3498956
55650 0.3459078
55660 0.3512583
55670 0.3336939
55680 0.3427137
55690 0.3414363
55700 0.3192535
55710 0.3448776
55720 0.3495446
55730 0.3390904
55740 0.3168584
55750 0.3421552
55760 0.3277663
55770 0.3301918
55780 0.3378581
55790 0.3207375
55800 0.3266113
55810 0.3113385
55820 0.3071932
55830 0.3117357
55840 0.3104692
55850 0.3238514
55860 0.3341473
55870 0.3401114
55880 0.3220394
55890 0.3208131
55900 0.3258103
55910 0.3109231
55920 0.3351795
55930 0.3349701
55940 0.3051211
55950 0.3130878
55960 0.3020798
55970 0.3331393
55980 0.3397541
55990 0.3331802
56000 0.3173605
56010 0.3359146
56020 0.3115611
56030 0.3086095
56040 0.3191456
56050 0.3229935
56060 0.321014
56070 0.3023865
56080 0.2869242
56090 0.325424
56100 0.311863
56110 0.3358029
56120 0.3254412
56130 0.3493107
56140 0.3280741
56150 0.3227736
56160 0.3366645
56170 0.3101341
56180 0.3370324
56190 0.3409436
56200 0.3187985
56210 0.3088219
56220 0.3258422
56230 0.333989
56240 0.3522781
56250 0.3528564
56260 0.3502775
56270 0.3442503
56280 0.3733016
56290 0.378212
56300 0.3517905
56310 0.3683256
56320 0.3664323
56330 0.3674766
56340 0.3566728
56350 0.3464687
56360 0.3632316
56370 0.3580339
56380 0.370534
56390 0.3887112
56400 0.3620041
56410 0.3786294
56420 0.3949843
56430 0.3896458
56440 0.3533531
56450 0.3542978
56460 0.3502109
56470 0.3498778
56480 0.355115
56490 0.3519553
56500 0.3350364
56510 0.320982
56520 0.3187286
56530 0.3098108
56540 0.3297752
56550 0.3291318
56560 0.3165047
56570 0.3058594
56580 0.2961862
56590 0.2986246
56600 0.2932367
56610 0.2826554
56620 0.2876134
56630 0.3238965
56640 0.3034253
56650 0.3112189
56660 0.3246628
56670 0.3308653
56680 0.3185412
56690 0.2965804
56700 0.2970325
56710 0.2987445
56720 0.2884246
56730 0.292437
56740 0.2991778
56750 0.3240946
56760 0.3295626
56770 0.3200772
56780 0.3330491
56790 0.3231368
56800 0.3288921
56810 0.3167366
56820 0.3274183
56830 0.3391549
56840 0.3238206
56850 0.3001834
56860 0.2946351
56870 0.2933083
56880 0.3278882
56890 0.303373
56900 0.3161778
56910 0.3422952
56920 0.3251511
56930 0.3262628
56940 0.3315202
56950 0.3271613
56960 0.3210968
56970 0.3022565
56980 0.3114633
56990 0.3178561
57000 0.3011439
57010 0.2958508
57020 0.3093537
57030 0.2845314
57040 0.2914325
57050 0.2768171
57060 0.2970361
57070 0.2961825
57080 0.3026602
57090 0.2954999
57100 0.3077061
57110 0.3150744
57120 0.299321
57130 0.2947947
57140 0.2989649
57150 0.2974561
57160 0.2823606
57170 0.2848281
57180 0.2887743
57190 0.2857095
57200 0.292188
57210 0.3063684
57220 0.2989405
57230 0.2880009
57240 0.3048689
57250 0.3159762
57260 0.3197081
57270 0.3148605
57280 0.3171633
57290 0.3321815
57300 0.3425653
57310 0.3287986
57320 0.3410746
57330 0.3164745
57340 0.3315688
57350 0.3229883
57360 0.321663
57370 0.3073801
57380 0.3064464
57390 0.3006551
57400 0.299793
57410 0.2695908
57420 0.260141
57430 0.2998725
57440 0.276357
57450 0.2819437
57460 0.2580391
57470 0.2818603
57480 0.2950934
57490 0.2897511
57500 0.2799832
57510 0.3214389
57520 0.3104966
57530 0.2902216
57540 0.3184497
57550 0.3157576
57560 0.3172359
57570 0.2828445
57580 0.2760241
57590 0.3105085
57600 0.2875296
57610 0.2953602
57620 0.2612662
57630 0.3014548
57640 0.2904639
57650 0.2886287
57660 0.2709239
57670 0.2951861
57680 0.286426
57690 0.3033931
57700 0.285071
57710 0.295296
57720 0.3064927
57730 0.3193972
57740 0.2959237
57750 0.3090184
57760 0.2809763
57770 0.2881111
57780 0.2940607
57790 0.2860757
57800 0.2882011
57810 0.2898607
57820 0.2970059
57830 0.2999279
57840 0.3094352
57850 0.3177181
57860 0.3097635
57870 0.3044412
57880 0.3232149
57890 0.3078891
57900 0.3181186
57910 0.3016995
57920 0.308983
57930 0.3146995
57940 0.319794
57950 0.3131004
57960 0.3127089
57970 0.3165874
57980 0.3030309
57990 0.3148394
58000 0.3032079
58010 0.2959354
58020 0.2915113
58030 0.2925529
58040 0.2972501
58050 0.3010873
58060 0.2705095
58070 0.308457
58080 0.3022836
58090 0.3172966
58100 0.3003534
58110 0.299352
58120 0.3134798
58130 0.3045096
58140 0.3069425
58150 0.3055874
58160 0.2926806
58170 0.2872807
58180 0.3083427
58190 0.2787035
58200 0.3085581
58210 0.3009907
58220 0.2789552
58230 0.2873175
58240 0.2691139
58250 0.3063687
58260 0.2957777
58270 0.2750838
58280 0.2815552
58290 0.2762938
58300 0.2720684
58310 0.2771197
58320 0.2731574
58330 0.2948078
58340 0.2999459
58350 0.2634319
58360 0.2950496
58370 0.2883084
58380 0.2900055
58390 0.2792695
58400 0.3021012
58410 0.2835948
58420 0.3118926
58430 0.3152438
58440 0.3095856
58450 0.2972037
58460 0.3138533
58470 0.3056065
58480 0.2907043
58490 0.3078829
58500 0.3265316
58510 0.3193756
58520 0.3243464
58530 0.3229165
58540 0.3197032
58550 0.3266836
58560 0.3359206
58570 0.3319068
58580 0.3046893
58590 0.3395591
58600 0.3160786
58610 0.3297447
58620 0.3148584
58630 0.3180561
58640 0.318749
58650 0.3293609
58660 0.3120783
58670 0.3061881
58680 0.3093485
58690 0.3313051
58700 0.3245653
58710 0.3254298
58720 0.3251006
58730 0.2869973
58740 0.2856195
58750 0.2759999
58760 0.2876313
58770 0.3042633
58780 0.2863347
58790 0.2884665
58800 0.28392
58810 0.2866939
58820 0.2924105
58830 0.2740291
58840 0.2882766
58850 0.2831634
58860 0.2917138
58870 0.2919658
58880 0.3188752
58890 0.3202129
58900 0.3257838
58910 0.3073075
58920 0.3158739
58930 0.3031207
58940 0.3194283
58950 0.3164837
58960 0.3209838
58970 0.3222273
58980 0.3258821
58990 0.3009169
59000 0.3214927
59010 0.3219231
59020 0.3421143
59030 0.3154391
59040 0.3331587
59050 0.3333993
59060 0.3265906
59070 0.3217427
59080 0.3372817
59090 0.3174022
59100 0.3075446
59110 0.3121478
59120 0.3282683
59130 0.3007475
59140 0.3150128
59150 0.3147728
59160 0.2911529
59170 0.2944582
59180 0.2962423
59190 0.3132276
59200 0.2984547
59210 0.2999307
59220 0.2963716
59230 0.293658
59240 0.296058
59250 0.2902452
59260 0.2913568
59270 0.2878765
59280 0.2904308
59290 0.3022358
59300 0.2995552
59310 0.278984
59320 0.3136885
59330 0.2800916
59340 0.2975869
59350 0.3139087
59360 0.3051737
59370 0.3129132
59380 0.3114822
59390 0.2869021
59400 0.2828487
59410 0.2876803
59420 0.2834814
59430 0.2765507
59440 0.2973143
59450 0.26474
59460 0.2937715
59470 0.2985842
59480 0.2768528
59490 0.2880398
59500 0.2800677
59510 0.2858755
59520 0.274086
59530 0.2937394
59540 0.2860019
59550 0.2749782
59560 0.2896481
59570 0.2855295
59580 0.3114795
59590 0.2882116
59600 0.2816862
59610 0.2853176
59620 0.2729093
59630 0.2942007
59640 0.3076648
59650 0.2926518
59660 0.315998
59670 0.316924
59680 0.3053771
59690 0.2795084
59700 0.3068931
59710 0.3202097
59720 0.3168694
59730 0.3005162
59740 0.3207096
59750 0.3125189
59760 0.2999501
59770 0.2937981
59780 0.2990965
59790 0.3063854
59800 0.2907409
59810 0.3242756
59820 0.3229004
59830 0.3491285
59840 0.3372082
59850 0.2960438
59860 0.304031
59870 0.3103303
59880 0.3211553
59890 0.3321168
59900 0.3310569
59910 0.3276919
59920 0.3324267
59930 0.3292771
59940 0.3405749
59950 0.3573323
59960 0.3427676
59970 0.3533226
59980 0.341335
59990 0.3414539
60000 0.3506309
60010 0.3408068
60020 0.3589484
60030 0.3622317
60040 0.3398924
60050 0.3109179
60060 0.3247367
60070 0.333013
60080 0.3394682
60090 0.3418013
60100 0.3441581
60110 0.3368891
60120 0.3265602
60130 0.3120354
60140 0.3557098
60150 0.3348769
60160 0.344661
60170 0.3359261
60180 0.3242767
60190 0.3284969
60200 0.3111843
60210 0.3348424
60220 0.3358186
60230 0.3296364
60240 0.318323
60250 0.3248451
60260 0.3080954
60270 0.3247266
60280 0.3440122
60290 0.3362151
60300 0.366282
60310 0.3560007
60320 0.3563167
60330 0.354915
60340 0.3703776
60350 0.3523422
60360 0.3359897
60370 0.3502856
60380 0.3272122
60390 0.3213018
60400 0.3261609
60410 0.3424872
60420 0.3447875
60430 0.3303926
60440 0.3601427
60450 0.3795232
60460 0.3589529
60470 0.3657824
60480 0.3413811
60490 0.3340793
60500 0.3509969
60510 0.3392401
60520 0.3525919
60530 0.3523252
60540 0.3631175
60550 0.3512567
60560 0.3549762
60570 0.3434291
60580 0.3340421
60590 0.3255551
60600 0.3378991
60610 0.3341142
60620 0.3169298
60630 0.3188249
60640 0.3322864
60650 0.3305094
60660 0.3268641
60670 0.3276716
60680 0.3267448
60690 0.345122
60700 0.3501098
60710 0.3300836
60720 0.3485434
60730 0.3423243
60740 0.3343222
60750 0.3178446
60760 0.3318197
60770 0.3391105
60780 0.3444794
60790 0.3319541
60800 0.3573332
60810 0.3370464
60820 0.34612
60830 0.3440068
60840 0.3463923
60850 0.3467161
60860 0.348842
60870 0.341057
60880 0.3512426
60890 0.3488599
60900 0.3460333
60910 0.3485938
60920 0.3494909
60930 0.365972
60940 0.3139405
60950 0.3342954
60960 0.3498136
60970 0.3359993
60980 0.3565186
60990 0.3622961
61000 0.349104
61010 0.3464386
61020 0.3340838
61030 0.3463343
61040 0.3489036
61050 0.3408455
61060 0.335544
61070 0.3324334
61080 0.3263195
61090 0.3310905
61100 0.3140365
61110 0.3177672
61120 0.3310761
61130 0.3185914
61140 0.332995
61150 0.3348607
61160 0.345913
61170 0.3578068
61180 0.33741
61190 0.3505683
61200 0.3544174
61210 0.3329699
61220 0.3404748
61230 0.355393
61240 0.3472729
61250 0.3237401
61260 0.3547485
61270 0.3394084
61280 0.356505
61290 0.3671557
61300 0.3740464
61310 0.368008
61320 0.3469457
61330 0.334061
61340 0.3100938
61350 0.3132599
61360 0.3129764
61370 0.3015568
61380 0.2969249
61390 0.3110771
61400 0.3109324
61410 0.3310795
61420 0.2940816
61430 0.3089813
61440 0.3036198
61450 0.3010159
61460 0.3128515
61470 0.3221684
61480 0.2895894
61490 0.3203582
61500 0.3286563
61510 0.32678
61520 0.3271872
61530 0.3301556
61540 0.3186748
61550 0.3032387
61560 0.3147546
61570 0.3232441
61580 0.3237654
61590 0.3114233
61600 0.319244
61610 0.3104983
61620 0.3254578
61630 0.3126469
61640 0.3049739
61650 0.3042378
61660 0.3133724
61670 0.2997973
61680 0.3262634
61690 0.3341953
61700 0.3238616
61710 0.3298142
61720 0.3119888
61730 0.3298512
61740 0.3127118
61750 0.3441472
61760 0.3248745
61770 0.2828712
61780 0.310121
61790 0.3172871
61800 0.2974811
61810 0.3057178
61820 0.3335094
61830 0.3366612
61840 0.3180237
61850 0.3544495
61860 0.3259804
61870 0.3110451
61880 0.3153523
61890 0.3045023
61900 0.3334504
61910 0.3371781
61920 0.3275425
61930 0.3256203
61940 0.3302307
61950 0.3244714
61960 0.3373612
61970 0.346658
61980 0.3531695
61990 0.3442114
62000 0.346629
62010 0.344464
62020 0.3693301
62030 0.3625119
62040 0.366935
62050 0.3716502
62060 0.3554325
62070 0.3420677
62080 0.3614352
62090 0.3493795
62100 0.3437279
62110 0.3458033
62120 0.3490703
62130 0.3387579
62140 0.3358814
62150 0.3305722
62160 0.3491719
62170 0.3290599
62180 0.3439912
62190 0.3460737
62200 0.3339506
62210 0.351005
62220 0.342177
62230 0.325235
62240 0.3187804
62250 0.3262569
62260 0.328099
62270 0.3377235
62280 0.3511728
62290 0.3260079
62300 0.3305041
62310 0.3340863
62320 0.3317223
62330 0.3396086
62340 0.3362244
62350 0.332676
62360 0.3412322
62370 0.3361484
62380 0.3407679
62390 0.3271819
62400 0.3351708
62410 0.3445999
62420 0.3411311
62430 0.3350537
62440 0.3132929
62450 0.3288604
62460 0.3312487
62470 0.3516225
62480 0.3273422
62490 0.3373659
62500 0.3336682
62510 0.3300563
62520 0.3285736
62530 0.3244932
62540 0.3418535
62550 0.3297088
62560 0.3328486
62570 0.3534804
62580 0.3587257
62590 0.3630632
62600 0.3379616
62610 0.3226908
62620 0.3414432
62630 0.3070717
62640 0.3422514
62650 0.3307025
62660 0.3336637
62670 0.3285091
62680 0.3190871
62690 0.3275147
62700 0.3053556
62710 0.3258681
62720 0.3506162
62730 0.3541683
62740 0.3307783
62750 0.3317302
62760 0.3377473
62770 0.3398044
62780 0.3417711
62790 0.3493497
62800 0.3367906
62810 0.3345661
62820 0.3434408
62830 0.3301634
62840 0.3394975
62850 0.3459283
62860 0.3179444
62870 0.3388582
62880 0.3348691
62890 0.3409028
62900 0.3463838
62910 0.3520244
62920 0.327224
62930 0.3250025
62940 0.3327426
62950 0.3488547
62960 0.3245949
62970 0.3197262
62980 0.3464742
62990 0.3577361
63000 0.3536222
63010 0.3391003
63020 0.3396758
63030 0.33325
63040 0.3492768
63050 0.3574005
63060 0.3653212
63070 0.3623185
63080 0.3490299
63090 0.3410621
63100 0.3520294
63110 0.3569288
63120 0.3401296
63130 0.3476291
63140 0.3563769
63150 0.3467441
63160 0.3620826
63170 0.3633626
63180 0.3564736
63190 0.3504606
63200 0.3497143
63210 0.3690247
63220 0.3554197
63230 0.3450506
63240 0.3549218
63250 0.3729164
63260 0.3614707
63270 0.3593051
63280 0.3664682
63290 0.3769327
63300 0.3318299
63310 0.3547849
63320 0.3514695
63330 0.3564685
63340 0.3702327
63350 0.3652152
63360 0.350147
63370 0.3442906
63380 0.3624162
63390 0.354342
63400 0.3783103
63410 0.3417574
63420 0.3716744
63430 0.3610818
63440 0.3515263
63450 0.3627473
63460 0.3554668
63470 0.3622023
63480 0.3584649
63490 0.3643406
63500 0.3680856
63510 0.383755
63520 0.3475272
63530 0.3495186
63540 0.3581584
63550 0.3426474
63560 0.3534609
63570 0.3585911
63580 0.3500333
63590 0.3538162
63600 0.3304598
63610 0.3409268
63620 0.3509467
63630 0.3393683
63640 0.3450619
63650 0.347145
63660 0.322136
63670 0.3394212
63680 0.3380356
63690 0.3475409
63700 0.359646
63710 0.3571339
63720 0.3687987
63730 0.3571235
63740 0.3696921
63750 0.3621161
63760 0.3475053
63770 0.3257208
63780 0.325698
63790 0.3411767
63800 0.3556775
63810 0.3620845
63820 0.3656808
63830 0.3554173
63840 0.3858749
63850 0.3762894
63860 0.3691629
63870 0.3515833
63880 0.341209
63890 0.3452817
63900 0.3375172
63910 0.3536775
63920 0.3553781
63930 0.3697231
63940 0.3628138
63950 0.3298583
63960 0.3494736
63970 0.3223713
63980 0.3137933
63990 0.3074368
64000 0.3225558
64010 0.319682
64020 0.3185356
64030 0.3108936
64040 0.3262621
64050 0.3251366
64060 0.3324768
64070 0.3401889
64080 0.3315659
64090 0.3161816
64100 0.3114882
64110 0.3042515
64120 0.3275993
64130 0.3249341
64140 0.3172034
64150 0.3368777
64160 0.3339528
64170 0.3259938
64180 0.326341
64190 0.3331643
64200 0.3445887
64210 0.3660074
64220 0.3427467
64230 0.3389751
64240 0.3535554
64250 0.3516622
64260 0.3345994
64270 0.3131814
64280 0.3311465
64290 0.3385023
64300 0.342497
64310 0.359156
64320 0.345092
64330 0.3433912
64340 0.3469922
64350 0.3284149
64360 0.338225
64370 0.3419877
64380 0.3280479
64390 0.3357699
64400 0.3347684
64410 0.3148953
64420 0.3345041
64430 0.3366344
64440 0.3053016
64450 0.3282372
64460 0.3254102
64470 0.3343358
64480 0.3412897
64490 0.3435187
64500 0.3496493
64510 0.3471293
64520 0.348002
64530 0.3594456
64540 0.3452899
64550 0.3606462
64560 0.3483046
64570 0.3491614
64580 0.3420647
64590 0.3539712
64600 0.3517043
64610 0.3343177
64620 0.314501
64630 0.3244013
64640 0.3332111
64650 0.3606495
64660 0.3423544
64670 0.3400354
64680 0.3471687
64690 0.3353199
64700 0.34576
64710 0.3472204
64720 0.339769
64730 0.3461681
64740 0.3543959
64750 0.3492275
64760 0.3487716
64770 0.3317857
64780 0.3386727
64790 0.3479194
64800 0.360812
64810 0.3718652
64820 0.3715207
64830 0.3530609
64840 0.3289222
64850 0.340352
64860 0.3675334
64870 0.348485
64880 0.3707293
64890 0.3504651
64900 0.3465189
64910 0.3534409
64920 0.3576137
64930 0.3613124
64940 0.3591915
64950 0.3681443
64960 0.3663689
64970 0.3542021
64980 0.3452934
64990 0.3578768
65000 0.3459695
65010 0.3339541
65020 0.340784
65030 0.3293772
65040 0.3358192
65050 0.3534788
65060 0.3515273
65070 0.3538994
65080 0.3544039
65090 0.3426205
65100 0.3472147
65110 0.3382292
65120 0.3437721
65130 0.3448277
65140 0.3532217
65150 0.3553135
65160 0.3400897
65170 0.3267986
65180 0.3379064
65190 0.3287964
65200 0.3639486
65210 0.3736347
65220 0.3533745
65230 0.3514582
65240 0.3693576
65250 0.357403
65260 0.3496539
65270 0.3674571
65280 0.3641333
65290 0.3659442
65300 0.3460811
65310 0.3402399
65320 0.3579122
65330 0.3458218
65340 0.3394006
65350 0.3681545
65360 0.3537752
65370 0.3627054
65380 0.3543418
65390 0.3395846
65400 0.349427
65410 0.3670037
65420 0.3429447
65430 0.3676881
65440 0.3641293
65450 0.3697401
65460 0.3599611
65470 0.3438032
65480 0.3558435
65490 0.3555028
65500 0.350858
65510 0.3663037
65520 0.3616253
65530 0.3438575
65540 0.3597451
65550 0.3615124
65560 0.3822164
65570 0.3860236
65580 0.3810017
65590 0.3908351
65600 0.3720904
65610 0.3529026
65620 0.3471427
65630 0.3469985
65640 0.3733305
65650 0.3621259
65660 0.3728529
65670 0.3711622
65680 0.3568262
65690 0.3545443
65700 0.3721803
65710 0.3589359
65720 0.3576323
65730 0.3462617
65740 0.3622822
65750 0.3723665
65760 0.3591837
65770 0.3523627
65780 0.3629922
65790 0.3687766
65800 0.3426727
65810 0.3431627
65820 0.3389261
65830 0.3635801
65840 0.3629356
65850 0.3831404
65860 0.3617187
65870 0.3685071
65880 0.3689513
65890 0.3656045
65900 0.3598865
65910 0.3660743
65920 0.3701994
65930 0.3523567
65940 0.3709579
65950 0.3724103
65960 0.3501041
65970 0.3619001
65980 0.3632283
65990 0.3459733
66000 0.3499722
66010 0.3621101
66020 0.364298
66030 0.3597674
66040 0.3529058
66050 0.351606
66060 0.373286
66070 0.3631796
66080 0.348795
66090 0.3584988
66100 0.3492023
66110 0.3582102
66120 0.3586657
66130 0.3641578
66140 0.3655742
66150 0.3463929
66160 0.3653439
66170 0.3679897
66180 0.3451927
66190 0.3826735
66200 0.3840227
66210 0.3724216
66220 0.3713614
66230 0.3514062
66240 0.352358
66250 0.3474164
66260 0.3637278
66270 0.3575114
66280 0.3775387
66290 0.3674129
66300 0.3504121
66310 0.3722374
66320 0.3510329
66330 0.3504561
66340 0.3564418
66350 0.3600975
66360 0.3492894
66370 0.3491638
66380 0.3551092
66390 0.3442078
66400 0.3511297
66410 0.3477043
66420 0.3400538
66430 0.3704736
66440 0.3596897
66450 0.3628894
66460 0.3604453
66470 0.3493283
66480 0.3455977
66490 0.3383282
66500 0.3408359
66510 0.3439518
66520 0.3581352
66530 0.3473191
66540 0.3674415
66550 0.3485243
66560 0.3440268
66570 0.3483525
66580 0.3505052
66590 0.3375762
66600 0.3294489
66610 0.3594565
66620 0.3466998
66630 0.355144
66640 0.3488877
66650 0.3558039
66660 0.3380722
66670 0.3504175
66680 0.3600999
66690 0.3707985
66700 0.3633769
66710 0.3623787
66720 0.3476802
66730 0.364461
66740 0.3491748
66750 0.3470864
66760 0.3556439
66770 0.3367976
66780 0.3374502
66790 0.335396
66800 0.3345049
66810 0.3437069
66820 0.3500827
66830 0.3468293
66840 0.348136
66850 0.3551513
66860 0.3586341
66870 0.3532754
66880 0.354035
66890 0.3509828
66900 0.3379438
66910 0.3480178
66920 0.3656537
66930 0.3585923
66940 0.377424
66950 0.3756151
66960 0.3777632
66970 0.3537889
66980 0.3285548
66990 0.3656851
67000 0.3497696
67010 0.3667382
67020 0.3643344
67030 0.3718637
67040 0.384066
67050 0.3757067
67060 0.3623272
67070 0.3744056
67080 0.3646825
67090 0.3708113
67100 0.3777756
67110 0.3658944
67120 0.3868969
67130 0.3573892
67140 0.3726628
67150 0.3768431
67160 0.3622246
67170 0.3532878
67180 0.3583931
67190 0.3711654
67200 0.3697233
67210 0.3885454
67220 0.3914474
67230 0.3900386
67240 0.3967691
67250 0.3654276
67260 0.3726596
67270 0.3568451
67280 0.3518601
67290 0.3614807
67300 0.3447145
67310 0.3631362
67320 0.3757349
67330 0.3575267
67340 0.3729254
67350 0.3844658
67360 0.3826387
67370 0.3793642
67380 0.3813247
67390 0.4083253
67400 0.3827325
67410 0.398534
67420 0.3972144
67430 0.3855485
67440 0.3934604
67450 0.3793907
67460 0.3731551
67470 0.3848618
67480 0.3660109
67490 0.3765753
67500 0.378964
67510 0.3709328
67520 0.3624077
67530 0.3610247
67540 0.3889603
67550 0.3710945
67560 0.3852183
67570 0.377304
67580 0.4043504
67590 0.3752729
67600 0.3600585
67610 0.3869724
67620 0.3800678
67630 0.3946964
67640 0.4074343
67650 0.3897555
67660 0.3732333
67670 0.3567488
67680 0.3786436
67690 0.3905213
67700 0.3982058
67710 0.4124716
67720 0.4136604
67730 0.4229702
67740 0.3965109
67750 0.4055745
67760 0.3983237
67770 0.4229487
67780 0.4175071
67790 0.4312753
67800 0.4246286
67810 0.4186133
67820 0.4315295
67830 0.4133772
67840 0.4277328
67850 0.4249092
67860 0.4357661
67870 0.433194
67880 0.4273974
67890 0.4456117
67900 0.454468
67910 0.4573069
67920 0.4600919
67930 0.4637917
67940 0.4846579
67950 0.4664351
67960 0.4739886
67970 0.467749
67980 0.4618993
67990 0.4626494
68000 0.4469768
68010 0.4540415
68020 0.4788122
68030 0.4709913
68040 0.4740765
68050 0.4765913
68060 0.4629033
68070 0.4871212
68080 0.4772528
68090 0.4554504
68100 0.4537719
68110 0.4524305
68120 0.4577264
68130 0.4817508
68140 0.466967
68150 0.4813018
68160 0.4572413
68170 0.4604202
68180 0.4616078
68190 0.4508274
68200 0.4680673
68210 0.4408799
68220 0.457494
68230 0.4387467
68240 0.4534711
68250 0.44482
68260 0.4452208
68270 0.4466981
68280 0.4601771
68290 0.4552273
68300 0.461093
68310 0.4755734
68320 0.4846578
68330 0.4682423
68340 0.4814531
68350 0.4674695
68360 0.4463973
68370 0.458593
68380 0.4500315
68390 0.4570414
68400 0.4514716
68410 0.4762641
68420 0.4528936
68430 0.4590881
68440 0.4477022
68450 0.4489363
68460 0.4563879
68470 0.429451
68480 0.4488714
68490 0.45755
68500 0.4663774
68510 0.4582174
68520 0.462643
68530 0.4537919
68540 0.4698375
68550 0.4722072
68560 0.4898038
68570 0.4932425
68580 0.474896
68590 0.4838519
68600 0.4843678
68610 0.4734562
68620 0.4818061
68630 0.4829941
68640 0.4654159
68650 0.4572545
68660 0.4731568
68670 0.4683511
68680 0.4751176
68690 0.4764108
68700 0.4839964
68710 0.4868731
68720 0.4639533
68730 0.464259
68740 0.4737598
68750 0.4701993
68760 0.4507369
68770 0.4566914
68780 0.4466006
68790 0.4660239
68800 0.4550557
68810 0.4885421
68820 0.4715649
68830 0.4754479
68840 0.4615671
68850 0.4774507
68860 0.4880891
68870 0.4629098
68880 0.4775569
68890 0.4787027
68900 0.4653088
68910 0.4721005
68920 0.4911777
68930 0.4842163
68940 0.4782092
68950 0.4789787
68960 0.4681228
68970 0.4675851
68980 0.4690423
68990 0.47454
69000 0.4878285
69010 0.4565784
69020 0.4653634
69030 0.453738
69040 0.4522431
69050 0.4517125
69060 0.4533911
69070 0.4550124
69080 0.4455976
69090 0.453932
69100 0.4509516
69110 0.4443843
69120 0.464785
69130 0.4730772
69140 0.4464567
69150 0.45802
69160 0.4596702
69170 0.4444333
69180 0.4567051
69190 0.4456539
69200 0.4503166
69210 0.4425992
69220 0.4524767
69230 0.4610055
69240 0.4676559
69250 0.4796242
69260 0.4530306
69270 0.4794772
69280 0.4663799
69290 0.4704757
69300 0.4797015
69310 0.4751344
69320 0.4676327
69330 0.4804575
69340 0.4915354
69350 0.4789035
69360 0.4883818
69370 0.4784356
69380 0.4677855
69390 0.4623037
69400 0.4521082
69410 0.4677571
69420 0.4494313
69430 0.4514722
69440 0.4727049
69450 0.4613772
69460 0.4574451
69470 0.4572139
69480 0.4692791
69490 0.4794791
69500 0.4733382
69510 0.4821787
69520 0.4647604
69530 0.4883576
69540 0.4931847
69550 0.510403
69560 0.4939449
69570 0.5072835
69580 0.4913973
69590 0.4791376
69600 0.4859385
69610 0.475977
69620 0.4710739
69630 0.4926593
69640 0.4701239
69650 0.4702966
69660 0.4857337
69670 0.4746068
69680 0.4754868
69690 0.4692222
69700 0.4604243
69710 0.4577042
69720 0.4521886
69730 0.4643524
69740 0.4775813
69750 0.4838827
69760 0.4611123
69770 0.4659854
69780 0.4744305
69790 0.4555788
69800 0.4610007
69810 0.4570538
69820 0.4613149
69830 0.4683522
69840 0.4695311
69850 0.5057597
69860 0.4912431
69870 0.480087
69880 0.509247
69890 0.5058172
69900 0.4773758
69910 0.4694612
69920 0.4752227
69930 0.4846766
69940 0.4721937
69950 0.4631314
69960 0.4694344
69970 0.487756
69980 0.4607445
69990 0.4785214
70000 0.4725781
70010 0.4557662
70020 0.4810356
70030 0.465742
70040 0.4932983
70050 0.4940959
70060 0.4887831
70070 0.4857009
70080 0.4934182
70090 0.5088482
70100 0.4909188
70110 0.4911187
70120 0.4897695
70130 0.4838327
70140 0.4875261
70150 0.4797057
70160 0.5065852
70170 0.4892854
70180 0.4775814
70190 0.4971042
70200 0.4883662
70210 0.5073702
70220 0.5072034
70230 0.5017405
70240 0.5081699
70250 0.5091671
70260 0.495452
70270 0.5007461
70280 0.5320838
70290 0.5148582
70300 0.5074075
70310 0.491824
70320 0.5027073
70330 0.5021415
70340 0.4934813
70350 0.5090709
70360 0.5136923
70370 0.5110145
70380 0.5131431
70390 0.5057859
70400 0.4916655
70410 0.5140347
70420 0.4998984
70430 0.4851916
70440 0.4923182
70450 0.5038111
70460 0.483707
70470 0.4900924
70480 0.4817915
70490 0.5081705
70500 0.5043914
70510 0.4848177
70520 0.4989479
70530 0.5008144
70540 0.4917306
70550 0.4821731
70560 0.5054712
70570 0.4792883
70580 0.4922161
70590 0.4959395
70600 0.5034787
70610 0.506667
70620 0.5103582
70630 0.5071903
70640 0.4948161
70650 0.5050701
70660 0.5060377
70670 0.4771592
70680 0.5028188
70690 0.5015437
70700 0.4926839
70710 0.5048575
70720 0.4828373
70730 0.5104276
70740 0.4910995
70750 0.5003023
70760 0.4904407
70770 0.4950933
70780 0.5037821
70790 0.5089115
70800 0.4808877
70810 0.4783819
70820 0.492396
70830 0.4837488
70840 0.4601433
70850 0.4839863
70860 0.5023615
70870 0.506778
70880 0.4877101
70890 0.4813206
70900 0.4663952
70910 0.4891236
70920 0.491015
70930 0.5055618
70940 0.5179536
70950 0.5047801
70960 0.5097669
70970 0.5108229
70980 0.5041794
70990 0.4900191
71000 0.4933354
71010 0.4913315
71020 0.5004016
71030 0.5052088
71040 0.4989359
71050 0.4931869
71060 0.4933389
71070 0.5044658
71080 0.4902911
71090 0.4955899
71100 0.4881511
71110 0.5005816
71120 0.4895724
71130 0.5099657
71140 0.5003914
71150 0.5039189
71160 0.5022706
71170 0.4914528
71180 0.4921748
71190 0.4975344
71200 0.4956201
71210 0.508604
71220 0.508155
71230 0.5193317
71240 0.4917619
71250 0.4959353
71260 0.5105985
71270 0.4716556
71280 0.5050917
71290 0.515098
71300 0.4952228
71310 0.5039593
71320 0.5079262
71330 0.5157931
71340 0.5150444
71350 0.5308721
71360 0.5275106
71370 0.5237332
71380 0.5033765
71390 0.5106037
71400 0.5346925
71410 0.5036821
71420 0.5118138
71430 0.5272791
71440 0.5236819
71450 0.5237763
71460 0.5146762
71470 0.4995308
71480 0.5120635
71490 0.5150611
71500 0.514829
71510 0.5107489
71520 0.4872755
71530 0.499057
71540 0.5105572
71550 0.4880393
71560 0.505274
71570 0.489293
71580 0.4990588
71590 0.4972889
71600 0.4956377
71610 0.5263391
71620 0.509114
71630 0.493485
71640 0.5000621
71650 0.5139426
71660 0.50606
71670 0.483179
71680 0.4936146
71690 0.5046931
71700 0.5083554
71710 0.5018312
71720 0.4860229
71730 0.5071555
71740 0.505245
71750 0.5036485
71760 0.4921806
71770 0.5109538
71780 0.4934222
71790 0.4949803
71800 0.4984663
71810 0.4886298
71820 0.5034981
71830 0.5076674
71840 0.4914576
71850 0.5040143
71860 0.507264
71870 0.508472
71880 0.5098912
71890 0.5031297
71900 0.5009866
71910 0.497908
71920 0.5039317
71930 0.5016916
71940 0.4908312
71950 0.4921006
71960 0.4923208
71970 0.4916051
71980 0.4984284
71990 0.4996729
72000 0.4879435
72010 0.4705887
72020 0.4898526
72030 0.4850969
72040 0.4780687
72050 0.4938565
72060 0.4981022
72070 0.5042678
72080 0.4792413
72090 0.5091054
72100 0.5082629
72110 0.493153
72120 0.5169116
72130 0.484327
72140 0.4694314
72150 0.477015
72160 0.4547553
72170 0.4704737
72180 0.473379
72190 0.4759497
72200 0.480701
72210 0.482971
72220 0.4912294
72230 0.4806096
72240 0.4719661
72250 0.4578452
72260 0.4815762
72270 0.4845257
72280 0.4635713
72290 0.4781282
72300 0.4496129
72310 0.4391462
72320 0.4597173
72330 0.4480286
72340 0.458379
72350 0.4393202
72360 0.4626105
72370 0.4685488
72380 0.44894
72390 0.4781386
72400 0.4578424
72410 0.4721022
72420 0.4573576
72430 0.4551419
72440 0.4542605
72450 0.4539395
72460 0.4573054
72470 0.4512713
72480 0.463627
72490 0.4655555
72500 0.4570381
72510 0.451385
72520 0.476798
72530 0.4921483
72540 0.4673593
72550 0.4656474
72560 0.48993
72570 0.4963686
72580 0.4705256
72590 0.488892
72600 0.5154744
72610 0.5265886
72620 0.5231513
72630 0.5165713
72640 0.5551266
72650 0.5626526
72660 0.5279064
72670 0.5338302
72680 0.5283325
72690 0.5173606
72700 0.5442449
72710 0.5499555
72720 0.5407304
72730 0.5417588
72740 0.5311411
72750 0.5245927
72760 0.5178137
72770 0.5239192
72780 0.5350212
72790 0.5224185
72800 0.5293595
72810 0.5295107
72820 0.5281546
72830 0.5190892
72840 0.5000271
72850 0.498863
72860 0.500766
72870 0.5016747
72880 0.5091105
72890 0.508902
72900 0.4979293
72910 0.5126137
72920 0.4974392
72930 0.4983598
72940 0.5059979
72950 0.4942071
72960 0.5166788
72970 0.5119781
72980 0.4882047
72990 0.4957094
73000 0.494206
73010 0.5223236
73020 0.5055722
73030 0.5232098
73040 0.5164464
73050 0.5120929
73060 0.5109452
73070 0.4962175
73080 0.5249764
73090 0.5210505
73100 0.5293953
73110 0.5255054
73120 0.524925
73130 0.5298911
73140 0.5294563
73150 0.5279193
73160 0.5187345
73170 0.5174654
73180 0.516364
73190 0.5173558
73200 0.5222421
73210 0.5362728
73220 0.5269387
73230 0.5464941
73240 0.5262925
73250 0.530672
73260 0.531563
73270 0.5349581
73280 0.5325381
73290 0.5280706
73300 0.5415804
73310 0.550366
73320 0.5432478
73330 0.5395989
73340 0.5429139
73350 0.5270299
73360 0.5373328
73370 0.539691
73380 0.5593778
73390 0.5167317
73400 0.5432208
73410 0.5492508
73420 0.5525784
73430 0.5539225
73440 0.5356199
73450 0.5370355
73460 0.5442403
73470 0.5566987
73480 0.5546191
73490 0.5561129
73500 0.5450078
73510 0.531399
73520 0.5376322
73530 0.5652347
73540 0.5443873
73550 0.5518565
73560 0.555401
73570 0.5511196
73580 0.5644814
73590 0.5541471
73600 0.5555646
73610 0.5478881
73620 0.5471467
73630 0.5574348
73640 0.5606889
73650 0.5537232
73660 0.5663977
73670 0.5477828
73680 0.5608473
73690 0.5606483
73700 0.5632581
73710 0.5694069
73720 0.564639
73730 0.5644451
73740 0.5717869
73750 0.5646542
73760 0.5617328
73770 0.5604271
73780 0.5697815
73790 0.5722914
73800 0.5681238
73810 0.5643088
73820 0.5747179
73830 0.5744413
73840 0.549059
73850 0.5573868
73860 0.5670305
73870 0.5545045
73880 0.5607305
73890 0.5534486
73900 0.5567259
73910 0.5370994
73920 0.5521656
73930 0.558568
73940 0.5607167
73950 0.5540681
73960 0.5577461
73970 0.5634695
73980 0.5610766
73990 0.556492
74000 0.550508
74010 0.5597252
74020 0.5552391
74030 0.5648576
74040 0.5454145
74050 0.5383409
74060 0.562403
74070 0.5609328
74080 0.5359456
74090 0.5582866
74100 0.5597599
74110 0.5635039
74120 0.5649724
74130 0.5863845
74140 0.567848
74150 0.5701314
74160 0.563544
74170 0.5623795
74180 0.5597615
74190 0.5722317
74200 0.5700274
74210 0.5578619
74220 0.583049
74230 0.5781922
74240 0.5629753
74250 0.5796072
74260 0.5660905
74270 0.5760339
74280 0.5898167
74290 0.5530458
74300 0.5639228
74310 0.5617579
74320 0.5446985
74330 0.5566354
74340 0.5482931
74350 0.5611956
74360 0.5581438
74370 0.5653875
74380 0.5670577
74390 0.561832
74400 0.5647986
74410 0.5793334
74420 0.5632609
74430 0.5642741
74440 0.5676315
74450 0.5608469
74460 0.5519244
74470 0.5715412
74480 0.557579
74490 0.5371199
74500 0.5410469
74510 0.5597323
74520 0.5605783
74530 0.5589702
74540 0.5364432
74550 0.5336058
74560 0.54751
74570 0.5600487
74580 0.5725909
74590 0.5598752
74600 0.5628148
74610 0.5660782
74620 0.5655295
74630 0.5685848
74640 0.5654748
74650 0.5429471
74660 0.5632469
74670 0.5575532
74680 0.5520242
74690 0.5516005
74700 0.5462573
74710 0.557862
74720 0.5538033
74730 0.5639961
74740 0.5618502
74750 0.5498429
74760 0.5583019
74770 0.5694197
74780 0.5649225
74790 0.5480783
74800 0.5593933
74810 0.5679989
74820 0.5492906
74830 0.5538074
74840 0.5583072
74850 0.5703533
74860 0.5515383
74870 0.5626284
74880 0.5476114
74890 0.5649368
74900 0.5519336
74910 0.574397
74920 0.5582888
74930 0.5587028
74940 0.5571641
74950 0.5754157
74960 0.560401
74970 0.5666789
74980 0.5710064
74990 0.5670269
75000 0.5437697
75010 0.5544603
75020 0.5593325
75030 0.5671608
75040 0.5581023
75050 0.5718574
75060 0.5793424
75070 0.5635022
75080 0.561039
75090 0.5685419
75100 0.5721371
75110 0.5581572
75120 0.543349
75130 0.5748389
75140 0.5560487
75150 0.5564107
75160 0.5634574
75170 0.575211
75180 0.5588129
75190 0.5625781
75200 0.5575808
75210 0.5616021
75220 0.564212
75230 0.547616
75240 0.5468732
75250 0.5552486
75260 0.5413429
75270 0.549971
75280 0.5564301
75290 0.5732576
75300 0.5412245
75310 0.5527342
75320 0.5337318
75330 0.5625366
75340 0.5624024
75350 0.5671349
75360 0.5615127
75370 0.5485339
75380 0.5592216
75390 0.5485259
75400 0.5610794
75410 0.559864
75420 0.5747339
75430 0.5724806
75440 0.5745057
75450 0.5625586
75460 0.5739456
75470 0.5681384
75480 0.5850501
75490 0.568812
75500 0.5639736
75510 0.5654945
75520 0.5635873
75530 0.5747398
75540 0.5546893
75550 0.5564269
75560 0.5558982
75570 0.5657725
75580 0.5702593
75590 0.5647581
75600 0.5499884
75610 0.5507332
75620 0.5706279
75630 0.5720234
75640 0.561198
75650 0.5588267
75660 0.5729432
75670 0.5748914
75680 0.5686195
75690 0.5842404
75700 0.5704991
75710 0.5649171
75720 0.5791386
75730 0.5842662
75740 0.5869917
75750 0.5932508
75760 0.5758117
75770 0.5726677
75780 0.5854715
75790 0.5812002
75800 0.5674121
75810 0.5661502
75820 0.5989264
75830 0.5832117
75840 0.558252
75850 0.5436779
75860 0.5654301
75870 0.5659604
75880 0.5654376
75890 0.5568103
75900 0.5569218
75910 0.5485545
75920 0.5573956
75930 0.5574124
75940 0.5468125
75950 0.5333937
75960 0.5506735
75970 0.5537255
75980 0.5528469
75990 0.5582895
76000 0.537158
76010 0.5307596
76020 0.5416977
76030 0.5358192
76040 0.5376964
76050 0.5292446
76060 0.5428374
76070 0.549377
76080 0.5475946
76090 0.5466775
76100 0.5447913
76110 0.5513589
76120 0.5364267
76130 0.5353967
76140 0.5478135
76150 0.5494087
76160 0.5568517
76170 0.5534723
76180 0.5724519
76190 0.5600798
76200 0.5576842
76210 0.5596473
76220 0.5613249
76230 0.5625454
76240 0.5801901
76250 0.5776067
76260 0.559422
76270 0.5716515
76280 0.5666328
76290 0.5625257
76300 0.5646314
76310 0.555607
76320 0.5638507
76330 0.5715716
76340 0.5521039
76350 0.5589731
76360 0.5643038
76370 0.5755386
76380 0.5684755
76390 0.5743867
76400 0.5654547
76410 0.5540797
76420 0.5540515
76430 0.5620741
76440 0.5536677
76450 0.5961592
76460 0.5790998
76470 0.5835384
76480 0.5794241
76490 0.5815449
76500 0.5616613
76510 0.5582687
76520 0.5593122
76530 0.5439262
76540 0.5537243
76550 0.5637949
76560 0.5420306
76570 0.5470758
76580 0.5402628
76590 0.5464907
76600 0.534402
76610 0.5385876
76620 0.5123079
76630 0.5325136
76640 0.5333269
76650 0.5218396
76660 0.5438411
76670 0.5534816
76680 0.5530183
76690 0.5450948
76700 0.5378598
76710 0.5369099
76720 0.5409942
76730 0.5461681
76740 0.5409769
76750 0.5433544
76760 0.5352757
76770 0.5422847
76780 0.5630047
76790 0.5583237
76800 0.5573615
76810 0.5558726
76820 0.5592187
76830 0.5518711
76840 0.5449663
76850 0.5714732
76860 0.5729546
76870 0.5572559
76880 0.5616635
76890 0.5622758
76900 0.5619152
76910 0.5621618
76920 0.5597447
76930 0.5675899
76940 0.5570548
76950 0.573916
76960 0.5715613
76970 0.5557916
76980 0.5673819
76990 0.5618503
77000 0.5575904
77010 0.546566
77020 0.5492296
77030 0.5395225
77040 0.5590945
77050 0.5339749
77060 0.5409491
77070 0.5554323
77080 0.5600358
77090 0.5664558
77100 0.5420755
77110 0.556232
77120 0.5433776
77130 0.5522583
77140 0.5422876
77150 0.5435551
77160 0.5441673
77170 0.5453195
77180 0.5466719
77190 0.5454244
77200 0.5465827
77210 0.5479307
77220 0.5557268
77230 0.5488193
77240 0.556503
77250 0.5618565
77260 0.5557469
77270 0.5614823
77280 0.559352
77290 0.5426369
77300 0.5588147
77310 0.5678892
77320 0.5584972
77330 0.5693827
77340 0.5543454
77350 0.5540873
77360 0.527877
77370 0.5477706
77380 0.5462489
77390 0.5487441
77400 0.5582426
77410 0.5680522
77420 0.5576154
77430 0.5362917
77440 0.5411953
77450 0.555308
77460 0.5491281
77470 0.5518378
77480 0.531545
77490 0.5444736
77500 0.5403192
77510 0.5229316
77520 0.5448791
77530 0.5364252
77540 0.5355767
77550 0.5463196
77560 0.5489449
77570 0.5477051
77580 0.5436292
77590 0.5475663
77600 0.5497774
77610 0.5460298
77620 0.5475647
77630 0.5524166
77640 0.5645137
77650 0.5440066
77660 0.5493354
77670 0.5499791
77680 0.5481251
77690 0.5322866
77700 0.5652093
77710 0.5417245
77720 0.5556509
77730 0.5457452
77740 0.5615835
77750 0.5596821
77760 0.5674534
77770 0.5773873
77780 0.5681048
77790 0.5842084
77800 0.5605698
77810 0.5507553
77820 0.5514175
77830 0.5431851
77840 0.5519536
77850 0.5476201
77860 0.5603156
77870 0.5480916
77880 0.5463764
77890 0.5436172
77900 0.5507998
77910 0.5576952
77920 0.5453482
77930 0.5695688
77940 0.5723508
77950 0.5667525
77960 0.5524383
77970 0.5478168
77980 0.5458519
77990 0.55861
78000 0.5745308
78010 0.5746096
78020 0.5666031
78030 0.5688663
78040 0.5731156
78050 0.5617641
78060 0.5552934
78070 0.5531929
78080 0.5474212
78090 0.5529979
78100 0.5700292
78110 0.5440537
78120 0.5558955
78130 0.5668234
78140 0.5512373
78150 0.5533023
78160 0.5526094
78170 0.5702112
78180 0.5678643
78190 0.5670767
78200 0.5672715
78210 0.5556859
78220 0.5418183
78230 0.5553319
78240 0.5485473
78250 0.5496083
78260 0.5590085
78270 0.5571955
78280 0.561455
78290 0.5578331
78300 0.5677327
78310 0.5428848
78320 0.5456809
78330 0.5443923
78340 0.5559849
78350 0.5440888
78360 0.5634485
78370 0.5596269
78380 0.5649189
78390 0.5490795
78400 0.5450351
78410 0.5636441
78420 0.5644369
78430 0.5616013
78440 0.5624799
78450 0.5501042
78460 0.553294
78470 0.5548437
78480 0.5558873
78490 0.5509574
78500 0.5371627
78510 0.5524333
78520 0.565789
78530 0.5721027
78540 0.5701066
78550 0.5684842
78560 0.5611725
78570 0.5573915
78580 0.5712918
78590 0.5530233
78600 0.5561216
78610 0.5543433
78620 0.5498979
78630 0.5470012
78640 0.5525084
78650 0.5503529
78660 0.5418959
78670 0.5427055
78680 0.5362974
78690 0.5485826
78700 0.544875
78710 0.5438454
78720 0.5163944
78730 0.5542667
78740 0.5666059
78750 0.554776
78760 0.5532674
78770 0.5572187
78780 0.5546196
78790 0.5648326
78800 0.5520718
78810 0.5531835
78820 0.5643911
78830 0.5528241
78840 0.5715626
78850 0.5582089
78860 0.5607354
78870 0.5516067
78880 0.5591803
78890 0.5588679
78900 0.5641835
78910 0.5553547
78920 0.5532643
78930 0.5515634
78940 0.5607315
78950 0.5531571
78960 0.5632542
78970 0.5610636
78980 0.5538308
78990 0.5610783
79000 0.559279
79010 0.553704
79020 0.5475934
79030 0.5620832
79040 0.5557235
79050 0.5586836
79060 0.5433493
79070 0.5620274
79080 0.5530643
79090 0.5615049
79100 0.5509605
79110 0.5635115
79120 0.5619494
79130 0.5560649
79140 0.5531365
79150 0.5527276
79160 0.5528755
79170 0.5637756
79180 0.5482407
79190 0.5570717
79200 0.5559132
79210 0.5633271
79220 0.557064
79230 0.5402232
79240 0.5453161
79250 0.5739175
79260 0.5672812
79270 0.5612476
79280 0.5609403
79290 0.5523449
79300 0.569023
79310 0.5706061
79320 0.5521549
79330 0.5537093
79340 0.5528442
79350 0.5512205
79360 0.5585164
79370 0.5483941
79380 0.5624484
79390 0.5567805
79400 0.5509385
79410 0.556536
79420 0.5526761
79430 0.5332069
79440 0.5404755
79450 0.5667866
79460 0.5475804
79470 0.568657
79480 0.5412559
79490 0.5634855
79500 0.5607933
79510 0.5550655
79520 0.5537625
79530 0.5732498
79540 0.5697069
79550 0.5544876
79560 0.5461344
79570 0.556802
79580 0.5607284
79590 0.5620546
79600 0.5730103
79610 0.5703894
79620 0.5852743
79630 0.5699874
79640 0.5694665
79650 0.5678124
79660 0.5721788
79670 0.5836069
79680 0.5764861
79690 0.5694667
79700 0.5526931
79710 0.5430975
79720 0.5489389
79730 0.5677559
79740 0.5784909
79750 0.5646042
79760 0.5739393
79770 0.5683436
79780 0.5686669
79790 0.5583772
79800 0.5650035
79810 0.5695637
79820 0.5778181
79830 0.5674011
79840 0.568691
79850 0.5747792
79860 0.5681903
79870 0.5618197
79880 0.5623457
79890 0.5828736
79900 0.5799087
79910 0.5660635
79920 0.5682353
79930 0.5639641
79940 0.5651993
79950 0.5659183
79960 0.5816951
79970 0.5706803
79980 0.5576336
79990 0.559846
80000 0.5578789
80010 0.5768276
80020 0.5767353
80030 0.5621711
80040 0.5625274
80050 0.5656158
80060 0.5714492
80070 0.5577925
80080 0.5707248
80090 0.551303
80100 0.5535659
80110 0.5594937
80120 0.5636573
80130 0.5700338
80140 0.5722144
80150 0.5737939
80160 0.5800212
80170 0.5662897
80180 0.5414413
80190 0.5642311
80200 0.5492848
80210 0.5504413
80220 0.5467954
80230 0.540795
80240 0.5464426
80250 0.5570253
80260 0.570846
80270 0.5511943
80280 0.559539
80290 0.5600895
80300 0.5663809
80310 0.5597142
80320 0.5532085
80330 0.5642294
80340 0.582652
80350 0.5788519
80360 0.5649442
80370 0.5848951
80380 0.5860918
80390 0.5702432
80400 0.5755324
80410 0.5697361
80420 0.5701137
80430 0.5635512
80440 0.5720276
80450 0.5780721
80460 0.5643789
80470 0.5816631
80480 0.5562682
80490 0.5726808
80500 0.5597267
80510 0.5536233
80520 0.5652518
80530 0.5562596
80540 0.5497226
80550 0.5570683
80560 0.5648535
80570 0.5521739
80580 0.554487
80590 0.5455072
80600 0.5475232
80610 0.5475439
80620 0.5457351
80630 0.5438176
80640 0.5449466
80650 0.5635911
80660 0.5578291
80670 0.5696952
80680 0.5523778
80690 0.5585205
80700 0.5529049
80710 0.5626081
80720 0.5684624
80730 0.5491095
80740 0.5585848
80750 0.5477045
80760 0.5585431
80770 0.5590375
80780 0.5382304
80790 0.5426297
80800 0.5579583
80810 0.5479717
80820 0.5606143
80830 0.5561864
80840 0.5606858
80850 0.5484412
80860 0.5539124
80870 0.5563176
80880 0.5692828
80890 0.5699877
80900 0.5505382
80910 0.5610916
80920 0.548259
80930 0.5747981
80940 0.5655121
80950 0.5514259
80960 0.5541897
80970 0.5595308
80980 0.5671005
80990 0.5522218
81000 0.5483558
81010 0.5563748
81020 0.5566849
81030 0.543855
81040 0.5465972
81050 0.5516056
81060 0.5543815
81070 0.573747
81080 0.5587958
81090 0.5611453
81100 0.5559256
81110 0.5567266
81120 0.57042
81130 0.54826
81140 0.5655398
81150 0.557063
81160 0.5467896
81170 0.5605434
81180 0.56568
81190 0.5520783
81200 0.5672605
81210 0.5535963
81220 0.5541207
81230 0.5511584
81240 0.541383
81250 0.5566944
81260 0.5404651
81270 0.5478219
81280 0.5380158
81290 0.5459111
81300 0.5494601
81310 0.546593
81320 0.5655007
81330 0.5586722
81340 0.5418342
81350 0.5532149
81360 0.553641
81370 0.5697862
81380 0.5673725
81390 0.5610169
81400 0.5535732
81410 0.5556179
81420 0.5598602
81430 0.5526777
81440 0.5575368
81450 0.5514266
81460 0.5459906
81470 0.5557238
81480 0.5555838
81490 0.5446553
81500 0.5488003
81510 0.5498155
81520 0.551914
81530 0.5562194
81540 0.5646715
81550 0.5641544
81560 0.5667666
81570 0.5565355
81580 0.5432589
81590 0.5530726
81600 0.5761386
81610 0.5598576
81620 0.5493038
81630 0.5450786
81640 0.5323924
81650 0.5434248
81660 0.5392603
81670 0.5383444
81680 0.5310156
81690 0.5430936
81700 0.5437958
81710 0.5566863
81720 0.539923
81730 0.5281088
81740 0.5457134
81750 0.5491915
81760 0.5564986
81770 0.5624805
81780 0.5830156
81790 0.5718835
81800 0.5467039
81810 0.5593724
81820 0.5521381
81830 0.5552268
81840 0.5458743
81850 0.5632132
81860 0.5616609
81870 0.5471947
81880 0.563367
81890 0.5466947
81900 0.5659127
81910 0.547836
81920 0.5516563
81930 0.5538821
81940 0.5589699
81950 0.5580097
81960 0.5558271
81970 0.5540794
81980 0.5474506
81990 0.566754
82000 0.5460519
82010 0.5452893
82020 0.5462636
82030 0.5553322
82040 0.5597066
82050 0.5674292
82060 0.5658173
82070 0.541665
82080 0.5694062
82090 0.55914
82100 0.5693157
82110 0.5511017
82120 0.552597
82130 0.5516323
82140 0.5523365
82150 0.5657291
82160 0.5442587
82170 0.5586448
82180 0.5518127
82190 0.5588075
82200 0.5565894
82210 0.5576353
82220 0.5733733
82230 0.540148
82240 0.5492736
82250 0.5639495
82260 0.5638568
82270 0.5724074
82280 0.5642573
82290 0.5640968
82300 0.5658843
82310 0.5473782
82320 0.5485997
82330 0.5420405
82340 0.5398741
82350 0.544933
82360 0.5408086
82370 0.5616248
82380 0.5571911
82390 0.5491647
82400 0.5523975
82410 0.549227
82420 0.566731
82430 0.5525168
82440 0.56912
82450 0.5687808
82460 0.5672007
82470 0.5597331
82480 0.5563222
82490 0.5631009
82500 0.5449773
82510 0.54511
82520 0.5726281
82530 0.5625806
82540 0.5698781
82550 0.5653412
82560 0.5493155
82570 0.5459776
82580 0.5540786
82590 0.573892
82600 0.5523779
82610 0.5790438
82620 0.5591793
82630 0.5531739
82640 0.5446967
82650 0.5557719
82660 0.555592
82670 0.5393976
82680 0.5505495
82690 0.5548278
82700 0.5555439
82710 0.5540181
82720 0.5602847
82730 0.5613337
82740 0.5527814
82750 0.5566078
82760 0.5619643
82770 0.56177
82780 0.5534946
82790 0.5565142
82800 0.5736942
82810 0.5694684
82820 0.5534031
82830 0.567684
82840 0.5746586
82850 0.5467219
82860 0.5616814
82870 0.5640603
82880 0.5554844
82890 0.545403
82900 0.5614552
82910 0.5616645
82920 0.5549579
82930 0.5516896
82940 0.5390639
82950 0.5536745
82960 0.5431618
82970 0.5665509
82980 0.5488201
82990 0.5516915
83000 0.5416067
83010 0.552741
83020 0.5517249
83030 0.5580135
83040 0.5454471
83050 0.5563945
83060 0.5523356
83070 0.5493316
83080 0.5518464
83090 0.5607395
83100 0.5516469
83110 0.5516613
83120 0.5484608
83130 0.5428378
83140 0.5597649
83150 0.5598764
83160 0.553466
83170 0.5514367
83180 0.5597039
83190 0.5435559
83200 0.5449284
83210 0.5596542
83220 0.5592269
83230 0.5522758
83240 0.5738879
83250 0.5522405
83260 0.5594433
83270 0.5456911
83280 0.52098
83290 0.5383438
83300 0.5397227
83310 0.5454066
83320 0.543471
83330 0.5666033
83340 0.5615985
83350 0.5540136
83360 0.5428224
83370 0.5615668
83380 0.5609841
83390 0.5619755
83400 0.5438673
83410 0.5573478
83420 0.5454862
83430 0.5744321
83440 0.5615461
83450 0.5566254
83460 0.5591213
83470 0.5629622
83480 0.5505323
83490 0.5414907
83500 0.5483737
83510 0.5458633
83520 0.5336998
83530 0.5571022
83540 0.5592411
83550 0.5409636
83560 0.549109
83570 0.5388812
83580 0.5526035
83590 0.5508946
83600 0.5388755
83610 0.5433114
83620 0.5530432
83630 0.5345916
83640 0.5391013
83650 0.564524
83660 0.5744345
83670 0.5592648
83680 0.5717077
83690 0.5616093
83700 0.5701062
83710 0.5664865
83720 0.5587353
83730 0.5601332
83740 0.5663257
83750 0.5465804
83760 0.5456224
83770 0.5531739
83780 0.5681049
83790 0.5727063
83800 0.5589234
83810 0.567883
83820 0.5487177
83830 0.5522573
83840 0.559782
83850 0.5487649
83860 0.5547409
83870 0.5439221
83880 0.5556521
83890 0.5549502
83900 0.5483197
83910 0.5541126
83920 0.5452248
83930 0.5579168
83940 0.546841
83950 0.5531421
83960 0.5533339
83970 0.5784894
83980 0.5570164
83990 0.5535571
84000 0.5592038
84010 0.5616896
84020 0.5489628
84030 0.5423548
84040 0.5522918
84050 0.5638615
84060 0.5749857
84070 0.5791735
84080 0.5609094
84090 0.5584404
84100 0.5587615
84110 0.5714103
84120 0.5750183
84130 0.569715
84140 0.558727
84150 0.5466329
84160 0.5424863
84170 0.5460317
84180 0.5531639
84190 0.5467297
84200 0.5492482
84210 0.5603958
84220 0.5310412
84230 0.5560158
84240 0.5423121
84250 0.5381854
84260 0.5578954
84270 0.5469496
84280 0.5600501
84290 0.5497382
84300 0.5635203
84310 0.555626
84320 0.5481514
84330 0.5390422
84340 0.5399048
84350 0.5653975
84360 0.5495033
84370 0.5466625
84380 0.560111
84390 0.5351025
84400 0.5443714
84410 0.5488757
84420 0.5544564
84430 0.5585058
84440 0.5547594
84450 0.567591
84460 0.5548681
84470 0.5597571
84480 0.5518066
84490 0.5402802
84500 0.5570208
84510 0.5566228
84520 0.5676094
84530 0.5621731
84540 0.5553764
84550 0.5747252
84560 0.5715053
84570 0.5576538
84580 0.5549846
84590 0.5451488
84600 0.5407736
84610 0.5506338
84620 0.5418264
84630 0.5471778
84640 0.5335681
84650 0.5295047
84660 0.5453972
84670 0.5411309
84680 0.5415506
84690 0.5322069
84700 0.5392883
84710 0.540708
84720 0.5560415
84730 0.5642964
84740 0.5588598
84750 0.5643826
84760 0.5728513
84770 0.573665
84780 0.5540761
84790 0.5514538
84800 0.5643817
84810 0.5675567
84820 0.5706792
84830 0.5611578
84840 0.5658513
84850 0.5656506
84860 0.5731952
84870 0.5729582
84880 0.5716776
84890 0.588535
84900 0.5726617
84910 0.5708631
84920 0.5642638
84930 0.5679555
84940 0.5632606
84950 0.5611169
84960 0.5460489
84970 0.5561626
84980 0.5529047
84990 0.5819077
85000 0.5858188
85010 0.569023
85020 0.5834715
85030 0.5749251
85040 0.566682
85050 0.57352
85060 0.5713565
85070 0.5737025
85080 0.577917
85090 0.5824298
85100 0.5775775
85110 0.561359
85120 0.5739892
85130 0.5573948
85140 0.5612382
85150 0.5500371
85160 0.5696931
85170 0.5838062
85180 0.5741495
85190 0.5693572
85200 0.5745943
85210 0.5617715
85220 0.5688978
85230 0.5664058
85240 0.5580822
85250 0.5745866
85260 0.5666187
85270 0.5559736
85280 0.5618817
85290 0.5884433
85300 0.5756338
85310 0.5751609
85320 0.571593
85330 0.566963
85340 0.5784644
85350 0.5621096
85360 0.5564467
85370 0.5770051
85380 0.5805598
85390 0.5538822
85400 0.5607883
85410 0.5646775
85420 0.5527143
85430 0.5649752
85440 0.5605288
85450 0.5654846
85460 0.5557893
85470 0.5445384
85480 0.5493783
85490 0.5480775
85500 0.5373559
85510 0.5627652
85520 0.552016
85530 0.5550675
85540 0.5467993
85550 0.5353845
85560 0.5408164
85570 0.5575511
85580 0.5455269
85590 0.5468316
85600 0.5576908
85610 0.5578815
85620 0.5660387
85630 0.5658527
85640 0.5695823
85650 0.5634999
85660 0.5816721
85670 0.5690942
85680 0.5653196
85690 0.5531884
85700 0.5547249
85710 0.5569221
85720 0.5446873
85730 0.5535819
85740 0.5611855
85750 0.5612509
85760 0.5715622
85770 0.5565537
85780 0.5587269
85790 0.5442471
85800 0.565066
85810 0.5754791
85820 0.5607132
85830 0.5629127
85840 0.5478176
85850 0.5563381
85860 0.5641555
85870 0.563385
85880 0.5673264
85890 0.5580983
85900 0.5544958
85910 0.5735359
85920 0.5660752
85930 0.5689598
85940 0.5681671
85950 0.5692462
85960 0.5669318
85970 0.5677738
85980 0.5547103
85990 0.5627804
86000 0.5798302
86010 0.5669677
86020 0.5754822
86030 0.5687942
86040 0.5767554
86050 0.5787918
86060 0.5724161
86070 0.5717007
86080 0.5846919
86090 0.5793409
86100 0.5711236
86110 0.5662259
86120 0.5876545
86130 0.5882895
86140 0.5797896
86150 0.5638706
86160 0.5781015
86170 0.5766295
86180 0.5621225
86190 0.5579662
86200 0.5678156
86210 0.5740605
86220 0.5753092
86230 0.5765418
86240 0.559542
86250 0.5581563
86260 0.5551294
86270 0.5550261
86280 0.5466043
86290 0.5583383
86300 0.5320736
86310 0.5487349
86320 0.5559602
86330 0.5661968
86340 0.5566223
86350 0.5635805
86360 0.5561844
86370 0.5737478
86380 0.5690242
86390 0.5538586
86400 0.5786018
86410 0.5548235
86420 0.5666685
86430 0.5719605
86440 0.5608717
86450 0.5547686
86460 0.5588665
86470 0.5356737
86480 0.5533832
86490 0.5585641
86500 0.5711176
86510 0.5553192
86520 0.5525312
86530 0.5455853
86540 0.5464579
86550 0.5527329
86560 0.5574101
86570 0.5414217
86580 0.5545508
86590 0.55959
86600 0.5765865
86610 0.5797748
86620 0.5616291
86630 0.5593146
86640 0.5625762
86650 0.5555837
86660 0.5612794
86670 0.546733
86680 0.5564855
86690 0.5474675
86700 0.5530553
86710 0.5425776
86720 0.5487
86730 0.5411375
86740 0.5518003
86750 0.5491456
86760 0.5452259
86770 0.5473807
86780 0.5412033
86790 0.5524029
86800 0.5596625
86810 0.5441607
86820 0.5526939
86830 0.5534842
86840 0.5424227
86850 0.5483767
86860 0.563346
86870 0.5410604
86880 0.5424998
86890 0.5436418
86900 0.539599
86910 0.5525568
86920 0.5483572
86930 0.5464821
86940 0.5466795
86950 0.5618559
86960 0.5512943
86970 0.5476575
86980 0.544152
86990 0.5417921
87000 0.5386639
87010 0.5474645
87020 0.5546421
87030 0.5367115
87040 0.5417249
87050 0.5233622
87060 0.5574602
87070 0.5494478
87080 0.5342105
87090 0.5476614
87100 0.5456392
87110 0.5483991
87120 0.5340158
87130 0.5500273
87140 0.5574342
87150 0.5555485
87160 0.5560209
87170 0.550179
87180 0.5404881
87190 0.5443186
87200 0.544029
87210 0.5320048
87220 0.5420371
87230 0.5267082
87240 0.5343605
87250 0.5507212
87260 0.5463873
87270 0.562525
87280 0.5459981
87290 0.5377142
87300 0.5445413
87310 0.5522365
87320 0.5356771
87330 0.5405306
87340 0.5454148
87350 0.5392208
87360 0.5521454
87370 0.5473825
87380 0.5534086
87390 0.5438709
87400 0.5361954
87410 0.5323169
87420 0.5374001
87430 0.5577055
87440 0.5657894
87450 0.5559655
87460 0.5569218
87470 0.5473676
87480 0.5552519
87490 0.5475342
87500 0.5587743
87510 0.5577259
87520 0.5518183
87530 0.5591148
87540 0.5579739
87550 0.5495465
87560 0.5612426
87570 0.5636389
87580 0.5635777
87590 0.561276
87600 0.554696
87610 0.5726304
87620 0.5534158
87630 0.5607126
87640 0.5668564
87650 0.5786554
87660 0.5703185
87670 0.556944
87680 0.5542247
87690 0.549876
87700 0.5514135
87710 0.5540496
87720 0.5654416
87730 0.5580688
87740 0.5670621
87750 0.57012
87760 0.555918
87770 0.5643787
87780 0.5605556
87790 0.556766
87800 0.5487826
87810 0.56867
87820 0.5631452
87830 0.5823031
87840 0.5638521
87850 0.5784778
87860 0.5763738
87870 0.5598844
87880 0.5591202
87890 0.5620514
87900 0.5753523
87910 0.5745956
87920 0.5596002
87930 0.5615583
87940 0.5607501
87950 0.5580743
87960 0.5713527
87970 0.5622257
87980 0.5647108
87990 0.5637465
88000 0.5792786
88010 0.5659972
88020 0.56886
88030 0.5655092
88040 0.5786395
88050 0.5592867
88060 0.5759935
88070 0.5811291
88080 0.5633295
88090 0.5812933
88100 0.5708904
88110 0.5622215
88120 0.5462157
88130 0.5590136
88140 0.5475106
88150 0.5712758
88160 0.5719817
88170 0.5693858
88180 0.5722435
88190 0.569988
88200 0.562573
88210 0.5622023
88220 0.5604208
88230 0.5653795
88240 0.5457854
88250 0.5549609
88260 0.5358587
88270 0.5425418
88280 0.5465857
88290 0.5527644
88300 0.545596
88310 0.5459328
88320 0.559031
88330 0.559819
88340 0.5487763
88350 0.5553663
88360 0.5447158
88370 0.5540515
88380 0.5706555
88390 0.5620962
88400 0.5499809
88410 0.5586283
88420 0.5685738
88430 0.5638027
88440 0.5690424
88450 0.5645759
88460 0.5679622
88470 0.5658223
88480 0.5719472
88490 0.5582164
88500 0.5706932
88510 0.5729942
88520 0.5733168
88530 0.5594534
88540 0.5668992
88550 0.5532768
88560 0.5680093
88570 0.5601737
88580 0.5600943
88590 0.5547227
88600 0.5682507
88610 0.5545707
88620 0.5599987
88630 0.556245
88640 0.5484654
88650 0.5667538
88660 0.5629512
88670 0.5820981
88680 0.5572166
88690 0.5648864
88700 0.5689337
88710 0.5634634
88720 0.5742397
88730 0.5644341
88740 0.5713173
88750 0.5599556
88760 0.5732421
88770 0.5673022
88780 0.570639
88790 0.5576493
88800 0.572062
88810 0.5537275
88820 0.5707773
88830 0.5667143
88840 0.5602036
88850 0.5750111
88860 0.5564556
88870 0.5493918
88880 0.5619864
88890 0.5683942
88900 0.5579883
88910 0.5632802
88920 0.5695766
88930 0.5603055
88940 0.5526828
88950 0.5581281
88960 0.5707467
88970 0.5560039
88980 0.5560397
88990 0.5713112
89000 0.5567042
89010 0.5513226
89020 0.5793811
89030 0.5677174
89040 0.5567967
89050 0.5566489
89060 0.5624359
89070 0.566283
89080 0.5672836
89090 0.5542837
89100 0.5579432
89110 0.5528738
89120 0.5476188
89130 0.5478884
89140 0.5439095
89150 0.5493037
89160 0.540183
89170 0.5282457
89180 0.5551305
89190 0.5594272
89200 0.5639724
89210 0.5594817
89220 0.5678118
89230 0.5528376
89240 0.5583622
89250 0.5490482
89260 0.5650496
89270 0.5599227
89280 0.5535547
89290 0.574516
89300 0.5685705
89310 0.5575491
89320 0.5519871
89330 0.5543074
89340 0.5498064
89350 0.5391252
89360 0.5444074
89370 0.5612755
89380 0.5563768
89390 0.5569336
89400 0.5686407
89410 0.5432546
89420 0.5530059
89430 0.5600873
89440 0.5465876
89450 0.5651471
89460 0.5763245
89470 0.5705067
89480 0.5687076
89490 0.5633557
89500 0.5593859
89510 0.5678419
89520 0.5590012
89530 0.570278
89540 0.572935
89550 0.5679588
89560 0.5725816
89570 0.5765175
89580 0.565539
89590 0.5661035
89600 0.5745125
89610 0.5530291
89620 0.5667662
89630 0.5693325
89640 0.5773374
89650 0.56595
89660 0.5715923
89670 0.5649678
89680 0.5816966
89690 0.5475292
89700 0.5622194
89710 0.5646051
89720 0.5800862
89730 0.5571254
89740 0.5785583
89750 0.5529848
89760 0.5611578
89770 0.5707146
89780 0.5722768
89790 0.5564498
89800 0.5654407
89810 0.5677943
89820 0.5729409
89830 0.5732298
89840 0.5707123
89850 0.5602246
89860 0.5569333
89870 0.5644657
89880 0.5537301
89890 0.5633911
89900 0.5450338
89910 0.5586695
89920 0.5698658
89930 0.5603404
89940 0.5620841
89950 0.5714768
89960 0.5524666
89970 0.5606926
89980 0.5696616
89990 0.5573805
90000 0.5520627
90010 0.5523404
90020 0.5712267
90030 0.5622024
90040 0.5617917
90050 0.554425
90060 0.5576405
90070 0.5680172
90080 0.5645757
90090 0.5722172
90100 0.5579917
90110 0.561976
90120 0.5448126
90130 0.5520611
90140 0.5593626
90150 0.565097
90160 0.5498806
90170 0.554952
90180 0.5554654
90190 0.5428948
90200 0.5586872
90210 0.5558951
90220 0.5573021
90230 0.5745696
90240 0.564885
90250 0.5616179
90260 0.5716178
90270 0.5624878
90280 0.5666877
90290 0.570166
90300 0.5585746
90310 0.5826588
90320 0.5696795
90330 0.5700606
90340 0.5566821
90350 0.5709583
90360 0.5577791
90370 0.575946
90380 0.5657368
90390 0.5578459
90400 0.5535089
90410 0.5563067
90420 0.5567572
90430 0.5620275
90440 0.5644206
90450 0.5392823
90460 0.5700484
90470 0.5680056
90480 0.560676
90490 0.550473
90500 0.5584291
90510 0.5556719
90520 0.5575945
90530 0.5524417
90540 0.5642101
90550 0.568584
90560 0.5557037
90570 0.5594785
90580 0.5680228
90590 0.5599283
90600 0.5587834
90610 0.5691276
90620 0.5689051
90630 0.5695422
90640 0.5621222
90650 0.5638717
90660 0.5505278
90670 0.5494044
90680 0.561191
90690 0.565771
90700 0.5620421
90710 0.5565463
90720 0.5526029
90730 0.551464
90740 0.5613897
90750 0.5543548
90760 0.5587067
90770 0.5626987
90780 0.5732684
90790 0.5667679
90800 0.5716423
90810 0.5617659
90820 0.5678957
90830 0.5587784
90840 0.5598774
90850 0.5608917
90860 0.5607402
90870 0.5583746
90880 0.5507839
90890 0.5705845
90900 0.5576974
90910 0.5720752
90920 0.5607334
90930 0.5684239
90940 0.5586165
90950 0.551952
90960 0.5716733
90970 0.5527394
90980 0.5564294
90990 0.5591441
91000 0.5674379
91010 0.5543633
91020 0.5727335
91030 0.5629951
91040 0.5694806
91050 0.555859
91060 0.5635417
91070 0.5681906
91080 0.5503808
91090 0.5550513
91100 0.5660057
91110 0.564218
91120 0.5599867
91130 0.556644
91140 0.5715331
91150 0.5748228
91160 0.5622541
91170 0.5698215
91180 0.5716901
91190 0.5631546
91200 0.5686482
91210 0.5691664
91220 0.5637903
91230 0.5635637
91240 0.5495591
91250 0.5688412
91260 0.5600412
91270 0.5756899
91280 0.5683026
91290 0.5627411
91300 0.5614156
91310 0.5592875
91320 0.5504023
91330 0.5581333
91340 0.5742774
91350 0.5544039
91360 0.5539092
91370 0.5546387
91380 0.5698375
91390 0.5643052
91400 0.5720533
91410 0.5612708
91420 0.5685126
91430 0.5571032
91440 0.5548871
91450 0.5610601
91460 0.5693325
91470 0.5624785
91480 0.5713236
91490 0.5566477
91500 0.5686193
91510 0.5678522
91520 0.5735259
91530 0.5632564
91540 0.5651327
91550 0.5755563
91560 0.5643036
91570 0.5650207
91580 0.5606281
91590 0.5761676
91600 0.561725
91610 0.5652463
91620 0.5623671
91630 0.5637264
91640 0.5571844
91650 0.5539811
91660 0.5700015
91670 0.5574161
91680 0.5575706
91690 0.5665022
91700 0.5675631
91710 0.5701572
91720 0.5584367
91730 0.5707469
91740 0.5621023
91750 0.5580742
91760 0.5493309
91770 0.5547793
91780 0.5610938
91790 0.5691149
91800 0.5679191
91810 0.5612345
91820 0.5726922
91830 0.5616952
91840 0.5631305
91850 0.5664183
91860 0.5734372
91870 0.5663058
91880 0.5485801
91890 0.573249
91900 0.5755956
91910 0.582668
91920 0.5671319
91930 0.5567278
91940 0.5629042
91950 0.5737332
91960 0.5667374
91970 0.5683647
91980 0.5692564
91990 0.5691434
92000 0.5693648
92010 0.5708909
92020 0.5647858
92030 0.5665826
92040 0.569801
92050 0.5651643
92060 0.5834814
92070 0.5584491
92080 0.5654536
92090 0.5594276
92100 0.5728326
92110 0.5652164
92120 0.5514194
92130 0.5591922
92140 0.5646294
92150 0.5493955
92160 0.5548723
92170 0.5689782
92180 0.5509311
92190 0.5723447
92200 0.5712888
92210 0.580627
92220 0.5629055
92230 0.5771117
92240 0.5643049
92250 0.5537847
92260 0.5580592
92270 0.5752096
92280 0.5661943
92290 0.5760773
92300 0.5841759
92310 0.5664364
92320 0.5596102
92330 0.5647535
92340 0.561686
92350 0.549495
92360 0.5563632
92370 0.5558091
92380 0.5568731
92390 0.5658562
92400 0.5454275
92410 0.5527459
92420 0.5509337
92430 0.5560573
92440 0.5569859
92450 0.5415997
92460 0.5593688
92470 0.5423687
92480 0.5567834
92490 0.5682048
92500 0.5450475
92510 0.561725
92520 0.552905
92530 0.554415
92540 0.558783
92550 0.5455377
92560 0.5586273
92570 0.5493332
92580 0.561415
92590 0.5677615
92600 0.5611863
92610 0.5502805
92620 0.5488664
92630 0.551964
92640 0.5543107
92650 0.5572787
92660 0.5482247
92670 0.5327899
92680 0.5639106
92690 0.5719678
92700 0.5667358
92710 0.5678419
92720 0.5537515
92730 0.5593958
92740 0.5750507
92750 0.5586786
92760 0.5652607
92770 0.5686882
92780 0.5669801
92790 0.5737283
92800 0.5716256
92810 0.5705935
92820 0.5632616
92830 0.5724105
92840 0.5613449
92850 0.5567491
92860 0.5742565
92870 0.5508013
92880 0.5773739
92890 0.5675598
92900 0.5717799
92910 0.5581768
92920 0.5654299
92930 0.5517205
92940 0.5816594
92950 0.5653386
92960 0.5638484
92970 0.5706681
92980 0.5554657
92990 0.563101
93000 0.5741964
93010 0.5615128
93020 0.5639353
93030 0.5497078
93040 0.5613338
93050 0.5727207
93060 0.5689193
93070 0.5800277
93080 0.5682032
93090 0.5654774
93100 0.561155
93110 0.5761546
93120 0.5758952
93130 0.5630761
93140 0.5552774
93150 0.5594391
93160 0.5608932
93170 0.5717869
93180 0.5642804
93190 0.5551034
93200 0.5592958
93210 0.5714346
93220 0.5713364
93230 0.56164
93240 0.5600534
93250 0.5617439
93260 0.5542678
93270 0.5581973
93280 0.5565987
93290 0.5722142
93300 0.5668931
93310 0.5702315
93320 0.5570914
93330 0.5795512
93340 0.5601512
93350 0.5529661
93360 0.5566276
93370 0.5538291
93380 0.5565753
93390 0.5568934
93400 0.5580182
93410 0.5698146
93420 0.5654137
93430 0.5578405
93440 0.5699367
93450 0.5610208
93460 0.5590696
93470 0.5754491
93480 0.5709069
93490 0.5614761
93500 0.5713005
93510 0.5563262
93520 0.5682418
93530 0.593395
93540 0.5837995
93550 0.5899463
93560 0.5655937
93570 0.5723877
93580 0.5781953
93590 0.5877757
93600 0.5725369
93610 0.5631209
93620 0.56139
93630 0.5733021
93640 0.5695586
93650 0.5630346
93660 0.5799317
93670 0.5666315
93680 0.5746856
93690 0.5794352
93700 0.5669478
93710 0.5717754
93720 0.5678972
93730 0.5588171
93740 0.5654624
93750 0.5668894
93760 0.5695522
93770 0.5667981
93780 0.5683666
93790 0.5712299
93800 0.5699518
93810 0.5716949
93820 0.5613304
93830 0.5555624
93840 0.5577915
93850 0.5588534
93860 0.5645589
93870 0.5455171
93880 0.5513252
93890 0.5787827
93900 0.5559157
93910 0.5515313
93920 0.5751802
93930 0.5533106
93940 0.5828522
93950 0.564387
93960 0.5611345
93970 0.5597146
93980 0.563441
93990 0.5531685
94000 0.5678782
94010 0.5461059
94020 0.5541202
94030 0.5443174
94040 0.5551709
94050 0.5646994
94060 0.5576089
94070 0.553889
94080 0.563017
94090 0.5740634
94100 0.5816865
94110 0.5779788
94120 0.5701943
94130 0.581984
94140 0.5686383
94150 0.5622295
94160 0.5765176
94170 0.5667261
94180 0.5491763
94190 0.5452142
94200 0.5484409
94210 0.5574265
94220 0.5581986
94230 0.5468724
94240 0.5633585
94250 0.5713691
94260 0.5589256
94270 0.5618795
94280 0.5628753
94290 0.5733058
94300 0.5733831
94310 0.5714405
94320 0.5519736
94330 0.562003
94340 0.5795912
94350 0.5619208
94360 0.5622957
94370 0.5699978
94380 0.5580253
94390 0.555379
94400 0.5565792
94410 0.5603751
94420 0.5585291
94430 0.567941
94440 0.5658166
94450 0.5712137
94460 0.568969
94470 0.554606
94480 0.5538422
94490 0.5504882
94500 0.5692527
94510 0.5631037
94520 0.5614235
94530 0.5703099
94540 0.5616438
94550 0.5620569
94560 0.5687078
94570 0.5710185
94580 0.5549443
94590 0.5565118
94600 0.5494498
94610 0.5592655
94620 0.5516666
94630 0.5564541
94640 0.5589758
94650 0.5702983
94660 0.5590501
94670 0.5690471
94680 0.5536715
94690 0.5643509
94700 0.5641841
94710 0.5727984
94720 0.5614788
94730 0.5574361
94740 0.5664718
94750 0.5459048
94760 0.5599889
94770 0.5429145
94780 0.548847
94790 0.54121
94800 0.5634842
94810 0.5571188
94820 0.5483857
94830 0.5479553
94840 0.5740281
94850 0.548694
94860 0.5647783
94870 0.5729396
94880 0.5732671
94890 0.5616087
94900 0.5663072
94910 0.5485512
94920 0.5502577
94930 0.5761351
94940 0.5594239
94950 0.5663401
94960 0.5578107
94970 0.5736628
94980 0.5695062
94990 0.5719074
95000 0.5580138
95010 0.5556754
95020 0.566775
95030 0.5648257
95040 0.5430248
95050 0.5657246
95060 0.5625432
95070 0.5483684
95080 0.5453402
95090 0.5372918
95100 0.5548362
95110 0.5454239
95120 0.5375496
95130 0.5499064
95140 0.5469157
95150 0.5673726
95160 0.563882
95170 0.5759591
95180 0.5546653
95190 0.5655857
95200 0.5549248
95210 0.563502
95220 0.5703131
95230 0.5676745
95240 0.5684597
95250 0.558124
95260 0.5479547
95270 0.5534149
95280 0.5493758
95290 0.5549461
95300 0.5774815
95310 0.5845585
95320 0.5706531
95330 0.5774724
95340 0.5682797
95350 0.572246
95360 0.5567099
95370 0.5718641
95380 0.5812581
95390 0.5688555
95400 0.5760909
95410 0.5824409
95420 0.5794259
95430 0.5583189
95440 0.5706813
95450 0.568631
95460 0.5711801
95470 0.5730731
95480 0.5886055
95490 0.5771135
95500 0.5674655
95510 0.5843123
95520 0.5746297
95530 0.5874385
95540 0.5785492
95550 0.5828227
95560 0.5641181
95570 0.5808821
95580 0.5585057
95590 0.5793292
95600 0.571806
95610 0.5674244
95620 0.5743244
95630 0.5593995
95640 0.5543128
95650 0.57394
95660 0.5625428
95670 0.5593626
95680 0.581198
95690 0.5708041
95700 0.5647144
95710 0.5665742
95720 0.564761
95730 0.5625848
95740 0.5549952
95750 0.5511216
95760 0.5640939
95770 0.5683957
95780 0.574975
95790 0.5683342
95800 0.5681458
95810 0.5631299
95820 0.5662779
95830 0.5719095
95840 0.5544438
95850 0.5619639
95860 0.5489736
95870 0.55682
95880 0.5591481
95890 0.5686311
95900 0.5715708
95910 0.5594504
95920 0.5666022
95930 0.579771
95940 0.5787394
95950 0.5862769
95960 0.5836234
95970 0.5560193
95980 0.5723969
95990 0.5634263
96000 0.5731098
96010 0.567602
96020 0.5675896
96030 0.5791469
96040 0.5641642
96050 0.5631784
96060 0.5659897
96070 0.5581592
96080 0.5495957
96090 0.5577514
96100 0.5692392
96110 0.5645209
96120 0.5608687
96130 0.562332
96140 0.5699713
96150 0.552559
96160 0.5640149
96170 0.5649046
96180 0.5627191
96190 0.5599389
96200 0.5478658
96210 0.5572594
96220 0.5650616
96230 0.559259
96240 0.5667792
96250 0.555761
96260 0.5669219
96270 0.5666363
96280 0.5510841
96290 0.556573
96300 0.5529797
96310 0.5584453
96320 0.5664778
96330 0.5521807
96340 0.5587022
96350 0.5515307
96360 0.565518
96370 0.5648172
96380 0.573633
96390 0.5743527
96400 0.5630698
96410 0.5627899
96420 0.5655587
96430 0.5764647
96440 0.5805815
96450 0.5811185
96460 0.5868019
96470 0.5767013
96480 0.5694619
96490 0.5761723
96500 0.5678036
96510 0.5676233
96520 0.5709624
96530 0.5949313
96540 0.5817373
96550 0.5622891
96560 0.56757
96570 0.5800124
96580 0.580691
96590 0.5911581
96600 0.5812682
96610 0.5968156
96620 0.5840952
96630 0.5801457
96640 0.5844576
96650 0.5560974
96660 0.5519594
96670 0.5708862
96680 0.5705742
96690 0.5789369
96700 0.5692351
96710 0.5483047
96720 0.5520217
96730 0.5726718
96740 0.558749
96750 0.5867686
96760 0.5716146
96770 0.5651609
96780 0.5727333
96790 0.5744725
96800 0.562476
96810 0.5641556
96820 0.5613639
96830 0.5757318
96840 0.569563
96850 0.569028
96860 0.5733402
96870 0.5733137
96880 0.5642694
96890 0.5769245
96900 0.5652254
96910 0.5577089
96920 0.5732412
96930 0.5686997
96940 0.5689459
96950 0.5526589
96960 0.5728616
96970 0.5630702
96980 0.5544418
96990 0.5469702
97000 0.5629914
97010 0.5639542
97020 0.5634779
97030 0.5615513
97040 0.5700558
97050 0.5660673
97060 0.5598063
97070 0.5587527
97080 0.5700204
97090 0.5661395
97100 0.5628684
97110 0.5499761
97120 0.5531348
97130 0.5693036
97140 0.564878
97150 0.5791007
97160 0.5878929
97170 0.5686943
97180 0.5707346
97190 0.5676436
97200 0.5831742
97210 0.5788764
97220 0.5831578
97230 0.5730746
97240 0.5552171
97250 0.5679784
97260 0.5593563
97270 0.5741391
97280 0.5799352
97290 0.5545946
97300 0.5762622
97310 0.5624931
97320 0.5642401
97330 0.5749885
97340 0.5806295
97350 0.5764072
97360 0.5840741
97370 0.5726593
97380 0.5759192
97390 0.5481235
97400 0.5754802
97410 0.5786818
97420 0.5687235
97430 0.5757956
97440 0.5598401
97450 0.5695549
97460 0.5618728
97470 0.5493131
97480 0.577152
97490 0.5583222
97500 0.5655054
97510 0.5702667
97520 0.5774379
97530 0.5677258
97540 0.5742892
97550 0.5591099
97560 0.5723412
97570 0.5841944
97580 0.572911
97590 0.5807661
97600 0.5688871
97610 0.5525969
97620 0.5733364
97630 0.5546058
97640 0.5765418
97650 0.5659956
97660 0.5746397
97670 0.5626765
97680 0.5709151
97690 0.5693618
97700 0.5728165
97710 0.5705152
97720 0.5809911
97730 0.5660515
97740 0.5680708
97750 0.5561826
97760 0.5750625
97770 0.5653634
97780 0.5869749
97790 0.5863342
97800 0.5890255
97810 0.5869468
97820 0.5803266
97830 0.5805181
97840 0.5702056
97850 0.5852374
97860 0.5714396
97870 0.5813339
97880 0.5613644
97890 0.5660634
97900 0.5573075
97910 0.582337
97920 0.58103
97930 0.5711063
97940 0.5607173
97950 0.5680631
97960 0.5815133
97970 0.5712213
97980 0.5684897
97990 0.5837945
98000 0.5701059
98010 0.577235
98020 0.5813663
98030 0.5733926
98040 0.5727182
98050 0.5636076
98060 0.5530072
98070 0.5753584
98080 0.5553213
98090 0.5643604
98100 0.5705386
98110 0.5778085
98120 0.5701872
98130 0.5556641
98140 0.5651733
98150 0.5660868
98160 0.5614864
98170 0.5769367
98180 0.56393
98190 0.5625336
98200 0.5816115
98210 0.5701091
98220 0.5696507
98230 0.5585405
98240 0.5679618
98250 0.5585309
98260 0.5754774
98270 0.5705243
98280 0.5479268
98290 0.5699417
98300 0.566101
98310 0.573769
98320 0.5655923
98330 0.5591488
98340 0.5575261
98350 0.5858113
98360 0.5727558
98370 0.5520036
98380 0.5637133
98390 0.5604069
98400 0.5625764
98410 0.5715292
98420 0.570152
98430 0.5553263
98440 0.5486134
98450 0.5558321
98460 0.562264
98470 0.5620257
98480 0.5741898
98490 0.5593199
98500 0.558009
98510 0.546493
98520 0.5679899
98530 0.5823675
98540 0.5685828
98550 0.5735623
98560 0.5656014
98570 0.5658772
98580 0.5711164
98590 0.5680494
98600 0.5600049
98610 0.5711629
98620 0.5690546
98630 0.5815843
98640 0.5721014
98650 0.5650191
98660 0.5566633
98670 0.5586016
98680 0.5583444
98690 0.5624272
98700 0.5832392
98710 0.5434678
98720 0.545423
98730 0.5691666
98740 0.5599442
98750 0.561742
98760 0.56321
98770 0.5571946
98780 0.565686
98790 0.5667884
98800 0.5676845
98810 0.5678028
98820 0.5696473
98830 0.5670853
98840 0.557317
98850 0.5468164
98860 0.5565975
98870 0.5492669
98880 0.5433972
98890 0.5694637
98900 0.5549278
98910 0.556133
98920 0.5692569
98930 0.5635296
98940 0.5619135
98950 0.5555358
98960 0.5636661
98970 0.5641796
98980 0.5728304
98990 0.5803765
99000 0.5694279
99010 0.5614551
99020 0.5599029
99030 0.5797588
99040 0.5791343
99050 0.5868326
99060 0.5786
99070 0.5677437
99080 0.5583934
99090 0.55755
99100 0.5604608
99110 0.5545227
99120 0.577066
99130 0.5746262
99140 0.5630056
99150 0.5586111
99160 0.5688241
99170 0.578963
99180 0.5725092
99190 0.5685309
99200 0.5717316
99210 0.5724686
99220 0.5601488
99230 0.5646155
99240 0.5548664
99250 0.5743578
99260 0.5657094
99270 0.5479313
99280 0.5839299
99290 0.5799735
99300 0.5796093
99310 0.5863394
99320 0.5822468
99330 0.5638757
99340 0.5842975
99350 0.5711005
99360 0.5644488
99370 0.5683415
99380 0.5768034
99390 0.5733741
99400 0.5706423
99410 0.5563583
99420 0.5758515
99430 0.5695581
99440 0.5848551
99450 0.5688872
99460 0.5685948
99470 0.5862122
99480 0.5740047
99490 0.561759
99500 0.5655833
99510 0.5659409
99520 0.5667411
99530 0.5697317
99540 0.563627
99550 0.571978
99560 0.5766003
99570 0.5661629
99580 0.5659496
99590 0.5521649
99600 0.5664523
99610 0.5727625
99620 0.564814
99630 0.5747708
99640 0.5535522
99650 0.5607924
99660 0.5617715
99670 0.5628458
99680 0.5585719
99690 0.5459191
99700 0.5497476
99710 0.5652729
99720 0.5628757
99730 0.5730129
99740 0.5583831
99750 0.5638828
99760 0.554896
99770 0.5519439
99780 0.5652235
99790 0.5706986
99800 0.5498128
99810 0.5622087
99820 0.5567873
99830 0.5584854
99840 0.5604262
99850 0.5701154
99860 0.5755965
99870 0.5824357
99880 0.5722309
99890 0.5668719
99900 0.5614423
99910 0.5704523
99920 0.5652419
99930 0.5634837
99940 0.5646287
99950 0.5615661
99960 0.5569909
99970 0.5749733
99980 0.5616888
99990 0.5836208
100000 0.5607646
100010 0.5622424
100020 0.568283
100030 0.5725659
100040 0.5699304
100050 0.5557737
100060 0.5741766
100070 0.5638794
100080 0.5684484
100090 0.5708501
100100 0.5608091
100110 0.5590416
100120 0.5822732
100130 0.5727721
100140 0.5784338
100150 0.5810489
100160 0.5659168
100170 0.5595469
100180 0.5653625
100190 0.5675005
100200 0.5662992
100210 0.5663391
100220 0.5627785
100230 0.5634661
100240 0.5637307
100250 0.5679907
100260 0.563028
100270 0.5641802
100280 0.574322
100290 0.5734186
100300 0.5687721
100310 0.5474119
100320 0.5756238
100330 0.5593989
100340 0.5788471
100350 0.555293
100360 0.5600809
100370 0.5569212
100380 0.5666768
100390 0.5788364
100400 0.5684657
100410 0.5652192
100420 0.5742398
100430 0.5794512
100440 0.5744668
100450 0.5851272
100460 0.561583
100470 0.575156
100480 0.5927932
100490 0.5847957
100500 0.5760595
100510 0.5725743
100520 0.5798762
100530 0.5734987
100540 0.5830307
100550 0.5768824
100560 0.5937352
100570 0.571391
100580 0.5610783
100590 0.5644518
100600 0.5797361
100610 0.5735529
100620 0.5635439
100630 0.5778798
100640 0.5780976
100650 0.5673411
100660 0.573446
100670 0.5721777
100680 0.5674593
100690 0.5792056
100700 0.5706902
100710 0.5655103
100720 0.5749465
100730 0.5654941
100740 0.5886072
100750 0.5868096
100760 0.5851771
100770 0.5886621
100780 0.5732653
100790 0.5964627
100800 0.5853767
100810 0.5715964
100820 0.5812581
100830 0.5831912
100840 0.5732939
100850 0.5761277
100860 0.5612016
100870 0.5872011
100880 0.5807163
100890 0.5860573
100900 0.5898606
100910 0.5880172
100920 0.5917515
100930 0.5831736
100940 0.5860484
100950 0.5908136
100960 0.567171
100970 0.566102
100980 0.5771982
100990 0.5717956
101000 0.5716496
101010 0.5647984
101020 0.5790022
101030 0.5795209
101040 0.5795199
101050 0.5745018
101060 0.5609641
101070 0.5697474
101080 0.5753931
101090 0.5671393
101100 0.5763838
101110 0.5726291
101120 0.5685507
101130 0.5607925
101140 0.5653175
101150 0.563014
101160 0.5710407
101170 0.5763596
101180 0.5628898
101190 0.5559604
101200 0.5573382
101210 0.555347
101220 0.5619861
101230 0.5566801
101240 0.5535614
101250 0.5537524
101260 0.5629085
101270 0.5640422
101280 0.5600858
101290 0.5648419
101300 0.5561919
101310 0.5718391
101320 0.5776064
101330 0.5762519
101340 0.5783226
101350 0.5821532
101360 0.562331
101370 0.6007155
101380 0.589056
101390 0.5785767
101400 0.5721676
101410 0.5652729
101420 0.5641422
101430 0.5831602
101440 0.581504
101450 0.5860555
101460 0.5807961
101470 0.5608169
101480 0.5743855
101490 0.5757592
101500 0.5756845
101510 0.5746344
101520 0.5770788
101530 0.5733995
101540 0.5833814
101550 0.5647468
101560 0.5773855
101570 0.5656672
101580 0.5733944
101590 0.5710831
101600 0.566129
101610 0.5759942
101620 0.5670661
101630 0.5659678
101640 0.5621125
101650 0.565588
101660 0.5614653
101670 0.5724286
101680 0.576889
101690 0.5672345
101700 0.5668671
101710 0.5636325
101720 0.5548264
101730 0.5561511
101740 0.5705554
101750 0.5633153
101760 0.5523822
101770 0.5622013
101780 0.572611
101790 0.5710794
101800 0.5714014
101810 0.571536
101820 0.5770895
101830 0.5725061
101840 0.5717153
101850 0.5772284
101860 0.5813215
101870 0.5745433
101880 0.5660894
101890 0.5563339
101900 0.5828324
101910 0.5674135
101920 0.591405
101930 0.5553039
101940 0.5774873
101950 0.5853735
101960 0.5790883
101970 0.5845374
101980 0.5868669
101990 0.5793016
102000 0.5809728
102010 0.5761225
102020 0.5917906
102030 0.5668875
102040 0.5723156
102050 0.5850165
102060 0.5780489
102070 0.5787701
102080 0.569304
102090 0.576344
102100 0.5767461
102110 0.5750858
102120 0.5742895
102130 0.5747283
102140 0.580633
102150 0.5828094
102160 0.5798015
102170 0.5774153
102180 0.5729228
102190 0.5714712
102200 0.5599556
102210 0.5691153
102220 0.5812443
102230 0.5635006
102240 0.5443343
102250 0.5512699
102260 0.5611765
102270 0.5581093
102280 0.5655408
102290 0.551684
102300 0.5527393
102310 0.5636303
102320 0.5681567
102330 0.5784385
102340 0.576928
102350 0.5703978
102360 0.5599536
102370 0.5461987
102380 0.568076
102390 0.5605251
102400 0.561781
102410 0.5832224
102420 0.5898918
102430 0.5875666
102440 0.5792909
102450 0.5790226
102460 0.5829343
102470 0.576328
102480 0.5685809
102490 0.587307
102500 0.5860219
102510 0.5766716
102520 0.5827828
102530 0.5975079
102540 0.576582
102550 0.57704
102560 0.5835114
102570 0.5620438
102580 0.5661564
102590 0.5699781
102600 0.5754229
102610 0.5774853
102620 0.5863891
102630 0.5849348
102640 0.5700859
102650 0.5651233
102660 0.5753819
102670 0.5519462
102680 0.5639808
102690 0.5736207
102700 0.5842749
102710 0.5714903
102720 0.5666769
102730 0.5878981
102740 0.569182
102750 0.5769106
102760 0.5908375
102770 0.5778084
102780 0.5814951
102790 0.5836883
102800 0.580129
102810 0.5749809
102820 0.5735294
102830 0.5772305
102840 0.5702344
102850 0.5662813
102860 0.5819841
102870 0.5747356
102880 0.5864328
102890 0.5832409
102900 0.5893708
102910 0.5569776
102920 0.5728041
102930 0.570076
102940 0.5859328
102950 0.5758219
102960 0.5842
102970 0.5754218
102980 0.5785944
102990 0.5776227
103000 0.5892868
103010 0.5880179
103020 0.5911007
103030 0.594224
103040 0.5955452
103050 0.5748769
103060 0.5703309
103070 0.5795679
103080 0.581811
103090 0.5968369
103100 0.5708247
103110 0.5791898
103120 0.5780889
103130 0.5818912
103140 0.5821654
103150 0.5813106
103160 0.5912026
103170 0.5822443
103180 0.5844902
103190 0.5726168
103200 0.5887746
103210 0.5854706
103220 0.5833828
103230 0.5914332
103240 0.5808437
103250 0.5697271
103260 0.5756066
103270 0.5674692
103280 0.5781556
103290 0.5918258
103300 0.5841818
103310 0.5813599
103320 0.5859055
103330 0.5824368
103340 0.5845819
103350 0.5716811
103360 0.5777454
103370 0.5830706
103380 0.5695648
103390 0.5773473
103400 0.5777806
103410 0.5570316
103420 0.5759118
103430 0.5646833
103440 0.5588326
103450 0.5583465
103460 0.5687023
103470 0.5639564
103480 0.5874858
103490 0.5674337
103500 0.5796162
103510 0.5716819
103520 0.5719718
103530 0.5832777
103540 0.5800204
103550 0.5915344
103560 0.5789277
103570 0.5665717
103580 0.5725096
103590 0.5660657
103600 0.5647038
103610 0.5649359
103620 0.577554
103630 0.5562463
103640 0.5764667
103650 0.5826554
103660 0.5619003
103670 0.5437198
103680 0.5516354
103690 0.5586615
103700 0.5577698
103710 0.5763921
103720 0.5734243
103730 0.5731095
103740 0.5622357
103750 0.5531914
103760 0.5621222
103770 0.5540209
103780 0.5590386
103790 0.5527015
103800 0.5540271
103810 0.5708615
103820 0.5576698
103830 0.5630268
103840 0.5545925
103850 0.5592036
103860 0.5716344
103870 0.5684273
103880 0.566784
103890 0.5671683
103900 0.5670635
103910 0.5615687
103920 0.5649275
103930 0.5612541
103940 0.5778008
103950 0.5607987
103960 0.5706174
103970 0.5623785
103980 0.5745264
103990 0.5673884
104000 0.5568298
104010 0.5555124
104020 0.5710545
104030 0.5570708
104040 0.5520604
104050 0.5543798
104060 0.5739536
104070 0.5760997
104080 0.5738319
104090 0.5630788
104100 0.5601038
104110 0.5493829
104120 0.5524474
104130 0.5516394
104140 0.5544254
104150 0.5686232
104160 0.5615906
104170 0.5705069
104180 0.5767971
104190 0.5482871
104200 0.5501118
104210 0.5515472
104220 0.5504261
104230 0.5450495
104240 0.5529856
104250 0.5681396
104260 0.561298
104270 0.5642077
104280 0.5569847
104290 0.562794
104300 0.5647336
104310 0.5758612
104320 0.5605474
104330 0.5779631
104340 0.5808781
104350 0.5590588
104360 0.5765429
104370 0.5750191
104380 0.5793111
104390 0.5611467
104400 0.5842515
104410 0.5812397
104420 0.5719841
104430 0.5786778
104440 0.5821971
104450 0.5569265
104460 0.5571172
104470 0.5563291
104480 0.5705542
104490 0.5549572
104500 0.5647374
104510 0.5664684
104520 0.5602119
104530 0.5574445
104540 0.5735915
104550 0.5626441
104560 0.5696372
104570 0.5489049
104580 0.5742135
104590 0.5505451
104600 0.5660947
104610 0.5891131
104620 0.5878541
104630 0.5794919
104640 0.582104
104650 0.5758609
104660 0.5657865
104670 0.5673735
104680 0.5756059
104690 0.5705398
104700 0.5814822
104710 0.5817162
104720 0.5666663
104730 0.5556514
104740 0.5529462
104750 0.5754325
104760 0.577334
104770 0.5484582
104780 0.5545703
104790 0.569135
104800 0.5554466
104810 0.5546163
104820 0.5778799
104830 0.568068
104840 0.5645314
104850 0.5600707
104860 0.578948
104870 0.5596135
104880 0.5703
104890 0.5617276
104900 0.5747128
104910 0.5770993
104920 0.5796647
104930 0.5732073
104940 0.5775545
104950 0.5778825
104960 0.5939748
104970 0.5807406
104980 0.5947945
104990 0.5603096
105000 0.5868465
105010 0.595679
105020 0.5723557
105030 0.5730389
105040 0.5717908
105050 0.5876009
105060 0.5823296
105070 0.5737139
105080 0.5694922
105090 0.564481
105100 0.5714545
105110 0.5819744
105120 0.5863209
105130 0.5671967
105140 0.5671089
105150 0.5611076
105160 0.5820611
105170 0.5711548
105180 0.5733004
105190 0.558441
105200 0.5694717
105210 0.5570741
105220 0.5513888
105230 0.5657818
105240 0.564532
105250 0.5713905
105260 0.5661214
105270 0.568952
105280 0.5632262
105290 0.5685543
105300 0.5688209
105310 0.5610538
105320 0.5615068
105330 0.5656964
105340 0.5596009
105350 0.5707797
105360 0.567829
105370 0.5563469
105380 0.5576359
105390 0.5803053
105400 0.5700514
105410 0.5744417
105420 0.5848011
105430 0.5708803
105440 0.568463
105450 0.5732858
105460 0.580486
105470 0.5809003
105480 0.5774843
105490 0.5803504
105500 0.5727166
105510 0.5753202
105520 0.5633686
105530 0.559189
105540 0.558957
105550 0.5756304
105560 0.5680768
105570 0.5581048
105580 0.5553743
105590 0.5550241
105600 0.54331
105610 0.546647
105620 0.5337074
105630 0.5633069
105640 0.5562226
105650 0.5548156
105660 0.5371913
105670 0.5706877
105680 0.5611352
105690 0.5623229
105700 0.5579098
105710 0.5685493
105720 0.5535184
105730 0.5481359
105740 0.5694741
105750 0.5563723
105760 0.5673524
105770 0.5572613
105780 0.5680914
105790 0.5417771
105800 0.5569384
105810 0.5460267
105820 0.5635166
105830 0.5615129
105840 0.5577747
105850 0.5705361
105860 0.5555004
105870 0.5645422
105880 0.5551215
105890 0.5642677
105900 0.5545584
105910 0.5511537
105920 0.5463292
105930 0.5620632
105940 0.5694669
105950 0.5581047
105960 0.554422
105970 0.5567698
105980 0.5542353
105990 0.5520431
106000 0.5531387
106010 0.5622606
106020 0.5718946
106030 0.5695242
106040 0.5768702
106050 0.566687
106060 0.5669774
106070 0.5694842
106080 0.5527383
106090 0.5764741
106100 0.5779395
106110 0.5619401
106120 0.5624394
106130 0.5752316
106140 0.5709818
106150 0.5581068
106160 0.5666527
106170 0.5654548
106180 0.5721847
106190 0.5594978
106200 0.5625227
106210 0.5578398
106220 0.5631405
106230 0.5663694
106240 0.5584734
106250 0.570865
106260 0.5752594
106270 0.5587419
106280 0.5563728
106290 0.5553055
106300 0.5649211
106310 0.5491791
106320 0.5586495
106330 0.5743149
106340 0.552576
106350 0.5577314
106360 0.5442179
106370 0.5596385
106380 0.5597522
106390 0.5471468
106400 0.5463612
106410 0.5610262
106420 0.5611805
106430 0.570043
106440 0.5604328
106450 0.562895
106460 0.5678576
106470 0.5643066
106480 0.5762033
106490 0.5547476
106500 0.5559931
106510 0.58275
106520 0.566588
106530 0.5733985
106540 0.5612603
106550 0.5676709
106560 0.5769226
106570 0.5770358
106580 0.5852863
106590 0.5793387
106600 0.5860521
106610 0.5804498
106620 0.586772
106630 0.5747114
106640 0.5758756
106650 0.5718026
106660 0.5768238
106670 0.582841
106680 0.5750086
106690 0.5813705
106700 0.5698465
106710 0.5822453
106720 0.5822121
106730 0.574588
106740 0.5771607
106750 0.5724896
106760 0.5723003
106770 0.5669666
106780 0.5750165
106790 0.5714024
106800 0.558841
106810 0.5535658
106820 0.568991
106830 0.5545579
106840 0.5569002
106850 0.5734741
106860 0.5674347
106870 0.5525799
106880 0.5618294
106890 0.5628789
106900 0.5710583
106910 0.5831155
106920 0.5629344
106930 0.5631098
106940 0.5620161
106950 0.5665877
106960 0.5660952
106970 0.5739309
106980 0.5807847
106990 0.56074
107000 0.5518125
107010 0.5738248
107020 0.5580938
107030 0.579511
107040 0.5702171
107050 0.5697125
107060 0.5608661
107070 0.5689942
107080 0.561821
107090 0.551051
107100 0.5532547
107110 0.5726919
107120 0.5653699
107130 0.5646579
107140 0.5711491
107150 0.5521334
107160 0.581555
107170 0.563841
107180 0.5664741
107190 0.5645335
107200 0.5691332
107210 0.5634264
107220 0.5755676
107230 0.5807657
107240 0.5763196
107250 0.563511
107260 0.5721059
107270 0.5768623
107280 0.5955936
107290 0.5634064
107300 0.5805266
107310 0.5671326
107320 0.5744689
107330 0.5698355
107340 0.5672914
107350 0.5604249
107360 0.5641571
107370 0.5697085
107380 0.5635009
107390 0.566765
107400 0.5678825
107410 0.5666136
107420 0.5924276
107430 0.5707376
107440 0.5677397
107450 0.58275
107460 0.5800462
107470 0.5656675
107480 0.5831144
107490 0.5723011
107500 0.5543453
107510 0.5731082
107520 0.5636095
107530 0.5663294
107540 0.5704647
107550 0.5764996
107560 0.588419
107570 0.563055
107580 0.5672821
107590 0.5589721
107600 0.5704765
107610 0.565874
107620 0.5657428
107630 0.5620934
107640 0.5767638
107650 0.5805246
107660 0.5737816
107670 0.5805143
107680 0.5848773
107690 0.5841783
107700 0.5693445
107710 0.5614924
107720 0.5629574
107730 0.5868688
107740 0.5710015
107750 0.574848
107760 0.5562583
107770 0.576917
107780 0.5698311
107790 0.5788074
107800 0.5832769
107810 0.5727611
107820 0.5805215
107830 0.5779939
107840 0.5745248
107850 0.5849981
107860 0.5835873
107870 0.5836564
107880 0.5666056
107890 0.5794875
107900 0.5778283
107910 0.5923113
107920 0.5898221
107930 0.5873948
107940 0.5783067
107950 0.5636045
107960 0.5831113
107970 0.5662137
107980 0.5696011
107990 0.5766976
108000 0.5731632
108010 0.5655087
108020 0.5756374
108030 0.5727073
108040 0.5762255
108050 0.562162
108060 0.5685409
108070 0.569855
108080 0.5588468
108090 0.5589063
108100 0.5571231
108110 0.5630236
108120 0.5586852
108130 0.5598793
108140 0.5762174
108150 0.5622104
108160 0.5645815
108170 0.5563737
108180 0.5625513
108190 0.558342
108200 0.5758076
108210 0.5627231
108220 0.5835223
108230 0.5651122
108240 0.5747
108250 0.5723535
108260 0.5771443
108270 0.5777223
108280 0.5684896
108290 0.5700127
108300 0.5690372
108310 0.5592344
108320 0.5769264
108330 0.5633683
108340 0.5786653
108350 0.5676794
108360 0.5720876
108370 0.580792
108380 0.5656239
108390 0.5577564
108400 0.5749025
108410 0.5776627
108420 0.5861554
108430 0.574818
108440 0.5823438
108450 0.583133
108460 0.5650418
108470 0.5606338
108480 0.5634728
108490 0.5570893
108500 0.5712111
108510 0.5694872
108520 0.596582
108530 0.5826779
108540 0.5846074
108550 0.5936447
108560 0.578262
108570 0.5721698
108580 0.5650734
108590 0.5739794
108600 0.5726008
108610 0.5642034
108620 0.5759258
108630 0.5644225
108640 0.5690921
108650 0.5632725
108660 0.5483457
108670 0.5694107
108680 0.5489573
108690 0.5619498
108700 0.5559549
108710 0.5682368
108720 0.5779963
108730 0.5673417
108740 0.5709551
108750 0.5699031
108760 0.5618131
108770 0.5563237
108780 0.5653762
108790 0.5645134
108800 0.5721932
108810 0.5620812
108820 0.5698659
108830 0.5702734
108840 0.5747681
108850 0.5717841
108860 0.5728067
108870 0.5712177
108880 0.5675482
108890 0.5666937
108900 0.5514184
108910 0.5590227
108920 0.5596133
108930 0.5529467
108940 0.562137
108950 0.5784647
108960 0.5688686
108970 0.56866
108980 0.5713629
108990 0.5655861
109000 0.573042
109010 0.5597525
109020 0.5739686
109030 0.5656154
109040 0.558945
109050 0.5718288
109060 0.5547082
109070 0.5655427
109080 0.5624345
109090 0.5802447
109100 0.5534149
109110 0.566614
109120 0.556751
109130 0.5776089
109140 0.5533573
109150 0.5708391
109160 0.5648996
109170 0.5734714
109180 0.5693879
109190 0.5756283
109200 0.5751022
109210 0.5725796
109220 0.5782378
109230 0.5759283
109240 0.5695942
109250 0.5647021
109260 0.5657836
109270 0.5554931
109280 0.5641117
109290 0.5709015
109300 0.571599
109310 0.577323
109320 0.5776555
109330 0.582395
109340 0.5727689
109350 0.5663526
109360 0.5733144
109370 0.5482519
109380 0.5609089
109390 0.5690745
109400 0.5718506
109410 0.5763704
109420 0.5636366
109430 0.5767301
109440 0.5802752
109450 0.5866638
109460 0.5892705
109470 0.58658
109480 0.5741725
109490 0.5649983
109500 0.5914006
109510 0.5694882
109520 0.5860723
109530 0.5732003
109540 0.5785478
109550 0.5693796
109560 0.5877593
109570 0.5875935
109580 0.5799291
109590 0.5772592
109600 0.5864471
109610 0.580293
109620 0.5911973
109630 0.5864967
109640 0.5653111
109650 0.5750082
109660 0.5906446
109670 0.5742249
109680 0.5908087
109690 0.5825704
109700 0.586835
109710 0.5765555
109720 0.5735222
109730 0.5803022
109740 0.5697703
109750 0.5560836
109760 0.5677561
109770 0.5605949
109780 0.5745186
109790 0.5882279
109800 0.5684831
109810 0.5825208
109820 0.5750545
109830 0.5678762
109840 0.5867233
109850 0.5680398
109860 0.5757837
109870 0.5599251
109880 0.5707434
109890 0.5779776
109900 0.5534399
109910 0.5608591
109920 0.5644963
109930 0.5683476
109940 0.5761856
109950 0.569988
109960 0.5716293
109970 0.580989
109980 0.555096
109990 0.5753394
110000 0.5611751
110010 0.5559151
110020 0.5546695
110030 0.5565848
110040 0.5528657
110050 0.572058
110060 0.5649727
110070 0.5534718
110080 0.5663082
110090 0.5673658
110100 0.5534769
110110 0.5531335
110120 0.5620407
110130 0.5495347
110140 0.5573286
110150 0.557564
110160 0.5565267
110170 0.5570014
110180 0.5670825
110190 0.5526548
110200 0.5549381
110210 0.5648407
110220 0.5416704
110230 0.564706
110240 0.5548426
110250 0.5606326
110260 0.5598202
110270 0.5654448
110280 0.5547213
110290 0.5567684
110300 0.5737867
110310 0.5618717
110320 0.558271
110330 0.5559192
110340 0.5529712
110350 0.5637369
110360 0.5593143
110370 0.5586649
110380 0.5621016
110390 0.5759574
110400 0.5567985
110410 0.5471851
110420 0.5606525
110430 0.561998
110440 0.5364779
110450 0.5608127
110460 0.5503492
110470 0.5590348
110480 0.5446586
110490 0.5582198
110500 0.5412141
110510 0.5432748
110520 0.5509554
110530 0.5572698
110540 0.5495391
110550 0.5427019
110560 0.5548021
110570 0.5557929
110580 0.5651091
110590 0.5616295
110600 0.5523099
110610 0.5497617
110620 0.5424724
110630 0.5403107
110640 0.5396349
110650 0.537457
110660 0.5375857
110670 0.5484372
110680 0.5547941
110690 0.5500655
110700 0.5464758
110710 0.5734304
110720 0.572796
110730 0.564208
110740 0.5463127
110750 0.5431154
110760 0.5607765
110770 0.5655428
110780 0.569837
110790 0.5655583
110800 0.5623059
110810 0.5724726
110820 0.5639737
110830 0.5661663
110840 0.565428
110850 0.5581817
110860 0.5637777
110870 0.5641584
110880 0.563336
110890 0.5675414
110900 0.5655125
110910 0.5801293
110920 0.5686238
110930 0.5637533
110940 0.5619386
110950 0.5563507
110960 0.5682039
110970 0.5579418
110980 0.5690756
110990 0.5623374
111000 0.573499
111010 0.573772
111020 0.5687009
111030 0.5723783
111040 0.5810502
111050 0.5671858
111060 0.5504198
111070 0.5741806
111080 0.5593154
111090 0.5648451
111100 0.5582032
111110 0.5533487
111120 0.5491502
111130 0.5697482
111140 0.5889466
111150 0.5758683
111160 0.5780234
111170 0.5643607
111180 0.5615669
111190 0.5642235
111200 0.5782011
111210 0.5713872
111220 0.5753846
111230 0.573167
111240 0.5878188
111250 0.5818955
111260 0.5633579
111270 0.5706262
111280 0.57605
111290 0.5774402
111300 0.5798023
111310 0.5840662
111320 0.5857134
111330 0.5864174
111340 0.5785894
111350 0.5799066
111360 0.5736254
111370 0.5642642
111380 0.5750474
111390 0.5863433
111400 0.5793397
111410 0.5752889
111420 0.5909342
111430 0.5838991
111440 0.5728366
111450 0.5945368
111460 0.593686
111470 0.605592
111480 0.6039486
111490 0.579622
111500 0.5756101
111510 0.6018186
111520 0.5774081
111530 0.5897566
111540 0.5942574
111550 0.5863805
111560 0.5939682
111570 0.5777027
111580 0.5753151
111590 0.5854601
111600 0.5925932
111610 0.5874366
111620 0.6027477
111630 0.5964968
111640 0.590857
111650 0.5745227
111660 0.5726274
111670 0.5698509
111680 0.5603378
111690 0.5806901
111700 0.5718501
111710 0.5679165
111720 0.5828049
111730 0.6056098
111740 0.5706387
111750 0.571977
111760 0.579565
111770 0.572414
111780 0.5652343
111790 0.5608595
111800 0.5663298
111810 0.554975
111820 0.5545691
111830 0.5599522
111840 0.5621287
111850 0.5539184
111860 0.5417719
111870 0.5740617
111880 0.5489642
111890 0.5709966
111900 0.5511897
111910 0.5645292
111920 0.5660296
111930 0.5507227
111940 0.5562199
111950 0.5611055
111960 0.5644863
111970 0.554285
111980 0.539677
111990 0.5441356
112000 0.5426679
112010 0.5613272
112020 0.5345272
112030 0.5393994
112040 0.5463535
112050 0.5526412
112060 0.5686373
112070 0.5561094
112080 0.564165
112090 0.5446654
112100 0.5660503
112110 0.5771405
112120 0.5764117
112130 0.5732517
112140 0.568732
112150 0.5519394
112160 0.542134
112170 0.5579634
112180 0.5648384
112190 0.5691602
112200 0.5701987
112210 0.5632431
112220 0.5509211
112230 0.5487901
112240 0.5457855
112250 0.5548899
112260 0.5721306
112270 0.5716922
112280 0.5705287
112290 0.5674755
112300 0.5693216
112310 0.5595568
112320 0.5483866
112330 0.5744203
112340 0.5558319
112350 0.5591128
112360 0.5637274
112370 0.5556877
112380 0.5690407
112390 0.5664897
112400 0.5441177
112410 0.5682372
112420 0.5733995
112430 0.5546122
112440 0.5551118
112450 0.5618762
112460 0.5589782
112470 0.5453337
112480 0.552271
112490 0.5446337
112500 0.5444342
112510 0.5469255
112520 0.5551971
112530 0.5521893
112540 0.5711472
112550 0.5520533
112560 0.5542141
112570 0.5515418
112580 0.5612503
112590 0.5410472
112600 0.5638947
112610 0.5363404
112620 0.5446013
112630 0.5470693
112640 0.5483323
112650 0.5510484
112660 0.5465038
112670 0.5422962
112680 0.5442268
112690 0.5699449
112700 0.5480604
112710 0.5424522
112720 0.5431725
112730 0.5489242
112740 0.5418874
112750 0.5411932
112760 0.536667
112770 0.5464913
112780 0.5395133
112790 0.5479966
112800 0.5442111
112810 0.5472516
112820 0.5555987
112830 0.5648084
112840 0.5358748
112850 0.5502586
112860 0.5439955
112870 0.5472053
112880 0.5401081
112890 0.5616236
112900 0.5586869
112910 0.5410378
112920 0.5323793
112930 0.5452028
112940 0.5350395
112950 0.5530239
112960 0.5467659
112970 0.5371185
112980 0.5482171
112990 0.560334
113000 0.5536831
113010 0.5481273
113020 0.5700328
113030 0.5576586
113040 0.5524244
113050 0.5815745
113060 0.5451751
113070 0.5656083
113080 0.5434575
113090 0.5361449
113100 0.5684224
113110 0.5676095
113120 0.5508519
113130 0.559584
113140 0.552592
113150 0.5538546
113160 0.5631211
113170 0.5515797
113180 0.5620517
113190 0.5736894
113200 0.5630767
113210 0.5677806
113220 0.5626767
113230 0.5604873
113240 0.5646458
113250 0.5672792
113260 0.5609414
113270 0.5476035
113280 0.5692895
113290 0.5560552
113300 0.5578313
113310 0.5404278
113320 0.5354587
113330 0.5423363
113340 0.555738
113350 0.541563
113360 0.5503732
113370 0.5314283
113380 0.5518985
113390 0.5642726
113400 0.5505998
113410 0.5533732
113420 0.5480934
113430 0.5566526
113440 0.5615588
113450 0.5580254
113460 0.5648419
113470 0.5515881
113480 0.5748667
113490 0.563347
113500 0.5578158
113510 0.5559214
113520 0.5491039
113530 0.5431072
113540 0.5470904
113550 0.5415013
113560 0.5528821
113570 0.538143
113580 0.5457379
113590 0.5492839
113600 0.5628513
113610 0.5675069
113620 0.578621
113630 0.5785424
113640 0.5619225
113650 0.5631632
113660 0.5662508
113670 0.5721378
113680 0.5596765
113690 0.5523994
113700 0.5644395
113710 0.5622723
113720 0.5588138
113730 0.551408
113740 0.5608705
113750 0.5661566
113760 0.543194
113770 0.546914
113780 0.5467621
113790 0.5619492
113800 0.5616313
113810 0.5729974
113820 0.5562249
113830 0.5674562
113840 0.543143
113850 0.5673506
113860 0.5567656
113870 0.5616584
113880 0.5535486
113890 0.5454866
113900 0.545051
113910 0.5544227
113920 0.5583721
113930 0.5538806
113940 0.5572731
113950 0.5683842
113960 0.5570852
113970 0.5517069
113980 0.5498194
113990 0.5438728
114000 0.5597109
114010 0.5634705
114020 0.545015
114030 0.5396206
114040 0.5606323
114050 0.5376921
114060 0.5523492
114070 0.557178
114080 0.5537207
114090 0.5559985
114100 0.5621111
114110 0.5568449
114120 0.5503122
114130 0.541281
114140 0.5629351
114150 0.5612258
114160 0.542309
114170 0.5423192
114180 0.5609908
114190 0.566906
114200 0.5528946
114210 0.5395797
114220 0.558517
114230 0.5508258
114240 0.5517329
114250 0.5529685
114260 0.5650182
114270 0.5514223
114280 0.5457465
114290 0.5645286
114300 0.5634285
114310 0.5561103
114320 0.5677189
114330 0.5568625
114340 0.533378
114350 0.5450749
114360 0.5803651
114370 0.5699799
114380 0.5464126
114390 0.5525911
114400 0.5539877
114410 0.5441991
114420 0.5649995
114430 0.5530874
114440 0.5674393
114450 0.5458199
114460 0.5523645
114470 0.5361614
114480 0.5605801
114490 0.553109
114500 0.5575699
114510 0.5602686
114520 0.5341223
114530 0.5560309
114540 0.5595353
114550 0.5477516
114560 0.545202
114570 0.5700434
114580 0.5761392
114590 0.5639012
114600 0.5655208
114610 0.5436698
114620 0.5533084
114630 0.5583306
114640 0.5577977
114650 0.5679302
114660 0.5567862
114670 0.5635133
114680 0.555137
114690 0.560872
114700 0.5668401
114710 0.5498607
114720 0.5555688
114730 0.5492818
114740 0.5498647
114750 0.5551968
114760 0.5773228
114770 0.5587131
114780 0.5623386
114790 0.5586639
114800 0.5529256
114810 0.5752792
114820 0.5583649
114830 0.5814441
114840 0.5810202
114850 0.5656983
114860 0.5732979
114870 0.5499687
114880 0.5816198
114890 0.5581298
114900 0.5558529
114910 0.5755523
114920 0.560802
114930 0.5588785
114940 0.5551723
114950 0.5767125
114960 0.553616
114970 0.5488132
114980 0.550124
114990 0.5648638
115000 0.5604004
115010 0.5595592
115020 0.5509647
115030 0.5504347
115040 0.5676371
115050 0.5771908
115060 0.5654188
115070 0.5740034
115080 0.5663043
115090 0.5662026
115100 0.5549414
115110 0.5441781
115120 0.5395528
115130 0.5352978
115140 0.5331054
115150 0.5389542
115160 0.55572
115170 0.5399854
115180 0.5356408
115190 0.5447078
115200 0.5369447
115210 0.5364811
115220 0.552839
115230 0.551614
115240 0.5488641
115250 0.5391613
115260 0.5395542
115270 0.5455274
115280 0.5440646
115290 0.5517738
115300 0.5426359
115310 0.5368357
115320 0.537105
115330 0.5483367
115340 0.5689892
115350 0.5659887
115360 0.5551962
115370 0.547427
115380 0.5362306
115390 0.5350651
115400 0.5392303
115410 0.5501111
115420 0.5448192
115430 0.559497
115440 0.5610869
115450 0.5578451
115460 0.5537608
115470 0.539448
115480 0.5573831
115490 0.5481554
115500 0.5496428
115510 0.5438815
115520 0.5487091
115530 0.5403813
115540 0.5503918
115550 0.5359522
115560 0.5333036
115570 0.5461155
115580 0.5317162
115590 0.5523153
115600 0.5377764
115610 0.5573342
115620 0.5436173
115630 0.5422288
115640 0.5459675
115650 0.5438321
115660 0.55167
115670 0.5550085
115680 0.5478465
115690 0.5594079
115700 0.5410508
115710 0.5586976
115720 0.5573652
115730 0.5797766
115740 0.5508424
115750 0.5570202
115760 0.5654101
115770 0.574702
115780 0.554627
115790 0.5765941
115800 0.5645993
115810 0.5703967
115820 0.5475891
115830 0.5604964
115840 0.5559999
115850 0.5594785
115860 0.5624497
115870 0.5575402
115880 0.5608034
115890 0.5572828
115900 0.5754511
115910 0.5617179
115920 0.5720014
115930 0.5654317
115940 0.5661104
115950 0.5743087
115960 0.5517729
115970 0.5559478
115980 0.5491726
115990 0.5599679
116000 0.5547695
116010 0.5393471
116020 0.5604373
116030 0.5525253
116040 0.5406374
116050 0.5454329
116060 0.5355589
116070 0.5452881
116080 0.5602908
116090 0.5517835
116100 0.5588306
116110 0.5557888
116120 0.55136
116130 0.5690141
116140 0.5483451
116150 0.5645584
116160 0.5500404
116170 0.55813
116180 0.5512626
116190 0.5555447
116200 0.5532337
116210 0.555655
116220 0.5571041
116230 0.5543368
116240 0.5606101
116250 0.5751722
116260 0.5716411
116270 0.560975
116280 0.5757747
116290 0.5669235
116300 0.5470508
116310 0.570151
116320 0.5462641
116330 0.5465099
116340 0.5485131
116350 0.5596761
116360 0.5484523
116370 0.5576545
116380 0.5670079
116390 0.5610331
116400 0.5500791
116410 0.533764
116420 0.5387717
116430 0.5692942
116440 0.5624147
116450 0.5650859
116460 0.5629928
116470 0.5599722
116480 0.5647088
116490 0.5502275
116500 0.5556595
116510 0.5468051
116520 0.5242076
116530 0.5430117
116540 0.5501757
116550 0.5304545
116560 0.5497791
116570 0.5393128
116580 0.5531141
116590 0.5670376
116600 0.5632706
116610 0.5647485
116620 0.5690231
116630 0.565772
116640 0.5587268
116650 0.5655827
116660 0.5566531
116670 0.5544198
116680 0.5618144
116690 0.5614133
116700 0.5573173
116710 0.5578029
116720 0.5763503
116730 0.5748037
116740 0.5533165
116750 0.5608565
116760 0.5510394
116770 0.5488213
116780 0.5544773
116790 0.5636238
116800 0.5550458
116810 0.5393158
116820 0.5563769
116830 0.5434237
116840 0.5460324
116850 0.5326409
116860 0.559913
116870 0.5426717
116880 0.5507658
116890 0.556082
116900 0.5379884
116910 0.5477034
116920 0.5521549
116930 0.5586997
116940 0.5509875
116950 0.5395738
116960 0.560272
116970 0.5536731
116980 0.5515667
116990 0.5577972
117000 0.5534754
117010 0.5546973
117020 0.5389951
117030 0.5362979
117040 0.5628843
117050 0.5509651
117060 0.5417054
117070 0.5385997
117080 0.5592071
117090 0.5482776
117100 0.563584
117110 0.5514181
117120 0.5448546
117130 0.5543057
117140 0.5535788
117150 0.5462152
117160 0.5589252
117170 0.539332
117180 0.5317847
117190 0.5452843
117200 0.5565537
117210 0.5395981
117220 0.5533848
117230 0.5478725
117240 0.548975
117250 0.5585815
117260 0.576767
117270 0.572906
117280 0.5614091
117290 0.552662
117300 0.5662273
117310 0.5432013
117320 0.549018
117330 0.5572329
117340 0.5744076
117350 0.5660381
117360 0.5453329
117370 0.5467816
117380 0.5381063
117390 0.5457059
117400 0.5440322
117410 0.5387093
117420 0.5548992
117430 0.5543408
117440 0.5764121
117450 0.5619739
117460 0.5581245
117470 0.5540379
117480 0.5730721
117490 0.55911
117500 0.562096
117510 0.5626794
117520 0.5626697
117530 0.5592919
117540 0.5680806
117550 0.5691887
117560 0.5671329
117570 0.5635536
117580 0.5611773
117590 0.5499116
117600 0.5603399
117610 0.5575554
117620 0.5538658
117630 0.5676056
117640 0.5550711
117650 0.5595212
117660 0.5602478
117670 0.5697578
117680 0.5574616
117690 0.5495762
117700 0.5742073
117710 0.5717276
117720 0.5606034
117730 0.5661181
117740 0.5513048
117750 0.5626705
117760 0.5816669
117770 0.5710818
117780 0.5603852
117790 0.5639114
117800 0.5547246
117810 0.5661595
117820 0.5662158
117830 0.5630665
117840 0.5551455
117850 0.5544036
117860 0.5603411
117870 0.572164
117880 0.5519329
117890 0.5698866
117900 0.5681327
117910 0.5691918
117920 0.5871102
117930 0.5759126
117940 0.567719
117950 0.5739305
117960 0.5641138
117970 0.5747995
117980 0.5721367
117990 0.5835025
118000 0.5736015
118010 0.5746239
118020 0.566196
118030 0.5742891
118040 0.5829825
118050 0.5809639
118060 0.5759048
118070 0.5838052
118080 0.5642952
118090 0.5752742
118100 0.5590042
118110 0.5679542
118120 0.5811266
118130 0.583773
118140 0.5791072
118150 0.5629315
118160 0.5758229
118170 0.5732649
118180 0.5743339
118190 0.5881748
118200 0.5676666
118210 0.5759869
118220 0.5685762
118230 0.5641918
118240 0.5884032
118250 0.5908492
118260 0.5900054
118270 0.5845978
118280 0.572722
118290 0.5848451
118300 0.5730733
118310 0.5890552
118320 0.5724223
118330 0.590165
118340 0.5638893
118350 0.5660673
118360 0.5676106
118370 0.5605037
118380 0.5573994
118390 0.5640982
118400 0.5675992
118410 0.5867218
118420 0.5844758
118430 0.541458
118440 0.5609285
118450 0.5646032
118460 0.5617886
118470 0.5534506
118480 0.5703266
118490 0.602945
118500 0.5911806
118510 0.5998495
118520 0.5772315
118530 0.5753852
118540 0.5862911
118550 0.5639395
118560 0.5791597
118570 0.5663283
118580 0.5658119
118590 0.5628419
118600 0.5843308
118610 0.5734385
118620 0.5725361
118630 0.5587281
118640 0.5597859
118650 0.5817556
118660 0.5811175
118670 0.5820412
118680 0.5809034
118690 0.5702367
118700 0.5681657
118710 0.5769551
118720 0.5751641
118730 0.5796263
118740 0.5585338
118750 0.5559115
118760 0.5709592
118770 0.5573425
118780 0.558975
118790 0.5668126
118800 0.5577288
118810 0.567111
118820 0.5585654
118830 0.5471361
118840 0.5649232
118850 0.5599604
118860 0.5724928
118870 0.5788247
118880 0.5669646
118890 0.5500693
118900 0.564109
118910 0.5628291
118920 0.5791528
118930 0.5704011
118940 0.5615202
118950 0.5892811
118960 0.5672516
118970 0.5798198
118980 0.5817856
118990 0.5837975
119000 0.5741237
119010 0.5865412
119020 0.5748659
119030 0.5676795
119040 0.5629308
119050 0.5661139
119060 0.567503
119070 0.5658857
119080 0.5637116
119090 0.5609996
119100 0.5698705
119110 0.564929
119120 0.5555668
119130 0.5691019
119140 0.5563328
119150 0.5522605
119160 0.5775878
119170 0.5652874
119180 0.5593028
119190 0.5770011
119200 0.5722265
119210 0.5786421
119220 0.5608
119230 0.5731432
119240 0.5752889
119250 0.5774278
119260 0.5668707
119270 0.5563508
119280 0.5724307
119290 0.5820356
119300 0.5653132
119310 0.5742302
119320 0.564529
119330 0.5615865
119340 0.5720319
119350 0.5803464
119360 0.5793567
119370 0.5694155
119380 0.571414
119390 0.5639811
119400 0.5727915
119410 0.5648198
119420 0.5758881
119430 0.5937285
119440 0.5823078
119450 0.5762523
119460 0.5580396
119470 0.5943407
119480 0.5723866
119490 0.5808659
119500 0.5699584
119510 0.5647495
119520 0.5788501
119530 0.5792715
119540 0.5772202
119550 0.5976725
119560 0.5837785
119570 0.5913187
119580 0.5859401
119590 0.5770525
119600 0.5722218
119610 0.5744517
119620 0.5730663
119630 0.5733258
119640 0.5893123
119650 0.5973577
119660 0.5678425
119670 0.5539349
119680 0.5555849
119690 0.5544628
119700 0.5700727
119710 0.5696773
119720 0.5849414
119730 0.5734208
119740 0.5599283
119750 0.5720453
119760 0.5831591
119770 0.5758442
119780 0.5799071
119790 0.5785863
119800 0.5854367
119810 0.5858967
119820 0.5806735
119830 0.590556
119840 0.5763482
119850 0.5720093
119860 0.5793433
119870 0.5784547
119880 0.5656252
119890 0.5677485
119900 0.565437
119910 0.594057
119920 0.582935
119930 0.5779644
119940 0.5664517
119950 0.576192
119960 0.5758488
119970 0.5567601
119980 0.5577921
119990 0.5425826
120000 0.5596805
120010 0.5632588
120020 0.5842136
120030 0.5875778
120040 0.5702724
120050 0.5867936
120060 0.5730764
120070 0.5682737
120080 0.5800052
120090 0.5915428
120100 0.5857133
120110 0.5811809
120120 0.5715182
120130 0.5662066
120140 0.5844306
120150 0.5850163
120160 0.5879178
120170 0.5919
120180 0.5759208
120190 0.5804441
120200 0.5811409
120210 0.5915826
120220 0.5748212
120230 0.5845801
120240 0.5989364
120250 0.5723575
120260 0.5819488
120270 0.5828328
120280 0.5894878
120290 0.6011993
120300 0.5866565
120310 0.5985418
120320 0.6093588
120330 0.5850719
120340 0.5719294
120350 0.5677755
120360 0.5561585
120370 0.5883461
120380 0.566572
120390 0.5661936
120400 0.5865394
120410 0.5622027
120420 0.5678019
120430 0.5641726
120440 0.5621248
120450 0.5622789
120460 0.5626723
120470 0.5853687
120480 0.5458248
120490 0.5660805
120500 0.5644167
120510 0.5597641
120520 0.5933769
120530 0.5785365
120540 0.5653455
120550 0.5690749
120560 0.5611387
120570 0.572263
120580 0.5847459
120590 0.5787223
120600 0.5935718
120610 0.5970016
120620 0.574718
120630 0.5567123
120640 0.5801311
120650 0.5713574
120660 0.5733483
120670 0.5891178
120680 0.5748321
120690 0.5770243
120700 0.5899377
120710 0.5583625
120720 0.5708955
120730 0.5671242
120740 0.5836808
120750 0.566835
120760 0.5536602
120770 0.5701202
120780 0.5705774
120790 0.5537364
120800 0.5766793
120810 0.5690897
120820 0.579362
120830 0.5571578
120840 0.5691237
120850 0.5669008
120860 0.5731752
120870 0.5697922
120880 0.5695645
120890 0.5682534
120900 0.5687175
120910 0.5642813
120920 0.5582988
120930 0.5769759
120940 0.5874869
120950 0.5742573
120960 0.5623758
120970 0.573584
120980 0.5791349
120990 0.5670539
121000 0.5843704
121010 0.57049
121020 0.5690445
121030 0.5677583
121040 0.5875818
121050 0.5946867
121060 0.5820752
121070 0.5829122
121080 0.5792236
121090 0.580654
121100 0.5706782
121110 0.5755426
121120 0.5708892
121130 0.5823678
121140 0.5907032
121150 0.5512913
121160 0.5823216
121170 0.5695039
121180 0.5688899
121190 0.5872946
121200 0.5688786
121210 0.5896612
121220 0.5706993
121230 0.5681106
121240 0.5935507
121250 0.6087699
121260 0.5925227
121270 0.6068162
121280 0.6009557
121290 0.6006616
121300 0.603771
121310 0.5797668
121320 0.580031
121330 0.5743871
121340 0.5622694
121350 0.5785999
121360 0.5951328
121370 0.5950584
121380 0.5739231
121390 0.5716117
121400 0.5638913
121410 0.562366
121420 0.5847552
121430 0.5867267
121440 0.5726735
121450 0.5635822
121460 0.5700027
121470 0.583875
121480 0.577091
121490 0.568305
121500 0.5732299
121510 0.5787567
121520 0.5837473
121530 0.5755212
121540 0.5698974
121550 0.565937
121560 0.566843
121570 0.5556947
121580 0.5758544
121590 0.5666695
121600 0.5716671
121610 0.5472208
121620 0.5741137
121630 0.5844818
121640 0.5653649
121650 0.5711583
121660 0.5674936
121670 0.5425172
121680 0.5535485
121690 0.5422961
121700 0.5552548
121710 0.5602918
121720 0.5569471
121730 0.5597625
121740 0.5547373
121750 0.5579537
121760 0.5715085
121770 0.5668885
121780 0.5622239
121790 0.5480118
121800 0.5489755
121810 0.5581447
121820 0.5697845
121830 0.5583715
121840 0.5478668
121850 0.5606311
121860 0.5711133
121870 0.5763826
121880 0.5717025
121890 0.5733954
121900 0.5745665
121910 0.5736626
121920 0.5783553
121930 0.5650537
121940 0.5731741
121950 0.5704116
121960 0.5830224
121970 0.5697208
121980 0.5614042
121990 0.5805317
122000 0.5787058
122010 0.582621
122020 0.5551504
122030 0.566856
122040 0.5737926
122050 0.5654755
122060 0.5697491
122070 0.56261
122080 0.5703703
122090 0.5697582
122100 0.5587441
122110 0.576226
122120 0.5604178
122130 0.5728225
122140 0.5799068
122150 0.5742214
122160 0.5691503
122170 0.5677919
122180 0.5611247
122190 0.5541601
122200 0.5659878
122210 0.5596131
122220 0.5636936
122230 0.5762504
122240 0.5834497
122250 0.5712016
122260 0.5955524
122270 0.5871508
122280 0.6055127
122290 0.5800791
122300 0.5871019
122310 0.5676614
122320 0.5811633
122330 0.5946442
122340 0.5877166
122350 0.5993624
122360 0.5776666
122370 0.5750335
122380 0.5638002
122390 0.566666
122400 0.5667096
122410 0.5637795
122420 0.5634632
122430 0.5821485
122440 0.5666696
122450 0.5779926
122460 0.576989
122470 0.5816
122480 0.5661954
122490 0.5912924
122500 0.5960682
122510 0.5816818
122520 0.5831902
122530 0.5645818
122540 0.5937396
122550 0.5866514
122560 0.5916362
122570 0.5838503
122580 0.5733833
122590 0.5763424
122600 0.5832025
122610 0.565424
122620 0.5591573
122630 0.5732983
122640 0.5575339
122650 0.551264
122660 0.5843471
122670 0.5748537
122680 0.5719873
122690 0.5844469
122700 0.5748665
122710 0.5635162
122720 0.5674927
122730 0.5711884
122740 0.5836748
122750 0.573863
122760 0.5640323
122770 0.577263
122780 0.5526269
122790 0.5859616
122800 0.5760857
122810 0.5599996
122820 0.5891655
122830 0.569555
122840 0.5770636
122850 0.5622277
122860 0.574823
122870 0.5768696
122880 0.5943946
122890 0.6005673
122900 0.6102087
122910 0.596906
122920 0.6084585
122930 0.5866973
122940 0.5839372
122950 0.5790828
122960 0.5810629
122970 0.5740834
122980 0.5593846
122990 0.5772179
123000 0.5701478
123010 0.5464038
123020 0.5627401
123030 0.5688965
123040 0.5625086
123050 0.5618232
123060 0.5624549
123070 0.5586697
123080 0.5782891
123090 0.5866471
123100 0.5683098
123110 0.5642065
123120 0.5777249
123130 0.5685455
123140 0.5792416
123150 0.5764373
123160 0.5808511
123170 0.5786656
123180 0.5791519
123190 0.5578462
123200 0.5656316
123210 0.5647944
123220 0.5654153
123230 0.5720466
123240 0.5699134
123250 0.5783824
123260 0.5812653
123270 0.5799003
123280 0.5748686
123290 0.5649731
123300 0.5853233
123310 0.5711631
123320 0.571513
123330 0.5551327
123340 0.5588905
123350 0.5606635
123360 0.5653405
123370 0.5639351
123380 0.5635049
123390 0.5684738
123400 0.5728118
123410 0.5759818
123420 0.574159
123430 0.586229
123440 0.590115
123450 0.5795763
123460 0.5681699
123470 0.5888205
123480 0.5676426
123490 0.5693086
123500 0.5679865
123510 0.5740686
123520 0.5391033
123530 0.5611606
123540 0.5420861
123550 0.5642694
123560 0.5490367
123570 0.5558865
123580 0.5680814
123590 0.5616357
123600 0.565488
123610 0.5621296
123620 0.524516
123630 0.5480333
123640 0.5743334
123650 0.5455322
123660 0.5478116
123670 0.5599573
123680 0.5539191
123690 0.5629556
123700 0.5419813
123710 0.5424082
123720 0.5611386
123730 0.5569946
123740 0.5549559
123750 0.5635154
123760 0.5484918
123770 0.5537847
123780 0.5528709
123790 0.5693475
123800 0.5642619
123810 0.5558768
123820 0.5599225
123830 0.5620486
123840 0.5532971
123850 0.5588719
123860 0.5722495
123870 0.5541367
123880 0.5616986
123890 0.5523536
123900 0.5701091
123910 0.5659394
123920 0.5373737
123930 0.5593374
123940 0.5387423
123950 0.5444441
123960 0.5552359
123970 0.543372
123980 0.5529449
123990 0.5504963
124000 0.5580744
124010 0.5384882
124020 0.550913
124030 0.5506218
124040 0.5500374
124050 0.5363839
124060 0.5408324
124070 0.5412676
124080 0.5539456
124090 0.5613906
124100 0.5497257
124110 0.5518305
124120 0.5759251
124130 0.5741656
124140 0.5523009
124150 0.5663402
124160 0.5602787
124170 0.5690387
124180 0.567997
124190 0.5645055
124200 0.5654802
124210 0.5601146
124220 0.5752246
124230 0.5746448
124240 0.5672686
124250 0.578025
124260 0.5695031
124270 0.5678257
124280 0.5669243
124290 0.5771106
124300 0.5698023
124310 0.5466737
124320 0.547986
124330 0.5322225
124340 0.5567479
124350 0.5439917
124360 0.5572287
124370 0.5310276
124380 0.5555297
124390 0.5414897
124400 0.5580657
124410 0.5451584
124420 0.5677758
124430 0.549765
124440 0.5474058
124450 0.5471172
124460 0.5332246
124470 0.5442898
124480 0.5340902
124490 0.538316
124500 0.5574666
124510 0.5530215
124520 0.5506151
124530 0.5591307
124540 0.5374361
124550 0.5447172
124560 0.5585447
124570 0.5590374
124580 0.5591868
124590 0.5570629
124600 0.5604176
124610 0.5569595
124620 0.5321605
124630 0.550952
124640 0.5726941
124650 0.574254
124660 0.567938
124670 0.5392427
124680 0.5541567
124690 0.5775567
124700 0.5671563
124710 0.5635458
124720 0.5598434
124730 0.564213
124740 0.5457938
124750 0.5349267
124760 0.5519832
124770 0.5596397
124780 0.5628088
124790 0.550064
124800 0.562453
124810 0.5425699
124820 0.5580551
124830 0.5557324
124840 0.5515058
124850 0.5503175
124860 0.560683
124870 0.5544727
124880 0.5681118
124890 0.554625
124900 0.5452828
124910 0.5562627
124920 0.542422
124930 0.557798
124940 0.5459994
124950 0.5323043
124960 0.5323231
124970 0.5516365
124980 0.5393912
124990 0.5624375
125000 0.5567968
125010 0.5591795
125020 0.5548911
125030 0.5629493
125040 0.5560353
125050 0.5532993
125060 0.543857
125070 0.5404997
125080 0.5344737
125090 0.5491868
125100 0.537119
125110 0.5423288
125120 0.5423728
125130 0.5359995
125140 0.5430542
125150 0.5224204
125160 0.5379657
125170 0.5494876
125180 0.5286908
125190 0.5299061
125200 0.5429886
125210 0.5564644
125220 0.5669705
125230 0.5499547
125240 0.5692207
125250 0.5598939
125260 0.5639135
125270 0.5557256
125280 0.5511315
125290 0.5555436
125300 0.5361906
125310 0.5427765
125320 0.5445932
125330 0.535683
125340 0.5413157
125350 0.5490821
125360 0.5490541
125370 0.5408013
125380 0.5550382
125390 0.5483486
125400 0.5493807
125410 0.5468917
125420 0.5572436
125430 0.54708
125440 0.557957
125450 0.5459843
125460 0.5472704
125470 0.5433262
125480 0.553356
125490 0.553588
125500 0.556177
125510 0.5742435
125520 0.5615309
125530 0.568521
125540 0.5799683
125550 0.5510969
125560 0.5397441
125570 0.5314242
125580 0.5305826
125590 0.5391247
125600 0.5372722
125610 0.5398175
125620 0.5227951
125630 0.5470514
125640 0.5352225
125650 0.5438303
125660 0.544887
125670 0.5562152
125680 0.5436
125690 0.5442052
125700 0.5432418
125710 0.5361562
125720 0.5347
125730 0.5402101
125740 0.5377394
125750 0.5415131
125760 0.5335354
125770 0.5350548
125780 0.5339177
125790 0.5295079
125800 0.5513555
125810 0.5495551
125820 0.5401075
125830 0.5359524
125840 0.5321134
125850 0.524839
125860 0.5383683
125870 0.5495326
125880 0.5387955
125890 0.5242183
125900 0.5528926
125910 0.5503963
125920 0.5454435
125930 0.5546572
125940 0.5571632
125950 0.532203
125960 0.5534774
125970 0.5554242
125980 0.5451516
125990 0.5208424
126000 0.5221946
126010 0.5258701
126020 0.5204307
126030 0.54304
126040 0.5283588
126050 0.5415936
126060 0.5235347
126070 0.5450395
126080 0.5449442
126090 0.5476387
126100 0.531267
126110 0.5497115
126120 0.559994
126130 0.5488918
126140 0.5396385
126150 0.5582976
126160 0.544299
126170 0.5577233
126180 0.5311182
126190 0.5676184
126200 0.5835009
126210 0.5664029
126220 0.579256
126230 0.5726733
126240 0.5462577
126250 0.5356947
126260 0.5536302
126270 0.5355398
126280 0.5273665
126290 0.5409536
126300 0.5269572
126310 0.543973
126320 0.5499929
126330 0.5444711
126340 0.5300476
126350 0.5445174
126360 0.5432191
126370 0.5492315
126380 0.5411862
126390 0.5475971
126400 0.5371769
126410 0.5415778
126420 0.5489576
126430 0.5408976
126440 0.5587482
126450 0.5456191
126460 0.5381516
126470 0.5361868
126480 0.5393907
126490 0.5464086
126500 0.5317887
126510 0.53097
126520 0.5341501
126530 0.5572608
126540 0.5244119
126550 0.5368289
126560 0.556008
126570 0.53973
126580 0.5384209
126590 0.5383312
126600 0.5235643
126610 0.5435773
126620 0.5394421
126630 0.556504
126640 0.5388467
126650 0.5271188
126660 0.5386121
126670 0.526512
126680 0.5128516
126690 0.5258871
126700 0.5260817
126710 0.5275103
126720 0.527372
126730 0.5443158
126740 0.5249459
126750 0.543011
126760 0.5194008
126770 0.5181471
126780 0.5299719
126790 0.5352365
126800 0.5420982
126810 0.5644949
126820 0.5437521
126830 0.5553513
126840 0.5418622
126850 0.5460522
126860 0.5531173
126870 0.5334538
126880 0.5423982
126890 0.5419146
126900 0.5633038
126910 0.5599947
126920 0.5655171
126930 0.5686927
126940 0.5425164
126950 0.5691947
126960 0.558651
126970 0.5566359
126980 0.5489674
126990 0.5647692
127000 0.5400062
127010 0.5291442
127020 0.5458353
127030 0.5492015
127040 0.5428576
127050 0.544704
127060 0.5380449
127070 0.538265
127080 0.5556886
127090 0.5630336
127100 0.537174
127110 0.5433894
127120 0.5437686
127130 0.5466273
127140 0.5521091
127150 0.5603403
127160 0.5420182
127170 0.540754
127180 0.5417417
127190 0.535144
127200 0.5329412
127210 0.5334838
127220 0.5414913
127230 0.5470018
127240 0.5629904
127250 0.5576622
127260 0.5414762
127270 0.5343994
127280 0.5479436
127290 0.5540677
127300 0.5483294
127310 0.5490581
127320 0.5306998
127330 0.5450328
127340 0.5365515
127350 0.5230335
127360 0.5291328
127370 0.536594
127380 0.5435572
127390 0.5366942
127400 0.5342463
127410 0.5414133
127420 0.5276847
127430 0.5374406
127440 0.551976
127450 0.5438485
127460 0.5438693
127470 0.5489324
127480 0.5373967
127490 0.5475152
127500 0.549091
127510 0.542723
127520 0.5418599
127530 0.5499929
127540 0.5492532
127550 0.5452844
127560 0.5391486
127570 0.5281249
127580 0.5410192
127590 0.5445411
127600 0.5523322
127610 0.5477785
127620 0.5385318
127630 0.5281985
127640 0.5391681
127650 0.5299885
127660 0.5392022
127670 0.5453389
127680 0.541717
127690 0.5234675
127700 0.5366884
127710 0.5515949
127720 0.5367771
127730 0.5400888
127740 0.5513225
127750 0.5439107
127760 0.5455569
127770 0.5278949
127780 0.5361857
127790 0.5347598
127800 0.5367432
127810 0.5464806
127820 0.5227028
127830 0.5321833
127840 0.5357801
127850 0.538856
127860 0.5390704
127870 0.5341024
127880 0.5381922
127890 0.5298604
127900 0.5373052
127910 0.5235462
127920 0.5215924
127930 0.5174102
127940 0.5291166
127950 0.5293458
127960 0.5261356
127970 0.5269946
127980 0.5186002
127990 0.5177395
128000 0.5148165
128010 0.5155337
128020 0.5221624
128030 0.5178925
128040 0.5354307
128050 0.5495032
128060 0.5313395
128070 0.5248128
128080 0.5368041
128090 0.5359043
128100 0.5075846
128110 0.5315194
128120 0.5250109
128130 0.5250088
128140 0.5114432
128150 0.5235025
128160 0.524173
128170 0.5392243
128180 0.5391252
128190 0.5432632
128200 0.5433448
128210 0.5196588
128220 0.5382204
128230 0.5577769
128240 0.5596078
128250 0.5440246
128260 0.5404826
128270 0.5310908
128280 0.529186
128290 0.5330254
128300 0.5411979
128310 0.5449771
128320 0.5352332
128330 0.561973
128340 0.5398779
128350 0.5416794
128360 0.5339944
128370 0.5372292
128380 0.5484477
128390 0.5605059
128400 0.5409643
128410 0.5356199
128420 0.5321969
128430 0.5263709
128440 0.5278118
128450 0.5496885
128460 0.5371397
128470 0.5297005
128480 0.5539905
128490 0.5379018
128500 0.5573725
128510 0.5336
128520 0.5326923
128530 0.5337579
128540 0.5445835
128550 0.5476647
128560 0.5548532
128570 0.5427123
128580 0.5530948
128590 0.5582799
128600 0.5324461
128610 0.5512334
128620 0.5445626
128630 0.5480878
128640 0.5508481
128650 0.5329803
128660 0.543672
128670 0.5248475
128680 0.5382417
128690 0.532344
128700 0.526884
128710 0.5230934
128720 0.5452408
128730 0.5222185
128740 0.5273824
128750 0.5253351
128760 0.5284111
128770 0.5279168
128780 0.5243647
128790 0.5302597
128800 0.5388939
128810 0.5295112
128820 0.5318667
128830 0.5522018
128840 0.5308181
128850 0.5522743
128860 0.5298275
128870 0.5268197
128880 0.5398512
128890 0.5349702
128900 0.5373424
128910 0.5281059
128920 0.5435398
128930 0.5452145
128940 0.550658
128950 0.5408867
128960 0.5529326
128970 0.5431844
128980 0.5426673
128990 0.5576302
129000 0.5376358
129010 0.5439168
129020 0.5424281
129030 0.5424524
129040 0.5355111
129050 0.5389478
129060 0.5356352
129070 0.5451925
129080 0.5536987
129090 0.5476668
129100 0.5312982
129110 0.5424532
129120 0.5432323
129130 0.5287369
129140 0.5350699
129150 0.5410017
129160 0.531996
129170 0.53812
129180 0.5276989
129190 0.5336631
129200 0.5385383
129210 0.5318818
129220 0.5480834
129230 0.5319031
129240 0.5334317
129250 0.5397418
129260 0.5330632
129270 0.5250242
129280 0.5246428
129290 0.5452375
129300 0.5417346
129310 0.559152
129320 0.5378711
129330 0.5465294
129340 0.5320897
129350 0.5324852
129360 0.5241679
129370 0.5363181
129380 0.5512825
129390 0.540148
129400 0.5380118
129410 0.5450188
129420 0.5279035
129430 0.5424263
129440 0.5404332
129450 0.5534137
129460 0.5417647
129470 0.5343187
129480 0.5264573
129490 0.5468426
129500 0.536702
129510 0.5434604
129520 0.5394776
129530 0.5421278
129540 0.5316751
129550 0.5271402
129560 0.5376222
129570 0.5443152
129580 0.5535352
129590 0.5386439
129600 0.5490656
129610 0.573776
129620 0.55173
129630 0.5489652
129640 0.5463535
129650 0.5385392
129660 0.5524956
129670 0.5487575
129680 0.5640736
129690 0.5613619
129700 0.5710665
129710 0.5725368
129720 0.5653535
129730 0.5675207
129740 0.5665519
129750 0.5693778
129760 0.5382958
129770 0.5602349
129780 0.5682372
129790 0.5474986
129800 0.5511818
129810 0.5555673
129820 0.5501235
129830 0.5615954
129840 0.5626581
129850 0.5429659
129860 0.5471535
129870 0.5462878
129880 0.5577368
129890 0.5429201
129900 0.5652588
129910 0.5506256
129920 0.5608159
129930 0.5520322
129940 0.5541123
129950 0.5314695
129960 0.5660642
129970 0.5293602
129980 0.5483479
129990 0.5358405
130000 0.5383295
130010 0.5410426
130020 0.5335854
130030 0.5442127
130040 0.5504555
130050 0.528146
130060 0.5506342
130070 0.5532612
130080 0.5406482
130090 0.5372772
130100 0.5466913
130110 0.5498031
130120 0.553498
130130 0.5559955
130140 0.5490152
130150 0.547672
130160 0.5638051
130170 0.556253
130180 0.5388384
130190 0.5382592
130200 0.55777
130210 0.5555782
130220 0.5347171
130230 0.5614124
130240 0.5752409
130250 0.555563
130260 0.5528325
130270 0.5582194
130280 0.5604569
130290 0.5579737
130300 0.5706368
130310 0.5688796
130320 0.5558696
130330 0.5702219
130340 0.5519999
130350 0.5575507
130360 0.5661102
130370 0.5536733
130380 0.5537412
130390 0.550887
130400 0.5375103
130410 0.5514801
130420 0.5425909
130430 0.5449556
130440 0.5317248
130450 0.5415819
130460 0.5566137
130470 0.5510141
130480 0.5441607
130490 0.5243926
130500 0.5414696
130510 0.5202382
130520 0.5296481
130530 0.543338
130540 0.5414025
130550 0.5359486
130560 0.5288727
130570 0.5467045
130580 0.5416274
130590 0.5468691
130600 0.5482226
130610 0.5523233
130620 0.5661177
130630 0.5389202
130640 0.5530085
130650 0.5515341
130660 0.5459638
130670 0.5421076
130680 0.5464632
130690 0.532976
130700 0.5443988
130710 0.5320749
130720 0.5519944
130730 0.533314
130740 0.5572186
130750 0.5303633
130760 0.5450159
130770 0.5471861
130780 0.5426995
130790 0.5415015
130800 0.5447174
130810 0.5501084
130820 0.5455485
130830 0.5430214
130840 0.5559871
130850 0.5410336
130860 0.5549081
130870 0.5470828
130880 0.5382295
130890 0.5597728
130900 0.5734002
130910 0.574051
130920 0.5576262
130930 0.5663032
130940 0.5586528
130950 0.5487401
130960 0.5493793
130970 0.5452272
130980 0.5578098
130990 0.5497903
131000 0.552862
131010 0.5615842
131020 0.5743996
131030 0.5485622
131040 0.5320533
131050 0.5220621
131060 0.550194
131070 0.5498106
131080 0.5369531
131090 0.547457
131100 0.5504034
131110 0.5416517
131120 0.5433509
131130 0.549311
131140 0.5453713
131150 0.5493658
131160 0.5378875
131170 0.5375232
131180 0.5518581
131190 0.5621021
131200 0.5503993
131210 0.549581
131220 0.5532178
131230 0.5491564
131240 0.5484302
131250 0.5435483
131260 0.5538777
131270 0.5699098
131280 0.5564268
131290 0.5534824
131300 0.5606184
131310 0.5554281
131320 0.5595015
131330 0.5417005
131340 0.5525218
131350 0.561461
131360 0.5677308
131370 0.5524676
131380 0.5587577
131390 0.5615597
131400 0.5630684
131410 0.5489818
131420 0.5620266
131430 0.5537596
131440 0.5494938
131450 0.5730011
131460 0.5566673
131470 0.5616342
131480 0.5469701
131490 0.5589333
131500 0.5497749
131510 0.5578259
131520 0.5557594
131530 0.5458028
131540 0.5494112
131550 0.5328625
131560 0.5392747
131570 0.5479702
131580 0.5569674
131590 0.5345666
131600 0.5479996
131610 0.5431045
131620 0.5555349
131630 0.5434666
131640 0.5722866
131650 0.5614171
131660 0.5410562
131670 0.5473512
131680 0.5501298
131690 0.5610343
131700 0.5545533
131710 0.5662824
131720 0.5560868
131730 0.5414633
131740 0.5531963
131750 0.5617121
131760 0.5365838
131770 0.5398862
131780 0.5530639
131790 0.5428136
131800 0.5590187
131810 0.5550244
131820 0.5611897
131830 0.5474583
131840 0.5564511
131850 0.5575098
131860 0.5491897
131870 0.5822778
131880 0.5643637
131890 0.5514083
131900 0.5794953
131910 0.5627562
131920 0.5653018
131930 0.5532877
131940 0.5487374
131950 0.5708727
131960 0.5533965
131970 0.5552626
131980 0.5630919
131990 0.5644059
132000 0.55027
132010 0.5438962
132020 0.5794468
132030 0.5651926
132040 0.556207
132050 0.5631831
132060 0.5604174
132070 0.5641985
132080 0.5685818
132090 0.5667756
132100 0.5808405
132110 0.5358021
132120 0.5396
132130 0.5505881
132140 0.5442841
132150 0.552751
132160 0.5509425
132170 0.5488687
132180 0.548306
132190 0.5561409
132200 0.5551105
132210 0.5581551
132220 0.5588296
132230 0.5440696
132240 0.5323861
132250 0.5205694
132260 0.5324066
132270 0.5349281
132280 0.5159288
132290 0.545231
132300 0.5425833
132310 0.5525762
132320 0.5503817
132330 0.558762
132340 0.5582432
132350 0.5503501
132360 0.5380788
132370 0.554288
132380 0.5470535
132390 0.5383588
132400 0.5261204
132410 0.5347058
132420 0.5519038
132430 0.5519056
132440 0.542451
132450 0.5587
132460 0.5583755
132470 0.5436434
132480 0.5413292
132490 0.5459102
132500 0.5388771
132510 0.5540488
132520 0.537472
132530 0.5478992
132540 0.5392932
132550 0.548188
132560 0.552441
132570 0.5457193
132580 0.5581031
132590 0.5237466
132600 0.5331993
132610 0.5335589
132620 0.5396681
132630 0.5268056
132640 0.5188719
132650 0.5239493
132660 0.5235134
132670 0.5133361
132680 0.5303035
132690 0.5350727
132700 0.5407112
132710 0.5557033
132720 0.5351639
132730 0.5438985
132740 0.5629347
132750 0.5678314
132760 0.5237282
132770 0.5308174
132780 0.541511
132790 0.5322062
132800 0.5476143
132810 0.5263841
132820 0.5261645
132830 0.5182779
132840 0.5277768
132850 0.5344109
132860 0.5413529
132870 0.5467961
132880 0.5352854
132890 0.5697304
132900 0.5686345
132910 0.5586776
132920 0.5536247
132930 0.5611615
132940 0.5607868
132950 0.5629599
132960 0.5538139
132970 0.5290603
132980 0.5533077
132990 0.5470047
133000 0.548297
133010 0.5431806
133020 0.5396386
133030 0.5437448
133040 0.532824
133050 0.536586
133060 0.5492774
133070 0.5327179
133080 0.5503322
133090 0.5269672
133100 0.5380117
133110 0.5447244
133120 0.5423142
133130 0.5622299
133140 0.5592114
133150 0.5666155
133160 0.5395722
133170 0.5464782
133180 0.5456976
133190 0.5406499
133200 0.5604715
133210 0.5529886
133220 0.5497231
133230 0.5673079
133240 0.549226
133250 0.5590408
133260 0.5495927
133270 0.5314091
133280 0.5518594
133290 0.5507206
133300 0.5513333
133310 0.5429543
133320 0.5430686
133330 0.5406969
133340 0.5530201
133350 0.5456817
133360 0.5609212
133370 0.5515871
133380 0.5426754
133390 0.5558141
133400 0.5571428
133410 0.5460132
133420 0.5478064
133430 0.5366535
133440 0.5290043
133450 0.5475515
133460 0.5508155
133470 0.5514327
133480 0.5604752
133490 0.5690891
133500 0.5596092
133510 0.542669
133520 0.5519143
133530 0.5425595
133540 0.5421579
133550 0.5688486
133560 0.551762
133570 0.5416389
133580 0.5573736
133590 0.5555524
133600 0.5594903
133610 0.5419947
133620 0.5294153
133630 0.5446797
133640 0.5506235
133650 0.5473104
133660 0.569772
133670 0.5639152
133680 0.552731
133690 0.5511985
133700 0.5373434
133710 0.5494513
133720 0.5592605
133730 0.5555717
133740 0.5649435
133750 0.549391
133760 0.5399888
133770 0.5427614
133780 0.5671356
133790 0.5386514
133800 0.5403848
133810 0.5317668
133820 0.5464859
133830 0.5043224
133840 0.5418669
133850 0.5328463
133860 0.5417365
133870 0.5432419
133880 0.5536492
133890 0.5491188
133900 0.5505975
133910 0.5358983
133920 0.5391783
133930 0.5461491
133940 0.5375188
133950 0.5418436
133960 0.535202
133970 0.5454747
133980 0.5421214
133990 0.5365322
134000 0.5404379
134010 0.5384492
134020 0.5437357
134030 0.5439097
134040 0.5219312
134050 0.5332237
134060 0.5296979
134070 0.5322897
134080 0.5253606
134090 0.5535274
134100 0.5460929
134110 0.547673
134120 0.5603251
134130 0.5437441
134140 0.5405284
134150 0.5550551
134160 0.551316
134170 0.5476611
134180 0.5562691
134190 0.5588601
134200 0.5421409
134210 0.541602
134220 0.5470067
134230 0.5321165
134240 0.5607665
134250 0.5448694
134260 0.5576866
134270 0.5522842
134280 0.5592716
134290 0.5385112
134300 0.5310571
134310 0.550836
134320 0.5594551
134330 0.5333456
134340 0.5412821
134350 0.554646
134360 0.5431217
134370 0.5491033
134380 0.5487613
134390 0.5589848
134400 0.5539594
134410 0.5590957
134420 0.559152
134430 0.5531676
134440 0.5615161
134450 0.5371084
134460 0.5604994
134470 0.5547561
134480 0.5639133
134490 0.5722227
134500 0.5438071
134510 0.5493117
134520 0.5525827
134530 0.5632908
134540 0.546947
134550 0.5595263
134560 0.586662
134570 0.5561808
134580 0.5605028
134590 0.5642242
134600 0.5777482
134610 0.5667868
134620 0.5559544
134630 0.5539923
134640 0.5523596
134650 0.5628349
134660 0.5624772
134670 0.5687025
134680 0.5693769
134690 0.5620223
134700 0.5546542
134710 0.5416938
134720 0.54638
134730 0.5659257
134740 0.5612617
134750 0.5688765
134760 0.5650513
134770 0.5515233
134780 0.5633484
134790 0.5566578
134800 0.5606678
134810 0.5523019
134820 0.560921
134830 0.5774234
134840 0.5618939
134850 0.5622632
134860 0.5558256
134870 0.5540503
134880 0.5477984
134890 0.5532078
134900 0.5564782
134910 0.5516008
134920 0.5626543
134930 0.5675272
134940 0.5653448
134950 0.5536793
134960 0.5681237
134970 0.5567762
134980 0.5498357
134990 0.5603982
135000 0.544136
135010 0.5596195
135020 0.5499232
135030 0.5635852
135040 0.5439137
135050 0.5638893
135060 0.5622817
135070 0.5364138
135080 0.546357
135090 0.565294
135100 0.5643698
135110 0.5427539
135120 0.5389193
135130 0.5304769
135140 0.5423281
135150 0.5497155
135160 0.5662317
135170 0.5592145
135180 0.5664489
135190 0.5530038
135200 0.5491932
135210 0.5414323
135220 0.5474725
135230 0.5594859
135240 0.55086
135250 0.551111
135260 0.5440367
135270 0.5650557
135280 0.5616278
135290 0.540298
135300 0.5524268
135310 0.5437306
135320 0.5609403
135330 0.570473
135340 0.5701997
135350 0.5541263
135360 0.5416616
135370 0.5268716
135380 0.5406983
135390 0.5533209
135400 0.569313
135410 0.571858
135420 0.5626783
135430 0.5450233
135440 0.5608976
135450 0.5564734
135460 0.5554869
135470 0.5315682
135480 0.5315942
135490 0.53997
135500 0.5636364
135510 0.5644882
135520 0.5825374
135530 0.5793039
135540 0.559913
135550 0.5806977
135560 0.5669006
135570 0.5691082
135580 0.5602021
135590 0.5480243
135600 0.5653511
135610 0.5614808
135620 0.5818464
135630 0.5652523
135640 0.5653629
135650 0.5737809
135660 0.5585506
135670 0.5585725
135680 0.5632246
135690 0.5716081
135700 0.5739269
135710 0.5531107
135720 0.5727809
135730 0.5542207
135740 0.5634682
135750 0.5599535
135760 0.5644853
135770 0.5636892
135780 0.5591452
135790 0.5517303
135800 0.5488478
135810 0.5356455
135820 0.5305576
135830 0.5339375
135840 0.5281842
135850 0.5396559
135860 0.5329708
135870 0.5338618
135880 0.5431127
135890 0.5519508
135900 0.5391049
135910 0.5180055
135920 0.5180866
135930 0.5345659
135940 0.521135
135950 0.5353509
135960 0.5664172
135970 0.5259925
135980 0.5380278
135990 0.5464177
136000 0.5299294
136010 0.5125834
136020 0.5196751
136030 0.5365815
136040 0.5260133
136050 0.5309455
136060 0.5274406
136070 0.5508308
136080 0.5375087
136090 0.5580567
136100 0.5394357
136110 0.5275008
136120 0.538745
136130 0.5435251
136140 0.5373666
136150 0.5326672
136160 0.5362653
136170 0.5330793
136180 0.5308233
136190 0.538151
136200 0.544816
136210 0.5504688
136220 0.5317472
136230 0.533958
136240 0.5406219
136250 0.5596427
136260 0.547339
136270 0.5315058
136280 0.5242675
136290 0.5475817
136300 0.5389563
136310 0.5376277
136320 0.5642052
136330 0.5431589
136340 0.5326473
136350 0.5284745
136360 0.5239125
136370 0.5200257
136380 0.4950746
136390 0.5267602
136400 0.5441571
136410 0.518013
136420 0.5214767
136430 0.524159
136440 0.5340725
136450 0.5325447
136460 0.5325813
136470 0.530565
136480 0.5258651
136490 0.5369963
136500 0.5330195
136510 0.5276016
136520 0.5399067
136530 0.5406263
136540 0.5475931
136550 0.5131562
136560 0.5101312
136570 0.5263658
136580 0.5217867
136590 0.5287887
136600 0.5336445
136610 0.5404723
136620 0.5398676
136630 0.5493929
136640 0.5407217
136650 0.5275124
136660 0.5283754
136670 0.5414016
136680 0.5449107
136690 0.5367248
136700 0.5307207
136710 0.5349538
136720 0.5413675
136730 0.5258846
136740 0.529919
136750 0.5303629
136760 0.5261338
136770 0.5317247
136780 0.5188855
136790 0.5256786
136800 0.5177021
136810 0.5364947
136820 0.517998
136830 0.5414844
136840 0.5257372
136850 0.5480065
136860 0.5370181
136870 0.5342595
136880 0.5369213
136890 0.5367128
136900 0.5227299
136910 0.5301178
136920 0.5350857
136930 0.5160679
136940 0.5131836
136950 0.504137
136960 0.5302491
136970 0.5386121
136980 0.5322133
136990 0.5332389
137000 0.525529
137010 0.5441197
137020 0.5355256
137030 0.5400897
137040 0.5218822
137050 0.538702
137060 0.5383571
137070 0.5323004
137080 0.5351923
137090 0.5426949
137100 0.5363173
137110 0.5611513
137120 0.5466323
137130 0.5497586
137140 0.5378181
137150 0.5315166
137160 0.5348702
137170 0.5445367
137180 0.5323435
137190 0.5578879
137200 0.5411683
137210 0.5481206
137220 0.5444646
137230 0.5180947
137240 0.5444592
137250 0.5412536
137260 0.5138613
137270 0.5385105
137280 0.526974
137290 0.5269665
137300 0.5372944
137310 0.5456676
137320 0.5317097
137330 0.5494298
137340 0.5519257
137350 0.5332072
137360 0.5510316
137370 0.5565568
137380 0.5456722
137390 0.5608151
137400 0.5637919
137410 0.549316
137420 0.5459033
137430 0.5143762
137440 0.5462626
137450 0.5337792
137460 0.5341048
137470 0.5325205
137480 0.5420836
137490 0.5248148
137500 0.5394426
137510 0.5181208
137520 0.5235564
137530 0.5291036
137540 0.5180681
137550 0.5378432
137560 0.5216999
137570 0.5394973
137580 0.5476111
137590 0.5481476
137600 0.5321026
137610 0.5311748
137620 0.5230632
137630 0.5516141
137640 0.5383263
137650 0.5572162
137660 0.5313621
137670 0.5502405
137680 0.534869
137690 0.5344098
137700 0.5340675
137710 0.5298577
137720 0.5468212
137730 0.5405766
137740 0.5374907
137750 0.5368537
137760 0.5407036
137770 0.5398663
137780 0.5443161
137790 0.5279701
137800 0.5335269
137810 0.5270196
137820 0.5256884
137830 0.5246959
137840 0.5282263
137850 0.5074505
137860 0.5432265
137870 0.5442653
137880 0.5508035
137890 0.5457065
137900 0.5406312
137910 0.5419071
137920 0.5479985
137930 0.5578735
137940 0.5475909
137950 0.5513226
137960 0.5507814
137970 0.541423
137980 0.5461323
137990 0.5441681
138000 0.5539699
138010 0.5417303
138020 0.5428643
138030 0.5272101
138040 0.5387309
138050 0.5254774
138060 0.5490389
138070 0.5383073
138080 0.5393723
138090 0.5343689
138100 0.5463895
138110 0.5309777
138120 0.5430527
138130 0.5473807
138140 0.5377256
138150 0.5419884
138160 0.5465075
138170 0.533323
138180 0.5337408
138190 0.5196639
138200 0.5429813
138210 0.5450447
138220 0.5475175
138230 0.5232634
138240 0.5302212
138250 0.5478608
138260 0.5392081
138270 0.51647
138280 0.521945
138290 0.5447208
138300 0.5317472
138310 0.5368583
138320 0.5294061
138330 0.5331421
138340 0.5301158
138350 0.5321781
138360 0.5432543
138370 0.5302442
138380 0.5360141
138390 0.5402383
138400 0.5343266
138410 0.5159431
138420 0.52607
138430 0.5501075
138440 0.5598919
138450 0.5444757
138460 0.537262
138470 0.5340333
138480 0.5407717
138490 0.5278865
138500 0.5361423
138510 0.5549466
138520 0.5536734
138530 0.533398
138540 0.524943
138550 0.5432475
138560 0.5207347
138570 0.5348637
138580 0.5171507
138590 0.5370198
138600 0.5323017
138610 0.5497718
138620 0.5500342
138630 0.5349233
138640 0.5416764
138650 0.5414106
138660 0.5571834
138670 0.5373552
138680 0.5398496
138690 0.5319054
138700 0.5131658
138710 0.5323849
138720 0.5233123
138730 0.5174869
138740 0.5153868
138750 0.5338132
138760 0.5362679
138770 0.5457082
138780 0.5485866
138790 0.5492525
138800 0.5445121
138810 0.5582471
138820 0.5586264
138830 0.5349202
138840 0.5371741
138850 0.5456288
138860 0.5320507
138870 0.5486178
138880 0.5432806
138890 0.5341614
138900 0.5464007
138910 0.5464202
138920 0.5660934
138930 0.5633541
138940 0.5430046
138950 0.5525545
138960 0.5524682
138970 0.5428572
138980 0.5358255
138990 0.5367631
139000 0.5353422
139010 0.5377873
139020 0.5313656
139030 0.5376177
139040 0.5516852
139050 0.5514421
139060 0.5411159
139070 0.5488711
139080 0.5255083
139090 0.5318076
139100 0.5291889
139110 0.5334198
139120 0.5386081
139130 0.5611154
139140 0.5426794
139150 0.5447173
139160 0.5307158
139170 0.5467539
139180 0.5380863
139190 0.5437618
139200 0.5357513
139210 0.5605651
139220 0.55467
139230 0.5539296
139240 0.5565461
139250 0.5477905
139260 0.5440899
139270 0.5552347
139280 0.5416946
139290 0.5504531
139300 0.5299856
139310 0.5137666
139320 0.5306777
139330 0.5284697
139340 0.5279166
139350 0.5357207
139360 0.5280063
139370 0.5309236
139380 0.5376148
139390 0.5286376
139400 0.5256168
139410 0.5108128
139420 0.5293685
139430 0.528981
139440 0.5194077
139450 0.5302706
139460 0.5182596
139470 0.5334098
139480 0.5402051
139490 0.5424313
139500 0.5517506
139510 0.5488482
139520 0.5583594
139530 0.5473232
139540 0.5571753
139550 0.5377883
139560 0.5556666
139570 0.5681724
139580 0.5625501
139590 0.5473778
139600 0.5352498
139610 0.5290858
139620 0.5286711
139630 0.5315944
139640 0.5277387
139650 0.5679618
139660 0.5698019
139670 0.5424613
139680 0.5460446
139690 0.5520682
139700 0.5522833
139710 0.5354043
139720 0.5497167
139730 0.5415708
139740 0.5296015
139750 0.5419073
139760 0.5418618
139770 0.5370781
139780 0.5410985
139790 0.5295443
139800 0.5314692
139810 0.5408206
139820 0.5389321
139830 0.5269009
139840 0.5449956
139850 0.5394886
139860 0.5386822
139870 0.539218
139880 0.5475855
139890 0.5381693
139900 0.5470598
139910 0.5484654
139920 0.5427141
139930 0.5344747
139940 0.5543175
139950 0.5443373
139960 0.562619
139970 0.5491945
139980 0.5621459
139990 0.5622561
140000 0.5628343
140010 0.5631677
140020 0.5519386
140030 0.5666279
140040 0.5461816
140050 0.5574483
140060 0.5490201
140070 0.5617712
140080 0.5537624
140090 0.5506114
140100 0.559467
140110 0.5411082
140120 0.5507675
140130 0.5533878
140140 0.548894
140150 0.5546875
140160 0.5502971
140170 0.5454925
140180 0.5392042
140190 0.5658889
140200 0.5595807
140210 0.5481672
140220 0.5417833
140230 0.5389155
140240 0.5617438
140250 0.5477734
140260 0.5602522
140270 0.5541025
140280 0.554687
140290 0.5377107
140300 0.541773
140310 0.5534638
140320 0.5620657
140330 0.5603508
140340 0.5587013
140350 0.5595177
140360 0.5457026
140370 0.5607181
140380 0.5628213
140390 0.5627912
140400 0.5410094
140410 0.5525464
140420 0.5382206
140430 0.5431049
140440 0.5359269
140450 0.5343556
140460 0.5615929
140470 0.5524545
140480 0.5388617
140490 0.5491257
140500 0.5585679
140510 0.5569995
140520 0.5570402
140530 0.5421072
140540 0.5479705
140550 0.5653253
140560 0.5563961
140570 0.5638352
140580 0.571016
140590 0.5495609
140600 0.5434443
140610 0.5594965
140620 0.5570635
140630 0.5595651
140640 0.5411208
140650 0.550505
140660 0.5355321
140670 0.5558435
140680 0.5524037
140690 0.5490395
140700 0.5325122
140710 0.5474079
140720 0.5488522
140730 0.5628696
140740 0.5318819
140750 0.5374424
140760 0.5355179
140770 0.5524224
140780 0.5499578
140790 0.5410468
140800 0.5464277
140810 0.5578229
140820 0.5439625
140830 0.5547992
140840 0.5496821
140850 0.5325425
140860 0.5401927
140870 0.5325917
140880 0.5210045
140890 0.5250848
140900 0.5347399
140910 0.5485398
140920 0.5404217
140930 0.5321645
140940 0.533366
140950 0.5452507
140960 0.5421283
140970 0.5396357
140980 0.5369768
140990 0.5366136
141000 0.5217723
141010 0.5107346
141020 0.5338777
141030 0.5312192
141040 0.5231771
141050 0.5317456
141060 0.5252995
141070 0.5175508
141080 0.521492
141090 0.5239467
141100 0.5340381
141110 0.5204439
141120 0.5331736
141130 0.5266851
141140 0.518851
141150 0.5332983
141160 0.5283109
141170 0.5480846
141180 0.5481215
141190 0.5458943
141200 0.5221134
141210 0.5412611
141220 0.5250452
141230 0.535388
141240 0.5403838
141250 0.5490689
141260 0.5373259
141270 0.5333931
141280 0.5283712
141290 0.5285203
141300 0.5301806
141310 0.5399156
141320 0.5337713
141330 0.5445586
141340 0.5575628
141350 0.5373228
141360 0.5444511
141370 0.5299425
141380 0.5356193
141390 0.5430331
141400 0.531288
141410 0.537556
141420 0.5383049
141430 0.5265196
141440 0.5514161
141450 0.5399292
141460 0.5313483
141470 0.5345995
141480 0.5489018
141490 0.5500731
141500 0.5459659
141510 0.552288
141520 0.5459235
141530 0.5310292
141540 0.5433117
141550 0.5530112
141560 0.5579395
141570 0.5548871
141580 0.5583977
141590 0.5471932
141600 0.5547592
141610 0.5505748
141620 0.5565395
141630 0.5479362
141640 0.5465029
141650 0.5387285
141660 0.550259
141670 0.5524513
141680 0.5623319
141690 0.5509163
141700 0.5320526
141710 0.5718413
141720 0.551881
141730 0.5438581
141740 0.5514404
141750 0.5395685
141760 0.5257299
141770 0.5607431
141780 0.5438249
141790 0.558016
141800 0.5397959
141810 0.5359522
141820 0.5413364
141830 0.527768
141840 0.5312268
141850 0.5290909
141860 0.5336373
141870 0.5239341
141880 0.5322031
141890 0.5197291
141900 0.5295944
141910 0.5160626
141920 0.5242019
141930 0.5298176
141940 0.5170923
141950 0.5270082
141960 0.5246857
141970 0.5248761
141980 0.5323869
141990 0.540686
142000 0.5488899
142010 0.5221548
142020 0.5301241
142030 0.5272666
142040 0.5220855
142050 0.5296196
142060 0.5282959
142070 0.5314792
142080 0.5250089
142090 0.5152586
142100 0.5179446
142110 0.5315312
142120 0.5360645
142130 0.5299662
142140 0.5360811
142150 0.526845
142160 0.521916
142170 0.5131151
142180 0.5344566
142190 0.5174412
142200 0.5298265
142210 0.5250604
142220 0.5220865
142230 0.5301253
142240 0.5165535
142250 0.5114188
142260 0.5290506
142270 0.5346543
142280 0.536912
142290 0.529104
142300 0.5367123
142310 0.5212368
142320 0.5381261
142330 0.5186924
142340 0.5248533
142350 0.5226901
142360 0.5309545
142370 0.5332654
142380 0.526327
142390 0.5255063
142400 0.5357442
142410 0.5189399
142420 0.5366274
142430 0.5369424
142440 0.5264118
142450 0.5366626
142460 0.5247349
142470 0.5320591
142480 0.5174236
142490 0.5280645
142500 0.5348698
142510 0.5405826
142520 0.5493378
142530 0.5332171
142540 0.5418546
142550 0.5390051
142560 0.5433788
142570 0.5353975
142580 0.5367271
142590 0.5384491
142600 0.5308477
142610 0.5438175
142620 0.5488647
142630 0.5569501
142640 0.5476698
142650 0.5589108
142660 0.5695651
142670 0.5587834
142680 0.5457524
142690 0.5446668
142700 0.5458971
142710 0.5327068
142720 0.5375254
142730 0.5609093
142740 0.542503
142750 0.5412762
142760 0.5462407
142770 0.5408037
142780 0.54874
142790 0.5302542
142800 0.5381627
142810 0.5379062
142820 0.5563205
142830 0.5398207
142840 0.5446674
142850 0.540467
142860 0.5436186
142870 0.5346149
142880 0.540383
142890 0.5495678
142900 0.5264631
142910 0.5341754
142920 0.5508916
142930 0.5367
142940 0.536304
142950 0.5413979
142960 0.550873
142970 0.5466986
142980 0.5577714
142990 0.5404314
143000 0.5369506
143010 0.5421092
143020 0.5351938
143030 0.539125
143040 0.5275702
143050 0.5404077
143060 0.5440105
143070 0.5349002
143080 0.5462559
143090 0.5517532
143100 0.5509858
143110 0.554009
143120 0.5395172
143130 0.5366151
143140 0.5498017
143150 0.5506287
143160 0.5528124
143170 0.5724988
143180 0.5489647
143190 0.550285
143200 0.5393223
143210 0.5405754
143220 0.53983
143230 0.5455391
143240 0.5497427
143250 0.5633776
143260 0.5639407
143270 0.5713037
143280 0.5661885
143290 0.5618381
143300 0.5594072
143310 0.5583259
143320 0.5514517
143330 0.547732
143340 0.5617172
143350 0.5601777
143360 0.5635011
143370 0.5778937
143380 0.5542631
143390 0.5585886
143400 0.5377211
143410 0.5540195
143420 0.5581475
143430 0.5598108
143440 0.5256096
143450 0.5231345
143460 0.5247319
143470 0.5391924
143480 0.5316071
143490 0.5395914
143500 0.5284741
143510 0.5330014
143520 0.5346141
143530 0.53255
143540 0.5342489
143550 0.5360939
143560 0.5216832
143570 0.5202451
143580 0.532073
143590 0.5396056
143600 0.5221584
143610 0.5147388
143620 0.5210475
143630 0.5306063
143640 0.5319946
143650 0.5256755
143660 0.5286611
143670 0.5300564
143680 0.5299348
143690 0.5382669
143700 0.5393596
143710 0.5422673
143720 0.5432716
143730 0.5286783
143740 0.5416622
143750 0.5488694
143760 0.5374216
143770 0.5458658
143780 0.5575252
143790 0.5359922
143800 0.5474979
143810 0.5405369
143820 0.5439958
143830 0.5341244
143840 0.5341243
143850 0.5255219
143860 0.5289183
143870 0.5382716
143880 0.5417576
143890 0.5379179
143900 0.5429425
143910 0.5420347
143920 0.5444062
143930 0.5470439
143940 0.5545495
143950 0.5517894
143960 0.5649274
143970 0.5497658
143980 0.5496603
143990 0.5567982
144000 0.5661752
144010 0.5628526
144020 0.5560871
144030 0.5424087
144040 0.5465666
144050 0.5698506
144060 0.5547196
144070 0.5518515
144080 0.5455017
144090 0.5396085
144100 0.5533511
144110 0.5619659
144120 0.5581239
144130 0.5422679
144140 0.5477759
144150 0.5413822
144160 0.5550171
144170 0.5515817
144180 0.544083
144190 0.5405739
144200 0.5606074
144210 0.5386595
144220 0.5522721
144230 0.5581856
144240 0.5406671
144250 0.5369024
144260 0.5518079
144270 0.5402395
144280 0.5484949
144290 0.5534981
144300 0.546546
144310 0.5523548
144320 0.5423585
144330 0.5519227
144340 0.5470358
144350 0.5508294
144360 0.5462911
144370 0.5451615
144380 0.5466103
144390 0.5519239
144400 0.5498298
144410 0.5572422
144420 0.5548005
144430 0.5431493
144440 0.5409091
144450 0.5557286
144460 0.5614982
144470 0.5432025
144480 0.5650389
144490 0.5454901
144500 0.5558094
144510 0.5307752
144520 0.5574353
144530 0.553337
144540 0.5480765
144550 0.5560106
144560 0.5442303
144570 0.5329475
144580 0.5532116
144590 0.5537073
144600 0.5540097
144610 0.5596742
144620 0.5647798
144630 0.5539004
144640 0.5627758
144650 0.5714105
144660 0.5654945
144670 0.5701842
144680 0.5663548
144690 0.5590284
144700 0.5685192
144710 0.5583159
144720 0.571653
144730 0.557125
144740 0.5649889
144750 0.5572734
144760 0.5555326
144770 0.544354
144780 0.5481794
144790 0.5355067
144800 0.5416299
144810 0.5471351
144820 0.5628425
144830 0.539897
144840 0.5528452
144850 0.5500774
144860 0.5575848
144870 0.5484922
144880 0.560706
144890 0.540458
144900 0.5636852
144910 0.5434744
144920 0.5566119
144930 0.5708085
144940 0.5590172
144950 0.5511947
144960 0.5500494
144970 0.5415812
144980 0.5544919
144990 0.5474563
145000 0.5577079
145010 0.5586581
145020 0.5624184
145030 0.566916
145040 0.5731827
145050 0.5905774
145060 0.5718495
145070 0.5701657
145080 0.5713838
145090 0.5645619
145100 0.5516791
145110 0.5570613
145120 0.5653927
145130 0.5565606
145140 0.5593533
145150 0.5646517
145160 0.5711568
145170 0.5816275
145180 0.5685049
145190 0.5647004
145200 0.5773024
145210 0.5614101
145220 0.5683039
145230 0.5360842
145240 0.5397139
145250 0.5597152
145260 0.5377784
145270 0.5625119
145280 0.5635957
145290 0.541253
145300 0.5636152
145310 0.5569119
145320 0.5638119
145330 0.5558503
145340 0.5625324
145350 0.5564004
145360 0.5613049
145370 0.5656241
145380 0.5614505
145390 0.5607485
145400 0.5822223
145410 0.5705534
145420 0.5742168
145430 0.5663534
145440 0.5536956
145450 0.5605758
145460 0.564834
145470 0.5653289
145480 0.5715612
145490 0.5665656
145500 0.572143
145510 0.5761603
145520 0.5721993
145530 0.5708833
145540 0.5708311
145550 0.5764241
145560 0.5550585
145570 0.5667815
145580 0.561527
145590 0.5522804
145600 0.5539421
145610 0.5502743
145620 0.5499238
145630 0.5505861
145640 0.5514562
145650 0.5596097
145660 0.5610288
145670 0.5704562
145680 0.5748396
145690 0.5487287
145700 0.5700257
145710 0.5625408
145720 0.5642105
145730 0.5456457
145740 0.5585954
145750 0.5579166
145760 0.5582934
145770 0.5664756
145780 0.5723633
145790 0.5568594
145800 0.555079
145810 0.5645865
145820 0.5482498
145830 0.5552525
145840 0.5584391
145850 0.56366
145860 0.5436978
145870 0.564364
145880 0.5547611
145890 0.5526724
145900 0.5732893
145910 0.5547026
145920 0.5620639
145930 0.5587823
145940 0.5726155
145950 0.5679995
145960 0.5752189
145970 0.5662254
145980 0.5571097
145990 0.5546749
146000 0.5655348
146010 0.5642551
146020 0.564963
146030 0.5691631
146040 0.5461298
146050 0.5636005
146060 0.5694891
146070 0.5584119
146080 0.5377632
146090 0.5609357
146100 0.5488391
146110 0.5329025
146120 0.5478251
146130 0.5387318
146140 0.5443711
146150 0.562683
146160 0.5637146
146170 0.5590761
146180 0.548426
146190 0.5440762
146200 0.5560044
146210 0.5640485
146220 0.5660806
146230 0.5488269
146240 0.5523071
146250 0.5627625
146260 0.5615333
146270 0.5511782
146280 0.5544626
146290 0.5454587
146300 0.5683295
146310 0.5608079
146320 0.5626543
146330 0.5608186
146340 0.5791677
146350 0.5605931
146360 0.5441625
146370 0.5771498
146380 0.5661237
146390 0.5676979
146400 0.5614617
146410 0.5556704
146420 0.5368765
146430 0.5541978
146440 0.548165
146450 0.5443822
146460 0.5416755
146470 0.556729
146480 0.5662138
146490 0.5419453
146500 0.5596024
146510 0.5523484
146520 0.5426545
146530 0.557937
146540 0.5588722
146550 0.5633544
146560 0.5377946
146570 0.531478
146580 0.5406087
146590 0.5378933
146600 0.5411259
146610 0.5448136
146620 0.5434822
146630 0.541571
146640 0.5494733
146650 0.5482015
146660 0.5406737
146670 0.5578423
146680 0.541396
146690 0.5635409
146700 0.5553371
146710 0.5494594
146720 0.5406377
146730 0.5589567
146740 0.5512742
146750 0.553825
146760 0.5486504
146770 0.5610416
146780 0.5556643
146790 0.5546038
146800 0.5531015
146810 0.5538251
146820 0.5561175
146830 0.563922
146840 0.555778
146850 0.5648399
146860 0.5613182
146870 0.5633129
146880 0.5488805
146890 0.5581344
146900 0.5411372
146910 0.5600277
146920 0.5551076
146930 0.5521038
146940 0.5528957
146950 0.5583799
146960 0.5701459
146970 0.5710856
146980 0.570568
146990 0.5763562
147000 0.5744344
147010 0.5739151
147020 0.5814896
147030 0.5710682
147040 0.5684465
147050 0.5559338
147060 0.5586879
147070 0.5643139
147080 0.5766137
147090 0.5670188
147100 0.5632225
147110 0.5630938
147120 0.5635639
147130 0.561109
147140 0.5564776
147150 0.5821355
147160 0.5591679
147170 0.5609745
147180 0.56238
147190 0.5694434
147200 0.55073
147210 0.5662557
147220 0.5511411
147230 0.5480705
147240 0.5588326
147250 0.5485475
147260 0.5598835
147270 0.5434482
147280 0.5572855
147290 0.5666654
147300 0.5812704
147310 0.5661409
147320 0.5581588
147330 0.5806215
147340 0.5856443
147350 0.5844817
147360 0.5887677
147370 0.5998781
147380 0.5783454
147390 0.5730911
147400 0.5771647
147410 0.5854771
147420 0.5717194
147430 0.5755787
147440 0.5654402
147450 0.5593969
147460 0.569905
147470 0.562022
147480 0.5699002
147490 0.594635
147500 0.5702652
147510 0.575193
147520 0.583163
147530 0.5690181
147540 0.5784334
147550 0.569492
147560 0.5551643
147570 0.5450549
147580 0.5680363
147590 0.5663615
147600 0.5644998
147610 0.5737588
147620 0.556357
147630 0.5463674
147640 0.5427613
147650 0.546839
147660 0.5486692
147670 0.5541957
147680 0.5536368
147690 0.5449156
147700 0.5416971
147710 0.5468572
147720 0.5473894
147730 0.5514427
147740 0.5631152
147750 0.5427508
147760 0.5521268
147770 0.5528691
147780 0.5528267
147790 0.5613056
147800 0.5535957
147810 0.547606
147820 0.5833286
147830 0.5812298
147840 0.5681644
147850 0.5663242
147860 0.5702145
147870 0.5615607
147880 0.5561471
147890 0.5664543
147900 0.5682895
147910 0.5768273
147920 0.5585427
147930 0.5642014
147940 0.5513049
147950 0.5529208
147960 0.5517146
147970 0.5446591
147980 0.5716743
147990 0.5457752
148000 0.5682005
148010 0.5577505
148020 0.5604342
148030 0.5535918
148040 0.5667334
148050 0.5548562
148060 0.5587065
148070 0.5643196
148080 0.5679017
148090 0.5814056
148100 0.5594477
148110 0.5659447
148120 0.5747288
148130 0.5443968
148140 0.5678441
148150 0.5689226
148160 0.573169
148170 0.583123
148180 0.5443916
148190 0.5743997
148200 0.5765647
148210 0.5592265
148220 0.563623
148230 0.5484825
148240 0.5534145
148250 0.5729398
148260 0.5788165
148270 0.5582609
148280 0.5775896
148290 0.5674443
148300 0.5833117
148310 0.5467775
148320 0.5520108
148330 0.5579956
148340 0.5613991
148350 0.5506375
148360 0.5680651
148370 0.5608937
148380 0.5745698
148390 0.5551831
148400 0.560554
148410 0.5552167
148420 0.5517601
148430 0.5501748
148440 0.5430824
148450 0.5630049
148460 0.5522946
148470 0.5551477
148480 0.5588607
148490 0.5509581
148500 0.5377227
148510 0.5473742
148520 0.5509248
148530 0.5583649
148540 0.5718734
148550 0.562478
148560 0.551752
148570 0.5538933
148580 0.5527182
148590 0.5646268
148600 0.5486265
148610 0.5689196
148620 0.576299
148630 0.5786481
148640 0.5645149
148650 0.5628747
148660 0.5692601
148670 0.5672935
148680 0.5538877
148690 0.5741168
148700 0.5641772
148710 0.5590878
148720 0.5681229
148730 0.564896
148740 0.5688245
148750 0.5567787
148760 0.5612963
148770 0.5457363
148780 0.5597854
148790 0.5538923
148800 0.5659259
148810 0.5669302
148820 0.5792436
148830 0.5753027
148840 0.5795919
148850 0.5700938
148860 0.5833056
148870 0.5715899
148880 0.5543752
148890 0.5816549
148900 0.5812591
148910 0.5776716
148920 0.5649337
148930 0.5628566
148940 0.5624403
148950 0.5766195
148960 0.5784587
148970 0.5671424
148980 0.5809552
148990 0.5838981
149000 0.5678675
149010 0.5612214
149020 0.5729904
149030 0.5576957
149040 0.5536816
149050 0.5684576
149060 0.5778608
149070 0.5594367
149080 0.5640042
149090 0.5537426
149100 0.5611069
149110 0.5732689
149120 0.5641087
149130 0.5710521
149140 0.5808827
149150 0.5659749
149160 0.5686365
149170 0.5591317
149180 0.5566298
149190 0.5549558
149200 0.561195
149210 0.5639377
149220 0.5652422
149230 0.544076
149240 0.5609036
149250 0.5752475
149260 0.5765446
149270 0.5689527
149280 0.581269
149290 0.5699311
149300 0.5700086
149310 0.5711318
149320 0.5554987
149330 0.5484327
149340 0.558725
149350 0.5694905
149360 0.6006337
149370 0.5839029
149380 0.5691793
149390 0.5854143
149400 0.5795875
149410 0.576534
149420 0.5573344
149430 0.5547754
149440 0.5637397
149450 0.5623721
149460 0.5616028
149470 0.5688446
149480 0.5770267
149490 0.5729961
149500 0.5586285
149510 0.566743
149520 0.5723071
149530 0.5576539
149540 0.5560325
149550 0.5644581
149560 0.5568993
149570 0.5672706
149580 0.5713831
149590 0.5805563
149600 0.559639
149610 0.5500485
149620 0.5567468
149630 0.5406403
149640 0.5571747
149650 0.5458627
149660 0.5565597
149670 0.5567484
149680 0.5599304
149690 0.5777472
149700 0.5584394
149710 0.5554078
149720 0.5463527
149730 0.5640239
149740 0.556052
149750 0.553358
149760 0.5555496
149770 0.5654202
149780 0.5676835
149790 0.5513384
149800 0.5367547
149810 0.5616874
149820 0.5414425
149830 0.5514554
149840 0.5297222
149850 0.5461136
149860 0.5474471
149870 0.5454153
149880 0.5624738
149890 0.5588213
149900 0.5429308
149910 0.5624799
149920 0.5669612
149930 0.5735303
149940 0.5804322
149950 0.5705605
149960 0.5549818
149970 0.5708364
149980 0.557193
149990 0.5556948
150000 0.5608895
150010 0.5377705
150020 0.5616562
150030 0.5469652
150040 0.5844088
150050 0.550576
150060 0.5663801
150070 0.5630249
150080 0.57375
150090 0.566389
150100 0.5769956
150110 0.5773746
150120 0.5685079
150130 0.5663398
150140 0.5593392
150150 0.5634356
150160 0.574329
150170 0.5618339
150180 0.5757768
150190 0.5701404
150200 0.56683
150210 0.5646728
150220 0.5626699
150230 0.563498
150240 0.559332
150250 0.5549741
150260 0.5595611
150270 0.5447268
150280 0.5487959
150290 0.5522923
150300 0.547162
150310 0.5358263
150320 0.562408
150330 0.548843
150340 0.5458168
150350 0.5531306
150360 0.5468413
150370 0.5393621
150380 0.543886
150390 0.5326702
150400 0.5552905
150410 0.5468273
150420 0.5493225
150430 0.5369745
150440 0.54002
150450 0.5520383
150460 0.5572693
150470 0.5507345
150480 0.5523533
150490 0.5609094
150500 0.5587554
150510 0.5400904
150520 0.5541005
150530 0.5634918
150540 0.5697368
150550 0.5539734
150560 0.5371897
150570 0.5571431
150580 0.5500441
150590 0.5611712
150600 0.5711768
150610 0.5509971
150620 0.5580986
150630 0.5472344
150640 0.5372036
150650 0.529021
150660 0.538023
150670 0.5283316
150680 0.5577046
150690 0.5714324
150700 0.5638137
150710 0.5583666
150720 0.5588971
150730 0.5560768
150740 0.5662675
150750 0.5534704
150760 0.5655185
150770 0.54038
150780 0.5357667
150790 0.5578229
150800 0.5680766
150810 0.5647401
150820 0.5558174
150830 0.5626616
150840 0.5579382
150850 0.5550105
150860 0.5688567
150870 0.5716993
150880 0.5713353
150890 0.5671085
150900 0.5691996
150910 0.5576162
150920 0.552149
150930 0.5630753
150940 0.5654863
150950 0.5545243
150960 0.5419989
150970 0.5618715
150980 0.5589583
150990 0.5468872
151000 0.5613738
151010 0.5677893
151020 0.5602461
151030 0.5673147
151040 0.5569714
151050 0.5530313
151060 0.5411949
151070 0.5636655
151080 0.5547867
151090 0.5488229
151100 0.5518551
151110 0.5399332
151120 0.5441318
151130 0.5485632
151140 0.5420287
151150 0.5486854
151160 0.5492299
151170 0.5508889
151180 0.5552686
151190 0.557476
151200 0.5497885
151210 0.5503667
151220 0.5558169
151230 0.5669881
151240 0.5531755
151250 0.5569702
151260 0.5638719
151270 0.5714522
151280 0.5611343
151290 0.5584625
151300 0.5595268
151310 0.5711191
151320 0.5507974
151330 0.5535464
151340 0.5569335
151350 0.556551
151360 0.5378524
151370 0.572888
151380 0.5582432
151390 0.5682436
151400 0.5682251
151410 0.5593711
151420 0.5714893
151430 0.5784634
151440 0.5605341
151450 0.5651078
151460 0.5514271
151470 0.5627748
151480 0.5596114
151490 0.5808718
151500 0.5489291
151510 0.5561706
151520 0.5718873
151530 0.5613859
151540 0.5697469
151550 0.5599296
151560 0.5566691
151570 0.5590267
151580 0.5557899
151590 0.5603464
151600 0.5567187
151610 0.5440779
151620 0.5450148
151630 0.5371249
151640 0.5473324
151650 0.5451608
151660 0.557053
151670 0.5478149
151680 0.5421966
151690 0.5470741
151700 0.5633526
151710 0.5468493
151720 0.5487916
151730 0.5544469
151740 0.5427393
151750 0.5602162
151760 0.5617508
151770 0.5446952
151780 0.5585333
151790 0.5604974
151800 0.5402108
151810 0.5464519
151820 0.5577464
151830 0.5508035
151840 0.5524815
151850 0.5529908
151860 0.5545657
151870 0.5602331
151880 0.5463237
151890 0.5442346
151900 0.5662926
151910 0.5506782
151920 0.5618411
151930 0.5657476
151940 0.5472865
151950 0.5529394
151960 0.5377769
151970 0.5700533
151980 0.5561793
151990 0.5612031
152000 0.5574754
152010 0.5493516
152020 0.5533662
152030 0.5418887
152040 0.5475014
152050 0.5543252
152060 0.5407081
152070 0.5587839
152080 0.5562322
152090 0.5526865
152100 0.5539923
152110 0.5381553
152120 0.5593036
152130 0.5597053
152140 0.5409952
152150 0.5531647
152160 0.5654468
152170 0.5520539
152180 0.5570765
152190 0.5607189
152200 0.5532396
152210 0.551416
152220 0.5513199
152230 0.5534718
152240 0.547523
152250 0.5502716
152260 0.5501621
152270 0.5558052
152280 0.5561973
152290 0.5447012
152300 0.5514054
152310 0.5570949
152320 0.5753285
152330 0.5677654
152340 0.5628235
152350 0.566491
152360 0.5633974
152370 0.5620818
152380 0.5572875
152390 0.5576995
152400 0.5635799
152410 0.5609878
152420 0.5609986
152430 0.5502897
152440 0.5693716
152450 0.5553137
152460 0.5756426
152470 0.576726
152480 0.5605359
152490 0.5663918
152500 0.561797
152510 0.568763
152520 0.5607787
152530 0.5722643
152540 0.5732679
152550 0.5633494
152560 0.5493314
152570 0.5516806
152580 0.5701104
152590 0.5721366
152600 0.5450899
152610 0.555045
152620 0.551818
152630 0.5627587
152640 0.5489197
152650 0.5472406
152660 0.5456039
152670 0.5586835
152680 0.5379085
152690 0.5529541
152700 0.5424747
152710 0.550125
152720 0.5561478
152730 0.5513722
152740 0.5491315
152750 0.5581824
152760 0.5454745
152770 0.5463314
152780 0.5646228
152790 0.5648088
152800 0.5629871
152810 0.5543284
152820 0.5562655
152830 0.55049
152840 0.5530904
152850 0.5563391
152860 0.5600476
152870 0.5556619
152880 0.5475751
152890 0.5374119
152900 0.5422596
152910 0.5579554
152920 0.5416926
152930 0.5486539
152940 0.5492852
152950 0.5551898
152960 0.5414716
152970 0.5399766
152980 0.5457733
152990 0.5465522
153000 0.550949
153010 0.5371263
153020 0.5456207
153030 0.545598
153040 0.5505095
153050 0.5522712
153060 0.5358405
153070 0.5390559
153080 0.5537682
153090 0.552445
153100 0.5502765
153110 0.5357609
153120 0.5559376
153130 0.5637748
153140 0.5595495
153150 0.5461117
153160 0.5503532
153170 0.5463991
153180 0.5546701
153190 0.541422
153200 0.5413935
153210 0.5446658
153220 0.5479367
153230 0.5526199
153240 0.5597845
153250 0.5642169
153260 0.5804821
153270 0.5585157
153280 0.5583678
153290 0.5628723
153300 0.5450997
153310 0.5719396
153320 0.5570382
153330 0.5588446
153340 0.5573878
153350 0.5590966
153360 0.5487834
153370 0.555054
153380 0.5767716
153390 0.5601662
153400 0.5597727
153410 0.5685971
153420 0.5668275
153430 0.5514212
153440 0.5467904
153450 0.5562068
153460 0.5578091
153470 0.5471638
153480 0.5738438
153490 0.5628665
153500 0.5467822
153510 0.5396379
153520 0.5489767
153530 0.55801
153540 0.5455695
153550 0.5596632
153560 0.5572223
153570 0.5633835
153580 0.5685093
153590 0.5699239
153600 0.5615487
153610 0.5753592
153620 0.5738344
153630 0.563962
153640 0.5680336
153650 0.5598196
153660 0.5664459
153670 0.555382
153680 0.5608824
153690 0.5558048
153700 0.5559838
153710 0.5501338
153720 0.5648339
153730 0.5608433
153740 0.5668936
153750 0.5849758
153760 0.573651
153770 0.5662572
153780 0.5643042
153790 0.5491322
153800 0.557604
153810 0.5556685
153820 0.5392224
153830 0.5598227
153840 0.5491945
153850 0.5473044
153860 0.5493094
153870 0.5426752
153880 0.5539774
153890 0.5537527
153900 0.5616285
153910 0.5666153
153920 0.5612891
153930 0.549735
153940 0.5591469
153950 0.5583211
153960 0.5599469
153970 0.5725304
153980 0.558455
153990 0.5490342
154000 0.5504822
154010 0.5558996
154020 0.5597132
154030 0.5545278
154040 0.5612816
154050 0.5531705
154060 0.5641964
154070 0.5793509
154080 0.569555
154090 0.5513538
154100 0.5572491
154110 0.5602899
154120 0.569091
154130 0.559702
154140 0.5512157
154150 0.5474242
154160 0.546716
154170 0.5537276
154180 0.5655769
154190 0.5694125
154200 0.5490897
154210 0.54855
154220 0.5565839
154230 0.5520008
154240 0.5695453
154250 0.5558746
154260 0.5444145
154270 0.5620785
154280 0.5408763
154290 0.5503282
154300 0.5450972
154310 0.5569577
154320 0.5506184
154330 0.5387821
154340 0.5487328
154350 0.5570779
154360 0.5658146
154370 0.5561577
154380 0.5592356
154390 0.5555242
154400 0.5562174
154410 0.5642216
154420 0.5647926
154430 0.5487527
154440 0.5579336
154450 0.56043
154460 0.5557857
154470 0.561078
154480 0.566977
154490 0.5465731
154500 0.5568893
154510 0.5519301
154520 0.5502502
154530 0.5637664
154540 0.5545326
154550 0.5725324
154560 0.5651342
154570 0.5638077
154580 0.5588726
154590 0.5610188
154600 0.5541666
154610 0.5428458
154620 0.5532904
154630 0.5680411
154640 0.5671334
154650 0.567857
154660 0.5467472
154670 0.5563779
154680 0.5579446
154690 0.5556165
154700 0.5576673
154710 0.5648528
154720 0.5565085
154730 0.5320105
154740 0.5651264
154750 0.5325143
154760 0.5542855
154770 0.5472307
154780 0.556553
154790 0.5651685
154800 0.5525357
154810 0.5618402
154820 0.5540671
154830 0.5718995
154840 0.5688858
154850 0.5619014
154860 0.5510004
154870 0.55677
154880 0.5763972
154890 0.5640034
154900 0.5592633
154910 0.5530944
154920 0.5581673
154930 0.5522135
154940 0.5544086
154950 0.578833
154960 0.5557358
154970 0.5574502
154980 0.570097
154990 0.5682672
155000 0.5741681
155010 0.5632133
155020 0.5639129
155030 0.5689652
155040 0.5726757
155050 0.5804622
155060 0.5706315
155070 0.5693168
155080 0.5783859
155090 0.5820644
155100 0.5779159
155110 0.5784312
155120 0.5733401
155130 0.565505
155140 0.5430573
155150 0.5635372
155160 0.5682027
155170 0.565311
155180 0.5506774
155190 0.542183
155200 0.5516791
155210 0.5578023
155220 0.5674928
155230 0.5566157
155240 0.5627736
155250 0.551556
155260 0.5602626
155270 0.5536779
155280 0.5525219
155290 0.5640574
155300 0.5674419
155310 0.5712108
155320 0.5659455
155330 0.5680254
155340 0.5583104
155350 0.5578415
155360 0.5526944
155370 0.5647091
155380 0.5739291
155390 0.580911
155400 0.5835831
155410 0.5520747
155420 0.560368
155430 0.5670809
155440 0.5681067
155450 0.5637526
155460 0.5594788
155470 0.5662103
155480 0.5713997
155490 0.5650599
155500 0.5603189
155510 0.5586011
155520 0.5462674
155530 0.5610412
155540 0.558366
155550 0.5604932
155560 0.5711247
155570 0.5642707
155580 0.5665022
155590 0.5677382
155600 0.5719895
155610 0.5653731
155620 0.5698566
155630 0.574092
155640 0.5726781
155650 0.5632344
155660 0.568969
155670 0.5636715
155680 0.5574914
155690 0.5587357
155700 0.5612885
155710 0.5490203
155720 0.56659
155730 0.562355
155740 0.5549539
155750 0.5702204
155760 0.5729635
155770 0.5531691
155780 0.5620024
155790 0.5629943
155800 0.5740853
155810 0.5739139
155820 0.5653458
155830 0.5600038
155840 0.5515814
155850 0.5545855
155860 0.5577203
155870 0.5539094
155880 0.5697129
155890 0.5592359
155900 0.5543895
155910 0.5665614
155920 0.5558428
155930 0.5562134
155940 0.5584292
155950 0.5635533
155960 0.5621336
155970 0.5586028
155980 0.5696872
155990 0.5562187
156000 0.5438762
156010 0.5503798
156020 0.5472742
156030 0.5472559
156040 0.5561474
156050 0.5589194
156060 0.5520838
156070 0.5608172
156080 0.5590963
156090 0.5525225
156100 0.5715477
156110 0.5647151
156120 0.5672199
156130 0.5449659
156140 0.5640088
156150 0.5683421
156160 0.5638241
156170 0.5528197
156180 0.5623869
156190 0.5566776
156200 0.5580903
156210 0.5565652
156220 0.5808153
156230 0.5758663
156240 0.5637075
156250 0.5541825
156260 0.5726724
156270 0.5867044
156280 0.5774576
156290 0.5728678
156300 0.5711436
156310 0.5609404
156320 0.5734919
156330 0.5675837
156340 0.5590595
156350 0.5638442
156360 0.5784739
156370 0.5611334
156380 0.5710448
156390 0.5783992
156400 0.5726675
156410 0.5626928
156420 0.5541539
156430 0.5396386
156440 0.5584559
156450 0.563849
156460 0.5723733
156470 0.5568537
156480 0.5694687
156490 0.5509608
156500 0.5631821
156510 0.5638739
156520 0.5596772
156530 0.5753837
156540 0.5648164
156550 0.5609003
156560 0.5666991
156570 0.5710318
156580 0.5748218
156590 0.570795
156600 0.5607296
156610 0.5490496
156620 0.5593727
156630 0.5688566
156640 0.5512565
156650 0.543601
156660 0.5646485
156670 0.572707
156680 0.5736684
156690 0.5535123
156700 0.553513
156710 0.5643791
156720 0.5505124
156730 0.557277
156740 0.5491626
156750 0.5579637
156760 0.5418471
156770 0.560153
156780 0.535512
156790 0.5579544
156800 0.5398587
156810 0.5588275
156820 0.5476882
156830 0.5660859
156840 0.5489426
156850 0.5561498
156860 0.5512425
156870 0.5652882
156880 0.5546912
156890 0.5619011
156900 0.553896
156910 0.5453566
156920 0.5684195
156930 0.5500478
156940 0.5567995
156950 0.5525178
156960 0.5746049
156970 0.5598426
156980 0.5556844
156990 0.5577953
157000 0.5555805
157010 0.5685779
157020 0.5732241
157030 0.55888
157040 0.551347
157050 0.5709475
157060 0.5535346
157070 0.5436502
157080 0.5578626
157090 0.5528709
157100 0.5700322
157110 0.5541632
157120 0.5791178
157130 0.5666791
157140 0.5661727
157150 0.5695936
157160 0.5643451
157170 0.5708263
157180 0.5775053
157190 0.5722322
157200 0.5752138
157210 0.560222
157220 0.5704572
157230 0.5602418
157240 0.5646341
157250 0.5454417
157260 0.5589149
157270 0.5688469
157280 0.573055
157290 0.5730109
157300 0.5707948
157310 0.5703958
157320 0.5675378
157330 0.5670247
157340 0.5783675
157350 0.55356
157360 0.5680011
157370 0.563185
157380 0.5601616
157390 0.56115
157400 0.5742821
157410 0.5564038
157420 0.5631952
157430 0.5490963
157440 0.5561712
157450 0.5537571
157460 0.5537772
157470 0.5532411
157480 0.5620996
157490 0.5598671
157500 0.5571821
157510 0.5654123
157520 0.5613102
157530 0.5505846
157540 0.5544888
157550 0.5632908
157560 0.562157
157570 0.5526504
157580 0.561674
157590 0.566974
157600 0.5689402
157610 0.5776314
157620 0.5659896
157630 0.559801
157640 0.5516453
157650 0.5402289
157660 0.5507244
157670 0.561244
157680 0.5658603
157690 0.5605012
157700 0.565356
157710 0.5677522
157720 0.5596979
157730 0.5534239
157740 0.5630121
157750 0.5535842
157760 0.5331881
157770 0.545305
157780 0.560472
157790 0.5738103
157800 0.5639889
157810 0.5575464
157820 0.5625966
157830 0.5590644
157840 0.5413624
157850 0.5584718
157860 0.5703433
157870 0.5619381
157880 0.5699078
157890 0.5831835
157900 0.5598544
157910 0.5724596
157920 0.5739536
157930 0.5520579
157940 0.5669351
157950 0.5567576
157960 0.5661691
157970 0.5563575
157980 0.5755916
157990 0.5560183
158000 0.5506943
158010 0.5469585
158020 0.5513164
158030 0.5662584
158040 0.5641846
158050 0.5507255
158060 0.5548961
158070 0.5655994
158080 0.556874
158090 0.5564399
158100 0.560855
158110 0.5606471
158120 0.5430407
158130 0.561505
158140 0.5643545
158150 0.5434549
158160 0.5569854
158170 0.5607637
158180 0.5594694
158190 0.5585693
158200 0.5583418
158210 0.5453681
158220 0.5512944
158230 0.552718
158240 0.54594
158250 0.5645462
158260 0.5597841
158270 0.554433
158280 0.5500613
158290 0.5569599
158300 0.5469111
158310 0.5563065
158320 0.5458556
158330 0.5618988
158340 0.5549092
158350 0.5430273
158360 0.5534438
158370 0.5492425
158380 0.5470066
158390 0.5472378
158400 0.5590785
158410 0.5416297
158420 0.5553671
158430 0.5602534
158440 0.5585414
158450 0.5554486
158460 0.5644796
158470 0.5565987
158480 0.5524909
158490 0.565933
158500 0.5601596
158510 0.5568681
158520 0.5684962
158530 0.5715398
158540 0.5503025
158550 0.5497471
158560 0.5527444
158570 0.5507014
158580 0.5561656
158590 0.5532448
158600 0.5570095
158610 0.5518708
158620 0.5640923
158630 0.5611803
158640 0.5527752
158650 0.5611023
158660 0.5573066
158670 0.5467784
158680 0.568603
158690 0.5480792
158700 0.5478204
158710 0.5515428
158720 0.5527548
158730 0.5672582
158740 0.5610261
158750 0.5642626
158760 0.5616573
158770 0.5698748
158780 0.5548881
158790 0.5506048
158800 0.5734739
158810 0.5732529
158820 0.5637635
158830 0.5700938
158840 0.5823536
158850 0.5803134
158860 0.5649543
158870 0.5771579
158880 0.5682089
158890 0.5655082
158900 0.562509
158910 0.547778
158920 0.5661634
158930 0.5470318
158940 0.5714177
158950 0.5635894
158960 0.5714349
158970 0.5580751
158980 0.5602488
158990 0.5541985
159000 0.558367
159010 0.5598478
159020 0.5708295
159030 0.5551054
159040 0.5636714
159050 0.5705411
159060 0.5704129
159070 0.565032
159080 0.5674257
159090 0.564819
159100 0.5823008
159110 0.5617205
159120 0.5682117
159130 0.5668984
159140 0.5743912
159150 0.5708867
159160 0.5759717
159170 0.5701915
159180 0.5642368
159190 0.5702749
159200 0.5682684
159210 0.5728824
159220 0.5598735
159230 0.5632145
159240 0.5588055
159250 0.5556594
159260 0.5615487
159270 0.5529774
159280 0.5487553
159290 0.5605273
159300 0.5565338
159310 0.5694388
159320 0.57652
159330 0.5735256
159340 0.5747845
159350 0.5792372
159360 0.5792966
159370 0.5910568
159380 0.5807088
159390 0.5788531
159400 0.5595578
159410 0.5610803
159420 0.5591952
159430 0.5566998
159440 0.5735207
159450 0.589742
159460 0.5825304
159470 0.5675408
159480 0.564501
159490 0.5640988
159500 0.5796202
159510 0.5804824
159520 0.5612627
159530 0.5755117
159540 0.5797657
159550 0.5782489
159560 0.5724114
159570 0.5559066
159580 0.5621929
159590 0.5599186
159600 0.566131
159610 0.5726632
159620 0.5570133
159630 0.5768185
159640 0.5700843
159650 0.5893678
159660 0.5813959
159670 0.5735394
159680 0.5789254
159690 0.5840501
159700 0.5769631
159710 0.5838485
159720 0.5654747
159730 0.5832951
159740 0.5822197
159750 0.5865019
159760 0.5904759
159770 0.5919515
159780 0.5796594
159790 0.574537
159800 0.5810482
159810 0.5919917
159820 0.5889534
159830 0.5897145
159840 0.5602458
159850 0.5626726
159860 0.5812963
159870 0.5585782
159880 0.5771364
159890 0.5757061
159900 0.5666336
159910 0.5589095
159920 0.5805174
159930 0.5730692
159940 0.5736863
159950 0.5565883
159960 0.5791878
159970 0.5818164
159980 0.5779647
159990 0.5856295
160000 0.5896101
160010 0.5853845
160020 0.5878367
160030 0.5822767
160040 0.5603036
160050 0.5625247
160060 0.5748184
160070 0.5722317
160080 0.5782401
160090 0.5663095
160100 0.5764113
160110 0.5553388
160120 0.5592151
160130 0.5767739
160140 0.5743309
160150 0.5745277
160160 0.5758858
160170 0.5855168
160180 0.5808322
160190 0.5797182
160200 0.5692564
160210 0.5807496
160220 0.5638059
160230 0.5805287
160240 0.572403
160250 0.5853044
160260 0.577878
160270 0.5792056
160280 0.5736804
160290 0.5901281
160300 0.5876232
160310 0.5639035
160320 0.5758876
160330 0.5674145
160340 0.5767426
160350 0.5626764
160360 0.5598878
160370 0.558396
160380 0.5586457
160390 0.5764682
160400 0.5726719
160410 0.581322
160420 0.5593398
160430 0.562161
160440 0.5474183
160450 0.5612561
160460 0.5561596
160470 0.5496787
160480 0.5568572
160490 0.5478739
160500 0.5390012
160510 0.5407784
160520 0.5379472
160530 0.5633479
160540 0.5608204
160550 0.5729101
160560 0.5680303
160570 0.5719745
160580 0.5786057
160590 0.5695384
160600 0.585431
160610 0.5713964
160620 0.5624349
160630 0.5677516
160640 0.5633003
160650 0.5622531
160660 0.5584621
160670 0.569959
160680 0.544708
160690 0.5703767
160700 0.5457783
160710 0.5673177
160720 0.5714045
160730 0.5699361
160740 0.5510886
160750 0.5572675
160760 0.5679689
160770 0.5682088
160780 0.5744936
160790 0.5712502
160800 0.5705232
160810 0.5586721
160820 0.5658079
160830 0.5695376
160840 0.5630261
160850 0.5568434
160860 0.5587269
160870 0.583726
160880 0.5721089
160890 0.5700915
160900 0.5691119
160910 0.5578628
160920 0.5662262
160930 0.5767198
160940 0.5500652
160950 0.5721649
160960 0.5644724
160970 0.5682799
160980 0.5642305
160990 0.5662503
161000 0.5620919
161010 0.5668712
161020 0.5580241
161030 0.5677508
161040 0.5604851
161050 0.571132
161060 0.5702816
161070 0.558592
161080 0.5732433
161090 0.5680568
161100 0.5703987
161110 0.578246
161120 0.5751689
161130 0.5865386
161140 0.5778686
161150 0.5527716
161160 0.5711585
161170 0.5641767
161180 0.58104
161190 0.5667003
161200 0.5686763
161210 0.5729644
161220 0.5806079
161230 0.5630916
161240 0.567444
161250 0.5735363
161260 0.5805222
161270 0.5645021
161280 0.5551231
161290 0.5576525
161300 0.5700077
161310 0.5696871
161320 0.5710292
161330 0.5600983
161340 0.5570574
161350 0.5657219
161360 0.5624183
161370 0.559304
161380 0.5819875
161390 0.5780385
161400 0.5801525
161410 0.554677
161420 0.559284
161430 0.5671512
161440 0.5691521
161450 0.5672373
161460 0.5809483
161470 0.5717899
161480 0.5679763
161490 0.573716
161500 0.5662918
161510 0.5612701
161520 0.5703595
161530 0.5616816
161540 0.5575206
161550 0.5708504
161560 0.5679907
161570 0.5547616
161580 0.5683585
161590 0.5809811
161600 0.5754938
161610 0.5957981
161620 0.5825611
161630 0.5891571
161640 0.5753198
161650 0.5678875
161660 0.5756172
161670 0.5603156
161680 0.5894694
161690 0.56776
161700 0.5691602
161710 0.5587261
161720 0.5689824
161730 0.5671895
161740 0.5771973
161750 0.5721616
161760 0.5809574
161770 0.5765595
161780 0.5813047
161790 0.5867439
161800 0.5805857
161810 0.5815973
161820 0.5789237
161830 0.5910844
161840 0.57855
161850 0.5819311
161860 0.5774767
161870 0.5812386
161880 0.5876595
161890 0.5837973
161900 0.5693231
161910 0.5759793
161920 0.5690964
161930 0.5610614
161940 0.5662031
161950 0.5623928
161960 0.5664129
161970 0.5708538
161980 0.576733
161990 0.5674493
162000 0.5638486
162010 0.5742809
162020 0.5830591
162030 0.5736721
162040 0.588419
162050 0.5820385
162060 0.5742885
162070 0.5840582
162080 0.5736136
162090 0.588886
162100 0.5661853
162110 0.5843323
162120 0.5731989
162130 0.5712224
162140 0.5765455
162150 0.5657145
162160 0.5742772
162170 0.5773122
162180 0.5753971
162190 0.5805163
162200 0.5577792
162210 0.5648205
162220 0.5819191
162230 0.5741548
162240 0.568258
162250 0.5736076
162260 0.5687214
162270 0.5711594
162280 0.5714501
162290 0.5806869
162300 0.5627377
162310 0.5668145
162320 0.5511308
162330 0.5705731
162340 0.5735261
162350 0.5590138
162360 0.5647761
162370 0.5562438
162380 0.5601778
162390 0.5588426
162400 0.5577474
162410 0.5545893
162420 0.5517594
162430 0.5528991
162440 0.5548669
162450 0.5689628
162460 0.5660146
162470 0.5555533
162480 0.5538132
162490 0.5613586
162500 0.5678078
162510 0.5640931
162520 0.5574507
162530 0.5606966
162540 0.5724619
162550 0.567915
162560 0.5547383
162570 0.5662421
162580 0.566087
162590 0.5684735
162600 0.5619048
162610 0.5581365
162620 0.5651678
162630 0.551272
162640 0.5663432
162650 0.560084
162660 0.5667697
162670 0.5572436
162680 0.5583204
162690 0.5331541
162700 0.5468546
162710 0.5658956
162720 0.5662401
162730 0.5586673
162740 0.5688692
162750 0.5630883
162760 0.5736936
162770 0.5626704
162780 0.5562012
162790 0.5612893
162800 0.5834449
162810 0.5570174
162820 0.5509578
162830 0.5631906
162840 0.5520765
162850 0.5447
162860 0.5353632
162870 0.5446689
162880 0.5535929
162890 0.562533
162900 0.5380732
162910 0.5492237
162920 0.5612162
162930 0.551821
162940 0.5694622
162950 0.5637228
162960 0.5609239
162970 0.5511677
162980 0.5479434
162990 0.5431207
163000 0.5623906
163010 0.5623354
163020 0.5608301
163030 0.5713216
163040 0.5702416
163050 0.5780585
163060 0.57298
163070 0.5680529
163080 0.5742198
163090 0.5607617
163100 0.5526241
163110 0.5604426
163120 0.570628
163130 0.5805645
163140 0.5687587
163150 0.5747035
163160 0.5837573
163170 0.5690511
163180 0.5632173
163190 0.5598701
163200 0.5710997
163210 0.5728562
163220 0.5623919
163230 0.5600244
163240 0.5655195
163250 0.5524959
163260 0.5538351
163270 0.558463
163280 0.572491
163290 0.5397756
163300 0.5476725
163310 0.5542989
163320 0.5462439
163330 0.5545332
163340 0.5591525
163350 0.5615413
163360 0.5611205
163370 0.5611839
163380 0.5767878
163390 0.5726005
163400 0.5584886
163410 0.5671404
163420 0.5628656
163430 0.5658849
163440 0.5815679
163450 0.559476
163460 0.5589779
163470 0.5538682
163480 0.5645947
163490 0.568644
163500 0.5597817
163510 0.5746686
163520 0.5679204
163530 0.5738198
163540 0.5684692
163550 0.5656809
163560 0.5754646
163570 0.5710901
163580 0.5641142
163590 0.5551839
163600 0.5459309
163610 0.5821089
163620 0.5661277
163630 0.5721368
163640 0.57051
163650 0.5779163
163660 0.5829949
163670 0.5774688
163680 0.5678518
163690 0.5610295
163700 0.5664219
163710 0.5733487
163720 0.5565648
163730 0.5519027
163740 0.5612726
163750 0.5610236
163760 0.5541682
163770 0.5507908
163780 0.5372105
163790 0.5575897
163800 0.5455869
163810 0.5505648
163820 0.5491533
163830 0.5612642
163840 0.5693401
163850 0.5621696
163860 0.5629639
163870 0.558059
163880 0.55947
163890 0.5606874
163900 0.5651213
163910 0.5678171
163920 0.5655864
163930 0.5575338
163940 0.5608069
163950 0.5811402
163960 0.5637836
163970 0.5645366
163980 0.5669575
163990 0.5694493
164000 0.5721039
164010 0.5666074
164020 0.5803236
164030 0.5705459
164040 0.5593633
164050 0.5546571
164060 0.5643231
164070 0.5558482
164080 0.5745327
164090 0.5798001
164100 0.5571952
164110 0.5693575
164120 0.5838518
164130 0.5609844
164140 0.5755872
164150 0.5656475
164160 0.5659338
164170 0.5615973
164180 0.5580536
164190 0.5714917
164200 0.5698995
164210 0.5758284
164220 0.5705725
164230 0.5648669
164240 0.5703783
164250 0.5688422
164260 0.584196
164270 0.5567294
164280 0.5600861
164290 0.572562
164300 0.5732163
164310 0.57275
164320 0.5683899
164330 0.5616891
164340 0.5698925
164350 0.5573151
164360 0.54908
164370 0.5747417
164380 0.5476618
164390 0.5646346
164400 0.5657932
164410 0.5594596
164420 0.5696495
164430 0.564687
164440 0.5513449
164450 0.547668
164460 0.5446748
164470 0.5558156
164480 0.5595213
164490 0.5529242
164500 0.561829
164510 0.5660884
164520 0.5633768
164530 0.5450657
164540 0.5706621
164550 0.5581248
164560 0.5569662
164570 0.553048
164580 0.5492834
164590 0.562685
164600 0.5681072
164610 0.5676712
164620 0.5583302
164630 0.5582004
164640 0.5639395
164650 0.5545698
164660 0.5676938
164670 0.5510726
164680 0.5609657
164690 0.5546893
164700 0.5571151
164710 0.5559961
164720 0.5529128
164730 0.5490475
164740 0.5586644
164750 0.5609231
164760 0.5515634
164770 0.5647595
164780 0.5616081
164790 0.5564778
164800 0.5541396
164810 0.5476824
164820 0.5450982
164830 0.5566049
164840 0.5682068
164850 0.5664518
164860 0.5602055
164870 0.56736
164880 0.5553964
164890 0.5549543
164900 0.5614125
164910 0.5702813
164920 0.56287
164930 0.5850615
164940 0.5765919
164950 0.5763418
164960 0.5748695
164970 0.5752489
164980 0.5735163
164990 0.567948
165000 0.5631148
165010 0.5710421
165020 0.5648574
165030 0.5702646
165040 0.5768678
165050 0.5665522
165060 0.5717595
165070 0.5790645
165080 0.5834748
165090 0.5736072
165100 0.5857255
165110 0.5720917
165120 0.5700666
165130 0.5720696
165140 0.5694407
165150 0.5561348
165160 0.5610315
165170 0.5677774
165180 0.5673979
165190 0.565504
165200 0.5732332
165210 0.5472859
165220 0.5723128
165230 0.5835482
165240 0.5728065
165250 0.5672165
165260 0.5698458
165270 0.5524071
165280 0.563316
165290 0.5765925
165300 0.5686975
165310 0.5566874
165320 0.5472712
165330 0.5588692
165340 0.546877
165350 0.5679044
165360 0.5597234
165370 0.5554638
165380 0.5609195
165390 0.5610812
165400 0.56478
165410 0.55067
165420 0.5604249
165430 0.5652843
165440 0.5672393
165450 0.5732118
165460 0.5683467
165470 0.5736271
165480 0.5740365
165490 0.559765
165500 0.5595948
165510 0.5572597
165520 0.5702836
165530 0.5614949
165540 0.5364016
165550 0.5647836
165560 0.5562871
165570 0.5728261
165580 0.5792948
165590 0.563736
165600 0.5745646
165610 0.5743946
165620 0.5674953
165630 0.578433
165640 0.5725528
165650 0.5582708
165660 0.5667231
165670 0.5773543
165680 0.5647105
165690 0.5723878
165700 0.5729453
165710 0.561033
165720 0.5632572
165730 0.5543213
165740 0.5607265
165750 0.5608162
165760 0.5683703
165770 0.5630995
165780 0.5601109
165790 0.5614408
165800 0.5732995
165810 0.5594706
165820 0.5586041
165830 0.5544713
165840 0.5622858
165850 0.5401363
165860 0.5583121
165870 0.5433819
165880 0.5486927
165890 0.5596308
165900 0.5636991
165910 0.5458052
165920 0.5694929
165930 0.570771
165940 0.5487416
165950 0.5576286
165960 0.5531245
165970 0.5560003
165980 0.5619506
165990 0.5566236
166000 0.5539175
166010 0.5567296
166020 0.5661175
166030 0.5621942
166040 0.5727953
166050 0.5752172
166060 0.5376592
166070 0.5387166
166080 0.5465205
166090 0.5586845
166100 0.5568509
166110 0.5463634
166120 0.5604423
166130 0.551303
166140 0.553998
166150 0.5477424
166160 0.5537885
166170 0.5468782
166180 0.5451397
166190 0.5539556
166200 0.5484843
166210 0.5522681
166220 0.556646
166230 0.5604191
166240 0.5519114
166250 0.5391262
166260 0.5420399
166270 0.5437532
166280 0.5395723
166290 0.5547158
166300 0.5457113
166310 0.5465275
166320 0.5545151
166330 0.5540509
166340 0.5573057
166350 0.5669199
166360 0.5506698
166370 0.5595539
166380 0.5741684
166390 0.5531337
166400 0.564293
166410 0.5488209
166420 0.558144
166430 0.567741
166440 0.5666785
166450 0.5571468
166460 0.5407441
166470 0.5550147
166480 0.5465878
166490 0.5575101
166500 0.5523355
166510 0.5742449
166520 0.5590537
166530 0.5567492
166540 0.5554503
166550 0.555876
166560 0.5687928
166570 0.5698959
166580 0.5639789
166590 0.559476
166600 0.5713058
166610 0.5711777
166620 0.562254
166630 0.5676106
166640 0.5751104
166650 0.5622441
166660 0.5631346
166670 0.5616999
166680 0.5703071
166690 0.5595683
166700 0.5546415
166710 0.5587852
166720 0.5503351
166730 0.5658981
166740 0.549882
166750 0.5667121
166760 0.5598686
166770 0.5489677
166780 0.5481112
166790 0.5460246
166800 0.542379
166810 0.5575582
166820 0.5553887
166830 0.5425228
166840 0.5582087
166850 0.5638584
166860 0.5492913
166870 0.5665404
166880 0.5521324
166890 0.5546433
166900 0.5545205
166910 0.5540095
166920 0.5581615
166930 0.5466693
166940 0.5742208
166950 0.5679922
166960 0.5672094
166970 0.5528206
166980 0.549794
166990 0.551391
167000 0.5472094
167010 0.5643658
167020 0.564449
167030 0.5608217
167040 0.5757646
167050 0.5660312
167060 0.5661083
167070 0.5594751
167080 0.5724937
167090 0.5681989
167100 0.5686471
167110 0.5657963
167120 0.5551594
167130 0.5585703
167140 0.5687284
167150 0.5775758
167160 0.5720232
167170 0.5687348
167180 0.5509214
167190 0.5641091
167200 0.5684741
167210 0.5786819
167220 0.551743
167230 0.5455528
167240 0.5567822
167250 0.567902
167260 0.5633642
167270 0.5582556
167280 0.5448148
167290 0.5745496
167300 0.561663
167310 0.5555054
167320 0.5519576
167330 0.5599177
167340 0.5614179
167350 0.5541326
167360 0.5472692
167370 0.5509252
167380 0.5568812
167390 0.5465181
167400 0.5538555
167410 0.5459709
167420 0.5614471
167430 0.5615508
167440 0.5626066
167450 0.5405661
167460 0.5379362
167470 0.552286
167480 0.5499884
167490 0.5608526
167500 0.5523941
167510 0.5402648
167520 0.5446061
167530 0.5520397
167540 0.5562777
167550 0.5445915
167560 0.5538521
167570 0.5483967
167580 0.5467369
167590 0.5672753
167600 0.542372
167610 0.5556557
167620 0.5732377
167630 0.5486052
167640 0.5674586
167650 0.5464686
167660 0.5490602
167670 0.5520191
167680 0.5617955
167690 0.5592455
167700 0.5617726
167710 0.5498106
167720 0.5557794
167730 0.5426436
167740 0.5350333
167750 0.5388341
167760 0.5464039
167770 0.5509553
167780 0.5568677
167790 0.5432897
167800 0.5662913
167810 0.5420542
167820 0.5577597
167830 0.5525523
167840 0.5474008
167850 0.5479374
167860 0.5547389
167870 0.553606
167880 0.5597561
167890 0.5277486
167900 0.5448591
167910 0.548705
167920 0.5475513
167930 0.5470448
167940 0.5352039
167950 0.5587709
167960 0.5446798
167970 0.5541347
167980 0.5656975
167990 0.5485709
168000 0.5475708
168010 0.5501603
168020 0.5622963
168030 0.5573344
168040 0.5607253
168050 0.5417975
168060 0.5373597
168070 0.5590742
168080 0.5508777
168090 0.5567703
168100 0.5481723
168110 0.5466405
168120 0.5523887
168130 0.5540047
168140 0.5598121
168150 0.5503865
168160 0.5514604
168170 0.551497
168180 0.5623164
168190 0.5563768
168200 0.5570725
168210 0.5464644
168220 0.5562418
168230 0.5549762
168240 0.5555288
168250 0.5674573
168260 0.544588
168270 0.548129
168280 0.5457268
168290 0.5483925
168300 0.5636083
168310 0.5497369
168320 0.5472882
168330 0.545395
168340 0.5367323
168350 0.560701
168360 0.5555657
168370 0.5699436
168380 0.5547653
168390 0.5363567
168400 0.5501664
168410 0.5470276
168420 0.5494905
168430 0.5425268
168440 0.5562021
168450 0.5594201
168460 0.5547945
168470 0.561975
168480 0.5464934
168490 0.5535504
168500 0.5380691
168510 0.5581465
168520 0.5716404
168530 0.5665618
168540 0.5674182
168550 0.5677894
168560 0.5701286
168570 0.5541231
168580 0.5675424
168590 0.5575383
168600 0.5611177
168610 0.5633174
168620 0.5635167
168630 0.5772458
168640 0.5626682
168650 0.5594718
168660 0.5621457
168670 0.561044
168680 0.5543279
168690 0.5619782
168700 0.5669333
168710 0.5544235
168720 0.5517767
168730 0.564087
168740 0.5595785
168750 0.568619
168760 0.5430862
168770 0.5576895
168780 0.5575828
168790 0.5286811
168800 0.5546827
168810 0.5645282
168820 0.5463928
168830 0.5512538
168840 0.5397477
168850 0.5559247
168860 0.5438982
168870 0.5639938
168880 0.5567283
168890 0.5475148
168900 0.560606
168910 0.5390536
168920 0.557777
168930 0.5527968
168940 0.5497015
168950 0.5496246
168960 0.552224
168970 0.5534865
168980 0.55964
168990 0.5517135
169000 0.5468712
169010 0.5634405
169020 0.5535549
169030 0.5478012
169040 0.5482966
169050 0.5447106
169060 0.5472196
169070 0.5562862
169080 0.558197
169090 0.5402859
169100 0.5391718
169110 0.5398017
169120 0.5560368
169130 0.5515915
169140 0.5430906
169150 0.5453376
169160 0.5501415
169170 0.5606924
169180 0.5599054
169190 0.5613196
169200 0.558349
169210 0.5484028
169220 0.5575371
169230 0.5651252
169240 0.5639682
169250 0.572531
169260 0.5561115
169270 0.5443476
169280 0.5507799
169290 0.5683087
169300 0.5775071
169310 0.553115
169320 0.5604787
169330 0.5593909
169340 0.5603779
169350 0.5598637
169360 0.5597621
169370 0.5642055
169380 0.5685021
169390 0.5582155
169400 0.5647418
169410 0.5732431
169420 0.5590444
169430 0.5622246
169440 0.5593909
169450 0.546289
169460 0.541589
169470 0.560848
169480 0.5490497
169490 0.558268
169500 0.5535006
169510 0.5536765
169520 0.5597562
169530 0.5448714
169540 0.5496747
169550 0.5494193
169560 0.5480406
169570 0.5469161
169580 0.554965
169590 0.562387
169600 0.5544937
169610 0.5486012
169620 0.551677
169630 0.5589797
169640 0.5517648
169650 0.5527424
169660 0.5520426
169670 0.5606273
169680 0.5538948
169690 0.5458702
169700 0.5490294
169710 0.5302439
169720 0.5486504
169730 0.5437155
169740 0.5393323
169750 0.5419357
169760 0.5477962
169770 0.5548928
169780 0.5512795
169790 0.5382298
169800 0.5524772
169810 0.5579833
169820 0.5509948
169830 0.5389881
169840 0.551321
169850 0.5622064
169860 0.5684783
169870 0.5616924
169880 0.5633335
169890 0.5610946
169900 0.5593105
169910 0.5554118
169920 0.556624
169930 0.5624627
169940 0.5610006
169950 0.5713493
169960 0.550266
169970 0.5422553
169980 0.5474371
169990 0.5476589
170000 0.5542737
170010 0.5467005
170020 0.5456945
170030 0.553318
170040 0.5606391
170050 0.5725175
170060 0.5621878
170070 0.5576019
170080 0.5344994
170090 0.5521352
170100 0.5537056
170110 0.5665141
170120 0.5513998
170130 0.5694218
170140 0.5511719
170150 0.5615611
170160 0.5610842
170170 0.558515
170180 0.5644286
170190 0.5725666
170200 0.5654607
170210 0.5613182
170220 0.5583203
170230 0.5503859
170240 0.5698003
170250 0.5480824
170260 0.5514179
170270 0.5546691
170280 0.5454558
170290 0.5673367
170300 0.5580766
170310 0.5543849
170320 0.547757
170330 0.5386444
170340 0.5440148
170350 0.5578604
170360 0.5456344
170370 0.5634066
170380 0.5596046
170390 0.5666417
170400 0.5430814
170410 0.5591645
170420 0.5585354
170430 0.5368747
170440 0.5495404
170450 0.5478969
170460 0.5492609
170470 0.5402883
170480 0.552869
170490 0.5346469
170500 0.542684
170510 0.536156
170520 0.542136
170530 0.5524891
170540 0.5579356
170550 0.5536137
170560 0.5616295
170570 0.5469712
170580 0.5621307
170590 0.5574701
170600 0.5437905
170610 0.5536751
170620 0.5413468
170630 0.5478657
170640 0.5541525
170650 0.5551692
170660 0.5606784
170670 0.551036
170680 0.5402359
170690 0.5558244
170700 0.5379411
170710 0.5567316
170720 0.575736
170730 0.5633298
170740 0.546625
170750 0.552487
170760 0.5459067
170770 0.5506809
170780 0.5592358
170790 0.567306
170800 0.5437399
170810 0.5670476
170820 0.5653036
170830 0.563391
170840 0.5686758
170850 0.5658318
170860 0.5768657
170870 0.557376
170880 0.5577482
170890 0.5545388
170900 0.5534871
170910 0.5401106
170920 0.5542145
170930 0.5570891
170940 0.5681211
170950 0.5654108
170960 0.5513549
170970 0.5634648
170980 0.5762063
170990 0.5674896
171000 0.5675598
171010 0.5618623
171020 0.5505793
171030 0.5644965
171040 0.5623442
171050 0.5623811
171060 0.5717016
171070 0.5581211
171080 0.5712242
171090 0.5715446
171100 0.567902
171110 0.5849444
171120 0.5658696
171130 0.5477623
171140 0.5687157
171150 0.5658396
171160 0.5729072
171170 0.5664917
171180 0.5683561
171190 0.5669433
171200 0.5533097
171210 0.5547182
171220 0.5493054
171230 0.5751172
171240 0.5759261
171250 0.5595238
171260 0.5617078
171270 0.5697476
171280 0.5750393
171290 0.5718606
171300 0.5715373
171310 0.565244
171320 0.5722282
171330 0.5744849
171340 0.5679835
171350 0.5705281
171360 0.5719526
171370 0.5792624
171380 0.5488338
171390 0.5650743
171400 0.5739119
171410 0.5743237
171420 0.5690545
171430 0.5738902
171440 0.5729003
171450 0.5824004
171460 0.5837583
171470 0.5892701
171480 0.5720085
171490 0.5888509
171500 0.5814822
171510 0.5795293
171520 0.5773259
171530 0.5904206
171540 0.564952
171550 0.5687408
171560 0.5644933
171570 0.5696055
171580 0.5740218
171590 0.5876713
171600 0.5834576
171610 0.5708033
171620 0.5740182
171630 0.5739126
171640 0.5943279
171650 0.5877961
171660 0.5819373
171670 0.5854664
171680 0.5744532
171690 0.5775357
171700 0.5696618
171710 0.5698375
171720 0.5704867
171730 0.5746709
171740 0.5664949
171750 0.5655042
171760 0.578651
171770 0.5622891
171780 0.5629929
171790 0.5641564
171800 0.5759122
171810 0.5687426
171820 0.5819814
171830 0.5686052
171840 0.5669342
171850 0.5810986
171860 0.576871
171870 0.5725424
171880 0.5788357
171890 0.5599915
171900 0.5696112
171910 0.5728621
171920 0.588667
171930 0.5666803
171940 0.5765662
171950 0.5756359
171960 0.5877312
171970 0.5726308
171980 0.5815924
171990 0.5689137
172000 0.5742706
172010 0.5804847
172020 0.5860906
172030 0.5769955
172040 0.5713412
172050 0.5767283
172060 0.574381
172070 0.5765682
172080 0.559707
172090 0.5834449
172100 0.5867138
172110 0.591946
172120 0.58846
172130 0.5826693
172140 0.5946083
172150 0.586694
172160 0.5797226
172170 0.5766542
172180 0.5706971
172190 0.5737708
172200 0.5787612
172210 0.5809331
172220 0.5767238
172230 0.577861
172240 0.5742136
172250 0.577076
172260 0.577683
172270 0.5688568
172280 0.5648012
172290 0.5857404
172300 0.5796064
172310 0.564009
172320 0.5642794
172330 0.5658691
172340 0.5742396
172350 0.563338
172360 0.5766025
172370 0.5682581
172380 0.5795153
172390 0.5810279
172400 0.5812592
172410 0.5719736
172420 0.5585926
172430 0.5590324
172440 0.5609792
172450 0.5651623
172460 0.5831422
172470 0.5620455
172480 0.5568635
172490 0.564536
172500 0.5679932
172510 0.5704536
172520 0.5633532
172530 0.5742387
172540 0.5757268
172550 0.577742
172560 0.5732858
172570 0.5666758
172580 0.5581917
172590 0.5809017
172600 0.5769402
172610 0.5487113
172620 0.5679349
172630 0.5688273
172640 0.547429
172650 0.5699088
172660 0.570662
172670 0.5681925
172680 0.5713555
172690 0.5834399
172700 0.5864208
172710 0.559439
172720 0.5613632
172730 0.5650731
172740 0.5802377
172750 0.5586705
172760 0.5637749
172770 0.5666895
172780 0.547559
172790 0.5783754
172800 0.5714873
172810 0.5641256
172820 0.5685105
172830 0.5747132
172840 0.5719374
172850 0.5646925
172860 0.5653176
172870 0.560699
172880 0.5755243
172890 0.5832098
172900 0.579974
172910 0.5815333
172920 0.5628723
172930 0.5882346
172940 0.5962595
172950 0.5785455
172960 0.5876878
172970 0.5769536
172980 0.5819971
172990 0.5758641
173000 0.5905844
173010 0.5758227
173020 0.5729372
173030 0.5855179
173040 0.5748491
173050 0.5768181
173060 0.5743073
173070 0.5786243
173080 0.5764775
173090 0.5778672
173100 0.5806462
173110 0.5855821
173120 0.5820007
173130 0.5847929
173140 0.6006554
173150 0.5741931
173160 0.5841678
173170 0.5726958
173180 0.5891556
173190 0.5722765
173200 0.587441
173210 0.5705721
173220 0.5859858
173230 0.5777017
173240 0.5808684
173250 0.5867267
173260 0.580449
173270 0.5609848
173280 0.5672612
173290 0.5733239
173300 0.5733696
173310 0.5683781
173320 0.5762964
173330 0.5895364
173340 0.5848684
173350 0.5733845
173360 0.582571
173370 0.5718241
173380 0.5786971
173390 0.5728306
173400 0.5713264
173410 0.5732564
173420 0.5685164
173430 0.5733446
173440 0.5672451
173450 0.5665537
173460 0.5708106
173470 0.5528346
173480 0.5664998
173490 0.5604287
173500 0.5739993
173510 0.569465
173520 0.5612915
173530 0.5637284
173540 0.5726972
173550 0.5716629
173560 0.5674028
173570 0.5689495
173580 0.5717935
173590 0.5890716
173600 0.5837586
173610 0.5741303
173620 0.5842665
173630 0.5811006
173640 0.577114
173650 0.5634118
173660 0.5681191
173670 0.5736499
173680 0.5728
173690 0.575308
173700 0.5610309
173710 0.5751416
173720 0.5608974
173730 0.5672643
173740 0.5735368
173750 0.5747674
173760 0.5700477
173770 0.5642753
173780 0.5713091
173790 0.5623879
173800 0.5624115
173810 0.5723728
173820 0.5764222
173830 0.5686232
173840 0.5868064
173850 0.5701895
173860 0.5762151
173870 0.5650482
173880 0.54434
173890 0.5753561
173900 0.5567717
173910 0.5469917
173920 0.5599313
173930 0.5676798
173940 0.569712
173950 0.550068
173960 0.5704042
173970 0.5564705
173980 0.5643227
173990 0.5505948
174000 0.558969
174010 0.5548548
174020 0.5562162
174030 0.5511171
174040 0.557174
174050 0.5691069
174060 0.5572103
174070 0.5631848
174080 0.5680712
174090 0.5597987
174100 0.583658
174110 0.5784257
174120 0.5636832
174130 0.5451378
174140 0.5753668
174150 0.5645219
174160 0.5605159
174170 0.5624302
174180 0.5822057
174190 0.559673
174200 0.5633073
174210 0.5662287
174220 0.564841
174230 0.5714367
174240 0.5707692
174250 0.5692437
174260 0.570486
174270 0.578945
174280 0.551393
174290 0.5666071
174300 0.5755929
174310 0.5799685
174320 0.5662687
174330 0.5568327
174340 0.5735338
174350 0.5634614
174360 0.5647364
174370 0.5571942
174380 0.5598828
174390 0.557182
174400 0.5640149
174410 0.5720111
174420 0.5687027
174430 0.5616698
174440 0.5741235
174450 0.5676131
174460 0.5749966
174470 0.5567463
174480 0.5749221
174490 0.5685039
174500 0.5541468
174510 0.5683293
174520 0.5523064
174530 0.5546333
174540 0.5666388
174550 0.5550684
174560 0.5688654
174570 0.5657673
174580 0.5661228
174590 0.5718122
174600 0.5693027
174610 0.5730009
174620 0.5802858
174630 0.5719298
174640 0.5844522
174650 0.5780109
174660 0.5617098
174670 0.5708077
174680 0.5735399
174690 0.5752615
174700 0.5597617
174710 0.5801483
174720 0.5831653
174730 0.5823964
174740 0.5812812
174750 0.5877596
174760 0.5853379
174770 0.5723614
174780 0.58132
174790 0.5644706
174800 0.5857075
174810 0.6074233
174820 0.5916755
174830 0.5983248
174840 0.6026953
174850 0.5893678
174860 0.5679097
174870 0.5843005
174880 0.5737227
174890 0.5778195
174900 0.5851516
174910 0.5722803
174920 0.5841594
174930 0.579643
174940 0.5734719
174950 0.576856
174960 0.5630957
174970 0.5638995
174980 0.5605686
174990 0.5672284
175000 0.5691181
175010 0.5729306
175020 0.5814347
175030 0.5707995
175040 0.5783923
175050 0.5695673
175060 0.5745324
175070 0.568286
175080 0.5608153
175090 0.5537905
175100 0.5634702
175110 0.5707154
175120 0.5698899
175130 0.5647446
175140 0.5753003
175150 0.5809671
175160 0.5740668
175170 0.5796987
175180 0.5773549
175190 0.5701838
175200 0.5742306
175210 0.5780105
175220 0.5823393
175230 0.5795379
175240 0.5805837
175250 0.5703116
175260 0.566725
175270 0.5816092
175280 0.5726965
175290 0.5679371
175300 0.5784897
175310 0.5711631
175320 0.5646659
175330 0.5629687
175340 0.5528187
175350 0.5690937
175360 0.5580619
175370 0.5646738
175380 0.5734348
175390 0.5671961
175400 0.5755184
175410 0.5619258
175420 0.5523201
175430 0.5458334
175440 0.5599369
175450 0.5727996
175460 0.5663798
175470 0.5721179
175480 0.5652597
175490 0.5741457
175500 0.5820211
175510 0.5786932
175520 0.5617879
175530 0.578306
175540 0.58386
175550 0.5700561
175560 0.5804794
175570 0.5763507
175580 0.5696588
175590 0.570483
175600 0.5696737
175610 0.5714716
175620 0.5774548
175630 0.5705298
175640 0.5779692
175650 0.5684075
175660 0.5863152
175670 0.5774523
175680 0.5802867
175690 0.5710865
175700 0.5711346
175710 0.5863038
175720 0.5683668
175730 0.5591279
175740 0.5781825
175750 0.5735474
175760 0.577355
175770 0.5795308
175780 0.5869353
175790 0.5916612
175800 0.5892311
175810 0.5795392
175820 0.5720514
175830 0.5742437
175840 0.5905463
175850 0.5734028
175860 0.5601799
175870 0.567859
175880 0.5755297
175890 0.5862178
175900 0.5760027
175910 0.583388
175920 0.5802732
175930 0.5709286
175940 0.5779132
175950 0.5598112
175960 0.5702143
175970 0.5680613
175980 0.5803696
175990 0.5623035
176000 0.5699167
176010 0.5679107
176020 0.581109
176030 0.5754934
176040 0.5792523
176050 0.5786646
176060 0.5786139
176070 0.5711972
176080 0.5727059
176090 0.5650462
176100 0.562096
176110 0.5614437
176120 0.541995
176130 0.5543917
176140 0.5453401
176150 0.5609768
176160 0.5596879
176170 0.5590503
176180 0.5396784
176190 0.5474386
176200 0.5742071
176210 0.5560315
176220 0.5575645
176230 0.5701185
176240 0.5532509
176250 0.5459871
176260 0.5526696
176270 0.5654652
176280 0.5756451
176290 0.5809741
176300 0.5700155
176310 0.5579357
176320 0.5866472
176330 0.5747648
176340 0.5575678
176350 0.5725858
176360 0.5644493
176370 0.5690678
176380 0.573997
176390 0.5728132
176400 0.5653401
176410 0.5685813
176420 0.5745741
176430 0.5750517
176440 0.5751041
176450 0.5647449
176460 0.5697915
176470 0.5771931
176480 0.5775958
176490 0.5584652
176500 0.5817244
176510 0.5816308
176520 0.5762142
176530 0.5819995
176540 0.5593509
176550 0.5682002
176560 0.5548182
176570 0.5620858
176580 0.5648604
176590 0.5652006
176600 0.5566642
176610 0.5721519
176620 0.5761639
176630 0.560165
176640 0.5754437
176650 0.5834711
176660 0.5638866
176670 0.5824313
176680 0.5633251
176690 0.5693596
176700 0.5631923
176710 0.5743628
176720 0.5648778
176730 0.5810608
176740 0.5716863
176750 0.5658976
176760 0.5674866
176770 0.5818251
176780 0.5728619
176790 0.5611903
176800 0.5728299
176810 0.5864706
176820 0.5724544
176830 0.5681161
176840 0.5632113
176850 0.5608886
176860 0.5529676
176870 0.5654409
176880 0.5602055
176890 0.5416433
176900 0.5680545
176910 0.5617728
176920 0.5615742
176930 0.5752981
176940 0.5582475
176950 0.5457159
176960 0.5630724
176970 0.5703774
176980 0.56423
176990 0.5773438
177000 0.5695285
177010 0.5824671
177020 0.5989975
177030 0.605007
177040 0.5704681
177050 0.5754651
177060 0.5802938
177070 0.5736199
177080 0.5649384
177090 0.5713101
177100 0.5618751
177110 0.5577919
177120 0.5842736
177130 0.5918205
177140 0.5759134
177150 0.56179
177160 0.5787174
177170 0.5799909
177180 0.568803
177190 0.5705787
177200 0.5752676
177210 0.5819358
177220 0.57754
177230 0.5852439
177240 0.5783659
177250 0.5755008
177260 0.577619
177270 0.562386
177280 0.5570967
177290 0.5612884
177300 0.5727403
177310 0.5649589
177320 0.5944994
177330 0.5648289
177340 0.579778
177350 0.5825917
177360 0.5612475
177370 0.5845147
177380 0.569124
177390 0.5579953
177400 0.5662272
177410 0.5655924
177420 0.5468092
177430 0.5565827
177440 0.5711513
177450 0.569886
177460 0.5747567
177470 0.5690165
177480 0.5684878
177490 0.5642644
177500 0.5585281
177510 0.5563307
177520 0.5673701
177530 0.5624506
177540 0.5633392
177550 0.5524054
177560 0.5722417
177570 0.5692249
177580 0.5618551
177590 0.5604486
177600 0.561811
177610 0.5568746
177620 0.5735965
177630 0.5739191
177640 0.58934
177650 0.566969
177660 0.5538714
177670 0.561335
177680 0.5528623
177690 0.5687203
177700 0.5767781
177710 0.5915903
177720 0.585857
177730 0.5767214
177740 0.5754315
177750 0.5672278
177760 0.5575127
177770 0.5708545
177780 0.5509433
177790 0.5635502
177800 0.5593096
177810 0.5631537
177820 0.5577961
177830 0.5598575
177840 0.5656916
177850 0.5729064
177860 0.5583667
177870 0.5720303
177880 0.5805655
177890 0.5806319
177900 0.5691386
177910 0.5622449
177920 0.5861204
177930 0.5726354
177940 0.5533094
177950 0.5641195
177960 0.551985
177970 0.5530115
177980 0.541473
177990 0.5593343
178000 0.5650524
178010 0.5546646
178020 0.5756835
178030 0.5737425
178040 0.5752257
178050 0.5651118
178060 0.5776984
178070 0.5755424
178080 0.5774108
178090 0.5622327
178100 0.5674242
178110 0.5762351
178120 0.5714896
178130 0.5672578
178140 0.5522588
178150 0.5630962
178160 0.5625465
178170 0.5645007
178180 0.5686846
178190 0.5553395
178200 0.5698114
178210 0.5696085
178220 0.5725666
178230 0.5705963
178240 0.5508692
178250 0.5545757
178260 0.569949
178270 0.5633318
178280 0.5538061
178290 0.573334
178300 0.5661892
178310 0.5705009
178320 0.5611956
178330 0.5550058
178340 0.5681748
178350 0.5599962
178360 0.5682053
178370 0.5815632
178380 0.5610039
178390 0.5672017
178400 0.566285
178410 0.5750012
178420 0.5647591
178430 0.5774826
178440 0.5823572
178450 0.577682
178460 0.5726511
178470 0.567069
178480 0.5818875
178490 0.5648932
178500 0.5638515
178510 0.5701185
178520 0.5625197
178530 0.5760953
178540 0.5599381
178550 0.5680129
178560 0.565183
178570 0.5685263
178580 0.5891462
178590 0.5849843
178600 0.569164
178610 0.5660368
178620 0.5711725
178630 0.5612494
178640 0.5705404
178650 0.572389
178660 0.5763628
178670 0.5857679
178680 0.577324
178690 0.5748729
178700 0.58578
178710 0.5762962
178720 0.6006302
178730 0.5634336
178740 0.5590497
178750 0.5562111
178760 0.5711232
178770 0.5623062
178780 0.5661645
178790 0.5639209
178800 0.5736263
178810 0.5830389
178820 0.5821014
178830 0.5751168
178840 0.5824049
178850 0.5673983
178860 0.5708371
178870 0.553575
178880 0.5645536
178890 0.5670482
178900 0.5594576
178910 0.5685163
178920 0.5741417
178930 0.5647829
178940 0.5700195
178950 0.5537401
178960 0.5514317
178970 0.5575455
178980 0.5635201
178990 0.5707041
179000 0.5775198
179010 0.5827569
179020 0.5761043
179030 0.556628
179040 0.5735092
179050 0.5641569
179060 0.5568168
179070 0.5601611
179080 0.5700383
179090 0.5649278
179100 0.5689536
179110 0.5753119
179120 0.5845974
179130 0.5731775
179140 0.5642561
179150 0.5654163
179160 0.5616777
179170 0.5576277
179180 0.5615581
179190 0.573161
179200 0.5720461
179210 0.5741488
179220 0.5607122
179230 0.5619135
179240 0.5833251
179250 0.5691372
179260 0.5616311
179270 0.5745355
179280 0.5830981
179290 0.5614981
179300 0.5652542
179310 0.5697668
179320 0.5707888
179330 0.5662372
179340 0.5665971
179350 0.5762881
179360 0.5647973
179370 0.5558395
179380 0.5744067
179390 0.5654408
179400 0.5597284
179410 0.5622104
179420 0.568936
179430 0.5706706
179440 0.5533576
179450 0.5709833
179460 0.5771698
179470 0.5760376
179480 0.5798877
179490 0.5682971
179500 0.5678266
179510 0.5713846
179520 0.5673651
179530 0.567714
179540 0.5507574
179550 0.5643113
179560 0.5780444
179570 0.5646214
179580 0.5620991
179590 0.5553405
179600 0.5748214
179610 0.5800111
179620 0.5786436
179630 0.5935302
179640 0.5671201
179650 0.5650071
179660 0.5552691
179670 0.5641001
179680 0.5630647
179690 0.5541231
179700 0.5391242
179710 0.5640377
179720 0.5456292
179730 0.5623842
179740 0.5728334
179750 0.5663844
179760 0.5689045
179770 0.5520033
179780 0.5649863
179790 0.5741925
179800 0.5704064
179810 0.5678821
179820 0.5667257
179830 0.5762464
179840 0.5658565
179850 0.561058
179860 0.5720039
179870 0.5698699
179880 0.5564006
179890 0.5720486
179900 0.5811663
179910 0.5895174
179920 0.5772073
179930 0.573059
179940 0.5783335
179950 0.5833395
179960 0.5770029
179970 0.5686644
179980 0.5615351
179990 0.579689
180000 0.5799367
180010 0.5769553
180020 0.5593907
180030 0.5617348
180040 0.5583209
180050 0.5813687
180060 0.5777444
180070 0.5926102
180080 0.5697407
180090 0.5854662
180100 0.5753636
180110 0.5713055
180120 0.5806954
180130 0.5726139
180140 0.5820394
180150 0.5887025
180160 0.5886503
180170 0.57727
180180 0.5822969
180190 0.5911483
180200 0.5899593
180210 0.5666307
180220 0.5851104
180230 0.5774577
180240 0.5806375
180250 0.5801749
180260 0.5868635
180270 0.5636007
180280 0.5736105
180290 0.5789971
180300 0.5885326
180310 0.5870468
180320 0.5752692
180330 0.5851967
180340 0.5765149
180350 0.5673576
180360 0.5818005
180370 0.5664955
180380 0.5732019
180390 0.566364
180400 0.5576822
180410 0.5739033
180420 0.5882069
180430 0.5723081
180440 0.5657635
180450 0.5773373
180460 0.5765467
180470 0.5576619
180480 0.580016
180490 0.5589181
180500 0.5751713
180510 0.5817313
180520 0.5566313
180530 0.5609581
180540 0.5722865
180550 0.5585586
180560 0.5516838
180570 0.5652799
180580 0.558668
180590 0.5854669
180600 0.5812258
180610 0.5782504
180620 0.5764023
180630 0.583638
180640 0.5762344
180650 0.5734822
180660 0.572136
180670 0.5718998
180680 0.5724568
180690 0.5644105
180700 0.5602547
180710 0.5644907
180720 0.5680586
180730 0.5673419
180740 0.5693288
180750 0.5671961
180760 0.5608775
180770 0.569126
180780 0.5763187
180790 0.5710295
180800 0.547675
180810 0.5577378
180820 0.5512475
180830 0.5658795
180840 0.5777526
180850 0.5641197
180860 0.5685553
180870 0.5668694
180880 0.5596218
180890 0.5571255
180900 0.5521597
180910 0.5596975
180920 0.5656138
180930 0.5865709
180940 0.5704985
180950 0.5726416
180960 0.5633486
180970 0.568665
180980 0.5703233
180990 0.5570166
181000 0.54964
181010 0.5765262
181020 0.5722813
181030 0.5650402
181040 0.5518495
181050 0.5599413
181060 0.5517213
181070 0.5573586
181080 0.565682
181090 0.5568267
181100 0.5553478
181110 0.5568875
181120 0.5666585
181130 0.5685752
181140 0.5652221
181150 0.5414816
181160 0.5388722
181170 0.5600815
181180 0.557081
181190 0.5593534
181200 0.570305
181210 0.5820077
181220 0.5502371
181230 0.5530523
181240 0.5797297
181250 0.5799037
181260 0.5828857
181270 0.5715796
181280 0.5817262
181290 0.5774627
181300 0.5795156
181310 0.590841
181320 0.5761914
181330 0.5917618
181340 0.5836462
181350 0.6044305
181360 0.5795974
181370 0.57173
181380 0.5710453
181390 0.5749515
181400 0.5718847
181410 0.5833665
181420 0.5821418
181430 0.5815293
181440 0.5647016
181450 0.5657045
181460 0.5644328
181470 0.5531541
181480 0.5728608
181490 0.5587708
181500 0.5635307
181510 0.566807
181520 0.556814
181530 0.5631784
181540 0.5904846
181550 0.574922
181560 0.5793514
181570 0.5755965
181580 0.5654767
181590 0.5812567
181600 0.59329
181610 0.5711719
181620 0.583199
181630 0.5866927
181640 0.5862359
181650 0.5919271
181660 0.5693706
181670 0.5742193
181680 0.5759491
181690 0.5838672
181700 0.6039346
181710 0.5829203
181720 0.5884538
181730 0.5844226
181740 0.5911925
181750 0.5818344
181760 0.5683869
181770 0.567515
181780 0.569285
181790 0.5727641
181800 0.5662924
181810 0.5746581
181820 0.5679103
181830 0.5845518
181840 0.5640756
181850 0.5606002
181860 0.5633962
181870 0.5693975
181880 0.5530375
181890 0.541716
181900 0.5479409
181910 0.5480412
181920 0.5462253
181930 0.5516665
181940 0.5391639
181950 0.5480657
181960 0.542958
181970 0.5470294
181980 0.5443491
181990 0.554622
182000 0.550705
182010 0.5506235
182020 0.5537934
182030 0.5492356
182040 0.5652712
182050 0.5586446
182060 0.5596262
182070 0.5586964
182080 0.5616895
182090 0.5636677
182100 0.5685427
182110 0.5536104
182120 0.5549042
182130 0.5498201
182140 0.5567761
182150 0.5537811
182160 0.5629457
182170 0.544014
182180 0.5573249
182190 0.5625435
182200 0.5614824
182210 0.5588946
182220 0.5602922
182230 0.5691385
182240 0.5475029
182250 0.547411
182260 0.5389209
182270 0.5259726
182280 0.5436921
182290 0.5460011
182300 0.5473419
182310 0.5344312
182320 0.5586757
182330 0.5649001
182340 0.5621529
182350 0.5543091
182360 0.5555905
182370 0.5461813
182380 0.5536051
182390 0.5775101
182400 0.5499197
182410 0.5513616
182420 0.563241
182430 0.5743298
182440 0.5707774
182450 0.5560765
182460 0.534354
182470 0.5622298
182480 0.5689253
182490 0.5426231
182500 0.5425541
182510 0.5457267
182520 0.5582874
182530 0.5583843
182540 0.5536628
182550 0.5452874
182560 0.5481699
182570 0.5415115
182580 0.5476369
182590 0.5539886
182600 0.5537025
182610 0.5621547
182620 0.5543675
182630 0.5555809
182640 0.5660333
182650 0.5632684
182660 0.5615523
182670 0.5628467
182680 0.5598633
182690 0.565677
182700 0.5639519
182710 0.5569555
182720 0.5574034
182730 0.5691759
182740 0.5677649
182750 0.5611392
182760 0.5670876
182770 0.5776918
182780 0.5576223
182790 0.5807177
182800 0.5691805
182810 0.5649467
182820 0.5538464
182830 0.5711535
182840 0.5545717
182850 0.5592473
182860 0.5459881
182870 0.5621881
182880 0.5551066
182890 0.5629287
182900 0.5606093
182910 0.5824129
182920 0.5678698
182930 0.566893
182940 0.5645289
182950 0.5535659
182960 0.5654303
182970 0.580847
182980 0.579402
182990 0.5765418
183000 0.574892
183010 0.5640929
183020 0.5633466
183030 0.562524
183040 0.5756935
183050 0.5757617
183060 0.5656632
183070 0.5784729
183080 0.5728707
183090 0.5823203
183100 0.5685771
183110 0.5548037
183120 0.5636979
183130 0.5603073
183140 0.5487007
183150 0.5742794
183160 0.556994
183170 0.5425432
183180 0.5685025
183190 0.5550343
183200 0.5642059
183210 0.5564823
183220 0.5709478
183230 0.5563353
183240 0.5668216
183250 0.575776
183260 0.5653087
183270 0.5547559
183280 0.5577889
183290 0.5520045
183300 0.5410331
183310 0.5653334
183320 0.5505753
183330 0.5585449
183340 0.5686097
183350 0.5606123
183360 0.5565124
183370 0.56296
183380 0.5640222
183390 0.5556386
183400 0.567596
183410 0.5504179
183420 0.5521325
183430 0.5682008
183440 0.568433
183450 0.5765106
183460 0.554013
183470 0.5749055
183480 0.5610794
183490 0.5706142
183500 0.5646149
183510 0.5671299
183520 0.5712591
183530 0.5657199
183540 0.5746785
183550 0.5715293
183560 0.5642902
183570 0.5589762
183580 0.5681783
183590 0.5436617
183600 0.5635461
183610 0.5653133
183620 0.5877216
183630 0.5769067
183640 0.5549248
183650 0.5510354
183660 0.5670376
183670 0.5699443
183680 0.5569593
183690 0.5564963
183700 0.5788766
183710 0.5740749
183720 0.5754604
183730 0.5712228
183740 0.5526035
183750 0.5605019
183760 0.5733254
183770 0.5772911
183780 0.5745057
183790 0.5687011
183800 0.5465212
183810 0.5481887
183820 0.5485222
183830 0.5574976
183840 0.5530226
183850 0.5570689
183860 0.5640716
183870 0.5700018
183880 0.5648861
183890 0.5548892
183900 0.5515326
183910 0.547668
183920 0.5550342
183930 0.5488165
183940 0.5407655
183950 0.5459083
183960 0.5430115
183970 0.5426556
183980 0.5376236
183990 0.5489114
184000 0.5507363
184010 0.5552498
184020 0.5684652
184030 0.5405136
184040 0.5541927
184050 0.5479897
184060 0.5638353
184070 0.557285
184080 0.5571605
184090 0.5516967
184100 0.5594147
184110 0.5347781
184120 0.5595533
184130 0.5460772
184140 0.5436459
184150 0.5548034
184160 0.5415251
184170 0.5568539
184180 0.5659177
184190 0.561041
184200 0.5605215
184210 0.5687944
184220 0.5600209
184230 0.5585891
184240 0.5837161
184250 0.5691631
184260 0.5625756
184270 0.5628018
184280 0.5621395
184290 0.5588791
184300 0.5753198
184310 0.5774614
184320 0.5592428
184330 0.5715538
184340 0.5572376
184350 0.5605193
184360 0.5540264
184370 0.5590318
184380 0.5566728
184390 0.5560401
184400 0.5484666
184410 0.5510901
184420 0.5527367
184430 0.5562963
184440 0.5557097
184450 0.5661855
184460 0.5579992
184470 0.5653222
184480 0.5653618
184490 0.5791902
184500 0.5572136
184510 0.5654419
184520 0.5795827
184530 0.5723307
184540 0.5687246
184550 0.5648177
184560 0.5591441
184570 0.554398
184580 0.5444549
184590 0.5316761
184600 0.5623984
184610 0.5448558
184620 0.5345625
184630 0.5427855
184640 0.5382527
184650 0.5482754
184660 0.5615228
184670 0.5384296
184680 0.556869
184690 0.5396079
184700 0.5489806
184710 0.5531578
184720 0.5509759
184730 0.5496677
184740 0.5575033
184750 0.5389266
184760 0.5481633
184770 0.5519621
184780 0.5549996
184790 0.5402693
184800 0.5549927
184810 0.5578001
184820 0.5693004
184830 0.5612558
184840 0.5681243
184850 0.5564244
184860 0.5504007
184870 0.5621126
184880 0.5492302
184890 0.5604315
184900 0.5616832
184910 0.573817
184920 0.5547292
184930 0.5653931
184940 0.5587686
184950 0.5616233
184960 0.5514128
184970 0.5580593
184980 0.5557429
184990 0.5601459
185000 0.563058
185010 0.5631855
185020 0.576066
185030 0.5795749
185040 0.5689699
185050 0.5511241
185060 0.569033
185070 0.5665917
185080 0.5598537
185090 0.5594604
185100 0.5587438
185110 0.558453
185120 0.5553767
185130 0.5488604
185140 0.563497
185150 0.5587155
185160 0.575624
185170 0.5775357
185180 0.5574907
185190 0.5730142
185200 0.5667443
185210 0.5540159
185220 0.5736932
185230 0.5532908
185240 0.5630649
185250 0.5751539
185260 0.5764987
185270 0.5740659
185280 0.5656438
185290 0.5671434
185300 0.5739343
185310 0.5528441
185320 0.565877
185330 0.5731884
185340 0.5610386
185350 0.5561743
185360 0.5763618
185370 0.5609478
185380 0.5768457
185390 0.5665931
185400 0.5599394
185410 0.5525713
185420 0.5653036
185430 0.5382923
185440 0.5503752
185450 0.5503881
185460 0.5580695
185470 0.5627109
185480 0.5453424
185490 0.5552526
185500 0.5601383
185510 0.5691993
185520 0.5603605
185530 0.5542388
185540 0.5674162
185550 0.5666177
185560 0.5600415
185570 0.5574323
185580 0.5589697
185590 0.5724358
185600 0.5545772
185610 0.5607469
185620 0.565015
185630 0.5496307
185640 0.5439178
185650 0.5478106
185660 0.5493816
185670 0.5457516
185680 0.5476816
185690 0.5431035
185700 0.5454583
185710 0.540966
185720 0.5386306
185730 0.5451505
185740 0.539743
185750 0.5562537
185760 0.5499049
185770 0.5586552
185780 0.56035
185790 0.5674152
185800 0.5546561
185810 0.5500842
185820 0.5468128
185830 0.5519724
185840 0.5477284
185850 0.5600355
185860 0.5672642
185870 0.5582541
185880 0.5639083
185890 0.5636426
185900 0.5474824
185910 0.550792
185920 0.54771
185930 0.5401577
185940 0.5367417
185950 0.5481532
185960 0.5546994
185970 0.5526261
185980 0.5383115
185990 0.5456501
186000 0.5558377
186010 0.5492486
186020 0.5471534
186030 0.5532362
186040 0.5475388
186050 0.5575055
186060 0.5601143
186070 0.5539145
186080 0.5451283
186090 0.548803
186100 0.5601181
186110 0.5508656
186120 0.5744249
186130 0.5419932
186140 0.5558401
186150 0.5494857
186160 0.5616488
186170 0.5496625
186180 0.5577374
186190 0.5371594
186200 0.550202
186210 0.5545576
186220 0.5514401
186230 0.5544484
186240 0.5524595
186250 0.53531
186260 0.5500913
186270 0.5419012
186280 0.5494034
186290 0.5523604
186300 0.5585045
186310 0.5737786
186320 0.5672379
186330 0.5653589
186340 0.5448298
186350 0.5556822
186360 0.5692413
186370 0.5563906
186380 0.5688245
186390 0.5582581
186400 0.5672549
186410 0.5800662
186420 0.5651293
186430 0.5602704
186440 0.5756702
186450 0.5601287
186460 0.5650527
186470 0.5368821
186480 0.5573283
186490 0.5365493
186500 0.5548751
186510 0.5539768
186520 0.5581971
186530 0.5608258
186540 0.5770971
186550 0.5639586
186560 0.5494383
186570 0.550508
186580 0.556724
186590 0.5661158
186600 0.5665033
186610 0.5524201
186620 0.5591007
186630 0.5442669
186640 0.5627773
186650 0.5586658
186660 0.5655965
186670 0.5659817
186680 0.5638098
186690 0.5647096
186700 0.5714071
186710 0.5591808
186720 0.5573055
186730 0.5654787
186740 0.5593269
186750 0.5558642
186760 0.5721496
186770 0.5558068
186780 0.5768917
186790 0.5648366
186800 0.5558634
186810 0.5597342
186820 0.5598182
186830 0.5370735
186840 0.5643345
186850 0.5509109
186860 0.5609487
186870 0.5643683
186880 0.5400603
186890 0.5533593
186900 0.5514627
186910 0.5528249
186920 0.5663297
186930 0.5674944
186940 0.5650946
186950 0.5545563
186960 0.5499597
186970 0.5481368
186980 0.556661
186990 0.5825425
187000 0.573496
187010 0.5606412
187020 0.5772154
187030 0.5781264
187040 0.574765
187050 0.5596558
187060 0.5626396
187070 0.5655437
187080 0.5680918
187090 0.5647092
187100 0.5519699
187110 0.5475028
187120 0.5420743
187130 0.5587433
187140 0.5435386
187150 0.5528596
187160 0.5657978
187170 0.5644912
187180 0.5578249
187190 0.5738989
187200 0.5691503
187210 0.5832967
187220 0.5740359
187230 0.5666344
187240 0.5680804
187250 0.5687659
187260 0.5724176
187270 0.5550125
187280 0.5597309
187290 0.562024
187300 0.5585453
187310 0.5644801
187320 0.5599261
187330 0.5539377
187340 0.5487724
187350 0.5625587
187360 0.5575594
187370 0.5625172
187380 0.5645256
187390 0.5601545
187400 0.5637584
187410 0.572328
187420 0.5581317
187430 0.5725907
187440 0.5620809
187450 0.5529165
187460 0.5691448
187470 0.5585231
187480 0.5553313
187490 0.5510077
187500 0.564234
187510 0.5779803
187520 0.5747494
187530 0.5762447
187540 0.5671477
187550 0.5801832
187560 0.5747486
187570 0.5536895
187580 0.5560367
187590 0.5595242
187600 0.5600162
187610 0.5535731
187620 0.5578242
187630 0.5695952
187640 0.5621071
187650 0.561318
187660 0.5481557
187670 0.5573677
187680 0.5657989
187690 0.5574659
187700 0.5632479
187710 0.5578371
187720 0.5547699
187730 0.5550603
187740 0.5669565
187750 0.5395514
187760 0.553724
187770 0.5668362
187780 0.5526525
187790 0.5444354
187800 0.5434569
187810 0.5495365
187820 0.5619549
187830 0.5652422
187840 0.5678788
187850 0.5720759
187860 0.570314
187870 0.5657811
187880 0.5703232
187890 0.5529501
187900 0.5812458
187910 0.5767031
187920 0.5597751
187930 0.5509962
187940 0.558193
187950 0.5571915
187960 0.5694765
187970 0.5771089
187980 0.5591496
187990 0.5484335
188000 0.5668426
188010 0.5630834
188020 0.553603
188030 0.5531573
188040 0.5681522
188050 0.5471042
188060 0.5636423
188070 0.5547633
188080 0.5369241
188090 0.558732
188100 0.5438249
188110 0.5644619
188120 0.5525717
188130 0.5730535
188140 0.5658399
188150 0.5548158
188160 0.5373499
188170 0.5629055
188180 0.5537331
188190 0.5576123
188200 0.5665882
188210 0.5513927
188220 0.5530471
188230 0.5603867
188240 0.5609158
188250 0.5593862
188260 0.5551791
188270 0.5428053
188280 0.5566458
188290 0.561644
188300 0.5541362
188310 0.5460454
188320 0.5460839
188330 0.5640107
188340 0.5572747
188350 0.5608168
188360 0.5576087
188370 0.5687866
188380 0.5639665
188390 0.5579318
188400 0.5596905
188410 0.5597478
188420 0.5613382
188430 0.552791
188440 0.5614511
188450 0.5592491
188460 0.5801328
188470 0.5688819
188480 0.5662774
188490 0.5597026
188500 0.5694328
188510 0.5747856
188520 0.5641954
188530 0.5723341
188540 0.5729805
188550 0.5639358
188560 0.5641713
188570 0.5778058
188580 0.5759013
188590 0.583868
188600 0.5852407
188610 0.5760639
188620 0.5661412
188630 0.5724013
188640 0.5676696
188650 0.5837882
188660 0.5704201
188670 0.5574303
188680 0.5762626
188690 0.5588871
188700 0.5667868
188710 0.5582141
188720 0.5722684
188730 0.5637602
188740 0.584846
188750 0.5614026
188760 0.5669159
188770 0.5606324
188780 0.5877746
188790 0.5698134
188800 0.5673566
188810 0.5558512
188820 0.5511968
188830 0.5497854
188840 0.5656967
188850 0.5590665
188860 0.550334
188870 0.5575439
188880 0.564423
188890 0.5458684
188900 0.5470144
188910 0.5579223
188920 0.5628713
188930 0.5580634
188940 0.5522537
188950 0.5313693
188960 0.5409512
188970 0.5600817
188980 0.5525444
188990 0.5372359
189000 0.5613596
189010 0.5461549
189020 0.5477916
189030 0.564942
189040 0.5409207
189050 0.5638137
189060 0.5521351
189070 0.5504328
189080 0.5574585
189090 0.5429394
189100 0.565412
189110 0.5631627
189120 0.5646502
189130 0.5623684
189140 0.5755756
189150 0.5497301
189160 0.5611137
189170 0.5518312
189180 0.5704474
189190 0.5505624
189200 0.5498973
189210 0.5580719
189220 0.5586115
189230 0.5660035
189240 0.5686045
189250 0.5613882
189260 0.5739784
189270 0.5689877
189280 0.5750864
189290 0.575859
189300 0.5621623
189310 0.5628477
189320 0.5661876
189330 0.555648
189340 0.5571879
189350 0.5473453
189360 0.5676422
189370 0.5664954
189380 0.5851496
189390 0.5608503
189400 0.5563054
189410 0.5564657
189420 0.561843
189430 0.5488458
189440 0.5569836
189450 0.5761074
189460 0.5613629
189470 0.5586269
189480 0.5601848
189490 0.5627908
189500 0.5704311
189510 0.5704679
189520 0.5522966
189530 0.5719107
189540 0.5755683
189550 0.5484375
189560 0.5526451
189570 0.5614766
189580 0.5697411
189590 0.5821844
189600 0.5553018
189610 0.5486971
189620 0.5610178
189630 0.5548626
189640 0.5741645
189650 0.5624613
189660 0.5548865
189670 0.5501356
189680 0.5581422
189690 0.561371
189700 0.544354
189710 0.5574904
189720 0.5543191
189730 0.5730994
189740 0.5635281
189750 0.5497319
189760 0.5721738
189770 0.5627584
189780 0.5621397
189790 0.5817387
189800 0.5731492
189810 0.5791484
189820 0.574508
189830 0.5735512
189840 0.5815312
189850 0.5782632
189860 0.5604274
189870 0.571769
189880 0.5760565
189890 0.5819402
189900 0.5770401
189910 0.5844656
189920 0.5757785
189930 0.5707014
189940 0.5738114
189950 0.5707375
189960 0.5729777
189970 0.5839108
189980 0.5632805
189990 0.562713
190000 0.5620469
190010 0.5715566
190020 0.5843937
190030 0.5787767
190040 0.5635004
190050 0.5729297
190060 0.5599987
190070 0.5882963
190080 0.5831923
190090 0.5694885
190100 0.5613336
190110 0.5646652
190120 0.5780447
190130 0.5558723
190140 0.5747062
190150 0.5534333
190160 0.554812
190170 0.5804085
190180 0.5728438
190190 0.5808432
190200 0.575884
190210 0.5763108
190220 0.5930695
190230 0.5759183
190240 0.5742968
190250 0.5760615
190260 0.573976
190270 0.5440257
190280 0.560827
190290 0.5685134
190300 0.5599375
190310 0.5641224
190320 0.5723831
190330 0.5718641
190340 0.5654437
190350 0.5616025
190360 0.5770048
190370 0.5545352
190380 0.5729941
190390 0.5678127
190400 0.5686038
190410 0.5637885
190420 0.5628889
190430 0.5727766
190440 0.5589921
190450 0.5697289
190460 0.5787816
190470 0.563934
190480 0.5727214
190490 0.5741949
190500 0.5622374
190510 0.5613886
190520 0.5730026
190530 0.5724974
190540 0.5459031
190550 0.5572974
190560 0.5510011
190570 0.5658857
190580 0.5563477
190590 0.5501441
190600 0.5523773
190610 0.5426057
190620 0.5647416
190630 0.5506234
190640 0.5464592
190650 0.5465164
190660 0.564774
190670 0.5689768
190680 0.5611376
190690 0.5630057
190700 0.5553883
190710 0.5838226
190720 0.5810655
190730 0.5687372
190740 0.573306
190750 0.5682012
190760 0.5556508
190770 0.5562647
190780 0.5664127
190790 0.5596895
190800 0.5649047
190810 0.5618216
190820 0.554236
190830 0.5660055
190840 0.5561123
190850 0.5581719
190860 0.5678208
190870 0.549981
190880 0.5655258
190890 0.5573138
190900 0.5550536
190910 0.5607513
190920 0.557614
190930 0.5748137
190940 0.5548472
190950 0.5603545
190960 0.5719884
190970 0.5649478
190980 0.5697518
190990 0.5486659
191000 0.5711963
191010 0.549421
191020 0.5581569
191030 0.5508264
191040 0.5464249
191050 0.5537279
191060 0.5505109
191070 0.554503
191080 0.5494318
191090 0.561339
191100 0.5470311
191110 0.5555949
191120 0.5545586
191130 0.5450587
191140 0.5651941
191150 0.5476786
191160 0.5581657
191170 0.576414
191180 0.5560812
191190 0.5544576
191200 0.5502746
191210 0.5584356
191220 0.5464787
191230 0.5553864
191240 0.5505367
191250 0.5506163
191260 0.5513704
191270 0.5504287
191280 0.5479984
191290 0.5497706
191300 0.5703435
191310 0.5438039
191320 0.5572222
191330 0.5452291
191340 0.5516989
191350 0.5476876
191360 0.5474289
191370 0.5476277
191380 0.5461434
191390 0.556323
191400 0.5304585
191410 0.5419607
191420 0.556363
191430 0.5566367
191440 0.5569763
191450 0.558957
191460 0.5553156
191470 0.5625132
191480 0.5577747
191490 0.5516793
191500 0.5536463
191510 0.5616663
191520 0.5487079
191530 0.5367636
191540 0.5535975
191550 0.5544875
191560 0.5532665
191570 0.554727
191580 0.5561844
191590 0.5445009
191600 0.5606263
191610 0.5674635
191620 0.5562753
191630 0.5579929
191640 0.5656812
191650 0.5472308
191660 0.5556227
191670 0.5550432
191680 0.559053
191690 0.5546547
191700 0.5594226
191710 0.5620589
191720 0.569503
191730 0.5607523
191740 0.5679451
191750 0.554908
191760 0.5600933
191770 0.5559024
191780 0.5681481
191790 0.573562
191800 0.5655052
191810 0.5634086
191820 0.5669289
191830 0.5597913
191840 0.5526135
191850 0.5706656
191860 0.5668181
191870 0.5667408
191880 0.5552723
191890 0.5593106
191900 0.5595825
191910 0.5632024
191920 0.5609998
191930 0.5576724
191940 0.5504674
191950 0.553754
191960 0.5600591
191970 0.541731
191980 0.561061
191990 0.559055
192000 0.5622689
192010 0.5559599
192020 0.5679349
192030 0.5603976
192040 0.5431393
192050 0.545758
192060 0.5612941
192070 0.5712377
192080 0.5703159
192090 0.5584543
192100 0.55126
192110 0.5611467
192120 0.5688764
192130 0.5633624
192140 0.5640072
192150 0.5649223
192160 0.5644839
192170 0.5593815
192180 0.5585274
192190 0.5699056
192200 0.5610924
192210 0.5644932
192220 0.5508488
192230 0.5626789
192240 0.5543779
192250 0.5670192
192260 0.5450919
192270 0.5640818
192280 0.5564405
192290 0.5679783
192300 0.5751494
192310 0.5642725
192320 0.5539787
192330 0.5540057
192340 0.5633144
192350 0.5712485
192360 0.5664706
192370 0.5595446
192380 0.5681347
192390 0.5434793
192400 0.5774251
192410 0.5350074
192420 0.5514463
192430 0.5617807
192440 0.5617024
192450 0.5572363
192460 0.5497053
192470 0.5578634
192480 0.5549351
192490 0.5457611
192500 0.5483186
192510 0.5615922
192520 0.5676472
192530 0.5595553
192540 0.556053
192550 0.5549215
192560 0.5526013
192570 0.5423471
192580 0.5514318
192590 0.5455629
192600 0.5693735
192610 0.5543364
192620 0.5623991
192630 0.5571262
192640 0.5612497
192650 0.5664651
192660 0.5597664
192670 0.5747094
192680 0.5771862
192690 0.5777723
192700 0.5725772
192710 0.5528078
192720 0.5562159
192730 0.5539338
192740 0.5408175
192750 0.5491155
192760 0.5458326
192770 0.5543512
192780 0.5452731
192790 0.5511219
192800 0.5439577
192810 0.5376528
192820 0.5590991
192830 0.5594504
192840 0.5476714
192850 0.5494958
192860 0.537509
192870 0.5513963
192880 0.5482853
192890 0.5757923
192900 0.577245
192910 0.5570291
192920 0.5469357
192930 0.5530232
192940 0.5292667
192950 0.5645232
192960 0.5729692
192970 0.5750317
192980 0.5650181
192990 0.5632614
193000 0.5546539
193010 0.5662516
193020 0.5675059
193030 0.5516702
193040 0.5691212
193050 0.5536998
193060 0.5499356
193070 0.5583223
193080 0.5702221
193090 0.5627092
193100 0.5654424
193110 0.5418503
193120 0.5564981
193130 0.5707084
193140 0.5460864
193150 0.5656542
193160 0.5661893
193170 0.5729521
193180 0.5667462
193190 0.5597796
193200 0.5690411
193210 0.5680152
193220 0.5700845
193230 0.5696729
193240 0.5562567
193250 0.5606761
193260 0.5588937
193270 0.5459938
193280 0.5668762
193290 0.558041
193300 0.5747355
193310 0.5656915
193320 0.5741533
193330 0.5723739
193340 0.579069
193350 0.5827471
193360 0.5896666
193370 0.5699348
193380 0.5764029
193390 0.5706377
193400 0.5804437
193410 0.5611749
193420 0.5787149
193430 0.5854099
193440 0.599242
193450 0.6117007
193460 0.6049913
193470 0.5748631
193480 0.5874616
193490 0.5658406
193500 0.5640064
193510 0.5666369
193520 0.5675572
193530 0.5833284
193540 0.5801148
193550 0.5680642
193560 0.5694307
193570 0.5615619
193580 0.567252
193590 0.5570179
193600 0.5564651
193610 0.5751322
193620 0.5646669
193630 0.5539621
193640 0.5561039
193650 0.5627273
193660 0.5602734
193670 0.5779622
193680 0.5567692
193690 0.5569997
193700 0.5674685
193710 0.5688905
193720 0.58134
193730 0.576795
193740 0.5785873
193750 0.585858
193760 0.5688288
193770 0.5972032
193780 0.5832664
193790 0.5799736
193800 0.564424
193810 0.5805339
193820 0.5829216
193830 0.5959535
193840 0.5746487
193850 0.5584769
193860 0.5787122
193870 0.5702625
193880 0.5784734
193890 0.5787621
193900 0.5801903
193910 0.5738727
193920 0.5715784
193930 0.5758476
193940 0.5780466
193950 0.5734324
193960 0.5764096
193970 0.5724121
193980 0.588856
193990 0.591938
194000 0.576306
194010 0.5784953
194020 0.5709117
194030 0.5940779
194040 0.5727665
194050 0.5805582
194060 0.571551
194070 0.5677772
194080 0.5618601
194090 0.5684767
194100 0.5688142
194110 0.5572405
194120 0.5677049
194130 0.5596209
194140 0.5485163
194150 0.5498751
194160 0.5512287
194170 0.5555117
194180 0.5598397
194190 0.5646086
194200 0.5527924
194210 0.5881197
194220 0.5899235
194230 0.5942022
194240 0.5888523
194250 0.5833197
194260 0.576659
194270 0.5870035
194280 0.5925633
194290 0.5781221
194300 0.5868503
194310 0.5627009
194320 0.585271
194330 0.5803131
194340 0.5852053
194350 0.580009
194360 0.5850431
194370 0.56693
194380 0.5869946
194390 0.5816903
194400 0.5761338
194410 0.576025
194420 0.5934911
194430 0.5872205
194440 0.5899528
194450 0.5932841
194460 0.5781469
194470 0.5900078
194480 0.5668195
194490 0.5742298
194500 0.5811027
194510 0.5749547
194520 0.5747436
194530 0.5745069
194540 0.5724018
194550 0.5765488
194560 0.5837493
194570 0.5896714
194580 0.5873027
194590 0.5850282
194600 0.5744591
194610 0.5813411
194620 0.5944305
194630 0.57578
194640 0.5832225
194650 0.5756243
194660 0.5818308
194670 0.5806111
194680 0.5695375
194690 0.5744333
194700 0.5621065
194710 0.5565722
194720 0.5615031
194730 0.5679796
194740 0.564678
194750 0.5521889
194760 0.5652779
194770 0.564106
194780 0.5523017
194790 0.5696546
194800 0.5735353
194810 0.5589755
194820 0.5559931
194830 0.5454153
194840 0.54019
194850 0.5399976
194860 0.5272676
194870 0.5366219
194880 0.5421215
194890 0.546373
194900 0.5345383
194910 0.5504575
194920 0.5602122
194930 0.5542922
194940 0.5346069
194950 0.5286037
194960 0.5383575
194970 0.5544527
194980 0.5431945
194990 0.5542286
195000 0.5688984
195010 0.5602521
195020 0.5773987
195030 0.5530333
195040 0.5645636
195050 0.5389564
195060 0.533759
195070 0.5415722
195080 0.5400522
195090 0.5382093
195100 0.5309457
195110 0.5612718
195120 0.5464489
195130 0.5416391
195140 0.5458035
195150 0.5482191
195160 0.5575174
195170 0.5663172
195180 0.552951
195190 0.5450324
195200 0.5459827
195210 0.5670883
195220 0.558314
195230 0.5492827
195240 0.5521351
195250 0.5619426
195260 0.5534559
195270 0.55255
195280 0.5548269
195290 0.5738491
195300 0.5572628
195310 0.5399072
195320 0.5429495
195330 0.5615525
195340 0.5705585
195350 0.5669746
195360 0.5476482
195370 0.5725543
195380 0.5549127
195390 0.5481217
195400 0.5531564
195410 0.5641039
195420 0.5390324
195430 0.5513363
195440 0.5859839
195450 0.5776893
195460 0.5570872
195470 0.5654866
195480 0.5776171
195490 0.5578528
195500 0.564963
195510 0.561097
195520 0.5659269
195530 0.557689
195540 0.5696701
195550 0.5679532
195560 0.5710231
195570 0.5715207
195580 0.5696052
195590 0.562369
195600 0.5752777
195610 0.5738639
195620 0.5619859
195630 0.5569329
195640 0.5560941
195650 0.5686554
195660 0.5723154
195670 0.5734682
195680 0.5638723
195690 0.5659077
195700 0.572864
195710 0.579731
195720 0.5468791
195730 0.5563402
195740 0.5412495
195750 0.5685775
195760 0.5562267
195770 0.549418
195780 0.5674996
195790 0.5714327
195800 0.5584494
195810 0.577983
195820 0.5638341
195830 0.5807744
195840 0.5734389
195850 0.5543893
195860 0.5682586
195870 0.5656122
195880 0.5477005
195890 0.5603701
195900 0.5708269
195910 0.5776887
195920 0.5605807
195930 0.5545825
195940 0.5917719
195950 0.5900754
195960 0.577551
195970 0.5735775
195980 0.5603622
195990 0.5618837
196000 0.5647647
196010 0.5717927
196020 0.5662141
196030 0.5589841
196040 0.5627249
196050 0.5712019
196060 0.5709814
196070 0.5660133
196080 0.5672877
196090 0.564267
196100 0.5765021
196110 0.5812013
196120 0.5690299
196130 0.5698169
196140 0.576844
196150 0.5728346
196160 0.5798862
196170 0.5586293
196180 0.5661412
196190 0.578353
196200 0.5639487
196210 0.5617217
196220 0.5713276
196230 0.5728239
196240 0.5717096
196250 0.5745692
196260 0.5611277
196270 0.5778344
196280 0.5726286
196290 0.5658463
196300 0.5807031
196310 0.5734308
196320 0.5658841
196330 0.5919694
196340 0.5950761
196350 0.5745137
196360 0.5879207
196370 0.5842069
196380 0.5783194
196390 0.576094
196400 0.5851319
196410 0.5802943
196420 0.5714536
196430 0.5547612
196440 0.5728204
196450 0.5673531
196460 0.5623888
196470 0.569101
196480 0.5793034
196490 0.5947766
196500 0.5789249
196510 0.5922446
196520 0.5864144
196530 0.5871539
196540 0.5678111
196550 0.5752589
196560 0.5830221
196570 0.5749696
196580 0.5886877
196590 0.5864939
196600 0.562803
196610 0.5862208
196620 0.5709359
196630 0.5607255
196640 0.5772155
196650 0.5917675
196660 0.5855169
196670 0.5762589
196680 0.5739027
196690 0.5734345
196700 0.5707397
196710 0.5706003
196720 0.5790064
196730 0.5641759
196740 0.5745022
196750 0.5593951
196760 0.5763201
196770 0.571705
196780 0.5682534
196790 0.5643032
196800 0.56695
196810 0.5572045
196820 0.5622066
196830 0.554559
196840 0.5624621
196850 0.5367053
196860 0.5484645
196870 0.5675142
196880 0.5750418
196890 0.5764094
196900 0.5654736
196910 0.5852582
196920 0.5589674
196930 0.5695226
196940 0.5631971
196950 0.5644002
196960 0.5648431
196970 0.5610114
196980 0.5506799
196990 0.5815873
197000 0.5555884
197010 0.5468093
197020 0.5691753
197030 0.5374856
197040 0.5659834
197050 0.5622523
197060 0.5574501
197070 0.570106
197080 0.5669967
197090 0.5420582
197100 0.5672552
197110 0.5813524
197120 0.5544374
197130 0.5611271
197140 0.5717717
197150 0.5546446
197160 0.5676248
197170 0.5658502
197180 0.571868
197190 0.5562165
197200 0.5626702
197210 0.5592111
197220 0.5469633
197230 0.551156
197240 0.5492687
197250 0.5434712
197260 0.5528444
197270 0.5596989
197280 0.5643576
197290 0.5602154
197300 0.5492396
197310 0.5608926
197320 0.5597781
197330 0.5550251
197340 0.5732674
197350 0.5736567
197360 0.5629439
197370 0.5621905
197380 0.5743375
197390 0.5598633
197400 0.5730857
197410 0.5719962
197420 0.5591202
197430 0.5558755
197440 0.5644271
197450 0.5609983
197460 0.5555344
197470 0.5500789
197480 0.5558693
197490 0.5580926
197500 0.5802022
197510 0.5665879
197520 0.5568987
197530 0.5652427
197540 0.573191
197550 0.5817496
197560 0.5705118
197570 0.5649649
197580 0.5710618
197590 0.5602338
197600 0.5620876
197610 0.5602291
197620 0.5699992
197630 0.5719031
197640 0.573243
197650 0.5745192
197660 0.5718701
197670 0.5712087
197680 0.5723436
197690 0.5806872
197700 0.5621914
197710 0.5841521
197720 0.5817121
197730 0.5798907
197740 0.5887277
197750 0.57388
197760 0.5780204
197770 0.5583391
197780 0.573479
197790 0.5800591
197800 0.5650042
197810 0.574629
197820 0.5760591
197830 0.5803018
197840 0.5651767
197850 0.589629
197860 0.581179
197870 0.57876
197880 0.5789275
197890 0.5818939
197900 0.5799867
197910 0.5713242
197920 0.5698867
197930 0.5669268
197940 0.5712003
197950 0.5744094
197960 0.5663809
197970 0.5620269
197980 0.579343
197990 0.5731605
198000 0.5660645
198010 0.5547345
198020 0.5671183
198030 0.5625218
198040 0.5698615
198050 0.567655
198060 0.5754861
198070 0.5778335
198080 0.568087
198090 0.5650737
198100 0.5569546
198110 0.5602667
198120 0.5523219
198130 0.5588862
198140 0.5517492
198150 0.5567245
198160 0.5776953
198170 0.5821445
198180 0.5784301
198190 0.5590519
198200 0.5835556
198210 0.5580109
198220 0.5657316
198230 0.5672715
198240 0.5772966
198250 0.5708413
198260 0.583489
198270 0.5683593
198280 0.5676789
198290 0.5567264
198300 0.5522385
198310 0.5461237
198320 0.5438133
198330 0.5526266
198340 0.5581738
198350 0.5615261
198360 0.5676302
198370 0.5736334
198380 0.5694024
198390 0.5764852
198400 0.5693671
198410 0.5657849
198420 0.5595891
198430 0.5744326
198440 0.5686397
198450 0.5763869
198460 0.5757411
198470 0.5868159
198480 0.5742877
198490 0.5807529
198500 0.57831
198510 0.5779904
198520 0.5708702
198530 0.549102
198540 0.552564
198550 0.5751752
198560 0.5631928
198570 0.5759587
198580 0.5695103
198590 0.5524158
198600 0.525591
198610 0.5419809
198620 0.5413775
198630 0.544919
198640 0.5390652
198650 0.5588948
198660 0.5547927
198670 0.5586217
198680 0.5561826
198690 0.5758846
198700 0.5702355
198710 0.5804872
198720 0.5606563
198730 0.5551462
198740 0.5625513
198750 0.5406803
198760 0.5609263
198770 0.5562628
198780 0.5492814
198790 0.5511928
198800 0.5535286
198810 0.5654447
198820 0.5732991
198830 0.5572822
198840 0.5818213
198850 0.554088
198860 0.5714692
198870 0.5531882
198880 0.5597867
198890 0.5697094
198900 0.5869076
198910 0.5528096
198920 0.5523194
198930 0.5573494
198940 0.5422624
198950 0.556766
198960 0.5621385
198970 0.5504621
198980 0.5546495
198990 0.5467286
199000 0.56593
199010 0.566645
199020 0.5579319
199030 0.5651341
199040 0.5700796
199050 0.5565099
199060 0.5601829
199070 0.562303
199080 0.5539424
199090 0.5590183
199100 0.564282
199110 0.547393
199120 0.5583867
199130 0.5743129
199140 0.5631256
199150 0.5643455
199160 0.5695544
199170 0.5701287
199180 0.5757957
199190 0.5701318
199200 0.555548
199210 0.5696896
199220 0.5519561
199230 0.5617215
199240 0.5621874
199250 0.5595516
199260 0.5767348
199270 0.5738174
199280 0.5716653
199290 0.5759979
199300 0.5731225
199310 0.5739603
199320 0.5624241
199330 0.5622021
199340 0.5767498
199350 0.5886194
199360 0.5796892
199370 0.5661098
199380 0.5739447
199390 0.5650733
199400 0.5866331
199410 0.5562129
199420 0.5906702
199430 0.5799299
199440 0.5771671
199450 0.5741686
199460 0.5919473
199470 0.590404
199480 0.5830188
199490 0.5782079
199500 0.5721058
199510 0.5674127
199520 0.5731425
199530 0.5536187
199540 0.5702037
199550 0.5823773
199560 0.578104
199570 0.5787775
199580 0.5684531
199590 0.5619056
199600 0.5564881
199610 0.5807253
199620 0.5724934
199630 0.5718864
199640 0.5947984
199650 0.5700518
199660 0.5923972
199670 0.5863225
199680 0.5855271
199690 0.5977212
199700 0.5887175
199710 0.5897767
199720 0.5820332
199730 0.5953059
199740 0.5968922
199750 0.602571
199760 0.5999494
199770 0.5907146
199780 0.5926
199790 0.5668907
199800 0.5752106
199810 0.574487
199820 0.5878958
199830 0.5846089
199840 0.577856
199850 0.5624283
199860 0.5693258
199870 0.5755658
199880 0.5781873
199890 0.5682164
199900 0.5747576
199910 0.5730325
199920 0.57168
199930 0.5864917
199940 0.5855033
199950 0.5836983
199960 0.5866009
199970 0.585094
199980 0.5849735
199990 0.5877773
200000 0.5669132
200010 0.5715667
200020 0.5730002
200030 0.5874886
200040 0.5756492
200050 0.5994209
200060 0.5788244
200070 0.5983794
200080 0.5878241
200090 0.5944359
200100 0.5989187
200110 0.5870855
200120 0.5872488
200130 0.6024845
200140 0.604213
200150 0.5971889
200160 0.5867596
200170 0.5843149
200180 0.58968
200190 0.5819119
200200 0.5901438
200210 0.5758193
200220 0.5761682
200230 0.6021309
200240 0.5836573
200250 0.6038564
200260 0.5821492
200270 0.5908601
200280 0.5893185
200290 0.5563903
200300 0.5631745
200310 0.5732242
200320 0.576459
200330 0.5851436
200340 0.5918384
200350 0.5832192
200360 0.5763764
200370 0.5807163
200380 0.5810158
200390 0.5881521
200400 0.593608
200410 0.5779707
200420 0.5602559
200430 0.5589572
200440 0.5682629
200450 0.5755926
200460 0.5609524
200470 0.5615481
200480 0.5585299
200490 0.5816483
200500 0.5724999
200510 0.5658351
200520 0.585363
200530 0.5763959
200540 0.552524
200550 0.5532468
200560 0.5766914
200570 0.562452
200580 0.5690638
200590 0.5617118
200600 0.5756093
200610 0.5836614
200620 0.584059
200630 0.5776595
200640 0.5724221
200650 0.5716231
200660 0.5688789
200670 0.580805
200680 0.5620639
200690 0.5586897
200700 0.5667004
200710 0.5588561
200720 0.5719264
200730 0.5687184
200740 0.5783342
200750 0.5720633
200760 0.5754954
200770 0.572027
200780 0.5726107
200790 0.5707947
200800 0.5710574
200810 0.5553576
200820 0.5720206
200830 0.563414
200840 0.5728953
200850 0.5799851
200860 0.5730904
200870 0.5703272
200880 0.5630374
200890 0.5750799
200900 0.57935
200910 0.5606313
200920 0.5735069
200930 0.5622623
200940 0.5778597
200950 0.576395
200960 0.5835224
200970 0.5877619
200980 0.5831941
200990 0.5674449
201000 0.5713581
201010 0.562695
201020 0.576224
201030 0.587126
201040 0.5836491
201050 0.5725957
201060 0.5875114
201070 0.5707126
201080 0.5768506
201090 0.5795388
201100 0.5749878
201110 0.5600414
201120 0.5749879
201130 0.5621333
201140 0.565456
201150 0.5660483
201160 0.5541723
201170 0.5628037
201180 0.5711419
201190 0.5559488
201200 0.570121
201210 0.5630028
201220 0.5733526
201230 0.5575933
201240 0.5558462
201250 0.5713747
201260 0.564243
201270 0.5484756
201280 0.5793756
201290 0.571587
201300 0.5872399
201310 0.5768861
201320 0.5786612
201330 0.5562717
201340 0.5587047
201350 0.5601768
201360 0.5512105
201370 0.5557835
201380 0.5714973
201390 0.5820351
201400 0.5799226
201410 0.5731975
201420 0.5699666
201430 0.5734818
201440 0.5752375
201450 0.5616386
201460 0.5747944
201470 0.5743303
201480 0.583773
201490 0.5665299
201500 0.5786402
201510 0.573536
201520 0.5741629
201530 0.5768299
201540 0.5665725
201550 0.5726045
201560 0.5821053
201570 0.5617724
201580 0.5692144
201590 0.5668752
201600 0.5582149
201610 0.556811
201620 0.5907972
201630 0.5707203
201640 0.5869902
201650 0.5678447
201660 0.5882881
201670 0.5913494
201680 0.5810702
201690 0.5669035
201700 0.5739641
201710 0.5622411
201720 0.5687591
201730 0.5648953
201740 0.5757668
201750 0.5677478
201760 0.5603057
201770 0.5611436
201780 0.5520675
201790 0.5721071
201800 0.5699567
201810 0.5582604
201820 0.5749415
201830 0.5693179
201840 0.5886464
201850 0.5650754
201860 0.5731955
201870 0.5670037
201880 0.5740846
201890 0.561627
201900 0.5764675
201910 0.5786417
201920 0.5725071
201930 0.5886284
201940 0.5696461
201950 0.575325
201960 0.5723734
201970 0.5862519
201980 0.5747944
201990 0.580846
202000 0.5657778
202010 0.5808541
202020 0.5718017
202030 0.5637287
202040 0.5735089
202050 0.5569693
202060 0.5608436
202070 0.5573415
202080 0.569614
202090 0.5776221
202100 0.5634322
202110 0.5549803
202120 0.5599502
202130 0.5654402
202140 0.5806692
202150 0.56554
202160 0.5650439
202170 0.5819224
202180 0.5794436
202190 0.5702767
202200 0.5678644
202210 0.5702816
202220 0.575783
202230 0.5672299
202240 0.575536
202250 0.5763991
202260 0.5725141
202270 0.5746112
202280 0.5760338
202290 0.5653265
202300 0.5685729
202310 0.5704734
202320 0.5723415
202330 0.5573953
202340 0.5682942
202350 0.5738758
202360 0.5685139
202370 0.576971
202380 0.5675004
202390 0.5748618
202400 0.5868763
202410 0.5733933
202420 0.5700842
202430 0.5577413
202440 0.5391828
202450 0.5591251
202460 0.5596036
202470 0.5634671
202480 0.5691332
202490 0.5766606
202500 0.5690644
202510 0.578226
202520 0.5715075
202530 0.5869859
202540 0.5632246
202550 0.5678656
202560 0.5691216
202570 0.5703821
202580 0.5700608
202590 0.5699842
202600 0.5825345
202610 0.5601608
202620 0.5594255
202630 0.5533823
202640 0.546801
202650 0.5616153
202660 0.557031
202670 0.5473127
202680 0.5673783
202690 0.555217
202700 0.549722
202710 0.5511609
202720 0.5485861
202730 0.5609046
202740 0.5714195
202750 0.5710778
202760 0.5623463
202770 0.5561354
202780 0.5550981
202790 0.5709013
202800 0.560481
202810 0.5637691
202820 0.5700278
202830 0.5795258
202840 0.5575648
202850 0.5623966
202860 0.563189
202870 0.5726398
202880 0.5490056
202890 0.5563068
202900 0.5586768
202910 0.5526342
202920 0.5812184
202930 0.5705929
202940 0.5727006
202950 0.5671471
202960 0.567352
202970 0.5698626
202980 0.5746797
202990 0.5706531
203000 0.5514275
203010 0.5617493
203020 0.5659537
203030 0.5607696
203040 0.5707613
203050 0.5743564
203060 0.5676039
203070 0.5819818
203080 0.5770397
203090 0.5650311
203100 0.5830132
203110 0.5767635
203120 0.571618
203130 0.5734547
203140 0.5605001
203150 0.5627635
203160 0.5714186
203170 0.5708458
203180 0.572871
203190 0.5703774
203200 0.5807479
203210 0.5689054
203220 0.5619398
203230 0.5756655
203240 0.575515
203250 0.5679286
203260 0.5724934
203270 0.5822072
203280 0.5651671
203290 0.5724097
203300 0.5595304
203310 0.5658664
203320 0.5638123
203330 0.5580819
203340 0.5560192
203350 0.5662596
203360 0.5637629
203370 0.5587534
203380 0.5566068
203390 0.5769495
203400 0.568455
203410 0.5857187
203420 0.5703795
203430 0.5621668
203440 0.5797586
203450 0.5818393
203460 0.579839
203470 0.5582114
203480 0.5749291
203490 0.5700517
203500 0.566319
203510 0.5717205
203520 0.5615067
203530 0.5468296
203540 0.5532624
203550 0.5654634
203560 0.5692729
203570 0.5700639
203580 0.5606154
203590 0.5506456
203600 0.5582891
203610 0.5588207
203620 0.5454102
203630 0.5617839
203640 0.5598813
203650 0.5538383
203660 0.551959
203670 0.562614
203680 0.5516732
203690 0.5638274
203700 0.5635408
203710 0.5748446
203720 0.5781456
203730 0.5642657
203740 0.5514891
203750 0.5751392
203760 0.584421
203770 0.5772717
203780 0.5575107
203790 0.5579434
203800 0.5695922
203810 0.559399
203820 0.5822493
203830 0.5638251
203840 0.5742041
203850 0.5660321
203860 0.5661883
203870 0.5558802
203880 0.562499
203890 0.5809478
203900 0.5713568
203910 0.5802138
203920 0.5855058
203930 0.5641285
203940 0.5745655
203950 0.5795824
203960 0.5822015
203970 0.5605742
203980 0.5772328
203990 0.5756248
204000 0.563647
204010 0.5696717
204020 0.5670562
204030 0.5814892
204040 0.5653892
204050 0.5741326
204060 0.5763371
204070 0.5732265
204080 0.5607697
204090 0.5720083
204100 0.5735013
204110 0.5966371
204120 0.5809805
204130 0.5718997
204140 0.5741881
204150 0.5760533
204160 0.5787916
204170 0.5658796
204180 0.5867754
204190 0.5963733
204200 0.5864007
204210 0.5799798
204220 0.5787479
204230 0.5874216
204240 0.5730535
204250 0.5943224
204260 0.5879825
204270 0.5841694
204280 0.5641096
204290 0.5800187
204300 0.5762113
204310 0.5651861
204320 0.5760849
204330 0.5839077
204340 0.5804615
204350 0.5667791
204360 0.5615318
204370 0.5514799
204380 0.5726166
204390 0.5799584
204400 0.5698938
204410 0.5775303
204420 0.5788577
204430 0.5674945
204440 0.5850881
204450 0.5761406
204460 0.5723184
204470 0.5642524
204480 0.5756646
204490 0.5632892
204500 0.5970117
204510 0.5851652
204520 0.585398
204530 0.5859706
204540 0.5713584
204550 0.5766077
204560 0.5807505
204570 0.5856786
204580 0.5714586
204590 0.5399718
204600 0.5673931
204610 0.578109
204620 0.5701823
204630 0.5754001
204640 0.5728137
204650 0.5657579
204660 0.5810283
204670 0.5756322
204680 0.5813087
204690 0.5709437
204700 0.5711749
204710 0.5690077
204720 0.5624516
204730 0.5540373
204740 0.5560547
204750 0.58112
204760 0.5675098
204770 0.5615686
204780 0.5722346
204790 0.5605596
204800 0.5620794
204810 0.5655048
204820 0.5600885
204830 0.5705207
204840 0.5697991
204850 0.5527256
204860 0.5689448
204870 0.5811605
204880 0.5791483
204890 0.5580201
204900 0.5434977
204910 0.5607644
204920 0.5604093
204930 0.5678111
204940 0.5591722
204950 0.5724092
204960 0.5709948
204970 0.5813072
204980 0.5745488
204990 0.5705152
205000 0.5741473
205010 0.5717304
205020 0.5608885
205030 0.5616218
205040 0.552552
205050 0.5544659
205060 0.5556352
205070 0.5316522
205080 0.5462838
205090 0.5535561
205100 0.5557312
205110 0.5544147
205120 0.5521106
205130 0.5668152
205140 0.5378319
205150 0.558074
205160 0.5644588
205170 0.5588894
205180 0.5530598
205190 0.5658404
205200 0.5707744
205210 0.5808755
205220 0.5671725
205230 0.5653938
205240 0.5593892
205250 0.5594423
205260 0.5655147
205270 0.5768564
205280 0.5790895
205290 0.5750844
205300 0.5761321
205310 0.5807113
205320 0.5837873
205330 0.5689811
205340 0.5782487
205350 0.5772052
205360 0.5716729
205370 0.5586978
205380 0.5527651
205390 0.5725427
205400 0.5677782
205410 0.5535746
205420 0.5607091
205430 0.5753738
205440 0.5817359
205450 0.5746974
205460 0.5709466
205470 0.5712194
205480 0.552953
205490 0.5544482
205500 0.5563723
205510 0.5596483
205520 0.5530089
205530 0.5464557
205540 0.5537801
205550 0.5590615
205560 0.5549923
205570 0.5581253
205580 0.5597131
205590 0.560412
205600 0.5611222
205610 0.5582433
205620 0.5637862
205630 0.5710567
205640 0.5539778
205650 0.580476
205660 0.5728825
205670 0.5721352
205680 0.5715678
205690 0.5795741
205700 0.5430857
205710 0.5668735
205720 0.5453781
205730 0.5596051
205740 0.5597631
205750 0.5832161
205760 0.5704436
205770 0.5723504
205780 0.5475475
205790 0.5703835
205800 0.5682818
205810 0.5785822
205820 0.5717009
205830 0.5637646
205840 0.5720654
205850 0.5738823
205860 0.5871842
205870 0.5684587
205880 0.5513121
205890 0.5679452
205900 0.5483789
205910 0.5740147
205920 0.5694467
205930 0.5817676
205940 0.5732276
205950 0.5746495
205960 0.5804603
205970 0.5647939
205980 0.5618448
205990 0.5468959
206000 0.5437456
206010 0.5707934
206020 0.5731167
206030 0.5607576
206040 0.56624
206050 0.565854
206060 0.5564575
206070 0.5731833
206080 0.5700895
206090 0.5613865
206100 0.5530424
206110 0.5643979
206120 0.5754694
206130 0.5779586
206140 0.5749162
206150 0.5521423
206160 0.5503586
206170 0.5648824
206180 0.5644849
206190 0.5569614
206200 0.5811495
206210 0.5703284
206220 0.5603383
206230 0.5621982
206240 0.5745854
206250 0.568118
206260 0.553843
206270 0.5676191
206280 0.5816652
206290 0.5897384
206300 0.5724822
206310 0.5638235
206320 0.561242
206330 0.5668297
206340 0.565266
206350 0.555814
206360 0.5717859
206370 0.5758966
206380 0.5712957
206390 0.5760332
206400 0.5839947
206410 0.5666432
206420 0.5732292
206430 0.5706562
206440 0.5713016
206450 0.568625
206460 0.5672007
206470 0.5782554
206480 0.5693269
206490 0.5597621
206500 0.573379
206510 0.5449104
206520 0.5855912
206530 0.5726985
206540 0.5829181
206550 0.5678448
206560 0.5810243
206570 0.5545142
206580 0.5580875
206590 0.5592607
206600 0.5686651
206610 0.5664459
206620 0.5740914
206630 0.575409
206640 0.5647569
206650 0.5641645
206660 0.5581694
206670 0.5625038
206680 0.5572683
206690 0.5670153
206700 0.5551869
206710 0.5575846
206720 0.5476906
206730 0.5626212
206740 0.5459068
206750 0.5579836
206760 0.5659552
206770 0.5635281
206780 0.5403085
206790 0.5538983
206800 0.558249
206810 0.579625
206820 0.564645
206830 0.5681767
206840 0.5589803
206850 0.5516952
206860 0.5496507
206870 0.5573623
206880 0.5508823
206890 0.5436727
206900 0.5603207
206910 0.54843
206920 0.5600189
206930 0.5446956
206940 0.5590588
206950 0.5616505
206960 0.5657893
206970 0.5499687
206980 0.5768188
206990 0.5696282
207000 0.5682126
207010 0.5443752
207020 0.550689
207030 0.5656192
207040 0.5679104
207050 0.550225
207060 0.559214
207070 0.550826
207080 0.5571585
207090 0.5600067
207100 0.5457098
207110 0.5523372
207120 0.5668812
207130 0.55415
207140 0.5607767
207150 0.5626253
207160 0.5501364
207170 0.5654157
207180 0.5550857
207190 0.554797
207200 0.5401804
207210 0.5428113
207220 0.5356116
207230 0.5503097
207240 0.5374114
207250 0.5407158
207260 0.5497547
207270 0.5561373
207280 0.5368369
207290 0.54644
207300 0.5433971
207310 0.5417559
207320 0.5307182
207330 0.5345404
207340 0.5425169
207350 0.5435684
207360 0.5474052
207370 0.5237937
207380 0.5401762
207390 0.548585
207400 0.5552686
207410 0.540976
207420 0.5433387
207430 0.5277532
207440 0.5329478
207450 0.5493155
207460 0.5437836
207470 0.5419174
207480 0.5309713
207490 0.5420654
207500 0.5476736
207510 0.5551476
207520 0.5487712
207530 0.5550644
207540 0.5821838
207550 0.5541582
207560 0.5399728
207570 0.5595682
207580 0.5561377
207590 0.5628054
207600 0.5520968
207610 0.5478566
207620 0.5633505
207630 0.5640842
207640 0.5563245
207650 0.5681663
207660 0.556552
207670 0.5554006
207680 0.5683081
207690 0.5574136
207700 0.5579018
207710 0.5657642
207720 0.5563695
207730 0.582254
207740 0.5680674
207750 0.578555
207760 0.5621349
207770 0.5720374
207780 0.5474625
207790 0.5716055
207800 0.5707802
207810 0.5608762
207820 0.5648614
207830 0.5714788
207840 0.5660492
207850 0.570725
207860 0.5666546
207870 0.5767453
207880 0.5621375
207890 0.5657072
207900 0.5807035
207910 0.5666146
207920 0.5673218
207930 0.566902
207940 0.5797971
207950 0.5723872
207960 0.5742151
207970 0.5864581
207980 0.5825077
207990 0.5909214
208000 0.5775429
208010 0.5724447
208020 0.5863507
208030 0.5708007
208040 0.5722959
208050 0.5700656
208060 0.5502059
208070 0.5729355
208080 0.5601008
208090 0.5522776
208100 0.5646453
208110 0.5523078
208120 0.5621572
208130 0.5680959
208140 0.5578754
208150 0.5604528
208160 0.5684839
208170 0.5665744
208180 0.5533598
208190 0.5570277
208200 0.5643558
208210 0.5367752
208220 0.5420161
208230 0.5433207
208240 0.5520443
208250 0.5541978
208260 0.5559945
208270 0.5558903
208280 0.5608518
208290 0.576223
208300 0.5775731
208310 0.5591279
208320 0.5510845
208330 0.5423113
208340 0.5620164
208350 0.5475598
208360 0.5684193
208370 0.5535771
208380 0.5577038
208390 0.5637023
208400 0.5660492
208410 0.5426821
208420 0.5677727
208430 0.551956
208440 0.5613209
208450 0.5663353
208460 0.5462421
208470 0.5646991
208480 0.5497529
208490 0.5629586
208500 0.5612286
208510 0.5680292
208520 0.5580593
208530 0.5678669
208540 0.5557112
208550 0.5590386
208560 0.5605572
208570 0.5590261
208580 0.5450024
208590 0.5532032
208600 0.5524465
208610 0.5501796
208620 0.55541
208630 0.5703515
208640 0.5567185
208650 0.57071
208660 0.5626317
208670 0.5646289
208680 0.5706859
208690 0.556381
208700 0.5587186
208710 0.5630059
208720 0.5651926
208730 0.5650766
208740 0.5731198
208750 0.5590754
208760 0.5533496
208770 0.5489809
208780 0.5540777
208790 0.5600184
208800 0.5408641
208810 0.560464
208820 0.5497082
208830 0.5489108
208840 0.5496123
208850 0.5460997
208860 0.5511878
208870 0.5685902
208880 0.5542428
208890 0.5447769
208900 0.5506595
208910 0.5549023
208920 0.5491063
208930 0.5588475
208940 0.5698329
208950 0.5596428
208960 0.5685232
208970 0.5626689
208980 0.5710636
208990 0.5643374
209000 0.5603393
209010 0.5375903
209020 0.5364783
209030 0.5499479
209040 0.5500073
209050 0.5582986
209060 0.5647674
209070 0.5454324
209080 0.5583441
209090 0.5554545
209100 0.5612987
209110 0.5571916
209120 0.5595929
209130 0.5582038
209140 0.5517496
209150 0.558717
209160 0.5596627
209170 0.5584157
209180 0.5803232
209190 0.5516233
209200 0.555747
209210 0.5627117
209220 0.557771
209230 0.5508646
209240 0.5577438
209250 0.5422164
209260 0.5600663
209270 0.5529894
209280 0.5815899
209290 0.5657012
209300 0.5631607
209310 0.5602871
209320 0.5653247
209330 0.570016
209340 0.5661854
209350 0.5491632
209360 0.5813665
209370 0.5666994
209380 0.5841652
209390 0.5682057
209400 0.5750662
209410 0.568855
209420 0.5585323
209430 0.5597379
209440 0.5568282
209450 0.5519255
209460 0.5629513
209470 0.549426
209480 0.5506817
209490 0.5676312
209500 0.5583938
209510 0.5461678
209520 0.5491668
209530 0.5417573
209540 0.5670274
209550 0.5655648
209560 0.5352368
209570 0.5656113
209580 0.5724226
209590 0.549125
209600 0.5534181
209610 0.5611315
209620 0.5592334
209630 0.5522475
209640 0.5561864
209650 0.5661048
209660 0.5693493
209670 0.5598368
209680 0.5597806
209690 0.5775015
209700 0.5681437
209710 0.5425954
209720 0.5575483
209730 0.5623717
209740 0.5545236
209750 0.5468473
209760 0.5365186
209770 0.5674412
209780 0.5782839
209790 0.5690603
209800 0.5586852
209810 0.5545585
209820 0.5561521
209830 0.5470501
209840 0.5553119
209850 0.5551435
209860 0.5585164
209870 0.564833
209880 0.5649456
209890 0.5557796
209900 0.5703844
209910 0.5679975
209920 0.5508454
209930 0.5605013
209940 0.5556099
209950 0.5627666
209960 0.5591136
209970 0.5697585
209980 0.5696126
209990 0.5582131
210000 0.5773395
210010 0.5676153
210020 0.5600845
210030 0.575813
210040 0.5747586
210050 0.5550035
210060 0.5554073
210070 0.5658991
210080 0.5711555
210090 0.5722591
210100 0.574531
210110 0.5679281
210120 0.5781004
210130 0.5701672
210140 0.5674979
210150 0.5617909
210160 0.5837705
210170 0.5832826
210180 0.572769
210190 0.579117
210200 0.5756164
210210 0.5581506
210220 0.5792467
210230 0.578003
210240 0.5712616
210250 0.5872203
210260 0.5665134
210270 0.5773359
210280 0.5580799
210290 0.5828901
210300 0.5596909
210310 0.5380957
210320 0.5598816
210330 0.5549938
210340 0.5506149
210350 0.556347
210360 0.5537737
210370 0.5608329
210380 0.555527
210390 0.5563181
210400 0.565492
210410 0.5708991
210420 0.5529089
210430 0.5632988
210440 0.5759426
210450 0.5514843
210460 0.5660404
210470 0.5685351
210480 0.5684917
210490 0.5626963
210500 0.5658405
210510 0.5705373
210520 0.5755286
210530 0.5701453
210540 0.5668261
210550 0.5524448
210560 0.5453449
210570 0.5591386
210580 0.5423497
210590 0.5715205
210600 0.5479497
210610 0.5598098
210620 0.5641638
210630 0.5527287
210640 0.5646349
210650 0.5673928
210660 0.5622054
210670 0.5620213
210680 0.560567
210690 0.5642003
210700 0.5632775
210710 0.5659841
210720 0.5707079
210730 0.5728996
210740 0.5593141
210750 0.5605393
210760 0.5676495
210770 0.557173
210780 0.5476624
210790 0.5547713
210800 0.5473573
210810 0.5664736
210820 0.565393
210830 0.5616497
210840 0.5643337
210850 0.5667792
210860 0.5534685
210870 0.5622451
210880 0.5674424
210890 0.5731554
210900 0.5657358
210910 0.5548129
210920 0.5707971
210930 0.5545957
210940 0.5743035
210950 0.5597604
210960 0.5661509
210970 0.5755019
210980 0.5949283
210990 0.5764127
211000 0.5815687
211010 0.5662619
211020 0.5656841
211030 0.5628148
211040 0.5751737
211050 0.5850261
211060 0.5696715
211070 0.5793504
211080 0.5647751
211090 0.5681251
211100 0.5826597
211110 0.589182
211120 0.5878046
211130 0.5862872
211140 0.5837706
211150 0.5878158
211160 0.5781093
211170 0.5766023
211180 0.5697233
211190 0.5543141
211200 0.549589
211210 0.5728967
211220 0.5652127
211230 0.5729756
211240 0.5898294
211250 0.5807613
211260 0.5772197
211270 0.5686066
211280 0.5715194
211290 0.5885056
211300 0.5924386
211310 0.5917946
211320 0.5873495
211330 0.5878687
211340 0.5747311
211350 0.588456
211360 0.575653
211370 0.5657904
211380 0.5712258
211390 0.5494457
211400 0.5559651
211410 0.551706
211420 0.5434659
211430 0.5527658
211440 0.5675405
211450 0.5561464
211460 0.5771175
211470 0.5646421
211480 0.5565476
211490 0.5629968
211500 0.5591437
211510 0.5593306
211520 0.5710571
211530 0.5782034
211540 0.5631092
211550 0.5540818
211560 0.5680346
211570 0.5459792
211580 0.5505916
211590 0.5513114
211600 0.5509841
211610 0.5502852
211620 0.571973
211630 0.5749351
211640 0.5701204
211650 0.5716078
211660 0.565657
211670 0.5634481
211680 0.5655683
211690 0.5643843
211700 0.5494342
211710 0.5636774
211720 0.5654512
211730 0.552502
211740 0.5469775
211750 0.5552475
211760 0.564708
211770 0.5502357
211780 0.5509547
211790 0.5426157
211800 0.5382631
211810 0.5419403
211820 0.5483626
211830 0.5620785
211840 0.5540586
211850 0.5519524
211860 0.5480849
211870 0.5606741
211880 0.5472671
211890 0.5455078
211900 0.5597953
211910 0.5434504
211920 0.5614663
211930 0.559292
211940 0.5732667
211950 0.5634399
211960 0.5508875
211970 0.550766
211980 0.55587
211990 0.5679458
212000 0.5584362
212010 0.5503892
212020 0.5538769
212030 0.5512428
212040 0.5622193
212050 0.5631372
212060 0.5679666
212070 0.550944
212080 0.5597274
212090 0.5546543
212100 0.5470576
212110 0.552067
212120 0.552404
212130 0.5508124
212140 0.549263
212150 0.5625994
212160 0.5715798
212170 0.5516686
212180 0.5495396
212190 0.5551588
212200 0.5619196
212210 0.5715684
212220 0.5711722
212230 0.5636654
212240 0.5706618
212250 0.5689676
212260 0.583047
212270 0.5716927
212280 0.564732
212290 0.584662
212300 0.566344
212310 0.57317
212320 0.5676639
212330 0.571661
212340 0.5694218
212350 0.5859681
212360 0.5750944
212370 0.5740244
212380 0.5691482
212390 0.5862942
212400 0.5766565
212410 0.5787396
212420 0.569094
212430 0.5852967
212440 0.5714047
212450 0.5698262
212460 0.5590851
212470 0.5555529
212480 0.5489608
212490 0.560507
212500 0.5508398
212510 0.5617481
212520 0.5604373
212530 0.5643008
212540 0.5708326
212550 0.5848402
212560 0.5846294
212570 0.5588695
212580 0.5627712
212590 0.5818096
212600 0.5638849
212610 0.5567407
212620 0.5496592
212630 0.5541517
212640 0.5479502
212650 0.5624964
212660 0.5576756
212670 0.5634881
212680 0.5762517
212690 0.565789
212700 0.5730281
212710 0.5676156
212720 0.5689984
212730 0.5638991
212740 0.5659259
212750 0.5488673
212760 0.5737882
212770 0.5689108
212780 0.5631971
212790 0.5712882
212800 0.5537955
212810 0.5657832
212820 0.5753513
212830 0.5861481
212840 0.5746354
212850 0.5581513
212860 0.5612507
212870 0.5650598
212880 0.5781512
212890 0.5632011
212900 0.5837137
212910 0.5630734
212920 0.5709345
212930 0.5536131
212940 0.5787104
212950 0.5632746
212960 0.5633407
212970 0.5715251
212980 0.5676137
212990 0.5639669
213000 0.5661589
213010 0.5592713
213020 0.5696337
213030 0.5524134
213040 0.5483793
213050 0.5600496
213060 0.5714663
213070 0.5771131
213080 0.5507418
213090 0.5452007
213100 0.5449038
213110 0.5680452
213120 0.5449986
213130 0.5528108
213140 0.5399204
213150 0.5441329
213160 0.5508506
213170 0.5504153
213180 0.546631
213190 0.554657
213200 0.5657056
213210 0.5592884
213220 0.561359
213230 0.5584502
213240 0.5361658
213250 0.5528602
213260 0.5414472
213270 0.5383958
213280 0.5469539
213290 0.5563172
213300 0.5390431
213310 0.5461499
213320 0.544736
213330 0.548512
213340 0.5419784
213350 0.5480749
213360 0.5559471
213370 0.5561205
213380 0.5691562
213390 0.5522051
213400 0.569768
213410 0.5563834
213420 0.5618181
213430 0.5719826
213440 0.5665131
213450 0.5798211
213460 0.5585821
213470 0.5744572
213480 0.5714648
213490 0.5685564
213500 0.549638
213510 0.5573903
213520 0.5644372
213530 0.5457814
213540 0.558912
213550 0.5460727
213560 0.560182
213570 0.5531699
213580 0.5554401
213590 0.5665113
213600 0.5544546
213610 0.5626293
213620 0.5700069
213630 0.5674803
213640 0.5640556
213650 0.573658
213660 0.5607122
213670 0.5574541
213680 0.5570135
213690 0.5723226
213700 0.5534096
213710 0.5583344
213720 0.5572071
213730 0.5772716
213740 0.5639642
213750 0.5679667
213760 0.5590927
213770 0.5750686
213780 0.5635219
213790 0.5568818
213800 0.5569868
213810 0.5731921
213820 0.5696328
213830 0.5642083
213840 0.5369064
213850 0.5608643
213860 0.5513543
213870 0.5572042
213880 0.5854324
213890 0.5738958
213900 0.5637336
213910 0.5725539
213920 0.5723518
213930 0.570342
213940 0.5668949
213950 0.5600519
213960 0.5741577
213970 0.5755645
213980 0.5749812
213990 0.5478795
214000 0.5583536
214010 0.5675078
214020 0.5663005
214030 0.5548115
214040 0.5528624
214050 0.5535556
214060 0.5390036
214070 0.547363
214080 0.5674685
214090 0.5598661
214100 0.5546151
214110 0.5778733
214120 0.5617074
214130 0.5737925
214140 0.571481
214150 0.5734261
214160 0.5615286
214170 0.5648426
214180 0.5703203
214190 0.5605712
214200 0.5595906
214210 0.5803719
214220 0.5769227
214230 0.5848647
214240 0.5729399
214250 0.5643689
214260 0.5795665
214270 0.5626518
214280 0.5595533
214290 0.5623688
214300 0.5601054
214310 0.543258
214320 0.5456632
214330 0.5588579
214340 0.5731155
214350 0.5595006
214360 0.5556523
214370 0.5554636
214380 0.5509094
214390 0.5523962
214400 0.5565977
214410 0.5613143
214420 0.5676163
214430 0.5586089
214440 0.5716127
214450 0.5744202
214460 0.5530883
214470 0.5616992
214480 0.5741736
214490 0.5651917
214500 0.5587962
214510 0.565505
214520 0.5634161
214530 0.5690119
214540 0.579924
214550 0.5726849
214560 0.5814455
214570 0.5641671
214580 0.5616387
214590 0.5624546
214600 0.545727
214610 0.5612668
214620 0.5632392
214630 0.571849
214640 0.5721329
214650 0.5729818
214660 0.5608651
214670 0.5559436
214680 0.5662478
214690 0.5799335
214700 0.5690562
214710 0.5649158
214720 0.5550839
214730 0.5555502
214740 0.5601839
214750 0.5518173
214760 0.5674875
214770 0.5532184
214780 0.5530679
214790 0.5755631
214800 0.566846
214810 0.558313
214820 0.5684108
214830 0.5697182
214840 0.573536
214850 0.5766059
214860 0.5657382
214870 0.5491883
214880 0.5715948
214890 0.5659996
214900 0.5890817
214910 0.581889
214920 0.5886508
214930 0.5823017
214940 0.5734036
214950 0.5914171
214960 0.5640727
214970 0.5621804
214980 0.5750272
214990 0.5699249
215000 0.5703906
215010 0.5789076
215020 0.572921
215030 0.5832816
215040 0.5533347
215050 0.5634277
215060 0.5604693
215070 0.5641693
215080 0.5597873
215090 0.5847057
215100 0.5577905
215110 0.5350196
215120 0.5375652
215130 0.5618612
215140 0.560496
215150 0.5673024
215160 0.5538115
215170 0.5677124
215180 0.554904
215190 0.5413482
215200 0.5442739
215210 0.5526553
215220 0.5512967
215230 0.5568432
215240 0.5673171
215250 0.5559128
215260 0.5756064
215270 0.5618027
215280 0.546988
215290 0.5605316
215300 0.5421577
215310 0.5225157
215320 0.5348788
215330 0.5408298
215340 0.5558415
215350 0.5383324
215360 0.5410039
215370 0.5594034
215380 0.5409854
215390 0.5422918
215400 0.5384797
215410 0.5491603
215420 0.54467
215430 0.5549921
215440 0.5499524
215450 0.5592464
215460 0.565988
215470 0.5654867
215480 0.5439568
215490 0.5460144
215500 0.5422711
215510 0.5301297
215520 0.5461372
215530 0.5617278
215540 0.5488653
215550 0.5553576
215560 0.5575722
215570 0.5401713
215580 0.5745239
215590 0.5517229
215600 0.5689532
215610 0.5660658
215620 0.5493065
215630 0.5637808
215640 0.5421708
215650 0.5654513
215660 0.568541
215670 0.5652987
215680 0.5711074
215690 0.5737551
215700 0.5676866
215710 0.5575999
215720 0.5646369
215730 0.5815033
215740 0.5680318
215750 0.5632052
215760 0.5610382
215770 0.5606445
215780 0.5694324
215790 0.5645582
215800 0.5709851
215810 0.5581494
215820 0.5672207
215830 0.5637661
215840 0.5605332
215850 0.570064
215860 0.5531545
215870 0.541522
215880 0.5438188
215890 0.5545368
215900 0.5608947
215910 0.5427446
215920 0.5412553
215930 0.5600092
215940 0.5434881
215950 0.5496749
215960 0.5645605
215970 0.54737
215980 0.5452079
215990 0.5438415
216000 0.5507374
216010 0.5536398
216020 0.5463386
216030 0.533902
216040 0.5496285
216050 0.5378849
216060 0.5242292
216070 0.5413107
216080 0.5590927
216090 0.5446336
216100 0.5271099
216110 0.5492214
216120 0.5448139
216130 0.5296071
216140 0.5529809
216150 0.5526176
216160 0.5458118
216170 0.5561619
216180 0.5594934
216190 0.5627992
216200 0.5347365
216210 0.5537241
216220 0.5496598
216230 0.5296431
216240 0.5441908
216250 0.5528205
216260 0.5535038
216270 0.5398406
216280 0.5424519
216290 0.5501301
216300 0.5378211
216310 0.5343294
216320 0.5341232
216330 0.5263935
216340 0.5440066
216350 0.5379505
216360 0.5432723
216370 0.5427523
216380 0.5620762
216390 0.5429484
216400 0.5518935
216410 0.5528058
216420 0.5643991
216430 0.5502499
216440 0.5397796
216450 0.5533034
216460 0.5456328
216470 0.5411698
216480 0.5295076
216490 0.5474702
216500 0.5353518
216510 0.5513279
216520 0.5541957
216530 0.5410588
216540 0.5416687
216550 0.557566
216560 0.5458984
216570 0.539318
216580 0.5539622
216590 0.5528911
216600 0.5408256
216610 0.5362486
216620 0.544984
216630 0.536299
216640 0.5325073
216650 0.548917
216660 0.5269367
216670 0.552631
216680 0.5384001
216690 0.5452008
216700 0.5354218
216710 0.5449639
216720 0.5447411
216730 0.5504748
216740 0.5407151
216750 0.5516028
216760 0.5390691
216770 0.5353523
216780 0.5646103
216790 0.5598178
216800 0.5359447
216810 0.5603553
216820 0.5450161
216830 0.535842
216840 0.5523441
216850 0.555643
216860 0.549772
216870 0.5416809
216880 0.5531338
216890 0.549525
216900 0.5559522
216910 0.5462453
216920 0.5438988
216930 0.5589435
216940 0.5662672
216950 0.5597176
216960 0.5527295
216970 0.556282
216980 0.5667222
216990 0.5659068
217000 0.5641774
217010 0.5664381
217020 0.5676545
217030 0.5614557
217040 0.5471227
217050 0.5587676
217060 0.5494692
217070 0.5581454
217080 0.5443712
217090 0.5570814
217100 0.5594849
217110 0.5590124
217120 0.5666706
217130 0.566271
217140 0.5590871
217150 0.5625668
217160 0.5615297
217170 0.5470982
217180 0.5700635
217190 0.559947
217200 0.5519798
217210 0.5413542
217220 0.5558903
217230 0.5612028
217240 0.5362088
217250 0.5436878
217260 0.5672373
217270 0.550653
217280 0.5371388
217290 0.5520833
217300 0.5483386
217310 0.5653598
217320 0.5460376
217330 0.5545205
217340 0.5414118
217350 0.5415205
217360 0.5462783
217370 0.540064
217380 0.538422
217390 0.555004
217400 0.5730771
217410 0.5781686
217420 0.5591103
217430 0.5522024
217440 0.5397701
217450 0.5474443
217460 0.5455612
217470 0.5558722
217480 0.5423739
217490 0.5476037
217500 0.5411071
217510 0.5516766
217520 0.5333924
217530 0.5471533
217540 0.550498
217550 0.5538501
217560 0.545953
217570 0.5503931
217580 0.546465
217590 0.5585744
217600 0.5512838
217610 0.5510689
217620 0.5502864
217630 0.5431865
217640 0.5429796
217650 0.5375441
217660 0.5570434
217670 0.5375686
217680 0.5273096
217690 0.556878
217700 0.5512899
217710 0.558597
217720 0.5542288
217730 0.555208
217740 0.5593378
217750 0.5428676
217760 0.5572465
217770 0.5485263
217780 0.5370976
217790 0.5429122
217800 0.5424955
217810 0.5537608
217820 0.5517529
217830 0.5259758
217840 0.5528944
217850 0.5312566
217860 0.5574089
217870 0.5436023
217880 0.5483258
217890 0.5427415
217900 0.5451979
217910 0.5389909
217920 0.5510742
217930 0.555042
217940 0.5356127
217950 0.5437271
217960 0.5529007
217970 0.5385425
217980 0.5348113
217990 0.5561484
218000 0.5505501
218010 0.5440513
218020 0.5422325
218030 0.5486365
218040 0.5379077
218050 0.554603
218060 0.5465164
218070 0.5460313
218080 0.5342524
218090 0.5415362
218100 0.5497724
218110 0.556016
218120 0.5655213
218130 0.5486186
218140 0.5625853
218150 0.568968
218160 0.5449534
218170 0.549282
218180 0.5451887
218190 0.5440732
218200 0.5524562
218210 0.5453943
218220 0.5494916
218230 0.5513152
218240 0.5401232
218250 0.5331141
218260 0.5468819
218270 0.5377775
218280 0.5639172
218290 0.558622
218300 0.5632113
218310 0.5577701
218320 0.5518984
218330 0.5481153
218340 0.5514862
218350 0.5526343
218360 0.5431265
218370 0.545677
218380 0.538871
218390 0.5407545
218400 0.5735555
218410 0.5539826
218420 0.5692607
218430 0.5585057
218440 0.5474392
218450 0.5451835
218460 0.5512498
218470 0.5480348
218480 0.5339242
218490 0.5356523
218500 0.5431256
218510 0.5311216
218520 0.5509056
218530 0.5450684
218540 0.5545964
218550 0.5540041
218560 0.570412
218570 0.5487975
218580 0.5474585
218590 0.5410587
218600 0.5387105
218610 0.5521914
218620 0.5664275
218630 0.5454626
218640 0.5530083
218650 0.5434987
218660 0.5515469
218670 0.5378945
218680 0.5337313
218690 0.5454126
218700 0.5501976
218710 0.5524886
218720 0.5431122
218730 0.5513932
218740 0.5514494
218750 0.5512826
218760 0.5421119
218770 0.5426434
218780 0.5611625
218790 0.5538045
218800 0.5506664
218810 0.5422536
218820 0.5483155
218830 0.5427474
218840 0.534474
218850 0.5488601
218860 0.5307956
218870 0.5491804
218880 0.5418562
218890 0.5385343
218900 0.541755
218910 0.5359895
218920 0.5325952
218930 0.5427428
218940 0.5396541
218950 0.5351796
218960 0.5409849
218970 0.5468166
218980 0.5447721
218990 0.5364107
219000 0.5289273
219010 0.553158
219020 0.5465164
219030 0.549969
219040 0.5339731
219050 0.5517821
219060 0.5313002
219070 0.5334607
219080 0.5417541
219090 0.540562
219100 0.5501505
219110 0.5473765
219120 0.5421198
219130 0.548656
219140 0.5476952
219150 0.5554587
219160 0.5362757
219170 0.5505096
219180 0.5522763
219190 0.5413132
219200 0.558858
219210 0.5433416
219220 0.5515069
219230 0.5335712
219240 0.5600949
219250 0.5514135
219260 0.5423845
219270 0.5499868
219280 0.5372568
219290 0.5379965
219300 0.5350467
219310 0.5378027
219320 0.5467232
219330 0.5381346
219340 0.5475698
219350 0.533958
219360 0.548575
219370 0.53597
219380 0.5488479
219390 0.5516872
219400 0.5443218
219410 0.5380755
219420 0.5546281
219430 0.5343328
219440 0.5467452
219450 0.5483744
219460 0.554186
219470 0.5527306
219480 0.5244306
219490 0.5391042
219500 0.5570498
219510 0.5412168
219520 0.5575455
219530 0.5565597
219540 0.5430614
219550 0.5572727
219560 0.5608113
219570 0.5601966
219580 0.5489436
219590 0.5550002
219600 0.5566142
219610 0.5663471
219620 0.5502045
219630 0.5557815
219640 0.5452795
219650 0.5501488
219660 0.5561777
219670 0.5606195
219680 0.5620841
219690 0.5626412
219700 0.5603938
219710 0.5566167
219720 0.5598254
219730 0.5563418
219740 0.5484126
219750 0.5578752
219760 0.5499136
219770 0.551402
219780 0.5639347
219790 0.552066
219800 0.5537785
219810 0.5621734
219820 0.5612817
219830 0.548254
219840 0.5522241
219850 0.5483707
219860 0.5546516
219870 0.57104
219880 0.5600473
219890 0.5555376
219900 0.5762795
219910 0.5417986
219920 0.5554361
219930 0.5613452
219940 0.5567524
219950 0.5486664
219960 0.5568081
219970 0.5654271
219980 0.5608215
219990 0.5594654
220000 0.5769661
220010 0.555645
220020 0.5802948
220030 0.5813611
220040 0.5610822
220050 0.5536671
220060 0.54976
220070 0.5557243
220080 0.5702288
220090 0.5523652
220100 0.5658882
220110 0.5599091
220120 0.5508739
220130 0.5546519
220140 0.5516425
220150 0.5418661
220160 0.5552555
220170 0.5565121
220180 0.547224
220190 0.5400131
220200 0.5584655
220210 0.5662516
220220 0.5527748
220230 0.5561032
220240 0.5528055
220250 0.5558862
220260 0.5603439
220270 0.5553598
220280 0.5487207
220290 0.5562252
220300 0.5457419
220310 0.5503423
220320 0.5526139
220330 0.5541751
220340 0.5376444
220350 0.5559247
220360 0.5472379
220370 0.5330645
220380 0.5301591
220390 0.548924
220400 0.5443849
220410 0.5385066
220420 0.5634402
220430 0.5476104
220440 0.5598144
220450 0.5578796
220460 0.555264
220470 0.5625039
220480 0.5550385
220490 0.547021
220500 0.549097
220510 0.5383924
220520 0.5548041
220530 0.5552921
220540 0.5408288
220550 0.5328326
220560 0.5469526
220570 0.5396396
220580 0.5532021
220590 0.540477
220600 0.5627684
220610 0.5419143
220620 0.5453295
220630 0.5497659
220640 0.5528034
220650 0.550444
220660 0.540483
220670 0.5434529
220680 0.5548661
220690 0.5392926
220700 0.5367981
220710 0.5394669
220720 0.547452
220730 0.5316609
220740 0.534778
220750 0.5336028
220760 0.5303956
220770 0.5383785
220780 0.5400573
220790 0.5538183
220800 0.543073
220810 0.5423906
220820 0.5478274
220830 0.5551796
220840 0.5457
220850 0.5657203
220860 0.5443662
220870 0.5381967
220880 0.5575457
220890 0.5653293
220900 0.5574403
220910 0.5406367
220920 0.5696615
220930 0.5412011
220940 0.5599986
220950 0.5598763
220960 0.5633096
220970 0.5597448
220980 0.5552515
220990 0.5570971
221000 0.5628372
221010 0.5555494
221020 0.5470402
221030 0.5575378
221040 0.5537984
221050 0.5527488
221060 0.5690338
221070 0.5539676
221080 0.5426808
221090 0.56288
221100 0.5494472
221110 0.5591788
221120 0.5573024
221130 0.5600101
221140 0.557156
221150 0.5556111
221160 0.5431772
221170 0.5531532
221180 0.5454152
221190 0.5542223
221200 0.5453094
221210 0.5528129
221220 0.5532277
221230 0.5432474
221240 0.5540956
221250 0.5441216
221260 0.5507627
221270 0.548469
221280 0.5352437
221290 0.5468293
221300 0.5583901
221310 0.5390241
221320 0.5428481
221330 0.5439706
221340 0.5474859
221350 0.5603092
221360 0.5510198
221370 0.559027
221380 0.5658592
221390 0.5542884
221400 0.5599108
221410 0.558283
221420 0.5533202
221430 0.5488182
221440 0.5387143
221450 0.5494519
221460 0.5499787
221470 0.5387304
221480 0.5522776
221490 0.5235491
221500 0.5408841
221510 0.53704
221520 0.5503073
221530 0.5499498
221540 0.5469002
221550 0.5529139
221560 0.5426855
221570 0.5512951
221580 0.5443256
221590 0.5460932
221600 0.5298172
221610 0.548347
221620 0.5503708
221630 0.5465625
221640 0.5618117
221650 0.5567886
221660 0.5444748
221670 0.5497493
221680 0.548899
221690 0.5532631
221700 0.5548605
221710 0.5357049
221720 0.5581956
221730 0.5648292
221740 0.5662984
221750 0.5665455
221760 0.5669928
221770 0.5636566
221780 0.5581908
221790 0.5537531
221800 0.5722286
221810 0.5489866
221820 0.5444837
221830 0.5621703
221840 0.5665886
221850 0.5513896
221860 0.5234914
221870 0.5510247
221880 0.5577799
221890 0.5589659
221900 0.5560379
221910 0.5430923
221920 0.5489598
221930 0.5615944
221940 0.5360741
221950 0.5519205
221960 0.5322062
221970 0.5660434
221980 0.5621789
221990 0.5468372
222000 0.5387733
222010 0.5513315
222020 0.545265
222030 0.5485946
222040 0.5432701
222050 0.5554796
222060 0.5749811
222070 0.5544724
222080 0.555793
222090 0.5501186
222100 0.5515013
222110 0.5644848
222120 0.5567646
222130 0.5534796
222140 0.5527837
222150 0.5584874
222160 0.5803939
222170 0.5770453
222180 0.5589288
222190 0.5708625
222200 0.5599911
222210 0.5715688
222220 0.5714711
222230 0.5756696
222240 0.5569775
222250 0.5525969
222260 0.5578923
222270 0.5530777
222280 0.5665562
222290 0.5706059
222300 0.5652059
222310 0.5610128
222320 0.5691825
222330 0.5662148
222340 0.5582892
222350 0.5649429
222360 0.5590184
222370 0.558648
222380 0.5615034
222390 0.5590124
222400 0.5628771
222410 0.5555242
222420 0.5646985
222430 0.558983
222440 0.5592309
222450 0.550749
222460 0.5574085
222470 0.5604759
222480 0.5640258
222490 0.5594746
222500 0.5568051
222510 0.5580549
222520 0.5690998
222530 0.5584471
222540 0.5680335
222550 0.5562642
222560 0.5755078
222570 0.5825481
222580 0.5785468
222590 0.5719417
222600 0.5521085
222610 0.5579177
222620 0.5532877
222630 0.5479766
222640 0.5618029
222650 0.5530957
222660 0.5526623
222670 0.5557075
222680 0.5470036
222690 0.5456533
222700 0.5316053
222710 0.5324158
222720 0.5399891
222730 0.5527704
222740 0.5452332
222750 0.5598492
222760 0.5671074
222770 0.5586143
222780 0.56478
222790 0.559858
222800 0.5551954
222810 0.552906
222820 0.5558478
222830 0.5404177
222840 0.5521239
222850 0.5776574
222860 0.5451701
222870 0.5522333
222880 0.5562705
222890 0.5563295
222900 0.5533699
222910 0.5600387
222920 0.5677985
222930 0.5573782
222940 0.56872
222950 0.5800709
222960 0.5799519
222970 0.5696822
222980 0.5726151
222990 0.5688823
223000 0.594218
223010 0.5820652
223020 0.587346
223030 0.5816903
223040 0.5870937
223050 0.5730724
223060 0.5610384
223070 0.5688714
223080 0.5697024
223090 0.5839267
223100 0.5687457
223110 0.5672861
223120 0.57472
223130 0.553479
223140 0.5722055
223150 0.565196
223160 0.5565385
223170 0.5702727
223180 0.5663486
223190 0.5627077
223200 0.5599363
223210 0.5816085
223220 0.5569583
223230 0.5644329
223240 0.5748048
223250 0.5607893
223260 0.5702469
223270 0.5531958
223280 0.580151
223290 0.5464996
223300 0.5701522
223310 0.5748649
223320 0.541496
223330 0.5619415
223340 0.5541117
223350 0.5641851
223360 0.5491346
223370 0.550521
223380 0.5485257
223390 0.5444071
223400 0.557413
223410 0.5415792
223420 0.5492525
223430 0.5439686
223440 0.5645066
223450 0.5505601
223460 0.5492334
223470 0.5607513
223480 0.5636286
223490 0.5591606
223500 0.5579385
223510 0.5291029
223520 0.5655698
223530 0.5511325
223540 0.5681142
223550 0.5435559
223560 0.5559516
223570 0.5591279
223580 0.5583394
223590 0.5580989
223600 0.5574134
223610 0.5555465
223620 0.5360105
223630 0.5472646
223640 0.5514631
223650 0.5471688
223660 0.559471
223670 0.5475604
223680 0.5655196
223690 0.5596086
223700 0.5614726
223710 0.5563811
223720 0.5628347
223730 0.5567091
223740 0.5511368
223750 0.569598
223760 0.561546
223770 0.5595613
223780 0.542666
223790 0.5837835
223800 0.5683755
223810 0.5733705
223820 0.5684671
223830 0.5690721
223840 0.5727134
223850 0.5750386
223860 0.5583872
223870 0.5427767
223880 0.5607151
223890 0.5552162
223900 0.5619936
223910 0.5572919
223920 0.5553395
223930 0.5586247
223940 0.5568069
223950 0.5563893
223960 0.5548483
223970 0.5687898
223980 0.5571069
223990 0.5467005
224000 0.5596049
224010 0.5577129
224020 0.556983
224030 0.5526914
224040 0.5599645
224050 0.53838
224060 0.5473002
224070 0.558153
224080 0.5641565
224090 0.5679564
224100 0.5522866
224110 0.5356748
224120 0.5431646
224130 0.5595432
224140 0.5390691
224150 0.536754
224160 0.5381757
224170 0.5458544
224180 0.5316484
224190 0.5345364
224200 0.5383269
224210 0.559063
224220 0.5417584
224230 0.5493168
224240 0.5604625
224250 0.534465
224260 0.5498877
224270 0.5500579
224280 0.5429552
224290 0.5439467
224300 0.5540158
224310 0.5405965
224320 0.5440436
224330 0.543233
224340 0.5642355
224350 0.5711797
224360 0.5669559
224370 0.5531769
224380 0.5485592
224390 0.5560327
224400 0.5647814
224410 0.5635489
224420 0.5675704
224430 0.5766813
224440 0.5622835
224450 0.5546831
224460 0.5679443
224470 0.5583414
224480 0.5585782
224490 0.5397283
224500 0.5371187
224510 0.5361545
224520 0.5420014
224530 0.5357649
224540 0.5419345
224550 0.5549482
224560 0.5395768
224570 0.5484396
224580 0.5477942
224590 0.5450534
224600 0.5385765
224610 0.5528746
224620 0.5492831
224630 0.541814
224640 0.5591682
224650 0.5367225
224660 0.5463533
224670 0.5567698
224680 0.5482272
224690 0.5462771
224700 0.5575562
224710 0.5665923
224720 0.5564069
224730 0.5651498
224740 0.5845852
224750 0.578455
224760 0.5476661
224770 0.5563879
224780 0.5623764
224790 0.5595523
224800 0.5560307
224810 0.574846
224820 0.5452816
224830 0.5609156
224840 0.5612418
224850 0.5547343
224860 0.5667782
224870 0.572513
224880 0.574586
224890 0.5754185
224900 0.5661548
224910 0.5671607
224920 0.562948
224930 0.5641423
224940 0.5534104
224950 0.5784484
224960 0.5686426
224970 0.555756
224980 0.5723392
224990 0.5737181
225000 0.581919
225010 0.5726297
225020 0.5724693
225030 0.5666136
225040 0.563362
225050 0.5625783
225060 0.5637736
225070 0.567955
225080 0.5831817
225090 0.5632348
225100 0.5507089
225110 0.5536113
225120 0.5441288
225130 0.5706706
225140 0.5532397
225150 0.5460173
225160 0.5581446
225170 0.547336
225180 0.5587945
225190 0.5577934
225200 0.5591005
225210 0.5617888
225220 0.5465414
225230 0.5419966
225240 0.5631763
225250 0.5669244
225260 0.5589033
225270 0.5678955
225280 0.5619986
225290 0.5713642
225300 0.5439135
225310 0.5488604
225320 0.5654607
225330 0.55795
225340 0.5647693
225350 0.5576415
225360 0.5388454
225370 0.5635174
225380 0.5621962
225390 0.5366554
225400 0.5451054
225410 0.560163
225420 0.5489002
225430 0.5416036
225440 0.5281056
225450 0.5204005
225460 0.5361847
225470 0.5362212
225480 0.5525793
225490 0.5420676
225500 0.5618389
225510 0.5369208
225520 0.5541879
225530 0.5535319
225540 0.548206
225550 0.5494504
225560 0.5329769
225570 0.5452249
225580 0.5437444
225590 0.5403993
225600 0.549369
225610 0.5519745
225620 0.5512856
225630 0.5528327
225640 0.533154
225650 0.5427012
225660 0.5510423
225670 0.5231565
225680 0.5417923
225690 0.5365164
225700 0.5323217
225710 0.5385677
225720 0.5455612
225730 0.5281277
225740 0.5497445
225750 0.5425575
225760 0.525067
225770 0.5215089
225780 0.5216714
225790 0.553291
225800 0.5160767
225810 0.5269074
225820 0.5316723
225830 0.5180722
225840 0.5187618
225850 0.5105259
225860 0.5087509
225870 0.5284994
225880 0.5283744
225890 0.5511432
225900 0.5279672
225910 0.5311928
225920 0.5302103
225930 0.5197393
225940 0.5475319
225950 0.5396131
225960 0.5495502
225970 0.5454554
225980 0.532083
225990 0.5099278
226000 0.5385653
226010 0.5321329
226020 0.5322037
226030 0.5303684
226040 0.5280598
226050 0.5208794
226060 0.551868
226070 0.5372168
226080 0.5364612
226090 0.5288731
226100 0.538388
226110 0.5436762
226120 0.5291593
226130 0.5336028
226140 0.5366466
226150 0.5226402
226160 0.5305657
226170 0.5405567
226180 0.5301835
226190 0.5524089
226200 0.5371882
226210 0.5418497
226220 0.5622313
226230 0.5719646
226240 0.5467572
226250 0.5547485
226260 0.5380941
226270 0.5347531
226280 0.5375583
226290 0.5414975
226300 0.5524016
226310 0.5494263
226320 0.5407192
226330 0.5453877
226340 0.55125
226350 0.5549238
226360 0.5657938
226370 0.5375869
226380 0.5568687
226390 0.5253085
226400 0.5482687
226410 0.5529991
226420 0.5376255
226430 0.5417616
226440 0.5406757
226450 0.5440263
226460 0.5575668
226470 0.5573531
226480 0.5452717
226490 0.5248858
226500 0.5280201
226510 0.5482436
226520 0.5600646
226530 0.5597174
226540 0.5507041
226550 0.5328586
226560 0.5313217
226570 0.5444841
226580 0.5348567
226590 0.5201985
226600 0.5507294
226610 0.531365
226620 0.5448819
226630 0.5549029
226640 0.5507936
226650 0.5346559
226660 0.5383354
226670 0.5240369
226680 0.5332535
226690 0.5374854
226700 0.5402682
226710 0.5322573
226720 0.5468699
226730 0.5393153
226740 0.5280939
226750 0.5526693
226760 0.5375662
226770 0.5194128
226780 0.5500954
226790 0.5422996
226800 0.5281128
226810 0.533696
226820 0.5311283
226830 0.5312123
226840 0.5417046
226850 0.5312762
226860 0.545655
226870 0.5637123
226880 0.5240874
226890 0.5479164
226900 0.5304395
226910 0.531162
226920 0.5363265
226930 0.5342607
226940 0.5225118
226950 0.5356569
226960 0.5430248
226970 0.5325282
226980 0.5437242
226990 0.5200691
227000 0.5343795
227010 0.5320392
227020 0.5459169
227030 0.5371287
227040 0.5219864
227050 0.5341408
227060 0.5288066
227070 0.5465594
227080 0.5334243
227090 0.533647
227100 0.526416
227110 0.5304594
227120 0.5271645
227130 0.5180486
227140 0.5222459
227150 0.5472904
227160 0.5398955
227170 0.5367612
227180 0.537493
227190 0.5441381
227200 0.5353813
227210 0.556254
227220 0.5378177
227230 0.536237
227240 0.5507426
227250 0.5519176
227260 0.5533881
227270 0.5551574
227280 0.5687349
227290 0.5591401
227300 0.5410774
227310 0.5265318
227320 0.5143219
227330 0.5303894
227340 0.5238575
227350 0.5263612
227360 0.5600598
227370 0.5684097
227380 0.5432469
227390 0.5469241
227400 0.5554228
227410 0.5542685
227420 0.5639384
227430 0.5651537
227440 0.5632966
227450 0.5424814
227460 0.563191
227470 0.5455629
227480 0.5513856
227490 0.5362899
227500 0.5505469
227510 0.5482799
227520 0.5406306
227530 0.5417092
227540 0.5368385
227550 0.5468307
227560 0.5337771
227570 0.5654444
227580 0.537468
227590 0.5333912
227600 0.5680503
227610 0.5306239
227620 0.5556464
227630 0.5505236
227640 0.5451068
227650 0.5416714
227660 0.5436074
227670 0.5517918
227680 0.5758527
227690 0.5591477
227700 0.5525365
227710 0.5459379
227720 0.5502436
227730 0.5680752
227740 0.5636677
227750 0.5545077
227760 0.5827172
227770 0.5512887
227780 0.5435182
227790 0.5481375
227800 0.5535871
227810 0.5479634
227820 0.5461193
227830 0.5528503
227840 0.5498648
227850 0.5443789
227860 0.5681171
227870 0.545859
227880 0.5602124
227890 0.5465765
227900 0.567495
227910 0.5540121
227920 0.5517703
227930 0.5518347
227940 0.5512952
227950 0.5555488
227960 0.5563541
227970 0.5468408
227980 0.5573083
227990 0.547027
228000 0.5404519
228010 0.546125
228020 0.5408332
228030 0.5447385
228040 0.5420175
228050 0.543723
228060 0.5496075
228070 0.5348769
228080 0.5632126
228090 0.5296819
228100 0.5332223
228110 0.5418315
228120 0.5528027
228130 0.5558466
228140 0.562925
228150 0.5533643
228160 0.5571914
228170 0.5620146
228180 0.5780764
228190 0.5692764
228200 0.5620813
228210 0.5718256
228220 0.5614983
228230 0.5591078
228240 0.5555725
228250 0.5710665
228260 0.5472662
228270 0.5368572
228280 0.5407313
228290 0.5578215
228300 0.5601834
228310 0.5579309
228320 0.558323
228330 0.5528349
228340 0.5421691
228350 0.5549283
228360 0.5530889
228370 0.5529271
228380 0.5476748
228390 0.5612608
228400 0.5644109
228410 0.5537282
228420 0.5566224
228430 0.5674573
228440 0.577361
228450 0.558136
228460 0.5754991
228470 0.5697907
228480 0.5753197
228490 0.5677356
228500 0.5737253
228510 0.5769705
228520 0.5637788
228530 0.5654813
228540 0.5563057
228550 0.5623701
228560 0.5684845
228570 0.5837325
228580 0.5568002
228590 0.5781048
228600 0.5660388
228610 0.5562567
228620 0.5637829
228630 0.566141
228640 0.5550267
228650 0.5577527
228660 0.565423
228670 0.5639343
228680 0.5511668
228690 0.5678166
228700 0.5796298
228710 0.5660996
228720 0.5593021
228730 0.5812014
228740 0.5702431
228750 0.5659149
228760 0.5539118
228770 0.5654416
228780 0.5457043
228790 0.5554494
228800 0.547599
228810 0.5482796
228820 0.5602584
228830 0.5698571
228840 0.5531748
228850 0.5693284
228860 0.5718144
228870 0.5677295
228880 0.5687635
228890 0.5775144
228900 0.5660313
228910 0.5576274
228920 0.552312
228930 0.5783657
228940 0.5605738
228950 0.5641198
228960 0.5761161
228970 0.5706358
228980 0.5892072
228990 0.5799282
229000 0.5600218
229010 0.565336
229020 0.5599107
229030 0.5551406
229040 0.556483
229050 0.5597832
229060 0.5692072
229070 0.5914855
229080 0.5742692
229090 0.5723866
229100 0.5588483
229110 0.5678713
229120 0.5877854
229130 0.5801029
229140 0.5600013
229150 0.5631629
229160 0.5561084
229170 0.5689378
229180 0.5664966
229190 0.5643488
229200 0.5708634
229210 0.5561911
229220 0.5520968
229230 0.5603454
229240 0.5569298
229250 0.5582356
229260 0.5648457
229270 0.5671058
229280 0.5843584
229290 0.5637841
229300 0.5762395
229310 0.5819756
229320 0.569469
229330 0.5512643
229340 0.5616491
229350 0.5719792
229360 0.5687338
229370 0.5646963
229380 0.5638228
229390 0.5640191
229400 0.5669305
229410 0.5681188
229420 0.5616906
229430 0.565137
229440 0.5662122
229450 0.5679511
229460 0.5653086
229470 0.5620324
229480 0.5578165
229490 0.555456
229500 0.5439034
229510 0.5745907
229520 0.5650047
229530 0.5614079
229540 0.5566421
229550 0.5539338
229560 0.5566882
229570 0.5721441
229580 0.5593051
229590 0.5507333
229600 0.5738572
229610 0.5535398
229620 0.5687019
229630 0.571254
229640 0.5481393
229650 0.5652903
229660 0.5620251
229670 0.5619619
229680 0.5482913
229690 0.5670142
229700 0.5719084
229710 0.5769473
229720 0.5695518
229730 0.5612965
229740 0.5670019
229750 0.5536755
229760 0.5479933
229770 0.5608412
229780 0.582701
229790 0.5384941
229800 0.5618168
229810 0.563392
229820 0.5450978
229830 0.5584274
229840 0.5666888
229850 0.558803
229860 0.5657243
229870 0.5674639
229880 0.5775551
229890 0.5552928
229900 0.5577691
229910 0.5518954
229920 0.5442942
229930 0.5483995
229940 0.5581331
229950 0.5588999
229960 0.557677
229970 0.5502374
229980 0.5481566
229990 0.549475
230000 0.5339215
230010 0.5525658
230020 0.5478901
230030 0.5505928
230040 0.5390238
230050 0.5505484
230060 0.5390441
230070 0.5503647
230080 0.5320449
230090 0.5352407
230100 0.5277299
230110 0.531747
230120 0.5468519
230130 0.5540676
230140 0.546368
230150 0.5402594
230160 0.5432087
230170 0.5442927
230180 0.5355092
230190 0.5541927
230200 0.5400802
230210 0.5386598
230220 0.5287412
230230 0.5194651
230240 0.5181698
230250 0.5339873
230260 0.5269769
230270 0.5233133
230280 0.5421517
230290 0.5304232
230300 0.5214047
230310 0.5214368
230320 0.5263746
230330 0.5232351
230340 0.530947
230350 0.5288773
230360 0.5323855
230370 0.5326148
230380 0.5285075
230390 0.5376233
230400 0.5390594
230410 0.5270821
230420 0.5373076
230430 0.5610075
230440 0.5615016
230450 0.5555093
230460 0.5490766
230470 0.5413302
230480 0.5338798
230490 0.5248162
230500 0.5240241
230510 0.5293827
230520 0.5311756
230530 0.536415
230540 0.5308361
230550 0.5364559
230560 0.5419282
230570 0.5431697
230580 0.546235
230590 0.5420363
230600 0.5375515
230610 0.5332813
230620 0.5357259
230630 0.5409128
230640 0.5358943
230650 0.5260988
230660 0.5502411
230670 0.5462665
230680 0.5320455
230690 0.5502201
230700 0.5494591
230710 0.5416508
230720 0.5421336
230730 0.5307219
230740 0.5398417
230750 0.5332971
230760 0.5354624
230770 0.5378534
230780 0.5375332
230790 0.5434582
230800 0.5433084
230810 0.5400029
230820 0.5515726
230830 0.5490152
230840 0.5548807
230850 0.5387805
230860 0.5382111
230870 0.547514
230880 0.567074
230890 0.5602174
230900 0.5383531
230910 0.5523767
230920 0.5515202
230930 0.546374
230940 0.5617251
230950 0.5643319
230960 0.5590447
230970 0.5560596
230980 0.5452572
230990 0.5487939
231000 0.5521826
231010 0.5510339
231020 0.5520764
231030 0.5647375
231040 0.5667781
231050 0.5571318
231060 0.5587924
231070 0.567423
231080 0.5421316
231090 0.5248742
231100 0.5335878
231110 0.5369455
231120 0.561729
231130 0.5434412
231140 0.5329671
231150 0.5466691
231160 0.561563
231170 0.5396404
231180 0.5551882
231190 0.5358236
231200 0.5480096
231210 0.5503477
231220 0.552465
231230 0.540618
231240 0.5600622
231250 0.5474793
231260 0.5641035
231270 0.5513825
231280 0.52395
231290 0.5410404
231300 0.5466207
231310 0.5505422
231320 0.5598639
231330 0.54746
231340 0.5390443
231350 0.5435545
231360 0.5376226
231370 0.5385853
231380 0.5471745
231390 0.5322607
231400 0.5340936
231410 0.543438
231420 0.5413095
231430 0.5367076
231440 0.5466777
231450 0.5407065
231460 0.5433849
231470 0.5515295
231480 0.5602579
231490 0.5453648
231500 0.544569
231510 0.5394372
231520 0.5303585
231530 0.5639424
231540 0.5415795
231550 0.5642725
231560 0.571516
231570 0.5566881
231580 0.5452384
231590 0.5596838
231600 0.54528
231610 0.5186936
231620 0.5419365
231630 0.5441176
231640 0.5562701
231650 0.5426572
231660 0.5562441
231670 0.5645599
231680 0.5555429
231690 0.5613143
231700 0.5668121
231710 0.5548319
231720 0.5437282
231730 0.5420347
231740 0.5581212
231750 0.5640281
231760 0.5650705
231770 0.5529344
231780 0.5404064
231790 0.5500432
231800 0.5579206
231810 0.5528986
231820 0.5450588
231830 0.5668597
231840 0.5402168
231850 0.536477
231860 0.5377009
231870 0.531641
231880 0.5468429
231890 0.5259478
231900 0.5179628
231910 0.5265689
231920 0.5335373
231930 0.5496845
231940 0.5284929
231950 0.514128
231960 0.5185382
231970 0.4930716
231980 0.4872752
231990 0.5087522
232000 0.5045286
232010 0.5189831
232020 0.5262279
232030 0.5376392
232040 0.5043455
232050 0.5201898
232060 0.4968286
232070 0.5315852
232080 0.5312501
232090 0.5107981
232100 0.5239739
232110 0.5300459
232120 0.5287863
232130 0.5457661
232140 0.5248758
232150 0.5429918
232160 0.5331671
232170 0.5291595
232180 0.5236734
232190 0.528073
232200 0.5244533
232210 0.5013457
232220 0.5174802
232230 0.5204753
232240 0.5369444
232250 0.5217907
232260 0.5257927
232270 0.5277919
232280 0.52996
232290 0.533722
232300 0.530113
232310 0.504285
232320 0.5153242
232330 0.510717
232340 0.52808
232350 0.5163954
232360 0.5145815
232370 0.5177677
232380 0.5077251
232390 0.5224336
232400 0.5144889
232410 0.5209303
232420 0.5149577
232430 0.5049866
232440 0.5059434
232450 0.5304992
232460 0.5385495
232470 0.5410951
232480 0.5376186
232490 0.5449858
232500 0.5159824
232510 0.533188
232520 0.528076
232530 0.5313457
232540 0.5410265
232550 0.5398484
232560 0.5593576
232570 0.5316966
232580 0.5458144
232590 0.5461673
232600 0.5580248
232610 0.5553979
232620 0.5507938
232630 0.5392276
232640 0.5339721
232650 0.5321935
232660 0.5303771
232670 0.5354959
232680 0.5297801
232690 0.5428796
232700 0.5484809
232710 0.5366195
232720 0.5296891
232730 0.5304238
232740 0.5410441
232750 0.5344847
232760 0.532068
232770 0.5237933
232780 0.5403855
232790 0.5424747
232800 0.5277991
232810 0.5530877
232820 0.5371769
232830 0.5470272
232840 0.5465745
232850 0.5409563
232860 0.5183573
232870 0.5430574
232880 0.5281249
232890 0.5497041
232900 0.5407906
232910 0.514423
232920 0.5310497
232930 0.5149052
232940 0.5228577
232950 0.5351351
232960 0.5346392
232970 0.5293069
232980 0.5343204
232990 0.5193502
233000 0.5342087
233010 0.5216992
233020 0.5280603
233030 0.5411748
233040 0.5292557
233050 0.5219552
233060 0.5303906
233070 0.536876
233080 0.508412
233090 0.5252732
233100 0.5177938
233110 0.5178583
233120 0.5106958
233130 0.4997799
233140 0.5299984
233150 0.5080209
233160 0.5173633
233170 0.5110952
233180 0.5164717
233190 0.519801
233200 0.5130609
233210 0.5126039
233220 0.516535
233230 0.52714
233240 0.5305606
233250 0.5312572
233260 0.528144
233270 0.5348818
233280 0.5265581
233290 0.5097718
233300 0.5285775
233310 0.5308106
233320 0.5339659
233330 0.5259123
233340 0.5238911
233350 0.5182971
233360 0.5262355
233370 0.5137187
233380 0.5226917
233390 0.525794
233400 0.5307419
233410 0.5310165
233420 0.516322
233430 0.5225604
233440 0.5125989
233450 0.5089868
233460 0.5091419
233470 0.5163403
233480 0.5576504
233490 0.5330267
233500 0.5256569
233510 0.5220393
233520 0.5087467
233530 0.5282741
233540 0.524263
233550 0.5163119
233560 0.4918877
233570 0.5239037
233580 0.5185779
233590 0.5352038
233600 0.5374479
233610 0.5256161
233620 0.5451174
233630 0.5446325
233640 0.5258525
233650 0.5318022
233660 0.5096349
233670 0.5209544
233680 0.5237219
233690 0.5162824
233700 0.5238894
233710 0.5360412
233720 0.5273687
233730 0.5106928
233740 0.5278669
233750 0.534222
233760 0.5272101
233770 0.5445291
233780 0.5395536
233790 0.5202526
233800 0.5065811
233810 0.5057502
233820 0.5260777
233830 0.5184363
233840 0.5163748
233850 0.5391262
233860 0.5284547
233870 0.531271
233880 0.5465906
233890 0.5442182
233900 0.5467924
233910 0.5284007
233920 0.5238467
233930 0.5289835
233940 0.5202467
233950 0.5417127
233960 0.5353983
233970 0.5133005
233980 0.5113094
233990 0.5098513
234000 0.5196896
234010 0.5210868
234020 0.5405824
234030 0.5268124
234040 0.5172623
234050 0.5259432
234060 0.5357229
234070 0.5220371
234080 0.5272414
234090 0.5345563
234100 0.5468846
234110 0.5186956
234120 0.5425444
234130 0.5512667
234140 0.5430145
234150 0.5387563
234160 0.5364378
234170 0.5158269
234180 0.5236243
234190 0.5063605
234200 0.5203028
234210 0.5159936
234220 0.5211664
234230 0.5128626
234240 0.5307423
234250 0.5214172
234260 0.5365158
234270 0.5417833
234280 0.5450516
234290 0.5164129
234300 0.5359123
234310 0.5294678
234320 0.5535732
234330 0.5347988
234340 0.5264187
234350 0.5325794
234360 0.527813
234370 0.5406641
234380 0.5481074
234390 0.5543249
234400 0.54168
234410 0.542013
234420 0.5438569
234430 0.5384175
234440 0.5276625
234450 0.5334127
234460 0.53291
234470 0.539178
234480 0.5558582
234490 0.5421202
234500 0.5484468
234510 0.5620592
234520 0.5510646
234530 0.5402792
234540 0.5463662
234550 0.5472443
234560 0.5551894
234570 0.5647326
234580 0.5421386
234590 0.5386937
234600 0.5491902
234610 0.5716159
234620 0.562993
234630 0.5525524
234640 0.5678945
234650 0.5444559
234660 0.5704521
234670 0.5592775
234680 0.5757138
234690 0.5845821
234700 0.5715969
234710 0.5701939
234720 0.5673428
234730 0.565993
234740 0.5816498
234750 0.5661842
234760 0.5477393
234770 0.5633878
234780 0.5736737
234790 0.5557302
234800 0.5539533
234810 0.560514
234820 0.5464234
234830 0.5491205
234840 0.5497193
234850 0.5593667
234860 0.542214
234870 0.5459877
234880 0.5610447
234890 0.5543748
234900 0.5735151
234910 0.5642794
234920 0.5533082
234930 0.5590363
234940 0.5723295
234950 0.5569279
234960 0.5675275
234970 0.5643744
234980 0.5637227
234990 0.5639802
235000 0.55784
235010 0.5546232
235020 0.5676625
235030 0.5506082
235040 0.5617104
235050 0.5588222
235060 0.5662298
235070 0.5669212
235080 0.5711516
235090 0.5582295
235100 0.5788952
235110 0.5505244
235120 0.5376484
235130 0.5503715
235140 0.5580882
235150 0.5481939
235160 0.5409746
235170 0.5483461
235180 0.5455582
235190 0.5357505
235200 0.5300976
235210 0.5443107
235220 0.520981
235230 0.5419373
235240 0.5322692
235250 0.534936
235260 0.5385578
235270 0.5239817
235280 0.5442967
235290 0.5201152
235300 0.5489424
235310 0.5540481
235320 0.5229028
235330 0.5344512
235340 0.5464944
235350 0.5594506
235360 0.5481881
235370 0.5471865
235380 0.5675183
235390 0.5572659
235400 0.5558297
235410 0.552494
235420 0.5562641
235430 0.5671899
235440 0.5564036
235450 0.5548889
235460 0.5634522
235470 0.5611476
235480 0.5648258
235490 0.544744
235500 0.5733865
235510 0.5499043
235520 0.5520164
235530 0.5373375
235540 0.5408267
235550 0.5475755
235560 0.5619586
235570 0.5552543
235580 0.5539321
235590 0.5635262
235600 0.5464841
235610 0.5546398
235620 0.5686151
235630 0.5612091
235640 0.5620608
235650 0.5728292
235660 0.5669419
235670 0.5510629
235680 0.540097
235690 0.5436779
235700 0.5535141
235710 0.5593585
235720 0.5444748
235730 0.5490869
235740 0.5576826
235750 0.5721759
235760 0.5676757
235770 0.5611329
235780 0.5696954
235790 0.5701725
235800 0.5602926
235810 0.5725518
235820 0.5549446
235830 0.5397199
235840 0.5640382
235850 0.5637923
235860 0.5459937
235870 0.5462706
235880 0.5459139
235890 0.5540488
235900 0.5623
235910 0.5767227
235920 0.5666444
235930 0.5511162
235940 0.5639669
235950 0.5738197
235960 0.5718077
235970 0.5621871
235980 0.5657329
235990 0.5748966
236000 0.5684705
236010 0.5737305
236020 0.5766409
236030 0.5527459
236040 0.5553125
236050 0.5551361
236060 0.5703795
236070 0.5502341
236080 0.5473362
236090 0.5516553
236100 0.5319235
236110 0.5405017
236120 0.5469639
236130 0.5457473
236140 0.555722
236150 0.5569214
236160 0.5669316
236170 0.5829806
236180 0.5673365
236190 0.5451603
236200 0.5617754
236210 0.5411697
236220 0.5565421
236230 0.5463314
236240 0.5627726
236250 0.5589349
236260 0.5544982
236270 0.5485973
236280 0.5567254
236290 0.5562566
236300 0.5704651
236310 0.5578244
236320 0.5602514
236330 0.5536929
236340 0.5597551
236350 0.5485965
236360 0.5598748
236370 0.550589
236380 0.54642
236390 0.5690647
236400 0.5678098
236410 0.5674776
236420 0.5676629
236430 0.5556759
236440 0.5584388
236450 0.5428619
236460 0.5569143
236470 0.565227
236480 0.5528308
236490 0.5561819
236500 0.5513521
236510 0.5485118
236520 0.5603265
236530 0.5649274
236540 0.5557454
236550 0.5589894
236560 0.5490251
236570 0.5691257
236580 0.5568432
236590 0.5598311
236600 0.537658
236610 0.5656202
236620 0.5723493
236630 0.5696286
236640 0.5556662
236650 0.5393829
236660 0.5744444
236670 0.5586829
236680 0.5764665
236690 0.5775512
236700 0.5495144
236710 0.5529917
236720 0.5444057
236730 0.5457834
236740 0.5459825
236750 0.5746061
236760 0.5661659
236770 0.5733522
236780 0.5601681
236790 0.5651222
236800 0.5631685
236810 0.5653096
236820 0.5595422
236830 0.5456939
236840 0.569774
236850 0.5601612
236860 0.549598
236870 0.5651644
236880 0.5769083
236890 0.5700353
236900 0.5672545
236910 0.5617703
236920 0.5482615
236930 0.5527132
236940 0.572728
236950 0.5607384
236960 0.5787739
236970 0.5710254
236980 0.5534146
236990 0.558979
237000 0.5586203
237010 0.5701125
237020 0.5655646
237030 0.5643774
237040 0.5597631
237050 0.5655851
237060 0.5527733
237070 0.5515698
237080 0.5421557
237090 0.5296643
237100 0.5489391
237110 0.5386134
237120 0.5388122
237130 0.5497327
237140 0.5560131
237150 0.5489176
237160 0.5403866
237170 0.551132
237180 0.5509198
237190 0.5502225
237200 0.5512528
237210 0.5610123
237220 0.5516473
237230 0.5467411
237240 0.5563886
237250 0.5494296
237260 0.5649727
237270 0.5565131
237280 0.5703931
237290 0.5585214
237300 0.555567
237310 0.5547988
237320 0.5612337
237330 0.5460009
237340 0.5588104
237350 0.5569902
237360 0.5591118
237370 0.5508928
237380 0.5553839
237390 0.5448053
237400 0.5551019
237410 0.5683489
237420 0.5632823
237430 0.5638899
237440 0.5812707
237450 0.5611725
237460 0.5764523
237470 0.5625255
237480 0.5744711
237490 0.5599626
237500 0.5706391
237510 0.551019
237520 0.5573692
237530 0.5549224
237540 0.5610505
237550 0.5539257
237560 0.5591441
237570 0.559816
237580 0.5512919
237590 0.546353
237600 0.5617326
237610 0.5500755
237620 0.54335
237630 0.5607064
237640 0.565102
237650 0.5744236
237660 0.5515655
237670 0.5478251
237680 0.544517
237690 0.5300188
237700 0.5540158
237710 0.5490084
237720 0.5396581
237730 0.5498565
237740 0.5348932
237750 0.5552506
237760 0.5308935
237770 0.5504055
237780 0.5353862
237790 0.5399957
237800 0.5538445
237810 0.5511927
237820 0.5333473
237830 0.5372856
237840 0.5573019
237850 0.5505488
237860 0.5370358
237870 0.5553909
237880 0.5502191
237890 0.5446044
237900 0.5589648
237910 0.5566486
237920 0.5443399
237930 0.5388811
237940 0.5431722
237950 0.5356226
237960 0.5534346
237970 0.5755057
237980 0.5630245
237990 0.5395972
238000 0.5651925
238010 0.5445811
238020 0.5488146
238030 0.5404915
238040 0.5532845
238050 0.5450819
238060 0.5454774
238070 0.5441704
238080 0.5335017
238090 0.5319883
238100 0.5475641
238110 0.5329586
238120 0.5449098
238130 0.5350748
238140 0.5579617
238150 0.5581041
238160 0.5632724
238170 0.5525067
238180 0.5579593
238190 0.5460732
238200 0.5473556
238210 0.5549378
238220 0.5419042
238230 0.5542992
238240 0.5502965
238250 0.5496971
238260 0.565414
238270 0.5537885
238280 0.5470645
238290 0.5459359
238300 0.5453115
238310 0.5539768
238320 0.5488064
238330 0.5480715
238340 0.5499185
238350 0.5492611
238360 0.5588408
238370 0.5479178
238380 0.5343533
238390 0.5409045
238400 0.5261863
238410 0.5525467
238420 0.5372299
238430 0.5495346
238440 0.5471988
238450 0.5616838
238460 0.5517495
238470 0.5499641
238480 0.538956
238490 0.5434117
238500 0.5496808
238510 0.5423793
238520 0.5509627
238530 0.5370971
238540 0.5592514
238550 0.5583576
238560 0.5569688
238570 0.5637514
238580 0.560043
238590 0.5635098
238600 0.5615433
238610 0.5533583
238620 0.5498323
238630 0.5442104
238640 0.5532094
238650 0.5502076
238660 0.5571784
238670 0.5402134
238680 0.535431
238690 0.5227707
238700 0.5526321
238710 0.5379498
238720 0.5595741
238730 0.5577543
238740 0.556474
238750 0.5618623
238760 0.5780055
238770 0.564228
238780 0.557685
238790 0.5528783
238800 0.5761144
238810 0.5598675
238820 0.5565375
238830 0.5419738
238840 0.5599801
238850 0.553638
238860 0.5538265
238870 0.5561436
238880 0.5566924
238890 0.5545895
238900 0.5534541
238910 0.5548818
238920 0.5741503
238930 0.5494232
238940 0.5261313
238950 0.5508856
238960 0.5754173
238970 0.5573728
238980 0.5739288
238990 0.5682724
239000 0.548144
239010 0.554357
239020 0.5428781
239030 0.5614129
239040 0.5580602
239050 0.5647502
239060 0.5452588
239070 0.5587569
239080 0.5581436
239090 0.5479037
239100 0.5497206
239110 0.5541073
239120 0.5589585
239130 0.5554499
239140 0.5544789
239150 0.556821
239160 0.5525003
239170 0.5518755
239180 0.559895
239190 0.5662646
239200 0.5459594
239210 0.5461844
239220 0.5676105
239230 0.5412671
239240 0.5427188
239250 0.5578519
239260 0.5580071
239270 0.5645751
239280 0.5217034
239290 0.5466067
239300 0.5624852
239310 0.5426316
239320 0.546822
239330 0.5688129
239340 0.5611171
239350 0.5523542
239360 0.5651048
239370 0.5522662
239380 0.5721703
239390 0.5637268
239400 0.5569938
239410 0.5585467
239420 0.5514981
239430 0.5478479
239440 0.5506929
239450 0.5478697
239460 0.5480956
239470 0.547117
239480 0.5561526
239490 0.5531133
239500 0.5310072
239510 0.5650235
239520 0.5497493
239530 0.5672852
239540 0.5424366
239550 0.563476
239560 0.5617073
239570 0.5616009
239580 0.556614
239590 0.55353
239600 0.5723382
239610 0.5689207
239620 0.5713746
239630 0.5727763
239640 0.5642584
239650 0.576471
239660 0.5710805
239670 0.5700673
239680 0.5741384
239690 0.5694818
239700 0.5707132
239710 0.5701767
239720 0.5687729
239730 0.571691
239740 0.5637457
239750 0.5718248
239760 0.581767
239770 0.5780401
239780 0.5875488
239790 0.5656134
239800 0.5821065
239810 0.572333
239820 0.5755377
239830 0.5802661
239840 0.5795718
239850 0.5754874
239860 0.5597842
239870 0.5757031
239880 0.575351
239890 0.5678645
239900 0.5620607
239910 0.5856122
239920 0.554086
239930 0.5575446
239940 0.5522326
239950 0.5569921
239960 0.5593954
239970 0.5559134
239980 0.5584205
239990 0.5667556
240000 0.5540179
240010 0.5584856
240020 0.5644391
240030 0.5557951
240040 0.5695578
240050 0.5690381
240060 0.5602631
240070 0.5657541
240080 0.5688158
240090 0.5753112
240100 0.5734846
240110 0.5613462
240120 0.5615128
240130 0.5642382
240140 0.5594018
240150 0.5550981
240160 0.5582355
240170 0.5650969
240180 0.5663722
240190 0.5441545
240200 0.5570407
240210 0.5567418
240220 0.557255
240230 0.5635456
240240 0.5628086
240250 0.5517017
240260 0.5543367
240270 0.5552202
240280 0.5665889
240290 0.5614155
240300 0.5580758
240310 0.5605983
240320 0.5767677
240330 0.569209
240340 0.5650231
240350 0.5732381
240360 0.5654098
240370 0.5644832
240380 0.5750723
240390 0.5608551
240400 0.5628686
240410 0.5645828
240420 0.5626602
240430 0.5656624
240440 0.5785047
240450 0.5835248
240460 0.5614672
240470 0.5646319
240480 0.570552
240490 0.5787132
240500 0.5704091
240510 0.57819
240520 0.5718037
240530 0.5652153
240540 0.5647988
240550 0.5664631
240560 0.57152
240570 0.5538164
240580 0.5489768
240590 0.5709329
240600 0.5475774
240610 0.5292107
240620 0.542793
240630 0.5255419
240640 0.5214062
240650 0.5214506
240660 0.5470354
240670 0.5269364
240680 0.5508652
240690 0.5520291
240700 0.5475876
240710 0.5541918
240720 0.5381703
240730 0.550697
240740 0.559888
240750 0.5668745
240760 0.5506015
240770 0.5594375
240780 0.5461423
240790 0.5557222
240800 0.5496525
240810 0.5599861
240820 0.565324
240830 0.5533003
240840 0.5575932
240850 0.564235
240860 0.5578985
240870 0.5687374
240880 0.5606553
240890 0.5630766
240900 0.5707648
240910 0.5665357
240920 0.5599779
240930 0.5572037
240940 0.5448612
240950 0.5599965
240960 0.5472102
240970 0.5630797
240980 0.5548033
240990 0.5578498
241000 0.5543243
241010 0.5676358
241020 0.5405287
241030 0.5523411
241040 0.5410096
241050 0.5286154
241060 0.5105724
241070 0.5049281
241080 0.5183165
241090 0.5206013
241100 0.5399418
241110 0.5191411
241120 0.5214484
241130 0.5219678
241140 0.539706
241150 0.537467
241160 0.5344316
241170 0.5422257
241180 0.5345155
241190 0.5498287
241200 0.5506994
241210 0.545343
241220 0.5373256
241230 0.5479877
241240 0.550483
241250 0.5623853
241260 0.568719
241270 0.5618563
241280 0.5622267
241290 0.5652348
241300 0.5580911
241310 0.5605764
241320 0.5575945
241330 0.5399589
241340 0.5584989
241350 0.5494652
241360 0.5625505
241370 0.5397785
241380 0.5382538
241390 0.5481851
241400 0.5557563
241410 0.5447221
241420 0.5488043
241430 0.5704479
241440 0.5401442
241450 0.5615425
241460 0.5491173
241470 0.5453829
241480 0.5542366
241490 0.5484602
241500 0.5554208
241510 0.559575
241520 0.5500943
241530 0.5553491
241540 0.5443523
241550 0.5456629
241560 0.5458365
241570 0.555485
241580 0.5602194
241590 0.5515279
241600 0.5492234
241610 0.5556157
241620 0.5687754
241630 0.5650672
241640 0.5620536
241650 0.5528445
241660 0.5499752
241670 0.5652475
241680 0.5684271
241690 0.5714815
241700 0.5603451
241710 0.5599454
241720 0.555052
241730 0.5514162
241740 0.5646937
241750 0.5445979
241760 0.5666435
241770 0.5525597
241780 0.5452613
241790 0.5539272
241800 0.551914
241810 0.5740602
241820 0.5534391
241830 0.5372117
241840 0.553996
241850 0.5516206
241860 0.5669881
241870 0.5543948
241880 0.5703115
241890 0.5519612
241900 0.5605248
241910 0.5590666
241920 0.5656245
241930 0.5630879
241940 0.5591748
241950 0.5752963
241960 0.5693095
241970 0.5691697
241980 0.5577296
241990 0.5561405
242000 0.5747221
242010 0.5699101
242020 0.5781107
242030 0.5612949
242040 0.5590804
242050 0.5585639
242060 0.5644388
242070 0.5461568
242080 0.5514129
242090 0.5542337
242100 0.5832525
242110 0.5611817
242120 0.5693441
242130 0.5605816
242140 0.5584441
242150 0.560809
242160 0.5904994
242170 0.5814286
242180 0.5843961
242190 0.5745446
242200 0.5783871
242210 0.5946675
242220 0.5712317
242230 0.5731988
242240 0.5700966
242250 0.566267
242260 0.5622107
242270 0.5723157
242280 0.5554011
242290 0.5659572
242300 0.5753018
242310 0.5542681
242320 0.5629284
242330 0.553019
242340 0.5630324
242350 0.5563492
242360 0.5592254
242370 0.5576137
242380 0.5571823
242390 0.5600144
242400 0.5739084
242410 0.5739657
242420 0.5707192
242430 0.5790627
242440 0.5868651
242450 0.5963065
242460 0.5780811
242470 0.5801618
242480 0.5765194
242490 0.577861
242500 0.5683583
242510 0.5613875
242520 0.5654758
242530 0.5814957
242540 0.578081
242550 0.5740681
242560 0.5926919
242570 0.5922598
242580 0.5850692
242590 0.586484
242600 0.5715876
242610 0.5565979
242620 0.5700723
242630 0.5770833
242640 0.5706748
242650 0.5758148
242660 0.5706453
242670 0.5641432
242680 0.5811393
242690 0.5868704
242700 0.5942955
242710 0.5736662
242720 0.5924608
242730 0.591516
242740 0.576362
242750 0.5850904
242760 0.5812287
242770 0.5994369
242780 0.5924539
242790 0.5807752
242800 0.5846164
242810 0.5842542
242820 0.5882292
242830 0.5718479
242840 0.5736357
242850 0.5910643
242860 0.5972921
242870 0.5907937
242880 0.5872729
242890 0.5805836
242900 0.5906386
242910 0.58389
242920 0.6035698
242930 0.5800039
242940 0.5721455
242950 0.5822082
242960 0.5784965
242970 0.5890266
242980 0.5916854
242990 0.5932407
243000 0.5699851
243010 0.5921795
243020 0.5630509
243030 0.5790572
243040 0.5750998
243050 0.575976
243060 0.6006953
243070 0.5700088
243080 0.5835872
243090 0.5779839
243100 0.576946
243110 0.5700221
243120 0.5754873
243130 0.5779012
243140 0.5683412
243150 0.5638252
243160 0.5672669
243170 0.5538353
243180 0.5877876
243190 0.5979004
243200 0.5900247
243210 0.5806699
243220 0.5617064
243230 0.5752195
243240 0.5690425
243250 0.566769
243260 0.5659243
243270 0.5817754
243280 0.5620849
243290 0.5516174
243300 0.573103
243310 0.5617609
243320 0.5479998
243330 0.5541849
243340 0.5530198
243350 0.5758238
243360 0.5838143
243370 0.5645395
243380 0.5553666
243390 0.5648734
243400 0.5619908
243410 0.5821155
243420 0.588149
243430 0.5870907
243440 0.5830501
243450 0.6012255
[truncated: 95,524 more chars]
