# Supplementary material for: Targeted systematic evolution of an RNA platform neutralizing DNMT1 function and controlling DNA methylation
Source: Nat Commun. 2023 Jan 6;14:99. doi: 10.1038/s41467-022-35222-4 (PMC9823104; doi:10.1038/s41467-022-35222-4)
Supplement: Supplementary file 6 — Source Data [file 41467_2022_35222_MOESM6_ESM.zip › source data file/Supplementary Figure 14/Ce10-2/Ce10-2-Complex-R1.dat]

0 0.0002627
10 0.1083923
20 0.1406602
30 0.160454
40 0.1679057
50 0.1799729
60 0.2085278
70 0.2022248
80 0.19419
90 0.2047192
100 0.2075952
110 0.2216177
120 0.2228299
130 0.2291123
140 0.2435368
150 0.2435576
160 0.2454485
170 0.26068
180 0.2630863
190 0.2608909
200 0.2647423
210 0.2664666
220 0.2645996
230 0.2649093
240 0.2611478
250 0.2618076
260 0.2660649
270 0.262609
280 0.2667198
290 0.2702408
300 0.2694247
310 0.2746741
320 0.2714315
330 0.2792374
340 0.2615532
350 0.2714462
360 0.2718461
370 0.2806018
380 0.2748283
390 0.2818055
400 0.2874941
410 0.2961574
420 0.2855787
430 0.2911943
440 0.3005983
450 0.3038248
460 0.309762
470 0.3202921
480 0.3183797
490 0.3169428
500 0.316601
510 0.3149316
520 0.3172931
530 0.3222661
540 0.3273224
550 0.3238589
560 0.3256009
570 0.3313873
580 0.344804
590 0.3385265
600 0.3329079
610 0.3311674
620 0.3397459
630 0.3343291
640 0.3403178
650 0.3278585
660 0.3239417
670 0.3374808
680 0.3225485
690 0.3311938
700 0.3297191
710 0.3271254
720 0.3233023
730 0.3242049
740 0.3320361
750 0.3322933
760 0.3423323
770 0.3538027
780 0.3523785
790 0.362027
800 0.3622814
810 0.3661534
820 0.3673294
830 0.3566442
840 0.3561204
850 0.3616535
860 0.3501419
870 0.3339835
880 0.3427227
890 0.3439743
900 0.3400969
910 0.3508901
920 0.360475
930 0.3592587
940 0.3592822
950 0.3597535
960 0.3525968
970 0.3573782
980 0.3537398
990 0.3527858
1000 0.3526824
1010 0.3561357
1020 0.3732789
1030 0.3679003
1040 0.3685821
1050 0.372523
1060 0.3826358
1070 0.3858758
1080 0.3871502
1090 0.3948707
1100 0.3884465
1110 0.3870071
1120 0.3799964
1130 0.3809996
1140 0.3850149
1150 0.3901711
1160 0.3919186
1170 0.3888532
1180 0.4001897
1190 0.3962736
1200 0.3984903
1210 0.4022333
1220 0.4101206
1230 0.4152595
1240 0.4023682
1250 0.402524
1260 0.4111639
1270 0.4033461
1280 0.404767
1290 0.403548
1300 0.4163421
1310 0.4000415
1320 0.4147108
1330 0.4108454
1340 0.4135438
1350 0.4082934
1360 0.3966094
1370 0.3920743
1380 0.3942543
1390 0.3930134
1400 0.3930002
1410 0.3855905
1420 0.3854591
1430 0.3913299
1440 0.3926409
1450 0.3962266
1460 0.397907
1470 0.4013903
1480 0.4082114
1490 0.413272
1500 0.4082398
1510 0.4197752
1520 0.4254703
1530 0.4245325
1540 0.4157277
1550 0.4248128
1560 0.4319556
1570 0.4222157
1580 0.4411017
1590 0.429316
1600 0.433497
1610 0.4285801
1620 0.4136087
1630 0.4194453
1640 0.4187115
1650 0.4268493
1660 0.4138574
1670 0.4110505
1680 0.4111157
1690 0.4239572
1700 0.4161679
1710 0.411108
1720 0.4177667
1730 0.4201832
1740 0.4191346
1750 0.4267276
1760 0.4212294
1770 0.4298957
1780 0.4325851
1790 0.4400344
1800 0.4430131
1810 0.4399218
1820 0.4383131
1830 0.4321074
1840 0.4303582
1850 0.4434781
1860 0.4336793
1870 0.4261411
1880 0.4226395
1890 0.4237947
1900 0.4334051
1910 0.4328078
1920 0.425028
1930 0.4388068
1940 0.4526975
1950 0.4483442
1960 0.4487337
1970 0.4493657
1980 0.4543969
1990 0.4568941
2000 0.4451707
2010 0.4407585
2020 0.4398422
2030 0.4372578
2040 0.44378
2050 0.4390604
2060 0.430074
2070 0.432724
2080 0.4372743
2090 0.4289837
2100 0.424758
2110 0.4259873
2120 0.4248007
2130 0.4327522
2140 0.4285909
2150 0.4447558
2160 0.4527529
2170 0.4490253
2180 0.4560266
2190 0.4586564
2200 0.4623213
2210 0.4626094
2220 0.4583284
2230 0.4631876
2240 0.4620002
2250 0.4476634
2260 0.4398552
2270 0.4487884
2280 0.4452292
2290 0.4416387
2300 0.4613147
2310 0.4560359
2320 0.4514313
2330 0.4490492
2340 0.465571
2350 0.4542821
2360 0.4565395
2370 0.4558097
2380 0.4578861
2390 0.463069
2400 0.4569021
2410 0.4559756
2420 0.4662163
2430 0.469758
2440 0.4702908
2450 0.4652129
2460 0.4606607
2470 0.4584365
2480 0.4501284
2490 0.4496066
2500 0.4571514
2510 0.460901
2520 0.4487376
2530 0.4408922
2540 0.4424802
2550 0.440777
2560 0.4533882
2570 0.4516105
2580 0.4464179
2590 0.4462138
2600 0.4263106
2610 0.4310671
2620 0.4305466
2630 0.4277728
2640 0.4282415
2650 0.4297819
2660 0.4228554
2670 0.4237969
2680 0.4292083
2690 0.4243999
2700 0.4360688
2710 0.4417607
2720 0.4382492
2730 0.4452261
2740 0.444708
2750 0.4442195
2760 0.4352961
2770 0.4406576
2780 0.4484873
2790 0.4484892
2800 0.4485618
2810 0.4474109
2820 0.4478196
2830 0.4535857
2840 0.4407625
2850 0.4460056
2860 0.4538215
2870 0.4493269
2880 0.4619712
2890 0.4636797
2900 0.4564005
2910 0.4710155
2920 0.4867304
2930 0.4930503
2940 0.4850535
2950 0.4762256
2960 0.4621337
2970 0.463235
2980 0.4501363
2990 0.4508861
3000 0.4486739
3010 0.4503659
3020 0.456008
3030 0.4623267
3040 0.4667745
3050 0.4767308
3060 0.472816
3070 0.4531278
3080 0.4520389
3090 0.4658184
3100 0.4768223
3110 0.4827918
3120 0.478528
3130 0.4782654
3140 0.4625537
3150 0.4703862
3160 0.4686838
3170 0.4685472
3180 0.4686936
3190 0.4633973
3200 0.46737
3210 0.4660694
3220 0.4636073
3230 0.4647747
3240 0.4574052
3250 0.4512727
3260 0.4487301
3270 0.4544318
3280 0.4614705
3290 0.4549836
3300 0.4402685
3310 0.4455636
3320 0.4410626
3330 0.4409305
3340 0.4527674
3350 0.4516284
3360 0.4527228
3370 0.4510626
3380 0.4611367
3390 0.4557711
3400 0.4559747
3410 0.4616342
3420 0.4536166
3430 0.4631029
3440 0.4552948
3450 0.446729
3460 0.4504829
3470 0.4565471
3480 0.4535026
3490 0.4530805
3500 0.4541803
3510 0.4475979
3520 0.4562027
3530 0.4628129
3540 0.4627358
3550 0.4717367
3560 0.476168
3570 0.4715002
3580 0.4748771
3590 0.4805097
3600 0.4923175
3610 0.4898694
3620 0.4835041
3630 0.4783172
3640 0.4763578
3650 0.4835946
3660 0.4800109
3670 0.4834115
3680 0.4841148
3690 0.4850746
3700 0.4828794
3710 0.485064
3720 0.4765172
3730 0.4780913
3740 0.4762752
3750 0.4823677
3760 0.4821376
3770 0.4796019
3780 0.4753875
3790 0.4672982
3800 0.454022
3810 0.4613168
3820 0.4591463
3830 0.4558744
3840 0.4719132
3850 0.4579554
3860 0.4542631
3870 0.4632749
3880 0.4788401
3890 0.4688501
3900 0.4608266
3910 0.4583616
3920 0.4595094
3930 0.459554
3940 0.4579816
3950 0.4539158
3960 0.4428505
3970 0.4505989
3980 0.4520669
3990 0.4572666
4000 0.4607233
4010 0.4606402
4020 0.460988
4030 0.4608617
4040 0.4672603
4050 0.4755661
4060 0.4740772
4070 0.473785
4080 0.4648164
4090 0.4744602
4100 0.4771886
4110 0.4720505
4120 0.4654995
4130 0.4778585
4140 0.4789297
4150 0.4764964
4160 0.4832824
4170 0.4772594
4180 0.4843523
4190 0.4894328
4200 0.4821492
4210 0.4810726
4220 0.4866943
4230 0.4648447
4240 0.4804508
4250 0.4798022
4260 0.4798963
4270 0.480188
4280 0.4743693
4290 0.4789853
4300 0.466747
4310 0.4720657
4320 0.4694202
4330 0.4756344
4340 0.4708253
4350 0.4750222
4360 0.4733109
4370 0.4842397
4380 0.4957427
4390 0.4957105
4400 0.4984607
4410 0.5003256
4420 0.5033864
4430 0.5119295
4440 0.5184559
4450 0.5136749
4460 0.5058088
4470 0.5041415
4480 0.5030652
4490 0.49574
4500 0.4857916
4510 0.4843753
4520 0.4890574
4530 0.4818294
4540 0.4929441
4550 0.4947221
4560 0.4911329
4570 0.4899354
4580 0.5139081
4590 0.523374
4600 0.5193758
4610 0.5212285
4620 0.5187599
4630 0.5222121
4640 0.5174196
4650 0.5225531
4660 0.5222873
4670 0.5129792
4680 0.5341967
4690 0.5106994
4700 0.5137448
4710 0.5176025
4720 0.5032294
4730 0.5075828
4740 0.502555
4750 0.5042145
4760 0.4969573
4770 0.5036215
4780 0.4889798
4790 0.5057609
4800 0.5061156
4810 0.4983593
4820 0.5028925
4830 0.5171932
4840 0.5129964
4850 0.5115556
4860 0.5088724
4870 0.5164499
4880 0.5049364
4890 0.5085415
4900 0.4971595
4910 0.5087344
4920 0.5102418
4930 0.5082111
4940 0.5043393
4950 0.5190789
4960 0.5085567
4970 0.5242355
4980 0.5173133
4990 0.5151142
5000 0.5123603
5010 0.5103182
5020 0.4990999
5030 0.5003405
5040 0.4962783
5050 0.5034426
5060 0.4908399
5070 0.5045466
5080 0.5035387
5090 0.4975323
5100 0.507321
5110 0.4945025
5120 0.4977829
5130 0.5091498
5140 0.5098613
5150 0.5022163
5160 0.49052
5170 0.4990484
5180 0.5123629
5190 0.4920334
5200 0.5016162
5210 0.5003892
5220 0.5038143
5230 0.5164691
5240 0.5160354
5250 0.5156385
5260 0.5142153
5270 0.5145134
5280 0.5039865
5290 0.5018283
5300 0.4906521
5310 0.4986629
5320 0.4973621
5330 0.5016499
5340 0.4790446
5350 0.4859436
5360 0.4825008
5370 0.4837107
5380 0.4901691
5390 0.4974367
5400 0.4903613
5410 0.4821528
5420 0.4786364
5430 0.4779891
5440 0.4820235
5450 0.4846838
5460 0.4720231
5470 0.4792818
5480 0.4828573
5490 0.4774695
5500 0.4690444
5510 0.4780123
5520 0.4834149
5530 0.4750637
5540 0.4745887
5550 0.4785228
5560 0.4678937
5570 0.4684214
5580 0.4675826
5590 0.4752607
5600 0.4838431
5610 0.4717338
5620 0.4761009
5630 0.4826642
5640 0.4836068
5650 0.4844313
5660 0.4836285
5670 0.4749615
5680 0.4770016
5690 0.4752213
5700 0.4683101
5710 0.4725711
5720 0.4567923
5730 0.4709894
5740 0.469535
5750 0.4691655
5760 0.4622387
5770 0.4716556
5780 0.4545174
5790 0.4500331
5800 0.4581434
5810 0.4551679
5820 0.4574124
5830 0.4525853
5840 0.4367433
5850 0.4435637
5860 0.457353
5870 0.4692426
5880 0.4644683
5890 0.4781372
5900 0.4759862
5910 0.4817841
5920 0.4896857
5930 0.4777922
5940 0.4660682
5950 0.4822346
5960 0.4881569
5970 0.4780046
5980 0.4837209
5990 0.4918874
6000 0.4994964
6010 0.4865055
6020 0.4843608
6030 0.4858319
6040 0.4847045
6050 0.4923738
6060 0.4969181
6070 0.4833418
6080 0.4886324
6090 0.4867804
6100 0.4890381
6110 0.4977777
6120 0.4926133
6130 0.4890348
6140 0.5015846
6150 0.4921715
6160 0.4986079
6170 0.5032822
6180 0.4956807
6190 0.4945162
6200 0.4993987
6210 0.4941941
6220 0.4898251
6230 0.4857923
6240 0.4841315
6250 0.4763659
6260 0.4800995
6270 0.4789465
6280 0.4875488
6290 0.4858041
6300 0.4879026
6310 0.480883
6320 0.4757859
6330 0.4813398
6340 0.4750429
6350 0.4753139
6360 0.4777274
6370 0.4766697
6380 0.4832968
6390 0.4842557
6400 0.4809449
6410 0.4727589
6420 0.4833259
6430 0.4786192
6440 0.4710813
6450 0.4605792
6460 0.4509689
6470 0.4628435
6480 0.4659492
6490 0.460418
6500 0.459702
6510 0.4654264
6520 0.4594337
6530 0.4634918
6540 0.4602593
6550 0.4570786
6560 0.457122
6570 0.4610409
6580 0.4716052
6590 0.4691307
6600 0.46418
6610 0.4599522
6620 0.4693905
6630 0.4731274
6640 0.475785
6650 0.4790224
6660 0.4885488
6670 0.4881526
6680 0.4793273
6690 0.4789845
6700 0.4756364
6710 0.4743271
6720 0.4828314
6730 0.4718988
6740 0.4692671
6750 0.4612391
6760 0.4680835
6770 0.4724563
6780 0.4819527
6790 0.4962931
6800 0.4763899
6810 0.4761981
6820 0.4727714
6830 0.4754792
6840 0.4723758
6850 0.4661885
6860 0.4574242
6870 0.4667753
6880 0.474053
6890 0.4708325
6900 0.4703842
6910 0.4649712
6920 0.4731789
6930 0.4763721
6940 0.477885
6950 0.4772549
6960 0.4667588
6970 0.4711912
6980 0.4696618
6990 0.4733206
7000 0.4663821
7010 0.4827875
7020 0.4650046
7030 0.4666623
7040 0.461641
7050 0.4593391
7060 0.45987
7070 0.4628926
7080 0.4621023
7090 0.4658882
7100 0.4675384
7110 0.4661199
7120 0.4706351
7130 0.4739217
7140 0.4715835
7150 0.4672527
7160 0.4717222
7170 0.4748759
7180 0.4656882
7190 0.4651371
7200 0.4710036
7210 0.469166
7220 0.4701333
7230 0.4721954
7240 0.4671524
7250 0.4725085
7260 0.4749329
7270 0.4771043
7280 0.4779582
7290 0.4781428
7300 0.4633348
7310 0.4641503
7320 0.4727285
7330 0.4609192
7340 0.4618404
7350 0.4615209
7360 0.468988
7370 0.465611
7380 0.461353
7390 0.4636162
7400 0.4676995
7410 0.4691217
7420 0.4773567
7430 0.472605
7440 0.4653632
7450 0.4669014
7460 0.4582156
7470 0.4698462
7480 0.4648427
7490 0.4754511
7500 0.4660726
7510 0.4752152
7520 0.4717037
7530 0.4824492
7540 0.4776681
7550 0.4764946
7560 0.4783244
7570 0.4749276
7580 0.4818534
7590 0.4757334
7600 0.4704497
7610 0.4679271
7620 0.4653665
7630 0.4801103
7640 0.4764315
7650 0.4647015
7660 0.4665373
7670 0.4647093
7680 0.4730195
7690 0.4729119
7700 0.4728614
7710 0.4879093
7720 0.4764474
7730 0.4824002
7740 0.4843925
7750 0.4763345
7760 0.4784129
7770 0.4764714
7780 0.4797476
7790 0.4853065
7800 0.4744962
7810 0.4813535
7820 0.4781332
7830 0.4685102
7840 0.4748614
7850 0.4714127
7860 0.4684934
7870 0.4674596
7880 0.4829209
7890 0.4740867
7900 0.4687516
7910 0.4621333
7920 0.4572597
7930 0.4570341
7940 0.4597274
7950 0.4702148
7960 0.4698449
7970 0.4631123
7980 0.4827893
7990 0.4726986
8000 0.4621683
8010 0.4588742
8020 0.4695584
8030 0.4753529
8040 0.4744068
8050 0.4685575
8060 0.4559645
8070 0.454676
8080 0.4533077
8090 0.4582009
8100 0.4597187
8110 0.4673343
8120 0.4752961
8130 0.4809669
8140 0.4793923
8150 0.4794554
8160 0.4761883
8170 0.4792116
8180 0.4779541
8190 0.4863509
8200 0.4853584
8210 0.48751
8220 0.4796992
8230 0.4772139
8240 0.4735695
8250 0.4819391
8260 0.4897364
8270 0.4919519
8280 0.4862921
8290 0.4826798
8300 0.4800609
8310 0.4782824
8320 0.4801514
8330 0.4786472
8340 0.4871101
8350 0.4845876
8360 0.4893493
8370 0.4817531
8380 0.4799477
8390 0.4844223
8400 0.4841143
8410 0.4743553
8420 0.4786636
8430 0.4897142
8440 0.4983612
8450 0.4843924
8460 0.4850334
8470 0.4836865
8480 0.4879065
8490 0.4800899
8500 0.4823633
8510 0.4822904
8520 0.4804627
8530 0.4903686
8540 0.4904608
8550 0.4948119
8560 0.4943391
8570 0.496237
8580 0.4947921
8590 0.4978918
8600 0.4971685
8610 0.5049765
8620 0.5053205
8630 0.4939807
8640 0.5005302
8650 0.4998034
8660 0.4964636
8670 0.4878477
8680 0.488629
8690 0.4920468
8700 0.4994798
8710 0.4942133
8720 0.5022718
8730 0.5071846
8740 0.4976325
8750 0.5051286
8760 0.4996449
8770 0.5023814
8780 0.5047647
8790 0.5110497
8800 0.5155032
8810 0.5112796
8820 0.5047468
8830 0.4973704
8840 0.505753
8850 0.5072084
8860 0.504226
8870 0.5009815
8880 0.504341
8890 0.502319
8900 0.5057566
8910 0.5068938
8920 0.5183042
8930 0.5223199
8940 0.5240961
8950 0.5170487
8960 0.5164814
8970 0.5201164
8980 0.5255535
8990 0.5256009
9000 0.5192992
9010 0.5231864
9020 0.5345282
9030 0.5343534
9040 0.5374573
9050 0.5442104
9060 0.5386266
9070 0.5388463
9080 0.5336795
9090 0.5260876
9100 0.5143745
9110 0.5154366
9120 0.5140655
9130 0.5233125
9140 0.5222332
9150 0.5214452
9160 0.5241921
9170 0.528126
9180 0.5290908
9190 0.539024
9200 0.5205608
9210 0.5128067
9220 0.5216047
9230 0.5194057
9240 0.5250347
9250 0.5230479
9260 0.5253762
9270 0.5100359
9280 0.5158543
9290 0.5164137
9300 0.5297104
9310 0.530313
9320 0.5363936
9330 0.5332479
9340 0.5293466
9350 0.5301682
9360 0.5376974
9370 0.5232839
9380 0.5406668
9390 0.5328541
9400 0.5396225
9410 0.5423564
9420 0.536921
9430 0.5426629
9440 0.5492599
9450 0.5490255
9460 0.5431827
9470 0.5506934
9480 0.5451563
9490 0.5428762
9500 0.5506648
9510 0.5459836
9520 0.5416924
9530 0.5483692
9540 0.5563299
9550 0.5473133
9560 0.5580387
9570 0.5581189
9580 0.5352144
9590 0.5496839
9600 0.5430223
9610 0.5523618
9620 0.550733
9630 0.5482478
9640 0.5535738
9650 0.5534167
9660 0.5525621
9670 0.5481251
9680 0.5538365
9690 0.5498819
9700 0.5472482
9710 0.5494663
9720 0.548755
9730 0.5455433
9740 0.5405292
9750 0.5452259
9760 0.5510112
9770 0.5490803
9780 0.5493715
9790 0.5571902
9800 0.5460544
9810 0.5444824
9820 0.5362756
9830 0.5365591
9840 0.535516
9850 0.5393474
9860 0.5425829
9870 0.5368325
9880 0.551237
9890 0.5442812
9900 0.5401914
9910 0.5485221
9920 0.5539114
9930 0.5579931
9940 0.5572737
9950 0.5622686
9960 0.5614682
9970 0.5586107
9980 0.5558235
9990 0.5560861
10000 0.556037
10010 0.5522146
10020 0.5465077
10030 0.5440459
10040 0.5517644
10050 0.5566291
10060 0.5650423
10070 0.5572229
10080 0.5613492
10090 0.5577597
10100 0.5605792
10110 0.5513495
10120 0.5588066
10130 0.5542011
10140 0.5611705
10150 0.5559019
10160 0.5583065
10170 0.5489762
10180 0.5558414
10190 0.5507029
10200 0.5525579
10210 0.5552245
10220 0.5401298
10230 0.5440564
10240 0.5443451
10250 0.5457257
10260 0.5537742
10270 0.5498732
10280 0.5431262
10290 0.5471372
10300 0.5404148
10310 0.5486854
10320 0.5410441
10330 0.5486958
10340 0.5601978
10350 0.5666903
10360 0.5634876
10370 0.5642898
10380 0.5649958
10390 0.5659733
10400 0.5661275
10410 0.5642187
10420 0.5571406
10430 0.5565711
10440 0.5619165
10450 0.5646914
10460 0.5694286
10470 0.55517
10480 0.5543997
10490 0.5712519
10500 0.5569038
10510 0.5630302
10520 0.5607996
10530 0.5665542
10540 0.5658631
10550 0.5567473
10560 0.5618678
10570 0.5549719
10580 0.5561453
10590 0.5573418
10600 0.5467629
10610 0.545486
10620 0.5527694
10630 0.5497702
10640 0.5527679
10650 0.5486904
10660 0.5558786
10670 0.5581081
10680 0.5613041
10690 0.5540616
10700 0.5483314
10710 0.5515494
10720 0.5516084
10730 0.5551503
10740 0.5567711
10750 0.5688933
10760 0.566079
10770 0.5593831
10780 0.568337
10790 0.5752378
10800 0.5761576
10810 0.5890076
10820 0.590774
10830 0.5779845
10840 0.5831687
10850 0.5858365
10860 0.5807738
10870 0.5761709
10880 0.5684909
10890 0.5809034
10900 0.5687097
10910 0.5740324
10920 0.5760059
10930 0.5732536
10940 0.5695676
10950 0.5849577
10960 0.5792624
10970 0.5778438
10980 0.5733262
10990 0.57538
11000 0.5834441
11010 0.5834576
11020 0.5818028
11030 0.5916489
11040 0.5902148
11050 0.586831
11060 0.5777966
11070 0.5856206
11080 0.5844058
11090 0.5992563
11100 0.596207
11110 0.5894532
11120 0.5941284
11130 0.5863504
11140 0.593979
11150 0.5848528
11160 0.5794764
11170 0.5833327
11180 0.5959139
11190 0.5910171
11200 0.5940498
11210 0.5905542
11220 0.5895585
11230 0.585657
11240 0.5769559
11250 0.5855646
11260 0.5739053
11270 0.5777507
11280 0.5782539
11290 0.5797853
11300 0.5760273
11310 0.5771365
11320 0.5832064
11330 0.5813686
11340 0.5832438
11350 0.5765362
11360 0.5760426
11370 0.573757
11380 0.5766981
11390 0.5757418
11400 0.5846857
11410 0.5776433
11420 0.5691735
11430 0.5594633
11440 0.561771
11450 0.5628396
11460 0.569227
11470 0.5604128
11480 0.5683122
11490 0.5559133
11500 0.5632256
11510 0.5662938
11520 0.5574812
11530 0.5598695
11540 0.5658185
11550 0.5674945
11560 0.5706496
11570 0.5705973
11580 0.5784474
11590 0.5731675
11600 0.5732335
11610 0.5633776
11620 0.5674224
11630 0.5752607
11640 0.5742987
11650 0.5758231
11660 0.5615093
11670 0.5516031
11680 0.557547
11690 0.567431
11700 0.5790491
11710 0.5800869
11720 0.5856014
11730 0.5844246
11740 0.584765
11750 0.5819669
11760 0.5776312
11770 0.5648011
11780 0.5599442
11790 0.5677657
11800 0.561877
11810 0.5607665
11820 0.5641739
11830 0.5705791
11840 0.574647
11850 0.5694878
11860 0.5737128
11870 0.5746384
11880 0.5802339
11890 0.5886524
11900 0.5767015
11910 0.5699919
11920 0.5708063
11930 0.5804746
11940 0.5772153
11950 0.574725
11960 0.5676174
11970 0.5702153
11980 0.5713052
11990 0.5666383
12000 0.5679352
12010 0.5652971
12020 0.5599378
12030 0.5604293
12040 0.5621634
12050 0.5537539
12060 0.5409137
12070 0.5391074
12080 0.5489268
12090 0.5508198
12100 0.5473006
12110 0.5589624
12120 0.5631358
12130 0.5570723
12140 0.5666103
12150 0.5556021
12160 0.5636256
12170 0.5625223
12180 0.5596622
12190 0.5675068
12200 0.5688668
12210 0.5531285
12220 0.5551088
12230 0.5534505
12240 0.5572307
12250 0.5691462
12260 0.5688139
12270 0.5666606
12280 0.5546838
12290 0.5549697
12300 0.562212
12310 0.5530171
12320 0.5528899
12330 0.5654772
12340 0.5594804
12350 0.5570778
12360 0.5655373
12370 0.5618899
12380 0.5591432
12390 0.5620986
12400 0.5665307
12410 0.5638177
12420 0.5568928
12430 0.5599661
12440 0.5631962
12450 0.555077
12460 0.5593992
12470 0.5677421
12480 0.560697
12490 0.5529701
12500 0.5647232
12510 0.5551663
12520 0.5581617
12530 0.5719875
12540 0.5652018
12550 0.5598648
12560 0.551977
12570 0.5582741
12580 0.5597811
12590 0.5629647
12600 0.5485444
12610 0.551123
12620 0.5492904
12630 0.5469881
12640 0.5500637
12650 0.5495322
12660 0.5521375
12670 0.5539563
12680 0.5641565
12690 0.571877
12700 0.5703795
12710 0.5793164
12720 0.5776665
12730 0.5642359
12740 0.5635216
12750 0.5615925
12760 0.5554845
12770 0.556479
12780 0.5592507
12790 0.5624122
12800 0.5590795
12810 0.5482405
12820 0.5468875
12830 0.5424615
12840 0.5425364
12850 0.5505383
12860 0.5444997
12870 0.5535015
12880 0.5477068
12890 0.5507326
12900 0.5580866
12910 0.5534652
12920 0.5471368
12930 0.5486243
12940 0.5519434
12950 0.5458648
12960 0.5439697
12970 0.5435125
12980 0.5479573
12990 0.5397959
13000 0.5406871
13010 0.5492645
13020 0.5517361
13030 0.5555277
13040 0.5547373
13050 0.5436997
13060 0.546478
13070 0.546384
13080 0.5322805
13090 0.5343132
13100 0.5365328
13110 0.5324082
13120 0.5218303
13130 0.5293328
13140 0.5303897
13150 0.5436608
13160 0.5383526
13170 0.5397749
13180 0.5309519
13190 0.534012
13200 0.5396977
13210 0.5488159
13220 0.536481
13230 0.5314683
13240 0.5285196
13250 0.5364956
13260 0.5338005
13270 0.5284172
13280 0.5397301
13290 0.5476174
13300 0.5451858
13310 0.5321476
13320 0.5338741
13330 0.5388049
13340 0.5437583
13350 0.5455468
13360 0.5533144
13370 0.550808
13380 0.5537982
13390 0.5521922
13400 0.5389041
13410 0.5478416
13420 0.5579096
13430 0.5502582
13440 0.5471797
13450 0.5533195
13460 0.5562896
13470 0.5498431
13480 0.5516793
13490 0.5539949
13500 0.5623053
13510 0.5610986
13520 0.5509369
13530 0.5566953
13540 0.5583281
13550 0.5493279
13560 0.5481631
13570 0.5519831
13580 0.5496228
13590 0.5441062
13600 0.5449677
13610 0.5463679
13620 0.5515561
13630 0.5529716
13640 0.5469785
13650 0.5523608
13660 0.5515763
13670 0.5571001
13680 0.5649668
13690 0.5739073
13700 0.5673031
13710 0.5671203
13720 0.5694174
13730 0.5734798
13740 0.5686486
13750 0.5654299
13760 0.5680342
13770 0.5738679
13780 0.5703129
13790 0.5667292
13800 0.5643623
13810 0.5716026
13820 0.5760298
13830 0.5677361
13840 0.5695478
13850 0.5636091
13860 0.5649013
13870 0.5724969
13880 0.5692212
13890 0.5686784
13900 0.5710303
13910 0.5673193
13920 0.5745262
13930 0.5729995
13940 0.5730039
13950 0.5677637
13960 0.5613862
13970 0.5702246
13980 0.570247
13990 0.5721956
14000 0.5745992
14010 0.5781533
14020 0.578044
14030 0.5719944
14040 0.5756153
14050 0.5797386
14060 0.5797295
14070 0.5743358
14080 0.5711826
14090 0.5794977
14100 0.5748921
14110 0.5735131
14120 0.5644175
14130 0.5628825
14140 0.5615088
14150 0.5646192
14160 0.5621864
14170 0.5666977
14180 0.5579084
14190 0.5694332
14200 0.5633755
14210 0.5753317
14220 0.5746127
14230 0.5731302
14240 0.5643624
14250 0.5726736
14260 0.5694353
14270 0.5743243
14280 0.5726919
14290 0.582783
14300 0.5886651
14310 0.5822553
14320 0.5827845
14330 0.5814793
14340 0.5815318
14350 0.5797228
14360 0.5808061
14370 0.5821856
14380 0.5890976
14390 0.5797578
14400 0.5885682
14410 0.5809141
14420 0.585821
14430 0.5830612
14440 0.5887958
14450 0.5757323
14460 0.5717093
14470 0.5880688
14480 0.5777348
14490 0.5715092
14500 0.5805741
14510 0.5914961
14520 0.5791985
14530 0.5910844
14540 0.5924191
14550 0.5921622
14560 0.5913038
14570 0.5914273
14580 0.5914904
14590 0.5929909
14600 0.5963401
14610 0.6004413
14620 0.5936841
14630 0.5962084
14640 0.5818959
14650 0.5912949
14660 0.5951242
14670 0.5930565
14680 0.5894205
14690 0.5827838
14700 0.5898528
14710 0.5926114
14720 0.5958429
14730 0.5935625
14740 0.5913565
14750 0.5966359
14760 0.6024883
14770 0.5960627
14780 0.5886203
14790 0.5995976
14800 0.5919375
14810 0.587525
14820 0.5781623
14830 0.580668
14840 0.5849723
14850 0.5862545
14860 0.5870988
14870 0.5849892
14880 0.591025
14890 0.6041326
14900 0.598857
14910 0.5987241
14920 0.607069
14930 0.6097209
14940 0.5995867
14950 0.603986
14960 0.5943886
14970 0.6018573
14980 0.6088273
14990 0.5982944
15000 0.5890355
15010 0.5997664
15020 0.5976747
15030 0.5911946
15040 0.5895935
15050 0.5996403
15060 0.599553
15070 0.598573
15080 0.605581
15090 0.6009872
15100 0.6029968
15110 0.6059307
15120 0.5955956
15130 0.5930068
15140 0.5924951
15150 0.5797878
15160 0.5849235
15170 0.5894232
15180 0.5979193
15190 0.5978078
15200 0.5877522
15210 0.5853104
15220 0.5848243
15230 0.5779387
15240 0.5944433
15250 0.5849486
15260 0.5776495
15270 0.5878643
15280 0.5822269
15290 0.6081052
15300 0.6070408
15310 0.599894
15320 0.6071197
15330 0.5891495
15340 0.599371
15350 0.5887148
15360 0.6000708
15370 0.6034516
15380 0.6040224
15390 0.59993
15400 0.608034
15410 0.6064866
15420 0.5972843
15430 0.5883511
15440 0.5840672
15450 0.5868875
15460 0.5845726
15470 0.5822491
15480 0.5813096
15490 0.5893893
15500 0.5927876
15510 0.5921183
15520 0.5932469
15530 0.5881965
15540 0.6013595
15550 0.6120465
15560 0.6083991
15570 0.6030704
15580 0.5966877
15590 0.6010069
15600 0.6062458
15610 0.6139415
15620 0.6138691
15630 0.6093358
15640 0.6137314
15650 0.5945312
15660 0.5902321
15670 0.5794005
15680 0.5888836
15690 0.5956653
15700 0.5886579
15710 0.5954939
15720 0.5873798
15730 0.5861791
15740 0.5890238
15750 0.6009026
15760 0.5905566
15770 0.5904194
15780 0.5941645
15790 0.6034163
15800 0.6115642
15810 0.6055317
15820 0.6050092
15830 0.6099309
15840 0.6109679
15850 0.6147743
15860 0.6181861
15870 0.6192971
15880 0.624023
15890 0.6303969
15900 0.6275612
15910 0.6285781
15920 0.6366249
15930 0.619791
15940 0.6231439
15950 0.6284003
15960 0.6156992
15970 0.6241717
15980 0.6245131
15990 0.6274981
16000 0.6100304
16010 0.6108546
16020 0.6146351
16030 0.6159399
16040 0.6009976
16050 0.5978725
16060 0.5969834
16070 0.5929883
16080 0.6065933
16090 0.590966
16100 0.5939245
16110 0.5864485
16120 0.598524
16130 0.6009033
16140 0.6080438
16150 0.623771
16160 0.6129453
16170 0.6115165
16180 0.6087316
16190 0.6056912
16200 0.6112764
16210 0.6144684
16220 0.6088941
16230 0.605744
16240 0.6070133
16250 0.5985655
16260 0.6096606
16270 0.6088717
16280 0.6184996
16290 0.6094481
16300 0.5931537
16310 0.5856028
16320 0.5957942
16330 0.5863685
16340 0.5832958
16350 0.5939747
16360 0.5894983
16370 0.5913064
16380 0.597348
16390 0.5929483
16400 0.5944561
16410 0.5944829
16420 0.5955724
16430 0.6027579
16440 0.6164454
16450 0.6271724
16460 0.6260942
16470 0.6104241
16480 0.6191885
16490 0.6181526
16500 0.6133716
16510 0.6031929
16520 0.602143
16530 0.6014369
16540 0.5965014
16550 0.5919011
16560 0.6028191
16570 0.5997731
16580 0.6007488
16590 0.588319
16600 0.5938045
16610 0.5954399
16620 0.5885072
16630 0.5992787
16640 0.5962809
16650 0.6080205
16660 0.6126338
16670 0.605508
16680 0.6071385
16690 0.6158398
16700 0.6020908
16710 0.6035019
16720 0.5955762
16730 0.5963734
16740 0.6136626
16750 0.6120549
16760 0.5986447
16770 0.6140163
16780 0.6186586
16790 0.609609
16800 0.6061834
16810 0.6181942
16820 0.613626
16830 0.6048905
16840 0.6007121
16850 0.6024719
16860 0.6003398
16870 0.6074297
16880 0.5997618
16890 0.6017992
16900 0.5957403
16910 0.5946106
16920 0.5989953
16930 0.6037002
16940 0.6155309
16950 0.6057557
16960 0.5989584
16970 0.5972165
16980 0.5915073
16990 0.5933347
17000 0.6050658
17010 0.6040242
17020 0.6104982
17030 0.6148388
17040 0.6038331
17050 0.6110116
17060 0.6019874
17070 0.6213589
17080 0.601783
17090 0.6015745
17100 0.5963421
17110 0.6036934
17120 0.5916947
17130 0.602823
17140 0.5980333
17150 0.6015213
17160 0.6260794
17170 0.6295346
17180 0.6350843
17190 0.6212493
17200 0.6182492
17210 0.6146511
17220 0.625733
17230 0.6268269
17240 0.6230621
17250 0.6272185
17260 0.6265792
17270 0.6190667
17280 0.623816
17290 0.6229789
17300 0.618488
17310 0.6238194
17320 0.6265076
17330 0.6144977
17340 0.6141835
17350 0.6122541
17360 0.6198158
17370 0.6241207
17380 0.6109667
17390 0.6078478
17400 0.6147397
17410 0.6081398
17420 0.6187224
17430 0.6190876
17440 0.6153437
17450 0.6296197
17460 0.6338227
17470 0.6396924
17480 0.6406775
17490 0.6490004
17500 0.6438316
17510 0.6446515
17520 0.6572556
17530 0.6463306
17540 0.6457508
17550 0.6428962
17560 0.6399546
17570 0.6371791
17580 0.6224648
17590 0.6115941
17600 0.619602
17610 0.6057516
17620 0.605097
17630 0.6060276
17640 0.6070554
17650 0.6122822
17660 0.6215857
17670 0.6174929
17680 0.6221763
17690 0.6223683
17700 0.6262206
17710 0.6365286
17720 0.6287699
17730 0.6384978
17740 0.6371926
17750 0.6472344
17760 0.6366492
17770 0.6222904
17780 0.6239321
17790 0.6478754
17800 0.6503385
17810 0.6321115
17820 0.6310787
17830 0.6290731
17840 0.6329737
17850 0.6320432
17860 0.6237826
17870 0.6274911
17880 0.6279435
17890 0.641505
17900 0.6432815
17910 0.6304745
17920 0.6222951
17930 0.6238086
17940 0.6145064
17950 0.6115517
17960 0.6140168
17970 0.607583
17980 0.6043778
17990 0.6189508
18000 0.6169356
18010 0.6162789
18020 0.6236799
18030 0.6152601
18040 0.6163408
18050 0.6149492
18060 0.6107297
18070 0.6159016
18080 0.6132205
18090 0.6293122
18100 0.6225888
18110 0.6262171
18120 0.6384311
18130 0.6216599
18140 0.6313294
18150 0.6248594
18160 0.6246135
18170 0.6334364
18180 0.6277542
18190 0.6335863
18200 0.6384273
18210 0.6269498
18220 0.6326267
18230 0.6291018
18240 0.6258001
18250 0.6229291
18260 0.6130386
18270 0.6206583
18280 0.6156532
18290 0.624192
18300 0.626348
18310 0.6259959
18320 0.6146634
18330 0.617374
18340 0.629007
18350 0.6253479
18360 0.6257542
18370 0.6099263
18380 0.6110451
18390 0.6122696
18400 0.6085333
18410 0.6207811
18420 0.6283184
18430 0.617137
18440 0.601765
18450 0.6050049
18460 0.6134147
18470 0.6088658
18480 0.6134722
18490 0.6184632
18500 0.625207
18510 0.6285497
18520 0.630788
18530 0.651508
18540 0.6460265
18550 0.6359586
18560 0.6290675
18570 0.6255776
18580 0.6216667
18590 0.6262963
18600 0.6284664
18610 0.6233177
18620 0.6071835
18630 0.6048869
18640 0.6014083
18650 0.612951
18660 0.6160037
18670 0.6172683
18680 0.6202272
18690 0.6132311
18700 0.6161604
18710 0.6242706
18720 0.6272437
18730 0.6229296
18740 0.6245546
18750 0.6278353
18760 0.6238509
18770 0.6308042
18780 0.6364526
18790 0.6315533
18800 0.628513
18810 0.6286986
18820 0.6271517
18830 0.6271525
18840 0.6361673
18850 0.6308217
18860 0.6124299
18870 0.6165241
18880 0.6247633
18890 0.63296
18900 0.6330131
18910 0.6427561
18920 0.6399512
18930 0.6418065
18940 0.6433932
18950 0.6431941
18960 0.6289511
18970 0.6303824
18980 0.621895
18990 0.6257117
19000 0.6292713
19010 0.6377292
19020 0.6220128
19030 0.6129352
19040 0.6169025
19050 0.6257008
19060 0.621542
19070 0.617779
19080 0.6262396
19090 0.6195063
19100 0.6247351
19110 0.6245238
19120 0.6412175
19130 0.6458944
19140 0.6383544
19150 0.6349926
19160 0.638607
19170 0.6423612
19180 0.6394531
19190 0.6321328
19200 0.6385449
19210 0.6517428
19220 0.6456923
19230 0.6499313
19240 0.6412024
19250 0.6394656
19260 0.6264927
19270 0.6238956
19280 0.6190726
19290 0.6215728
19300 0.6280782
19310 0.6254983
19320 0.6275611
19330 0.6324918
19340 0.6297276
19350 0.6307041
19360 0.6345392
19370 0.6359448
19380 0.6392441
19390 0.6399174
19400 0.6327406
19410 0.6363497
19420 0.6337897
19430 0.6349309
19440 0.6327624
19450 0.6461843
19460 0.6459175
19470 0.6377927
19480 0.6403384
19490 0.636695
19500 0.6361277
19510 0.6405059
19520 0.634128
19530 0.6302049
19540 0.6210074
19550 0.6155156
19560 0.6197519
19570 0.611811
19580 0.6136461
19590 0.6182142
19600 0.6249683
19610 0.6183504
19620 0.623778
19630 0.6321802
19640 0.6345667
19650 0.632464
19660 0.6361703
19670 0.6209405
19680 0.6245606
19690 0.6306808
19700 0.6334602
19710 0.6340171
19720 0.6412314
19730 0.6457129
19740 0.6559916
19750 0.650283
19760 0.6428663
19770 0.6416511
19780 0.6486592
19790 0.6470439
19800 0.6533966
19810 0.6550742
19820 0.652131
19830 0.6593745
19840 0.6600103
19850 0.6495746
19860 0.6538038
19870 0.670231
19880 0.6551306
19890 0.6460935
19900 0.6591393
19910 0.6472605
19920 0.6411066
19930 0.6412716
19940 0.6557106
19950 0.6550949
19960 0.6530006
19970 0.6530334
19980 0.649436
19990 0.6540783
20000 0.6412401
20010 0.6506041
20020 0.6499231
20030 0.6437817
20040 0.6354896
20050 0.6532427
20060 0.6450577
20070 0.6509631
20080 0.6552011
20090 0.6596137
20100 0.6488272
20110 0.6457246
20120 0.6471555
20130 0.6441671
20140 0.637633
20150 0.6487813
20160 0.6502147
20170 0.659642
20180 0.6509187
20190 0.6482663
20200 0.6513986
20210 0.6664925
20220 0.6624088
20230 0.6579886
20240 0.6579783
20250 0.6567377
20260 0.655525
20270 0.6415703
20280 0.6437008
20290 0.6448992
20300 0.6462771
20310 0.6479268
20320 0.6486505
20330 0.6522817
20340 0.6460832
20350 0.6574044
20360 0.6472356
20370 0.6395876
20380 0.6292853
20390 0.6291388
20400 0.631346
20410 0.6347039
20420 0.6298332
20430 0.6315185
20440 0.6328576
20450 0.6287219
20460 0.6264956
20470 0.6351377
20480 0.6399534
20490 0.6393258
20500 0.6460001
20510 0.6492841
20520 0.657316
20530 0.6426774
20540 0.6507439
20550 0.6500069
20560 0.6541305
20570 0.6556273
20580 0.6560062
20590 0.6557957
20600 0.657128
20610 0.667353
20620 0.6589347
20630 0.6549524
20640 0.665329
20650 0.65794
20660 0.6531451
20670 0.6668144
20680 0.657517
20690 0.6619265
20700 0.6630135
20710 0.6681033
20720 0.6705742
20730 0.6689969
20740 0.671575
20750 0.6792732
20760 0.6806512
20770 0.6682804
20780 0.6707073
20790 0.6677297
20800 0.6792684
20810 0.6730638
20820 0.6607887
20830 0.6733012
20840 0.6748168
20850 0.6764274
20860 0.6757867
20870 0.6704167
20880 0.6638049
20890 0.6655121
20900 0.6743209
20910 0.6812611
20920 0.6924364
20930 0.6831865
20940 0.6742474
20950 0.672696
20960 0.6597638
20970 0.6569704
20980 0.6651138
20990 0.6568921
21000 0.6580233
21010 0.6684989
21020 0.6476881
21030 0.6456595
21040 0.6566221
21050 0.6575793
21060 0.6565725
21070 0.6531087
21080 0.6585793
21090 0.6558663
21100 0.6562935
21110 0.6460125
21120 0.6474322
21130 0.647519
21140 0.6463446
21150 0.6459132
21160 0.6385754
21170 0.6383893
21180 0.6291556
21190 0.6325716
21200 0.6316213
21210 0.6345271
21220 0.6353979
21230 0.6339235
21240 0.6346591
21250 0.6337165
21260 0.6422994
21270 0.6404095
21280 0.644415
21290 0.644837
21300 0.6416083
21310 0.6376221
21320 0.6398845
21330 0.6415606
21340 0.6347526
21350 0.6376718
21360 0.6352828
21370 0.6489581
21380 0.6459282
21390 0.6455693
21400 0.6531806
21410 0.6575547
21420 0.6459851
21430 0.6574864
21440 0.6629286
21450 0.6562986
21460 0.6603558
21470 0.6624971
21480 0.6604135
21490 0.6501896
21500 0.6688719
21510 0.6636165
21520 0.6632521
21530 0.6685696
21540 0.6699568
21550 0.663398
21560 0.6678295
21570 0.6711494
21580 0.66421
21590 0.6614493
21600 0.6558288
21610 0.653215
21620 0.6460808
21630 0.6407923
21640 0.6456105
21650 0.6382571
21660 0.652491
21670 0.6618212
21680 0.6648805
21690 0.6593838
21700 0.6650681
21710 0.6672639
21720 0.6566382
21730 0.6533041
21740 0.6522344
21750 0.6548983
21760 0.6482555
21770 0.6476038
21780 0.6418496
21790 0.6435336
21800 0.6561105
21810 0.66209
21820 0.6688436
21830 0.6664811
21840 0.6647673
21850 0.6518095
21860 0.6500119
21870 0.6596216
21880 0.6534328
21890 0.6651919
21900 0.6684399
21910 0.655842
21920 0.6639564
21930 0.667398
21940 0.6599706
21950 0.6573808
21960 0.6656595
21970 0.6647241
21980 0.6657845
21990 0.6709107
22000 0.6603659
22010 0.6725745
22020 0.674616
22030 0.6744457
22040 0.6700436
22050 0.6596254
22060 0.65692
22070 0.6746334
22080 0.6671574
22090 0.6667503
22100 0.6659439
22110 0.6614973
22120 0.6658502
22130 0.6653814
22140 0.6724762
22150 0.6887129
22160 0.6802858
22170 0.6842505
22180 0.6824971
22190 0.6835173
22200 0.6770105
22210 0.6766178
22220 0.6790067
22230 0.6753331
22240 0.6756568
22250 0.6712878
22260 0.6845182
22270 0.6826189
22280 0.6759287
22290 0.6685588
22300 0.6657711
22310 0.6516239
22320 0.6661187
22330 0.6716493
22340 0.6686448
22350 0.6671475
22360 0.6709569
22370 0.6624816
22380 0.6541004
22390 0.6611897
22400 0.6657855
22410 0.6619374
22420 0.6667259
22430 0.6717584
22440 0.6726149
22450 0.6739573
22460 0.6784418
22470 0.6791038
22480 0.6737453
22490 0.6850819
22500 0.6757616
22510 0.6819217
22520 0.6783828
22530 0.6733057
22540 0.6772888
22550 0.6806326
22560 0.6769136
22570 0.685052
22580 0.6642613
22590 0.6644913
22600 0.6518397
22610 0.6553419
22620 0.6449189
22630 0.6474896
22640 0.6475977
22650 0.6470678
22660 0.6489902
22670 0.6503076
22680 0.6578587
22690 0.6520443
22700 0.6600459
22710 0.6524869
22720 0.6438923
22730 0.6533596
22740 0.6535137
22750 0.6524263
22760 0.6571924
22770 0.6653293
22780 0.6617151
22790 0.6684318
22800 0.6751189
22810 0.6829832
22820 0.6898555
22830 0.6897295
22840 0.6873487
22850 0.6940698
22860 0.6946058
22870 0.6848767
22880 0.6747624
22890 0.6714197
22900 0.6823528
22910 0.6863973
22920 0.6788878
22930 0.6742736
22940 0.655021
22950 0.6573653
22960 0.6632176
22970 0.6648567
22980 0.663783
22990 0.6633606
23000 0.6696153
23010 0.672052
23020 0.6826439
23030 0.6908213
23040 0.6748504
23050 0.6701726
23060 0.6751308
23070 0.673655
23080 0.670505
23090 0.6780416
23100 0.6769961
23110 0.6800946
23120 0.668594
23130 0.6763132
23140 0.6745875
23150 0.6753255
23160 0.6620128
23170 0.6743969
23180 0.6607201
23190 0.664243
23200 0.6761218
23210 0.6847323
23220 0.6760091
23230 0.6680421
23240 0.6778452
23250 0.6722156
23260 0.676188
23270 0.6738858
23280 0.6710684
23290 0.6822197
23300 0.6838138
23310 0.7026682
23320 0.694312
23330 0.6821709
23340 0.6781392
23350 0.6767635
23360 0.6820495
23370 0.6719639
23380 0.6742895
23390 0.6738049
23400 0.6798302
23410 0.6882966
23420 0.6829489
23430 0.696205
23440 0.6816679
23450 0.6803659
23460 0.6785383
23470 0.6796488
23480 0.6878642
23490 0.6799914
23500 0.6764679
23510 0.6736708
23520 0.68173
23530 0.6735092
23540 0.6844033
23550 0.6894521
23560 0.6891515
23570 0.6807188
23580 0.6758731
23590 0.6760069
23600 0.6671263
23610 0.6570728
23620 0.668085
23630 0.6587211
23640 0.673026
23650 0.681325
23660 0.6909781
23670 0.6955563
23680 0.6886316
23690 0.6804647
23700 0.6994915
23710 0.6965843
23720 0.6899866
23730 0.6924649
23740 0.6875792
23750 0.6882735
23760 0.6956574
23770 0.7013738
23780 0.6942569
23790 0.6928299
23800 0.6984072
23810 0.682007
23820 0.6837397
23830 0.6746358
23840 0.6731312
23850 0.6817614
23860 0.6747122
23870 0.6661376
23880 0.6595594
23890 0.6736521
23900 0.6737028
23910 0.6739365
23920 0.6645983
23930 0.6751319
23940 0.6729219
23950 0.6511902
23960 0.6454633
23970 0.6540701
23980 0.6525167
23990 0.6620144
24000 0.643263
24010 0.6449251
24020 0.6568636
24030 0.6486858
24040 0.6383381
24050 0.6376083
24060 0.6478986
24070 0.6453325
24080 0.6594109
24090 0.6588129
24100 0.6602668
24110 0.6590905
24120 0.6600391
24130 0.6681792
24140 0.6522635
24150 0.6690181
24160 0.6793705
24170 0.6674662
24180 0.670476
24190 0.6607462
24200 0.6674351
24210 0.6761285
24220 0.6756432
24230 0.6481503
24240 0.6436452
24250 0.6610722
24260 0.6590356
24270 0.6749949
24280 0.6651021
24290 0.6795239
24300 0.6789454
24310 0.6679589
24320 0.6746356
24330 0.6744004
24340 0.6586475
24350 0.6749025
24360 0.6824878
24370 0.683544
24380 0.6742803
24390 0.6787689
24400 0.678148
24410 0.6869951
24420 0.6705272
24430 0.6811363
24440 0.6690444
24450 0.6672046
24460 0.6660486
24470 0.6674267
24480 0.6722152
24490 0.6602282
24500 0.6729041
24510 0.6642656
24520 0.6608697
24530 0.6759744
24540 0.6765336
24550 0.6665444
24560 0.6778601
24570 0.6905059
24580 0.6860101
24590 0.6873845
24600 0.6871223
24610 0.6909909
24620 0.6841771
24630 0.6807426
24640 0.6834497
24650 0.6828499
24660 0.6797048
24670 0.6758861
24680 0.6664649
24690 0.6650403
24700 0.6548165
24710 0.6547205
24720 0.6494464
24730 0.6445491
24740 0.6518723
24750 0.653191
24760 0.6460865
24770 0.6448983
24780 0.6486996
24790 0.6330134
24800 0.6358219
24810 0.63583
24820 0.6368346
24830 0.6437429
24840 0.6338559
24850 0.6465882
24860 0.6461281
24870 0.6475458
24880 0.643168
24890 0.6608637
24900 0.6543851
24910 0.6653226
24920 0.6626067
24930 0.6487302
24940 0.6451848
24950 0.6507301
24960 0.6469729
24970 0.6453968
24980 0.6607712
24990 0.6690213
25000 0.665803
25010 0.6622101
25020 0.6674789
25030 0.6684139
25040 0.6600096
25050 0.6690011
25060 0.6700662
25070 0.6756861
25080 0.6775107
25090 0.6774955
25100 0.6731067
25110 0.6597229
25120 0.6453506
25130 0.6564505
25140 0.6559348
25150 0.6646012
25160 0.6668457
25170 0.6649453
25180 0.6710579
25190 0.6689278
25200 0.6575856
25210 0.6501796
25220 0.6510437
25230 0.6593479
25240 0.6544835
25250 0.6533914
25260 0.6530223
25270 0.6624669
25280 0.6436484
25290 0.6464092
25300 0.6504576
25310 0.6415876
25320 0.641528
25330 0.6588995
25340 0.6610884
25350 0.6526701
25360 0.6526653
25370 0.6529403
25380 0.6641453
25390 0.6601738
25400 0.6585903
25410 0.659635
25420 0.6489551
25430 0.6590341
25440 0.6545913
25450 0.6424351
25460 0.6461726
25470 0.6544703
25480 0.6601081
25490 0.6489919
25500 0.6383494
25510 0.6505096
25520 0.6501429
25530 0.6456561
25540 0.6442797
25550 0.6389487
25560 0.638426
25570 0.6448162
25580 0.6525461
25590 0.6467469
25600 0.6637508
25610 0.6578606
25620 0.6485242
25630 0.6562374
25640 0.6583995
25650 0.6410276
25660 0.6426669
25670 0.6446035
25680 0.6454386
25690 0.6470628
25700 0.6426063
25710 0.6492541
25720 0.6450165
25730 0.6596372
25740 0.6619896
25750 0.6516147
25760 0.6505867
25770 0.6456801
25780 0.6480085
25790 0.650743
25800 0.6503704
25810 0.6500977
25820 0.6540588
25830 0.645905
25840 0.6633197
25850 0.6645949
25860 0.6669885
25870 0.6608588
25880 0.6472754
25890 0.6505381
25900 0.6488671
25910 0.6536415
25920 0.6500351
25930 0.6528259
25940 0.6479716
25950 0.6396286
25960 0.6432967
25970 0.641337
25980 0.6473839
25990 0.646129
26000 0.6350284
26010 0.6345859
26020 0.640655
26030 0.6426715
26040 0.6424647
26050 0.640515
26060 0.6492974
26070 0.6615405
26080 0.6592867
26090 0.6612419
26100 0.6572239
26110 0.6609889
26120 0.6549347
26130 0.6410478
26140 0.6419348
26150 0.6525079
26160 0.6434429
26170 0.6589055
26180 0.658716
26190 0.6555039
26200 0.6533375
26210 0.6499175
26220 0.6514936
26230 0.648423
26240 0.6482875
26250 0.6345937
26260 0.6403946
26270 0.642777
26280 0.6357869
26290 0.6480265
26300 0.6495481
26310 0.6396606
26320 0.6327989
26330 0.631304
26340 0.635278
26350 0.640799
26360 0.6398081
26370 0.636597
26380 0.6433334
26390 0.6447427
26400 0.6375484
26410 0.6366344
26420 0.6400928
26430 0.6326247
26440 0.6417513
26450 0.6455217
26460 0.6394376
26470 0.6459849
26480 0.6437768
26490 0.6469513
26500 0.6449661
26510 0.648919
26520 0.6479597
26530 0.6504059
26540 0.6513962
26550 0.6434631
26560 0.6465955
26570 0.6418731
26580 0.6408072
26590 0.6357411
26600 0.6376098
26610 0.6459789
26620 0.6471165
26630 0.6503391
26640 0.6567783
26650 0.6702761
26660 0.6590478
26670 0.6623573
26680 0.6584935
26690 0.6726865
26700 0.668626
26710 0.6455145
26720 0.6508237
26730 0.6542826
26740 0.6567632
26750 0.6493621
26760 0.6582203
26770 0.6584091
26780 0.658451
26790 0.6533204
26800 0.6627079
26810 0.6554837
26820 0.6629173
26830 0.655521
26840 0.6587998
26850 0.6522983
26860 0.6580154
26870 0.6639287
26880 0.6600404
26890 0.667096
26900 0.6604827
26910 0.6653294
26920 0.6619632
26930 0.6626629
26940 0.6623471
26950 0.6620631
26960 0.6646528
26970 0.671261
26980 0.6759673
26990 0.6618577
27000 0.662749
27010 0.6578423
27020 0.6622006
27030 0.6747847
27040 0.6575611
27050 0.6498175
27060 0.6506583
27070 0.6553892
27080 0.6577148
27090 0.6496111
27100 0.659982
27110 0.6513278
27120 0.6653613
27130 0.662319
27140 0.6706931
27150 0.6575725
27160 0.6664134
27170 0.6686553
27180 0.6551246
27190 0.6624544
27200 0.6588756
27210 0.6560166
27220 0.6547701
27230 0.6578106
27240 0.6600738
27250 0.6551684
27260 0.6534854
27270 0.652704
27280 0.6565615
27290 0.6541374
27300 0.657313
27310 0.6655326
27320 0.6523736
27330 0.6568411
27340 0.6546341
27350 0.6507262
27360 0.6585622
27370 0.6543316
27380 0.6558753
27390 0.6587747
27400 0.6593854
27410 0.6679381
27420 0.6709948
27430 0.6800093
27440 0.6756057
27450 0.6639823
27460 0.6616319
27470 0.6643033
27480 0.6689741
27490 0.6652022
27500 0.6609336
27510 0.6738975
27520 0.666358
27530 0.6677253
27540 0.6624687
27550 0.654774
27560 0.6507875
27570 0.6582369
27580 0.653331
27590 0.6481155
27600 0.6510248
27610 0.6452232
27620 0.6463017
27630 0.6403922
27640 0.6587563
27650 0.6621187
27660 0.6623051
27670 0.6602044
27680 0.6613649
27690 0.6629042
27700 0.6600171
27710 0.6572845
27720 0.6631496
27730 0.6670675
27740 0.6674566
27750 0.6743544
27760 0.6562059
27770 0.6719403
27780 0.665756
27790 0.655579
27800 0.6506929
27810 0.6516024
27820 0.6553782
27830 0.6556659
27840 0.6514819
27850 0.6414712
27860 0.6465153
27870 0.6516392
27880 0.6416678
27890 0.6512471
27900 0.6644558
27910 0.6712358
27920 0.6613161
27930 0.6593721
27940 0.6683251
27950 0.6718008
27960 0.6621192
27970 0.6710521
27980 0.6592919
27990 0.671053
28000 0.6549092
28010 0.6655087
28020 0.6692168
28030 0.6815376
28040 0.6793745
28050 0.6816962
28060 0.680542
28070 0.6742631
28080 0.6562895
28090 0.6624436
28100 0.6600447
28110 0.6614596
28120 0.6580149
28130 0.6578622
28140 0.6586043
28150 0.6539168
28160 0.656877
28170 0.6411107
28180 0.6329618
28190 0.6327565
28200 0.6353173
28210 0.6443968
28220 0.6303973
28230 0.6407434
28240 0.6388916
28250 0.648497
28260 0.6385177
28270 0.6505774
28280 0.645904
28290 0.6452196
28300 0.650565
28310 0.6483685
28320 0.6511717
28330 0.6490874
28340 0.6457201
28350 0.6431259
28360 0.6445449
28370 0.6438922
28380 0.6420413
28390 0.6378818
28400 0.6418735
28410 0.641246
28420 0.6480241
28430 0.6437935
28440 0.6515294
28450 0.6604486
28460 0.6673843
28470 0.6518535
28480 0.6515228
28490 0.6552322
28500 0.6460087
28510 0.6572224
28520 0.6488491
28530 0.6564965
28540 0.6529188
28550 0.655243
28560 0.6562792
28570 0.6548836
28580 0.6562503
28590 0.6435287
28600 0.6466918
28610 0.6505774
28620 0.6526666
28630 0.6555284
28640 0.6565942
28650 0.6571675
28660 0.6382142
28670 0.6482634
28680 0.6521333
28690 0.6523199
28700 0.6500193
28710 0.6339101
28720 0.6441249
28730 0.6495587
28740 0.6574086
28750 0.6540216
28760 0.6520334
28770 0.6534276
28780 0.6398225
28790 0.6425657
28800 0.6434437
28810 0.6330568
28820 0.6407837
28830 0.6419383
28840 0.6439935
28850 0.6460285
28860 0.6517309
28870 0.6384321
28880 0.6375821
28890 0.6444625
28900 0.6516647
28910 0.6486627
28920 0.6549262
28930 0.6488528
28940 0.6479898
28950 0.6459398
28960 0.6493996
28970 0.6400758
28980 0.6521822
28990 0.6542637
29000 0.6413012
29010 0.6391174
29020 0.6396061
29030 0.6326421
29040 0.6256857
29050 0.6209946
29060 0.6228347
29070 0.6234506
29080 0.6313464
29090 0.6227342
29100 0.6308454
29110 0.6364351
29120 0.6305336
29130 0.6523393
29140 0.644543
29150 0.6416861
29160 0.6345145
29170 0.6453004
29180 0.6505845
29190 0.6559782
29200 0.6435055
29210 0.6418366
29220 0.6529785
29230 0.6490818
29240 0.6468483
29250 0.6425973
29260 0.635845
29270 0.6363148
29280 0.6401591
29290 0.6369171
29300 0.6266738
29310 0.633569
29320 0.6425514
29330 0.6346999
29340 0.6425811
29350 0.6419864
29360 0.6405628
29370 0.6439856
29380 0.631303
29390 0.641932
29400 0.6449601
29410 0.6562921
29420 0.6593132
29430 0.6531347
29440 0.6508812
29450 0.6525157
29460 0.6563714
29470 0.6490627
29480 0.6497698
29490 0.662738
29500 0.6612414
29510 0.6738708
29520 0.6671312
29530 0.6624452
29540 0.6545224
29550 0.6583759
29560 0.6555874
29570 0.6452324
29580 0.6544008
29590 0.6509917
29600 0.6607611
29610 0.6617374
29620 0.658033
29630 0.6761818
29640 0.6603376
29650 0.657475
29660 0.652634
29670 0.6497647
29680 0.6562632
29690 0.6521062
29700 0.6596023
29710 0.6550002
29720 0.6577648
29730 0.6645675
29740 0.6623061
29750 0.6613786
29760 0.6559491
29770 0.6463001
29780 0.6532066
29790 0.6605169
29800 0.6517623
29810 0.659728
29820 0.6599494
29830 0.6488423
29840 0.6607031
29850 0.6484475
29860 0.6505496
29870 0.6511603
29880 0.6528716
29890 0.6521198
29900 0.6452864
29910 0.6528655
29920 0.657209
29930 0.6464314
29940 0.6452745
29950 0.6402076
29960 0.625879
29970 0.6333958
29980 0.6369563
29990 0.6362846
30000 0.6352122
30010 0.6279572
30020 0.6381925
30030 0.6397804
30040 0.631697
30050 0.6305352
30060 0.6424336
30070 0.6425021
30080 0.6389259
30090 0.6339986
30100 0.6355469
30110 0.6468459
30120 0.6418734
30130 0.6423376
30140 0.6372266
30150 0.6374962
30160 0.6387648
30170 0.6378885
30180 0.6376284
30190 0.6390954
30200 0.6405571
30210 0.643827
30220 0.6396154
30230 0.6401778
30240 0.6361129
30250 0.6320959
30260 0.6307175
30270 0.6257737
30280 0.6233099
30290 0.6220376
30300 0.6207459
30310 0.6263248
30320 0.6317165
30330 0.6369941
30340 0.6210893
30350 0.6238858
30360 0.612597
30370 0.6186723
30380 0.6243691
30390 0.6260244
30400 0.6267867
30410 0.6248263
30420 0.624191
30430 0.6242616
30440 0.6269721
30450 0.6311663
30460 0.6316869
30470 0.6303383
30480 0.6152617
30490 0.6184221
30500 0.6205903
30510 0.6174117
30520 0.6161626
30530 0.6194015
30540 0.6199864
30550 0.6085137
30560 0.6183525
30570 0.61788
30580 0.6235437
30590 0.6227228
30600 0.6146311
30610 0.615801
30620 0.6108277
30630 0.6178446
30640 0.617713
30650 0.6151206
30660 0.616138
30670 0.6191823
30680 0.619499
30690 0.6151364
30700 0.618399
30710 0.6100725
30720 0.6206729
30730 0.619903
30740 0.6189504
30750 0.6193855
30760 0.6242631
30770 0.6163276
30780 0.6218398
30790 0.6228455
30800 0.6245826
30810 0.6249563
30820 0.6240897
30830 0.6265126
30840 0.6248161
30850 0.628376
30860 0.6299043
30870 0.6194006
30880 0.6166281
30890 0.6250056
30900 0.6266272
30910 0.6254869
30920 0.6353726
30930 0.6264129
30940 0.6181051
30950 0.6183837
30960 0.6171799
30970 0.6101138
30980 0.6215401
30990 0.6239501
31000 0.6250411
31010 0.6254617
31020 0.6220902
31030 0.6164346
31040 0.6205033
31050 0.6220781
31060 0.6190737
31070 0.6216357
31080 0.6273767
31090 0.6299919
31100 0.6278498
31110 0.6323853
31120 0.6335742
31130 0.6266984
31140 0.6245121
31150 0.6207386
31160 0.6271347
31170 0.6242062
31180 0.6362852
31190 0.622219
31200 0.6273542
31210 0.6216077
31220 0.62967
31230 0.6211097
31240 0.6238619
31250 0.6214157
31260 0.6136166
31270 0.6248637
31280 0.6206982
31290 0.6335515
31300 0.6291283
31310 0.615424
31320 0.6219898
31330 0.6253945
31340 0.6202651
31350 0.6166631
31360 0.6091715
31370 0.6187305
31380 0.6115158
31390 0.6138424
31400 0.6123789
31410 0.6175643
31420 0.6162261
31430 0.6198457
31440 0.6292943
31450 0.6346763
31460 0.6335356
31470 0.6223983
31480 0.6264262
31490 0.634386
31500 0.6271239
31510 0.6285133
31520 0.6349121
31530 0.6372763
31540 0.6400403
31550 0.6366723
31560 0.635644
31570 0.6303074
31580 0.6264179
31590 0.6197971
31600 0.6212596
31610 0.6317483
31620 0.6271964
31630 0.6197371
31640 0.621588
31650 0.6272256
31660 0.6269823
31670 0.6210402
31680 0.6157627
31690 0.6175582
31700 0.6234803
31710 0.6244941
31720 0.6234775
31730 0.627163
31740 0.6284686
31750 0.6339056
31760 0.6292186
31770 0.6305376
31780 0.6285594
31790 0.6347677
31800 0.6268477
31810 0.626673
31820 0.6178441
31830 0.6234351
31840 0.6255166
31850 0.625815
31860 0.6267573
31870 0.6224924
31880 0.6290793
31890 0.6217364
31900 0.621362
31910 0.619464
31920 0.6228128
31930 0.6226579
31940 0.6159481
31950 0.618825
31960 0.6178449
31970 0.6219105
31980 0.6176121
31990 0.6159311
32000 0.6102664
32010 0.60856
32020 0.6090322
32030 0.6091214
32040 0.6101831
32050 0.6070169
32060 0.6091671
32070 0.6098475
32080 0.5985442
32090 0.6109337
32100 0.6127323
32110 0.6072151
32120 0.6140699
32130 0.6262687
32140 0.6157163
32150 0.6121679
32160 0.6133494
32170 0.6117272
32180 0.5956964
32190 0.6118106
32200 0.6065688
32210 0.5985849
32220 0.6107652
32230 0.6145403
32240 0.6055189
32250 0.6046688
32260 0.6141844
32270 0.6111008
32280 0.6118667
32290 0.6052449
32300 0.6126263
32310 0.6210114
32320 0.6134675
32330 0.6152309
32340 0.6126388
32350 0.6175222
32360 0.6087444
32370 0.6131645
32380 0.6160174
32390 0.6103019
32400 0.5988729
32410 0.6051064
32420 0.6080462
32430 0.6100259
32440 0.6086566
32450 0.6048813
32460 0.6158999
32470 0.6047134
32480 0.6104678
32490 0.6056738
32500 0.5995243
32510 0.6000615
32520 0.6019553
32530 0.6109181
32540 0.6159721
32550 0.61531
32560 0.6086653
32570 0.6073416
32580 0.6145399
32590 0.6100906
32600 0.6065755
32610 0.6164047
32620 0.6134953
32630 0.6177197
32640 0.6069799
32650 0.6063981
32660 0.6120673
32670 0.6150448
32680 0.5972539
32690 0.598447
32700 0.6018701
32710 0.6025062
32720 0.6008561
32730 0.6087802
32740 0.6002681
32750 0.6039509
32760 0.5926894
32770 0.591947
32780 0.5941752
32790 0.5914165
32800 0.5866075
32810 0.5861666
32820 0.5892977
32830 0.5873771
32840 0.5875455
32850 0.5908605
32860 0.5972126
32870 0.5944787
32880 0.60092
32890 0.5958053
32900 0.6119173
32910 0.5946578
32920 0.6030189
32930 0.6015599
32940 0.5963137
32950 0.5966064
32960 0.5956822
32970 0.6029847
32980 0.6046026
32990 0.6076733
33000 0.6078959
33010 0.6035007
33020 0.5992543
33030 0.6125021
33040 0.6037591
33050 0.6021283
33060 0.5961542
33070 0.5995902
33080 0.5981833
33090 0.6016863
33100 0.6046445
33110 0.610499
33120 0.6092946
33130 0.6078901
33140 0.6080533
33150 0.6107236
33160 0.6257862
33170 0.6268545
33180 0.6270795
33190 0.6250894
33200 0.6166658
33210 0.6286986
33220 0.623406
33230 0.6158956
33240 0.6117013
33250 0.6284968
33260 0.6216476
33270 0.6189162
33280 0.6064711
33290 0.6085409
33300 0.6080415
33310 0.6128565
33320 0.6239214
33330 0.6145288
33340 0.6225951
33350 0.6181229
33360 0.6045998
33370 0.6068209
33380 0.6108553
33390 0.6091775
33400 0.6029143
33410 0.6171477
33420 0.6057418
33430 0.6109157
33440 0.608874
33450 0.608112
33460 0.6187567
33470 0.6218916
33480 0.6310993
33490 0.6262321
33500 0.612718
33510 0.6119048
33520 0.6151136
33530 0.6237669
33540 0.6220297
33550 0.6224984
33560 0.6266813
33570 0.6325699
33580 0.6329269
33590 0.6278126
33600 0.6302238
33610 0.6208662
33620 0.6247683
33630 0.6267584
33640 0.6317019
33650 0.6383961
33660 0.6373729
33670 0.637309
33680 0.6309044
33690 0.633239
33700 0.6170403
33710 0.6187205
33720 0.6216936
33730 0.6365125
33740 0.6396527
33750 0.6357384
33760 0.6266195
33770 0.6233498
33780 0.6269924
33790 0.6218037
33800 0.6118265
33810 0.6198238
33820 0.6173446
33830 0.6156652
33840 0.6293741
33850 0.6298146
33860 0.6287332
33870 0.6349976
33880 0.6371376
33890 0.6296097
33900 0.6445739
33910 0.6482572
33920 0.6456658
33930 0.6444634
33940 0.636869
33950 0.6466908
33960 0.6478875
33970 0.6457017
33980 0.6421862
33990 0.638231
34000 0.6317359
34010 0.6323395
34020 0.621321
34030 0.6251031
34040 0.6302806
34050 0.6333455
34060 0.6293851
34070 0.6279552
34080 0.6480423
34090 0.643636
34100 0.6539325
34110 0.6560646
34120 0.6511474
34130 0.6590771
34140 0.6481946
34150 0.6483756
34160 0.6514851
34170 0.6429755
34180 0.6517618
34190 0.6480179
34200 0.6339753
34210 0.6479647
34220 0.6531384
34230 0.6560119
34240 0.6448588
34250 0.6456909
34260 0.6353182
34270 0.6328715
34280 0.6380086
34290 0.6389561
34300 0.636264
34310 0.640273
34320 0.6331866
34330 0.6241462
34340 0.6354458
34350 0.6195338
34360 0.6289884
34370 0.6279215
34380 0.6324763
34390 0.6211739
34400 0.6238315
34410 0.629375
34420 0.6200225
34430 0.6247425
34440 0.6250387
34450 0.6338015
34460 0.6337695
34470 0.6379265
34480 0.6241539
34490 0.638095
34500 0.6389219
34510 0.6474406
34520 0.6543566
34530 0.6620378
34540 0.6540926
34550 0.6551525
34560 0.6580701
34570 0.6542292
34580 0.652253
34590 0.6564696
34600 0.6628498
34610 0.6608185
34620 0.6599982
34630 0.656382
34640 0.6570747
34650 0.6674231
34660 0.6655617
34670 0.673291
34680 0.6647091
34690 0.6696923
34700 0.6623533
34710 0.6470791
34720 0.6488081
34730 0.6567632
34740 0.6604822
34750 0.6582085
34760 0.6569549
34770 0.6519432
34780 0.6450256
34790 0.6588249
34800 0.663426
34810 0.6577756
34820 0.662961
34830 0.6672246
34840 0.6553147
34850 0.6472982
34860 0.6490034
34870 0.6497508
34880 0.6519708
34890 0.643581
34900 0.6428797
34910 0.6366145
34920 0.6321002
34930 0.6407728
34940 0.648976
34950 0.6522452
34960 0.6538839
34970 0.6347997
34980 0.6202133
34990 0.6300019
35000 0.6379107
35010 0.6374842
35020 0.6316262
35030 0.6326526
35040 0.6404845
35050 0.625476
35060 0.6284564
35070 0.6288298
35080 0.6305826
35090 0.6539419
35100 0.6549715
35110 0.6593663
35120 0.6590455
35130 0.6462655
35140 0.6533562
35150 0.6405995
35160 0.6498426
35170 0.6548735
35180 0.6609868
35190 0.6531764
35200 0.6537866
35210 0.6457232
35220 0.6481935
35230 0.6415336
35240 0.6372632
35250 0.6406716
35260 0.6375815
35270 0.6361939
35280 0.6373075
35290 0.6453241
35300 0.6316698
35310 0.6327305
35320 0.625593
35330 0.6328906
35340 0.6338493
35350 0.6399503
35360 0.6409932
35370 0.6502551
35380 0.6398783
35390 0.6316853
35400 0.6319697
35410 0.6309918
35420 0.6270136
35430 0.6338355
35440 0.6228666
35450 0.6128044
35460 0.6175332
35470 0.6275454
35480 0.6259422
35490 0.6228946
35500 0.6219639
35510 0.6333213
35520 0.6231458
35530 0.631016
35540 0.6408045
35550 0.6411257
35560 0.6410126
35570 0.6370422
35580 0.6462776
35590 0.6556225
35600 0.6532835
35610 0.6551427
35620 0.6519601
35630 0.6476536
35640 0.6485172
35650 0.6476351
35660 0.6534855
35670 0.6507551
35680 0.6508991
35690 0.6367458
35700 0.6373691
35710 0.6504727
35720 0.6522091
35730 0.6378714
35740 0.6383788
35750 0.6445614
35760 0.6495885
35770 0.6475944
35780 0.648838
35790 0.6476458
35800 0.6429914
35810 0.6303311
35820 0.6139068
35830 0.6330391
35840 0.6320511
35850 0.6380925
35860 0.6358111
35870 0.6266111
35880 0.6263945
35890 0.618673
35900 0.6177252
35910 0.6181394
35920 0.6274856
35930 0.6321238
35940 0.636624
35950 0.6359227
35960 0.6566616
35970 0.6497593
35980 0.6436099
35990 0.6435602
36000 0.6443364
36010 0.6439155
36020 0.6460707
36030 0.6457577
36040 0.6541483
36050 0.6446941
36060 0.6325207
36070 0.6350388
36080 0.626529
36090 0.6184047
36100 0.6065752
36110 0.615433
36120 0.6271052
36130 0.62805
36140 0.6335596
36150 0.6250208
36160 0.6261151
36170 0.6273943
36180 0.6329573
36190 0.6314901
36200 0.6334935
36210 0.627407
36220 0.6256691
36230 0.6297028
36240 0.6384031
36250 0.6274592
36260 0.625308
36270 0.6289824
36280 0.6310645
36290 0.6222759
36300 0.6301978
36310 0.6267477
36320 0.6375064
36330 0.6288731
36340 0.6227521
36350 0.6224692
36360 0.6225815
36370 0.6253133
36380 0.6425294
36390 0.63609
36400 0.6344904
36410 0.6345464
36420 0.628561
36430 0.6265699
36440 0.6305419
36450 0.6323158
36460 0.6378973
36470 0.6427675
36480 0.6334569
36490 0.6359885
36500 0.632264
36510 0.6297205
36520 0.6294823
36530 0.619698
36540 0.6269475
36550 0.6283662
36560 0.6289917
36570 0.6212004
36580 0.6216972
36590 0.6247212
36600 0.6266465
36610 0.6138956
36620 0.6231338
36630 0.6149164
36640 0.6205319
36650 0.6162044
36660 0.6180205
36670 0.6283549
36680 0.6238801
36690 0.6270659
36700 0.6336214
36710 0.6249047
36720 0.6219058
36730 0.6122294
36740 0.6092538
36750 0.6137559
36760 0.6209581
36770 0.6056624
36780 0.6221694
36790 0.6158783
36800 0.6244715
36810 0.6192209
36820 0.6273126
36830 0.6212873
36840 0.6254736
36850 0.6219577
36860 0.625861
36870 0.6371267
36880 0.6344982
36890 0.6400753
36900 0.6414004
36910 0.6420095
36920 0.6406854
36930 0.6276864
36940 0.6275672
36950 0.6259301
36960 0.6231846
36970 0.6242955
36980 0.6237699
36990 0.629507
37000 0.637729
37010 0.6231045
37020 0.618443
37030 0.6162798
37040 0.6168674
37050 0.6219184
37060 0.6216264
37070 0.6181253
37080 0.6188591
37090 0.6243289
37100 0.6299184
37110 0.6227593
37120 0.6300955
37130 0.6224702
37140 0.632688
37150 0.6359758
37160 0.6288851
37170 0.6302615
37180 0.6279989
37190 0.6392614
37200 0.62165
37210 0.627421
37220 0.6203128
37230 0.6227788
37240 0.623634
37250 0.6291223
37260 0.6241467
37270 0.624312
37280 0.6390933
37290 0.6327754
37300 0.6292117
37310 0.6365156
37320 0.639289
37330 0.6399611
37340 0.6297153
37350 0.6300625
37360 0.6323009
37370 0.6327702
37380 0.6248903
37390 0.6349377
37400 0.6324704
37410 0.6322334
37420 0.6246652
37430 0.6244755
37440 0.6337422
37450 0.6305254
37460 0.6366706
37470 0.6347708
37480 0.6267326
37490 0.6350033
37500 0.6371351
37510 0.6317654
37520 0.63897
37530 0.6380467
37540 0.6320793
37550 0.6236223
37560 0.6263325
37570 0.6176553
37580 0.6258705
37590 0.6244282
37600 0.6336805
37610 0.630065
37620 0.6240343
37630 0.6244711
37640 0.6224598
37650 0.6249551
37660 0.635402
37670 0.6411333
37680 0.6503031
37690 0.6492832
37700 0.6417842
37710 0.6382415
37720 0.6413147
37730 0.6566137
37740 0.6581576
37750 0.6505947
37760 0.6582134
37770 0.669008
37780 0.6606923
37790 0.6508879
37800 0.6468198
37810 0.6432394
37820 0.6416561
37830 0.6499325
37840 0.6536452
37850 0.666367
37860 0.6739426
37870 0.6632181
37880 0.6511954
37890 0.6409375
37900 0.6423108
37910 0.6403768
37920 0.6396785
37930 0.6454052
37940 0.6466756
37950 0.6308498
37960 0.6332966
37970 0.6360018
37980 0.6329989
37990 0.622173
38000 0.6313788
38010 0.6240777
38020 0.6199186
38030 0.6280661
38040 0.6278984
38050 0.6331431
38060 0.6528735
38070 0.6349062
38080 0.6303184
38090 0.6311345
38100 0.6406821
38110 0.6328439
38120 0.6437284
38130 0.6472243
38140 0.6447372
38150 0.6428825
38160 0.6592916
38170 0.6614942
38180 0.6444073
38190 0.6424452
38200 0.6534474
38210 0.6583847
38220 0.6463232
38230 0.6530271
38240 0.6441577
38250 0.6381142
38260 0.6484807
38270 0.6481663
38280 0.644234
38290 0.6512917
38300 0.6461553
38310 0.6399483
38320 0.6482922
38330 0.6611495
38340 0.6519839
38350 0.6491426
38360 0.6462199
38370 0.6405923
38380 0.6509401
38390 0.6510512
38400 0.6404049
38410 0.6428379
38420 0.6528553
38430 0.6321299
38440 0.628998
38450 0.6406652
38460 0.6367597
38470 0.6407363
38480 0.6557907
38490 0.6548842
38500 0.6549697
38510 0.6479059
38520 0.6438501
38530 0.6438139
38540 0.6411469
38550 0.6465194
38560 0.6458369
38570 0.643015
38580 0.6400104
38590 0.6450714
38600 0.6336387
38610 0.6364843
38620 0.6420274
38630 0.6454552
38640 0.6412194
38650 0.6389596
38660 0.6431207
38670 0.6452891
38680 0.6534508
38690 0.6480865
38700 0.6513294
38710 0.6629993
38720 0.6599377
38730 0.6456087
38740 0.6409843
38750 0.6366048
38760 0.6371248
38770 0.6355338
38780 0.6274599
38790 0.6374856
38800 0.6374314
38810 0.6323786
38820 0.6247822
38830 0.6303488
38840 0.6327765
38850 0.6224361
38860 0.6314039
38870 0.6399024
38880 0.6336997
38890 0.6400957
38900 0.6368818
38910 0.6410031
38920 0.6336188
38930 0.6309737
38940 0.6337748
38950 0.6321934
38960 0.633489
38970 0.6257406
38980 0.6352137
38990 0.6420415
39000 0.6426374
39010 0.6440579
39020 0.6421338
39030 0.6410319
39040 0.6469437
39050 0.6452292
39060 0.6478512
39070 0.6471165
39080 0.6394588
39090 0.6403765
39100 0.6406143
39110 0.6497775
39120 0.6533021
39130 0.6420813
39140 0.6395018
39150 0.6384622
39160 0.6519321
39170 0.6522696
39180 0.6439662
39190 0.6533509
39200 0.6468479
39210 0.6398033
39220 0.6409538
39230 0.6402498
39240 0.6465254
39250 0.643353
39260 0.6472906
39270 0.6504027
39280 0.6462595
39290 0.6402026
39300 0.6389843
39310 0.6331805
39320 0.6393507
39330 0.6495956
39340 0.6407319
39350 0.6457962
39360 0.6450742
39370 0.6354133
39380 0.6397079
39390 0.647491
39400 0.6412916
39410 0.6458582
39420 0.6491003
39430 0.6542006
39440 0.6633924
39450 0.6525299
39460 0.6450828
39470 0.647298
39480 0.6460976
39490 0.6360261
39500 0.6485469
39510 0.6526135
39520 0.6451412
39530 0.6497349
39540 0.6480913
39550 0.6444569
39560 0.6386272
39570 0.6514649
39580 0.6509369
39590 0.6484362
39600 0.6519932
39610 0.6474934
39620 0.6423042
39630 0.6433629
39640 0.6454628
39650 0.6532921
39660 0.6582709
39670 0.6563742
39680 0.652751
39690 0.6563445
39700 0.6563762
39710 0.6656783
39720 0.6552605
39730 0.6512195
39740 0.6688437
39750 0.6650474
39760 0.667446
39770 0.660192
39780 0.6673124
39790 0.6615544
39800 0.6613222
39810 0.6748216
39820 0.663265
39830 0.668174
39840 0.6648105
39850 0.663089
39860 0.6692046
39870 0.6691576
39880 0.6767439
39890 0.6615291
39900 0.6624006
39910 0.6561058
39920 0.672611
39930 0.6663918
39940 0.6651695
39950 0.6677366
39960 0.6604623
39970 0.6600875
39980 0.6519925
39990 0.6554622
40000 0.6562977
40010 0.6643522
40020 0.6617902
40030 0.6546574
40040 0.6657197
40050 0.6624123
40060 0.6576069
40070 0.6489338
40080 0.6533602
40090 0.6656749
40100 0.6694909
40110 0.6578336
40120 0.6545314
40130 0.6510866
40140 0.6604586
40150 0.6608598
40160 0.6649154
40170 0.6707072
40180 0.6689164
40190 0.6702013
40200 0.6664388
40210 0.6708738
40220 0.668831
40230 0.6696619
40240 0.6645561
40250 0.6604233
40260 0.6649675
40270 0.662496
40280 0.6687009
40290 0.6614177
40300 0.6738585
40310 0.6756743
40320 0.6612943
40330 0.6539319
40340 0.6659241
40350 0.6670577
40360 0.6753265
40370 0.6705313
40380 0.6720944
40390 0.6778388
40400 0.6766626
40410 0.6827204
40420 0.6675296
40430 0.6671483
40440 0.6741723
40450 0.6738632
40460 0.6851139
40470 0.6804131
40480 0.6825479
40490 0.6902026
40500 0.6913729
40510 0.6845335
40520 0.6848108
40530 0.6909093
40540 0.6858383
40550 0.688735
40560 0.6929225
40570 0.6961303
40580 0.7073132
40590 0.6994438
40600 0.6864108
40610 0.6961723
40620 0.6844445
40630 0.6847491
40640 0.684997
40650 0.6858701
40660 0.6775831
40670 0.6711376
40680 0.6753299
40690 0.6901426
40700 0.6782712
40710 0.6824864
40720 0.6842535
40730 0.6761004
40740 0.6732677
40750 0.6751364
40760 0.6706889
40770 0.6746331
40780 0.6651626
40790 0.6592938
40800 0.6648593
40810 0.664036
40820 0.6630448
40830 0.6623082
40840 0.6761723
40850 0.6902186
40860 0.6888089
40870 0.6781622
40880 0.6629653
40890 0.6559498
40900 0.6620672
40910 0.673544
40920 0.6618615
40930 0.668593
40940 0.6651934
40950 0.6601075
40960 0.6610261
40970 0.6781947
40980 0.6706707
40990 0.6687028
41000 0.66507
41010 0.6614131
41020 0.6645287
41030 0.6600574
41040 0.6626683
41050 0.6606473
41060 0.6652117
41070 0.6661416
41080 0.6731403
41090 0.6661622
41100 0.6634306
41110 0.6600911
41120 0.6588221
41130 0.6698211
41140 0.6599895
41150 0.6606028
41160 0.6580991
41170 0.6655203
41180 0.662936
41190 0.6640464
41200 0.6696987
41210 0.675248
41220 0.6579487
41230 0.6499398
41240 0.6525439
41250 0.6541374
41260 0.656625
41270 0.6562594
41280 0.6522183
41290 0.6551
41300 0.6498246
41310 0.6559628
41320 0.6617659
41330 0.6697889
41340 0.6577665
41350 0.6593992
41360 0.663153
41370 0.6684873
41380 0.6734295
41390 0.6635037
41400 0.6771162
41410 0.6702033
41420 0.6613696
41430 0.6566674
41440 0.6547107
41450 0.6601282
41460 0.6790834
41470 0.6708816
41480 0.679326
41490 0.6715081
41500 0.6722971
41510 0.6639806
41520 0.660517
41530 0.6676078
41540 0.6649023
41550 0.6645557
41560 0.6806061
41570 0.6743121
41580 0.6727235
41590 0.6650602
41600 0.6761837
41610 0.6873661
41620 0.6923254
41630 0.6812556
41640 0.6864892
41650 0.6865483
41660 0.6737528
41670 0.6627098
41680 0.6773115
41690 0.6750947
41700 0.6838411
41710 0.6923752
41720 0.6819407
41730 0.6710438
41740 0.6707147
41750 0.669471
41760 0.6528933
41770 0.660191
41780 0.6584896
41790 0.6634805
41800 0.6748842
41810 0.6768648
41820 0.6710011
41830 0.6690274
41840 0.6714967
41850 0.664787
41860 0.6756617
41870 0.6674213
41880 0.6795611
41890 0.6790974
41900 0.6702486
41910 0.6640533
41920 0.6731937
41930 0.670809
41940 0.6645091
41950 0.6717176
41960 0.6739336
41970 0.6814007
41980 0.6804599
41990 0.6846381
42000 0.6855314
42010 0.6890646
42020 0.6775752
42030 0.6807758
42040 0.6872854
42050 0.6959975
42060 0.6882989
42070 0.6842
42080 0.6758645
42090 0.6907418
42100 0.6940849
42110 0.6873845
42120 0.6925547
42130 0.6874778
42140 0.6852336
42150 0.6821609
42160 0.6820036
42170 0.6945894
42180 0.6843287
42190 0.6900678
42200 0.6937495
42210 0.687678
42220 0.6890125
42230 0.6889986
42240 0.6837783
42250 0.6927908
42260 0.6758008
42270 0.6769491
42280 0.6826468
42290 0.6800211
42300 0.6868255
42310 0.6907527
42320 0.6923419
42330 0.6917698
42340 0.6857181
42350 0.6883354
42360 0.6987928
42370 0.7102095
42380 0.7035705
42390 0.6907323
42400 0.7007662
42410 0.7007189
42420 0.7067286
42430 0.698848
42440 0.6930907
42450 0.7018894
42460 0.6842476
42470 0.6884757
42480 0.6886543
42490 0.6957438
42500 0.6949651
42510 0.69567
42520 0.6975614
42530 0.6917182
42540 0.7025914
42550 0.7048022
42560 0.7102148
42570 0.7181787
42580 0.7183997
42590 0.7110545
42600 0.7046708
42610 0.7109515
42620 0.7035106
42630 0.7029248
42640 0.7117465
42650 0.7039795
42660 0.6938916
42670 0.7045808
42680 0.7049904
42690 0.700471
42700 0.7014451
42710 0.6981078
42720 0.7006935
42730 0.7005386
42740 0.7056528
42750 0.7113707
42760 0.708898
42770 0.704389
42780 0.7275628
42790 0.7263577
42800 0.7299051
42810 0.7325791
42820 0.722973
42830 0.7195607
42840 0.7294953
42850 0.7252802
42860 0.722267
42870 0.7163725
42880 0.7144343
42890 0.7169644
42900 0.7067088
42910 0.7189816
42920 0.7131141
42930 0.713891
42940 0.7073204
42950 0.7182236
42960 0.7174562
42970 0.7069134
42980 0.705421
42990 0.71057
43000 0.7060869
43010 0.7129033
43020 0.7040412
43030 0.7065231
43040 0.7037358
43050 0.7087776
43060 0.711498
43070 0.705978
43080 0.7117191
43090 0.7051312
43100 0.7136579
43110 0.7025654
43120 0.7026717
43130 0.710393
43140 0.6934851
43150 0.6998029
43160 0.698023
43170 0.7015811
43180 0.7012395
43190 0.7094417
43200 0.6990716
43210 0.7050293
43220 0.6971559
43230 0.6951627
43240 0.679008
43250 0.6914791
43260 0.6966122
43270 0.697554
43280 0.6946492
43290 0.7103866
43300 0.7065467
43310 0.7079023
43320 0.7078828
43330 0.700642
43340 0.697592
43350 0.6840622
43360 0.6832167
43370 0.6906173
43380 0.6832011
43390 0.6861428
43400 0.6867217
43410 0.6941035
43420 0.7066007
43430 0.7021415
43440 0.6905194
43450 0.6832678
43460 0.684504
43470 0.7038321
43480 0.7015154
43490 0.7058088
43500 0.7119938
43510 0.7126956
43520 0.7163529
43530 0.7110322
43540 0.7075794
43550 0.7027003
43560 0.6959935
43570 0.697798
43580 0.7054257
43590 0.711226
43600 0.7170315
43610 0.7084937
43620 0.7082516
43630 0.7050327
43640 0.7096324
43650 0.7079058
43660 0.7120256
43670 0.7168286
43680 0.7014086
43690 0.7065413
43700 0.7163086
43710 0.7142238
43720 0.7213892
43730 0.7211316
43740 0.7258121
43750 0.7226762
43760 0.7211043
43770 0.7233763
43780 0.7134375
43790 0.7060025
43800 0.7027665
43810 0.7057075
43820 0.7152826
43830 0.7122118
43840 0.7200215
43850 0.7254747
43860 0.7344733
43870 0.7248835
43880 0.7321553
43890 0.7430012
43900 0.7305925
43910 0.7359888
43920 0.7155006
43930 0.7297915
43940 0.7361701
43950 0.7260829
43960 0.7268406
43970 0.7372723
43980 0.7459842
43990 0.7387992
44000 0.7353158
44010 0.7547123
44020 0.7338822
44030 0.7327301
44040 0.7339288
44050 0.7324057
44060 0.7130849
44070 0.7087896
44080 0.7172302
44090 0.7179133
44100 0.7138484
44110 0.7090466
44120 0.7021043
44130 0.6993818
44140 0.6999861
44150 0.7008468
44160 0.705528
44170 0.699775
44180 0.6993537
44190 0.6998207
44200 0.7067353
44210 0.7129845
44220 0.712934
44230 0.7112775
44240 0.7071518
44250 0.7085313
44260 0.7143812
44270 0.7163453
44280 0.70344
44290 0.7045642
44300 0.7026827
44310 0.7180751
44320 0.7083745
44330 0.7095783
44340 0.7079458
44350 0.7129776
44360 0.7160139
44370 0.7186687
44380 0.7146406
44390 0.7151353
44400 0.7180187
44410 0.7242939
44420 0.7083799
44430 0.7286982
44440 0.7155581
44450 0.7142352
44460 0.7258661
44470 0.7261902
44480 0.7256515
44490 0.7187909
44500 0.7220674
44510 0.7301163
44520 0.7311243
44530 0.7210523
44540 0.716387
44550 0.715094
44560 0.7259387
44570 0.7230043
44580 0.7321675
44590 0.7302303
44600 0.742461
44610 0.7271069
44620 0.7354397
44630 0.7436987
44640 0.7542483
44650 0.7436112
44660 0.7526865
44670 0.7434019
44680 0.7500648
44690 0.7377473
44700 0.7355788
44710 0.7398969
44720 0.7465205
44730 0.7473916
44740 0.7469656
44750 0.7571726
44760 0.7548379
44770 0.7385904
44780 0.7305204
44790 0.7312872
44800 0.740562
44810 0.7422172
44820 0.7490621
44830 0.7440287
44840 0.7426528
44850 0.7394774
44860 0.7353828
44870 0.7307086
44880 0.7283648
44890 0.7189454
44900 0.7344493
44910 0.7338459
44920 0.7382818
44930 0.7317217
44940 0.7302427
44950 0.7315252
44960 0.7433192
44970 0.7446808
44980 0.7372668
44990 0.7471331
45000 0.7496905
45010 0.7477989
45020 0.7431364
45030 0.7539106
45040 0.7628384
45050 0.764231
45060 0.7428749
45070 0.7292227
45080 0.7247412
45090 0.7199849
45100 0.7446938
45110 0.7425381
45120 0.7342707
45130 0.7407078
45140 0.7394226
45150 0.7295117
45160 0.7410344
45170 0.7480283
45180 0.7438536
45190 0.7627609
45200 0.7674327
45210 0.764649
45220 0.7605211
45230 0.7685794
45240 0.7686578
45250 0.7601666
45260 0.7682915
45270 0.7655447
45280 0.7528881
45290 0.7563216
45300 0.7523393
45310 0.7650925
45320 0.762789
45330 0.757945
45340 0.7562012
45350 0.7514489
45360 0.7578266
45370 0.7713692
45380 0.7629941
45390 0.7612064
45400 0.764622
45410 0.7525184
45420 0.7634156
45430 0.7454426
45440 0.7518881
45450 0.7706955
45460 0.7859495
45470 0.7793632
45480 0.7733126
45490 0.7776694
45500 0.7784032
45510 0.7912286
45520 0.7902196
45530 0.7794207
45540 0.7717025
45550 0.7754554
45560 0.7764153
45570 0.7709757
45580 0.7731451
45590 0.7807344
45600 0.7774319
45610 0.7812395
45620 0.7845574
45630 0.7760437
45640 0.7679228
45650 0.7851861
45660 0.788146
45670 0.7846542
45680 0.7862507
45690 0.7933357
45700 0.8054864
45710 0.8046768
45720 0.810707
45730 0.8204895
45740 0.8188372
45750 0.8297548
45760 0.8283107
45770 0.8218088
45780 0.8198757
45790 0.8200848
45800 0.8202378
45810 0.8179215
45820 0.8220845
45830 0.8124955
45840 0.8339437
45850 0.8203675
45860 0.8204372
45870 0.8175254
45880 0.8108811
45890 0.8217716
45900 0.8322615
45910 0.8272846
45920 0.8306444
45930 0.8215479
45940 0.8233431
45950 0.826061
45960 0.83916
45970 0.8454912
45980 0.83512
45990 0.8339464
46000 0.8387588
46010 0.8345253
46020 0.8304374
46030 0.8197857
46040 0.8215155
46050 0.8211971
46060 0.8184971
46070 0.8304368
46080 0.8141539
46090 0.8168802
46100 0.8164617
46110 0.8152248
46120 0.8186205
46130 0.8285753
46140 0.8251131
46150 0.8209046
46160 0.8256565
46170 0.8192127
46180 0.8170719
46190 0.8160284
46200 0.8235389
46210 0.827118
46220 0.8246517
46230 0.8358355
46240 0.8397444
46250 0.8380467
46260 0.8324154
46270 0.8191999
46280 0.8288046
46290 0.8192589
46300 0.8265352
46310 0.8232913
46320 0.8371977
46330 0.839838
46340 0.8307834
46350 0.8239584
46360 0.8146776
46370 0.8267578
46380 0.8199874
46390 0.8246372
46400 0.8324483
46410 0.8405517
46420 0.8360029
46430 0.8414251
46440 0.846445
46450 0.8495524
46460 0.871125
46470 0.869979
46480 0.8560926
46490 0.8548813
46500 0.8557294
46510 0.8622851
46520 0.8706875
46530 0.8794399
46540 0.8814684
46550 0.8632321
46560 0.8529802
46570 0.8610438
46580 0.8530141
46590 0.8397413
46600 0.8320714
46610 0.8390542
46620 0.8417376
46630 0.8437245
46640 0.8470513
46650 0.8363318
46660 0.8330054
46670 0.8344899
46680 0.8342071
46690 0.8140497
46700 0.8009521
46710 0.8055087
46720 0.8234893
46730 0.8160716
46740 0.8136309
46750 0.822404
46760 0.8303766
46770 0.8351719
46780 0.8165597
46790 0.822433
46800 0.8139039
46810 0.8284474
46820 0.8394263
46830 0.8315531
46840 0.8288316
46850 0.8392518
46860 0.8315784
46870 0.838955
46880 0.8386799
46890 0.8429821
46900 0.8472109
46910 0.8555201
46920 0.8537544
46930 0.854854
46940 0.8555314
46950 0.8629309
46960 0.8502531
46970 0.8447062
46980 0.8447725
46990 0.8361973
47000 0.8275581
47010 0.8264278
47020 0.8213407
47030 0.8182881
47040 0.8264755
47050 0.813199
47060 0.8286441
47070 0.8273839
47080 0.8081993
47090 0.832108
47100 0.8346316
47110 0.8447539
47120 0.8375983
47130 0.8305241
47140 0.8256927
47150 0.8319834
47160 0.8478993
47170 0.8483294
47180 0.8415591
47190 0.8535117
47200 0.8231148
47210 0.8124565
47220 0.818123
47230 0.832034
47240 0.8382179
47250 0.8344396
47260 0.8329518
47270 0.836259
47280 0.8216169
47290 0.807582
47300 0.8016693
47310 0.794549
47320 0.7925551
47330 0.7890452
47340 0.810443
47350 0.814898
47360 0.810076
47370 0.8060211
47380 0.8073909
47390 0.8071869
47400 0.8191065
47410 0.8111558
47420 0.8205167
47430 0.8209761
47440 0.8127906
47450 0.8086371
47460 0.8118769
47470 0.8195013
47480 0.8207607
47490 0.8418408
47500 0.8340185
47510 0.8300067
47520 0.8433605
47530 0.8343908
47540 0.822961
47550 0.8252035
47560 0.8186866
47570 0.7930259
47580 0.8098955
47590 0.8034117
47600 0.8140519
47610 0.8005866
47620 0.7963784
47630 0.8006468
47640 0.8051072
47650 0.8215272
47660 0.8195282
47670 0.8148953
47680 0.8118857
47690 0.8350599
47700 0.8254626
47710 0.8179093
47720 0.8205308
47730 0.8269466
47740 0.8112959
47750 0.8043559
47760 0.8053398
47770 0.8062737
47780 0.790725
47790 0.7951251
47800 0.7842047
47810 0.7901406
47820 0.8079053
47830 0.8249031
47840 0.8288275
47850 0.8275464
47860 0.8409488
47870 0.8334383
47880 0.8404396
47890 0.8351674
47900 0.8232715
47910 0.8235024
47920 0.8398194
47930 0.8567715
47940 0.8459882
47950 0.8366333
47960 0.8380382
47970 0.8363678
47980 0.8200311
47990 0.8188723
48000 0.8187072
48010 0.8299084
48020 0.8252547
48030 0.8247185
48040 0.8265643
48050 0.8182407
48060 0.8290838
48070 0.8323242
48080 0.8289709
48090 0.8338246
48100 0.8417553
48110 0.8363183
48120 0.8397183
48130 0.8464096
48140 0.8436092
48150 0.8383193
48160 0.8236033
48170 0.8237219
48180 0.8290304
48190 0.8220921
48200 0.8304974
48210 0.8396299
48220 0.8321994
48230 0.8310761
48240 0.8307516
48250 0.8349498
48260 0.8326613
48270 0.8283231
48280 0.8319677
48290 0.8234009
48300 0.8315853
48310 0.8377694
48320 0.8430163
48330 0.8303424
48340 0.8130072
48350 0.8256865
48360 0.8242081
48370 0.8191078
48380 0.8099023
48390 0.8168561
48400 0.8221529
48410 0.8171502
48420 0.8229922
48430 0.8209307
48440 0.8204576
48450 0.818409
48460 0.810828
48470 0.8049332
48480 0.7997933
48490 0.7926498
48500 0.7950153
48510 0.7905992
48520 0.7904109
48530 0.7855116
48540 0.7879294
48550 0.7844348
48560 0.7820475
48570 0.7784808
48580 0.7743925
48590 0.7891535
48600 0.7960491
48610 0.7906967
48620 0.7810405
48630 0.7774796
48640 0.7568427
48650 0.7734022
48660 0.7727123
48670 0.7687712
48680 0.7836121
48690 0.7838299
48700 0.7866442
48710 0.7785724
48720 0.7676917
48730 0.7748505
48740 0.7729725
48750 0.7852505
48760 0.7979758
48770 0.8036254
48780 0.7883525
48790 0.7864909
48800 0.772965
48810 0.7785166
48820 0.7743948
48830 0.7823634
48840 0.7899291
48850 0.7816428
48860 0.7828199
48870 0.7702118
48880 0.7647184
48890 0.7631668
48900 0.7653998
48910 0.7561802
48920 0.7525741
48930 0.7570426
48940 0.7602486
48950 0.7677947
48960 0.7809072
48970 0.7946986
48980 0.7927836
48990 0.7916049
49000 0.7795515
49010 0.7683966
49020 0.7651567
49030 0.7728062
49040 0.782607
49050 0.7800078
49060 0.7888897
49070 0.7769069
49080 0.7874455
49090 0.7919661
49100 0.7958965
49110 0.7834411
49120 0.7739361
49130 0.7653188
49140 0.7743732
49150 0.7674521
49160 0.7747387
49170 0.7772493
49180 0.7744206
49190 0.7765511
49200 0.769951
49210 0.7759651
49220 0.7793534
49230 0.7892929
49240 0.7833953
49250 0.7715086
49260 0.7762464
49270 0.7748752
49280 0.7688792
49290 0.7764846
49300 0.7673175
49310 0.7630251
49320 0.7487135
49330 0.7589474
49340 0.7595993
49350 0.76666
49360 0.7516459
49370 0.7534404
49380 0.7519737
49390 0.7578908
49400 0.7559936
49410 0.74518
49420 0.7463568
49430 0.7469009
49440 0.7486603
49450 0.7399501
49460 0.7424487
49470 0.7443891
49480 0.7443236
49490 0.7445559
49500 0.743827
49510 0.7432463
49520 0.7528636
49530 0.7573527
49540 0.7488729
49550 0.7443935
49560 0.7523707
49570 0.7596708
49580 0.7642179
49590 0.763377
49600 0.7726409
49610 0.7620588
49620 0.7745785
49630 0.7727413
49640 0.7716841
49650 0.7782732
49660 0.777711
49670 0.7702253
49680 0.7810071
49690 0.7758542
49700 0.783293
49710 0.7902203
49720 0.7767615
49730 0.7961251
49740 0.7850811
49750 0.7834243
49760 0.7767911
49770 0.7790259
49780 0.7766243
49790 0.7603813
49800 0.7617102
49810 0.7735085
49820 0.7693766
49830 0.7675534
49840 0.7779246
49850 0.7758953
49860 0.7603477
49870 0.7601607
49880 0.7677365
49890 0.7766426
49900 0.7738029
49910 0.7770211
49920 0.7528436
49930 0.7585014
49940 0.7525492
49950 0.762986
49960 0.7593054
49970 0.7700765
49980 0.7573492
49990 0.7610306
50000 0.7590858
50010 0.7682013
50020 0.771278
50030 0.7614963
50040 0.7677127
50050 0.7809517
50060 0.7774303
50070 0.7684217
50080 0.7890939
50090 0.7928773
50100 0.7900869
50110 0.771831
50120 0.7687933
50130 0.7741485
50140 0.7601246
50150 0.7696967
50160 0.7810445
50170 0.7839302
50180 0.7883972
50190 0.79098
50200 0.7771725
50210 0.7728974
50220 0.7682868
50230 0.7524484
50240 0.7629153
50250 0.7671612
50260 0.7588784
50270 0.7543434
50280 0.7669773
50290 0.7782243
50300 0.7736384
50310 0.7650347
50320 0.773065
50330 0.7646504
50340 0.7646939
50350 0.7699857
50360 0.7530749
50370 0.763588
50380 0.7487081
50390 0.7581466
50400 0.7501242
50410 0.7521086
50420 0.7474711
50430 0.7444293
50440 0.7517996
50450 0.7564918
50460 0.76262
50470 0.7755147
50480 0.7870301
50490 0.7935009
50500 0.7911193
50510 0.7774152
50520 0.7836177
50530 0.7812416
50540 0.794077
50550 0.8068819
50560 0.795633
50570 0.7852715
50580 0.7678711
50590 0.7707009
50600 0.7704775
50610 0.7752676
50620 0.7772669
50630 0.7747806
50640 0.770973
50650 0.7824175
50660 0.77905
50670 0.7821586
50680 0.7816693
50690 0.7951268
50700 0.7983109
50710 0.7947295
50720 0.7820156
50730 0.7853281
50740 0.789709
50750 0.7974232
50760 0.7826558
50770 0.7808712
50780 0.78812
50790 0.7724639
50800 0.7687502
50810 0.7783107
50820 0.7670118
50830 0.7729626
50840 0.7787937
50850 0.7868184
50860 0.7765702
50870 0.7789345
50880 0.7807445
50890 0.7751582
50900 0.7790032
50910 0.769946
50920 0.7601933
50930 0.7505188
50940 0.7535987
50950 0.7574643
50960 0.7572716
50970 0.7693745
50980 0.7648357
50990 0.7633393
51000 0.7670386
51010 0.7705624
51020 0.7741793
51030 0.7683899
51040 0.7629364
51050 0.7598244
51060 0.7566799
51070 0.758594
51080 0.7540646
51090 0.7586368
51100 0.7602586
51110 0.7626615
51120 0.7480518
51130 0.7551872
51140 0.7613502
51150 0.762898
51160 0.771485
51170 0.7704714
51180 0.7726484
51190 0.7733386
51200 0.7767676
51210 0.7709947
51220 0.7671248
51230 0.78008
51240 0.7760301
51250 0.7640061
51260 0.7565822
51270 0.7639813
51280 0.7569987
51290 0.7623054
51300 0.7599873
51310 0.7650644
51320 0.7655565
51330 0.7641734
51340 0.7674277
51350 0.7611547
51360 0.7570091
51370 0.7565282
51380 0.7559898
51390 0.7569162
51400 0.7642003
51410 0.7523769
51420 0.7499052
51430 0.7540265
51440 0.7654932
51450 0.7781246
51460 0.7695249
51470 0.7574033
51480 0.7721063
51490 0.7732513
51500 0.7685707
51510 0.7788443
51520 0.774067
51530 0.7788659
51540 0.772993
51550 0.7698966
51560 0.7784977
51570 0.7865662
51580 0.7790802
51590 0.7757202
51600 0.7849852
51610 0.7811971
51620 0.7873641
51630 0.7648294
51640 0.7692308
51650 0.7717705
51660 0.7762762
51670 0.7816561
51680 0.7793818
51690 0.7695622
51700 0.783082
51710 0.7813648
51720 0.7629216
51730 0.7590227
51740 0.7516932
51750 0.7401533
51760 0.7547342
51770 0.7482373
51780 0.7476918
51790 0.7396035
51800 0.7432068
51810 0.7494814
51820 0.7386323
51830 0.7374282
51840 0.7396928
51850 0.7293599
51860 0.7182403
51870 0.7171465
51880 0.7137454
51890 0.7169922
51900 0.7336333
51910 0.7463794
51920 0.7649516
51930 0.7618891
51940 0.7558492
51950 0.7626395
51960 0.7614575
51970 0.7695433
51980 0.7606854
51990 0.7500741
52000 0.7503384
52010 0.759797
52020 0.7529815
52030 0.7631058
52040 0.7729758
52050 0.7572252
52060 0.7493016
52070 0.7609829
52080 0.7722682
52090 0.7523542
52100 0.7597433
52110 0.7496726
52120 0.7510132
52130 0.754223
52140 0.7519618
52150 0.7431195
52160 0.7499192
52170 0.7554379
52180 0.7652528
52190 0.7526584
52200 0.7421513
52210 0.7373212
52220 0.7463134
52230 0.7752227
52240 0.7646412
52250 0.7598386
52260 0.7557308
52270 0.7604508
52280 0.7584087
52290 0.7574591
52300 0.751628
52310 0.7519078
52320 0.7464515
52330 0.7473122
52340 0.7559297
52350 0.7630332
52360 0.7574288
52370 0.7574496
52380 0.759313
52390 0.758383
52400 0.7504595
52410 0.7579926
52420 0.7599744
52430 0.7529566
52440 0.7450591
52450 0.7485284
52460 0.7601867
52470 0.7565769
52480 0.7663476
52490 0.7528352
52500 0.7693784
52510 0.7802563
52520 0.7658655
52530 0.7639497
52540 0.7666886
52550 0.7638109
52560 0.7666211
52570 0.7578303
52580 0.769125
52590 0.7765874
52600 0.7910729
52610 0.7764397
52620 0.7712851
52630 0.7627317
52640 0.7670571
52650 0.7703772
52660 0.7713531
52670 0.7684685
52680 0.776272
52690 0.7834494
52700 0.7778139
52710 0.7844977
52720 0.7843413
52730 0.7710694
52740 0.7630553
52750 0.7566204
52760 0.7768118
52770 0.7663298
52780 0.7700799
52790 0.7674564
52800 0.776298
52810 0.7772918
52820 0.7856581
52830 0.7969549
52840 0.7893505
52850 0.7734348
52860 0.7654361
52870 0.7622256
52880 0.771189
52890 0.758895
52900 0.7668023
52910 0.7650751
52920 0.755123
52930 0.7535977
52940 0.737791
52950 0.7604018
52960 0.7661568
52970 0.7657754
52980 0.7608291
52990 0.7606648
53000 0.7525815
53010 0.7613701
53020 0.7502091
53030 0.7690025
53040 0.7698844
53050 0.7770149
53060 0.7680954
53070 0.7579361
53080 0.7611728
53090 0.7670455
53100 0.7636939
53110 0.7660025
53120 0.7649157
53130 0.7627788
53140 0.7679658
53150 0.7755773
53160 0.7602416
53170 0.7674897
53180 0.7800686
53190 0.7744625
53200 0.7665784
53210 0.7696648
53220 0.7674156
53230 0.7768137
53240 0.7832468
53250 0.7880849
53260 0.7742317
53270 0.7908975
53280 0.7917175
53290 0.7782188
53300 0.7848026
53310 0.7905684
53320 0.7895229
53330 0.7899835
53340 0.7662519
53350 0.7900515
53360 0.7779523
53370 0.7722543
53380 0.7728963
53390 0.7872307
53400 0.7804518
53410 0.7768651
53420 0.7730284
53430 0.7676443
53440 0.7700142
53450 0.7648855
53460 0.7704185
53470 0.7748474
53480 0.7702114
53490 0.769914
53500 0.7682359
53510 0.7698087
53520 0.7677315
53530 0.7708485
53540 0.7640757
53550 0.7594396
53560 0.7621823
53570 0.7779097
53580 0.7660306
53590 0.7674986
53600 0.7580936
53610 0.7617161
53620 0.7648039
53630 0.7509771
53640 0.7604465
53650 0.7656368
53660 0.7784627
53670 0.7870822
53680 0.7819382
53690 0.7742002
53700 0.7713291
53710 0.7631746
53720 0.7646779
53730 0.764808
53740 0.7647159
53750 0.788122
53760 0.7874461
53770 0.7900943
53780 0.7913474
53790 0.7932842
53800 0.8018209
53810 0.7930995
53820 0.7920414
53830 0.7947115
53840 0.7876531
53850 0.7905425
53860 0.8100741
53870 0.8100657
53880 0.8043659
53890 0.815181
53900 0.816039
53910 0.8078897
53920 0.7899534
53930 0.7949159
53940 0.7873358
53950 0.776872
53960 0.7722739
53970 0.7644929
53980 0.7650748
53990 0.7730625
54000 0.7803788
54010 0.7850463
54020 0.7854196
54030 0.7805513
54040 0.7884861
54050 0.7949403
54060 0.7891384
54070 0.7996841
54080 0.8032966
54090 0.8055226
54100 0.8116251
54110 0.7934601
54120 0.801939
54130 0.7982705
54140 0.8130295
54150 0.8194876
54160 0.8116203
54170 0.8065944
54180 0.7998286
54190 0.8028611
54200 0.7916948
54210 0.7847245
54220 0.795698
54230 0.7983154
54240 0.7895802
54250 0.7990531
54260 0.7940454
54270 0.8000948
54280 0.7984438
54290 0.7952339
54300 0.7983207
54310 0.8061227
54320 0.8184274
54330 0.8070933
54340 0.796846
54350 0.7937065
54360 0.789731
54370 0.7863302
54380 0.7737548
54390 0.779303
54400 0.7748426
54410 0.7889422
54420 0.7806108
54430 0.7809062
54440 0.7830878
54450 0.7848017
54460 0.7833046
54470 0.7828494
54480 0.780318
54490 0.7944059
54500 0.7993839
54510 0.7855945
54520 0.7791809
54530 0.7872769
54540 0.7855045
54550 0.7959816
54560 0.8065321
54570 0.8131126
54580 0.7944011
54590 0.7971031
54600 0.801151
54610 0.8169643
54620 0.8098016
54630 0.8004405
54640 0.793797
54650 0.7980593
54660 0.7968175
54670 0.793448
54680 0.7874674
54690 0.7844521
54700 0.7879191
54710 0.797587
54720 0.7856495
54730 0.7662107
54740 0.775223
54750 0.7902883
54760 0.7857025
54770 0.7920216
54780 0.7888777
54790 0.7968
54800 0.7945003
54810 0.7930539
54820 0.7921027
54830 0.7850757
54840 0.7831817
54850 0.791478
54860 0.7872788
54870 0.7946315
54880 0.7875748
54890 0.7839468
54900 0.7970345
54910 0.8039663
54920 0.8072487
54930 0.792845
54940 0.7907767
54950 0.7649801
54960 0.7571311
54970 0.7690047
54980 0.7639809
54990 0.7670224
55000 0.7745303
55010 0.7814817
55020 0.7871107
55030 0.7973221
55040 0.7806086
55050 0.7903266
55060 0.7885501
55070 0.7881024
55080 0.7888968
55090 0.7909148
55100 0.7787486
55110 0.7730303
55120 0.7845725
55130 0.7845184
55140 0.7892413
55150 0.7825106
55160 0.7963375
55170 0.7829283
55180 0.7787123
55190 0.778558
55200 0.7758854
55210 0.7711083
55220 0.7902949
55230 0.794067
55240 0.7971783
55250 0.7908023
55260 0.7905349
55270 0.7837863
55280 0.7925057
55290 0.7902526
55300 0.79163
55310 0.7853796
55320 0.7946377
55330 0.7847518
55340 0.7748289
55350 0.7708747
55360 0.7718412
55370 0.7788214
55380 0.7819178
55390 0.7774378
55400 0.7772625
55410 0.789604
55420 0.7939353
55430 0.7972472
55440 0.795623
55450 0.8079072
55460 0.7947139
55470 0.8040026
55480 0.8166847
55490 0.8169236
55500 0.8209162
55510 0.8149189
55520 0.7976981
55530 0.7885229
55540 0.7800047
55550 0.7930416
55560 0.8049747
55570 0.8182222
55580 0.8172237
55590 0.8183327
55600 0.8160285
55610 0.8135805
55620 0.8213003
55630 0.8119747
55640 0.8129452
55650 0.8296927
55660 0.8253129
55670 0.8294815
55680 0.8081292
55690 0.8013022
55700 0.8050821
55710 0.7937733
55720 0.782003
55730 0.7789145
55740 0.7783505
55750 0.7823507
55760 0.7804469
55770 0.7972516
55780 0.7919645
55790 0.7870276
55800 0.7792431
55810 0.7737067
55820 0.7869095
55830 0.7948971
55840 0.7957888
55850 0.7811399
55860 0.7934065
55870 0.7839603
55880 0.7868294
55890 0.780501
55900 0.7860581
55910 0.7766577
55920 0.7581867
55930 0.7600844
55940 0.7614572
55950 0.7772352
55960 0.7744018
55970 0.7870311
55980 0.7948148
55990 0.7897193
56000 0.7775869
56010 0.7670783
56020 0.7695004
56030 0.7650601
56040 0.7764982
56050 0.7707875
56060 0.7655284
56070 0.7720178
56080 0.7830288
56090 0.7801151
56100 0.7915227
56110 0.7985936
56120 0.809092
56130 0.8175789
56140 0.8104474
56150 0.80952
56160 0.8041295
56170 0.8039848
56180 0.7951301
56190 0.8065986
56200 0.7907305
56210 0.7827598
56220 0.7884649
56230 0.7979243
56240 0.7897424
56250 0.7970004
56260 0.7986533
56270 0.8024461
56280 0.8008541
56290 0.8151289
56300 0.7982612
56310 0.7874008
56320 0.8070113
56330 0.7877969
56340 0.7893068
56350 0.806751
56360 0.7931324
56370 0.7968559
56380 0.7995865
56390 0.8105332
56400 0.8108032
56410 0.8069497
56420 0.8093398
56430 0.8057086
56440 0.8258712
56450 0.822758
56460 0.8151859
56470 0.8141869
56480 0.8088814
56490 0.8054098
56500 0.8087283
56510 0.7997556
56520 0.8078672
56530 0.8041421
56540 0.8148324
56550 0.8025442
56560 0.8119624
56570 0.8085485
56580 0.7998984
56590 0.794865
56600 0.7928861
56610 0.7918399
56620 0.7853767
56630 0.7964218
56640 0.8097093
56650 0.8008841
56660 0.7996373
56670 0.7968079
56680 0.7992548
56690 0.7935156
56700 0.8048868
56710 0.8136578
56720 0.8126501
56730 0.8196529
56740 0.8205206
56750 0.8113363
56760 0.8064187
56770 0.8046748
56780 0.8135111
56790 0.8224204
56800 0.8210022
56810 0.8194516
56820 0.8210893
56830 0.8091905
56840 0.8076411
56850 0.8125882
56860 0.8141887
56870 0.8169651
56880 0.8245583
56890 0.8216938
56900 0.8257235
56910 0.8151639
56920 0.8289249
56930 0.8197055
56940 0.8056719
56950 0.7862076
56960 0.790915
56970 0.7881386
56980 0.7919552
56990 0.7910513
57000 0.7842846
57010 0.7893574
57020 0.7864595
57030 0.7939321
57040 0.7910499
57050 0.7944798
57060 0.8060375
57070 0.7984733
57080 0.7935401
57090 0.7954185
57100 0.7813183
57110 0.7909585
57120 0.7975444
57130 0.7905868
57140 0.7948551
57150 0.8007103
57160 0.7947564
57170 0.7924039
57180 0.7997543
57190 0.8119305
57200 0.8041629
57210 0.8160489
57220 0.7936839
57230 0.7974042
57240 0.8254803
57250 0.8342742
57260 0.8339869
57270 0.8361568
57280 0.8285174
57290 0.8125732
57300 0.82109
57310 0.8173938
57320 0.8089089
57330 0.8079466
57340 0.8221465
57350 0.8287583
57360 0.8197385
57370 0.8108103
57380 0.7937276
57390 0.7996112
57400 0.8116382
57410 0.8041873
57420 0.8027121
57430 0.8138462
57440 0.8196739
57450 0.8261467
57460 0.8218473
57470 0.821219
57480 0.8202733
57490 0.8202627
57500 0.8249226
57510 0.8255179
57520 0.8079739
57530 0.8002651
57540 0.8065547
57550 0.8022696
57560 0.8077165
57570 0.8054547
57580 0.7895552
57590 0.7824793
57600 0.7893373
57610 0.7980487
57620 0.7945457
57630 0.7972998
57640 0.7959071
57650 0.7921704
57660 0.7987531
57670 0.8019351
57680 0.798264
57690 0.7970638
57700 0.7946557
57710 0.8136069
57720 0.8046696
57730 0.8008732
57740 0.7902175
57750 0.810194
57760 0.801968
57770 0.7985249
57780 0.8067806
57790 0.8012497
57800 0.8188718
57810 0.8047981
57820 0.8093893
57830 0.8131878
57840 0.8056356
57850 0.805828
57860 0.8106983
57870 0.8162996
57880 0.8174585
57890 0.8106118
57900 0.80703
57910 0.7967412
57920 0.8042433
57930 0.800605
57940 0.8179018
57950 0.8210741
57960 0.8155951
57970 0.8064509
57980 0.8081366
57990 0.8063664
58000 0.8081818
58010 0.8075713
58020 0.8184115
58030 0.8419214
58040 0.8362492
58050 0.8233973
58060 0.8073363
58070 0.8135062
58080 0.8051656
58090 0.8003239
58100 0.8022917
58110 0.7940471
58120 0.7952248
58130 0.7906812
58140 0.7945778
58150 0.7980217
58160 0.8075216
58170 0.816089
58180 0.8075747
58190 0.8128098
58200 0.8257238
58210 0.8197154
58220 0.8078882
58230 0.8089069
58240 0.8182401
58250 0.8179594
58260 0.8240417
58270 0.8237644
58280 0.8223158
58290 0.8168874
58300 0.8252833
58310 0.8289647
58320 0.8156078
58330 0.8031967
58340 0.8014952
58350 0.8048097
58360 0.8075982
58370 0.8214248
58380 0.8195121
58390 0.8126643
58400 0.7986408
58410 0.8079706
58420 0.8005772
58430 0.7853316
58440 0.7969065
58450 0.7919775
58460 0.7921966
58470 0.80395
58480 0.7997131
58490 0.8087022
58500 0.7954788
58510 0.7915289
58520 0.7830961
58530 0.7911086
58540 0.7895244
58550 0.7839954
58560 0.799464
58570 0.8032072
58580 0.8115683
58590 0.8249562
58600 0.8226722
58610 0.835042
58620 0.8382052
58630 0.82843
58640 0.8251552
58650 0.8104992
58660 0.8149377
58670 0.8205183
58680 0.8135955
58690 0.8097609
58700 0.813799
58710 0.8004059
58720 0.7950859
58730 0.8075219
58740 0.809697
58750 0.8119245
58760 0.823691
58770 0.8283786
58780 0.8310501
58790 0.8505557
58800 0.8447993
58810 0.8449003
58820 0.8424773
58830 0.8321804
58840 0.8276238
58850 0.8334366
58860 0.825669
58870 0.8253251
58880 0.8274456
58890 0.8276429
58900 0.8192431
58910 0.8102211
58920 0.8112815
58930 0.811131
58940 0.8165888
58950 0.8298281
58960 0.82431
58970 0.8248385
58980 0.8304483
58990 0.8265398
59000 0.8279177
59010 0.8284983
59020 0.8314928
59030 0.8360904
59040 0.8286098
59050 0.8260186
59060 0.8312877
59070 0.8390727
59080 0.8378931
59090 0.8467364
59100 0.8412296
59110 0.835932
59120 0.8326492
59130 0.8151796
59140 0.8093298
59150 0.819592
59160 0.8225347
59170 0.8393708
59180 0.8454609
59190 0.8424277
59200 0.8358362
59210 0.8277425
59220 0.8293107
59230 0.8316848
59240 0.8345628
59250 0.8250718
59260 0.8274329
59270 0.8363444
59280 0.845125
59290 0.8398167
59300 0.8453422
59310 0.8328731
59320 0.8308284
59330 0.8397889
59340 0.8192349
59350 0.813929
59360 0.8175403
59370 0.8132938
59380 0.8187896
59390 0.814826
59400 0.814658
59410 0.823715
59420 0.8319267
59430 0.8317124
59440 0.8292258
59450 0.8366268
59460 0.8361863
59470 0.8446654
59480 0.835819
59490 0.8409881
59500 0.8460301
59510 0.8352745
59520 0.8397868
59530 0.8263993
59540 0.8347529
59550 0.8203734
59560 0.8204322
59570 0.8201362
59580 0.8296545
59590 0.8331931
59600 0.8308905
59610 0.8293537
59620 0.8237763
59630 0.8175563
59640 0.8058275
59650 0.8116118
59660 0.8376461
59670 0.8228701
59680 0.8450786
59690 0.8260158
59700 0.8483903
59710 0.846531
59720 0.8620944
59730 0.8631418
59740 0.8408177
59750 0.8344859
59760 0.8225492
59770 0.828523
59780 0.8298824
59790 0.8193717
59800 0.830933
59810 0.8191773
59820 0.8155195
59830 0.7986257
59840 0.7926574
59850 0.8012381
59860 0.8056738
59870 0.8032892
59880 0.7998419
59890 0.8225262
59900 0.8156094
59910 0.8146313
59920 0.8222899
59930 0.8167355
59940 0.8294126
59950 0.8345945
59960 0.8242229
59970 0.8238417
59980 0.8242283
59990 0.8079504
60000 0.8189558
60010 0.832434
60020 0.8287079
60030 0.8408085
60040 0.8327059
60050 0.820575
60060 0.8166592
60070 0.8280041
60080 0.8198637
60090 0.8158205
60100 0.8259799
60110 0.8314964
60120 0.8257903
60130 0.8204064
60140 0.8154819
60150 0.8191119
60160 0.8251756
60170 0.822879
60180 0.8230591
60190 0.8148841
60200 0.825353
60210 0.8216935
60220 0.8370973
60230 0.827788
60240 0.8103271
60250 0.8160551
60260 0.8260412
60270 0.8319709
60280 0.8384761
60290 0.8419636
60300 0.8407145
60310 0.8533911
60320 0.8507907
60330 0.8446596
60340 0.8568161
60350 0.8586091
60360 0.8463702
60370 0.8504722
60380 0.8680668
60390 0.881672
60400 0.8610386
60410 0.8703437
60420 0.8631974
60430 0.8632795
60440 0.871438
60450 0.8490177
60460 0.8458101
60470 0.8551768
60480 0.855577
60490 0.8401341
60500 0.8437361
60510 0.8418218
60520 0.8323121
60530 0.8383656
60540 0.8388199
60550 0.8253756
60560 0.8281373
60570 0.8323251
60580 0.8169273
60590 0.803385
60600 0.8025545
60610 0.7882144
60620 0.8021809
60630 0.8027878
60640 0.7972975
60650 0.8025069
60660 0.8143504
60670 0.8059242
60680 0.8089747
60690 0.8131741
60700 0.8215342
60710 0.8140944
60720 0.800972
60730 0.7855728
60740 0.8039135
60750 0.7921062
60760 0.7851798
60770 0.7925497
60780 0.8006179
60790 0.8072509
60800 0.8110826
60810 0.8219837
60820 0.822889
60830 0.8141121
60840 0.8173171
60850 0.8116893
60860 0.8182192
60870 0.8105335
60880 0.8210402
60890 0.8197702
60900 0.820483
60910 0.8364556
60920 0.8426833
60930 0.8323499
60940 0.8370108
60950 0.8463969
60960 0.8445571
60970 0.8381019
60980 0.8312979
60990 0.838684
61000 0.844549
61010 0.8400183
61020 0.8371529
61030 0.8437369
61040 0.8507618
61050 0.8414557
61060 0.8504688
61070 0.8414684
61080 0.8435865
61090 0.8577275
61100 0.8580785
61110 0.84897
61120 0.8554907
61130 0.872261
61140 0.8882016
61150 0.8671528
61160 0.8696696
61170 0.862665
61180 0.865643
61190 0.8688073
61200 0.8744605
61210 0.877176
61220 0.8758839
61230 0.8721516
61240 0.867163
61250 0.8640642
61260 0.8748025
61270 0.865168
61280 0.8621866
61290 0.8460492
61300 0.8492609
61310 0.8609082
61320 0.8472984
61330 0.8522164
61340 0.8661864
61350 0.8693543
61360 0.8513245
61370 0.853125
61380 0.8568966
61390 0.8681839
61400 0.8572173
61410 0.8652942
61420 0.8821653
61430 0.879922
61440 0.8687621
61450 0.8570769
61460 0.8656958
61470 0.8680288
61480 0.8705872
61490 0.863234
61500 0.8602773
61510 0.8520097
61520 0.8474569
61530 0.8560924
61540 0.8718892
61550 0.8746919
61560 0.8833484
61570 0.8832352
61580 0.864445
61590 0.8717026
61600 0.8670422
61610 0.8681433
61620 0.8619522
61630 0.8544202
61640 0.8664306
61650 0.8719578
61660 0.8652358
61670 0.8718331
61680 0.8637978
61690 0.8695909
61700 0.8796635
61710 0.8737469
61720 0.8733656
61730 0.8725475
61740 0.8656324
61750 0.8715675
61760 0.8779296
61770 0.8628748
61780 0.8522711
61790 0.853184
61800 0.8483213
61810 0.8557479
61820 0.8558032
61830 0.8641934
61840 0.8687688
61850 0.8586264
61860 0.8677399
61870 0.8675289
61880 0.8628455
61890 0.8606177
61900 0.8547866
61910 0.8553198
61920 0.8322852
61930 0.8490878
61940 0.843322
61950 0.848114
61960 0.8495271
61970 0.8483628
61980 0.8543928
61990 0.8564299
62000 0.8573562
62010 0.8534899
62020 0.8361676
62030 0.8341376
62040 0.8440614
62050 0.8393514
62060 0.8482201
62070 0.869052
62080 0.858957
62090 0.8645626
62100 0.8515615
62110 0.8461069
62120 0.8455466
62130 0.8642427
62140 0.8731978
62150 0.8803216
62160 0.881089
62170 0.8860062
62180 0.8755018
62190 0.8827759
62200 0.871374
62210 0.8697116
62220 0.8881461
62230 0.8760527
62240 0.8738158
62250 0.8586994
62260 0.8676969
62270 0.8541976
62280 0.8596268
62290 0.846691
62300 0.8489048
62310 0.8442623
62320 0.8563449
62330 0.8591119
62340 0.8463454
62350 0.8316894
62360 0.843843
62370 0.8413152
62380 0.8414621
62390 0.8194649
62400 0.8217112
62410 0.8321383
62420 0.8384725
62430 0.8391123
62440 0.8427325
62450 0.84944
62460 0.8430972
62470 0.8539373
62480 0.8558639
62490 0.8674087
62500 0.8688716
62510 0.8453817
62520 0.8421782
62530 0.841671
62540 0.8599552
62550 0.8552159
62560 0.8617623
62570 0.8550043
62580 0.8400397
62590 0.8399388
62600 0.8428587
62610 0.8460538
62620 0.8440034
62630 0.8390158
62640 0.837334
62650 0.8467457
62660 0.8398274
62670 0.8483932
62680 0.8488603
62690 0.8511888
62700 0.847417
62710 0.841785
62720 0.8556331
62730 0.8355772
62740 0.8478941
62750 0.8493691
62760 0.8540603
62770 0.8542767
62780 0.8640999
62790 0.8617808
62800 0.8483047
62810 0.849015
62820 0.8625445
62830 0.864714
62840 0.8720273
62850 0.8484204
62860 0.8429328
62870 0.829549
62880 0.8461129
62890 0.852134
62900 0.8491793
62910 0.8428531
62920 0.8563477
62930 0.8455442
62940 0.8338392
62950 0.8317312
62960 0.8362808
62970 0.8351612
62980 0.8330422
62990 0.8368998
63000 0.8262694
63010 0.8297487
63020 0.8408927
63030 0.8444114
63040 0.8512393
63050 0.8609264
63060 0.8675289
63070 0.8632871
63080 0.8551496
63090 0.8529148
63100 0.8601802
63110 0.8572122
63120 0.8471583
63130 0.8520947
63140 0.8525932
63150 0.8517871
63160 0.8634601
63170 0.8523132
63180 0.8428554
63190 0.8311471
63200 0.8497784
63210 0.8618457
63220 0.8508567
63230 0.8602072
63240 0.8560266
63250 0.8505638
63260 0.8473294
63270 0.8382153
63280 0.8394305
63290 0.8196171
63300 0.8105841
63310 0.8238136
63320 0.8257741
63330 0.8133531
63340 0.8119759
63350 0.8173422
63360 0.822176
63370 0.823671
63380 0.8196985
63390 0.8392232
63400 0.848198
63410 0.8290528
63420 0.8353923
63430 0.8528677
63440 0.839616
63450 0.8379529
63460 0.8482931
63470 0.8352026
63480 0.8500752
63490 0.845354
63500 0.8576475
63510 0.8568241
63520 0.8527074
63530 0.8472242
63540 0.8478558
63550 0.8532353
63560 0.8566321
63570 0.8466432
63580 0.8485474
63590 0.8510681
63600 0.8562975
63610 0.862065
63620 0.8559536
63630 0.8560663
63640 0.8538381
63650 0.8419329
63660 0.8324005
63670 0.8538622
63680 0.8552622
63690 0.8512828
63700 0.84927
63710 0.8506321
63720 0.8397362
63730 0.8367636
63740 0.8399525
63750 0.8449452
63760 0.8344819
63770 0.83887
63780 0.8439481
63790 0.8500021
63800 0.855453
63810 0.8713127
63820 0.857724
63830 0.8424353
63840 0.83135
63850 0.8398206
63860 0.8356209
63870 0.8325605
63880 0.8400956
63890 0.8413095
63900 0.8520974
63910 0.8523226
63920 0.8654404
63930 0.8684977
63940 0.8682209
63950 0.8686837
63960 0.8857474
63970 0.8881464
63980 0.8804136
63990 0.8603619
64000 0.8783268
64010 0.8543791
64020 0.8500378
64030 0.8399734
64040 0.8417947
64050 0.8533779
64060 0.8388923
64070 0.8427072
64080 0.8367216
64090 0.8496421
64100 0.8331448
64110 0.8295871
64120 0.8217549
64130 0.8229129
64140 0.8034255
64150 0.8068243
64160 0.8208616
64170 0.8140872
64180 0.8142241
64190 0.8130246
64200 0.8249203
64210 0.8213622
64220 0.8370866
64230 0.8387778
64240 0.8310474
64250 0.8350394
64260 0.8277569
64270 0.8346903
64280 0.8211016
64290 0.8445113
64300 0.8305042
64310 0.8361203
64320 0.8490819
64330 0.8446786
64340 0.8484761
64350 0.850006
64360 0.840019
64370 0.8322662
64380 0.8489845
64390 0.8486186
64400 0.8308715
64410 0.8295864
64420 0.8524331
64430 0.8450663
64440 0.834909
64450 0.8291016
64460 0.8523071
64470 0.8482913
64480 0.8476334
64490 0.8451315
64500 0.8434938
64510 0.8535658
64520 0.8460039
64530 0.8418051
64540 0.8445977
64550 0.8407511
64560 0.8485119
64570 0.8407888
64580 0.8486133
64590 0.8475596
64600 0.8420605
64610 0.846787
64620 0.8449089
64630 0.8429735
64640 0.8501682
64650 0.8530304
64660 0.827618
64670 0.8299893
64680 0.828926
64690 0.8376368
64700 0.8416539
64710 0.8427251
64720 0.8424494
64730 0.835985
64740 0.8427179
64750 0.840239
64760 0.8293195
64770 0.8385267
64780 0.8289282
64790 0.8298815
64800 0.8269479
64810 0.8304428
64820 0.826512
64830 0.827812
64840 0.8264598
64850 0.8367021
64860 0.8030378
64870 0.8094645
64880 0.8122678
64890 0.8250073
64900 0.811969
64910 0.8037794
64920 0.8022484
64930 0.7995428
64940 0.8008857
64950 0.7839418
64960 0.8043578
64970 0.8110075
64980 0.8103209
64990 0.8151125
65000 0.8199386
65010 0.8149767
65020 0.8243508
65030 0.827022
65040 0.8360094
65050 0.8332586
65060 0.8304057
65070 0.8242859
65080 0.8203003
65090 0.8118548
65100 0.8167571
65110 0.825498
65120 0.823324
65130 0.8228255
65140 0.8237632
65150 0.8151892
65160 0.8105764
65170 0.816819
65180 0.8145078
65190 0.8129775
65200 0.806092
65210 0.8085402
65220 0.8157907
65230 0.8274325
65240 0.8332177
65250 0.8308521
65260 0.8272817
65270 0.8227848
65280 0.8235011
65290 0.8201003
65300 0.8175402
65310 0.8146043
65320 0.8223675
65330 0.8105357
65340 0.8167968
65350 0.813637
65360 0.8034767
65370 0.8101582
65380 0.8091722
65390 0.8100467
65400 0.8177239
65410 0.8125917
65420 0.8205892
65430 0.8089701
65440 0.8072335
65450 0.8025119
65460 0.8156899
65470 0.8131801
65480 0.8154347
65490 0.8153354
65500 0.8166473
65510 0.8166052
65520 0.8191831
65530 0.8147731
65540 0.8193353
65550 0.8141069
65560 0.8100825
65570 0.8042908
65580 0.7916109
65590 0.7926277
65600 0.8047362
65610 0.8149938
65620 0.8108291
65630 0.8025821
65640 0.7987658
65650 0.7889813
65660 0.79288
65670 0.7977255
65680 0.8022711
65690 0.7952633
65700 0.7870848
65710 0.7860349
65720 0.7921663
65730 0.7905189
65740 0.7899145
65750 0.8039773
65760 0.797964
65770 0.808627
65780 0.8211004
65790 0.8173093
65800 0.8157821
65810 0.8036546
65820 0.792951
65830 0.7970085
65840 0.81058
65850 0.7952613
65860 0.8075343
65870 0.8092492
65880 0.812743
65890 0.8045189
65900 0.8084751
65910 0.7970197
65920 0.8081439
65930 0.8084614
65940 0.817935
65950 0.8156277
65960 0.7969249
65970 0.8135942
65980 0.8267621
65990 0.8259275
66000 0.8213837
66010 0.8391585
66020 0.8441792
66030 0.835775
66040 0.8261622
66050 0.8418986
66060 0.8294938
66070 0.831138
66080 0.8398211
66090 0.8390083
66100 0.8240308
66110 0.8494828
66120 0.8440506
66130 0.8423419
66140 0.8494203
66150 0.8504381
66160 0.857412
66170 0.8442593
66180 0.8396936
66190 0.8359404
66200 0.83269
66210 0.8359793
66220 0.8327274
66230 0.830709
66240 0.8217034
66250 0.8249493
66260 0.8119837
66270 0.8282095
66280 0.8216087
66290 0.8077878
66300 0.8270805
66310 0.8397055
66320 0.8348233
66330 0.8285689
66340 0.834745
66350 0.8347827
66360 0.851965
66370 0.8358198
66380 0.8676009
66390 0.8613154
66400 0.8609001
66410 0.8742502
66420 0.8700278
66430 0.8897809
66440 0.902737
66450 0.896351
66460 0.8879945
66470 0.890206
66480 0.8820526
66490 0.878665
66500 0.8922227
66510 0.881259
66520 0.8808137
66530 0.8649248
66540 0.8438179
66550 0.8487233
66560 0.863451
66570 0.8570448
66580 0.8435822
66590 0.8452418
66600 0.8404976
66610 0.8454618
66620 0.8442778
66630 0.8467135
66640 0.8594441
66650 0.8469723
66660 0.8378081
66670 0.8487568
66680 0.8205828
66690 0.8276012
66700 0.8245292
66710 0.8241221
66720 0.8347044
66730 0.8412738
66740 0.8200788
66750 0.8275148
66760 0.8386266
66770 0.8382922
66780 0.8440616
66790 0.8592287
66800 0.8647345
66810 0.8675991
66820 0.8641278
66830 0.8566642
66840 0.8492742
66850 0.8599461
66860 0.8679
66870 0.8765177
66880 0.8689073
66890 0.8799405
66900 0.8744439
66910 0.87252
66920 0.8774424
66930 0.8703083
66940 0.8670876
66950 0.8600553
66960 0.8584482
66970 0.86532
66980 0.8649315
66990 0.8570901
67000 0.8675753
67010 0.8557047
67020 0.8577842
67030 0.8544499
67040 0.858327
67050 0.8575975
67060 0.8560484
67070 0.8558653
67080 0.8680633
67090 0.8605358
67100 0.8561273
67110 0.8655245
67120 0.8529803
67130 0.8447056
67140 0.8508772
67150 0.8459721
67160 0.840994
67170 0.8552299
67180 0.8585842
67190 0.8314509
67200 0.8363906
67210 0.841329
67220 0.8427711
67230 0.8460195
67240 0.8486069
67250 0.8539775
67260 0.8382341
67270 0.8215537
67280 0.8349814
67290 0.8343866
67300 0.8399563
67310 0.8364388
67320 0.8272663
67330 0.8427136
67340 0.8391355
67350 0.8286863
67360 0.8255052
67370 0.8229914
67380 0.8292134
67390 0.8349024
67400 0.832286
67410 0.8309237
67420 0.8314099
67430 0.8441458
67440 0.8399734
67450 0.8436236
67460 0.8437181
67470 0.8510882
67480 0.8558043
67490 0.8451086
67500 0.8409874
67510 0.8211831
67520 0.8100689
67530 0.8147703
67540 0.8184901
67550 0.8162245
67560 0.820613
67570 0.8142702
67580 0.8227833
67590 0.8208706
67600 0.8280096
67610 0.8280012
67620 0.818647
67630 0.8213081
67640 0.8307666
67650 0.8236728
67660 0.837225
67670 0.8362873
67680 0.8378992
67690 0.8321415
67700 0.8195972
67710 0.812721
67720 0.8080174
67730 0.8098813
67740 0.8115443
67750 0.8240186
67760 0.8249834
67770 0.8432504
67780 0.8261549
67790 0.8345664
67800 0.8210656
67810 0.8203449
67820 0.8249041
67830 0.8151705
67840 0.8277328
67850 0.819945
67860 0.8239655
67870 0.829694
67880 0.8283756
67890 0.8317261
67900 0.8265133
67910 0.8170334
67920 0.828346
67930 0.8315799
67940 0.8462858
67950 0.8669452
67960 0.8540614
67970 0.8452353
67980 0.8413931
67990 0.836037
68000 0.8289086
68010 0.8320392
68020 0.8246992
68030 0.8178358
68040 0.8103158
68050 0.8015137
68060 0.8167263
68070 0.8113688
68080 0.8063414
68090 0.8184372
68100 0.8099245
68110 0.8110449
68120 0.8105665
68130 0.8082927
68140 0.8116952
68150 0.8065661
68160 0.8043606
68170 0.8075702
68180 0.8103003
68190 0.8176077
68200 0.8130569
68210 0.8152953
68220 0.8259767
68230 0.8283831
68240 0.8260891
68250 0.8223999
68260 0.8259352
68270 0.8160385
68280 0.8224858
68290 0.8302491
68300 0.8251563
68310 0.8393236
68320 0.8473
68330 0.8346512
68340 0.8412903
68350 0.8391939
68360 0.8398116
68370 0.8333982
68380 0.8329909
68390 0.8145022
68400 0.8109276
68410 0.8204278
68420 0.8052955
68430 0.8233295
68440 0.8310795
68450 0.8284733
68460 0.8306221
68470 0.8246344
68480 0.833374
68490 0.8336443
68500 0.8219274
68510 0.8324567
68520 0.8306302
68530 0.8394088
68540 0.8371878
68550 0.8403911
68560 0.8483346
68570 0.8412269
68580 0.8296828
68590 0.8227126
68600 0.8266593
68610 0.8420464
68620 0.8269847
68630 0.8432093
68640 0.8418188
68650 0.8415713
68660 0.8245564
68670 0.8132256
68680 0.8234807
68690 0.8449067
68700 0.8579026
68710 0.8499539
68720 0.8601531
68730 0.853443
68740 0.8524656
68750 0.8402344
68760 0.8393745
68770 0.8348251
68780 0.8435013
68790 0.8443276
68800 0.8421067
68810 0.8375866
68820 0.8421944
68830 0.8433304
68840 0.8434755
68850 0.8295637
68860 0.828615
68870 0.8335741
68880 0.833005
68890 0.8590463
68900 0.8586854
68910 0.8694136
68920 0.8580104
68930 0.8554785
68940 0.8534411
68950 0.8448244
68960 0.8370525
68970 0.8280472
68980 0.8361698
68990 0.831891
69000 0.8352706
69010 0.8354452
69020 0.8410162
69030 0.840161
69040 0.8194439
69050 0.8180133
69060 0.8233479
69070 0.8267873
69080 0.82502
69090 0.8100665
69100 0.8058923
69110 0.8230039
69120 0.8279172
69130 0.8176383
69140 0.8134357
69150 0.804897
69160 0.8064063
69170 0.8067982
69180 0.8100637
69190 0.8085748
69200 0.8080083
69210 0.8238013
69220 0.8170632
69230 0.825244
69240 0.8293821
69250 0.8089224
69260 0.8086117
69270 0.8054575
69280 0.8100454
69290 0.8000365
69300 0.8109497
69310 0.8091523
69320 0.8141541
69330 0.8186555
69340 0.814361
69350 0.8014351
69360 0.8176721
69370 0.8274524
69380 0.8259129
69390 0.8292599
69400 0.8260807
69410 0.826388
69420 0.8215567
69430 0.8161413
69440 0.8167169
69450 0.832435
69460 0.8257182
69470 0.8240442
69480 0.8166386
69490 0.8205107
69500 0.8146884
69510 0.8240169
69520 0.8197533
69530 0.8162413
69540 0.8200035
69550 0.8154307
69560 0.8387711
69570 0.8298946
69580 0.8294193
69590 0.8333651
69600 0.8366492
69610 0.8377848
69620 0.8264081
69630 0.8221668
69640 0.8205646
69650 0.8191527
69660 0.8301743
69670 0.8308354
69680 0.8160784
69690 0.8263529
69700 0.8317643
69710 0.8102972
69720 0.8079804
69730 0.8081375
69740 0.8111871
69750 0.8291158
69760 0.8315939
69770 0.8155617
69780 0.8190683
69790 0.8278861
69800 0.8371115
69810 0.8432649
69820 0.8443528
69830 0.8306681
69840 0.810816
69850 0.8145213
69860 0.8325315
69870 0.8158237
69880 0.8097317
69890 0.808229
69900 0.8081429
69910 0.8040084
69920 0.7970956
69930 0.7968671
69940 0.7943944
69950 0.8109601
69960 0.7989703
69970 0.7828904
69980 0.7932283
69990 0.7920859
70000 0.7966101
70010 0.789616
70020 0.7858884
70030 0.7858683
70040 0.7820533
70050 0.7886256
70060 0.7812215
70070 0.7825985
70080 0.7915707
70090 0.8074242
70100 0.8057203
70110 0.8064843
70120 0.7927161
70130 0.8001045
70140 0.7961568
70150 0.8040097
70160 0.7964813
70170 0.8152079
70180 0.8090495
70190 0.8030947
70200 0.7956446
70210 0.7959008
70220 0.7966801
70230 0.7931381
70240 0.7867838
70250 0.7925301
70260 0.7860154
70270 0.7859259
70280 0.7872956
70290 0.8034182
70300 0.7895646
70310 0.7972527
70320 0.8137965
70330 0.8036424
70340 0.8162218
70350 0.8147576
70360 0.809877
70370 0.8131371
70380 0.8277176
70390 0.8394855
70400 0.8307569
70410 0.8209624
70420 0.8292524
70430 0.8315771
70440 0.8397019
70450 0.8334484
70460 0.81846
70470 0.8212875
70480 0.83283
70490 0.8299166
70500 0.8224572
70510 0.8293138
70520 0.8184552
70530 0.8182834
70540 0.8205976
70550 0.8107871
70560 0.8220928
70570 0.8087164
70580 0.821555
70590 0.80881
70600 0.7962192
70610 0.7914649
70620 0.7923622
70630 0.8018502
70640 0.8027667
70650 0.8035387
70660 0.8096012
70670 0.813679
70680 0.812814
70690 0.8153873
70700 0.8202974
70710 0.8144721
70720 0.8060728
70730 0.8130151
70740 0.8119956
70750 0.805001
70760 0.7902114
70770 0.7950737
70780 0.800935
70790 0.7957893
70800 0.7963737
70810 0.8031771
70820 0.8066719
70830 0.7971084
70840 0.7981303
70850 0.8024753
70860 0.8115799
70870 0.8053181
70880 0.8023841
70890 0.8125805
70900 0.8281714
70910 0.8173555
70920 0.836622
70930 0.8435749
70940 0.8373579
70950 0.8315119
70960 0.8291966
70970 0.8294632
70980 0.8457657
70990 0.8519014
71000 0.8472022
71010 0.8308746
71020 0.8352953
71030 0.8280285
71040 0.8189209
71050 0.8333908
71060 0.8197871
71070 0.8094988
71080 0.8174794
71090 0.807214
71100 0.8116649
71110 0.8337657
71120 0.8270149
71130 0.8299195
71140 0.8269948
71150 0.83726
71160 0.8317409
71170 0.8357838
71180 0.8449839
71190 0.8277428
71200 0.832497
71210 0.835651
71220 0.8391436
71230 0.8381733
71240 0.8493169
71250 0.83323
71260 0.8259388
71270 0.8325922
71280 0.8356833
71290 0.85172
71300 0.8469353
71310 0.8332662
71320 0.8638279
71330 0.8407317
71340 0.8400856
71350 0.8375505
71360 0.847735
71370 0.8452975
71380 0.8451458
71390 0.8455009
71400 0.8538834
71410 0.8454658
71420 0.8422461
71430 0.8348799
71440 0.840137
71450 0.8309451
71460 0.818113
71470 0.8226874
71480 0.8369725
71490 0.8328204
71500 0.8420686
71510 0.8244378
71520 0.8304423
71530 0.8362844
71540 0.8416086
71550 0.8400853
71560 0.8257462
71570 0.8171971
71580 0.8178434
71590 0.828015
71600 0.8282753
71610 0.8272783
71620 0.8346499
71630 0.8110533
71640 0.8179857
71650 0.8222594
71660 0.8138624
71670 0.809471
71680 0.7998529
71690 0.8001761
71700 0.7933169
71710 0.798068
71720 0.8036988
71730 0.8072674
71740 0.8056629
71750 0.7965158
71760 0.7954064
71770 0.8009671
71780 0.7998706
71790 0.7985761
71800 0.8066792
71810 0.8071381
71820 0.8016692
71830 0.7908289
71840 0.8022
71850 0.7979721
71860 0.8032094
71870 0.8134626
71880 0.814966
71890 0.8084345
71900 0.8118818
71910 0.8124291
71920 0.815492
71930 0.8263027
71940 0.8145918
71950 0.8205256
71960 0.8120103
71970 0.819319
71980 0.8091567
71990 0.8131391
72000 0.815548
72010 0.818216
72020 0.8106905
72030 0.8209156
72040 0.8132224
72050 0.7956209
72060 0.7956873
72070 0.8036671
72080 0.8101643
72090 0.8040433
72100 0.8060449
72110 0.8179808
72120 0.8223954
72130 0.8226117
72140 0.8176483
72150 0.8251435
72160 0.8218951
72170 0.8309286
72180 0.831492
72190 0.8369852
72200 0.8549079
72210 0.8497229
72220 0.8451192
72230 0.8342788
72240 0.8352284
72250 0.838817
72260 0.8431631
72270 0.8453427
72280 0.8466649
72290 0.842396
72300 0.8336651
72310 0.8430936
72320 0.839799
72330 0.8531608
72340 0.8510869
72350 0.860352
72360 0.8553561
72370 0.8540222
72380 0.8524836
72390 0.855868
72400 0.8541061
72410 0.854638
72420 0.8535184
72430 0.8375801
72440 0.836756
72450 0.857219
72460 0.8636293
72470 0.8709406
72480 0.8598883
72490 0.850156
72500 0.8558359
72510 0.8488106
72520 0.8596374
72530 0.8443024
72540 0.8438241
72550 0.8550036
72560 0.8543816
72570 0.8379257
72580 0.8391329
72590 0.837149
72600 0.8349349
72610 0.841825
72620 0.8496042
72630 0.8547005
72640 0.8480448
72650 0.8604358
72660 0.840075
72670 0.8311396
72680 0.8356822
72690 0.8389115
72700 0.839395
72710 0.8292795
72720 0.829046
72730 0.845911
72740 0.8445576
72750 0.8323401
72760 0.8433565
72770 0.8467191
72780 0.8483251
72790 0.8516994
72800 0.8498545
72810 0.8469771
72820 0.8513022
72830 0.8422465
72840 0.840651
72850 0.8508925
72860 0.8535079
72870 0.8410311
72880 0.8374592
72890 0.8355004
72900 0.8322723
72910 0.829012
72920 0.8210826
72930 0.8327594
72940 0.8284066
72950 0.8190319
72960 0.8280189
72970 0.8259871
72980 0.8355533
72990 0.8174919
73000 0.8119435
73010 0.8130199
73020 0.8032801
73030 0.7903928
73040 0.7908468
73050 0.7930962
73060 0.7924227
73070 0.7995424
73080 0.7938749
73090 0.791923
73100 0.8051258
73110 0.8138607
73120 0.7982993
73130 0.79626
73140 0.8020059
73150 0.7978837
73160 0.7924308
73170 0.7971085
73180 0.8077435
73190 0.7992225
73200 0.7948368
73210 0.8076935
73220 0.8079712
73230 0.8145378
73240 0.8254631
73250 0.8208993
73260 0.8337678
73270 0.8312307
73280 0.8211808
73290 0.8165023
73300 0.8146309
73310 0.8052089
73320 0.8018704
73330 0.8075306
73340 0.8291699
73350 0.8138357
73360 0.8253055
73370 0.8179754
73380 0.8023366
73390 0.8056693
73400 0.8110799
73410 0.8066924
73420 0.8112573
73430 0.8118364
73440 0.8084757
73450 0.8047317
73460 0.7995366
73470 0.8074181
73480 0.8176007
73490 0.8178915
73500 0.8139678
73510 0.8215857
73520 0.8297433
73530 0.8352547
73540 0.8240405
73550 0.8159406
73560 0.8109847
73570 0.8181022
73580 0.819604
73590 0.8352132
73600 0.8395616
73610 0.8517565
73620 0.8431917
73630 0.8413723
73640 0.8344415
73650 0.8186287
73660 0.8313336
73670 0.833056
73680 0.8369944
73690 0.8333335
73700 0.8307613
73710 0.8381534
73720 0.833007
73730 0.8210563
73740 0.8198441
73750 0.8149824
73760 0.8185554
73770 0.8255174
73780 0.817439
73790 0.8175189
73800 0.8219742
73810 0.8260866
73820 0.8355997
73830 0.82173
73840 0.8188292
73850 0.824853
73860 0.8195563
73870 0.8296995
73880 0.8285153
73890 0.8198836
73900 0.8117292
73910 0.8225679
73920 0.8209767
73930 0.8242754
73940 0.8186488
73950 0.81421
73960 0.820384
73970 0.8131288
73980 0.8098979
73990 0.8030553
74000 0.8000981
74010 0.8009527
74020 0.8050902
74030 0.7940143
74040 0.8091802
74050 0.810239
74060 0.7927803
74070 0.789684
74080 0.7995421
74090 0.8033494
74100 0.8015482
74110 0.8135312
74120 0.8085694
74130 0.7995746
74140 0.8005832
74150 0.8038366
74160 0.793717
74170 0.8024854
74180 0.8109359
74190 0.8021908
74200 0.7989807
74210 0.7992014
74220 0.8009317
74230 0.8074278
74240 0.8081656
74250 0.8067831
74260 0.7996693
74270 0.8025392
74280 0.8091025
74290 0.8200297
74300 0.8254486
74310 0.8211333
74320 0.8228588
74330 0.8254194
74340 0.8283758
74350 0.8403059
74360 0.8450764
74370 0.8361865
74380 0.8299494
74390 0.8110805
74400 0.825318
74410 0.8382745
74420 0.8434681
74430 0.8490369
74440 0.8461544
74450 0.8541476
74460 0.8495427
74470 0.8571347
74480 0.8590941
74490 0.8595566
74500 0.849516
74510 0.8458101
74520 0.8471627
74530 0.8410829
74540 0.844973
74550 0.8284217
74560 0.8371307
74570 0.8254001
74580 0.8272853
74590 0.8330656
74600 0.8242766
74610 0.8272472
74620 0.8262517
74630 0.8335829
74640 0.8171846
74650 0.8116732
74660 0.8136963
74670 0.8224601
74680 0.8223299
74690 0.8229416
74700 0.8308775
74710 0.8271289
74720 0.8289894
74730 0.8241602
74740 0.8257719
74750 0.8230601
74760 0.8458025
74770 0.8567469
74780 0.8395154
74790 0.8469347
74800 0.8263867
74810 0.8292315
74820 0.8325093
74830 0.8304825
74840 0.8277442
74850 0.8402348
74860 0.8272269
74870 0.8246406
74880 0.8359725
74890 0.8380128
74900 0.8317242
74910 0.8328528
74920 0.8221053
74930 0.834428
74940 0.8359611
74950 0.8330894
74960 0.8394676
74970 0.8494942
74980 0.8432149
74990 0.8406636
75000 0.8356676
75010 0.8446553
75020 0.8368132
75030 0.830779
75040 0.8458431
75050 0.8421435
75060 0.8536847
75070 0.8515314
75080 0.84918
75090 0.8322818
75100 0.8257425
75110 0.8226277
75120 0.8216687
75130 0.8165574
75140 0.8313457
75150 0.8204554
75160 0.8226198
75170 0.8257179
75180 0.8180798
75190 0.8251208
75200 0.8319001
75210 0.8263743
75220 0.8318766
75230 0.8253969
75240 0.824145
75250 0.8332869
75260 0.8407548
75270 0.8344475
75280 0.8326511
75290 0.8218104
75300 0.8343467
75310 0.8397155
75320 0.8393548
75330 0.8366465
75340 0.8395715
75350 0.8298723
75360 0.8208126
75370 0.8351925
75380 0.8339408
75390 0.8324065
75400 0.8326154
75410 0.83878
75420 0.8357022
75430 0.8389543
75440 0.8454469
75450 0.8566476
75460 0.8792062
75470 0.864469
75480 0.840849
75490 0.8387446
75500 0.8382748
75510 0.843114
75520 0.8335589
75530 0.8364357
75540 0.836643
75550 0.8251538
75560 0.8215929
75570 0.8341699
75580 0.8526377
75590 0.8594439
75600 0.8716724
75610 0.8656453
75620 0.8703646
75630 0.8770698
75640 0.8645364
75650 0.8625144
75660 0.8586515
75670 0.8564925
75680 0.8579652
75690 0.8311866
75700 0.84916
75710 0.8581854
75720 0.8426153
75730 0.8366073
75740 0.8408196
75750 0.8390709
75760 0.8480577
75770 0.8455482
75780 0.8452787
75790 0.8394322
75800 0.8314929
75810 0.8422852
75820 0.8437846
75830 0.8505575
75840 0.8448722
75850 0.8702903
75860 0.867327
75870 0.8789233
75880 0.8644757
75890 0.8624373
75900 0.8475238
75910 0.8375113
75920 0.8464122
75930 0.838087
75940 0.8408667
75950 0.8393415
75960 0.8415083
75970 0.8391269
75980 0.8437373
75990 0.8483359
76000 0.8568277
76010 0.8583788
76020 0.8523913
76030 0.8555124
76040 0.8571713
76050 0.8600646
76060 0.8600358
76070 0.8666585
76080 0.8703203
76090 0.8747099
76100 0.8693129
76110 0.8734515
76120 0.8645626
76130 0.8647832
76140 0.8811428
76150 0.8682461
76160 0.8501344
76170 0.8484925
76180 0.8365409
76190 0.8339004
76200 0.8423771
76210 0.8486043
76220 0.8364435
76230 0.8237207
76240 0.8318981
76250 0.8225296
76260 0.8172053
76270 0.8222889
76280 0.8312349
76290 0.821057
76300 0.8295587
76310 0.8354251
76320 0.8282003
76330 0.8161163
76340 0.8224143
76350 0.8246024
76360 0.8396294
76370 0.8333749
76380 0.8368988
76390 0.8354672
76400 0.8330554
76410 0.8305876
76420 0.8473308
76430 0.8443582
76440 0.8428531
76450 0.8394644
76460 0.843707
76470 0.8373473
76480 0.835452
76490 0.8183073
76500 0.8268045
76510 0.8168288
76520 0.8183755
76530 0.8315224
76540 0.823045
76550 0.8284631
76560 0.8288345
76570 0.8285512
76580 0.8363302
76590 0.8341727
76600 0.8443111
76610 0.8376606
76620 0.8320798
76630 0.8294791
76640 0.8318399
76650 0.8299572
76660 0.8363322
76670 0.8353935
76680 0.8381212
76690 0.8459847
76700 0.8506923
76710 0.8424335
76720 0.825205
76730 0.8186621
76740 0.8243408
76750 0.8255755
76760 0.8165082
76770 0.8092532
76780 0.8054636
76790 0.8095366
76800 0.8073806
76810 0.8139367
76820 0.8205014
76830 0.8118262
76840 0.808554
76850 0.8233321
76860 0.8070328
76870 0.8104599
76880 0.8169959
76890 0.8065392
76900 0.7936276
76910 0.7985406
76920 0.801124
76930 0.8134046
76940 0.7925314
76950 0.7876121
76960 0.7945753
76970 0.8019155
76980 0.798932
76990 0.7976154
77000 0.806423
77010 0.8139904
77020 0.8122087
77030 0.8170243
77040 0.8284882
77050 0.8293531
77060 0.819829
77070 0.8103264
77080 0.8180348
77090 0.8133366
77100 0.8138478
77110 0.8106434
77120 0.8017874
77130 0.7952976
77140 0.79264
77150 0.7800671
77160 0.7946981
77170 0.8119011
77180 0.8149391
77190 0.8074716
77200 0.8077896
77210 0.8098097
77220 0.8073646
77230 0.8200865
77240 0.8188598
77250 0.8193766
77260 0.8100975
77270 0.8083737
77280 0.8040814
77290 0.7992846
77300 0.808753
77310 0.800519
77320 0.798784
77330 0.7955788
77340 0.806452
77350 0.8137257
77360 0.8186143
77370 0.8082076
77380 0.8118275
77390 0.8129745
77400 0.8186182
77410 0.8092754
77420 0.8084067
77430 0.8052968
77440 0.8066055
77450 0.8132401
77460 0.8143948
77470 0.8176349
77480 0.816264
77490 0.8100493
77500 0.8186794
77510 0.8065815
77520 0.8039746
77530 0.8115
77540 0.8046502
77550 0.812214
77560 0.8099357
77570 0.8256813
77580 0.8258726
77590 0.8250445
77600 0.8171584
77610 0.8325334
77620 0.8311795
77630 0.8160889
77640 0.8199366
77650 0.8373801
77660 0.8226745
77670 0.8213434
77680 0.8131319
77690 0.8147849
77700 0.8239195
77710 0.8178821
77720 0.8114098
77730 0.8080183
77740 0.8140965
77750 0.8149966
77760 0.8117868
77770 0.8053927
77780 0.8113895
77790 0.8143092
77800 0.8168097
77810 0.8160105
77820 0.8161872
77830 0.8132601
77840 0.8154434
77850 0.8119996
77860 0.8102196
77870 0.8140938
77880 0.8058874
77890 0.8056327
77900 0.8137441
77910 0.8162873
77920 0.8124718
77930 0.8219431
77940 0.818186
77950 0.8069501
77960 0.8212406
77970 0.8118234
77980 0.8139467
77990 0.8129584
78000 0.8122542
78010 0.8103435
78020 0.8212131
78030 0.8239005
78040 0.8208438
78050 0.8095834
78060 0.8121291
78070 0.8175873
78080 0.8343241
78090 0.8333248
78100 0.8404837
78110 0.8291985
78120 0.831064
78130 0.8304565
78140 0.8220931
78150 0.8294542
78160 0.8377287
78170 0.8223109
78180 0.8261264
78190 0.823734
78200 0.8380084
78210 0.8309132
78220 0.819326
78230 0.8376546
78240 0.8206208
78250 0.8131174
78260 0.8142108
78270 0.8185075
78280 0.8234092
78290 0.8196624
78300 0.8091819
78310 0.8076028
78320 0.8290301
78330 0.8205094
78340 0.8316263
78350 0.8157651
78360 0.8166613
78370 0.822973
78380 0.8163637
78390 0.8200917
78400 0.8307555
78410 0.8293249
78420 0.8318956
78430 0.8345301
78440 0.8434134
78450 0.847162
78460 0.8466252
78470 0.8546005
78480 0.8512598
78490 0.8530434
78500 0.83636
78510 0.8326411
78520 0.8394035
78530 0.8411025
78540 0.8260355
78550 0.8319415
78560 0.8249485
78570 0.8184206
78580 0.8240659
78590 0.8362329
78600 0.8390151
78610 0.8267638
78620 0.8432939
78630 0.8471484
78640 0.8384809
78650 0.8337238
78660 0.8293921
78670 0.825592
78680 0.8178627
78690 0.8269448
78700 0.8305758
78710 0.8262053
78720 0.8173221
78730 0.8054077
78740 0.8183256
78750 0.8109252
78760 0.8196599
78770 0.8202503
78780 0.8081484
78790 0.7960802
78800 0.7977504
78810 0.800297
78820 0.8160588
78830 0.8245301
78840 0.8152528
78850 0.805005
78860 0.8132643
78870 0.8126651
78880 0.8235905
78890 0.8237724
78900 0.8339018
78910 0.8262611
78920 0.8119831
78930 0.8204759
78940 0.8129154
78950 0.8058164
78960 0.8068631
78970 0.8140305
78980 0.8144696
78990 0.8236257
79000 0.8209155
79010 0.8286654
79020 0.8300289
79030 0.8317792
79040 0.830829
79050 0.8169362
79060 0.8159227
79070 0.8260768
79080 0.819573
79090 0.8045982
79100 0.8020483
79110 0.8201904
79120 0.8205897
79130 0.8268358
79140 0.8222778
79150 0.8122254
79160 0.7979233
79170 0.7949308
79180 0.7898324
79190 0.7903983
79200 0.7950977
79210 0.7999262
79220 0.8084465
79230 0.8161519
79240 0.8248013
79250 0.8438182
79260 0.8385097
79270 0.8408949
79280 0.8325629
79290 0.8327752
79300 0.8380839
79310 0.8241712
79320 0.8203101
79330 0.8277626
79340 0.814946
79350 0.8250529
79360 0.8234312
79370 0.835169
79380 0.8276683
79390 0.8236288
79400 0.8282177
79410 0.8338456
79420 0.828088
79430 0.8377373
79440 0.8367753
79450 0.8331291
79460 0.8311245
79470 0.8258179
79480 0.8291801
79490 0.8202355
79500 0.8316248
79510 0.8395129
79520 0.8380057
79530 0.8278664
79540 0.8181956
79550 0.8435181
79560 0.8310767
79570 0.8223873
79580 0.8297827
79590 0.8170226
79600 0.8121477
79610 0.8213539
79620 0.8177058
79630 0.8073988
79640 0.8113115
79650 0.8082634
79660 0.8040328
79670 0.8172803
79680 0.8238017
79690 0.8402158
79700 0.8449735
79710 0.8424039
79720 0.8362245
79730 0.8454852
79740 0.8589256
79750 0.8504864
79760 0.8315094
79770 0.8420837
79780 0.8291665
79790 0.8329043
79800 0.8335389
79810 0.8208017
79820 0.8197429
79830 0.8201475
79840 0.8221448
79850 0.8294004
79860 0.8400741
79870 0.8363962
79880 0.834343
79890 0.8315353
79900 0.8464229
79910 0.8338588
79920 0.8415342
79930 0.838846
79940 0.8359399
79950 0.8473532
79960 0.8434305
79970 0.8401384
79980 0.8368402
79990 0.8301167
80000 0.8327696
80010 0.8329846
80020 0.8415973
80030 0.8505827
80040 0.849752
80050 0.8380662
80060 0.8444968
80070 0.84712
80080 0.8411664
80090 0.8353719
80100 0.842531
80110 0.8457217
80120 0.8348659
80130 0.8407049
80140 0.8441178
80150 0.8513731
80160 0.8419066
80170 0.8381106
80180 0.8357289
80190 0.8313728
80200 0.8217444
80210 0.8169094
80220 0.8219054
80230 0.8129839
80240 0.8252718
80250 0.8218631
80260 0.8310548
80270 0.8394521
80280 0.8272454
80290 0.8314015
80300 0.8201692
80310 0.8121875
80320 0.803537
80330 0.8017593
80340 0.8066869
80350 0.8177063
80360 0.8110831
80370 0.8123263
80380 0.8238521
80390 0.8165058
80400 0.8209053
80410 0.8265228
80420 0.8336654
80430 0.8312636
80440 0.8342485
80450 0.8399745
80460 0.8458952
80470 0.8426309
80480 0.8372849
80490 0.853523
80500 0.844339
80510 0.8565026
80520 0.8486143
80530 0.8338182
80540 0.8322232
80550 0.8306956
80560 0.8240377
80570 0.8358631
80580 0.8401189
80590 0.8327632
80600 0.8467894
80610 0.83776
80620 0.8535478
80630 0.8513696
80640 0.840875
80650 0.8350389
80660 0.8234938
80670 0.8231639
80680 0.8165724
80690 0.8272672
80700 0.8245967
80710 0.8256001
80720 0.8235843
80730 0.83134
80740 0.8463519
80750 0.8423651
80760 0.8319208
80770 0.8330703
80780 0.8302694
80790 0.8371584
80800 0.8333787
80810 0.8380995
80820 0.8402397
80830 0.8365927
80840 0.8373536
80850 0.8344859
80860 0.8233389
80870 0.8346424
80880 0.8277714
80890 0.8296321
80900 0.8384356
80910 0.8411317
80920 0.8631545
80930 0.8535141
80940 0.8283135
80950 0.8389502
80960 0.8401016
80970 0.8278635
80980 0.849184
80990 0.8381218
81000 0.8293018
81010 0.8334163
81020 0.8200576
81030 0.8237166
81040 0.8409323
81050 0.8296507
81060 0.8417751
81070 0.8571509
81080 0.8517891
81090 0.8514723
81100 0.8413359
81110 0.8345792
81120 0.832283
81130 0.826812
81140 0.8375537
81150 0.8336
81160 0.8484817
81170 0.8394046
81180 0.8494731
81190 0.8507785
81200 0.8450532
81210 0.8475143
81220 0.8504995
81230 0.8576891
81240 0.859542
81250 0.8574736
81260 0.8551973
81270 0.862632
81280 0.8617343
81290 0.8688169
81300 0.8581769
81310 0.851642
81320 0.845674
81330 0.8339891
81340 0.8335359
81350 0.8445156
81360 0.8551259
81370 0.8422663
81380 0.843379
81390 0.8457544
81400 0.8404586
81410 0.83699
81420 0.8394234
81430 0.831137
81440 0.8269417
81450 0.8345347
81460 0.8274839
81470 0.833466
81480 0.826008
81490 0.8388978
81500 0.8239839
81510 0.8326193
81520 0.8375286
81530 0.837183
81540 0.8415047
81550 0.8328253
81560 0.8324594
81570 0.8462636
81580 0.8443226
81590 0.8368751
81600 0.8386635
81610 0.8328153
81620 0.8327763
81630 0.8366269
81640 0.824145
81650 0.8345572
81660 0.8341048
81670 0.8315536
81680 0.8273537
81690 0.8234321
81700 0.8082122
81710 0.8100616
81720 0.8081349
81730 0.8117552
81740 0.819066
81750 0.8255795
81760 0.8148711
81770 0.814121
81780 0.8050676
81790 0.8126233
81800 0.818199
81810 0.8162798
81820 0.8267936
81830 0.8283737
81840 0.8258995
81850 0.824167
81860 0.8152592
81870 0.8163006
81880 0.8253641
81890 0.8335426
81900 0.8349474
81910 0.8411396
81920 0.8347616
81930 0.833085
81940 0.8358142
81950 0.8374673
81960 0.8415687
81970 0.8448377
81980 0.8416272
81990 0.8546432
82000 0.8552766
82010 0.848371
82020 0.8301545
82030 0.8302605
82040 0.8416564
82050 0.8462062
82060 0.8379682
82070 0.8280827
82080 0.8201083
82090 0.8200191
82100 0.818956
82110 0.8124741
82120 0.8149721
82130 0.825333
82140 0.8241634
82150 0.8277832
82160 0.8246373
82170 0.8200426
82180 0.8079442
82190 0.8171524
82200 0.8222473
82210 0.8294667
82220 0.8383899
82230 0.8345827
82240 0.8407254
82250 0.843361
82260 0.8331318
82270 0.8432071
82280 0.8425999
82290 0.8454128
82300 0.8486058
82310 0.8398437
82320 0.8321857
82330 0.8230822
82340 0.838196
82350 0.82605
82360 0.8225142
82370 0.8252933
82380 0.8202598
82390 0.8122994
82400 0.8235933
82410 0.8292336
82420 0.8251318
82430 0.8206756
82440 0.827495
82450 0.823559
82460 0.838101
82470 0.8358535
82480 0.8358282
82490 0.8397681
82500 0.8398044
82510 0.82878
82520 0.832591
82530 0.8299087
82540 0.8292304
82550 0.8274992
82560 0.8209513
82570 0.8322927
82580 0.8438907
82590 0.8366469
82600 0.842015
82610 0.8252015
82620 0.8366186
82630 0.8495906
82640 0.8549778
82650 0.8376008
82660 0.830191
82670 0.8383926
82680 0.8402379
82690 0.8448705
82700 0.8622494
82710 0.8712502
82720 0.8744587
82730 0.8638371
82740 0.8533804
82750 0.8559818
82760 0.864765
82770 0.855514
82780 0.8486822
82790 0.8578025
82800 0.844476
82810 0.8318037
82820 0.824964
82830 0.830605
82840 0.8455341
82850 0.8395124
82860 0.8337676
82870 0.8427468
82880 0.8387436
82890 0.8289319
82900 0.8284279
82910 0.8278393
82920 0.8311803
82930 0.8231673
82940 0.8379096
82950 0.8304549
82960 0.8278273
82970 0.840073
82980 0.8337764
82990 0.8332162
83000 0.8235225
83010 0.8312648
83020 0.8249979
83030 0.8377937
83040 0.8307038
83050 0.8244331
83060 0.8243676
83070 0.8264412
83080 0.8327828
83090 0.8392795
83100 0.8350891
83110 0.8335453
83120 0.8320268
83130 0.8531681
83140 0.8479974
83150 0.8494276
83160 0.8338426
83170 0.8275753
83180 0.8409097
83190 0.8449579
83200 0.846667
83210 0.8562372
83220 0.8502309
83230 0.8420942
83240 0.8461191
83250 0.8515916
83260 0.8562575
83270 0.8616846
83280 0.8751413
83290 0.8620348
83300 0.8602645
83310 0.8473535
83320 0.8467873
83330 0.8562729
83340 0.8496242
83350 0.850819
83360 0.8457018
83370 0.84195
83380 0.8573925
83390 0.8762733
83400 0.8749839
83410 0.87729
83420 0.867605
83430 0.8526692
83440 0.8555596
83450 0.8480174
83460 0.8376305
83470 0.8385761
83480 0.8430187
83490 0.8423975
83500 0.8440747
83510 0.8418866
83520 0.8365987
83530 0.8380874
83540 0.8446631
83550 0.8431714
83560 0.8351544
83570 0.8389814
83580 0.847056
83590 0.8498571
83600 0.8482873
83610 0.8462977
83620 0.842434
83630 0.8534424
83640 0.8479685
83650 0.8432728
83660 0.8559404
83670 0.8588582
83680 0.8640008
83690 0.8698912
83700 0.8791153
83710 0.8717027
83720 0.8653283
83730 0.8760856
83740 0.8774593
83750 0.861626
83760 0.8550717
83770 0.8508407
83780 0.8502513
83790 0.8548403
83800 0.8712811
83810 0.8599691
83820 0.8587858
83830 0.8517109
83840 0.8509677
83850 0.8501915
83860 0.8418024
83870 0.8455811
83880 0.8427117
83890 0.8518695
83900 0.8557058
83910 0.8474073
83920 0.854374
83930 0.8431248
83940 0.8374115
83950 0.823907
83960 0.8347147
83970 0.8448594
83980 0.8542088
83990 0.8516378
84000 0.8364009
84010 0.8208627
84020 0.8183491
84030 0.8259237
84040 0.8224963
84050 0.8164449
84060 0.8327668
84070 0.8230059
84080 0.8212793
84090 0.8246523
84100 0.8226368
84110 0.8307757
84120 0.8346547
84130 0.8458819
84140 0.8501812
84150 0.8413715
84160 0.8392908
84170 0.8396143
84180 0.8380833
84190 0.8433893
84200 0.8402947
84210 0.8486195
84220 0.8357872
84230 0.824684
84240 0.8405314
84250 0.8434256
84260 0.8416895
84270 0.821093
84280 0.8278617
84290 0.8327609
84300 0.8352206
84310 0.8371199
84320 0.8476805
84330 0.8504744
84340 0.8607649
84350 0.8713014
84360 0.859624
84370 0.8730764
84380 0.8785217
84390 0.8828284
84400 0.8748829
84410 0.8692427
84420 0.8706488
84430 0.8716139
84440 0.8638144
84450 0.8664347
84460 0.8609526
84470 0.8657514
84480 0.8776648
84490 0.8701339
84500 0.8747262
84510 0.8747925
84520 0.8802614
84530 0.8948724
84540 0.8915536
84550 0.8894021
84560 0.8922266
84570 0.8765399
84580 0.8680878
84590 0.8651253
84600 0.8531916
84610 0.8630951
84620 0.87493
84630 0.8880429
84640 0.8799324
84650 0.8712559
84660 0.8705344
84670 0.8759334
84680 0.8764727
84690 0.8826084
84700 0.8882217
84710 0.8852946
84720 0.8817803
84730 0.8804703
84740 0.8736848
84750 0.8722218
84760 0.869698
84770 0.872024
84780 0.8693692
84790 0.8714081
84800 0.8685627
84810 0.867952
84820 0.8727234
84830 0.8671198
84840 0.8728054
84850 0.8673079
84860 0.8669325
84870 0.8744333
84880 0.8501839
84890 0.8466508
84900 0.8419803
84910 0.8407672
84920 0.8430233
84930 0.8456959
84940 0.8397503
84950 0.8474649
84960 0.859928
84970 0.8523867
84980 0.856229
84990 0.8499296
85000 0.8464937
85010 0.8242285
85020 0.8315281
85030 0.8314223
85040 0.8261356
85050 0.8353928
85060 0.8376269
85070 0.8280913
85080 0.8389528
85090 0.8438671
85100 0.8435557
85110 0.8328106
85120 0.8399361
85130 0.8406339
85140 0.8333157
85150 0.8366084
85160 0.8208072
85170 0.8156675
85180 0.8134961
85190 0.8223003
85200 0.8263503
85210 0.8314148
85220 0.8243741
85230 0.8196906
85240 0.8332036
85250 0.8285369
85260 0.8199579
85270 0.8185273
85280 0.8138351
85290 0.8096383
85300 0.8221431
85310 0.815802
85320 0.8295441
85330 0.8112475
85340 0.8115262
85350 0.8174636
85360 0.8257423
85370 0.8218457
85380 0.8215263
85390 0.8209995
85400 0.8239786
85410 0.8360599
85420 0.8227846
85430 0.8225149
85440 0.8271448
85450 0.8263775
85460 0.8143463
85470 0.8192821
85480 0.8197575
85490 0.8086647
85500 0.8025156
85510 0.7990164
85520 0.8079448
85530 0.8162228
85540 0.8135098
85550 0.8117567
85560 0.8208572
85570 0.8223606
85580 0.8213258
85590 0.8315592
85600 0.8214148
85610 0.8293047
85620 0.8106736
85630 0.8197328
85640 0.823597
85650 0.8300122
85660 0.8221344
85670 0.8171349
85680 0.8181399
85690 0.8260452
85700 0.8409235
85710 0.8430588
85720 0.8258184
85730 0.8332055
85740 0.8216497
85750 0.8293185
85760 0.8265345
85770 0.8242736
85780 0.8198078
85790 0.8234321
85800 0.8204475
85810 0.8309122
85820 0.8259953
85830 0.8242831
85840 0.8158169
85850 0.8142946
85860 0.8183126
85870 0.8286781
85880 0.820392
85890 0.816559
85900 0.8124161
85910 0.8158432
85920 0.8059961
85930 0.8033179
85940 0.8086536
85950 0.810845
85960 0.8201185
85970 0.8248867
85980 0.8204814
85990 0.8278793
86000 0.8318473
86010 0.8292902
86020 0.8211541
86030 0.8280694
86040 0.8249031
86050 0.829539
86060 0.8399571
86070 0.8354946
86080 0.8478035
86090 0.8533417
86100 0.848969
86110 0.8509647
86120 0.8455762
86130 0.8419357
86140 0.8359608
86150 0.8456607
86160 0.831018
86170 0.8344448
86180 0.8240966
86190 0.8362538
86200 0.8400477
86210 0.8363853
86220 0.8325822
86230 0.8223279
86240 0.8292236
86250 0.8366118
86260 0.8358419
86270 0.8478576
86280 0.8464684
86290 0.8420287
86300 0.8467415
86310 0.8535787
86320 0.8242429
86330 0.8197142
86340 0.8122305
86350 0.8223375
86360 0.8234918
86370 0.831051
86380 0.8335115
86390 0.8308026
86400 0.8314546
86410 0.8338804
86420 0.846169
86430 0.8363854
86440 0.8280471
86450 0.8282387
86460 0.8255022
86470 0.8106766
86480 0.8238192
86490 0.8089778
86500 0.8167689
86510 0.7976841
86520 0.8018201
86530 0.807094
86540 0.8176689
86550 0.8180541
86560 0.8190123
86570 0.8282
86580 0.83101
86590 0.8409241
86600 0.8352209
86610 0.8299902
86620 0.8220072
86630 0.8208931
86640 0.8297011
86650 0.8288237
86660 0.8268175
86670 0.8267836
86680 0.8235189
86690 0.8230155
86700 0.821647
86710 0.8292544
86720 0.8259591
86730 0.8333539
86740 0.8306426
86750 0.8344257
86760 0.8266394
86770 0.8231758
86780 0.8353778
86790 0.8408952
86800 0.8463326
86810 0.8463739
86820 0.8489893
86830 0.8309513
86840 0.8350456
86850 0.8373219
86860 0.8334388
86870 0.8378058
86880 0.8511723
86890 0.8415838
86900 0.8339264
86910 0.8218244
86920 0.8281093
86930 0.8329853
86940 0.8237363
86950 0.8263691
86960 0.8213574
86970 0.8197331
86980 0.8251847
86990 0.8221511
87000 0.8215294
87010 0.819982
87020 0.8083351
87030 0.8259555
87040 0.8398934
87050 0.8298593
87060 0.8283027
87070 0.8184837
87080 0.8269621
87090 0.8269955
87100 0.8209245
87110 0.8251361
87120 0.8327004
87130 0.8314648
87140 0.83654
87150 0.8377443
87160 0.8376527
87170 0.8447819
87180 0.8523541
87190 0.85977
87200 0.8358493
87210 0.8333415
87220 0.8246863
87230 0.8181014
87240 0.8282517
87250 0.835444
87260 0.8497877
87270 0.8593618
87280 0.8529812
87290 0.8574161
87300 0.8637043
87310 0.8511706
87320 0.8614038
87330 0.8674216
87340 0.8626388
87350 0.8537334
87360 0.8594328
87370 0.8571779
87380 0.863003
87390 0.8510926
87400 0.8552906
87410 0.8580349
87420 0.8677141
87430 0.8569353
87440 0.862742
87450 0.8668817
87460 0.8582316
87470 0.8558487
87480 0.8444055
87490 0.8460499
87500 0.8421187
87510 0.8470883
87520 0.8319944
87530 0.8333218
87540 0.8399155
87550 0.8431997
87560 0.8537782
87570 0.8508238
87580 0.8489731
87590 0.843993
87600 0.8269653
87610 0.8287784
87620 0.8180948
87630 0.8313877
87640 0.8268715
87650 0.8272086
87660 0.8397657
87670 0.8330112
87680 0.8362095
87690 0.8390243
87700 0.8358252
87710 0.8353343
87720 0.8282225
87730 0.8281957
87740 0.836411
87750 0.8413022
87760 0.8583848
87770 0.8595458
87780 0.8611557
87790 0.8615819
87800 0.8508294
87810 0.8490373
87820 0.8609891
87830 0.8598511
87840 0.8386598
87850 0.8594114
87860 0.8662708
87870 0.8563519
87880 0.8547194
87890 0.8578031
87900 0.8506559
87910 0.853256
87920 0.8583174
87930 0.8508794
87940 0.8627933
87950 0.8574247
87960 0.8518184
87970 0.8438841
87980 0.8489748
87990 0.853527
88000 0.8599602
88010 0.8714036
88020 0.8655442
88030 0.8690754
88040 0.8462099
88050 0.8494249
88060 0.8464259
88070 0.8528814
88080 0.8523465
88090 0.8436583
88100 0.8479509
88110 0.8555511
88120 0.847586
88130 0.840947
88140 0.8520581
88150 0.8492865
88160 0.857392
88170 0.8649672
88180 0.8633626
88190 0.8719591
88200 0.8655483
88210 0.8552367
88220 0.8649184
88230 0.8459764
88240 0.8475938
88250 0.8430231
88260 0.8508155
88270 0.8489473
88280 0.8497381
88290 0.8343578
88300 0.8301104
88310 0.8348108
88320 0.8436934
88330 0.8318822
88340 0.835148
88350 0.8466582
88360 0.8548071
88370 0.8519014
88380 0.8508396
88390 0.8481871
88400 0.8509938
88410 0.8392215
88420 0.8493848
88430 0.8461478
88440 0.832709
88450 0.8417305
88460 0.8517407
88470 0.8539127
88480 0.8657701
88490 0.8643792
88500 0.851298
88510 0.8415287
88520 0.8496875
88530 0.8497182
88540 0.8575165
88550 0.8607391
88560 0.8657652
88570 0.8590785
88580 0.857022
88590 0.8607182
88600 0.8652069
88610 0.8557298
88620 0.8444915
88630 0.8549566
88640 0.8628456
88650 0.8583895
88660 0.859764
88670 0.8611629
88680 0.86155
88690 0.8584743
88700 0.849041
88710 0.8536942
88720 0.8566698
88730 0.8582471
88740 0.8630258
88750 0.8512584
88760 0.8549421
88770 0.8646652
88780 0.8534571
88790 0.857413
88800 0.8718438
88810 0.8750418
88820 0.8786864
88830 0.8735635
88840 0.8715958
88850 0.8591917
88860 0.8610197
88870 0.861047
88880 0.8668296
88890 0.8709374
88900 0.869624
88910 0.8730882
88920 0.8802209
88930 0.8667299
88940 0.8655205
88950 0.8659727
88960 0.8576776
88970 0.8555381
88980 0.8544
88990 0.856385
89000 0.863388
89010 0.8548844
89020 0.8741907
89030 0.8767194
89040 0.8650242
89050 0.8550444
89060 0.8714855
89070 0.8680425
89080 0.8671998
89090 0.8561286
89100 0.8495914
89110 0.8617551
89120 0.8631802
89130 0.8558264
89140 0.854365
89150 0.8507643
89160 0.8649545
89170 0.8511297
89180 0.8674569
89190 0.8664837
89200 0.870481
89210 0.8627481
89220 0.8598591
89230 0.8626165
89240 0.8663076
89250 0.8693016
89260 0.8776674
89270 0.8811831
89280 0.8800444
89290 0.8732374
89300 0.878414
89310 0.8783714
89320 0.8844322
89330 0.9061502
89340 0.8914804
89350 0.8903679
89360 0.8882567
89370 0.877226
89380 0.8860746
89390 0.8818056
89400 0.8892725
89410 0.8997971
89420 0.8967308
89430 0.8760167
89440 0.8618798
89450 0.8702003
89460 0.8616008
89470 0.8644708
89480 0.8494439
89490 0.8474942
89500 0.8404465
89510 0.8418506
89520 0.842775
89530 0.8396709
89540 0.848177
89550 0.840452
89560 0.8476406
89570 0.8663214
89580 0.8713933
89590 0.8691241
89600 0.8875701
89610 0.8845949
89620 0.8871943
89630 0.8791584
89640 0.8758501
89650 0.878527
89660 0.8930159
89670 0.8985474
89680 0.8893869
89690 0.8980473
89700 0.8909965
89710 0.8688459
89720 0.8706292
89730 0.8649778
89740 0.8944731
89750 0.8851954
89760 0.8959528
89770 0.8746306
89780 0.8896818
89790 0.9002525
89800 0.8900155
89810 0.8908732
89820 0.8975793
89830 0.9067789
89840 0.9043379
89850 0.9072816
89860 0.9120792
89870 0.927571
89880 0.918188
89890 0.9117569
89900 0.909592
89910 0.8931051
89920 0.8959742
89930 0.8887852
89940 0.8791522
89950 0.8846322
89960 0.887219
89970 0.8824703
89980 0.890601
89990 0.8942081
90000 0.8850145
90010 0.877445
90020 0.8734055
90030 0.8900618
90040 0.8934229
90050 0.8817837
90060 0.8674597
90070 0.8628834
90080 0.8738328
90090 0.8775926
90100 0.8837802
90110 0.8774289
90120 0.8869578
90130 0.9004491
90140 0.9090446
90150 0.9120502
90160 0.9015803
90170 0.8875365
90180 0.9021971
90190 0.8975925
90200 0.906665
90210 0.8886193
90220 0.8884189
90230 0.8939657
90240 0.8970512
90250 0.8978234
90260 0.8884663
90270 0.8793948
90280 0.8779527
90290 0.8625059
90300 0.8569655
90310 0.8719693
90320 0.8661197
90330 0.8585999
90340 0.8542001
90350 0.8562863
90360 0.8726006
90370 0.8793246
90380 0.8848498
90390 0.8749812
90400 0.8622462
90410 0.8573385
90420 0.8658646
90430 0.8790365
90440 0.8944408
90450 0.8859234
90460 0.8810561
90470 0.8900587
90480 0.8828956
90490 0.8784901
90500 0.872167
90510 0.882199
90520 0.8820061
90530 0.8898644
90540 0.8892608
90550 0.8923505
90560 0.8843793
90570 0.8843331
90580 0.8861892
90590 0.8887354
90600 0.8909743
90610 0.8948311
90620 0.9032604
90630 0.8963545
90640 0.9045394
90650 0.910696
90660 0.9006713
90670 0.9078414
90680 0.9131779
90690 0.9059243
90700 0.9089632
90710 0.891764
90720 0.9000073
90730 0.8831109
90740 0.8786407
90750 0.8793159
90760 0.874539
90770 0.8666926
90780 0.871994
90790 0.860312
90800 0.8741304
90810 0.8872333
90820 0.8922926
90830 0.8866317
90840 0.8824903
90850 0.8950461
90860 0.8889571
90870 0.8992593
90880 0.89908
90890 0.9105695
90900 0.9238032
90910 0.9249963
90920 0.9152854
90930 0.9143507
90940 0.9115799
90950 0.924649
90960 0.9122758
90970 0.9002484
90980 0.9026816
90990 0.9024096
91000 0.9008083
91010 0.8822681
91020 0.8983979
91030 0.9033284
91040 0.9048836
91050 0.9015538
91060 0.8910263
91070 0.8855547
91080 0.8896988
91090 0.8994759
91100 0.9021043
91110 0.8943573
91120 0.9025764
91130 0.9040154
91140 0.9039146
91150 0.8963382
91160 0.9008553
91170 0.8925794
91180 0.8839366
91190 0.8695943
91200 0.8749884
91210 0.8899303
91220 0.8949898
91230 0.8974133
91240 0.911356
91250 0.8920935
91260 0.8871233
91270 0.8778076
91280 0.8722611
91290 0.875185
91300 0.8859154
91310 0.8750628
91320 0.8668031
91330 0.8621109
91340 0.8724447
91350 0.8698396
91360 0.8743058
91370 0.8699232
91380 0.8626052
91390 0.857917
91400 0.861378
91410 0.8630012
91420 0.869453
91430 0.8539372
91440 0.8732705
91450 0.8722242
91460 0.8719068
91470 0.8626077
91480 0.8656642
91490 0.8596504
91500 0.8730844
91510 0.8825335
91520 0.8848702
91530 0.8717453
91540 0.8626142
91550 0.8734576
91560 0.8784433
91570 0.8742663
91580 0.8845555
91590 0.8997455
91600 0.8969927
91610 0.9023626
91620 0.9012244
91630 0.9091291
91640 0.9172181
91650 0.9216056
91660 0.903309
91670 0.9129171
91680 0.9206234
91690 0.9218587
91700 0.9116517
91710 0.9124802
91720 0.9124107
91730 0.9098225
91740 0.9211024
91750 0.9461951
91760 0.9428494
91770 0.9361731
91780 0.9180868
91790 0.8932845
91800 0.8865265
91810 0.8990684
91820 0.8956255
91830 0.9022682
91840 0.9082661
91850 0.8955391
91860 0.9058478
91870 0.9114271
91880 0.9021793
91890 0.8981376
91900 0.8962414
91910 0.8912957
91920 0.895981
91930 0.905674
91940 0.9114214
91950 0.9030026
91960 0.89509
91970 0.8979377
91980 0.905246
91990 0.9137339
92000 0.8964044
92010 0.8959465
92020 0.8850163
92030 0.8866702
92040 0.8872563
92050 0.8934128
92060 0.8900378
92070 0.8949708
92080 0.9035127
92090 0.9080343
92100 0.9051667
92110 0.9149663
92120 0.9112243
92130 0.9159299
92140 0.9196069
92150 0.9144931
92160 0.914472
92170 0.9214864
92180 0.9109951
92190 0.9003895
92200 0.9048274
92210 0.909203
92220 0.8991116
92230 0.8986813
92240 0.8883823
92250 0.8896142
92260 0.8956767
92270 0.8920295
92280 0.893514
92290 0.9162284
92300 0.9211611
92310 0.922209
92320 0.9303721
92330 0.9455222
92340 0.9344575
92350 0.9180825
92360 0.9342526
92370 0.9273149
92380 0.9227382
92390 0.9254079
92400 0.9398539
92410 0.9382515
92420 0.9249085
92430 0.9406053
92440 0.9252693
92450 0.9287151
92460 0.917653
92470 0.9014621
92480 0.9188014
92490 0.9148819
92500 0.9032567
92510 0.8930223
92520 0.9058383
92530 0.8987285
92540 0.906493
92550 0.9058875
92560 0.9003788
92570 0.8969884
92580 0.8888406
92590 0.8943211
92600 0.8953586
92610 0.9119261
92620 0.9111891
92630 0.924583
92640 0.9233991
92650 0.9220839
92660 0.9243724
92670 0.9082386
92680 0.8972102
92690 0.9103079
92700 0.9206884
92710 0.9233754
92720 0.9378972
92730 0.9212135
92740 0.8994127
92750 0.9109893
92760 0.9036185
92770 0.8961033
92780 0.9036314
92790 0.9014026
92800 0.8977553
92810 0.9214041
92820 0.9287053
92830 0.9397523
92840 0.9381445
92850 0.9263765
92860 0.91896
92870 0.921756
92880 0.9286656
92890 0.9334977
92900 0.9095351
92910 0.9222341
92920 0.9242086
92930 0.9192514
92940 0.9149958
92950 0.9216117
92960 0.9093081
92970 0.908152
92980 0.9173635
92990 0.919928
93000 0.9098849
93010 0.9074969
93020 0.9012387
93030 0.9126768
93040 0.9118652
93050 0.9111091
93060 0.9315957
93070 0.9278602
93080 0.9310749
93090 0.9329818
93100 0.9330478
93110 0.9272839
93120 0.9308068
93130 0.9455091
93140 0.9330487
93150 0.9216502
93160 0.9187974
93170 0.9122161
93180 0.901804
93190 0.9139304
93200 0.9172969
93210 0.9231979
93220 0.9089426
93230 0.9271348
93240 0.9241951
93250 0.9087663
93260 0.9093618
93270 0.9110813
93280 0.8969396
93290 0.901179
93300 0.883907
93310 0.9075323
93320 0.8884069
93330 0.8952985
93340 0.8936046
93350 0.8856683
93360 0.8881429
93370 0.8966049
93380 0.9099764
93390 0.9251897
93400 0.9090635
93410 0.9104854
93420 0.9173425
93430 0.9207313
93440 0.9199479
93450 0.9209224
93460 0.939767
93470 0.9425467
93480 0.9304524
93490 0.9196829
93500 0.9458346
93510 0.9422983
93520 0.9332381
93530 0.9376782
93540 0.9278439
93550 0.932854
93560 0.9443229
93570 0.925623
93580 0.919186
93590 0.9290308
93600 0.9085404
93610 0.9007533
93620 0.9040045
93630 0.9048703
93640 0.9066615
93650 0.9181368
93660 0.9088789
93670 0.9082232
93680 0.9087629
93690 0.9215623
93700 0.9205384
93710 0.9075118
93720 0.8951417
93730 0.8853344
93740 0.8851745
93750 0.8978481
93760 0.893859
93770 0.9062555
93780 0.9059915
93790 0.8998793
93800 0.9017819
93810 0.899845
93820 0.9081283
93830 0.9124867
93840 0.9310153
93850 0.935477
93860 0.930882
93870 0.9414203
93880 0.9527577
93890 0.9484247
93900 0.9510495
93910 0.9385905
93920 0.9330789
93930 0.936119
93940 0.9416966
93950 0.9222422
93960 0.9157791
93970 0.9147885
93980 0.9289101
93990 0.9190255
94000 0.9092393
94010 0.9070206
94020 0.9038365
94030 0.9306026
94040 0.9303069
94050 0.9241499
94060 0.9296495
94070 0.9447637
94080 0.9306763
94090 0.914844
94100 0.9150953
94110 0.9307538
94120 0.919011
94130 0.9257309
94140 0.9149558
94150 0.9215188
94160 0.9238698
94170 0.9122336
94180 0.9094225
94190 0.8950592
94200 0.9076822
94210 0.9242038
94220 0.904371
94230 0.8899136
94240 0.9036354
94250 0.901966
94260 0.9079463
94270 0.9054291
94280 0.902342
94290 0.9109063
94300 0.8937363
94310 0.8893116
94320 0.8846242
94330 0.8840318
94340 0.8795657
94350 0.8812302
94360 0.8964068
94370 0.8780844
94380 0.8799111
94390 0.8902276
94400 0.880263
94410 0.8845511
94420 0.8853328
94430 0.8811876
94440 0.8945344
94450 0.8807014
94460 0.8846759
94470 0.8693294
94480 0.8581483
94490 0.8725488
94500 0.8726063
94510 0.876548
94520 0.8879207
94530 0.875468
94540 0.868821
94550 0.8754631
94560 0.8900117
94570 0.8936442
94580 0.8758787
94590 0.8707281
94600 0.8720337
94610 0.8639219
94620 0.8634575
94630 0.8708103
94640 0.8766321
94650 0.878859
94660 0.8693948
94670 0.8860364
94680 0.8972142
94690 0.9032295
94700 0.9043601
94710 0.9101897
94720 0.9102901
94730 0.904837
94740 0.9019919
94750 0.9031911
94760 0.9032513
94770 0.9089698
94780 0.9156268
94790 0.9210109
94800 0.9162624
94810 0.9203726
94820 0.9091304
94830 0.9064937
94840 0.9185883
94850 0.8930756
94860 0.8949389
94870 0.8974594
94880 0.9215634
94890 0.9217378
94900 0.9224604
94910 0.9179256
94920 0.9046179
94930 0.8945805
94940 0.8857542
94950 0.8795488
94960 0.8781233
94970 0.8927402
94980 0.888357
94990 0.8684558
95000 0.8786802
95010 0.8722469
95020 0.8810797
95030 0.8797456
95040 0.8770604
95050 0.8781989
95060 0.8893458
95070 0.8970831
95080 0.8958886
95090 0.8749198
95100 0.864969
95110 0.8769664
95120 0.8793429
95130 0.8917564
95140 0.8914453
95150 0.906311
95160 0.8949429
95170 0.9009635
95180 0.9082298
95190 0.9218235
95200 0.9383432
95210 0.930322
95220 0.9251157
95230 0.9183201
95240 0.9130225
95250 0.9271992
95260 0.912499
95270 0.9016234
95280 0.9021156
95290 0.9051045
95300 0.8868707
95310 0.8732822
95320 0.8845199
95330 0.8795105
95340 0.8887232
95350 0.8900737
95360 0.8852344
95370 0.8878037
95380 0.8809517
95390 0.8898512
95400 0.8947943
95410 0.8986755
95420 0.9130268
95430 0.9214096
95440 0.9227004
95450 0.9167846
95460 0.9131049
95470 0.9207073
95480 0.9120882
95490 0.8983836
95500 0.8868319
95510 0.8952858
95520 0.8948352
95530 0.8839534
95540 0.8828073
95550 0.8950872
95560 0.8863285
95570 0.8803951
95580 0.8813698
95590 0.8862177
95600 0.874586
95610 0.8793094
95620 0.8809803
95630 0.8886979
95640 0.8964063
95650 0.8968176
95660 0.8813381
95670 0.895317
95680 0.8762516
95690 0.8729321
95700 0.8685538
95710 0.8651659
95720 0.8786628
95730 0.875739
95740 0.8933298
95750 0.9052668
95760 0.9033017
95770 0.9074972
95780 0.9116633
95790 0.9019865
95800 0.9009134
95810 0.9155962
95820 0.9203407
95830 0.905104
95840 0.8994584
95850 0.9103655
95860 0.9122163
95870 0.9094582
95880 0.9096168
95890 0.9020806
95900 0.9005865
95910 0.9031354
95920 0.9088719
95930 0.8997316
95940 0.894375
95950 0.88849
95960 0.8836799
95970 0.8949946
95980 0.8910733
95990 0.8857967
96000 0.8971728
96010 0.9012967
96020 0.9197976
96030 0.9195777
96040 0.9345886
96050 0.9377877
96060 0.9388303
96070 0.9234611
96080 0.9191139
96090 0.9152817
96100 0.9128903
96110 0.9115224
96120 0.9054177
96130 0.9088208
96140 0.9065836
96150 0.9057882
96160 0.8886092
96170 0.888854
96180 0.8864047
96190 0.8830717
96200 0.8796306
96210 0.9002979
96220 0.9122093
96230 0.9190173
96240 0.9134163
96250 0.9196621
96260 0.9250171
96270 0.9189198
96280 0.9199726
96290 0.9180626
96300 0.9022276
96310 0.9021004
96320 0.8957334
96330 0.8980203
96340 0.8761087
96350 0.896466
96360 0.9063843
96370 0.8971332
96380 0.8942371
96390 0.8745108
96400 0.868296
96410 0.877861
96420 0.8730428
96430 0.8784178
96440 0.8796797
96450 0.88318
96460 0.8883884
96470 0.8923526
96480 0.8910738
96490 0.8897217
96500 0.8928517
96510 0.8774726
96520 0.8759397
96530 0.8859679
96540 0.8813374
96550 0.8681784
96560 0.8810365
96570 0.8774924
96580 0.8807904
96590 0.8998327
96600 0.8969793
96610 0.8939768
96620 0.8911043
96630 0.8902831
96640 0.8913265
96650 0.9001984
96660 0.899204
96670 0.8939784
96680 0.896497
96690 0.8885418
96700 0.9015772
96710 0.8994675
96720 0.8970797
96730 0.9011631
96740 0.8941616
96750 0.9015538
96760 0.9105073
96770 0.8927293
96780 0.8957554
96790 0.8889746
96800 0.8870538
96810 0.886511
96820 0.8796592
96830 0.8744679
96840 0.8893462
96850 0.8666099
96860 0.8843628
96870 0.8714263
96880 0.8774394
96890 0.8868092
96900 0.8853968
96910 0.9008796
96920 0.8923272
96930 0.900919
96940 0.9022769
96950 0.9029349
96960 0.8939392
96970 0.8976246
96980 0.8978376
96990 0.9014887
97000 0.8911706
97010 0.8870354
97020 0.8911365
97030 0.8791813
97040 0.8994035
97050 0.9024483
97060 0.9007054
97070 0.9056211
97080 0.8878487
97090 0.8782572
97100 0.8917618
97110 0.8823785
97120 0.8822026
97130 0.896129
97140 0.9030207
97150 0.8931828
97160 0.8966877
97170 0.8901041
97180 0.8706182
97190 0.8880383
97200 0.8926756
97210 0.8999298
97220 0.9050329
97230 0.9012889
97240 0.8941987
97250 0.9024943
97260 0.9038787
97270 0.9082195
97280 0.9158571
97290 0.9206549
97300 0.9168338
97310 0.9217414
97320 0.9121719
97330 0.9105242
97340 0.9178935
97350 0.9170229
97360 0.8967399
97370 0.9043033
97380 0.8975131
97390 0.8969485
97400 0.9101683
97410 0.9048758
97420 0.9214404
97430 0.9061047
97440 0.9032586
97450 0.8972459
97460 0.9076885
97470 0.9146608
97480 0.9360097
97490 0.9287772
97500 0.9173223
97510 0.9039749
97520 0.8933589
97530 0.9090475
97540 0.8949152
97550 0.8867589
97560 0.8986293
97570 0.8981936
97580 0.9052551
97590 0.9081244
97600 0.9041494
97610 0.9005437
97620 0.9079897
97630 0.9176079
97640 0.919672
97650 0.9156021
97660 0.9114863
97670 0.9180062
97680 0.9309654
97690 0.9302754
97700 0.9377343
97710 0.9267543
97720 0.9232096
97730 0.9081886
97740 0.8846173
97750 0.8705099
97760 0.8808156
97770 0.8908727
97780 0.8882725
97790 0.8818604
97800 0.8929985
97810 0.8793676
97820 0.8701621
97830 0.8805155
97840 0.8766593
97850 0.8879208
97860 0.8989534
97870 0.894899
97880 0.9033933
97890 0.9103019
97900 0.903002
97910 0.8844845
97920 0.8731862
97930 0.8766774
97940 0.8708028
97950 0.8769695
97960 0.8835658
97970 0.8893129
97980 0.8917136
97990 0.8975384
98000 0.9017422
98010 0.8982266
98020 0.9040833
98030 0.8914968
98040 0.8959934
98050 0.8988722
98060 0.9018236
98070 0.9150531
98080 0.9059942
98090 0.916647
98100 0.9055884
98110 0.9004481
98120 0.8923665
98130 0.9007408
98140 0.9025353
98150 0.9117441
98160 0.9146789
98170 0.9208738
98180 0.9155695
98190 0.9051355
98200 0.9156232
98210 0.9193424
98220 0.9136724
98230 0.9196926
98240 0.9247851
98250 0.932637
98260 0.9426676
98270 0.940441
98280 0.9218416
98290 0.9004335
98300 0.9108655
98310 0.9093568
98320 0.9311096
98330 0.9423466
98340 0.9459743
98350 0.953797
98360 0.9496871
98370 0.9574504
98380 0.9618573
98390 0.9398614
98400 0.9222848
98410 0.9245303
98420 0.9214023
98430 0.9163223
98440 0.9199973
98450 0.9142263
98460 0.9262618
98470 0.9255733
98480 0.9220341
98490 0.9233291
98500 0.9248946
98510 0.911845
98520 0.9165115
98530 0.9037623
98540 0.9077042
98550 0.913855
98560 0.9218597
98570 0.9266601
98580 0.9133509
98590 0.9190886
98600 0.9117509
98610 0.9199123
98620 0.9297296
98630 0.9110766
98640 0.8994329
98650 0.906365
98660 0.8946385
98670 0.9035897
98680 0.9082803
98690 0.8919548
98700 0.8914668
98710 0.8890247
98720 0.901897
98730 0.933714
98740 0.9379771
98750 0.9240984
98760 0.9260252
98770 0.9237332
98780 0.9306307
98790 0.9346771
98800 0.9382765
98810 0.933242
98820 0.9090898
98830 0.9094388
98840 0.9134215
98850 0.9100003
98860 0.9037902
98870 0.8872306
98880 0.8886229
98890 0.8885193
98900 0.8968118
98910 0.8955911
98920 0.8902791
98930 0.9052427
98940 0.9143495
98950 0.9297973
98960 0.9189848
98970 0.9032336
98980 0.9113971
98990 0.9135685
99000 0.9105883
99010 0.9118828
99020 0.9079868
99030 0.9047192
99040 0.9220151
99050 0.9201418
99060 0.9015809
99070 0.9108731
99080 0.9070575
99090 0.8947648
99100 0.8958524
99110 0.9074487
99120 0.9041498
99130 0.8969688
99140 0.8942654
99150 0.902809
99160 0.9024503
99170 0.9202818
99180 0.9258959
99190 0.9306715
99200 0.9085138
99210 0.902537
99220 0.929983
99230 0.9454759
99240 0.9307549
99250 0.9214448
99260 0.9318914
99270 0.9355768
99280 0.9175625
99290 0.9121507
99300 0.9211276
99310 0.9119375
99320 0.9045808
99330 0.906233
99340 0.9118847
99350 0.9203514
99360 0.8965721
99370 0.9009477
99380 0.9117785
99390 0.9073222
99400 0.9018965
99410 0.9128177
99420 0.9036443
99430 0.9116045
99440 0.8972659
99450 0.8956216
99460 0.9080002
99470 0.9062787
99480 0.9001258
99490 0.89026
99500 0.8796146
99510 0.8796021
99520 0.8779574
99530 0.8793951
99540 0.8879094
99550 0.8902347
99560 0.8816115
99570 0.8949762
99580 0.8960239
99590 0.8879156
99600 0.8851259
99610 0.8885101
99620 0.8814242
99630 0.9006632
99640 0.8790327
99650 0.9007361
99660 0.8945003
99670 0.882318
99680 0.8751401
99690 0.8797086
99700 0.88614
99710 0.9091271
99720 0.9098055
99730 0.887125
99740 0.8976257
99750 0.897264
99760 0.9013819
99770 0.917241
99780 0.8833109
99790 0.9055126
99800 0.9110807
99810 0.9140478
99820 0.9083985
99830 0.8980517
99840 0.894576
99850 0.9029623
99860 0.9145832
99870 0.9145479
99880 0.9320931
99890 0.9264421
99900 0.9026846
99910 0.8989888
99920 0.9087632
99930 0.9258782
99940 0.9108197
99950 0.9132022
99960 0.8974645
99970 0.9104801
99980 0.9136403
99990 0.9068409
100000 0.8795834
100010 0.9002925
100020 0.8979524
100030 0.896494
100040 0.8921173
100050 0.8873698
100060 0.8887423
100070 0.879808
100080 0.8924199
100090 0.8856918
100100 0.8765783
100110 0.8704044
100120 0.8743623
100130 0.8641713
100140 0.8699604
100150 0.8708292
100160 0.876016
100170 0.8805354
100180 0.8850024
100190 0.8970723
100200 0.8950356
100210 0.9121772
100220 0.9090286
100230 0.9221115
100240 0.9207804
100250 0.9076475
100260 0.8878306
100270 0.8938186
100280 0.9077209
100290 0.9135906
100300 0.9192753
100310 0.9298816
100320 0.9313686
100330 0.9208667
100340 0.9074373
100350 0.9288523
100360 0.9277037
100370 0.9236801
100380 0.9257695
100390 0.9132392
100400 0.9144284
100410 0.8986236
100420 0.8984035
100430 0.9118562
100440 0.9116407
100450 0.9164814
100460 0.9026734
100470 0.9013942
100480 0.9154763
100490 0.9040918
100500 0.8965521
100510 0.8921124
100520 0.8970656
100530 0.8934585
100540 0.8923861
100550 0.8973005
100560 0.8939156
100570 0.8840317
100580 0.8987568
100590 0.8842559
100600 0.8858097
100610 0.890682
100620 0.8896681
100630 0.8967395
100640 0.9037411
100650 0.8944232
100660 0.8853715
100670 0.8943095
100680 0.8808486
100690 0.8741977
100700 0.871037
100710 0.8769781
100720 0.8806041
100730 0.865114
100740 0.8743197
100750 0.8704067
100760 0.878902
100770 0.874249
100780 0.8826744
100790 0.8885828
100800 0.8917817
100810 0.8892648
100820 0.8901408
100830 0.8985544
100840 0.8831278
100850 0.8973929
100860 0.8916094
100870 0.9025735
100880 0.8862441
100890 0.8903098
100900 0.8905916
100910 0.8999937
100920 0.906858
100930 0.89766
100940 0.8863502
100950 0.88559
100960 0.882638
100970 0.8920135
100980 0.8900747
100990 0.8803141
101000 0.885313
101010 0.8816779
101020 0.9082519
101030 0.8854828
101040 0.8979635
101050 0.8933979
101060 0.8858185
101070 0.875051
101080 0.8770155
101090 0.8835537
101100 0.8840756
101110 0.8918388
101120 0.890337
101130 0.8957123
101140 0.8937504
101150 0.8959079
101160 0.903488
101170 0.8985994
101180 0.9046057
101190 0.9059281
101200 0.9043931
101210 0.9059821
101220 0.9145908
101230 0.9098898
101240 0.8985965
101250 0.8886975
101260 0.8914181
101270 0.905117
101280 0.8880588
101290 0.8895984
101300 0.8834267
101310 0.8855765
101320 0.8831705
101330 0.887452
101340 0.8843502
101350 0.8835503
101360 0.8956938
101370 0.8962627
101380 0.8923253
101390 0.891869
101400 0.8905796
101410 0.871972
101420 0.8757007
101430 0.874272
101440 0.8893712
101450 0.8970683
101460 0.8896333
101470 0.884982
101480 0.8838196
101490 0.8788506
101500 0.890277
101510 0.8922858
101520 0.8755475
101530 0.871444
101540 0.8818137
101550 0.9029781
101560 0.8844858
101570 0.8914091
101580 0.8999757
101590 0.9031056
101600 0.893023
101610 0.8827534
101620 0.8806248
101630 0.8641738
101640 0.8667532
101650 0.8723428
101660 0.8837144
101670 0.8919399
101680 0.8983031
101690 0.8864559
101700 0.8946877
101710 0.8855947
101720 0.8974198
101730 0.8947027
101740 0.8969467
101750 0.8938413
101760 0.8777785
101770 0.8807318
101780 0.8860494
101790 0.8765381
101800 0.894043
101810 0.8841242
101820 0.8725414
101830 0.8605328
101840 0.8899215
101850 0.8832694
101860 0.8938233
101870 0.8910598
101880 0.8890563
101890 0.8913853
101900 0.8810408
101910 0.8851289
101920 0.8816485
101930 0.8786893
101940 0.8774815
101950 0.8746205
101960 0.8630638
101970 0.8738876
101980 0.8693792
101990 0.8754628
102000 0.8779964
102010 0.8949898
102020 0.9008238
102030 0.8996482
102040 0.8917136
102050 0.9021264
102060 0.903156
102070 0.9057562
102080 0.9096246
102090 0.907745
102100 0.9054174
102110 0.8970209
102120 0.8970213
102130 0.9033936
102140 0.8958662
102150 0.885103
102160 0.8907107
102170 0.8881385
102180 0.890225
102190 0.8900225
102200 0.8971584
102210 0.9122816
102220 0.922146
102230 0.9128841
102240 0.9101877
102250 0.8884904
102260 0.8894216
102270 0.8862199
102280 0.8955294
102290 0.9001008
102300 0.8900473
102310 0.8902547
102320 0.8934112
102330 0.9057111
102340 0.8984932
102350 0.906376
102360 0.9103414
102370 0.9146066
102380 0.9094487
102390 0.9094829
102400 0.9149336
102410 0.9131395
102420 0.9075199
102430 0.9153537
102440 0.9229569
102450 0.932081
102460 0.9330845
102470 0.9171868
102480 0.9262249
102490 0.9114423
102500 0.9142071
102510 0.9101973
102520 0.914865
102530 0.9178124
102540 0.9128234
102550 0.9142043
102560 0.9080532
102570 0.9116216
102580 0.9085029
102590 0.9025232
102600 0.9077928
102610 0.9109971
102620 0.8968351
102630 0.9026979
102640 0.893416
102650 0.892426
102660 0.9333992
102670 0.9234657
102680 0.9142181
102690 0.9058257
102700 0.9115197
102710 0.9090673
102720 0.9136742
102730 0.905369
102740 0.9145473
102750 0.9256035
102760 0.9194698
102770 0.9237206
102780 0.9147996
102790 0.8985201
102800 0.9058468
102810 0.9139497
102820 0.9079531
102830 0.9102556
102840 0.902895
102850 0.922769
102860 0.9201162
102870 0.927232
102880 0.930297
102890 0.9244027
102900 0.9133633
102910 0.9135856
102920 0.9179903
102930 0.9129477
102940 0.9116277
102950 0.9165423
102960 0.9152005
102970 0.9171962
102980 0.9209381
102990 0.9027122
103000 0.9064232
103010 0.9146478
103020 0.9173303
103030 0.8995919
103040 0.9088216
103050 0.9074498
103060 0.9131121
103070 0.9245011
103080 0.9226839
103090 0.9282753
103100 0.9058958
103110 0.9011223
103120 0.9067871
103130 0.9156204
103140 0.9084674
103150 0.9046564
103160 0.9143255
103170 0.922996
103180 0.9258837
103190 0.9349426
103200 0.9360328
103210 0.9063262
103220 0.910035
103230 0.9065862
103240 0.9116124
103250 0.894812
103260 0.8824576
103270 0.8857778
103280 0.884479
103290 0.8793592
103300 0.8844702
103310 0.8953029
103320 0.8993986
103330 0.9159877
103340 0.9089504
103350 0.8993893
103360 0.902108
103370 0.8834832
103380 0.8948406
103390 0.8948858
103400 0.8913549
103410 0.8978399
103420 0.8844048
103430 0.8761783
103440 0.881326
103450 0.8901923
103460 0.8875192
103470 0.8909283
103480 0.899092
103490 0.8968538
103500 0.883801
103510 0.8796187
103520 0.8761036
103530 0.8828949
103540 0.8820723
103550 0.897809
103560 0.8915592
103570 0.8859662
103580 0.8853993
103590 0.891647
103600 0.8871741
103610 0.8943583
103620 0.8839613
103630 0.8782836
103640 0.8815975
103650 0.8720343
103660 0.8774784
103670 0.8738435
103680 0.8652993
103690 0.8827744
103700 0.8828529
103710 0.8753206
103720 0.8761543
103730 0.8935943
103740 0.892603
103750 0.8883224
103760 0.8865085
103770 0.895205
103780 0.9001247
103790 0.9023771
103800 0.8895503
103810 0.8953817
103820 0.8880768
103830 0.9004653
103840 0.8938257
103850 0.9012536
103860 0.8990906
103870 0.9080461
103880 0.8986186
103890 0.9014684
103900 0.9108105
103910 0.9141249
103920 0.889316
103930 0.8771997
103940 0.8756185
103950 0.8821521
103960 0.8836032
103970 0.8836111
103980 0.8804163
103990 0.8798493
104000 0.9004458
104010 0.9173303
104020 0.9004075
104030 0.8991441
104040 0.8953263
104050 0.9039156
104060 0.8983728
104070 0.9026166
104080 0.887571
104090 0.8866305
104100 0.8997537
104110 0.8966967
104120 0.8942441
104130 0.8925878
104140 0.8936528
104150 0.87514
104160 0.8879095
104170 0.89185
104180 0.9000291
104190 0.8805015
104200 0.8834857
104210 0.8715184
104220 0.8835681
104230 0.8985876
104240 0.8882473
104250 0.8914704
104260 0.8835059
104270 0.877508
104280 0.889635
104290 0.9033526
104300 0.9045932
104310 0.8977139
104320 0.890685
104330 0.8996843
104340 0.8957961
104350 0.9047657
104360 0.9137415
104370 0.8934948
104380 0.8908594
104390 0.8841369
104400 0.8827264
104410 0.9014644
104420 0.9013884
104430 0.8879003
104440 0.8801609
104450 0.8792316
104460 0.8807632
104470 0.8873178
104480 0.8924147
104490 0.8767961
104500 0.8738579
104510 0.8618784
104520 0.8711764
104530 0.8629712
104540 0.8904237
104550 0.8903179
104560 0.8904415
104570 0.900514
104580 0.8960763
104590 0.8831392
104600 0.8803452
104610 0.8935134
104620 0.9018158
104630 0.9086664
104640 0.9007235
104650 0.9047984
104660 0.9053299
104670 0.9028048
104680 0.8894725
104690 0.8784471
104700 0.8882101
104710 0.888239
104720 0.8946626
104730 0.8867866
104740 0.8845873
104750 0.8696983
104760 0.8816505
104770 0.8846856
104780 0.8827072
104790 0.8822667
104800 0.8750845
104810 0.8909097
104820 0.9010757
104830 0.8965813
104840 0.8942617
104850 0.8943046
104860 0.9146293
104870 0.9028923
104880 0.8986041
104890 0.8984333
104900 0.8788884
104910 0.8748098
104920 0.8808699
104930 0.8928776
104940 0.8882597
104950 0.8841996
104960 0.8853592
104970 0.885217
104980 0.8868426
104990 0.8937717
105000 0.8808479
105010 0.8791384
105020 0.8944792
105030 0.9015457
105040 0.9044649
105050 0.894763
105060 0.886272
105070 0.8995539
105080 0.9119072
105090 0.9209469
105100 0.9027666
105110 0.9192274
105120 0.9278542
105130 0.9093658
105140 0.9204597
105150 0.9098616
105160 0.912267
105170 0.9242357
105180 0.9109581
105190 0.9024423
105200 0.8918012
105210 0.8968139
105220 0.8905279
105230 0.8956939
105240 0.905517
105250 0.9204395
105260 0.9206058
105270 0.9227529
105280 0.9143828
105290 0.9053447
105300 0.9221302
105310 0.9259142
105320 0.9387223
105330 0.9441417
105340 0.9479913
105350 0.9438013
105360 0.9347208
105370 0.9160978
105380 0.9150571
105390 0.9244886
105400 0.910082
105410 0.9178479
105420 0.9172124
105430 0.9267681
105440 0.9277925
105450 0.9156476
105460 0.9149746
105470 0.9172184
105480 0.9266946
105490 0.9121544
105500 0.92014
105510 0.9007657
105520 0.8925015
105530 0.9048712
105540 0.9129345
105550 0.8987147
105560 0.9087514
105570 0.9057292
105580 0.9021306
105590 0.920761
105600 0.9257518
105610 0.9244785
105620 0.9074438
105630 0.9216162
105640 0.9333616
105650 0.9251904
105660 0.9351294
105670 0.9318538
105680 0.9151282
105690 0.9249156
105700 0.9215695
105710 0.9261081
105720 0.9302962
105730 0.934695
105740 0.9392233
105750 0.9484366
105760 0.9478435
105770 0.9441004
105780 0.9528601
105790 0.9524003
105800 0.9609064
105810 0.9562832
105820 0.9659007
105830 0.9692577
105840 0.9596828
105850 0.9574018
105860 0.9412999
105870 0.9465641
105880 0.9380494
105890 0.9390045
105900 0.9419278
105910 0.9467766
105920 0.9467894
105930 0.9408419
105940 0.9425223
105950 0.943233
105960 0.9362336
105970 0.9294022
105980 0.9355902
105990 0.935812
106000 0.9278216
106010 0.9349781
106020 0.9355332
106030 0.9314165
106040 0.9293963
106050 0.93615
106060 0.9394035
106070 0.9288318
106080 0.9259939
106090 0.9297947
106100 0.9185263
106110 0.9056285
106120 0.9079155
106130 0.9221683
106140 0.9213442
106150 0.9174612
106160 0.932142
106170 0.9415786
106180 0.9429616
106190 0.9234193
106200 0.9293154
106210 0.9232748
106220 0.932026
106230 0.9270967
106240 0.915471
106250 0.922484
106260 0.9265462
106270 0.933977
106280 0.9175292
106290 0.9195908
106300 0.9208317
106310 0.9346707
106320 0.9424892
106330 0.9387997
106340 0.9325237
106350 0.9324682
106360 0.9176148
106370 0.9285178
106380 0.9235796
106390 0.9232702
106400 0.9167236
106410 0.9184443
106420 0.9104483
106430 0.9064893
106440 0.9008479
106450 0.9142024
106460 0.9006124
106470 0.892693
106480 0.8989773
106490 0.9014768
106500 0.8946578
106510 0.8840714
106520 0.8915061
106530 0.8981845
106540 0.8822656
106550 0.8947518
106560 0.8945729
106570 0.8940784
106580 0.8814092
106590 0.8721104
106600 0.8865487
106610 0.880163
106620 0.8892094
106630 0.9005544
106640 0.9082662
106650 0.9109253
106660 0.9093392
106670 0.8989085
106680 0.8837124
106690 0.8862445
106700 0.89318
106710 0.8953649
106720 0.9030531
106730 0.8892726
106740 0.8773399
106750 0.8860357
106760 0.899779
106770 0.8943172
106780 0.8992947
106790 0.8970331
106800 0.907382
106810 0.8884935
106820 0.8895171
106830 0.8873452
106840 0.8830465
106850 0.8810467
106860 0.8953357
106870 0.908773
106880 0.924879
106890 0.9329692
106900 0.9300591
106910 0.9316561
106920 0.9167246
106930 0.9087536
106940 0.9273315
106950 0.9378703
106960 0.929923
106970 0.9236775
106980 0.9208525
106990 0.9278365
107000 0.9269718
107010 0.9256156
107020 0.9131792
107030 0.898146
107040 0.894941
107050 0.8989155
107060 0.9130869
107070 0.9154312
107080 0.9100566
107090 0.8977602
107100 0.902796
107110 0.9151702
107120 0.9263572
107130 0.9327784
107140 0.9315224
107150 0.9286162
107160 0.9279894
107170 0.9214265
107180 0.9174292
107190 0.9087397
107200 0.9066235
107210 0.9055676
107220 0.9032702
107230 0.9035335
107240 0.8960685
107250 0.9053541
107260 0.895409
107270 0.8861292
107280 0.8883793
107290 0.8816171
107300 0.8892759
107310 0.8980072
107320 0.8908277
107330 0.8995265
107340 0.9045934
107350 0.9064257
107360 0.9076256
107370 0.9154062
107380 0.9238012
107390 0.9191059
107400 0.9156962
107410 0.9208875
107420 0.9268376
107430 0.9406512
107440 0.9344841
107450 0.9173771
107460 0.9139465
107470 0.908408
107480 0.923649
107490 0.9113631
107500 0.9004336
107510 0.8998228
107520 0.911367
107530 0.9091741
107540 0.9155485
107550 0.8998731
107560 0.9011737
107570 0.9140834
107580 0.9082959
107590 0.8945015
107600 0.8937283
107610 0.9079356
107620 0.9090329
107630 0.9041238
107640 0.9129381
107650 0.9090797
107660 0.9158365
107670 0.9050775
107680 0.8885868
107690 0.8882254
107700 0.889717
107710 0.8994495
107720 0.899619
107730 0.9081791
107740 0.9255901
107750 0.9218356
107760 0.9297943
107770 0.9229839
107780 0.906618
107790 0.914225
107800 0.9156246
107810 0.9139156
107820 0.9213453
107830 0.9218082
107840 0.9173599
107850 0.9238648
107860 0.9181919
107870 0.9236992
107880 0.9086832
107890 0.9120255
107900 0.9169842
107910 0.9175342
107920 0.9123873
107930 0.9047858
107940 0.9051112
107950 0.8975337
107960 0.9063619
107970 0.8903975
107980 0.9021709
107990 0.9174274
108000 0.9050034
108010 0.9106837
108020 0.9082312
108030 0.9117414
108040 0.8975215
108050 0.9037125
108060 0.9073921
108070 0.8911011
108080 0.9051574
108090 0.920422
108100 0.9041685
108110 0.8979688
108120 0.8901182
108130 0.8863538
108140 0.8824916
108150 0.8853491
108160 0.8839111
108170 0.8926139
108180 0.9061396
108190 0.9239671
108200 0.9243309
108210 0.9133945
108220 0.9033355
108230 0.8958575
108240 0.8937825
108250 0.8848585
108260 0.8955116
108270 0.916845
108280 0.9110692
108290 0.9313408
108300 0.917488
108310 0.9205171
108320 0.9192705
108330 0.9053758
108340 0.9022704
108350 0.8973484
108360 0.8985032
108370 0.8955112
108380 0.9005909
108390 0.8809676
108400 0.8917324
108410 0.8818172
108420 0.8755911
108430 0.8883218
108440 0.8970663
108450 0.9064979
108460 0.8873497
108470 0.9054822
108480 0.9091585
108490 0.8987153
108500 0.8969074
108510 0.8943828
108520 0.9110317
108530 0.9280888
108540 0.9166137
108550 0.9193266
108560 0.9299882
108570 0.9288955
108580 0.9320199
108590 0.9134331
108600 0.9122778
108610 0.9074199
108620 0.9138882
108630 0.9219775
108640 0.9219466
108650 0.9242155
108660 0.9351543
108670 0.9246125
108680 0.9256266
108690 0.916093
108700 0.9118699
108710 0.9106757
108720 0.9045857
108730 0.9120861
108740 0.9170673
108750 0.9259591
108760 0.9354104
108770 0.9374534
108780 0.929378
108790 0.9231958
108800 0.9203551
108810 0.9008487
108820 0.8882206
108830 0.8861691
108840 0.8791854
108850 0.8857464
108860 0.8697845
108870 0.8683552
108880 0.8804747
108890 0.8907436
108900 0.878397
108910 0.8773509
108920 0.8783939
108930 0.8938932
108940 0.8930271
108950 0.8943931
108960 0.8803461
108970 0.8720621
108980 0.8616965
108990 0.8655132
109000 0.8836851
109010 0.8755483
109020 0.8840883
109030 0.8850905
109040 0.8674635
109050 0.8834103
109060 0.8820421
109070 0.8901561
109080 0.895414
109090 0.9076691
109100 0.914296
109110 0.9111907
109120 0.920795
109130 0.9150196
109140 0.9228917
109150 0.9293129
109160 0.9167513
109170 0.8925123
109180 0.8915541
109190 0.8941142
109200 0.9052442
109210 0.8998179
109220 0.897893
109230 0.8976585
109240 0.8920327
109250 0.9028944
109260 0.9025826
109270 0.8961215
109280 0.8953108
109290 0.8905706
109300 0.8911842
109310 0.8917561
109320 0.8868228
109330 0.8817928
109340 0.8824399
109350 0.8968401
109360 0.9070389
109370 0.9062122
109380 0.9067384
109390 0.9115906
109400 0.9015724
109410 0.9081429
109420 0.8937548
109430 0.9000297
109440 0.9176202
109450 0.9176712
109460 0.9105224
109470 0.9106979
109480 0.8973244
109490 0.909657
109500 0.9180964
109510 0.9203171
109520 0.9123954
109530 0.9078407
109540 0.916203
109550 0.9211527
109560 0.9283306
109570 0.9164729
109580 0.9240351
109590 0.9132054
109600 0.8991792
109610 0.906454
109620 0.9156221
109630 0.9113662
109640 0.9310215
109650 0.9315372
109660 0.9337053
109670 0.9321787
109680 0.919489
109690 0.9134902
109700 0.914436
109710 0.9262657
109720 0.9348173
109730 0.9255119
109740 0.9211209
109750 0.9280938
109760 0.9369454
109770 0.9375451
109780 0.9169064
109790 0.9185771
109800 0.9080395
109810 0.9075719
109820 0.9043632
109830 0.8913016
109840 0.9044213
109850 0.9299732
109860 0.9352167
109870 0.9378317
109880 0.9275004
109890 0.9202423
109900 0.92571
109910 0.9368327
109920 0.9337049
109930 0.931343
109940 0.9209866
109950 0.9269842
109960 0.9224142
109970 0.9282694
109980 0.9385641
109990 0.9247149
110000 0.9177554
110010 0.91967
110020 0.9285233
110030 0.9290639
110040 0.92097
110050 0.9261689
110060 0.9394697
110070 0.9331989
110080 0.9364168
110090 0.9251801
110100 0.9279705
110110 0.9342761
110120 0.9304277
110130 0.934013
110140 0.9337129
110150 0.9154988
110160 0.8998939
110170 0.9031112
110180 0.9135815
110190 0.9256407
110200 0.9350088
110210 0.920187
110220 0.9356152
110230 0.9264773
110240 0.9310746
110250 0.9263376
110260 0.9287915
110270 0.9231933
110280 0.9060752
110290 0.9196225
110300 0.9188386
110310 0.9109422
110320 0.9103175
110330 0.9105114
110340 0.9194224
110350 0.8977286
110360 0.9011157
110370 0.9030937
110380 0.9177594
110390 0.9116898
110400 0.9065024
110410 0.8998182
110420 0.90789
110430 0.9162076
110440 0.8950112
110450 0.8901428
110460 0.9076176
110470 0.9132869
110480 0.9222023
110490 0.9240814
110500 0.9176335
110510 0.9092945
110520 0.9128593
110530 0.9251277
110540 0.9245207
110550 0.9440798
110560 0.9288939
110570 0.9278601
110580 0.9167421
110590 0.9090058
110600 0.9143937
110610 0.922295
110620 0.9302239
110630 0.9431856
110640 0.9353083
110650 0.9315803
110660 0.9168435
110670 0.9166803
110680 0.916774
110690 0.9073957
110700 0.9024652
110710 0.9077453
110720 0.9044468
110730 0.9039075
110740 0.898634
110750 0.9001929
110760 0.8940135
110770 0.8952777
110780 0.9050941
110790 0.912255
110800 0.9105426
110810 0.9119458
110820 0.9194441
110830 0.9236447
110840 0.9116616
110850 0.9255592
110860 0.9298941
110870 0.9276291
110880 0.9478747
110890 0.9477865
110900 0.9324999
110910 0.9418646
110920 0.9162481
110930 0.9193192
110940 0.9272494
110950 0.9323406
110960 0.9289294
110970 0.9176657
110980 0.9172811
110990 0.9341913
111000 0.9410154
111010 0.9393288
111020 0.9343032
111030 0.9149092
111040 0.9184153
111050 0.9345874
111060 0.9219419
111070 0.9139294
111080 0.9091707
111090 0.9178029
111100 0.9033183
111110 0.9004169
111120 0.8960421
111130 0.8935901
111140 0.9059575
111150 0.9021501
111160 0.9092392
111170 0.9217095
111180 0.9086617
111190 0.894875
111200 0.883137
111210 0.8935074
111220 0.9061479
111230 0.9164945
111240 0.9269096
111250 0.9271737
111260 0.9269291
111270 0.9295581
111280 0.9171396
111290 0.9225754
111300 0.9218949
111310 0.9320807
111320 0.9250864
111330 0.9212369
111340 0.9311248
111350 0.9281394
111360 0.9024993
111370 0.8980542
111380 0.9122082
111390 0.9263152
111400 0.9306611
111410 0.9306411
111420 0.9397909
111430 0.9415915
111440 0.9488499
111450 0.9423449
111460 0.9538462
111470 0.9498603
111480 0.9393751
111490 0.922541
111500 0.9099635
111510 0.9345306
111520 0.9189665
111530 0.9241956
111540 0.9100925
111550 0.9110438
111560 0.9135609
111570 0.9232764
111580 0.9265643
111590 0.9242929
111600 0.9297884
111610 0.9244907
111620 0.9424294
111630 0.9313846
111640 0.9180481
111650 0.9196337
111660 0.9134765
111670 0.9041384
111680 0.9070787
111690 0.9262797
111700 0.9330028
111710 0.9391813
111720 0.9350035
111730 0.941922
111740 0.9251206
111750 0.9175391
111760 0.9077061
111770 0.9059352
111780 0.914043
111790 0.8965119
111800 0.8904919
111810 0.8835067
111820 0.8779808
111830 0.8809398
111840 0.8860531
111850 0.8918355
111860 0.8952195
111870 0.8944654
111880 0.9047186
111890 0.9216197
111900 0.9104613
111910 0.9155088
111920 0.9150084
111930 0.9243557
111940 0.9221744
111950 0.930002
111960 0.9278831
111970 0.9133603
111980 0.9226551
111990 0.9222474
112000 0.9286954
112010 0.9223807
112020 0.9274358
112030 0.9228503
112040 0.9159966
112050 0.9454406
112060 0.9469278
112070 0.9460847
112080 0.9444818
112090 0.9430114
112100 0.9303203
112110 0.9401844
112120 0.9418214
112130 0.9372367
112140 0.9473912
112150 0.9552402
112160 0.9527515
112170 0.9405328
112180 0.9398357
112190 0.9494991
112200 0.9452388
112210 0.9334
112220 0.9476998
112230 0.9467933
112240 0.9339685
112250 0.9316303
112260 0.9295436
112270 0.9355674
112280 0.9183555
112290 0.9350085
112300 0.938486
112310 0.9323079
112320 0.9356778
112330 0.9267423
112340 0.9224004
112350 0.9179203
112360 0.9156824
112370 0.9179001
112380 0.9173118
112390 0.9395301
112400 0.9370651
112410 0.9259328
112420 0.9272503
112430 0.9386977
112440 0.9417426
112450 0.9562718
112460 0.9541115
112470 0.9469572
112480 0.9400712
112490 0.9464219
112500 0.939379
112510 0.942549
112520 0.9387884
112530 0.9285547
112540 0.934723
112550 0.9253536
112560 0.9251443
112570 0.9313366
112580 0.9270803
112590 0.9180786
112600 0.9114092
112610 0.9046862
112620 0.9234008
112630 0.9162428
112640 0.9323099
112650 0.942301
112660 0.9412928
112670 0.9292597
112680 0.9365323
112690 0.925468
112700 0.9171831
112710 0.9026031
112720 0.9130727
112730 0.9157665
112740 0.9206547
112750 0.9322033
112760 0.9340147
112770 0.9153845
112780 0.8952014
112790 0.891467
112800 0.8783793
112810 0.8993146
112820 0.8951792
112830 0.8860667
112840 0.8778568
112850 0.8887542
112860 0.9060243
112870 0.8988335
112880 0.9009687
112890 0.9040281
112900 0.9028934
112910 0.8988536
112920 0.9091641
112930 0.896876
112940 0.8948501
112950 0.9000345
112960 0.8986457
112970 0.9052773
112980 0.9027911
112990 0.9136565
113000 0.9074624
113010 0.907355
113020 0.8993365
113030 0.8903947
113040 0.8884103
113050 0.8885514
113060 0.8897808
113070 0.8993621
113080 0.9044277
113090 0.8966948
113100 0.9027724
113110 0.8963674
113120 0.9050902
113130 0.9149278
113140 0.9013692
113150 0.9009642
113160 0.9082216
113170 0.887556
113180 0.8998195
113190 0.8933845
113200 0.9040036
113210 0.9030737
113220 0.9013422
113230 0.9087062
113240 0.8999844
113250 0.8910894
113260 0.8941621
113270 0.8912268
113280 0.9013034
113290 0.9008261
113300 0.9152061
113310 0.9278335
113320 0.9229181
113330 0.9187554
113340 0.9233749
113350 0.9206032
113360 0.9377608
113370 0.9237326
113380 0.9252357
113390 0.9279925
113400 0.9378693
113410 0.9126095
113420 0.9057356
113430 0.9049253
113440 0.9024765
113450 0.9137436
113460 0.9087843
113470 0.898355
113480 0.8938262
113490 0.9026347
113500 0.9049746
113510 0.8960425
113520 0.8926612
113530 0.8947799
113540 0.8894559
113550 0.9035035
113560 0.9000444
113570 0.9041333
113580 0.9117721
113590 0.8942587
113600 0.8668623
113610 0.8824583
113620 0.889338
113630 0.8911414
113640 0.8980477
113650 0.9167816
113660 0.907355
113670 0.9286994
113680 0.9266624
113690 0.9158381
113700 0.9266898
113710 0.9342906
113720 0.9271501
113730 0.9199657
113740 0.9105913
113750 0.9017851
113760 0.9108202
113770 0.9187762
113780 0.9074649
113790 0.9145987
113800 0.9158559
113810 0.9232833
113820 0.9247847
113830 0.9187307
113840 0.917814
113850 0.9092224
113860 0.919798
113870 0.9207267
113880 0.9232429
113890 0.9390339
113900 0.923422
113910 0.9241537
113920 0.9114653
113930 0.9173144
113940 0.9253032
113950 0.932242
113960 0.9263315
113970 0.928215
113980 0.9241268
113990 0.9229916
114000 0.9209459
114010 0.9153308
114020 0.9192761
114030 0.90036
114040 0.8979892
114050 0.9144104
114060 0.903515
114070 0.8899186
114080 0.897627
114090 0.8941542
114100 0.9070844
114110 0.9052969
114120 0.8976139
114130 0.9049012
114140 0.9110996
114150 0.901468
114160 0.8925672
114170 0.8843489
114180 0.882198
114190 0.885407
114200 0.89713
114210 0.9103687
114220 0.9087352
114230 0.9143001
114240 0.9217131
114250 0.9309458
114260 0.9360451
114270 0.9292508
114280 0.9233216
114290 0.9281533
114300 0.9277694
114310 0.9333663
114320 0.926217
114330 0.9132273
114340 0.9113091
114350 0.9200966
114360 0.916607
114370 0.9200726
114380 0.9210547
114390 0.9117934
114400 0.9126331
114410 0.911532
114420 0.9165896
114430 0.9111306
114440 0.9156597
114450 0.9205241
114460 0.9234329
114470 0.9256049
114480 0.9185306
114490 0.9187141
114500 0.9155964
114510 0.9142107
114520 0.9093744
114530 0.9095558
114540 0.9183177
114550 0.9272016
114560 0.9126376
114570 0.918429
114580 0.9138235
114590 0.9081639
114600 0.9076709
114610 0.8990505
114620 0.8925815
114630 0.8883206
114640 0.9001135
114650 0.899409
114660 0.9049942
114670 0.9024278
114680 0.891379
114690 0.8949197
114700 0.9058385
114710 0.9017602
114720 0.9017743
114730 0.8992922
114740 0.9079974
114750 0.9073367
114760 0.9178555
114770 0.9155065
114780 0.9219942
114790 0.9249072
114800 0.925574
114810 0.9252871
114820 0.9252266
114830 0.9262806
114840 0.9439803
114850 0.9370961
114860 0.9318525
114870 0.9341172
114880 0.9357584
114890 0.9355271
114900 0.934252
114910 0.9486245
114920 0.9468499
114930 0.9494814
114940 0.9459793
114950 0.9453951
114960 0.9285007
114970 0.93102
114980 0.9413917
114990 0.9248868
115000 0.920843
115010 0.9324598
115020 0.9227141
115030 0.9364243
115040 0.9332064
115050 0.9181716
115060 0.9076194
115070 0.9124304
115080 0.9295094
115090 0.9230304
115100 0.9310334
115110 0.9353482
115120 0.9540843
115130 0.9466428
115140 0.9488137
115150 0.9421993
115160 0.9458524
115170 0.9464098
115180 0.9480343
115190 0.9517651
115200 0.9582511
115210 0.9575362
115220 0.9512889
115230 0.9533724
115240 0.9678686
115250 0.9808578
115260 0.9719858
115270 0.9700512
115280 0.9529794
115290 0.9547423
115300 0.9480556
115310 0.9472993
115320 0.9502085
115330 0.9348754
115340 0.9262001
115350 0.9299446
115360 0.9269247
115370 0.9253865
115380 0.926322
115390 0.9389688
115400 0.9272433
115410 0.9178678
115420 0.9260042
115430 0.9204366
115440 0.9185995
115450 0.9223037
115460 0.9195375
115470 0.9150704
115480 0.9290597
115490 0.9386078
115500 0.9442757
115510 0.9338022
115520 0.9259623
115530 0.921583
115540 0.9102152
115550 0.9100419
115560 0.9073334
115570 0.8995246
115580 0.8939711
115590 0.9025254
115600 0.9092847
115610 0.9229792
115620 0.9349186
115630 0.9301302
115640 0.9244504
115650 0.9100804
115660 0.913497
115670 0.9288749
115680 0.9190629
115690 0.9347448
115700 0.9336736
115710 0.9172403
115720 0.9126548
115730 0.9248708
115740 0.9280602
115750 0.9305022
115760 0.9249762
115770 0.9276605
115780 0.9343202
115790 0.9372147
115800 0.9293816
115810 0.9161282
115820 0.918879
115830 0.9361405
115840 0.9508843
115850 0.9523602
115860 0.9446633
115870 0.9525821
115880 0.93391
115890 0.9252565
115900 0.9421772
115910 0.9361597
115920 0.9358608
115930 0.9318745
115940 0.9520376
115950 0.9457538
115960 0.9365793
115970 0.9380983
115980 0.9565678
115990 0.940025
116000 0.9317597
116010 0.9175668
116020 0.9146339
116030 0.9304659
116040 0.9224057
116050 0.9088746
116060 0.8920179
116070 0.9022538
116080 0.9138398
116090 0.9201071
116100 0.9391311
116110 0.9499544
116120 0.9597835
116130 0.960493
116140 0.9513122
116150 0.9527144
116160 0.93006
116170 0.9365753
116180 0.9331357
116190 0.9379614
116200 0.9356521
116210 0.9490283
116220 0.9437301
116230 0.9401386
116240 0.9480655
116250 0.9314663
116260 0.9350284
116270 0.9546515
116280 0.9508141
116290 0.9427703
116300 0.9464244
116310 0.9428685
116320 0.9454547
116330 0.9381857
116340 0.9203635
116350 0.9120001
116360 0.9084007
116370 0.9035236
116380 0.9024345
116390 0.9053977
116400 0.914378
116410 0.9119999
116420 0.9187501
116430 0.9189376
116440 0.9268407
116450 0.939993
116460 0.9527458
116470 0.9560096
116480 0.9441841
116490 0.9535404
116500 0.945821
116510 0.9456018
116520 0.9426312
116530 0.9580067
116540 0.9775845
116550 0.969335
116560 0.9505378
116570 0.9463607
116580 0.9414529
116590 0.9512146
116600 0.9444929
116610 0.9453258
116620 0.9397187
116630 0.9368532
116640 0.9537293
116650 0.9475504
116660 0.9675775
116670 0.9520501
116680 0.946745
116690 0.9541898
116700 0.9392613
116710 0.9443465
116720 0.9553869
116730 0.9457904
116740 0.9377692
116750 0.9294613
116760 0.9385971
116770 0.9380999
116780 0.9344402
116790 0.9415544
116800 0.9308508
116810 0.9342104
116820 0.9352944
116830 0.9381641
116840 0.9485572
116850 0.9536984
116860 0.9650789
116870 0.9516744
116880 0.9538425
116890 0.931937
116900 0.9249642
116910 0.9387502
116920 0.9425943
116930 0.9466931
116940 0.9390821
116950 0.9389807
116960 0.9395783
116970 0.925612
116980 0.9249949
116990 0.9343258
117000 0.9215933
117010 0.9188923
117020 0.9297422
117030 0.9334142
117040 0.930356
117050 0.9313135
117060 0.9210704
117070 0.9246215
117080 0.9159809
117090 0.9219594
117100 0.9355658
117110 0.9428409
117120 0.9444067
117130 0.9259804
117140 0.929869
117150 0.9285191
117160 0.9407651
117170 0.9321094
117180 0.922986
117190 0.922215
117200 0.9290379
117210 0.9151551
117220 0.8978381
117230 0.9033133
117240 0.9160303
117250 0.9222398
117260 0.9246696
117270 0.9244926
117280 0.9297734
117290 0.9332133
117300 0.9489403
117310 0.9545297
117320 0.9557333
117330 0.9416868
117340 0.9364308
117350 0.9396417
117360 0.9425609
117370 0.9632995
117380 0.9509839
117390 0.9538916
117400 0.9415018
117410 0.9412833
117420 0.953091
117430 0.9431669
117440 0.9530526
117450 0.946903
117460 0.9611553
117470 0.9328681
117480 0.9224837
117490 0.9383819
117500 0.9447094
117510 0.9411696
117520 0.9510959
117530 0.949782
117540 0.9381228
117550 0.9200604
117560 0.9251357
117570 0.9278129
117580 0.921533
117590 0.9396471
117600 0.9245691
117610 0.9143593
117620 0.9227552
117630 0.9349865
117640 0.9473553
117650 0.9365285
117660 0.9473457
117670 0.9360025
117680 0.9514971
117690 0.953433
117700 0.9318812
117710 0.9503241
117720 0.937605
117730 0.9486078
117740 0.9521539
117750 0.9648246
117760 0.962192
117770 0.959689
117780 0.9638479
117790 0.9600947
117800 0.9550012
117810 0.9540953
117820 0.951371
117830 0.9295737
117840 0.9263572
117850 0.927897
117860 0.9192559
117870 0.9106761
117880 0.9156621
117890 0.9326444
117900 0.938778
117910 0.9469294
117920 0.9499964
117930 0.9449916
117940 0.940173
117950 0.9348787
117960 0.9395168
117970 0.9277915
117980 0.9362388
117990 0.9357255
118000 0.929407
118010 0.9269102
118020 0.937623
118030 0.9224555
118040 0.9186608
118050 0.9253275
118060 0.9134978
118070 0.9009424
118080 0.9084195
118090 0.9289482
118100 0.9134648
118110 0.9166654
118120 0.9198308
118130 0.919319
118140 0.9254207
118150 0.9196928
118160 0.9316677
118170 0.9303431
118180 0.9369612
118190 0.9186783
118200 0.9350541
118210 0.9305613
118220 0.943593
118230 0.953005
118240 0.9547508
118250 0.9375829
118260 0.9401842
118270 0.9373022
118280 0.93276
118290 0.9444083
118300 0.9332575
118310 0.9231598
118320 0.9271244
118330 0.9208049
118340 0.9011078
118350 0.9027867
118360 0.9077318
118370 0.9261938
118380 0.9132157
118390 0.9160932
118400 0.9088587
118410 0.9163357
118420 0.9108566
118430 0.9162967
118440 0.9076601
118450 0.9260828
118460 0.9244444
118470 0.91921
118480 0.920107
118490 0.907137
118500 0.9006226
118510 0.9055429
118520 0.9153115
118530 0.9358591
118540 0.9372355
118550 0.945133
118560 0.935238
118570 0.9380523
118580 0.938512
118590 0.9394149
118600 0.9480963
118610 0.9335258
118620 0.9334944
118630 0.949558
118640 0.9506134
118650 0.9459304
118660 0.9516618
118670 0.9455898
118680 0.9366203
118690 0.9522076
118700 0.9426025
118710 0.9443791
118720 0.9439371
118730 0.9325269
118740 0.9239378
118750 0.9271045
118760 0.9199692
118770 0.9100018
118780 0.9176131
118790 0.9147931
118800 0.9207298
118810 0.9371195
118820 0.9363647
118830 0.9409353
118840 0.9384106
118850 0.9346126
118860 0.9124357
118870 0.9088096
118880 0.8941035
118890 0.8982621
118900 0.9008455
118910 0.9109914
118920 0.911745
118930 0.9185885
118940 0.9200078
118950 0.9298447
118960 0.9343401
118970 0.9379713
118980 0.9274856
118990 0.9154565
119000 0.9158428
119010 0.9228305
119020 0.9233025
119030 0.9231802
119040 0.9180365
119050 0.9206786
119060 0.9190427
119070 0.9192897
119080 0.9223151
119090 0.9175909
119100 0.9246863
119110 0.9262708
119120 0.9001787
119130 0.9064187
119140 0.89949
119150 0.9089891
119160 0.9032762
119170 0.9105893
119180 0.9066908
119190 0.9074144
119200 0.9059023
119210 0.8934147
119220 0.9029052
119230 0.9253056
119240 0.941512
119250 0.9235398
119260 0.9255571
119270 0.9289144
119280 0.9159334
119290 0.9075733
119300 0.8964165
119310 0.9172124
119320 0.9023415
119330 0.9077593
119340 0.8964409
119350 0.904412
119360 0.9061602
119370 0.901173
119380 0.9015257
119390 0.8967829
119400 0.8945884
119410 0.8944924
119420 0.9030013
119430 0.9064943
119440 0.8984615
119450 0.9065371
119460 0.9052578
119470 0.9036427
119480 0.8956486
119490 0.908895
119500 0.9132901
119510 0.9228038
119520 0.9345651
119530 0.9198315
119540 0.9156595
119550 0.9185137
119560 0.9326068
119570 0.9466554
119580 0.9363229
119590 0.92553
119600 0.9112096
119610 0.9263463
119620 0.9307523
119630 0.9137483
119640 0.9147689
119650 0.9233348
119660 0.9257543
119670 0.9310869
119680 0.9359428
119690 0.9481014
119700 0.9319896
119710 0.9344738
119720 0.9439579
119730 0.9596317
119740 0.9457748
119750 0.9422151
119760 0.9507061
119770 0.9420102
119780 0.9576818
119790 0.9401769
119800 0.9342295
119810 0.942322
119820 0.9291258
119830 0.9417195
119840 0.9479216
119850 0.9430035
119860 0.9525321
119870 0.9488249
119880 0.9561833
119890 0.9502693
119900 0.9287301
119910 0.9326533
119920 0.9354831
119930 0.9263479
119940 0.924728
119950 0.9154185
119960 0.9109932
119970 0.9204113
119980 0.9041404
119990 0.90454
120000 0.9132991
120010 0.9081728
120020 0.9100414
120030 0.9094744
120040 0.9120143
120050 0.902178
120060 0.9026465
120070 0.9114084
120080 0.9163671
120090 0.9171903
120100 0.9205485
120110 0.9285223
120120 0.9212707
120130 0.9173408
120140 0.9209231
120150 0.931749
120160 0.9344763
120170 0.9166731
120180 0.914038
120190 0.9297037
120200 0.9264985
120210 0.9188823
120220 0.9086946
120230 0.9095356
120240 0.913642
120250 0.9188635
120260 0.9107604
120270 0.9045321
120280 0.913524
120290 0.9241013
120300 0.9250314
120310 0.9180269
120320 0.9246131
120330 0.9142672
120340 0.9015314
120350 0.9179384
120360 0.9195818
120370 0.9210404
120380 0.913709
120390 0.9003627
120400 0.9041308
120410 0.8991289
120420 0.8960959
120430 0.8890678
120440 0.9009974
120450 0.8988463
120460 0.904702
120470 0.9023827
120480 0.9089524
120490 0.9100991
120500 0.9190567
120510 0.9089798
120520 0.9013112
120530 0.9178597
120540 0.9088386
120550 0.9003133
120560 0.8932458
120570 0.8943195
120580 0.9147831
120590 0.9285346
120600 0.9226718
120610 0.9228255
120620 0.9269029
120630 0.9422202
120640 0.9490404
120650 0.9477234
120660 0.9484715
120670 0.9414847
120680 0.9295521
120690 0.9363474
120700 0.9217949
120710 0.9375712
120720 0.9350202
120730 0.9481543
120740 0.9246442
120750 0.9287679
120760 0.9142197
120770 0.9219726
120780 0.926382
120790 0.9226854
120800 0.9089469
120810 0.9067314
120820 0.9031247
120830 0.9029853
120840 0.9047695
120850 0.91729
120860 0.9073392
120870 0.8980795
120880 0.8949062
120890 0.9073654
120900 0.924708
120910 0.9176278
120920 0.9147007
120930 0.9210734
120940 0.9291754
120950 0.9419237
120960 0.9288864
120970 0.9328993
120980 0.9250258
120990 0.9245829
121000 0.9165416
121010 0.9235667
121020 0.9228125
121030 0.9186905
121040 0.9242842
121050 0.9309521
121060 0.936063
121070 0.9184784
121080 0.9313273
121090 0.9384108
121100 0.9301419
121110 0.9210687
121120 0.9179077
121130 0.9047519
121140 0.8910051
121150 0.8961091
121160 0.9092953
121170 0.9046963
121180 0.9143248
121190 0.8959787
121200 0.9129102
121210 0.9292862
121220 0.9259968
121230 0.9096302
121240 0.9241255
121250 0.9305974
121260 0.9185574
121270 0.9265057
121280 0.915951
121290 0.9159307
121300 0.9320634
121310 0.9291427
121320 0.9159594
121330 0.9244517
121340 0.9335293
121350 0.9392612
121360 0.9336883
121370 0.9417521
121380 0.9278964
121390 0.9262156
121400 0.9402251
121410 0.923234
121420 0.9444747
121430 0.94121
121440 0.9172879
121450 0.9069668
121460 0.9041319
121470 0.900233
121480 0.8995153
121490 0.910462
121500 0.9005153
121510 0.8914519
121520 0.8924522
121530 0.8981258
121540 0.87523
121550 0.8853504
121560 0.8947678
121570 0.8808956
121580 0.893856
121590 0.8905556
121600 0.8883294
121610 0.8980256
121620 0.9049955
121630 0.8959498
121640 0.8997164
121650 0.9067036
121660 0.9184735
121670 0.9151682
121680 0.9222664
121690 0.9180016
121700 0.9202581
121710 0.9230847
121720 0.9258769
121730 0.9166749
121740 0.9150882
121750 0.9135484
121760 0.913245
121770 0.9249604
121780 0.928234
121790 0.916802
121800 0.9031652
121810 0.912738
121820 0.9016446
121830 0.9007555
121840 0.9052019
121850 0.9108177
121860 0.9119651
121870 0.9069362
121880 0.899946
121890 0.8965429
121900 0.9026439
121910 0.8953643
121920 0.9184977
121930 0.9052073
121940 0.9018433
121950 0.9215609
121960 0.9197078
121970 0.9089552
121980 0.9087923
121990 0.912749
122000 0.9161705
122010 0.9332454
122020 0.9351724
122030 0.9363934
122040 0.9217355
122050 0.9278333
122060 0.9252509
122070 0.926091
122080 0.9238477
122090 0.9085473
122100 0.906669
122110 0.9129798
122120 0.9125359
122130 0.9228213
122140 0.9150618
122150 0.9102649
122160 0.9102574
122170 0.9072705
122180 0.9171787
122190 0.9089028
122200 0.8967832
122210 0.894074
122220 0.8916013
122230 0.8907955
122240 0.8891556
122250 0.8739331
122260 0.8746547
122270 0.8793814
122280 0.8723877
122290 0.8818756
122300 0.8712304
122310 0.8881319
122320 0.8827953
122330 0.8850846
122340 0.8760402
122350 0.8703223
122360 0.8770445
122370 0.8886927
122380 0.8920135
122390 0.8951793
122400 0.8995906
122410 0.901216
122420 0.8921566
122430 0.9024933
122440 0.8935599
122450 0.8879737
122460 0.8899685
122470 0.8878117
122480 0.8778288
122490 0.8970994
122500 0.9080065
122510 0.9121086
122520 0.9114174
122530 0.9019
122540 0.9032563
122550 0.9121161
122560 0.908429
122570 0.9081118
122580 0.891198
122590 0.8939204
122600 0.919983
122610 0.916627
122620 0.8997793
122630 0.9013537
122640 0.8962314
122650 0.9003132
122660 0.9007676
122670 0.9019965
122680 0.9116936
122690 0.908847
122700 0.9076208
122710 0.9076433
122720 0.9129728
122730 0.8982015
122740 0.9040354
122750 0.9057136
122760 0.8934655
122770 0.8937224
122780 0.897897
122790 0.8955196
122800 0.8990803
122810 0.8841202
122820 0.8807059
122830 0.8832174
122840 0.8920651
122850 0.8914711
122860 0.9066142
122870 0.9074747
122880 0.907603
122890 0.914017
122900 0.9186131
122910 0.9052298
122920 0.9003574
122930 0.8916838
122940 0.9089462
122950 0.9088749
122960 0.8997838
122970 0.8972725
122980 0.903173
122990 0.9017793
123000 0.90244
123010 0.9094827
123020 0.8991223
123030 0.8981138
123040 0.9194021
123050 0.9174426
123060 0.902608
123070 0.8972809
123080 0.8991888
123090 0.8938162
123100 0.8976071
123110 0.9045864
123120 0.9065196
123130 0.9122166
123140 0.903686
123150 0.8924242
123160 0.8861969
123170 0.8801665
123180 0.8948979
123190 0.904795
123200 0.9085216
123210 0.8934254
123220 0.8771942
123230 0.8798154
123240 0.8892579
123250 0.9023808
123260 0.8729486
123270 0.8732199
123280 0.8682558
123290 0.8593559
123300 0.8800906
123310 0.8821476
123320 0.8796505
123330 0.8912143
123340 0.8747829
123350 0.8886611
123360 0.886797
123370 0.8897655
123380 0.9004446
123390 0.8990688
123400 0.9076163
123410 0.903513
123420 0.9028794
123430 0.9149855
123440 0.9124697
123450 0.9060658
123460 0.9129876
123470 0.9226323
123480 0.9242424
123490 0.9269411
123500 0.9254895
123510 0.9126197
123520 0.9151031
123530 0.8970819
123540 0.9192209
123550 0.9219561
123560 0.916187
123570 0.9130642
123580 0.9207917
123590 0.9186153
123600 0.9262378
123610 0.9286221
123620 0.9217699
123630 0.9303164
123640 0.9275296
123650 0.925267
123660 0.905771
123670 0.9006109
123680 0.9092734
123690 0.9049504
123700 0.9031542
123710 0.9012256
123720 0.8863491
123730 0.8943103
123740 0.8827323
123750 0.8925972
123760 0.8833345
123770 0.8886841
123780 0.8864928
123790 0.8858244
123800 0.8818794
123810 0.8893031
123820 0.8902223
123830 0.9240787
123840 0.9159813
123850 0.924929
123860 0.9153528
123870 0.9153922
123880 0.9152306
123890 0.9070105
123900 0.909201
123910 0.9045136
123920 0.9073224
123930 0.899022
123940 0.9083255
123950 0.9047413
123960 0.8991129
123970 0.8945679
123980 0.8845782
123990 0.896787
124000 0.8955005
124010 0.889035
124020 0.8965496
124030 0.9055974
124040 0.9061249
124050 0.9115761
124060 0.9224065
124070 0.9132107
124080 0.9049889
124090 0.9183795
124100 0.9279763
124110 0.8997253
124120 0.9075524
124130 0.9299581
124140 0.9246532
124150 0.924418
124160 0.9222515
124170 0.9285001
124180 0.932318
124190 0.9469396
124200 0.9470637
124210 0.9414913
124220 0.9430428
124230 0.9441029
124240 0.9368362
124250 0.9285347
124260 0.910957
124270 0.9229148
124280 0.9133725
124290 0.9095377
124300 0.909953
124310 0.9114698
124320 0.9220734
124330 0.9261785
124340 0.9191248
124350 0.9147625
124360 0.9174063
124370 0.9240993
124380 0.9204431
124390 0.9243256
124400 0.9262285
124410 0.9284685
124420 0.918819
124430 0.9227731
124440 0.918476
124450 0.9193831
124460 0.9203182
124470 0.9222962
124480 0.9148135
124490 0.9218559
124500 0.9087187
124510 0.9050442
124520 0.9055332
124530 0.9084194
124540 0.9140191
124550 0.9271824
124560 0.9229928
124570 0.9331939
124580 0.9186285
124590 0.9136485
124600 0.9119947
124610 0.9094413
124620 0.9185576
124630 0.9055951
124640 0.9161966
124650 0.91452
124660 0.9199353
124670 0.9170402
124680 0.9267235
124690 0.9252045
124700 0.9216554
124710 0.9151345
124720 0.8965426
124730 0.8967471
124740 0.8829821
124750 0.8983214
124760 0.9069455
124770 0.9086459
124780 0.9038538
124790 0.8980072
124800 0.8959076
124810 0.9040703
124820 0.8914573
124830 0.8960808
124840 0.8888602
124850 0.8866269
124860 0.8920518
124870 0.8951228
124880 0.8894631
124890 0.898146
124900 0.907407
124910 0.9166605
124920 0.9172279
124930 0.915381
124940 0.9115745
124950 0.9024279
124960 0.9105785
124970 0.9141545
124980 0.9212435
124990 0.9174401
125000 0.9000953
125010 0.9045321
125020 0.9057435
125030 0.9087658
125040 0.8990974
125050 0.8863521
125060 0.8734154
125070 0.8842012
125080 0.8891575
125090 0.8851109
125100 0.875644
125110 0.8616884
125120 0.8698029
125130 0.8834865
125140 0.8836712
125150 0.8907583
125160 0.8983861
125170 0.9186863
125180 0.9089636
125190 0.8942779
125200 0.8859081
125210 0.8826811
125220 0.8877521
125230 0.8928728
125240 0.8858532
125250 0.8935661
125260 0.8904136
125270 0.8912255
125280 0.8839599
125290 0.8925762
125300 0.8921036
125310 0.8998623
125320 0.8996741
125330 0.9064025
125340 0.8973007
125350 0.9000114
125360 0.8937319
125370 0.8997398
125380 0.8926605
125390 0.9007961
125400 0.9055719
125410 0.9076976
125420 0.9075637
125430 0.907478
125440 0.9014904
125450 0.9217646
125460 0.9100811
125470 0.9083911
125480 0.9053944
125490 0.9133509
125500 0.8959277
125510 0.8968082
125520 0.8903601
125530 0.8951113
125540 0.8904126
125550 0.9009262
125560 0.8911728
125570 0.9040774
125580 0.9157963
125590 0.9098584
125600 0.919257
125610 0.9218173
125620 0.9076021
125630 0.9138036
125640 0.9014533
125650 0.9078106
125660 0.9104605
125670 0.9120249
125680 0.9040413
125690 0.9027811
125700 0.9019576
125710 0.9150069
125720 0.9126217
125730 0.9248377
125740 0.910852
125750 0.9172019
125760 0.91677
125770 0.9225408
125780 0.9265665
125790 0.9261166
125800 0.8936851
125810 0.9026334
125820 0.9040061
125830 0.912729
125840 0.9158144
125850 0.9240494
125860 0.9029349
125870 0.9130003
125880 0.8985361
125890 0.9053717
125900 0.9288857
125910 0.9448283
125920 0.9547395
125930 0.9589514
125940 0.9410453
125950 0.9297681
125960 0.9399623
125970 0.94834
125980 0.939214
125990 0.9325184
126000 0.9463594
126010 0.9329923
126020 0.9323592
126030 0.9254882
126040 0.9320129
126050 0.9148597
126060 0.9058862
126070 0.9169096
126080 0.9134948
126090 0.9264832
126100 0.9293082
126110 0.9325573
126120 0.9163234
126130 0.9272453
126140 0.9303455
126150 0.9406599
126160 0.9483557
126170 0.9355676
126180 0.9377241
126190 0.948
126200 0.9467384
126210 0.9313821
126220 0.9247041
126230 0.933903
126240 0.9214804
126250 0.9299349
126260 0.922335
126270 0.9377715
126280 0.9413912
126290 0.9409993
126300 0.9440698
126310 0.9377497
126320 0.9303339
126330 0.9306951
126340 0.9239916
126350 0.923961
126360 0.9266571
126370 0.9242576
126380 0.9250606
126390 0.9200594
126400 0.921252
126410 0.9252003
126420 0.9353867
126430 0.9293625
126440 0.938321
126450 0.927653
126460 0.9236368
126470 0.9287273
126480 0.9334133
126490 0.945651
126500 0.9425716
126510 0.9502428
126520 0.9526442
126530 0.9531646
126540 0.9469547
126550 0.9546469
126560 0.9618612
126570 0.9570592
126580 0.9616664
126590 0.9626251
126600 0.9525901
126610 0.9489031
126620 0.9410532
126630 0.9431668
126640 0.9428423
126650 0.9494994
126660 0.9329819
126670 0.949335
126680 0.9571492
126690 0.941293
126700 0.9358288
126710 0.9514786
126720 0.9553272
126730 0.9464068
126740 0.9435858
126750 0.948272
126760 0.9523361
126770 0.9590517
126780 0.958969
126790 0.9745803
126800 0.9624234
126810 0.9509052
126820 0.9549932
126830 0.9429607
126840 0.938404
126850 0.9430102
126860 0.9472948
126870 0.9536546
126880 0.9430363
126890 0.9302263
126900 0.9229383
126910 0.9350234
126920 0.9472885
126930 0.9387075
126940 0.9395902
126950 0.9643726
126960 0.9668669
126970 0.9735542
126980 0.9684934
126990 0.9690031
127000 0.9624003
127010 0.9556876
127020 0.9559919
127030 0.9537604
127040 0.9485039
127050 0.9558068
127060 0.95077
127070 0.960301
127080 0.9575325
127090 0.953827
127100 0.9659281
127110 0.9599156
127120 0.9614784
127130 0.9476882
127140 0.936833
127150 0.9273943
127160 0.9421821
127170 0.9514308
127180 0.943543
127190 0.9281074
127200 0.9248225
127210 0.9318575
127220 0.9477234
127230 0.9452647
127240 0.930989
127250 0.9489315
127260 0.9541956
127270 0.9450999
127280 0.9524893
127290 0.9574655
127300 0.9572918
127310 0.9569534
127320 0.9674993
127330 0.9542181
127340 0.9692959
127350 0.9679729
127360 0.9749487
127370 0.9701952
127380 0.9693497
127390 0.9788761
127400 0.9683334
127410 0.9512607
127420 0.956322
127430 0.954192
127440 0.9393519
127450 0.9478106
127460 0.9323441
127470 0.9336981
127480 0.9393513
127490 0.9337903
127500 0.936472
127510 0.9263234
127520 0.9329786
127530 0.9385732
127540 0.9428739
127550 0.9329427
127560 0.9402096
127570 0.935882
127580 0.9332386
127590 0.9428255
127600 0.9446881
127610 0.9538713
127620 0.9510182
127630 0.9537525
127640 0.950088
127650 0.9657229
127660 0.9617584
127670 0.9565598
127680 0.9528682
127690 0.934999
127700 0.9354582
127710 0.9287676
127720 0.9446133
127730 0.9438444
127740 0.9428124
127750 0.9535759
127760 0.955789
127770 0.9492704
127780 0.9423023
127790 0.9400194
127800 0.941328
127810 0.9322364
127820 0.9250334
127830 0.9274002
127840 0.9331415
127850 0.9356446
127860 0.9319675
127870 0.9332513
127880 0.9386362
127890 0.9385307
127900 0.9538118
127910 0.9641019
127920 0.9589943
127930 0.9725718
127940 0.9743067
127950 0.9605897
127960 0.9513063
127970 0.9581437
127980 0.9565753
127990 0.9446105
128000 0.9338566
128010 0.9381058
128020 0.9355855
128030 0.9551789
128040 0.9405414
128050 0.9329861
128060 0.9341637
128070 0.9233678
128080 0.9217215
128090 0.9330203
128100 0.933417
128110 0.9379813
128120 0.9413813
128130 0.9480273
128140 0.9491493
128150 0.9539211
128160 0.9534944
128170 0.9569068
128180 0.9533188
128190 0.9621842
128200 0.9589818
128210 0.9317501
128220 0.9327752
128230 0.9423051
128240 0.9475107
128250 0.9368366
128260 0.9334669
128270 0.9156246
128280 0.9250358
128290 0.9299443
128300 0.9249055
128310 0.9362341
128320 0.9268788
128330 0.9368663
128340 0.9447166
128350 0.9570924
128360 0.9421544
128370 0.9364739
128380 0.9364837
128390 0.9292132
128400 0.9295198
128410 0.9300764
128420 0.9237108
128430 0.934428
128440 0.9478521
128450 0.9580246
128460 0.955302
128470 0.9499475
128480 0.9489648
128490 0.9453881
128500 0.9447759
128510 0.9488345
128520 0.9593635
128530 0.9523855
128540 0.9483333
128550 0.9504207
128560 0.9551573
128570 0.9581665
128580 0.9673874
128590 0.9653646
128600 0.9803337
128610 0.9751418
128620 0.9857261
128630 0.9841495
128640 0.9698735
128650 0.9813316
128660 0.9643186
128670 0.9695715
128680 0.9739837
128690 0.9799362
128700 0.9748718
128710 0.9739126
128720 0.9660155
128730 0.9674602
128740 0.9639592
128750 0.9562125
128760 0.954234
128770 0.952961
128780 0.9524043
128790 0.9498963
128800 0.9444737
128810 0.9446698
128820 0.9543328
128830 0.9439983
128840 0.936286
128850 0.9534098
128860 0.9327224
128870 0.9234452
128880 0.9266025
128890 0.9521003
128900 0.9590492
128910 0.9484676
128920 0.9593201
128930 0.9507422
128940 0.9279553
128950 0.9368304
128960 0.941196
128970 0.9464231
128980 0.9329129
128990 0.9266297
129000 0.9214389
129010 0.9350388
129020 0.9413261
129030 0.9326863
129040 0.9348598
129050 0.9274595
129060 0.940102
129070 0.9407399
129080 0.9433406
129090 0.9364528
129100 0.9315346
129110 0.9370626
129120 0.9174686
129130 0.922065
129140 0.9145532
129150 0.9215496
129160 0.920896
129170 0.9255554
129180 0.9428708
129190 0.9284863
129200 0.9236535
129210 0.9292994
129220 0.9206067
129230 0.9230021
129240 0.9105172
129250 0.9126369
129260 0.9133437
129270 0.9131675
129280 0.9053639
129290 0.9277107
129300 0.9278486
129310 0.933225
129320 0.9337015
129330 0.9223198
129340 0.9295415
129350 0.9306447
129360 0.9074245
129370 0.904492
129380 0.9088262
129390 0.9167917
129400 0.9409329
129410 0.9407439
129420 0.9425424
129430 0.9330646
129440 0.9294485
129450 0.9291514
129460 0.9300943
129470 0.9232712
129480 0.9291456
129490 0.9411494
129500 0.9478536
129510 0.9406077
129520 0.9475408
129530 0.9460859
129540 0.9521564
129550 0.960483
129560 0.9495546
129570 0.9277469
129580 0.940913
129590 0.9358115
129600 0.9302042
129610 0.9327193
129620 0.9372158
129630 0.931569
129640 0.9269946
129650 0.9128869
129660 0.9159079
129670 0.9279585
129680 0.9293317
129690 0.9149854
129700 0.9255626
129710 0.9294046
129720 0.9359857
129730 0.9281924
129740 0.9223986
129750 0.9205462
129760 0.9234053
129770 0.934148
129780 0.9183879
129790 0.9226692
129800 0.9185745
129810 0.9087736
129820 0.9169208
129830 0.9140224
129840 0.9150901
129850 0.9287775
129860 0.9085517
129870 0.9139395
129880 0.9035401
129890 0.8826196
129900 0.9047025
129910 0.9284315
129920 0.912177
129930 0.9198722
129940 0.9409426
129950 0.9363519
129960 0.9558118
129970 0.9555169
129980 0.9423313
129990 0.9389043
130000 0.946079
130010 0.9365673
130020 0.9381707
130030 0.9390358
130040 0.9377467
130050 0.9522178
130060 0.9497682
130070 0.9499606
130080 0.9498975
130090 0.9543849
130100 0.9402221
130110 0.9284945
130120 0.9364505
130130 0.9456065
130140 0.9487764
130150 0.93901
130160 0.9324654
130170 0.9285069
130180 0.9402072
130190 0.9449418
130200 0.9313694
130210 0.927178
130220 0.9415762
130230 0.9400203
130240 0.9371245
130250 0.9317381
130260 0.9306464
130270 0.9286008
130280 0.9475994
130290 0.9659303
130300 0.9431927
130310 0.9496658
130320 0.9475929
130330 0.9300879
130340 0.9324378
130350 0.9535428
130360 0.9572502
130370 0.9596404
130380 0.9460649
130390 0.9320759
130400 0.9326079
130410 0.9209104
130420 0.923418
130430 0.9288067
130440 0.9291936
130450 0.9431861
130460 0.9348801
130470 0.9396547
130480 0.9171962
130490 0.948653
130500 0.9517309
130510 0.9442446
130520 0.9498149
130530 0.9416564
130540 0.9538416
130550 0.9537488
130560 0.9558192
130570 0.94372
130580 0.9442269
130590 0.9421564
130600 0.9350895
130610 0.9464235
130620 0.9105319
130630 0.9273118
130640 0.9133098
130650 0.9196553
130660 0.9177176
130670 0.924776
130680 0.9292855
130690 0.9191813
130700 0.9094311
130710 0.9132499
130720 0.912671
130730 0.8919436
130740 0.8946041
130750 0.8999011
130760 0.899235
130770 0.9069606
130780 0.9178385
130790 0.8968698
130800 0.9046322
130810 0.9069874
130820 0.918263
130830 0.9100231
130840 0.8933751
130850 0.8987241
130860 0.9066597
130870 0.9076746
130880 0.9061646
130890 0.8963895
130900 0.9028453
130910 0.9060184
130920 0.9017267
130930 0.8863716
130940 0.9054108
130950 0.9174497
130960 0.9230906
130970 0.9249783
130980 0.9298276
130990 0.9252762
131000 0.9361808
131010 0.9272999
131020 0.9224095
131030 0.9291632
131040 0.9187887
131050 0.926544
131060 0.9037675
131070 0.9163496
131080 0.9186138
131090 0.9222401
131100 0.9253654
131110 0.9348497
131120 0.9154289
131130 0.9367098
131140 0.9121193
131150 0.9203444
131160 0.9070117
131170 0.8980983
131180 0.9030314
131190 0.9003751
131200 0.901393
131210 0.9140277
131220 0.9257803
131230 0.9325453
131240 0.9040163
131250 0.9060873
131260 0.9022606
131270 0.9018499
131280 0.9094354
131290 0.8976848
131300 0.8897963
131310 0.913437
131320 0.9174014
131330 0.939168
131340 0.9421456
131350 0.9408699
131360 0.9521448
131370 0.9506765
131380 0.9399183
131390 0.9344937
131400 0.9370394
131410 0.9393364
131420 0.9431918
131430 0.9418794
131440 0.9399723
131450 0.9274268
131460 0.9444503
131470 0.9553646
131480 0.9348284
131490 0.9528446
131500 0.9531034
131510 0.9397374
131520 0.9278393
131530 0.9428833
131540 0.9412289
131550 0.9525202
131560 0.9548559
131570 0.9402614
131580 0.9361398
131590 0.9323368
131600 0.9397731
131610 0.9325002
131620 0.931701
131630 0.9327014
131640 0.917709
131650 0.9246529
131660 0.9310596
131670 0.9213161
131680 0.919036
131690 0.9160005
131700 0.9129813
131710 0.9192302
131720 0.9167964
131730 0.9198202
131740 0.9124357
131750 0.9104527
131760 0.9027051
131770 0.9072536
131780 0.9093185
131790 0.9136597
131800 0.9071946
131810 0.9314883
131820 0.9249654
131830 0.9199711
131840 0.9209362
131850 0.9316267
131860 0.9289079
131870 0.9322165
131880 0.9299039
131890 0.9458344
131900 0.9496261
131910 0.9358127
131920 0.9357248
131930 0.9311884
131940 0.9303973
131950 0.9241344
131960 0.9186246
131970 0.9208205
131980 0.9289146
131990 0.9295066
132000 0.9303166
132010 0.9204332
132020 0.906929
132030 0.9196945
132040 0.9085103
132050 0.926016
132060 0.9152679
132070 0.9063269
132080 0.897177
132090 0.8985675
132100 0.9068587
132110 0.9038792
132120 0.9184865
132130 0.908725
132140 0.8976046
132150 0.904279
132160 0.9057986
132170 0.9124165
132180 0.9221664
132190 0.9236609
132200 0.9172879
132210 0.9240397
132220 0.9134811
132230 0.9041527
132240 0.912921
132250 0.9197383
132260 0.9242314
132270 0.9234229
132280 0.920839
132290 0.9161766
132300 0.9061754
132310 0.9087319
132320 0.9104722
132330 0.8995768
132340 0.910361
132350 0.9140261
132360 0.9158861
132370 0.9245579
132380 0.9244787
132390 0.920993
132400 0.9039402
132410 0.9195673
132420 0.9114428
132430 0.9106295
132440 0.9254098
132450 0.9203609
132460 0.904847
132470 0.9153322
132480 0.9173312
132490 0.9077686
132500 0.9178115
132510 0.9290209
132520 0.9112983
132530 0.9081529
132540 0.9001383
132550 0.9110883
132560 0.9049376
132570 0.9274968
132580 0.9317198
132590 0.9341484
132600 0.9327394
132610 0.9246113
132620 0.9277799
132630 0.9175422
132640 0.9175816
132650 0.9181807
132660 0.914546
132670 0.9223135
132680 0.9361399
132690 0.9294004
132700 0.9195823
132710 0.9238628
132720 0.9314743
132730 0.9343361
132740 0.9123483
132750 0.922256
132760 0.9214194
132770 0.9089675
132780 0.9116613
132790 0.9129983
132800 0.9180833
132810 0.9237056
132820 0.9225379
132830 0.9178612
132840 0.8984888
132850 0.8961794
132860 0.9003889
132870 0.8992789
132880 0.899474
132890 0.9047669
132900 0.9006932
132910 0.9101582
132920 0.9106534
132930 0.8948466
132940 0.8957933
132950 0.9073245
132960 0.9079838
132970 0.898174
132980 0.8998544
132990 0.8988832
133000 0.9008588
133010 0.9256529
133020 0.9123656
133030 0.9117111
133040 0.8905901
133050 0.900605
133060 0.8973805
133070 0.910791
133080 0.9081402
133090 0.902905
133100 0.9092349
133110 0.918941
133120 0.9085159
133130 0.893232
133140 0.9030386
133150 0.8989959
133160 0.8974277
133170 0.9057158
133180 0.9123305
133190 0.9050911
133200 0.9072232
133210 0.8994723
133220 0.899525
133230 0.9084556
133240 0.9232005
133250 0.9221124
133260 0.9218818
133270 0.9099472
133280 0.9116675
133290 0.9170334
133300 0.9191666
133310 0.9208596
133320 0.9453148
133330 0.9393185
133340 0.9342298
133350 0.932023
133360 0.938201
133370 0.9326645
133380 0.9232168
133390 0.928484
133400 0.9179302
133410 0.9117913
133420 0.9079463
133430 0.9082538
133440 0.9129264
133450 0.902636
133460 0.9021996
133470 0.9020737
133480 0.8973804
133490 0.9025199
133500 0.9156582
133510 0.9089224
133520 0.913295
133530 0.9261318
133540 0.9259052
133550 0.9304532
133560 0.9181575
133570 0.9106598
133580 0.923774
133590 0.9289908
133600 0.9242156
133610 0.9353635
133620 0.9329742
133630 0.9427735
133640 0.9282697
133650 0.9427372
133660 0.9467793
133670 0.9408261
133680 0.9416835
133690 0.9499587
133700 0.9475181
133710 0.9398811
133720 0.9463676
133730 0.9511361
133740 0.9550965
133750 0.963536
133760 0.958361
133770 0.9367044
133780 0.9245273
133790 0.9214169
133800 0.9271465
133810 0.93752
133820 0.9477569
133830 0.9589096
133840 0.9636189
133850 0.9599026
133860 0.9670413
133870 0.9613212
133880 0.9546815
133890 0.9570355
133900 0.9608751
133910 0.9531837
133920 0.9401584
133930 0.9372067
133940 0.956974
133950 0.9576666
133960 0.9463249
133970 0.9470821
133980 0.9545606
133990 0.9527249
134000 0.9545562
134010 0.9457464
134020 0.9436839
134030 0.9449748
134040 0.9365298
134050 0.9364809
134060 0.9500566
134070 0.9519945
134080 0.9506971
134090 0.936646
134100 0.9375582
134110 0.9440544
134120 0.9470475
134130 0.934196
134140 0.9511374
134150 0.9621195
134160 0.9475084
134170 0.9392214
134180 0.9275061
134190 0.9176188
134200 0.9195749
134210 0.9165462
134220 0.9332118
134230 0.9205386
134240 0.9135154
134250 0.9234219
134260 0.928279
134270 0.9179716
134280 0.9305621
134290 0.9270021
134300 0.9284667
134310 0.9369256
134320 0.9423452
134330 0.9346285
134340 0.933162
134350 0.9355783
134360 0.9346266
134370 0.9331619
134380 0.9310063
134390 0.9387352
134400 0.9369634
134410 0.9350487
134420 0.9462572
134430 0.9600009
134440 0.9529083
134450 0.9556289
134460 0.9583603
134470 0.9438999
134480 0.9471694
134490 0.9367112
134500 0.93831
134510 0.938713
134520 0.9417302
134530 0.9516898
134540 0.9582781
134550 0.9551283
134560 0.9633836
134570 0.9587836
134580 0.9515775
134590 0.9461564
134600 0.9487429
134610 0.950514
134620 0.9476176
134630 0.9416788
134640 0.9142485
134650 0.9344679
134660 0.9399963
134670 0.9288673
134680 0.9215023
134690 0.9193034
134700 0.9096288
134710 0.9241627
134720 0.9293246
134730 0.9300979
134740 0.9311047
134750 0.9446371
134760 0.9455276
134770 0.9583526
134780 0.9432549
134790 0.9394113
134800 0.9415717
134810 0.944303
134820 0.9456648
134830 0.9372551
134840 0.9283517
134850 0.9454395
134860 0.9439434
134870 0.9367999
134880 0.9494447
134890 0.9564291
134900 0.949961
134910 0.9575115
134920 0.9702072
134930 0.9557207
134940 0.9530752
134950 0.9415522
134960 0.9411065
134970 0.9455829
134980 0.9503492
134990 0.9424545
135000 0.9354724
135010 0.9338599
135020 0.947884
135030 0.9571687
135040 0.9636654
135050 0.9728031
135060 0.9638979
135070 0.965336
135080 0.9579796
135090 0.9705215
135100 0.9625656
135110 0.9622103
135120 0.9705851
135130 0.9787047
135140 0.9838194
135150 0.9828975
135160 0.9790209
135170 0.9690956
135180 0.9790112
135190 0.9768832
135200 0.9697213
135210 0.9742851
135220 0.9610761
135230 0.9562938
135240 0.9501231
135250 0.9448717
135260 0.95144
135270 0.9505725
135280 0.9555619
135290 0.9498753
135300 0.9405969
135310 0.9399899
135320 0.9610704
135330 0.9409847
135340 0.9305754
135350 0.9334406
135360 0.937493
135370 0.9326283
135380 0.9302738
135390 0.9257855
135400 0.9326929
135410 0.9412695
135420 0.949417
135430 0.9502122
135440 0.9523392
135450 0.9503397
135460 0.9442139
135470 0.966367
135480 0.9616539
135490 0.9890329
135500 0.9838021
135510 0.9818083
135520 0.9792345
135530 0.9803268
135540 0.9719835
135550 0.9713351
135560 0.9715779
135570 0.9648394
135580 0.9520094
135590 0.9661189
135600 0.965979
135610 0.9702319
135620 0.9567807
135630 0.9524797
135640 0.9656877
135650 0.9648184
135660 0.962251
135670 0.9667752
135680 0.9594083
135690 0.9566824
135700 0.9405882
135710 0.9404085
135720 0.927334
135730 0.9464919
135740 0.9337818
135750 0.9485259
135760 0.9497397
135770 0.9490915
135780 0.9417412
135790 0.9470399
135800 0.9470719
135810 0.9515318
135820 0.9530019
135830 0.9438481
135840 0.9506
135850 0.9389016
135860 0.9488083
135870 0.9561868
135880 0.9609649
135890 0.9629844
135900 0.9589301
135910 0.9629146
135920 0.9813141
135930 0.9719691
135940 0.9770916
135950 0.959906
135960 0.9602879
135970 0.9671418
135980 0.9557791
135990 0.9623804
136000 0.9684268
136010 0.9768526
136020 0.9768656
136030 0.9879731
136040 0.982013
136050 0.9798625
136060 0.9914236
136070 0.9903286
136080 0.9788915
136090 0.9866503
136100 0.9719064
136110 0.9737896
136120 0.9922017
136130 0.9837785
136140 0.9894571
136150 0.9901158
136160 0.980765
136170 0.9721566
136180 0.9847555
136190 0.9756589
136200 0.9787143
136210 0.9878163
136220 0.971372
136230 0.9542464
136240 0.9588273
136250 0.9493949
136260 0.9520952
136270 0.954011
136280 0.9523452
136290 0.9461203
136300 0.9586323
136310 0.9499819
136320 0.9551225
136330 0.9617212
136340 0.9654847
136350 0.9678803
136360 0.961535
136370 0.9680381
136380 0.9669449
136390 0.9721515
136400 0.9711105
136410 0.9734269
136420 0.9674786
136430 0.9618242
136440 0.9676344
136450 0.9519686
136460 0.9477369
136470 0.9297371
136480 0.9334005
136490 0.9309107
136500 0.946851
136510 0.9463038
136520 0.9478803
136530 0.9398043
136540 0.9390642
136550 0.947358
136560 0.937509
136570 0.9559702
136580 0.968519
136590 0.9636572
136600 0.9720418
136610 0.977119
136620 0.9722475
136630 0.9641703
136640 0.954183
136650 0.971542
136660 0.9476375
136670 0.9496189
136680 0.9577346
136690 0.9626206
136700 0.9455513
136710 0.9432395
136720 0.9529443
136730 0.9596058
136740 0.9525488
136750 0.957462
136760 0.9539708
136770 0.963411
136780 0.9762802
136790 0.9779938
136800 0.9838536
136810 0.9718021
136820 0.9703509
136830 0.9838058
136840 0.9767807
136850 0.9727315
136860 0.9593652
136870 0.9622942
136880 0.953335
136890 0.949885
136900 0.9464884
136910 0.9508252
136920 0.9499223
136930 0.9397351
136940 0.9450741
136950 0.9467654
136960 0.9440328
136970 0.9541599
136980 0.9493098
136990 0.9592641
137000 0.9600322
137010 0.9657691
137020 0.9512213
137030 0.9489429
137040 0.9322356
137050 0.9341729
137060 0.9433311
137070 0.9433856
137080 0.9518796
137090 0.9451082
137100 0.934814
137110 0.9228557
137120 0.9180883
137130 0.926877
137140 0.9370774
137150 0.9479493
137160 0.9334806
137170 0.9452443
137180 0.9552787
137190 0.9475363
137200 0.9517288
137210 0.9608978
137220 0.9545723
137230 0.9604747
137240 0.9541498
137250 0.9643138
137260 0.9630575
137270 0.9610437
137280 0.9665554
137290 0.9646025
137300 0.9554651
137310 0.9553094
137320 0.9532605
137330 0.9357259
137340 0.9379642
137350 0.9377177
137360 0.9377524
137370 0.9320711
137380 0.9305041
137390 0.9278918
137400 0.9289199
137410 0.9431202
137420 0.9452189
137430 0.9319005
137440 0.9247552
137450 0.934174
137460 0.9335064
137470 0.9305831
137480 0.9399571
137490 0.9269933
137500 0.9303453
137510 0.9283804
137520 0.9204063
137530 0.9297577
137540 0.9214531
137550 0.9317578
137560 0.9175803
137570 0.9175771
137580 0.9063081
137590 0.9107854
137600 0.9355527
137610 0.9278588
137620 0.9490908
137630 0.9494758
137640 0.9573407
137650 0.9385704
137660 0.9197316
137670 0.9324768
137680 0.9404137
137690 0.9425964
137700 0.93043
137710 0.9344435
137720 0.9349263
137730 0.9393646
137740 0.9324785
137750 0.9240345
137760 0.9205016
137770 0.9187352
137780 0.9347047
137790 0.9235587
137800 0.9220223
137810 0.929293
137820 0.9098229
137830 0.9243776
137840 0.9174785
137850 0.9158879
137860 0.9193214
137870 0.9150695
137880 0.9092521
137890 0.9117947
137900 0.9194815
137910 0.9221551
137920 0.9254055
137930 0.9293084
137940 0.9329609
137950 0.9379928
137960 0.9440485
137970 0.9431054
137980 0.946944
137990 0.9412504
138000 0.9289843
138010 0.9486722
138020 0.9417647
138030 0.9435105
138040 0.9416673
138050 0.9390556
138060 0.943593
138070 0.9440939
138080 0.9489279
138090 0.9553117
138100 0.9449229
138110 0.956388
138120 0.9572702
138130 0.9444131
138140 0.9386096
138150 0.9371694
138160 0.9514505
138170 0.9719213
138180 0.9515311
138190 0.926521
138200 0.9245326
138210 0.9253396
138220 0.9197679
138230 0.9354426
138240 0.9371278
138250 0.9556232
138260 0.9533769
138270 0.9560991
138280 0.9435352
138290 0.9410896
138300 0.9266689
138310 0.9341262
138320 0.9378686
138330 0.9206522
138340 0.9262967
138350 0.9254394
138360 0.9445268
138370 0.9393609
138380 0.9265796
138390 0.9305347
138400 0.9190275
138410 0.9145663
138420 0.9093063
138430 0.9291458
138440 0.9419977
138450 0.9260167
138460 0.9276907
138470 0.9241271
138480 0.9266135
138490 0.9204836
138500 0.9288448
138510 0.931942
138520 0.9320973
138530 0.9279051
138540 0.9167505
138550 0.9231229
138560 0.9243962
138570 0.9252478
138580 0.9369199
138590 0.9470026
138600 0.9264446
138610 0.9242303
138620 0.9311959
138630 0.9350119
138640 0.9407075
138650 0.9433317
138660 0.93503
138670 0.9181341
138680 0.9184063
138690 0.9232091
138700 0.9232537
138710 0.9204187
138720 0.9193953
138730 0.9124911
138740 0.9240834
138750 0.9305556
138760 0.9219481
138770 0.9312049
138780 0.9142457
138790 0.9014673
138800 0.915513
138810 0.9385501
138820 0.9449808
138830 0.9512826
138840 0.9373606
138850 0.9385952
138860 0.9460049
138870 0.9614825
138880 0.9558185
138890 0.9410047
138900 0.938014
138910 0.9394741
138920 0.9552356
138930 0.942934
138940 0.9543056
138950 0.9396169
138960 0.9238561
138970 0.9335124
138980 0.9234443
138990 0.9405241
139000 0.9308836
139010 0.9350901
139020 0.9376174
139030 0.9238775
139040 0.9222267
139050 0.9398332
139060 0.950126
139070 0.9369896
139080 0.9336007
139090 0.9492901
139100 0.9439436
139110 0.9410958
139120 0.9400363
139130 0.9211594
139140 0.9188705
139150 0.9291488
139160 0.9351102
139170 0.9330913
139180 0.911477
139190 0.9052271
139200 0.9130058
139210 0.918299
139220 0.9199925
139230 0.9208604
139240 0.9167076
139250 0.9190069
139260 0.930411
139270 0.940709
139280 0.9285362
139290 0.9257758
139300 0.9355502
139310 0.9326509
139320 0.9187174
139330 0.9298962
139340 0.9269381
139350 0.946251
139360 0.9517201
139370 0.959786
139380 0.9402966
139390 0.9380463
139400 0.9512877
139410 0.9506052
139420 0.936992
139430 0.9448855
139440 0.9384943
139450 0.9476353
139460 0.96189
139470 0.9400137
139480 0.940827
139490 0.9306017
139500 0.9385073
139510 0.9426083
139520 0.9320341
139530 0.9268351
139540 0.926858
139550 0.9243104
139560 0.9295524
139570 0.9149278
139580 0.9102601
139590 0.9135897
139600 0.915051
139610 0.9290059
139620 0.9289452
139630 0.9200822
139640 0.9256362
139650 0.9481424
139660 0.9561756
139670 0.9380916
139680 0.9214488
139690 0.9218909
139700 0.9226682
139710 0.9346703
139720 0.9316477
139730 0.9359453
139740 0.9417878
139750 0.9503195
139760 0.9369483
139770 0.9300857
139780 0.9160516
139790 0.927619
139800 0.9315573
139810 0.941819
139820 0.9388057
139830 0.93753
139840 0.943096
139850 0.9365845
139860 0.9392678
139870 0.9286451
139880 0.940439
139890 0.9418142
139900 0.9448134
139910 0.9457593
139920 0.9390453
139930 0.956622
139940 0.9448192
139950 0.927819
139960 0.9373606
139970 0.9265177
139980 0.9350351
139990 0.9469358
140000 0.9413228
140010 0.9408718
140020 0.9344696
140030 0.9297973
140040 0.9325947
140050 0.9168898
140060 0.9149129
140070 0.9271429
140080 0.928115
140090 0.9082069
140100 0.9248843
140110 0.913287
140120 0.920056
140130 0.9296532
140140 0.9289591
140150 0.9218132
140160 0.921071
140170 0.926268
140180 0.9182681
140190 0.9241427
140200 0.9157009
140210 0.9253042
140220 0.9056011
140230 0.9051414
140240 0.9025372
140250 0.9215725
140260 0.9088917
140270 0.9136301
140280 0.91788
140290 0.9352183
140300 0.949387
140310 0.925593
140320 0.9308493
140330 0.9346994
140340 0.9264864
140350 0.9152043
140360 0.9270459
140370 0.9123019
140380 0.9305153
140390 0.9291373
140400 0.9195894
140410 0.9114157
140420 0.9068701
140430 0.9125842
140440 0.9235104
140450 0.9230267
140460 0.9186078
140470 0.9307185
140480 0.9334169
140490 0.93748
140500 0.940377
140510 0.9303266
140520 0.9306867
140530 0.9207985
140540 0.9208878
140550 0.9282889
140560 0.9222748
140570 0.9194852
140580 0.9235635
140590 0.9321759
140600 0.9321684
140610 0.9278225
140620 0.9171423
140630 0.9085186
140640 0.9244952
140650 0.9186641
140660 0.9211732
140670 0.9260373
140680 0.9274498
140690 0.9353288
140700 0.9308088
140710 0.9241081
140720 0.9342855
140730 0.9263937
140740 0.919639
140750 0.9276695
140760 0.9371879
140770 0.9361486
140780 0.9289632
140790 0.9168787
140800 0.9270667
140810 0.9271577
140820 0.923005
140830 0.9209806
140840 0.9084356
140850 0.9080571
140860 0.9139216
140870 0.9181883
140880 0.931155
140890 0.9326701
140900 0.9244289
140910 0.9271451
140920 0.9285768
140930 0.9434378
140940 0.9437497
140950 0.929791
140960 0.9339946
140970 0.9284484
140980 0.9379056
140990 0.9347369
141000 0.9383177
141010 0.9278704
141020 0.9440343
141030 0.9392726
141040 0.9303843
141050 0.9443693
141060 0.9465358
141070 0.9442517
141080 0.9284207
141090 0.9246361
141100 0.907989
141110 0.9036061
141120 0.9055382
141130 0.8978636
141140 0.887691
141150 0.9042969
141160 0.9020602
141170 0.9078553
141180 0.9213316
141190 0.9350982
141200 0.9463055
141210 0.943409
141220 0.9516681
141230 0.9535642
141240 0.9492401
141250 0.940793
141260 0.9317014
141270 0.9336404
141280 0.9196272
141290 0.9238517
141300 0.9305792
141310 0.9249555
141320 0.9302717
141330 0.9218822
141340 0.9182659
141350 0.9324781
141360 0.9352499
141370 0.9250019
141380 0.9270642
141390 0.9322599
141400 0.9162874
141410 0.9339868
141420 0.9220033
141430 0.9096659
141440 0.9287624
141450 0.9308075
141460 0.919341
141470 0.9148804
141480 0.9056405
141490 0.923357
141500 0.9212354
141510 0.91627
141520 0.9382988
141530 0.9448718
141540 0.937165
141550 0.9124175
141560 0.9077311
141570 0.9137839
141580 0.9183117
141590 0.9177273
141600 0.9129558
141610 0.9111858
141620 0.9038483
141630 0.9057395
141640 0.915949
141650 0.9190784
141660 0.9158625
141670 0.9138808
141680 0.9077327
141690 0.9010196
141700 0.9012296
141710 0.9278371
141720 0.9228758
141730 0.9197461
141740 0.923885
141750 0.9137774
141760 0.9174939
141770 0.9042794
141780 0.8968846
141790 0.897224
141800 0.8974338
141810 0.9301236
141820 0.9235552
141830 0.9347765
141840 0.9128527
141850 0.9111766
141860 0.9091796
141870 0.924009
141880 0.9204564
141890 0.9177701
141900 0.9051382
141910 0.9083999
141920 0.9170066
141930 0.9255822
141940 0.9155945
141950 0.9119257
141960 0.9083657
141970 0.9079313
141980 0.9221514
141990 0.9260119
142000 0.9433677
142010 0.9436278
142020 0.942526
142030 0.9396185
142040 0.9390755
142050 0.9356302
142060 0.9286966
142070 0.9216391
142080 0.9372456
142090 0.9364566
142100 0.9351621
142110 0.9328554
142120 0.9367968
142130 0.9428394
142140 0.9277011
142150 0.9135758
142160 0.9239404
142170 0.9256879
142180 0.931752
142190 0.9327561
142200 0.9233407
142210 0.924376
142220 0.9338556
142230 0.9384507
142240 0.9406312
142250 0.9350316
142260 0.9319506
142270 0.9377505
142280 0.9405984
142290 0.9379043
142300 0.9258019
142310 0.937081
142320 0.9389545
142330 0.9248331
142340 0.9458048
142350 0.9430403
142360 0.9483153
142370 0.9420084
142380 0.9456237
142390 0.9504076
142400 0.9550457
142410 0.9662245
142420 0.9602481
142430 0.965775
142440 0.9572072
142450 0.9650202
142460 0.9557626
142470 0.9671966
142480 0.9593724
142490 0.959742
142500 0.9519514
142510 0.952538
142520 0.953819
142530 0.9449844
142540 0.9699808
142550 0.9684317
142560 0.9594777
142570 0.9612504
142580 0.9492982
142590 0.9319276
142600 0.9223852
142610 0.9399384
142620 0.9361439
142630 0.9317337
142640 0.9368723
142650 0.9488327
142660 0.9501342
142670 0.9425279
142680 0.9502226
142690 0.9501327
142700 0.9515928
142710 0.9495131
142720 0.9293411
142730 0.9268149
142740 0.9420033
142750 0.931461
142760 0.9254799
142770 0.9457195
142780 0.9402525
142790 0.9465788
142800 0.9369631
142810 0.927016
142820 0.9329099
142830 0.9170531
142840 0.9364811
142850 0.9241582
142860 0.9176396
142870 0.9382694
142880 0.9339151
142890 0.931145
142900 0.917868
142910 0.9320666
142920 0.9401126
142930 0.9440789
142940 0.9344851
142950 0.9378585
142960 0.9418438
142970 0.9456736
142980 0.9507595
142990 0.9433087
143000 0.9480293
143010 0.9502773
143020 0.9540526
143030 0.9634668
143040 0.9512895
143050 0.9358572
143060 0.9380343
143070 0.9268479
143080 0.9110169
143090 0.9267166
143100 0.9163316
143110 0.9258706
143120 0.9412695
143130 0.9358623
143140 0.938507
143150 0.9326969
143160 0.9311411
143170 0.9253765
143180 0.9233415
143190 0.9116911
143200 0.9012062
143210 0.895623
143220 0.8980089
143230 0.9160995
143240 0.9132967
143250 0.906671
143260 0.9098216
143270 0.9111758
143280 0.9085059
143290 0.9116825
143300 0.9216996
143310 0.9027084
143320 0.9100579
143330 0.9188529
143340 0.9303514
143350 0.923243
143360 0.9097439
143370 0.9077823
143380 0.9147591
143390 0.9173651
143400 0.9320801
143410 0.9293031
143420 0.9323571
143430 0.9304275
143440 0.9356661
143450 0.945506
143460 0.9409455
143470 0.9232147
143480 0.9243845
143490 0.9367511
143500 0.9436393
143510 0.9246969
143520 0.9355272
143530 0.9185326
143540 0.9246253
143550 0.9281299
143560 0.9322525
143570 0.9220628
143580 0.9438075
143590 0.9317946
143600 0.9307426
143610 0.9422156
143620 0.9361153
143630 0.9266434
143640 0.9315879
143650 0.9413605
143660 0.9382362
143670 0.9339234
143680 0.936886
143690 0.9353634
143700 0.9288313
143710 0.926079
143720 0.9359234
143730 0.9351266
143740 0.9313597
143750 0.9390895
143760 0.9534212
143770 0.9459907
143780 0.9263732
143790 0.9350046
143800 0.926281
143810 0.9293725
143820 0.9273056
143830 0.9467797
143840 0.9247175
143850 0.9230131
143860 0.925367
143870 0.9377951
143880 0.9453071
143890 0.9418316
143900 0.9274924
143910 0.9336971
143920 0.9114017
143930 0.9001942
143940 0.9138094
143950 0.9259906
143960 0.9251475
143970 0.9242989
143980 0.9133838
143990 0.9257194
144000 0.9218183
144010 0.9315869
144020 0.9382886
144030 0.9314809
144040 0.9352881
144050 0.9334329
144060 0.9352452
144070 0.9306086
144080 0.9381739
144090 0.9314662
144100 0.9283476
144110 0.9246464
144120 0.9238489
144130 0.9266533
144140 0.9281638
144150 0.9235312
144160 0.9218547
144170 0.9363771
144180 0.924949
144190 0.9191797
144200 0.899646
144210 0.9031734
144220 0.900095
144230 0.9068296
144240 0.9146603
144250 0.9192354
144260 0.9225014
144270 0.9209526
144280 0.9170387
144290 0.9166763
144300 0.9034518
144310 0.9058515
144320 0.9182768
144330 0.919727
144340 0.9224568
144350 0.926916
144360 0.9288408
144370 0.9181707
144380 0.9171804
144390 0.9037898
144400 0.9131152
144410 0.9156462
144420 0.9123303
144430 0.9165707
144440 0.9182379
144450 0.9090396
144460 0.9135867
144470 0.9213461
144480 0.9175078
144490 0.9059576
144500 0.9070019
144510 0.9055
144520 0.9003949
144530 0.9084318
144540 0.9262614
144550 0.9173277
144560 0.9029455
144570 0.9079381
144580 0.9259337
144590 0.9311361
144600 0.9293515
144610 0.9326988
144620 0.9205854
144630 0.9255976
144640 0.911341
144650 0.9152578
144660 0.9086615
144670 0.9051641
144680 0.8967585
144690 0.9181788
144700 0.9243674
144710 0.9219326
144720 0.9167916
144730 0.91019
144740 0.9092906
144750 0.9181494
144760 0.9152467
144770 0.90232
144780 0.9046203
144790 0.9089468
144800 0.9016165
144810 0.9041731
144820 0.9065161
144830 0.9096888
144840 0.9134581
144850 0.9307753
144860 0.9282094
144870 0.9269435
144880 0.926025
144890 0.9259318
144900 0.9445881
144910 0.928019
144920 0.9444479
144930 0.9388435
144940 0.9354001
144950 0.951363
144960 0.961791
144970 0.9451428
144980 0.9411504
144990 0.9314181
145000 0.9231989
145010 0.9399766
145020 0.9179538
145030 0.9119638
145040 0.9330666
145050 0.924114
145060 0.9203548
145070 0.9156636
145080 0.9127651
145090 0.9006853
145100 0.905468
145110 0.9123669
145120 0.9088581
145130 0.9114326
145140 0.8966383
145150 0.9096377
145160 0.9073596
145170 0.9230573
145180 0.9250284
145190 0.92379
145200 0.9235766
145210 0.9232344
145220 0.9198917
145230 0.9162804
145240 0.9158834
145250 0.9146445
145260 0.9055132
145270 0.9075705
145280 0.9064468
145290 0.9042628
145300 0.9101925
145310 0.9077466
145320 0.9230677
145330 0.9251522
145340 0.9311582
145350 0.9416178
145360 0.9225763
145370 0.9251134
145380 0.923844
145390 0.9094303
145400 0.9123138
145410 0.9070639
145420 0.9132318
145430 0.9229636
145440 0.9209096
145450 0.9168991
145460 0.9054363
145470 0.9157538
145480 0.9260998
145490 0.9099795
145500 0.9111668
145510 0.9247588
145520 0.9338807
145530 0.9398295
145540 0.9381547
145550 0.948882
145560 0.9391841
145570 0.9504464
145580 0.94425
145590 0.9292865
145600 0.9245021
145610 0.9222057
145620 0.9178964
145630 0.9221815
145640 0.924527
145650 0.9436394
145660 0.9428118
145670 0.9498812
145680 0.9545428
145690 0.9668946
145700 0.9587049
145710 0.9517459
145720 0.9493572
145730 0.9451112
145740 0.9502647
145750 0.9522865
145760 0.951213
145770 0.9479441
145780 0.9420099
145790 0.9523703
145800 0.9378208
145810 0.9436861
145820 0.9541751
145830 0.9612417
145840 0.950063
145850 0.9512981
145860 0.9556647
145870 0.9388717
145880 0.9444482
145890 0.9415832
145900 0.943219
145910 0.9465175
145920 0.956229
145930 0.951867
145940 0.9558157
145950 0.95263
145960 0.9557922
145970 0.954761
145980 0.9480565
145990 0.9497359
146000 0.9582127
146010 0.9407251
146020 0.9423655
146030 0.9429914
146040 0.9562701
146050 0.9635168
146060 0.9586269
146070 0.9427294
146080 0.9598127
146090 0.946604
146100 0.9424086
146110 0.9268215
146120 0.9459457
146130 0.9327444
146140 0.9218752
146150 0.9288499
146160 0.9258813
146170 0.9154388
146180 0.9243616
146190 0.9282016
146200 0.9167171
146210 0.930923
146220 0.9301508
146230 0.9292849
146240 0.9425377
146250 0.9461056
146260 0.9565347
146270 0.9483649
146280 0.94782
146290 0.9450177
146300 0.9502851
146310 0.9414386
146320 0.9275475
146330 0.9263874
146340 0.9394846
146350 0.9362982
146360 0.930114
146370 0.930916
146380 0.9206422
146390 0.9249095
146400 0.9382497
146410 0.9309969
146420 0.9346749
146430 0.934032
146440 0.9350467
146450 0.9406209
146460 0.949888
146470 0.9369008
146480 0.9427257
146490 0.9388781
146500 0.9342124
146510 0.9415739
146520 0.9699314
146530 0.9550822
146540 0.9566063
146550 0.9577133
146560 0.9669331
146570 0.9523342
146580 0.9448322
146590 0.9231327
146600 0.9328253
146610 0.9290669
146620 0.9413714
146630 0.9457048
146640 0.9384356
146650 0.9314948
146660 0.936898
146670 0.9486598
146680 0.9639046
146690 0.97118
146700 0.9558954
146710 0.967054
146720 0.9697515
146730 0.9751115
146740 0.9819527
146750 0.9912974
146760 0.9799557
146770 0.9673917
146780 0.9808576
146790 0.9674473
146800 0.9589346
146810 0.9709073
146820 0.9828121
146830 0.9701181
146840 0.9752514
146850 0.9721076
146860 0.966879
146870 0.9472412
146880 0.9511887
146890 0.9554073
146900 0.9443607
146910 0.9558554
146920 0.9644946
146930 0.9533416
146940 0.9468852
146950 0.9484755
146960 0.9506925
146970 0.9558045
146980 0.9615984
146990 0.9625425
147000 0.9513379
147010 0.9674325
147020 0.9681332
147030 0.9810768
147040 0.9663411
147050 0.9662494
147060 0.9641561
147070 0.9650709
147080 0.9571031
147090 0.9483268
147100 0.959478
147110 0.95881
147120 0.9594855
147130 0.9421574
147140 0.947682
147150 0.9464123
147160 0.9344404
147170 0.9343117
147180 0.9508335
147190 0.9587913
147200 0.9442698
147210 0.9687747
147220 0.9613374
147230 0.9618961
147240 0.964554
147250 0.9524049
147260 0.9612513
147270 0.9706271
147280 0.9620705
147290 0.9674394
147300 0.9550248
147310 0.9721202
147320 0.9769496
147330 0.9710727
147340 0.9558378
147350 0.959997
147360 0.9697586
147370 0.9628375
147380 0.9692564
147390 0.9645969
147400 0.9599277
147410 0.9390962
147420 0.9343699
147430 0.9470803
147440 0.9546989
147450 0.9540862
147460 0.9444773
147470 0.9286837
147480 0.9419926
147490 0.9403201
147500 0.9312896
147510 0.9439666
147520 0.9239352
147530 0.9371563
147540 0.9360535
147550 0.9424578
147560 0.9278697
147570 0.9459009
147580 0.9337215
147590 0.9371171
147600 0.9321178
147610 0.9357187
147620 0.9371489
147630 0.9513807
147640 0.9599957
147650 0.938768
147660 0.932852
147670 0.9410738
147680 0.9299439
147690 0.9198964
147700 0.9287309
147710 0.9237185
147720 0.9327232
147730 0.9348578
147740 0.9360234
147750 0.9309481
147760 0.9323227
147770 0.9247048
147780 0.9338464
147790 0.9494089
147800 0.9487964
147810 0.9456018
147820 0.9324445
147830 0.9275829
147840 0.9267552
147850 0.9307861
147860 0.9358259
147870 0.9393634
147880 0.9418291
147890 0.9357131
147900 0.931485
147910 0.9356379
147920 0.9678522
147930 0.9553534
147940 0.9582583
147950 0.9634734
147960 0.9632918
147970 0.9659998
147980 0.9606189
147990 0.9658664
148000 0.9685123
148010 0.9690617
148020 0.9518175
148030 0.9468828
148040 0.9544848
148050 0.95577
148060 0.9327583
148070 0.9234869
148080 0.9161515
148090 0.9208082
148100 0.9263937
148110 0.9369527
148120 0.9389246
148130 0.9371769
148140 0.9534791
148150 0.9551435
148160 0.9389125
148170 0.9459909
148180 0.945491
148190 0.9535645
148200 0.943036
148210 0.9343286
148220 0.9241185
148230 0.9376874
148240 0.9527298
148250 0.9392669
148260 0.9408574
148270 0.9569147
148280 0.9727384
148290 0.9758992
148300 0.9744732
148310 0.9797235
148320 0.9753348
148330 0.9649552
148340 0.9558215
148350 0.9492902
148360 0.9484188
148370 0.9268448
148380 0.9442913
148390 0.9493039
148400 0.9648249
148410 0.963697
148420 0.9571316
148430 0.9588878
148440 0.9479195
148450 0.9472376
148460 0.9431919
148470 0.943434
148480 0.9465259
148490 0.9530919
148500 0.9496943
148510 0.9391764
148520 0.9486575
148530 0.9435117
148540 0.9563996
148550 0.9456493
148560 0.9626695
148570 0.9570137
148580 0.9600174
148590 0.9428588
148600 0.9501508
148610 0.9559004
148620 0.9576977
148630 0.9504321
148640 0.9550328
148650 0.9638271
148660 0.9518487
148670 0.9576355
148680 0.9626472
148690 0.9604218
148700 0.9454722
148710 0.9670913
148720 0.9410564
148730 0.9463103
148740 0.9615811
148750 0.9558421
148760 0.9483202
148770 0.9441437
148780 0.9464999
148790 0.953734
148800 0.958693
148810 0.9338772
148820 0.9519393
148830 0.9383633
148840 0.9371936
148850 0.9394274
148860 0.9290459
148870 0.9403782
148880 0.9362147
148890 0.9389285
148900 0.9318031
148910 0.9368494
148920 0.9414968
148930 0.9312007
148940 0.9314752
148950 0.921033
148960 0.9263264
148970 0.9250487
148980 0.9175645
148990 0.9406551
149000 0.9359497
149010 0.9219347
149020 0.9203672
149030 0.9140394
149040 0.9155128
149050 0.9243669
149060 0.918821
149070 0.9136519
149080 0.929529
149090 0.9260922
149100 0.9313626
149110 0.9149228
149120 0.9005141
149130 0.9214506
149140 0.9236599
149150 0.9439958
149160 0.9405727
149170 0.9334906
149180 0.9507598
149190 0.9405158
149200 0.9346312
149210 0.9377958
149220 0.9312153
149230 0.9157079
149240 0.9220554
149250 0.9215751
149260 0.9386863
149270 0.9284549
149280 0.9417465
149290 0.9292893
149300 0.9181411
149310 0.9220105
149320 0.9107682
149330 0.9235367
149340 0.9308432
149350 0.9414016
149360 0.9220499
149370 0.9330962
149380 0.9338966
149390 0.93844
149400 0.9217577
149410 0.9287034
149420 0.924507
149430 0.9387594
149440 0.9425095
149450 0.9446596
149460 0.9474761
149470 0.9547685
149480 0.9521203
149490 0.9555591
149500 0.9433835
149510 0.938761
149520 0.9486609
149530 0.9698796
149540 0.9759994
149550 0.963087
149560 0.9665111
149570 0.9577886
149580 0.9505766
149590 0.9393166
149600 0.9520196
149610 0.965094
149620 0.9513048
149630 0.9606688
149640 0.960631
149650 0.9641596
149660 0.9640669
149670 0.9562938
149680 0.9694865
149690 0.9681566
149700 0.969004
149710 0.9496049
149720 0.9497257
149730 0.9465117
149740 0.9624959
149750 0.9558494
149760 0.9575984
149770 0.9587204
149780 0.9676133
149790 0.9605563
149800 0.9634067
149810 0.9631263
149820 0.9806633
149830 0.9700868
149840 0.9677522
149850 0.9775713
149860 0.989213
149870 0.9850594
149880 0.9903409
149890 0.9809397
149900 0.9736287
149910 0.9664564
149920 0.9663374
149930 0.9578444
149940 0.9699319
149950 0.9404041
149960 0.937076
149970 0.9505681
149980 0.9422373
149990 0.9501055
150000 0.9558741
150010 0.9423025
150020 0.9408439
150030 0.9411212
150040 0.9543706
150050 0.9584562
150060 0.9570779
150070 0.9577716
150080 0.9562068
150090 0.9550415
150100 0.9498863
150110 0.9485632
150120 0.9366546
150130 0.9461028
150140 0.9470042
150150 0.954372
150160 0.9479181
150170 0.9475061
150180 0.9519247
150190 0.9469104
150200 0.9496284
150210 0.9326184
150220 0.9299902
150230 0.9243127
150240 0.9201478
150250 0.9211888
150260 0.9259927
150270 0.9181873
150280 0.9283503
150290 0.9269347
150300 0.9062152
150310 0.9046616
150320 0.8977538
150330 0.9133924
150340 0.9216411
150350 0.9393036
150360 0.923848
150370 0.926515
150380 0.9089153
150390 0.9105549
150400 0.917559
150410 0.9282672
150420 0.9185363
150430 0.9167414
150440 0.922156
150450 0.9102477
150460 0.9023455
150470 0.9116364
150480 0.9179145
150490 0.9239469
150500 0.9203268
150510 0.9208558
150520 0.9176929
150530 0.90755
150540 0.9062678
150550 0.920171
150560 0.9275036
150570 0.9244937
150580 0.9202414
150590 0.9075722
150600 0.9080638
150610 0.9304763
150620 0.9305354
150630 0.9260107
150640 0.9378219
150650 0.9336771
150660 0.943142
150670 0.9268851
150680 0.9367223
150690 0.933416
150700 0.9365801
150710 0.9341157
150720 0.9421437
150730 0.928774
150740 0.9347328
150750 0.9322875
150760 0.9109425
150770 0.9227661
150780 0.9270781
150790 0.9210078
150800 0.9236203
150810 0.9263288
150820 0.9228407
150830 0.9290534
150840 0.9379722
150850 0.9475505
150860 0.9455584
150870 0.9454475
150880 0.9544173
150890 0.9391991
150900 0.9326468
150910 0.9387193
150920 0.9301993
150930 0.9377998
150940 0.9437811
150950 0.9276902
150960 0.9346769
150970 0.9321232
150980 0.9254032
150990 0.9471497
151000 0.9420077
151010 0.9428132
151020 0.9475445
151030 0.9483629
151040 0.9436563
151050 0.9432915
151060 0.9389552
151070 0.9334077
151080 0.9340404
151090 0.9258938
151100 0.9309251
151110 0.9381527
151120 0.9368795
151130 0.9290396
151140 0.9434842
151150 0.946236
151160 0.9274244
151170 0.8982962
151180 0.9123123
151190 0.9256731
151200 0.9389314
151210 0.9331978
151220 0.9294291
151230 0.9299051
151240 0.9136255
151250 0.9225767
151260 0.9288605
151270 0.9399296
151280 0.9470447
151290 0.9442207
151300 0.9323156
151310 0.9320043
151320 0.9311716
151330 0.9422467
151340 0.9362006
151350 0.9484546
151360 0.9266246
151370 0.9238952
151380 0.9174098
151390 0.9235047
151400 0.9246138
151410 0.9286704
151420 0.9143568
151430 0.9314142
151440 0.934752
151450 0.9314505
151460 0.9387373
151470 0.945266
151480 0.9481239
151490 0.9390725
151500 0.9394132
151510 0.9406469
151520 0.9411197
151530 0.9487497
151540 0.9415874
151550 0.9393293
151560 0.9278383
151570 0.9394454
151580 0.943028
151590 0.9371081
151600 0.9537948
151610 0.9493095
151620 0.953394
151630 0.9395193
151640 0.9418673
151650 0.933898
151660 0.9428753
151670 0.9445336
151680 0.9317796
151690 0.9359895
151700 0.926896
151710 0.9200863
151720 0.9283977
151730 0.9292095
151740 0.9268791
151750 0.9176855
151760 0.9257053
151770 0.9302946
151780 0.9263805
151790 0.9173515
151800 0.9240186
151810 0.9247167
151820 0.9253681
151830 0.9291102
151840 0.9393633
151850 0.9383963
151860 0.9256585
151870 0.9300199
151880 0.9519289
151890 0.9601021
151900 0.9607623
151910 0.9574558
151920 0.9466658
151930 0.9408334
151940 0.942635
151950 0.9366841
151960 0.9377193
151970 0.9415557
151980 0.948735
151990 0.9530624
152000 0.9426746
152010 0.9510674
152020 0.9405165
152030 0.9391214
152040 0.9373859
152050 0.9397147
152060 0.9428203
152070 0.9367733
152080 0.9362097
152090 0.9405698
152100 0.9496468
152110 0.9515578
152120 0.9629502
152130 0.9684808
152140 0.9728495
152150 0.96818
152160 0.959383
152170 0.9491578
152180 0.9399778
152190 0.9267661
152200 0.9332349
152210 0.9313823
152220 0.9364344
152230 0.9576184
152240 0.9392816
152250 0.9355224
152260 0.953757
152270 0.9422694
152280 0.9480447
152290 0.941937
152300 0.9478036
152310 0.9654642
152320 0.9653934
152330 0.95973
152340 0.9465121
152350 0.9600926
152360 0.9625327
152370 0.9506299
152380 0.9386671
152390 0.938722
152400 0.9512545
152410 0.9480397
152420 0.9405863
152430 0.9345905
152440 0.9363452
152450 0.9321921
152460 0.9426098
152470 0.9303958
152480 0.9250466
152490 0.9282541
152500 0.9347394
152510 0.9421608
152520 0.929531
152530 0.9315503
152540 0.9548379
152550 0.957001
152560 0.954116
152570 0.9411952
152580 0.9462437
152590 0.9448895
152600 0.9390293
152610 0.9549981
152620 0.9346057
152630 0.9393001
152640 0.9387288
152650 0.9478779
152660 0.9504583
152670 0.9374235
152680 0.9295318
152690 0.940075
152700 0.9390758
152710 0.9412102
152720 0.9325068
152730 0.9467281
152740 0.9438073
152750 0.9417222
152760 0.9423284
152770 0.922043
152780 0.9423044
152790 0.937986
152800 0.9484532
152810 0.9327508
152820 0.9323414
152830 0.9355606
152840 0.9295621
152850 0.9269195
152860 0.9323752
152870 0.9429485
152880 0.9335843
152890 0.9252197
152900 0.9171076
152910 0.9128554
152920 0.9036241
152930 0.8996537
152940 0.9071804
152950 0.9171883
152960 0.9099523
152970 0.9148974
152980 0.9124458
152990 0.9096674
153000 0.9191372
153010 0.9342619
153020 0.9358908
153030 0.9479772
153040 0.937054
153050 0.9354597
153060 0.9365565
153070 0.9345832
153080 0.9463534
153090 0.9472257
153100 0.9243449
153110 0.928582
153120 0.9425278
153130 0.9466083
153140 0.9593956
153150 0.965403
153160 0.9559901
153170 0.958311
153180 0.9668887
153190 0.9537054
153200 0.9415163
153210 0.9225884
153220 0.9349268
153230 0.928905
153240 0.924709
153250 0.9335497
153260 0.9254214
153270 0.94002
153280 0.9292454
153290 0.9323875
153300 0.9470189
153310 0.9452994
153320 0.9374431
153330 0.9391406
153340 0.9224239
153350 0.9216556
153360 0.9151873
153370 0.9296457
153380 0.9102578
153390 0.9102492
153400 0.9112602
153410 0.9162571
153420 0.9236565
153430 0.9132642
153440 0.9108471
153450 0.9174452
153460 0.9168724
153470 0.9097299
153480 0.9184021
153490 0.9208861
153500 0.9173538
153510 0.921937
153520 0.9282076
153530 0.9228449
153540 0.9225607
153550 0.9242214
153560 0.91749
153570 0.9163765
153580 0.9084177
153590 0.8990942
153600 0.8930313
153610 0.9059594
153620 0.9038275
153630 0.9115515
153640 0.9101046
153650 0.917798
153660 0.9177152
153670 0.9100211
153680 0.9272268
153690 0.9148785
153700 0.9069728
153710 0.9052805
153720 0.9049824
153730 0.9083017
153740 0.9226184
153750 0.9140221
153760 0.9087852
153770 0.907995
153780 0.9114521
153790 0.9013074
153800 0.9037973
153810 0.9091328
153820 0.916762
153830 0.9182618
153840 0.9351653
153850 0.9130547
153860 0.9088511
153870 0.9202607
153880 0.9172581
153890 0.9246738
153900 0.925722
153910 0.9221855
153920 0.9145574
153930 0.9093335
153940 0.9028124
153950 0.9153357
153960 0.9224279
153970 0.928694
153980 0.9340727
153990 0.9320688
154000 0.92495
154010 0.9241378
154020 0.9129161
154030 0.9057239
154040 0.9004941
154050 0.9083815
154060 0.9144813
154070 0.9071096
154080 0.9041672
154090 0.9104093
154100 0.9009216
154110 0.8989102
154120 0.9080963
154130 0.9189195
154140 0.9302564
154150 0.9185758
154160 0.9275087
154170 0.9270766
154180 0.9235799
154190 0.9294335
154200 0.9302913
154210 0.9264567
154220 0.9354869
154230 0.9247094
154240 0.9259047
154250 0.912844
154260 0.9219416
154270 0.9182122
154280 0.9325432
154290 0.9309832
154300 0.9299403
154310 0.9024572
154320 0.9069546
154330 0.9204139
154340 0.9280798
154350 0.9417334
154360 0.9304835
154370 0.9262555
154380 0.912921
154390 0.9237412
154400 0.937533
154410 0.9077767
154420 0.9257441
154430 0.9309916
154440 0.9071658
154450 0.9072998
154460 0.9152918
154470 0.9280885
154480 0.9185595
154490 0.9124307
154500 0.9125206
154510 0.9175204
154520 0.902378
154530 0.9076369
154540 0.9285992
154550 0.9239621
154560 0.9254118
154570 0.9281844
154580 0.9293643
154590 0.945945
154600 0.9417906
154610 0.9353626
154620 0.9359758
154630 0.9374278
154640 0.9412451
154650 0.9273778
154660 0.9211433
154670 0.9302974
154680 0.9164218
154690 0.9029545
154700 0.9287685
154710 0.9381499
154720 0.9278787
154730 0.9199188
154740 0.9198672
154750 0.9230427
154760 0.9348241
154770 0.9475225
154780 0.9497678
154790 0.9491323
154800 0.9313852
154810 0.9273973
154820 0.9283617
154830 0.9212952
154840 0.9162935
154850 0.9221349
154860 0.9270595
154870 0.942558
154880 0.9421268
154890 0.9477158
154900 0.9229817
154910 0.9282281
154920 0.9294953
154930 0.9057268
154940 0.8988333
154950 0.9096019
154960 0.909058
154970 0.9129179
154980 0.9123564
154990 0.9262009
155000 0.9225419
155010 0.9227581
155020 0.9233073
155030 0.9191261
155040 0.9228625
155050 0.9125729
155060 0.8990112
155070 0.8927565
155080 0.898991
155090 0.9101421
155100 0.9182613
155110 0.9168366
155120 0.9267955
155130 0.9180184
155140 0.9318315
155150 0.9394062
155160 0.947678
155170 0.9295269
155180 0.933429
155190 0.929127
155200 0.9355789
155210 0.9243147
155220 0.9166444
155230 0.9168385
155240 0.9210087
155250 0.9173988
155260 0.9301065
155270 0.9421647
155280 0.9385356
155290 0.9155659
155300 0.9180951
155310 0.9233707
155320 0.9174184
155330 0.9152097
155340 0.9057012
155350 0.9153844
155360 0.9091573
155370 0.9205993
155380 0.9199962
155390 0.9132929
155400 0.936048
155410 0.9439973
155420 0.9437275
155430 0.9356961
155440 0.9284159
155450 0.9271579
155460 0.9292507
155470 0.9278831
155480 0.9304482
155490 0.9323223
155500 0.9389058
155510 0.9368175
155520 0.9300569
155530 0.9283963
155540 0.9366204
155550 0.9411938
155560 0.9455202
155570 0.9253422
155580 0.9201134
155590 0.9308057
155600 0.9462451
155610 0.9564538
155620 0.9487562
155630 0.959944
155640 0.9396631
155650 0.9230302
155660 0.921731
155670 0.9176825
155680 0.9241233
155690 0.9005807
155700 0.9073553
155710 0.9134108
155720 0.9116719
155730 0.9194282
155740 0.91123
155750 0.9134074
155760 0.9134085
155770 0.9148067
155780 0.912878
155790 0.9110465
155800 0.8973736
155810 0.9078153
155820 0.9066626
155830 0.9067812
155840 0.8972651
155850 0.8915132
155860 0.8955778
155870 0.8936155
155880 0.8926055
155890 0.8865368
155900 0.8963413
155910 0.8973968
155920 0.8974736
155930 0.8902954
155940 0.896237
155950 0.8786671
155960 0.9021178
155970 0.9032758
155980 0.9056039
155990 0.9005177
156000 0.9057899
156010 0.9053592
156020 0.9110234
156030 0.9149335
156040 0.9211558
156050 0.9273223
156060 0.9382722
156070 0.9237538
156080 0.9273502
156090 0.9303414
156100 0.9302166
156110 0.92027
156120 0.9270836
156130 0.9408994
156140 0.9205253
156150 0.9338962
156160 0.9331363
156170 0.9387641
156180 0.9431941
156190 0.9560598
156200 0.9481996
156210 0.9244587
156220 0.9242907
156230 0.9105577
156240 0.9219266
156250 0.91363
156260 0.9199705
156270 0.9179654
156280 0.9076547
156290 0.9184051
156300 0.9068746
156310 0.9118931
156320 0.9167977
156330 0.9192197
156340 0.9209054
156350 0.9198558
156360 0.9217727
156370 0.9128504
156380 0.9094311
156390 0.9060042
156400 0.9117271
156410 0.9240281
156420 0.9325769
156430 0.9189011
156440 0.9114684
156450 0.9234012
156460 0.9237365
156470 0.9257098
156480 0.9205464
156490 0.9071293
156500 0.9014221
156510 0.8931915
156520 0.9066958
156530 0.9088451
156540 0.9185728
156550 0.9264803
156560 0.9372219
156570 0.9461218
156580 0.9411941
156590 0.9355428
156600 0.9370166
156610 0.953611
156620 0.9459431
156630 0.931261
156640 0.9418672
156650 0.9481647
156660 0.9440119
156670 0.9449079
156680 0.9487993
156690 0.9449089
156700 0.9357973
156710 0.9373811
156720 0.9400632
156730 0.9271519
156740 0.9235404
156750 0.9305732
156760 0.9309838
156770 0.9309313
156780 0.9252118
156790 0.9273146
156800 0.9371929
156810 0.9426578
156820 0.9397132
156830 0.9357994
156840 0.9478194
156850 0.927149
156860 0.9286164
156870 0.9205437
156880 0.9241337
156890 0.9225199
156900 0.9266623
156910 0.9384705
156920 0.9287382
156930 0.9294685
156940 0.9370772
156950 0.9387504
156960 0.9437817
156970 0.9473239
156980 0.9312419
156990 0.9314697
157000 0.9344398
157010 0.9429057
157020 0.9500174
157030 0.9526769
157040 0.9427779
157050 0.9481049
157060 0.9397458
157070 0.9442595
157080 0.9438987
157090 0.952064
157100 0.9469407
157110 0.9429522
157120 0.9589924
157130 0.9596441
157140 0.956392
157150 0.9593992
157160 0.9521577
157170 0.9395148
157180 0.9333928
157190 0.9341351
157200 0.9471838
157210 0.9392593
157220 0.9376831
157230 0.9365417
157240 0.9197095
157250 0.9027582
157260 0.9145329
157270 0.928606
157280 0.9491912
157290 0.9415039
157300 0.9500608
157310 0.9469765
157320 0.9497886
157330 0.9559634
157340 0.9690729
157350 0.9587587
157360 0.9584309
157370 0.9485966
157380 0.9651035
157390 0.9755154
157400 0.9686273
157410 0.9727446
157420 0.9635614
157430 0.9676089
157440 0.9675934
157450 0.9649938
157460 0.9641331
157470 0.9583355
157480 0.938598
157490 0.9445294
157500 0.9503741
157510 0.9401656
157520 0.9543176
157530 0.9531219
157540 0.945644
157550 0.9548256
157560 0.9369226
157570 0.9418845
157580 0.9555424
157590 0.957201
157600 0.9493114
157610 0.9588764
157620 0.9504974
157630 0.9422612
157640 0.9397747
157650 0.9396659
157660 0.9512115
157670 0.9533072
157680 0.9442123
157690 0.946782
157700 0.9405326
157710 0.9419034
157720 0.9511567
157730 0.9417096
157740 0.9366165
157750 0.9378617
157760 0.927368
157770 0.9209988
157780 0.9330205
157790 0.9266872
157800 0.9296663
157810 0.9414513
157820 0.9354988
157830 0.9341243
157840 0.9338015
157850 0.9390476
157860 0.9453449
157870 0.9355236
157880 0.9310303
157890 0.913066
157900 0.9141504
157910 0.9140042
157920 0.9234182
157930 0.9238343
157940 0.9367399
157950 0.9474418
157960 0.9413028
157970 0.9457142
157980 0.9382274
157990 0.9481368
158000 0.9358851
158010 0.9306321
158020 0.920858
158030 0.9280521
158040 0.9478906
158050 0.9507797
158060 0.9468208
158070 0.943541
158080 0.93615
158090 0.9252701
158100 0.9215755
158110 0.9285542
158120 0.9274749
158130 0.9309413
158140 0.9452062
158150 0.9540637
158160 0.9629494
158170 0.9398003
158180 0.9398059
158190 0.9313377
158200 0.936012
158210 0.9488634
158220 0.9676545
158230 0.9633833
158240 0.9598764
158250 0.9568886
158260 0.9418179
158270 0.930714
158280 0.9406665
158290 0.9436443
158300 0.9395639
158310 0.9280873
158320 0.9420564
158330 0.9425114
158340 0.9424165
158350 0.9384762
158360 0.9286951
158370 0.9294688
158380 0.9296609
158390 0.9119177
158400 0.907126
158410 0.8875883
158420 0.9073269
158430 0.9084358
158440 0.9132537
158450 0.9172683
158460 0.8988701
158470 0.8994227
158480 0.9246817
158490 0.9142896
158500 0.9142039
158510 0.9052913
158520 0.9343687
158530 0.9305043
158540 0.9257563
158550 0.9432052
158560 0.9251582
158570 0.9329983
158580 0.9280165
158590 0.9222108
158600 0.9380397
158610 0.9267272
158620 0.9244565
158630 0.9219889
158640 0.917411
158650 0.9085224
158660 0.9153642
158670 0.9233606
158680 0.9169202
158690 0.9103858
158700 0.8994695
158710 0.9008058
158720 0.900341
158730 0.9101358
158740 0.9106786
158750 0.9105304
158760 0.9269992
158770 0.9196845
158780 0.9367303
158790 0.935041
158800 0.9382492
158810 0.9455262
158820 0.9320981
158830 0.9135885
158840 0.9071856
158850 0.9085557
158860 0.8994676
158870 0.9109813
158880 0.9157143
158890 0.9184111
158900 0.9220137
158910 0.9199841
158920 0.9240705
158930 0.9265876
158940 0.9096845
158950 0.9040233
158960 0.911063
158970 0.9118122
158980 0.9170832
158990 0.9142728
159000 0.9085769
159010 0.8923833
159020 0.888778
159030 0.9081706
159040 0.8929552
159050 0.8856825
159060 0.8930895
159070 0.9013247
159080 0.9119586
159090 0.9038117
159100 0.9150916
159110 0.9145014
159120 0.89337
159130 0.9006149
159140 0.8987612
159150 0.8921358
159160 0.9074576
159170 0.9086946
159180 0.9045253
159190 0.9088027
159200 0.9110667
159210 0.9035116
159220 0.8950197
159230 0.8871788
159240 0.8794479
159250 0.8831289
159260 0.8781295
159270 0.8858564
159280 0.8899457
159290 0.8887944
159300 0.9025305
159310 0.903267
159320 0.899875
159330 0.8997039
159340 0.9054095
159350 0.912533
159360 0.914479
159370 0.9051853
159380 0.901045
159390 0.9082413
159400 0.896934
159410 0.892589
159420 0.9008607
159430 0.8959647
159440 0.9046324
159450 0.8940535
159460 0.9012378
159470 0.9038115
159480 0.9081405
159490 0.9195194
159500 0.9250127
159510 0.9237906
159520 0.9241554
159530 0.9116482
159540 0.9132602
159550 0.9005918
159560 0.9105594
159570 0.9113258
159580 0.9033727
159590 0.9102318
159600 0.9143618
159610 0.9085701
159620 0.901997
159630 0.9031714
159640 0.9079539
159650 0.909098
159660 0.8965396
159670 0.9068226
159680 0.9016002
159690 0.9079813
159700 0.9131576
159710 0.9211728
159720 0.9090083
159730 0.9102888
159740 0.8948144
159750 0.8965182
159760 0.8931419
159770 0.8957121
159780 0.8987585
159790 0.898423
159800 0.9040284
159810 0.9035887
159820 0.8880119
159830 0.8882826
159840 0.8895461
159850 0.9026299
159860 0.9065359
159870 0.8974926
159880 0.8989702
159890 0.8907233
159900 0.8986437
159910 0.8968172
159920 0.9008736
159930 0.9054409
159940 0.9047164
159950 0.9153928
159960 0.9084576
159970 0.8981092
159980 0.8977688
159990 0.8967769
160000 0.9133092
160010 0.930728
160020 0.9262133
160030 0.9140286
160040 0.892897
160050 0.8900638
160060 0.9119746
160070 0.9004177
160080 0.9074744
160090 0.9196019
160100 0.9301628
160110 0.9225793
160120 0.9056191
160130 0.9018326
160140 0.8841437
160150 0.8888676
160160 0.8920389
160170 0.8849778
160180 0.8896871
160190 0.8995423
160200 0.8933333
160210 0.8902047
160220 0.9171655
160230 0.9089175
160240 0.8990988
160250 0.8974273
160260 0.9115996
160270 0.9099272
160280 0.9133226
160290 0.9109659
160300 0.91118
160310 0.9034753
160320 0.9036003
160330 0.9157566
160340 0.9020864
160350 0.8952361
160360 0.9013847
160370 0.9018203
160380 0.9004306
160390 0.9025884
160400 0.8990502
160410 0.9092597
160420 0.9066982
160430 0.9114991
160440 0.9120922
160450 0.9264665
160460 0.9263204
160470 0.9198033
160480 0.9286574
160490 0.9298814
160500 0.9270014
160510 0.9278449
160520 0.9197072
160530 0.9215546
160540 0.9268165
160550 0.9170217
160560 0.9067922
160570 0.9198433
160580 0.9058327
160590 0.9029691
160600 0.9027694
160610 0.9071172
160620 0.8986251
160630 0.9078957
160640 0.8930629
160650 0.9042172
160660 0.9053739
160670 0.918415
160680 0.916408
160690 0.9137856
160700 0.9142857
160710 0.9002396
160720 0.9059246
160730 0.9022222
160740 0.8900137
160750 0.9006409
160760 0.8983338
160770 0.9286709
160780 0.9145927
160790 0.9139296
160800 0.9190094
160810 0.906019
160820 0.9137589
160830 0.9097071
160840 0.9205034
160850 0.9070209
160860 0.9074931
160870 0.9104011
160880 0.9209359
160890 0.9237424
160900 0.9119674
160910 0.911487
160920 0.9045048
160930 0.8948659
160940 0.8926687
160950 0.8921873
160960 0.8925462
160970 0.8807113
160980 0.8830083
160990 0.8801159
161000 0.8845686
161010 0.8884082
161020 0.8916732
161030 0.9040053
161040 0.8977728
161050 0.8976592
161060 0.8994954
161070 0.8903391
161080 0.8825881
161090 0.896086
161100 0.8945287
161110 0.8877096
161120 0.8942004
161130 0.9102549
161140 0.8907694
161150 0.9068788
161160 0.9068245
161170 0.9086618
161180 0.9107706
161190 0.9140033
161200 0.9099101
161210 0.9128988
161220 0.9079236
161230 0.8953564
161240 0.9046507
161250 0.8908265
161260 0.881029
161270 0.8826395
161280 0.8844489
161290 0.8886434
161300 0.8733859
161310 0.8951773
161320 0.8879197
161330 0.8848954
161340 0.8873825
161350 0.8813343
161360 0.8852586
161370 0.8791464
161380 0.8911806
161390 0.9030157
161400 0.9043396
161410 0.9091051
161420 0.8999631
161430 0.8955675
161440 0.8888633
161450 0.8933495
161460 0.9035658
161470 0.8870615
161480 0.8950345
161490 0.9056939
161500 0.9024727
161510 0.8889207
161520 0.8847381
161530 0.8849286
161540 0.8922504
161550 0.8958065
161560 0.8952373
161570 0.9063309
161580 0.9313537
161590 0.9258564
161600 0.9245657
161610 0.9310902
161620 0.919808
161630 0.9181204
161640 0.9163443
161650 0.9069433
161660 0.9029358
161670 0.9161914
161680 0.9040542
161690 0.8933109
161700 0.9134009
161710 0.9192017
161720 0.9079777
161730 0.9152741
161740 0.9104295
161750 0.9178351
161760 0.9054966
161770 0.9117373
161780 0.8974891
161790 0.8933894
161800 0.9013595
161810 0.9088593
161820 0.9080243
161830 0.9000658
161840 0.8968829
161850 0.8927752
161860 0.9060386
161870 0.9032409
161880 0.905364
161890 0.9132006
161900 0.9198489
161910 0.9172907
161920 0.9155833
161930 0.9201725
161940 0.9143716
161950 0.9085129
161960 0.9197403
161970 0.9170398
161980 0.9162285
161990 0.9143022
162000 0.9068852
162010 0.9152853
162020 0.9232221
162030 0.9200246
162040 0.9276698
162050 0.932824
162060 0.9219263
162070 0.9392476
162080 0.9203969
162090 0.9067426
162100 0.9062874
162110 0.9213609
162120 0.92025
162130 0.9162674
162140 0.9122643
162150 0.9180484
162160 0.8980995
162170 0.9047374
162180 0.9071406
162190 0.9005953
162200 0.9027271
162210 0.894647
162220 0.905863
162230 0.9035947
162240 0.9070992
162250 0.9138425
162260 0.9281659
162270 0.9253566
162280 0.9183594
162290 0.9220634
162300 0.9333554
162310 0.9211031
162320 0.9132452
162330 0.9257067
162340 0.9301288
162350 0.9202523
162360 0.9189339
162370 0.9129546
162380 0.9186879
162390 0.9029681
162400 0.9113537
162410 0.9029014
162420 0.8829852
162430 0.8886833
162440 0.8983179
162450 0.9121713
162460 0.9119353
162470 0.9033543
162480 0.909461
162490 0.8889079
162500 0.8904763
162510 0.8912247
162520 0.892988
162530 0.8958238
162540 0.9253268
162550 0.9286699
162560 0.9171105
162570 0.9088975
162580 0.9058033
162590 0.9031635
162600 0.9102414
162610 0.9125228
162620 0.9083909
162630 0.9096556
162640 0.907958
162650 0.9073675
162660 0.9037925
162670 0.9099506
162680 0.9155194
162690 0.9110227
162700 0.8971512
162710 0.9042725
162720 0.9113187
162730 0.9078465
162740 0.9185761
162750 0.9088703
162760 0.8958816
162770 0.9112136
162780 0.9147423
162790 0.9031482
162800 0.9056072
162810 0.9208256
162820 0.9265932
162830 0.9277313
162840 0.9283131
162850 0.9189677
162860 0.9211359
162870 0.9232354
162880 0.9283516
162890 0.9201697
162900 0.9233707
162910 0.9252382
162920 0.9240198
162930 0.9105155
162940 0.9047083
162950 0.9052158
162960 0.9034895
162970 0.9065536
162980 0.9106076
162990 0.9145202
163000 0.9154673
163010 0.9033253
163020 0.9097392
163030 0.9000356
163040 0.9044007
163050 0.9063578
163060 0.9114968
163070 0.901262
163080 0.913003
163090 0.9116368
163100 0.8995153
163110 0.9062876
163120 0.9148199
163130 0.9193732
163140 0.9085698
163150 0.910638
163160 0.9144638
163170 0.9210803
163180 0.9140474
163190 0.9079835
163200 0.9166442
163210 0.9021828
163220 0.9047313
163230 0.908679
163240 0.9041926
163250 0.8941007
163260 0.8950582
163270 0.9074792
163280 0.893478
163290 0.9126092
163300 0.91632
163310 0.9047521
163320 0.9004675
163330 0.9238595
163340 0.9109164
163350 0.9205513
163360 0.9293611
163370 0.9237154
163380 0.9273335
163390 0.9285657
163400 0.9268889
163410 0.9338559
163420 0.9201802
163430 0.9272406
163440 0.928656
163450 0.9183726
163460 0.9123208
163470 0.9220754
163480 0.905961
163490 0.9296863
163500 0.9348376
163510 0.9333498
163520 0.9321731
163530 0.9255064
163540 0.9350367
163550 0.9320657
163560 0.937836
163570 0.9168051
163580 0.9318452
163590 0.9297457
163600 0.9381557
163610 0.9465894
163620 0.9287249
163630 0.9177001
163640 0.9176121
163650 0.9046898
163660 0.9116345
163670 0.9073238
163680 0.9067858
163690 0.8981926
163700 0.9135541
163710 0.9167129
163720 0.9123253
163730 0.908869
163740 0.9139134
163750 0.9177419
163760 0.91403
163770 0.9187654
163780 0.9199097
163790 0.902687
163800 0.9099963
163810 0.9104216
163820 0.9129222
163830 0.9218726
163840 0.9165645
163850 0.8956856
163860 0.9095258
163870 0.9067658
163880 0.9032555
163890 0.9146559
163900 0.9004065
163910 0.9021802
163920 0.9006709
163930 0.9096105
163940 0.9087674
163950 0.8924901
163960 0.9059641
163970 0.9004436
163980 0.8991963
163990 0.896636
164000 0.8956986
164010 0.8979117
164020 0.893825
164030 0.9065299
164040 0.9038863
164050 0.915418
164060 0.900407
164070 0.9110015
164080 0.9160714
164090 0.9091346
164100 0.9170045
164110 0.9138339
164120 0.930542
164130 0.9117706
164140 0.9133377
164150 0.9196141
164160 0.9263008
164170 0.9161755
164180 0.9282667
164190 0.9166649
164200 0.9184028
164210 0.9102908
164220 0.9241964
164230 0.9272171
164240 0.9416168
164250 0.9450213
164260 0.9331285
164270 0.942596
164280 0.9336698
164290 0.9312126
164300 0.9221845
164310 0.9348609
164320 0.9235569
164330 0.9350746
164340 0.9353137
164350 0.9296611
164360 0.9114444
164370 0.9170623
164380 0.9237562
164390 0.9286654
164400 0.9265241
164410 0.9244452
164420 0.9384877
164430 0.9430483
164440 0.9460316
164450 0.9509088
164460 0.9481815
164470 0.9391149
164480 0.9366792
164490 0.9454456
164500 0.930878
164510 0.9338457
164520 0.9226915
164530 0.9320344
164540 0.9100372
164550 0.9330629
164560 0.929581
164570 0.9251415
164580 0.9214756
164590 0.9306723
164600 0.9264285
164610 0.9321968
164620 0.9210277
164630 0.9381332
164640 0.9245472
164650 0.9192826
164660 0.9189059
164670 0.9186679
164680 0.9133322
164690 0.9203778
164700 0.9146988
164710 0.9344485
164720 0.9311015
164730 0.918524
164740 0.9147615
164750 0.9157489
164760 0.9323906
164770 0.9459653
164780 0.9284936
164790 0.9387788
164800 0.9372553
164810 0.9164492
164820 0.9194977
164830 0.9277322
164840 0.920541
164850 0.9024374
164860 0.8942239
164870 0.8959305
164880 0.8995796
164890 0.9062911
164900 0.9049574
164910 0.9072017
164920 0.9298579
164930 0.9274161
164940 0.9050093
164950 0.9044595
164960 0.916468
164970 0.9060245
164980 0.9106218
164990 0.9149029
165000 0.9198632
165010 0.89665
165020 0.9009213
165030 0.9058865
165040 0.9067881
165050 0.9060373
165060 0.9065365
165070 0.9101472
165080 0.9000319
165090 0.9020834
165100 0.90986
165110 0.9221037
165120 0.9207913
165130 0.9281183
165140 0.9300303
165150 0.9238039
165160 0.9261405
165170 0.9205066
165180 0.9259974
165190 0.9343362
165200 0.9395005
165210 0.9181446
165220 0.9321941
165230 0.9289687
165240 0.9237755
165250 0.9556432
165260 0.9456576
165270 0.9388299
165280 0.9557481
165290 0.9713945
165300 0.9549847
165310 0.9325539
165320 0.9374316
165330 0.9532229
165340 0.9567742
165350 0.9609527
165360 0.9617031
165370 0.9463176
165380 0.9272839
165390 0.926544
165400 0.9328731
165410 0.9343023
165420 0.9237058
165430 0.9364309
165440 0.9277338
165450 0.9364096
165460 0.9330134
165470 0.928107
165480 0.9169918
165490 0.9246815
165500 0.9302974
165510 0.9367054
165520 0.925835
165530 0.9152932
165540 0.9133872
165550 0.9220006
165560 0.9184185
165570 0.9227996
165580 0.9383687
165590 0.9195529
165600 0.9328682
165610 0.9323169
165620 0.9418803
165630 0.9558016
165640 0.9466395
165650 0.938464
165660 0.9347685
165670 0.9453195
165680 0.9238147
165690 0.9373972
165700 0.9244606
165710 0.9118893
165720 0.9163113
165730 0.9015737
165740 0.9080871
165750 0.9130771
165760 0.9131293
165770 0.9168313
165780 0.9104284
165790 0.9093512
165800 0.8974722
165810 0.8993418
165820 0.8997406
165830 0.8943108
165840 0.9093429
165850 0.9078674
165860 0.9208255
165870 0.9200236
165880 0.9227232
165890 0.9220976
165900 0.9246338
165910 0.9278187
165920 0.9217521
165930 0.9232333
165940 0.9170751
165950 0.926254
165960 0.9371897
165970 0.9416353
165980 0.9478274
165990 0.9284624
166000 0.930335
166010 0.9361781
166020 0.9316752
166030 0.9329212
166040 0.9293364
166050 0.9243432
166060 0.9257295
166070 0.9282393
166080 0.9277231
166090 0.9360939
166100 0.9372979
166110 0.9272513
166120 0.9184547
166130 0.9170573
166140 0.9295343
166150 0.9355194
166160 0.9263217
166170 0.927052
166180 0.9216912
166190 0.9323108
166200 0.9305902
166210 0.9322084
166220 0.9294517
166230 0.9271333
166240 0.9420546
166250 0.9319137
166260 0.9313247
166270 0.9333778
166280 0.9359156
166290 0.9264292
166300 0.9226037
166310 0.9208537
166320 0.9315098
166330 0.9457097
166340 0.9437468
166350 0.9379442
166360 0.9454852
166370 0.9414256
166380 0.9462315
166390 0.959717
166400 0.9558967
166410 0.9393699
166420 0.9313197
166430 0.9385116
166440 0.9532539
166450 0.9456106
166460 0.9640329
166470 0.9540161
166480 0.957164
166490 0.9476573
166500 0.9403954
166510 0.9366699
166520 0.9287811
166530 0.9375414
166540 0.9305857
166550 0.9428903
166560 0.9499485
166570 0.9471258
166580 0.9550799
166590 0.9445061
166600 0.9487981
166610 0.9365336
166620 0.9276769
166630 0.945103
166640 0.9525517
166650 0.9488067
166660 0.9531049
166670 0.953468
166680 0.9497225
166690 0.9541349
166700 0.9653544
166710 0.9758079
166720 0.9662918
166730 0.9450707
166740 0.9338372
166750 0.9487604
166760 0.9425738
166770 0.950214
166780 0.9346803
166790 0.9352244
166800 0.9263932
166810 0.9191765
166820 0.9287354
166830 0.9376022
166840 0.94129
166850 0.9427423
166860 0.947162
166870 0.9397004
166880 0.9361747
166890 0.9437736
166900 0.9512608
166910 0.965349
166920 0.9468636
166930 0.944633
166940 0.9394143
166950 0.9490959
166960 0.9260752
166970 0.9247311
166980 0.9425499
166990 0.9450285
167000 0.9292861
167010 0.9266131
167020 0.9377174
167030 0.9440349
167040 0.9353621
167050 0.9407616
167060 0.9345761
167070 0.9421347
167080 0.9351993
167090 0.9291809
167100 0.9188504
167110 0.9106833
167120 0.9173226
167130 0.9215425
167140 0.9292957
167150 0.9252586
167160 0.9102815
167170 0.9037002
167180 0.9128837
167190 0.9252509
167200 0.9243967
167210 0.9243285
167220 0.9350647
167230 0.9413276
167240 0.9332387
167250 0.9306453
167260 0.9232575
167270 0.9249094
167280 0.9267217
167290 0.9261898
167300 0.9223242
167310 0.9206653
167320 0.9201441
167330 0.9279515
167340 0.9413713
167350 0.9508756
167360 0.9560319
167370 0.9580384
167380 0.9481025
167390 0.9524335
167400 0.951417
167410 0.9538121
167420 0.9478863
167430 0.9464076
167440 0.9485576
167450 0.9353566
167460 0.9470599
167470 0.9561156
167480 0.9322595
167490 0.9398527
167500 0.9398289
167510 0.9431677
167520 0.9530523
167530 0.9525427
167540 0.9268889
167550 0.9241597
167560 0.9228711
167570 0.9219941
167580 0.9246643
167590 0.9352657
167600 0.9336942
167610 0.9243288
167620 0.9305829
167630 0.9216737
167640 0.9263622
167650 0.9231339
167660 0.9169721
167670 0.9150749
167680 0.9042342
167690 0.9192623
167700 0.9116211
167710 0.9172867
167720 0.9249141
167730 0.9337912
167740 0.9260224
167750 0.9272426
167760 0.9307829
167770 0.922745
167780 0.9210605
167790 0.9113796
167800 0.9321997
167810 0.912064
167820 0.9240411
167830 0.9402422
167840 0.9285563
167850 0.9228128
167860 0.9290628
167870 0.9277033
167880 0.9211842
167890 0.9184222
167900 0.912188
167910 0.9345716
167920 0.9237137
167930 0.9093353
167940 0.9210707
167950 0.9105268
167960 0.9112648
167970 0.9156746
167980 0.9222608
167990 0.9192613
168000 0.9134812
168010 0.9148536
168020 0.9192469
168030 0.9189695
168040 0.9122652
168050 0.9069997
168060 0.9007067
168070 0.9110397
168080 0.8976986
168090 0.9155215
168100 0.9015539
168110 0.90773
168120 0.9061555
168130 0.9175792
168140 0.9142605
168150 0.9091265
168160 0.9148195
168170 0.9182929
168180 0.9192095
168190 0.9308282
168200 0.9167857
168210 0.93532
168220 0.9200736
168230 0.9244394
168240 0.9227101
168250 0.9171393
168260 0.9379115
168270 0.9332526
168280 0.9340662
168290 0.946356
168300 0.9381715
168310 0.9230424
168320 0.9289448
168330 0.9085723
168340 0.9209544
168350 0.9144352
168360 0.9140759
168370 0.9138492
168380 0.9224316
168390 0.9317526
168400 0.9407346
168410 0.9355367
168420 0.9405049
168430 0.9309954
168440 0.9419899
168450 0.9379084
168460 0.9467461
168470 0.9334518
168480 0.9240643
168490 0.9078268
168500 0.9162914
168510 0.9197704
168520 0.9247808
168530 0.9069757
168540 0.9159803
168550 0.9168845
168560 0.9172706
168570 0.9157212
168580 0.9139338
168590 0.9184045
168600 0.9240104
168610 0.9307765
168620 0.9317672
168630 0.9260271
168640 0.925979
168650 0.9319098
168660 0.9151689
168670 0.915439
168680 0.9118432
168690 0.9119843
168700 0.9055417
168710 0.9022643
168720 0.9028789
168730 0.9088073
168740 0.9032745
168750 0.9072692
168760 0.9075551
168770 0.9214748
168780 0.9352941
168790 0.9146667
168800 0.9074331
168810 0.9183705
168820 0.9092298
168830 0.9216551
168840 0.9252945
168850 0.92751
168860 0.9323201
168870 0.9301587
168880 0.9416944
168890 0.9616113
168900 0.9409282
168910 0.9419518
168920 0.9515188
168930 0.9493024
168940 0.9477324
168950 0.9404875
168960 0.9314972
168970 0.9142644
168980 0.9161279
168990 0.915823
169000 0.9044358
169010 0.9039087
169020 0.9053992
169030 0.899488
169040 0.9114673
169050 0.9126498
169060 0.9081348
169070 0.9079875
169080 0.904845
169090 0.9205474
169100 0.9211736
169110 0.9347755
169120 0.9251855
169130 0.9266791
169140 0.930787
169150 0.9278264
169160 0.9259034
169170 0.9356645
169180 0.9395608
169190 0.9427772
169200 0.9323583
169210 0.92953
169220 0.920368
169230 0.931333
169240 0.9228135
169250 0.9250724
169260 0.922938
169270 0.9226446
169280 0.9275059
169290 0.9234781
169300 0.914286
169310 0.9174727
169320 0.9134377
169330 0.9156152
169340 0.907422
169350 0.9107159
169360 0.9143583
169370 0.9020267
169380 0.8875113
169390 0.8950202
169400 0.8990014
169410 0.9039487
169420 0.9113801
169430 0.9186082
169440 0.9071864
169450 0.9067001
169460 0.9014795
169470 0.8901725
169480 0.9071373
169490 0.9072198
169500 0.8974243
169510 0.9026329
169520 0.9110293
169530 0.9121585
169540 0.91853
169550 0.929839
169560 0.9293546
169570 0.9237673
169580 0.9102275
169590 0.9145772
169600 0.9150713
169610 0.9147776
169620 0.9159774
169630 0.8929722
169640 0.9036444
169650 0.9013543
169660 0.9045814
169670 0.913752
169680 0.9192184
169690 0.9193844
169700 0.9273098
169710 0.9269067
169720 0.9125309
169730 0.9140619
169740 0.9077337
169750 0.9264367
169760 0.9215713
169770 0.9166386
169780 0.9257237
169790 0.9119812
169800 0.9142568
169810 0.9058911
169820 0.9158655
169830 0.9000184
169840 0.898286
169850 0.9045911
169860 0.9084423
169870 0.9096133
169880 0.8999687
169890 0.9092312
169900 0.9242833
169910 0.9339637
169920 0.9321389
169930 0.9282008
169940 0.9398511
169950 0.9352949
169960 0.940093
169970 0.9383866
169980 0.9468364
169990 0.9421265
170000 0.9358217
170010 0.9395085
170020 0.9299545
170030 0.9316945
170040 0.9301819
170050 0.9436296
170060 0.9297881
170070 0.9438254
170080 0.9383384
170090 0.9324057
170100 0.9249097
170110 0.9234022
170120 0.9114469
170130 0.9166383
170140 0.9222208
170150 0.9243484
170160 0.9177011
170170 0.9118584
170180 0.926589
170190 0.9253665
170200 0.9273579
170210 0.9409124
170220 0.9323615
170230 0.9336802
170240 0.9392995
170250 0.9486182
170260 0.9425966
170270 0.9435356
170280 0.9508649
170290 0.9413933
170300 0.9458247
170310 0.934298
170320 0.9236615
170330 0.9302735
170340 0.9199297
170350 0.9064192
170360 0.903508
170370 0.9311591
170380 0.932689
170390 0.9221863
170400 0.9205363
170410 0.9365773
170420 0.934093
170430 0.9205433
170440 0.9334567
170450 0.9394788
170460 0.9326077
170470 0.9228808
170480 0.9125109
170490 0.9309379
170500 0.9197809
170510 0.919058
170520 0.9168065
170530 0.9083192
170540 0.9076111
170550 0.926248
170560 0.9251733
170570 0.9168736
170580 0.9174026
170590 0.9256278
170600 0.9288352
170610 0.9397073
170620 0.9248229
170630 0.9387238
170640 0.9531083
170650 0.9458197
170660 0.9496158
170670 0.9570921
170680 0.9451426
170690 0.9205654
170700 0.9393369
170710 0.9345772
170720 0.9179061
170730 0.9198837
170740 0.9178578
170750 0.9243785
170760 0.933906
170770 0.9436555
170780 0.938219
170790 0.9310624
170800 0.9303651
170810 0.9404631
170820 0.9322219
170830 0.9335349
170840 0.9195384
170850 0.9145803
170860 0.9206386
170870 0.9262601
170880 0.9298309
170890 0.9333878
170900 0.9340944
170910 0.9376964
170920 0.9487408
170930 0.9628993
170940 0.9690322
170950 0.9621295
170960 0.9410588
170970 0.9440641
170980 0.9405414
170990 0.9367965
171000 0.9337394
171010 0.9308845
171020 0.9290846
171030 0.9327173
171040 0.9497177
171050 0.9365715
171060 0.9212829
171070 0.9259122
171080 0.9299752
171090 0.9417198
171100 0.9406724
171110 0.9409114
171120 0.9434028
171130 0.9437965
171140 0.9360304
171150 0.9353045
171160 0.9262902
171170 0.9305301
171180 0.9377475
171190 0.9363232
171200 0.9315141
171210 0.9220082
171220 0.9299824
171230 0.9351569
171240 0.9315227
171250 0.9223751
171260 0.9387872
171270 0.9403485
171280 0.9475842
171290 0.9527399
171300 0.9476767
171310 0.9515266
171320 0.9661971
171330 0.9549354
171340 0.950188
171350 0.9404623
171360 0.9555792
171370 0.9582618
171380 0.9486855
171390 0.9461927
171400 0.9477941
171410 0.9361302
171420 0.9433771
171430 0.9398286
171440 0.9434962
171450 0.94996
171460 0.9508377
171470 0.9530858
171480 0.9545282
171490 0.9514074
171500 0.9420643
171510 0.9449809
171520 0.9299878
171530 0.9381144
171540 0.9371289
171550 0.9385158
171560 0.9411422
171570 0.9289698
171580 0.9364895
171590 0.9196665
171600 0.920693
171610 0.922263
171620 0.9271618
171630 0.933224
171640 0.9459363
171650 0.9438248
171660 0.9529487
171670 0.9597578
171680 0.9544479
171690 0.9509117
171700 0.9378923
171710 0.9341139
171720 0.9235224
171730 0.9341067
171740 0.9373709
171750 0.9384448
171760 0.9223397
171770 0.9205774
171780 0.9239797
171790 0.9230527
171800 0.9323574
171810 0.9133176
171820 0.9094565
171830 0.9272093
171840 0.9222143
171850 0.9306253
171860 0.9368047
171870 0.9343842
171880 0.9350005
171890 0.9265923
171900 0.9359944
171910 0.940638
171920 0.9344029
171930 0.9312578
171940 0.9276842
171950 0.9225876
171960 0.9364315
171970 0.9286267
171980 0.9370701
171990 0.9540078
172000 0.9344646
172010 0.9371286
172020 0.944904
172030 0.9571685
172040 0.9653103
172050 0.9816189
172060 0.9585342
172070 0.9485742
172080 0.9520895
172090 0.946635
172100 0.942094
172110 0.9501379
172120 0.9400715
172130 0.95662
172140 0.9587117
172150 0.9715228
172160 0.9749306
172170 0.977258
172180 0.9744722
172190 0.9713733
172200 0.9755351
172210 0.9702615
172220 0.9581365
172230 0.9647293
172240 0.9712316
172250 0.9693929
172260 0.9712712
172270 0.9589199
172280 0.9497557
172290 0.9547034
172300 0.9587827
172310 0.9555869
172320 0.9413757
172330 0.9625193
172340 0.9523804
172350 0.9403697
172360 0.9439262
172370 0.9444331
172380 0.9388107
172390 0.9230974
172400 0.9236265
172410 0.9309817
172420 0.9359926
172430 0.9337123
172440 0.9396335
172450 0.9587955
172460 0.9441767
172470 0.9379079
172480 0.9400104
172490 0.9245473
172500 0.9166498
172510 0.9324295
172520 0.9239455
172530 0.9174444
172540 0.9148697
172550 0.9144232
172560 0.9237086
172570 0.9172983
172580 0.9251792
172590 0.9244484
172600 0.9303154
172610 0.9253827
172620 0.9384323
172630 0.9269879
172640 0.9351625
172650 0.9281705
172660 0.9353893
172670 0.9266473
172680 0.9284398
172690 0.9389839
172700 0.9343932
172710 0.9321104
172720 0.9345245
172730 0.9168831
172740 0.9428846
172750 0.9378362
172760 0.9243368
172770 0.9311361
172780 0.9286029
172790 0.9392017
172800 0.9447631
172810 0.93891
172820 0.9437037
172830 0.9486639
172840 0.9376926
172850 0.9322802
172860 0.9327398
172870 0.9277689
172880 0.9096287
172890 0.9161648
172900 0.9108958
172910 0.9285801
172920 0.9171836
172930 0.9236061
172940 0.9148796
172950 0.9068888
172960 0.9184093
172970 0.9175039
172980 0.9261909
172990 0.9281181
173000 0.9366577
173010 0.9470425
173020 0.9373276
173030 0.9324677
173040 0.9125367
173050 0.9455644
173060 0.9529725
173070 0.9477158
173080 0.942434
173090 0.9367015
173100 0.9234582
173110 0.9295789
173120 0.9275817
173130 0.9286759
173140 0.9323937
173150 0.9105831
173160 0.9250257
173170 0.9156328
173180 0.910175
173190 0.9045374
173200 0.9149222
173210 0.8941134
173220 0.9010539
173230 0.9050204
173240 0.9108988
173250 0.9284793
173260 0.9286608
173270 0.9216084
173280 0.9042187
173290 0.9015245
173300 0.8973406
173310 0.8992422
173320 0.904869
173330 0.9053054
173340 0.9109279
173350 0.9172503
173360 0.9155344
173370 0.8996215
173380 0.8966799
173390 0.8950041
173400 0.9082069
173410 0.9086702
173420 0.924871
173430 0.9367532
173440 0.9291044
173450 0.9272779
173460 0.9243346
173470 0.913371
173480 0.9162056
173490 0.9359685
173500 0.9167397
173510 0.9090124
173520 0.9313313
173530 0.9316059
173540 0.9230039
173550 0.9113996
173560 0.9191105
173570 0.927923
173580 0.9422069
173590 0.9423991
173600 0.9364428
173610 0.9447801
173620 0.941623
173630 0.9521587
173640 0.9282377
173650 0.9335681
173660 0.9297294
173670 0.9364495
173680 0.9322879
173690 0.9251181
173700 0.9279307
173710 0.9179325
173720 0.9093154
173730 0.9241392
173740 0.9155577
173750 0.9145699
173760 0.9132195
173770 0.9075275
173780 0.9076159
173790 0.9203542
173800 0.9206806
173810 0.9273926
173820 0.9362053
173830 0.9429074
173840 0.9341058
173850 0.9331055
173860 0.93713
173870 0.9378356
173880 0.9434233
173890 0.9459142
173900 0.9396008
173910 0.9386805
173920 0.9409623
173930 0.9343989
173940 0.9269969
173950 0.9487377
173960 0.9522988
173970 0.9487518
173980 0.9416102
173990 0.9428423
174000 0.944968
174010 0.9495798
174020 0.9465912
174030 0.9405984
174040 0.9187575
174050 0.9326
174060 0.94066
174070 0.9364817
174080 0.9383512
174090 0.9624436
174100 0.9495308
174110 0.9567817
174120 0.9584922
174130 0.9596643
174140 0.9552923
174150 0.96935
174160 0.950112
174170 0.9548377
174180 0.9532123
174190 0.9393854
174200 0.9444169
174210 0.9508476
174220 0.9482475
174230 0.9361778
174240 0.9447418
174250 0.9545932
174260 0.9568061
174270 0.9585003
174280 0.9495599
174290 0.9470745
174300 0.9621282
174310 0.9442511
174320 0.9501203
174330 0.9326135
174340 0.9307565
174350 0.940331
174360 0.9472764
174370 0.9571565
174380 0.9379194
174390 0.935791
174400 0.9363624
174410 0.9390632
174420 0.9353423
174430 0.9349418
174440 0.937898
174450 0.9457542
174460 0.9376181
174470 0.9351182
174480 0.9279684
174490 0.9107147
174500 0.9042007
174510 0.9089403
174520 0.9311472
174530 0.919053
174540 0.9118038
174550 0.9361395
174560 0.9387107
174570 0.9224196
174580 0.9121076
174590 0.9112173
174600 0.910387
174610 0.9114096
174620 0.9081115
174630 0.920108
174640 0.9347697
174650 0.9324731
174660 0.9344535
174670 0.9342077
174680 0.9370772
174690 0.9366193
174700 0.9304737
174710 0.9210854
174720 0.9252793
174730 0.9202286
174740 0.9293347
174750 0.9230147
174760 0.9357513
174770 0.9312881
174780 0.9355273
174790 0.9371341
174800 0.9406922
174810 0.9271357
174820 0.9193741
174830 0.9389971
174840 0.9399949
174850 0.9357206
174860 0.9382629
174870 0.9346661
174880 0.928377
174890 0.9286423
174900 0.9349301
174910 0.9433209
174920 0.9539779
174930 0.9438246
174940 0.9321222
174950 0.9338601
174960 0.940908
174970 0.9373477
174980 0.9473317
174990 0.9530577
175000 0.9525176
175010 0.9559889
175020 0.9545907
175030 0.9487703
175040 0.9307244
175050 0.9207929
175060 0.9161196
175070 0.9281412
175080 0.9307668
175090 0.922124
175100 0.9470052
175110 0.9376906
175120 0.9384229
175130 0.93642
175140 0.949699
175150 0.9559144
175160 0.9338755
175170 0.9424353
175180 0.9372444
175190 0.9296054
175200 0.938615
175210 0.9503312
175220 0.9441646
175230 0.9402369
175240 0.9413752
175250 0.9422233
175260 0.940798
175270 0.9459709
175280 0.9472978
175290 0.9360348
175300 0.9281805
175310 0.9311716
175320 0.9478865
175330 0.9446174
175340 0.9431372
175350 0.9489264
175360 0.9429383
175370 0.9411319
175380 0.9398533
175390 0.9461703
175400 0.9480435
175410 0.9536443
175420 0.9399877
175430 0.9264097
175440 0.930952
175450 0.9359533
175460 0.9378953
175470 0.9491608
175480 0.9298033
175490 0.9407079
175500 0.9521173
175510 0.9623269
175520 0.9365848
175530 0.9229164
175540 0.9290123
175550 0.9208058
175560 0.9264957
175570 0.943978
175580 0.9604133
175590 0.9513689
175600 0.9415664
175610 0.9378399
175620 0.9489967
175630 0.9571266
175640 0.9486403
175650 0.9431521
175660 0.9639797
175670 0.9609433
175680 0.9755707
175690 0.970796
175700 0.9725329
175710 0.9696099
175720 0.9536667
175730 0.9554729
175740 0.9295077
175750 0.9451228
175760 0.9454145
175770 0.9464656
175780 0.9416528
175790 0.9435601
175800 0.9571631
175810 0.9481103
175820 0.9470371
175830 0.9459232
175840 0.9426385
175850 0.9283508
175860 0.9343395
175870 0.9364926
175880 0.9399434
175890 0.9301335
175900 0.9261013
175910 0.9298553
175920 0.9217097
175930 0.9155055
175940 0.9244339
175950 0.9308019
175960 0.9455955
175970 0.9429406
175980 0.942645
175990 0.942356
176000 0.9467697
176010 0.9265855
176020 0.92591
176030 0.9359535
176040 0.9413347
176050 0.9390609
176060 0.9578159
176070 0.9384405
176080 0.9360535
176090 0.9409227
176100 0.9321177
176110 0.9423514
176120 0.9501905
176130 0.9541982
176140 0.9619888
176150 0.9490961
176160 0.9492377
176170 0.957591
176180 0.9488478
176190 0.9478878
176200 0.9521397
176210 0.9414915
176220 0.946859
176230 0.9356992
176240 0.9290738
176250 0.9091447
176260 0.9168317
176270 0.9312759
176280 0.9373244
176290 0.9480017
176300 0.9248595
176310 0.9361484
176320 0.9312376
176330 0.9429495
176340 0.940534
176350 0.9302745
176360 0.924147
176370 0.9346403
176380 0.927009
176390 0.9155
176400 0.9254236
176410 0.9142931
176420 0.9091687
176430 0.9123877
176440 0.9229677
176450 0.9229977
176460 0.9301946
176470 0.9309896
176480 0.9298723
176490 0.9236427
176500 0.9244345
176510 0.9111128
176520 0.9162524
176530 0.9207456
176540 0.9370885
176550 0.9256573
176560 0.9341468
176570 0.9267603
176580 0.9267446
176590 0.9228991
176600 0.9274363
176610 0.9311882
176620 0.9366112
176630 0.9332063
176640 0.9257487
176650 0.9346571
176660 0.9348075
176670 0.9216041
176680 0.9206081
176690 0.9179989
176700 0.9248814
176710 0.9336956
176720 0.9378088
176730 0.948092
176740 0.9501709
176750 0.9395828
176760 0.9363328
176770 0.9356215
176780 0.9358898
176790 0.9280472
176800 0.9294834
176810 0.9330855
176820 0.9274443
176830 0.9328162
176840 0.9294335
176850 0.927308
176860 0.9171134
176870 0.9244915
176880 0.9100651
176890 0.9085302
176900 0.9188747
176910 0.9094315
176920 0.9180061
176930 0.9178813
176940 0.9185004
176950 0.9269904
176960 0.9298943
176970 0.9342106
176980 0.9352241
176990 0.9236939
177000 0.9245804
177010 0.9254151
177020 0.9230796
177030 0.9239229
177040 0.9446899
177050 0.9467629
177060 0.9485133
177070 0.9417296
177080 0.9350968
177090 0.9287694
177100 0.9341673
177110 0.9288341
177120 0.9388695
177130 0.9179244
177140 0.9027927
177150 0.9096144
177160 0.9163823
177170 0.9155859
177180 0.9159129
177190 0.9073837
177200 0.9068524
177210 0.9177278
177220 0.9154241
177230 0.9311999
177240 0.9298643
177250 0.9202362
177260 0.9212119
177270 0.9237215
177280 0.9184463
177290 0.9270707
177300 0.922891
177310 0.9262366
177320 0.9296012
177330 0.9287872
177340 0.9259333
177350 0.9123024
177360 0.9058054
177370 0.9184999
177380 0.9230892
177390 0.9105293
177400 0.9216635
177410 0.9248394
177420 0.9309161
177430 0.9340651
177440 0.9354281
177450 0.9199222
177460 0.926531
177470 0.9158096
177480 0.9262305
177490 0.9282344
177500 0.9368658
177510 0.9313432
177520 0.9430848
177530 0.9329096
177540 0.9249378
177550 0.9295194
177560 0.9236649
177570 0.9144802
177580 0.9144961
177590 0.907648
177600 0.9038777
177610 0.9070997
177620 0.9264894
177630 0.9179706
177640 0.9176435
177650 0.9225262
177660 0.9336041
177670 0.9236618
177680 0.9333459
177690 0.9313253
177700 0.9286265
177710 0.9261251
177720 0.9232457
177730 0.9297341
177740 0.926923
177750 0.9339263
177760 0.9215291
177770 0.9085937
177780 0.9075112
177790 0.9126617
177800 0.9138959
177810 0.9296694
177820 0.9445919
177830 0.9536077
177840 0.9573767
177850 0.9442074
177860 0.941877
177870 0.9341314
177880 0.931303
177890 0.9135616
177900 0.9348769
177910 0.9136594
177920 0.9250525
177930 0.944163
177940 0.939303
177950 0.9394419
177960 0.9448563
177970 0.9497943
177980 0.9507707
177990 0.934762
178000 0.94402
178010 0.9387223
178020 0.9403887
178030 0.9438335
178040 0.9395074
178050 0.93775
178060 0.9299941
178070 0.9120968
178080 0.9041875
178090 0.9026501
178100 0.9091858
178110 0.9031535
178120 0.9094718
178130 0.9106142
178140 0.9066244
178150 0.9103779
178160 0.9050094
178170 0.9039747
178180 0.9100763
178190 0.916404
178200 0.9089149
178210 0.920626
178220 0.9097926
178230 0.9199129
178240 0.9186977
178250 0.9125295
178260 0.9283622
178270 0.9188124
178280 0.914866
178290 0.9021931
178300 0.8993873
178310 0.9089026
178320 0.9155119
178330 0.9087256
178340 0.9154926
178350 0.9220331
178360 0.924422
178370 0.9286684
178380 0.9319329
178390 0.9294996
178400 0.931357
178410 0.9286307
178420 0.9380204
178430 0.9331162
178440 0.9238076
178450 0.9358101
178460 0.916172
178470 0.9307879
178480 0.932489
178490 0.917852
178500 0.929168
178510 0.9254755
178520 0.9240785
178530 0.9066437
178540 0.9114363
178550 0.9113313
178560 0.937394
178570 0.9218011
178580 0.9112321
178590 0.9000423
178600 0.910508
178610 0.9227113
178620 0.9193462
178630 0.9287869
178640 0.9184338
178650 0.9368411
178660 0.9193207
178670 0.9295823
178680 0.9315599
178690 0.9268383
178700 0.9247521
178710 0.9215069
178720 0.9268515
178730 0.9352943
178740 0.9339975
178750 0.9469666
178760 0.9198161
178770 0.940324
178780 0.9380267
178790 0.9372472
178800 0.9339202
178810 0.9374662
178820 0.9338848
178830 0.926505
178840 0.9155609
178850 0.923096
178860 0.9265303
178870 0.9180124
178880 0.9184204
178890 0.9126402
178900 0.9230661
178910 0.9268224
178920 0.9190547
178930 0.9236658
178940 0.9261106
178950 0.9209474
178960 0.9277605
178970 0.9427554
178980 0.9441262
178990 0.9416987
179000 0.9144829
179010 0.9167952
179020 0.9217451
179030 0.926436
179040 0.9316676
179050 0.9321017
179060 0.9330324
179070 0.9414297
179080 0.9247043
179090 0.9157385
179100 0.9298907
179110 0.9293027
179120 0.9235914
179130 0.9327655
179140 0.9242741
179150 0.9241599
179160 0.9215795
179170 0.9164138
179180 0.9214334
179190 0.9270987
179200 0.9135212
179210 0.9096926
179220 0.9209073
179230 0.9233637
179240 0.9337714
179250 0.9349015
179260 0.9348417
179270 0.9332033
179280 0.9370342
179290 0.9353947
179300 0.9222515
179310 0.9340096
179320 0.9450548
179330 0.9316322
179340 0.9359474
179350 0.9315233
179360 0.9423974
179370 0.9392727
179380 0.9369692
179390 0.936418
179400 0.9372921
179410 0.928855
179420 0.9266091
179430 0.9286119
179440 0.9315395
179450 0.9322452
179460 0.9270584
179470 0.9228277
179480 0.9242423
179490 0.9312657
179500 0.9317758
179510 0.9466428
179520 0.9561027
179530 0.9483762
179540 0.9484261
179550 0.9569907
179560 0.9544011
179570 0.9439198
179580 0.9443748
179590 0.9369854
179600 0.9386597
179610 0.9204423
179620 0.933694
179630 0.9274276
179640 0.9173507
179650 0.9212356
179660 0.9252386
179670 0.9246113
179680 0.9249806
179690 0.919172
179700 0.9139537
179710 0.9121585
179720 0.9234555
179730 0.9119499
179740 0.9061121
179750 0.9176819
179760 0.9221357
179770 0.9316028
179780 0.9239092
179790 0.914536
179800 0.9157593
179810 0.9253398
179820 0.9171132
179830 0.908192
179840 0.9163145
179850 0.9199229
179860 0.9318188
179870 0.9351421
179880 0.9263036
179890 0.9229065
179900 0.9258653
179910 0.932552
179920 0.9202268
179930 0.9190529
179940 0.9115539
179950 0.9115816
179960 0.9219012
179970 0.9156419
179980 0.9159062
179990 0.9186593
180000 0.9044794
180010 0.9195347
180020 0.9016669
180030 0.9150714
180040 0.910389
180050 0.9043701
180060 0.8951578
180070 0.9049258
180080 0.9164692
180090 0.9214014
180100 0.9194372
180110 0.9157313
180120 0.906438
180130 0.9080391
180140 0.8998216
180150 0.9083581
180160 0.9071509
180170 0.9104618
180180 0.9290736
180190 0.9326441
180200 0.9226071
180210 0.9153996
180220 0.9059921
180230 0.910479
180240 0.9117437
180250 0.9379361
180260 0.9420671
180270 0.9168159
180280 0.9209975
180290 0.922368
180300 0.9101079
180310 0.9151562
180320 0.9124512
180330 0.9193865
180340 0.9263807
180350 0.9208283
180360 0.9291747
180370 0.9299591
180380 0.9325668
180390 0.926657
180400 0.9196795
180410 0.9300832
180420 0.9204154
180430 0.9237973
180440 0.9259521
180450 0.9402047
180460 0.9376397
180470 0.9372965
180480 0.9277748
180490 0.9207237
180500 0.9289625
180510 0.922124
180520 0.935133
180530 0.9146838
180540 0.9140211
180550 0.9277383
180560 0.9351755
180570 0.9310089
180580 0.9355313
180590 0.9506575
180600 0.9551456
180610 0.9343373
180620 0.9211867
180630 0.9231355
180640 0.9290749
180650 0.9190088
180660 0.912618
180670 0.9136747
180680 0.9175561
180690 0.9236699
180700 0.9253393
180710 0.9246166
180720 0.9268075
180730 0.9212829
180740 0.9319136
180750 0.9381205
180760 0.9322509
180770 0.9285747
180780 0.9276072
180790 0.9357897
180800 0.9320444
180810 0.9391741
180820 0.9204795
180830 0.9207441
180840 0.9367313
180850 0.9462695
180860 0.9272742
180870 0.9344863
180880 0.9470923
180890 0.9466708
180900 0.9558201
180910 0.9463627
180920 0.9352307
180930 0.9217813
180940 0.9257017
180950 0.9306619
180960 0.9236712
180970 0.9233584
180980 0.9433678
180990 0.9376796
181000 0.9231529
181010 0.9147993
181020 0.9203194
181030 0.9254484
181040 0.9318843
181050 0.9347729
181060 0.9182605
181070 0.9191619
181080 0.8977694
181090 0.8999881
181100 0.9072394
181110 0.9104792
181120 0.9006273
181130 0.8922778
181140 0.9010606
181150 0.9039702
181160 0.8922154
181170 0.8951308
181180 0.9051883
181190 0.9145337
181200 0.9096662
181210 0.9203096
181220 0.9203016
181230 0.9316337
181240 0.934269
181250 0.9346737
181260 0.9485985
181270 0.9292902
181280 0.9310662
181290 0.9279344
181300 0.9389455
181310 0.9413511
181320 0.9443244
181330 0.9419101
181340 0.9320696
181350 0.9290605
181360 0.915567
181370 0.9120148
181380 0.921258
181390 0.916266
181400 0.9205017
181410 0.9227958
181420 0.9210919
181430 0.9169794
181440 0.89956
181450 0.9004613
181460 0.894548
181470 0.9032528
181480 0.898643
181490 0.9149548
181500 0.9293353
181510 0.930341
181520 0.9269011
181530 0.9250172
181540 0.9089009
181550 0.919134
181560 0.9247693
181570 0.9158493
181580 0.9156824
181590 0.9346484
181600 0.9205561
181610 0.9225334
181620 0.9159092
181630 0.9168896
181640 0.9083829
181650 0.9017221
181660 0.9035295
181670 0.9044289
181680 0.9025091
181690 0.8839653
181700 0.892835
181710 0.9072022
181720 0.9113196
181730 0.9237015
181740 0.9096158
181750 0.9199103
181760 0.9132788
181770 0.9360233
181780 0.9394901
181790 0.9320497
181800 0.9235816
181810 0.933153
181820 0.9306406
181830 0.9173373
181840 0.934116
181850 0.9485356
181860 0.9557988
181870 0.9523913
181880 0.9496759
181890 0.9288414
181900 0.9335694
181910 0.9331249
181920 0.9241642
181930 0.9285804
181940 0.9186486
181950 0.9247335
181960 0.9288284
181970 0.9364089
181980 0.9492615
181990 0.9525928
182000 0.9370854
182010 0.9254383
182020 0.9252765
182030 0.9348331
182040 0.9379545
182050 0.9366537
182060 0.9425018
182070 0.9379675
182080 0.9319273
182090 0.9190087
182100 0.9195878
182110 0.9308937
182120 0.9311683
182130 0.9393364
182140 0.932466
182150 0.9251425
182160 0.9314402
182170 0.9432505
182180 0.9385612
182190 0.9259697
182200 0.9307415
182210 0.9476106
182220 0.9323961
182230 0.9295823
182240 0.9210017
182250 0.9351729
182260 0.9595978
182270 0.9515108
182280 0.9451106
182290 0.9578986
182300 0.9608873
182310 0.9581949
182320 0.9469841
182330 0.9650757
182340 0.9600265
182350 0.9575281
182360 0.9576042
182370 0.9527093
182380 0.9440181
182390 0.939223
182400 0.9388234
182410 0.9375165
182420 0.9541435
182430 0.9446794
182440 0.9348252
182450 0.9342747
182460 0.9349811
182470 0.9289714
182480 0.9298081
182490 0.9357886
182500 0.9213774
182510 0.9394736
182520 0.9423653
182530 0.9320971
182540 0.9477026
182550 0.9377633
182560 0.9399886
182570 0.9363399
182580 0.9260084
182590 0.930299
182600 0.9383199
182610 0.9297913
182620 0.932169
182630 0.9248627
182640 0.9242957
182650 0.9199402
182660 0.9228709
182670 0.9133312
182680 0.9264016
182690 0.9255957
182700 0.9254674
182710 0.9168836
182720 0.931428
182730 0.9297767
182740 0.9269792
182750 0.9296267
182760 0.9236291
182770 0.9418051
182780 0.92939
182790 0.9314175
182800 0.9211818
182810 0.914086
182820 0.9202701
182830 0.9238206
182840 0.9249767
182850 0.9213032
182860 0.9194503
182870 0.9240113
182880 0.9141242
182890 0.9170565
182900 0.8978583
182910 0.9076501
182920 0.9117888
182930 0.9195581
182940 0.9283143
182950 0.9179928
182960 0.9208546
182970 0.9135017
182980 0.9347987
182990 0.9352201
183000 0.924928
183010 0.9200801
183020 0.9193901
183030 0.9102216
183040 0.9026877
183050 0.903105
183060 0.9199272
183070 0.9220447
183080 0.9150915
183090 0.9211449
183100 0.9365029
183110 0.9193241
183120 0.927428
183130 0.9128678
183140 0.9166149
183150 0.9312233
183160 0.9331954
183170 0.9194842
183180 0.9095497
183190 0.9062044
183200 0.9034091
183210 0.911827
183220 0.8956618
183230 0.9017178
183240 0.8947057
183250 0.8924105
183260 0.9072964
183270 0.8994594
183280 0.9001368
183290 0.8987197
183300 0.9039421
183310 0.9078759
183320 0.8874221
183330 0.8836586
183340 0.8954812
183350 0.8977587
183360 0.9028993
183370 0.9090686
183380 0.8985621
183390 0.916841
183400 0.9134237
183410 0.90628
183420 0.9176626
183430 0.9206057
183440 0.917249
183450 0.9255129
183460 0.9102614
183470 0.9151042
183480 0.9170229
183490 0.9203995
183500 0.9152825
183510 0.9074709
183520 0.905493
183530 0.9091329
183540 0.8967974
183550 0.9008805
183560 0.9106593
183570 0.909395
183580 0.9091072
183590 0.9040029
183600 0.8941584
183610 0.893435
183620 0.8910144
183630 0.8869844
183640 0.8789598
183650 0.8905023
183660 0.885583
183670 0.9056398
183680 0.8945145
183690 0.8989222
183700 0.9121724
183710 0.9053964
183720 0.8995275
183730 0.9041017
183740 0.8933089
183750 0.896583
183760 0.8991322
183770 0.9212673
183780 0.9202
183790 0.9088475
183800 0.8872021
183810 0.8876445
183820 0.8979508
183830 0.889483
183840 0.8997601
183850 0.8920912
183860 0.9058527
183870 0.9106537
183880 0.9289274
183890 0.9424397
183900 0.9219321
183910 0.9173064
183920 0.9320412
183930 0.9446196
183940 0.9490756
183950 0.9527363
183960 0.9348946
183970 0.935089
183980 0.9358972
183990 0.9337873
184000 0.9374999
184010 0.9429312
184020 0.9166303
184030 0.9077353
184040 0.9123606
184050 0.9032896
184060 0.9036469
184070 0.897971
184080 0.8996316
184090 0.8955951
184100 0.8991068
184110 0.9019661
184120 0.8977107
184130 0.9116235
184140 0.9120014
184150 0.9106711
184160 0.9154959
184170 0.9187325
184180 0.9025853
184190 0.9039958
184200 0.8980799
184210 0.9081647
184220 0.9006251
184230 0.9048569
184240 0.9011201
184250 0.9087077
184260 0.8999662
184270 0.8992289
184280 0.8986304
184290 0.89031
184300 0.8936098
184310 0.8947259
184320 0.9059709
184330 0.9085378
184340 0.8866506
184350 0.8792474
184360 0.8820328
184370 0.8880318
184380 0.8947746
184390 0.915833
184400 0.9160864
184410 0.9126606
184420 0.9245927
184430 0.9286667
184440 0.9167834
184450 0.9079275
184460 0.9000916
184470 0.9020948
184480 0.901538
184490 0.9129933
184500 0.9067513
184510 0.8993775
184520 0.9074952
184530 0.9049591
184540 0.8954751
184550 0.9010298
184560 0.9089856
184570 0.8929902
184580 0.8979197
184590 0.8860003
184600 0.9013516
184610 0.9242355
184620 0.9181483
184630 0.9027218
184640 0.9056174
184650 0.9098586
184660 0.8952947
184670 0.8957406
184680 0.8930029
184690 0.8866085
184700 0.8882127
184710 0.8949697
184720 0.9001158
184730 0.8979638
184740 0.8966271
184750 0.9080178
184760 0.8963715
184770 0.8883449
184780 0.8987553
184790 0.896744
184800 0.8992004
184810 0.9209309
184820 0.9232966
184830 0.9242189
184840 0.9090106
184850 0.8993965
184860 0.9139616
184870 0.927605
184880 0.9135243
184890 0.9111663
184900 0.89665
184910 0.8927584
184920 0.8992106
184930 0.9127191
184940 0.9287584
184950 0.9190225
184960 0.9248191
184970 0.9171289
184980 0.9208015
184990 0.9276637
185000 0.9344153
185010 0.9198326
185020 0.9290514
185030 0.9222412
185040 0.9223533
185050 0.9250323
185060 0.9207951
185070 0.9298376
185080 0.9214482
185090 0.9281957
185100 0.9263737
185110 0.9121602
185120 0.909224
185130 0.9211369
185140 0.9164358
185150 0.8954455
185160 0.9191996
185170 0.9216996
185180 0.9157315
185190 0.9151278
185200 0.9288201
185210 0.9178296
185220 0.9135997
185230 0.9147383
185240 0.9191906
185250 0.9094207
185260 0.9067557
185270 0.9178736
185280 0.8956373
185290 0.90012
185300 0.9114312
185310 0.9034479
185320 0.9042702
185330 0.9052013
185340 0.9009705
185350 0.9070442
185360 0.9048188
185370 0.8828136
185380 0.9175067
185390 0.9212826
185400 0.9365964
185410 0.9361568
185420 0.9178442
185430 0.9127005
185440 0.9217649
185450 0.9303841
185460 0.9231463
185470 0.9260998
185480 0.9184216
185490 0.9106603
185500 0.9169056
185510 0.9151466
185520 0.9185335
185530 0.9048921
185540 0.9178054
185550 0.9277475
185560 0.9346558
185570 0.919379
185580 0.9311441
185590 0.9362743
185600 0.9267464
185610 0.9298434
185620 0.9319849
185630 0.9432437
185640 0.9402971
185650 0.9429793
185660 0.9357201
185670 0.9319996
185680 0.9252743
185690 0.9222628
185700 0.9201295
185710 0.9173619
185720 0.9125742
185730 0.9127315
185740 0.9240435
185750 0.9318095
185760 0.9369097
185770 0.9373347
185780 0.9339668
185790 0.946753
185800 0.9576845
185810 0.9451194
185820 0.9470807
185830 0.9415666
185840 0.9460213
185850 0.9281173
185860 0.9170234
185870 0.9168285
185880 0.9185138
185890 0.929464
185900 0.9428343
185910 0.9448276
185920 0.9395135
185930 0.9421728
185940 0.9510731
185950 0.9539855
185960 0.9580055
185970 0.9457244
185980 0.9344404
185990 0.9261685
186000 0.9349984
186010 0.9289623
186020 0.920911
186030 0.9193968
186040 0.9195117
186050 0.9205945
186060 0.9246707
186070 0.9333729
186080 0.9404644
186090 0.9431166
186100 0.9239028
186110 0.9221954
186120 0.9203295
186130 0.9215323
186140 0.9245058
186150 0.9413776
186160 0.9359959
186170 0.932115
186180 0.9310501
186190 0.9294409
186200 0.9329337
186210 0.9287891
186220 0.9393566
186230 0.927545
186240 0.9304914
186250 0.9307415
186260 0.9208139
186270 0.923156
186280 0.9263935
186290 0.9337509
186300 0.9413365
186310 0.9326319
186320 0.9265851
186330 0.9294577
186340 0.9300064
186350 0.9338609
186360 0.9296766
186370 0.9305057
186380 0.933605
186390 0.9247102
186400 0.9219511
186410 0.9181091
186420 0.9168685
186430 0.9141734
186440 0.9248518
186450 0.9161485
186460 0.9196528
186470 0.8994014
186480 0.9178869
186490 0.9269485
186500 0.9169158
186510 0.9321731
186520 0.9297439
186530 0.9283503
186540 0.9246917
186550 0.9221102
186560 0.9143474
186570 0.9135177
186580 0.9216912
186590 0.9115738
186600 0.9083076
186610 0.9062713
186620 0.9059337
186630 0.9093263
186640 0.914607
186650 0.9161987
186660 0.9106474
186670 0.9129065
186680 0.9104904
186690 0.9120108
186700 0.9121882
186710 0.9065817
186720 0.9111353
186730 0.9210073
186740 0.9188584
186750 0.9304553
186760 0.9155893
186770 0.8999068
186780 0.9191736
186790 0.9089462
186800 0.9065685
186810 0.9054565
186820 0.8999121
186830 0.9015107
186840 0.9095179
186850 0.9166639
186860 0.9329958
186870 0.9345523
186880 0.9390545
186890 0.9386814
186900 0.9401489
186910 0.9320888
186920 0.9273144
186930 0.9216133
186940 0.9128317
186950 0.9347695
186960 0.9364578
186970 0.9232873
186980 0.9055068
186990 0.9018582
187000 0.9091023
187010 0.9125797
187020 0.9128112
187030 0.922874
187040 0.914176
187050 0.9212605
187060 0.9272702
187070 0.9290693
187080 0.941341
187090 0.9433818
187100 0.9427763
187110 0.9334049
187120 0.9566608
187130 0.9570959
187140 0.9405622
187150 0.9471767
187160 0.9354489
187170 0.9405336
187180 0.9336526
187190 0.9280515
187200 0.920538
187210 0.927327
187220 0.9089341
187230 0.9157578
187240 0.9308888
187250 0.9281033
187260 0.9245777
187270 0.9201189
187280 0.9011915
187290 0.911722
187300 0.9078993
187310 0.9137822
187320 0.9174071
187330 0.9237933
187340 0.9257427
187350 0.9231483
187360 0.9258261
187370 0.9177409
187380 0.9157253
187390 0.9143852
187400 0.9155644
187410 0.9175265
187420 0.9078991
187430 0.9183031
187440 0.906161
187450 0.9296848
187460 0.9289202
187470 0.9300918
187480 0.9280862
187490 0.9047853
187500 0.9169633
187510 0.9150364
187520 0.9204885
187530 0.9130145
187540 0.9107698
187550 0.9093437
187560 0.9106771
187570 0.9091709
187580 0.9104832
187590 0.9044759
187600 0.9053757
187610 0.909138
187620 0.9219474
187630 0.9132934
187640 0.9066416
187650 0.8995201
187660 0.9073895
187670 0.9089233
187680 0.9077374
187690 0.9088679
187700 0.9165512
187710 0.9040734
187720 0.8949979
187730 0.89856
187740 0.8974643
187750 0.8950036
187760 0.8936328
187770 0.8906578
187780 0.8967718
187790 0.9017487
187800 0.8963968
187810 0.9022936
187820 0.8973175
187830 0.8846857
187840 0.9045824
187850 0.9201968
187860 0.9177548
187870 0.9054885
187880 0.9045677
187890 0.9131331
187900 0.9170958
187910 0.9238564
187920 0.9199942
187930 0.9265334
187940 0.9297779
187950 0.9327695
187960 0.9277659
187970 0.9396034
187980 0.9336677
187990 0.9283482
188000 0.9361473
188010 0.924829
188020 0.9336981
188030 0.9436358
188040 0.9324439
188050 0.935722
188060 0.923162
188070 0.9270902
188080 0.9325762
188090 0.9292181
188100 0.9279823
188110 0.9264219
188120 0.9128984
188130 0.9113791
188140 0.9253966
188150 0.9202955
188160 0.924444
188170 0.9279
188180 0.9342574
188190 0.9358239
188200 0.9182822
188210 0.9225306
188220 0.9170127
188230 0.9190183
188240 0.9284274
188250 0.9277779
188260 0.9332513
188270 0.9235066
188280 0.9022072
188290 0.914251
188300 0.9196715
188310 0.91119
188320 0.9134287
188330 0.9295014
188340 0.9142279
188350 0.9257685
188360 0.9167304
188370 0.9098169
188380 0.9246762
188390 0.9195012
188400 0.9084916
188410 0.9120971
188420 0.9160767
188430 0.9099486
188440 0.908572
188450 0.9099301
188460 0.9126061
188470 0.9163538
188480 0.9016402
188490 0.9182557
188500 0.9084581
188510 0.9064753
188520 0.8963223
188530 0.9136442
188540 0.9109688
188550 0.9076557
188560 0.9089879
188570 0.9017482
188580 0.9146444
188590 0.9135941
188600 0.9110337
188610 0.8935128
188620 0.8930894
188630 0.8878806
188640 0.8927277
188650 0.9035507
188660 0.894794
188670 0.913587
188680 0.9003035
188690 0.8857366
188700 0.8878365
188710 0.8890682
188720 0.9022837
188730 0.8952662
188740 0.9069026
188750 0.8994815
188760 0.9033214
188770 0.9154848
188780 0.8992692
188790 0.8975978
188800 0.8975214
188810 0.8910983
188820 0.9035279
188830 0.8959572
188840 0.9064388
188850 0.9046546
188860 0.918373
188870 0.9195651
188880 0.9248255
188890 0.9116167
188900 0.9113029
188910 0.9056218
188920 0.9048189
188930 0.8980873
188940 0.9047279
188950 0.9006588
188960 0.9015982
188970 0.9081935
188980 0.9080611
188990 0.9029558
189000 0.9005094
189010 0.9060318
189020 0.9092032
189030 0.9144205
189040 0.9178184
189050 0.9120337
189060 0.9083719
189070 0.9178289
189080 0.9204058
189090 0.9045534
189100 0.9122994
189110 0.9114698
189120 0.9074002
189130 0.8913478
189140 0.8932145
189150 0.9005507
189160 0.9062398
189170 0.9008337
189180 0.9040009
189190 0.9006068
189200 0.9131981
189210 0.9073168
189220 0.9205394
189230 0.9242862
189240 0.9277937
189250 0.9258288
189260 0.928456
189270 0.9270524
189280 0.9258825
189290 0.9190363
189300 0.9038357
189310 0.9026002
189320 0.9066293
189330 0.9072939
189340 0.9005578
189350 0.9161037
189360 0.9173611
189370 0.9160982
189380 0.9116626
189390 0.9061244
189400 0.9047454
189410 0.9032594
189420 0.899301
189430 0.903485
189440 0.8983952
189450 0.9016776
189460 0.8965862
189470 0.8997507
189480 0.911137
189490 0.9189715
189500 0.9242654
189510 0.9215278
189520 0.9078789
189530 0.920764
189540 0.9158962
189550 0.9063004
189560 0.9008577
189570 0.8974379
189580 0.9004325
189590 0.908619
189600 0.8955986
189610 0.9051231
189620 0.9174114
189630 0.9075727
189640 0.9206569
189650 0.9244806
189660 0.9259488
189670 0.9314894
189680 0.9392409
189690 0.9361973
189700 0.9432113
189710 0.9435897
189720 0.9374817
189730 0.9421132
189740 0.9499257
189750 0.936192
189760 0.9283918
189770 0.92119
189780 0.9379646
189790 0.9350966
189800 0.9420363
189810 0.9401074
189820 0.9278876
189830 0.9421019
189840 0.9501167
189850 0.93332
189860 0.9307808
189870 0.9222512
189880 0.9206344
189890 0.924783
189900 0.9285657
189910 0.920955
189920 0.9184213
189930 0.9326515
189940 0.9433529
189950 0.9269283
189960 0.9218609
189970 0.9110807
189980 0.9005298
189990 0.9096583
190000 0.9037222
190010 0.8965377
190020 0.8899236
190030 0.8961124
190040 0.8973427
190050 0.9123071
190060 0.9057482
190070 0.8923003
190080 0.9018959
190090 0.9030057
190100 0.9051888
190110 0.9226329
190120 0.909239
190130 0.9092889
190140 0.9132084
190150 0.9154982
190160 0.9153399
190170 0.9327994
190180 0.9326536
190190 0.9138126
190200 0.9221667
190210 0.9249473
190220 0.9217592
190230 0.9045086
190240 0.9083833
190250 0.9072788
190260 0.9105248
190270 0.9091293
190280 0.9025822
190290 0.902709
190300 0.9033169
190310 0.9014921
190320 0.9030379
190330 0.9107745
190340 0.9093593
190350 0.9188199
190360 0.914601
190370 0.9124241
190380 0.8994633
190390 0.9097846
190400 0.8986888
190410 0.9105996
190420 0.9059864
190430 0.913644
190440 0.9160644
190450 0.9179374
190460 0.9170586
190470 0.9080738
190480 0.8988435
190490 0.9135092
190500 0.9229106
190510 0.9206394
190520 0.9151176
190530 0.9205084
190540 0.9179313
190550 0.9246312
190560 0.925174
190570 0.93121
190580 0.9293321
190590 0.9299989
190600 0.9285942
190610 0.9326228
190620 0.9199169
190630 0.9235437
190640 0.9186018
190650 0.921203
190660 0.9092185
190670 0.9059478
190680 0.9050151
190690 0.9084054
190700 0.9070341
190710 0.9209764
190720 0.9202105
190730 0.9217102
190740 0.9137014
190750 0.9009955
190760 0.9077695
190770 0.9108143
190780 0.9084296
190790 0.9152078
190800 0.9214547
190810 0.9119736
190820 0.9055729
190830 0.8990195
190840 0.8946948
190850 0.8891226
190860 0.8932235
190870 0.9060832
190880 0.9040585
190890 0.9041418
190900 0.8906845
190910 0.8997666
190920 0.9036477
190930 0.9016616
190940 0.8959168
190950 0.9012665
190960 0.9058895
190970 0.8951846
190980 0.902855
190990 0.9074488
191000 0.919919
191010 0.9242269
191020 0.9387143
191030 0.935938
191040 0.9219089
191050 0.9259707
191060 0.9292497
191070 0.9234509
191080 0.9188417
191090 0.9227692
191100 0.9126359
191110 0.9280522
191120 0.9276148
191130 0.9394942
191140 0.9382557
191150 0.9292757
191160 0.9055415
191170 0.9091345
191180 0.9142697
191190 0.9293551
191200 0.9172413
191210 0.91554
191220 0.9112917
191230 0.9282771
191240 0.9196854
191250 0.9121357
191260 0.9245535
191270 0.926098
191280 0.9219335
191290 0.9257078
191300 0.9216308
191310 0.9281662
191320 0.9377773
191330 0.9420993
191340 0.934408
191350 0.9312072
191360 0.9304972
191370 0.9371966
191380 0.9366882
191390 0.9316803
191400 0.9311047
191410 0.93422
191420 0.9205135
191430 0.9247359
191440 0.9159417
191450 0.9214418
191460 0.9093625
191470 0.9003075
191480 0.8880946
191490 0.8932502
191500 0.8991684
191510 0.9114022
191520 0.9116127
191530 0.9006351
191540 0.9043494
191550 0.9019696
191560 0.907829
191570 0.9119334
191580 0.9057065
191590 0.9044667
191600 0.9102282
191610 0.9112776
191620 0.8963467
191630 0.9105916
191640 0.9162497
191650 0.9266771
191660 0.9246912
191670 0.921457
191680 0.9255081
191690 0.9231777
191700 0.9174715
191710 0.910098
191720 0.9200931
191730 0.923934
191740 0.9215614
191750 0.9241318
191760 0.9199811
191770 0.9190349
191780 0.9130517
191790 0.9176385
191800 0.9166115
191810 0.9031023
191820 0.9116345
191830 0.9093142
191840 0.918032
191850 0.9163369
191860 0.9153571
191870 0.90899
191880 0.9197782
191890 0.9114469
191900 0.9198945
191910 0.915609
191920 0.9119151
191930 0.8938742
191940 0.8959576
191950 0.8872479
191960 0.8904344
191970 0.8873878
191980 0.8935114
191990 0.9074046
192000 0.9127026
192010 0.9084274
192020 0.9003361
192030 0.9145655
192040 0.9092383
192050 0.9060073
192060 0.9137629
192070 0.9185813
192080 0.9149225
192090 0.9173818
192100 0.8924337
192110 0.8898774
192120 0.9017423
192130 0.8992606
192140 0.8975732
192150 0.9056011
192160 0.8982135
192170 0.9219599
192180 0.9084165
192190 0.9216251
192200 0.9191976
192210 0.9082335
192220 0.9192147
192230 0.911913
192240 0.9102039
192250 0.9187068
192260 0.9240262
192270 0.9157922
192280 0.9182848
192290 0.9246443
192300 0.9204149
192310 0.9232293
192320 0.923987
192330 0.9178092
192340 0.9224894
192350 0.9269319
192360 0.9314823
192370 0.9313501
192380 0.9134033
192390 0.9306238
192400 0.9176133
192410 0.9206128
192420 0.912563
192430 0.917581
192440 0.9085165
192450 0.9077731
192460 0.9062561
192470 0.9252539
192480 0.9271801
192490 0.9223384
192500 0.93126
192510 0.9228495
192520 0.9248625
192530 0.918664
192540 0.9110836
192550 0.9099416
192560 0.91689
192570 0.9227808
192580 0.9176134
192590 0.9301732
192600 0.9275794
192610 0.9217716
192620 0.9136405
192630 0.9133166
192640 0.9077718
192650 0.9097696
192660 0.9004543
192670 0.9142949
192680 0.9242656
192690 0.9052965
192700 0.9130331
192710 0.9112841
192720 0.9098971
192730 0.9134434
192740 0.9052544
192750 0.9105116
192760 0.9289883
192770 0.9335961
192780 0.9210166
192790 0.9248064
192800 0.9242164
192810 0.9233117
192820 0.9343976
192830 0.9294688
192840 0.9278515
192850 0.9250318
192860 0.9318206
192870 0.9351553
192880 0.9299874
192890 0.9305225
192900 0.9333276
192910 0.9212695
192920 0.9378452
192930 0.9343005
192940 0.9295458
192950 0.9263036
192960 0.9336379
192970 0.9348773
192980 0.9298005
192990 0.9163788
193000 0.9204034
193010 0.9275006
193020 0.9224378
193030 0.9138542
193040 0.9069436
193050 0.9173767
193060 0.9117974
193070 0.9204224
193080 0.9133624
193090 0.9228573
193100 0.9234989
193110 0.9153162
193120 0.919493
193130 0.9109394
193140 0.9398741
193150 0.9177551
193160 0.9265968
193170 0.9246817
193180 0.9254205
193190 0.9307401
193200 0.939003
193210 0.9339715
193220 0.9364002
193230 0.9276971
193240 0.9256735
193250 0.9277208
193260 0.9186631
193270 0.9221867
193280 0.9205156
193290 0.9121923
193300 0.917363
193310 0.9220461
193320 0.9167699
193330 0.9176314
193340 0.9258431
193350 0.9408156
193360 0.9330488
193370 0.930737
193380 0.9293785
193390 0.9390246
193400 0.9421059
193410 0.9426183
193420 0.9360918
193430 0.9395535
193440 0.9357172
193450 0.9217866
193460 0.9277019
193470 0.9252868
193480 0.9226778
193490 0.9239549
193500 0.9265078
193510 0.9334307
193520 0.930477
193530 0.9172761
193540 0.9286623
193550 0.9296334
193560 0.9241679
193570 0.9176123
193580 0.9251633
193590 0.9183649
193600 0.9090672
193610 0.9083308
193620 0.9172887
193630 0.919867
193640 0.9069436
193650 0.9227329
193660 0.9127586
193670 0.9167858
193680 0.9178857
193690 0.915471
193700 0.9147665
193710 0.921141
193720 0.9158967
193730 0.9114792
193740 0.9080933
193750 0.9067945
193760 0.9052607
193770 0.9163396
193780 0.9232373
193790 0.923891
193800 0.917057
193810 0.9222561
193820 0.9157965
193830 0.9155542
193840 0.9053894
193850 0.9127977
193860 0.9115915
193870 0.9095618
193880 0.9065981
193890 0.9172932
193900 0.9023742
193910 0.9178702
193920 0.9185898
193930 0.9067129
193940 0.895946
193950 0.9004538
193960 0.9016131
193970 0.9038324
193980 0.9112669
193990 0.9158909
194000 0.9029323
194010 0.9032502
194020 0.9148186
194030 0.9087672
194040 0.9016417
194050 0.9004824
194060 0.8991561
194070 0.8910958
194080 0.9011918
194090 0.8930708
194100 0.8996895
194110 0.8979958
194120 0.9073516
194130 0.9034895
194140 0.9034293
194150 0.9033344
194160 0.9037568
194170 0.9067436
194180 0.9030548
194190 0.9106084
194200 0.9183286
194210 0.9252888
194220 0.9088666
194230 0.8996997
194240 0.9024193
194250 0.9006658
194260 0.9040853
194270 0.8974192
194280 0.9076254
194290 0.9167804
194300 0.9108864
194310 0.9081812
194320 0.8933866
194330 0.9028752
194340 0.9116504
194350 0.9215899
194360 0.918392
194370 0.9066904
194380 0.9275802
194390 0.9192046
194400 0.9181831
194410 0.9131686
194420 0.9022803
194430 0.9002626
194440 0.8989753
194450 0.8923053
194460 0.890154
194470 0.8962452
194480 0.8982404
194490 0.8930059
194500 0.8975449
194510 0.8970497
194520 0.905649
194530 0.8983808
194540 0.902099
194550 0.9048203
194560 0.8996098
194570 0.8837566
194580 0.8774393
194590 0.880864
194600 0.8825116
194610 0.8758518
194620 0.8605209
194630 0.8713118
194640 0.8765895
194650 0.8818842
194660 0.8815224
194670 0.8776494
194680 0.8803102
194690 0.8839422
194700 0.8698566
194710 0.8820714
194720 0.8838258
194730 0.897269
194740 0.9010288
194750 0.9040529
194760 0.8966522
194770 0.8903699
194780 0.8920735
194790 0.8861058
194800 0.8976297
194810 0.8984377
194820 0.9095117
194830 0.8983197
194840 0.8889152
194850 0.882253
194860 0.8948358
194870 0.8901909
194880 0.8754229
194890 0.871737
194900 0.8823828
194910 0.8802477
194920 0.8894528
194930 0.869912
194940 0.8783956
194950 0.8820863
194960 0.884495
194970 0.8964499
194980 0.8926214
194990 0.9009306
195000 0.9052331
195010 0.9133294
195020 0.915418
195030 0.9121165
195040 0.8962619
195050 0.8923488
195060 0.8901322
195070 0.8989301
195080 0.9004841
195090 0.9055885
195100 0.9059886
195110 0.9012324
195120 0.89568
195130 0.886398
195140 0.898242
195150 0.8909024
195160 0.8962219
195170 0.8840866
195180 0.891091
195190 0.8862833
195200 0.8954317
195210 0.913406
195220 0.9207152
195230 0.9242799
195240 0.9260752
195250 0.9358935
195260 0.9285942
195270 0.9285609
195280 0.9174621
195290 0.9183647
195300 0.9201314
195310 0.9119655
195320 0.8996865
195330 0.9122229
195340 0.9170739
195350 0.9100316
195360 0.9088392
195370 0.9040899
195380 0.9016131
195390 0.8942796
195400 0.9089155
195410 0.9089486
195420 0.9242764
195430 0.9115052
195440 0.9134422
195450 0.9005112
195460 0.9022723
195470 0.9293134
195480 0.9299966
195490 0.9324049
195500 0.9372192
195510 0.9431936
195520 0.9340202
195530 0.9399037
195540 0.9439858
195550 0.927606
195560 0.9253468
195570 0.9314178
195580 0.9377453
195590 0.9301925
195600 0.9290664
195610 0.9388917
195620 0.9272909
195630 0.9379367
195640 0.9336418
195650 0.942552
195660 0.9198831
195670 0.9203302
195680 0.9101577
195690 0.9227789
195700 0.9153247
195710 0.9271773
195720 0.9278459
195730 0.9244657
195740 0.927456
195750 0.9108518
195760 0.9163496
195770 0.9331219
195780 0.9385023
195790 0.9364528
195800 0.9367779
195810 0.9376013
195820 0.9349437
195830 0.9255889
195840 0.9335673
195850 0.9459929
195860 0.9507226
195870 0.9478272
195880 0.9312083
195890 0.9256138
195900 0.9358486
195910 0.9305336
195920 0.9084328
195930 0.9119194
195940 0.9069846
195950 0.9142209
195960 0.9213889
195970 0.9257742
195980 0.9014863
195990 0.8956273
196000 0.9027271
196010 0.9124974
196020 0.9177033
196030 0.9118319
196040 0.9063131
196050 0.9173605
196060 0.9184078
196070 0.9270919
196080 0.9276444
196090 0.9181901
196100 0.9203682
196110 0.9228917
196120 0.921928
196130 0.9234172
196140 0.9254791
196150 0.9241079
196160 0.9069264
196170 0.8993838
196180 0.9020479
196190 0.8989538
196200 0.9009733
196210 0.8946595
196220 0.9061533
196230 0.9055567
196240 0.8984379
196250 0.9194723
196260 0.9328882
196270 0.9403344
196280 0.9388713
196290 0.9428797
196300 0.932932
196310 0.9212312
196320 0.9199522
196330 0.9236221
196340 0.914501
196350 0.9111061
196360 0.9156556
196370 0.9059762
196380 0.9179665
196390 0.9282928
196400 0.919818
196410 0.9073903
196420 0.8959553
196430 0.9037713
196440 0.898449
196450 0.8971106
196460 0.9239066
196470 0.9143438
196480 0.9027785
196490 0.8963299
196500 0.9021783
196510 0.9127341
196520 0.9177902
196530 0.9231179
196540 0.9341326
196550 0.9407175
196560 0.9271879
196570 0.9197813
196580 0.9158026
196590 0.9122239
196600 0.9161007
196610 0.9113019
196620 0.9117548
196630 0.9184887
196640 0.9080896
196650 0.9023681
196660 0.9025818
196670 0.909547
196680 0.9266322
196690 0.9073298
196700 0.9173754
196710 0.9084352
196720 0.9131885
196730 0.9141176
196740 0.9133682
196750 0.9048753
196760 0.9006347
196770 0.909332
196780 0.9113818
196790 0.9165466
196800 0.9129614
196810 0.9267857
196820 0.9276927
196830 0.9356816
196840 0.9170026
196850 0.9204633
196860 0.9096684
196870 0.908787
196880 0.9077772
196890 0.9110159
196900 0.8926984
196910 0.9054963
196920 0.9114452
196930 0.9216587
196940 0.9073228
196950 0.9094403
196960 0.9073698
196970 0.9133265
196980 0.9104468
196990 0.9189325
197000 0.9076141
197010 0.8993859
197020 0.902686
197030 0.9088759
197040 0.8974478
197050 0.9012712
197060 0.9121909
197070 0.9159297
197080 0.9078556
197090 0.9133686
197100 0.9105018
197110 0.9137728
197120 0.9170493
197130 0.9084045
197140 0.9140822
197150 0.9077733
197160 0.9014312
197170 0.903002
197180 0.9037755
197190 0.8956586
197200 0.8968716
197210 0.9130239
197220 0.9067954
197230 0.9166481
197240 0.912
197250 0.9105416
197260 0.9043271
197270 0.9198557
197280 0.919152
197290 0.9159591
197300 0.9108075
197310 0.9070153
197320 0.9048729
197330 0.9097018
197340 0.9265245
197350 0.9231584
197360 0.915961
197370 0.9256937
197380 0.9247789
197390 0.9231206
197400 0.9133047
197410 0.9031093
197420 0.8932003
197430 0.8986241
197440 0.8949637
197450 0.8986091
197460 0.8958587
197470 0.8853267
197480 0.9016146
197490 0.8988036
197500 0.896408
197510 0.8867686
197520 0.8861556
197530 0.8880726
197540 0.8975891
197550 0.9037173
197560 0.8974977
197570 0.9034061
197580 0.9030292
197590 0.9115131
197600 0.9061961
197610 0.8879414
197620 0.8845341
197630 0.8739462
197640 0.8847388
197650 0.8860045
197660 0.880718
197670 0.8904712
197680 0.8955519
197690 0.888727
197700 0.8770141
197710 0.8867038
197720 0.8904544
197730 0.8853028
197740 0.8889911
197750 0.8922656
197760 0.8898705
197770 0.8902532
197780 0.8965181
197790 0.8979278
197800 0.8879265
197810 0.8952633
197820 0.9005359
197830 0.8855062
197840 0.8740112
197850 0.8802201
197860 0.8981834
197870 0.9021586
197880 0.8973158
197890 0.9056402
197900 0.9070249
197910 0.9079342
197920 0.8960271
197930 0.8865656
197940 0.8766387
197950 0.8818893
197960 0.8781481
197970 0.8816835
197980 0.8815126
197990 0.8737046
198000 0.867521
198010 0.8807327
198020 0.8778244
198030 0.8866654
198040 0.8895624
198050 0.8997756
198060 0.8847795
198070 0.8828467
198080 0.8995177
198090 0.8901421
198100 0.8985531
198110 0.8967865
198120 0.893694
198130 0.8879811
198140 0.8820193
198150 0.8774999
198160 0.8851752
198170 0.8847091
198180 0.8759559
198190 0.8778848
198200 0.8744784
198210 0.8820239
198220 0.8819535
198230 0.8786201
198240 0.8781898
198250 0.8873513
198260 0.8866941
198270 0.8842733
198280 0.8737209
198290 0.8949383
198300 0.9039408
198310 0.9056466
198320 0.8915678
198330 0.8889422
198340 0.884506
198350 0.8692264
198360 0.8768519
198370 0.8824523
198380 0.8774399
198390 0.8838163
198400 0.8842805
198410 0.8862406
198420 0.8842086
198430 0.8959988
198440 0.910154
198450 0.907117
198460 0.9044957
198470 0.9031662
198480 0.8920114
198490 0.9040274
198500 0.9129086
198510 0.9138665
198520 0.9189256
198530 0.9079497
198540 0.9109179
198550 0.9039966
198560 0.9163587
198570 0.9067686
198580 0.904452
198590 0.8992402
198600 0.8994769
198610 0.9036726
198620 0.8891944
198630 0.8965591
198640 0.8952749
198650 0.9005753
198660 0.9088127
198670 0.9192663
198680 0.9144167
198690 0.9091869
198700 0.9056308
198710 0.9035095
198720 0.896705
198730 0.8942169
198740 0.898256
198750 0.9076691
198760 0.9030633
198770 0.8983657
198780 0.8939053
198790 0.8800142
198800 0.8902299
198810 0.8815319
198820 0.8889534
198830 0.8817106
198840 0.8720862
198850 0.8878093
198860 0.8915635
198870 0.8891178
198880 0.8971693
198890 0.894996
198900 0.911031
198910 0.9015958
198920 0.9045389
198930 0.8911815
198940 0.9065437
198950 0.8970234
198960 0.9117034
198970 0.9234872
198980 0.9264199
198990 0.9340981
199000 0.9183719
199010 0.9229727
199020 0.922341
199030 0.9217832
199040 0.9176463
199050 0.9109324
199060 0.9112984
199070 0.9015119
199080 0.9093986
199090 0.9188683
199100 0.9212923
199110 0.9136818
199120 0.9109433
199130 0.9077901
199140 0.9196292
199150 0.9136942
199160 0.8986695
199170 0.9100394
199180 0.920318
199190 0.9324442
199200 0.918354
199210 0.9183285
199220 0.9204609
199230 0.9197603
199240 0.9139386
199250 0.9226756
199260 0.9005678
199270 0.901162
199280 0.914889
199290 0.919727
199300 0.9081459
199310 0.9059872
199320 0.9171432
199330 0.9067839
199340 0.9090062
199350 0.9051379
199360 0.9045832
199370 0.9303905
199380 0.918076
199390 0.9145701
199400 0.9247217
199410 0.9166406
199420 0.9141883
199430 0.9318407
199440 0.9293228
199450 0.9302161
199460 0.919089
199470 0.9362938
199480 0.932698
199490 0.9305777
199500 0.9312975
199510 0.9024453
199520 0.8997256
199530 0.90957
199540 0.903784
199550 0.8973969
199560 0.8996622
199570 0.89711
199580 0.8989398
199590 0.8985999
199600 0.8950739
199610 0.8900276
199620 0.9020959
199630 0.8870739
199640 0.8748356
199650 0.8844104
199660 0.8947469
199670 0.9065645
199680 0.8988254
199690 0.8934258
199700 0.896037
199710 0.9000329
199720 0.8901827
199730 0.8978578
199740 0.8960388
199750 0.9037226
199760 0.9135917
199770 0.917915
199780 0.9293578
199790 0.9349986
199800 0.9282167
199810 0.9195071
199820 0.9122228
199830 0.90354
199840 0.902608
199850 0.9082965
199860 0.9092177
199870 0.9098614
199880 0.9020767
199890 0.9044638
199900 0.8956325
199910 0.9088965
199920 0.903213
199930 0.8907652
199940 0.8933527
199950 0.8916892
199960 0.9016585
199970 0.8964615
199980 0.8958608
199990 0.8960464
200000 0.898518
200010 0.9046106
200020 0.9074963
200030 0.8944469
200040 0.9018502
200050 0.9013795
200060 0.8966717
200070 0.8872024
200080 0.8907121
200090 0.8919612
200100 0.9005675
200110 0.9071017
200120 0.9052693
200130 0.9109608
200140 0.9121864
200150 0.9133813
200160 0.8980322
200170 0.9010156
200180 0.9008863
200190 0.9141293
200200 0.9094397
200210 0.9174383
200220 0.915612
200230 0.9190923
200240 0.9132136
200250 0.9165398
200260 0.9234951
200270 0.9163713
200280 0.9190826
200290 0.9081891
200300 0.9129924
200310 0.9099536
200320 0.8977621
200330 0.9113738
200340 0.9154437
200350 0.9185207
200360 0.9291559
200370 0.9278589
200380 0.9152808
200390 0.9056108
200400 0.9062182
200410 0.9054157
200420 0.9095452
200430 0.9067964
200440 0.9121941
200450 0.9107381
200460 0.9202297
200470 0.9173658
200480 0.9081043
200490 0.9258439
200500 0.9184898
200510 0.9121743
200520 0.9055076
200530 0.9042884
200540 0.9135803
200550 0.9069458
200560 0.9080029
200570 0.921851
200580 0.9184843
200590 0.9101349
200600 0.9052088
200610 0.9228647
200620 0.9186653
200630 0.9071209
200640 0.8978178
200650 0.9168614
200660 0.9062798
200670 0.8986177
200680 0.9020718
200690 0.9061005
200700 0.9185632
200710 0.9170688
200720 0.9061303
200730 0.9019144
200740 0.8988546
200750 0.9136378
200760 0.9053973
200770 0.9009977
200780 0.8964558
200790 0.8850052
200800 0.888377
200810 0.8890318
200820 0.8828763
200830 0.8735842
200840 0.8775806
200850 0.8927579
200860 0.8831688
200870 0.8889904
200880 0.9025706
200890 0.9002128
200900 0.8871992
200910 0.9035335
200920 0.9102502
200930 0.912389
200940 0.9099197
200950 0.9044831
200960 0.9208364
200970 0.9144624
200980 0.9052163
200990 0.9089903
201000 0.9018329
201010 0.9053179
201020 0.9023746
201030 0.8991607
201040 0.9063308
201050 0.9088831
201060 0.8967597
201070 0.896862
201080 0.892932
201090 0.899582
201100 0.9033863
201110 0.8857355
201120 0.883369
201130 0.8905113
201140 0.904924
201150 0.9026721
201160 0.896888
201170 0.8894376
201180 0.888005
201190 0.8916404
201200 0.8975325
201210 0.8899668
201220 0.8908306
201230 0.8835931
201240 0.8904015
201250 0.8771318
201260 0.8880551
201270 0.8916169
201280 0.887728
201290 0.8924511
201300 0.8944802
201310 0.8953731
201320 0.898803
201330 0.8936006
201340 0.9065013
201350 0.8880275
201360 0.8913076
201370 0.8882427
201380 0.8936911
201390 0.8902963
201400 0.8904024
201410 0.8807983
201420 0.8802601
201430 0.8876542
201440 0.8932769
201450 0.9002091
201460 0.8889572
201470 0.8882465
201480 0.8746147
201490 0.8843724
201500 0.8824583
201510 0.8829571
201520 0.894948
201530 0.8833338
201540 0.8708754
201550 0.884834
201560 0.8759342
201570 0.8864308
201580 0.8998123
201590 0.9062452
201600 0.8864049
201610 0.8868945
201620 0.8826173
201630 0.8749934
201640 0.8878043
201650 0.8836026
201660 0.8958867
201670 0.8978561
201680 0.8938596
201690 0.8991706
201700 0.8981962
201710 0.9013147
201720 0.9044985
201730 0.9025816
201740 0.9089436
201750 0.9113002
201760 0.9091123
201770 0.9115226
201780 0.9177418
201790 0.9022336
201800 0.9075781
201810 0.9075776
201820 0.9079031
201830 0.8933885
201840 0.8998111
201850 0.8950023
201860 0.8938681
201870 0.8898002
201880 0.9001033
201890 0.8952481
201900 0.8980639
201910 0.8899603
201920 0.9062525
201930 0.919752
201940 0.8880377
201950 0.9099448
201960 0.9060619
201970 0.8973892
201980 0.8996977
201990 0.9110568
202000 0.9012276
202010 0.9004464
202020 0.8990158
202030 0.8935626
202040 0.898011
202050 0.9224703
202060 0.9061618
202070 0.9122152
202080 0.8972021
202090 0.8870218
202100 0.8940831
202110 0.8926903
202120 0.8891683
202130 0.8871451
202140 0.883316
202150 0.8867952
202160 0.8877116
202170 0.8954875
202180 0.8945246
202190 0.8842536
202200 0.8838179
202210 0.8872273
202220 0.8815862
202230 0.895353
202240 0.8888555
202250 0.9023681
202260 0.9090528
202270 0.9134569
202280 0.9147499
202290 0.9195861
202300 0.9099173
202310 0.9085448
202320 0.9059941
202330 0.9057821
202340 0.9100392
202350 0.9076142
202360 0.8894616
202370 0.9039586
202380 0.9047462
202390 0.8953257
202400 0.9036062
202410 0.9150306
202420 0.912037
202430 0.9171858
202440 0.9193947
202450 0.9075844
202460 0.9108832
202470 0.9207895
202480 0.9065325
202490 0.9092211
202500 0.90216
202510 0.9133272
202520 0.9283414
202530 0.9262987
202540 0.9309999
202550 0.9196272
202560 0.9240031
202570 0.9189342
202580 0.9103814
202590 0.9109448
202600 0.9206704
202610 0.9148948
202620 0.912784
202630 0.9003642
202640 0.8978155
202650 0.8998736
202660 0.8980297
202670 0.9097337
202680 0.9157164
202690 0.9078484
202700 0.9027584
202710 0.8933457
202720 0.9048204
202730 0.893087
202740 0.8971976
202750 0.909246
202760 0.8994365
202770 0.8845955
202780 0.8832634
202790 0.8862332
202800 0.8811202
202810 0.8672302
202820 0.8654777
202830 0.8665939
202840 0.8789808
202850 0.8739122
202860 0.8800191
202870 0.8835794
202880 0.9027938
202890 0.9050207
202900 0.9107348
202910 0.9070793
202920 0.91009
202930 0.9036517
202940 0.8947177
202950 0.8966308
202960 0.8934153
202970 0.902463
202980 0.8960441
202990 0.9120176
203000 0.9208481
203010 0.9070932
203020 0.9009655
203030 0.9153375
203040 0.9099756
203050 0.902833
203060 0.9103663
203070 0.9062765
203080 0.903187
203090 0.9013138
203100 0.8960223
203110 0.9049072
203120 0.9169818
203130 0.9204639
203140 0.9037287
203150 0.9037769
203160 0.9031808
203170 0.8956548
203180 0.8908719
203190 0.900445
203200 0.9085547
203210 0.9142612
203220 0.9033293
203230 0.904034
203240 0.9113111
203250 0.9174004
203260 0.9069614
203270 0.9022078
203280 0.9057835
203290 0.9137356
203300 0.9108348
203310 0.9166965
203320 0.9238942
203330 0.9176286
203340 0.9157808
203350 0.9191796
203360 0.9306893
203370 0.9166719
203380 0.9205972
203390 0.9197254
203400 0.9253864
203410 0.9283562
203420 0.9126616
203430 0.910068
203440 0.9009055
203450 0.9034271
203460 0.9086468
203470 0.9118063
203480 0.9044341
203490 0.9129001
203500 0.911671
203510 0.9131227
203520 0.90638
203530 0.9153943
203540 0.9179356
203550 0.8991582
203560 0.8860227
203570 0.8948344
203580 0.9056209
203590 0.9094272
203600 0.8978248
203610 0.9098065
203620 0.8945996
203630 0.9063969
203640 0.907178
203650 0.905714
203660 0.9100152
203670 0.9196599
203680 0.9111677
203690 0.916178
203700 0.90753
203710 0.9128501
203720 0.9154784
203730 0.9143965
203740 0.9110605
203750 0.9177067
203760 0.9157714
203770 0.920105
203780 0.9088434
203790 0.9040061
203800 0.9077983
203810 0.9034936
203820 0.9159847
203830 0.9171566
203840 0.9121535
203850 0.9092153
203860 0.9089747
203870 0.9016757
203880 0.9016012
203890 0.9017551
203900 0.9007955
203910 0.8934318
203920 0.902132
203930 0.9116307
203940 0.8988854
203950 0.8944998
203960 0.8956108
203970 0.8995395
203980 0.8932617
203990 0.8932182
204000 0.8895462
204010 0.8859556
204020 0.8936208
204030 0.8892187
204040 0.8905337
204050 0.9033785
204060 0.891893
204070 0.88163
204080 0.8902486
204090 0.8903368
204100 0.8800164
204110 0.8872963
204120 0.8926468
204130 0.891767
204140 0.8887508
204150 0.8986468
204160 0.8895071
204170 0.8714792
204180 0.8705577
204190 0.8796091
204200 0.890124
204210 0.883067
204220 0.8891063
204230 0.8728244
204240 0.8837683
204250 0.8787399
204260 0.8823615
204270 0.8753076
204280 0.8877985
204290 0.8841938
204300 0.8784445
204310 0.8879028
204320 0.8847904
204330 0.8825955
204340 0.8864822
204350 0.8816568
204360 0.8794405
204370 0.8948534
204380 0.8965455
204390 0.892011
204400 0.9015188
204410 0.8920888
204420 0.8911902
204430 0.8974975
204440 0.8807558
204450 0.8694795
204460 0.8779752
204470 0.8796175
204480 0.884178
204490 0.87471
204500 0.8855614
204510 0.8896632
204520 0.8846409
204530 0.8784907
204540 0.8837905
204550 0.8743941
204560 0.8851604
204570 0.8755608
204580 0.8798757
204590 0.8852395
204600 0.8748801
204610 0.8867561
204620 0.8929224
204630 0.8840672
204640 0.8908697
204650 0.883398
204660 0.8867741
204670 0.8967755
204680 0.8918143
204690 0.8825673
204700 0.8751383
204710 0.8756798
204720 0.872137
204730 0.8812814
204740 0.880986
204750 0.8785206
204760 0.8846318
204770 0.8809146
204780 0.8750637
204790 0.882321
204800 0.8815219
204810 0.8912086
204820 0.8834293
204830 0.8751497
204840 0.8763115
204850 0.8795682
204860 0.8688093
204870 0.8780331
204880 0.879954
204890 0.8717332
204900 0.8795584
204910 0.8865758
204920 0.8833433
204930 0.8868913
204940 0.8855002
204950 0.8940777
204960 0.8906729
204970 0.8928868
204980 0.8934764
204990 0.8942826
205000 0.8845379
205010 0.8757654
205020 0.8802598
205030 0.8769423
205040 0.8802184
205050 0.8765391
205060 0.8797074
205070 0.8697003
205080 0.8719116
205090 0.8787345
205100 0.8714488
205110 0.8627504
205120 0.8623531
205130 0.860891
205140 0.8606485
205150 0.8614468
205160 0.8743855
205170 0.8709679
205180 0.8699087
205190 0.8641649
205200 0.8663052
205210 0.8769218
205220 0.8786471
205230 0.8818804
205240 0.8778857
205250 0.8838477
205260 0.8872206
205270 0.8896507
205280 0.8912325
205290 0.8833643
205300 0.8878732
205310 0.89238
205320 0.900318
205330 0.9023036
205340 0.9039616
205350 0.9155105
205360 0.9149172
205370 0.9148357
205380 0.9070646
205390 0.9130749
205400 0.9294026
205410 0.9213654
205420 0.9036875
205430 0.9080328
205440 0.905627
205450 0.9106413
205460 0.9054591
205470 0.9016087
205480 0.911685
205490 0.9106995
205500 0.9027267
205510 0.8993587
205520 0.8930337
205530 0.8967608
205540 0.8993354
205550 0.8977153
205560 0.8963156
205570 0.9023654
205580 0.8975095
205590 0.8803604
205600 0.8917292
205610 0.904462
205620 0.9168486
205630 0.9215461
205640 0.9199485
205650 0.9203856
205660 0.933293
205670 0.9044459
205680 0.9005548
205690 0.8945902
205700 0.8895633
205710 0.8957281
205720 0.901794
205730 0.9070839
205740 0.8944864
205750 0.9033749
205760 0.8957765
205770 0.8881713
205780 0.9030837
205790 0.914952
205800 0.9181107
205810 0.9078565
205820 0.9057153
205830 0.910096
205840 0.9119114
205850 0.9005739
205860 0.8814697
205870 0.8876575
205880 0.8877201
205890 0.8786833
205900 0.8803874
205910 0.8813381
205920 0.8754681
205930 0.8855184
205940 0.8880234
205950 0.8821957
205960 0.8933938
205970 0.898392
205980 0.893283
205990 0.9075558
206000 0.8992294
206010 0.8970651
206020 0.8903214
206030 0.8843192
206040 0.8752131
206050 0.8781238
206060 0.8897856
206070 0.8814173
206080 0.8798621
206090 0.881
206100 0.8596979
206110 0.8746005
206120 0.8805063
206130 0.8878186
206140 0.8974178
206150 0.8913828
206160 0.8920602
206170 0.8977216
206180 0.8835076
206190 0.8824265
206200 0.8910273
206210 0.8844479
206220 0.8836668
206230 0.9020959
206240 0.898849
206250 0.9165129
206260 0.898078
206270 0.8909941
206280 0.9055375
206290 0.919109
206300 0.9052299
206310 0.8924739
206320 0.89144
206330 0.899116
206340 0.898519
206350 0.9054133
206360 0.8969658
206370 0.8905073
206380 0.8985007
206390 0.8894226
206400 0.886151
206410 0.8860283
206420 0.8758525
206430 0.8774972
206440 0.8826727
206450 0.8764193
206460 0.8797855
206470 0.887614
206480 0.8948304
206490 0.8858243
206500 0.8873388
206510 0.8823628
206520 0.8809555
206530 0.8878517
206540 0.8856559
206550 0.876294
206560 0.8849167
206570 0.8823649
206580 0.8872141
206590 0.8814323
206600 0.8899655
206610 0.9049751
206620 0.8989751
206630 0.884347
206640 0.8883551
206650 0.8767633
206660 0.8787394
206670 0.8754918
206680 0.8736964
206690 0.8797504
206700 0.8675672
206710 0.873188
206720 0.8873255
206730 0.882064
206740 0.8760625
206750 0.8744783
206760 0.8767709
206770 0.8815252
206780 0.8828782
206790 0.88312
206800 0.8840833
206810 0.8868736
206820 0.8777182
206830 0.875681
206840 0.8848928
206850 0.8822064
206860 0.8833156
206870 0.8788419
206880 0.8781881
206890 0.8826175
206900 0.884843
206910 0.8770924
206920 0.8768101
206930 0.8802558
206940 0.8822998
206950 0.8764542
206960 0.8790465
206970 0.8810737
206980 0.8874046
206990 0.8832978
207000 0.8829516
207010 0.8808913
207020 0.8805338
207030 0.8742256
207040 0.8756124
207050 0.8733323
207060 0.8745174
207070 0.8859234
207080 0.8983811
207090 0.8924307
207100 0.8908337
207110 0.8938237
207120 0.8991494
207130 0.8974229
207140 0.896288
207150 0.8956645
207160 0.891178
207170 0.8852223
207180 0.9025337
207190 0.9088396
207200 0.9000703
207210 0.8982034
207220 0.893838
207230 0.9020687
207240 0.9012357
207250 0.9024459
207260 0.9028026
207270 0.8935384
207280 0.8981378
207290 0.9015138
207300 0.8985003
207310 0.9034159
207320 0.8969918
207330 0.8832473
207340 0.8890071
207350 0.8915912
207360 0.8883312
207370 0.8891436
207380 0.8836244
207390 0.8724486
207400 0.8740311
207410 0.874584
207420 0.8797551
207430 0.8851632
207440 0.8890721
207450 0.8806651
207460 0.8825951
207470 0.8860111
207480 0.8837903
207490 0.8886562
207500 0.8931401
207510 0.8981153
207520 0.8954359
207530 0.890048
207540 0.8855129
207550 0.8802801
207560 0.8789044
207570 0.885784
207580 0.8886299
207590 0.8856015
207600 0.8788662
207610 0.8788587
207620 0.8780473
207630 0.8893889
207640 0.8829411
207650 0.891704
207660 0.8773896
207670 0.8802654
207680 0.8864294
207690 0.8900413
207700 0.8863882
207710 0.8964474
207720 0.8929802
207730 0.8984613
207740 0.8888148
207750 0.8872534
207760 0.8956499
207770 0.8861603
207780 0.9071202
207790 0.9086051
207800 0.9100685
207810 0.9003819
207820 0.9000145
207830 0.8966612
207840 0.8990422
207850 0.8981685
207860 0.8903652
207870 0.8947603
207880 0.8972223
207890 0.9049479
207900 0.9145437
207910 0.912766
207920 0.8955495
207930 0.8982308
207940 0.9049047
207950 0.9072151
207960 0.912739
207970 0.9137803
207980 0.9198428
207990 0.9195518
208000 0.9131398
208010 0.9083307
208020 0.914788
208030 0.893776
208040 0.8918591
208050 0.9033879
208060 0.9116476
208070 0.9184529
208080 0.9074335
208090 0.9035719
208100 0.9004446
208110 0.8938904
208120 0.9038643
208130 0.905833
208140 0.9155266
208150 0.90784
208160 0.9150746
208170 0.9258163
208180 0.91662
208190 0.9105546
208200 0.9039948
208210 0.9018437
208220 0.906136
208230 0.9162607
208240 0.91724
208250 0.9095455
208260 0.90357
208270 0.8978994
208280 0.9126603
208290 0.9218801
208300 0.9132842
208310 0.9005075
208320 0.8983019
208330 0.8975912
208340 0.9076393
208350 0.9070883
208360 0.9023519
208370 0.9034109
208380 0.9099879
208390 0.9047259
208400 0.9153844
208410 0.9096997
208420 0.9125817
208430 0.9153516
208440 0.9110399
208450 0.9154317
208460 0.9054711
208470 0.9020076
208480 0.9044428
208490 0.9090759
208500 0.9219913
208510 0.9247481
208520 0.9166386
208530 0.9135796
208540 0.9054704
208550 0.9109811
208560 0.9086222
208570 0.9053516
208580 0.9003784
208590 0.9031435
208600 0.9026662
208610 0.9037175
208620 0.9142652
208630 0.8984497
208640 0.9103139
208650 0.9072197
208660 0.9005697
208670 0.8881074
208680 0.8935896
208690 0.8964413
208700 0.905318
208710 0.9083521
208720 0.9026354
208730 0.9012512
208740 0.9092596
208750 0.9106891
208760 0.9086852
208770 0.8996798
208780 0.8979105
208790 0.89419
208800 0.9048902
208810 0.9114925
208820 0.9095619
208830 0.9080318
208840 0.9077144
208850 0.8989567
208860 0.9067989
208870 0.9148901
208880 0.8929507
208890 0.8879696
208900 0.9022107
208910 0.9149868
208920 0.90504
208930 0.9065735
208940 0.9053046
208950 0.8947959
208960 0.9037378
208970 0.905218
208980 0.9117342
208990 0.9123788
209000 0.9089071
209010 0.9106023
209020 0.9181487
209030 0.9045904
209040 0.898944
209050 0.9120597
209060 0.9091322
209070 0.9113046
209080 0.9141515
209090 0.9171034
209100 0.9248472
209110 0.9252203
209120 0.9097334
209130 0.9097814
209140 0.8892688
209150 0.898791
209160 0.8887365
209170 0.8896002
209180 0.8881837
209190 0.8911408
209200 0.8915682
209210 0.8927497
209220 0.8848421
209230 0.891611
209240 0.9033086
209250 0.9095392
209260 0.9032965
209270 0.9159402
209280 0.9100368
209290 0.910665
209300 0.9036307
209310 0.9037733
209320 0.9141946
209330 0.8958694
209340 0.9065918
209350 0.9060152
209360 0.9179767
209370 0.9138502
209380 0.9038803
209390 0.9064642
209400 0.9224262
209410 0.9192454
209420 0.9290047
209430 0.9333258
209440 0.9120494
209450 0.9165587
209460 0.9016889
209470 0.9141663
209480 0.8989927
209490 0.9202179
209500 0.9116284
209510 0.9115354
209520 0.9051556
209530 0.9072477
209540 0.9108648
209550 0.9249362
209560 0.9144032
209570 0.9210308
209580 0.929762
209590 0.9241144
209600 0.9169698
209610 0.9136323
209620 0.9301295
209630 0.9298469
209640 0.9416199
209650 0.9252024
209660 0.93152
209670 0.922106
209680 0.923839
209690 0.9241859
209700 0.9115962
209710 0.9123502
209720 0.9165245
209730 0.9084202
209740 0.9152342
209750 0.908746
209760 0.8995191
209770 0.9032589
209780 0.8933524
209790 0.9166338
209800 0.908718
209810 0.904803
209820 0.899687
209830 0.9008361
209840 0.9042932
209850 0.9188996
209860 0.9101035
209870 0.8997942
209880 0.8975194
209890 0.9023769
209900 0.9053164
209910 0.9154299
209920 0.8899798
209930 0.8942601
209940 0.8975351
209950 0.8910148
209960 0.8847219
209970 0.8942154
209980 0.8863459
209990 0.8910974
210000 0.8978645
210010 0.9039319
210020 0.9104602
210030 0.8947911
210040 0.9006623
210050 0.9026797
210060 0.8989537
210070 0.9085714
210080 0.9119994
210090 0.9273667
210100 0.8974528
210110 0.9038145
210120 0.9146145
210130 0.8980712
210140 0.8970785
210150 0.8970854
210160 0.8949166
210170 0.89525
210180 0.9076184
210190 0.8928984
210200 0.8991979
210210 0.8989127
210220 0.8982151
210230 0.895026
210240 0.905973
210250 0.9036337
210260 0.8907097
210270 0.8880766
210280 0.891192
210290 0.8903655
210300 0.8832408
210310 0.8754756
210320 0.884912
210330 0.8868217
210340 0.89315
210350 0.8886671
210360 0.9012656
210370 0.8903152
210380 0.8953785
210390 0.8749776
210400 0.8888804
210410 0.8944342
210420 0.8887582
210430 0.8881053
210440 0.8826426
210450 0.8752639
210460 0.8845063
210470 0.870508
210480 0.8779379
210490 0.8683528
210500 0.8710783
210510 0.8764147
210520 0.8785272
210530 0.8785446
210540 0.8711818
210550 0.8747721
210560 0.8769264
210570 0.8815444
210580 0.8765304
210590 0.887593
210600 0.8970339
210610 0.8901576
210620 0.8901182
210630 0.8937618
210640 0.8957261
210650 0.8941029
210660 0.8975855
210670 0.8994645
210680 0.8882424
210690 0.8880835
210700 0.8871064
210710 0.8948262
210720 0.9095079
210730 0.8939897
210740 0.8942301
210750 0.9002476
210760 0.9049078
210770 0.9211522
210780 0.9054014
210790 0.9019626
210800 0.9070938
210810 0.9091235
210820 0.9129291
210830 0.907174
210840 0.9049709
210850 0.9066525
210860 0.896503
210870 0.9071974
210880 0.9167502
210890 0.9013623
210900 0.8996572
210910 0.8748164
210920 0.8817608
210930 0.8854511
210940 0.8938944
210950 0.8899792
210960 0.8849339
210970 0.879871
210980 0.8790329
210990 0.8867627
211000 0.870603
211010 0.8871402
211020 0.88524
211030 0.8923984
211040 0.8828412
211050 0.8938249
211060 0.8954566
211070 0.8937255
211080 0.8834808
211090 0.8911
211100 0.903689
211110 0.8843473
211120 0.8879593
211130 0.887859
211140 0.902688
211150 0.9000115
211160 0.9092634
211170 0.9094306
211180 0.9156581
211190 0.9114808
211200 0.9105617
211210 0.9143966
211220 0.9231262
211230 0.9348512
211240 0.918424
211250 0.9179776
211260 0.9152247
211270 0.9122053
211280 0.8992114
211290 0.895323
211300 0.8892298
211310 0.8941196
211320 0.8858643
211330 0.8843918
211340 0.8840544
211350 0.8893537
211360 0.8886639
211370 0.8967057
211380 0.894029
211390 0.899196
211400 0.889604
211410 0.9031027
211420 0.9137978
211430 0.9089531
211440 0.9134175
211450 0.9171178
211460 0.9068607
211470 0.8994334
211480 0.904528
211490 0.9047912
211500 0.8970836
211510 0.9138632
211520 0.9035391
211530 0.8997286
211540 0.9071253
211550 0.902086
211560 0.908022
211570 0.8966892
211580 0.9045849
211590 0.8940364
211600 0.8933312
211610 0.893132
211620 0.8870479
211630 0.8843081
211640 0.8944267
211650 0.8894765
211660 0.8871378
211670 0.8741508
211680 0.8918815
211690 0.8967113
211700 0.8878995
211710 0.8923235
211720 0.8900897
211730 0.8987312
211740 0.8915511
211750 0.8833115
211760 0.8977463
211770 0.905782
211780 0.9098079
211790 0.8960633
211800 0.8941836
211810 0.8889952
211820 0.8949908
211830 0.9059803
211840 0.895118
211850 0.891144
211860 0.8829801
211870 0.8857798
211880 0.8844764
211890 0.8810493
211900 0.8943692
211910 0.8918149
211920 0.886289
211930 0.8847376
211940 0.8889908
211950 0.8820223
211960 0.8860021
211970 0.8810544
211980 0.8819558
211990 0.8880044
212000 0.8921168
212010 0.9013929
212020 0.8956755
212030 0.8866633
212040 0.8857726
212050 0.8843047
212060 0.8924668
212070 0.8809706
212080 0.8782291
212090 0.8805574
212100 0.8724782
212110 0.8810754
212120 0.8878332
212130 0.8856009
212140 0.8840389
212150 0.8892052
212160 0.8796901
212170 0.8890308
212180 0.8888718
212190 0.8838319
212200 0.8839884
212210 0.8990572
212220 0.9045708
212230 0.8930126
212240 0.8933403
212250 0.8972796
212260 0.9035196
212270 0.9062225
212280 0.8930249
212290 0.8996228
212300 0.8978903
212310 0.9091717
212320 0.9081409
212330 0.8930441
212340 0.9051692
212350 0.9007955
212360 0.9097552
212370 0.89219
212380 0.8934563
212390 0.8949032
212400 0.8932166
212410 0.8995718
212420 0.8978579
212430 0.8840701
212440 0.8876825
212450 0.8938815
212460 0.8928667
212470 0.8971817
212480 0.8943548
212490 0.905508
212500 0.9038351
212510 0.9022573
212520 0.894366
212530 0.8774907
212540 0.8677871
212550 0.8727539
212560 0.8670965
212570 0.8838603
212580 0.8900661
212590 0.8982539
212600 0.9079934
212610 0.9013933
212620 0.9042013
212630 0.9055833
212640 0.9005151
212650 0.8867036
212660 0.8943533
212670 0.899838
212680 0.8969895
212690 0.8951818
212700 0.8912609
212710 0.8903382
212720 0.8912001
212730 0.8849019
212740 0.8953796
212750 0.9014162
212760 0.8943337
212770 0.8793121
212780 0.8929675
212790 0.8965816
212800 0.8960437
212810 0.8958188
212820 0.8852349
212830 0.8978022
212840 0.8800517
212850 0.8992029
212860 0.8929089
212870 0.8968873
212880 0.8979633
212890 0.8952144
212900 0.8988498
212910 0.8920314
212920 0.8938968
212930 0.8940212
212940 0.8885875
212950 0.8948704
212960 0.9009071
212970 0.8920894
212980 0.8953609
212990 0.894429
213000 0.8998619
213010 0.8833976
213020 0.8912491
213030 0.9020376
213040 0.9035271
213050 0.9017318
213060 0.9009326
213070 0.9122819
213080 0.9002879
213090 0.9082589
213100 0.9025359
213110 0.9091834
213120 0.9064848
213130 0.9045404
213140 0.8996195
213150 0.9040399
213160 0.88965
213170 0.8980616
213180 0.8965725
213190 0.8922732
213200 0.8984315
213210 0.8963432
213220 0.8907501
213230 0.9104573
213240 0.9006771
213250 0.895425
213260 0.8937336
213270 0.9015387
213280 0.8959806
213290 0.8993899
213300 0.9003449
213310 0.8903053
213320 0.892892
213330 0.9054661
213340 0.9020914
213350 0.9056175
213360 0.9045091
213370 0.9069753
213380 0.9059523
213390 0.8968848
213400 0.9034713
213410 0.8986169
213420 0.9075791
213430 0.9019404
213440 0.8963873
213450 0.9118525
213460 0.8997911
213470 0.8955768
213480 0.8966342
213490 0.9050688
213500 0.905699
213510 0.8961292
213520 0.9040663
213530 0.8903755
213540 0.9012353
213550 0.9112222
213560 0.8949053
213570 0.8934345
213580 0.9067608
213590 0.9028747
213600 0.9158645
213610 0.9073241
213620 0.893722
213630 0.9042485
213640 0.8979025
213650 0.8956901
213660 0.903529
213670 0.9025245
213680 0.9096593
213690 0.9044145
213700 0.9054635
213710 0.8988461
213720 0.9007428
213730 0.9056451
213740 0.9036009
213750 0.8993592
213760 0.9042522
213770 0.9186251
213780 0.915583
213790 0.8994687
213800 0.9045755
213810 0.9043021
213820 0.9016491
213830 0.886912
213840 0.8976175
213850 0.9075817
213860 0.9143462
213870 0.9124414
213880 0.9085568
213890 0.9049244
213900 0.9101264
213910 0.9029799
213920 0.9169285
213930 0.9109753
213940 0.9100752
213950 0.9103819
213960 0.9070537
213970 0.9262418
213980 0.9265018
213990 0.9172503
214000 0.9131253
214010 0.901219
214020 0.9036039
214030 0.9103633
214040 0.9199216
214050 0.9107178
214060 0.9130936
214070 0.9032584
214080 0.9094008
214090 0.9090385
214100 0.9066665
214110 0.9211825
214120 0.9113463
214130 0.9107045
214140 0.9187956
214150 0.9162529
214160 0.908202
214170 0.8911505
214180 0.8932377
214190 0.9022962
214200 0.8921452
214210 0.903953
214220 0.8970547
214230 0.9079422
214240 0.9039505
214250 0.892455
214260 0.9002308
214270 0.8900474
214280 0.8979918
214290 0.8905655
214300 0.8907203
214310 0.8859159
214320 0.8828105
214330 0.8921854
214340 0.9015561
214350 0.8825036
214360 0.8999789
214370 0.8872593
214380 0.8782738
214390 0.893533
214400 0.8933643
214410 0.8912142
214420 0.8872325
214430 0.8985689
214440 0.9013003
214450 0.8918805
214460 0.8894064
214470 0.8889228
214480 0.8875442
214490 0.8988201
214500 0.8948401
214510 0.8954825
214520 0.8950182
214530 0.8902978
214540 0.8832846
214550 0.8931391
214560 0.8979979
214570 0.8974664
214580 0.8960958
214590 0.8944814
214600 0.8972627
214610 0.9050672
214620 0.902845
214630 0.9054876
214640 0.9071263
214650 0.9099924
214660 0.9117615
214670 0.9076936
214680 0.9082078
214690 0.9133405
214700 0.9266531
214710 0.9208252
214720 0.9205467
214730 0.9196388
214740 0.8985771
214750 0.9080303
214760 0.9097685
214770 0.908346
214780 0.9234588
214790 0.9239315
214800 0.9157475
214810 0.921704
214820 0.9151936
214830 0.9104187
214840 0.9120077
214850 0.8946687
214860 0.8956276
214870 0.8875527
214880 0.8824064
214890 0.8868695
214900 0.890599
214910 0.8914806
214920 0.8932558
214930 0.8857162
214940 0.8950557
214950 0.9070888
214960 0.8874968
214970 0.8988425
214980 0.903413
214990 0.908363
215000 0.8985003
215010 0.8972298
215020 0.8909247
215030 0.9135069
215040 0.9054266
215050 0.9119807
215060 0.9147128
215070 0.9163265
215080 0.9200047
215090 0.9068707
215100 0.9052262
215110 0.9054602
215120 0.9039752
215130 0.8987216
215140 0.9104965
215150 0.9037568
215160 0.9026241
215170 0.9116537
215180 0.912017
215190 0.9095469
215200 0.91102
215210 0.8979947
215220 0.9015553
215230 0.9057096
215240 0.9097253
215250 0.905624
215260 0.9030447
215270 0.9054338
215280 0.9125827
215290 0.9043266
215300 0.8980599
215310 0.8877736
215320 0.8943349
215330 0.9016294
215340 0.9039316
215350 0.9076549
215360 0.9051236
215370 0.8928665
215380 0.9033489
215390 0.8880473
215400 0.9037077
215410 0.8990671
215420 0.888928
215430 0.8970677
215440 0.9001526
215450 0.9008005
215460 0.8953144
215470 0.8906007
215480 0.8805063
215490 0.8929563
215500 0.893694
215510 0.8905534
215520 0.8882415
215530 0.8994734
215540 0.8929033
215550 0.9025103
215560 0.891706
215570 0.899035
215580 0.8993828
215590 0.9008554
215600 0.8993868
215610 0.8860643
215620 0.8915466
215630 0.9001034
215640 0.8964797
215650 0.8851447
215660 0.9035953
215670 0.8998267
215680 0.9010993
215690 0.9079419
215700 0.9007387
215710 0.9031542
215720 0.8971332
215730 0.9027724
215740 0.9132434
215750 0.9061772
215760 0.9129823
215770 0.9058759
215780 0.9089361
215790 0.9066276
215800 0.9148244
215810 0.9201189
215820 0.9101408
215830 0.90355
215840 0.9084432
215850 0.9120169
215860 0.9060121
215870 0.9069567
215880 0.9189513
215890 0.913194
215900 0.9059582
215910 0.9114421
215920 0.9085281
215930 0.9075373
215940 0.9118658
215950 0.9138865
215960 0.9070237
215970 0.9048137
215980 0.9100453
215990 0.9041288
216000 0.9043119
216010 0.9077421
216020 0.9024248
216030 0.9143811
216040 0.9086335
216050 0.9093965
216060 0.9090625
216070 0.9069414
216080 0.9138533
216090 0.9233302
216100 0.9126058
216110 0.9097816
216120 0.9091902
216130 0.9061069
216140 0.9065741
216150 0.8892528
216160 0.8995821
216170 0.8955174
216180 0.9038529
216190 0.8902577
216200 0.8888358
216210 0.9137368
216220 0.8984124
216230 0.9060669
216240 0.9040694
216250 0.9138646
216260 0.9184343
216270 0.9161888
216280 0.9030371
216290 0.9083019
216300 0.902082
216310 0.9056458
216320 0.9172599
216330 0.9194944
216340 0.9142857
216350 0.9136553
216360 0.9149857
216370 0.925283
216380 0.9172218
216390 0.915
216400 0.9041126
216410 0.9024884
216420 0.8851643
216430 0.8931454
216440 0.8985882
216450 0.8871579
216460 0.890895
216470 0.8950759
216480 0.8907666
216490 0.8878415
216500 0.8892507
216510 0.8897794
216520 0.8898419
216530 0.8972537
216540 0.9085053
216550 0.9125531
216560 0.902589
216570 0.8957448
216580 0.8981346
216590 0.8939179
216600 0.8951295
216610 0.8890087
216620 0.899581
216630 0.892813
216640 0.8949467
216650 0.9090706
216660 0.9129794
216670 0.9047443
216680 0.8976768
216690 0.9064574
216700 0.9071143
216710 0.9125347
216720 0.9017519
216730 0.8980712
216740 0.8990347
216750 0.8978956
216760 0.906136
216770 0.895907
216780 0.8973792
216790 0.8959702
216800 0.9056353
216810 0.9018548
216820 0.9013131
216830 0.8951762
216840 0.8990921
216850 0.89719
216860 0.891625
216870 0.8816527
216880 0.8895378
216890 0.8960692
216900 0.891665
216910 0.898292
216920 0.8911032
216930 0.8987491
216940 0.9004722
216950 0.88989
216960 0.9016989
216970 0.910827
216980 0.9052976
216990 0.9117373
217000 0.9181957
217010 0.9109725
217020 0.9056677
217030 0.9056881
217040 0.9137397
217050 0.8962409
217060 0.9005975
217070 0.9107271
217080 0.9013606
217090 0.8948572
217100 0.8954118
217110 0.9010717
217120 0.8953599
217130 0.9051096
217140 0.8990723
217150 0.8934423
217160 0.9076592
217170 0.9043226
217180 0.909721
217190 0.8984631
217200 0.8973079
217210 0.9051836
217220 0.9114604
217230 0.9032478
217240 0.9139952
217250 0.919098
217260 0.9151319
217270 0.9194487
217280 0.9096351
217290 0.9180118
217300 0.9101197
217310 0.9089257
217320 0.9065661
217330 0.9137768
217340 0.9147757
217350 0.913682
217360 0.9038293
217370 0.9159046
217380 0.9117923
217390 0.903913
217400 0.9103516
217410 0.9026331
217420 0.8984448
217430 0.9134927
217440 0.9099687
217450 0.9169495
217460 0.9230171
217470 0.9157946
217480 0.9093238
217490 0.9015115
217500 0.8991293
217510 0.9027297
217520 0.9124066
217530 0.9052948
217540 0.9040781
217550 0.902167
217560 0.9104442
217570 0.9161589
217580 0.9216439
217590 0.9080775
217600 0.9100248
217610 0.9096279
217620 0.9134307
217630 0.9119492
217640 0.9120709
217650 0.9043747
217660 0.912747
217670 0.9087223
217680 0.9030716
217690 0.9133593
217700 0.9094331
217710 0.897953
217720 0.8986799
217730 0.8985648
217740 0.9015898
217750 0.9069647
217760 0.9036524
217770 0.8985571
217780 0.898096
217790 0.8991086
217800 0.8955913
217810 0.8965828
217820 0.9063842
217830 0.8945781
217840 0.9087434
217850 0.9101116
217860 0.9059376
217870 0.8957305
217880 0.8998185
217890 0.8952302
217900 0.9039322
217910 0.9105055
217920 0.8946626
217930 0.894902
217940 0.9021458
217950 0.8938558
217960 0.8902166
217970 0.8864878
217980 0.8857232
217990 0.9008041
218000 0.8952914
218010 0.8998892
218020 0.9010363
218030 0.8997933
218040 0.8891731
218050 0.8852764
218060 0.885217
218070 0.8927243
218080 0.8821653
218090 0.89208
218100 0.8908855
218110 0.8935562
218120 0.906029
218130 0.9061252
218140 0.9130664
218150 0.9048924
218160 0.9053776
218170 0.896769
218180 0.8854496
218190 0.8863066
218200 0.8874071
218210 0.8901547
218220 0.8832161
218230 0.8850728
218240 0.8914268
218250 0.8875494
218260 0.8804442
218270 0.8848896
218280 0.8907794
218290 0.8895382
218300 0.8866265
218310 0.8965122
218320 0.8916802
218330 0.8970323
218340 0.8990808
218350 0.9021013
218360 0.8935231
218370 0.894899
218380 0.8963323
218390 0.8951603
218400 0.9010027
218410 0.8968603
218420 0.8886605
218430 0.8956293
218440 0.8955919
218450 0.8944828
218460 0.9045744
218470 0.9122847
218480 0.9060286
218490 0.9087135
218500 0.9053432
218510 0.9145629
218520 0.9102485
218530 0.900962
218540 0.9132463
218550 0.9081748
218560 0.9023963
218570 0.9096134
218580 0.9202912
218590 0.9160495
218600 0.9098949
218610 0.912843
218620 0.9183733
218630 0.9173877
218640 0.9187447
218650 0.9279938
218660 0.9162639
218670 0.9197705
218680 0.9208734
218690 0.9206648
218700 0.9090417
218710 0.9125746
218720 0.9130917
218730 0.9202747
218740 0.9270924
218750 0.9251887
218760 0.9288458
218770 0.9214234
218780 0.924463
218790 0.9135171
218800 0.9076807
218810 0.9196337
218820 0.9219733
218830 0.9129352
218840 0.9170189
218850 0.9227468
218860 0.9097167
218870 0.9136738
218880 0.9271005
218890 0.9226199
218900 0.9076814
218910 0.9083569
218920 0.9037081
218930 0.898433
218940 0.9054526
218950 0.9062222
218960 0.905611
218970 0.9122063
218980 0.9112394
218990 0.9197033
219000 0.9217017
219010 0.9235078
219020 0.9139138
219030 0.9066635
219040 0.9147657
219050 0.90271
219060 0.9267618
219070 0.9221833
219080 0.9269441
219090 0.9149626
219100 0.9096411
219110 0.9156868
219120 0.9220765
219130 0.925344
219140 0.9138677
219150 0.9212146
219160 0.9148381
219170 0.9062019
219180 0.9060521
219190 0.9071094
219200 0.9099751
219210 0.9160583
219220 0.9152648
219230 0.8991511
219240 0.8994147
219250 0.8979363
219260 0.9117416
219270 0.9091974
219280 0.9209948
219290 0.918348
219300 0.9056361
219310 0.9182047
219320 0.9117915
219330 0.9102373
219340 0.9179435
219350 0.9179679
219360 0.9104171
219370 0.9308912
219380 0.9150472
219390 0.9157793
219400 0.9136047
219410 0.919848
219420 0.9153062
219430 0.9189887
219440 0.9309473
219450 0.9384507
219460 0.9342687
219470 0.9297656
219480 0.9178596
219490 0.9127928
219500 0.9100139
219510 0.9147932
219520 0.9197367
219530 0.9171219
219540 0.9178216
219550 0.9177071
219560 0.9119502
219570 0.9235753
219580 0.9290158
219590 0.9213089
219600 0.9218838
219610 0.9058064
219620 0.9125654
219630 0.9180463
219640 0.9209142
219650 0.9225228
219660 0.9133011
219670 0.9200613
219680 0.9235979
219690 0.9239391
219700 0.9254637
219710 0.9322887
219720 0.9136959
219730 0.9173924
219740 0.9163731
219750 0.9256382
219760 0.9099357
219770 0.9160553
219780 0.9141824
219790 0.9084679
219800 0.9091835
219810 0.9140757
219820 0.9209319
219830 0.9272234
219840 0.9232499
219850 0.9280536
219860 0.9267427
219870 0.9240748
219880 0.9183137
219890 0.9101
219900 0.904947
219910 0.9064285
219920 0.9123797
219930 0.9128519
219940 0.9132332
219950 0.918561
219960 0.9134312
219970 0.9073963
219980 0.9154013
219990 0.9158836
220000 0.9161531
220010 0.9170702
220020 0.9159632
220030 0.9204725
220040 0.9187909
220050 0.9225055
220060 0.9216383
220070 0.9253069
220080 0.9099976
220090 0.9067181
220100 0.9218732
220110 0.9182569
220120 0.9191995
220130 0.9208134
220140 0.9177149
220150 0.9272317
220160 0.935787
220170 0.9289497
220180 0.9233221
220190 0.9096817
220200 0.9101506
220210 0.9086897
220220 0.9105273
220230 0.9159437
220240 0.9248734
220250 0.9189814
220260 0.916805
220270 0.9160256
220280 0.9193307
220290 0.9174785
220300 0.9321651
220310 0.9300926
220320 0.9307495
220330 0.9256808
220340 0.918184
220350 0.9213194
220360 0.9373205
220370 0.9423663
220380 0.92893
220390 0.9315405
220400 0.9294778
220410 0.914826
220420 0.9266118
220430 0.9221136
220440 0.911029
220450 0.9230157
220460 0.9072074
220470 0.9098405
220480 0.9402754
220490 0.9297574
220500 0.9307551
220510 0.9230379
220520 0.9294764
220530 0.9321081
220540 0.9381324
220550 0.9300405
220560 0.9326481
220570 0.9266621
220580 0.9321845
220590 0.9137037
220600 0.9275556
220610 0.9166426
220620 0.9081462
220630 0.9128922
220640 0.910449
220650 0.9092196
220660 0.9203295
220670 0.9103341
220680 0.9214528
220690 0.9169747
220700 0.9183375
220710 0.9109145
220720 0.9287425
220730 0.9170095
220740 0.9177266
220750 0.9194126
220760 0.9184343
220770 0.921819
220780 0.9204891
220790 0.9256402
220800 0.9161056
220810 0.9218172
220820 0.9225525
220830 0.9142736
220840 0.9130433
220850 0.9097759
220860 0.9219154
220870 0.9183121
220880 0.9265839
220890 0.9237467
220900 0.9212806
220910 0.9163882
220920 0.9317493
220930 0.9188341
220940 0.9228008
220950 0.9227139
220960 0.9149524
220970 0.9103326
220980 0.922498
220990 0.9299883
221000 0.9238065
221010 0.92885
221020 0.9263228
221030 0.9268737
221040 0.9309093
221050 0.9401025
221060 0.9379356
221070 0.9269076
221080 0.9169955
221090 0.9245127
221100 0.9147811
221110 0.9173045
221120 0.9188436
221130 0.9330322
221140 0.9255614
221150 0.9219753
221160 0.9319375
221170 0.917226
221180 0.9275389
221190 0.9194737
221200 0.9199075
221210 0.9175162
221220 0.9171566
221230 0.9099928
221240 0.907958
221250 0.9118867
221260 0.90632
221270 0.9306544
221280 0.9213026
221290 0.9162323
221300 0.9195094
221310 0.917376
221320 0.9083287
221330 0.9166956
221340 0.9175631
221350 0.9186967
221360 0.9211395
221370 0.9260728
221380 0.9096572
221390 0.9122199
221400 0.9157953
221410 0.9182969
221420 0.9313256
221430 0.9168673
221440 0.9153095
221450 0.9241219
221460 0.9143425
221470 0.9150883
221480 0.9196199
221490 0.9162463
221500 0.9248763
221510 0.9095383
221520 0.9139574
221530 0.9056904
221540 0.9132295
221550 0.9126854
221560 0.9134697
221570 0.9074754
221580 0.9172283
221590 0.9228789
221600 0.9198039
221610 0.9155443
221620 0.9208574
221630 0.9100887
221640 0.9121931
221650 0.9283557
221660 0.9234017
221670 0.9254692
221680 0.9279531
221690 0.9309299
221700 0.9199377
221710 0.9322141
221720 0.9247006
221730 0.9352063
221740 0.9310435
221750 0.9360342
221760 0.9266829
221770 0.9342971
221780 0.9293554
221790 0.9187999
221800 0.9296259
221810 0.9252526
221820 0.9218307
221830 0.9271954
221840 0.9304807
221850 0.9140214
221860 0.9174913
221870 0.9207028
221880 0.9112222
221890 0.9057934
221900 0.9062175
221910 0.9115978
221920 0.9096745
221930 0.918196
221940 0.9164361
221950 0.9044446
221960 0.9071813
221970 0.9244654
221980 0.9149569
221990 0.9136369
222000 0.9163208
222010 0.9305315
222020 0.9358258
222030 0.9204554
222040 0.9279428
222050 0.9298413
222060 0.9317734
222070 0.9257025
222080 0.9288009
222090 0.9238544
222100 0.9355676
222110 0.9251744
222120 0.9170721
222130 0.9388313
222140 0.9370822
222150 0.9314048
222160 0.9375294
222170 0.9260551
222180 0.9233939
222190 0.9178588
222200 0.928489
222210 0.9313638
222220 0.9343647
222230 0.9210026
222240 0.9228874
222250 0.9235995
222260 0.9169949
222270 0.9292685
222280 0.9236193
222290 0.9120319
222300 0.9108985
222310 0.9123635
222320 0.9092346
222330 0.916362
222340 0.9090123
222350 0.914807
222360 0.9148446
222370 0.9207872
222380 0.9242702
222390 0.9234627
222400 0.9208311
222410 0.9162922
222420 0.9101554
222430 0.9183801
222440 0.9139394
222450 0.9277905
222460 0.9314975
222470 0.9250711
222480 0.9257343
222490 0.9192708
222500 0.9257613
222510 0.9262434
222520 0.9310888
222530 0.930681
222540 0.9304678
222550 0.9260626
222560 0.9351811
222570 0.9326015
222580 0.9320363
222590 0.9484457
222600 0.9418881
222610 0.9430785
222620 0.9322144
222630 0.9396135
222640 0.9217882
222650 0.9117543
222660 0.9233487
222670 0.9203773
222680 0.924135
222690 0.9278157
222700 0.9203817
222710 0.9150712
222720 0.9172957
222730 0.9174926
222740 0.9225591
222750 0.931402
222760 0.9269081
222770 0.9311056
222780 0.9242413
222790 0.9284794
222800 0.9354135
222810 0.9285793
222820 0.9170545
222830 0.9169808
222840 0.9154687
222850 0.9288393
222860 0.9237593
222870 0.9336549
222880 0.9314833
222890 0.9299354
222900 0.9331324
222910 0.9396118
222920 0.934631
222930 0.9416981
222940 0.9401816
222950 0.9382378
222960 0.9312512
222970 0.9404665
222980 0.9416558
222990 0.9348368
223000 0.9342021
223010 0.9273219
223020 0.9263095
223030 0.9180207
223040 0.9172905
223050 0.9234699
223060 0.9309731
223070 0.9288399
223080 0.9376679
223090 0.9300991
223100 0.9274912
223110 0.9248234
223120 0.9273224
223130 0.9185681
223140 0.9324769
223150 0.9215939
223160 0.9153747
223170 0.9235975
223180 0.9195525
223190 0.9113399
223200 0.9151203
223210 0.9282572
223220 0.9099324
223230 0.9173723
223240 0.9168008
223250 0.9312655
223260 0.9371375
223270 0.9280004
223280 0.9300306
223290 0.9269904
223300 0.9154716
223310 0.9210155
223320 0.9227245
223330 0.926309
223340 0.9232911
223350 0.9282587
223360 0.9215749
223370 0.9177587
223380 0.9107445
223390 0.8992739
223400 0.9019508
223410 0.9120272
223420 0.9209427
223430 0.910271
223440 0.9157436
223450 0.9140704
223460 0.9252931
223470 0.91171
223480 0.9179173
223490 0.9107174
223500 0.9138692
223510 0.921154
223520 0.9178655
223530 0.922315
223540 0.9186638
223550 0.9124478
223560 0.9161413
223570 0.9076165
223580 0.9201984
223590 0.9066267
223600 0.927505
223610 0.9364257
223620 0.927115
223630 0.9260714
223640 0.9196904
223650 0.9150734
223660 0.919849
223670 0.9167299
223680 0.902001
223690 0.9095087
223700 0.910958
223710 0.9226335
223720 0.9227632
223730 0.9179206
223740 0.9233574
223750 0.9232633
223760 0.9172776
223770 0.9152482
223780 0.917672
223790 0.9209621
223800 0.9158339
223810 0.9069116
223820 0.8978407
223830 0.912615
223840 0.918479
223850 0.9218413
223860 0.9223304
223870 0.9288929
223880 0.9184511
223890 0.9199809
223900 0.9203083
223910 0.9149024
223920 0.912739
223930 0.9069703
223940 0.9241299
223950 0.9186396
223960 0.9274314
223970 0.924706
223980 0.9136226
223990 0.9227931
224000 0.9279886
224010 0.9249994
224020 0.921707
224030 0.9120982
224040 0.9196655
224050 0.9167858
224060 0.9140531
224070 0.9209561
224080 0.9221478
224090 0.9159848
224100 0.9159119
224110 0.9276515
224120 0.9232743
224130 0.9182816
224140 0.9131521
224150 0.9136738
224160 0.9066373
224170 0.9000511
224180 0.9069396
224190 0.9074721
224200 0.9098407
224210 0.9031302
224220 0.9143928
224230 0.9036514
224240 0.9089484
224250 0.9237579
224260 0.9183109
224270 0.9251958
224280 0.9203643
224290 0.9137585
224300 0.9098847
224310 0.9029604
224320 0.9079974
224330 0.9171055
224340 0.9190094
224350 0.9151779
224360 0.9093463
224370 0.9119391
224380 0.9109576
224390 0.9227027
224400 0.9183151
224410 0.9191455
224420 0.9198782
224430 0.9148579
224440 0.9125173
224450 0.9224734
224460 0.9228098
224470 0.9271918
224480 0.9330047
224490 0.9338587
224500 0.9405419
224510 0.9379999
224520 0.9378101
224530 0.937928
224540 0.9314646
224550 0.9171102
224560 0.9177784
224570 0.9157138
224580 0.9239584
224590 0.9136363
224600 0.9175944
224610 0.9080525
224620 0.9147472
224630 0.9230772
224640 0.917623
224650 0.9180846
224660 0.9089918
224670 0.9133952
224680 0.9236814
224690 0.9234457
224700 0.9206497
224710 0.9274238
224720 0.9172285
224730 0.9175075
224740 0.9151547
224750 0.9176317
224760 0.9183488
224770 0.9240454
224780 0.9351792
224790 0.9327549
224800 0.9239334
224810 0.9346734
224820 0.9193624
224830 0.9168718
224840 0.9239656
224850 0.924397
224860 0.9211355
224870 0.9263076
224880 0.9160371
224890 0.9233235
224900 0.9140449
224910 0.9242586
224920 0.9275901
224930 0.9241841
224940 0.9253995
224950 0.928582
224960 0.9280001
224970 0.9373744
224980 0.9300401
224990 0.9272243
225000 0.9252253
225010 0.9199468
225020 0.9256241
225030 0.9331705
225040 0.9172037
225050 0.9172873
225060 0.9218647
225070 0.9204388
225080 0.9193391
225090 0.9189952
225100 0.9326338
225110 0.9322733
225120 0.9309534
225130 0.9273936
225140 0.9251162
225150 0.9324829
225160 0.9381714
225170 0.9313571
225180 0.9197582
225190 0.9244618
225200 0.9296037
225210 0.9340112
225220 0.9300798
225230 0.9225966
225240 0.9263587
225250 0.93822
225260 0.9349731
225270 0.9341369
225280 0.9240991
225290 0.9204232
225300 0.9262938
225310 0.9243971
225320 0.9170119
225330 0.9366963
225340 0.9421088
225350 0.9338269
225360 0.9372358
225370 0.9297714
225380 0.9369378
225390 0.9338209
225400 0.9248635
225410 0.9209612
225420 0.9208287
225430 0.9307731
225440 0.9308351
225450 0.9457732
225460 0.9483169
225470 0.9419256
225480 0.9289241
225490 0.9381864
225500 0.940393
225510 0.9369045
225520 0.9393868
225530 0.9405025
225540 0.9413754
225550 0.9410716
225560 0.9379669
225570 0.935186
225580 0.9410207
225590 0.9384583
225600 0.9271103
225610 0.925311
225620 0.9195884
225630 0.9190323
225640 0.9145244
225650 0.9169541
225660 0.9324233
225670 0.9392839
225680 0.9241601
225690 0.9250097
225700 0.9302654
225710 0.9226888
225720 0.9324563
225730 0.9275802
225740 0.9200504
225750 0.9171418
225760 0.9204531
225770 0.9210364
225780 0.9140753
225790 0.9100364
225800 0.9151153
225810 0.9246745
225820 0.92066
225830 0.9191203
225840 0.9115454
225850 0.9144005
225860 0.9096847
225870 0.9097752
225880 0.9134992
225890 0.9249666
225900 0.9102803
225910 0.9227456
225920 0.915331
225930 0.9219505
225940 0.9176841
225950 0.9240496
225960 0.9250495
225970 0.9325302
225980 0.9293218
225990 0.9334844
226000 0.934535
226010 0.9357131
226020 0.9275325
226030 0.9212191
226040 0.9145958
226050 0.9195859
226060 0.9157814
226070 0.9199346
226080 0.9245272
226090 0.9207615
226100 0.9242495
226110 0.9280416
226120 0.9316152
226130 0.9261299
226140 0.9161528
226150 0.92125
226160 0.9264691
226170 0.9210513
226180 0.9265977
226190 0.9365936
226200 0.9452381
226210 0.9523909
226220 0.9290264
226230 0.9303231
226240 0.9203812
226250 0.9244294
226260 0.9222479
226270 0.9358795
226280 0.938236
226290 0.9394715
226300 0.9321955
226310 0.9395414
226320 0.9370046
226330 0.9477878
226340 0.9443865
226350 0.9383643
226360 0.9309918
226370 0.924946
226380 0.9230945
226390 0.9184216
226400 0.915919
226410 0.9238228
226420 0.9307503
226430 0.9314995
226440 0.929493
226450 0.9224992
226460 0.9121553
226470 0.909543
226480 0.9063682
226490 0.9238498
226500 0.922532
226510 0.9223821
226520 0.9315984
226530 0.9238474
226540 0.912747
226550 0.9180818
226560 0.9194503
226570 0.9270698
226580 0.9246112
226590 0.927231
226600 0.9268418
226610 0.9177319
226620 0.9252626
226630 0.9229444
226640 0.9198989
226650 0.9155028
226660 0.9191248
226670 0.9181696
226680 0.9103922
226690 0.9115649
226700 0.9137393
226710 0.90495
226720 0.902863
226730 0.8998757
226740 0.9037753
226750 0.9108102
226760 0.912847
226770 0.9146072
226780 0.9118992
226790 0.9218066
226800 0.9118359
226810 0.914497
226820 0.9093705
226830 0.9089375
226840 0.9124418
226850 0.9199064
226860 0.9202327
226870 0.9097195
226880 0.9114863
226890 0.9058799
226900 0.9115155
226910 0.9155225
226920 0.910545
226930 0.907423
226940 0.9044127
226950 0.9086552
226960 0.9130121
226970 0.9160667
226980 0.909136
226990 0.9242712
227000 0.9248135
227010 0.9228966
227020 0.9105029
227030 0.9103411
227040 0.9133869
227050 0.9150041
227060 0.911963
227070 0.921064
227080 0.9238181
227090 0.9325554
227100 0.938924
227110 0.9324614
227120 0.9135238
227130 0.9124443
227140 0.912182
227150 0.915859
227160 0.9041144
227170 0.9164389
227180 0.9280935
227190 0.9163073
227200 0.9174026
227210 0.9174839
227220 0.9079171
227230 0.9065158
227240 0.9104611
227250 0.9161107
227260 0.9184841
227270 0.9246681
227280 0.9131488
227290 0.9210747
227300 0.92598
227310 0.9213364
227320 0.9135011
227330 0.9188488
227340 0.9106897
227350 0.9040345
227360 0.9074298
227370 0.9160424
227380 0.9157285
227390 0.9233359
227400 0.9270656
227410 0.9190978
227420 0.9173018
227430 0.9135196
227440 0.9069588
227450 0.8966033
227460 0.9006079
227470 0.8966568
227480 0.8862197
227490 0.8987823
227500 0.9070377
227510 0.909037
227520 0.8973569
227530 0.9086072
227540 0.900851
227550 0.9105688
227560 0.9090824
227570 0.9080447
227580 0.9045278
227590 0.8995703
227600 0.911918
227610 0.9064459
227620 0.8910792
227630 0.9000442
227640 0.9072981
227650 0.9077551
227660 0.9118371
227670 0.8890487
227680 0.9013481
227690 0.9090787
227700 0.9126307
227710 0.8986918
227720 0.8967746
227730 0.8892601
227740 0.8917947
227750 0.8937396
227760 0.8904175
227770 0.8998636
227780 0.9008735
227790 0.9112554
227800 0.9126409
227810 0.9076682
227820 0.9034167
227830 0.9133011
227840 0.9046215
227850 0.9048757
227860 0.8948942
227870 0.8975738
227880 0.9041362
227890 0.9158501
227900 0.908446
227910 0.9046075
227920 0.9040816
227930 0.8970048
227940 0.9103007
227950 0.9042331
227960 0.9134157
227970 0.915503
227980 0.9143651
227990 0.9139873
228000 0.9205019
228010 0.9144318
228020 0.9146484
228030 0.9156921
228040 0.9170095
228050 0.9202599
228060 0.9121218
228070 0.9088905
228080 0.9064004
228090 0.9105612
228100 0.9166284
228110 0.9115403
228120 0.9249441
228130 0.9196213
228140 0.9113832
228150 0.908797
228160 0.9182573
228170 0.9131816
228180 0.9057681
228190 0.9160634
228200 0.9213048
228210 0.9022048
228220 0.9122806
228230 0.9068921
228240 0.9100633
228250 0.8972039
228260 0.9098716
228270 0.9268755
228280 0.9027775
228290 0.899859
228300 0.8972622
228310 0.8931497
228320 0.9100454
228330 0.9148456
228340 0.9065833
228350 0.9113671
228360 0.9045107
228370 0.9079261
228380 0.9040649
228390 0.9068179
228400 0.9033186
228410 0.912764
228420 0.9116033
228430 0.9144637
228440 0.9225985
228450 0.9133273
228460 0.9026312
228470 0.9150388
228480 0.9134228
228490 0.9169328
228500 0.900007
228510 0.9031165
228520 0.9082689
228530 0.9112345
228540 0.9097912
228550 0.9099851
228560 0.8965991
228570 0.8897436
228580 0.9017867
228590 0.9046357
228600 0.9082658
228610 0.8875983
228620 0.8921642
228630 0.8940389
228640 0.8997282
228650 0.9011838
228660 0.905517
228670 0.907369
228680 0.9109827
228690 0.912687
228700 0.9199012
228710 0.9217015
228720 0.9162822
228730 0.9193728
228740 0.9237279
228750 0.9149806
228760 0.9102585
228770 0.9114093
228780 0.9060416
228790 0.9222321
228800 0.9230404
228810 0.9173277
228820 0.9162472
228830 0.911285
228840 0.9238452
228850 0.9186087
228860 0.9174293
228870 0.9097406
228880 0.9088262
228890 0.9133909
228900 0.9004335
228910 0.8967466
228920 0.8985862
228930 0.9054872
228940 0.8978233
228950 0.8933327
228960 0.9051746
228970 0.9173001
228980 0.9119046
228990 0.9140769
229000 0.8943116
229010 0.9091601
229020 0.898949
229030 0.9051856
229040 0.9067903
229050 0.9215548
229060 0.9086042
229070 0.9091126
229080 0.9141978
229090 0.9137717
229100 0.8991522
229110 0.9045333
229120 0.9086799
229130 0.9184378
229140 0.917001
229150 0.9173881
229160 0.9275317
229170 0.9227811
229180 0.9256755
229190 0.9267471
229200 0.9284627
229210 0.9255487
229220 0.9222724
229230 0.9270064
229240 0.9184723
229250 0.9290532
229260 0.9198575
229270 0.9213268
229280 0.9206616
229290 0.9300176
229300 0.9369601
229310 0.943413
229320 0.9423044
229330 0.932299
229340 0.9327056
229350 0.9369405
229360 0.9275144
229370 0.9288864
229380 0.9337634
229390 0.9234459
229400 0.9240217
229410 0.9194596
229420 0.9140967
229430 0.9138864
229440 0.9099442
229450 0.9038823
229460 0.9106183
229470 0.9139085
229480 0.9019879
229490 0.9074748
229500 0.898584
229510 0.9043838
229520 0.8926772
229530 0.8952913
229540 0.9108755
229550 0.8988304
229560 0.9066669
229570 0.9039158
229580 0.9009711
229590 0.901384
229600 0.9037356
229610 0.9075496
229620 0.9055208
229630 0.9206497
229640 0.9119733
229650 0.9090958
229660 0.896122
229670 0.9067751
229680 0.9102708
229690 0.9077897
229700 0.9061368
229710 0.9005366
229720 0.9106881
229730 0.9075633
229740 0.9055101
229750 0.8992202
229760 0.9073257
229770 0.9105987
229780 0.9171878
229790 0.9226754
229800 0.9149522
229810 0.9205807
229820 0.9102091
229830 0.9118205
229840 0.9121647
229850 0.9107064
229860 0.9201584
229870 0.9275166
229880 0.9245427
229890 0.9314601
229900 0.9412556
229910 0.9391208
229920 0.9378772
229930 0.9356421
229940 0.9224545
229950 0.931716
229960 0.9290574
229970 0.9188619
229980 0.9192423
229990 0.9299036
230000 0.9302686
230010 0.9234664
230020 0.9252076
230030 0.9303972
230040 0.9320565
230050 0.9249496
230060 0.931266
230070 0.9287562
230080 0.9361169
230090 0.9487419
230100 0.9404323
230110 0.9368099
230120 0.9307734
230130 0.9323848
230140 0.9307978
230150 0.946009
230160 0.9241114
230170 0.9335241
230180 0.9149316
230190 0.923754
230200 0.9337246
230210 0.9364511
230220 0.9199657
230230 0.930626
230240 0.9440874
230250 0.9338706
230260 0.9297579
230270 0.923667
230280 0.922439
230290 0.9384599
230300 0.9358036
230310 0.9417344
230320 0.9332265
230330 0.9422393
230340 0.9548952
230350 0.9562247
230360 0.9465693
230370 0.9479893
230380 0.9656617
230390 0.9606033
230400 0.9460133
230410 0.9333761
230420 0.9307836
230430 0.9237472
230440 0.9250578
230450 0.9182868
230460 0.9352297
230470 0.9359353
230480 0.9321321
230490 0.9203015
230500 0.9320468
230510 0.9312868
230520 0.9331535
230530 0.9311054
230540 0.9254336
230550 0.9169029
230560 0.9269984
230570 0.9169508
230580 0.916348
230590 0.9193754
230600 0.9378752
230610 0.9256223
230620 0.9304042
230630 0.9280317
230640 0.9210333
230650 0.917222
230660 0.9115855
230670 0.9186473
230680 0.9214281
230690 0.9159655
230700 0.9293041
230710 0.9183714
230720 0.9205086
230730 0.9202997
230740 0.9075132
230750 0.9054114
230760 0.9100041
230770 0.9142068
230780 0.917929
230790 0.9134897
230800 0.9231586
230810 0.9214866
230820 0.9129274
230830 0.9044992
230840 0.9139647
230850 0.9122935
230860 0.9244392
230870 0.9172465
230880 0.9147218
230890 0.9172152
230900 0.9045902
230910 0.9097611
230920 0.9102743
230930 0.9187207
230940 0.924082
230950 0.9056825
230960 0.9168149
230970 0.9134286
230980 0.9096066
230990 0.9070272
231000 0.9093254
231010 0.906803
231020 0.9105775
231030 0.9131454
231040 0.9125832
231050 0.9078161
231060 0.9096163
231070 0.9062044
231080 0.9078143
231090 0.914622
231100 0.927928
231110 0.9243541
231120 0.9250692
231130 0.9030594
231140 0.9118136
231150 0.9136348
231160 0.9212152
231170 0.9058333
231180 0.9049434
231190 0.9018381
231200 0.9021991
231210 0.896722
231220 0.900012
231230 0.9019799
231240 0.9129101
231250 0.9248142
231260 0.9066712
231270 0.908231
231280 0.9057961
231290 0.9138719
231300 0.9225608
231310 0.9098252
231320 0.915582
231330 0.9131497
231340 0.9168977
231350 0.9312648
231360 0.9213336
231370 0.9178204
231380 0.9213089
231390 0.9247448
231400 0.9294637
231410 0.9177397
231420 0.9093117
231430 0.9106196
231440 0.9168362
231450 0.9099299
231460 0.9140609
231470 0.9054911
231480 0.9165729
231490 0.9256207
231500 0.9240795
231510 0.9144313
231520 0.91365
231530 0.9135098
231540 0.9210972
231550 0.9290348
231560 0.9128185
231570 0.9192834
231580 0.9153112
231590 0.9157648
231600 0.9138826
231610 0.9153994
231620 0.9234515
231630 0.907734
231640 0.9055738
231650 0.9172829
231660 0.9202062
231670 0.9204142
231680 0.9176395
231690 0.9180575
231700 0.9148807
231710 0.9222674
231720 0.9254788
231730 0.9180635
231740 0.9200971
231750 0.9186376
231760 0.9267653
231770 0.9318357
231780 0.9235253
231790 0.9270343
231800 0.92393
231810 0.9117995
231820 0.9156892
231830 0.9026924
231840 0.909398
231850 0.9149929
231860 0.9298039
231870 0.9101531
231880 0.9174618
231890 0.9298794
231900 0.918041
231910 0.9172127
231920 0.9253196
231930 0.9172286
231940 0.9129592
231950 0.9136062
231960 0.9295538
231970 0.9179976
231980 0.9119431
231990 0.9013977
232000 0.8995491
232010 0.9067184
232020 0.9096928
232030 0.9144011
232040 0.9186924
232050 0.9068998
232060 0.9087781
232070 0.9150161
232080 0.9221818
232090 0.9227653
232100 0.9238759
232110 0.9266582
232120 0.9194313
232130 0.9311812
232140 0.9309291
232150 0.9313541
232160 0.9251377
232170 0.9173414
232180 0.9173402
232190 0.919925
232200 0.9092671
232210 0.925447
232220 0.9288175
232230 0.9304064
232240 0.9330997
232250 0.9351166
232260 0.919426
232270 0.9221127
232280 0.9322758
232290 0.9235778
232300 0.9239735
232310 0.9345946
232320 0.9317678
232330 0.9492669
232340 0.9328505
232350 0.9416768
232360 0.9317625
232370 0.9357577
232380 0.9340655
232390 0.9326081
232400 0.9345441
232410 0.9293754
232420 0.9253453
232430 0.9238639
232440 0.9172242
232450 0.9187458
232460 0.924561
232470 0.9341364
232480 0.9287257
232490 0.9255602
232500 0.922881
232510 0.9252561
232520 0.9311909
232530 0.9312102
232540 0.9172888
232550 0.9116306
232560 0.9193414
232570 0.9139807
232580 0.9197869
232590 0.9139689
232600 0.9260947
232610 0.9153359
232620 0.9102137
232630 0.9131839
232640 0.919829
232650 0.9229723
232660 0.9192853
232670 0.9228519
232680 0.9107404
232690 0.9190205
232700 0.9181795
232710 0.9167714
232720 0.9109862
232730 0.9205837
232740 0.91619
232750 0.9194842
232760 0.9144579
232770 0.9269736
232780 0.9249105
232790 0.9254185
232800 0.9222898
232810 0.909153
232820 0.9054638
232830 0.9112753
232840 0.9066648
232850 0.9059421
232860 0.9032364
232870 0.9170451
232880 0.9121788
232890 0.9103623
232900 0.9102092
232910 0.918843
232920 0.9177936
232930 0.9231776
232940 0.904197
232950 0.912841
232960 0.9108547
232970 0.9129138
232980 0.9114751
232990 0.9245968
233000 0.9142323
233010 0.9062175
233020 0.9034405
233030 0.9148083
233040 0.9065975
233050 0.9199593
233060 0.9242663
233070 0.9298127
233080 0.9123679
233090 0.9099229
233100 0.9084269
233110 0.9160988
233120 0.9271441
233130 0.9298273
233140 0.9291048
233150 0.9161999
233160 0.9213849
233170 0.9217821
233180 0.9222128
233190 0.9283053
233200 0.9239281
233210 0.9223095
233220 0.9189514
233230 0.9223633
233240 0.9353947
233250 0.9339249
233260 0.9350556
233270 0.9289544
233280 0.9225063
233290 0.9140833
233300 0.9153358
233310 0.9229453
233320 0.9298164
233330 0.9267051
233340 0.9189699
233350 0.922398
233360 0.926896
233370 0.9271545
233380 0.9302306
233390 0.9311476
233400 0.919953
233410 0.91621
233420 0.923274
233430 0.9143315
233440 0.9133856
233450 0.9176658
233460 0.9060248
233470 0.9183174
233480 0.9214566
233490 0.9217985
233500 0.9186175
233510 0.9193929
233520 0.9213327
233530 0.9104514
233540 0.9092952
233550 0.9166177
233560 0.9111144
233570 0.9163824
233580 0.9084116
233590 0.9100215
233600 0.9121172
233610 0.9169024
233620 0.9362471
233630 0.9170033
233640 0.9158683
233650 0.9237223
233660 0.9137033
233670 0.911158
233680 0.9195302
233690 0.9172315
233700 0.9211007
233710 0.9299923
233720 0.9178616
233730 0.9119617
233740 0.9384649
233750 0.9288512
233760 0.9294482
233770 0.9325655
233780 0.9370458
233790 0.9347151
233800 0.9294665
233810 0.9369081
233820 0.9415689
233830 0.9437009
233840 0.9351919
233850 0.9437715
233860 0.9367422
233870 0.927753
233880 0.9328381
233890 0.9223811
233900 0.9234636
233910 0.914588
233920 0.9135708
233930 0.9100698
233940 0.8960263
233950 0.9118761
233960 0.910704
233970 0.9143699
233980 0.9175349
233990 0.910066
234000 0.9175258
234010 0.9135923
234020 0.9104884
234030 0.9212707
234040 0.9016831
234050 0.9219077
234060 0.9189075
234070 0.9156246
234080 0.9125693
234090 0.9168202
234100 0.9127818
234110 0.9113377
234120 0.9203261
234130 0.9315454
234140 0.9245048
234150 0.9186716
234160 0.920805
234170 0.917945
234180 0.9239581
234190 0.9150575
234200 0.9156656
234210 0.9291213
234220 0.9164317
234230 0.9183341
234240 0.9296959
234250 0.9258424
234260 0.9287477
234270 0.9327045
234280 0.9272677
234290 0.9069199
234300 0.9031766
234310 0.911614
234320 0.9231709
234330 0.9235754
234340 0.9278249
234350 0.9410204
234360 0.9353036
234370 0.9214474
234380 0.9151501
234390 0.9102507
234400 0.9054046
234410 0.9130296
234420 0.9024613
234430 0.915941
234440 0.9161031
234450 0.9330131
234460 0.9321839
234470 0.926544
234480 0.9164743
234490 0.9125028
234500 0.9152587
234510 0.9157798
234520 0.9138741
234530 0.9206025
234540 0.9189473
234550 0.9033318
234560 0.910859
234570 0.914562
234580 0.9130927
234590 0.9122559
234600 0.9083065
234610 0.9111697
234620 0.9059346
234630 0.9082448
234640 0.9009486
234650 0.9080201
234660 0.9079432
234670 0.9148637
234680 0.9219782
234690 0.9297144
234700 0.9267339
234710 0.9158115
234720 0.9257926
234730 0.9257958
234740 0.9197541
234750 0.9282479
234760 0.9301986
234770 0.9289113
234780 0.9190086
234790 0.9211872
234800 0.9206854
234810 0.9097445
234820 0.9281076
234830 0.926313
234840 0.9252811
234850 0.9139168
234860 0.9146694
234870 0.9159601
234880 0.911203
234890 0.9224255
234900 0.9357482
234910 0.9333672
234920 0.9214412
234930 0.914008
234940 0.9244105
234950 0.9239501
234960 0.9154224
234970 0.9276553
234980 0.9276572
234990 0.927515
235000 0.9324397
235010 0.9210582
235020 0.9207138
235030 0.9090526
235040 0.9130337
235050 0.9086295
235060 0.9111125
235070 0.9144352
235080 0.9060603
235090 0.9186749
235100 0.8974359
235110 0.9016828
235120 0.9098794
235130 0.9232064
235140 0.9107558
235150 0.9029479
235160 0.9135466
235170 0.9066895
235180 0.9092242
235190 0.913895
235200 0.9150385
235210 0.9086792
235220 0.9190502
235230 0.9112561
235240 0.9080206
235250 0.9228083
235260 0.9026946
235270 0.9160424
235280 0.9102679
235290 0.9010943
235300 0.9146131
235310 0.9072688
235320 0.9037589
235330 0.9107462
235340 0.8989527
235350 0.8981813
235360 0.9045439
235370 0.908823
235380 0.9149373
235390 0.9146742
235400 0.9090214
235410 0.9177679
235420 0.9181494
235430 0.90926
235440 0.9091402
235450 0.914107
235460 0.9005717
235470 0.900368
235480 0.8991039
235490 0.9021542
235500 0.9000049
235510 0.908268
235520 0.9114079
235530 0.9050183
235540 0.9072001
235550 0.908155
235560 0.9101269
235570 0.9205594
235580 0.9118834
235590 0.9209898
235600 0.9153372
235610 0.9139868
235620 0.9117038
235630 0.9089599
235640 0.9085483
235650 0.9204055
235660 0.9041489
235670 0.9132143
235680 0.9191136
235690 0.9122324
235700 0.9022427
235710 0.9055724
235720 0.9077623
235730 0.9159781
235740 0.9115846
235750 0.8940326
235760 0.8990117
235770 0.9098689
235780 0.9062133
235790 0.9153816
235800 0.9128656
235810 0.9067812
235820 0.9044719
235830 0.9051466
235840 0.9102045
235850 0.9096788
235860 0.9162498
235870 0.9167429
235880 0.9039171
235890 0.9059254
235900 0.9062408
235910 0.9105559
235920 0.912818
235930 0.9146537
235940 0.9138012
235950 0.916311
235960 0.9221308
235970 0.9015599
235980 0.9156935
235990 0.918067
236000 0.9086374
236010 0.908946
236020 0.9180779
236030 0.9264032
236040 0.9175486
236050 0.9205755
236060 0.9120663
236070 0.9096078
236080 0.9063236
236090 0.9112161
236100 0.9204432
236110 0.9135706
236120 0.914898
236130 0.9086249
236140 0.9144209
236150 0.9240477
236160 0.9221667
236170 0.923437
236180 0.9364536
236190 0.9357017
236200 0.9273296
236210 0.9273019
236220 0.9192677
236230 0.9077439
236240 0.9077621
236250 0.9242324
236260 0.914704
236270 0.9208277
236280 0.9172074
236290 0.9216294
236300 0.9275407
236310 0.9175131
236320 0.9293076
236330 0.9279418
236340 0.9235322
236350 0.9233105
236360 0.9242315
236370 0.9204842
236380 0.9159454
236390 0.9301587
236400 0.9219335
236410 0.9253601
236420 0.9196132
236430 0.9194343
236440 0.9194388
236450 0.9204052
236460 0.9223056
236470 0.9359805
236480 0.93854
236490 0.9355803
236500 0.9471151
236510 0.9535197
236520 0.9496053
236530 0.9319037
236540 0.9320366
236550 0.9300214
236560 0.932379
236570 0.9278498
236580 0.9176821
236590 0.9248932
236600 0.9120804
236610 0.9176365
236620 0.9182137
236630 0.925745
236640 0.92375
236650 0.9197723
236660 0.9119236
236670 0.9198046
236680 0.9179505
236690 0.9366961
236700 0.9353873
236710 0.9409379
236720 0.9372926
236730 0.9303745
236740 0.932555
236750 0.9213822
236760 0.9132169
236770 0.9167499
236780 0.9201419
236790 0.8999883
236800 0.9063864
236810 0.9052953
236820 0.9069433
236830 0.9019142
236840 0.9061241
236850 0.9015187
236860 0.9111308
236870 0.9109031
236880 0.9125602
236890 0.905254
236900 0.9100466
236910 0.919918
236920 0.9252031
236930 0.9228358
236940 0.9257817
236950 0.9174961
236960 0.9087516
236970 0.9096141
236980 0.9086266
236990 0.9197422
237000 0.9164059
237010 0.9110672
237020 0.9088575
237030 0.9176798
237040 0.9165949
237050 0.9156012
237060 0.9236561
237070 0.9043677
237080 0.9234775
237090 0.9268857
237100 0.9123019
237110 0.9183524
237120 0.9066553
237130 0.9172981
237140 0.912581
237150 0.913762
237160 0.910391
237170 0.9141526
237180 0.9210277
237190 0.9234477
237200 0.9228396
237210 0.9199649
237220 0.9100414
237230 0.9138446
237240 0.9155321
237250 0.9134957
237260 0.9082569
237270 0.9148028
237280 0.9126939
237290 0.9152423
237300 0.9101611
237310 0.9105776
237320 0.9111053
237330 0.920212
237340 0.9113725
237350 0.9088755
237360 0.9250191
237370 0.9325526
237380 0.9204613
237390 0.9390922
237400 0.9276983
237410 0.9181241
237420 0.9291859
237430 0.9315073
237440 0.933032
237450 0.9163023
237460 0.9226237
237470 0.9246693
237480 0.91033
237490 0.9092163
237500 0.9169959
237510 0.9049144
237520 0.9081689
237530 0.9290386
237540 0.9245939
237550 0.9213417
237560 0.9250641
237570 0.9265247
237580 0.9230095
237590 0.925904
237600 0.9240523
237610 0.9296498
237620 0.9339708
237630 0.9343544
237640 0.9365822
237650 0.9523871
237660 0.9371111
237670 0.9317228
237680 0.9380527
237690 0.927762
237700 0.9336321
237710 0.939029
237720 0.9359277
237730 0.9384114
237740 0.9350182
237750 0.9261283
237760 0.9302803
237770 0.9187334
237780 0.9231532
237790 0.9218593
237800 0.9274065
237810 0.9171579
237820 0.9076934
237830 0.9089153
237840 0.9093421
237850 0.9199962
237860 0.9291792
237870 0.9316664
237880 0.9291276
237890 0.9336314
237900 0.9398382
237910 0.9244369
237920 0.92567
237930 0.9256614
237940 0.9348331
237950 0.93765
237960 0.9395369
237970 0.9296753
237980 0.931843
237990 0.9289103
238000 0.9306979
238010 0.9329223
238020 0.9256323
238030 0.9317696
238040 0.9325508
238050 0.9470964
238060 0.9315691
238070 0.9273231
238080 0.9373305
238090 0.9351547
238100 0.9264668
238110 0.9340566
238120 0.9403661
238130 0.9481702
238140 0.9521362
238150 0.941451
238160 0.9468244
238170 0.9248857
238180 0.9271398
238190 0.9216205
238200 0.9301389
238210 0.9357467
238220 0.9352689
238230 0.9327036
238240 0.9307086
238250 0.9255721
238260 0.9195115
238270 0.9242022
238280 0.9273163
238290 0.9262539
238300 0.9204897
238310 0.9226102
238320 0.9245797
238330 0.9239077
238340 0.9273074
238350 0.923901
238360 0.9138159
238370 0.9149551
238380 0.9225747
238390 0.921999
238400 0.9145921
238410 0.9129581
238420 0.9032043
238430 0.9017665
238440 0.9124388
238450 0.913209
238460 0.9197817
238470 0.9124405
238480 0.9177709
238490 0.9190225
238500 0.9166312
238510 0.9201022
238520 0.9236863
238530 0.9141121
238540 0.9315175
238550 0.9246672
238560 0.9166257
238570 0.9150745
238580 0.9234865
238590 0.9360978
238600 0.934612
238610 0.9308016
238620 0.9316449
238630 0.9144636
238640 0.9195037
238650 0.9300479
238660 0.9325448
238670 0.9240569
238680 0.918255
238690 0.9215295
238700 0.9039906
238710 0.9171219
238720 0.9001108
238730 0.9051345
238740 0.9002817
238750 0.8974949
238760 0.9002647
238770 0.9137804
238780 0.9145139
238790 0.9122124
238800 0.9110016
238810 0.915233
238820 0.9196022
238830 0.9267135
238840 0.9155933
238850 0.913958
238860 0.910553
238870 0.8982217
238880 0.8999695
238890 0.897826
238900 0.8967679
238910 0.892112
238920 0.8972985
238930 0.8924655
238940 0.8909765
238950 0.8855737
238960 0.8775859
238970 0.8798938
238980 0.8913857
238990 0.8998008
239000 0.8913201
239010 0.888548
239020 0.8792415
239030 0.8805459
239040 0.8980013
239050 0.8907282
239060 0.8892518
239070 0.8844282
239080 0.8954264
239090 0.8877236
239100 0.9111991
239110 0.9046173
239120 0.9032369
239130 0.9039099
239140 0.9025849
239150 0.9104405
239160 0.9080791
239170 0.9043298
239180 0.9018872
239190 0.8978744
239200 0.8936849
239210 0.8976092
239220 0.9017509
239230 0.9073209
239240 0.9078189
239250 0.903568
239260 0.9160054
239270 0.9065537
239280 0.9194528
239290 0.9226096
239300 0.9200342
239310 0.9120153
239320 0.9170175
239330 0.9136735
239340 0.9081606
239350 0.9110749
239360 0.9131578
239370 0.918165
239380 0.9171028
239390 0.9039093
239400 0.9072242
239410 0.9042641
239420 0.896194
239430 0.9005158
239440 0.9187196
239450 0.9187655
239460 0.9331281
239470 0.9318126
239480 0.942012
239490 0.9266979
239500 0.9216705
239510 0.9268817
239520 0.921799
239530 0.9222346
239540 0.9111906
239550 0.9146312
239560 0.9119204
239570 0.9011567
239580 0.9195795
239590 0.9182087
239600 0.9200441
239610 0.9163706
239620 0.9224079
239630 0.9042498
239640 0.9044521
239650 0.9067863
239660 0.9172311
239670 0.9156493
239680 0.9073794
239690 0.9108611
239700 0.9131436
239710 0.908928
239720 0.9126683
239730 0.9180539
239740 0.9093253
239750 0.9019403
239760 0.8818514
239770 0.8904412
239780 0.9013398
239790 0.9002221
239800 0.9008812
239810 0.907097
239820 0.8880965
239830 0.8954458
239840 0.9081996
239850 0.8983148
239860 0.9013959
239870 0.8978707
239880 0.923045
239890 0.9169397
239900 0.9030774
239910 0.9205035
239920 0.8984501
239930 0.9000643
239940 0.9055965
239950 0.8985559
239960 0.8891041
239970 0.8952646
239980 0.8917618
239990 0.8945701
240000 0.8835082
240010 0.8944678
240020 0.8993501
240030 0.8909504
240040 0.9002711
240050 0.8989834
240060 0.9019237
240070 0.9012963
240080 0.9017667
240090 0.9025059
240100 0.910798
240110 0.9028232
240120 0.9024491
240130 0.8851434
240140 0.8963053
240150 0.9019232
240160 0.9115248
240170 0.902437
240180 0.900606
240190 0.9242166
240200 0.9188015
240210 0.9204209
240220 0.9033806
240230 0.9059691
240240 0.9058716
240250 0.8938812
240260 0.8920977
240270 0.8917826
240280 0.9051066
240290 0.8961716
240300 0.8959213
240310 0.8951026
240320 0.9068028
240330 0.9011074
240340 0.9009451
240350 0.8980876
240360 0.9112077
240370 0.9011983
240380 0.8983918
240390 0.9090809
240400 0.9056379
240410 0.8966988
240420 0.9019464
240430 0.9004939
240440 0.9053236
240450 0.9095427
240460 0.9079657
240470 0.8994136
240480 0.8931239
240490 0.9030775
240500 0.8901022
240510 0.8964626
240520 0.9017385
240530 0.8946048
240540 0.9002514
240550 0.8977416
240560 0.8921846
240570 0.900822
240580 0.9024637
240590 0.9142779
240600 0.9012391
240610 0.8966758
240620 0.9040519
240630 0.8925729
240640 0.8912441
240650 0.8913994
240660 0.9060037
240670 0.9030538
240680 0.9041424
240690 0.9066137
240700 0.9099036
240710 0.902562
240720 0.8869354
240730 0.8868852
240740 0.9054723
240750 0.9077276
240760 0.9070641
240770 0.9152665
240780 0.9160251
240790 0.9313391
240800 0.9206269
240810 0.9143724
240820 0.9124084
240830 0.9207219
240840 0.9230303
240850 0.9059604
240860 0.9046132
240870 0.8925487
240880 0.8910368
240890 0.9080726
240900 0.9051958
240910 0.8981004
240920 0.91053
240930 0.896342
240940 0.8893315
240950 0.8962084
240960 0.9031713
240970 0.9004489
240980 0.9006934
240990 0.8983325
241000 0.9085302
241010 0.9053558
241020 0.9105336
241030 0.9074925
241040 0.9027864
241050 0.9055916
241060 0.9092299
241070 0.8990462
241080 0.9064134
241090 0.8938065
241100 0.9139135
241110 0.9106315
241120 0.8999493
241130 0.910409
241140 0.9102068
241150 0.9283793
241160 0.9127788
241170 0.9308066
241180 0.9188533
241190 0.9119419
241200 0.9164398
241210 0.9242851
241220 0.9221269
241230 0.9093148
241240 0.897859
241250 0.8986711
241260 0.9095095
241270 0.8904547
241280 0.9022984
241290 0.9097018
241300 0.9199255
241310 0.9252763
241320 0.9149862
241330 0.9123939
241340 0.9101551
241350 0.9121565
241360 0.9331104
241370 0.930669
241380 0.9180915
241390 0.9168715
241400 0.9283078
241410 0.90949
241420 0.9178193
241430 0.9153388
241440 0.9072849
241450 0.908595
241460 0.9101442
241470 0.9081907
241480 0.9063112
241490 0.9101452
241500 0.908519
241510 0.9075645
241520 0.9045601
241530 0.9065675
241540 0.9011401
241550 0.9237291
241560 0.9224004
241570 0.9179647
241580 0.9282635
241590 0.9169604
241600 0.9285096
241610 0.9207265
241620 0.9270656
241630 0.9272771
241640 0.9320288
241650 0.9361522
241660 0.9277545
241670 0.9258534
241680 0.9208223
241690 0.9160703
241700 0.9247965
241710 0.9282551
241720 0.9285225
241730 0.920583
241740 0.9136088
241750 0.9212092
241760 0.9335438
241770 0.9361227
241780 0.9342424
241790 0.9325278
241800 0.9469021
241810 0.9421257
241820 0.9311542
241830 0.9207985
241840 0.9331058
241850 0.9267092
241860 0.9274203
241870 0.9221874
241880 0.9281886
241890 0.9342228
241900 0.9250853
241910 0.9240047
241920 0.9247025
241930 0.9354559
241940 0.922874
241950 0.9340455
241960 0.9362407
241970 0.9360346
241980 0.9367726
241990 0.9344422
242000 0.9502382
242010 0.9440967
242020 0.9322596
242030 0.9238162
242040 0.9194067
242050 0.9307411
242060 0.9224691
242070 0.9225636
242080 0.9174743
242090 0.9275059
242100 0.9375675
242110 0.9262967
242120 0.9271951
242130 0.9352504
242140 0.9293202
242150 0.9298685
242160 0.9373214
242170 0.9255921
242180 0.9293305
242190 0.9195417
242200 0.9136029
242210 0.9204717
242220 0.9273006
242230 0.9169218
242240 0.930325
242250 0.9202451
242260 0.9161599
242270 0.9138129
242280 0.9188779
242290 0.9166642
242300 0.9127839
242310 0.9249598
242320 0.9200954
242330 0.9106154
242340 0.9082185
242350 0.909036
242360 0.9047991
242370 0.9221839
242380 0.9247646
242390 0.9255556
242400 0.9151034
242410 0.9071756
242420 0.9080667
242430 0.9100788
242440 0.8997114
242450 0.9046212
242460 0.9107085
242470 0.9067798
242480 0.8928373
242490 0.906414
242500 0.9023916
242510 0.9008172
242520 0.9049641
242530 0.8854217
242540 0.8882952
242550 0.8967535
242560 0.8986145
242570 0.8942593
242580 0.8879257
242590 0.9030393
242600 0.9035847
242610 0.9118606
242620 0.9083792
242630 0.8947211
242640 0.9033592
242650 0.9049877
242660 0.9025977
242670 0.9187031
242680 0.9056913
242690 0.9091157
242700 0.9064208
242710 0.9007435
242720 0.8998152
242730 0.893993
242740 0.9009272
242750 0.8954763
242760 0.8961216
242770 0.8886299
242780 0.8978906
242790 0.897002
242800 0.8972786
242810 0.9022521
242820 0.9011283
242830 0.8953683
242840 0.9047965
242850 0.9051541
242860 0.9065824
242870 0.8998981
242880 0.9045746
242890 0.9152447
242900 0.9184257
242910 0.9062251
242920 0.9064859
242930 0.9057662
242940 0.8946288
242950 0.9005588
242960 0.8926347
242970 0.9044271
242980 0.9093089
242990 0.9100904
243000 0.9125623
243010 0.9114333
243020 0.9102194
243030 0.9058944
243040 0.9084455
243050 0.9123116
243060 0.9027764
243070 0.896955
243080 0.8873137
243090 0.8905176
243100 0.8976167
243110 0.8957193
243120 0.8909397
243130 0.9002454
243140 0.8927045
243150 0.9104615
243160 0.9008129
243170 0.9055181
243180 0.8916227
243190 0.9133704
243200 0.9023623
243210 0.9092321
243220 0.9178877
243230 0.9160659
243240 0.9178198
243250 0.9145719
243260 0.9119903
243270 0.9139957
243280 0.9223784
243290 0.9238216
243300 0.9233115
243310 0.9202541
243320 0.9200055
243330 0.9103316
243340 0.9034487
243350 0.9178268
243360 0.9193919
243370 0.9046064
243380 0.9044113
243390 0.8953062
243400 0.896534
243410 0.8978397
243420 0.9006227
243430 0.920723
243440 0.9052399
243450 0.8956277
[truncated: 95,529 more chars]
