# Supplementary material for: Targeted systematic evolution of an RNA platform neutralizing DNMT1 function and controlling DNA methylation
Source: Nat Commun. 2023 Jan 6;14:99. doi: 10.1038/s41467-022-35222-4 (PMC9823104; doi:10.1038/s41467-022-35222-4)
Supplement: Supplementary file 6 — Source Data [file 41467_2022_35222_MOESM6_ESM.zip › source data file/Supplementary Figure 14/Ce10-2/Ce10-2-Complex-R2.dat]

0 0.0002125
10 0.1125601
20 0.146291
30 0.1689687
40 0.1808421
50 0.198888
60 0.2011844
70 0.2281616
80 0.2279253
90 0.2391467
100 0.249964
110 0.2482869
120 0.2548698
130 0.2533457
140 0.2688091
150 0.2865113
160 0.3059962
170 0.3023705
180 0.3180432
190 0.3124265
200 0.3185268
210 0.319557
220 0.3396941
230 0.336023
240 0.3270736
250 0.3365017
260 0.3311549
270 0.3461727
280 0.3264715
290 0.3281009
300 0.3420304
310 0.3457336
320 0.3637435
330 0.3487675
340 0.3674185
350 0.3677011
360 0.3685747
370 0.3659374
380 0.366836
390 0.3616344
400 0.3765017
410 0.3717133
420 0.3677362
430 0.3627085
440 0.3603623
450 0.3601593
460 0.3522013
470 0.347952
480 0.3454177
490 0.3476308
500 0.3601479
510 0.3692071
520 0.3626034
530 0.3660271
540 0.3662417
550 0.3535328
560 0.3470615
570 0.3618045
580 0.3625638
590 0.3647829
600 0.3685353
610 0.3684036
620 0.3851257
630 0.3715239
640 0.3715773
650 0.3749537
660 0.3644085
670 0.371179
680 0.3675363
690 0.3846335
700 0.3854111
710 0.4030699
720 0.3986318
730 0.3888668
740 0.391843
750 0.3957092
760 0.4023208
770 0.4055353
780 0.403237
790 0.4190002
800 0.4076359
810 0.4053884
820 0.4014633
830 0.4084801
840 0.4046434
850 0.4193705
860 0.4287606
870 0.4329633
880 0.4216772
890 0.4369483
900 0.435641
910 0.4310472
920 0.4340367
930 0.429559
940 0.4327049
950 0.4332469
960 0.4322962
970 0.426882
980 0.4208763
990 0.4071113
1000 0.4265649
1010 0.4051993
1020 0.3989061
1030 0.4128007
1040 0.393953
1050 0.4043319
1060 0.4199159
1070 0.4088543
1080 0.4126512
1090 0.4107742
1100 0.4032634
1110 0.4109834
1120 0.4010926
1130 0.3902899
1140 0.4031374
1150 0.3935606
1160 0.396125
1170 0.4126616
1180 0.4158099
1190 0.4173546
1200 0.421844
1210 0.4181298
1220 0.4113511
1230 0.4128483
1240 0.426586
1250 0.4059707
1260 0.4122163
1270 0.4178812
1280 0.4259051
1290 0.4368875
1300 0.4440366
1310 0.4379608
1320 0.452547
1330 0.4653223
1340 0.4544409
1350 0.4571539
1360 0.4336423
1370 0.4360924
1380 0.4411161
1390 0.4306898
1400 0.4306642
1410 0.4411662
1420 0.4476652
1430 0.4576232
1440 0.4599381
1450 0.4475757
1460 0.4504718
1470 0.4466702
1480 0.4571985
1490 0.4432958
1500 0.4399772
1510 0.44499
1520 0.4542208
1530 0.4617206
1540 0.4565127
1550 0.4515649
1560 0.4494099
1570 0.4450669
1580 0.4475026
1590 0.4667052
1600 0.4694606
1610 0.4802153
1620 0.4813174
1630 0.4783137
1640 0.4681571
1650 0.4608723
1660 0.470846
1670 0.4567507
1680 0.4702355
1690 0.4817693
1700 0.4801934
1710 0.4713332
1720 0.4755718
1730 0.4641602
1740 0.4533428
1750 0.4465085
1760 0.4219299
1770 0.4236967
1780 0.4430373
1790 0.4427793
1800 0.438682
1810 0.4433471
1820 0.4493991
1830 0.4608172
1840 0.4583284
1850 0.4608194
1860 0.4650007
1870 0.4696077
1880 0.4564534
1890 0.4648749
1900 0.4669232
1910 0.4559428
1920 0.4636202
1930 0.4437377
1940 0.4575049
1950 0.4744315
1960 0.4581512
1970 0.4570648
1980 0.4612054
1990 0.4593691
2000 0.4651231
2010 0.4745169
2020 0.4761897
2030 0.466565
2040 0.4565466
2050 0.4741784
2060 0.4684449
2070 0.4662491
2080 0.4649601
2090 0.461912
2100 0.4724654
2110 0.4756282
2120 0.467631
2130 0.4734643
2140 0.4847806
2150 0.49644
2160 0.5034043
2170 0.488051
2180 0.4789237
2190 0.4967465
2200 0.4854546
2210 0.4866061
2220 0.4904014
2230 0.5034918
2240 0.4815631
2250 0.4845953
2260 0.4796346
2270 0.4765136
2280 0.4908061
2290 0.5071934
2300 0.4911481
2310 0.4762652
2320 0.4819848
2330 0.4894462
2340 0.4924327
2350 0.4873932
2360 0.4849115
2370 0.4698895
2380 0.4782748
2390 0.4667434
2400 0.4790373
2410 0.4782897
2420 0.4698681
2430 0.4701108
2440 0.4647984
2450 0.4832602
2460 0.4867113
2470 0.4795757
2480 0.48617
2490 0.4679634
2500 0.4682067
2510 0.4699727
2520 0.4741938
2530 0.4737377
2540 0.4716245
2550 0.4662473
2560 0.4626603
2570 0.4656929
2580 0.460128
2590 0.4646898
2600 0.4886396
2610 0.4918875
2620 0.5043562
2630 0.5012909
2640 0.5050107
2650 0.5171059
2660 0.5264569
2670 0.5147572
2680 0.4946757
2690 0.501521
2700 0.5243149
2710 0.5146606
2720 0.5048622
2730 0.4957705
2740 0.5003507
2750 0.4934012
2760 0.5005375
2770 0.5099961
2780 0.5085506
2790 0.5226148
2800 0.5206156
2810 0.5072816
2820 0.500158
2830 0.504811
2840 0.5042444
2850 0.5066476
2860 0.5026425
2870 0.5183437
2880 0.5090627
2890 0.5036027
2900 0.5044569
2910 0.4981288
2920 0.5077689
2930 0.500652
2940 0.5116191
2950 0.514074
2960 0.5121281
2970 0.5156804
2980 0.5127284
2990 0.5036668
3000 0.4999773
3010 0.5040163
3020 0.4954941
3030 0.5034944
3040 0.5025445
3050 0.5078921
3060 0.5059125
3070 0.5055065
3080 0.5147657
3090 0.5198436
3100 0.5334554
3110 0.5304208
3120 0.5330536
3130 0.5392901
3140 0.5375124
3150 0.5327032
3160 0.5338005
3170 0.5628138
3180 0.5540211
3190 0.5577736
3200 0.5518756
3210 0.535364
3220 0.5349342
3230 0.5244024
3240 0.5280644
3250 0.5302002
3260 0.5259089
3270 0.5124006
3280 0.5332407
3290 0.5294196
3300 0.5320853
3310 0.5249742
3320 0.539811
3330 0.5491929
3340 0.5545607
3350 0.5540377
3360 0.5482042
3370 0.5569115
3380 0.5401524
3390 0.5387425
3400 0.5214943
3410 0.5200045
3420 0.5257112
3430 0.5218268
3440 0.5272279
3450 0.5218861
3460 0.5219409
3470 0.5278757
3480 0.5421805
3490 0.5374946
3500 0.5369236
3510 0.537834
3520 0.5382404
3530 0.5362691
3540 0.5265787
3550 0.5200731
3560 0.5190249
3570 0.5189151
3580 0.4928923
3590 0.5041801
3600 0.5043523
3610 0.5185213
3620 0.5219561
3630 0.5258687
3640 0.5442438
3650 0.5432755
3660 0.5560257
3670 0.5648065
3680 0.5569256
3690 0.5450869
3700 0.5502436
3710 0.549729
3720 0.5433583
3730 0.5477439
3740 0.553001
3750 0.5432504
3760 0.5564972
3770 0.5650743
3780 0.5750531
3790 0.5763762
3800 0.5664223
3810 0.5548323
3820 0.5574384
3830 0.5478151
3840 0.5392621
3850 0.5237086
3860 0.5166737
3870 0.5231953
3880 0.528194
3890 0.5075662
3900 0.4995195
3910 0.5181393
3920 0.5290695
3930 0.5162274
3940 0.5067372
3950 0.5158243
3960 0.5273266
3970 0.5151317
3980 0.5047765
3990 0.5175874
4000 0.5183077
4010 0.518936
4020 0.522251
4030 0.5041338
4040 0.5178096
4050 0.5354986
4060 0.5547137
4070 0.569221
4080 0.5820318
4090 0.5753845
4100 0.5843167
4110 0.5614669
4120 0.5754129
4130 0.5636399
4140 0.5466979
4150 0.542735
4160 0.5592052
4170 0.5584627
4180 0.5513352
4190 0.5671853
4200 0.5401643
4210 0.5498624
4220 0.5582818
4230 0.5632288
4240 0.5539055
4250 0.5553163
4260 0.5554599
4270 0.5563291
4280 0.5461074
4290 0.5557401
4300 0.5573595
4310 0.5666355
4320 0.575956
4330 0.555171
4340 0.5465046
4350 0.5533079
4360 0.5502155
4370 0.5527319
4380 0.5495847
4390 0.545372
4400 0.5699041
4410 0.5714056
4420 0.5663331
4430 0.579114
4440 0.5791388
4450 0.5962603
4460 0.5713372
4470 0.5511369
4480 0.5573794
4490 0.5744053
4500 0.5585956
4510 0.5601221
4520 0.5612933
4530 0.5474465
4540 0.5424542
4550 0.5615968
4560 0.5738135
4570 0.5726889
4580 0.5724576
4590 0.5630458
4600 0.5501848
4610 0.5479279
4620 0.556182
4630 0.552686
4640 0.5278136
4650 0.5266069
4660 0.5334094
4670 0.5461277
4680 0.5567095
4690 0.5712211
4700 0.5484409
4710 0.5555407
4720 0.5549824
4730 0.5432709
4740 0.5589436
4750 0.5696406
4760 0.5750874
4770 0.5679792
4780 0.5622534
4790 0.5639845
4800 0.5606735
4810 0.5719088
4820 0.5658547
4830 0.5585706
4840 0.5518496
4850 0.5606351
4860 0.5627317
4870 0.5721808
4880 0.5811212
4890 0.5690154
4900 0.5703287
4910 0.5887116
4920 0.6048306
4930 0.605807
4940 0.599039
4950 0.59119
4960 0.5973186
4970 0.5926049
4980 0.5833288
4990 0.5860708
5000 0.5891585
5010 0.5878728
5020 0.6070372
5030 0.5906522
5040 0.6092445
5050 0.6084565
5060 0.6037245
5070 0.6157867
5080 0.6111996
5090 0.5992622
5100 0.5943067
5110 0.6033238
5120 0.6110228
5130 0.61763
5140 0.615203
5150 0.6124137
5160 0.5981824
5170 0.5984014
5180 0.6102281
5190 0.6127349
5200 0.6228862
5210 0.612175
5220 0.6029561
5230 0.6093128
5240 0.5957903
5250 0.5923744
5260 0.601237
5270 0.6025969
5280 0.5927045
5290 0.5922861
5300 0.6058633
5310 0.5907108
5320 0.5838153
5330 0.5824906
5340 0.5812639
5350 0.5923642
5360 0.5905275
5370 0.5834568
5380 0.5896907
5390 0.5691183
5400 0.5700867
5410 0.5731071
5420 0.5713656
5430 0.55933
5440 0.5497385
5450 0.5655379
5460 0.55692
5470 0.5589114
5480 0.543151
5490 0.5371562
5500 0.5389782
5510 0.5395858
5520 0.5312362
5530 0.5426804
5540 0.5476822
5550 0.5504639
5560 0.5561769
5570 0.5707089
5580 0.5629547
5590 0.5734194
5600 0.571318
5610 0.5533622
5620 0.5490796
5630 0.5583825
5640 0.5615151
5650 0.548458
5660 0.5454501
5670 0.5447347
5680 0.5341317
5690 0.5279087
5700 0.5429388
5710 0.5424536
5720 0.5467398
5730 0.5436881
5740 0.5452457
5750 0.5379034
5760 0.5371397
5770 0.5297083
5780 0.5324553
5790 0.5410748
5800 0.5351078
5810 0.5308934
5820 0.5345813
5830 0.5319088
5840 0.5385694
5850 0.5403126
5860 0.5279787
5870 0.5192866
5880 0.5406772
5890 0.5362343
5900 0.5334115
5910 0.5423725
5920 0.5367191
5930 0.529168
5940 0.5259555
5950 0.5531072
5960 0.5598819
5970 0.5607485
5980 0.5701008
5990 0.5837125
6000 0.5698907
6010 0.5871462
6020 0.5816508
6030 0.5618837
6040 0.5651276
6050 0.5623982
6060 0.5871217
6070 0.5869135
6080 0.577166
6090 0.5668662
6100 0.5774105
6110 0.5892354
6120 0.5781795
6130 0.5747651
6140 0.5802158
6150 0.5711648
6160 0.5726613
6170 0.5694662
6180 0.5695979
6190 0.5633884
6200 0.561854
6210 0.5605703
6220 0.5471494
6230 0.5454835
6240 0.5566044
6250 0.5653177
6260 0.5618598
6270 0.5756089
6280 0.5697775
6290 0.5692345
6300 0.5658582
6310 0.5817217
6320 0.5712512
6330 0.5567893
6340 0.5630968
6350 0.5749025
6360 0.558253
6370 0.5794719
6380 0.583246
6390 0.5760522
6400 0.5819571
6410 0.5708898
6420 0.569
6430 0.5559433
6440 0.5728773
6450 0.5513053
6460 0.5708664
6470 0.5619622
6480 0.5495405
6490 0.5698528
6500 0.5668792
6510 0.5477941
6520 0.5567284
6530 0.5557748
6540 0.5756078
6550 0.5440757
6560 0.5469114
6570 0.5483419
6580 0.5614238
6590 0.5591933
6600 0.5621769
6610 0.5478181
6620 0.5665627
6630 0.5582212
6640 0.539796
6650 0.5619177
6660 0.5696243
6670 0.5671806
6680 0.5715811
6690 0.5703189
6700 0.5616667
6710 0.552631
6720 0.5527974
6730 0.558669
6740 0.5704873
6750 0.5638298
6760 0.564397
6770 0.5786536
6780 0.5783705
6790 0.5748045
6800 0.5807959
6810 0.5791907
6820 0.5996028
6830 0.6144009
6840 0.6085746
6850 0.6177238
6860 0.6193949
6870 0.605539
6880 0.599499
6890 0.5974125
6900 0.6196516
6910 0.5848728
6920 0.5705693
6930 0.562031
6940 0.5584343
6950 0.5783412
6960 0.5881641
6970 0.5954878
6980 0.595312
6990 0.5946329
7000 0.5850081
7010 0.5886469
7020 0.5881569
7030 0.5938696
7040 0.6048813
7050 0.6145388
7060 0.6167448
7070 0.6027393
7080 0.5981308
7090 0.615028
7100 0.6030632
7110 0.59909
7120 0.6071634
7130 0.6283568
7140 0.6493328
7150 0.6549113
7160 0.6663642
7170 0.6624378
7180 0.6368207
7190 0.618906
7200 0.6069918
7210 0.611564
7220 0.6240035
7230 0.6321957
7240 0.6429636
7250 0.6214328
7260 0.6208333
7270 0.6155522
7280 0.6015855
7290 0.5830967
7300 0.5883347
7310 0.5976936
7320 0.6045271
7330 0.5999391
7340 0.5946751
7350 0.5880725
7360 0.5852073
7370 0.5819201
7380 0.5905568
7390 0.6055306
7400 0.6096251
7410 0.6326278
7420 0.6419082
7430 0.6372873
7440 0.6309876
7450 0.6242138
7460 0.6046044
7470 0.5940646
7480 0.6107392
7490 0.5983737
7500 0.6156288
7510 0.6065201
7520 0.6267518
7530 0.628403
7540 0.6404648
7550 0.6341994
7560 0.6300309
7570 0.6287356
7580 0.6436336
7590 0.6409692
7600 0.6515149
7610 0.6498365
7620 0.6438841
7630 0.6494738
7640 0.6514941
7650 0.6352595
7660 0.6220558
7670 0.6214292
7680 0.6209104
7690 0.6181192
7700 0.6193042
7710 0.6224517
7720 0.6253325
7730 0.6239538
7740 0.6261305
7750 0.6201106
7760 0.6098237
7770 0.6046861
7780 0.5974858
7790 0.6115945
7800 0.6203661
7810 0.6031216
7820 0.5758438
7830 0.6019033
7840 0.588701
7850 0.6013338
7860 0.6050094
7870 0.5993188
7880 0.6069067
7890 0.6052468
7900 0.5996444
7910 0.5911393
7920 0.6056556
7930 0.6194038
7940 0.6050451
7950 0.6124974
7960 0.6065814
7970 0.5903746
7980 0.610814
7990 0.6076939
8000 0.6058259
8010 0.6215862
8020 0.5967826
8030 0.6002394
8040 0.5966772
8050 0.5903071
8060 0.5791995
8070 0.5907473
8080 0.5989293
8090 0.5861084
8100 0.5839663
8110 0.5861091
8120 0.5986605
8130 0.6021145
8140 0.5897026
8150 0.6096571
8160 0.5959496
8170 0.5923349
8180 0.5910714
8190 0.5929653
8200 0.5939862
8210 0.5815499
8220 0.5649291
8230 0.5593807
8240 0.5614348
8250 0.5524802
8260 0.5599521
8270 0.5587293
8280 0.5510573
8290 0.5546767
8300 0.5533484
8310 0.551052
8320 0.5540175
8330 0.5551924
8340 0.5455378
8350 0.543055
8360 0.5586768
8370 0.5561351
8380 0.5640933
8390 0.5874203
8400 0.5840072
8410 0.5756771
8420 0.5893459
8430 0.5988569
8440 0.6030655
8450 0.606003
8460 0.5907245
8470 0.5905643
8480 0.5890622
8490 0.5996515
8500 0.5776548
8510 0.5775724
8520 0.585768
8530 0.5978443
8540 0.6131446
8550 0.6170101
8560 0.6018425
8570 0.622262
8580 0.6255155
8590 0.6315337
8600 0.6304182
8610 0.6069372
8620 0.6278612
8630 0.639583
8640 0.6382746
8650 0.63837
8660 0.6517186
8670 0.6482126
8680 0.6489733
8690 0.6537368
8700 0.6587601
8710 0.6548893
8720 0.6357662
8730 0.6317725
8740 0.6262032
8750 0.6424761
8760 0.6540455
8770 0.6508695
8780 0.6332656
8790 0.6570931
8800 0.664799
8810 0.6585226
8820 0.6501203
8830 0.661753
8840 0.6717803
8850 0.6635427
8860 0.6532125
8870 0.6739543
8880 0.6804994
8890 0.6729372
8900 0.6770717
8910 0.6814834
8920 0.6666704
8930 0.6708218
8940 0.664159
8950 0.6450908
8960 0.6431974
8970 0.6353721
8980 0.6427464
8990 0.6249008
9000 0.6210387
9010 0.6307134
9020 0.6199941
9030 0.6372057
9040 0.6333747
9050 0.6204073
9060 0.6502321
9070 0.6463283
9080 0.646873
9090 0.6637722
9100 0.6554302
9110 0.6480185
9120 0.6578963
9130 0.664197
9140 0.6518339
9150 0.630679
9160 0.6371428
9170 0.6452068
9180 0.6564447
9190 0.6648388
9200 0.6727616
9210 0.6567921
9220 0.6500949
9230 0.6218314
9240 0.5961326
9250 0.5974048
9260 0.5953609
9270 0.6051796
9280 0.6232957
9290 0.6292155
9300 0.6341143
9310 0.6132715
9320 0.6095906
9330 0.6016755
9340 0.6105414
9350 0.6117671
9360 0.6139645
9370 0.6272297
9380 0.6322191
9390 0.6519642
9400 0.644724
9410 0.6409795
9420 0.6447746
9430 0.6469555
9440 0.6370128
9450 0.6357614
9460 0.6339414
9470 0.6236551
9480 0.620977
9490 0.6281842
9500 0.6244097
9510 0.6335378
9520 0.6236529
9530 0.6103103
9540 0.6126363
9550 0.614059
9560 0.6032986
9570 0.6055199
9580 0.6110398
9590 0.6184699
9600 0.6184883
9610 0.6067425
9620 0.6157823
9630 0.619944
9640 0.6214664
9650 0.617643
9660 0.6168236
9670 0.6201723
9680 0.6314511
9690 0.6294792
9700 0.6258312
9710 0.6283379
9720 0.6326842
9730 0.6204087
9740 0.6123797
9750 0.6154359
9760 0.620563
9770 0.6200186
9780 0.6237995
9790 0.6067283
9800 0.6095261
9810 0.61192
9820 0.6211294
9830 0.6308739
9840 0.6394853
9850 0.6482477
9860 0.6456019
9870 0.6406064
9880 0.6368861
9890 0.641407
9900 0.6603814
9910 0.6694039
9920 0.6689005
9930 0.666759
9940 0.6796817
9950 0.6746653
9960 0.6653322
9970 0.6483971
9980 0.6575381
9990 0.6300775
10000 0.636049
10010 0.6350644
10020 0.6382673
10030 0.645277
10040 0.6404549
10050 0.6478544
10060 0.6447032
10070 0.634657
10080 0.6341133
10090 0.6401731
10100 0.6393315
10110 0.656563
10120 0.6714565
10130 0.6627465
10140 0.6648335
10150 0.6647912
10160 0.6638833
10170 0.6590171
10180 0.6658841
10190 0.6449578
10200 0.6472539
10210 0.6663865
10220 0.6513488
10230 0.6476558
10240 0.6488748
10250 0.6497685
10260 0.662273
10270 0.691541
10280 0.6912546
10290 0.6947062
10300 0.6824968
10310 0.6787639
10320 0.6855149
10330 0.6901135
10340 0.6928323
10350 0.6857145
10360 0.6871423
10370 0.6831499
10380 0.6749166
10390 0.6594087
10400 0.6627437
10410 0.6542982
10420 0.6508289
10430 0.6421383
10440 0.6445459
10450 0.6437037
10460 0.6356539
10470 0.630064
10480 0.650337
10490 0.6513699
10500 0.6498915
10510 0.6648029
10520 0.6651615
10530 0.6941021
10540 0.7152736
10550 0.6908819
10560 0.6873192
10570 0.694253
10580 0.6922244
10590 0.6938059
10600 0.6899667
10610 0.6924092
10620 0.6793283
10630 0.6817486
10640 0.6835431
10650 0.6958095
10660 0.7130566
10670 0.7020588
10680 0.6962852
10690 0.6922646
10700 0.6976992
10710 0.6757499
10720 0.6633359
10730 0.6731552
10740 0.6688248
10750 0.6718776
10760 0.6697547
10770 0.6870414
10780 0.6887146
10790 0.682872
10800 0.6928003
10810 0.6661803
10820 0.6587081
10830 0.6604996
10840 0.6595305
10850 0.6614851
10860 0.6779109
10870 0.6834989
10880 0.6853856
10890 0.6707005
10900 0.6746297
10910 0.6735817
10920 0.7005668
10930 0.6866202
10940 0.6681586
10950 0.6833611
10960 0.6718286
10970 0.6858245
10980 0.6807624
10990 0.6941211
11000 0.6970636
11010 0.7003586
11020 0.6917539
11030 0.7105831
11040 0.6995022
11050 0.6827873
11060 0.6732246
11070 0.6799001
11080 0.6788085
11090 0.6867695
11100 0.6704951
11110 0.6659867
11120 0.6687667
11130 0.6802073
11140 0.6905146
11150 0.6852043
11160 0.681648
11170 0.6858076
11180 0.6787661
11190 0.6694937
11200 0.6721427
11210 0.6701982
11220 0.6632724
11230 0.6734738
11240 0.6692339
11250 0.6568352
11260 0.6822348
11270 0.6703268
11280 0.6605042
11290 0.6695431
11300 0.6535053
11310 0.6449776
11320 0.6623475
11330 0.6538303
11340 0.6525837
11350 0.6534256
11360 0.671391
11370 0.6663201
11380 0.6724139
11390 0.6694824
11400 0.6731619
11410 0.6713148
11420 0.6711603
11430 0.6779137
11440 0.647275
11450 0.6335188
11460 0.6337882
11470 0.6329045
11480 0.6549309
11490 0.6499413
11500 0.6506366
11510 0.643836
11520 0.6541409
11530 0.6573538
11540 0.6548985
11550 0.6515543
11560 0.6501352
11570 0.65748
11580 0.6612276
11590 0.6669548
11600 0.6728545
11610 0.6712334
11620 0.6769242
11630 0.6625963
11640 0.6603892
11650 0.6680109
11660 0.6578772
11670 0.6558162
11680 0.6581081
11690 0.6540335
11700 0.6637638
11710 0.6770775
11720 0.6713259
11730 0.6820531
11740 0.6991269
11750 0.6944764
11760 0.6926877
11770 0.6815825
11780 0.6723959
11790 0.6931237
11800 0.6934646
11810 0.6846564
11820 0.6697786
11830 0.6487044
11840 0.6628839
11850 0.6680535
11860 0.6693805
11870 0.6765041
11880 0.6720852
11890 0.6483166
11900 0.654805
11910 0.6627724
11920 0.6529651
11930 0.6534289
11940 0.6563553
11950 0.6662871
11960 0.6622695
11970 0.6687889
11980 0.6696196
11990 0.6549909
12000 0.6625163
12010 0.655152
12020 0.6539358
12030 0.6402401
12040 0.6457648
12050 0.6476263
12060 0.6670369
12070 0.6547083
12080 0.6739715
12090 0.6812615
12100 0.6761009
12110 0.6802452
12120 0.6823671
12130 0.668465
12140 0.6728997
12150 0.6730415
12160 0.6667547
12170 0.6698259
12180 0.6456411
12190 0.6639054
12200 0.6592481
12210 0.6645694
12220 0.6858197
12230 0.6902069
12240 0.6930285
12250 0.6940575
12260 0.6872494
12270 0.6576548
12280 0.6665509
12290 0.6647275
12300 0.6692582
12310 0.6730424
12320 0.6717262
12330 0.688364
12340 0.6997457
12350 0.6917123
12360 0.6933347
12370 0.6979174
12380 0.6959132
12390 0.6789564
12400 0.6856658
12410 0.6814963
12420 0.6887733
12430 0.6988834
12440 0.7074317
12450 0.694958
12460 0.6994158
12470 0.6961391
12480 0.6890919
12490 0.6814145
12500 0.6884951
12510 0.6888935
12520 0.6964844
12530 0.702326
12540 0.6953138
12550 0.6913599
12560 0.6983112
12570 0.6968544
12580 0.6871911
12590 0.6848903
12600 0.7088239
12610 0.7169178
12620 0.7083928
12630 0.7113552
12640 0.7055652
12650 0.7064465
12660 0.6974661
12670 0.6977004
12680 0.6796933
12690 0.6737906
12700 0.6813993
12710 0.6861483
12720 0.6932955
12730 0.6751973
12740 0.6775508
12750 0.6542059
12760 0.6553019
12770 0.645399
12780 0.6381727
12790 0.6319665
12800 0.6427875
12810 0.6515806
12820 0.6598572
12830 0.6727591
12840 0.6784272
12850 0.6763195
12860 0.6796973
12870 0.6755672
12880 0.6670778
12890 0.6755234
12900 0.6722163
12910 0.6730215
12920 0.6784421
12930 0.6675724
12940 0.6857023
12950 0.6712825
12960 0.6669281
12970 0.6798201
12980 0.6837295
12990 0.6765469
13000 0.6730965
13010 0.6667372
13020 0.6723773
13030 0.6877812
13040 0.6870291
13050 0.6816385
13060 0.6811301
13070 0.7008268
13080 0.7256017
13090 0.7208436
13100 0.7197356
13110 0.7005945
13120 0.7224715
13130 0.7168155
13140 0.7141556
13150 0.7293299
13160 0.7139017
13170 0.715682
13180 0.7053049
13190 0.7011982
13200 0.696113
13210 0.6681521
13220 0.6491793
13230 0.6592165
13240 0.6656737
13250 0.6665893
13260 0.6699966
13270 0.6654158
13280 0.6535184
13290 0.6343761
13300 0.6502012
13310 0.6424978
13320 0.6422195
13330 0.6477655
13340 0.6574377
13350 0.6660551
13360 0.6655112
13370 0.6553938
13380 0.6650999
13390 0.6640419
13400 0.6610008
13410 0.6481192
13420 0.6606199
13430 0.668828
13440 0.6625757
13450 0.650074
13460 0.6541992
13470 0.6554298
13480 0.6527461
13490 0.6521137
13500 0.6582407
13510 0.6624634
13520 0.6784624
13530 0.6863527
13540 0.6889247
13550 0.6789052
13560 0.6776363
13570 0.6939168
13580 0.6971337
13590 0.6966926
13600 0.7024475
13610 0.7172322
13620 0.6930074
13630 0.6911777
13640 0.6847574
13650 0.6519899
13660 0.6497008
13670 0.6596515
13680 0.6578606
13690 0.6563644
13700 0.654039
13710 0.6550365
13720 0.6559978
13730 0.6562249
13740 0.6562548
13750 0.6524766
13760 0.654343
13770 0.6632928
13780 0.65075
13790 0.6649858
13800 0.6640822
13810 0.6646792
13820 0.6786908
13830 0.6792562
13840 0.6563904
13850 0.6675274
13860 0.6708722
13870 0.6709107
13880 0.6625713
13890 0.6705616
13900 0.6762992
13910 0.6748125
13920 0.6651071
13930 0.659315
13940 0.6586816
13950 0.6681636
13960 0.6688051
13970 0.6695573
13980 0.6950687
13990 0.6955881
14000 0.6805785
14010 0.6763761
14020 0.676396
14030 0.6730816
14040 0.6772123
14050 0.6703238
14060 0.661378
14070 0.6603174
14080 0.6680624
14090 0.6573548
14100 0.6533372
14110 0.6551312
14120 0.6657294
14130 0.6814063
14140 0.6881778
14150 0.6931516
14160 0.7059233
14170 0.7020572
14180 0.7088782
14190 0.6954119
14200 0.6894366
14210 0.6784964
14220 0.6720669
14230 0.6746129
14240 0.6798537
14250 0.662583
14260 0.6588401
14270 0.6636204
14280 0.6615946
14290 0.6573748
14300 0.6437007
14310 0.6460325
14320 0.64782
14330 0.6518074
14340 0.6509734
14350 0.6496426
14360 0.6609558
14370 0.6602463
14380 0.6564085
14390 0.6594991
14400 0.6536634
14410 0.6512377
14420 0.6585544
14430 0.649136
14440 0.6477573
14450 0.6663037
14460 0.6634496
14470 0.671052
14480 0.6884085
14490 0.683223
14500 0.6766638
14510 0.6697884
14520 0.6753774
14530 0.6631599
14540 0.6968738
14550 0.6688215
14560 0.6511911
14570 0.6556847
14580 0.6517003
14590 0.6486638
14600 0.6372625
14610 0.6436954
14620 0.6617598
14630 0.646767
14640 0.6681463
14650 0.6666837
14660 0.6567613
14670 0.6521849
14680 0.6509475
14690 0.6349629
14700 0.6432877
14710 0.6412181
14720 0.6356136
14730 0.622552
14740 0.6341193
14750 0.6501215
14760 0.6454482
14770 0.6419699
14780 0.644672
14790 0.6649308
14800 0.6956154
14810 0.6930394
14820 0.6804028
14830 0.6978295
14840 0.6868855
14850 0.6834621
14860 0.6817749
14870 0.682366
14880 0.667068
14890 0.6858471
14900 0.680496
14910 0.6974815
14920 0.6925277
14930 0.6873307
14940 0.6913708
14950 0.6810424
14960 0.6867379
14970 0.678039
14980 0.6709441
14990 0.6819429
15000 0.6952869
15010 0.6952747
15020 0.6794521
15030 0.6985454
15040 0.6940231
15050 0.6882319
15060 0.6757997
15070 0.6799507
15080 0.669803
15090 0.6935787
15100 0.6829313
15110 0.7034225
15120 0.6850822
15130 0.6702797
15140 0.6803361
15150 0.6939177
15160 0.6958871
15170 0.7026752
15180 0.6982483
15190 0.7047263
15200 0.6873372
15210 0.7060422
15220 0.7113869
15230 0.7239527
15240 0.6976748
15250 0.7188119
15260 0.712103
15270 0.7263893
15280 0.7512444
15290 0.7398821
15300 0.7396487
15310 0.7257148
15320 0.7272708
15330 0.7259818
15340 0.73256
15350 0.6963332
15360 0.7129841
15370 0.7075288
15380 0.6908821
15390 0.6998019
15400 0.7163174
15410 0.7391387
15420 0.721373
15430 0.7165492
15440 0.7094519
15450 0.7041872
15460 0.7151255
15470 0.7163258
15480 0.7099578
15490 0.7165335
15500 0.7310343
15510 0.7163628
15520 0.7257572
15530 0.7215349
15540 0.7191437
15550 0.726841
15560 0.700841
15570 0.6925874
15580 0.7013009
15590 0.6884308
15600 0.6992466
15610 0.6940055
15620 0.7107431
15630 0.7133728
15640 0.7076584
15650 0.710216
15660 0.7008056
15670 0.7012158
15680 0.6939471
15690 0.693127
15700 0.6945204
15710 0.6821687
15720 0.6982117
15730 0.7105936
15740 0.7198888
15750 0.7169087
15760 0.7230936
15770 0.7336675
15780 0.7319139
15790 0.7276279
15800 0.7196456
15810 0.7288341
15820 0.7305862
15830 0.7226087
15840 0.7387158
15850 0.7316527
15860 0.7427164
15870 0.7416409
15880 0.7394425
15890 0.732242
15900 0.729588
15910 0.7394263
15920 0.7307773
15930 0.7245514
15940 0.7187681
15950 0.7089123
15960 0.7125997
15970 0.7045451
15980 0.6932582
15990 0.7007069
16000 0.6992978
16010 0.6844185
16020 0.6853739
16030 0.6944658
16040 0.6934209
16050 0.6909919
16060 0.7061114
16070 0.723879
16080 0.7254671
16090 0.7230916
16100 0.7134708
16110 0.7033502
16120 0.6946669
16130 0.7013224
16140 0.700431
16150 0.6958516
16160 0.6945083
16170 0.6969764
16180 0.7015858
16190 0.7003666
16200 0.7093623
16210 0.7038305
16220 0.6914934
16230 0.6945525
16240 0.7035249
16250 0.7001963
16260 0.6962692
16270 0.6886227
16280 0.6920901
16290 0.6906692
16300 0.6937649
16310 0.7001851
16320 0.7126533
16330 0.7165281
16340 0.7211443
16350 0.735203
16360 0.719717
16370 0.7117701
16380 0.7032137
16390 0.7075062
16400 0.7366728
16410 0.7331355
16420 0.7266701
16430 0.7169992
16440 0.7038569
16450 0.7148366
16460 0.7365461
16470 0.7407833
16480 0.7343116
16490 0.7049812
16500 0.69388
16510 0.7149132
16520 0.7417117
16530 0.7254622
16540 0.7368005
16550 0.7301947
16560 0.7141052
16570 0.70003
16580 0.6967944
16590 0.7090768
16600 0.7056746
16610 0.7016485
16620 0.7216578
16630 0.7138677
16640 0.7129663
16650 0.7127721
16660 0.7175595
16670 0.7205147
16680 0.7188927
16690 0.7269682
16700 0.7255061
16710 0.7395945
16720 0.7680159
16730 0.7534671
16740 0.7492489
16750 0.7574198
16760 0.7608281
16770 0.756624
16780 0.7410462
16790 0.7358571
16800 0.7400182
16810 0.7406425
16820 0.7381934
16830 0.7537555
16840 0.7568585
16850 0.7564676
16860 0.7369485
16870 0.7223881
16880 0.7065243
16890 0.7054946
16900 0.7085605
16910 0.7112155
16920 0.7144315
16930 0.7204089
16940 0.7119747
16950 0.6992345
16960 0.7087941
16970 0.714211
16980 0.7143697
16990 0.7137149
17000 0.7286526
17010 0.7267857
17020 0.741918
17030 0.7359802
17040 0.7118723
17050 0.71878
17060 0.7101464
17070 0.7227721
17080 0.726559
17090 0.7125862
17100 0.7238888
17110 0.7078916
17120 0.7004546
17130 0.7016622
17140 0.6915708
17150 0.6840452
17160 0.70349
17170 0.6956172
17180 0.6972138
17190 0.7153313
17200 0.7083074
17210 0.715128
17220 0.7248688
17230 0.7247759
17240 0.704046
17250 0.7220041
17260 0.7393099
17270 0.7360184
17280 0.7354793
17290 0.7461276
17300 0.7430024
17310 0.743804
17320 0.7434787
17330 0.7507402
17340 0.7402683
17350 0.7482489
17360 0.7573826
17370 0.7545937
17380 0.7663746
17390 0.7623786
17400 0.7541519
17410 0.7402225
17420 0.7582067
17430 0.755933
17440 0.7511036
17450 0.7505724
17460 0.7258984
17470 0.7261297
17480 0.7475989
17490 0.7566541
17500 0.7549475
17510 0.7669507
17520 0.7782832
17530 0.7827171
17540 0.78861
17550 0.7991454
17560 0.8233445
17570 0.7901905
17580 0.8009083
17590 0.7885871
17600 0.7941568
17610 0.8040791
17620 0.7976202
17630 0.7809384
17640 0.7739398
17650 0.77837
17660 0.7841327
17670 0.7629201
17680 0.7770861
17690 0.7719201
17700 0.7679979
17710 0.7862133
17720 0.7862795
17730 0.7858591
17740 0.7739872
17750 0.7758452
17760 0.7515918
17770 0.7545621
17780 0.7809255
17790 0.7643148
17800 0.7581642
17810 0.7452435
17820 0.7359799
17830 0.7379261
17840 0.7397293
17850 0.7546904
17860 0.7389101
17870 0.7289475
17880 0.7373944
17890 0.7394456
17900 0.7504799
17910 0.750984
17920 0.7387041
17930 0.7395413
17940 0.7729692
17950 0.7765283
17960 0.7734002
17970 0.7662147
17980 0.7507419
17990 0.7665828
18000 0.7727366
18010 0.761812
18020 0.7708204
18030 0.7670708
18040 0.7770209
18050 0.7910008
18060 0.778409
18070 0.7843869
18080 0.7964922
18090 0.797014
18100 0.777482
18110 0.7942972
18120 0.7726063
18130 0.7698808
18140 0.7632018
18150 0.7617203
18160 0.7668633
18170 0.7715678
18180 0.7604799
18190 0.7649133
18200 0.7965792
18210 0.7814977
18220 0.7719836
18230 0.7752559
18240 0.7614181
18250 0.7826268
18260 0.7740463
18270 0.781798
18280 0.7773451
18290 0.7669132
18300 0.7493804
18310 0.7482319
18320 0.7596288
18330 0.752978
18340 0.7709967
18350 0.7870804
18360 0.7898235
18370 0.7915885
18380 0.7736659
18390 0.7775548
18400 0.7691864
18410 0.7676864
18420 0.7776994
18430 0.7762837
18440 0.7746283
18450 0.7693542
18460 0.7778045
18470 0.7594323
18480 0.7513182
18490 0.7371556
18500 0.7239751
18510 0.7271298
18520 0.7391782
18530 0.7509676
18540 0.7498376
18550 0.7541891
18560 0.757977
18570 0.7475892
18580 0.7487631
18590 0.739924
18600 0.7304581
18610 0.7301517
18620 0.7221239
18630 0.6954879
18640 0.6943638
18650 0.6998857
18660 0.7099963
18670 0.709271
18680 0.7133329
18690 0.7139956
18700 0.7156982
18710 0.7157842
18720 0.6994795
18730 0.6930171
18740 0.7041823
18750 0.7036477
18760 0.7171583
18770 0.7088338
18780 0.6945094
18790 0.7017643
18800 0.7119031
18810 0.7205533
18820 0.7045938
18830 0.7018985
18840 0.719712
18850 0.7189559
18860 0.7326858
18870 0.7193879
18880 0.7166522
18890 0.717787
18900 0.7170146
18910 0.7159711
18920 0.7295437
18930 0.7014095
18940 0.6843054
18950 0.69252
18960 0.6882243
18970 0.6939743
18980 0.6958287
18990 0.7048656
19000 0.7090918
19010 0.6870355
19020 0.7069948
19030 0.7079947
19040 0.6853802
19050 0.6934829
19060 0.678149
19070 0.6790732
19080 0.6699286
19090 0.6738881
19100 0.6740124
19110 0.6717462
19120 0.6851943
19130 0.6956154
19140 0.7111444
19150 0.7051946
19160 0.7358729
19170 0.7355294
19180 0.7428086
19190 0.7314724
19200 0.7063568
19210 0.7151632
19220 0.6996537
19230 0.7037624
19240 0.6967416
19250 0.688553
19260 0.6895005
19270 0.7130107
19280 0.7013925
19290 0.7089136
19300 0.7075036
19310 0.6982639
19320 0.7156848
19330 0.7256826
19340 0.7161517
19350 0.7187486
19360 0.7310518
19370 0.7273687
19380 0.7241606
19390 0.7154232
19400 0.7273258
19410 0.7478981
19420 0.7384207
19430 0.7479202
19440 0.7549953
19450 0.7433534
19460 0.7555768
19470 0.7415711
19480 0.734468
19490 0.7264656
19500 0.703878
19510 0.7069418
19520 0.7132805
19530 0.7047155
19540 0.6980917
19550 0.6918995
19560 0.6865439
19570 0.6858407
19580 0.7153793
19590 0.7126979
19600 0.7088842
19610 0.7190886
19620 0.7354608
19630 0.7312561
19640 0.726552
19650 0.7209608
19660 0.715516
19670 0.6943566
19680 0.7166015
19690 0.704484
19700 0.713768
19710 0.7098961
19720 0.7094108
19730 0.7129338
19740 0.7134823
19750 0.7184268
19760 0.7340433
19770 0.7510813
19780 0.7291092
19790 0.7276288
19800 0.72206
19810 0.7232637
19820 0.733748
19830 0.714182
19840 0.7029858
19850 0.7117122
19860 0.7225178
19870 0.7365947
19880 0.730449
19890 0.730935
19900 0.7277639
19910 0.7256601
19920 0.7152675
19930 0.709936
19940 0.7242977
19950 0.721192
19960 0.7121976
19970 0.7134633
19980 0.7178658
19990 0.7348381
20000 0.7394853
20010 0.7252694
20020 0.7187991
20030 0.7189618
20040 0.7234272
20050 0.7240195
20060 0.7342891
20070 0.7294316
20080 0.7302481
20090 0.7268054
20100 0.7354177
20110 0.7322116
20120 0.7329234
20130 0.7487719
20140 0.7522595
20150 0.745891
20160 0.7511569
20170 0.7298771
20180 0.714448
20190 0.7244257
20200 0.7450154
20210 0.7209944
20220 0.7172554
20230 0.7106133
20240 0.7267746
20250 0.7417501
20260 0.7470276
20270 0.7514073
20280 0.7520749
20290 0.7600866
20300 0.74828
20310 0.7242112
20320 0.7228267
20330 0.7226776
20340 0.7457451
20350 0.7459737
20360 0.7484172
20370 0.7495137
20380 0.7480517
20390 0.7472509
20400 0.7405066
20410 0.752014
20420 0.7528914
20430 0.7594519
20440 0.7601489
20450 0.7599469
20460 0.7604464
20470 0.7919487
20480 0.7762247
20490 0.7607481
20500 0.7813258
20510 0.789744
20520 0.80452
20530 0.8046912
20540 0.8021815
20550 0.7834707
20560 0.787245
20570 0.7920768
20580 0.8020767
20590 0.7882739
20600 0.7736433
20610 0.7681185
20620 0.7566029
20630 0.7497416
20640 0.7389683
20650 0.7335044
20660 0.7527133
20670 0.7375093
20680 0.7361246
20690 0.7193195
20700 0.7120969
20710 0.7213841
20720 0.7200228
20730 0.7237838
20740 0.7134433
20750 0.7276263
20760 0.7392309
20770 0.7613427
20780 0.7641721
20790 0.7459519
20800 0.7271505
20810 0.7355504
20820 0.7216023
20830 0.7142355
20840 0.7209635
20850 0.725528
20860 0.7305452
20870 0.7163723
20880 0.7004611
20890 0.7073871
20900 0.7092281
20910 0.7210405
20920 0.7291794
20930 0.7263035
20940 0.7230834
20950 0.7175927
20960 0.7046278
20970 0.7200136
20980 0.7461339
20990 0.7298758
21000 0.7152463
21010 0.7354552
21020 0.7502597
21030 0.7323894
21040 0.7251638
21050 0.7159313
21060 0.7155913
21070 0.7188427
21080 0.7172424
21090 0.7116134
21100 0.7072493
21110 0.6940675
21120 0.6878719
21130 0.6817554
21140 0.6762431
21150 0.688865
21160 0.6839309
21170 0.6805814
21180 0.7032238
21190 0.6957352
21200 0.7088866
21210 0.7032339
21220 0.6937569
21230 0.690408
21240 0.6897851
21250 0.7045105
21260 0.7060336
21270 0.7217439
21280 0.7232758
21290 0.7280694
21300 0.7247748
21310 0.7165971
21320 0.7147342
21330 0.6989814
21340 0.6901664
21350 0.6919901
21360 0.703104
21370 0.7149323
21380 0.7020868
21390 0.6996167
21400 0.7067874
21410 0.7266955
21420 0.7191938
21430 0.7128975
21440 0.6978403
21450 0.7148668
21460 0.7092563
21470 0.7212148
21480 0.7116208
21490 0.697143
21500 0.6960489
21510 0.6878039
21520 0.6847306
21530 0.7010204
21540 0.7035375
21550 0.6868994
21560 0.6996242
21570 0.6925947
21580 0.6861028
21590 0.6987503
21600 0.7071833
21610 0.7021597
21620 0.7055996
21630 0.6986514
21640 0.6959276
21650 0.6878604
21660 0.6838689
21670 0.6867626
21680 0.6990562
21690 0.6949236
21700 0.7049819
21710 0.7202207
21720 0.7299697
21730 0.7249993
21740 0.7227886
21750 0.7246218
21760 0.7107667
21770 0.7239671
21780 0.7245021
21790 0.7160783
21800 0.73021
21810 0.7359993
21820 0.7102258
21830 0.7056916
21840 0.6956499
21850 0.7101148
21860 0.702129
21870 0.7300614
21880 0.7287748
21890 0.7312305
21900 0.7226372
21910 0.7322082
21920 0.7267449
21930 0.7310199
21940 0.7257363
21950 0.7391637
21960 0.7223243
21970 0.7386149
21980 0.7410091
21990 0.7313226
22000 0.7384545
22010 0.7334464
22020 0.7237264
22030 0.7270225
22040 0.71937
22050 0.7221072
22060 0.7201449
22070 0.7267818
22080 0.7243747
22090 0.7249202
22100 0.7054306
22110 0.7022985
22120 0.7111334
22130 0.7290334
22140 0.7219907
22150 0.720212
22160 0.7206389
22170 0.7113489
22180 0.7021933
22190 0.6909364
22200 0.6900454
22210 0.6905587
22220 0.708829
22230 0.7200608
22240 0.7158714
22250 0.7101052
22260 0.7181538
22270 0.7251361
22280 0.7251461
22290 0.7262647
22300 0.7205926
22310 0.7164056
22320 0.7216288
22330 0.7299162
22340 0.7150029
22350 0.7236329
22360 0.7292915
22370 0.7381028
22380 0.7271094
22390 0.7387955
22400 0.759843
22410 0.7556597
22420 0.7469629
22430 0.7473163
22440 0.7481599
22450 0.7305809
22460 0.7199877
22470 0.7338617
22480 0.7614424
22490 0.7607716
22500 0.7644387
22510 0.7531878
22520 0.742581
22530 0.7599924
22540 0.7819613
22550 0.7723249
22560 0.7666503
22570 0.7576975
22580 0.7536579
22590 0.7412093
22600 0.7650372
22610 0.7685843
22620 0.7514457
22630 0.7539609
22640 0.7560066
22650 0.769998
22660 0.7637687
22670 0.7623183
22680 0.7648671
22690 0.7509938
22700 0.7636342
22710 0.7696423
22720 0.7758901
22730 0.7667199
22740 0.7546608
22750 0.7638282
22760 0.7505523
22770 0.7399651
22780 0.7406866
22790 0.7339397
22800 0.7340416
22810 0.7261861
22820 0.7137818
22830 0.7405897
22840 0.7330711
22850 0.7282877
22860 0.7226467
22870 0.746157
22880 0.7441493
22890 0.7335612
22900 0.7306477
22910 0.7176864
22920 0.7124294
22930 0.7293141
22940 0.7489847
22950 0.7297148
22960 0.7274339
22970 0.7251421
22980 0.7136967
22990 0.7171273
23000 0.7225567
23010 0.7285998
23020 0.7122697
23030 0.7429571
23040 0.727281
23050 0.7185982
23060 0.7119204
23070 0.7199601
23080 0.726029
23090 0.7237328
23100 0.7470373
23110 0.7254844
23120 0.7171578
23130 0.7319623
23140 0.7340701
23150 0.7338107
23160 0.7323434
23170 0.7484098
23180 0.7458069
23190 0.7473698
23200 0.7440191
23210 0.731414
23220 0.7338306
23230 0.750862
23240 0.7404841
23250 0.7418225
23260 0.741497
23270 0.7588189
23280 0.7736278
23290 0.7602509
23300 0.7558977
23310 0.7595067
23320 0.7603048
23330 0.7520306
23340 0.7343218
23350 0.7222008
23360 0.7527537
23370 0.7578053
23380 0.7625116
23390 0.7564588
23400 0.7514951
23410 0.7414458
23420 0.7336499
23430 0.732039
23440 0.7508883
23450 0.7434733
23460 0.7460445
23470 0.7577204
23480 0.7637289
23490 0.7635408
23500 0.7471005
23510 0.7659494
23520 0.7664088
23530 0.762296
23540 0.7523521
23550 0.7435072
23560 0.7556494
23570 0.751573
23580 0.7500278
23590 0.7558358
23600 0.7416705
23610 0.7353073
23620 0.7287486
23630 0.7142874
23640 0.710368
23650 0.7177745
23660 0.7205542
23670 0.7264986
23680 0.7287712
23690 0.7282261
23700 0.7312486
23710 0.7289857
23720 0.731347
23730 0.7275404
23740 0.7439653
23750 0.7536618
23760 0.7599049
23770 0.7598729
23780 0.7550299
23790 0.7573431
23800 0.7560283
23810 0.7509722
23820 0.7625547
23830 0.7655297
23840 0.7473133
23850 0.7484255
23860 0.7543194
23870 0.7460772
23880 0.7433584
23890 0.7330669
23900 0.7455814
23910 0.7427372
23920 0.738422
23930 0.7518204
23940 0.7414677
23950 0.7461785
23960 0.7404816
23970 0.768162
23980 0.7799271
23990 0.7729695
24000 0.76935
24010 0.7664732
24020 0.7646137
24030 0.7519941
24040 0.7358698
24050 0.747382
24060 0.7531747
24070 0.7609456
24080 0.7503827
24090 0.7466207
24100 0.7351723
24110 0.7355664
24120 0.7571108
24130 0.7549155
24140 0.7506631
24150 0.757085
24160 0.7505114
24170 0.7518977
24180 0.7524343
24190 0.7588636
24200 0.7558763
24210 0.7538644
24220 0.7442896
24230 0.7475879
24240 0.7313756
24250 0.7407345
24260 0.7351194
24270 0.7390712
24280 0.7352351
24290 0.7304611
24300 0.7496464
24310 0.7492399
24320 0.7523419
24330 0.7510006
24340 0.7582886
24350 0.7399979
24360 0.7367961
24370 0.739988
24380 0.7359119
24390 0.7248507
24400 0.7148452
24410 0.7218249
24420 0.7291146
24430 0.7435994
24440 0.7658936
24450 0.7733485
24460 0.7894747
24470 0.7912335
24480 0.7795472
24490 0.7768383
24500 0.765668
24510 0.7508847
24520 0.7547418
24530 0.7389447
24540 0.7557122
24550 0.737758
24560 0.7176319
24570 0.7394037
24580 0.7495935
24590 0.7337982
24600 0.7299625
24610 0.724219
24620 0.731739
24630 0.7196773
24640 0.7077832
24650 0.7083462
24660 0.7049305
24670 0.7017044
24680 0.6979463
24690 0.7062088
24700 0.7163422
24710 0.7188737
24720 0.7073672
24730 0.6966939
24740 0.7094754
24750 0.7055892
24760 0.7201405
24770 0.7197108
24780 0.7170404
24790 0.7217794
24800 0.7256455
24810 0.7087737
24820 0.7119777
24830 0.7252933
24840 0.7389076
24850 0.739319
24860 0.7353596
24870 0.7582998
24880 0.7435886
24890 0.7265988
24900 0.7211272
24910 0.720799
24920 0.7206193
24930 0.7193914
24940 0.7429855
24950 0.7287957
24960 0.7192781
24970 0.7152523
24980 0.7076912
24990 0.7213386
25000 0.7194102
25010 0.7056223
25020 0.7177822
25030 0.7177578
25040 0.7064096
25050 0.6902457
25060 0.6940327
25070 0.7022687
25080 0.7004818
25090 0.7004514
25100 0.7035807
25110 0.7078094
25120 0.7186204
25130 0.7180077
25140 0.7207194
25150 0.7356066
25160 0.7385317
25170 0.7278612
25180 0.723659
25190 0.7344387
25200 0.7253524
25210 0.7247783
25220 0.7167333
25230 0.7192695
25240 0.7428477
25250 0.73842
25260 0.730412
25270 0.7607781
25280 0.7415549
25290 0.7351894
25300 0.7430996
25310 0.7280064
25320 0.7155559
25330 0.722367
25340 0.734417
25350 0.7233355
25360 0.7299081
25370 0.724408
25380 0.7191216
25390 0.710776
25400 0.7226651
25410 0.7159801
25420 0.7255884
25430 0.7055063
25440 0.7374198
25450 0.7448944
25460 0.7500809
25470 0.7509751
25480 0.7663394
25490 0.744054
25500 0.744072
25510 0.7604782
25520 0.7685025
25530 0.7488668
25540 0.7486748
25550 0.7524368
25560 0.7523546
25570 0.7510957
25580 0.7562388
25590 0.7342533
25600 0.731409
25610 0.7377852
25620 0.7512483
25630 0.7355505
25640 0.7445424
25650 0.7426707
25660 0.7359247
25670 0.7502405
25680 0.7384853
25690 0.7461151
25700 0.7439131
25710 0.7548506
25720 0.7478933
25730 0.7553452
25740 0.7662528
25750 0.7533044
25760 0.7503628
25770 0.7630576
25780 0.7692753
25790 0.7618101
25800 0.7751518
25810 0.7773649
25820 0.777753
25830 0.755636
25840 0.768195
25850 0.7558256
25860 0.7516654
25870 0.7487949
25880 0.7560771
25890 0.767971
25900 0.7636946
25910 0.7667668
25920 0.7829239
25930 0.7728968
25940 0.7514275
25950 0.7473812
25960 0.7609652
25970 0.7370571
25980 0.7218724
25990 0.7306659
26000 0.7470116
26010 0.7385381
26020 0.7261775
26030 0.732918
26040 0.7352333
26050 0.7303782
26060 0.7179555
26070 0.718413
26080 0.7224557
26090 0.752194
26100 0.7344392
26110 0.7333923
26120 0.7451922
26130 0.741059
26140 0.7440009
26150 0.7398471
26160 0.7401202
26170 0.7475798
26180 0.7532353
26190 0.7423004
26200 0.7396375
26210 0.7431788
26220 0.7427923
26230 0.7418494
26240 0.7448517
26250 0.7605241
26260 0.7656541
26270 0.7705392
26280 0.738731
26290 0.7479866
26300 0.736176
26310 0.7363272
26320 0.742635
26330 0.7476838
26340 0.7591766
26350 0.7549261
26360 0.7482042
26370 0.7414979
26380 0.7327735
26390 0.7299577
26400 0.7382312
26410 0.7369376
26420 0.7427597
26430 0.7225453
26440 0.7140574
26450 0.7322336
26460 0.7308566
26470 0.7491123
26480 0.7603531
26490 0.7536321
26500 0.7385272
26510 0.7381962
26520 0.7263597
26530 0.7100479
26540 0.7057078
26550 0.6899725
26560 0.6831869
26570 0.6980395
26580 0.7118446
26590 0.7173923
26600 0.7036681
26610 0.6927943
26620 0.7024714
26630 0.7035628
26640 0.7009023
26650 0.6909799
26660 0.7097235
26670 0.709457
26680 0.7105942
26690 0.7002204
26700 0.7207556
26710 0.7082431
26720 0.7012601
26730 0.6927116
26740 0.6948089
26750 0.7074881
26760 0.7043881
26770 0.700901
26780 0.6954677
26790 0.7010486
26800 0.7003643
26810 0.7023835
26820 0.700103
26830 0.6944932
26840 0.7126257
26850 0.7012534
26860 0.7116512
26870 0.7193338
26880 0.7037559
26890 0.7048416
26900 0.6979289
26910 0.6860194
26920 0.6917985
26930 0.6826782
26940 0.7018436
26950 0.6893784
26960 0.7019809
26970 0.707159
26980 0.7138157
26990 0.7026001
27000 0.7011595
27010 0.7041391
27020 0.7005776
27030 0.6904787
27040 0.6597976
27050 0.6681933
27060 0.6653935
27070 0.6637186
27080 0.6726747
27090 0.6670584
27100 0.6850368
27110 0.6912972
27120 0.6869333
27130 0.6852106
27140 0.6737365
27150 0.6890118
27160 0.6930678
27170 0.6776046
27180 0.6796155
27190 0.6822659
27200 0.6812369
27210 0.6748317
27220 0.692149
27230 0.7113895
27240 0.7142912
27250 0.7262821
27260 0.7210776
27270 0.7053003
27280 0.7080213
27290 0.708376
27300 0.6952308
27310 0.7001266
27320 0.7115445
27330 0.7130769
27340 0.6963879
27350 0.6974162
27360 0.6984211
27370 0.7041893
27380 0.6985604
27390 0.6983472
27400 0.7017434
27410 0.7112551
27420 0.715758
27430 0.7284037
27440 0.7339303
27450 0.7199668
27460 0.7137609
27470 0.7202588
27480 0.7152721
27490 0.7224981
27500 0.7199641
27510 0.736011
27520 0.7272801
27530 0.714026
27540 0.7190712
27550 0.7028247
27560 0.6931976
27570 0.6989426
27580 0.6925281
27590 0.6960441
27600 0.7117524
27610 0.7213423
27620 0.7089679
27630 0.7087191
27640 0.7131884
27650 0.7078416
27660 0.7219564
27670 0.7249488
27680 0.7310318
27690 0.7088574
27700 0.7113149
27710 0.706683
27720 0.6999777
27730 0.6954923
27740 0.7013308
27750 0.705969
27760 0.688669
27770 0.6840034
27780 0.7041559
27790 0.7018876
27800 0.6889837
27810 0.6809714
27820 0.6781083
27830 0.683256
27840 0.6778881
27850 0.6796674
27860 0.6784145
27870 0.6754919
27880 0.6690401
27890 0.6804823
27900 0.6784323
27910 0.7012158
27920 0.6956406
27930 0.6896859
27940 0.693382
27950 0.6887833
27960 0.6793086
27970 0.670707
27980 0.6882519
27990 0.6834342
28000 0.6903448
28010 0.688103
28020 0.6829542
28030 0.6841049
28040 0.6689492
28050 0.6732497
28060 0.6587343
28070 0.6682672
28080 0.6762771
28090 0.6658384
28100 0.6802426
28110 0.6823527
28120 0.6906924
28130 0.6864087
28140 0.6800596
28150 0.677115
28160 0.6778945
28170 0.6697111
28180 0.6829589
28190 0.6691332
28200 0.6700962
28210 0.6622319
28220 0.6672625
28230 0.6718354
28240 0.6630077
28250 0.6560545
28260 0.6604669
28270 0.6599422
28280 0.6625773
28290 0.6683291
28300 0.6707169
28310 0.6760358
28320 0.6697493
28330 0.6623907
28340 0.6631498
28350 0.6561676
28360 0.6845196
28370 0.6907167
28380 0.6864651
28390 0.6797153
28400 0.6858239
28410 0.6852068
28420 0.6789508
28430 0.7039773
28440 0.6985423
28450 0.7006736
28460 0.6972417
28470 0.701999
28480 0.6847881
28490 0.6807164
28500 0.6883017
28510 0.6878445
28520 0.6908953
28530 0.6803922
28540 0.6964303
28550 0.7077422
28560 0.6933216
28570 0.7012064
28580 0.7142721
28590 0.7170274
28600 0.7101104
28610 0.712148
28620 0.7136181
28630 0.7000427
28640 0.7097035
28650 0.7001238
28660 0.7054416
28670 0.7256941
28680 0.7197441
28690 0.7167303
28700 0.7056795
28710 0.7132229
28720 0.7062917
28730 0.7180322
28740 0.7181416
28750 0.7262588
28760 0.7470263
28770 0.732751
28780 0.7260105
28790 0.72699
28800 0.715486
28810 0.7137306
28820 0.7174462
28830 0.717806
28840 0.7212923
28850 0.7300451
28860 0.7395959
28870 0.7461698
28880 0.7387632
28890 0.7365298
28900 0.7345357
28910 0.7165536
28920 0.7158344
28930 0.7102323
28940 0.7026645
28950 0.7123787
28960 0.7039497
28970 0.6927925
28980 0.6911088
28990 0.6863644
29000 0.6790927
29010 0.6867577
29020 0.7060249
29030 0.6949452
29040 0.7034763
29050 0.6874195
29060 0.680921
29070 0.6851544
29080 0.6898109
29090 0.6791337
29100 0.6845896
29110 0.6739274
29120 0.6819623
29130 0.7053925
29140 0.6998728
29150 0.7029027
29160 0.695177
29170 0.6924979
29180 0.7103242
29190 0.7125171
29200 0.719806
29210 0.7109718
29220 0.7065436
29230 0.7132599
29240 0.73107
29250 0.7200571
29260 0.7274514
29270 0.7193286
29280 0.7303502
29290 0.7253273
29300 0.7203162
29310 0.718832
29320 0.7122661
29330 0.7037946
29340 0.7001067
29350 0.6811579
29360 0.689512
29370 0.6916733
29380 0.6922798
29390 0.6994553
29400 0.689411
29410 0.68204
29420 0.6879992
29430 0.6859547
29440 0.6781964
29450 0.6780883
29460 0.6904603
29470 0.690317
29480 0.7040045
29490 0.693661
29500 0.699502
29510 0.7106075
29520 0.7248573
29530 0.7331421
29540 0.7384047
29550 0.724746
29560 0.730114
29570 0.7329392
29580 0.7432812
29590 0.7533553
29600 0.7550655
29610 0.7471505
29620 0.7354914
29630 0.7407583
29640 0.7344831
29650 0.7135585
29660 0.6960185
29670 0.7060011
29680 0.7077114
29690 0.6850537
29700 0.6828774
29710 0.6807917
29720 0.6879624
29730 0.695056
29740 0.7003516
29750 0.6965827
29760 0.6881449
29770 0.6784669
29780 0.6768408
29790 0.6738661
29800 0.6903394
29810 0.7003077
29820 0.6911676
29830 0.6928369
29840 0.6699699
29850 0.676582
29860 0.6730199
29870 0.668823
29880 0.673122
29890 0.6860647
29900 0.6905293
29910 0.6982529
29920 0.6894493
29930 0.6892226
29940 0.6885679
29950 0.674693
29960 0.6824986
29970 0.6799514
29980 0.6810403
29990 0.6898426
30000 0.6879457
30010 0.7056792
30020 0.7137702
30030 0.7222078
30040 0.7117471
30050 0.7147245
30060 0.7031453
30070 0.7031861
30080 0.713644
30090 0.7228478
30100 0.7233182
30110 0.7385839
30120 0.7346185
30130 0.7316242
30140 0.7397897
30150 0.7483171
30160 0.7552472
30170 0.73809
30180 0.7543423
30190 0.7406915
30200 0.7409651
30210 0.7283945
30220 0.7422669
30230 0.7220041
30240 0.7269356
30250 0.7178031
30260 0.7297186
30270 0.7126753
30280 0.7168067
30290 0.7190602
30300 0.7170032
30310 0.7227097
30320 0.7276515
30330 0.7475224
30340 0.7373722
30350 0.7263554
30360 0.7471512
30370 0.7674325
30380 0.773275
30390 0.7752942
30400 0.7570496
30410 0.7447094
30420 0.7506111
30430 0.7416855
30440 0.7558658
30450 0.7693284
30460 0.7672756
30470 0.7548527
30480 0.7413543
30490 0.7474015
30500 0.738937
30510 0.7328323
30520 0.7480144
30530 0.7373784
30540 0.723247
30550 0.7237006
30560 0.7171121
30570 0.7128093
30580 0.7065337
30590 0.7060214
30600 0.7061529
30610 0.7034016
30620 0.7186468
30630 0.7080062
30640 0.7064462
30650 0.721561
30660 0.7263015
30670 0.7353317
30680 0.7361631
30690 0.7196726
30700 0.7233505
30710 0.7354288
30720 0.7409061
30730 0.7563918
30740 0.7629212
30750 0.7503985
30760 0.7609699
30770 0.7777669
30780 0.7857969
30790 0.7890121
30800 0.7796785
30810 0.7551574
30820 0.7704056
30830 0.7683106
30840 0.7625745
30850 0.7640677
30860 0.7523978
30870 0.7391446
30880 0.7669415
30890 0.7530295
30900 0.745636
30910 0.7366033
30920 0.7375655
30930 0.7214342
30940 0.7165367
30950 0.7302338
30960 0.7363194
30970 0.7369421
30980 0.7340072
30990 0.7537871
31000 0.7571127
31010 0.7517831
31020 0.7513293
31030 0.7523308
31040 0.7640003
31050 0.7627909
31060 0.7577813
31070 0.7541555
31080 0.7391824
31090 0.7287956
31100 0.7386857
31110 0.7336202
31120 0.7246143
31130 0.7245913
31140 0.7457175
31150 0.7413261
31160 0.7337676
31170 0.7395647
31180 0.7189732
31190 0.7256543
31200 0.7173292
31210 0.7119581
31220 0.7220575
31230 0.7244861
31240 0.7126461
31250 0.7195008
31260 0.7162719
31270 0.7172022
31280 0.7178348
31290 0.7087744
31300 0.7138306
31310 0.7289404
31320 0.7254304
31330 0.7377911
31340 0.730186
31350 0.7194693
31360 0.7197272
31370 0.7303013
31380 0.7250654
31390 0.7314351
31400 0.7303637
31410 0.7111178
31420 0.7153125
31430 0.7158735
31440 0.7078788
31450 0.7227324
31460 0.7086788
31470 0.7017395
31480 0.7161769
31490 0.7052115
31500 0.7154708
31510 0.7496608
31520 0.7375001
31530 0.7383317
31540 0.730919
31550 0.7251911
31560 0.7148267
31570 0.7237312
31580 0.7379361
31590 0.7349216
31600 0.7236518
31610 0.7249902
31620 0.7261615
31630 0.7267002
31640 0.7124286
31650 0.7237368
31660 0.7279671
31670 0.7117707
31680 0.7083352
31690 0.6983113
31700 0.7090804
31710 0.6899868
31720 0.6944358
31730 0.7002597
31740 0.6834685
31750 0.6847386
31760 0.7016869
31770 0.6999875
31780 0.7025484
31790 0.6965683
31800 0.6971246
31810 0.7048114
31820 0.7002111
31830 0.7062519
31840 0.6976653
31850 0.7104115
31860 0.7135929
31870 0.7029639
31880 0.702837
31890 0.7075335
31900 0.7081534
31910 0.7221322
31920 0.7149253
31930 0.7143592
31940 0.7165018
31950 0.7268369
31960 0.7302749
31970 0.7299888
31980 0.7342169
31990 0.7147747
32000 0.7268164
32010 0.737663
32020 0.717717
32030 0.7057757
32040 0.7076787
32050 0.7113633
32060 0.7160174
32070 0.7182465
32080 0.7170363
32090 0.7075248
32100 0.7134548
32110 0.7093027
32120 0.7134787
32130 0.7025623
32140 0.7021545
32150 0.6988374
32160 0.6947666
32170 0.6768264
32180 0.6910383
32190 0.689532
32200 0.6754103
32210 0.671663
32220 0.6815428
32230 0.6979074
32240 0.6979142
32250 0.6949362
32260 0.6886418
32270 0.6954495
32280 0.6911143
32290 0.6946505
32300 0.6816999
32310 0.6823088
32320 0.6984763
32330 0.691098
32340 0.6888257
32350 0.6874057
32360 0.6754933
32370 0.6765365
32380 0.6922868
32390 0.6944637
32400 0.6881263
32410 0.6975821
32420 0.6936767
32430 0.6917572
32440 0.6657832
32450 0.6654958
32460 0.6504906
32470 0.6621749
32480 0.6497934
32490 0.6619952
32500 0.6646778
32510 0.6561165
32520 0.6439025
32530 0.6505424
32540 0.6520918
32550 0.6450593
32560 0.660283
32570 0.6599394
32580 0.6587366
32590 0.6677364
32600 0.6739405
32610 0.681906
32620 0.6872905
32630 0.6959847
32640 0.7060041
32650 0.6936013
32660 0.6875454
32670 0.6650935
32680 0.6640058
32690 0.6547255
32700 0.6563596
32710 0.6649621
32720 0.6715041
32730 0.6741077
32740 0.6707627
32750 0.6636548
32760 0.6725532
32770 0.6562138
32780 0.6801478
32790 0.6767852
32800 0.6759328
32810 0.6816349
32820 0.7063285
32830 0.715421
32840 0.7001555
32850 0.7089856
32860 0.6972612
32870 0.7127699
32880 0.6955181
32890 0.7025138
32900 0.7044696
32910 0.6848108
32920 0.6989136
32930 0.7045655
32940 0.6900626
32950 0.6771408
32960 0.6769847
32970 0.6854144
32980 0.6927805
32990 0.6899911
33000 0.6848973
33010 0.6822132
33020 0.6952389
33030 0.6971438
33040 0.6854489
33050 0.6731057
33060 0.6823953
33070 0.6676829
33080 0.6502567
33090 0.6440963
33100 0.6311557
33110 0.6380056
33120 0.6410519
33130 0.6440646
33140 0.6467724
33150 0.6278415
33160 0.6289415
33170 0.6351156
33180 0.634732
33190 0.6456658
33200 0.6465498
33210 0.6522365
33220 0.6603285
33230 0.6499812
33240 0.6398203
33250 0.6371327
33260 0.6517792
33270 0.6399333
33280 0.6391638
33290 0.6435977
33300 0.6577078
33310 0.6568065
33320 0.6518675
33330 0.6469401
33340 0.6505411
33350 0.6588652
33360 0.6681967
33370 0.6890976
33380 0.7029613
33390 0.6953793
33400 0.6876634
33410 0.6755373
33420 0.6734229
33430 0.6782488
33440 0.6790758
33450 0.6701248
33460 0.6748391
33470 0.6588489
33480 0.6651847
33490 0.6858114
33500 0.6758783
33510 0.6808167
33520 0.677328
33530 0.66684
33540 0.6738666
33550 0.6741511
33560 0.6894187
33570 0.6773657
33580 0.6668668
33590 0.6714176
33600 0.6646702
33610 0.650975
33620 0.6548628
33630 0.6453662
33640 0.6514571
33650 0.6472911
33660 0.6615606
33670 0.65423
33680 0.6548839
33690 0.6516687
33700 0.6579287
33710 0.6825992
33720 0.6720243
33730 0.66554
33740 0.6464279
33750 0.6606053
33760 0.6672019
33770 0.6623353
33780 0.6559535
33790 0.6643873
33800 0.6654133
33810 0.6635163
33820 0.660988
33830 0.6747649
33840 0.6747153
33850 0.6831039
33860 0.6802586
33870 0.6825847
33880 0.6666314
33890 0.650929
33900 0.6526902
33910 0.6739049
33920 0.6701277
33930 0.6765314
33940 0.6753595
33950 0.6843101
33960 0.6929113
33970 0.6981807
33980 0.6870445
33990 0.7006094
34000 0.6921138
34010 0.6906301
34020 0.6646645
34030 0.661796
34040 0.6717199
34050 0.6779568
34060 0.675957
34070 0.673569
34080 0.6848006
34090 0.6881205
34100 0.6918638
34110 0.6861148
34120 0.6884196
34130 0.6991434
34140 0.6890088
34150 0.6952782
34160 0.7005872
34170 0.7131041
34180 0.7221014
34190 0.7009555
34200 0.6952101
34210 0.6972692
34220 0.6817588
34230 0.6908337
34240 0.6940103
34250 0.7128023
34260 0.7069789
34270 0.7109576
34280 0.6997144
34290 0.7078069
34300 0.7118967
34310 0.7087195
34320 0.7120367
34330 0.7153342
34340 0.709102
34350 0.7004243
34360 0.7022913
34370 0.6968747
34380 0.7114331
34390 0.7261487
34400 0.7236385
34410 0.7141472
34420 0.7193707
34430 0.7294756
34440 0.7275834
34450 0.7192863
34460 0.7104183
34470 0.7189497
34480 0.717674
34490 0.7399713
34500 0.7329619
34510 0.7356813
34520 0.7262858
34530 0.7229474
34540 0.7376215
34550 0.7310047
34560 0.7238221
34570 0.7202582
34580 0.7014861
34590 0.7172623
34600 0.722057
34610 0.7178953
34620 0.7020714
34630 0.7063928
34640 0.6993082
34650 0.6857516
34660 0.689375
34670 0.698748
34680 0.6896324
34690 0.6926163
34700 0.7081359
34710 0.6990789
34720 0.7051438
34730 0.6975715
34740 0.6874771
34750 0.6937746
34760 0.6972487
34770 0.7174565
34780 0.7247499
34790 0.7358521
34800 0.719979
34810 0.7287202
34820 0.7306281
34830 0.7423503
34840 0.7366581
34850 0.7278485
34860 0.7413658
34870 0.7271179
34880 0.7189983
34890 0.6994838
34900 0.686057
34910 0.7053708
34920 0.691284
34930 0.6943627
34940 0.697436
34950 0.6953155
34960 0.7080978
34970 0.7106112
34980 0.6867139
34990 0.6834541
35000 0.6812317
35010 0.67724
35020 0.6844004
35030 0.6799078
35040 0.6654294
35050 0.6855967
35060 0.6767842
35070 0.6853676
35080 0.6894764
35090 0.6827709
35100 0.684885
35110 0.6753116
35120 0.6868134
35130 0.6868065
35140 0.6919368
35150 0.7111734
35160 0.705722
35170 0.7086164
35180 0.7124931
35190 0.704586
35200 0.709199
35210 0.7213865
35220 0.7143824
35230 0.7367557
35240 0.7383157
35250 0.7489944
35260 0.7480878
35270 0.7606494
35280 0.7374874
35290 0.7266364
35300 0.7276211
35310 0.7206687
35320 0.7228826
35330 0.7279943
35340 0.7208176
35350 0.7144476
35360 0.7113382
35370 0.7061454
35380 0.7150323
35390 0.7138448
35400 0.7171882
35410 0.7245451
35420 0.7415967
35430 0.7269502
35440 0.7223293
35450 0.713174
35460 0.706049
35470 0.7140707
35480 0.7051265
35490 0.7141343
35500 0.7067988
35510 0.701075
35520 0.7128322
35530 0.6960673
35540 0.6987816
35550 0.7022314
35560 0.7034605
35570 0.7019658
35580 0.693207
35590 0.6980279
35600 0.6979013
35610 0.6873372
35620 0.6897476
35630 0.6805279
35640 0.6771682
35650 0.6912917
35660 0.6783175
35670 0.6752304
35680 0.6720021
35690 0.6751372
35700 0.6899632
35710 0.6816615
35720 0.6844378
35730 0.6768155
35740 0.6609571
35750 0.6662316
35760 0.6746378
35770 0.669391
35780 0.6677495
35790 0.6643336
35800 0.6792712
35810 0.6815569
35820 0.6894779
35830 0.6945399
35840 0.6993067
35850 0.7017898
35860 0.6984534
35870 0.6976604
35880 0.7132119
35890 0.6997778
35900 0.6858402
35910 0.6575062
35920 0.6678706
35930 0.678804
35940 0.6782064
35950 0.6651686
35960 0.6651134
35970 0.6388542
35980 0.6456875
35990 0.67136
36000 0.6658136
36010 0.6643323
36020 0.665511
36030 0.6616198
36040 0.659037
36050 0.6699065
36060 0.6706056
36070 0.6694763
36080 0.6743225
36090 0.6672572
36100 0.6742521
36110 0.6733797
36120 0.6852813
36130 0.6865723
36140 0.6899709
36150 0.6863899
36160 0.6754922
36170 0.6845821
36180 0.684957
36190 0.6937054
36200 0.6988882
36210 0.6962798
36220 0.696793
36230 0.6994495
36240 0.69101
36250 0.6929367
36260 0.7111483
36270 0.7122102
36280 0.7087792
36290 0.7086046
36300 0.7040327
36310 0.6936957
36320 0.6861574
36330 0.6777232
36340 0.6840054
36350 0.6742335
36360 0.6763065
36370 0.6589935
36380 0.6707979
36390 0.6639386
36400 0.6683615
36410 0.6638213
36420 0.6629457
36430 0.6814216
36440 0.6776602
36450 0.6755525
36460 0.6905274
36470 0.6885619
36480 0.6926453
36490 0.6906163
36500 0.7012192
36510 0.6920971
36520 0.693895
36530 0.6871586
36540 0.6906682
36550 0.6941931
36560 0.6888496
36570 0.7032251
36580 0.7004521
36590 0.6923506
36600 0.6947644
36610 0.7012661
36620 0.6989599
36630 0.6908088
36640 0.6944038
36650 0.6917346
36660 0.6957184
36670 0.7122689
36680 0.7028852
36690 0.6974247
36700 0.7032998
36710 0.6981903
36720 0.7001398
36730 0.6944196
36740 0.6820738
36750 0.688758
36760 0.6945386
36770 0.6843877
36780 0.6695391
36790 0.6764188
36800 0.6732591
36810 0.6678484
36820 0.6877557
36830 0.6719957
36840 0.6708011
36850 0.6709892
36860 0.6917289
36870 0.6940308
36880 0.6752751
36890 0.6894571
36900 0.6723315
36910 0.6808187
36920 0.6777489
36930 0.6700276
36940 0.6641992
36950 0.6635377
36960 0.6568834
36970 0.6466004
36980 0.6523778
36990 0.6402671
37000 0.6435043
37010 0.6501238
37020 0.649388
37030 0.6585653
37040 0.6485904
37050 0.6615524
37060 0.6679407
37070 0.6744246
37080 0.6698584
37090 0.6692351
37100 0.6787974
37110 0.660652
37120 0.6554369
37130 0.6680993
37140 0.6800991
37150 0.687674
37160 0.68595
37170 0.6714554
37180 0.6883257
37190 0.6802868
37200 0.6664079
37210 0.6705994
37220 0.672206
37230 0.6738126
37240 0.6721711
37250 0.6766564
37260 0.6859254
37270 0.6812742
37280 0.6598651
37290 0.6556631
37300 0.6555023
37310 0.6594571
37320 0.6630847
37330 0.6680561
37340 0.6582817
37350 0.6671985
37360 0.6606212
37370 0.6651694
37380 0.663511
37390 0.6685554
37400 0.6690409
37410 0.6706136
37420 0.6655832
37430 0.6702325
37440 0.6611964
37450 0.6837689
37460 0.6736996
37470 0.6757859
37480 0.6735741
37490 0.6824157
37500 0.677067
37510 0.6859509
37520 0.6646523
37530 0.6693059
37540 0.6759599
37550 0.6769042
37560 0.6733983
37570 0.6772794
37580 0.6820183
37590 0.673166
37600 0.6936529
37610 0.6880684
37620 0.6932191
37630 0.6918702
37640 0.6929468
37650 0.6871859
37660 0.6819125
37670 0.6950064
37680 0.7216546
37690 0.7201699
37700 0.708302
37710 0.6970353
37720 0.6960703
37730 0.6937473
37740 0.675768
37750 0.689196
37760 0.6715069
37770 0.6760536
37780 0.6864327
37790 0.7015526
37800 0.7030949
37810 0.701265
37820 0.6832596
37830 0.6832219
37840 0.6725127
37850 0.6707115
37860 0.6751375
37870 0.6746252
37880 0.6904007
37890 0.6786077
37900 0.6843591
37910 0.6775665
37920 0.6797774
37930 0.6919002
37940 0.6829006
37950 0.6797146
37960 0.6689209
37970 0.6653578
37980 0.6575776
37990 0.660671
38000 0.6594521
38010 0.6579275
38020 0.6590562
38030 0.6519964
38040 0.6565664
38050 0.6706088
38060 0.6603612
38070 0.6534443
38080 0.655502
38090 0.6730756
38100 0.6757339
38110 0.6706625
38120 0.6594905
38130 0.6574227
38140 0.6571863
38150 0.6432956
38160 0.6435089
38170 0.6470497
38180 0.636646
38190 0.6457853
38200 0.6357795
38210 0.6393362
38220 0.6431293
38230 0.6357753
38240 0.635344
38250 0.6324577
38260 0.6467524
38270 0.6480348
38280 0.6383708
38290 0.65408
38300 0.6523526
38310 0.6561651
38320 0.6448046
38330 0.6442249
38340 0.6454273
38350 0.6340347
38360 0.6399903
38370 0.6372452
38380 0.6374611
38390 0.6425666
38400 0.6484724
38410 0.6455514
38420 0.6594564
38430 0.6681984
38440 0.6634747
38450 0.6801749
38460 0.6803964
38470 0.6854624
38480 0.6804279
38490 0.6790518
38500 0.6689598
38510 0.6595336
38520 0.665948
38530 0.6589818
38540 0.6606475
38550 0.6670529
38560 0.6878024
38570 0.6884981
38580 0.6642684
38590 0.6562009
38600 0.6604527
38610 0.6472596
38620 0.6589909
38630 0.6680623
38640 0.6786822
38650 0.6813598
38660 0.6903549
38670 0.7003403
38680 0.701687
38690 0.692131
38700 0.6980304
38710 0.7115768
38720 0.7107164
38730 0.7075683
38740 0.7024575
38750 0.700575
38760 0.7029864
38770 0.6820794
38780 0.6868328
38790 0.6973452
38800 0.6786748
38810 0.6859782
38820 0.6920723
38830 0.6903111
38840 0.694474
38850 0.6795751
38860 0.676832
38870 0.6661112
38880 0.6839799
38890 0.6869462
38900 0.7065364
38910 0.6951269
38920 0.6777525
38930 0.6761026
38940 0.6804612
38950 0.6580148
38960 0.6620093
38970 0.6601422
38980 0.6782053
38990 0.6635462
39000 0.6570957
39010 0.6537645
39020 0.6555475
39030 0.6571674
39040 0.6669528
39050 0.6848632
39060 0.6765342
39070 0.6511112
39080 0.6420703
39090 0.6387872
39100 0.639847
39110 0.6371807
39120 0.6333591
39130 0.6298724
39140 0.6500589
39150 0.6448966
39160 0.6408085
39170 0.6498626
39180 0.6691394
39190 0.6631984
39200 0.6639205
39210 0.662948
39220 0.6707391
39230 0.6624371
39240 0.6681334
39250 0.6770076
39260 0.6818979
39270 0.6809868
39280 0.6798567
39290 0.685057
39300 0.6775516
39310 0.6805245
39320 0.6802746
39330 0.6605892
39340 0.6621207
39350 0.6462264
39360 0.6548437
39370 0.6577927
39380 0.6544212
39390 0.6548727
39400 0.6479786
39410 0.6586417
39420 0.6649393
39430 0.6902387
39440 0.6911562
39450 0.6855286
39460 0.6904906
39470 0.6992375
39480 0.6815247
39490 0.6829349
39500 0.6824729
39510 0.6679008
39520 0.6627848
39530 0.6533864
39540 0.6701162
39550 0.6463685
39560 0.652793
39570 0.6487107
39580 0.6483652
39590 0.6518109
39600 0.6508951
39610 0.648039
39620 0.6673275
39630 0.6576074
39640 0.6511534
39650 0.6562327
39660 0.6776407
39670 0.6911082
39680 0.6785944
39690 0.6799448
39700 0.6639938
39710 0.6611928
39720 0.6509622
39730 0.6602605
39740 0.6611953
39750 0.6489037
39760 0.6599548
39770 0.6569861
39780 0.6694955
39790 0.6677253
39800 0.6611332
39810 0.6725646
39820 0.670368
39830 0.6661937
39840 0.6573842
39850 0.6621925
39860 0.6597344
39870 0.6574774
39880 0.6622389
39890 0.6711026
39900 0.6726265
39910 0.6748968
39920 0.6761353
39930 0.6847038
39940 0.6783304
39950 0.668928
39960 0.6614038
39970 0.6618189
39980 0.6615683
39990 0.6590471
40000 0.6589882
40010 0.6501573
40020 0.6603652
40030 0.6534683
40040 0.6557538
40050 0.649856
40060 0.6638141
40070 0.6563404
40080 0.6538166
40090 0.6519405
40100 0.6532413
40110 0.6496251
40120 0.6390651
40130 0.6435232
40140 0.6581573
40150 0.6519717
40160 0.6489607
40170 0.6612315
40180 0.6654845
40190 0.6633906
40200 0.6519698
40210 0.6605735
40220 0.6587657
40230 0.643835
40240 0.6420376
40250 0.635309
40260 0.6376685
40270 0.6307285
40280 0.6398427
40290 0.6329283
40300 0.6454718
40310 0.6345827
40320 0.6320806
40330 0.6380909
40340 0.6396653
40350 0.6364577
40360 0.6377309
40370 0.6341608
40380 0.6529428
40390 0.6674345
40400 0.6720542
40410 0.671653
40420 0.69199
40430 0.6795964
40440 0.6614907
40450 0.6549463
40460 0.6594848
40470 0.6632076
40480 0.6673773
40490 0.6513559
40500 0.6688054
40510 0.6716922
40520 0.6700728
40530 0.6659337
40540 0.6628898
40550 0.6614588
40560 0.6614031
40570 0.6708516
40580 0.6840333
40590 0.6887262
40600 0.6808425
40610 0.6857403
40620 0.6747534
40630 0.6780231
40640 0.6794172
40650 0.6938246
40660 0.684718
40670 0.6696232
40680 0.6669095
40690 0.6790996
40700 0.6657833
40710 0.6683242
40720 0.6709337
40730 0.6719257
40740 0.6673227
40750 0.6702771
40760 0.6702226
40770 0.669953
40780 0.6714239
40790 0.6718096
40800 0.6685091
40810 0.6738262
40820 0.6646721
40830 0.6554624
40840 0.674433
40850 0.6787097
40860 0.6714972
40870 0.6638064
40880 0.6713452
40890 0.664457
40900 0.6631455
40910 0.6731956
40920 0.6773173
40930 0.6905582
40940 0.6809358
40950 0.6720467
40960 0.6680244
40970 0.6765161
40980 0.6949963
40990 0.6896445
41000 0.6837674
41010 0.6779006
41020 0.6826974
41030 0.6750453
41040 0.6775682
41050 0.6755097
41060 0.6916055
41070 0.6914948
41080 0.689789
41090 0.672971
41100 0.6656106
41110 0.6554623
41120 0.6531222
41130 0.652075
41140 0.6580679
41150 0.6753499
41160 0.6772662
41170 0.6673738
41180 0.6744682
41190 0.67023
41200 0.6603455
41210 0.641643
41220 0.6448703
41230 0.6582562
41240 0.6539435
41250 0.6548507
41260 0.6669751
41270 0.6749038
41280 0.6794322
41290 0.6759597
41300 0.6719993
41310 0.6792309
41320 0.6833624
41330 0.6769264
41340 0.6657143
41350 0.6673606
41360 0.6790176
41370 0.6941376
41380 0.6868407
41390 0.6782789
41400 0.6814255
41410 0.6648132
41420 0.6875044
41430 0.6811411
41440 0.6824564
41450 0.6824781
41460 0.6865805
41470 0.6886942
41480 0.6756423
41490 0.6752157
41500 0.6800034
41510 0.6718498
41520 0.671234
41530 0.6735409
41540 0.6713314
41550 0.6714836
41560 0.6703019
41570 0.671227
41580 0.6795403
41590 0.6778497
41600 0.6817788
41610 0.6668777
41620 0.6615673
41630 0.6633579
41640 0.6717563
41650 0.6648051
41660 0.6669374
41670 0.6623426
41680 0.65585
41690 0.6502388
41700 0.653169
41710 0.6485481
41720 0.6677574
41730 0.6589362
41740 0.6687157
41750 0.6716517
41760 0.6680934
41770 0.674063
41780 0.6849647
41790 0.6746442
41800 0.6831931
41810 0.6791772
41820 0.6708227
41830 0.6674394
41840 0.6605029
41850 0.655781
41860 0.6467373
41870 0.6511304
41880 0.6487381
41890 0.6517258
41900 0.6430851
41910 0.6520738
41920 0.6583732
41930 0.6524096
41940 0.6587631
41950 0.6574039
41960 0.6540093
41970 0.6549723
41980 0.6560126
41990 0.6591004
42000 0.6643233
42010 0.6559983
42020 0.6550364
42030 0.6609603
42040 0.6534014
42050 0.6581327
42060 0.6516466
42070 0.6567386
42080 0.6620886
42090 0.660515
42100 0.6626664
42110 0.6747528
42120 0.6765152
42130 0.6775795
42140 0.6760868
42150 0.686537
42160 0.6928073
42170 0.6719069
42180 0.6709703
42190 0.663534
42200 0.6612558
42210 0.6776831
42220 0.6675854
42230 0.6613443
42240 0.6550698
42250 0.6594475
42260 0.6658015
42270 0.6654342
42280 0.6621781
42290 0.6683205
42300 0.6680992
42310 0.6770054
42320 0.6799269
42330 0.6928474
42340 0.6987694
42350 0.6762178
42360 0.6908656
42370 0.6796401
42380 0.6823525
42390 0.6756355
42400 0.6766129
42410 0.6753154
42420 0.6670092
42430 0.6744092
42440 0.6753642
42450 0.6729608
42460 0.6673256
42470 0.6675077
42480 0.6655889
42490 0.6738109
42500 0.6696175
42510 0.6705393
42520 0.6731178
42530 0.6856123
42540 0.6757001
42550 0.6561136
42560 0.6536657
42570 0.6669452
42580 0.6712846
42590 0.6672125
42600 0.6767883
42610 0.657096
42620 0.65927
42630 0.6738052
42640 0.6762075
42650 0.6719376
42660 0.6685338
42670 0.6593684
42680 0.6528345
42690 0.6560311
42700 0.6534979
42710 0.6662099
42720 0.6639949
42730 0.6612362
42740 0.6620687
42750 0.6723213
42760 0.6765959
42770 0.6961002
42780 0.6907657
42790 0.6653429
42800 0.6921369
42810 0.7045327
42820 0.7001066
42830 0.6966431
42840 0.704543
42850 0.7071146
42860 0.7092213
42870 0.6893227
42880 0.69446
42890 0.6923802
42900 0.7029777
42910 0.6906677
42920 0.6935763
42930 0.6974743
42940 0.7060494
42950 0.6940111
42960 0.6976869
42970 0.6976968
42980 0.6926624
42990 0.6921948
43000 0.692636
43010 0.6872865
43020 0.6946673
43030 0.7005062
43040 0.7035062
43050 0.7059494
43060 0.6976643
43070 0.7059798
43080 0.6868662
43090 0.6832671
43100 0.6658859
43110 0.6592516
43120 0.6576067
43130 0.6723511
43140 0.6660351
43150 0.6622869
43160 0.6648091
43170 0.6702944
43180 0.6719357
43190 0.6772742
43200 0.6727521
43210 0.6574883
43220 0.6625092
43230 0.662834
43240 0.6670026
43250 0.6659057
43260 0.6531861
43270 0.6579377
43280 0.6632758
43290 0.6562241
43300 0.6593105
43310 0.6547868
43320 0.6583654
43330 0.6513003
43340 0.6559885
43350 0.6615524
43360 0.6616765
43370 0.6534181
43380 0.6612613
43390 0.6522862
43400 0.6665523
43410 0.6676342
43420 0.6597753
43430 0.6553503
43440 0.6842318
43450 0.6712015
43460 0.6636937
43470 0.6595596
43480 0.6565624
43490 0.65202
43500 0.6712833
43510 0.6726815
43520 0.6612671
43530 0.670663
43540 0.6787657
43550 0.6867157
43560 0.679162
43570 0.6734748
43580 0.6597797
43590 0.6711602
43600 0.6725947
43610 0.6811742
43620 0.6885042
43630 0.6909512
43640 0.6817043
43650 0.6883353
43660 0.6880381
43670 0.6912054
43680 0.6946288
43690 0.7082918
43700 0.705167
43710 0.7108419
43720 0.7081889
43730 0.7129037
43740 0.7298861
43750 0.7380448
43760 0.7321888
43770 0.7258508
43780 0.7257212
43790 0.733277
43800 0.7238834
43810 0.7306036
43820 0.7269263
43830 0.7159057
43840 0.7125896
43850 0.7202037
43860 0.7258873
43870 0.7184448
43880 0.7192754
43890 0.7118217
43900 0.700643
43910 0.7113798
43920 0.7054703
43930 0.7098553
43940 0.7251807
43950 0.7209112
43960 0.717549
43970 0.7287985
43980 0.7268633
43990 0.7238854
44000 0.7290437
44010 0.7156607
44020 0.7125084
44030 0.7143007
44040 0.7181774
44050 0.7124131
44060 0.7235689
44070 0.7099198
44080 0.70346
44090 0.7098599
44100 0.7104258
44110 0.7172573
44120 0.7205554
44130 0.7225056
44140 0.7124602
44150 0.7104276
44160 0.7107884
44170 0.7135938
44180 0.7256212
44190 0.7024328
44200 0.7037851
44210 0.6933013
44220 0.7099832
44230 0.7180964
44240 0.7380841
44250 0.7319639
44260 0.7269021
44270 0.7055883
44280 0.7051553
44290 0.6982877
44300 0.7013288
44310 0.7077563
44320 0.7083612
44330 0.7143557
44340 0.711326
44350 0.7118645
44360 0.7189372
44370 0.7167534
44380 0.7100195
44390 0.7015283
44400 0.7046282
44410 0.7093564
44420 0.7061329
44430 0.6939347
44440 0.6854582
44450 0.6862432
44460 0.6824652
44470 0.6865922
44480 0.6916689
44490 0.6895905
44500 0.6999068
44510 0.6986596
44520 0.6985978
44530 0.7061555
44540 0.7019687
44550 0.6940886
44560 0.6965171
44570 0.7034968
44580 0.7030662
44590 0.6911502
44600 0.6873473
44610 0.6801943
44620 0.6874888
44630 0.6894655
44640 0.6892281
44650 0.6936544
44660 0.6899555
44670 0.6840131
44680 0.6938731
44690 0.6790447
44700 0.6904523
44710 0.6944374
44720 0.7081623
44730 0.6935311
44740 0.6899245
44750 0.7133437
44760 0.701754
44770 0.6871213
44780 0.6932188
44790 0.6933325
44800 0.70617
44810 0.7242644
44820 0.731912
44830 0.7365872
44840 0.7410591
44850 0.7295334
44860 0.7297053
44870 0.7263399
44880 0.7359767
44890 0.7398669
44900 0.7504075
44910 0.7633902
44920 0.7628514
44930 0.7594588
44940 0.7492293
44950 0.7411245
44960 0.7497765
44970 0.7622507
44980 0.7418627
44990 0.7519618
45000 0.7558208
45010 0.7479891
45020 0.7432612
45030 0.7382896
45040 0.7433788
45050 0.7453274
45060 0.7418757
45070 0.7290534
45080 0.7234434
45090 0.7381258
45100 0.7358216
45110 0.7480567
45120 0.7381516
45130 0.7234268
45140 0.7307842
45150 0.7270007
45160 0.7195638
45170 0.7115045
45180 0.726252
45190 0.7209349
45200 0.709565
45210 0.6881415
45220 0.6855875
45230 0.699432
45240 0.6875383
45250 0.7047897
45260 0.7111787
45270 0.7165354
45280 0.7132896
45290 0.7068681
45300 0.7121744
45310 0.6995583
45320 0.6845519
45330 0.7004287
45340 0.6953812
45350 0.6991976
45360 0.6938715
45370 0.6997454
45380 0.6801628
45390 0.6819324
45400 0.6873446
45410 0.6877724
45420 0.6922029
45430 0.7056418
45440 0.7127321
45450 0.7150027
45460 0.704732
45470 0.7231102
45480 0.7122477
45490 0.7029899
45500 0.7059817
45510 0.7050266
45520 0.6979022
45530 0.6970263
45540 0.6899592
45550 0.6995444
45560 0.6995308
45570 0.6900849
45580 0.6893865
45590 0.701562
45600 0.6996517
45610 0.701694
45620 0.694425
45630 0.6962332
45640 0.6801989
45650 0.6928903
45660 0.689698
45670 0.6789227
45680 0.6932561
45690 0.6944856
45700 0.6985385
45710 0.6977912
45720 0.6981682
45730 0.6977566
45740 0.695191
45750 0.7002442
45760 0.690791
45770 0.6918391
45780 0.7035564
45790 0.7041226
45800 0.7027167
45810 0.6884531
45820 0.69893
45830 0.6859711
45840 0.6865022
45850 0.6694964
45860 0.6860953
45870 0.6830686
45880 0.6925488
45890 0.6959406
45900 0.7085009
45910 0.7089662
45920 0.7153041
45930 0.7097855
45940 0.6990826
45950 0.7006685
45960 0.6961228
45970 0.6920135
45980 0.6992576
45990 0.6886837
46000 0.6981173
46010 0.7047464
46020 0.6890845
46030 0.6951206
46040 0.6889099
46050 0.6917056
46060 0.7053771
46070 0.6945823
46080 0.6913809
46090 0.6888214
46100 0.6874265
46110 0.6976017
46120 0.6998047
46130 0.7019091
46140 0.6932003
46150 0.6850529
46160 0.6851044
46170 0.6757051
46180 0.6658359
46190 0.6816762
46200 0.6884022
46210 0.6972092
46220 0.7090225
46230 0.7086488
46240 0.7118129
46250 0.7064719
46260 0.6994278
46270 0.7024046
46280 0.7095626
46290 0.7213714
46300 0.7203462
46310 0.6962719
46320 0.6805825
46330 0.6740155
46340 0.6766998
46350 0.6732418
46360 0.6757567
46370 0.6914873
46380 0.6734861
46390 0.6870585
46400 0.6842106
46410 0.6725251
46420 0.6663065
46430 0.6630647
46440 0.667168
46450 0.6602236
46460 0.6498607
46470 0.6558975
46480 0.653687
46490 0.6746916
46500 0.6715813
46510 0.6788193
46520 0.6865158
46530 0.6765997
46540 0.6910554
46550 0.695784
46560 0.6768965
46570 0.6766313
46580 0.6758347
46590 0.6763622
46600 0.69653
46610 0.6915861
46620 0.7102146
46630 0.6966735
46640 0.6930913
46650 0.7032905
46660 0.6952127
46670 0.6935031
46680 0.6972384
46690 0.6988583
46700 0.7039382
46710 0.6937997
46720 0.7000541
46730 0.6968543
46740 0.708711
46750 0.7024411
46760 0.69001
46770 0.6840783
46780 0.6875582
46790 0.683692
46800 0.6869947
46810 0.6761497
46820 0.6809676
46830 0.6912802
46840 0.6892299
46850 0.6609159
46860 0.6652208
46870 0.6740102
46880 0.6873851
46890 0.6788876
46900 0.6874249
46910 0.6892334
46920 0.6774112
46930 0.6769803
46940 0.6840753
46950 0.6841068
46960 0.6922366
46970 0.6902997
46980 0.688566
46990 0.6837657
47000 0.690075
47010 0.691465
47020 0.6798566
47030 0.6663021
47040 0.6829633
47050 0.6868189
47060 0.6784588
47070 0.6892267
47080 0.6853595
47090 0.6815158
47100 0.6857701
47110 0.6790209
47120 0.6644788
47130 0.6629369
47140 0.6688249
47150 0.6738094
47160 0.6676905
47170 0.6770828
47180 0.6738931
47190 0.6830048
47200 0.6759722
47210 0.6868995
47220 0.6976343
47230 0.6985325
47240 0.6922114
47250 0.698913
47260 0.7124858
47270 0.6849107
47280 0.6902774
47290 0.6992443
47300 0.6964415
47310 0.6995717
47320 0.7066996
47330 0.7056968
47340 0.6970728
47350 0.6967232
47360 0.6849972
47370 0.6880421
47380 0.6819845
47390 0.6997018
47400 0.6891721
47410 0.7006611
47420 0.7035674
47430 0.7100223
47440 0.7008808
47450 0.7017449
47460 0.6804602
47470 0.6720538
47480 0.6911282
47490 0.6989151
47500 0.6908725
47510 0.6975595
47520 0.6885624
47530 0.6948307
47540 0.6971178
47550 0.7085907
47560 0.7124674
47570 0.6943065
47580 0.7032132
47590 0.6783723
47600 0.6911536
47610 0.6835986
47620 0.6792167
47630 0.6808168
47640 0.6928564
47650 0.6991799
47660 0.7021461
47670 0.7086077
47680 0.6933186
47690 0.6889757
47700 0.698256
47710 0.6899613
47720 0.6887269
47730 0.6815644
47740 0.6904644
47750 0.7012812
47760 0.7107247
47770 0.7052693
47780 0.7119818
47790 0.716868
47800 0.7133048
47810 0.7073629
47820 0.7040148
47830 0.7177078
47840 0.7184638
47850 0.7006078
47860 0.7136433
47870 0.7096369
47880 0.7131335
47890 0.7041941
47900 0.7005137
47910 0.7102366
47920 0.7032373
47930 0.6961223
47940 0.692713
47950 0.6763116
47960 0.6861419
47970 0.6889558
47980 0.7078536
47990 0.7054542
48000 0.6921433
48010 0.6901813
48020 0.6752076
48030 0.6805006
48040 0.6890262
48050 0.6968302
48060 0.726074
48070 0.7208178
48080 0.7118826
48090 0.7048986
48100 0.7114652
48110 0.6991988
48120 0.7073457
48130 0.7108921
48140 0.6945756
48150 0.687669
48160 0.6759569
48170 0.6966079
48180 0.7002623
48190 0.7102854
48200 0.7317226
48210 0.7237671
48220 0.7283965
48230 0.7103101
48240 0.7023112
48250 0.7079974
48260 0.6990059
48270 0.6999828
48280 0.7120993
48290 0.6961717
48300 0.6928627
48310 0.697414
48320 0.7100201
48330 0.7340783
48340 0.7357005
48350 0.7127165
48360 0.7014264
48370 0.7067924
48380 0.7117829
48390 0.6977739
48400 0.6975312
48410 0.6956978
48420 0.7158547
48430 0.7006881
48440 0.6926266
48450 0.6809453
48460 0.678717
48470 0.6741521
48480 0.6904851
48490 0.6876459
48500 0.6991404
48510 0.6736649
48520 0.6867188
48530 0.6935406
48540 0.7135836
48550 0.7090872
48560 0.7075015
48570 0.7002687
48580 0.6927029
48590 0.6886992
48600 0.6877027
48610 0.6826196
48620 0.6646565
48630 0.6738643
48640 0.6688592
48650 0.6886815
48660 0.6952964
48670 0.6916
48680 0.6843892
48690 0.6912134
48700 0.7030438
48710 0.6843936
48720 0.6976122
48730 0.7188984
48740 0.7189789
48750 0.7166865
48760 0.7064881
48770 0.6939999
48780 0.6996408
48790 0.6957303
48800 0.6971078
48810 0.6958404
48820 0.6953249
48830 0.6934617
48840 0.6887901
48850 0.6775678
48860 0.6785306
48870 0.6742126
48880 0.6844409
48890 0.6734814
48900 0.6828563
48910 0.6846687
48920 0.6957396
48930 0.7100382
48940 0.7173284
48950 0.7087158
48960 0.7145548
48970 0.7144842
48980 0.7127852
48990 0.7244191
49000 0.7059341
49010 0.7024966
49020 0.6868168
49030 0.6845604
49040 0.6956788
49050 0.701475
49060 0.7085497
49070 0.7059689
49080 0.7146341
49090 0.715661
49100 0.6937412
49110 0.6877481
49120 0.6933675
49130 0.7050741
49140 0.6992227
49150 0.6913624
49160 0.6959023
49170 0.6752546
49180 0.6770932
49190 0.6623697
49200 0.6623939
49210 0.6478151
49220 0.6509933
49230 0.649897
49240 0.6635883
49250 0.6581369
49260 0.6581395
49270 0.6612046
49280 0.6606476
49290 0.6577196
49300 0.6737089
49310 0.6760677
49320 0.6752374
49330 0.6812735
49340 0.6775942
49350 0.6660721
49360 0.6686302
49370 0.6657659
49380 0.6744775
49390 0.6673778
49400 0.6592389
49410 0.6571356
49420 0.6578147
49430 0.6638889
49440 0.6796638
49450 0.6805416
49460 0.6925897
49470 0.6969241
49480 0.6943035
49490 0.6883198
49500 0.6950011
49510 0.6923
49520 0.6811829
49530 0.6917331
49540 0.7147796
49550 0.7020099
49560 0.6897109
49570 0.6947265
49580 0.6941392
49590 0.696927
49600 0.7005169
49610 0.6905848
49620 0.6905373
49630 0.6878271
49640 0.7001055
49650 0.7174405
49660 0.7026897
49670 0.7089862
49680 0.7064224
49690 0.7101741
49700 0.7030106
49710 0.7045761
49720 0.6943966
49730 0.6859072
49740 0.685504
49750 0.6954284
49760 0.6911818
49770 0.6806622
49780 0.6846513
49790 0.6765993
49800 0.6922648
49810 0.6990421
49820 0.6884006
49830 0.6916426
49840 0.7019625
49850 0.7197193
49860 0.7221252
49870 0.7120638
49880 0.6984928
49890 0.6872094
49900 0.6831871
49910 0.6888146
49920 0.6857729
49930 0.6898395
49940 0.6811553
49950 0.6906902
49960 0.7114067
49970 0.6963305
49980 0.6816269
49990 0.6974791
50000 0.6907924
50010 0.6902249
50020 0.6895761
50030 0.6990839
50040 0.6848532
50050 0.6815144
50060 0.6772854
50070 0.6785908
50080 0.6757421
50090 0.6727156
50100 0.6777953
50110 0.6813826
50120 0.69395
50130 0.6900604
50140 0.6916976
50150 0.6973366
50160 0.696168
50170 0.691834
50180 0.6877584
50190 0.6909234
50200 0.6891899
50210 0.6918458
50220 0.685646
50230 0.6722353
50240 0.6672506
50250 0.6856202
50260 0.6844513
50270 0.6883646
50280 0.6791247
50290 0.6805654
50300 0.6916007
50310 0.6776329
50320 0.6788339
50330 0.6799589
50340 0.680576
50350 0.6873404
50360 0.6878378
50370 0.6999688
50380 0.7016405
50390 0.6925894
50400 0.6920493
50410 0.6882071
50420 0.6987017
50430 0.6829125
50440 0.6702734
50450 0.6847485
50460 0.6855819
50470 0.6901821
50480 0.6961436
50490 0.7051701
50500 0.6947439
50510 0.6884772
50520 0.687959
50530 0.6866183
50540 0.7011158
50550 0.6952774
50560 0.6874591
50570 0.700251
50580 0.6906695
50590 0.6971372
50600 0.6978393
50610 0.6978738
50620 0.7070954
50630 0.7021622
50640 0.7075347
50650 0.6856048
50660 0.6815124
50670 0.6873201
50680 0.6938323
50690 0.7042924
50700 0.7089981
50710 0.7077391
50720 0.7011637
50730 0.6847239
50740 0.6882018
50750 0.6909614
50760 0.6961271
50770 0.7037293
50780 0.7046468
50790 0.702845
50800 0.7012005
50810 0.6993947
50820 0.6925432
50830 0.6843413
50840 0.6943613
50850 0.6873214
50860 0.6921805
50870 0.687761
50880 0.688706
50890 0.6966381
50900 0.7003793
50910 0.6949856
50920 0.6819324
50930 0.6885036
50940 0.6824212
50950 0.6771377
50960 0.688493
50970 0.6877388
50980 0.6804782
50990 0.6807996
51000 0.6857662
51010 0.6818689
51020 0.6755748
51030 0.6806955
51040 0.6793386
51050 0.6782956
51060 0.6859204
51070 0.6784712
51080 0.6751692
51090 0.678122
51100 0.6775735
51110 0.684426
51120 0.6986868
51130 0.6857123
51140 0.6910332
51150 0.6862598
51160 0.6685374
51170 0.6634504
51180 0.6615979
51190 0.6677949
51200 0.6704449
51210 0.6760046
51220 0.673228
51230 0.6852511
51240 0.6997309
51250 0.6937038
51260 0.6959133
51270 0.6934487
51280 0.6975899
51290 0.6911796
51300 0.6880894
51310 0.6825371
51320 0.6801302
51330 0.6719648
51340 0.6964756
51350 0.6956146
51360 0.7090987
51370 0.7010096
51380 0.7042974
51390 0.7169783
51400 0.7124436
51410 0.7211199
51420 0.7345558
51430 0.7303364
51440 0.7272626
51450 0.7318296
51460 0.7102263
51470 0.6897335
51480 0.689741
51490 0.7023448
51500 0.6965516
51510 0.6936427
51520 0.6843458
51530 0.6877654
51540 0.6959665
51550 0.7029458
51560 0.6899402
51570 0.7090268
51580 0.6970801
51590 0.6873761
51600 0.6775875
51610 0.6676559
51620 0.6726645
51630 0.6665855
51640 0.6682822
51650 0.6687131
51660 0.6685807
51670 0.6675653
51680 0.6764033
51690 0.668939
51700 0.6840394
51710 0.6912946
51720 0.688057
51730 0.6951678
51740 0.6907754
51750 0.6892936
51760 0.702218
51770 0.7124759
51780 0.7135176
51790 0.7187582
51800 0.7217753
51810 0.7268057
51820 0.7188701
51830 0.7138762
51840 0.7247534
51850 0.718632
51860 0.7284053
51870 0.7257551
51880 0.7141762
51890 0.7175055
51900 0.716817
51910 0.7123783
51920 0.7018277
51930 0.6967958
51940 0.6830313
51950 0.6909454
51960 0.6976243
51970 0.699279
51980 0.6905527
51990 0.6902223
52000 0.6875073
52010 0.6980335
52020 0.721261
52030 0.7277029
52040 0.7202553
52050 0.706497
52060 0.6922039
52070 0.6848996
52080 0.6898887
52090 0.6828229
52100 0.6930507
52110 0.688846
52120 0.6821013
52130 0.6928443
52140 0.6974154
52150 0.6990809
52160 0.7047247
52170 0.6913621
52180 0.7060623
52190 0.7011864
52200 0.7104539
52210 0.7136695
52220 0.7009662
52230 0.6946362
52240 0.6846954
52250 0.6777139
52260 0.6748121
52270 0.679522
52280 0.6648899
52290 0.6832803
52300 0.6840898
52310 0.6940798
52320 0.6970666
52330 0.7071629
52340 0.6962347
52350 0.7007851
52360 0.6932443
52370 0.6924725
52380 0.6900508
52390 0.7003199
52400 0.6889249
52410 0.6906955
52420 0.6836412
52430 0.684569
52440 0.679093
52450 0.6788957
52460 0.6893787
52470 0.6929882
52480 0.700456
52490 0.6940473
52500 0.6937546
52510 0.6995522
52520 0.7075891
52530 0.6974153
52540 0.7019249
52550 0.6939085
52560 0.6840739
52570 0.6850897
52580 0.6881917
52590 0.6796311
52600 0.6814734
52610 0.6908678
52620 0.6847425
52630 0.6802673
52640 0.6701441
52650 0.6738948
52660 0.6830524
52670 0.6756096
52680 0.6897489
52690 0.6864411
52700 0.6791319
52710 0.6678311
52720 0.6746764
52730 0.6833693
52740 0.6929297
52750 0.6885985
52760 0.705712
52770 0.6972121
52780 0.6790063
52790 0.6824632
52800 0.6682308
52810 0.6775519
52820 0.6710239
52830 0.6787595
52840 0.6716337
52850 0.6627847
52860 0.6682588
52870 0.6867393
52880 0.7001057
52890 0.7053517
52900 0.7062055
52910 0.6964508
52920 0.7144172
52930 0.6958236
52940 0.6895745
52950 0.6956463
52960 0.7003204
52970 0.7016891
52980 0.7191923
52990 0.7304994
53000 0.7159216
53010 0.7098109
53020 0.6944032
53030 0.7010817
53040 0.6888022
53050 0.6996821
53060 0.6911454
53070 0.6954203
53080 0.6888105
53090 0.6804317
53100 0.6897652
53110 0.7029989
53120 0.7024328
53130 0.7069125
53140 0.7023835
53150 0.6907005
53160 0.6810427
53170 0.6812623
53180 0.6805576
53190 0.6898881
53200 0.7040663
53210 0.7118394
53220 0.7200255
53230 0.7144254
53240 0.6995122
53250 0.7101271
53260 0.7138829
53270 0.721359
53280 0.719768
53290 0.7045355
53300 0.6975818
53310 0.6914412
53320 0.692001
53330 0.703216
53340 0.6957991
53350 0.6933947
53360 0.694419
53370 0.6821172
53380 0.6880638
53390 0.6749297
53400 0.6684502
53410 0.6668895
53420 0.6787265
53430 0.6690328
53440 0.6570681
53450 0.6787286
53460 0.6902748
53470 0.6771511
53480 0.6719456
53490 0.6785608
53500 0.6868942
53510 0.6724743
53520 0.6699069
53530 0.6793105
53540 0.6859423
53550 0.6998469
53560 0.6909352
53570 0.6916369
53580 0.6888562
53590 0.6817887
53600 0.6832094
53610 0.6852181
53620 0.6767432
53630 0.6679259
53640 0.6579137
53650 0.6500776
53660 0.6531982
53670 0.6526215
53680 0.6545143
53690 0.6478396
53700 0.6554055
53710 0.6632999
53720 0.6705232
53730 0.6630986
53740 0.6557863
53750 0.6619549
53760 0.6648195
53770 0.6807857
53780 0.6823587
53790 0.6915005
53800 0.6931067
53810 0.7022266
53820 0.6848728
53830 0.6914641
53840 0.6774976
53850 0.6885219
53860 0.7014267
53870 0.7049956
53880 0.7007867
53890 0.6913285
53900 0.6813894
53910 0.6908101
53920 0.6933416
53930 0.6893115
53940 0.7004218
53950 0.705241
53960 0.717763
53970 0.7241065
53980 0.7311404
53990 0.7232043
54000 0.7217551
54010 0.7247787
54020 0.7230012
54030 0.7259508
54040 0.7310528
54050 0.7292581
54060 0.7121686
54070 0.7286062
54080 0.7136652
54090 0.7089505
54100 0.7046649
54110 0.6950116
54120 0.7085515
54130 0.7083619
54140 0.6980737
54150 0.7114072
54160 0.7135949
54170 0.7118092
54180 0.7214226
54190 0.7426806
54200 0.7413535
54210 0.7425461
54220 0.7556344
54230 0.7410905
54240 0.7370176
54250 0.7343054
54260 0.7281172
54270 0.7231196
54280 0.7318406
54290 0.7301576
54300 0.7316198
54310 0.7203433
54320 0.7020282
54330 0.7077343
54340 0.7088077
54350 0.7202627
54360 0.7152791
54370 0.7159002
54380 0.7223306
54390 0.7151473
54400 0.7157648
54410 0.7191767
54420 0.7227576
54430 0.7309662
54440 0.7272105
54450 0.7447799
54460 0.7386134
54470 0.7306684
54480 0.7263616
54490 0.7235297
54500 0.7197056
54510 0.7189664
54520 0.7114294
54530 0.7165921
54540 0.7256545
54550 0.7271006
54560 0.7380209
54570 0.7351269
54580 0.7391306
54590 0.7237918
54600 0.7372419
54610 0.7392653
54620 0.7309535
54630 0.7331465
54640 0.7332501
54650 0.7400516
54660 0.7378676
54670 0.7367365
54680 0.7457702
54690 0.7430988
54700 0.7396968
54710 0.7334757
54720 0.7501824
54730 0.7477506
54740 0.7618271
54750 0.7542832
54760 0.7546957
54770 0.7499378
54780 0.7482589
54790 0.745518
54800 0.7403504
54810 0.7368167
54820 0.7525522
54830 0.7587622
54840 0.764707
54850 0.7604433
54860 0.7621589
54870 0.7514072
54880 0.74731
54890 0.7677965
54900 0.7338848
54910 0.7471174
54920 0.7461919
54930 0.7457019
54940 0.7508004
54950 0.7517287
54960 0.7550701
54970 0.7743682
54980 0.7719482
54990 0.7448417
55000 0.7384455
55010 0.7469027
55020 0.7389323
55030 0.7361624
55040 0.7355537
55050 0.7470077
55060 0.7408219
55070 0.7351778
55080 0.7304446
55090 0.7501597
55100 0.7459556
55110 0.7691373
55120 0.7590444
55130 0.7530227
55140 0.7526082
55150 0.74803
55160 0.7545605
55170 0.7562107
55180 0.772048
55190 0.7652508
55200 0.7622733
55210 0.773694
55220 0.7758384
55230 0.7744647
55240 0.7767758
55250 0.7692779
55260 0.7828786
55270 0.7773448
55280 0.7689029
55290 0.7522252
55300 0.7501512
55310 0.7643755
55320 0.767391
55330 0.7646295
55340 0.7639127
55350 0.7799969
55360 0.7835124
55370 0.789098
55380 0.7872328
55390 0.7974833
55400 0.8077678
55410 0.7862139
55420 0.7859088
55430 0.7836051
55440 0.7813302
55450 0.7737154
55460 0.7621104
55470 0.7675395
55480 0.7787791
55490 0.7854013
55500 0.791118
55510 0.7937344
55520 0.7777531
55530 0.7824091
55540 0.7864975
55550 0.7996069
55560 0.788705
55570 0.7934545
55580 0.7891024
55590 0.7867423
55600 0.7758488
55610 0.7635849
55620 0.7698651
55630 0.7701427
55640 0.7676784
55650 0.7705042
55660 0.784448
55670 0.7755305
55680 0.7725375
55690 0.7586545
55700 0.7690538
55710 0.7598764
55720 0.7576546
55730 0.7582318
55740 0.7779188
55750 0.7726259
55760 0.743331
55770 0.7400972
55780 0.7415129
55790 0.7400789
55800 0.7366872
55810 0.7443002
55820 0.7543345
55830 0.751596
55840 0.7695384
55850 0.7839372
55860 0.781386
55870 0.7792922
55880 0.8041375
55890 0.8037565
55900 0.8030224
55910 0.8081084
55920 0.7929269
55930 0.8163177
55940 0.806976
55950 0.8164505
55960 0.8008329
55970 0.793537
55980 0.7965193
55990 0.7868719
56000 0.7862769
56010 0.791529
56020 0.7951072
56030 0.8093036
56040 0.7867919
56050 0.7989785
56060 0.7965904
56070 0.7989942
56080 0.7944485
56090 0.8014916
56100 0.8025545
56110 0.7876505
56120 0.7870073
56130 0.7974014
56140 0.7923741
56150 0.7972247
56160 0.7958976
56170 0.7913119
56180 0.8033435
56190 0.8026211
56200 0.7820176
56210 0.7926531
56220 0.7872201
56230 0.7894056
56240 0.7635678
56250 0.7596897
56260 0.7687364
56270 0.7623308
56280 0.749891
56290 0.7659446
56300 0.7546084
56310 0.7570644
56320 0.781621
56330 0.778106
56340 0.7813812
56350 0.7676045
56360 0.7683062
56370 0.7678037
56380 0.7748739
56390 0.7872746
56400 0.7758768
56410 0.7968362
56420 0.7828396
56430 0.7710539
56440 0.774005
56450 0.7632869
56460 0.7673246
56470 0.7678195
56480 0.7580096
56490 0.7604762
56500 0.7717996
56510 0.7775168
56520 0.7770224
56530 0.7833579
56540 0.7921568
56550 0.784523
56560 0.7856235
56570 0.7858941
56580 0.7960293
56590 0.7827204
56600 0.7824667
56610 0.7956002
56620 0.794419
56630 0.7901648
56640 0.780592
56650 0.7755998
56660 0.7767836
56670 0.7850473
56680 0.7787995
56690 0.7665603
56700 0.7609233
56710 0.7464578
56720 0.7591801
56730 0.7816646
56740 0.7748407
56750 0.7892151
56760 0.7849164
56770 0.7801384
56780 0.7777537
56790 0.7786534
56800 0.7905436
56810 0.7911981
56820 0.8036085
56830 0.8056089
56840 0.7875388
56850 0.7929378
56860 0.7875386
56870 0.7984086
56880 0.7933037
56890 0.7794224
56900 0.792306
56910 0.79401
56920 0.806209
56930 0.7941508
56940 0.8100789
56950 0.7980074
56960 0.8061693
56970 0.8053529
56980 0.8009908
56990 0.786281
57000 0.7846022
57010 0.7728785
57020 0.7721641
57030 0.7813745
57040 0.7843645
57050 0.7873195
57060 0.7781533
57070 0.7572315
57080 0.7706416
57090 0.7838042
57100 0.7606273
57110 0.7563448
57120 0.7534502
57130 0.7628148
57140 0.7642168
57150 0.7677747
57160 0.769806
57170 0.7691268
57180 0.7675871
57190 0.771596
57200 0.7878557
57210 0.7852242
57220 0.7718168
57230 0.774191
57240 0.7734528
57250 0.7715108
57260 0.7631968
57270 0.7573453
57280 0.7557803
57290 0.7655482
57300 0.7733181
57310 0.7673618
57320 0.7788268
57330 0.7857068
57340 0.802781
57350 0.7873493
57360 0.7756341
57370 0.7778659
57380 0.7650061
57390 0.7596936
57400 0.7610181
57410 0.7709283
57420 0.793132
57430 0.790126
57440 0.7834958
57450 0.767409
57460 0.7678937
57470 0.7581799
57480 0.7569677
57490 0.7570501
57500 0.7508755
57510 0.759717
57520 0.7811553
57530 0.7801549
57540 0.7841432
57550 0.7962021
57560 0.7898852
57570 0.7706601
57580 0.7801436
57590 0.781948
57600 0.770889
57610 0.7877567
57620 0.8022171
57630 0.7860569
57640 0.7766297
57650 0.7734029
57660 0.7749375
57670 0.7722034
57680 0.7811899
57690 0.7761813
57700 0.7858979
57710 0.766534
57720 0.771235
57730 0.7669308
57740 0.7795689
57750 0.7892423
57760 0.7916397
57770 0.7825192
57780 0.7924957
57790 0.7911683
57800 0.7898126
57810 0.7827347
57820 0.7791157
57830 0.7715579
57840 0.7815127
57850 0.7855855
57860 0.7740638
57870 0.7987055
57880 0.7729372
57890 0.767799
57900 0.7627833
57910 0.7763934
57920 0.766536
57930 0.7687954
57940 0.7760763
57950 0.7779021
57960 0.7831957
57970 0.776149
57980 0.7849379
57990 0.7907123
58000 0.7963603
58010 0.7964168
58020 0.7866948
58030 0.787829
58040 0.7803747
58050 0.7713168
58060 0.7688524
58070 0.7676909
58080 0.767325
58090 0.7677487
58100 0.7631617
58110 0.7675489
58120 0.7578306
58130 0.7476804
58140 0.7491674
58150 0.7356673
58160 0.7449039
58170 0.7370995
58180 0.7576807
58190 0.7622066
58200 0.773716
58210 0.7705687
58220 0.7830483
58230 0.7886288
58240 0.7907861
58250 0.7768568
58260 0.7657534
58270 0.7656845
58280 0.7736524
58290 0.7630851
58300 0.7783433
58310 0.761251
58320 0.7763448
58330 0.7679946
58340 0.7754555
58350 0.7579031
58360 0.7586056
58370 0.7571223
58380 0.750747
58390 0.7406492
58400 0.734655
58410 0.7315775
58420 0.7288858
58430 0.725215
58440 0.7280147
58450 0.7228729
58460 0.7324111
58470 0.7244379
58480 0.7291532
58490 0.7377761
58500 0.7323228
58510 0.7306563
58520 0.7392985
58530 0.7444684
58540 0.7411473
58550 0.7385044
58560 0.7395678
58570 0.7512947
58580 0.7394772
58590 0.7431518
58600 0.7334955
58610 0.7296395
58620 0.7293395
58630 0.7443798
58640 0.7274284
58650 0.7215773
58660 0.7168269
58670 0.7091872
58680 0.7146664
58690 0.7373486
58700 0.7464803
58710 0.7455227
58720 0.7403948
58730 0.7155989
58740 0.7166184
58750 0.7246208
58760 0.735756
58770 0.7261788
58780 0.7333351
58790 0.7403072
58800 0.7240916
58810 0.7251104
58820 0.7233426
58830 0.7337248
58840 0.7517694
58850 0.7410212
58860 0.7634963
58870 0.772006
58880 0.7551784
58890 0.7587071
58900 0.7689091
58910 0.7712476
58920 0.7714371
58930 0.77116
58940 0.7583106
58950 0.7509565
58960 0.7560497
58970 0.7610003
58980 0.7517167
58990 0.7537558
59000 0.7534357
59010 0.7521595
59020 0.7511114
59030 0.744314
59040 0.7651995
59050 0.7516255
59060 0.7315217
59070 0.747196
59080 0.7387619
59090 0.7411021
59100 0.741953
59110 0.7570434
59120 0.7626929
59130 0.7647458
59140 0.7543847
59150 0.7490618
59160 0.7439412
59170 0.7366128
59180 0.7431561
59190 0.7423448
59200 0.7456765
59210 0.7374381
59220 0.7534214
59230 0.759131
59240 0.7680448
59250 0.7670864
59260 0.7747358
59270 0.7852919
59280 0.7739909
59290 0.7778934
59300 0.7778484
59310 0.7816228
59320 0.7721851
59330 0.7562816
59340 0.7561854
59350 0.7542578
59360 0.7517663
59370 0.7597139
59380 0.7677161
59390 0.7671294
59400 0.757377
59410 0.7539219
59420 0.7553215
59430 0.763741
59440 0.751555
59450 0.7562303
59460 0.7639741
59470 0.7730606
59480 0.7867444
59490 0.7760113
59500 0.7680042
59510 0.7632485
59520 0.7585791
59530 0.744486
59540 0.7409316
59550 0.7342852
59560 0.7405469
59570 0.7509547
59580 0.7474467
59590 0.7375522
59600 0.7371724
59610 0.7516135
59620 0.7689508
59630 0.7560721
59640 0.7316115
59650 0.7218971
59660 0.7120857
59670 0.6963723
59680 0.7101828
59690 0.7183065
59700 0.7411736
59710 0.7450025
59720 0.7414435
59730 0.7478769
59740 0.7499867
59750 0.7451145
59760 0.7302958
59770 0.7297291
59780 0.7395474
59790 0.7327655
59800 0.7251685
59810 0.7263079
59820 0.7257248
59830 0.7162402
59840 0.7115452
59850 0.7256336
59860 0.7088385
59870 0.7066926
59880 0.7155774
59890 0.722675
59900 0.7345849
59910 0.7186615
59920 0.7323128
59930 0.7242013
59940 0.7338101
59950 0.7238501
59960 0.7140099
59970 0.7094221
59980 0.7237379
59990 0.7113457
60000 0.7112024
60010 0.7232584
60020 0.7314308
60030 0.7386774
60040 0.7327719
60050 0.7378093
60060 0.7419153
60070 0.7361979
60080 0.7284448
60090 0.7393467
60100 0.7390913
60110 0.7423418
60120 0.7475834
60130 0.7446445
60140 0.7464413
60150 0.7480683
60160 0.7458138
60170 0.7582259
60180 0.7645273
60190 0.750403
60200 0.7336106
60210 0.7391278
60220 0.7349499
60230 0.7199652
60240 0.7232242
60250 0.7205235
60260 0.7140722
60270 0.7258288
60280 0.7385055
60290 0.749429
60300 0.7318099
60310 0.7417465
60320 0.7458715
60330 0.7586643
60340 0.7539997
60350 0.7581984
60360 0.7576841
60370 0.7441319
60380 0.7411692
60390 0.7531457
60400 0.7679121
60410 0.7624614
60420 0.7514833
60430 0.7493189
60440 0.7438384
60450 0.7379998
60460 0.7512537
60470 0.7629182
60480 0.7755687
60490 0.7781196
60500 0.7681565
60510 0.7711739
60520 0.7658637
60530 0.7446182
60540 0.7458946
60550 0.7610388
60560 0.7647248
60570 0.7676221
60580 0.7625098
60590 0.7830364
60600 0.7743773
60610 0.7609703
60620 0.7755854
60630 0.7749813
60640 0.7512349
60650 0.7521334
60660 0.7671962
60670 0.7568052
60680 0.7629675
60690 0.7491935
60700 0.7454138
60710 0.7290059
60720 0.7390201
60730 0.7507966
60740 0.7561865
60750 0.7450029
60760 0.7477379
60770 0.7435988
60780 0.7374265
60790 0.73563
60800 0.7355147
60810 0.7317088
60820 0.7322751
60830 0.7546487
60840 0.7521423
60850 0.7500749
60860 0.741729
60870 0.7390386
60880 0.7300823
60890 0.7211966
60900 0.7232928
60910 0.7242608
60920 0.7106717
60930 0.7205847
60940 0.7015591
60950 0.7105495
60960 0.7094455
60970 0.7115869
60980 0.717515
60990 0.708397
61000 0.6896446
61010 0.6817101
61020 0.6822203
61030 0.6799952
61040 0.6938969
61050 0.6875056
61060 0.6867775
61070 0.7035093
61080 0.70228
61090 0.7024568
61100 0.6999667
61110 0.6999928
61120 0.6854582
61130 0.6903837
61140 0.683672
61150 0.6829448
61160 0.6874255
61170 0.6880669
61180 0.6996803
61190 0.6921673
61200 0.689298
61210 0.6933739
61220 0.6876236
61230 0.6920602
61240 0.7086059
61250 0.7187755
61260 0.715155
61270 0.7171279
61280 0.7007782
61290 0.6791645
61300 0.6914546
61310 0.6928457
61320 0.7007417
61330 0.6915686
61340 0.6919889
61350 0.6970224
61360 0.6844877
61370 0.6985443
61380 0.7027369
61390 0.705746
61400 0.7172522
61410 0.7171886
61420 0.7197706
61430 0.71541
61440 0.7105781
61450 0.7031931
61460 0.7017241
61470 0.7012702
61480 0.7036889
61490 0.6944978
61500 0.7028695
61510 0.6910826
61520 0.7082778
61530 0.7148966
61540 0.7107055
61550 0.7250522
61560 0.7239423
61570 0.7268308
61580 0.7230451
61590 0.7212363
61600 0.7002497
61610 0.6938062
61620 0.698279
61630 0.6982976
61640 0.6987271
61650 0.7025355
61660 0.7008412
61670 0.7047123
61680 0.7079776
61690 0.7123093
61700 0.7021827
61710 0.6994013
61720 0.6984123
61730 0.7089325
61740 0.6969007
61750 0.6980661
61760 0.7043376
61770 0.7097812
61780 0.7191978
61790 0.7196885
61800 0.7334456
61810 0.7352533
61820 0.7453791
61830 0.731231
61840 0.7308146
61850 0.7151776
61860 0.714898
61870 0.729132
61880 0.7281304
61890 0.731734
61900 0.7339528
61910 0.7316174
61920 0.7382503
61930 0.7361868
61940 0.736165
61950 0.7473263
61960 0.766035
61970 0.7584624
61980 0.748599
61990 0.7535416
62000 0.7485824
62010 0.7482212
62020 0.7551258
62030 0.7325011
62040 0.717904
62050 0.7244714
62060 0.7084993
62070 0.7014959
62080 0.7096947
62090 0.7221422
62100 0.7217958
62110 0.70702
62120 0.7054671
62130 0.7156234
62140 0.7181436
62150 0.7129995
62160 0.7050321
62170 0.7158752
62180 0.7186818
62190 0.716174
62200 0.7245584
62210 0.7124615
62220 0.7162941
62230 0.7026253
62240 0.7162554
62250 0.71652
62260 0.7115937
62270 0.7097605
62280 0.7149845
62290 0.7141195
62300 0.715167
62310 0.7096583
62320 0.7117394
62330 0.6936263
62340 0.708545
62350 0.7132536
62360 0.7066776
62370 0.7157223
62380 0.7057718
62390 0.7110977
62400 0.715247
62410 0.7198202
62420 0.7109814
62430 0.7016691
62440 0.7049583
62450 0.6998452
62460 0.7163826
62470 0.7151076
62480 0.7275104
62490 0.7071494
62500 0.6982425
62510 0.6951122
62520 0.6961771
62530 0.7001961
62540 0.706463
62550 0.7179582
62560 0.7068001
62570 0.7125582
62580 0.7200197
62590 0.7154936
62600 0.7280448
62610 0.7159116
62620 0.7185149
62630 0.7207268
62640 0.7183886
62650 0.7100049
62660 0.7113011
62670 0.7166514
62680 0.7176359
62690 0.7235946
62700 0.7181219
62710 0.7082567
62720 0.705896
62730 0.7065371
62740 0.7171731
62750 0.7145171
62760 0.7020397
62770 0.7059957
62780 0.7030107
62790 0.7151155
62800 0.7242907
62810 0.7105883
62820 0.6975146
62830 0.6898038
62840 0.7008183
62850 0.7143703
62860 0.6960178
62870 0.7074035
62880 0.7214416
62890 0.7268612
62900 0.7148421
62910 0.7125519
62920 0.7057581
62930 0.7118735
62940 0.7108514
62950 0.717241
62960 0.7268069
62970 0.718779
62980 0.7096196
62990 0.6967599
63000 0.7091593
63010 0.7071452
63020 0.70917
63030 0.7008006
63040 0.7130369
63050 0.7118556
63060 0.7311301
63070 0.7149914
63080 0.7152045
63090 0.7271197
63100 0.7344506
63110 0.7205616
63120 0.7250875
63130 0.7307438
63140 0.7247744
63150 0.7066354
63160 0.6917894
63170 0.6934941
63180 0.6886474
63190 0.6743445
63200 0.6894664
63210 0.6928315
63220 0.6839613
63230 0.6845661
63240 0.6868157
63250 0.6929989
63260 0.7017221
63270 0.6923722
63280 0.6796389
63290 0.6990885
63300 0.6928109
63310 0.6765262
63320 0.686988
63330 0.6817898
63340 0.6804598
63350 0.6749549
63360 0.6911385
63370 0.7017542
63380 0.7026731
63390 0.7078952
63400 0.7067416
63410 0.7119611
63420 0.6962584
63430 0.6940454
63440 0.7002134
63450 0.7135521
63460 0.7009204
63470 0.7172944
63480 0.7036606
63490 0.70523
63500 0.7084172
63510 0.7162201
63520 0.7251483
63530 0.7247563
63540 0.7097704
63550 0.6945212
63560 0.7036138
63570 0.7086219
63580 0.7085594
63590 0.7176979
63600 0.7095086
63610 0.7173472
63620 0.7114859
63630 0.7133294
63640 0.7251956
63650 0.7299491
63660 0.7355614
63670 0.7371874
63680 0.7363033
63690 0.7265263
63700 0.7363056
63710 0.7305107
63720 0.738167
63730 0.7394941
63740 0.7348337
63750 0.7423561
63760 0.7318426
63770 0.7209072
63780 0.7331409
63790 0.7481456
63800 0.7502956
63810 0.7577444
63820 0.7474349
63830 0.7358247
63840 0.7459551
63850 0.732797
63860 0.7320726
63870 0.7286326
63880 0.7343818
63890 0.716314
63900 0.7144886
63910 0.7228912
63920 0.7342267
63930 0.7333353
63940 0.7355214
63950 0.7146683
63960 0.7107437
63970 0.7109504
63980 0.6951902
63990 0.6916012
64000 0.7010285
64010 0.6975461
64020 0.7089158
64030 0.7131116
64040 0.6866918
64050 0.6908238
64060 0.6881135
64070 0.7107714
64080 0.711394
64090 0.716535
64100 0.7259316
64110 0.717808
64120 0.7107064
64130 0.7020553
64140 0.7102804
64150 0.707834
64160 0.7126713
64170 0.7067013
64180 0.6986813
64190 0.6955271
64200 0.7080638
64210 0.7034498
64220 0.6960093
64230 0.7289759
64240 0.7297772
64250 0.7399094
64260 0.7238222
64270 0.7125208
64280 0.7264119
64290 0.7278655
64300 0.7074262
64310 0.6970924
64320 0.7046313
64330 0.7067446
64340 0.7146273
64350 0.712363
64360 0.7149244
64370 0.7056044
64380 0.7115405
64390 0.7085153
64400 0.7025946
64410 0.6805374
64420 0.6900977
64430 0.6867648
64440 0.6882806
64450 0.6818565
64460 0.6789983
64470 0.6760302
64480 0.6944277
64490 0.694565
64500 0.6777195
64510 0.6794652
64520 0.6874096
64530 0.6913788
64540 0.6823683
64550 0.6981195
64560 0.6964338
64570 0.6899437
64580 0.701605
64590 0.6958729
64600 0.6791255
64610 0.6863313
64620 0.6983605
64630 0.6968247
64640 0.7067925
64650 0.7037412
64660 0.6991791
64670 0.7111854
64680 0.7022812
64690 0.7041703
64700 0.7029783
64710 0.7157321
64720 0.7308082
64730 0.7155835
64740 0.6942986
64750 0.6995312
64760 0.6978616
64770 0.694303
64780 0.6978351
64790 0.6979136
64800 0.7143002
64810 0.7103341
64820 0.7117423
64830 0.7087144
64840 0.7019616
64850 0.7075791
64860 0.6857882
64870 0.680906
64880 0.6972346
64890 0.702695
64900 0.7120778
64910 0.7024872
64920 0.6933717
64930 0.7107353
64940 0.7074497
64950 0.7078164
64960 0.7051994
64970 0.6931632
64980 0.6883685
64990 0.6882024
65000 0.6771908
65010 0.6844292
65020 0.6741046
65030 0.6690841
65040 0.6752908
65050 0.6685746
65060 0.6690763
65070 0.6644506
65080 0.6656179
65090 0.6710772
65100 0.6763381
65110 0.6804197
65120 0.6681932
65130 0.6868563
65140 0.6831923
65150 0.6828482
65160 0.6775836
65170 0.6791345
65180 0.6766181
65190 0.6800979
65200 0.6804375
65210 0.688356
65220 0.6731448
65230 0.6816843
65240 0.6886123
65250 0.7030512
65260 0.6934392
65270 0.703133
65280 0.7001561
65290 0.6981394
65300 0.6904276
65310 0.7103691
65320 0.6934645
65330 0.6892999
65340 0.6930122
65350 0.6973429
65360 0.6925439
65370 0.6945042
65380 0.7037926
65390 0.6992837
65400 0.6938381
65410 0.7014915
65420 0.7053034
65430 0.6957006
65440 0.6901093
65450 0.7004356
65460 0.6960548
65470 0.7037345
65480 0.6982119
65490 0.7008429
65500 0.7018527
65510 0.6961374
65520 0.6930367
65530 0.7019916
65540 0.6837537
65550 0.6872271
65560 0.7053295
65570 0.703576
65580 0.6821533
65590 0.6842619
65600 0.6816756
65610 0.677321
65620 0.6741376
65630 0.6721243
65640 0.665793
65650 0.6578176
65660 0.6609071
65670 0.6661328
65680 0.6708676
65690 0.6680794
65700 0.6647993
65710 0.672985
65720 0.662362
65730 0.6600028
65740 0.6712525
65750 0.6719186
65760 0.6759387
65770 0.6790682
65780 0.677381
65790 0.6661635
65800 0.6775871
65810 0.6759205
65820 0.6709362
65830 0.678324
65840 0.6891574
65850 0.6819603
65860 0.6761803
65870 0.6737264
65880 0.6686436
65890 0.6740021
65900 0.6691757
65910 0.6839392
65920 0.682099
65930 0.6835507
65940 0.6820311
65950 0.6701736
65960 0.6719008
65970 0.6608548
65980 0.6624928
65990 0.6706687
66000 0.6795934
66010 0.675825
66020 0.6848073
66030 0.6881686
66040 0.6793131
66050 0.6822739
66060 0.6715713
66070 0.6821944
66080 0.6893421
66090 0.6892624
66100 0.6981924
66110 0.695406
66120 0.6894292
66130 0.6896135
66140 0.6775533
66150 0.6695271
66160 0.6631075
66170 0.6850862
66180 0.676634
66190 0.6734214
66200 0.6787595
66210 0.6800252
66220 0.6709746
66230 0.6833357
66240 0.6708628
66250 0.6773582
66260 0.6918427
66270 0.697423
66280 0.6879386
66290 0.6845249
66300 0.6767658
66310 0.6717695
66320 0.67436
66330 0.6825958
66340 0.686906
66350 0.6791098
66360 0.6873451
66370 0.6880895
66380 0.6880594
66390 0.6780732
66400 0.6831931
66410 0.6843527
66420 0.6895013
66430 0.6821163
66440 0.6837949
66450 0.6802197
66460 0.6810676
66470 0.6863481
66480 0.6829501
66490 0.6846023
66500 0.6799197
66510 0.6778097
66520 0.6755121
66530 0.6892515
66540 0.6822443
66550 0.6815149
66560 0.6747352
66570 0.6678754
66580 0.6843862
66590 0.6797538
66600 0.6780162
66610 0.6688439
66620 0.6726151
66630 0.6623532
66640 0.671616
66650 0.6783499
66660 0.6923004
66670 0.695169
66680 0.6964555
66690 0.7142894
66700 0.7197029
66710 0.7175609
66720 0.7095016
66730 0.6961801
66740 0.702842
66750 0.7010683
66760 0.6951725
66770 0.7008361
66780 0.6941596
66790 0.696329
66800 0.6888549
66810 0.691337
66820 0.6777356
66830 0.6741021
66840 0.6764194
66850 0.6724153
66860 0.676147
66870 0.6760855
66880 0.6997711
66890 0.6933323
66900 0.6880323
66910 0.6923977
66920 0.6895645
66930 0.6842663
66940 0.6901103
66950 0.6932257
66960 0.7019995
66970 0.7092509
66980 0.7018639
66990 0.6955143
67000 0.6825655
67010 0.6861188
67020 0.6901922
67030 0.6874245
67040 0.684935
67050 0.6863739
67060 0.6838958
67070 0.6920463
67080 0.686857
67090 0.6885608
67100 0.6852384
67110 0.6924456
67120 0.6865413
67130 0.6764928
67140 0.6805233
67150 0.6873585
67160 0.6797665
67170 0.6754781
67180 0.6787925
67190 0.6830474
67200 0.6784335
67210 0.6814029
67220 0.6897566
67230 0.6891323
67240 0.6779268
67250 0.6926336
67260 0.6829774
67270 0.6892841
67280 0.6819298
67290 0.6890274
67300 0.6874756
67310 0.6872349
67320 0.6939746
67330 0.6913362
67340 0.6955255
67350 0.6857319
67360 0.6975061
67370 0.6910942
67380 0.6886525
67390 0.6915777
67400 0.7028178
67410 0.6916136
67420 0.6917139
67430 0.7024453
67440 0.7039948
67450 0.6874309
67460 0.6974313
67470 0.6985836
67480 0.6945182
67490 0.7108972
67500 0.7220641
67510 0.7202405
67520 0.7233225
67530 0.7056692
67540 0.7024733
67550 0.6955891
67560 0.7010213
67570 0.6867191
67580 0.6956412
67590 0.6991376
67600 0.6958649
67610 0.6829041
67620 0.6931984
67630 0.6972927
67640 0.7025251
67650 0.6826001
67660 0.6875401
67670 0.7013392
67680 0.6951376
67690 0.6914089
67700 0.6902227
67710 0.6829263
67720 0.7019425
67730 0.6987842
67740 0.7056233
67750 0.7137715
67760 0.6995179
67770 0.6917292
67780 0.7171015
67790 0.7087924
67800 0.7138249
67810 0.6876535
67820 0.6923147
67830 0.6886368
67840 0.6834272
67850 0.6919498
67860 0.6895262
67870 0.6772131
67880 0.6744547
67890 0.6678388
67900 0.6660539
67910 0.6720533
67920 0.6636407
67930 0.6809494
67940 0.6644435
67950 0.6748942
67960 0.6823087
67970 0.6876823
67980 0.6784645
67990 0.6656564
68000 0.6712605
68010 0.6857449
68020 0.6851441
68030 0.7100994
68040 0.6871952
68050 0.673183
68060 0.6656727
68070 0.6691371
68080 0.6582918
68090 0.6539369
68100 0.671813
68110 0.6860812
68120 0.6702337
68130 0.6869715
68140 0.6879886
68150 0.6825369
68160 0.684723
68170 0.6903411
68180 0.6910625
68190 0.686774
68200 0.6972795
68210 0.6893307
68220 0.6982678
68230 0.7098019
68240 0.6979446
68250 0.6804935
68260 0.6775513
68270 0.6769314
68280 0.6768957
68290 0.69153
68300 0.6717306
68310 0.6703278
68320 0.6698215
68330 0.6762486
68340 0.6863028
68350 0.6848045
68360 0.6751817
68370 0.6798626
68380 0.6842016
68390 0.6761177
68400 0.6930766
68410 0.6939475
68420 0.7027453
68430 0.709721
68440 0.7044077
68450 0.6904236
68460 0.701945
68470 0.6945667
68480 0.6906772
68490 0.6988976
68500 0.6865165
68510 0.6866964
68520 0.7028171
68530 0.7067793
68540 0.7093367
68550 0.7118697
68560 0.7134184
68570 0.7044191
68580 0.7016461
68590 0.6932246
68600 0.6924387
68610 0.700371
68620 0.6955167
68630 0.718303
68640 0.7190435
68650 0.712608
68660 0.7077062
68670 0.6904681
68680 0.6874392
68690 0.6930768
68700 0.6971323
68710 0.6987397
68720 0.6908227
68730 0.6840338
68740 0.698884
68750 0.7013403
68760 0.713507
68770 0.7162333
68780 0.7063746
68790 0.7059959
68800 0.706394
68810 0.7068473
68820 0.7021589
68830 0.7132033
68840 0.7037583
68850 0.7007844
68860 0.6970992
68870 0.7031205
68880 0.7098545
68890 0.6992832
68900 0.6917192
68910 0.6896645
68920 0.6985574
68930 0.7126381
68940 0.7031187
68950 0.6958479
68960 0.6913028
68970 0.7011963
68980 0.6988466
68990 0.7129375
69000 0.7092758
69010 0.7206063
69020 0.72474
69030 0.7039095
69040 0.7157515
69050 0.712653
69060 0.7038842
69070 0.6973378
69080 0.6907912
69090 0.692249
69100 0.6785744
69110 0.6850836
69120 0.7007794
69130 0.6991012
69140 0.7146167
69150 0.7061782
69160 0.7135115
69170 0.7055251
69180 0.6970642
69190 0.6819647
69200 0.6927993
69210 0.7019878
69220 0.7007452
69230 0.6942702
69240 0.6914641
69250 0.6934745
69260 0.6875826
69270 0.6796814
69280 0.6895783
69290 0.6933346
69300 0.6985489
69310 0.7027689
69320 0.6979653
69330 0.6897836
69340 0.6883202
69350 0.6965455
69360 0.6993038
69370 0.6984546
69380 0.6995822
69390 0.6988111
69400 0.6988353
69410 0.6944475
69420 0.6905531
69430 0.6874224
69440 0.6908493
69450 0.6892635
69460 0.6799638
69470 0.687793
69480 0.6663754
69490 0.6688857
69500 0.6674213
69510 0.6750438
69520 0.6847525
69530 0.6830899
69540 0.6741284
69550 0.6861181
69560 0.6794977
69570 0.6744955
69580 0.6820091
69590 0.6842309
69600 0.6898459
69610 0.6892862
69620 0.6960667
69630 0.6899652
69640 0.6905584
69650 0.7024775
69660 0.6927693
69670 0.688686
69680 0.6874326
69690 0.6841601
69700 0.6852238
69710 0.6769204
69720 0.6764171
69730 0.6908039
69740 0.6944946
69750 0.693296
69760 0.6843956
69770 0.6861652
69780 0.6866053
69790 0.6916435
69800 0.689772
69810 0.7083263
69820 0.6983317
69830 0.6768484
69840 0.668222
69850 0.6759233
69860 0.6754815
69870 0.6934282
69880 0.7010687
69890 0.6923509
69900 0.6817618
69910 0.6801996
69920 0.6791587
69930 0.6875551
69940 0.7080321
69950 0.7049441
69960 0.6953258
69970 0.6886274
69980 0.688989
69990 0.689306
70000 0.6964902
70010 0.6992499
70020 0.7026807
70030 0.7048277
70040 0.6937103
70050 0.68807
70060 0.7051973
70070 0.7031461
70080 0.6897126
70090 0.6885343
70100 0.6926604
70110 0.6870084
70120 0.6742889
70130 0.6973221
70140 0.7035338
70150 0.697593
70160 0.6918827
70170 0.6912031
70180 0.6716163
70190 0.6767422
70200 0.6838956
70210 0.6788571
70220 0.6802021
70230 0.6613473
70240 0.6586654
70250 0.6652573
70260 0.6897358
70270 0.6782671
70280 0.680608
70290 0.6872932
70300 0.6843203
70310 0.6808625
70320 0.6765694
70330 0.6594386
70340 0.6659128
70350 0.6610407
70360 0.6577715
70370 0.6741235
70380 0.6766499
70390 0.6837134
70400 0.669313
70410 0.66233
70420 0.6568521
70430 0.6672182
70440 0.658251
70450 0.6647241
70460 0.6668841
70470 0.6706756
70480 0.686695
70490 0.6888257
70500 0.6819611
70510 0.6643124
70520 0.6671759
70530 0.6731088
70540 0.6713801
70550 0.6646373
70560 0.6636843
70570 0.6742975
70580 0.6769739
70590 0.6763647
70600 0.6919255
70610 0.6902198
70620 0.6886044
70630 0.6856245
70640 0.6891259
70650 0.6893458
70660 0.6927194
70670 0.680025
70680 0.6814723
70690 0.6885647
70700 0.6915659
70710 0.6929421
70720 0.7105654
70730 0.6996275
70740 0.6880046
70750 0.685276
70760 0.6881047
70770 0.6909034
70780 0.6666729
70790 0.6702012
70800 0.6684127
70810 0.6809136
70820 0.6879726
70830 0.7082386
70840 0.698836
70850 0.6776111
70860 0.6946821
70870 0.6904207
70880 0.6768226
70890 0.6712896
70900 0.6681685
70910 0.6746507
70920 0.6728354
70930 0.6707712
70940 0.6709069
70950 0.6710163
70960 0.6650727
70970 0.6688188
70980 0.6678587
70990 0.6743044
71000 0.6764818
71010 0.6705596
71020 0.6653811
71030 0.6661128
71040 0.6811137
71050 0.6778744
71060 0.6654609
71070 0.6526902
71080 0.6574425
71090 0.6738036
71100 0.6707221
71110 0.6696947
71120 0.6533883
71130 0.6637383
71140 0.6611848
71150 0.6507709
71160 0.6678697
71170 0.6690811
71180 0.6652836
71190 0.6715337
71200 0.6696645
71210 0.6802296
71220 0.6753274
71230 0.6725208
71240 0.6617495
71250 0.6614565
71260 0.672864
71270 0.6859226
71280 0.6972015
71290 0.6942274
71300 0.6923911
71310 0.6855484
71320 0.6823373
71330 0.6855749
71340 0.6901151
71350 0.6736374
71360 0.6844471
71370 0.6805599
71380 0.6956019
71390 0.6984614
71400 0.6764715
71410 0.6835181
71420 0.6973889
71430 0.6861048
71440 0.6802503
71450 0.6887406
71460 0.6841504
71470 0.6760272
71480 0.6834387
71490 0.6900463
71500 0.6947694
71510 0.6833706
71520 0.6824545
71530 0.7037113
71540 0.6946999
71550 0.6826111
71560 0.6934351
71570 0.693691
71580 0.6916405
71590 0.6866786
71600 0.6866956
71610 0.6827376
71620 0.6819165
71630 0.6729797
71640 0.6754949
71650 0.6853794
71660 0.7005349
71670 0.6866771
71680 0.6634659
71690 0.6609061
71700 0.6694524
71710 0.6705987
71720 0.6890228
71730 0.6651869
71740 0.6742176
71750 0.6708691
71760 0.6586484
71770 0.6668954
71780 0.6685324
71790 0.6679993
71800 0.6712534
71810 0.6727007
71820 0.6707596
71830 0.6651946
71840 0.6705003
71850 0.6826609
71860 0.6867736
71870 0.6929111
71880 0.6860629
71890 0.6854318
71900 0.6775061
71910 0.6719453
71920 0.6800209
71930 0.6832539
71940 0.6733587
71950 0.6625273
71960 0.6607621
71970 0.665665
71980 0.671737
71990 0.6674226
72000 0.6597367
72010 0.6679757
72020 0.6679479
72030 0.6662561
72040 0.6783847
72050 0.6797376
72060 0.681413
72070 0.6774442
72080 0.6908506
72090 0.6823061
72100 0.6774447
72110 0.6621727
72120 0.6750709
72130 0.662186
72140 0.6842697
72150 0.6948227
72160 0.6862358
72170 0.6835623
72180 0.6914997
72190 0.6680412
72200 0.6582131
72210 0.6687395
72220 0.6760963
72230 0.6820644
72240 0.6768386
72250 0.6772027
72260 0.6831374
72270 0.6793516
72280 0.6757985
72290 0.6816822
72300 0.6875959
72310 0.6764613
72320 0.6841217
72330 0.685378
72340 0.6753197
72350 0.6785099
72360 0.6691682
72370 0.684328
72380 0.6742645
72390 0.6773067
72400 0.6689383
72410 0.6697569
72420 0.6697372
72430 0.6801987
72440 0.671705
72450 0.6697463
72460 0.6797264
72470 0.6720409
72480 0.6787512
72490 0.6772041
72500 0.6581824
72510 0.6679459
72520 0.6655657
72530 0.6684459
72540 0.677556
72550 0.6758355
72560 0.6745829
72570 0.6847398
72580 0.6761267
72590 0.6648644
72600 0.6655827
72610 0.6565678
72620 0.6642893
72630 0.6640773
72640 0.6695786
72650 0.6735292
72660 0.6544424
72670 0.6722093
72680 0.6762661
72690 0.6761272
72700 0.6713398
72710 0.6716151
72720 0.6675051
72730 0.6676526
72740 0.6757415
72750 0.6806819
72760 0.6767238
72770 0.6664928
72780 0.6684541
72790 0.667999
72800 0.6792009
72810 0.6720029
72820 0.6768076
72830 0.6824899
72840 0.680962
72850 0.6844804
72860 0.6784031
72870 0.6849258
72880 0.6708821
72890 0.6648247
72900 0.6760624
72910 0.6823583
72920 0.6684101
72930 0.6693759
72940 0.673286
72950 0.660725
72960 0.6558798
72970 0.6621626
72980 0.6689098
72990 0.672506
73000 0.6845923
73010 0.6857151
73020 0.6889059
73030 0.6895605
73040 0.7007589
73050 0.6950678
73060 0.7139577
73070 0.7090904
73080 0.7071522
73090 0.6911235
73100 0.6761218
73110 0.6862016
73120 0.6853921
73130 0.6789902
73140 0.6730651
73150 0.679639
73160 0.6791157
73170 0.6609772
73180 0.6612638
73190 0.6592101
73200 0.6718527
73210 0.6797575
73220 0.6673453
73230 0.6728348
73240 0.66926
73250 0.6696364
73260 0.6703392
73270 0.68173
73280 0.667927
73290 0.6740729
73300 0.6764379
73310 0.6714513
73320 0.6697104
73330 0.6665543
73340 0.6824111
73350 0.6665599
73360 0.6630314
73370 0.6632699
73380 0.6774365
73390 0.6630569
73400 0.6475577
73410 0.6612518
73420 0.6757643
73430 0.6733627
73440 0.6949399
73450 0.6814587
73460 0.6769769
73470 0.6795214
73480 0.664807
73490 0.6656547
73500 0.6693959
73510 0.6838277
73520 0.6834285
73530 0.6804778
73540 0.676761
73550 0.6922725
73560 0.6773065
73570 0.6708477
73580 0.6743202
73590 0.6784055
73600 0.6873735
73610 0.6823193
73620 0.6925153
73630 0.6911543
73640 0.6882755
73650 0.6957695
73660 0.6951938
73670 0.7063695
73680 0.68668
73690 0.6823955
73700 0.6733585
73710 0.673709
73720 0.6866804
73730 0.6921324
73740 0.7033464
73750 0.691916
73760 0.6822721
73770 0.6803244
73780 0.6817923
73790 0.6737255
73800 0.6800812
73810 0.6934262
73820 0.7016456
73830 0.7012815
73840 0.6967212
73850 0.6968423
73860 0.6834704
73870 0.6938261
73880 0.697785
73890 0.7039027
73900 0.7073759
73910 0.7031423
73920 0.7126042
73930 0.7101831
73940 0.7106518
73950 0.7157933
73960 0.7207287
73970 0.7102296
73980 0.703869
73990 0.7056374
74000 0.6936298
74010 0.6889883
74020 0.7116264
74030 0.707833
74040 0.7154503
74050 0.7150917
74060 0.7133219
74070 0.7159014
74080 0.7113565
74090 0.7174256
74100 0.7042552
74110 0.7105087
74120 0.7126386
74130 0.7225089
74140 0.7240124
74150 0.7048717
74160 0.703319
74170 0.6916175
74180 0.7094173
74190 0.7180465
74200 0.697019
74210 0.6912858
74220 0.6993821
74230 0.6992717
74240 0.6951389
74250 0.6932633
74260 0.7026945
74270 0.7015148
74280 0.7098855
74290 0.6993748
74300 0.7149283
74310 0.7034347
74320 0.7049161
74330 0.7078675
74340 0.7068898
74350 0.692409
74360 0.7076814
74370 0.6985708
74380 0.7065604
74390 0.7047216
74400 0.7121915
74410 0.7070947
74420 0.7099813
74430 0.7057109
74440 0.6863623
74450 0.6749588
74460 0.681563
74470 0.6715754
74480 0.6747063
74490 0.6802681
74500 0.6957673
74510 0.7051183
74520 0.7041199
74530 0.7085711
74540 0.71578
74550 0.7040963
74560 0.6854928
74570 0.6986123
74580 0.69062
74590 0.6863627
74600 0.691108
74610 0.6907333
74620 0.6992589
74630 0.6898831
74640 0.7043607
74650 0.7022895
74660 0.7204175
74670 0.7064223
74680 0.7065782
74690 0.7055917
74700 0.6968901
74710 0.6907697
74720 0.6976943
74730 0.7058224
74740 0.7084422
74750 0.7175847
74760 0.7068113
74770 0.7006106
74780 0.7026094
74790 0.6999612
74800 0.6987834
74810 0.6993234
74820 0.7078364
74830 0.721927
74840 0.7207961
74850 0.7133061
74860 0.6972991
74870 0.6990727
74880 0.6902687
74890 0.6967381
74900 0.7018906
74910 0.7091377
74920 0.7144161
74930 0.707386
74940 0.6997953
74950 0.6908897
74960 0.691956
74970 0.6979842
74980 0.694337
74990 0.6910947
75000 0.6897146
75010 0.684835
75020 0.6902043
75030 0.6948206
75040 0.694474
75050 0.6958653
75060 0.694338
75070 0.6931772
75080 0.6978112
75090 0.6859174
75100 0.703822
75110 0.7011157
75120 0.7116188
75130 0.7100496
75140 0.7296085
75150 0.7132354
75160 0.717257
75170 0.7244335
75180 0.7157599
75190 0.7294549
75200 0.7220936
75210 0.7220692
75220 0.7208733
75230 0.7066548
75240 0.6974644
75250 0.6966875
75260 0.6920252
75270 0.6966864
75280 0.7056242
75290 0.7134421
75300 0.6909413
75310 0.700578
75320 0.6952972
75330 0.6935819
75340 0.6953912
75350 0.6968235
75360 0.6907287
75370 0.6791608
75380 0.6820371
75390 0.6935138
75400 0.7012849
75410 0.6950138
75420 0.686358
75430 0.6704823
75440 0.678528
75450 0.6902802
75460 0.6996583
75470 0.6833808
75480 0.6839206
75490 0.6685649
75500 0.6923485
75510 0.6872532
75520 0.6870792
75530 0.6835317
75540 0.6926126
75550 0.6856806
75560 0.6873588
75570 0.6946845
75580 0.6963398
75590 0.6946808
75600 0.6805286
75610 0.6916185
75620 0.6873133
75630 0.686552
75640 0.6958653
75650 0.6758537
75660 0.6811724
75670 0.6946124
75680 0.6931794
75690 0.6859363
75700 0.6884382
75710 0.6854962
75720 0.6987781
75730 0.6996731
75740 0.6973771
75750 0.6978108
75760 0.6918464
75770 0.6852361
75780 0.6873605
75790 0.683664
75800 0.6820842
75810 0.6730174
75820 0.6852415
75830 0.6855655
75840 0.6836465
75850 0.6922013
75860 0.6838629
75870 0.6703562
75880 0.6806722
75890 0.6934082
75900 0.6991425
75910 0.6965269
75920 0.6920008
75930 0.6981579
75940 0.7072605
75950 0.6976054
75960 0.6916706
75970 0.6873453
75980 0.6851246
75990 0.6866422
76000 0.681354
76010 0.6739719
76020 0.6763259
76030 0.666228
76040 0.6773617
76050 0.6784435
76060 0.6745114
76070 0.6843283
76080 0.688109
76090 0.6975467
76100 0.6901226
76110 0.6891284
76120 0.6825355
76130 0.6936899
76140 0.7002137
76150 0.6896503
76160 0.6909663
76170 0.681419
76180 0.6870592
76190 0.6858663
76200 0.6795518
76210 0.6858088
76220 0.6676867
76230 0.6742204
76240 0.6749361
76250 0.6760479
76260 0.684126
76270 0.6833264
76280 0.6905247
76290 0.7037772
76300 0.6934854
76310 0.6997771
76320 0.7036715
76330 0.7245092
76340 0.7136267
76350 0.7197549
76360 0.7124601
76370 0.7141771
76380 0.7102006
76390 0.7108268
76400 0.7086595
76410 0.6899706
76420 0.6987907
76430 0.6921518
76440 0.692933
76450 0.6965194
76460 0.6971639
76470 0.7147822
76480 0.6985654
76490 0.7030293
76500 0.7024411
76510 0.704855
76520 0.6908748
76530 0.6875396
76540 0.6819504
76550 0.6873164
76560 0.6864662
76570 0.6998984
76580 0.6980291
76590 0.6955227
76600 0.7069342
76610 0.7013361
76620 0.70873
76630 0.7039791
76640 0.712806
76650 0.702446
76660 0.7125782
76670 0.7035108
76680 0.7036272
76690 0.7118317
76700 0.6938903
76710 0.6904553
76720 0.701001
76730 0.6954241
76740 0.7121456
76750 0.7133895
76760 0.70267
76770 0.7032509
76780 0.6994905
76790 0.6853519
76800 0.6884931
76810 0.6894194
76820 0.6880906
76830 0.6918285
76840 0.6879528
76850 0.6918534
76860 0.6890295
76870 0.6942755
76880 0.6867294
76890 0.6870906
76900 0.6909381
76910 0.6879016
76920 0.6797259
76930 0.6872487
76940 0.6913722
76950 0.6940361
76960 0.6798058
76970 0.6825597
76980 0.677307
76990 0.6782891
77000 0.6807386
77010 0.6618052
77020 0.6741686
77030 0.6714784
77040 0.6833212
77050 0.6810121
77060 0.6875374
77070 0.6911992
77080 0.6798362
77090 0.6869417
77100 0.6863506
77110 0.6770517
77120 0.6754735
77130 0.6822969
77140 0.6834833
77150 0.6830178
77160 0.6817029
77170 0.7048987
77180 0.6929302
77190 0.7004716
77200 0.6824167
77210 0.6817287
77220 0.6731763
77230 0.6750474
77240 0.6741369
77250 0.6614034
77260 0.6631962
77270 0.6683363
77280 0.6780362
77290 0.6829268
77300 0.685655
77310 0.6750188
77320 0.6644051
77330 0.6676269
77340 0.6674364
77350 0.6620287
77360 0.6667488
77370 0.6656133
77380 0.6705504
77390 0.6726078
77400 0.6702207
77410 0.6807231
77420 0.6725951
77430 0.6730663
77440 0.6759273
77450 0.670961
77460 0.6708655
77470 0.6786125
77480 0.6691631
77490 0.6759897
77500 0.6741317
77510 0.6856261
77520 0.6923783
77530 0.6950896
77540 0.6952423
77550 0.6842567
77560 0.6724301
77570 0.6744945
77580 0.6811576
77590 0.6826908
77600 0.6891165
77610 0.682443
77620 0.6678011
77630 0.6846632
77640 0.6756516
77650 0.6745739
77660 0.6815093
77670 0.6757946
77680 0.6775848
77690 0.6543609
77700 0.6581892
77710 0.6604051
77720 0.6600685
77730 0.6581784
77740 0.657718
77750 0.6622919
77760 0.6712695
77770 0.6766383
77780 0.666793
77790 0.6666718
77800 0.6665695
77810 0.6662143
77820 0.6588204
77830 0.6609353
77840 0.6705338
77850 0.6746342
77860 0.6638215
77870 0.6680127
77880 0.6572598
77890 0.6603515
77900 0.6521231
77910 0.6531215
77920 0.6594614
77930 0.653479
77940 0.6547758
77950 0.6547616
77960 0.6579444
77970 0.6585771
77980 0.6584221
77990 0.6578166
78000 0.6610079
78010 0.659478
78020 0.6644125
78030 0.6614488
78040 0.6645297
78050 0.6545065
78060 0.6563092
78070 0.6523116
78080 0.6550525
78090 0.6486265
78100 0.6539986
78110 0.6513503
78120 0.6655611
78130 0.6596985
78140 0.6569757
78150 0.6536313
78160 0.6592956
78170 0.6593078
78180 0.6640265
78190 0.6673879
78200 0.6683856
78210 0.660479
78220 0.6686271
78230 0.6722315
78240 0.6699781
78250 0.6655136
78260 0.6638883
78270 0.6745939
78280 0.6803078
78290 0.6789249
78300 0.6788938
78310 0.6951742
78320 0.6776336
78330 0.6650606
78340 0.673847
78350 0.6751406
78360 0.6639312
78370 0.6623158
78380 0.6713091
78390 0.67237
78400 0.6874385
78410 0.6877028
78420 0.6800329
78430 0.6841338
78440 0.6841411
78450 0.678503
78460 0.6771412
78470 0.6837571
78480 0.6810239
78490 0.6897815
78500 0.6939005
78510 0.6902142
78520 0.697462
78530 0.701682
78540 0.7054254
78550 0.6998733
78560 0.6901449
78570 0.6865049
78580 0.6916783
78590 0.6888781
78600 0.682578
78610 0.6931739
78620 0.7053317
78630 0.7044995
78640 0.7034649
78650 0.6836153
78660 0.6914306
78670 0.6990629
78680 0.7074839
78690 0.7054949
78700 0.7126213
78710 0.6926593
78720 0.6968905
78730 0.6908215
78740 0.6907188
78750 0.689299
78760 0.6867368
78770 0.6811337
78780 0.6811996
78790 0.6747761
78800 0.6735808
78810 0.6759785
78820 0.6826212
78830 0.6806308
78840 0.6700782
78850 0.685141
78860 0.6857283
78870 0.6840157
78880 0.6868855
78890 0.6938866
78900 0.6894767
78910 0.6913136
78920 0.6798999
78930 0.6999765
78940 0.6846605
78950 0.6747697
78960 0.6870049
78970 0.6892708
78980 0.6879839
78990 0.6773692
79000 0.6823955
79010 0.6855915
79020 0.6879476
79030 0.6880635
79040 0.6923613
79050 0.6964799
79060 0.6908347
79070 0.6927693
79080 0.6951798
79090 0.705842
79100 0.6994584
79110 0.6912637
79120 0.6935554
79130 0.6862162
79140 0.6836647
79150 0.6895889
79160 0.6878482
79170 0.6943328
79180 0.6939108
79190 0.6786195
79200 0.6944006
79210 0.6845995
79220 0.6987443
79230 0.6924056
79240 0.6908661
79250 0.7062722
79260 0.7111562
79270 0.7111766
79280 0.6982915
79290 0.707849
79300 0.6969652
79310 0.6856539
79320 0.6920477
79330 0.7023283
79340 0.6963656
79350 0.6928887
79360 0.6893451
79370 0.6883467
79380 0.6922179
79390 0.6907299
79400 0.702743
79410 0.7104639
79420 0.7147888
79430 0.7259184
79440 0.7064285
79450 0.7123634
79460 0.7088367
79470 0.7230192
79480 0.7083022
79490 0.6980901
79500 0.7072128
79510 0.6964627
79520 0.6980925
79530 0.699087
79540 0.6935175
79550 0.6974742
79560 0.6932953
79570 0.705268
79580 0.70052
79590 0.690124
79600 0.6878092
79610 0.6836685
79620 0.6941859
79630 0.7060525
79640 0.7009263
79650 0.6848304
79660 0.6765701
79670 0.6837131
79680 0.673134
79690 0.6802476
79700 0.6781796
79710 0.6706492
79720 0.6702808
79730 0.6875933
79740 0.6921059
79750 0.6765662
79760 0.6831408
79770 0.6723054
79780 0.6739261
79790 0.6721594
79800 0.6769633
79810 0.6849877
79820 0.6869832
79830 0.6937689
79840 0.6823714
79850 0.684172
79860 0.6849639
79870 0.6706965
79880 0.6630865
79890 0.6694762
79900 0.6757407
79910 0.6724852
79920 0.6654025
79930 0.6652384
79940 0.6689454
79950 0.6607283
79960 0.67755
79970 0.673259
79980 0.6660243
79990 0.6644469
80000 0.6783681
80010 0.6758868
80020 0.6734331
80030 0.6852587
80040 0.6862361
80050 0.6847168
80060 0.6905228
80070 0.6897691
80080 0.703362
80090 0.7045246
80100 0.6966053
80110 0.6853727
80120 0.6807163
80130 0.6805272
80140 0.6818813
80150 0.6837187
80160 0.6918307
80170 0.6900536
80180 0.6906379
80190 0.6879933
80200 0.6929942
80210 0.6796333
80220 0.6797559
80230 0.6801965
80240 0.676505
80250 0.6732328
80260 0.6712833
80270 0.6867493
80280 0.6861713
80290 0.6984657
80300 0.6990337
80310 0.7041568
80320 0.7022138
80330 0.6876897
80340 0.690588
80350 0.6949465
80360 0.7028432
80370 0.7007388
80380 0.6847078
80390 0.6933244
80400 0.6916064
80410 0.6744351
80420 0.6674782
80430 0.685075
80440 0.7013062
80450 0.7012515
80460 0.6865091
80470 0.684395
80480 0.6914747
80490 0.6984047
80500 0.6929169
80510 0.6829311
80520 0.688491
80530 0.6864527
80540 0.6879849
80550 0.6817489
80560 0.695435
80570 0.707733
80580 0.7043401
80590 0.7059751
80600 0.7172552
80610 0.7093902
80620 0.6909556
80630 0.6854019
80640 0.6933259
80650 0.6930966
80660 0.6908933
80670 0.6921932
80680 0.6974209
80690 0.6911932
80700 0.6873
80710 0.7040316
80720 0.6978125
80730 0.6950283
80740 0.7155353
80750 0.704724
80760 0.6912956
80770 0.6899891
80780 0.6885939
80790 0.6784652
80800 0.6906695
80810 0.6918136
80820 0.6953318
80830 0.6932877
80840 0.6897773
80850 0.693728
80860 0.688014
80870 0.6960105
80880 0.6936845
80890 0.6851431
80900 0.6850649
80910 0.6694452
80920 0.6745774
80930 0.6622853
80940 0.6575829
80950 0.6547557
80960 0.670435
80970 0.6537849
80980 0.6665449
80990 0.6726372
81000 0.6762407
81010 0.6840125
81020 0.6794129
81030 0.6824535
81040 0.7084075
81050 0.6982002
81060 0.7029669
81070 0.7143458
81080 0.7044646
81090 0.695017
81100 0.7009769
81110 0.6894987
81120 0.6856871
81130 0.690713
81140 0.6791636
81150 0.6735165
81160 0.6823403
81170 0.6831803
81180 0.6980212
81190 0.7112855
81200 0.7031863
81210 0.6990055
81220 0.699136
81230 0.7000136
81240 0.6844298
81250 0.6757866
81260 0.6760345
81270 0.6796058
81280 0.6819382
81290 0.681756
81300 0.6884708
81310 0.6756193
81320 0.687746
81330 0.6708481
81340 0.6715309
81350 0.6716161
81360 0.6780901
81370 0.6830572
81380 0.6824436
81390 0.6777903
81400 0.6742856
81410 0.6642529
81420 0.6723676
81430 0.6632717
81440 0.6681893
81450 0.6778757
81460 0.6632767
81470 0.6740592
81480 0.6778243
81490 0.6800687
81500 0.6822538
81510 0.6742501
81520 0.671745
81530 0.6755503
81540 0.6711478
81550 0.6867586
81560 0.6860434
81570 0.6870145
81580 0.674485
81590 0.6765569
81600 0.683434
81610 0.6817594
81620 0.6879069
81630 0.6801689
81640 0.6712139
81650 0.6738086
81660 0.6715199
81670 0.6712572
81680 0.6956393
81690 0.6977332
81700 0.6965519
81710 0.6916381
81720 0.6945545
81730 0.6805739
81740 0.6872742
81750 0.6735814
81760 0.6724359
81770 0.6633731
81780 0.6720583
81790 0.6804277
81800 0.6831549
81810 0.6819831
81820 0.6942373
81830 0.6881149
81840 0.7030216
81850 0.7061416
81860 0.7000854
81870 0.7056744
81880 0.699919
81890 0.69013
81900 0.701633
81910 0.7126334
81920 0.7134764
81930 0.717245
81940 0.7152379
81950 0.7156806
81960 0.7163607
81970 0.7254715
81980 0.7175221
81990 0.7057756
82000 0.7004927
82010 0.7059109
82020 0.6991559
82030 0.7060315
82040 0.6950988
82050 0.7056681
82060 0.710022
82070 0.7147189
82080 0.7150931
82090 0.7116587
82100 0.705426
82110 0.6898613
82120 0.7031248
82130 0.6992617
82140 0.6942382
82150 0.6843582
82160 0.677452
82170 0.6800184
82180 0.6898816
82190 0.6904919
82200 0.6828116
82210 0.6951519
82220 0.7009035
82230 0.7026556
82240 0.714507
82250 0.7045584
82260 0.6907756
82270 0.6963911
82280 0.6973895
82290 0.700978
82300 0.6814677
82310 0.6725872
82320 0.6760879
82330 0.6798838
82340 0.6826967
82350 0.6837403
82360 0.6725811
82370 0.6871575
82380 0.6993969
82390 0.6961017
82400 0.6873016
82410 0.6894352
82420 0.6945882
82430 0.6960084
82440 0.7033564
82450 0.7022667
82460 0.6863034
82470 0.6840678
82480 0.683814
82490 0.6947873
82500 0.6885654
82510 0.6851659
82520 0.6967999
82530 0.6861
82540 0.694365
82550 0.6948214
82560 0.712139
82570 0.7012337
82580 0.7009175
82590 0.7052436
82600 0.7018328
82610 0.7113085
82620 0.6952741
82630 0.699197
82640 0.6980647
82650 0.6987189
82660 0.7057559
82670 0.7028522
82680 0.6953803
82690 0.7115443
82700 0.7196949
82710 0.7171264
82720 0.7086706
82730 0.721817
82740 0.7124839
82750 0.7207891
82760 0.7262682
82770 0.7247334
82780 0.7265618
82790 0.7175724
82800 0.7098947
82810 0.7148567
82820 0.7060831
82830 0.7203169
82840 0.7206404
82850 0.7212353
82860 0.7103127
82870 0.7305992
82880 0.7235792
82890 0.728438
82900 0.7394428
82910 0.7293872
82920 0.7303001
82930 0.7262935
82940 0.7344421
82950 0.7281017
82960 0.7272714
82970 0.7354994
82980 0.7338896
82990 0.7272838
83000 0.7320237
83010 0.7269374
83020 0.7178494
83030 0.7156272
83040 0.7171903
83050 0.7138479
83060 0.7135129
83070 0.7128593
83080 0.7109393
83090 0.7119732
83100 0.7056707
83110 0.7153129
83120 0.7252033
83130 0.7278436
83140 0.7148182
83150 0.7233186
83160 0.7217528
83170 0.7211927
83180 0.7279828
83190 0.7152588
83200 0.7095344
83210 0.7313997
83220 0.7344422
83230 0.7244456
83240 0.7251218
83250 0.7290639
83260 0.7458909
83270 0.7548507
83280 0.7454296
83290 0.7298045
83300 0.7365348
83310 0.733403
83320 0.7354118
83330 0.751983
83340 0.7538678
83350 0.7470871
83360 0.740849
83370 0.7404421
83380 0.738144
83390 0.7422597
83400 0.7437425
83410 0.7386545
83420 0.7470901
83430 0.7287106
83440 0.7308481
83450 0.7212067
83460 0.720199
83470 0.722849
83480 0.7224046
83490 0.7268438
83500 0.7180557
83510 0.7274255
83520 0.7432068
83530 0.7269215
83540 0.7416771
83550 0.7447325
83560 0.7250136
83570 0.7153251
83580 0.7235509
83590 0.726962
83600 0.7362733
83610 0.7436766
83620 0.7448775
83630 0.7444414
83640 0.7392194
83650 0.7461584
83660 0.7285961
83670 0.7361834
83680 0.7214996
83690 0.7259088
83700 0.7305585
83710 0.719259
83720 0.7302596
83730 0.7441403
83740 0.7400793
83750 0.7336215
83760 0.7264185
83770 0.7177295
83780 0.7338437
83790 0.7325796
83800 0.7178302
83810 0.737748
83820 0.7498268
83830 0.7503422
83840 0.7490621
83850 0.749135
83860 0.7588641
83870 0.7437714
83880 0.7495187
83890 0.7326538
83900 0.7343676
83910 0.7289874
83920 0.7409716
83930 0.7401249
83940 0.7429621
83950 0.751578
83960 0.7460034
83970 0.7408016
83980 0.7297189
83990 0.7299823
84000 0.7312507
84010 0.7283161
84020 0.7285426
84030 0.7441679
84040 0.7422661
84050 0.7192277
84060 0.7390827
84070 0.745484
84080 0.7401765
84090 0.7327994
84100 0.7306333
84110 0.716857
84120 0.7183982
84130 0.7234443
84140 0.7234845
84150 0.7352867
84160 0.7123799
84170 0.7104186
84180 0.7098049
84190 0.7036217
84200 0.7116449
84210 0.689955
84220 0.7031442
84230 0.7083811
84240 0.6810209
84250 0.6974499
84260 0.6956437
84270 0.6948538
84280 0.6851242
84290 0.6892673
84300 0.7004044
84310 0.6926799
84320 0.7106026
84330 0.7247024
84340 0.7283602
84350 0.7185193
84360 0.7069817
84370 0.7204219
84380 0.7228212
84390 0.7164483
84400 0.7072851
84410 0.7127246
84420 0.7109385
84430 0.7030945
84440 0.6931145
84450 0.6854965
84460 0.6775146
84470 0.6899684
84480 0.6911182
84490 0.6946614
84500 0.6970412
84510 0.7039313
84520 0.7017487
84530 0.6936986
84540 0.7042561
84550 0.707354
84560 0.7154179
84570 0.7205576
84580 0.7233084
84590 0.7254771
84600 0.7310197
84610 0.7273303
84620 0.7221968
84630 0.7298005
84640 0.7213249
84650 0.7281852
84660 0.7361194
84670 0.7455122
84680 0.7548125
84690 0.7604826
84700 0.7530171
84710 0.7613755
84720 0.7578229
84730 0.7676586
84740 0.7612317
84750 0.7671449
84760 0.7546663
84770 0.7818062
84780 0.7618637
84790 0.7682744
84800 0.7548889
84810 0.7561908
84820 0.7566828
84830 0.7542734
84840 0.7301908
84850 0.7472488
84860 0.7402635
84870 0.7487963
84880 0.7509179
84890 0.7497731
84900 0.7462019
84910 0.751725
84920 0.7511553
84930 0.7410505
84940 0.7394077
84950 0.7448597
84960 0.7416256
84970 0.7557718
84980 0.7586679
84990 0.7613021
85000 0.7483088
85010 0.7446012
85020 0.7414305
85030 0.7574605
85040 0.7612323
85050 0.7401168
85060 0.734602
85070 0.7441652
85080 0.7557728
85090 0.7600298
85100 0.7442454
85110 0.7412326
85120 0.7292519
85130 0.7364477
85140 0.7385131
85150 0.7392151
85160 0.7479073
85170 0.752699
85180 0.7588329
85190 0.7809853
85200 0.7629235
85210 0.7725168
85220 0.7473595
85230 0.7346509
85240 0.7381183
85250 0.7343988
85260 0.7318343
85270 0.7343659
85280 0.7125967
85290 0.7117956
85300 0.7171004
85310 0.7255587
85320 0.735859
85330 0.729218
85340 0.7354158
85350 0.7251399
85360 0.7132085
85370 0.7213594
85380 0.7119394
85390 0.7139408
85400 0.7168972
85410 0.7123275
85420 0.7172617
85430 0.7172294
85440 0.7215874
85450 0.7211041
85460 0.7126623
85470 0.7198622
85480 0.7003761
85490 0.7015777
85500 0.7203901
85510 0.7081559
85520 0.7015608
85530 0.686346
85540 0.684729
85550 0.6855819
85560 0.6830026
85570 0.710666
85580 0.7203574
85590 0.726083
85600 0.7164627
85610 0.7183492
85620 0.7332096
85630 0.731881
85640 0.7308757
85650 0.7332291
85660 0.7332686
85670 0.7266709
85680 0.7223603
85690 0.7351362
85700 0.7270759
85710 0.7267513
85720 0.7323455
85730 0.7278702
85740 0.730212
85750 0.7534338
85760 0.7580752
85770 0.7447132
85780 0.7416761
85790 0.7292939
85800 0.7374655
85810 0.7389926
85820 0.7364855
85830 0.732419
85840 0.717637
85850 0.7141482
85860 0.712232
85870 0.7110229
85880 0.7227114
85890 0.7185491
85900 0.7306111
85910 0.7327775
85920 0.7353221
85930 0.7327893
85940 0.7513333
85950 0.7387819
85960 0.7562503
85970 0.7520329
85980 0.7493597
85990 0.748836
86000 0.7472628
86010 0.7363729
86020 0.7290041
86030 0.7129867
86040 0.7084684
86050 0.7028571
86060 0.705375
86070 0.7055327
86080 0.7272188
86090 0.7315935
86100 0.7398891
86110 0.7482873
86120 0.734809
86130 0.7297679
86140 0.7228276
86150 0.7263638
86160 0.7273223
86170 0.7206442
86180 0.7122571
86190 0.724144
86200 0.7125019
86210 0.7080578
86220 0.7083071
86230 0.6873451
86240 0.6937177
86250 0.6897132
86260 0.6894535
86270 0.7060533
86280 0.7008121
86290 0.7189639
86300 0.7227725
86310 0.716286
86320 0.7082888
86330 0.7281358
86340 0.7087871
86350 0.7115539
86360 0.7331731
86370 0.7300009
86380 0.7243819
86390 0.7267281
86400 0.7132933
86410 0.7237577
86420 0.7186455
86430 0.7311142
86440 0.7472199
86450 0.7664176
86460 0.7516803
86470 0.7545343
86480 0.761134
86490 0.7533618
86500 0.7692465
86510 0.7818389
86520 0.7775177
86530 0.7641879
86540 0.7756376
86550 0.7610888
86560 0.7536337
86570 0.7589301
86580 0.7603107
86590 0.7631148
86600 0.7492118
86610 0.7445605
86620 0.7358344
86630 0.7380359
86640 0.7418215
86650 0.7381461
86660 0.7304353
86670 0.7374644
86680 0.7632517
86690 0.7754021
86700 0.7639041
86710 0.7637259
86720 0.7559502
86730 0.7458936
86740 0.7217466
86750 0.7124653
86760 0.7225825
86770 0.7267875
86780 0.7192972
86790 0.7284808
86800 0.733761
86810 0.7327338
86820 0.7163773
86830 0.7355936
86840 0.7456457
86850 0.7263948
86860 0.7303783
86870 0.7284101
86880 0.7312373
86890 0.7381495
86900 0.7033755
86910 0.6975788
86920 0.7227009
86930 0.7214405
86940 0.7258705
86950 0.721989
86960 0.7282747
86970 0.719071
86980 0.7129431
86990 0.7154956
87000 0.7091178
87010 0.7003102
87020 0.6942059
87030 0.6898887
87040 0.697386
87050 0.7051094
87060 0.6966136
87070 0.7043999
87080 0.7112901
87090 0.7269774
87100 0.7166055
87110 0.7110124
87120 0.7214611
87130 0.7104482
87140 0.7157936
87150 0.7187452
87160 0.7263565
87170 0.7271748
87180 0.7480541
87190 0.7435783
87200 0.7295941
87210 0.722221
87220 0.7080947
87230 0.7058117
87240 0.7000205
87250 0.6970802
87260 0.7093087
87270 0.7104129
87280 0.6987075
87290 0.7046953
87300 0.7100941
87310 0.6950301
87320 0.7001408
87330 0.7062827
87340 0.7184078
87350 0.720736
87360 0.7114916
87370 0.717888
87380 0.7318466
87390 0.7310977
87400 0.7295442
87410 0.7364906
87420 0.719951
87430 0.7266271
87440 0.7407126
87450 0.7377635
87460 0.7441831
87470 0.7554832
87480 0.7459974
87490 0.7384947
87500 0.74557
87510 0.7551813
87520 0.7468709
87530 0.7350298
87540 0.7261092
87550 0.7312279
87560 0.7336632
87570 0.7302614
87580 0.7405906
87590 0.7578615
87600 0.7628423
87610 0.7704729
87620 0.7603573
87630 0.7566928
87640 0.7669031
87650 0.750338
87660 0.7461224
87670 0.7333272
87680 0.7230764
87690 0.7427106
87700 0.7282077
87710 0.7263868
87720 0.7252621
87730 0.7404802
87740 0.7432687
87750 0.7311588
87760 0.7282452
87770 0.7171564
87780 0.713331
87790 0.7146167
87800 0.707849
87810 0.7003219
87820 0.7010076
87830 0.7056948
87840 0.7212164
87850 0.7323423
87860 0.7187495
87870 0.7166919
87880 0.7210337
87890 0.7319121
87900 0.7367508
87910 0.7453045
87920 0.7305474
87930 0.7303063
87940 0.7353215
87950 0.7304488
87960 0.7419214
87970 0.7354506
87980 0.7416392
87990 0.7304859
88000 0.7330219
88010 0.726851
88020 0.7150103
88030 0.7231458
88040 0.7111113
88050 0.7202919
88060 0.7127849
88070 0.7240591
88080 0.7294611
88090 0.7238482
88100 0.7396417
88110 0.733682
88120 0.7377415
88130 0.7214252
88140 0.7093706
88150 0.7085859
88160 0.7121039
88170 0.7343141
88180 0.7427164
88190 0.7376369
88200 0.7388201
88210 0.7433383
88220 0.7475472
88230 0.7436773
88240 0.7493767
88250 0.7622621
88260 0.7609259
88270 0.7466142
88280 0.7514002
88290 0.7564051
88300 0.7338764
88310 0.7064477
88320 0.7068428
88330 0.7202609
88340 0.7081845
88350 0.7177106
88360 0.7053616
88370 0.7098149
88380 0.7122016
88390 0.7185494
88400 0.7098459
88410 0.7082692
88420 0.7200022
88430 0.7243194
88440 0.7361619
88450 0.7213145
88460 0.7254822
88470 0.7176481
88480 0.7216317
88490 0.7096762
88500 0.7051494
88510 0.7087073
88520 0.7082689
88530 0.7150492
88540 0.7221826
88550 0.7185079
88560 0.7084107
88570 0.6960031
88580 0.6823158
88590 0.6915969
88600 0.7140552
88610 0.7311895
88620 0.7289759
88630 0.7232372
88640 0.7074204
88650 0.7173672
88660 0.716427
88670 0.7098326
88680 0.7216564
88690 0.7122917
88700 0.7098427
88710 0.7035848
88720 0.7116194
88730 0.7128304
88740 0.7213861
88750 0.7136343
88760 0.7188179
88770 0.7070869
88780 0.7010676
88790 0.6997325
88800 0.6980223
88810 0.7133821
88820 0.7185337
88830 0.7374259
88840 0.7417442
88850 0.7393629
88860 0.7352656
88870 0.7376887
88880 0.7447923
88890 0.7425401
88900 0.7252721
88910 0.734865
88920 0.7336539
88930 0.7278263
88940 0.7173716
88950 0.7312018
88960 0.7183669
88970 0.7187987
88980 0.7200984
88990 0.7200673
89000 0.7388191
89010 0.7239659
89020 0.7324889
89030 0.7370227
89040 0.7319068
89050 0.7327449
89060 0.7413759
89070 0.7227159
89080 0.7265223
89090 0.7217737
89100 0.7221907
89110 0.7196859
89120 0.7202193
89130 0.7183287
89140 0.715625
89150 0.7039543
89160 0.7161096
89170 0.7102132
89180 0.7182064
89190 0.7232291
89200 0.7066562
89210 0.7045724
89220 0.7015616
89230 0.6879862
89240 0.6837686
89250 0.6969545
89260 0.7151147
89270 0.7161641
89280 0.705329
89290 0.7007316
89300 0.6957944
89310 0.7143016
89320 0.7291627
89330 0.7412381
89340 0.7229399
89350 0.7132873
89360 0.7155802
89370 0.7286023
89380 0.7351041
89390 0.7150989
89400 0.7159369
89410 0.6978132
89420 0.701098
89430 0.7189239
89440 0.7321725
89450 0.7212741
89460 0.7201995
89470 0.7215816
89480 0.7324795
89490 0.7277558
89500 0.7276648
89510 0.7272999
89520 0.7159654
89530 0.7154432
89540 0.7180547
89550 0.7239389
89560 0.7202529
89570 0.7073025
89580 0.7035894
89590 0.7033675
89600 0.7154714
89610 0.7158669
89620 0.7196637
89630 0.7233471
89640 0.7140798
89650 0.7285249
89660 0.7132968
89670 0.7361768
89680 0.7319401
89690 0.7142538
89700 0.7196861
89710 0.7277239
89720 0.7496384
89730 0.7573389
89740 0.7190655
89750 0.7294853
89760 0.7200691
89770 0.7186069
89780 0.7216051
89790 0.7134638
89800 0.7179523
89810 0.7232147
89820 0.7149096
89830 0.7123827
89840 0.7199574
89850 0.7235788
89860 0.7243512
89870 0.7250104
89880 0.7244722
89890 0.726877
89900 0.739947
89910 0.7407618
89920 0.7280731
89930 0.7157779
89940 0.7134056
89950 0.7061936
89960 0.7141294
89970 0.7102686
89980 0.7239242
89990 0.711619
90000 0.7077647
90010 0.7045204
90020 0.7087367
90030 0.7197962
90040 0.7179884
90050 0.7090768
90060 0.7143587
90070 0.7265778
90080 0.7264265
90090 0.733968
90100 0.7198268
90110 0.7058609
90120 0.6993097
90130 0.7135915
90140 0.7060946
90150 0.7097027
90160 0.7126691
90170 0.7163748
90180 0.7163434
90190 0.7028437
90200 0.7075363
90210 0.7187516
90220 0.7095613
90230 0.7085887
90240 0.711858
90250 0.7231889
90260 0.7198871
90270 0.7251931
90280 0.7224389
90290 0.7250143
90300 0.7364128
90310 0.7263135
90320 0.7160492
90330 0.7231061
90340 0.7261458
90350 0.719456
90360 0.7403607
90370 0.7609203
90380 0.7610554
90390 0.7579464
90400 0.7494694
90410 0.7337111
90420 0.7369491
90430 0.7255555
90440 0.7192417
90450 0.7209471
90460 0.716783
90470 0.7251055
90480 0.7202448
90490 0.7307569
90500 0.718291
90510 0.7112615
90520 0.7170244
90530 0.7212015
90540 0.7173977
90550 0.7124573
90560 0.7127261
90570 0.7114722
90580 0.7137829
90590 0.7041228
90600 0.718672
90610 0.7202013
90620 0.7160403
90630 0.7128428
90640 0.7015998
90650 0.7060524
90660 0.7009468
90670 0.699919
90680 0.7091832
90690 0.7081745
90700 0.7002358
90710 0.6987695
90720 0.6993149
90730 0.7053849
90740 0.700264
90750 0.6924637
90760 0.6974246
90770 0.7208853
90780 0.7211209
90790 0.7287616
90800 0.7111316
90810 0.7167118
90820 0.7090063
90830 0.7035558
90840 0.7110722
90850 0.7141912
90860 0.71972
90870 0.7201926
90880 0.7244803
90890 0.7280174
90900 0.7240998
90910 0.7197033
90920 0.7148023
90930 0.7188161
90940 0.7254488
90950 0.7278365
90960 0.7381054
90970 0.7489198
90980 0.7396877
90990 0.7428969
91000 0.7490846
91010 0.7469774
91020 0.7497877
91030 0.7353591
91040 0.7424795
91050 0.7436261
91060 0.7414403
91070 0.7409689
91080 0.7344497
91090 0.7464056
91100 0.7403206
91110 0.737113
91120 0.7160994
91130 0.7211439
91140 0.7170493
91150 0.7321448
91160 0.7357452
91170 0.7421594
91180 0.7307558
91190 0.745979
91200 0.7463123
91210 0.7401351
91220 0.741416
91230 0.7442417
91240 0.7449424
91250 0.7507885
91260 0.7354028
91270 0.7259928
91280 0.7331596
91290 0.7619591
91300 0.7652206
91310 0.7628485
91320 0.7619436
91330 0.7767867
91340 0.7660425
91350 0.7886068
91360 0.7885209
91370 0.788939
91380 0.7831296
91390 0.7761588
91400 0.7630598
91410 0.7641615
91420 0.7608593
91430 0.7711245
91440 0.7722726
91450 0.7818167
91460 0.7755908
91470 0.768893
91480 0.7762263
91490 0.7692587
91500 0.7477383
91510 0.7474781
91520 0.7447844
91530 0.7487379
91540 0.7530318
91550 0.7465604
91560 0.735814
91570 0.71966
91580 0.7450592
91590 0.7495701
91600 0.7552925
91610 0.7542629
91620 0.7425856
91630 0.7476601
91640 0.7434193
91650 0.7397999
91660 0.7319897
91670 0.7322751
91680 0.7267392
91690 0.7330425
91700 0.7334604
91710 0.7507643
91720 0.7550383
91730 0.7521273
91740 0.7433845
91750 0.744994
91760 0.7497292
91770 0.7444174
91780 0.746645
91790 0.7283992
91800 0.7287224
91810 0.7284697
91820 0.7389802
91830 0.7431269
91840 0.74209
91850 0.7361884
91860 0.7372759
91870 0.7296559
91880 0.727623
91890 0.7417222
91900 0.7343205
91910 0.7266742
91920 0.7308245
91930 0.7205817
91940 0.7185231
91950 0.7142706
91960 0.7141487
91970 0.7096518
91980 0.7012445
91990 0.7093939
92000 0.730725
92010 0.7398446
92020 0.73584
92030 0.7303356
92040 0.7312922
92050 0.7166325
92060 0.7104445
92070 0.7258602
92080 0.7117969
92090 0.7257381
92100 0.725426
92110 0.7171237
92120 0.7097788
92130 0.7173009
92140 0.7217144
92150 0.7160168
92160 0.7214034
92170 0.7138232
92180 0.7134252
92190 0.7117715
92200 0.7273434
92210 0.7214008
92220 0.7243738
92230 0.7166939
92240 0.7060523
92250 0.7121323
92260 0.6963902
92270 0.6861687
92280 0.6956696
92290 0.694853
92300 0.7002602
92310 0.7027897
92320 0.7065961
92330 0.7089607
92340 0.7253377
92350 0.720915
92360 0.7246822
92370 0.7294265
92380 0.7335776
92390 0.7148005
92400 0.7019981
92410 0.7052491
92420 0.716524
92430 0.7145253
92440 0.7330338
92450 0.7341059
92460 0.7328722
92470 0.7162561
92480 0.7148322
92490 0.7094884
92500 0.7065351
92510 0.717863
92520 0.7118613
92530 0.7149414
92540 0.7054208
92550 0.7099973
92560 0.7066343
92570 0.7014205
92580 0.7142986
92590 0.7112175
92600 0.7039804
92610 0.7105741
92620 0.7304143
92630 0.7197651
92640 0.6958578
92650 0.7012975
92660 0.7169263
92670 0.7166213
92680 0.7237074
92690 0.7214853
92700 0.7182015
92710 0.7231466
92720 0.7137688
92730 0.7290732
92740 0.7154167
92750 0.7087583
92760 0.7098625
92770 0.7127551
92780 0.7160623
92790 0.7204863
92800 0.7167565
92810 0.7252237
92820 0.7275086
92830 0.7234601
92840 0.7230703
92850 0.7126854
92860 0.7158848
92870 0.7262117
92880 0.7400982
92890 0.7349681
92900 0.7286388
92910 0.7266232
92920 0.7202405
92930 0.7146476
92940 0.712404
92950 0.7110411
92960 0.718447
92970 0.7240512
92980 0.7172322
92990 0.7125836
93000 0.71121
93010 0.7227871
93020 0.7047864
93030 0.7131656
93040 0.7115492
93050 0.7306163
93060 0.7344868
93070 0.7401019
93080 0.7380051
93090 0.7359095
93100 0.7276813
93110 0.7172464
93120 0.7386986
93130 0.7193363
93140 0.7269681
93150 0.7295621
93160 0.7231781
93170 0.7290149
93180 0.7040167
93190 0.7042472
93200 0.7070975
93210 0.7011326
93220 0.70014
93230 0.7175054
93240 0.7248779
93250 0.7325563
93260 0.7366345
93270 0.7284452
93280 0.7172701
93290 0.7388943
93300 0.7429386
93310 0.7305851
93320 0.7179491
93330 0.7125761
93340 0.7223092
93350 0.7266416
93360 0.7236457
93370 0.7195916
93380 0.7051958
93390 0.7075212
93400 0.7167648
93410 0.709445
93420 0.7034637
93430 0.697018
93440 0.6945909
93450 0.6846224
93460 0.6985856
93470 0.7002936
93480 0.692509
93490 0.6821027
93500 0.6916059
93510 0.7115959
93520 0.7109941
93530 0.7227921
93540 0.7182338
93550 0.7210135
93560 0.7198719
93570 0.7222543
93580 0.7302997
93590 0.727985
93600 0.7230543
93610 0.7127456
93620 0.7112525
93630 0.7054655
93640 0.7077739
93650 0.7057133
93660 0.7056137
93670 0.704283
93680 0.7128879
93690 0.7305755
93700 0.7150019
93710 0.7120731
93720 0.7219697
93730 0.7095525
93740 0.7116488
93750 0.7114083
93760 0.7203462
93770 0.7243968
93780 0.722131
93790 0.7114922
93800 0.7244747
93810 0.7097919
93820 0.6947653
93830 0.7082067
93840 0.7181073
93850 0.7184069
93860 0.7175021
93870 0.7054979
93880 0.7116414
93890 0.7025306
93900 0.6963052
93910 0.7128567
93920 0.7086075
93930 0.7149681
93940 0.7221163
93950 0.7176177
93960 0.7012828
93970 0.7075976
93980 0.7182988
93990 0.7256232
94000 0.715814
94010 0.708236
94020 0.7012178
94030 0.7192918
94040 0.7234192
94050 0.7331995
94060 0.7328413
94070 0.7346686
94080 0.7337622
94090 0.7210392
94100 0.7128637
94110 0.7050377
94120 0.7131653
94130 0.7164721
94140 0.71042
94150 0.7041494
94160 0.7107936
94170 0.718576
94180 0.7028917
94190 0.6940147
94200 0.7016878
94210 0.7063976
94220 0.7025431
94230 0.7008895
94240 0.7005225
94250 0.7056881
94260 0.7067015
94270 0.7202364
94280 0.7049835
94290 0.7118081
94300 0.7168735
94310 0.6923115
94320 0.7017382
94330 0.7111865
94340 0.7216546
94350 0.7324427
94360 0.7409077
94370 0.7341685
94380 0.7290843
94390 0.7319471
94400 0.7321967
94410 0.7183999
94420 0.7143722
94430 0.7199111
94440 0.7197487
94450 0.7237223
94460 0.7482163
94470 0.7427905
94480 0.7379051
94490 0.7411974
94500 0.7365913
94510 0.7189131
94520 0.709445
94530 0.7102984
94540 0.7077364
94550 0.7281275
94560 0.7151436
94570 0.7334136
94580 0.7271872
94590 0.7391189
94600 0.7262895
94610 0.7306483
94620 0.7402875
94630 0.7373663
94640 0.7325379
94650 0.7439314
94660 0.7606257
94670 0.7588239
94680 0.7646815
94690 0.7872653
94700 0.7901738
94710 0.7820196
94720 0.7588162
94730 0.7603356
94740 0.7567951
94750 0.7556356
94760 0.7498501
94770 0.7519084
94780 0.7353598
94790 0.7384831
94800 0.7507511
94810 0.7452831
94820 0.7292882
94830 0.7333766
94840 0.7266244
94850 0.7334536
94860 0.7234321
94870 0.7299435
94880 0.7405374
94890 0.7454647
94900 0.7416236
94910 0.729575
94920 0.731193
94930 0.7288921
94940 0.73101
94950 0.7348108
94960 0.7435511
94970 0.7431034
94980 0.7542595
94990 0.7489848
95000 0.763034
95010 0.7544788
95020 0.7461702
95030 0.7394394
95040 0.746474
95050 0.7613561
95060 0.7494578
95070 0.74415
95080 0.7295815
95090 0.7383015
95100 0.726626
95110 0.7365286
95120 0.7353933
95130 0.7411041
95140 0.7617049
95150 0.7715106
95160 0.7657383
95170 0.7676173
95180 0.7710876
95190 0.7743052
95200 0.7670698
95210 0.7495362
95220 0.7380696
95230 0.7432973
95240 0.7551086
95250 0.748104
95260 0.7457017
95270 0.7477338
95280 0.747444
95290 0.7537462
95300 0.7486171
95310 0.7261794
95320 0.7255796
95330 0.7323053
95340 0.7169427
95350 0.7303497
95360 0.7315232
95370 0.7085747
95380 0.706924
95390 0.7110209
95400 0.7110869
95410 0.7257637
95420 0.7304031
95430 0.7428114
95440 0.7512755
95450 0.7563931
95460 0.7583968
95470 0.7402314
95480 0.7409022
95490 0.7361826
95500 0.7461072
95510 0.7283511
95520 0.722185
95530 0.7263224
95540 0.7263315
95550 0.7122858
95560 0.703758
95570 0.7059749
95580 0.7004114
95590 0.7091705
95600 0.7171105
95610 0.6950539
95620 0.6927087
95630 0.694735
95640 0.7050079
95650 0.7133853
95660 0.7113305
95670 0.7222932
95680 0.7223585
95690 0.7259303
95700 0.7379171
95710 0.7245861
95720 0.7224439
95730 0.7304673
95740 0.7323715
95750 0.7226211
95760 0.7347821
95770 0.7389968
95780 0.7238374
95790 0.7230424
95800 0.7287712
95810 0.7309636
95820 0.7327121
95830 0.7448987
95840 0.743947
95850 0.7308808
95860 0.7244012
95870 0.7464795
95880 0.7475317
95890 0.7511465
95900 0.7339143
95910 0.7288435
95920 0.7394434
95930 0.7409384
95940 0.7355884
95950 0.7254027
95960 0.7297537
95970 0.7260907
95980 0.727969
95990 0.7227588
96000 0.722412
96010 0.7213858
96020 0.7255105
96030 0.7158848
96040 0.7156687
96050 0.7165844
96060 0.711404
96070 0.7090183
96080 0.7062877
96090 0.704974
96100 0.7071791
96110 0.7234358
96120 0.721764
96130 0.7147152
96140 0.728617
96150 0.7243693
96160 0.7154624
96170 0.7139512
96180 0.727344
96190 0.7271631
96200 0.7237425
96210 0.7337304
96220 0.7316936
96230 0.7303849
96240 0.7242257
96250 0.7370365
96260 0.7490152
96270 0.7415573
96280 0.7441341
96290 0.7474293
96300 0.7461271
96310 0.7457933
96320 0.7502128
96330 0.7366975
96340 0.7392141
96350 0.7364373
96360 0.7356694
96370 0.7304873
96380 0.7426047
96390 0.7259816
96400 0.7223177
96410 0.7384614
96420 0.7403296
96430 0.7441546
96440 0.7453437
96450 0.7246248
96460 0.7346665
96470 0.7293535
96480 0.7316504
96490 0.7458675
96500 0.7440594
96510 0.7315457
96520 0.7417235
96530 0.7574233
96540 0.7539097
96550 0.7460498
96560 0.7403588
96570 0.7273551
96580 0.7342204
96590 0.7303004
96600 0.7282596
96610 0.7350522
96620 0.7307475
96630 0.729978
96640 0.7494257
96650 0.7426658
96660 0.7525015
96670 0.7418118
96680 0.7490872
96690 0.7377571
96700 0.7576215
96710 0.7519612
96720 0.7449839
96730 0.7242372
96740 0.7293866
96750 0.7344857
96760 0.7329326
96770 0.7401643
96780 0.7263183
96790 0.7326387
96800 0.7342178
96810 0.7384264
96820 0.7321612
96830 0.7506005
96840 0.7457656
96850 0.7519066
96860 0.7518842
96870 0.7522104
96880 0.7436901
96890 0.7443669
96900 0.7459256
96910 0.7304111
96920 0.7166428
96930 0.7364312
96940 0.735792
96950 0.7503964
96960 0.7309623
96970 0.7321372
96980 0.7318636
96990 0.7347517
97000 0.7237347
97010 0.7218903
97020 0.7343335
97030 0.7273546
97040 0.7166575
97050 0.7372732
97060 0.7448026
97070 0.7211318
97080 0.7325922
97090 0.7370446
97100 0.7271777
97110 0.7148547
97120 0.7213551
97130 0.720027
97140 0.7103382
97150 0.7204731
97160 0.7192873
97170 0.7430964
97180 0.7502243
97190 0.745919
97200 0.7290751
97210 0.7274421
97220 0.7267761
97230 0.728653
97240 0.7424779
97250 0.7479191
97260 0.7530318
97270 0.7360419
97280 0.7402621
97290 0.728087
97300 0.7222803
97310 0.7345048
97320 0.7371242
97330 0.7406162
97340 0.7151054
97350 0.7286646
97360 0.7382263
97370 0.7454929
97380 0.7520458
97390 0.7295811
97400 0.7206801
97410 0.7204889
97420 0.7210419
97430 0.7361839
97440 0.7340786
97450 0.7301705
97460 0.731727
97470 0.7391397
97480 0.7293991
97490 0.728592
97500 0.7293245
97510 0.7270954
97520 0.7401084
97530 0.7393757
97540 0.7190778
97550 0.7258961
97560 0.732847
97570 0.7175192
97580 0.7278407
97590 0.729944
97600 0.7371522
97610 0.7552773
97620 0.7581703
97630 0.732956
97640 0.7229751
97650 0.7243648
97660 0.7295089
97670 0.7279029
97680 0.7340493
97690 0.7246537
97700 0.7086478
97710 0.7122091
97720 0.7258349
97730 0.7321011
97740 0.7386205
97750 0.726967
97760 0.7350393
97770 0.728415
97780 0.7175117
97790 0.7195575
97800 0.7085552
97810 0.7015223
97820 0.7074094
97830 0.7074186
97840 0.7134421
97850 0.7219496
97860 0.7086433
97870 0.711376
97880 0.721173
97890 0.7245263
97900 0.7372715
97910 0.7472026
97920 0.7466284
97930 0.7449092
97940 0.7364554
97950 0.7421011
97960 0.741327
97970 0.724421
97980 0.7113324
97990 0.7104048
98000 0.7106956
98010 0.7109225
98020 0.7191418
98030 0.7303356
98040 0.7235865
98050 0.7167166
98060 0.7130024
98070 0.7072929
98080 0.7173922
98090 0.725987
98100 0.7296214
98110 0.7271419
98120 0.7254722
98130 0.7208544
98140 0.717172
98150 0.7111602
98160 0.7111841
98170 0.7142924
98180 0.7136815
98190 0.7130093
98200 0.7267978
98210 0.7252291
98220 0.709927
98230 0.7167686
98240 0.7277946
98250 0.7219054
98260 0.728928
98270 0.7186657
98280 0.7129376
98290 0.7007123
98300 0.7133975
98310 0.7114062
98320 0.7064259
98330 0.7126553
98340 0.7116272
98350 0.7112026
98360 0.7006684
98370 0.6992477
98380 0.7119702
98390 0.7239583
98400 0.7183996
98410 0.7160092
98420 0.7233447
98430 0.7156519
98440 0.7122604
98450 0.7227982
98460 0.7254811
98470 0.7298905
98480 0.7248096
98490 0.7191184
98500 0.7178407
98510 0.7221556
98520 0.7188737
98530 0.7112713
98540 0.7152344
98550 0.7010838
98560 0.7091106
98570 0.7070597
98580 0.713946
98590 0.7052236
98600 0.7156934
98610 0.7113628
98620 0.7245417
98630 0.7196049
98640 0.7327995
98650 0.7213179
98660 0.7210661
98670 0.7116008
98680 0.7131484
98690 0.7120907
98700 0.7273049
98710 0.7337032
98720 0.7402548
98730 0.7151126
98740 0.7205424
98750 0.7159818
98760 0.7127524
98770 0.7008231
98780 0.7008452
98790 0.7072313
98800 0.7094469
98810 0.7124758
98820 0.7211221
98830 0.7195527
98840 0.72986
98850 0.7288512
98860 0.7186931
98870 0.7347535
98880 0.7287866
98890 0.7367207
98900 0.7341676
98910 0.7436778
98920 0.7303124
98930 0.717031
98940 0.7149356
98950 0.7202065
98960 0.7247311
98970 0.7207394
98980 0.7118144
98990 0.7237532
99000 0.7122345
99010 0.7114697
99020 0.7005225
99030 0.7072942
99040 0.7070808
99050 0.6917944
99060 0.6966146
99070 0.7001715
99080 0.7025483
99090 0.7071251
99100 0.70586
99110 0.7077799
99120 0.7132388
99130 0.7044372
99140 0.7173986
99150 0.7216626
99160 0.7239833
99170 0.7080767
99180 0.7110893
99190 0.7137892
99200 0.725131
99210 0.7267995
99220 0.7190161
99230 0.7212083
99240 0.7272868
99250 0.7191857
99260 0.7148238
99270 0.7116727
99280 0.6943434
99290 0.705779
99300 0.6994736
99310 0.7021596
99320 0.7139966
99330 0.7028214
99340 0.7138433
99350 0.7093908
99360 0.697414
99370 0.6969246
99380 0.704767
99390 0.6938784
99400 0.6798421
99410 0.6899841
99420 0.6947812
99430 0.6941912
99440 0.6955261
99450 0.6862778
99460 0.6815336
99470 0.6881226
99480 0.6866676
99490 0.6709542
99500 0.6745898
99510 0.6776173
99520 0.6679866
99530 0.6627312
99540 0.6895312
99550 0.6862247
99560 0.6953986
99570 0.7017535
99580 0.6979911
99590 0.6937897
99600 0.687658
99610 0.6984529
99620 0.7053691
99630 0.6897191
99640 0.6922125
99650 0.7043167
99660 0.7089057
99670 0.7183369
99680 0.7184036
99690 0.7108585
99700 0.6993521
99710 0.6992048
99720 0.6950904
99730 0.6857085
99740 0.6833252
99750 0.6780984
99760 0.6872916
99770 0.6810038
99780 0.6787695
99790 0.6823366
99800 0.6821264
99810 0.6880281
99820 0.6718482
99830 0.6705225
99840 0.6648755
99850 0.6662472
99860 0.665413
99870 0.6718144
99880 0.6656802
99890 0.6737926
99900 0.6826593
99910 0.6617202
99920 0.6688523
99930 0.6632088
99940 0.6672414
99950 0.6622375
99960 0.6716447
99970 0.6785625
99980 0.6652304
99990 0.6648357
100000 0.6587408
100010 0.653551
100020 0.6516357
100030 0.643949
100040 0.6542892
100050 0.666949
100060 0.6610973
100070 0.6596282
100080 0.6611993
100090 0.6597646
100100 0.6585276
100110 0.6564011
100120 0.6702705
100130 0.6725235
100140 0.6853216
100150 0.6914359
100160 0.6886436
100170 0.6707104
100180 0.6803358
100190 0.6832746
100200 0.6802956
100210 0.6791348
100220 0.6816099
100230 0.6667792
100240 0.6667026
100250 0.6761286
100260 0.6904466
100270 0.6970304
100280 0.7030736
100290 0.68966
100300 0.6857598
100310 0.6800419
100320 0.6766405
100330 0.6992338
100340 0.6998733
100350 0.6887122
100360 0.6934105
100370 0.6874909
100380 0.6795933
100390 0.6794658
100400 0.6797103
100410 0.6722679
100420 0.6662472
100430 0.6695241
100440 0.6828359
100450 0.6952126
100460 0.6947906
100470 0.7029651
100480 0.7007106
100490 0.6926965
100500 0.6946147
100510 0.6929444
100520 0.6947528
100530 0.6928017
100540 0.6945283
100550 0.6861121
100560 0.6836337
100570 0.673999
100580 0.691379
100590 0.6855565
100600 0.6872772
100610 0.6902695
100620 0.6828829
100630 0.6834359
100640 0.6711193
100650 0.6756248
100660 0.6745882
100670 0.6719886
100680 0.6712985
100690 0.6686051
100700 0.6835418
100710 0.6760318
100720 0.6802503
100730 0.6765479
100740 0.6710327
100750 0.6765981
100760 0.6747448
100770 0.6610265
100780 0.670639
100790 0.6666261
100800 0.678415
100810 0.6718989
100820 0.6971068
100830 0.6776628
100840 0.6859009
100850 0.6965058
100860 0.7024181
100870 0.6931916
100880 0.7050982
100890 0.7022547
100900 0.7045745
100910 0.706494
100920 0.6851744
100930 0.689077
100940 0.6996002
100950 0.6922551
100960 0.6749406
100970 0.6730528
100980 0.6835046
100990 0.669818
101000 0.6682578
101010 0.6647556
101020 0.6776046
101030 0.6801236
101040 0.6781975
101050 0.6819074
101060 0.6775105
101070 0.6772332
101080 0.6870142
101090 0.6796858
101100 0.6848451
101110 0.6801448
101120 0.6764618
101130 0.6684777
101140 0.6712165
101150 0.6679708
101160 0.6819107
101170 0.6684691
101180 0.6582545
101190 0.6559159
101200 0.6673684
101210 0.6719272
101220 0.6703711
101230 0.6630856
101240 0.6694384
101250 0.6739807
101260 0.6729246
101270 0.673429
101280 0.6821725
101290 0.6911243
101300 0.681789
101310 0.6874435
101320 0.6924627
101330 0.6880126
101340 0.6872424
101350 0.6827435
101360 0.6904914
101370 0.6914452
101380 0.6970167
101390 0.6991331
101400 0.7076599
101410 0.7056314
101420 0.7039152
101430 0.6870479
101440 0.6920514
101450 0.6885749
101460 0.6981097
101470 0.6976787
101480 0.6931813
101490 0.6917328
101500 0.6896527
101510 0.6970482
101520 0.7001029
101530 0.7064064
101540 0.7126974
101550 0.7113827
101560 0.7161779
101570 0.7078994
101580 0.7037243
101590 0.7166033
101600 0.7084836
101610 0.7073591
101620 0.6993878
101630 0.71329
101640 0.7215956
101650 0.7282437
101660 0.7354594
101670 0.7221959
101680 0.7050885
101690 0.7021814
101700 0.697449
101710 0.70429
101720 0.6905248
101730 0.6912732
101740 0.6942103
101750 0.7024398
101760 0.6967276
101770 0.6974077
101780 0.7055601
101790 0.7009828
101800 0.7046424
101810 0.6986207
101820 0.7047263
101830 0.7063744
101840 0.7081994
101850 0.7064091
101860 0.7138361
101870 0.7108594
101880 0.7280834
101890 0.7267141
101900 0.7496573
101910 0.7204212
101920 0.71679
101930 0.7186859
101940 0.7205161
101950 0.7238888
101960 0.7248523
101970 0.7388461
101980 0.7383059
101990 0.7328186
102000 0.7492017
102010 0.7518638
102020 0.7409371
102030 0.7312096
102040 0.7238352
102050 0.7337046
102060 0.7332028
102070 0.7219213
102080 0.7223281
102090 0.7252086
102100 0.7321813
102110 0.7388892
102120 0.7441142
102130 0.7316914
102140 0.7266386
102150 0.7134038
102160 0.7037821
102170 0.7135644
102180 0.725482
102190 0.7332084
102200 0.7322825
102210 0.7271851
102220 0.7055933
102230 0.7066571
102240 0.7045997
102250 0.7127606
102260 0.7091696
102270 0.7167746
102280 0.7271832
102290 0.7257497
102300 0.7306392
102310 0.7232289
102320 0.7226616
102330 0.7214941
102340 0.7057456
102350 0.7165674
102360 0.72601
102370 0.7134719
102380 0.6986001
102390 0.6984458
102400 0.7000112
102410 0.712691
102420 0.7132289
102430 0.710852
102440 0.7097718
102450 0.6941305
102460 0.6936885
102470 0.6976451
102480 0.6892152
102490 0.6899143
102500 0.6926588
102510 0.6882132
102520 0.6862407
102530 0.684427
102540 0.6859904
102550 0.6941921
102560 0.6878927
102570 0.7031626
102580 0.6980929
102590 0.6897961
102600 0.682978
102610 0.6800189
102620 0.7004489
102630 0.6963105
102640 0.6764708
102650 0.6727533
102660 0.6748412
102670 0.6806477
102680 0.6844269
102690 0.6945801
102700 0.7058263
102710 0.7121733
102720 0.7022482
102730 0.6987739
102740 0.7057312
102750 0.7070111
102760 0.7053105
102770 0.7140161
102780 0.7095376
102790 0.7065937
102800 0.7078248
102810 0.7106377
102820 0.6935805
102830 0.7163627
102840 0.7080435
102850 0.6948177
102860 0.6918937
102870 0.6959245
102880 0.6894502
102890 0.6829175
102900 0.6760372
102910 0.6802767
102920 0.6781298
102930 0.6778266
102940 0.672102
102950 0.6634628
102960 0.6603371
102970 0.658744
102980 0.6599551
102990 0.664934
103000 0.6641948
103010 0.6645287
103020 0.6558484
103030 0.6493242
103040 0.6667776
103050 0.6691675
103060 0.6598526
103070 0.664456
103080 0.663234
103090 0.6612602
103100 0.6458615
103110 0.6453138
103120 0.64209
103130 0.6456214
103140 0.6483657
103150 0.6525636
103160 0.6370075
103170 0.64112
103180 0.6477485
103190 0.6550871
103200 0.6692061
103210 0.6668782
103220 0.6650513
103230 0.6644893
103240 0.6614211
103250 0.6687209
103260 0.6683273
103270 0.6684574
103280 0.6703557
103290 0.6730214
103300 0.6682683
103310 0.6737331
103320 0.6756448
103330 0.678629
103340 0.673695
103350 0.661173
103360 0.6624361
103370 0.6583256
103380 0.6482884
103390 0.6399968
103400 0.6247345
103410 0.6253253
103420 0.6406849
103430 0.6476208
103440 0.6379312
103450 0.6490433
103460 0.6414391
103470 0.6573524
103480 0.6574025
103490 0.6544706
103500 0.6554288
103510 0.6537609
103520 0.6367298
103530 0.6366627
103540 0.6358802
103550 0.6317323
103560 0.6483316
103570 0.6501389
103580 0.6568582
103590 0.6547261
103600 0.6528112
103610 0.6607832
103620 0.6579761
103630 0.6597385
103640 0.6622324
103650 0.6621218
103660 0.6626767
103670 0.6702917
103680 0.6719908
103690 0.6694957
103700 0.6911995
103710 0.6828625
103720 0.6863567
103730 0.692009
103740 0.6862377
103750 0.6809281
103760 0.6819448
103770 0.692998
103780 0.686648
103790 0.6907104
103800 0.6938335
103810 0.6898771
103820 0.688794
103830 0.6927577
103840 0.6930907
103850 0.694294
103860 0.6941174
103870 0.6961765
103880 0.6827923
103890 0.6833163
103900 0.6968804
103910 0.700976
103920 0.6897885
103930 0.6911941
103940 0.6915987
103950 0.6792616
103960 0.681569
103970 0.6760707
103980 0.6930996
103990 0.7040328
104000 0.699275
104010 0.6848459
104020 0.6775645
104030 0.6902853
104040 0.6865299
104050 0.6872857
104060 0.6955948
104070 0.6642505
104080 0.6778618
104090 0.6824797
104100 0.6721944
104110 0.6802357
104120 0.6834084
104130 0.6689424
104140 0.6879372
104150 0.6755152
104160 0.6855294
104170 0.6737484
104180 0.6917672
104190 0.7021579
104200 0.6943896
104210 0.695984
104220 0.6850646
104230 0.690264
104240 0.6761566
104250 0.6771578
104260 0.671573
104270 0.6657485
104280 0.6680802
104290 0.6533086
104300 0.6574186
104310 0.6598835
104320 0.6620172
104330 0.6567048
104340 0.6602662
104350 0.6486566
104360 0.6404025
104370 0.6373857
104380 0.6482222
104390 0.6481341
104400 0.647962
104410 0.644933
104420 0.6404797
104430 0.6500313
104440 0.6541292
104450 0.6654295
104460 0.6667428
104470 0.658811
104480 0.6539416
104490 0.6615393
104500 0.6541914
104510 0.671254
104520 0.6697581
104530 0.6774826
104540 0.6693575
104550 0.6744655
104560 0.6566496
104570 0.6516744
104580 0.6493475
104590 0.6515059
104600 0.654208
104610 0.6565804
104620 0.6532491
104630 0.6545592
104640 0.6640837
104650 0.659983
104660 0.6496074
104670 0.6502756
104680 0.6559438
104690 0.6838043
104700 0.6803653
104710 0.6805565
104720 0.6843289
104730 0.6955117
104740 0.6946027
104750 0.6881936
104760 0.6783866
104770 0.6685176
104780 0.6790697
104790 0.6728504
104800 0.6756194
104810 0.6752991
104820 0.6853557
104830 0.6901088
104840 0.6835875
104850 0.6687623
104860 0.6781114
104870 0.672989
104880 0.6813255
104890 0.6788957
104900 0.6734436
104910 0.6643615
104920 0.6603094
104930 0.6715198
104940 0.6846148
104950 0.6938989
104960 0.6846631
104970 0.6819183
104980 0.6904265
104990 0.6799265
105000 0.6768921
105010 0.6779644
105020 0.675777
105030 0.6682695
105040 0.6858039
105050 0.6841651
105060 0.6687224
105070 0.663129
105080 0.6795711
105090 0.6707166
105100 0.6740861
105110 0.6752155
105120 0.6726449
105130 0.6709225
105140 0.6745573
105150 0.6826863
105160 0.6997331
105170 0.712625
105180 0.7080917
105190 0.721424
105200 0.7153075
105210 0.697207
105220 0.7026813
105230 0.7016963
105240 0.6990237
105250 0.7080075
105260 0.7024158
105270 0.6905558
105280 0.6757619
105290 0.6770254
105300 0.6883428
105310 0.6921802
105320 0.6750849
105330 0.6710421
105340 0.674578
105350 0.6689453
105360 0.6817951
105370 0.6857167
105380 0.6886643
105390 0.6837291
105400 0.6863934
105410 0.6862913
105420 0.6907282
105430 0.6799923
105440 0.6827354
105450 0.6678885
105460 0.676538
105470 0.6774315
105480 0.6690933
105490 0.6697646
105500 0.6708408
105510 0.6735635
105520 0.6787252
105530 0.6784787
105540 0.6670593
105550 0.6575253
105560 0.6583622
105570 0.6707759
105580 0.6816518
105590 0.6768981
105600 0.6647784
105610 0.6717721
105620 0.6603763
105630 0.6779652
105640 0.6663537
105650 0.6683048
105660 0.6642911
105670 0.6613007
105680 0.6754921
105690 0.6666619
105700 0.6751972
105710 0.6711269
105720 0.6802039
105730 0.6846021
105740 0.6906844
105750 0.6913216
105760 0.6873595
105770 0.6821982
105780 0.6827779
105790 0.6817822
105800 0.691651
105810 0.6673016
105820 0.6799481
105830 0.6887493
105840 0.6750393
105850 0.6877733
105860 0.6978855
105870 0.7012562
105880 0.6935133
105890 0.713497
105900 0.7252523
105910 0.7284575
105920 0.72679
105930 0.7045671
105940 0.6903065
105950 0.6811568
105960 0.6783472
105970 0.6961585
105980 0.6958059
105990 0.6959417
106000 0.6830255
106010 0.6966443
106020 0.6849871
106030 0.6895002
106040 0.6907961
106050 0.7023113
106060 0.7108991
106070 0.7072945
106080 0.7141132
106090 0.7148969
106100 0.7138417
106110 0.7149536
106120 0.7194573
106130 0.731265
106140 0.7233429
106150 0.7195046
106160 0.7142558
106170 0.7123519
106180 0.7135413
106190 0.7139424
106200 0.7213154
106210 0.7122628
106220 0.7035612
106230 0.7058483
106240 0.7021682
106250 0.7120411
106260 0.7146432
106270 0.715209
106280 0.71744
106290 0.7200554
106300 0.7047595
106310 0.7018028
106320 0.696403
106330 0.6959522
106340 0.6972185
106350 0.6921982
106360 0.6996092
106370 0.7044961
106380 0.6924506
106390 0.6911983
106400 0.6860459
106410 0.6931099
106420 0.6891942
106430 0.6822475
106440 0.6829699
106450 0.6861972
106460 0.6954759
106470 0.6923996
106480 0.6842998
106490 0.6803628
106500 0.6911209
106510 0.6927814
106520 0.6829113
106530 0.6856353
106540 0.6879307
106550 0.6790558
106560 0.6780759
106570 0.6766854
106580 0.6737439
106590 0.6750693
106600 0.678335
106610 0.6699911
106620 0.6804916
106630 0.6883969
106640 0.6807139
106650 0.6904366
106660 0.6835325
106670 0.7006856
106680 0.6900702
106690 0.6852813
106700 0.6858753
106710 0.6943348
106720 0.6767295
106730 0.675252
106740 0.6930408
106750 0.6774696
106760 0.6863871
106770 0.6752379
106780 0.6699433
106790 0.6823087
106800 0.7020844
106810 0.6948907
106820 0.6849888
106830 0.6765974
106840 0.6794412
106850 0.6872766
106860 0.679951
106870 0.679136
106880 0.6904817
106890 0.6943682
106900 0.6905459
106910 0.6832038
106920 0.6854949
106930 0.6957186
106940 0.68132
106950 0.6758676
106960 0.6740056
106970 0.6672683
106980 0.681798
106990 0.6840072
107000 0.6926514
107010 0.6920725
107020 0.6970441
107030 0.6995916
107040 0.7049541
107050 0.7058636
107060 0.7071199
107070 0.7062089
107080 0.7118608
107090 0.6992165
107100 0.7244384
107110 0.7222799
107120 0.7160855
107130 0.7131028
107140 0.7174544
107150 0.7297394
107160 0.7269205
107170 0.7126719
107180 0.705838
107190 0.7019368
107200 0.7002509
107210 0.7038564
107220 0.7118465
107230 0.7028917
107240 0.7234666
107250 0.7205799
107260 0.7168008
107270 0.7151585
107280 0.7140177
107290 0.7189544
107300 0.7139603
107310 0.7167598
107320 0.7065082
107330 0.7011236
107340 0.6996047
107350 0.7076797
107360 0.7056106
107370 0.7059571
107380 0.7145679
107390 0.707051
107400 0.6899936
107410 0.7002624
107420 0.7014084
107430 0.6930713
107440 0.6817875
107450 0.6798713
107460 0.6885591
107470 0.7010974
107480 0.6954885
107490 0.6805311
107500 0.6953634
107510 0.6860334
107520 0.6765246
107530 0.6768075
107540 0.6678481
107550 0.6841102
107560 0.6965862
107570 0.6906126
107580 0.700888
107590 0.7071219
107600 0.7042955
107610 0.6973703
107620 0.6957156
107630 0.7037293
107640 0.6966513
107650 0.6931226
107660 0.6880085
107670 0.6876033
107680 0.6940534
107690 0.7115859
107700 0.70708
107710 0.7132043
107720 0.7103133
107730 0.704165
107740 0.7105461
107750 0.7115861
107760 0.718469
107770 0.726024
107780 0.7259136
107790 0.7277941
107800 0.7338417
107810 0.7412525
107820 0.7334132
107830 0.7213556
107840 0.7279214
107850 0.726949
107860 0.7179003
107870 0.7163746
107880 0.7186001
107890 0.7250168
107900 0.7170956
107910 0.7174305
107920 0.7160024
107930 0.7138054
107940 0.7117026
107950 0.7266284
107960 0.7214214
107970 0.7166291
107980 0.7147556
107990 0.7179889
108000 0.7151353
108010 0.7301871
108020 0.727191
108030 0.7298059
108040 0.7301208
108050 0.7359619
108060 0.7475607
108070 0.7390192
108080 0.7334909
108090 0.7176082
108100 0.708716
108110 0.7258933
108120 0.7199135
108130 0.720212
108140 0.7055215
108150 0.7081656
108160 0.7033703
108170 0.7182952
108180 0.7213767
108190 0.7161391
108200 0.7203719
108210 0.7282157
108220 0.724088
108230 0.7070841
108240 0.7040543
108250 0.6931962
108260 0.6860818
108270 0.6921914
108280 0.6972539
108290 0.6990272
108300 0.7035189
108310 0.7177461
108320 0.7098894
108330 0.7136394
108340 0.7017815
108350 0.6936967
108360 0.7034878
108370 0.7023629
108380 0.7082988
108390 0.7085634
108400 0.716551
108410 0.7095733
108420 0.7094693
108430 0.7065057
108440 0.7057589
108450 0.7007823
108460 0.6869632
108470 0.6796136
108480 0.6901744
108490 0.6965999
108500 0.6989406
108510 0.6993809
108520 0.7016692
108530 0.7003225
108540 0.6935172
108550 0.6854281
108560 0.693042
108570 0.6718724
108580 0.6685137
108590 0.663046
108600 0.6593665
108610 0.6738011
108620 0.6625489
108630 0.6593925
108640 0.6755546
108650 0.6878644
108660 0.6896456
108670 0.6802192
108680 0.6684291
108690 0.6610234
108700 0.6619514
108710 0.6658844
108720 0.6666547
108730 0.6608279
108740 0.6729051
108750 0.674198
108760 0.6641702
108770 0.6714882
108780 0.6686548
108790 0.6668894
108800 0.6664569
108810 0.6683123
108820 0.6661932
108830 0.6679754
108840 0.6696383
108850 0.6688133
108860 0.6727377
108870 0.6756867
108880 0.6719435
108890 0.6706556
108900 0.6742865
108910 0.6754154
108920 0.6733103
108930 0.6599795
108940 0.6738912
108950 0.6781007
108960 0.6821228
108970 0.6706868
108980 0.6621486
108990 0.6806556
109000 0.6735976
109010 0.6750259
109020 0.6808941
109030 0.6755287
109040 0.6958278
109050 0.6785597
109060 0.6804008
109070 0.6653631
109080 0.6737972
109090 0.6633398
109100 0.6668729
109110 0.6717644
109120 0.6700086
109130 0.6690816
109140 0.6707392
109150 0.6742175
109160 0.6848934
109170 0.6803975
109180 0.6793009
109190 0.6736486
109200 0.6775826
109210 0.6830487
109220 0.6815059
109230 0.6891308
109240 0.6874044
109250 0.6805332
109260 0.6879554
109270 0.6784015
109280 0.6861992
109290 0.6915292
109300 0.6924846
109310 0.7032553
109320 0.701364
109330 0.7100592
109340 0.7110716
109350 0.6946958
109360 0.6856158
109370 0.6904139
109380 0.6980398
109390 0.6861262
109400 0.6907098
109410 0.6959401
109420 0.6972887
109430 0.6968705
109440 0.6999618
109450 0.7034283
109460 0.6956178
109470 0.6930615
109480 0.6926112
109490 0.7012409
109500 0.6939468
109510 0.694266
109520 0.6920538
109530 0.6838573
109540 0.693711
109550 0.6871258
109560 0.6983225
109570 0.690345
109580 0.692247
109590 0.692238
109600 0.6840457
109610 0.6877446
109620 0.6892389
109630 0.7025881
109640 0.7101798
109650 0.7104663
109660 0.7180153
109670 0.7079912
109680 0.713252
109690 0.720622
109700 0.728994
109710 0.7307595
109720 0.7350049
109730 0.7155606
109740 0.714209
109750 0.7187734
109760 0.7396635
109770 0.7302771
109780 0.7278684
109790 0.7125749
109800 0.7129237
109810 0.7157325
109820 0.7202431
109830 0.7097287
109840 0.7036296
109850 0.6974279
109860 0.6972325
109870 0.6959702
109880 0.6869131
109890 0.6948241
109900 0.6950754
109910 0.6885227
109920 0.6930164
109930 0.6905761
109940 0.6989427
109950 0.7045671
109960 0.7075651
109970 0.7179175
109980 0.7164736
109990 0.7177024
110000 0.7120096
110010 0.7154152
110020 0.7030041
110030 0.6993614
110040 0.7037984
110050 0.7060782
110060 0.7050422
110070 0.6935328
110080 0.6914661
110090 0.69401
110100 0.6993783
110110 0.6909992
110120 0.6960713
110130 0.693434
110140 0.6937043
110150 0.6883327
110160 0.6972683
110170 0.6994889
110180 0.7190472
110190 0.7145591
110200 0.7036539
110210 0.712298
110220 0.7018765
110230 0.7015017
110240 0.6949133
110250 0.7091061
110260 0.7158305
110270 0.7145538
110280 0.7024311
110290 0.6964255
110300 0.7094563
110310 0.7149848
110320 0.7120034
110330 0.7152998
110340 0.7277711
110350 0.7210059
110360 0.706082
110370 0.7070705
110380 0.7128586
110390 0.695267
110400 0.6935794
110410 0.6979157
110420 0.7131379
110430 0.7090304
110440 0.7045446
110450 0.7031121
110460 0.7051757
110470 0.6943859
110480 0.6888142
110490 0.7044911
110500 0.6990337
110510 0.6943631
110520 0.6991327
110530 0.7021261
110540 0.7035019
110550 0.7122787
110560 0.7184134
110570 0.7210781
110580 0.7340888
110590 0.7382416
110600 0.7417762
110610 0.7475634
110620 0.7373819
110630 0.7418256
110640 0.7276378
110650 0.7210575
110660 0.7422995
110670 0.7422227
110680 0.7248698
110690 0.7281841
110700 0.7221975
110710 0.7105159
110720 0.7154904
110730 0.7056938
110740 0.7091826
110750 0.7074587
110760 0.7078364
110770 0.7082386
110780 0.7102484
110790 0.7102422
110800 0.7206638
110810 0.7134127
110820 0.7242892
110830 0.7086545
110840 0.7008473
110850 0.6795283
110860 0.6905861
110870 0.6977577
110880 0.6951479
110890 0.7088345
110900 0.7042056
110910 0.705586
110920 0.7019624
110930 0.7065599
110940 0.7008642
110950 0.70682
110960 0.7015663
110970 0.7047378
110980 0.6876164
110990 0.6890762
111000 0.6826674
111010 0.6824386
111020 0.6762131
111030 0.6748577
111040 0.6657405
111050 0.6771311
111060 0.6671857
111070 0.6801115
111080 0.6847222
111090 0.6919839
111100 0.689522
111110 0.6853492
111120 0.6815873
111130 0.6935771
111140 0.685122
111150 0.6824301
111160 0.6839156
111170 0.6843226
111180 0.6744453
111190 0.6868303
111200 0.694539
111210 0.6779289
111220 0.6855026
111230 0.688426
111240 0.6888433
111250 0.6976441
111260 0.6845961
111270 0.6825058
111280 0.6750842
111290 0.6837986
111300 0.6857197
111310 0.6949534
111320 0.688228
111330 0.6931181
111340 0.7008455
111350 0.6957109
111360 0.689664
111370 0.6852896
111380 0.6833705
111390 0.6708422
111400 0.6731713
111410 0.670636
111420 0.6672217
111430 0.6609402
111440 0.6778235
111450 0.6782668
111460 0.6783754
111470 0.6838105
111480 0.6856265
111490 0.6919991
111500 0.6871569
111510 0.6835327
111520 0.6955223
111530 0.6771859
111540 0.6633655
111550 0.6740552
111560 0.6721428
111570 0.6690626
111580 0.6779803
111590 0.6834542
111600 0.675147
111610 0.6822432
111620 0.6912065
111630 0.6940399
111640 0.6879907
111650 0.6765863
111660 0.6870678
111670 0.678441
111680 0.676022
111690 0.6817856
111700 0.6722741
111710 0.6690201
111720 0.6766491
111730 0.6705291
111740 0.6731111
111750 0.6796233
111760 0.676417
111770 0.6853912
111780 0.6847025
111790 0.6869456
111800 0.6784633
111810 0.678188
111820 0.6646011
111830 0.6700917
111840 0.664922
111850 0.6669546
111860 0.6802315
111870 0.6762162
111880 0.6810635
111890 0.6750483
111900 0.6795157
111910 0.674328
111920 0.6748458
111930 0.6850615
111940 0.664561
111950 0.6669533
111960 0.6602019
111970 0.6697132
111980 0.672173
111990 0.6800801
112000 0.696126
112010 0.7001908
112020 0.6933772
112030 0.6835726
112040 0.6855019
112050 0.6820651
112060 0.6912365
112070 0.6888229
112080 0.6765844
112090 0.6884982
112100 0.6949894
112110 0.6824291
112120 0.692805
112130 0.6818839
112140 0.6785756
112150 0.6755011
112160 0.6771325
112170 0.6838123
112180 0.680948
112190 0.6819574
112200 0.6940657
112210 0.7128364
112220 0.7125397
112230 0.7095241
112240 0.7086
112250 0.7084005
112260 0.7092082
112270 0.7162471
112280 0.719198
112290 0.7191575
112300 0.705734
112310 0.6903954
112320 0.6972902
112330 0.6970869
112340 0.7011065
112350 0.7074744
112360 0.7024551
112370 0.6987511
112380 0.7030857
112390 0.6819348
112400 0.6837215
112410 0.6871687
112420 0.681547
112430 0.6922005
112440 0.6922764
112450 0.6918026
112460 0.6851221
112470 0.6669182
112480 0.680346
112490 0.691968
112500 0.6919721
112510 0.6889143
112520 0.6774529
112530 0.6826633
112540 0.6886216
112550 0.6838768
112560 0.6786749
112570 0.6794656
112580 0.6751992
112590 0.6814752
112600 0.6765981
112610 0.6793808
112620 0.6914694
112630 0.6881046
112640 0.6848308
112650 0.672501
112660 0.6743962
112670 0.6800853
112680 0.6803769
112690 0.6747719
112700 0.6669454
112710 0.666658
112720 0.6597342
112730 0.6601437
112740 0.6639986
112750 0.680625
112760 0.6675895
112770 0.6758879
112780 0.6686828
112790 0.6716936
112800 0.6814538
112810 0.6818874
112820 0.6844174
112830 0.691071
112840 0.684368
112850 0.6845703
112860 0.6827223
112870 0.6771382
112880 0.6763702
112890 0.6805302
112900 0.6787421
112910 0.6748906
112920 0.6839661
112930 0.6841307
112940 0.6737579
112950 0.6737943
112960 0.6806473
112970 0.6766015
112980 0.6766996
112990 0.6748595
113000 0.6762891
113010 0.6718853
113020 0.6900805
113030 0.6909076
113040 0.6798469
113050 0.6853625
113060 0.6851634
113070 0.6807404
113080 0.681375
113090 0.6869887
113100 0.6929454
113110 0.6915532
113120 0.6712312
113130 0.6676412
113140 0.6646573
113150 0.6610169
113160 0.6610112
113170 0.6595073
113180 0.6649757
113190 0.6654084
113200 0.6618971
113210 0.6731074
113220 0.6750293
113230 0.6846705
113240 0.680904
113250 0.6834587
113260 0.6823951
113270 0.682411
113280 0.6960691
113290 0.6937805
113300 0.69087
113310 0.6928031
113320 0.6923507
113330 0.6885337
113340 0.6883559
113350 0.6940774
113360 0.6941245
113370 0.6930392
113380 0.6945637
113390 0.6946322
113400 0.6941346
113410 0.689985
113420 0.6943703
113430 0.6848939
113440 0.6770086
113450 0.6949409
113460 0.6897765
113470 0.6949823
113480 0.6850009
113490 0.6826425
113500 0.6767172
113510 0.6677178
113520 0.6705886
113530 0.6753779
113540 0.6629925
113550 0.6548414
113560 0.6588234
113570 0.6599136
113580 0.6726788
113590 0.6709168
113600 0.6735494
113610 0.673416
113620 0.6700392
113630 0.6759858
113640 0.6651572
113650 0.6722673
113660 0.6773576
113670 0.6851082
113680 0.6810061
113690 0.6832826
113700 0.6846582
113710 0.6684756
113720 0.6757922
113730 0.679803
113740 0.6559023
113750 0.658864
113760 0.659205
113770 0.6561127
113780 0.6593977
113790 0.6586835
113800 0.6643798
113810 0.6657157
113820 0.6703135
113830 0.6778885
113840 0.6739929
113850 0.6881371
113860 0.6857296
113870 0.6894721
113880 0.6772943
113890 0.6855627
113900 0.6905339
113910 0.681868
113920 0.6823799
113930 0.6726032
113940 0.6941759
113950 0.6925054
113960 0.6756569
113970 0.6796689
113980 0.686573
113990 0.68534
114000 0.6735481
114010 0.6658123
114020 0.6703023
114030 0.6771402
114040 0.6964686
114050 0.6918874
114060 0.6918123
114070 0.6827348
114080 0.6868041
114090 0.681514
114100 0.6934657
114110 0.6939017
114120 0.6977003
114130 0.6888441
114140 0.6893949
114150 0.671459
114160 0.6791514
114170 0.6726683
114180 0.6771672
114190 0.6818902
114200 0.6723423
114210 0.6801915
114220 0.6767532
114230 0.684423
114240 0.6922879
114250 0.6932924
114260 0.6899726
114270 0.6836395
114280 0.6888833
114290 0.6905036
114300 0.6981927
114310 0.6983766
114320 0.6893582
114330 0.6947809
114340 0.6838588
114350 0.6738843
114360 0.6829215
114370 0.6830092
114380 0.6892068
114390 0.6899246
114400 0.6787468
114410 0.687295
114420 0.6854391
114430 0.6970293
114440 0.7007337
114450 0.6977234
114460 0.6914995
114470 0.6977046
114480 0.6950399
114490 0.690612
114500 0.6781484
114510 0.6809562
114520 0.6917615
114530 0.6868802
114540 0.7045789
114550 0.7047738
114560 0.6858141
114570 0.6851425
114580 0.6799539
114590 0.683497
114600 0.6737567
114610 0.6651168
114620 0.6776147
114630 0.6665612
114640 0.6745843
114650 0.6625884
114660 0.662492
114670 0.6646413
114680 0.6742512
114690 0.6768133
114700 0.6822114
114710 0.687582
114720 0.668929
114730 0.6746333
114740 0.6767755
114750 0.6794447
114760 0.6769634
114770 0.6600627
114780 0.6634225
114790 0.6616938
114800 0.6713251
114810 0.6805577
114820 0.6832625
114830 0.6825044
114840 0.6806808
114850 0.6687762
114860 0.6672992
114870 0.6596091
114880 0.6685874
114890 0.6646919
114900 0.6667695
114910 0.672399
114920 0.6681597
114930 0.6772193
114940 0.6774818
114950 0.6787764
114960 0.6851628
114970 0.690144
114980 0.6682881
114990 0.6545635
115000 0.6637387
115010 0.6669784
115020 0.6687334
115030 0.6705657
115040 0.665193
115050 0.6737792
115060 0.6931887
115070 0.6743407
115080 0.6758208
115090 0.6775457
115100 0.6811104
115110 0.6786785
115120 0.6883102
115130 0.6938279
115140 0.6847457
115150 0.6889223
115160 0.6899899
115170 0.6902992
115180 0.699823
115190 0.6925917
115200 0.6896916
115210 0.6888896
115220 0.6903399
115230 0.6864038
115240 0.6938412
115250 0.7006657
115260 0.7010606
115270 0.7020175
115280 0.6956631
115290 0.6772308
115300 0.6813273
115310 0.6899557
115320 0.6807204
115330 0.677398
115340 0.680891
115350 0.6794878
115360 0.6697347
115370 0.6742662
115380 0.6705275
115390 0.6831879
115400 0.6892226
115410 0.685131
115420 0.6830536
115430 0.6764575
115440 0.6895351
115450 0.6895155
115460 0.6933633
115470 0.7036219
115480 0.6869786
115490 0.6936085
115500 0.6949696
115510 0.6922696
115520 0.7096024
115530 0.7019065
115540 0.7043787
115550 0.7049499
115560 0.7112352
115570 0.7070076
115580 0.7125291
115590 0.7121881
115600 0.6889576
115610 0.6967537
115620 0.7057951
115630 0.6970116
115640 0.6975646
115650 0.6906641
115660 0.6968449
115670 0.6860795
115680 0.6843905
115690 0.6931245
115700 0.7020419
115710 0.6977258
115720 0.6873878
115730 0.6830237
115740 0.6783639
115750 0.6687129
115760 0.6636729
115770 0.6668272
115780 0.6828356
115790 0.6883482
115800 0.6909263
115810 0.6866589
115820 0.6908787
115830 0.6826297
115840 0.6863622
115850 0.6874398
115860 0.6884083
115870 0.6892666
115880 0.6864105
115890 0.6779767
115900 0.6858305
115910 0.6878304
115920 0.7041258
115930 0.6944069
115940 0.6955095
115950 0.6962934
115960 0.7020911
115970 0.6932104
115980 0.7023127
115990 0.6917043
116000 0.684243
116010 0.679475
116020 0.6836908
116030 0.6928174
116040 0.7001856
116050 0.7052662
116060 0.6971645
116070 0.6933416
116080 0.683864
116090 0.691134
116100 0.6798259
116110 0.6774386
116120 0.6981549
116130 0.6868353
116140 0.6921573
116150 0.7049749
116160 0.7086223
116170 0.7079875
116180 0.6960304
116190 0.6793907
116200 0.6893253
116210 0.6851103
116220 0.689638
116230 0.6802307
116240 0.6842489
116250 0.6915208
116260 0.6957505
116270 0.6872588
116280 0.6930059
116290 0.6849353
116300 0.6790802
116310 0.6742611
116320 0.6742057
116330 0.6736267
116340 0.6753253
116350 0.678692
116360 0.6860374
116370 0.6855064
116380 0.6772618
116390 0.674447
116400 0.6793295
116410 0.6886508
116420 0.6720189
116430 0.6722696
116440 0.6602476
116450 0.6676329
116460 0.6676272
116470 0.6726493
116480 0.6746368
116490 0.6704847
116500 0.6695595
116510 0.6773409
116520 0.674336
116530 0.6736841
116540 0.6789173
116550 0.6810858
116560 0.6704357
116570 0.6759133
116580 0.6590651
116590 0.673538
116600 0.6801811
116610 0.6763595
116620 0.675043
116630 0.6884124
116640 0.678708
116650 0.6877968
116660 0.6886986
116670 0.6889078
116680 0.707161
116690 0.7152671
116700 0.7033484
116710 0.7035719
116720 0.7052321
116730 0.6898118
116740 0.6886054
116750 0.6968992
116760 0.6848611
116770 0.6827022
116780 0.6875859
116790 0.6830752
116800 0.6818041
116810 0.6927385
116820 0.6991317
116830 0.6948994
116840 0.6854615
116850 0.6950889
116860 0.6889449
116870 0.6844368
116880 0.6653712
116890 0.6752813
116900 0.6847712
116910 0.6969842
116920 0.6973417
116930 0.69432
116940 0.6828951
116950 0.6827722
116960 0.6839533
116970 0.6884137
116980 0.6697436
116990 0.6699699
117000 0.6727471
117010 0.672133
117020 0.6759481
117030 0.6873608
117040 0.691572
117050 0.6894324
117060 0.6934122
117070 0.6897089
117080 0.690455
117090 0.6859195
117100 0.691096
117110 0.707056
117120 0.6903465
117130 0.680194
117140 0.6967907
117150 0.6991931
117160 0.7082081
117170 0.7085229
117180 0.7007864
117190 0.6972837
117200 0.6858909
117210 0.6847818
117220 0.6715098
117230 0.6694455
117240 0.6873732
117250 0.6759286
117260 0.6624236
117270 0.6651238
117280 0.6614648
117290 0.6713621
117300 0.6759086
117310 0.6687622
117320 0.6738127
117330 0.6730993
117340 0.6680151
117350 0.6610302
117360 0.6581647
117370 0.6669028
117380 0.6696126
117390 0.6844761
117400 0.6796828
117410 0.6802177
117420 0.6806953
117430 0.6727653
117440 0.6744921
117450 0.6920629
117460 0.6828718
117470 0.6771168
117480 0.6671104
117490 0.6737259
117500 0.6714717
117510 0.6670653
117520 0.6736897
117530 0.6791613
117540 0.6721518
117550 0.6824513
117560 0.6789692
117570 0.6821004
117580 0.6844677
117590 0.6966883
117600 0.690105
117610 0.6936666
117620 0.6839902
117630 0.6934378
117640 0.6994234
117650 0.6930782
117660 0.6890017
117670 0.6812207
117680 0.6668918
117690 0.6723026
117700 0.6842425
117710 0.6782215
117720 0.6781487
117730 0.6825789
117740 0.6851822
117750 0.6803663
117760 0.6819578
117770 0.6889626
117780 0.6802272
117790 0.6725661
117800 0.6740132
117810 0.6638173
117820 0.6699452
117830 0.6737747
117840 0.6725988
117850 0.668079
117860 0.6812605
117870 0.6820384
117880 0.6810351
117890 0.6897101
117900 0.6856006
117910 0.6777807
117920 0.6877643
117930 0.6940573
117940 0.6831871
117950 0.6683262
117960 0.6830232
117970 0.6783212
117980 0.678495
117990 0.6763347
118000 0.6832883
118010 0.6795893
118020 0.6781276
118030 0.6792557
118040 0.6797129
118050 0.6722645
118060 0.6792424
118070 0.6765329
118080 0.6811713
118090 0.6826841
118100 0.666535
118110 0.681387
118120 0.6866741
118130 0.6641948
118140 0.6538565
118150 0.664811
118160 0.6572273
118170 0.6550273
118180 0.6588643
118190 0.6699932
118200 0.6712554
118210 0.6826226
118220 0.6727601
118230 0.6748528
118240 0.672804
118250 0.6741602
118260 0.6797544
118270 0.6746281
118280 0.6841992
118290 0.6834214
118300 0.6890819
118310 0.676283
118320 0.6578223
118330 0.6623641
118340 0.6605989
118350 0.6796989
118360 0.6769923
118370 0.6757233
118380 0.6714041
118390 0.6704524
118400 0.6604071
118410 0.6554248
118420 0.6434816
118430 0.6510088
118440 0.6626515
118450 0.65865
118460 0.6652657
118470 0.6740559
118480 0.6753968
118490 0.6742027
118500 0.6723356
118510 0.6680344
118520 0.669028
118530 0.6623887
118540 0.6527572
118550 0.6536182
118560 0.6587097
118570 0.6570957
118580 0.662397
118590 0.6551325
118600 0.6543675
118610 0.6642878
118620 0.6647166
118630 0.659813
118640 0.6658074
118650 0.6609951
118660 0.6630718
118670 0.657068
118680 0.6711769
118690 0.6764646
118700 0.6809551
118710 0.6780792
118720 0.6822767
118730 0.6709301
118740 0.6748714
118750 0.6606275
118760 0.6652968
118770 0.6681736
118780 0.6707743
118790 0.6707569
118800 0.6692631
118810 0.6669796
118820 0.662317
118830 0.6740241
118840 0.6898074
118850 0.6961279
118860 0.6976528
118870 0.6811858
118880 0.6690651
118890 0.6686417
118900 0.6638399
118910 0.6593037
118920 0.6856151
118930 0.6879625
118940 0.6828144
118950 0.6782264
118960 0.6766056
118970 0.6736991
118980 0.680696
118990 0.6812506
119000 0.6686752
119010 0.6788172
119020 0.672423
119030 0.6784115
119040 0.6610665
119050 0.6588984
119060 0.6538565
119070 0.6453884
119080 0.6469148
119090 0.6537789
119100 0.6689799
119110 0.6661529
119120 0.6485772
119130 0.6552061
119140 0.655497
119150 0.6590483
119160 0.6597011
119170 0.6695683
119180 0.6641824
119190 0.6699651
119200 0.6728992
119210 0.6697676
119220 0.6667111
119230 0.6635699
119240 0.6672705
119250 0.6658609
119260 0.6629676
119270 0.6590471
119280 0.6621771
119290 0.6695194
119300 0.6626111
119310 0.6657693
119320 0.6590009
119330 0.6599462
119340 0.6633229
119350 0.6715765
119360 0.659128
119370 0.6638114
119380 0.6564765
119390 0.6643609
119400 0.6573844
119410 0.6648752
119420 0.6609052
119430 0.6551703
119440 0.6523595
119450 0.6422842
119460 0.640383
119470 0.6461056
119480 0.6532615
119490 0.653651
119500 0.6605907
119510 0.6612991
119520 0.6576091
119530 0.6512122
119540 0.6583731
119550 0.6655526
119560 0.6743148
119570 0.661632
119580 0.6641307
119590 0.654789
119600 0.6581256
119610 0.6624862
119620 0.656248
119630 0.6656712
119640 0.6518083
119650 0.6517338
119660 0.6443285
119670 0.6499404
119680 0.6522633
119690 0.6558664
119700 0.648876
119710 0.6507027
119720 0.6457732
119730 0.642297
119740 0.6502499
119750 0.6447624
119760 0.6466288
119770 0.6454599
119780 0.6455178
119790 0.6561524
119800 0.6545467
119810 0.6580147
119820 0.6619811
119830 0.6547052
119840 0.6607886
119850 0.6717547
119860 0.6644762
119870 0.671347
119880 0.6692916
119890 0.6692112
119900 0.6827509
119910 0.6859292
119920 0.6868034
119930 0.7004541
119940 0.6995879
119950 0.6974134
119960 0.7042011
119970 0.7231665
119980 0.7124397
119990 0.6884909
120000 0.6950918
120010 0.7009935
120020 0.7084324
120030 0.6948161
120040 0.6961657
120050 0.6938787
120060 0.7120134
120070 0.708806
120080 0.7111428
120090 0.684007
120100 0.6949458
120110 0.6943338
120120 0.6876318
120130 0.6770804
120140 0.6982911
120150 0.7004007
120160 0.6996756
120170 0.7063023
120180 0.6992049
120190 0.6954757
120200 0.702287
120210 0.7118236
120220 0.7107958
120230 0.7033963
120240 0.6964876
120250 0.7074099
120260 0.7043263
120270 0.6984386
120280 0.688316
120290 0.6919098
120300 0.6883365
120310 0.693853
120320 0.6965143
120330 0.6799814
120340 0.6824859
120350 0.6641805
120360 0.661498
120370 0.6709723
120380 0.6720915
120390 0.6813575
120400 0.6786313
120410 0.6864968
120420 0.6937318
120430 0.6993139
120440 0.7081945
120450 0.7004527
120460 0.7073969
120470 0.7075381
120480 0.6978786
120490 0.6935192
120500 0.6808738
120510 0.695461
120520 0.6946675
120530 0.6976805
120540 0.6977122
120550 0.6967158
120560 0.6902678
120570 0.6844428
120580 0.7022666
120590 0.7080738
120600 0.7022286
120610 0.7082823
120620 0.7123811
120630 0.7062507
120640 0.7163981
120650 0.7007375
120660 0.7076535
120670 0.7050679
120680 0.6962267
120690 0.6962748
120700 0.6865995
120710 0.683282
120720 0.6869812
120730 0.6891202
120740 0.6987385
120750 0.6918686
120760 0.694919
120770 0.7007235
120780 0.6824192
120790 0.6898371
120800 0.7021559
120810 0.6957509
120820 0.6978478
120830 0.704499
120840 0.7091354
120850 0.7036709
120860 0.6970506
120870 0.7125677
120880 0.6946997
120890 0.7066157
120900 0.7047409
120910 0.7112625
120920 0.7143745
120930 0.7072336
120940 0.7038891
120950 0.6891063
120960 0.6871263
120970 0.6957061
120980 0.6983554
120990 0.6882541
121000 0.6883898
121010 0.6879429
121020 0.6817583
121030 0.6942763
121040 0.6944042
121050 0.6965658
121060 0.6951703
121070 0.7034165
121080 0.6909862
121090 0.698122
121100 0.704021
121110 0.7103562
121120 0.7101901
121130 0.7134008
121140 0.7143123
121150 0.7144752
121160 0.7074865
121170 0.693336
121180 0.6960585
121190 0.6946257
121200 0.6968775
121210 0.6974272
121220 0.6831206
121230 0.693387
121240 0.6878781
121250 0.6786643
121260 0.6828514
121270 0.6927814
121280 0.6831259
121290 0.7015551
121300 0.6923816
121310 0.6875954
121320 0.6911771
121330 0.6785765
121340 0.6747804
121350 0.6701093
121360 0.6764997
121370 0.6823627
121380 0.6738154
121390 0.681829
121400 0.6813482
121410 0.6801274
121420 0.6769156
121430 0.6755462
121440 0.6666142
121450 0.6753423
121460 0.6809253
121470 0.6707191
121480 0.6773348
121490 0.6827772
121500 0.6911422
121510 0.6825445
121520 0.681462
121530 0.6836713
121540 0.6786151
121550 0.6863698
121560 0.688616
121570 0.6844624
121580 0.6704313
121590 0.6933267
121600 0.6910942
121610 0.6853324
121620 0.6764739
121630 0.6813365
121640 0.676105
121650 0.6590814
121660 0.6669703
121670 0.6733695
121680 0.6774837
121690 0.6737595
121700 0.6710563
121710 0.6739739
121720 0.678063
121730 0.6744748
121740 0.6715782
121750 0.6738576
121760 0.6849197
121770 0.6799709
121780 0.673485
121790 0.664894
121800 0.6686676
121810 0.6730068
121820 0.6726086
121830 0.6809791
121840 0.6854134
121850 0.6820528
121860 0.6872242
121870 0.686263
121880 0.6825153
121890 0.669642
121900 0.668895
121910 0.673632
121920 0.684855
121930 0.6879601
121940 0.67668
121950 0.6702617
121960 0.6834928
121970 0.6796621
121980 0.6822708
121990 0.6839116
122000 0.6878175
122010 0.6860265
122020 0.6737005
122030 0.6745449
122040 0.657921
122050 0.658878
122060 0.6634582
122070 0.6685226
122080 0.6655507
122090 0.6604287
122100 0.653283
122110 0.6462721
122120 0.6586741
122130 0.6510718
122140 0.657012
122150 0.6574146
122160 0.6685401
122170 0.6746997
122180 0.6671396
122190 0.6593917
122200 0.6694008
122210 0.6629364
122220 0.6761769
122230 0.6748565
122240 0.6655689
122250 0.6691473
122260 0.6603051
122270 0.6672931
122280 0.6726578
122290 0.6697589
122300 0.679439
122310 0.6644959
122320 0.6654904
122330 0.6671225
122340 0.6696942
122350 0.6780954
122360 0.6719677
122370 0.6844732
122380 0.6762345
122390 0.663592
122400 0.6723436
122410 0.6628205
122420 0.6619891
122430 0.6626143
122440 0.6534659
122450 0.6628555
122460 0.686888
122470 0.6741887
122480 0.6665139
122490 0.6653809
122500 0.6688347
122510 0.6497187
122520 0.6612677
122530 0.6711855
122540 0.6814911
122550 0.6746421
122560 0.6677005
122570 0.6763514
122580 0.6799893
122590 0.6847158
122600 0.6784955
122610 0.6622112
122620 0.661235
122630 0.6551724
122640 0.6638615
122650 0.6794875
122660 0.6912761
122670 0.6912794
122680 0.6757349
122690 0.6868752
122700 0.6802953
122710 0.6675751
122720 0.6749089
122730 0.6695145
122740 0.6720886
122750 0.6816618
122760 0.6909971
122770 0.6932889
122780 0.6984786
122790 0.7009244
122800 0.7099465
122810 0.7060613
122820 0.6932508
122830 0.6790928
122840 0.6843284
122850 0.6859736
122860 0.6948419
122870 0.7006862
122880 0.7011448
122890 0.7137269
122900 0.6926767
122910 0.6968582
122920 0.7017868
122930 0.6978769
122940 0.7034878
122950 0.7067381
122960 0.7003761
122970 0.7171012
122980 0.7188094
122990 0.7252625
123000 0.7027227
123010 0.7067162
123020 0.7012719
123030 0.6963493
123040 0.6997409
123050 0.7020933
123060 0.7112187
123070 0.7048367
123080 0.6985573
123090 0.6897717
123100 0.7019758
123110 0.6923225
123120 0.6997051
123130 0.6908759
123140 0.6871912
123150 0.679941
123160 0.691905
123170 0.704486
123180 0.6971771
123190 0.6945054
123200 0.6942959
123210 0.6819699
123220 0.6940321
123230 0.6982553
123240 0.6794211
123250 0.6818868
123260 0.6778436
123270 0.6907289
123280 0.6896527
123290 0.6841637
123300 0.6728511
123310 0.6803574
123320 0.6854963
123330 0.6873041
123340 0.6860962
123350 0.6860459
123360 0.7018399
123370 0.6918967
123380 0.6739219
123390 0.6822805
123400 0.6788894
123410 0.6941617
123420 0.7042379
123430 0.701597
123440 0.7016658
123450 0.6983396
123460 0.6953454
123470 0.6796605
123480 0.690847
123490 0.6747918
123500 0.678059
123510 0.6710829
123520 0.6586616
123530 0.6598374
123540 0.6684407
123550 0.6632445
123560 0.6626448
123570 0.6606311
123580 0.6655129
123590 0.6621606
123600 0.6776524
123610 0.6785274
123620 0.674816
123630 0.6696546
123640 0.6609076
123650 0.6662061
123660 0.6700374
123670 0.6732674
123680 0.6683753
123690 0.6657606
123700 0.6765445
123710 0.6717377
123720 0.6807634
123730 0.6776486
123740 0.6800663
123750 0.6869493
123760 0.6752718
123770 0.684574
123780 0.6817074
123790 0.6851426
123800 0.6795449
123810 0.6783864
123820 0.6748646
123830 0.6803502
123840 0.6912319
123850 0.6838357
123860 0.6901037
123870 0.6777313
123880 0.6810237
123890 0.6865425
123900 0.6865603
123910 0.672957
123920 0.6858791
123930 0.6829612
123940 0.6761602
123950 0.6734579
123960 0.6759892
123970 0.6780814
123980 0.6754831
123990 0.6743845
124000 0.6858016
124010 0.6845364
124020 0.6747158
124030 0.6760247
124040 0.6778212
124050 0.6766849
124060 0.6804656
124070 0.6872023
124080 0.6883454
124090 0.6718746
124100 0.6773389
124110 0.6782779
124120 0.6750488
124130 0.6758632
124140 0.6716193
124150 0.6662902
124160 0.6599473
124170 0.6670396
124180 0.6730316
124190 0.6765457
124200 0.6682575
124210 0.6749325
124220 0.6806518
124230 0.6790664
124240 0.6538237
124250 0.6525838
124260 0.6538625
124270 0.658595
124280 0.6538159
124290 0.6629764
124300 0.6665319
124310 0.6727344
124320 0.6667499
124330 0.6655247
124340 0.6509839
124350 0.6582049
124360 0.658109
124370 0.6577614
124380 0.6651023
124390 0.6669683
124400 0.6633402
124410 0.6856105
124420 0.6821976
124430 0.693969
124440 0.6964934
124450 0.6984643
124460 0.7099726
124470 0.6944599
124480 0.6859886
124490 0.6816947
124500 0.6861575
124510 0.6683425
124520 0.6732453
124530 0.6805122
124540 0.6674356
124550 0.6658074
124560 0.6719735
124570 0.6709217
124580 0.6665394
124590 0.6650059
124600 0.6619912
124610 0.6587834
124620 0.6583247
124630 0.6612564
124640 0.6546923
124650 0.6415365
124660 0.648403
124670 0.646674
124680 0.6470743
124690 0.6484915
124700 0.6508279
124710 0.6431451
124720 0.6462318
124730 0.6561159
124740 0.6630546
124750 0.6450573
124760 0.6506135
124770 0.6501148
124780 0.6464177
124790 0.6599274
124800 0.6553758
124810 0.6540421
124820 0.6515359
124830 0.6527391
124840 0.6659647
124850 0.6643454
124860 0.6694843
124870 0.6724103
124880 0.6687294
124890 0.6617084
124900 0.6580449
124910 0.6505217
124920 0.6560655
124930 0.6586354
124940 0.6645606
124950 0.6599914
124960 0.6608379
124970 0.6574719
124980 0.6619999
124990 0.6641194
125000 0.6608717
125010 0.660715
125020 0.6585155
125030 0.6561599
125040 0.6558207
125050 0.6594487
125060 0.6532028
125070 0.6619067
125080 0.6553081
125090 0.6482806
125100 0.6548064
125110 0.665014
125120 0.6567384
125130 0.6592716
125140 0.6738324
125150 0.6617973
125160 0.669216
125170 0.6737942
125180 0.6665024
125190 0.6593767
125200 0.6595346
125210 0.6680725
125220 0.6560504
125230 0.6471949
125240 0.6505388
125250 0.6498251
125260 0.6518598
125270 0.6579762
125280 0.648221
125290 0.6612411
125300 0.6542436
125310 0.6580564
125320 0.6601429
125330 0.6626794
125340 0.6542926
125350 0.6644937
125360 0.6563564
125370 0.6694427
125380 0.6701073
125390 0.6624575
125400 0.6667769
125410 0.6644291
125420 0.6792365
125430 0.6846403
125440 0.6812938
125450 0.6901771
125460 0.6922436
125470 0.680523
125480 0.6791633
125490 0.6798538
125500 0.6754002
125510 0.6852013
125520 0.6848136
125530 0.6873772
125540 0.6710215
125550 0.6700041
125560 0.6723048
125570 0.6685951
125580 0.6658764
125590 0.6756501
125600 0.6747128
125610 0.6771588
125620 0.6841746
125630 0.6953421
125640 0.6849502
125650 0.6953562
125660 0.6882957
125670 0.6770325
125680 0.679207
125690 0.6816528
125700 0.6839399
125710 0.6830836
125720 0.6788027
125730 0.663725
125740 0.6582028
125750 0.6690147
125760 0.679864
125770 0.6706428
125780 0.673084
125790 0.6804409
125800 0.6862281
125810 0.6781267
125820 0.6763617
125830 0.6743621
125840 0.6916481
125850 0.694195
125860 0.6893073
125870 0.6801278
125880 0.6847751
125890 0.6722435
125900 0.6615746
125910 0.6704297
125920 0.6711977
125930 0.6681637
125940 0.6722031
125950 0.6784613
125960 0.6865261
125970 0.6819168
125980 0.6820084
125990 0.6854872
126000 0.6734459
126010 0.6630642
126020 0.6486043
126030 0.6576766
126040 0.6625423
126050 0.6596091
126060 0.6731509
126070 0.6788025
126080 0.6932269
126090 0.6860515
126100 0.6808148
126110 0.6711894
126120 0.6672643
126130 0.6712193
126140 0.6856214
126150 0.6849001
126160 0.6832764
126170 0.6702197
126180 0.6638142
126190 0.6521587
126200 0.6707029
126210 0.670652
126220 0.66835
126230 0.6664671
126240 0.6661659
126250 0.6724678
126260 0.6586138
126270 0.6628171
126280 0.6703264
126290 0.6713536
126300 0.6678079
126310 0.6696557
126320 0.6754268
126330 0.6610639
126340 0.6782666
126350 0.6777418
126360 0.6737591
126370 0.6762477
126380 0.6704926
126390 0.6579769
126400 0.6669863
126410 0.6702299
126420 0.6743335
126430 0.6602836
126440 0.6559194
126450 0.6573854
126460 0.6643058
126470 0.6672173
126480 0.6645151
126490 0.6665446
126500 0.6639332
126510 0.6676382
126520 0.6596645
126530 0.6582273
126540 0.6671245
126550 0.6614402
126560 0.6644209
126570 0.6573538
126580 0.6585464
126590 0.660089
126600 0.6517851
126610 0.6603957
126620 0.6673512
126630 0.6562788
126640 0.6548058
126650 0.6577676
126660 0.6646108
126670 0.6592079
126680 0.658399
126690 0.6622774
126700 0.660733
126710 0.6662886
126720 0.6629498
126730 0.6529902
126740 0.6575207
126750 0.6654618
126760 0.6651587
126770 0.670577
126780 0.6752581
126790 0.6720461
126800 0.6636152
126810 0.6685933
126820 0.6613813
126830 0.6756871
126840 0.6812145
126850 0.6795413
126860 0.6853899
126870 0.6766193
126880 0.6773282
126890 0.6689174
126900 0.6513281
126910 0.6570697
126920 0.671929
126930 0.6849622
126940 0.6849309
126950 0.676136
126960 0.6826775
126970 0.6897098
126980 0.6890154
126990 0.6950964
127000 0.6925319
127010 0.6882201
127020 0.6935408
127030 0.6938187
127040 0.6894575
127050 0.6820394
127060 0.6925151
127070 0.6972874
127080 0.6871382
127090 0.6879076
127100 0.6971116
127110 0.6981753
127120 0.6850769
127130 0.677612
127140 0.6932638
127150 0.6871618
127160 0.6850225
127170 0.6854758
127180 0.6902972
127190 0.6983786
127200 0.6960214
127210 0.6988488
127220 0.7005497
127230 0.7051017
127240 0.7179435
127250 0.71343
127260 0.7235407
127270 0.7099637
127280 0.7089388
127290 0.7221257
127300 0.7294677
127310 0.7422928
127320 0.7199047
127330 0.7186261
127340 0.7236933
127350 0.7265559
127360 0.7321423
127370 0.7377429
127380 0.757902
127390 0.7647615
127400 0.7635846
127410 0.7544923
127420 0.7328168
127430 0.7344632
127440 0.7235285
127450 0.7042221
127460 0.7087887
127470 0.7089092
127480 0.7159487
127490 0.7195426
127500 0.7120472
127510 0.7131172
127520 0.7078
127530 0.7121121
127540 0.7188114
127550 0.7078601
127560 0.6950253
127570 0.6843733
127580 0.6809722
127590 0.6836304
127600 0.6989999
127610 0.705946
127620 0.7162194
127630 0.7168671
127640 0.7100976
127650 0.7269291
127660 0.7039107
127670 0.7169816
127680 0.7050654
127690 0.6953853
127700 0.6866522
127710 0.6944612
127720 0.6861119
127730 0.6890615
127740 0.6947218
127750 0.7126634
127760 0.7169873
127770 0.7210259
127780 0.7276181
127790 0.737114
127800 0.7302968
127810 0.7381253
127820 0.7495925
127830 0.747923
127840 0.7639183
127850 0.7577046
127860 0.7440236
127870 0.7376152
127880 0.7415037
127890 0.7305345
127900 0.7305422
127910 0.7330079
127920 0.7236731
127930 0.7201873
127940 0.7418569
127950 0.7445007
127960 0.7425731
127970 0.7323654
127980 0.7347204
127990 0.7237362
128000 0.7403517
128010 0.7322563
128020 0.744118
128030 0.7307597
128040 0.7286002
128050 0.7313074
128060 0.7327704
128070 0.7280877
128080 0.7271912
128090 0.7204648
128100 0.7058399
128110 0.6950313
128120 0.6855654
128130 0.6876758
128140 0.7105768
128150 0.7131635
128160 0.7190745
128170 0.7206063
128180 0.7165085
128190 0.7270154
128200 0.7259724
128210 0.7223436
128220 0.7282457
128230 0.7045401
128240 0.7134006
128250 0.7170877
128260 0.7235944
128270 0.7209904
128280 0.7202398
128290 0.7191991
128300 0.7218695
128310 0.7257531
128320 0.7167315
128330 0.7176785
128340 0.7072949
128350 0.7070963
128360 0.7089805
128370 0.7094932
128380 0.7120073
128390 0.716
128400 0.7090368
128410 0.7150139
128420 0.7136103
128430 0.7290488
128440 0.7383665
128450 0.7290866
128460 0.7416193
128470 0.7378411
128480 0.7245092
128490 0.7369928
128500 0.7324126
128510 0.7402393
128520 0.748561
128530 0.7430239
128540 0.7359476
128550 0.7303736
128560 0.7141679
128570 0.7112759
128580 0.7112927
128590 0.7329835
128600 0.7339418
128610 0.7338945
128620 0.7319949
128630 0.7304127
128640 0.737284
128650 0.7296838
128660 0.7380062
128670 0.7326129
128680 0.7217962
128690 0.7224568
128700 0.7339122
128710 0.7238781
128720 0.7200387
128730 0.7106563
128740 0.7077494
128750 0.6991977
128760 0.7032976
128770 0.7015849
128780 0.7097776
128790 0.7191442
128800 0.7062001
128810 0.7078362
128820 0.7112396
128830 0.6931947
128840 0.6900397
128850 0.7061593
128860 0.7014571
128870 0.6951509
128880 0.6954616
128890 0.6973462
128900 0.6921567
128910 0.7166879
128920 0.714209
128930 0.7093261
128940 0.7054916
128950 0.7063136
128960 0.7190692
128970 0.7245
128980 0.7271738
128990 0.7230051
129000 0.7298746
129010 0.7245814
129020 0.7333875
129030 0.7372353
129040 0.7357236
129050 0.7253991
129060 0.7258047
129070 0.732741
129080 0.734779
129090 0.7343238
129100 0.7248948
129110 0.7333378
129120 0.7286254
129130 0.7205923
129140 0.7099211
129150 0.6970392
129160 0.6925837
129170 0.6925805
129180 0.6941385
129190 0.7076167
129200 0.7155034
129210 0.718842
129220 0.7247493
129230 0.7195881
129240 0.7165946
129250 0.7088188
129260 0.7048483
129270 0.6951063
129280 0.6989663
129290 0.7163892
129300 0.7086477
129310 0.6956523
129320 0.6950082
129330 0.6979879
129340 0.6985884
129350 0.7116711
129360 0.7106453
129370 0.7086231
129380 0.726357
129390 0.7147627
129400 0.7053832
129410 0.7083442
129420 0.7135666
129430 0.7084501
129440 0.6961579
129450 0.7011502
129460 0.698031
129470 0.7017918
129480 0.6850788
129490 0.6832331
129500 0.6786827
129510 0.6839926
129520 0.6849753
129530 0.700675
129540 0.7102118
129550 0.7096137
129560 0.7069911
129570 0.7101508
129580 0.714857
129590 0.7056874
129600 0.7046315
129610 0.7131172
129620 0.7249511
129630 0.7082727
129640 0.7109532
129650 0.7188629
129660 0.7197563
129670 0.708064
129680 0.7093194
129690 0.7073891
129700 0.7079668
129710 0.7070473
129720 0.7156788
129730 0.7115602
129740 0.7184961
129750 0.7361052
129760 0.7311833
129770 0.7182138
129780 0.7127263
129790 0.7056392
129800 0.7225519
129810 0.7029105
129820 0.7018133
129830 0.7010584
129840 0.7003916
129850 0.7035026
129860 0.7083749
129870 0.7037202
129880 0.7040227
129890 0.7100558
129900 0.6986129
129910 0.7082653
129920 0.7158465
129930 0.7128025
129940 0.7172287
129950 0.7152772
129960 0.713321
129970 0.7042945
129980 0.7110242
129990 0.7175905
130000 0.7150776
130010 0.7139801
130020 0.702581
130030 0.7103783
130040 0.714145
130050 0.7158478
130060 0.7185175
130070 0.710074
130080 0.7146256
130090 0.7276865
130100 0.7180225
130110 0.7071521
130120 0.7055719
130130 0.7075111
130140 0.7011995
130150 0.703889
130160 0.7099874
130170 0.7096422
130180 0.7055779
130190 0.6988059
130200 0.6949784
130210 0.696313
130220 0.7009192
130230 0.6945656
130240 0.6933945
130250 0.6918748
130260 0.6965269
130270 0.6990995
130280 0.7128565
130290 0.7202586
130300 0.7296537
130310 0.7401918
130320 0.7325159
130330 0.7297755
130340 0.7165994
130350 0.710084
130360 0.7125117
130370 0.7129868
130380 0.7069646
130390 0.7096363
130400 0.6974376
130410 0.6917551
130420 0.7022563
130430 0.7034547
130440 0.7078696
130450 0.7031695
130460 0.6940672
130470 0.7045951
130480 0.6983368
130490 0.7048849
130500 0.7065316
130510 0.7219597
130520 0.7078375
130530 0.7110346
130540 0.7015144
130550 0.6920897
130560 0.6896651
130570 0.695636
130580 0.6890439
130590 0.6777616
130600 0.6837865
130610 0.7000411
130620 0.6984016
130630 0.6990067
130640 0.701922
130650 0.6950098
130660 0.7020919
130670 0.6943608
130680 0.6954417
130690 0.6859378
130700 0.6880825
130710 0.685271
130720 0.6843101
130730 0.687714
130740 0.6842147
130750 0.6940045
130760 0.6859766
130770 0.6857492
130780 0.6850262
130790 0.6764671
130800 0.6825935
130810 0.6896511
130820 0.6887983
130830 0.6827777
130840 0.7015202
130850 0.6923136
130860 0.6933131
130870 0.7017615
130880 0.6914859
130890 0.6938387
130900 0.682559
130910 0.6842448
130920 0.6820837
130930 0.685235
130940 0.6854508
130950 0.6887928
130960 0.704379
130970 0.6982578
130980 0.6927605
130990 0.6996538
131000 0.7052287
131010 0.6952753
131020 0.6797282
131030 0.6813209
131040 0.6821535
131050 0.6723073
131060 0.6690698
131070 0.6804349
131080 0.6843633
131090 0.6878556
131100 0.692926
131110 0.684436
131120 0.6887375
131130 0.6710004
131140 0.6749841
131150 0.6789168
131160 0.6705722
131170 0.6700938
131180 0.6728336
131190 0.6805088
131200 0.6846088
131210 0.683272
131220 0.6850297
131230 0.6897895
131240 0.68906
131250 0.6976092
131260 0.7010464
131270 0.6780117
131280 0.6814687
131290 0.6789271
131300 0.677542
131310 0.6833339
131320 0.6794771
131330 0.6789656
131340 0.6749485
131350 0.6749735
131360 0.6803588
131370 0.6745433
131380 0.6822637
131390 0.6806838
131400 0.6794841
131410 0.6842645
131420 0.6799498
131430 0.6927661
131440 0.6889871
131450 0.6898376
131460 0.6840357
131470 0.6923901
131480 0.6801112
131490 0.684793
131500 0.6770895
131510 0.6785249
131520 0.6929622
131530 0.6974389
131540 0.6792521
131550 0.6714411
131560 0.6693087
131570 0.6684654
131580 0.6598307
131590 0.6674736
131600 0.6732454
131610 0.6779992
131620 0.6821511
131630 0.6873675
131640 0.6921929
131650 0.689932
131660 0.6810992
131670 0.6853176
131680 0.6893684
131690 0.6858895
131700 0.6928221
131710 0.6994507
131720 0.7270499
131730 0.7330579
131740 0.7161012
131750 0.7176419
131760 0.7080478
131770 0.7100922
131780 0.708947
131790 0.7052746
131800 0.7048323
131810 0.7043644
131820 0.696795
131830 0.709938
131840 0.722614
131850 0.7293221
131860 0.7259639
131870 0.7281043
131880 0.7238722
131890 0.712826
131900 0.6981469
131910 0.7138839
131920 0.7233074
131930 0.7163299
131940 0.7249971
131950 0.7208889
131960 0.7233402
131970 0.7187695
131980 0.7106255
131990 0.7088516
132000 0.7029561
132010 0.7006194
132020 0.7150739
132030 0.7162866
132040 0.725308
132050 0.719617
132060 0.7094148
132070 0.7060994
132080 0.7006961
132090 0.6964658
132100 0.6931593
132110 0.7121964
132120 0.7189429
132130 0.7258328
132140 0.7314272
132150 0.7199385
132160 0.709069
132170 0.7204444
132180 0.7055877
132190 0.7140077
132200 0.7199621
132210 0.7293239
132220 0.733592
132230 0.7421044
132240 0.7278656
132250 0.7202306
132260 0.7151995
132270 0.7203791
132280 0.7227671
132290 0.7259994
132300 0.7265891
132310 0.7351806
132320 0.7232078
132330 0.7307374
132340 0.7138582
132350 0.7129192
132360 0.7150279
132370 0.7218152
132380 0.7141626
132390 0.7107268
132400 0.6961179
132410 0.6937106
132420 0.696408
132430 0.6908544
132440 0.6969365
132450 0.6861792
132460 0.6813778
132470 0.6924906
132480 0.6978539
132490 0.7095175
132500 0.7135712
132510 0.703481
132520 0.7004085
132530 0.6965528
132540 0.6944844
132550 0.6961954
132560 0.7018288
132570 0.7110977
132580 0.7018263
132590 0.6950178
132600 0.689066
132610 0.689865
132620 0.7005095
132630 0.692606
132640 0.6930746
132650 0.6985465
132660 0.69627
132670 0.6974003
132680 0.6889008
132690 0.6826307
132700 0.6846139
132710 0.6861519
132720 0.6807026
132730 0.6765329
132740 0.6830837
132750 0.681379
132760 0.6856897
132770 0.6889088
132780 0.6934931
132790 0.6937369
132800 0.6830995
132810 0.6878593
132820 0.6959041
132830 0.6937147
132840 0.6933016
132850 0.7055701
132860 0.7099501
132870 0.7171811
132880 0.7233675
132890 0.7194621
132900 0.7246518
132910 0.7300496
132920 0.717804
132930 0.721351
132940 0.7079377
132950 0.7189769
132960 0.7094444
132970 0.7028968
132980 0.7108842
132990 0.7109479
133000 0.7143464
133010 0.7114729
133020 0.7074911
133030 0.6975663
133040 0.7082522
133050 0.7079222
133060 0.7187014
133070 0.7235733
133080 0.729122
133090 0.7353377
133100 0.7337046
133110 0.7301549
133120 0.7318424
133130 0.7283217
133140 0.7260019
133150 0.7355552
133160 0.7198668
133170 0.7204121
133180 0.7088603
133190 0.7198296
133200 0.7215701
133210 0.7201251
133220 0.7241123
133230 0.7274223
133240 0.7325237
133250 0.73191
133260 0.7309453
133270 0.7205929
133280 0.7172799
133290 0.7138374
133300 0.7172817
133310 0.7146152
133320 0.7102479
133330 0.716182
133340 0.7086116
133350 0.7010598
133360 0.7028472
133370 0.7100782
133380 0.6940936
133390 0.6811348
133400 0.6903513
133410 0.6841385
133420 0.6868661
133430 0.6990085
133440 0.6965302
133450 0.7029211
133460 0.6991245
133470 0.6965737
133480 0.7147202
133490 0.7056949
133500 0.7131096
133510 0.7192081
133520 0.7281242
133530 0.7335705
133540 0.7270019
133550 0.722268
133560 0.7057525
133570 0.7094612
133580 0.698109
133590 0.7121252
133600 0.7156664
133610 0.7050769
133620 0.6968439
133630 0.6917166
133640 0.6844739
133650 0.6799453
133660 0.6702618
133670 0.675772
133680 0.6773556
133690 0.6853802
133700 0.6810241
133710 0.6812199
133720 0.6933491
133730 0.6917711
133740 0.6975725
133750 0.6858641
133760 0.6748765
133770 0.6836991
133780 0.6670649
133790 0.6744256
133800 0.671478
133810 0.6844177
133820 0.6824939
133830 0.6874685
133840 0.7046205
133850 0.6983756
133860 0.7133387
133870 0.7051615
133880 0.6892133
133890 0.6765675
133900 0.6891183
133910 0.7039711
133920 0.6988893
133930 0.6864005
133940 0.6685836
133950 0.672803
133960 0.6795467
133970 0.6797984
133980 0.6847873
133990 0.6777963
134000 0.6645141
134010 0.669149
134020 0.6671873
134030 0.6754405
134040 0.6755152
134050 0.6872849
134060 0.7006945
134070 0.6966144
134080 0.6822432
134090 0.7028632
134100 0.7020866
134110 0.6901236
134120 0.6931554
134130 0.6919874
134140 0.7003093
134150 0.6953113
134160 0.6940879
134170 0.6987512
134180 0.6948357
134190 0.6984382
134200 0.6915635
134210 0.6966032
134220 0.6998855
134230 0.6995131
134240 0.7016435
134250 0.7203004
134260 0.724948
134270 0.7291411
134280 0.7162579
134290 0.7133302
134300 0.7039639
134310 0.7038846
134320 0.6869672
134330 0.6987109
134340 0.6982288
134350 0.7185405
134360 0.722311
134370 0.7213112
134380 0.7124645
134390 0.718842
134400 0.708216
134410 0.7209857
134420 0.7124793
134430 0.7044472
134440 0.6953306
134450 0.6975449
134460 0.7148126
134470 0.7113906
134480 0.71128
134490 0.7099404
134500 0.7064999
134510 0.7131575
134520 0.720898
134530 0.7274778
134540 0.7253843
134550 0.7227642
134560 0.7465914
134570 0.742755
134580 0.7466931
134590 0.7345214
134600 0.7266796
134610 0.7204407
134620 0.7180503
134630 0.710749
134640 0.7196435
134650 0.7164679
134660 0.7166798
134670 0.7198195
134680 0.710037
134690 0.7064011
134700 0.6958655
134710 0.7055549
134720 0.6987585
134730 0.6989599
134740 0.6976683
134750 0.7080008
134760 0.7024881
134770 0.7137284
134780 0.7203881
134790 0.709838
134800 0.7059727
134810 0.7038679
134820 0.7027737
134830 0.7161393
134840 0.7305866
134850 0.7259576
134860 0.7401454
134870 0.7304806
134880 0.7193328
134890 0.7197663
134900 0.7126186
134910 0.7006813
134920 0.6964729
134930 0.7065817
134940 0.7206981
134950 0.7218448
134960 0.7146538
134970 0.7012107
134980 0.7127011
134990 0.7003774
135000 0.7029933
135010 0.7025224
135020 0.7063261
135030 0.715704
135040 0.715475
135050 0.7174421
135060 0.7158117
135070 0.7094525
135080 0.7041059
135090 0.7244864
135100 0.7063792
135110 0.7041749
135120 0.7043055
135130 0.7006437
135140 0.6959614
135150 0.685193
135160 0.6883647
135170 0.7025138
135180 0.7031819
135190 0.7068741
135200 0.7111369
135210 0.7102587
135220 0.699808
135230 0.71972
135240 0.7157874
135250 0.727161
135260 0.7361166
135270 0.7477195
135280 0.7406806
135290 0.741886
135300 0.7290208
135310 0.7349506
135320 0.7310652
135330 0.7365116
135340 0.7315709
135350 0.7354807
135360 0.7291341
135370 0.7284086
135380 0.7272816
135390 0.7395372
135400 0.7373198
135410 0.7274517
135420 0.7327983
135430 0.7347119
135440 0.7258105
135450 0.7282902
135460 0.7249618
135470 0.7283809
135480 0.7215818
135490 0.7151504
135500 0.7131491
135510 0.7222484
135520 0.7284116
135530 0.7297571
135540 0.7319411
135550 0.7233374
135560 0.7190866
135570 0.7116069
135580 0.7026017
135590 0.7161559
135600 0.7155025
135610 0.717196
135620 0.7263939
135630 0.7257323
135640 0.7211617
135650 0.7204088
135660 0.7109005
135670 0.705815
135680 0.712992
135690 0.7122837
135700 0.696953
135710 0.7058467
135720 0.7114015
135730 0.7131311
135740 0.7207783
135750 0.7174228
135760 0.717734
135770 0.7186192
135780 0.707899
135790 0.6971912
135800 0.6969551
135810 0.6942071
135820 0.7000148
135830 0.6975441
135840 0.7057384
135850 0.7022275
135860 0.7018853
135870 0.7124341
135880 0.7102409
135890 0.7132283
135900 0.7132264
135910 0.720971
135920 0.7225068
135930 0.7219669
135940 0.7131666
135950 0.7143185
135960 0.7116452
135970 0.6975155
135980 0.7030503
135990 0.691294
136000 0.7041945
136010 0.7123619
136020 0.7200395
136030 0.7255505
136040 0.7125929
136050 0.7114559
136060 0.7266199
136070 0.7211647
136080 0.7123931
136090 0.7178283
136100 0.7141006
136110 0.7302884
136120 0.7163306
136130 0.7109178
136140 0.698597
136150 0.7030422
136160 0.7026085
136170 0.7158692
136180 0.7235378
136190 0.7137684
136200 0.7021411
136210 0.7052333
136220 0.683452
136230 0.6877414
136240 0.6923587
136250 0.6896123
136260 0.6920826
136270 0.7060731
136280 0.6892046
136290 0.6930795
136300 0.7018214
136310 0.7167277
136320 0.6998234
136330 0.6901948
136340 0.7019475
136350 0.7027074
136360 0.7030548
136370 0.7038413
136380 0.6924922
136390 0.6968946
136400 0.6945148
136410 0.7045321
136420 0.6973997
136430 0.6960125
136440 0.6992102
136450 0.6864442
136460 0.7059494
136470 0.7130718
136480 0.6996786
136490 0.7000681
136500 0.7020345
136510 0.7047656
136520 0.6945599
136530 0.6955334
136540 0.7063438
136550 0.7198935
136560 0.7134985
136570 0.7226008
136580 0.7224441
136590 0.7175479
136600 0.7324754
136610 0.7365336
136620 0.7493095
136630 0.7383085
136640 0.7401792
136650 0.7284494
136660 0.7354482
136670 0.7286372
136680 0.7388635
136690 0.7418448
136700 0.7275584
136710 0.7236899
136720 0.7287682
136730 0.7392813
136740 0.7292503
136750 0.7293423
136760 0.7296796
136770 0.7265743
136780 0.7262804
136790 0.7249109
136800 0.7279857
136810 0.7250983
136820 0.7239421
136830 0.7358099
136840 0.7208626
136850 0.7188638
136860 0.7184465
136870 0.7183906
136880 0.7030001
136890 0.707652
136900 0.7105562
136910 0.7042388
136920 0.7079779
136930 0.724188
136940 0.725174
136950 0.7252838
136960 0.727824
136970 0.7310137
136980 0.7431963
136990 0.7398487
137000 0.7375799
137010 0.7385438
137020 0.7179672
137030 0.713641
137040 0.7095938
137050 0.7090272
137060 0.7217981
137070 0.7231832
137080 0.7134295
137090 0.7088519
137100 0.700392
137110 0.6971579
137120 0.7006683
137130 0.7081261
137140 0.7072821
137150 0.7208131
137160 0.7171922
137170 0.72344
137180 0.722946
137190 0.7130162
137200 0.7144206
137210 0.6962863
137220 0.7056472
137230 0.7068419
137240 0.7201211
137250 0.7103824
137260 0.7315122
137270 0.7247202
137280 0.7207935
137290 0.7266025
137300 0.7131298
137310 0.7089167
137320 0.704468
137330 0.7086294
137340 0.7150182
137350 0.7201609
137360 0.7178293
137370 0.7057669
137380 0.7062284
137390 0.7193006
137400 0.7096616
137410 0.7067222
137420 0.721737
137430 0.7214594
137440 0.7213744
137450 0.7124698
137460 0.7235984
137470 0.7286816
137480 0.7134616
137490 0.7170601
137500 0.6989601
137510 0.6861078
137520 0.6793043
137530 0.6936741
137540 0.6950532
137550 0.6868338
137560 0.6837966
137570 0.6954423
137580 0.6845
137590 0.6812743
137600 0.6886021
137610 0.6937506
137620 0.6979249
137630 0.6995041
137640 0.7063166
137650 0.6970143
137660 0.699727
137670 0.6875686
137680 0.6891369
137690 0.6829688
137700 0.6714749
137710 0.6690534
137720 0.6802623
137730 0.6708859
137740 0.6759943
137750 0.6760123
137760 0.6760114
137770 0.6816182
137780 0.6824927
137790 0.6822398
137800 0.6814632
137810 0.6928172
137820 0.6840543
137830 0.7041885
137840 0.7068507
137850 0.699008
137860 0.7096716
137870 0.7099523
137880 0.7105814
137890 0.725496
137900 0.7289827
137910 0.7219173
137920 0.719047
137930 0.722082
137940 0.7127777
137950 0.7070547
137960 0.704931
137970 0.7125978
137980 0.7116048
137990 0.7037094
138000 0.6925141
138010 0.682697
138020 0.6811339
138030 0.6922848
138040 0.6874554
138050 0.6984599
138060 0.6807708
138070 0.6893488
138080 0.689658
138090 0.6751804
138100 0.6740843
138110 0.687268
138120 0.6755502
138130 0.6740823
138140 0.6767142
138150 0.6813669
138160 0.6803966
138170 0.6788446
138180 0.6788501
138190 0.7012289
138200 0.7006948
138210 0.7161417
138220 0.7109632
138230 0.7299047
138240 0.7331759
138250 0.7131873
138260 0.7277077
138270 0.7324247
138280 0.7400514
138290 0.737937
138300 0.7172316
138310 0.7128862
138320 0.7233313
138330 0.7376796
138340 0.7300734
138350 0.7227497
138360 0.7213956
138370 0.7252665
138380 0.7224487
138390 0.7156901
138400 0.7301921
138410 0.7357311
138420 0.715825
138430 0.7203959
138440 0.7121267
138450 0.7025023
138460 0.7089256
138470 0.7193437
138480 0.7247636
138490 0.7213516
138500 0.7172904
138510 0.7017394
138520 0.7067995
138530 0.7044674
138540 0.7071201
138550 0.7049249
138560 0.7040964
138570 0.7022248
138580 0.7003886
138590 0.7017861
138600 0.6975237
138610 0.7099654
138620 0.7088678
138630 0.7069353
138640 0.6977025
138650 0.6986318
138660 0.7094575
138670 0.6986325
138680 0.7137147
138690 0.7140934
138700 0.7116742
138710 0.7123327
138720 0.7114505
138730 0.7228471
138740 0.7064427
138750 0.7081485
138760 0.7102933
138770 0.7047237
138780 0.7141554
138790 0.7034006
138800 0.7026319
138810 0.6970422
138820 0.7054111
138830 0.7047966
138840 0.7076089
138850 0.6975327
138860 0.7027608
138870 0.700259
138880 0.7176692
138890 0.7288531
138900 0.7222493
138910 0.7164323
138920 0.7251369
138930 0.7228899
138940 0.7167248
138950 0.7061471
138960 0.7021362
138970 0.7043741
138980 0.6892271
138990 0.6960067
139000 0.6878652
139010 0.6682082
139020 0.6683983
139030 0.6765822
139040 0.6961278
139050 0.6902853
139060 0.6899542
139070 0.6741365
139080 0.6899276
139090 0.6989153
139100 0.706254
139110 0.7003975
139120 0.6942815
139130 0.6933373
139140 0.6968382
139150 0.7122133
139160 0.7162551
139170 0.7028843
139180 0.6915925
139190 0.6803586
139200 0.6901833
139210 0.6788289
139220 0.6783414
139230 0.6834451
139240 0.6966667
139250 0.6855718
139260 0.6850962
139270 0.6885183
139280 0.6975969
139290 0.6890227
139300 0.6829193
139310 0.6760944
139320 0.6759264
139330 0.6737836
139340 0.674428
139350 0.6653334
139360 0.6678768
139370 0.6713877
139380 0.6722624
139390 0.6684946
139400 0.6790155
139410 0.6740201
139420 0.6758466
139430 0.6677556
139440 0.6659235
139450 0.6649171
139460 0.6726699
139470 0.6605865
139480 0.6651176
139490 0.6626251
139500 0.6623911
139510 0.6654478
139520 0.6720932
139530 0.6731386
139540 0.6619365
139550 0.6719689
139560 0.6821781
139570 0.6853628
139580 0.6872666
139590 0.6774816
139600 0.6706297
139610 0.6814238
139620 0.6812603
139630 0.6965705
139640 0.7096219
139650 0.7080286
139660 0.7077007
139670 0.7147814
139680 0.719074
139690 0.7055261
139700 0.6970129
139710 0.6887631
139720 0.7017783
139730 0.6996784
139740 0.7031751
139750 0.6996037
139760 0.704157
139770 0.7024574
139780 0.7127267
139790 0.710702
139800 0.6970215
139810 0.7076613
139820 0.7038726
139830 0.6873593
139840 0.694685
139850 0.6872265
139860 0.6887279
139870 0.6749048
139880 0.6807534
139890 0.6682434
139900 0.6737721
139910 0.6831489
139920 0.6814464
139930 0.682972
139940 0.6866496
139950 0.6861976
139960 0.68486
139970 0.6870171
139980 0.6807195
139990 0.6868017
140000 0.6928437
140010 0.6970498
140020 0.6977684
140030 0.7066062
140040 0.7154192
140050 0.71198
140060 0.7121646
140070 0.7024017
140080 0.7046254
140090 0.7167586
140100 0.7090132
140110 0.7113119
140120 0.7015407
140130 0.7046189
140140 0.6997732
140150 0.6984947
140160 0.690828
140170 0.7046397
140180 0.6934721
140190 0.6996896
140200 0.7048679
140210 0.7028423
140220 0.6962838
140230 0.697058
140240 0.7069258
140250 0.707138
140260 0.7182246
140270 0.7175151
140280 0.7164118
140290 0.7145689
140300 0.7073839
140310 0.7187451
140320 0.7195813
140330 0.7162691
140340 0.7121201
140350 0.709983
140360 0.7098141
140370 0.71126
140380 0.714754
140390 0.7191564
140400 0.7124171
140410 0.7318088
140420 0.7238832
140430 0.7281033
140440 0.7310544
140450 0.733089
140460 0.7252363
140470 0.7188274
140480 0.7139032
140490 0.7102894
140500 0.7244565
140510 0.7288306
140520 0.7380594
140530 0.7361062
140540 0.7454757
140550 0.7245873
140560 0.7158839
140570 0.7046387
140580 0.7031187
140590 0.7153238
140600 0.7196507
140610 0.7075895
140620 0.7049536
140630 0.7044886
140640 0.6947097
140650 0.686619
140660 0.6920213
140670 0.6851304
140680 0.6768374
140690 0.6875138
140700 0.6878996
140710 0.6883997
140720 0.6973144
140730 0.7007251
140740 0.7247775
140750 0.7142943
140760 0.6980705
140770 0.7030375
140780 0.6950853
140790 0.6841918
140800 0.6957666
140810 0.6938359
140820 0.6854745
140830 0.6940413
140840 0.6911716
140850 0.682956
140860 0.6914786
140870 0.6876589
140880 0.6901856
140890 0.6933076
140900 0.6962174
140910 0.7062841
140920 0.7149569
140930 0.7143397
140940 0.7217709
140950 0.7157766
140960 0.7181731
140970 0.727623
140980 0.7047006
140990 0.6966735
141000 0.6804101
141010 0.6833838
141020 0.687503
141030 0.6910986
141040 0.7009797
141050 0.7003832
141060 0.7041192
141070 0.6966718
141080 0.7034819
141090 0.6936529
141100 0.6878636
141110 0.6838158
141120 0.6782713
141130 0.6790318
141140 0.7012475
141150 0.7063952
141160 0.7055644
141170 0.6996857
141180 0.6956629
141190 0.6929868
141200 0.6957244
141210 0.6956813
141220 0.7074725
141230 0.6949632
141240 0.6974015
141250 0.6881693
141260 0.7047107
141270 0.6922823
141280 0.70807
141290 0.7047395
141300 0.6885741
141310 0.6891519
141320 0.7036414
141330 0.7100722
141340 0.6995381
141350 0.700613
141360 0.6986384
141370 0.7087033
141380 0.6997225
141390 0.6937016
141400 0.6992356
141410 0.7080086
141420 0.7015702
141430 0.6937062
141440 0.6996301
141450 0.6897156
141460 0.6947808
141470 0.7012184
141480 0.7169595
141490 0.70323
141500 0.6879928
141510 0.7013779
141520 0.7156776
141530 0.7120104
141540 0.7103118
141550 0.7128133
141560 0.7064155
141570 0.7189627
141580 0.7255769
141590 0.7269246
141600 0.7250726
141610 0.7168686
141620 0.7223524
141630 0.7081379
141640 0.7158585
141650 0.7124901
141660 0.7277399
141670 0.7290424
141680 0.7274138
141690 0.7128426
141700 0.7005426
141710 0.693026
141720 0.7028184
141730 0.6884216
141740 0.6845159
141750 0.6813578
141760 0.6869895
141770 0.6801561
141780 0.6873909
141790 0.6856835
141800 0.6836566
141810 0.6877097
141820 0.6851348
141830 0.6873836
141840 0.6775316
141850 0.6857294
141860 0.6801866
141870 0.6754403
141880 0.689437
141890 0.6953937
141900 0.6885068
141910 0.6889141
141920 0.6986121
141930 0.7102197
141940 0.7043411
141950 0.7012521
141960 0.6938462
141970 0.7030646
141980 0.7047892
141990 0.716789
142000 0.7034293
142010 0.703537
142020 0.7082121
142030 0.6908472
142040 0.6807964
142050 0.6865516
142060 0.6862827
142070 0.6993245
142080 0.6973632
142090 0.7026128
142100 0.7143797
142110 0.7112635
142120 0.6980614
142130 0.6950742
142140 0.7088929
142150 0.7075261
142160 0.7083164
142170 0.6958272
142180 0.6938097
142190 0.6936836
142200 0.7016533
142210 0.7036017
142220 0.69326
142230 0.6960657
142240 0.7098819
142250 0.6993366
142260 0.7048987
142270 0.7004841
142280 0.7082387
142290 0.7004464
142300 0.7161781
142310 0.7076702
142320 0.6913467
142330 0.6860736
142340 0.6818581
142350 0.6846563
142360 0.6825349
142370 0.6869867
142380 0.6919956
142390 0.6921015
142400 0.701716
142410 0.7128038
142420 0.709325
142430 0.7151535
142440 0.7140191
142450 0.7143225
142460 0.7096189
142470 0.7033443
142480 0.702925
142490 0.6917663
142500 0.6934974
142510 0.7144735
142520 0.6991506
142530 0.7071253
142540 0.7169452
142550 0.7162557
142560 0.7166606
142570 0.7070038
142580 0.6952719
142590 0.7001407
142600 0.7077267
142610 0.717483
142620 0.7287663
142630 0.7233059
142640 0.7111595
142650 0.7112331
142660 0.6992881
142670 0.7062774
142680 0.6979952
142690 0.6906057
142700 0.6996629
142710 0.7093387
142720 0.722236
142730 0.7242314
142740 0.7258685
142750 0.6946483
142760 0.7085758
142770 0.7124154
142780 0.7226977
142790 0.7130182
142800 0.6991882
142810 0.6897098
142820 0.6874886
142830 0.6944743
142840 0.7014298
142850 0.7046118
142860 0.6978246
142870 0.6962156
142880 0.6949369
142890 0.7019902
142900 0.7074904
142910 0.6989486
142920 0.7015696
142930 0.70122
142940 0.7021946
142950 0.6946219
142960 0.6780552
142970 0.6822474
142980 0.7053941
142990 0.7020183
143000 0.6942807
143010 0.7075701
143020 0.7069316
143030 0.7198544
143040 0.7067658
143050 0.7025336
143060 0.7101499
143070 0.7116451
143080 0.706777
143090 0.704395
143100 0.7124927
143110 0.727962
143120 0.7336547
143130 0.7284757
143140 0.7210198
143150 0.730697
143160 0.7308015
143170 0.7223712
143180 0.7187305
143190 0.7164351
143200 0.7201549
143210 0.7143794
143220 0.7240443
143230 0.7078918
143240 0.7187344
143250 0.707271
143260 0.720148
143270 0.709719
143280 0.7113776
143290 0.7134931
143300 0.7016547
143310 0.7033807
143320 0.7103467
143330 0.694548
143340 0.699735
143350 0.694591
143360 0.7097045
143370 0.6982972
143380 0.7088307
143390 0.7116663
143400 0.7005628
143410 0.7002114
143420 0.7038282
143430 0.708533
143440 0.7085112
143450 0.6916962
143460 0.70912
143470 0.7142006
143480 0.7101213
143490 0.7208175
143500 0.7328079
143510 0.7301391
143520 0.7313824
143530 0.7195002
143540 0.7129404
143550 0.7167833
143560 0.7106636
143570 0.7002231
143580 0.710722
143590 0.7282366
143600 0.7169084
143610 0.7119857
143620 0.7185178
143630 0.7110702
143640 0.7037305
143650 0.707584
143660 0.7113873
143670 0.7149637
143680 0.7003037
143690 0.7141136
143700 0.7095033
143710 0.718432
143720 0.7139044
143730 0.7020342
143740 0.69739
143750 0.7026812
143760 0.7257271
143770 0.7249519
143780 0.7155524
143790 0.7189344
143800 0.728835
143810 0.7264374
143820 0.7111984
143830 0.7080423
143840 0.7068389
143850 0.7056229
143860 0.7251218
143870 0.7228528
143880 0.7145498
143890 0.7012008
143900 0.7279378
143910 0.7259281
143920 0.7327796
143930 0.7314351
143940 0.7182509
143950 0.7079401
143960 0.692673
143970 0.6942491
143980 0.7023447
143990 0.7017422
144000 0.6940998
144010 0.6849986
144020 0.6927981
144030 0.7029721
144040 0.7002495
144050 0.6986818
144060 0.703531
144070 0.7097059
144080 0.7141754
144090 0.7299758
144100 0.7304668
144110 0.7296955
144120 0.7333586
144130 0.7234028
144140 0.7185777
144150 0.7146392
144160 0.7183337
144170 0.7068406
144180 0.7042959
144190 0.7244827
144200 0.7301076
144210 0.7312478
144220 0.7291207
144230 0.7124016
144240 0.7039323
144250 0.7254072
144260 0.7150949
144270 0.7285573
144280 0.719802
144290 0.7164865
144300 0.715018
144310 0.7042716
144320 0.7193131
144330 0.7177141
144340 0.7376906
144350 0.7206756
144360 0.7209187
144370 0.7284517
144380 0.7116143
144390 0.7080129
144400 0.7087659
144410 0.7136739
144420 0.6949925
144430 0.6992422
144440 0.699405
144450 0.7094896
144460 0.7096114
144470 0.722221
144480 0.7277074
144490 0.7285757
144500 0.7227538
144510 0.7200042
144520 0.7138489
144530 0.7175213
144540 0.7123456
144550 0.7168747
144560 0.7141922
144570 0.7157024
144580 0.7084338
144590 0.6996456
144600 0.6954392
144610 0.6951848
144620 0.7074326
144630 0.7107766
144640 0.7048725
144650 0.7064109
144660 0.7156736
144670 0.7268974
144680 0.7237626
144690 0.7213582
144700 0.7090586
144710 0.7177479
144720 0.7106979
144730 0.7123017
144740 0.7089218
144750 0.7034638
144760 0.7116348
144770 0.7072654
144780 0.7130991
144790 0.7083523
144800 0.7069362
144810 0.719329
144820 0.7074761
144830 0.706369
144840 0.7103453
144850 0.7198094
144860 0.7197329
144870 0.7217213
144880 0.7351235
144890 0.7463264
144900 0.7281611
144910 0.7226682
144920 0.7319526
144930 0.7232935
144940 0.7250516
144950 0.730195
144960 0.7221206
144970 0.712822
144980 0.7106211
144990 0.6992752
145000 0.7030318
145010 0.6966078
145020 0.7025371
145030 0.7031946
145040 0.7090206
145050 0.7074342
145060 0.7070689
145070 0.7140455
145080 0.7107337
145090 0.7112498
145100 0.6996959
145110 0.702472
145120 0.7088943
145130 0.6972083
145140 0.6820846
145150 0.6916736
145160 0.7076828
145170 0.7218111
145180 0.7174993
145190 0.7106386
145200 0.7125486
145210 0.6994537
145220 0.7126386
145230 0.7201974
145240 0.7130662
145250 0.7133207
145260 0.7258454
145270 0.7177495
145280 0.711387
145290 0.7157993
145300 0.7181615
145310 0.7384239
145320 0.7443004
145330 0.7456648
145340 0.7393153
145350 0.732763
145360 0.7320468
145370 0.716058
145380 0.721049
145390 0.7298009
145400 0.7312284
145410 0.7331581
145420 0.7219613
145430 0.7250767
145440 0.7355051
145450 0.7354432
145460 0.7543463
145470 0.7556239
145480 0.7412518
145490 0.7457593
145500 0.7437431
145510 0.737919
145520 0.7401903
145530 0.7543736
145540 0.7362983
145550 0.720177
145560 0.7355383
145570 0.7294835
145580 0.7356437
145590 0.7382252
145600 0.7280748
145610 0.7310653
145620 0.7399571
145630 0.7346518
145640 0.7312509
145650 0.7507637
145660 0.7325782
145670 0.7360299
145680 0.7221124
145690 0.7205793
145700 0.7152106
145710 0.716494
145720 0.7233644
145730 0.7348036
145740 0.7276273
145750 0.7367794
145760 0.7409233
145770 0.7414535
145780 0.7397437
145790 0.7207768
145800 0.7161337
145810 0.7184595
145820 0.718518
145830 0.7224265
145840 0.733795
145850 0.7201968
145860 0.7424514
145870 0.738848
145880 0.7454622
145890 0.750809
145900 0.7492118
145910 0.7423031
145920 0.7438188
145930 0.7284935
145940 0.727909
145950 0.7161537
145960 0.7206784
145970 0.7063221
145980 0.7068516
145990 0.7034596
146000 0.6942877
146010 0.7045716
146020 0.71171
146030 0.7159357
146040 0.7155337
146050 0.704478
146060 0.7198904
146070 0.7207769
146080 0.7252441
146090 0.7330605
146100 0.7300488
146110 0.727034
146120 0.722973
146130 0.7118666
146140 0.72585
146150 0.7148219
146160 0.7276741
146170 0.7303493
146180 0.7094641
146190 0.7140464
146200 0.7225609
146210 0.7308298
146220 0.7199904
146230 0.7248914
146240 0.7201273
146250 0.7128813
146260 0.7107272
146270 0.7153469
146280 0.7022252
146290 0.7057425
146300 0.6941375
146310 0.7093326
146320 0.7028135
146330 0.7022427
146340 0.6976449
146350 0.7003894
146360 0.6995519
146370 0.6921744
146380 0.6958936
146390 0.7080545
146400 0.7173991
146410 0.7265693
146420 0.7164681
146430 0.7091181
146440 0.7031673
146450 0.7133434
146460 0.7080026
146470 0.7058286
146480 0.7014799
146490 0.696583
146500 0.6853805
146510 0.7089266
146520 0.7232261
146530 0.7254274
146540 0.7293114
146550 0.7272751
146560 0.7320678
146570 0.7367851
146580 0.7239447
146590 0.7196651
146600 0.7303469
146610 0.7183496
146620 0.7235751
146630 0.720636
146640 0.7193241
146650 0.7208401
146660 0.7263184
146670 0.7242529
146680 0.7440802
146690 0.7375907
146700 0.730534
146710 0.7171665
146720 0.720452
146730 0.7374369
146740 0.72969
146750 0.7194954
146760 0.7155017
146770 0.7209468
146780 0.7269673
146790 0.7190758
146800 0.7271405
146810 0.7234849
146820 0.7296115
146830 0.7389092
146840 0.7447678
146850 0.7414454
146860 0.7450084
146870 0.7378974
146880 0.741026
146890 0.7348151
146900 0.7244033
146910 0.7242832
146920 0.7184451
146930 0.7292681
146940 0.7155007
146950 0.7166145
146960 0.7329763
146970 0.7285104
146980 0.732821
146990 0.7427827
147000 0.7299094
147010 0.7309577
147020 0.7418854
147030 0.7480399
147040 0.7421163
147050 0.7387009
147060 0.7340527
147070 0.7246343
147080 0.7303592
147090 0.7261342
147100 0.709289
147110 0.7151283
147120 0.7130577
147130 0.7143433
147140 0.7115214
147150 0.7195776
147160 0.7186415
147170 0.7168393
147180 0.7395371
147190 0.7410869
147200 0.7341981
147210 0.7364918
147220 0.7319885
147230 0.7402455
147240 0.7430631
147250 0.7353606
147260 0.7336035
147270 0.7347463
147280 0.7324104
147290 0.7280241
147300 0.7278535
147310 0.7296144
147320 0.7106105
147330 0.7138578
147340 0.7086108
147350 0.7069116
147360 0.70321
147370 0.6987821
147380 0.7126039
147390 0.7122297
147400 0.7203476
147410 0.715399
147420 0.711865
147430 0.7187976
147440 0.7119632
147450 0.7091241
147460 0.7231824
147470 0.7249692
147480 0.7296949
147490 0.7351274
147500 0.7185515
147510 0.7402478
147520 0.7352297
147530 0.7369307
147540 0.7350832
147550 0.7265736
147560 0.7277983
147570 0.7283923
147580 0.7187394
147590 0.7188546
147600 0.7190976
147610 0.7154201
147620 0.706808
147630 0.7160809
147640 0.7125113
147650 0.7112251
147660 0.7096815
147670 0.7030697
147680 0.6999079
147690 0.717396
147700 0.7172207
147710 0.7104438
147720 0.7066962
147730 0.7024236
147740 0.6947269
147750 0.7069265
147760 0.7003088
147770 0.7073367
147780 0.701598
147790 0.6977013
147800 0.7128903
147810 0.7195653
147820 0.7101313
147830 0.7154207
147840 0.7197197
147850 0.7221876
147860 0.7201223
147870 0.7197518
147880 0.7268836
147890 0.7242009
147900 0.7224062
147910 0.721187
147920 0.7203954
147930 0.7194869
147940 0.7261882
147950 0.7261339
147960 0.7346676
147970 0.7029864
147980 0.6957381
147990 0.7076342
148000 0.7078127
148010 0.701264
148020 0.7078669
148030 0.6885167
148040 0.699824
148050 0.7002705
148060 0.7051941
148070 0.6972904
148080 0.6718021
148090 0.6774169
148100 0.694356
148110 0.7030061
148120 0.7123321
148130 0.7150986
148140 0.7182811
148150 0.719122
148160 0.7155585
148170 0.705362
148180 0.7126893
148190 0.7102243
148200 0.7154442
148210 0.6836791
148220 0.7015888
148230 0.695726
148240 0.6912783
148250 0.6961492
148260 0.6890798
148270 0.7035173
148280 0.700766
148290 0.7004912
148300 0.7054228
148310 0.6934262
148320 0.6945251
148330 0.6976684
148340 0.692764
148350 0.706831
148360 0.6954635
148370 0.6790158
148380 0.6984651
148390 0.6922144
148400 0.6903331
148410 0.6958863
148420 0.6931174
148430 0.6985022
148440 0.6953695
148450 0.6983719
148460 0.6827863
148470 0.6909512
148480 0.6964959
148490 0.6999602
148500 0.7068509
148510 0.7058666
148520 0.7068844
148530 0.7078175
148540 0.7060856
148550 0.7134081
148560 0.7228963
148570 0.7410113
148580 0.7338313
148590 0.7068391
148600 0.7139065
148610 0.7266746
148620 0.7247575
148630 0.7167271
148640 0.7317671
148650 0.7212645
148660 0.7216347
148670 0.734289
148680 0.7187133
148690 0.7215208
148700 0.7234519
148710 0.7088449
148720 0.7111862
148730 0.7146012
148740 0.7075812
148750 0.702188
148760 0.7070016
148770 0.7143356
148780 0.7137011
148790 0.7260242
148800 0.7031443
148810 0.7090967
148820 0.7119502
148830 0.6963949
148840 0.7094896
148850 0.7149693
148860 0.7195321
148870 0.7203661
148880 0.7147503
148890 0.7117363
148900 0.7159267
148910 0.7211248
148920 0.7222368
148930 0.739309
148940 0.7369213
148950 0.7275508
148960 0.7122388
148970 0.6943662
148980 0.707166
148990 0.6992772
149000 0.7090416
149010 0.7069167
149020 0.7077668
149030 0.6981379
149040 0.6966268
149050 0.6889687
149060 0.6966552
149070 0.7071298
149080 0.7038172
149090 0.7058362
149100 0.7119937
149110 0.7059739
149120 0.6987574
149130 0.6950021
149140 0.6899002
149150 0.7012815
149160 0.7058616
149170 0.6929815
149180 0.6970674
149190 0.7084838
149200 0.711112
149210 0.7076369
149220 0.7074637
149230 0.6919498
149240 0.6795831
149250 0.6889632
149260 0.6909479
149270 0.698705
149280 0.702583
149290 0.6920701
149300 0.6979707
149310 0.7128882
149320 0.7044329
149330 0.7113608
149340 0.7166741
149350 0.7155529
149360 0.7083069
149370 0.6906084
149380 0.7127892
149390 0.7152867
149400 0.707767
149410 0.6973463
149420 0.7016579
149430 0.6951321
149440 0.6969017
149450 0.6932225
149460 0.6920515
149470 0.6961799
149480 0.6970411
149490 0.708321
149500 0.7158222
149510 0.7109117
149520 0.7141403
149530 0.7093481
149540 0.6904411
149550 0.6921605
149560 0.7029025
149570 0.7027481
149580 0.7056437
149590 0.7178736
149600 0.7103491
149610 0.7041706
149620 0.708627
149630 0.7076939
149640 0.7055567
149650 0.6993501
149660 0.6971796
149670 0.7042078
149680 0.6960334
149690 0.6979576
149700 0.70371
149710 0.6888424
149720 0.690197
149730 0.7025673
149740 0.7055811
149750 0.7018752
149760 0.7055741
149770 0.7061052
149780 0.6995937
149790 0.7123606
149800 0.7052227
149810 0.7130019
149820 0.7084491
149830 0.7168195
149840 0.7317036
149850 0.7250349
149860 0.7150314
149870 0.7238132
149880 0.7235853
149890 0.7209635
149900 0.7152876
149910 0.7184455
149920 0.7185465
149930 0.7127177
149940 0.7128999
149950 0.709542
149960 0.7261131
149970 0.7227952
149980 0.7155074
149990 0.7100111
150000 0.7097544
150010 0.6979608
150020 0.6967672
150030 0.7024458
150040 0.6978447
150050 0.7136408
150060 0.7046236
150070 0.7131141
150080 0.7121987
150090 0.7098939
150100 0.7062712
150110 0.7137926
150120 0.6988465
150130 0.6971197
150140 0.70652
150150 0.7078437
150160 0.7151585
150170 0.689656
150180 0.68598
150190 0.7024331
150200 0.7034578
150210 0.7174887
150220 0.7168323
150230 0.7177833
150240 0.7182917
150250 0.7067065
150260 0.6987202
150270 0.7039104
150280 0.7181609
150290 0.7165166
150300 0.7157425
150310 0.7130046
150320 0.7083402
150330 0.7016362
150340 0.6969581
150350 0.6949648
150360 0.6944009
150370 0.7015445
150380 0.6975519
150390 0.6898906
150400 0.6831578
150410 0.6857614
150420 0.7086003
150430 0.7113953
150440 0.7121239
150450 0.7110562
150460 0.7035809
150470 0.7020606
150480 0.6846615
150490 0.6851295
150500 0.6805393
150510 0.684469
150520 0.6892441
150530 0.711814
150540 0.7002686
150550 0.6993824
150560 0.690665
150570 0.6955341
150580 0.7032888
150590 0.6938631
150600 0.6943077
150610 0.688706
150620 0.688961
150630 0.7006865
150640 0.6938251
150650 0.7029529
150660 0.7111092
150670 0.7032113
150680 0.7051501
150690 0.699778
150700 0.7070524
150710 0.7088502
150720 0.7067176
150730 0.6979457
150740 0.6970633
150750 0.6900972
150760 0.6883903
150770 0.6861103
150780 0.6769581
150790 0.693103
150800 0.6848838
150810 0.6797197
150820 0.6949633
150830 0.707222
150840 0.6938503
150850 0.6939495
150860 0.7013161
150870 0.6997376
150880 0.7035385
150890 0.7089174
150900 0.7102727
150910 0.71839
150920 0.7158015
150930 0.7132213
150940 0.710651
150950 0.7107363
150960 0.7100152
150970 0.7023231
150980 0.7076855
150990 0.708173
151000 0.7149363
151010 0.7049264
151020 0.6998389
151030 0.7091757
151040 0.696524
151050 0.6940433
151060 0.6983206
151070 0.7059643
151080 0.7081135
151090 0.7043027
151100 0.7128304
151110 0.7134682
151120 0.705649
151130 0.6995066
151140 0.6875868
151150 0.7000262
151160 0.695092
151170 0.707893
151180 0.7134637
151190 0.7057272
151200 0.7091666
151210 0.7314858
151220 0.7255469
151230 0.7089657
151240 0.7164942
151250 0.7064902
151260 0.7091907
151270 0.7024004
151280 0.7058601
151290 0.7109798
151300 0.7232561
151310 0.7320829
151320 0.7260891
151330 0.7386424
151340 0.7308389
151350 0.7228785
151360 0.7338058
151370 0.7210497
151380 0.7120353
151390 0.7221427
151400 0.7256554
151410 0.7369829
151420 0.7417009
151430 0.7198942
151440 0.7224421
151450 0.7273381
151460 0.7159097
151470 0.7013583
151480 0.7050511
151490 0.7061138
151500 0.7137075
151510 0.7008913
151520 0.6935099
151530 0.6859977
151540 0.6958558
151550 0.6913491
151560 0.7133517
151570 0.7123212
151580 0.7065481
151590 0.7129467
151600 0.7104166
151610 0.6968057
151620 0.6928392
151630 0.7093036
151640 0.7203521
151650 0.7181343
151660 0.7225666
151670 0.7251483
151680 0.7190394
151690 0.7167823
151700 0.7139664
151710 0.7150364
151720 0.7266414
151730 0.7181184
151740 0.7121129
151750 0.7084745
151760 0.704667
151770 0.7077566
151780 0.7191943
151790 0.7322545
151800 0.7234306
151810 0.7164505
151820 0.7148172
151830 0.7113882
151840 0.711273
151850 0.7001175
151860 0.7004732
151870 0.7016855
151880 0.6991923
151890 0.7126974
151900 0.6973804
151910 0.7060543
151920 0.7139426
151930 0.7108296
151940 0.7148547
151950 0.7019998
151960 0.7121702
151970 0.7117988
151980 0.705902
151990 0.7103742
152000 0.7139765
152010 0.6994097
152020 0.7037981
152030 0.6968766
152040 0.6882313
152050 0.6893768
152060 0.6932189
152070 0.6986333
152080 0.7148119
152090 0.7245781
152100 0.7248992
152110 0.7162873
152120 0.7092382
152130 0.7109773
152140 0.7003363
152150 0.70944
152160 0.7068285
152170 0.6915861
152180 0.7020755
152190 0.7131832
152200 0.7020866
152210 0.7074733
152220 0.7060545
152230 0.7100253
152240 0.7140513
152250 0.718429
152260 0.7150066
152270 0.7151198
152280 0.7179503
152290 0.70444
152300 0.7133266
152310 0.7229625
152320 0.7249647
152330 0.717131
152340 0.7224049
152350 0.7207236
152360 0.7255108
152370 0.7230963
152380 0.7253897
152390 0.7005471
152400 0.7056594
152410 0.7148786
152420 0.711666
152430 0.7003826
152440 0.7074823
152450 0.7110475
152460 0.7036809
152470 0.70283
152480 0.6997059
152490 0.7013007
152500 0.6945562
152510 0.7036203
152520 0.7061685
152530 0.7035902
152540 0.6876353
152550 0.6899112
152560 0.696361
152570 0.6984959
152580 0.6839564
152590 0.687267
152600 0.6832492
152610 0.6853476
152620 0.687596
152630 0.6944022
152640 0.6798949
152650 0.6821524
152660 0.6876097
152670 0.6918948
152680 0.6933248
152690 0.689013
152700 0.6988127
152710 0.696964
152720 0.6945155
152730 0.6916338
152740 0.6956058
152750 0.7004979
152760 0.6974321
152770 0.6893328
152780 0.6827355
152790 0.6874209
152800 0.6952587
152810 0.6891976
152820 0.6994222
152830 0.7036855
152840 0.7054491
152850 0.7013351
152860 0.7140231
152870 0.7076179
152880 0.7076473
152890 0.7008064
152900 0.7013137
152910 0.7015834
152920 0.7016972
152930 0.717464
152940 0.7299155
152950 0.7263469
152960 0.7249905
152970 0.7272211
152980 0.7250848
152990 0.7280096
153000 0.7275046
153010 0.7310148
153020 0.7384957
153030 0.7331644
153040 0.7292516
153050 0.7223403
153060 0.7121936
153070 0.7155089
153080 0.7235335
153090 0.7129073
153100 0.7156712
153110 0.7141746
153120 0.7043096
153130 0.725996
153140 0.7162344
153150 0.7248438
153160 0.7187429
153170 0.7180356
153180 0.7247532
153190 0.7126018
153200 0.7135597
153210 0.7189259
153220 0.7297236
153230 0.7286389
153240 0.7276613
153250 0.7215267
153260 0.7095687
153270 0.7217274
153280 0.7233149
153290 0.7114032
153300 0.7207122
153310 0.7185094
153320 0.7228857
153330 0.7163237
153340 0.7221144
153350 0.7277885
153360 0.7233871
153370 0.7204713
153380 0.7092336
153390 0.7043825
153400 0.7104982
153410 0.7139174
153420 0.7215464
153430 0.7169798
153440 0.7123333
153450 0.724967
153460 0.7152877
153470 0.7200375
153480 0.720793
153490 0.7204611
153500 0.7129371
153510 0.7218004
153520 0.7228054
153530 0.7150321
153540 0.7032673
153550 0.7062811
153560 0.7178025
153570 0.7124649
153580 0.6956668
153590 0.6911203
153600 0.6958322
153610 0.6984869
153620 0.686907
153630 0.6725174
153640 0.675414
153650 0.6991448
153660 0.6927018
153670 0.684867
153680 0.6872492
153690 0.6844777
153700 0.6946853
153710 0.6930437
153720 0.6930829
153730 0.6938943
153740 0.6969491
153750 0.7172363
153760 0.7128022
153770 0.7113897
153780 0.7115334
153790 0.6994452
153800 0.7049565
153810 0.7230293
153820 0.7263664
153830 0.7130242
153840 0.7168659
153850 0.7217544
153860 0.7262646
153870 0.7169747
153880 0.7180912
153890 0.7265273
153900 0.7213805
153910 0.7091839
153920 0.7156223
153930 0.7173531
153940 0.7197766
153950 0.7076207
153960 0.7095252
153970 0.7327164
153980 0.7199197
153990 0.7234022
154000 0.7196219
154010 0.7126628
154020 0.7092423
154030 0.7170939
154040 0.7133744
154050 0.7360726
154060 0.7356591
154070 0.7273176
154080 0.7312021
154090 0.7284318
154100 0.7195644
154110 0.7254949
154120 0.7149723
154130 0.7245679
154140 0.7170691
154150 0.7319878
154160 0.7424629
154170 0.7325678
154180 0.7271299
154190 0.732967
154200 0.7305955
154210 0.727966
154220 0.7435292
154230 0.7406256
154240 0.7527431
154250 0.7457324
154260 0.7425144
154270 0.7490898
154280 0.739244
154290 0.7449623
154300 0.7593338
154310 0.7612693
154320 0.7555197
154330 0.759353
154340 0.7531582
154350 0.7498193
154360 0.7485269
154370 0.7363822
154380 0.7366866
154390 0.7334165
154400 0.7358873
154410 0.7333871
154420 0.7292747
154430 0.7228892
154440 0.7189916
154450 0.7255973
154460 0.7169625
154470 0.7045222
154480 0.7123443
154490 0.7232521
154500 0.7234669
154510 0.7188186
154520 0.7198573
154530 0.7296529
154540 0.7254068
154550 0.7313823
154560 0.7321601
154570 0.7200273
154580 0.7221459
154590 0.7185352
154600 0.7065223
154610 0.7014216
154620 0.7135824
154630 0.7107227
154640 0.7073429
154650 0.7069873
154660 0.6985083
154670 0.7021329
154680 0.6831244
154690 0.6923544
154700 0.691586
154710 0.703952
154720 0.7087677
154730 0.7248071
154740 0.7277787
154750 0.7339847
154760 0.7350221
154770 0.7322589
154780 0.7205607
154790 0.7274718
154800 0.7163268
154810 0.7085544
154820 0.6993914
154830 0.6995513
154840 0.7071571
154850 0.7105197
154860 0.7134824
154870 0.7083055
154880 0.7259403
154890 0.7229094
154900 0.7190164
154910 0.7225124
154920 0.7257226
154930 0.7410306
154940 0.7328963
154950 0.7246271
154960 0.724419
154970 0.7165915
154980 0.7164925
154990 0.7105669
155000 0.7067429
155010 0.7108595
155020 0.7119501
155030 0.7023944
155040 0.7104806
155050 0.7240633
155060 0.705215
155070 0.7147964
155080 0.7250912
155090 0.7177941
155100 0.7102274
155110 0.7074423
155120 0.716612
155130 0.70704
155140 0.7119474
155150 0.7255265
155160 0.7201065
155170 0.7219857
155180 0.720092
155190 0.7161857
155200 0.7029222
155210 0.7115965
155220 0.7048683
155230 0.70079
155240 0.7013682
155250 0.7107105
155260 0.7135333
155270 0.7128354
155280 0.7160727
155290 0.7183511
155300 0.7294826
155310 0.7209682
155320 0.7068242
155330 0.7131464
155340 0.7150972
155350 0.7091371
155360 0.6995227
155370 0.7046744
155380 0.7099583
155390 0.7064916
155400 0.7034975
155410 0.7047402
155420 0.7080382
155430 0.7060615
155440 0.6940187
155450 0.7183139
155460 0.7148823
155470 0.7226225
155480 0.7245505
155490 0.7113148
155500 0.6990569
155510 0.7100258
155520 0.7073629
155530 0.7049606
155540 0.69978
155550 0.6982897
155560 0.7131531
155570 0.7114555
155580 0.7097997
155590 0.7154879
155600 0.719114
155610 0.712891
155620 0.709551
155630 0.7017618
155640 0.7112685
155650 0.7214884
155660 0.7231504
155670 0.7214285
155680 0.725572
155690 0.7213092
155700 0.724636
155710 0.7113405
155720 0.7111673
155730 0.7073753
155740 0.7181567
155750 0.7329679
155760 0.7317846
155770 0.7160299
155780 0.7197156
155790 0.7183324
155800 0.7212553
155810 0.7286119
155820 0.7396091
155830 0.740246
155840 0.7391023
155850 0.7412331
155860 0.7446764
155870 0.7401667
155880 0.7409598
155890 0.7382099
155900 0.728384
155910 0.7201602
155920 0.7197475
155930 0.7221043
155940 0.7506785
155950 0.7490844
155960 0.7405485
155970 0.744574
155980 0.7307619
155990 0.7209482
156000 0.7220954
156010 0.7226983
156020 0.7096303
156030 0.7100867
156040 0.7197872
156050 0.726953
156060 0.7328345
156070 0.7347457
156080 0.7287761
156090 0.7300079
156100 0.710052
156110 0.7203781
156120 0.7030703
156130 0.6973607
156140 0.7115949
156150 0.7334712
156160 0.7357189
156170 0.7407888
156180 0.7469051
156190 0.7384415
156200 0.7423016
156210 0.7249757
156220 0.7185904
156230 0.740001
156240 0.7523816
156250 0.7457257
156260 0.7435523
156270 0.7373157
156280 0.742803
156290 0.7475529
156300 0.744722
156310 0.7348182
156320 0.7251815
156330 0.7269681
156340 0.7261523
156350 0.7214782
156360 0.7304481
156370 0.7438681
156380 0.7531408
156390 0.7531668
156400 0.7485837
156410 0.7611325
156420 0.7548551
156430 0.7465603
156440 0.750323
156450 0.7468322
156460 0.7543533
156470 0.7457387
156480 0.7453228
156490 0.7509961
156500 0.7442094
156510 0.7406892
156520 0.7402173
156530 0.7408894
156540 0.7516504
156550 0.7506647
156560 0.7737728
156570 0.7780595
156580 0.7971649
156590 0.7964715
156600 0.7877483
156610 0.7822992
156620 0.7767488
156630 0.7868527
156640 0.7828132
156650 0.8053891
156660 0.7997339
156670 0.7982249
156680 0.7853492
156690 0.7771905
156700 0.7732075
156710 0.7700923
156720 0.7589107
156730 0.76798
156740 0.7737661
156750 0.7694334
156760 0.7606164
156770 0.7571024
156780 0.7757213
156790 0.7701427
156800 0.766412
156810 0.7632554
156820 0.7619089
156830 0.7554356
156840 0.7508246
156850 0.759461
156860 0.7451677
156870 0.7362342
156880 0.7582143
156890 0.7537037
156900 0.7522238
156910 0.7518439
156920 0.7451429
156930 0.7347529
156940 0.7402734
156950 0.7496354
156960 0.7472859
156970 0.7535403
156980 0.7405069
156990 0.7542682
157000 0.724655
157010 0.7309662
157020 0.7382432
157030 0.7453367
157040 0.7333584
157050 0.729077
157060 0.7234721
157070 0.7085649
157080 0.7171782
157090 0.7059917
157100 0.7054542
157110 0.6977491
157120 0.7062209
157130 0.7138963
157140 0.726982
157150 0.7221031
157160 0.7183207
157170 0.7301325
157180 0.730593
157190 0.7349604
157200 0.7293314
157210 0.7357869
157220 0.742847
157230 0.7345889
157240 0.7442016
157250 0.7382586
157260 0.7433056
157270 0.7463464
157280 0.7379553
157290 0.7408574
157300 0.73156
157310 0.7342484
157320 0.7380711
157330 0.7483813
157340 0.74892
157350 0.7508574
157360 0.7725785
157370 0.7573646
157380 0.7588328
157390 0.7643412
157400 0.7411532
157410 0.7553608
157420 0.7480686
157430 0.7370021
157440 0.7358093
157450 0.7353407
157460 0.7309926
157470 0.7312728
157480 0.7291721
157490 0.7465585
157500 0.7425307
157510 0.7387676
157520 0.7371641
157530 0.740952
157540 0.7463011
157550 0.7377158
157560 0.7478031
157570 0.7376249
157580 0.7315593
157590 0.7202215
157600 0.7160614
157610 0.7295531
157620 0.7335437
157630 0.7322778
157640 0.7387044
157650 0.7344332
157660 0.7376895
157670 0.7510848
157680 0.7491384
157690 0.7485371
157700 0.7526379
157710 0.760083
157720 0.7501199
157730 0.7463174
157740 0.7403141
157750 0.7401172
157760 0.7431809
157770 0.7336726
157780 0.7497633
157790 0.7597587
157800 0.7538056
157810 0.7462584
157820 0.7434806
157830 0.7423694
157840 0.7540427
157850 0.7540503
157860 0.7454375
157870 0.7678308
157880 0.7667922
157890 0.7538919
157900 0.7598647
157910 0.75003
157920 0.7427932
157930 0.7377033
157940 0.7497138
157950 0.7502979
157960 0.767123
157970 0.7624114
157980 0.7639182
157990 0.773223
158000 0.7840341
158010 0.7717892
158020 0.7566026
158030 0.7488165
158040 0.7389268
158050 0.7531986
158060 0.7534078
158070 0.7601242
158080 0.7543162
158090 0.7536433
158100 0.747993
158110 0.7502566
158120 0.7397097
158130 0.7356251
158140 0.7462895
158150 0.7494552
158160 0.7449381
158170 0.7458143
158180 0.7450067
158190 0.732105
158200 0.7342333
158210 0.7423436
158220 0.7515472
158230 0.7541804
158240 0.7571921
158250 0.7431076
158260 0.7362114
158270 0.7405173
158280 0.7269394
158290 0.7255147
158300 0.7268916
158310 0.723195
158320 0.7175693
158330 0.7253008
158340 0.7373102
158350 0.7297839
158360 0.7201474
158370 0.7283888
158380 0.73766
158390 0.7345561
158400 0.7239887
158410 0.7262009
158420 0.717307
158430 0.7215634
158440 0.72922
158450 0.7380352
158460 0.7383429
158470 0.7231886
158480 0.7297862
158490 0.7331281
158500 0.7473651
158510 0.7486758
158520 0.7523253
158530 0.7541134
158540 0.7476118
158550 0.7467197
158560 0.730504
158570 0.7299033
158580 0.7298713
158590 0.7235574
158600 0.7253458
158610 0.7236299
158620 0.71316
158630 0.7315398
158640 0.7460012
158650 0.7367558
158660 0.7327482
158670 0.7643254
158680 0.7529015
158690 0.7466981
158700 0.7385056
158710 0.7296835
158720 0.7279744
158730 0.7298507
158740 0.7341327
158750 0.7360462
158760 0.7362004
158770 0.7409733
158780 0.7408608
158790 0.7397699
158800 0.7537093
158810 0.7579644
158820 0.7655566
158830 0.7561328
158840 0.763234
158850 0.7494054
158860 0.7509452
158870 0.7379311
158880 0.7432331
158890 0.7372399
158900 0.7245581
158910 0.7253975
158920 0.7279499
158930 0.7337953
158940 0.7277028
158950 0.7283076
158960 0.7379743
158970 0.7496859
158980 0.7495286
158990 0.7368317
159000 0.7400512
159010 0.7288858
159020 0.7459752
159030 0.7340929
159040 0.7254218
159050 0.7218173
159060 0.7390716
159070 0.7293201
159080 0.7426779
159090 0.726005
159100 0.7212743
159110 0.7185165
159120 0.7175267
159130 0.7161424
159140 0.7205889
159150 0.7281411
159160 0.7184213
159170 0.7159826
159180 0.72581
159190 0.7287602
159200 0.733418
159210 0.7228558
159220 0.714045
159230 0.7124095
159240 0.7120669
159250 0.7177981
159260 0.7210845
159270 0.7258769
159280 0.7231677
159290 0.7223632
159300 0.7235568
159310 0.727681
159320 0.719442
159330 0.7236445
159340 0.7142159
159350 0.7148196
159360 0.713162
159370 0.7102912
159380 0.7231197
159390 0.7107671
159400 0.7231396
159410 0.7238823
159420 0.7212677
159430 0.7167431
159440 0.7158929
159450 0.709778
159460 0.7119829
159470 0.7026935
159480 0.6866626
159490 0.7015812
159500 0.7004747
159510 0.6911497
159520 0.702842
159530 0.7003105
159540 0.7095951
159550 0.7093409
159560 0.6976569
159570 0.7050884
159580 0.7165082
159590 0.7250785
159600 0.7263541
159610 0.7126696
159620 0.7066347
159630 0.7029566
159640 0.7015148
159650 0.7105009
159660 0.7091751
159670 0.7084949
159680 0.7073392
159690 0.7067676
159700 0.703043
159710 0.7121147
159720 0.7083754
159730 0.705327
159740 0.7099249
159750 0.7122487
159760 0.7032678
159770 0.714056
159780 0.7108994
159790 0.7178798
159800 0.716952
159810 0.7123092
159820 0.7176467
159830 0.7024062
159840 0.7011018
159850 0.693821
159860 0.690545
159870 0.6897635
159880 0.6992726
159890 0.6949549
159900 0.6971174
159910 0.6841556
159920 0.6846842
159930 0.6915537
159940 0.7017091
159950 0.7034905
159960 0.6880433
159970 0.6830012
159980 0.6815505
159990 0.698349
160000 0.6903036
160010 0.7028629
160020 0.6891899
160030 0.7001851
160040 0.6897732
160050 0.7027131
160060 0.6805407
160070 0.6864009
160080 0.694298
160090 0.7091197
160100 0.7016885
160110 0.7026035
160120 0.6887575
160130 0.6923569
160140 0.697656
160150 0.7011855
160160 0.7080604
160170 0.6918499
160180 0.6898922
160190 0.700153
160200 0.7048797
160210 0.7253898
160220 0.731404
160230 0.7239456
160240 0.7118132
160250 0.7052382
160260 0.6965621
160270 0.7056696
160280 0.7082123
160290 0.7152812
160300 0.7099189
160310 0.7245874
160320 0.7270243
160330 0.7141566
160340 0.7120441
160350 0.7180794
160360 0.7214882
160370 0.7215894
160380 0.7290637
160390 0.7220247
160400 0.7145811
160410 0.709512
160420 0.7083215
160430 0.7068879
160440 0.7173225
160450 0.7229204
160460 0.7228971
160470 0.7113472
160480 0.7097685
160490 0.7209982
160500 0.7185043
160510 0.712198
160520 0.705259
160530 0.7162902
160540 0.7120661
160550 0.7098602
160560 0.7080857
160570 0.7000887
160580 0.7033441
160590 0.7058626
160600 0.6923749
160610 0.6942877
160620 0.7075191
160630 0.7158217
160640 0.7037765
160650 0.7076243
160660 0.7040194
160670 0.7095586
160680 0.7004476
160690 0.7223688
160700 0.7129107
160710 0.7097566
160720 0.7100782
160730 0.7015563
160740 0.6930022
160750 0.698592
160760 0.6996248
160770 0.7045856
160780 0.6975616
160790 0.6912254
160800 0.6880998
160810 0.6848311
160820 0.6878956
160830 0.6830918
160840 0.7023321
160850 0.6946885
160860 0.7039266
160870 0.692745
160880 0.7011709
160890 0.6972513
160900 0.6872603
160910 0.6903034
160920 0.6900229
160930 0.6940341
160940 0.6972394
160950 0.6941843
160960 0.6935034
160970 0.6851187
160980 0.6806933
160990 0.68663
161000 0.6828645
161010 0.6924973
161020 0.6751117
161030 0.6923228
161040 0.6935821
161050 0.6904318
161060 0.6981111
161070 0.6942217
161080 0.6981983
161090 0.6981406
161100 0.6926865
161110 0.6933174
161120 0.7297567
161130 0.7122396
161140 0.6991134
161150 0.7057504
161160 0.7006868
161170 0.6980405
161180 0.7000597
161190 0.6915168
161200 0.6999039
161210 0.7041509
161220 0.6866378
161230 0.6945334
161240 0.7041935
161250 0.7071673
161260 0.7088618
161270 0.7082944
161280 0.7068828
161290 0.7092264
161300 0.693049
161310 0.6883167
161320 0.6914824
161330 0.699103
161340 0.6924317
161350 0.6879911
161360 0.7004384
161370 0.7008219
161380 0.6893343
161390 0.6906253
161400 0.6898232
161410 0.6968447
161420 0.6866467
161430 0.6927958
161440 0.7091096
161450 0.7283942
161460 0.7163436
161470 0.7247486
161480 0.7240754
161490 0.7183002
161500 0.7145877
161510 0.7195857
161520 0.7236562
161530 0.7223674
161540 0.7165257
161550 0.7140917
161560 0.7143401
161570 0.7209222
161580 0.7126979
161590 0.7150768
161600 0.716439
161610 0.7326708
161620 0.7316286
161630 0.7377515
161640 0.7352527
161650 0.7415144
161660 0.7294346
161670 0.7070017
161680 0.7114882
161690 0.7109945
161700 0.7157135
161710 0.7136439
161720 0.7119579
161730 0.7028272
161740 0.7196214
161750 0.7140745
161760 0.7176486
161770 0.7399816
161780 0.7388386
161790 0.7262754
161800 0.7123766
161810 0.7258691
161820 0.7534178
161830 0.7371749
161840 0.7389886
161850 0.7388185
161860 0.7429439
161870 0.7479374
161880 0.7328709
161890 0.7352805
161900 0.7282538
161910 0.7238203
161920 0.7063247
161930 0.7158998
161940 0.7283243
161950 0.7252303
161960 0.7146782
161970 0.7069381
161980 0.7116728
161990 0.7117406
162000 0.71176
162010 0.7061532
162020 0.7087471
162030 0.7111048
162040 0.70746
162050 0.7129559
162060 0.7283925
162070 0.7244802
162080 0.725525
162090 0.7370477
162100 0.7236706
162110 0.724003
162120 0.721712
162130 0.7225152
162140 0.720218
162150 0.7039598
162160 0.7105472
162170 0.7147689
162180 0.719536
162190 0.7198665
162200 0.7151905
162210 0.707997
162220 0.6968325
162230 0.7080637
162240 0.7012761
162250 0.697283
162260 0.6913664
162270 0.6980363
162280 0.6992165
162290 0.7060751
162300 0.7008542
162310 0.7004763
162320 0.6876282
162330 0.7000391
162340 0.7000196
162350 0.7027273
162360 0.7029071
162370 0.6969121
162380 0.7050053
162390 0.7064775
162400 0.6964383
162410 0.6997752
162420 0.6921467
162430 0.6948982
162440 0.7086939
162450 0.6916947
162460 0.6778908
162470 0.6783344
162480 0.6824689
162490 0.7004319
162500 0.6955651
162510 0.7031597
162520 0.700794
162530 0.6994641
162540 0.7022179
162550 0.6874898
162560 0.6845402
162570 0.6871402
162580 0.6936484
162590 0.6947359
162600 0.6853977
162610 0.6874806
162620 0.6941686
162630 0.691532
162640 0.6718771
162650 0.6793046
162660 0.6689962
162670 0.6802368
162680 0.6910037
162690 0.6934744
162700 0.6884629
162710 0.6845676
162720 0.6931326
162730 0.6962212
162740 0.6959448
162750 0.6913896
162760 0.6852041
162770 0.6793315
162780 0.6683234
162790 0.669354
162800 0.6710797
162810 0.6751202
162820 0.6797914
162830 0.6905323
162840 0.7042115
162850 0.6940636
162860 0.6853067
162870 0.6931232
162880 0.7074288
162890 0.7115249
162900 0.7153305
162910 0.7084394
162920 0.7219152
162930 0.7162886
162940 0.7199941
162950 0.7137077
162960 0.7257774
162970 0.7295277
162980 0.7097186
162990 0.7034481
163000 0.6966283
163010 0.6998401
163020 0.6998759
163030 0.6899096
163040 0.6875904
163050 0.6881863
163060 0.681679
163070 0.6923892
163080 0.71029
163090 0.7136476
163100 0.7225924
163110 0.7210811
163120 0.7246881
163130 0.7083173
163140 0.7151496
163150 0.7153188
163160 0.7168377
163170 0.7141317
163180 0.7066115
163190 0.7026693
163200 0.7126079
163210 0.7081836
163220 0.7099863
163230 0.7197224
163240 0.7253507
163250 0.7300938
163260 0.7220722
163270 0.7143749
163280 0.712145
163290 0.7186005
163300 0.7126289
163310 0.7040956
163320 0.6987681
163330 0.6939194
163340 0.6922529
163350 0.7085583
163360 0.7009863
163370 0.7013885
163380 0.6921545
163390 0.7171247
163400 0.7096506
163410 0.7145759
163420 0.6970283
163430 0.7065063
163440 0.6870315
163450 0.6788995
163460 0.68783
163470 0.6829327
163480 0.6840193
163490 0.6962149
163500 0.6885347
163510 0.6901215
163520 0.6860305
163530 0.7024164
163540 0.700765
163550 0.7110189
163560 0.7092577
163570 0.714774
163580 0.7056732
163590 0.7042194
163600 0.6908154
163610 0.6903499
163620 0.6949117
163630 0.7019888
163640 0.7087488
163650 0.7081966
163660 0.7106023
163670 0.7060981
163680 0.7068581
163690 0.7004336
163700 0.7067762
163710 0.6896028
163720 0.6900687
163730 0.6906306
163740 0.6965845
163750 0.6926312
163760 0.6989388
163770 0.7021179
163780 0.7007184
163790 0.6969612
163800 0.7037179
163810 0.7239919
163820 0.7295564
163830 0.7313519
163840 0.7428929
163850 0.748233
163860 0.7485138
163870 0.7559257
163880 0.7401602
163890 0.7397225
163900 0.7380573
163910 0.7453464
163920 0.7423697
163930 0.7345992
163940 0.7370785
163950 0.7408667
163960 0.7363338
163970 0.7350447
163980 0.7295205
163990 0.7250363
164000 0.7378747
164010 0.7398823
164020 0.737452
164030 0.732529
164040 0.7323049
164050 0.7285149
164060 0.724248
164070 0.7170486
164080 0.714167
164090 0.7125155
164100 0.7100716
164110 0.7237442
164120 0.7120506
164130 0.7153295
164140 0.703289
164150 0.7074646
164160 0.7081548
164170 0.727086
164180 0.7412461
164190 0.727036
164200 0.7140746
164210 0.714376
164220 0.7176124
164230 0.7139537
164240 0.7138563
164250 0.7235314
164260 0.7206574
164270 0.7162428
164280 0.734565
164290 0.7279207
164300 0.7412753
164310 0.750461
164320 0.7596916
164330 0.7539549
164340 0.7583829
164350 0.7429883
164360 0.7458905
164370 0.7483719
164380 0.762318
164390 0.7569716
164400 0.7513011
164410 0.7510057
164420 0.7479625
164430 0.7501665
164440 0.7525225
164450 0.7465018
164460 0.7464527
164470 0.7375199
164480 0.7380912
164490 0.7480282
164500 0.7482882
164510 0.7331148
164520 0.7521887
164530 0.7523711
164540 0.7267497
164550 0.717569
164560 0.7150673
164570 0.7349226
164580 0.7217972
164590 0.7257325
164600 0.7330436
164610 0.7233979
164620 0.7391742
164630 0.7377602
164640 0.7144305
164650 0.7201261
164660 0.7236977
164670 0.7271755
164680 0.7251558
164690 0.7213776
164700 0.7206799
164710 0.7240973
164720 0.7346745
164730 0.7456211
164740 0.7577406
164750 0.7609547
164760 0.7473816
164770 0.7457075
164780 0.7373275
164790 0.7289639
164800 0.7185332
164810 0.7213454
164820 0.7187552
164830 0.7314515
164840 0.7221717
164850 0.7312366
164860 0.7361804
164870 0.7348363
164880 0.7316013
164890 0.7282637
164900 0.7372256
164910 0.7500331
164920 0.7591191
164930 0.7584139
164940 0.7466896
164950 0.7512114
164960 0.7397214
164970 0.7551975
164980 0.7547159
164990 0.7368253
165000 0.7412546
165010 0.7379562
165020 0.730396
165030 0.7546868
165040 0.75323
165050 0.741457
165060 0.7562945
165070 0.7580844
165080 0.7601153
165090 0.7499465
165100 0.7456856
165110 0.7517876
165120 0.753317
165130 0.7494307
165140 0.7393769
165150 0.7439624
165160 0.7500244
165170 0.7383575
165180 0.7479104
165190 0.7473558
165200 0.7538544
165210 0.7478306
165220 0.7415034
165230 0.7455891
165240 0.7472634
165250 0.7343562
165260 0.7372053
165270 0.7400789
165280 0.7483424
165290 0.7418869
165300 0.7503123
165310 0.7442794
165320 0.7387784
165330 0.7330669
165340 0.7376461
165350 0.7390596
165360 0.7511578
165370 0.750849
165380 0.7451163
165390 0.7424116
165400 0.7375145
165410 0.7338197
165420 0.7299163
165430 0.7192722
165440 0.7390498
165450 0.7393955
165460 0.7329185
165470 0.7198176
165480 0.7116419
165490 0.7121337
165500 0.7249123
165510 0.7347004
165520 0.7244893
165530 0.7158977
165540 0.717804
165550 0.716471
165560 0.7311503
165570 0.7222422
165580 0.7298769
165590 0.7290021
165600 0.7288668
165610 0.7370123
165620 0.7369816
165630 0.7358793
165640 0.7519911
165650 0.7490402
165660 0.7502
165670 0.7572619
165680 0.7500456
165690 0.7457452
165700 0.7548008
165710 0.7529396
165720 0.7538286
165730 0.7538847
165740 0.7567738
165750 0.750652
165760 0.7449251
165770 0.74264
165780 0.7461072
165790 0.7480755
165800 0.7575571
165810 0.7549577
165820 0.7532549
165830 0.7542713
165840 0.7561162
165850 0.7546398
165860 0.7548259
165870 0.7666162
165880 0.7676181
165890 0.756402
165900 0.76793
165910 0.772917
165920 0.7791044
165930 0.782537
165940 0.7677069
165950 0.7683175
165960 0.7610204
165970 0.75292
165980 0.756306
165990 0.7623915
166000 0.7715309
166010 0.7610979
166020 0.7707042
166030 0.7484076
166040 0.7691028
166050 0.7755482
166060 0.7660587
166070 0.7594564
166080 0.7655802
166090 0.7593848
166100 0.7618177
166110 0.7679873
166120 0.7732468
166130 0.7754419
166140 0.7674664
166150 0.7685438
166160 0.7758679
166170 0.7707285
166180 0.7698027
166190 0.7620781
166200 0.7638019
166210 0.7686776
166220 0.7648802
166230 0.7744126
166240 0.764275
166250 0.7532263
166260 0.7447175
166270 0.7557646
166280 0.7522879
166290 0.753113
166300 0.7445665
166310 0.7624797
166320 0.7599179
166330 0.7663677
166340 0.7548414
166350 0.7519805
166360 0.7424301
166370 0.7392429
166380 0.731263
166390 0.7285724
166400 0.7415566
166410 0.7503564
166420 0.7463557
166430 0.7555814
166440 0.7534802
166450 0.7359537
166460 0.7349676
166470 0.725516
166480 0.7241059
166490 0.7394323
166500 0.7466796
166510 0.7576078
166520 0.7431378
166530 0.7386116
166540 0.7353646
166550 0.7426022
166560 0.7489186
166570 0.7441062
166580 0.7390847
166590 0.7414497
166600 0.7545926
166610 0.7589066
166620 0.7525417
166630 0.7677106
166640 0.7639831
166650 0.7663559
166660 0.7697179
166670 0.7756761
166680 0.7833282
166690 0.7877085
166700 0.7740417
166710 0.7859546
166720 0.790927
166730 0.780671
166740 0.7907294
166750 0.7810371
166760 0.7731234
166770 0.7589442
166780 0.749984
166790 0.7460756
166800 0.7594477
166810 0.7553106
166820 0.7548434
166830 0.766216
166840 0.7667448
166850 0.7561572
166860 0.7592583
166870 0.7676393
166880 0.7643104
166890 0.7684997
166900 0.7775224
166910 0.7784492
166920 0.7868759
166930 0.7873679
166940 0.7710134
166950 0.7729431
166960 0.752694
166970 0.7405874
166980 0.7453447
166990 0.7512667
167000 0.7469437
167010 0.7687766
167020 0.7677812
167030 0.7742044
167040 0.7636663
167050 0.7541986
167060 0.7433453
167070 0.7356477
167080 0.7400719
167090 0.7398096
167100 0.7500715
167110 0.7359571
167120 0.7356438
167130 0.7361002
167140 0.7353644
167150 0.7233682
167160 0.7227231
167170 0.7280747
167180 0.7352027
167190 0.7327858
167200 0.7241604
167210 0.7456084
167220 0.7477585
167230 0.7444041
167240 0.7570177
167250 0.7499314
167260 0.7504138
167270 0.7402281
167280 0.7340362
167290 0.7392892
167300 0.745432
167310 0.758337
167320 0.7468364
167330 0.763605
167340 0.7615621
167350 0.7733113
167360 0.7763715
167370 0.7969955
167380 0.784437
167390 0.7907265
167400 0.7773216
167410 0.7850573
167420 0.7806011
167430 0.7886059
167440 0.7861681
167450 0.7819415
167460 0.7728624
167470 0.778942
167480 0.7702148
167490 0.7615663
167500 0.7709256
167510 0.7830193
167520 0.7894202
167530 0.7776682
167540 0.7731321
167550 0.7703656
167560 0.7727923
167570 0.7564775
167580 0.7537475
167590 0.7581919
167600 0.7517217
167610 0.7492335
167620 0.7519398
167630 0.7444378
167640 0.7510248
167650 0.7544231
167660 0.7357513
167670 0.7652056
167680 0.7434765
167690 0.7503688
167700 0.7577259
167710 0.7573062
167720 0.7622877
167730 0.7456756
167740 0.7394167
167750 0.7485639
167760 0.7539631
167770 0.7324588
167780 0.7388677
167790 0.7459648
167800 0.7400402
167810 0.7578955
167820 0.7619074
167830 0.7672434
167840 0.7444219
167850 0.7480051
167860 0.7452474
167870 0.7413787
167880 0.7371232
167890 0.7469795
167900 0.7384117
167910 0.7499171
167920 0.7459758
167930 0.7661471
167940 0.7567475
167950 0.748031
167960 0.7467456
167970 0.7507309
167980 0.749893
167990 0.7461195
168000 0.7514806
168010 0.7736723
168020 0.7614219
168030 0.762702
168040 0.7709829
168050 0.7725358
168060 0.763577
168070 0.7540711
168080 0.7573976
168090 0.7490374
168100 0.748779
168110 0.7622056
168120 0.7733359
168130 0.7602732
168140 0.7658772
168150 0.7570019
168160 0.7553463
168170 0.7515787
168180 0.7538409
168190 0.7410956
168200 0.7464148
168210 0.7467232
168220 0.7463777
168230 0.7422791
168240 0.7368085
168250 0.746287
168260 0.7419783
168270 0.7399914
168280 0.742757
168290 0.7380912
168300 0.7499264
168310 0.7375742
168320 0.7399766
168330 0.7522141
168340 0.7411917
168350 0.7382686
168360 0.7541816
168370 0.7493377
168380 0.7323409
168390 0.7236795
168400 0.7365428
168410 0.7341207
168420 0.7304011
168430 0.7236746
168440 0.7298806
168450 0.7235081
168460 0.7341908
168470 0.7384949
168480 0.7443305
168490 0.7568938
168500 0.7506455
168510 0.7399285
168520 0.7256113
168530 0.7278541
168540 0.736214
168550 0.7437262
168560 0.7499909
168570 0.7608799
168580 0.7676955
168590 0.7545882
168600 0.7559239
168610 0.7553962
168620 0.73261
168630 0.7451233
168640 0.7316835
168650 0.7512748
168660 0.7617897
168670 0.7482036
168680 0.7579567
168690 0.7635457
168700 0.7842836
168710 0.7824412
168720 0.777898
168730 0.7680175
168740 0.7733539
168750 0.7719733
168760 0.7603465
168770 0.7671901
168780 0.771797
168790 0.7843868
168800 0.7714667
168810 0.7693874
168820 0.7702603
168830 0.7621617
168840 0.7628028
168850 0.7548377
168860 0.7598172
168870 0.758442
168880 0.7731323
168890 0.7727162
168900 0.7757367
168910 0.7666448
168920 0.7491897
168930 0.7418311
168940 0.7339751
168950 0.7331178
168960 0.7230351
168970 0.7242734
168980 0.7362506
168990 0.7378544
169000 0.753112
169010 0.7571874
169020 0.7516093
169030 0.7550589
169040 0.7583271
169050 0.7554483
169060 0.7505851
169070 0.7340692
169080 0.7276165
169090 0.7310034
169100 0.7329468
169110 0.7351503
169120 0.7395418
169130 0.7458549
169140 0.7504088
169150 0.7399278
169160 0.7501769
169170 0.7345685
169180 0.7353593
169190 0.7266895
169200 0.7351679
169210 0.7447213
169220 0.7377847
169230 0.7329629
169240 0.7321509
169250 0.7280394
169260 0.7302648
169270 0.72812
169280 0.7302873
169290 0.73441
169300 0.7381002
169310 0.7415068
169320 0.7395719
169330 0.735172
169340 0.7346225
169350 0.7454959
169360 0.7408474
169370 0.7434469
169380 0.7487338
169390 0.7516147
169400 0.7506419
169410 0.7395644
169420 0.7536151
169430 0.7465823
169440 0.7544959
169450 0.7519081
169460 0.7512914
169470 0.7389722
169480 0.7400135
169490 0.7352976
169500 0.7453669
169510 0.7497967
169520 0.7590194
169530 0.765218
169540 0.7635337
169550 0.7573961
169560 0.7502806
169570 0.7446584
169580 0.7618869
169590 0.7607714
169600 0.7578844
169610 0.7561103
169620 0.7606328
169630 0.7612939
169640 0.7525806
169650 0.7568344
169660 0.7713319
169670 0.7598295
169680 0.7659706
169690 0.7611375
169700 0.7801611
169710 0.7795866
169720 0.7852149
169730 0.7893272
169740 0.7836953
169750 0.7665012
169760 0.7602598
169770 0.7559748
169780 0.7423453
169790 0.7499842
169800 0.7625424
169810 0.7620364
169820 0.7588201
169830 0.7404843
169840 0.7427355
169850 0.7600563
169860 0.7468188
169870 0.7458162
169880 0.737213
169890 0.7281944
169900 0.7233734
169910 0.7469751
169920 0.7496719
169930 0.7508502
169940 0.7446327
169950 0.7518409
169960 0.7543101
169970 0.7508358
169980 0.7563748
169990 0.7621005
170000 0.7740409
170010 0.7636712
170020 0.7596089
170030 0.7670891
170040 0.772616
170050 0.7744282
170060 0.7776286
170070 0.7896724
170080 0.773415
170090 0.7796556
170100 0.7822613
170110 0.7731941
170120 0.7631409
170130 0.7580469
170140 0.7604375
170150 0.768105
170160 0.7705505
170170 0.7677519
170180 0.7546986
170190 0.7697763
170200 0.7735385
170210 0.7639636
170220 0.7803289
170230 0.765463
170240 0.7670418
170250 0.764612
170260 0.7726145
170270 0.764602
170280 0.7463124
170290 0.7506487
170300 0.7502286
170310 0.753479
170320 0.7556701
170330 0.758401
170340 0.7609181
170350 0.7680925
170360 0.7675397
170370 0.7824545
170380 0.7774773
170390 0.7662442
170400 0.7662854
170410 0.7772944
170420 0.7746478
170430 0.7503573
170440 0.7445402
170450 0.7582458
170460 0.7459346
170470 0.7508316
170480 0.7545022
170490 0.7652742
170500 0.770004
170510 0.7482728
170520 0.7447674
170530 0.7460948
170540 0.7407979
170550 0.7476602
170560 0.7419936
170570 0.7603428
170580 0.7591978
170590 0.7475988
170600 0.764286
170610 0.7537771
170620 0.7432152
170630 0.7409391
170640 0.7520455
170650 0.7484968
170660 0.7483515
170670 0.74946
170680 0.7474414
170690 0.755421
170700 0.7557705
170710 0.7529587
170720 0.7476707
170730 0.7498018
170740 0.7453743
170750 0.7381549
170760 0.7369316
170770 0.7409317
170780 0.7228221
170790 0.7260016
170800 0.7373021
170810 0.7444853
170820 0.7422233
170830 0.7491392
170840 0.7444117
170850 0.7349459
170860 0.7371882
170870 0.7215526
170880 0.7241141
170890 0.7128337
170900 0.7135966
170910 0.704122
170920 0.7209048
170930 0.7160317
170940 0.7162178
170950 0.727078
170960 0.7247906
170970 0.7393882
170980 0.7409759
170990 0.7476201
171000 0.7555877
171010 0.7541716
171020 0.7404154
171030 0.7471659
171040 0.736484
171050 0.7307309
171060 0.7257308
171070 0.726069
171080 0.7253522
171090 0.7393906
171100 0.7386928
171110 0.737561
171120 0.7357754
171130 0.7339637
171140 0.737515
171150 0.7363564
171160 0.7417628
171170 0.7262504
171180 0.7334219
171190 0.7485411
171200 0.7340722
171210 0.7245711
171220 0.7238207
171230 0.7251784
171240 0.7223334
171250 0.7355034
171260 0.7248604
171270 0.7218493
171280 0.7178699
171290 0.7182001
171300 0.7145478
171310 0.7365122
171320 0.7371439
171330 0.7528487
171340 0.7353777
171350 0.7481494
171360 0.7557327
171370 0.7337735
171380 0.7265795
171390 0.7423533
171400 0.7490739
171410 0.7631668
171420 0.759944
171430 0.7680178
171440 0.7526076
171450 0.7583648
171460 0.769069
171470 0.7686408
171480 0.75996
171490 0.7475231
171500 0.7597972
171510 0.750779
171520 0.7516572
171530 0.7597417
171540 0.750478
171550 0.7417644
171560 0.7353425
171570 0.7249952
171580 0.7362647
171590 0.7365966
171600 0.7419754
171610 0.7454227
171620 0.7440107
171630 0.7549041
171640 0.7489716
171650 0.7486555
171660 0.7284504
171670 0.7415279
171680 0.7493916
171690 0.7426302
171700 0.7384653
171710 0.7176124
171720 0.7143219
171730 0.7250236
171740 0.7291881
171750 0.7393608
171760 0.7465551
171770 0.7430424
171780 0.7375093
171790 0.739067
171800 0.724894
171810 0.7293881
171820 0.7298722
171830 0.728059
171840 0.7205855
171850 0.7288824
171860 0.7351514
171870 0.7216722
171880 0.72855
171890 0.7337884
171900 0.7333985
171910 0.7451535
171920 0.7354512
171930 0.7408375
171940 0.7447481
171950 0.7358323
171960 0.7311593
171970 0.7197592
171980 0.7301232
171990 0.7222047
172000 0.7310872
172010 0.7299598
172020 0.7253752
172030 0.7312527
172040 0.7230547
172050 0.719679
172060 0.7327653
172070 0.7306994
172080 0.7297097
172090 0.7273749
172100 0.7239563
172110 0.7257727
172120 0.7330543
172130 0.7272733
172140 0.7174428
172150 0.7286541
172160 0.7329053
172170 0.7313354
172180 0.7314752
172190 0.7362098
172200 0.7245525
172210 0.7182633
172220 0.7255909
172230 0.7167467
172240 0.7144886
172250 0.7157141
172260 0.7149925
172270 0.7134082
172280 0.7158311
172290 0.7129702
172300 0.7229098
172310 0.7248536
172320 0.7321324
172330 0.7258397
172340 0.7305606
172350 0.7292428
172360 0.7433819
172370 0.7348217
172380 0.7411479
172390 0.7321616
172400 0.7419148
172410 0.7524817
172420 0.7392429
172430 0.7383926
172440 0.7381563
172450 0.7345824
172460 0.7263237
172470 0.7249365
172480 0.7132781
172490 0.7156135
172500 0.7325856
172510 0.724325
172520 0.729735
172530 0.7335586
172540 0.7361568
172550 0.7238802
172560 0.7301619
172570 0.7326701
172580 0.73412
172590 0.7291242
172600 0.7234642
172610 0.7258725
172620 0.7191138
172630 0.7165748
172640 0.7262717
172650 0.7306795
172660 0.7359592
172670 0.7314701
172680 0.730173
172690 0.7355437
172700 0.7348686
172710 0.721122
172720 0.7245628
172730 0.7202583
172740 0.7199233
172750 0.7288759
172760 0.7107547
172770 0.7149208
172780 0.7203061
172790 0.7189199
172800 0.7232718
172810 0.7265955
172820 0.7206947
172830 0.7187703
172840 0.7181445
172850 0.7027658
172860 0.7048421
172870 0.7024643
172880 0.6965149
172890 0.6887529
172900 0.7002062
172910 0.6902873
172920 0.7043291
172930 0.6967908
172940 0.6990877
172950 0.7115051
172960 0.70193
172970 0.70758
172980 0.7158496
172990 0.7167028
173000 0.721199
173010 0.7090635
173020 0.7032575
173030 0.6995141
173040 0.6966957
173050 0.6938097
173060 0.6974574
173070 0.7046726
173080 0.712725
173090 0.7019072
173100 0.7146769
173110 0.7230426
173120 0.7133389
173130 0.7224323
173140 0.7169626
173150 0.716387
173160 0.7216607
173170 0.7146401
173180 0.7053654
173190 0.699875
173200 0.6922895
173210 0.7011428
173220 0.7008173
173230 0.6988304
173240 0.7056191
173250 0.6972275
173260 0.7054462
173270 0.6996434
173280 0.7026626
173290 0.6978776
173300 0.6994944
173310 0.7021666
173320 0.7006944
173330 0.7124371
173340 0.7123868
173350 0.70627
173360 0.7158645
173370 0.7187543
173380 0.7172507
173390 0.7120143
173400 0.7111688
173410 0.7121825
173420 0.720938
173430 0.7231625
173440 0.7207253
173450 0.7159826
173460 0.7271196
173470 0.730801
173480 0.7338265
173490 0.7291344
173500 0.7139863
173510 0.7054633
173520 0.7024608
173530 0.6955695
173540 0.7019413
173550 0.7027756
173560 0.7076312
173570 0.7038298
173580 0.7081712
173590 0.7089661
173600 0.7138031
173610 0.7302299
173620 0.7297716
173630 0.718371
173640 0.718843
173650 0.730088
173660 0.7181386
173670 0.7152905
173680 0.7122188
173690 0.7091585
173700 0.6952428
173710 0.7120731
173720 0.7063184
173730 0.7138499
173740 0.7062251
173750 0.7199926
173760 0.7239719
173770 0.7343189
173780 0.7312545
173790 0.7266167
173800 0.7211807
173810 0.7104434
173820 0.7058387
173830 0.7061208
173840 0.712327
173850 0.7168319
173860 0.7157508
173870 0.7301164
173880 0.7391507
173890 0.7293238
173900 0.7170465
173910 0.7136599
173920 0.7020527
173930 0.7220603
173940 0.7226712
173950 0.7236314
173960 0.7250226
173970 0.7249541
173980 0.7307824
173990 0.7431929
174000 0.7367719
174010 0.7336554
174020 0.7377908
174030 0.7347082
174040 0.7277961
174050 0.7131222
174060 0.7150726
174070 0.7180905
174080 0.7167425
174090 0.7168619
174100 0.727836
174110 0.7259915
174120 0.7376714
174130 0.74146
174140 0.7263329
174150 0.7139634
174160 0.7052825
174170 0.7109532
174180 0.7203396
174190 0.7232336
174200 0.7451727
174210 0.7389351
174220 0.7391577
174230 0.7288526
174240 0.7239674
174250 0.7263625
174260 0.7306628
174270 0.7318927
174280 0.7319788
174290 0.7258233
174300 0.7308788
174310 0.7199107
174320 0.7224325
174330 0.7259892
174340 0.7253508
174350 0.7324935
174360 0.7333693
174370 0.7258416
174380 0.7392194
174390 0.7419811
174400 0.7329467
174410 0.7324843
174420 0.7270883
174430 0.7293295
174440 0.732223
174450 0.7287628
174460 0.7347006
174470 0.7330269
174480 0.727374
174490 0.7422857
174500 0.7310598
174510 0.7460514
174520 0.7505464
174530 0.7520753
174540 0.7428364
174550 0.7551386
174560 0.7538173
174570 0.7537647
174580 0.7608947
174590 0.7586416
174600 0.7423016
174610 0.7415364
174620 0.7378297
174630 0.7465401
174640 0.7328526
174650 0.7310938
174660 0.7412941
174670 0.7352803
174680 0.7624059
174690 0.7457057
174700 0.7489982
174710 0.7596516
174720 0.7446892
174730 0.7388195
174740 0.7396702
174750 0.7353848
174760 0.7355701
174770 0.7094369
174780 0.7120309
174790 0.7227462
174800 0.7199301
174810 0.7308946
174820 0.7267971
174830 0.7289873
174840 0.7308622
174850 0.7307363
174860 0.7359216
174870 0.7429689
174880 0.7622004
174890 0.7492812
174900 0.7497216
174910 0.7389318
174920 0.7467631
174930 0.7579572
174940 0.7565086
174950 0.7489927
174960 0.7503743
174970 0.7519816
174980 0.7453704
174990 0.7443621
175000 0.7450129
175010 0.7569212
175020 0.751551
175030 0.7494361
175040 0.7335494
175050 0.7297551
175060 0.7272632
175070 0.7355143
175080 0.7438771
175090 0.7268972
175100 0.7343341
175110 0.7312394
175120 0.7382898
175130 0.7301702
175140 0.7279251
175150 0.7282972
175160 0.727326
175170 0.7326471
175180 0.7431119
175190 0.7388369
175200 0.7464725
175210 0.748009
175220 0.7421033
175230 0.7560799
175240 0.7555608
175250 0.7524775
175260 0.7656173
175270 0.7493135
175280 0.7585065
175290 0.7726353
175300 0.770763
175310 0.7642365
175320 0.7637335
175330 0.7823972
175340 0.7764325
175350 0.7641913
175360 0.75602
175370 0.7549878
175380 0.7396005
175390 0.7375066
175400 0.7288664
175410 0.7267898
175420 0.7264295
175430 0.7263684
175440 0.723977
175450 0.7213197
175460 0.7225536
175470 0.7471303
175480 0.7251627
175490 0.7273387
175500 0.7355859
175510 0.7278148
175520 0.7304326
175530 0.7307862
175540 0.7281343
175550 0.7339793
175560 0.7516277
175570 0.7440702
175580 0.7460225
175590 0.7341607
175600 0.7490106
175610 0.7351539
175620 0.7240481
175630 0.7092965
175640 0.7180461
175650 0.7215219
175660 0.7117842
175670 0.7033882
175680 0.7019451
175690 0.7009907
175700 0.7096127
175710 0.7190669
175720 0.7157496
175730 0.7220418
175740 0.7304778
175750 0.7231223
175760 0.7291338
175770 0.7196768
175780 0.715173
175790 0.6972772
175800 0.6973353
175810 0.7090898
175820 0.710509
175830 0.7153239
175840 0.7177906
175850 0.7243971
175860 0.7173317
175870 0.7141616
175880 0.6993668
175890 0.714132
175900 0.7175906
175910 0.7221443
175920 0.7124304
175930 0.7219087
175940 0.7136788
175950 0.7119486
175960 0.7190969
175970 0.7162703
175980 0.7329281
175990 0.726356
176000 0.7205189
176010 0.7133916
176020 0.7157411
176030 0.7133004
176040 0.7399883
176050 0.7307406
176060 0.7211576
176070 0.7221698
176080 0.7296827
176090 0.731922
176100 0.732373
176110 0.7239351
176120 0.7039351
176130 0.7131984
176140 0.7091829
176150 0.7127653
176160 0.7005548
176170 0.708939
176180 0.7244595
176190 0.7190642
176200 0.7168767
176210 0.7256789
176220 0.7167405
176230 0.7209668
176240 0.7268198
176250 0.7252398
176260 0.7347108
176270 0.7345877
176280 0.7275344
176290 0.7328348
176300 0.7256308
176310 0.7355056
176320 0.7395545
176330 0.7527779
176340 0.7453514
176350 0.7360685
176360 0.74334
176370 0.7527488
176380 0.7702798
176390 0.7502891
176400 0.7371761
176410 0.733579
176420 0.7330272
176430 0.7286398
176440 0.7280527
176450 0.7323412
176460 0.7382488
176470 0.7365832
176480 0.7336484
176490 0.7394217
176500 0.7392139
176510 0.7455868
176520 0.7232748
176530 0.7363928
176540 0.7176696
176550 0.7159884
176560 0.7285293
176570 0.7154624
176580 0.714429
176590 0.7272515
176600 0.7203425
176610 0.7160393
176620 0.719798
176630 0.712734
176640 0.7070219
176650 0.7123712
176660 0.7230222
176670 0.7296527
176680 0.7151327
176690 0.7116827
176700 0.7244408
176710 0.717999
176720 0.7176313
176730 0.7299191
176740 0.7227508
176750 0.727414
176760 0.7187285
176770 0.7174302
176780 0.7130256
176790 0.7139207
176800 0.7160579
176810 0.6934897
176820 0.7056608
176830 0.7199535
176840 0.7304492
176850 0.7267311
176860 0.7165728
176870 0.7107115
176880 0.7121086
176890 0.7018233
176900 0.701705
176910 0.708895
176920 0.7154237
176930 0.7187058
176940 0.7180156
176950 0.7085393
176960 0.7035184
176970 0.7249936
176980 0.709514
176990 0.7135902
177000 0.7115061
177010 0.7032878
177020 0.7130414
177030 0.7196018
177040 0.7226582
177050 0.7146322
177060 0.7089064
177070 0.6974295
177080 0.6999521
177090 0.7020048
177100 0.6889192
177110 0.6999353
177120 0.6944067
177130 0.7006922
177140 0.6959088
177150 0.7075715
177160 0.7042676
177170 0.7073141
177180 0.7015911
177190 0.6969377
177200 0.7007735
177210 0.7012114
177220 0.7049547
177230 0.7166117
177240 0.7126687
177250 0.7079894
177260 0.7140583
177270 0.7196714
177280 0.7231565
177290 0.7074891
177300 0.7104389
177310 0.7080196
177320 0.7183188
177330 0.7292537
177340 0.7287768
177350 0.7357766
177360 0.716489
177370 0.7224137
177380 0.7331713
177390 0.7320406
177400 0.7347264
177410 0.7376931
177420 0.7204952
177430 0.7261024
177440 0.71974
177450 0.7203953
177460 0.7148107
177470 0.7058092
177480 0.7011129
177490 0.6874182
177500 0.6796621
177510 0.6845752
177520 0.6905088
177530 0.6965284
177540 0.6909657
177550 0.6995131
177560 0.7004331
177570 0.7041655
177580 0.7138227
177590 0.7230768
177600 0.7304247
177610 0.7225289
177620 0.7049627
177630 0.6975622
177640 0.6964226
177650 0.6921399
177660 0.6970786
177670 0.6937311
177680 0.6951112
177690 0.6991825
177700 0.6959916
177710 0.6961458
177720 0.6957694
177730 0.6800389
177740 0.676845
177750 0.68865
177760 0.6862766
177770 0.6889843
177780 0.6703438
177790 0.665218
177800 0.6640093
177810 0.6678937
177820 0.6771883
177830 0.6721881
177840 0.6631134
177850 0.6627793
177860 0.6710381
177870 0.6678863
177880 0.6610884
177890 0.6678074
177900 0.6683441
177910 0.6663474
177920 0.6741093
177930 0.6758177
177940 0.6944146
177950 0.6875299
177960 0.6890579
177970 0.69062
177980 0.6939826
177990 0.6987784
178000 0.6878142
178010 0.6846585
178020 0.6711265
178030 0.6702276
178040 0.67316
178050 0.6772346
178060 0.6866238
178070 0.6822758
178080 0.679917
178090 0.6774522
178100 0.6808834
178110 0.6959086
178120 0.6955348
178130 0.7033246
178140 0.6881805
178150 0.6874403
178160 0.6864599
178170 0.6820139
178180 0.6846365
178190 0.70187
178200 0.7018142
178210 0.698493
178220 0.704944
178230 0.7016592
178240 0.6993392
178250 0.7036641
178260 0.6986175
178270 0.6962228
178280 0.7031838
178290 0.6980792
178300 0.7085289
178310 0.7225195
178320 0.7275165
178330 0.7112305
178340 0.7209276
178350 0.711713
178360 0.720108
178370 0.7117205
178380 0.7169768
178390 0.7214857
178400 0.734776
178410 0.7396719
178420 0.7322705
178430 0.7327857
178440 0.7357846
178450 0.7379897
178460 0.732958
178470 0.7196395
178480 0.7112661
178490 0.7209762
178500 0.730024
178510 0.7364766
178520 0.7331339
178530 0.7399292
178540 0.740142
178550 0.7214239
178560 0.7306015
178570 0.7333432
178580 0.7296302
178590 0.7197845
178600 0.7095463
178610 0.7190747
178620 0.718393
178630 0.7336428
178640 0.7145009
178650 0.7216114
178660 0.7295165
178670 0.7181919
178680 0.7145146
178690 0.7170302
178700 0.7282817
178710 0.7275398
178720 0.7293481
178730 0.7272633
178740 0.7147381
178750 0.6983392
178760 0.6986617
178770 0.6995251
178780 0.7028877
178790 0.7081272
178800 0.7006067
178810 0.6981496
178820 0.6945393
178830 0.6921142
178840 0.6837209
178850 0.7105042
178860 0.725784
178870 0.7249812
178880 0.7241751
178890 0.7232174
178900 0.7215354
178910 0.7235567
178920 0.7255702
178930 0.7259696
178940 0.7158896
178950 0.7096586
178960 0.6962247
178970 0.7005842
178980 0.698124
178990 0.6962478
179000 0.6867027
179010 0.6940677
179020 0.693387
179030 0.7053584
179040 0.6844962
179050 0.7009292
179060 0.7001979
179070 0.6866775
179080 0.6961356
179090 0.7021119
179100 0.7114457
179110 0.7126374
179120 0.7083926
179130 0.7060202
179140 0.7135255
179150 0.7124965
179160 0.6987949
179170 0.6890359
179180 0.6919271
179190 0.7022581
179200 0.7006571
179210 0.6943298
179220 0.7053589
179230 0.7055047
179240 0.7017731
179250 0.7037829
179260 0.7010453
179270 0.696835
179280 0.704347
179290 0.6966774
179300 0.6909541
179310 0.7091517
179320 0.7156664
179330 0.7116083
179340 0.7157679
179350 0.7212952
179360 0.7314628
179370 0.705238
179380 0.6986101
179390 0.6956586
179400 0.7038559
179410 0.7092398
179420 0.69762
179430 0.696409
179440 0.6933641
179450 0.6996495
179460 0.6952515
179470 0.6971186
179480 0.70143
179490 0.6942132
179500 0.6968209
179510 0.698347
179520 0.6975029
179530 0.7125386
179540 0.7099484
179550 0.7134435
179560 0.7095447
179570 0.7043959
179580 0.6928496
179590 0.695416
179600 0.6928247
179610 0.7024176
179620 0.6890758
179630 0.6920204
179640 0.6834671
179650 0.6920529
179660 0.6975115
179670 0.6973151
179680 0.702088
179690 0.7110206
179700 0.710514
179710 0.7013974
179720 0.6978325
179730 0.7037366
179740 0.7076306
179750 0.7174608
179760 0.7264153
179770 0.7146385
179780 0.7102913
179790 0.7006969
179800 0.698224
179810 0.7034938
179820 0.6991542
179830 0.6998824
179840 0.6981314
179850 0.7007765
179860 0.6956009
179870 0.7072186
179880 0.6991345
179890 0.7009267
179900 0.6985117
179910 0.6951676
179920 0.7023473
179930 0.7039238
179940 0.7037411
179950 0.695869
179960 0.6967682
179970 0.693711
179980 0.6926311
179990 0.6926993
180000 0.6953096
180010 0.7041204
180020 0.6964467
180030 0.6875909
180040 0.6870452
180050 0.6929255
180060 0.6968656
180070 0.7152945
180080 0.70601
180090 0.7038413
180100 0.7014363
180110 0.7042471
180120 0.7193277
180130 0.7248915
180140 0.715328
180150 0.7161707
180160 0.7079269
180170 0.7017207
180180 0.7038985
180190 0.7230308
180200 0.7251967
180210 0.7159761
180220 0.727783
180230 0.7240887
180240 0.6963108
180250 0.6976028
180260 0.696014
180270 0.6949944
180280 0.7002212
180290 0.7042631
180300 0.7099923
180310 0.7192374
180320 0.7259845
180330 0.7248093
180340 0.7235194
180350 0.7122904
180360 0.7152941
180370 0.7167498
180380 0.7086508
180390 0.706006
180400 0.7177983
180410 0.7085591
180420 0.6971602
180430 0.6998581
180440 0.6945899
180450 0.6984084
180460 0.7055848
180470 0.6934081
180480 0.7019001
180490 0.7068754
180500 0.7154614
180510 0.7198017
180520 0.7213019
180530 0.7280104
180540 0.7317731
180550 0.7244275
180560 0.7197731
180570 0.7161667
180580 0.7123454
180590 0.7145915
180600 0.7055378
180610 0.7026644
180620 0.7107795
180630 0.7101572
180640 0.7102782
180650 0.7064348
180660 0.7131037
180670 0.712134
180680 0.71113
180690 0.7186386
180700 0.7299964
180710 0.7230701
180720 0.7199307
180730 0.7331842
180740 0.7236881
180750 0.7139226
180760 0.713048
180770 0.7097346
180780 0.6965978
180790 0.6965194
180800 0.7025265
180810 0.7003374
180820 0.7161861
180830 0.7124644
180840 0.7052762
180850 0.6902401
180860 0.7035954
180870 0.7149075
180880 0.7071752
180890 0.7079976
180900 0.7109681
180910 0.7068906
180920 0.7022817
180930 0.7012314
180940 0.6993885
180950 0.7043996
180960 0.7090833
180970 0.7069373
180980 0.7079222
180990 0.6973565
181000 0.6971466
181010 0.7031664
181020 0.6981119
181030 0.7012175
181040 0.7029992
181050 0.7143974
181060 0.7140765
181070 0.7119921
181080 0.7096017
181090 0.7195892
181100 0.722077
181110 0.7067202
181120 0.7056774
181130 0.708735
181140 0.7081932
181150 0.7016093
181160 0.7080682
181170 0.7150554
181180 0.7093061
181190 0.7072793
181200 0.7012572
181210 0.6938525
181220 0.7059931
181230 0.7089855
181240 0.7124724
181250 0.7047825
181260 0.7064196
181270 0.7145864
181280 0.7049012
181290 0.7054526
181300 0.707312
181310 0.6961066
181320 0.7031873
181330 0.6944485
181340 0.7097902
181350 0.7033201
181360 0.6991978
181370 0.7120517
181380 0.7204047
181390 0.7173658
181400 0.7201566
181410 0.7018755
181420 0.6990824
181430 0.70917
181440 0.7200098
181450 0.7320882
181460 0.7320846
181470 0.7310008
181480 0.7311403
181490 0.7182223
181500 0.7259791
181510 0.7267497
181520 0.7303447
181530 0.7250028
181540 0.7347698
181550 0.7197468
181560 0.7131794
181570 0.7098907
181580 0.7208149
181590 0.717532
181600 0.7151795
181610 0.7040529
181620 0.7077672
181630 0.7097135
181640 0.7269798
181650 0.7101809
181660 0.7296462
181670 0.7208682
181680 0.7262837
181690 0.7194251
181700 0.714123
181710 0.7217121
181720 0.7038211
181730 0.7046148
181740 0.703969
181750 0.6963915
181760 0.7161264
181770 0.718991
181780 0.7228724
181790 0.7241696
181800 0.726238
181810 0.7298065
181820 0.7209156
181830 0.7263643
181840 0.7231624
181850 0.7170627
181860 0.7099258
181870 0.7020088
181880 0.711095
181890 0.7042646
181900 0.7048731
181910 0.7016847
181920 0.7050918
181930 0.7028064
181940 0.7003857
181950 0.7005842
181960 0.6901547
181970 0.6827035
181980 0.6912693
181990 0.7046186
182000 0.7036448
182010 0.7003721
182020 0.7046897
182030 0.7171773
182040 0.7113101
182050 0.7033777
182060 0.696842
182070 0.6933362
182080 0.703567
182090 0.7104253
182100 0.7227345
182110 0.716923
182120 0.7104419
182130 0.7097219
182140 0.7134966
182150 0.7047753
182160 0.6934301
182170 0.690076
182180 0.7054543
182190 0.7060385
182200 0.705397
182210 0.6984211
182220 0.6993436
182230 0.7092502
182240 0.6959395
182250 0.7100974
182260 0.7170121
182270 0.7195455
182280 0.7209384
182290 0.726182
182300 0.7233718
182310 0.7302612
182320 0.7284511
182330 0.7347922
182340 0.7245966
182350 0.731714
182360 0.7257408
182370 0.7240945
182380 0.7224142
182390 0.727752
182400 0.7223735
182410 0.7138752
182420 0.7084771
182430 0.7064255
182440 0.7033663
182450 0.7103631
182460 0.7145482
182470 0.703086
182480 0.7000072
182490 0.6975789
182500 0.7109714
182510 0.7035614
182520 0.7026953
182530 0.7117028
182540 0.7256505
182550 0.7226259
182560 0.7111846
182570 0.7156981
182580 0.7062592
182590 0.7027884
182600 0.7105678
182610 0.7238615
182620 0.7319179
182630 0.7272986
182640 0.7308602
182650 0.737636
182660 0.7362536
182670 0.739695
182680 0.7394097
182690 0.7392413
182700 0.7439999
182710 0.7452459
182720 0.734938
182730 0.7388502
182740 0.7320485
182750 0.740004
182760 0.7373739
182770 0.7326192
182780 0.7446799
182790 0.7465348
182800 0.7326377
182810 0.7378647
182820 0.7251616
182830 0.7239872
182840 0.7270719
182850 0.7282767
182860 0.727037
182870 0.7342024
182880 0.7273914
182890 0.7314123
182900 0.7239915
182910 0.7358173
182920 0.7373419
182930 0.7334722
182940 0.721364
182950 0.7270092
182960 0.7283747
182970 0.7254794
182980 0.7157272
182990 0.7175081
183000 0.7225595
183010 0.7091508
183020 0.7190416
183030 0.7189965
183040 0.715658
183050 0.7105664
183060 0.715982
183070 0.719633
183080 0.7166196
183090 0.7345228
183100 0.7318884
183110 0.7396688
183120 0.7299855
183130 0.7253628
183140 0.7297363
183150 0.7175873
183160 0.7159301
183170 0.7269898
183180 0.7253713
183190 0.7124346
183200 0.7081779
183210 0.7204056
183220 0.7206842
183230 0.7400905
183240 0.7224478
183250 0.7126663
183260 0.7131307
183270 0.7111693
183280 0.7175815
183290 0.7204606
183300 0.7141047
183310 0.7175853
183320 0.7286574
183330 0.7320183
183340 0.7135564
183350 0.7091981
183360 0.705613
183370 0.709538
183380 0.709509
183390 0.7184615
183400 0.7111775
183410 0.7053216
183420 0.7100241
183430 0.7174103
183440 0.7138649
183450 0.7193325
183460 0.7140529
183470 0.7134436
183480 0.713302
183490 0.7261626
183500 0.7256624
183510 0.7261034
183520 0.7282367
183530 0.741554
183540 0.735462
183550 0.7298265
183560 0.7278957
183570 0.7206616
183580 0.7115818
183590 0.7322001
183600 0.7323367
183610 0.7312278
183620 0.7200367
183630 0.7218927
183640 0.7167872
183650 0.7138097
183660 0.7026748
183670 0.712363
183680 0.7126567
183690 0.7162883
183700 0.718003
183710 0.7157868
183720 0.7100164
183730 0.7117419
183740 0.7101004
183750 0.712605
183760 0.7141024
183770 0.7098938
183780 0.7058461
183790 0.7152472
183800 0.7213408
183810 0.7172018
183820 0.7158628
183830 0.7304187
183840 0.7130215
183850 0.7286493
183860 0.7272611
183870 0.7186874
183880 0.7272899
183890 0.7179448
183900 0.7067442
183910 0.7190025
183920 0.7321603
183930 0.7358355
183940 0.7287449
183950 0.7322392
183960 0.7206801
183970 0.7226853
183980 0.7339561
183990 0.7326731
184000 0.7371801
184010 0.7380647
184020 0.7196875
184030 0.7246194
184040 0.7305976
184050 0.7351315
184060 0.7343336
184070 0.7246852
184080 0.7082247
184090 0.7175671
184100 0.7301729
184110 0.7209228
184120 0.7243462
184130 0.7290723
184140 0.734631
184150 0.7346292
184160 0.7305546
184170 0.7287682
184180 0.7246865
184190 0.7180596
184200 0.7213488
184210 0.7261735
184220 0.730942
184230 0.7300931
184240 0.7228492
184250 0.7177994
184260 0.7098111
184270 0.718045
184280 0.7276462
184290 0.7285809
184300 0.7234966
184310 0.7191689
184320 0.7135397
184330 0.734989
184340 0.7393008
184350 0.7425933
184360 0.74236
184370 0.739789
184380 0.7353696
184390 0.7299572
184400 0.722587
184410 0.7332343
184420 0.7267716
184430 0.7331426
184440 0.7198412
184450 0.7092701
184460 0.7167535
184470 0.7133124
184480 0.7326062
184490 0.7224037
184500 0.7304788
184510 0.7366619
184520 0.7344508
184530 0.7417145
184540 0.748629
184550 0.7465817
184560 0.7419024
184570 0.7420523
184580 0.7300638
184590 0.7432898
184600 0.7321939
184610 0.7379606
184620 0.7335367
184630 0.7255515
184640 0.7229582
184650 0.7302125
184660 0.7280464
184670 0.728703
184680 0.7153542
184690 0.7035715
184700 0.701034
184710 0.7080131
184720 0.7104439
184730 0.710705
184740 0.7075493
184750 0.7101449
184760 0.7041872
184770 0.7103382
184780 0.7129492
184790 0.7108787
184800 0.7163426
184810 0.7149718
184820 0.71952
184830 0.717064
184840 0.7232735
184850 0.7323923
184860 0.7172235
184870 0.7109986
184880 0.7187595
184890 0.7092793
184900 0.7100199
184910 0.7180705
184920 0.7354153
184930 0.7382126
184940 0.7245577
184950 0.7157633
184960 0.7126376
184970 0.7190333
184980 0.7193421
184990 0.7102555
185000 0.7066146
185010 0.7081309
185020 0.7113587
185030 0.7133844
185040 0.7294994
185050 0.7327835
185060 0.7383048
185070 0.7413225
185080 0.737312
185090 0.7303411
185100 0.7503629
185110 0.7413624
185120 0.7421619
185130 0.7380154
185140 0.7398111
185150 0.7574806
185160 0.7540653
185170 0.7285652
185180 0.7346329
185190 0.7390557
185200 0.7422463
185210 0.7374828
185220 0.7428995
185230 0.7403957
185240 0.7299008
185250 0.7300755
185260 0.7218626
185270 0.7303044
185280 0.7369996
185290 0.7360834
185300 0.727917
185310 0.72038
185320 0.7451374
185330 0.7540461
185340 0.7414396
185350 0.7471238
185360 0.7459931
185370 0.7248617
185380 0.7321313
185390 0.7189537
185400 0.7408764
185410 0.7545797
185420 0.744208
185430 0.7388513
185440 0.7427149
185450 0.7323323
185460 0.7378974
185470 0.7426903
185480 0.7488732
185490 0.7464606
185500 0.7363999
185510 0.7526716
185520 0.7433096
185530 0.7674068
185540 0.751891
185550 0.7423084
185560 0.7330994
185570 0.7239256
185580 0.7373169
185590 0.7355673
185600 0.7310677
185610 0.7455122
185620 0.7495742
185630 0.7571443
185640 0.7610187
185650 0.7533215
185660 0.7424697
185670 0.7592669
185680 0.7771896
185690 0.772832
185700 0.7633282
185710 0.7622024
185720 0.7428087
185730 0.7307309
185740 0.7310035
185750 0.7395699
185760 0.7458744
185770 0.7472439
185780 0.7477506
185790 0.7441663
185800 0.7365345
185810 0.7335275
185820 0.7259104
185830 0.7242923
185840 0.7201398
185850 0.7132242
185860 0.7217569
185870 0.7282745
185880 0.7302333
185890 0.729883
185900 0.730314
185910 0.7271865
185920 0.7293847
185930 0.73277
185940 0.7312517
185950 0.7340543
185960 0.7212276
185970 0.7239545
185980 0.7248809
185990 0.7273479
186000 0.7122626
186010 0.7070713
186020 0.7076799
186030 0.710568
186040 0.7066715
186050 0.7044827
186060 0.7100885
186070 0.7125846
186080 0.7000668
186090 0.7070563
186100 0.7067608
186110 0.7066837
186120 0.707599
186130 0.6995068
186140 0.7109873
186150 0.7119923
186160 0.7132207
186170 0.709736
186180 0.7056243
186190 0.7004583
186200 0.7052822
186210 0.7084678
186220 0.7238504
186230 0.7159986
186240 0.6975511
186250 0.6913084
186260 0.6940191
186270 0.7030749
186280 0.7064818
186290 0.6996931
186300 0.7126516
186310 0.7047099
186320 0.7031295
186330 0.699012
186340 0.7068912
186350 0.7006967
186360 0.7040117
186370 0.7074058
186380 0.7148773
186390 0.7104126
186400 0.7085105
186410 0.7152556
186420 0.7102103
186430 0.7202805
186440 0.7135324
186450 0.716661
186460 0.7170684
186470 0.7017128
186480 0.7013501
186490 0.6972976
186500 0.7119576
186510 0.7154735
186520 0.7173308
186530 0.719812
186540 0.7281843
186550 0.7170492
186560 0.7239494
186570 0.7322228
186580 0.722411
186590 0.7178359
186600 0.7234793
186610 0.7166741
186620 0.7135701
186630 0.719348
186640 0.7109712
186650 0.7081357
186660 0.711453
186670 0.7187353
186680 0.7128231
186690 0.7151816
186700 0.7131107
186710 0.7230655
186720 0.7130594
186730 0.7133576
186740 0.7020652
186750 0.7092444
186760 0.7083454
186770 0.7231963
186780 0.7304555
186790 0.7286739
186800 0.7205635
186810 0.7087889
186820 0.7171817
186830 0.7161989
186840 0.7044559
186850 0.7069859
186860 0.7050063
186870 0.6924351
186880 0.7048764
186890 0.7062621
186900 0.703356
186910 0.6990857
186920 0.7026219
186930 0.706468
186940 0.7107584
186950 0.7115459
186960 0.6965174
186970 0.7059361
186980 0.6903762
186990 0.6954465
187000 0.6965995
187010 0.7040542
187020 0.7186118
187030 0.7111811
187040 0.707548
187050 0.706538
187060 0.7021443
187070 0.7163733
187080 0.7180798
187090 0.7153598
187100 0.7128167
187110 0.7044507
187120 0.7005839
187130 0.704802
187140 0.69971
187150 0.6899958
187160 0.6899166
187170 0.6850976
187180 0.6952476
187190 0.7064201
187200 0.7173608
187210 0.7110253
187220 0.710076
187230 0.7124633
187240 0.7035971
187250 0.7025889
187260 0.7135158
187270 0.6991347
187280 0.6934468
187290 0.6987398
187300 0.6945847
187310 0.6999969
187320 0.6964272
187330 0.7030011
187340 0.6990001
187350 0.6960815
187360 0.6914299
187370 0.7017906
187380 0.7036598
187390 0.7094412
187400 0.7093081
187410 0.7016955
187420 0.7215038
187430 0.7282654
187440 0.7168719
187450 0.7023165
187460 0.6975073
187470 0.6967435
187480 0.7044055
187490 0.6999848
187500 0.7047774
187510 0.7031744
187520 0.6978356
187530 0.6950908
187540 0.6984519
187550 0.6931344
187560 0.7025585
187570 0.7143499
187580 0.7205314
187590 0.7190408
187600 0.7165718
187610 0.7131831
187620 0.7067791
187630 0.7025514
187640 0.7135906
187650 0.69753
187660 0.6972454
187670 0.7063658
187680 0.7180071
187690 0.7217569
187700 0.7129781
187710 0.7233087
187720 0.7293264
187730 0.7108821
187740 0.7008783
187750 0.704771
187760 0.7074906
187770 0.7006658
187780 0.7013386
187790 0.717908
187800 0.7103367
187810 0.7102589
187820 0.7173512
187830 0.721356
187840 0.7161834
187850 0.7098774
187860 0.7205575
187870 0.7114087
187880 0.715077
187890 0.7216935
187900 0.7262066
187910 0.7291838
187920 0.7262215
187930 0.7369425
187940 0.7251799
187950 0.7273419
187960 0.7301525
187970 0.7147809
187980 0.7146172
187990 0.7050561
188000 0.7036967
188010 0.701779
188020 0.7071732
188030 0.6954752
188040 0.6918893
188050 0.6823889
188060 0.685091
188070 0.6766357
188080 0.681024
188090 0.6845051
188100 0.6897893
188110 0.684612
188120 0.6914623
188130 0.690188
188140 0.6898086
188150 0.6914956
188160 0.6990415
188170 0.7029085
188180 0.7054277
188190 0.7028701
188200 0.68863
188210 0.693556
188220 0.6840451
188230 0.6882886
188240 0.6822112
188250 0.6703173
188260 0.6693167
188270 0.6727508
188280 0.6779041
188290 0.6839567
188300 0.6817729
188310 0.6779853
188320 0.67291
188330 0.6628734
188340 0.6676962
188350 0.6596256
188360 0.6732187
188370 0.6762373
188380 0.683823
188390 0.6727937
188400 0.6868568
188410 0.6839677
188420 0.6894323
188430 0.6844056
188440 0.6941754
188450 0.6886179
188460 0.7021174
188470 0.6843224
188480 0.6840323
188490 0.6822148
188500 0.676944
188510 0.6665493
188520 0.6693468
188530 0.6615984
188540 0.6664794
188550 0.6745808
188560 0.6787857
188570 0.6777295
188580 0.6736752
188590 0.6678916
188600 0.6759411
188610 0.6858029
188620 0.6848403
188630 0.6864616
188640 0.6943663
188650 0.6725392
188660 0.6778858
188670 0.6857674
188680 0.7023498
188690 0.6947935
188700 0.695343
188710 0.6946095
188720 0.7006928
188730 0.6975332
188740 0.6871583
188750 0.686797
188760 0.6911163
188770 0.6892476
188780 0.6919306
188790 0.6853873
188800 0.6770669
188810 0.6767309
188820 0.6810904
188830 0.6771156
188840 0.6723897
188850 0.6785214
188860 0.6771628
188870 0.6800547
188880 0.6910417
188890 0.6894242
188900 0.7047857
188910 0.6968244
188920 0.6947635
188930 0.7034241
188940 0.7038574
188950 0.6985616
188960 0.6928236
188970 0.6953807
188980 0.6970799
188990 0.691794
189000 0.7110216
189010 0.7154353
189020 0.7226262
189030 0.7173976
189040 0.7168149
189050 0.7054118
189060 0.7181348
189070 0.7199104
189080 0.7207438
189090 0.7213346
189100 0.7267948
189110 0.7240116
189120 0.7154434
189130 0.708228
189140 0.7180164
189150 0.7096111
189160 0.7219689
189170 0.7212272
189180 0.7256703
189190 0.7287759
189200 0.7417997
189210 0.7318327
189220 0.7409107
189230 0.72225
189240 0.7097964
189250 0.70121
189260 0.7150286
189270 0.7051009
189280 0.7022388
189290 0.6992728
189300 0.6965572
189310 0.6927682
189320 0.7039001
189330 0.7019331
189340 0.6961059
189350 0.7013053
189360 0.6986689
189370 0.7015547
189380 0.6997329
189390 0.6888602
189400 0.6911285
189410 0.7053305
189420 0.6968578
189430 0.7136443
189440 0.7012143
189450 0.7034211
189460 0.7003114
189470 0.693783
189480 0.6914551
189490 0.7141848
189500 0.7262037
189510 0.7278949
189520 0.7277911
189530 0.7175304
189540 0.727679
189550 0.7226075
189560 0.7376361
189570 0.7386631
189580 0.7310707
189590 0.7286937
189600 0.7435211
189610 0.7364702
189620 0.7335611
189630 0.7245939
189640 0.7220573
189650 0.7118156
189660 0.7147266
189670 0.7206722
189680 0.7192312
189690 0.722923
189700 0.7144156
189710 0.7201391
189720 0.720435
189730 0.7267623
189740 0.7451762
189750 0.7305132
189760 0.7321985
189770 0.7257635
189780 0.7139346
189790 0.7213846
189800 0.719174
189810 0.7096089
189820 0.7088435
189830 0.6985649
189840 0.7006004
189850 0.7005841
189860 0.711446
189870 0.7144889
189880 0.706608
189890 0.7043712
189900 0.7147278
189910 0.7127277
189920 0.7243764
189930 0.7246406
189940 0.7201678
189950 0.7263364
189960 0.7222492
189970 0.7293478
189980 0.7385774
189990 0.7379374
190000 0.7437713
190010 0.7397635
190020 0.7446691
190030 0.7407948
190040 0.7398458
190050 0.7272342
190060 0.722909
190070 0.7156955
190080 0.7141608
190090 0.7263668
190100 0.7277673
190110 0.7237613
190120 0.7343041
190130 0.7225327
190140 0.729934
190150 0.7283524
190160 0.7204235
190170 0.7199897
190180 0.7125516
190190 0.7133911
190200 0.7135839
190210 0.7238004
190220 0.7264518
190230 0.7232076
190240 0.7236086
190250 0.7224262
190260 0.7163266
190270 0.7192077
190280 0.7166146
190290 0.7079853
190300 0.7181572
190310 0.7338663
190320 0.7245606
190330 0.7318754
190340 0.7305269
190350 0.7329029
190360 0.7321572
190370 0.7242239
190380 0.721884
190390 0.7277741
190400 0.7219932
190410 0.7312859
190420 0.7424335
190430 0.7385498
190440 0.7277871
190450 0.7294226
190460 0.744714
190470 0.7450052
190480 0.7448193
190490 0.7373223
190500 0.7427145
190510 0.7322571
190520 0.7447778
190530 0.7354547
190540 0.7457859
190550 0.7410219
190560 0.7248858
190570 0.7269076
190580 0.7296118
190590 0.7257602
190600 0.730644
190610 0.7289403
190620 0.7341936
190630 0.7358572
190640 0.723122
190650 0.7215918
190660 0.733102
190670 0.7250901
190680 0.7352863
190690 0.7244915
190700 0.7370936
190710 0.7271398
190720 0.7200725
190730 0.7165779
190740 0.7172979
190750 0.7167969
190760 0.713093
190770 0.7118176
190780 0.7141591
190790 0.7146522
190800 0.7257541
190810 0.7207894
190820 0.7190378
190830 0.7192312
190840 0.7309906
190850 0.7352377
190860 0.7335479
190870 0.722267
190880 0.7250125
190890 0.7218869
190900 0.7222109
190910 0.7395208
190920 0.7266206
190930 0.7296492
190940 0.7161011
190950 0.7237004
190960 0.7157175
190970 0.7053752
190980 0.7128039
190990 0.7118692
191000 0.7164636
191010 0.7242345
191020 0.7208284
191030 0.7269758
191040 0.7375324
191050 0.7285064
191060 0.7110711
191070 0.7119921
191080 0.7239489
191090 0.7220652
191100 0.7162029
191110 0.7130396
191120 0.705461
191130 0.7147992
191140 0.710026
191150 0.7171938
191160 0.7221361
191170 0.7118256
191180 0.7116327
191190 0.7107006
191200 0.7164847
191210 0.7182907
191220 0.7233219
191230 0.7262524
191240 0.7262869
191250 0.7168085
191260 0.7148234
191270 0.7173029
191280 0.7123173
191290 0.7234471
191300 0.7179926
191310 0.7150968
191320 0.7282456
191330 0.7169668
191340 0.7196527
191350 0.7132191
191360 0.7167854
191370 0.7281896
191380 0.731207
191390 0.7319153
191400 0.719065
191410 0.7267846
191420 0.7337184
191430 0.7335094
191440 0.7170795
191450 0.7107615
191460 0.7110051
191470 0.7026418
191480 0.7124243
191490 0.7162824
191500 0.716668
191510 0.7256073
191520 0.7152116
191530 0.7246059
191540 0.7241484
191550 0.7236966
191560 0.7149717
191570 0.7079796
191580 0.7179946
191590 0.7131761
191600 0.7180028
191610 0.710964
191620 0.7215297
191630 0.7173212
191640 0.7192695
191650 0.7099422
191660 0.7214461
191670 0.7144213
191680 0.7193761
191690 0.721218
191700 0.7188933
191710 0.7246083
191720 0.7245631
191730 0.7127952
191740 0.7014616
191750 0.6986454
191760 0.7164132
191770 0.7140972
191780 0.7100564
191790 0.7151122
191800 0.7125943
191810 0.7001061
191820 0.7123294
191830 0.7162392
191840 0.7204432
191850 0.7206622
191860 0.7341658
191870 0.735306
191880 0.7477765
191890 0.7389515
191900 0.7435029
191910 0.7368789
191920 0.7324811
191930 0.7358987
191940 0.7318588
191950 0.7200984
191960 0.7259291
191970 0.7448983
191980 0.7428412
191990 0.7291862
192000 0.7295549
192010 0.7191629
192020 0.7220556
192030 0.7304614
192040 0.7197344
192050 0.7342706
192060 0.7408289
192070 0.718645
192080 0.7168247
192090 0.7217154
192100 0.7232934
192110 0.7307982
192120 0.7213773
192130 0.7045037
192140 0.7113445
192150 0.7072877
192160 0.713005
192170 0.723165
192180 0.7211645
192190 0.7093595
192200 0.7065892
192210 0.7061567
192220 0.7114699
192230 0.7042797
192240 0.7060583
192250 0.6978081
192260 0.7051325
192270 0.7188966
192280 0.72329
192290 0.7178229
192300 0.7248772
192310 0.7294788
192320 0.7285231
192330 0.7303389
192340 0.7237708
192350 0.7280913
192360 0.729546
192370 0.7342928
192380 0.7322763
192390 0.7448872
192400 0.743741
192410 0.7412789
192420 0.7496706
192430 0.7408274
192440 0.7447269
192450 0.7553428
192460 0.7475054
192470 0.7368757
192480 0.7410573
192490 0.7396565
192500 0.7440479
192510 0.737029
192520 0.7461214
192530 0.7423225
192540 0.7335659
192550 0.7293843
192560 0.7412494
192570 0.7396309
192580 0.7390594
192590 0.7352479
192600 0.7464124
192610 0.7355451
192620 0.7271743
192630 0.7201458
192640 0.7181132
192650 0.7418156
192660 0.7471181
192670 0.7375296
192680 0.7288166
192690 0.73083
192700 0.7329393
192710 0.7237229
192720 0.7174227
192730 0.7187684
192740 0.719609
192750 0.7220836
192760 0.7266299
192770 0.7305108
192780 0.7179516
192790 0.712262
192800 0.7138572
192810 0.7193059
192820 0.7278722
192830 0.7214851
192840 0.7191049
192850 0.7210848
192860 0.7148838
192870 0.7257751
192880 0.709617
192890 0.7064888
192900 0.7080647
192910 0.7165613
192920 0.7199017
192930 0.723149
192940 0.7153329
192950 0.7201163
192960 0.7229792
192970 0.7181918
192980 0.7207263
192990 0.7366565
193000 0.7269292
193010 0.7204059
193020 0.720768
193030 0.7096653
193040 0.7241792
193050 0.7062989
193060 0.7048327
193070 0.7038343
193080 0.7054238
193090 0.7206357
193100 0.728604
193110 0.7378924
193120 0.7291493
193130 0.7189401
193140 0.719487
193150 0.7198142
193160 0.7088842
193170 0.7194315
193180 0.7119054
193190 0.718637
193200 0.7251389
193210 0.7193369
193220 0.7225965
193230 0.7334455
193240 0.7345614
193250 0.7484139
193260 0.7460648
193270 0.7463307
193280 0.7463191
193290 0.7448607
193300 0.7651966
193310 0.757362
193320 0.7533929
193330 0.7593502
193340 0.7731431
193350 0.7609994
193360 0.7559039
193370 0.7602717
193380 0.7395442
193390 0.7386684
193400 0.7361567
193410 0.7248285
193420 0.7277843
193430 0.7428
193440 0.7349253
193450 0.7261904
193460 0.7442129
193470 0.7241951
193480 0.7279198
193490 0.7358579
193500 0.7392391
193510 0.7271991
193520 0.730198
193530 0.741806
193540 0.7356466
193550 0.7467347
193560 0.7366945
193570 0.7389987
193580 0.7499698
193590 0.7498621
193600 0.7394836
193610 0.7422401
193620 0.7303535
193630 0.7213597
193640 0.7359184
193650 0.7279171
193660 0.7344611
193670 0.7272417
193680 0.7347434
193690 0.7298578
193700 0.7313408
193710 0.729504
193720 0.7082895
193730 0.7192665
193740 0.7304863
193750 0.7178906
193760 0.7275187
193770 0.7362229
193780 0.7336808
193790 0.7320213
193800 0.740701
193810 0.7272881
193820 0.7357692
193830 0.730004
193840 0.7360324
193850 0.7262836
193860 0.7062998
193870 0.7191322
193880 0.7433454
193890 0.7388916
193900 0.7408242
193910 0.739235
193920 0.7374576
193930 0.7380199
193940 0.7434208
193950 0.7441543
193960 0.7430508
193970 0.7445021
193980 0.7447967
193990 0.7437618
194000 0.7389079
194010 0.7580593
194020 0.7486356
194030 0.7607093
194040 0.7343655
194050 0.7405395
194060 0.758603
194070 0.7702693
194080 0.7868633
194090 0.7757219
194100 0.7771801
194110 0.7781403
194120 0.7873814
194130 0.7779017
194140 0.7776815
194150 0.7667356
194160 0.7792374
194170 0.773901
194180 0.775669
194190 0.7690417
194200 0.7779196
194210 0.7588397
194220 0.7587914
194230 0.7594411
194240 0.7577423
194250 0.7411559
194260 0.7430506
194270 0.7359583
194280 0.7237053
194290 0.7198672
194300 0.7268795
194310 0.7268167
194320 0.722379
194330 0.7203366
194340 0.7188913
194350 0.7196242
194360 0.7249348
194370 0.7374298
194380 0.7401624
194390 0.7318627
194400 0.7440759
194410 0.741056
194420 0.7312665
194430 0.7366822
194440 0.735985
194450 0.7365099
194460 0.7455781
194470 0.7318749
194480 0.7252597
194490 0.7152185
194500 0.7209968
194510 0.7186474
194520 0.7159944
194530 0.7136918
194540 0.7267207
194550 0.742188
194560 0.7490989
194570 0.7425029
194580 0.7499849
194590 0.7623457
194600 0.7518338
194610 0.7324045
194620 0.7262523
194630 0.7479067
194640 0.7585117
194650 0.7637396
194660 0.7553431
194670 0.7771876
194680 0.7814627
194690 0.7652993
194700 0.7612534
194710 0.761373
194720 0.7506189
194730 0.7583246
194740 0.7595305
194750 0.7476172
194760 0.7501113
194770 0.7490916
194780 0.7519475
194790 0.7533638
194800 0.752691
194810 0.7648005
194820 0.7598965
194830 0.7542897
194840 0.7552534
194850 0.761396
194860 0.748297
194870 0.7451958
194880 0.7552921
194890 0.7607931
194900 0.7486516
194910 0.7406596
194920 0.7311544
194930 0.7281383
194940 0.7232018
194950 0.7275412
194960 0.7166035
194970 0.7151758
194980 0.7304343
194990 0.7350519
195000 0.7396708
195010 0.7404475
195020 0.7423517
195030 0.7474557
195040 0.7491528
195050 0.7478619
195060 0.7536286
195070 0.7669501
195080 0.7683626
195090 0.7510983
195100 0.7450573
195110 0.750296
195120 0.7518865
195130 0.7473168
195140 0.7411805
195150 0.7376607
195160 0.7500492
195170 0.7557821
195180 0.7505845
195190 0.7544599
195200 0.7604702
195210 0.7563748
195220 0.7530456
195230 0.7717604
195240 0.7859276
195250 0.7810357
195260 0.7816291
195270 0.784799
195280 0.7766927
195290 0.7753973
195300 0.778284
195310 0.7817014
195320 0.7751065
195330 0.7623284
195340 0.7598539
195350 0.750482
195360 0.7431384
195370 0.7419108
195380 0.7566757
195390 0.7349539
195400 0.73764
195410 0.7391497
195420 0.7366202
195430 0.738575
195440 0.7469917
195450 0.7436917
195460 0.7378933
195470 0.7428202
195480 0.7430955
195490 0.7724625
195500 0.7676331
195510 0.7576848
195520 0.7571017
195530 0.7602529
195540 0.768469
195550 0.7629884
195560 0.7569789
195570 0.751693
195580 0.7557492
195590 0.7521049
195600 0.7627462
195610 0.7621868
195620 0.7613219
195630 0.7620905
195640 0.7729394
195650 0.7563319
195660 0.7732755
195670 0.7714751
195680 0.7706748
195690 0.775897
195700 0.7594969
195710 0.7609347
195720 0.7490453
195730 0.7545206
195740 0.7535396
195750 0.7390072
195760 0.7397798
195770 0.7340606
195780 0.7261991
195790 0.7166042
195800 0.7270297
195810 0.7310048
195820 0.7295319
195830 0.7282373
195840 0.7391708
195850 0.7387076
195860 0.7592618
195870 0.7522891
195880 0.7462968
195890 0.7489428
195900 0.7412474
195910 0.7347735
195920 0.7285281
195930 0.7296854
195940 0.7277682
195950 0.7333473
195960 0.7215257
195970 0.7094778
195980 0.713873
195990 0.7042134
196000 0.7113817
196010 0.7236153
196020 0.7398459
196030 0.7372716
196040 0.7214907
196050 0.7227274
196060 0.7217281
196070 0.7368163
196080 0.738454
196090 0.720134
196100 0.7317273
196110 0.7337211
196120 0.7341877
196130 0.7450144
196140 0.7490044
196150 0.7401282
196160 0.737925
196170 0.7266434
196180 0.7204739
196190 0.724422
196200 0.7341608
196210 0.7228844
196220 0.7307746
196230 0.715974
196240 0.730975
196250 0.7384759
196260 0.7239297
196270 0.7319008
196280 0.7282783
196290 0.7346982
196300 0.7346671
196310 0.7271001
196320 0.7261912
196330 0.7218176
196340 0.7173426
196350 0.7183794
196360 0.727837
196370 0.716521
196380 0.7236613
196390 0.733864
196400 0.7479886
196410 0.736196
196420 0.7415806
196430 0.7407022
196440 0.7374786
196450 0.7295429
196460 0.719112
196470 0.7195585
196480 0.7178892
196490 0.7202461
196500 0.7190698
196510 0.7246749
196520 0.7307023
196530 0.7292579
196540 0.7158626
196550 0.7322665
196560 0.7322558
196570 0.7252595
196580 0.7295533
196590 0.7192976
196600 0.7271505
196610 0.7177051
196620 0.7094921
196630 0.727236
196640 0.7161055
196650 0.7324645
196660 0.7422234
196670 0.7307951
196680 0.746823
196690 0.7631834
196700 0.7488296
196710 0.7405086
196720 0.7369044
196730 0.7447714
196740 0.7370386
196750 0.7345582
196760 0.7404072
196770 0.7402474
196780 0.7414657
196790 0.7456852
196800 0.751721
196810 0.7434092
196820 0.7334733
196830 0.7427429
196840 0.7441075
196850 0.7310104
196860 0.726841
196870 0.7248209
196880 0.718631
196890 0.728525
196900 0.7168663
196910 0.7294941
196920 0.7242157
196930 0.712436
196940 0.7047971
196950 0.7127097
196960 0.7081817
196970 0.7201397
196980 0.7190917
196990 0.724161
197000 0.725975
197010 0.7240378
197020 0.7094036
197030 0.7064013
197040 0.7276673
197050 0.7462979
197060 0.7462617
197070 0.7537377
197080 0.7570091
197090 0.7431296
197100 0.7366672
197110 0.7265176
197120 0.7233073
197130 0.7271402
197140 0.7082072
197150 0.7017581
197160 0.7056955
197170 0.7195507
197180 0.7243309
197190 0.7246454
197200 0.7260118
197210 0.7203155
197220 0.7293112
197230 0.7415147
197240 0.7340096
197250 0.7301388
197260 0.7485991
197270 0.7465336
197280 0.7420185
197290 0.7439976
197300 0.7488371
197310 0.7456486
197320 0.7646898
197330 0.7447731
197340 0.7464318
197350 0.7507632
197360 0.7419017
197370 0.7473501
197380 0.7400434
197390 0.7468158
197400 0.7305759
197410 0.7268643
197420 0.7366158
197430 0.7530651
197440 0.7413506
197450 0.7492503
197460 0.7568505
197470 0.7550945
197480 0.7583656
197490 0.7566957
197500 0.7682562
197510 0.7636886
197520 0.74336
197530 0.7364234
197540 0.750965
197550 0.7476906
197560 0.7372987
197570 0.74288
197580 0.7557266
197590 0.7470764
197600 0.754429
197610 0.7445474
197620 0.7563422
197630 0.7431394
197640 0.756197
197650 0.7473618
197660 0.7428628
197670 0.7494056
197680 0.7555342
197690 0.766189
197700 0.7651411
197710 0.7541429
197720 0.7577858
197730 0.7737975
197740 0.766816
197750 0.7507164
197760 0.7513228
197770 0.7507682
197780 0.7411417
197790 0.7659572
197800 0.7578402
197810 0.7622477
197820 0.7602236
197830 0.7528868
197840 0.7462047
197850 0.7524951
197860 0.7517688
197870 0.7539605
197880 0.7665272
197890 0.7747353
197900 0.7775916
197910 0.7638494
197920 0.7593058
197930 0.7554361
197940 0.7531024
197950 0.7416192
197960 0.7388082
197970 0.7352526
197980 0.7368851
197990 0.7372084
198000 0.7426488
198010 0.7438709
198020 0.7417277
198030 0.752134
198040 0.7512079
198050 0.7419156
198060 0.7515428
198070 0.7448276
198080 0.7319926
198090 0.7111827
198100 0.7238818
198110 0.7198574
198120 0.7281924
198130 0.7226329
198140 0.7289779
198150 0.7319893
198160 0.7209683
198170 0.7305523
198180 0.7236413
198190 0.7127711
198200 0.7279906
198210 0.7183755
198220 0.7221706
198230 0.7170774
198240 0.723394
198250 0.7302349
198260 0.7192503
198270 0.7321343
198280 0.7452728
198290 0.7444635
198300 0.7473571
198310 0.7394651
198320 0.7282957
198330 0.7273636
198340 0.7333202
198350 0.7333276
198360 0.739614
198370 0.7312191
198380 0.7368334
198390 0.7348434
198400 0.7334733
198410 0.7255267
198420 0.7244564
198430 0.7252557
198440 0.7173569
198450 0.7213609
198460 0.7111921
198470 0.7230793
198480 0.7254091
198490 0.7276322
198500 0.7317442
198510 0.7434354
198520 0.7338505
198530 0.7490621
198540 0.7537947
198550 0.7445154
198560 0.7453409
198570 0.7555023
198580 0.7500119
198590 0.7405005
198600 0.7379093
198610 0.7270616
198620 0.7298459
198630 0.7249687
198640 0.735989
198650 0.7330287
198660 0.7220909
198670 0.715308
198680 0.7166042
198690 0.728119
198700 0.725775
198710 0.7164877
198720 0.7218497
198730 0.7219458
198740 0.7387211
198750 0.7285836
198760 0.7419653
198770 0.7535548
198780 0.7375631
198790 0.7370289
198800 0.742155
198810 0.7396296
198820 0.7399226
198830 0.7259176
198840 0.7210584
198850 0.7285776
198860 0.7350734
198870 0.7371975
198880 0.7400151
198890 0.7363628
198900 0.7223855
198910 0.7385521
198920 0.7228926
198930 0.7140869
198940 0.7328458
198950 0.7339106
198960 0.7332209
198970 0.7166688
198980 0.7228544
198990 0.7162647
199000 0.7309508
199010 0.7399374
199020 0.7341602
199030 0.7336095
199040 0.7355054
199050 0.729921
199060 0.7308668
199070 0.7189424
199080 0.7211498
199090 0.7187611
199100 0.7221925
199110 0.7297563
199120 0.7378225
199130 0.7275983
199140 0.7359622
199150 0.7372623
199160 0.7329907
199170 0.7417582
199180 0.7373314
199190 0.734238
199200 0.7404131
199210 0.7319726
199220 0.7317891
199230 0.7256648
199240 0.7252748
199250 0.710066
199260 0.7240404
199270 0.7258074
199280 0.7231461
199290 0.7292081
199300 0.7416511
199310 0.7342098
199320 0.7240981
199330 0.7226548
199340 0.7286929
199350 0.7287516
199360 0.7274309
199370 0.7199041
199380 0.7132019
199390 0.714695
199400 0.7088044
199410 0.7127629
199420 0.714691
199430 0.7124828
199440 0.7165394
199450 0.7233691
199460 0.7240298
199470 0.7242222
199480 0.7429675
199490 0.7373768
199500 0.7298094
199510 0.7488744
199520 0.7540668
199530 0.7442425
199540 0.7391663
199550 0.7515126
199560 0.7485147
199570 0.7507053
199580 0.7399617
199590 0.7514493
199600 0.7463728
199610 0.7604558
199620 0.7537277
199630 0.7530428
199640 0.7503651
199650 0.7370579
199660 0.7474043
199670 0.7563669
199680 0.7554802
199690 0.7643382
199700 0.7516012
199710 0.7635077
199720 0.7588121
199730 0.7520177
199740 0.7456986
199750 0.7422374
199760 0.7501597
199770 0.7502782
199780 0.7456962
199790 0.7491753
199800 0.743844
199810 0.7531585
199820 0.7574468
199830 0.7588267
199840 0.7608783
199850 0.7705674
199860 0.7707365
199870 0.7590975
199880 0.7576424
199890 0.7563856
199900 0.7598151
199910 0.764198
199920 0.7588882
199930 0.7509449
199940 0.7580149
199950 0.7650214
199960 0.7625279
199970 0.7752435
199980 0.771506
199990 0.768396
200000 0.7642226
200010 0.775906
200020 0.7725816
200030 0.7597485
200040 0.7694018
200050 0.7744703
200060 0.7614259
200070 0.7571279
200080 0.7495365
200090 0.7598301
200100 0.7565761
200110 0.7674029
200120 0.7627614
200130 0.7641614
200140 0.7683507
200150 0.7600145
200160 0.762548
200170 0.7496811
200180 0.7411258
200190 0.7439402
200200 0.7513849
200210 0.7520917
200220 0.7573099
200230 0.761982
200240 0.7559695
200250 0.7496384
200260 0.7365046
200270 0.7469555
200280 0.7410101
200290 0.7460782
200300 0.7407148
200310 0.7582524
200320 0.7466268
200330 0.7553624
200340 0.7488359
200350 0.7569032
200360 0.7340745
200370 0.7361669
200380 0.7334588
200390 0.7400703
200400 0.7467991
200410 0.760693
200420 0.7801549
200430 0.7599894
200440 0.7506142
200450 0.7517468
200460 0.7529289
200470 0.7497185
200480 0.7344418
200490 0.7370359
200500 0.7483897
200510 0.7608954
200520 0.7587333
200530 0.7567539
200540 0.7484785
200550 0.7511719
200560 0.7502764
200570 0.7598187
200580 0.7601224
200590 0.7574254
200600 0.7613877
200610 0.7586547
200620 0.7761199
200630 0.7656061
200640 0.7724725
200650 0.7523757
200660 0.7471501
200670 0.7572932
200680 0.7514881
200690 0.7541441
200700 0.7440792
200710 0.740462
200720 0.7410264
200730 0.7440493
200740 0.7486989
200750 0.7554432
200760 0.7486313
200770 0.7642281
200780 0.7595653
200790 0.7540327
200800 0.7562953
200810 0.7538436
200820 0.7612376
200830 0.7502744
200840 0.7452371
200850 0.7620034
200860 0.7529325
200870 0.746048
200880 0.7436196
200890 0.7505028
200900 0.7511883
200910 0.7617919
200920 0.7477552
200930 0.7382049
200940 0.7346107
200950 0.7339418
200960 0.7332904
200970 0.7277765
200980 0.7368137
200990 0.7314016
201000 0.7343945
201010 0.7405211
201020 0.7334774
201030 0.7291135
201040 0.7458431
201050 0.7552075
201060 0.7524509
201070 0.7501429
201080 0.7411449
201090 0.7391718
201100 0.727254
201110 0.7433242
201120 0.7370624
201130 0.7439774
201140 0.7449623
201150 0.7237219
201160 0.7399493
201170 0.7317647
201180 0.7322984
201190 0.7355384
201200 0.7373844
201210 0.7410633
201220 0.7352931
201230 0.7419805
201240 0.7327482
201250 0.7436549
201260 0.7366621
201270 0.7347415
201280 0.7340807
201290 0.7463558
201300 0.7491863
201310 0.7425095
201320 0.7448274
201330 0.7564329
201340 0.7536814
201350 0.7535455
201360 0.7425303
201370 0.7477662
201380 0.7440782
201390 0.7437017
201400 0.7547024
201410 0.7465013
201420 0.7360647
201430 0.7411028
201440 0.7351394
201450 0.7387712
201460 0.7336522
201470 0.7273412
201480 0.7293767
201490 0.7278157
201500 0.7274114
201510 0.723458
201520 0.7329059
201530 0.7506005
201540 0.7534823
201550 0.7425705
201560 0.7459863
201570 0.7431639
201580 0.7461393
201590 0.7472761
201600 0.7412366
201610 0.7531661
201620 0.7477304
201630 0.7560958
201640 0.7407818
201650 0.7251062
201660 0.7385003
201670 0.7427341
201680 0.7499054
201690 0.7457789
201700 0.7551376
201710 0.7481923
201720 0.7580069
201730 0.748645
201740 0.7482324
201750 0.7525812
201760 0.7547284
201770 0.7479007
201780 0.7542313
201790 0.7517607
201800 0.7516564
201810 0.7536305
201820 0.7525595
201830 0.7546357
201840 0.7624055
201850 0.7546011
201860 0.7414307
201870 0.7494009
201880 0.7527268
201890 0.7569382
201900 0.7609254
201910 0.7644193
201920 0.7599557
201930 0.7467254
201940 0.7471845
201950 0.7554429
201960 0.7529162
201970 0.7572887
201980 0.7542771
201990 0.7510765
202000 0.7386208
202010 0.7420934
202020 0.7551619
202030 0.74986
202040 0.7500667
202050 0.7569698
202060 0.7616895
202070 0.7654828
202080 0.772826
202090 0.7657271
202100 0.7620788
202110 0.7706201
202120 0.7686714
202130 0.7633683
202140 0.765494
202150 0.7570405
202160 0.7654189
202170 0.7623449
202180 0.7566381
202190 0.7650277
202200 0.7527077
202210 0.7585788
202220 0.762179
202230 0.7513
202240 0.7484546
202250 0.7522593
202260 0.7576345
202270 0.7709535
202280 0.7612341
202290 0.7530586
202300 0.7434538
202310 0.7459665
202320 0.7473307
202330 0.7582368
202340 0.7495826
202350 0.7477877
202360 0.7573508
202370 0.768141
202380 0.7610465
202390 0.7601421
202400 0.7578472
202410 0.7620213
202420 0.7659935
202430 0.7672881
202440 0.7754663
202450 0.762189
202460 0.7640822
202470 0.7714523
202480 0.7619731
202490 0.764532
202500 0.7687836
202510 0.7740782
202520 0.787563
202530 0.7651785
202540 0.7811826
202550 0.7617069
202560 0.7633377
202570 0.7675675
202580 0.7708598
202590 0.793278
202600 0.7902837
202610 0.773164
202620 0.7714623
202630 0.7676395
202640 0.7764713
202650 0.7833557
202660 0.7751532
202670 0.7847033
202680 0.7935878
202690 0.7715451
202700 0.7647786
202710 0.76791
202720 0.7635211
202730 0.745623
202740 0.7652866
202750 0.744884
202760 0.7510501
202770 0.7369896
202780 0.7441065
202790 0.7310488
202800 0.7340806
202810 0.7410139
202820 0.7401783
202830 0.7457896
202840 0.7496296
202850 0.7317046
202860 0.7440511
202870 0.7484886
202880 0.7463163
202890 0.7413993
202900 0.7409601
202910 0.7446749
202920 0.7504818
202930 0.7409793
202940 0.7463695
202950 0.746928
202960 0.7465037
202970 0.7452053
202980 0.7300019
202990 0.7382231
203000 0.7511016
203010 0.7377747
203020 0.747771
203030 0.7526681
203040 0.7582927
203050 0.764119
203060 0.7703895
203070 0.7691712
203080 0.7595561
203090 0.7552817
203100 0.7508775
203110 0.7561078
203120 0.7425988
203130 0.7401032
203140 0.7422214
203150 0.7504507
203160 0.7458763
203170 0.7570194
203180 0.755347
203190 0.7525193
203200 0.7441271
203210 0.7475179
203220 0.7416073
203230 0.7461298
203240 0.7568511
203250 0.7669924
203260 0.7627936
203270 0.7708092
203280 0.7771834
203290 0.7711904
203300 0.7617087
203310 0.7539058
203320 0.7623574
203330 0.7655711
203340 0.763176
203350 0.7574421
203360 0.7537174
203370 0.75857
203380 0.7581417
203390 0.7518895
203400 0.7466684
203410 0.7446124
203420 0.7383292
203430 0.7412887
203440 0.7476724
203450 0.7508851
203460 0.7499251
203470 0.7507134
203480 0.7445869
203490 0.7437041
203500 0.7457312
203510 0.7460869
203520 0.7494809
203530 0.7407072
203540 0.7387319
203550 0.7491762
203560 0.7488919
203570 0.7319314
203580 0.7328459
203590 0.7546244
203600 0.7614737
203610 0.7423512
203620 0.7478937
203630 0.7560106
203640 0.7479999
203650 0.7533177
203660 0.7639595
203670 0.7452483
203680 0.7480759
203690 0.7456738
203700 0.7485231
203710 0.7549248
203720 0.7456158
203730 0.7338492
203740 0.7335189
203750 0.7276801
203760 0.7280036
203770 0.7347161
203780 0.7331703
203790 0.7385092
203800 0.7357916
203810 0.7365778
203820 0.7383162
203830 0.7449717
203840 0.7442257
203850 0.7450765
203860 0.7326377
203870 0.7346997
203880 0.7450862
203890 0.7527302
203900 0.7555969
203910 0.7514521
203920 0.7548643
203930 0.7653491
203940 0.7642871
203950 0.763892
203960 0.7524365
203970 0.7544872
203980 0.7677262
203990 0.7511331
204000 0.745341
204010 0.7634017
204020 0.7608547
204030 0.7597882
204040 0.7542322
204050 0.7690887
204060 0.7649297
204070 0.7571841
204080 0.7641085
204090 0.7597216
204100 0.7474166
204110 0.7599919
204120 0.7660314
204130 0.7743704
204140 0.7809071
204150 0.7731842
204160 0.77313
204170 0.7781991
204180 0.7726998
204190 0.7786818
204200 0.7871148
204210 0.7714168
204220 0.7687189
204230 0.785811
204240 0.7876492
204250 0.7872369
204260 0.780915
204270 0.779118
204280 0.7788268
204290 0.7803928
204300 0.7768331
204310 0.7844725
204320 0.7933363
204330 0.7726636
204340 0.7617006
204350 0.7717624
204360 0.7615163
204370 0.7662098
204380 0.7743575
204390 0.772891
204400 0.7662098
204410 0.7742324
204420 0.7677155
204430 0.7613501
204440 0.7732028
204450 0.7601262
204460 0.7601777
204470 0.7743171
204480 0.7626683
204490 0.761032
204500 0.7719319
204510 0.7641196
204520 0.763356
204530 0.7714812
204540 0.7602741
204550 0.7651972
204560 0.7613794
204570 0.7727849
204580 0.7758294
204590 0.7777232
204600 0.7746658
204610 0.7773474
204620 0.7808455
204630 0.7715525
204640 0.7681601
204650 0.7654569
204660 0.7642418
204670 0.7444606
204680 0.7534485
204690 0.7476889
204700 0.7514675
204710 0.7400179
204720 0.7604684
204730 0.7619354
204740 0.7688355
204750 0.7745302
204760 0.7682335
204770 0.7710522
204780 0.7636477
204790 0.76829
204800 0.7687227
204810 0.7646714
204820 0.7567067
204830 0.7548064
204840 0.7564906
204850 0.749832
204860 0.7574467
204870 0.7594215
204880 0.757558
204890 0.7601787
204900 0.7563349
204910 0.7509336
204920 0.7617025
204930 0.751339
204940 0.7563431
204950 0.7613074
204960 0.7467709
204970 0.7437138
204980 0.7503664
204990 0.757572
205000 0.7668673
205010 0.7610766
205020 0.7611213
205030 0.7509651
205040 0.7514825
205050 0.7635413
205060 0.7681075
205070 0.7682329
205080 0.7706268
205090 0.7629418
205100 0.7543072
205110 0.7656788
205120 0.7688343
205130 0.7630589
205140 0.7787292
205150 0.7710598
205160 0.7763395
205170 0.7661838
205180 0.7648321
205190 0.7641898
205200 0.7649328
205210 0.7742876
205220 0.7732212
205230 0.7701648
205240 0.7650095
205250 0.7781977
205260 0.7829542
205270 0.781709
205280 0.7893724
205290 0.797474
205300 0.7919664
205310 0.7892084
205320 0.7769873
205330 0.7748905
205340 0.7773783
205350 0.7739944
205360 0.7624354
205370 0.7701351
205380 0.7671707
205390 0.7735568
205400 0.7673318
205410 0.7632826
205420 0.7611115
205430 0.7504451
205440 0.768242
205450 0.7750732
205460 0.7680152
205470 0.7738917
205480 0.7651532
205490 0.7648054
205500 0.7646893
205510 0.7653206
205520 0.7739672
205530 0.7686267
205540 0.772067
205550 0.792772
205560 0.777903
205570 0.7683194
205580 0.7781415
205590 0.7785867
205600 0.7730132
205610 0.7635475
205620 0.762789
205630 0.7664385
205640 0.7556073
205650 0.7665272
205660 0.7692473
205670 0.7814822
205680 0.7880116
205690 0.7767691
205700 0.7957571
205710 0.7858725
205720 0.7830008
205730 0.772222
205740 0.7824724
205750 0.7836542
205760 0.774077
205770 0.7721308
205780 0.7750029
205790 0.7730463
205800 0.7766426
205810 0.7659706
205820 0.7648623
205830 0.7688432
205840 0.777711
205850 0.780476
205860 0.7753543
205870 0.7601937
205880 0.7651462
205890 0.7639338
205900 0.7731478
205910 0.7687972
205920 0.7550303
205930 0.7590525
205940 0.7791589
205950 0.7764973
205960 0.7724531
205970 0.7735097
205980 0.7727483
205990 0.7584283
206000 0.7553396
206010 0.750178
206020 0.7418972
206030 0.757618
206040 0.7640908
206050 0.7731317
206060 0.776266
206070 0.765574
206080 0.7627624
206090 0.7638208
206100 0.7601263
206110 0.7538718
206120 0.7489643
206130 0.765664
206140 0.7684727
206150 0.767666
206160 0.7636344
206170 0.7741666
206180 0.773699
206190 0.7643839
206200 0.7668502
206210 0.7571619
206220 0.754366
206230 0.752818
206240 0.7529622
206250 0.735894
206260 0.7456245
206270 0.7343018
206280 0.7402005
206290 0.7457756
206300 0.7429659
206310 0.729585
206320 0.7374284
206330 0.7470453
206340 0.7530935
206350 0.7634883
206360 0.7622395
206370 0.7691795
206380 0.7649502
206390 0.7602542
206400 0.7667789
206410 0.7596931
206420 0.7635205
206430 0.7742323
206440 0.7781902
206450 0.7776935
206460 0.7643021
206470 0.7619669
206480 0.7604522
206490 0.758305
206500 0.7587246
206510 0.7581665
206520 0.7692341
206530 0.7659535
206540 0.7582818
206550 0.7659117
206560 0.7624816
206570 0.7631164
206580 0.7577844
206590 0.7490941
206600 0.7463906
206610 0.754946
206620 0.7505679
206630 0.7520334
206640 0.7492133
206650 0.7600822
206660 0.7444544
206670 0.7637388
206680 0.7699893
206690 0.7666746
206700 0.7688524
206710 0.7589063
206720 0.7617615
206730 0.7569583
206740 0.7560515
206750 0.764129
206760 0.7706729
206770 0.7774015
206780 0.7783381
206790 0.768097
206800 0.7603577
206810 0.7735252
206820 0.7818955
206830 0.7713735
206840 0.7847709
206850 0.772876
206860 0.7656519
206870 0.7665505
206880 0.7602963
206890 0.76151
206900 0.760104
206910 0.7685875
206920 0.7607999
206930 0.7584271
206940 0.7589139
206950 0.7512916
206960 0.7403644
206970 0.7420138
206980 0.7364172
206990 0.7389334
207000 0.7399075
207010 0.7417755
207020 0.7517232
207030 0.7579457
207040 0.7483319
207050 0.7434058
207060 0.7465355
207070 0.7500989
207080 0.7477067
207090 0.7564636
207100 0.7593152
207110 0.7664792
207120 0.7616645
207130 0.7559858
207140 0.7613553
207150 0.762343
207160 0.7567518
207170 0.7554957
207180 0.755677
207190 0.7555888
207200 0.7619898
207210 0.7742288
207220 0.7824357
207230 0.7730355
207240 0.781401
207250 0.7589238
207260 0.7604845
207270 0.7639963
207280 0.7631216
207290 0.756142
207300 0.7719319
207310 0.7633599
207320 0.7599704
207330 0.7637698
207340 0.7532597
207350 0.7579178
207360 0.7604246
207370 0.7743222
207380 0.765884
207390 0.7724823
207400 0.7599141
207410 0.7550845
207420 0.7618048
207430 0.7625688
207440 0.7545829
207450 0.7480726
207460 0.752496
207470 0.7523993
207480 0.7503738
207490 0.7640448
207500 0.7792805
207510 0.7761347
207520 0.7706827
207530 0.7708186
207540 0.7636382
207550 0.7582533
207560 0.7579872
207570 0.7540194
207580 0.7451327
207590 0.7478797
207600 0.7579255
207610 0.7579347
207620 0.75517
207630 0.7523515
207640 0.7390252
207650 0.7343208
207660 0.7370808
207670 0.7440739
207680 0.7385348
207690 0.7246609
207700 0.7374903
207710 0.7427001
207720 0.7427194
207730 0.7363223
207740 0.7296322
207750 0.7432212
207760 0.7373907
207770 0.7410972
207780 0.7364361
207790 0.7340882
207800 0.7306933
207810 0.7330368
207820 0.7297003
207830 0.7325797
207840 0.7387136
207850 0.7350072
207860 0.7383202
207870 0.7538887
207880 0.7511404
207890 0.7485391
207900 0.7406909
207910 0.7506474
207920 0.7391024
207930 0.7424208
207940 0.7402971
207950 0.7385132
207960 0.7410424
207970 0.7534901
207980 0.7495751
207990 0.7631209
208000 0.761243
208010 0.7688308
208020 0.7684466
208030 0.7659241
208040 0.7579493
208050 0.7540056
208060 0.7718308
208070 0.7562509
208080 0.7512614
208090 0.7512007
208100 0.7425595
208110 0.7381312
208120 0.7437497
208130 0.7502615
208140 0.755541
208150 0.7538893
208160 0.7486333
208170 0.7534004
208180 0.7536408
208190 0.7454703
208200 0.7473453
208210 0.7424226
208220 0.7381432
208230 0.7366306
208240 0.7527863
208250 0.7502034
208260 0.7451024
208270 0.7481027
208280 0.7485404
208290 0.7433526
208300 0.7421299
208310 0.7397196
208320 0.7342325
208330 0.7387298
208340 0.7447897
208350 0.7536214
208360 0.7531459
208370 0.7632807
208380 0.763139
208390 0.7566639
208400 0.7545978
208410 0.7429989
208420 0.7605108
208430 0.7624265
208440 0.7517298
208450 0.7548727
208460 0.751032
208470 0.7492355
208480 0.7581307
208490 0.7543979
208500 0.7570129
208510 0.7606702
208520 0.7563009
208530 0.7369033
208540 0.7474864
208550 0.7500462
208560 0.7438595
208570 0.7287959
208580 0.7372565
208590 0.7361925
208600 0.7344531
208610 0.7412145
208620 0.7475824
208630 0.745718
208640 0.7455944
208650 0.7428482
208660 0.7387762
208670 0.7505986
208680 0.7423099
208690 0.7459574
208700 0.7375491
208710 0.7426143
208720 0.7509632
208730 0.7523924
208740 0.7490663
208750 0.7438093
208760 0.7413846
208770 0.7464207
208780 0.7548898
208790 0.766571
208800 0.7455321
208810 0.7611208
208820 0.755241
208830 0.7262587
208840 0.7331027
208850 0.7337899
208860 0.7469209
208870 0.7363431
208880 0.7358135
208890 0.7267452
208900 0.724185
208910 0.7268829
208920 0.7197768
208930 0.7367225
208940 0.7405212
208950 0.7457443
208960 0.7385766
208970 0.7484264
208980 0.7393008
208990 0.7385119
209000 0.7234758
209010 0.7302987
209020 0.7363912
209030 0.748658
209040 0.7473724
209050 0.7590377
209060 0.7575247
209070 0.7394144
209080 0.7555751
209090 0.7587366
209100 0.7677032
209110 0.7533419
209120 0.7562625
209130 0.7708364
209140 0.7600615
209150 0.7500284
209160 0.7551537
209170 0.7595266
209180 0.7492053
209190 0.7357296
209200 0.7379171
209210 0.7521593
209220 0.7324181
209230 0.7354497
209240 0.7414677
209250 0.7504182
209260 0.7536722
209270 0.7414417
209280 0.7433273
209290 0.7359568
209300 0.7311646
209310 0.731191
209320 0.7390718
209330 0.7436575
209340 0.7435673
209350 0.75124
209360 0.7359356
209370 0.7341658
209380 0.7316036
209390 0.7340631
209400 0.7342832
209410 0.7508461
209420 0.7325194
209430 0.7299199
209440 0.7295362
209450 0.7381549
209460 0.7381732
209470 0.7399434
209480 0.7264313
209490 0.7346789
209500 0.7329232
209510 0.7325142
209520 0.7231113
209530 0.7200659
209540 0.7168269
209550 0.722933
209560 0.7242304
209570 0.7374126
209580 0.7519647
209590 0.7401336
209600 0.7527168
209610 0.7325168
209620 0.735135
209630 0.7335908
209640 0.7282284
209650 0.7306234
209660 0.7364643
209670 0.7297011
209680 0.7352343
209690 0.7429782
209700 0.7429518
209710 0.7328022
209720 0.7336755
209730 0.7309551
209740 0.7336661
209750 0.7342525
209760 0.7512119
209770 0.7378761
209780 0.7374963
209790 0.7348273
209800 0.7325751
209810 0.7299116
209820 0.7313901
209830 0.7556059
209840 0.7550113
209850 0.7592801
209860 0.7697546
209870 0.7587463
209880 0.7482293
209890 0.7534407
209900 0.7451618
209910 0.7330846
209920 0.7392651
209930 0.7320855
209940 0.7396625
209950 0.7410104
209960 0.7350134
209970 0.7332936
209980 0.7265379
209990 0.7278555
210000 0.7353082
210010 0.724915
210020 0.7309155
210030 0.7428569
210040 0.7326875
210050 0.7264836
210060 0.7191148
210070 0.7215568
210080 0.7136369
210090 0.7168392
210100 0.7209989
210110 0.7273806
210120 0.7369674
210130 0.7325345
210140 0.7384545
210150 0.7272235
210160 0.7321194
210170 0.7574363
210180 0.7567213
210190 0.7513137
210200 0.7516567
210210 0.7349672
210220 0.7274352
210230 0.731039
210240 0.7364547
210250 0.7329863
210260 0.7443147
210270 0.7283443
210280 0.7289112
210290 0.7343978
210300 0.7410861
210310 0.7319383
210320 0.729504
210330 0.7329319
210340 0.7257703
210350 0.7348689
210360 0.7458289
210370 0.7507605
210380 0.7628851
210390 0.7579961
210400 0.7436775
210410 0.7353542
210420 0.7288594
210430 0.7292403
210440 0.7235861
210450 0.7416574
210460 0.7357664
210470 0.7274206
210480 0.7214656
210490 0.7343994
210500 0.7317451
210510 0.726893
210520 0.7245936
210530 0.7343872
210540 0.7324236
210550 0.7258309
210560 0.734426
210570 0.734323
210580 0.7354407
210590 0.7385098
210600 0.7447553
210610 0.7493432
210620 0.7531561
210630 0.7549106
210640 0.7548249
210650 0.7561499
210660 0.7530574
210670 0.7570177
210680 0.7523237
210690 0.7553792
210700 0.7401554
210710 0.7396885
210720 0.7457339
210730 0.7508053
210740 0.748513
210750 0.7613022
210760 0.7538251
210770 0.7525648
210780 0.7526919
210790 0.7645357
210800 0.7623038
210810 0.7652327
210820 0.7782574
210830 0.7735473
210840 0.7642495
210850 0.7825547
210860 0.7799821
210870 0.7734262
210880 0.7544127
210890 0.7628709
210900 0.7735546
210910 0.7822769
210920 0.7855725
210930 0.7899805
210940 0.7976555
210950 0.7821542
210960 0.7840763
210970 0.7760838
210980 0.7728894
210990 0.777288
211000 0.7724633
211010 0.7576118
211020 0.7675571
211030 0.7705363
211040 0.773762
211050 0.77826
211060 0.7763562
211070 0.7851678
211080 0.7787918
211090 0.7682513
211100 0.7679071
211110 0.7673425
211120 0.767242
211130 0.7709969
211140 0.7538704
211150 0.7402689
211160 0.748107
211170 0.7485478
211180 0.7523568
211190 0.7463133
211200 0.7575493
211210 0.7545618
211220 0.7581475
211230 0.7529153
211240 0.7478715
211250 0.7432732
211260 0.755039
211270 0.7569002
211280 0.7581643
211290 0.7614287
211300 0.7650119
211310 0.769495
211320 0.7628435
211330 0.7584318
211340 0.7626471
211350 0.7695156
211360 0.7620137
211370 0.7716759
211380 0.7562916
211390 0.7526254
211400 0.7460392
211410 0.7432729
211420 0.7441189
211430 0.7531316
211440 0.7514361
211450 0.7500178
211460 0.7559152
211470 0.7635508
211480 0.7659301
211490 0.7637074
211500 0.7633508
211510 0.762978
211520 0.7604809
211530 0.761772
211540 0.7475787
211550 0.7486559
211560 0.7429877
211570 0.7486989
211580 0.752484
211590 0.7526305
211600 0.7477861
211610 0.7585185
211620 0.7483009
211630 0.7407203
211640 0.7372338
211650 0.7476984
211660 0.7499543
211670 0.7565731
211680 0.7651815
211690 0.7684007
211700 0.7536476
211710 0.7640266
211720 0.7576553
211730 0.7666839
211740 0.7431219
211750 0.7451285
211760 0.7396542
211770 0.7360987
211780 0.7389393
211790 0.7502717
211800 0.750252
211810 0.7442136
211820 0.7407703
211830 0.7436455
211840 0.7418748
211850 0.7394615
211860 0.7345393
211870 0.7381303
211880 0.7544259
211890 0.756767
211900 0.7582839
211910 0.7514409
211920 0.7567236
211930 0.7570087
211940 0.7701778
211950 0.7640457
211960 0.768344
211970 0.7735273
211980 0.7651827
211990 0.7537236
212000 0.7726191
212010 0.7647487
212020 0.7567376
212030 0.7502698
212040 0.7512753
212050 0.7469233
212060 0.7404202
212070 0.7493792
212080 0.738234
212090 0.7356635
212100 0.7400302
212110 0.7490891
212120 0.7460214
212130 0.751115
212140 0.7628797
212150 0.7600484
212160 0.7549615
212170 0.7636813
212180 0.763728
212190 0.763841
212200 0.7566184
212210 0.74989
212220 0.7563198
212230 0.7425655
212240 0.7433127
212250 0.7369461
212260 0.7424839
212270 0.7487153
212280 0.7461222
212290 0.7540283
212300 0.7437429
212310 0.7544103
212320 0.7482907
212330 0.7551607
212340 0.7697188
212350 0.769509
212360 0.7735407
212370 0.7660381
212380 0.7666922
212390 0.758629
212400 0.7566776
212410 0.7641298
212420 0.7547799
212430 0.7517589
212440 0.7456965
212450 0.7502388
212460 0.7493843
212470 0.7436945
212480 0.7559146
212490 0.7531846
212500 0.7629841
212510 0.7714049
212520 0.7742227
212530 0.7703586
212540 0.7696322
212550 0.7613676
212560 0.7674676
212570 0.761253
212580 0.7565784
212590 0.7497902
212600 0.7531845
212610 0.7570451
212620 0.7647603
212630 0.7590736
212640 0.7552043
212650 0.7486962
212660 0.7588184
212670 0.7556956
212680 0.761236
212690 0.7594002
212700 0.7639304
212710 0.7589611
212720 0.7595879
212730 0.7519432
212740 0.7442346
212750 0.756385
212760 0.7650535
212770 0.7640109
212780 0.763299
212790 0.7680471
212800 0.7659149
212810 0.7599679
212820 0.7460464
212830 0.7536942
212840 0.7481719
212850 0.7576098
212860 0.7594001
212870 0.7530158
212880 0.762578
212890 0.7639764
212900 0.761639
212910 0.7633844
212920 0.7519926
212930 0.7421806
212940 0.7333696
212950 0.7435573
212960 0.7499343
212970 0.7457557
212980 0.7355335
212990 0.7502025
213000 0.7413777
213010 0.7453215
213020 0.7452456
213030 0.7411876
213040 0.7524849
213050 0.7521644
213060 0.7463533
213070 0.7449578
213080 0.7577159
213090 0.7438678
213100 0.7461691
213110 0.7576037
213120 0.7505376
213130 0.7440159
213140 0.7474393
213150 0.7479517
213160 0.7424507
213170 0.7427585
213180 0.7529184
213190 0.7601209
213200 0.7542987
213210 0.7551596
213220 0.760691
213230 0.7587118
213240 0.7810646
213250 0.76947
213260 0.7703546
213270 0.7643986
213280 0.7698315
213290 0.7492645
213300 0.7484018
213310 0.7443852
213320 0.7276829
213330 0.726284
213340 0.7111421
213350 0.7262811
213360 0.7418149
213370 0.7430627
213380 0.7380032
213390 0.741169
213400 0.7525465
213410 0.7570873
213420 0.7407597
213430 0.7380757
213440 0.7354104
213450 0.750398
213460 0.7559593
213470 0.7593482
213480 0.7530603
213490 0.7637071
213500 0.7777795
213510 0.7914948
213520 0.7735697
213530 0.7756404
213540 0.7752485
213550 0.7776949
213560 0.7820798
213570 0.7887352
213580 0.7864921
213590 0.7906522
213600 0.772645
213610 0.758745
213620 0.7595643
213630 0.7698728
213640 0.7639362
213650 0.7599669
213660 0.7727564
213670 0.7631502
213680 0.774601
213690 0.7710633
213700 0.7749618
213710 0.7646919
213720 0.7668752
213730 0.7611777
213740 0.759026
213750 0.7699735
213760 0.7696199
213770 0.7727454
213780 0.7701665
213790 0.7669055
213800 0.7704369
213810 0.770188
213820 0.74491
213830 0.7478053
213840 0.749185
213850 0.7670489
213860 0.7703236
213870 0.7536399
213880 0.7596971
213890 0.7536451
213900 0.7479242
213910 0.7606491
213920 0.7497385
213930 0.7552096
213940 0.7551103
213950 0.7532672
213960 0.7535189
213970 0.739623
213980 0.7537842
213990 0.7651173
214000 0.7661797
214010 0.7662306
214020 0.759297
214030 0.7654762
214040 0.7579578
214050 0.7570749
214060 0.7580503
214070 0.7600657
214080 0.7630432
214090 0.7664698
214100 0.7611144
214110 0.7626782
214120 0.7687321
214130 0.7775034
214140 0.7661967
214150 0.7606549
214160 0.7593289
214170 0.7582441
214180 0.7621771
214190 0.7794103
214200 0.7728425
214210 0.7646988
214220 0.7618698
214230 0.760393
214240 0.7508726
214250 0.7497228
214260 0.743709
214270 0.7425128
214280 0.7516029
214290 0.7485659
214300 0.7523358
214310 0.7622736
214320 0.7606212
214330 0.7524159
214340 0.7543251
214350 0.7569543
214360 0.7476164
214370 0.7463847
214380 0.7455862
214390 0.7524176
214400 0.7599918
214410 0.7500262
214420 0.7554845
214430 0.7443398
214440 0.7473038
214450 0.7505885
214460 0.7495323
214470 0.7582557
214480 0.7531936
214490 0.745804
214500 0.7481233
214510 0.7525851
214520 0.7575408
214530 0.7438749
214540 0.7582462
214550 0.7580341
214560 0.7510563
214570 0.7464467
214580 0.7468017
214590 0.7598197
214600 0.7570955
214610 0.7492012
214620 0.7559327
214630 0.7531165
214640 0.7504285
214650 0.7435616
214660 0.7374384
214670 0.7228617
214680 0.7424114
214690 0.7434846
214700 0.7554931
214710 0.7497131
214720 0.7405575
214730 0.7341701
214740 0.7284662
214750 0.732529
214760 0.7210876
214770 0.7334706
214780 0.7443193
214790 0.735159
214800 0.7475548
214810 0.7490563
214820 0.7446986
214830 0.7442658
214840 0.7495768
214850 0.7568095
214860 0.746273
214870 0.7517028
214880 0.7486602
214890 0.7536376
214900 0.7656589
214910 0.7631728
214920 0.7591343
214930 0.7531569
214940 0.7558685
214950 0.7646632
214960 0.7521297
214970 0.742555
214980 0.7558149
214990 0.7492864
215000 0.7397702
215010 0.7472439
215020 0.7460488
215030 0.7492003
215040 0.7371641
215050 0.7294263
215060 0.7319175
215070 0.7413239
215080 0.7472507
215090 0.7486597
215100 0.737134
215110 0.7217201
215120 0.7287118
215130 0.7312847
215140 0.7413691
215150 0.7342254
215160 0.7337236
215170 0.7334416
215180 0.7333583
215190 0.7331473
215200 0.7558705
215210 0.7582115
215220 0.750097
215230 0.748059
215240 0.7617013
215250 0.75015
215260 0.75229
215270 0.7487699
215280 0.7586308
215290 0.7589968
215300 0.7524393
215310 0.7506603
215320 0.7500913
215330 0.7525932
215340 0.7423893
215350 0.7414106
215360 0.7566113
215370 0.7570199
215380 0.7462888
215390 0.7513692
215400 0.7534879
215410 0.7646385
215420 0.7628063
215430 0.7643462
215440 0.7674103
215450 0.7632315
215460 0.7568615
215470 0.7595762
215480 0.7573013
215490 0.7644844
215500 0.7434081
215510 0.7464039
215520 0.7449495
215530 0.7432161
215540 0.737098
215550 0.7473871
215560 0.7557796
215570 0.7466819
215580 0.7568447
215590 0.7543808
215600 0.758873
215610 0.761519
215620 0.7426152
215630 0.7425127
215640 0.7395804
215650 0.7505044
215660 0.7486483
215670 0.7469356
215680 0.7591076
215690 0.7606806
215700 0.7691397
215710 0.7652605
215720 0.7521894
215730 0.7571559
215740 0.7636483
215750 0.7495453
215760 0.7582645
215770 0.7515058
215780 0.7451515
215790 0.7543105
215800 0.7616164
215810 0.7494706
215820 0.7599604
215830 0.7584317
215840 0.7613232
215850 0.7531514
215860 0.7445157
215870 0.7504941
215880 0.7529097
215890 0.7409712
215900 0.7346531
215910 0.730053
215920 0.7355961
215930 0.7381141
215940 0.7404294
215950 0.7477165
215960 0.7578163
215970 0.7577444
215980 0.7508076
215990 0.7543113
216000 0.7694305
216010 0.7654606
216020 0.7495847
216030 0.7515386
216040 0.7540816
216050 0.7473632
216060 0.7490722
216070 0.7463167
216080 0.7468234
216090 0.7625198
216100 0.7430468
216110 0.7542631
216120 0.7415694
216130 0.7419398
216140 0.7338012
216150 0.7429541
216160 0.7359256
216170 0.7316966
216180 0.7379583
216190 0.7263482
216200 0.7252542
216210 0.7335284
216220 0.7348574
216230 0.7302439
216240 0.7391219
216250 0.7368382
216260 0.745122
216270 0.750851
216280 0.7445933
216290 0.743751
216300 0.7414005
216310 0.7428975
216320 0.7493858
216330 0.7406332
216340 0.7258696
216350 0.7294427
216360 0.7361277
216370 0.741122
216380 0.7491596
216390 0.7449437
216400 0.7466338
216410 0.7454589
216420 0.7508962
216430 0.7487369
216440 0.7608945
216450 0.7578763
216460 0.7467818
216470 0.7544309
216480 0.7612763
216490 0.758742
216500 0.7610095
216510 0.7567016
216520 0.749787
216530 0.7430717
216540 0.7470551
216550 0.7470624
216560 0.7510973
216570 0.7488006
216580 0.7527722
216590 0.7522342
216600 0.7543507
216610 0.7593665
216620 0.7648515
216630 0.7512186
216640 0.7538098
216650 0.7596909
216660 0.7617773
216670 0.7544031
216680 0.7568218
216690 0.7590933
216700 0.7598084
216710 0.7608281
216720 0.7602516
216730 0.7472661
216740 0.7582065
216750 0.7584137
216760 0.7535048
216770 0.7546098
216780 0.7446246
216790 0.7338573
216800 0.743484
216810 0.7484494
216820 0.7564775
216830 0.7475849
216840 0.7644994
216850 0.7582693
216860 0.7615336
216870 0.7616073
216880 0.762826
216890 0.7734267
216900 0.7661892
216910 0.7614774
216920 0.7553938
216930 0.7533889
216940 0.7467391
216950 0.755706
216960 0.7525502
216970 0.7500291
216980 0.7596477
216990 0.760266
217000 0.7602422
217010 0.7573923
217020 0.7510273
217030 0.7563893
217040 0.7654587
217050 0.7696859
217060 0.771627
217070 0.7650812
217080 0.7649394
217090 0.7639533
217100 0.7650501
217110 0.7747519
217120 0.7671692
217130 0.7735927
217140 0.784673
217150 0.7732549
217160 0.7733378
217170 0.7754625
217180 0.7799721
217190 0.7770715
217200 0.7867999
217210 0.7783014
217220 0.765046
217230 0.7698049
217240 0.7628397
217250 0.7688279
217260 0.7868518
217270 0.7877312
217280 0.7879215
217290 0.7841992
217300 0.774046
217310 0.781799
217320 0.7718856
217330 0.77303
217340 0.7707821
217350 0.7700902
217360 0.7737542
217370 0.7793313
217380 0.7732281
217390 0.775839
217400 0.7807087
217410 0.7725014
217420 0.7852308
217430 0.7970132
217440 0.7870845
217450 0.7724802
217460 0.7779753
217470 0.7678148
217480 0.7762424
217490 0.7778098
217500 0.7608557
217510 0.7803541
217520 0.7810205
217530 0.7908538
217540 0.7840557
217550 0.7785083
217560 0.7820038
217570 0.7829992
217580 0.7875778
217590 0.780345
217600 0.7738203
217610 0.7802866
217620 0.7814769
217630 0.7700825
217640 0.7537082
217650 0.7599542
217660 0.7597785
217670 0.7685604
217680 0.783528
217690 0.7722707
217700 0.7583411
217710 0.7578003
217720 0.7504908
217730 0.754238
217740 0.7549953
217750 0.7628551
217760 0.7556568
217770 0.7714115
217780 0.7649032
217790 0.7626189
217800 0.7582664
217810 0.7633633
217820 0.7721072
217830 0.7567984
217840 0.7633447
217850 0.7657402
217860 0.7794449
217870 0.7735483
217880 0.773107
217890 0.7694457
217900 0.775463
217910 0.747805
217920 0.763137
217930 0.7549094
217940 0.7638219
217950 0.7608017
217960 0.769766
217970 0.7730211
217980 0.7709542
217990 0.7689708
218000 0.7629643
218010 0.7606877
218020 0.7694746
218030 0.7541705
218040 0.7531797
218050 0.7446362
218060 0.7490361
218070 0.7461321
218080 0.750799
218090 0.7439573
218100 0.7567077
218110 0.7561731
218120 0.7520886
218130 0.7516068
218140 0.7504198
218150 0.7594808
218160 0.755441
218170 0.7637761
218180 0.7659751
218190 0.75789
218200 0.7500851
218210 0.7496969
218220 0.7612132
218230 0.7564197
218240 0.7508049
218250 0.7531853
218260 0.7623887
218270 0.7588229
218280 0.7595646
218290 0.7642753
218300 0.7652786
218310 0.7789981
218320 0.7755729
218330 0.7639963
218340 0.7746961
218350 0.7791409
218360 0.7671265
218370 0.7727348
218380 0.770277
218390 0.7677029
218400 0.768787
218410 0.7672507
218420 0.7743765
218430 0.770072
218440 0.7765482
218450 0.7667833
218460 0.7823833
218470 0.7670798
218480 0.7778023
218490 0.758531
218500 0.7473645
218510 0.7670856
218520 0.7748778
218530 0.7722659
218540 0.7694218
218550 0.7694017
218560 0.7648188
218570 0.7650993
218580 0.7559074
218590 0.7678689
218600 0.7588541
218610 0.7574987
218620 0.7582331
218630 0.7546736
218640 0.7703428
218650 0.7661624
218660 0.7644237
218670 0.7740827
218680 0.7715909
218690 0.7630281
218700 0.7690891
218710 0.7683802
218720 0.7702054
218730 0.7641015
218740 0.7746077
218750 0.7772466
218760 0.7750958
218770 0.7579031
218780 0.7584667
218790 0.7601402
218800 0.7538489
218810 0.7511984
218820 0.7558387
218830 0.7635472
218840 0.7530676
218850 0.7563989
218860 0.7545959
218870 0.7536433
218880 0.7618339
218890 0.7515084
218900 0.7657689
218910 0.7594212
218920 0.7625496
218930 0.767022
218940 0.7685281
218950 0.7650434
218960 0.7606396
218970 0.7534702
218980 0.7546785
218990 0.7646437
219000 0.7521716
219010 0.7508278
219020 0.7524241
219030 0.7470009
219040 0.7485909
219050 0.7400714
219060 0.7381127
219070 0.7525033
219080 0.7521009
219090 0.7547856
219100 0.7486138
219110 0.7499623
219120 0.7616496
219130 0.7600412
219140 0.7664935
219150 0.7668607
219160 0.7614186
219170 0.7646751
219180 0.7461275
219190 0.7475924
219200 0.7481502
219210 0.7587459
219220 0.7590815
219230 0.7512972
219240 0.7455283
219250 0.7515708
219260 0.7514318
219270 0.7479591
219280 0.7563871
219290 0.7633529
219300 0.7551269
219310 0.7632653
219320 0.7523484
219330 0.7697199
219340 0.7556003
219350 0.760386
219360 0.7540872
219370 0.7620363
219380 0.7655795
219390 0.7609874
219400 0.7703719
219410 0.7506207
219420 0.744681
219430 0.757034
219440 0.7466748
219450 0.75978
219460 0.7595888
219470 0.7682807
219480 0.7613695
219490 0.7521092
219500 0.7633008
219510 0.7550172
219520 0.7596268
219530 0.7637725
219540 0.7554705
219550 0.7454013
219560 0.7436132
219570 0.7416357
219580 0.7394322
219590 0.7287796
219600 0.7380446
219610 0.7317407
219620 0.7510756
219630 0.7453953
219640 0.7351277
219650 0.7465233
219660 0.7294064
219670 0.7369242
219680 0.7495142
219690 0.7416671
219700 0.740742
219710 0.7350218
219720 0.7294472
219730 0.7383826
219740 0.7335461
219750 0.7350993
219760 0.7443612
219770 0.7486148
219780 0.7422386
219790 0.7523502
219800 0.7417331
219810 0.7420353
219820 0.7419518
219830 0.7325267
219840 0.7503214
219850 0.7490407
219860 0.7618774
219870 0.7594897
219880 0.7508457
219890 0.7517346
219900 0.7446283
219910 0.7533625
219920 0.7368478
219930 0.7387348
219940 0.7405027
219950 0.7323542
219960 0.7375335
219970 0.7344517
219980 0.7349879
219990 0.7435515
220000 0.7586614
220010 0.7647142
220020 0.7668142
220030 0.7684588
220040 0.7661126
220050 0.7528246
220060 0.7570087
220070 0.7570964
220080 0.7485626
220090 0.7515079
220100 0.751115
220110 0.7428077
220120 0.7498259
220130 0.7431174
220140 0.7435658
220150 0.7428433
220160 0.7387799
220170 0.7491907
220180 0.7419202
220190 0.7411218
220200 0.7364957
220210 0.7393165
220220 0.74831
220230 0.734313
220240 0.740389
220250 0.746805
220260 0.746679
220270 0.7481637
220280 0.7511409
220290 0.7624805
220300 0.7581103
220310 0.7598196
220320 0.7608351
220330 0.7625672
220340 0.763352
220350 0.7607988
220360 0.7540614
220370 0.749194
220380 0.7509519
220390 0.7395801
220400 0.7417493
220410 0.7402813
220420 0.7453437
220430 0.741097
220440 0.7503471
220450 0.7366517
220460 0.7362642
220470 0.7407956
220480 0.743758
220490 0.7400906
220500 0.7477741
220510 0.7574368
220520 0.7475384
220530 0.7364218
220540 0.7465736
220550 0.738572
220560 0.7485482
220570 0.7525763
220580 0.7536744
220590 0.7479823
220600 0.7493734
220610 0.7573214
220620 0.7586299
220630 0.7567589
220640 0.7580177
220650 0.7516953
220660 0.7586313
220670 0.756162
220680 0.7719938
220690 0.7726967
220700 0.7629039
220710 0.7712328
220720 0.7680439
220730 0.7613645
220740 0.7612932
220750 0.7624279
220760 0.7641274
220770 0.7599617
220780 0.760965
220790 0.7632666
220800 0.7678276
220810 0.7577878
220820 0.7690052
220830 0.762409
220840 0.7521752
220850 0.7570435
220860 0.746472
220870 0.7475367
220880 0.7607584
220890 0.7643833
220900 0.7705507
220910 0.7703558
220920 0.7746794
220930 0.7748125
220940 0.7704454
220950 0.7656295
220960 0.7615725
220970 0.7619091
220980 0.7591911
220990 0.7644926
221000 0.7535027
221010 0.7560805
221020 0.7621359
221030 0.7634023
221040 0.7589888
221050 0.7483225
221060 0.7462649
221070 0.7450784
221080 0.7532865
221090 0.7583781
221100 0.741185
221110 0.7420159
221120 0.7483349
221130 0.7466159
221140 0.7358939
221150 0.732204
221160 0.7407288
221170 0.7359757
221180 0.7370658
221190 0.7429589
221200 0.746056
221210 0.7480278
221220 0.7545081
221230 0.737552
221240 0.7397867
221250 0.7377247
221260 0.7365924
221270 0.7392825
221280 0.7424086
221290 0.7349062
221300 0.7468647
221310 0.7466748
221320 0.7496011
221330 0.7617306
221340 0.7679362
221350 0.7775152
221360 0.7650205
221370 0.751121
221380 0.7551577
221390 0.7564098
221400 0.7606156
221410 0.7489209
221420 0.7574612
221430 0.7470146
221440 0.7562599
221450 0.7537321
221460 0.7486174
221470 0.7484369
221480 0.7432912
221490 0.7368892
221500 0.7350162
221510 0.7293601
221520 0.7492906
221530 0.7527998
221540 0.7466229
221550 0.7474827
221560 0.7470883
221570 0.7358162
221580 0.7276744
221590 0.7241654
221600 0.7301115
221610 0.7310043
221620 0.7240443
221630 0.7404906
221640 0.7294567
221650 0.7367054
221660 0.7301013
221670 0.7293563
221680 0.726124
221690 0.7423491
221700 0.7407454
221710 0.7373748
221720 0.7282777
221730 0.7262946
221740 0.7272004
221750 0.7272099
221760 0.7259176
221770 0.7285797
221780 0.7335742
221790 0.7381153
221800 0.7398849
221810 0.749099
221820 0.7571367
221830 0.7559153
221840 0.7544473
221850 0.7493855
221860 0.7355273
221870 0.7523621
221880 0.7573809
221890 0.7617111
221900 0.7568227
221910 0.7419932
221920 0.7592614
221930 0.7599092
221940 0.7477533
221950 0.7355494
221960 0.7494039
221970 0.7531146
221980 0.7612404
221990 0.7607937
222000 0.7482592
222010 0.7404786
222020 0.7383446
222030 0.7438969
222040 0.7355253
222050 0.7385559
222060 0.7418823
222070 0.7643342
222080 0.7607487
222090 0.7560126
222100 0.7688181
222110 0.7664955
222120 0.7628163
222130 0.7680609
222140 0.7624742
222150 0.7592811
222160 0.7639045
222170 0.7604407
222180 0.7650521
222190 0.7639202
222200 0.7721425
222210 0.7715153
222220 0.7812957
222230 0.7735776
222240 0.7701498
222250 0.7473744
222260 0.7668312
222270 0.7614139
222280 0.7554153
222290 0.749072
222300 0.7593375
222310 0.7615606
222320 0.7582799
222330 0.7547554
222340 0.7605163
222350 0.7579416
222360 0.7562156
222370 0.7528949
222380 0.7488589
222390 0.7538784
222400 0.7656156
222410 0.7686507
222420 0.7640367
222430 0.7726559
222440 0.7626554
222450 0.760578
222460 0.7539545
222470 0.7586632
222480 0.7536051
222490 0.7643678
222500 0.7663176
222510 0.7600117
222520 0.7704808
222530 0.7686806
222540 0.7495884
222550 0.7430653
222560 0.7437192
222570 0.7594582
222580 0.7635137
222590 0.7554379
222600 0.7569198
222610 0.76368
222620 0.7633746
222630 0.7593529
222640 0.7544271
222650 0.7459091
222660 0.7484245
222670 0.7580527
222680 0.7572464
222690 0.7470585
222700 0.7635641
222710 0.7507981
222720 0.7543572
222730 0.7564779
222740 0.7575811
222750 0.7468073
222760 0.7423983
222770 0.7508407
222780 0.7577013
222790 0.7719944
222800 0.7867455
222810 0.7752637
222820 0.7688625
222830 0.7643303
222840 0.7587784
222850 0.7529312
222860 0.7587707
222870 0.7547838
222880 0.7461355
222890 0.7463919
222900 0.7383469
222910 0.7434527
222920 0.7537516
222930 0.7607853
222940 0.752232
222950 0.7462958
222960 0.7510887
222970 0.7583766
222980 0.7571856
222990 0.7608359
223000 0.7530152
223010 0.7499959
223020 0.763284
223030 0.7579897
223040 0.7708328
223050 0.768753
223060 0.7805691
223070 0.7666494
223080 0.7634279
223090 0.7577525
223100 0.758487
223110 0.7673485
223120 0.76439
223130 0.7560414
223140 0.7622805
223150 0.7564594
223160 0.7588139
223170 0.7631068
223180 0.7572885
223190 0.7449434
223200 0.7541283
223210 0.7512582
223220 0.745783
223230 0.7525447
223240 0.752357
223250 0.7601479
223260 0.7672566
223270 0.765914
223280 0.7622446
223290 0.7654727
223300 0.7555063
223310 0.7599326
223320 0.7531004
223330 0.7543447
223340 0.7520577
223350 0.7486388
223360 0.7584813
223370 0.7509831
223380 0.7501516
223390 0.7471173
223400 0.7458791
223410 0.7381188
223420 0.742611
223430 0.7367322
223440 0.7428017
223450 0.7381659
223460 0.7482614
223470 0.7496324
223480 0.7493712
223490 0.74765
223500 0.7408904
223510 0.7392646
223520 0.7260261
223530 0.7417313
223540 0.7420985
223550 0.7377985
223560 0.7414236
223570 0.7295782
223580 0.7292056
223590 0.7344627
223600 0.7366717
223610 0.7392464
223620 0.7441361
223630 0.7415491
223640 0.7417244
223650 0.739381
223660 0.7428493
223670 0.7488401
223680 0.740923
223690 0.7469305
223700 0.7620253
223710 0.7532473
223720 0.7641648
223730 0.7609469
223740 0.7605584
223750 0.7464696
223760 0.732199
223770 0.7381614
223780 0.7413333
223790 0.7501221
223800 0.7405575
223810 0.7322878
223820 0.7538212
223830 0.7517542
223840 0.7407804
223850 0.7466302
223860 0.7598308
223870 0.7606289
223880 0.7717839
223890 0.7607691
223900 0.7677376
223910 0.7713698
223920 0.7631872
223930 0.7603506
223940 0.7507821
223950 0.746471
223960 0.760994
223970 0.748675
223980 0.7338393
223990 0.7426412
224000 0.7450015
224010 0.7454362
224020 0.7472398
224030 0.7479151
224040 0.764426
224050 0.7546859
224060 0.7500656
224070 0.7607988
224080 0.7628793
224090 0.7483986
224100 0.7560313
224110 0.7509155
224120 0.7393681
224130 0.7433404
224140 0.7532991
224150 0.7405553
224160 0.7472136
224170 0.7412316
224180 0.7443239
224190 0.7497104
224200 0.7463673
224210 0.7477388
224220 0.7398086
224230 0.7327114
224240 0.7431318
224250 0.7463108
224260 0.7506412
224270 0.7455353
224280 0.7436086
224290 0.7444197
224300 0.751169
224310 0.7403264
224320 0.7372032
224330 0.7369766
224340 0.7399682
224350 0.7285899
224360 0.7285455
224370 0.726319
224380 0.7364848
224390 0.7341835
224400 0.7297625
224410 0.7398091
224420 0.7462657
224430 0.7513884
224440 0.7406971
224450 0.7380929
224460 0.7524251
224470 0.7546715
224480 0.7489262
224490 0.7453046
224500 0.7470275
224510 0.7478611
224520 0.7489482
224530 0.7421054
224540 0.7454244
224550 0.7440811
224560 0.7369769
224570 0.7514889
224580 0.752619
224590 0.7418918
224600 0.7358989
224610 0.7400051
224620 0.745085
224630 0.7503462
224640 0.7512546
224650 0.7567723
224660 0.7511892
224670 0.7283925
224680 0.7294837
224690 0.7224606
224700 0.7300863
224710 0.7286049
224720 0.7433978
224730 0.750713
224740 0.7398379
224750 0.7297888
224760 0.7225223
224770 0.7265769
224780 0.7129176
224790 0.7239091
224800 0.7281588
224810 0.7290282
224820 0.7257644
224830 0.7249203
224840 0.726873
224850 0.7208912
224860 0.7131017
224870 0.7180677
224880 0.7300637
224890 0.7365884
224900 0.7417806
224910 0.7344169
224920 0.7393504
224930 0.7364551
224940 0.7382459
224950 0.7346138
224960 0.7386406
224970 0.7309664
224980 0.7209515
224990 0.7205594
225000 0.722221
225010 0.7261621
225020 0.7325799
225030 0.7354959
225040 0.7261233
225050 0.7343189
225060 0.7245649
225070 0.7377638
225080 0.7355624
225090 0.7394893
225100 0.7253659
225110 0.721707
225120 0.7202803
225130 0.7327442
225140 0.7357566
225150 0.7354366
225160 0.7351477
225170 0.7350101
225180 0.7172618
225190 0.7250512
225200 0.725809
225210 0.734042
225220 0.7406369
225230 0.7441347
225240 0.7412954
225250 0.746274
225260 0.742017
225270 0.74452
225280 0.7217937
225290 0.7304873
225300 0.7276359
225310 0.7346817
225320 0.7413113
225330 0.7378715
225340 0.7382228
225350 0.7355249
225360 0.7359381
225370 0.7313511
225380 0.7308319
225390 0.7205768
225400 0.7448899
225410 0.741088
225420 0.744243
225430 0.7468638
225440 0.7418699
225450 0.7332883
225460 0.7421365
225470 0.733214
225480 0.73857
225490 0.7398934
225500 0.7387558
225510 0.7374132
225520 0.7307158
225530 0.7286737
225540 0.7330787
225550 0.7276226
225560 0.7219075
225570 0.7216557
225580 0.7238876
225590 0.7210858
225600 0.7177485
225610 0.7245048
225620 0.7314436
225630 0.728418
225640 0.7287317
225650 0.72643
225660 0.7292773
225670 0.71907
225680 0.7196259
225690 0.707311
225700 0.7070966
225710 0.7183562
225720 0.7252183
225730 0.7258161
225740 0.7237836
225750 0.7172732
225760 0.724045
225770 0.7149679
225780 0.7131635
225790 0.7241487
225800 0.7236878
225810 0.7214497
225820 0.7210264
225830 0.7287803
225840 0.7256824
225850 0.7280892
225860 0.7241718
225870 0.7333232
225880 0.7330678
225890 0.7272766
225900 0.7274131
225910 0.7424524
225920 0.7473953
225930 0.7437254
225940 0.7383055
225950 0.7363387
225960 0.7367719
225970 0.7397391
225980 0.7517936
225990 0.773668
226000 0.7677724
226010 0.7586775
226020 0.7571381
226030 0.7498342
226040 0.753124
226050 0.7565358
226060 0.747457
226070 0.7420958
226080 0.7520432
226090 0.748525
226100 0.7442699
226110 0.7356775
226120 0.7412714
226130 0.7597636
226140 0.7664006
226150 0.7657031
226160 0.7357876
226170 0.7220993
226180 0.7227837
226190 0.7376813
226200 0.7355614
226210 0.7400939
226220 0.7271782
226230 0.7314448
226240 0.7438251
226250 0.7288384
226260 0.7360372
226270 0.7462777
226280 0.7403485
226290 0.7314163
226300 0.7190501
226310 0.7319242
226320 0.7324964
226330 0.7318965
226340 0.7279321
226350 0.7337733
226360 0.7307185
226370 0.7375494
226380 0.751979
226390 0.7524093
226400 0.7546363
226410 0.7456281
226420 0.7519038
226430 0.7540544
226440 0.7509625
226450 0.7542163
226460 0.7459914
226470 0.7580966
226480 0.7652992
226490 0.7592115
226500 0.7466635
226510 0.7406753
226520 0.737696
226530 0.7426704
226540 0.7510223
226550 0.7579448
226560 0.7638491
226570 0.7639725
226580 0.7613674
226590 0.7574357
226600 0.7549846
226610 0.7644399
226620 0.7542522
226630 0.7605259
226640 0.7626774
226650 0.7713761
226660 0.7742906
226670 0.7614272
226680 0.755487
226690 0.7518449
226700 0.7444863
226710 0.7493656
226720 0.7479887
226730 0.7519139
226740 0.7556475
226750 0.7599574
226760 0.7527328
226770 0.7526323
226780 0.7438216
226790 0.7398819
226800 0.7326525
226810 0.7499999
226820 0.7593653
226830 0.7654855
226840 0.7465245
226850 0.7418826
226860 0.7392311
226870 0.7388525
226880 0.7476639
226890 0.7462071
226900 0.7302875
226910 0.7446579
226920 0.7584484
226930 0.7602069
226940 0.758016
226950 0.7709324
226960 0.7658386
226970 0.7608029
226980 0.7548087
226990 0.7541178
227000 0.764087
227010 0.7527099
227020 0.7454628
227030 0.7462102
227040 0.7409772
227050 0.7586631
227060 0.7470771
227070 0.7384107
227080 0.7436665
227090 0.748677
227100 0.7421997
227110 0.7422473
227120 0.7459043
227130 0.7350914
227140 0.7305167
227150 0.7433491
227160 0.7387746
227170 0.7323009
227180 0.7287679
227190 0.7350987
227200 0.746798
227210 0.7515998
227220 0.7423258
227230 0.7407334
227240 0.7462949
227250 0.7399306
227260 0.7469237
227270 0.7459775
227280 0.7469562
227290 0.748754
227300 0.7496769
227310 0.7565171
227320 0.7545696
227330 0.7534774
227340 0.7564577
227350 0.7568042
227360 0.7578791
227370 0.7607133
227380 0.7640784
227390 0.759953
227400 0.7668604
227410 0.7571806
227420 0.7606461
227430 0.7719921
227440 0.7556296
227450 0.7443606
227460 0.7560424
227470 0.7566057
227480 0.7661112
227490 0.75869
227500 0.7630788
227510 0.7515747
227520 0.7466472
227530 0.7464342
227540 0.7335305
227550 0.7414773
227560 0.749162
227570 0.7575472
227580 0.745108
227590 0.7411183
227600 0.7425939
227610 0.7442066
227620 0.7504963
227630 0.7522911
227640 0.7600614
227650 0.7685359
227660 0.758267
227670 0.7478241
227680 0.736886
227690 0.7474479
227700 0.7506893
227710 0.753269
227720 0.7478727
227730 0.7361942
227740 0.7356128
227750 0.7300044
227760 0.7296281
227770 0.7236809
227780 0.7256379
227790 0.724316
227800 0.723032
227810 0.7278174
227820 0.7420951
227830 0.7426071
227840 0.7411365
227850 0.7367989
227860 0.7461356
227870 0.7440235
227880 0.7316272
227890 0.7230678
227900 0.7368051
227910 0.7247668
227920 0.7260873
227930 0.738162
227940 0.7278961
227950 0.7272647
227960 0.7331531
227970 0.7350545
227980 0.7432675
227990 0.7220148
228000 0.7269008
228010 0.7289487
228020 0.731989
228030 0.7326698
228040 0.7192248
228050 0.7259353
228060 0.7254583
228070 0.7265869
228080 0.7198834
228090 0.7312903
228100 0.7484412
228110 0.7367291
228120 0.7352611
228130 0.7431097
228140 0.737941
228150 0.7394068
228160 0.7344343
228170 0.7258025
228180 0.7239492
228190 0.7230185
228200 0.7198256
228210 0.7321882
228220 0.7215971
228230 0.7147571
228240 0.7214598
228250 0.7276869
228260 0.7296317
228270 0.7274835
228280 0.727515
228290 0.7236279
228300 0.7156525
228310 0.7288609
228320 0.7405654
228330 0.7355863
228340 0.7425997
228350 0.7483314
228360 0.7444621
228370 0.7423798
228380 0.7441948
228390 0.7378348
228400 0.73945
228410 0.7394539
228420 0.7320574
228430 0.7287928
228440 0.7300456
228450 0.7307305
228460 0.7311913
228470 0.7322505
228480 0.7299782
228490 0.7293317
228500 0.715414
228510 0.7177268
228520 0.7135691
228530 0.7174123
228540 0.7285804
228550 0.7269397
228560 0.7262952
228570 0.7363688
228580 0.7224495
228590 0.7331923
228600 0.7271335
228610 0.743885
228620 0.7499598
228630 0.734111
228640 0.7404921
228650 0.7410661
228660 0.741869
228670 0.7445568
228680 0.755011
228690 0.7516209
228700 0.74163
228710 0.750717
228720 0.7467505
228730 0.7534695
228740 0.7314922
228750 0.738632
228760 0.7385873
228770 0.739166
228780 0.7578177
228790 0.7419831
228800 0.7402782
228810 0.7414421
228820 0.745242
228830 0.7358115
228840 0.753634
228850 0.7478847
228860 0.7604854
228870 0.7563171
228880 0.7588404
228890 0.7443385
228900 0.7678009
228910 0.7679463
228920 0.7624627
228930 0.7546551
228940 0.7639267
228950 0.7552465
228960 0.7596906
228970 0.7554016
228980 0.7575641
228990 0.7669515
229000 0.7597476
229010 0.7530395
229020 0.7417251
229030 0.7470201
229040 0.7389252
229050 0.7400544
229060 0.7386237
229070 0.7379524
229080 0.7449746
229090 0.7427218
229100 0.7440176
229110 0.7495692
229120 0.7474795
229130 0.7529346
229140 0.7582065
229150 0.7622769
229160 0.748374
229170 0.7500538
229180 0.7526407
229190 0.7450679
229200 0.7359552
229210 0.7344089
229220 0.7347942
229230 0.7394969
229240 0.7358837
229250 0.7502566
229260 0.7465234
229270 0.7582346
229280 0.7637809
229290 0.769361
229300 0.7741592
229310 0.758378
229320 0.7501099
229330 0.7492564
229340 0.7509764
229350 0.7526579
229360 0.7587616
229370 0.7691837
229380 0.7720941
229390 0.7619978
229400 0.7705952
229410 0.7787755
229420 0.7685212
229430 0.7827725
229440 0.765558
229450 0.7798263
229460 0.7671347
229470 0.7675979
229480 0.7757002
229490 0.776337
229500 0.7692313
229510 0.7793806
229520 0.7651584
229530 0.7749927
229540 0.7829497
229550 0.7909811
229560 0.7755865
229570 0.7813021
229580 0.7720937
229590 0.785156
229600 0.7866758
229610 0.7722252
229620 0.7731453
229630 0.7716347
229640 0.7667842
229650 0.7636439
229660 0.765336
229670 0.7672392
229680 0.7644405
229690 0.7727581
229700 0.7707881
229710 0.7771632
229720 0.7692153
229730 0.7727647
229740 0.7669192
229750 0.7765971
229760 0.7805609
229770 0.7694954
229780 0.7741225
229790 0.7661939
229800 0.7635468
229810 0.7626835
229820 0.7637123
229830 0.7626109
229840 0.7596205
229850 0.7560898
229860 0.7501757
229870 0.756751
229880 0.761828
229890 0.7505353
229900 0.7542211
229910 0.7586607
229920 0.7653362
229930 0.7628179
229940 0.7625976
229950 0.7652167
229960 0.7600547
229970 0.7599288
229980 0.7584223
229990 0.7627515
230000 0.7563
230010 0.7608283
230020 0.7716197
230030 0.767046
230040 0.7640269
230050 0.7722231
230060 0.7605419
230070 0.7580509
230080 0.7626191
230090 0.7632406
230100 0.7575642
230110 0.7652093
230120 0.767956
230130 0.7688256
230140 0.7595833
230150 0.7662927
230160 0.7655154
230170 0.7776667
230180 0.7629748
230190 0.7619047
230200 0.7543576
230210 0.7710234
230220 0.7553235
230230 0.7633348
230240 0.753695
230250 0.7616104
230260 0.7609113
230270 0.7625526
230280 0.7700885
230290 0.7689482
230300 0.7729485
230310 0.7741773
230320 0.759527
230330 0.7562934
230340 0.7585638
230350 0.7614908
230360 0.765449
230370 0.7683222
230380 0.7773872
230390 0.7687942
230400 0.7794732
230410 0.7666232
230420 0.758059
230430 0.7749717
230440 0.7657294
230450 0.7741295
230460 0.7576543
230470 0.7624098
230480 0.7651983
230490 0.7661291
230500 0.7693193
230510 0.766543
230520 0.7629925
230530 0.7517946
230540 0.7622398
230550 0.774893
230560 0.7781838
230570 0.7820233
230580 0.7837951
230590 0.7700088
230600 0.7631274
230610 0.7567703
230620 0.7663725
230630 0.7566753
230640 0.7533762
230650 0.7551346
230660 0.7580919
230670 0.7546082
230680 0.7567722
230690 0.7750096
230700 0.7777255
230710 0.7736248
230720 0.7808406
230730 0.7793746
230740 0.7717102
230750 0.7792214
230760 0.7692549
230770 0.7840647
230780 0.779073
230790 0.7682792
230800 0.7663994
230810 0.7738478
230820 0.758368
230830 0.7661361
230840 0.7555956
230850 0.7663518
230860 0.7651837
230870 0.7727798
230880 0.7711802
230890 0.7822866
230900 0.7798104
230910 0.7817633
230920 0.7723402
230930 0.778082
230940 0.7669815
230950 0.7754536
230960 0.7660941
230970 0.7643669
230980 0.7762888
230990 0.7806751
231000 0.7689958
231010 0.7707225
231020 0.7771377
231030 0.791508
231040 0.7872173
231050 0.7819688
231060 0.7825938
231070 0.7812039
231080 0.7715495
231090 0.7705901
231100 0.7801458
231110 0.7844179
231120 0.7800931
231130 0.7781985
231140 0.7782069
231150 0.7680959
231160 0.7728028
231170 0.7761918
231180 0.7791529
231190 0.7881303
231200 0.7865521
231210 0.787154
231220 0.7846283
231230 0.7812435
231240 0.7817678
231250 0.7799859
231260 0.7694483
231270 0.784276
231280 0.7801425
231290 0.7874403
231300 0.7811034
231310 0.7783395
231320 0.7695982
231330 0.7733741
231340 0.7735865
231350 0.769378
231360 0.7765164
231370 0.7810796
231380 0.783597
231390 0.8055389
231400 0.7955071
231410 0.7932555
231420 0.7839621
231430 0.7766215
231440 0.774756
231450 0.7752123
231460 0.7758968
231470 0.7769926
231480 0.7924693
231490 0.7887787
231500 0.7833284
231510 0.7890803
231520 0.7854499
231530 0.7763832
231540 0.7645987
231550 0.7634522
231560 0.7613448
231570 0.7778263
231580 0.7777869
231590 0.7595364
231600 0.7753009
231610 0.7735372
231620 0.7772745
231630 0.7824753
231640 0.7833777
231650 0.7821715
231660 0.7797869
231670 0.7821864
231680 0.793429
231690 0.7728986
231700 0.7802476
231710 0.7828967
231720 0.7883077
231730 0.7817204
231740 0.7836307
231750 0.7868358
231760 0.786706
231770 0.7851422
231780 0.7735593
231790 0.7692461
231800 0.7737471
231810 0.7658696
231820 0.7764975
231830 0.7749401
231840 0.7792032
231850 0.78143
231860 0.7793637
231870 0.7862249
231880 0.7810243
231890 0.7800776
231900 0.77272
231910 0.7900237
231920 0.7940879
231930 0.7881874
231940 0.7750582
231950 0.7760547
231960 0.7759102
231970 0.7780704
231980 0.7851145
231990 0.7719857
232000 0.7763675
232010 0.7765313
232020 0.7745811
232030 0.7591334
232040 0.7729648
232050 0.777081
232060 0.7885666
232070 0.7809215
232080 0.7965007
232090 0.7841811
232100 0.7796273
232110 0.782597
232120 0.7897559
232130 0.7834684
232140 0.7852216
232150 0.7912514
232160 0.7886414
232170 0.7839713
232180 0.7766898
232190 0.7726997
232200 0.7661946
232210 0.7730974
232220 0.7890992
232230 0.7914896
232240 0.7956417
232250 0.7880607
232260 0.7779404
232270 0.7936206
232280 0.7883396
232290 0.8027039
232300 0.7951104
232310 0.8021726
232320 0.8082899
232330 0.7993672
232340 0.8052948
232350 0.8072311
232360 0.8000877
232370 0.7975134
232380 0.7903566
232390 0.7905564
232400 0.7954956
232410 0.7969211
232420 0.7865812
232430 0.7878987
232440 0.80743
232450 0.7993385
232460 0.8022271
232470 0.798647
232480 0.8006013
232490 0.8065681
232500 0.7980369
232510 0.8041478
232520 0.7978094
232530 0.8014573
232540 0.8005968
232550 0.8002972
232560 0.7883633
232570 0.7924379
232580 0.78022
232590 0.7776423
232600 0.7810234
232610 0.794648
232620 0.7895901
232630 0.7897043
232640 0.791121
232650 0.7995135
232660 0.8120588
232670 0.7949177
232680 0.8013197
232690 0.8014539
232700 0.8010942
232710 0.8001441
232720 0.799984
232730 0.7943469
232740 0.7881446
232750 0.7938499
232760 0.7794793
232770 0.7880228
232780 0.7910398
232790 0.8017318
232800 0.7790889
232810 0.782743
232820 0.7866735
232830 0.7822481
232840 0.7757895
232850 0.770523
232860 0.7816858
232870 0.7773033
232880 0.7700633
232890 0.7737741
232900 0.7688203
232910 0.7719162
232920 0.7737536
232930 0.784237
232940 0.7850923
232950 0.7884763
232960 0.7914713
232970 0.7880667
232980 0.7894116
232990 0.7892846
233000 0.807702
233010 0.785555
233020 0.7900246
233030 0.7939979
233040 0.7879978
233050 0.7833784
233060 0.7757486
233070 0.7718555
233080 0.7714288
233090 0.7929553
233100 0.7774861
233110 0.7774926
233120 0.7805145
233130 0.783012
233140 0.7881026
233150 0.7787884
233160 0.7868181
233170 0.7764172
233180 0.7798764
233190 0.7744665
233200 0.7791687
233210 0.7855296
233220 0.7800118
233230 0.7910999
233240 0.7929503
233250 0.7984828
233260 0.7943629
233270 0.8078884
233280 0.8246471
233290 0.8137533
233300 0.8170783
233310 0.8110231
233320 0.8174784
233330 0.8095391
233340 0.8174379
233350 0.8033317
233360 0.8005747
233370 0.8002998
233380 0.8042399
233390 0.8163583
233400 0.8133036
233410 0.8099775
233420 0.8150911
233430 0.8105047
233440 0.8297926
233450 0.8146515
233460 0.8250063
233470 0.8146298
233480 0.8084096
233490 0.8182938
233500 0.8144794
233510 0.8139322
233520 0.8125928
233530 0.8174673
233540 0.80644
233550 0.8035188
233560 0.8031274
233570 0.8082093
233580 0.8252615
233590 0.8213442
233600 0.816371
233610 0.8046101
233620 0.7979891
233630 0.7922686
233640 0.7976559
233650 0.8043858
233660 0.7960265
233670 0.7999926
233680 0.8101654
233690 0.8052145
233700 0.8093774
233710 0.8088546
233720 0.8067212
233730 0.8078309
233740 0.7942346
233750 0.8064154
233760 0.8042719
233770 0.808991
233780 0.8085851
233790 0.8110632
233800 0.8061269
233810 0.8184189
233820 0.8191714
233830 0.8193381
233840 0.8196178
233850 0.8227142
233860 0.8270448
233870 0.8219849
233880 0.8204197
233890 0.8084202
233900 0.8131096
233910 0.813453
233920 0.8168291
233930 0.8165165
233940 0.8117917
233950 0.8149499
233960 0.8151197
233970 0.8145128
233980 0.8262896
233990 0.8392686
234000 0.8391007
234010 0.8229993
234020 0.812416
234030 0.8305478
234040 0.8360931
234050 0.8230886
234060 0.8040102
234070 0.8115004
234080 0.8140749
234090 0.8080063
234100 0.8108845
234110 0.8248747
234120 0.8210716
234130 0.8177826
234140 0.808226
234150 0.804639
234160 0.8129064
234170 0.8222145
234180 0.8106934
234190 0.8164685
234200 0.8168902
234210 0.8177894
234220 0.8215727
234230 0.82637
234240 0.8157068
234250 0.8150723
234260 0.8064256
234270 0.7997465
234280 0.7982622
234290 0.7962648
234300 0.7973454
234310 0.8008878
234320 0.8154585
234330 0.8200687
234340 0.8019025
234350 0.8072391
234360 0.8101574
234370 0.8206517
234380 0.8050644
234390 0.8138712
234400 0.8031769
234410 0.7942607
234420 0.8104256
234430 0.7928892
234440 0.7901852
234450 0.7977788
234460 0.787203
234470 0.7800006
234480 0.7845284
234490 0.7841213
234500 0.7829919
234510 0.7876618
234520 0.785477
234530 0.7921215
234540 0.7972331
234550 0.8059856
234560 0.7976652
234570 0.7951027
234580 0.7896028
234590 0.7914885
234600 0.7890648
234610 0.791241
234620 0.790044
234630 0.7832959
234640 0.7790586
234650 0.777618
234660 0.7829624
234670 0.774425
234680 0.7821743
234690 0.772606
234700 0.7808182
234710 0.782111
234720 0.7846822
234730 0.7775373
234740 0.7819393
234750 0.7787526
234760 0.7705933
234770 0.7829804
234780 0.7678651
234790 0.7713037
234800 0.7760498
234810 0.7821676
234820 0.7833602
234830 0.7687196
234840 0.7777818
234850 0.7780905
234860 0.7861565
234870 0.7747865
234880 0.7858664
234890 0.7838428
234900 0.7857418
234910 0.7849118
234920 0.781367
234930 0.7879152
234940 0.7903178
234950 0.780114
234960 0.772482
234970 0.7806276
234980 0.7806088
234990 0.777274
235000 0.7752706
235010 0.7819881
235020 0.7766401
235030 0.770216
235040 0.7811546
235050 0.7710076
235060 0.7864849
235070 0.7749132
235080 0.7761937
235090 0.7736569
235100 0.7732412
235110 0.7712543
235120 0.7847657
235130 0.7798923
235140 0.7798121
235150 0.7721505
235160 0.7760943
235170 0.7869247
235180 0.7781695
235190 0.7817492
235200 0.7844946
235210 0.7830275
235220 0.7808962
235230 0.7817744
235240 0.7790141
235250 0.7779214
235260 0.7765099
235270 0.7754262
235280 0.7877058
235290 0.7950987
235300 0.7865204
235310 0.7892892
235320 0.7780973
235330 0.7832891
235340 0.772396
235350 0.7689626
235360 0.7700354
235370 0.7675781
235380 0.7637609
235390 0.7568689
235400 0.7606694
235410 0.7713498
235420 0.7789826
235430 0.7657376
235440 0.775178
235450 0.778905
235460 0.7652454
235470 0.7652176
235480 0.7649788
235490 0.7689254
235500 0.772878
235510 0.7714832
235520 0.7802889
235530 0.7780816
235540 0.7772675
235550 0.7778543
235560 0.7858512
235570 0.7775673
235580 0.7891645
235590 0.7940388
235600 0.7948808
235610 0.796919
235620 0.794503
235630 0.7870491
235640 0.7895853
235650 0.7898126
235660 0.7844862
235670 0.7912997
235680 0.7873866
235690 0.7830085
235700 0.7810104
235710 0.7842526
235720 0.7899035
235730 0.7848229
235740 0.800952
235750 0.7828783
235760 0.7864956
235770 0.7989546
235780 0.7927315
235790 0.7921951
235800 0.7876235
235810 0.7795156
235820 0.7792078
235830 0.7843949
235840 0.7775897
235850 0.7592759
235860 0.7669513
235870 0.7723185
235880 0.7727098
235890 0.7772925
235900 0.7903384
235910 0.7898368
235920 0.7885497
235930 0.7696415
235940 0.7705446
235950 0.7673103
235960 0.7589038
235970 0.7725112
235980 0.7781491
235990 0.7790759
236000 0.7783576
236010 0.7693022
236020 0.7641696
236030 0.7777826
236040 0.7845883
236050 0.774118
236060 0.7701738
236070 0.7792207
236080 0.7876034
236090 0.7851773
236100 0.7839695
236110 0.7672879
236120 0.7635332
236130 0.7706763
236140 0.7740568
236150 0.7789358
236160 0.7686321
236170 0.7670595
236180 0.7631028
236190 0.7675911
236200 0.7623415
236210 0.7674038
236220 0.7653562
236230 0.7636882
236240 0.7645469
236250 0.769787
236260 0.7741092
236270 0.7790973
236280 0.7724065
236290 0.7690367
236300 0.7748053
236310 0.7760159
236320 0.7747932
236330 0.7537827
236340 0.757569
236350 0.7646529
236360 0.7523085
236370 0.757963
236380 0.7590749
236390 0.7730082
236400 0.7784619
236410 0.7831953
236420 0.7872745
236430 0.7808433
236440 0.7768506
236450 0.7670704
236460 0.7698578
236470 0.7838032
236480 0.7737529
236490 0.7729423
236500 0.7727322
236510 0.7658891
236520 0.7674373
236530 0.7668363
236540 0.7700595
236550 0.7642493
236560 0.779611
236570 0.7781162
236580 0.7814386
236590 0.7674634
236600 0.7593352
236610 0.7699817
236620 0.766824
236630 0.772164
236640 0.7622592
236650 0.7717577
236660 0.7722338
236670 0.7659556
236680 0.7798251
236690 0.7751438
236700 0.7781856
236710 0.7925861
236720 0.7822648
236730 0.7749296
236740 0.7798405
236750 0.7793849
236760 0.7729192
236770 0.7763537
236780 0.7762337
236790 0.7738476
236800 0.7712901
236810 0.777209
236820 0.7627509
236830 0.7629156
236840 0.769256
236850 0.7743473
236860 0.7823445
236870 0.7756023
236880 0.7777045
236890 0.7706625
236900 0.7723619
236910 0.7717064
236920 0.760927
236930 0.7637351
236940 0.7631089
236950 0.764611
236960 0.7508336
236970 0.7683554
236980 0.7657847
236990 0.7643863
237000 0.7671768
237010 0.772475
237020 0.7613536
237030 0.7825248
237040 0.7656174
237050 0.7694497
237060 0.7665055
237070 0.7645401
237080 0.7703146
237090 0.7606262
237100 0.7570877
237110 0.7644683
237120 0.7608417
237130 0.7607585
237140 0.7634527
237150 0.7667236
237160 0.7700076
237170 0.7739018
237180 0.7744159
237190 0.7753729
237200 0.7749736
237210 0.7718173
237220 0.7689093
237230 0.7505699
237240 0.7626644
237250 0.7639496
237260 0.7603837
237270 0.7670639
237280 0.767756
237290 0.7554982
237300 0.7601504
237310 0.7689338
237320 0.7552981
237330 0.755899
237340 0.7574428
237350 0.7665966
237360 0.7645997
237370 0.7645327
237380 0.7720056
237390 0.7629474
237400 0.7650005
237410 0.7680117
237420 0.767588
237430 0.7669026
237440 0.7723102
237450 0.7753544
237460 0.771374
237470 0.759692
237480 0.7682313
237490 0.7820308
237500 0.7831473
237510 0.7828436
237520 0.7935917
237530 0.773761
237540 0.7773373
237550 0.7900545
237560 0.794967
237570 0.7886783
237580 0.7931468
237590 0.7848665
237600 0.7808827
237610 0.7879166
237620 0.7791687
237630 0.7830675
237640 0.7851651
237650 0.7915326
237660 0.7735338
237670 0.7776871
237680 0.7749758
237690 0.7608861
237700 0.7672766
237710 0.7511898
237720 0.7606079
237730 0.7579564
237740 0.7475913
237750 0.7522032
237760 0.7636086
237770 0.7638173
237780 0.7595171
237790 0.7505648
237800 0.7664962
237810 0.7563201
237820 0.7546405
237830 0.7574891
237840 0.7594198
237850 0.7638285
237860 0.7735172
237870 0.7687303
237880 0.7627772
237890 0.7671411
237900 0.7616165
237910 0.7679057
237920 0.7666501
237930 0.7627231
237940 0.7695419
237950 0.7655308
237960 0.7687265
237970 0.7603148
237980 0.7537636
237990 0.7503136
238000 0.7540181
238010 0.7575334
238020 0.7573895
238030 0.7629775
238040 0.7620335
238050 0.7771264
238060 0.772409
238070 0.7577386
238080 0.7625284
238090 0.7594361
238100 0.7572883
238110 0.7534414
238120 0.7587167
238130 0.7622838
238140 0.7648188
238150 0.7740333
238160 0.7735738
238170 0.7826396
238180 0.7757863
238190 0.7754979
238200 0.7654669
238210 0.7772391
238220 0.7659729
238230 0.7582302
238240 0.7498684
238250 0.757573
238260 0.7703905
238270 0.7682493
238280 0.7649792
238290 0.7620219
238300 0.7673234
238310 0.7702847
238320 0.7647733
238330 0.7576736
238340 0.7511368
238350 0.762148
238360 0.7619927
238370 0.7790102
238380 0.7733331
238390 0.7765357
238400 0.7688767
238410 0.7693103
238420 0.7681647
238430 0.7735036
238440 0.7851748
238450 0.7767056
238460 0.7706301
238470 0.7592835
238480 0.7551617
238490 0.7636433
238500 0.7657921
238510 0.7700222
238520 0.7700504
238530 0.7778254
238540 0.764123
238550 0.7679648
238560 0.7655386
238570 0.7724845
238580 0.7787523
238590 0.7718557
238600 0.7746094
238610 0.772806
238620 0.7691343
238630 0.7692527
238640 0.7602693
238650 0.7737632
238660 0.783713
238670 0.7784377
238680 0.776157
238690 0.7753053
238700 0.7764629
238710 0.7778785
238720 0.7796227
238730 0.7760134
238740 0.7751743
238750 0.77718
238760 0.7698664
238770 0.7887612
238780 0.7782009
238790 0.7730395
238800 0.7698193
238810 0.7763793
238820 0.7731966
238830 0.7700951
238840 0.7702139
238850 0.7686529
238860 0.7734337
238870 0.7629102
238880 0.7665147
238890 0.754043
238900 0.7692266
238910 0.764796
238920 0.7539586
238930 0.7503394
238940 0.7629073
238950 0.7727318
238960 0.7769876
238970 0.772959
238980 0.7642517
238990 0.7654262
239000 0.7674226
239010 0.768804
239020 0.771001
239030 0.7645597
239040 0.773783
239050 0.7591715
239060 0.7607279
239070 0.7406289
239080 0.7443585
239090 0.7564569
239100 0.7649355
239110 0.7695409
239120 0.7737769
239130 0.7785546
239140 0.7806084
239150 0.7786637
239160 0.7724234
239170 0.7863106
239180 0.785899
239190 0.7748296
239200 0.7668005
239210 0.7727364
239220 0.7648339
239230 0.7738406
239240 0.7723268
239250 0.7805576
239260 0.7801249
239270 0.7859232
239280 0.7709931
239290 0.7815741
239300 0.7801047
239310 0.7894108
239320 0.7870544
239330 0.7880598
239340 0.7842141
239350 0.7658077
239360 0.7825422
239370 0.7811878
239380 0.766395
239390 0.7774347
239400 0.7935962
239410 0.8015538
239420 0.7990765
239430 0.7934012
239440 0.7847897
239450 0.7772601
239460 0.7821021
239470 0.7894406
239480 0.7933427
239490 0.7763519
239500 0.7835718
239510 0.7808889
239520 0.7813079
239530 0.785448
239540 0.7902318
239550 0.7849728
239560 0.7878927
239570 0.7900987
239580 0.7923007
239590 0.7895451
239600 0.7953731
239610 0.7812462
239620 0.7772456
239630 0.7830321
239640 0.7811124
239650 0.766816
239660 0.7778597
239670 0.7788901
239680 0.7860743
239690 0.7914446
239700 0.7909802
239710 0.7856379
239720 0.7907698
239730 0.8034382
239740 0.7951137
239750 0.7864476
239760 0.7954267
239770 0.7800491
239780 0.7797328
239790 0.7811732
239800 0.7750856
239810 0.7778076
239820 0.7847093
239830 0.7741233
239840 0.7766373
239850 0.7755352
239860 0.777571
239870 0.778503
239880 0.7644751
239890 0.770752
239900 0.7775307
239910 0.7902777
239920 0.785696
239930 0.7772647
239940 0.7694247
239950 0.7686722
239960 0.777039
239970 0.7822298
239980 0.7799336
239990 0.7825192
240000 0.7850867
240010 0.7813445
240020 0.7749149
240030 0.782138
240040 0.7880482
240050 0.7734411
240060 0.7730847
240070 0.7760764
240080 0.7881524
240090 0.7844428
240100 0.7920373
240110 0.7895619
240120 0.7911191
240130 0.7941977
240140 0.7838241
240150 0.7810507
240160 0.7836475
240170 0.7833356
240180 0.7838868
240190 0.7802651
240200 0.7844906
240210 0.7744453
240220 0.7858069
240230 0.7750748
240240 0.7747511
240250 0.7833393
240260 0.7890593
240270 0.783733
240280 0.7717794
240290 0.7786147
240300 0.7761843
240310 0.7716334
240320 0.7746075
240330 0.7872606
240340 0.7790883
240350 0.7735628
240360 0.7824522
240370 0.785127
240380 0.7779819
240390 0.7805098
240400 0.7792327
240410 0.7770995
240420 0.7796855
240430 0.7650219
240440 0.7780952
240450 0.7774444
240460 0.7758322
240470 0.7693684
240480 0.7672583
240490 0.7679514
240500 0.778091
240510 0.7637852
240520 0.767786
240530 0.7745566
240540 0.7614953
240550 0.7567108
240560 0.7658885
240570 0.7546492
240580 0.7756259
240590 0.7566658
240600 0.7576725
240610 0.7538177
240620 0.7533616
240630 0.7582887
240640 0.7637848
240650 0.7695351
240660 0.7671662
240670 0.7701142
240680 0.7682596
240690 0.7676853
240700 0.7750775
240710 0.7709465
240720 0.780359
240730 0.764268
240740 0.7751701
240750 0.786594
240760 0.7856465
240770 0.7965009
240780 0.7993258
240790 0.7997595
240800 0.7864196
240810 0.7770831
240820 0.7669078
240830 0.7779662
240840 0.7915951
240850 0.796789
240860 0.7924002
240870 0.7902327
240880 0.7852215
240890 0.7770104
240900 0.7616503
240910 0.7755337
240920 0.7910735
240930 0.7858524
240940 0.7846986
240950 0.7845641
240960 0.7971983
240970 0.7844319
240980 0.7728443
240990 0.7852643
241000 0.7772976
241010 0.7839213
241020 0.7783872
241030 0.7796507
241040 0.7740246
241050 0.7798514
241060 0.7963748
241070 0.7866419
241080 0.7814701
241090 0.7997289
241100 0.790579
241110 0.7924136
241120 0.7772201
241130 0.7697303
241140 0.768695
241150 0.7711397
241160 0.7818147
241170 0.7772757
241180 0.7841102
241190 0.786468
241200 0.7811139
241210 0.7745984
241220 0.7807349
241230 0.791637
241240 0.7943561
241250 0.7890283
241260 0.7770526
241270 0.7673246
241280 0.7821126
241290 0.7841207
241300 0.7887051
241310 0.7806699
241320 0.7863883
241330 0.7803319
241340 0.7756097
241350 0.772456
241360 0.7757823
241370 0.7886225
241380 0.7875139
241390 0.7808967
241400 0.7731084
241410 0.7756535
241420 0.7838072
241430 0.7731419
241440 0.7779991
241450 0.779754
241460 0.7847245
241470 0.7869259
241480 0.7816245
241490 0.7657875
241500 0.7701933
241510 0.7731987
241520 0.7696201
241530 0.7764851
241540 0.7748786
241550 0.7755249
241560 0.7806039
241570 0.7720806
241580 0.7778414
241590 0.7902647
241600 0.7797459
241610 0.7834604
241620 0.785143
241630 0.7856646
241640 0.7937574
241650 0.8013294
241660 0.8030336
241670 0.8012258
241680 0.7890377
241690 0.783703
241700 0.7882643
241710 0.7907538
241720 0.79229
241730 0.8076535
241740 0.7917777
241750 0.7870901
241760 0.8038211
241770 0.8120669
241780 0.8051649
241790 0.7954762
241800 0.7832736
241810 0.7747536
241820 0.777536
241830 0.7839327
241840 0.7718356
241850 0.7745115
241860 0.7777376
241870 0.7743065
241880 0.7874253
241890 0.7940528
241900 0.7951418
241910 0.7938128
241920 0.7940208
241930 0.793362
241940 0.8067481
241950 0.8229046
241960 0.8194145
241970 0.8247739
241980 0.8089831
241990 0.7975661
242000 0.7917433
242010 0.7985722
242020 0.8016986
242030 0.8022406
242040 0.797121
242050 0.7937247
242060 0.7919949
242070 0.7941905
242080 0.7990397
242090 0.8115273
242100 0.7972302
242110 0.8006938
242120 0.7929112
242130 0.7951476
242140 0.7874658
242150 0.7975389
242160 0.789107
242170 0.7964209
242180 0.7993323
242190 0.8001502
242200 0.8026608
242210 0.7983088
242220 0.8158339
242230 0.8055415
242240 0.8113124
242250 0.8176409
242260 0.8081011
242270 0.8023469
242280 0.806092
242290 0.8046032
242300 0.8026882
242310 0.8020878
242320 0.7862463
242330 0.7917537
242340 0.7867859
242350 0.7871138
242360 0.7962957
242370 0.7962219
242380 0.7856102
242390 0.7846352
242400 0.7785921
242410 0.7730831
242420 0.7707277
242430 0.7774909
242440 0.7782609
242450 0.7584708
242460 0.7570037
242470 0.7520872
242480 0.7583739
242490 0.754705
242500 0.7627448
242510 0.7705097
242520 0.7715074
242530 0.7802209
242540 0.7792694
242550 0.7944798
242560 0.7866803
242570 0.7869245
242580 0.784829
242590 0.7949689
242600 0.7848012
242610 0.8004785
242620 0.789871
242630 0.7916311
242640 0.7884694
242650 0.7887489
242660 0.8042483
242670 0.7933025
242680 0.8031418
242690 0.7965053
242700 0.7824503
242710 0.7699049
242720 0.7779733
242730 0.776921
242740 0.7768422
242750 0.778345
242760 0.7660411
242770 0.778469
242780 0.7898214
242790 0.7943651
242800 0.7919351
242810 0.7938229
242820 0.8029874
242830 0.8040349
242840 0.798237
242850 0.7862415
242860 0.7810861
242870 0.7882064
242880 0.7969277
242890 0.7924687
242900 0.7921819
242910 0.7907023
242920 0.7887676
242930 0.7828775
242940 0.7940822
242950 0.7914861
242960 0.795766
242970 0.7776089
242980 0.7802722
242990 0.788607
243000 0.7818133
243010 0.7963426
243020 0.7851869
243030 0.7821775
243040 0.7944827
243050 0.7977472
243060 0.7944927
243070 0.7959098
243080 0.8070384
243090 0.8095214
243100 0.8114575
243110 0.8050242
243120 0.8083687
243130 0.7918875
243140 0.8017973
243150 0.7939963
243160 0.7994878
243170 0.7918516
243180 0.7896464
243190 0.7891174
243200 0.790363
243210 0.792289
243220 0.7876968
243230 0.7926048
243240 0.8064675
243250 0.8069046
243260 0.8045349
243270 0.8102946
243280 0.8174295
243290 0.8116568
243300 0.8115833
243310 0.8076817
243320 0.8023974
243330 0.8072986
243340 0.7976601
243350 0.776143
243360 0.7851305
243370 0.7795373
243380 0.7913421
243390 0.7806371
243400 0.7757273
[truncated: 95,593 more chars]
