# Supplementary material for: Targeted systematic evolution of an RNA platform neutralizing DNMT1 function and controlling DNA methylation
Source: Nat Commun. 2023 Jan 6;14:99. doi: 10.1038/s41467-022-35222-4 (PMC9823104; doi:10.1038/s41467-022-35222-4)
Supplement: Supplementary file 6 — Source Data [file 41467_2022_35222_MOESM6_ESM.zip › source data file/Supplementary Figure 14/Ce10-2/Ce10-2-Complex-R3.dat]

0 0.0002169
10 0.1132501
20 0.1433014
30 0.1663606
40 0.185351
50 0.187138
60 0.203637
70 0.1951343
80 0.2065587
90 0.2148279
100 0.2206362
110 0.2356806
120 0.2442569
130 0.2462317
140 0.2509199
150 0.2621368
160 0.2660256
170 0.2706671
180 0.2781358
190 0.2688592
200 0.2687182
210 0.2811805
220 0.2781502
230 0.2816371
240 0.2791314
250 0.279003
260 0.2947394
270 0.2921434
280 0.298671
290 0.3030937
300 0.3047829
310 0.3113346
320 0.3225873
330 0.3237019
340 0.3328225
350 0.3228006
360 0.3209132
370 0.3189451
380 0.3164395
390 0.313598
400 0.3138083
410 0.3220018
420 0.3147514
430 0.3148906
440 0.3238403
450 0.3185341
460 0.3185241
470 0.3241428
480 0.3277576
490 0.3395404
500 0.3402933
510 0.3366951
520 0.3378201
530 0.3293847
540 0.325378
550 0.3177174
560 0.3300107
570 0.3278154
580 0.3199008
590 0.3339628
600 0.3384635
610 0.3308986
620 0.3327288
630 0.331237
640 0.3324138
650 0.3294173
660 0.321919
670 0.3328973
680 0.3230927
690 0.3294319
700 0.3292358
710 0.3361798
720 0.3443809
730 0.3466337
740 0.3378886
750 0.3493699
760 0.3490379
770 0.3588886
780 0.355188
790 0.3483636
800 0.3456403
810 0.3527352
820 0.3525892
830 0.3662405
840 0.3623354
850 0.356658
860 0.3574193
870 0.3425191
880 0.3387616
890 0.3375599
900 0.3393755
910 0.3353078
920 0.3344505
930 0.3382803
940 0.3429865
950 0.3466628
960 0.344628
970 0.3493535
980 0.3458538
990 0.3515923
1000 0.3459603
1010 0.3532289
1020 0.3633876
1030 0.3629731
1040 0.3657482
1050 0.3800675
1060 0.3738796
1070 0.367039
1080 0.3732847
1090 0.3651684
1100 0.3637609
1110 0.3578302
1120 0.3591068
1130 0.3563638
1140 0.3577917
1150 0.3552487
1160 0.3485156
1170 0.3493075
1180 0.3578224
1190 0.3651722
1200 0.3745407
1210 0.358947
1220 0.3681001
1230 0.3758881
1240 0.370773
1250 0.3744517
1260 0.3776172
1270 0.3815751
1280 0.3753598
1290 0.3723988
1300 0.3781207
1310 0.3698881
1320 0.3621342
1330 0.3706306
1340 0.3673777
1350 0.356242
1360 0.3604741
1370 0.361932
1380 0.3671679
1390 0.3628489
1400 0.3640327
1410 0.3616953
1420 0.3609666
1430 0.3553306
1440 0.3702718
1450 0.3672303
1460 0.3681806
1470 0.3683249
1480 0.3707408
1490 0.3754923
1500 0.3713053
1510 0.3676241
1520 0.3602758
1530 0.3748764
1540 0.3716986
1550 0.3596101
1560 0.3762277
1570 0.3718156
1580 0.3769347
1590 0.3727965
1600 0.3848198
1610 0.380573
1620 0.3785133
1630 0.3816728
1640 0.3790842
1650 0.3760816
1660 0.3810677
1670 0.3642981
1680 0.3716052
1690 0.3688616
1700 0.371085
1710 0.3767085
1720 0.364229
1730 0.3596951
1740 0.3577784
1750 0.3564526
1760 0.3494019
1770 0.3583036
1780 0.3587417
1790 0.3632663
1800 0.3726179
1810 0.3680986
1820 0.3586451
1830 0.3644731
1840 0.368719
1850 0.3654072
1860 0.3602187
1870 0.3607215
1880 0.3637866
1890 0.3708245
1900 0.36727
1910 0.3734489
1920 0.3692429
1930 0.3734769
1940 0.3714998
1950 0.3763718
1960 0.3794263
1970 0.3852812
1980 0.391204
1990 0.3902548
2000 0.3783788
2010 0.3904066
2020 0.3876985
2030 0.3811527
2040 0.3757831
2050 0.3832492
2060 0.3725431
2070 0.3602313
2080 0.3652946
2090 0.371294
2100 0.3742418
2110 0.3789116
2120 0.3799081
2130 0.3738929
2140 0.3754195
2150 0.3788878
2160 0.3749077
2170 0.3822495
2180 0.3840579
2190 0.3901663
2200 0.3836366
2210 0.3814246
2220 0.3827514
2230 0.3808564
2240 0.390525
2250 0.3886276
2260 0.3935015
2270 0.3846876
2280 0.3860667
2290 0.3858726
2300 0.3854036
2310 0.3908291
2320 0.3907562
2330 0.3923243
2340 0.3933822
2350 0.3912377
2360 0.388533
2370 0.388561
2380 0.3857664
2390 0.3776338
2400 0.3799818
2410 0.3962724
2420 0.3905216
2430 0.3889743
2440 0.3760137
2450 0.3802169
2460 0.38523
2470 0.3829885
2480 0.3810946
2490 0.3820509
2500 0.3871039
2510 0.3937611
2520 0.3934841
2530 0.3888902
2540 0.3899947
2550 0.3923555
2560 0.3980922
2570 0.3965411
2580 0.3876262
2590 0.3864227
2600 0.3895181
2610 0.391638
2620 0.3992543
2630 0.3942623
2640 0.3867521
2650 0.3981363
2660 0.4055767
2670 0.4058286
2680 0.4006055
2690 0.3966473
2700 0.3954533
2710 0.3999839
2720 0.3969309
2730 0.4086116
2740 0.4088981
2750 0.4070651
2760 0.3922483
2770 0.4021094
2780 0.4063005
2790 0.4135867
2800 0.4052849
2810 0.4075911
2820 0.4214686
2830 0.4168858
2840 0.4215698
2850 0.4118858
2860 0.4080913
2870 0.4080073
2880 0.4168538
2890 0.4118534
2900 0.4147457
2910 0.417952
2920 0.4085268
2930 0.4220201
2940 0.4258433
2950 0.4264283
2960 0.4084667
2970 0.4129
2980 0.4142586
2990 0.4087299
3000 0.4153512
3010 0.4145846
3020 0.3999089
3030 0.4070225
3040 0.4028623
3050 0.4116833
3060 0.4113358
3070 0.4114567
3080 0.4062204
3090 0.3928258
3100 0.3965664
3110 0.3999126
3120 0.3974726
3130 0.3978242
3140 0.401495
3150 0.4034438
3160 0.4144584
3170 0.4124113
3180 0.412123
3190 0.4068154
3200 0.4082425
3210 0.4113639
3220 0.4123659
3230 0.405572
3240 0.4142949
3250 0.39441
3260 0.3983793
3270 0.4031023
3280 0.4083273
3290 0.4101226
3300 0.4142218
3310 0.4240455
3320 0.4175273
3330 0.42134
3340 0.4298268
3350 0.4344429
3360 0.4202696
3370 0.4135407
3380 0.4200331
3390 0.4208779
3400 0.4321555
3410 0.4312036
3420 0.4240099
3430 0.4219243
3440 0.4123532
3450 0.4171491
3460 0.4191458
3470 0.410192
3480 0.4133794
3490 0.4069638
3500 0.4105558
3510 0.4112594
3520 0.408276
3530 0.4155273
3540 0.4067633
3550 0.4195324
3560 0.4183397
3570 0.4170946
3580 0.4210449
3590 0.4233342
3600 0.4231761
3610 0.4244434
3620 0.4181175
3630 0.4332065
3640 0.4282852
3650 0.44512
3660 0.4439306
3670 0.4442145
3680 0.4571209
3690 0.4605374
3700 0.4595982
3710 0.4448421
3720 0.4557965
3730 0.453631
3740 0.4570176
3750 0.474389
3760 0.4835597
3770 0.4748229
3780 0.467564
3790 0.460428
3800 0.4503666
3810 0.4513093
3820 0.4349022
3830 0.4302066
3840 0.4336189
3850 0.4233709
3860 0.4214277
3870 0.4267249
3880 0.4277821
3890 0.4281841
3900 0.4413741
3910 0.4335074
3920 0.4570745
3930 0.4573382
3940 0.4512798
3950 0.4555479
3960 0.4642722
3970 0.4625072
3980 0.4534515
3990 0.449661
4000 0.4573007
4010 0.451539
4020 0.4564989
4030 0.4620796
4040 0.467542
4050 0.4796843
4060 0.4755529
4070 0.4776633
4080 0.4645121
4090 0.4715374
4100 0.486752
4110 0.4829068
4120 0.4765941
4130 0.4753784
4140 0.4673194
4150 0.4664241
4160 0.4703175
4170 0.4649976
4180 0.4686553
4190 0.4795278
4200 0.4748877
4210 0.472529
4220 0.4698264
4230 0.4717951
4240 0.466996
4250 0.4653901
4260 0.4756565
4270 0.4766659
4280 0.4695536
4290 0.4647264
4300 0.450637
4310 0.4608747
4320 0.4670668
4330 0.4695213
4340 0.4635896
4350 0.4649067
4360 0.4571338
4370 0.4610533
4380 0.4724777
4390 0.4734303
4400 0.4683001
4410 0.4633609
4420 0.4611382
4430 0.4589148
4440 0.4581592
4450 0.4494299
4460 0.4400773
4470 0.4444578
4480 0.4469108
4490 0.4516715
4500 0.4633639
4510 0.465478
4520 0.4615346
4530 0.4566959
4540 0.4687134
4550 0.4662656
4560 0.4651796
4570 0.4520046
4580 0.4604757
4590 0.4619122
4600 0.4702801
4610 0.4769065
4620 0.4738973
4630 0.4739621
4640 0.4830368
4650 0.4766018
4660 0.4645164
4670 0.4723983
4680 0.471014
4690 0.4749415
4700 0.4676858
4710 0.4747371
4720 0.4922575
4730 0.4794395
4740 0.4910356
4750 0.4864674
4760 0.474975
4770 0.4799593
4780 0.4760931
4790 0.4814248
4800 0.4834076
4810 0.4837323
4820 0.4852866
4830 0.4797659
4840 0.4811139
4850 0.4781943
4860 0.4823413
4870 0.4971493
4880 0.5101899
4890 0.507803
4900 0.5026432
4910 0.5020418
4920 0.4932459
4930 0.495491
4940 0.4908437
4950 0.4847077
4960 0.4768226
4970 0.4763209
4980 0.4773551
4990 0.4769708
5000 0.4797883
5010 0.4799568
5020 0.4743873
5030 0.4778748
5040 0.4829924
5050 0.4820901
5060 0.4888487
5070 0.4884512
5080 0.4922434
5090 0.4877692
5100 0.4792945
5110 0.4765502
5120 0.4833568
5130 0.4660802
5140 0.4720534
5150 0.4809587
5160 0.4786078
5170 0.4781131
5180 0.4814032
5190 0.4776758
5200 0.4768718
5210 0.4775845
5220 0.4743371
5230 0.4782479
5240 0.4782857
5250 0.4684463
5260 0.4591485
5270 0.4760329
5280 0.4737754
5290 0.4660445
5300 0.4799301
5310 0.4835239
5320 0.4899808
5330 0.4930768
5340 0.4828081
5350 0.4828961
5360 0.4790311
5370 0.4805856
5380 0.4771674
5390 0.4919961
5400 0.5005085
5410 0.4981363
5420 0.4938832
5430 0.4838251
5440 0.4714918
5450 0.4669718
5460 0.4658128
5470 0.4657608
5480 0.4794562
5490 0.482545
5500 0.4803803
5510 0.4756869
5520 0.4844123
5530 0.4797168
5540 0.4721966
5550 0.4799548
5560 0.5000782
5570 0.4898366
5580 0.5001872
5590 0.5042526
5600 0.4975836
5610 0.4949657
5620 0.4971359
5630 0.5011482
5640 0.4958404
5650 0.4926772
5660 0.4980007
5670 0.4920923
5680 0.492751
5690 0.4997435
5700 0.4947856
5710 0.4975171
5720 0.482616
5730 0.4755647
5740 0.4785574
5750 0.4955804
5760 0.5106981
5770 0.5190195
5780 0.5125653
5790 0.5036495
5800 0.4996356
5810 0.5058394
5820 0.5142566
5830 0.5132851
5840 0.5064678
5850 0.5036163
5860 0.5115934
5870 0.5132811
5880 0.5122893
5890 0.5097834
5900 0.4978349
5910 0.4865848
5920 0.4911446
5930 0.4854546
5940 0.483517
5950 0.4860117
5960 0.4999579
5970 0.4982436
5980 0.4970802
5990 0.4935158
6000 0.5020686
6010 0.4978912
6020 0.4856664
6030 0.487078
6040 0.4906124
6050 0.4977844
6060 0.4874827
6070 0.487922
6080 0.478313
6090 0.4884607
6100 0.4955799
6110 0.4910496
6120 0.5047367
6130 0.4987703
6140 0.490115
6150 0.4926293
6160 0.4988222
6170 0.4962327
6180 0.4905282
6190 0.4929188
6200 0.4935063
6210 0.4886854
6220 0.4772116
6230 0.4775383
6240 0.4800079
6250 0.480136
6260 0.482559
6270 0.4728864
6280 0.468134
6290 0.4773937
6300 0.4833838
6310 0.4841144
6320 0.4797431
6330 0.4845126
6340 0.4873459
6350 0.4927475
6360 0.4893813
6370 0.497011
6380 0.5073551
6390 0.4914558
6400 0.4989986
6410 0.4927755
6420 0.4977182
6430 0.503058
6440 0.4885777
6450 0.4948145
6460 0.5012208
6470 0.5209616
6480 0.5113294
6490 0.5130636
6500 0.5247715
6510 0.5253761
6520 0.5178831
6530 0.5096721
6540 0.5143264
6550 0.5137077
6560 0.501257
6570 0.5049196
6580 0.5001057
6590 0.5057933
6600 0.5114846
6610 0.514588
6620 0.5028572
6630 0.5071629
6640 0.5205336
6650 0.5068204
6660 0.5076512
6670 0.5247487
6680 0.5280721
6690 0.5301789
6700 0.5304652
6710 0.5271888
6720 0.5250064
6730 0.5300288
6740 0.5290977
6750 0.5261951
6760 0.5201573
6770 0.5275394
6780 0.5095129
6790 0.5139401
6800 0.5094772
6810 0.4989002
6820 0.5090202
6830 0.5203605
6840 0.5356019
6850 0.5433587
6860 0.5348436
6870 0.5236856
6880 0.5276096
6890 0.5197006
6900 0.5086007
6910 0.5107274
6920 0.5127518
6930 0.5033086
6940 0.5084405
6950 0.496979
6960 0.500468
6970 0.4998781
6980 0.5001509
6990 0.500212
7000 0.4967597
7010 0.5001857
7020 0.4974805
7030 0.4844165
7040 0.4867029
7050 0.4824746
7060 0.4802785
7070 0.4865541
7080 0.5011495
7090 0.495297
7100 0.5023145
7110 0.5006273
7120 0.4993172
7130 0.5041237
7140 0.5101939
7150 0.5023957
7160 0.4902905
7170 0.4976079
7180 0.489792
7190 0.4940673
7200 0.5055021
7210 0.5045133
7220 0.4992447
7230 0.514779
7240 0.5186262
7250 0.5138835
7260 0.51191
7270 0.5229536
7280 0.5255748
7290 0.5381102
7300 0.5397084
7310 0.5416363
7320 0.5274311
7330 0.5268142
7340 0.5372737
7350 0.5413569
7360 0.5515553
7370 0.5419824
7380 0.5522304
7390 0.5561057
7400 0.5461046
7410 0.5383738
7420 0.5298979
7430 0.5314489
7440 0.5321538
7450 0.542486
7460 0.5447988
7470 0.5526081
7480 0.5393362
7490 0.5396448
7500 0.5457726
7510 0.5441956
7520 0.5513337
7530 0.5448472
7540 0.5367262
7550 0.54949
7560 0.5455954
7570 0.5382834
7580 0.5388858
7590 0.5451393
7600 0.5480809
7610 0.5478697
7620 0.5302029
7630 0.5297871
7640 0.5281989
7650 0.5393443
7660 0.5421671
7670 0.5390533
7680 0.5478688
7690 0.5518881
7700 0.5389751
7710 0.5377656
7720 0.536063
7730 0.5464427
7740 0.5513537
7750 0.5545645
7760 0.5509101
7770 0.5585819
7780 0.563019
7790 0.5564535
7800 0.5583484
7810 0.5664377
7820 0.5668566
7830 0.5629517
7840 0.5704127
7850 0.55738
7860 0.556053
7870 0.5555985
7880 0.5578991
7890 0.5636967
7900 0.5698978
7910 0.5549635
7920 0.5583879
7930 0.567807
7940 0.5617334
7950 0.5752544
7960 0.5761356
7970 0.5659224
7980 0.5678947
7990 0.5619549
8000 0.5563183
8010 0.5717528
8020 0.5624583
8030 0.5529764
8040 0.5484836
8050 0.541398
8060 0.5424023
8070 0.5567805
8080 0.550878
8090 0.5440165
8100 0.5462602
8110 0.5616797
8120 0.5681843
8130 0.5657231
8140 0.5666971
8150 0.5560197
8160 0.5678483
8170 0.5760912
8180 0.5846118
8190 0.5693473
8200 0.5642484
8210 0.5548911
8220 0.5551493
8230 0.5577663
8240 0.5625687
8250 0.5634322
8260 0.5528448
8270 0.540133
8280 0.5290362
8290 0.5356842
8300 0.5465694
8310 0.5348343
8320 0.5250472
8330 0.5300838
8340 0.5357201
8350 0.5253423
8360 0.5127911
8370 0.5062783
8380 0.5121604
8390 0.5215076
8400 0.509008
8410 0.5029662
8420 0.5083915
8430 0.5065975
8440 0.5062109
8450 0.5017209
8460 0.5104354
8470 0.5174834
8480 0.5284428
8490 0.5351071
8500 0.5310655
8510 0.5360104
8520 0.5337044
8530 0.5231779
8540 0.5239129
8550 0.5153425
8560 0.5181981
8570 0.5135152
8580 0.5134543
8590 0.510839
8600 0.5051323
8610 0.5137399
8620 0.5203446
8630 0.5206811
8640 0.5160025
8650 0.5097134
8660 0.5064421
8670 0.507879
8680 0.5183334
8690 0.5237612
8700 0.5152679
8710 0.5110279
8720 0.5066254
8730 0.5152631
8740 0.5119908
8750 0.5175945
8760 0.5176936
8770 0.5266315
8780 0.530118
8790 0.5296165
8800 0.5257191
8810 0.5192457
8820 0.5393608
8830 0.5372425
8840 0.547385
8850 0.5473338
8860 0.5518376
8870 0.5421045
8880 0.5400797
8890 0.5364072
8900 0.5517607
8910 0.548648
8920 0.5505225
8930 0.553396
8940 0.5535324
8950 0.5371994
8960 0.5484328
8970 0.5372313
8980 0.5426879
8990 0.5456246
9000 0.5397325
9010 0.5427614
9020 0.54347
9030 0.5411444
9040 0.5374609
9050 0.5491464
9060 0.5451528
9070 0.5396976
9080 0.5333029
9090 0.5300685
9100 0.5159169
9110 0.5135093
9120 0.5187928
9130 0.5155805
9140 0.5197339
9150 0.5166802
9160 0.5289555
9170 0.5277073
9180 0.5274801
9190 0.5241941
9200 0.5138415
9210 0.5146986
9220 0.5179106
9230 0.5172823
9240 0.5124362
9250 0.5274183
9260 0.5269073
9270 0.5297891
9280 0.5256698
9290 0.5296327
9300 0.5437175
9310 0.543121
9320 0.5398389
9330 0.5395765
9340 0.5348984
9350 0.5338992
9360 0.5287122
9370 0.5303965
9380 0.523001
9390 0.5263624
9400 0.5278159
9410 0.5341437
9420 0.5340874
9430 0.5323498
9440 0.5406628
9450 0.5486002
9460 0.543739
9470 0.5415168
9480 0.5420105
9490 0.5378746
9500 0.5413477
9510 0.5378921
9520 0.5365422
9530 0.5462569
9540 0.5523891
9550 0.5419794
9560 0.5503545
9570 0.5505413
9580 0.5483207
9590 0.5426649
9600 0.5428828
9610 0.5365424
9620 0.5386339
9630 0.5360043
9640 0.5304427
9650 0.5258023
9660 0.5382487
9670 0.5344554
9680 0.5292694
9690 0.5193112
9700 0.5221658
9710 0.5337384
9720 0.5328188
9730 0.523864
9740 0.5395511
9750 0.5376385
9760 0.542508
9770 0.5243953
9780 0.5260183
9790 0.5370944
9800 0.5297725
9810 0.5264118
9820 0.5295313
9830 0.5437559
9840 0.5399346
9850 0.5238475
9860 0.5323958
9870 0.5279337
9880 0.5270104
9890 0.5347357
9900 0.5393631
9910 0.5435109
9920 0.5414544
9930 0.5461848
9940 0.5438997
9950 0.5360917
9960 0.5448901
9970 0.5439854
9980 0.535629
9990 0.5336423
10000 0.5380473
10010 0.5259073
10020 0.527027
10030 0.5231616
10040 0.5215379
10050 0.5338587
10060 0.5336176
10070 0.5332189
10080 0.5363778
10090 0.5346021
10100 0.5305495
10110 0.5197271
10120 0.5252255
10130 0.5131143
10140 0.5217891
10150 0.5243008
10160 0.5208067
10170 0.5323786
10180 0.5430368
10190 0.5357726
10200 0.5378271
10210 0.5318052
10220 0.5291792
10230 0.5341395
10240 0.533002
10250 0.5226888
10260 0.5311694
10270 0.5382025
10280 0.5314618
10290 0.52988
10300 0.5293495
10310 0.5416193
10320 0.5440251
10330 0.5485247
10340 0.5552516
10350 0.5456216
10360 0.5340465
10370 0.5422304
10380 0.5422902
10390 0.5442905
10400 0.5458609
10410 0.5376091
10420 0.5373014
10430 0.5438132
10440 0.5454556
10450 0.5426113
10460 0.527593
10470 0.5164343
10480 0.523988
10490 0.521479
10500 0.5136416
10510 0.5119185
10520 0.5164999
10530 0.5117053
10540 0.5183393
10550 0.5139606
10560 0.5101429
10570 0.510971
10580 0.5245966
10590 0.5214252
10600 0.5311372
10610 0.5442086
10620 0.5526052
10630 0.5463598
10640 0.5531462
10650 0.554971
10660 0.5536259
10670 0.5361924
10680 0.5422165
10690 0.5420346
10700 0.5456811
10710 0.54417
10720 0.5434285
10730 0.5360781
10740 0.5442207
10750 0.5500867
10760 0.563834
10770 0.5673707
10780 0.5589253
10790 0.5730134
10800 0.5706708
10810 0.5687828
10820 0.5662771
10830 0.5620632
10840 0.5649153
10850 0.5679719
10860 0.5689158
10870 0.5664967
10880 0.5599092
10890 0.5464149
10900 0.5399418
10910 0.5204192
10920 0.5274218
10930 0.53277
10940 0.5284974
10950 0.5294548
10960 0.5175034
10970 0.5174024
10980 0.5326777
10990 0.5360621
11000 0.5445228
11010 0.5504816
11020 0.5470766
11030 0.5493263
11040 0.5456201
11050 0.5475522
11060 0.5516998
11070 0.5506319
11080 0.5625085
11090 0.5570507
11100 0.5722525
11110 0.5658211
11120 0.5638442
11130 0.5818222
11140 0.5854211
11150 0.5630304
11160 0.5622674
11170 0.5553057
11180 0.5549918
11190 0.5609147
11200 0.5488241
11210 0.549684
11220 0.5431488
11230 0.5464826
11240 0.5449889
11250 0.5531065
11260 0.552523
11270 0.5684061
11280 0.5488843
11290 0.5526553
11300 0.5434311
11310 0.5414279
11320 0.5354243
11330 0.5404588
11340 0.5513383
11350 0.5460975
11360 0.5451749
11370 0.5337982
11380 0.5422518
11390 0.5491036
11400 0.5463637
11410 0.5511012
11420 0.5484795
11430 0.5548178
11440 0.5546728
11450 0.564566
11460 0.5675277
11470 0.5661423
11480 0.5758134
11490 0.5766351
11500 0.5791057
11510 0.5700674
11520 0.5721366
11530 0.5644183
11540 0.5621967
11550 0.5638356
11560 0.5622929
11570 0.5705364
11580 0.5765276
11590 0.5827224
11600 0.5833056
11610 0.5859347
11620 0.5856749
11630 0.5758904
11640 0.573944
11650 0.5668048
11660 0.5636238
11670 0.5503487
11680 0.5569136
11690 0.5630437
11700 0.5615778
11710 0.5538215
11720 0.5680035
11730 0.5731488
11740 0.5828567
11750 0.5731391
11760 0.5710527
11770 0.579008
11780 0.5768729
11790 0.5786131
11800 0.5778104
11810 0.5810064
11820 0.574823
11830 0.5752921
11840 0.5571668
11850 0.5726784
11860 0.573799
11870 0.5639895
11880 0.5669112
11890 0.562974
11900 0.5534369
11910 0.5511121
11920 0.5464634
11930 0.5478121
11940 0.5553519
11950 0.5660291
11960 0.5639778
11970 0.5687177
11980 0.561812
11990 0.5516394
12000 0.5584552
12010 0.5460693
12020 0.5372627
12030 0.539048
12040 0.5468985
12050 0.5459558
12060 0.5531287
12070 0.5507798
12080 0.553074
12090 0.544971
12100 0.5472479
12110 0.5497468
12120 0.5438005
12130 0.5538853
12140 0.5458621
12150 0.5519842
12160 0.5539895
12170 0.5540376
12180 0.5547391
12190 0.5399848
12200 0.5473891
12210 0.5420132
12220 0.5434351
12230 0.5460716
12240 0.5483554
12250 0.5423249
12260 0.549649
12270 0.5361983
12280 0.538645
12290 0.5503556
12300 0.5478053
12310 0.5521815
12320 0.5399047
12330 0.5240757
12340 0.5302414
12350 0.5332219
12360 0.5433432
12370 0.5428341
12380 0.5346762
12390 0.5399011
12400 0.5318558
12410 0.5273395
12420 0.5266863
12430 0.5190012
12440 0.5190279
12450 0.5250718
12460 0.5272636
12470 0.5207228
12480 0.529571
12490 0.541492
12500 0.5328745
12510 0.540513
12520 0.5300581
12530 0.5400686
12540 0.5422143
12550 0.5495139
12560 0.5429961
12570 0.5332833
12580 0.5361588
12590 0.5459154
12600 0.5470776
12610 0.5471751
12620 0.5387242
12630 0.5424956
12640 0.5450999
12650 0.544024
12660 0.555091
12670 0.5487609
12680 0.5436576
12690 0.5489907
12700 0.5344411
12710 0.5380382
12720 0.5358873
12730 0.546506
12740 0.5524611
12750 0.5413114
12760 0.5374234
12770 0.5395302
12780 0.5357357
12790 0.5346503
12800 0.5297114
12810 0.5350484
12820 0.5398271
12830 0.5413202
12840 0.5323237
12850 0.5377267
12860 0.5398922
12870 0.539928
12880 0.5396754
12890 0.5233417
12900 0.519049
12910 0.5335402
12920 0.5407987
12930 0.52399
12940 0.5282545
12950 0.5248412
12960 0.534047
12970 0.5381898
12980 0.5392508
12990 0.5445354
13000 0.5474905
13010 0.5508884
13020 0.5498399
13030 0.554998
13040 0.5588022
13050 0.5624546
13060 0.5598047
13070 0.5586862
13080 0.5593013
13090 0.5610456
13100 0.5741532
13110 0.5712498
13120 0.5807247
13130 0.5604031
13140 0.5670867
13150 0.5600748
13160 0.5596923
13170 0.5659071
13180 0.5570389
13190 0.559849
13200 0.5660244
13210 0.5584354
13220 0.5612947
13230 0.5565585
13240 0.5550366
13250 0.5464819
13260 0.5486889
13270 0.5561503
13280 0.5526127
13290 0.5471665
13300 0.5514417
13310 0.5506578
13320 0.5467422
13330 0.5433632
13340 0.5482729
13350 0.5539943
13360 0.5497808
13370 0.5482877
13380 0.5550807
13390 0.5524609
13400 0.5481634
13410 0.5576025
13420 0.5560047
13430 0.5619451
13440 0.5670553
13450 0.5592902
13460 0.5584647
13470 0.5504722
13480 0.5619825
13490 0.5530499
13500 0.5595936
13510 0.5440407
13520 0.5463412
13530 0.5332219
13540 0.5380567
13550 0.544968
13560 0.542139
13570 0.5567349
13580 0.5493066
13590 0.5374612
13600 0.5461178
13610 0.5504041
13620 0.5600151
13630 0.5605129
13640 0.5649746
13650 0.5728055
13660 0.5671004
13670 0.5636849
13680 0.5621895
13690 0.5731803
13700 0.5669705
13710 0.5758937
13720 0.5712874
13730 0.5805758
13740 0.5748261
13750 0.5807112
13760 0.5586464
13770 0.5554911
13780 0.5686175
13790 0.5599359
13800 0.5660452
13810 0.5652691
13820 0.5575155
13830 0.5622193
13840 0.5659395
13850 0.5511588
13860 0.5464687
13870 0.5403161
13880 0.5403714
13890 0.5472823
13900 0.5417836
13910 0.5573106
13920 0.5380051
13930 0.5348476
13940 0.5420619
13950 0.5458176
13960 0.5476021
13970 0.5455425
13980 0.5517091
13990 0.5500534
14000 0.5419375
14010 0.5436565
14020 0.548614
14030 0.5399851
14040 0.5442915
14050 0.5382671
14060 0.5526913
14070 0.5561557
14080 0.5617239
14090 0.5664552
14100 0.5753782
14110 0.5709504
14120 0.583028
14130 0.5768877
14140 0.5645375
14150 0.5741519
14160 0.5693499
14170 0.5725168
14180 0.5785261
14190 0.5711255
14200 0.5669566
14210 0.5541783
14220 0.5655069
14230 0.5650559
14240 0.5568735
14250 0.5473911
14260 0.5444212
14270 0.5482556
14280 0.5538505
14290 0.5563619
14300 0.5528133
14310 0.539737
14320 0.5445817
14330 0.5442703
14340 0.5511711
14350 0.548888
14360 0.5557057
14370 0.5569669
14380 0.5676056
14390 0.5655245
14400 0.568275
14410 0.5620753
14420 0.5608988
14430 0.5689024
14440 0.5807331
14450 0.5683495
14460 0.5682247
14470 0.5594628
14480 0.5557271
14490 0.5450064
14500 0.5429574
14510 0.5600635
14520 0.5416387
14530 0.5510542
14540 0.5794088
14550 0.5734928
14560 0.5804207
14570 0.5836949
14580 0.5824264
14590 0.5840665
14600 0.5850087
14610 0.5807014
14620 0.5755767
14630 0.573798
14640 0.588061
14650 0.5897346
14660 0.5879933
14670 0.5848764
14680 0.595255
14690 0.5860299
14700 0.5796968
14710 0.5837932
14720 0.5813139
14730 0.5842954
14740 0.5825589
14750 0.5866122
14760 0.5807362
14770 0.574264
14780 0.5731853
14790 0.5666428
14800 0.5786147
14810 0.5703259
14820 0.5741127
14830 0.582073
14840 0.5773183
14850 0.5746188
14860 0.5824119
14870 0.581143
14880 0.5850606
14890 0.5949123
14900 0.5841623
14910 0.5830847
14920 0.577631
14930 0.5787578
14940 0.5885367
14950 0.5887022
14960 0.5843176
14970 0.5970484
14980 0.5881183
14990 0.5981757
15000 0.5921614
15010 0.5819783
15020 0.5738525
15030 0.5737405
15040 0.5826498
15050 0.5753856
15060 0.566614
15070 0.5754523
15080 0.5831589
15090 0.5929627
15100 0.5960667
15110 0.5939739
15120 0.6002325
15130 0.588492
15140 0.5892726
15150 0.5933322
15160 0.5834859
15170 0.5940328
15180 0.5959226
15190 0.5977993
15200 0.5996803
15210 0.5927961
15220 0.5842393
15230 0.5807699
15240 0.5806158
15250 0.5725475
15260 0.5933002
15270 0.5930427
15280 0.5855408
15290 0.5887759
15300 0.5934064
15310 0.5869988
15320 0.5835678
15330 0.5764334
15340 0.5782276
15350 0.5809239
15360 0.5931049
15370 0.602154
15380 0.5971555
15390 0.5831581
15400 0.5925776
15410 0.5803488
15420 0.5926519
15430 0.5867906
15440 0.5877827
15450 0.5782876
15460 0.5908707
15470 0.5819334
15480 0.5860553
15490 0.5867213
15500 0.5954557
15510 0.5829671
15520 0.576731
15530 0.571269
15540 0.5771698
15550 0.5712978
15560 0.5705377
15570 0.5927049
15580 0.5854859
15590 0.5951691
15600 0.5819265
15610 0.5945659
15620 0.5868071
15630 0.5832818
15640 0.578702
15650 0.5825811
15660 0.5766293
15670 0.583645
15680 0.5877995
15690 0.5913822
15700 0.5871968
15710 0.5892717
15720 0.5982796
15730 0.6064461
15740 0.6012675
15750 0.5853897
15760 0.5887431
15770 0.575923
15780 0.5815352
15790 0.575033
15800 0.5878623
15810 0.5895162
15820 0.5888914
15830 0.5946603
15840 0.5865864
15850 0.5841017
15860 0.5736154
15870 0.5593666
15880 0.562957
15890 0.568994
15900 0.5833589
15910 0.5783854
15920 0.5750449
15930 0.5714857
15940 0.5889362
15950 0.5877684
15960 0.5876742
15970 0.5897598
15980 0.5870441
15990 0.5790339
16000 0.5775962
16010 0.573966
16020 0.5949209
16030 0.5755778
16040 0.5802605
16050 0.5898853
16060 0.57889
16070 0.5851259
16080 0.5815962
16090 0.5788922
16100 0.5840054
16110 0.5829376
16120 0.5886155
16130 0.5940601
16140 0.6017934
16150 0.6029013
16160 0.5840372
16170 0.5913317
16180 0.5864033
16190 0.577468
16200 0.5748451
16210 0.5806082
16220 0.5984134
16230 0.58495
16240 0.5921931
16250 0.5882002
16260 0.5841539
16270 0.570821
16280 0.559736
16290 0.5694966
16300 0.5665033
16310 0.5809901
16320 0.5772989
16330 0.5804219
16340 0.586782
16350 0.5794874
16360 0.5784902
16370 0.5747415
16380 0.5636988
16390 0.5743774
16400 0.5799387
16410 0.5669192
16420 0.5741515
16430 0.5773227
16440 0.5631029
16450 0.5797903
16460 0.5837904
16470 0.5865574
16480 0.5917028
16490 0.5884389
16500 0.5909678
16510 0.5937579
16520 0.6019585
16530 0.5974293
16540 0.5968868
16550 0.5911116
16560 0.5851174
16570 0.5911952
16580 0.5995853
16590 0.6054261
16600 0.5996835
16610 0.5959901
16620 0.6039477
16630 0.5939227
16640 0.5876105
16650 0.5733115
16660 0.5582054
16670 0.5540057
16680 0.5584798
16690 0.5569267
16700 0.5530144
16710 0.5553128
16720 0.5435904
16730 0.552082
16740 0.5606087
16750 0.5527674
16760 0.5560427
16770 0.5612407
16780 0.5629314
16790 0.5631949
16800 0.5619353
16810 0.5658616
16820 0.5579205
16830 0.549843
16840 0.5584249
16850 0.5532824
16860 0.5615185
16870 0.5719825
16880 0.5673621
16890 0.5728407
16900 0.5710961
16910 0.5735194
16920 0.5675337
16930 0.5716661
16940 0.5623878
16950 0.5707616
16960 0.5814075
16970 0.5802494
16980 0.5673678
16990 0.5675988
17000 0.5661123
17010 0.5670738
17020 0.5598338
17030 0.5686133
17040 0.5472044
17050 0.5514798
17060 0.5536324
17070 0.5564177
17080 0.5607913
17090 0.5606374
17100 0.5681404
17110 0.5606096
17120 0.5637026
17130 0.5686924
17140 0.5670136
17150 0.5635625
17160 0.5723746
17170 0.5647635
17180 0.5665962
17190 0.5572938
17200 0.5707338
17210 0.5604563
17220 0.5549031
17230 0.5790623
17240 0.5846057
17250 0.581316
17260 0.5651507
17270 0.5588117
17280 0.5667625
17290 0.5757509
17300 0.5725605
17310 0.5735813
17320 0.5831011
17330 0.5920801
17340 0.5865195
17350 0.5886331
17360 0.5889461
17370 0.58684
17380 0.5886316
17390 0.5841066
17400 0.5782872
17410 0.5868781
17420 0.5815978
17430 0.5837176
17440 0.5879711
17450 0.5991479
17460 0.5961282
17470 0.586917
17480 0.5854532
17490 0.5809609
17500 0.5886754
17510 0.5916362
17520 0.5936848
17530 0.5883952
17540 0.5967779
17550 0.5878054
17560 0.5903337
17570 0.5712312
17580 0.5728364
17590 0.5739778
17600 0.5658727
17610 0.5604612
17620 0.5691546
17630 0.5702017
17640 0.580898
17650 0.5636836
17660 0.5496276
17670 0.5503086
17680 0.5607187
17690 0.5597914
17700 0.5708058
17710 0.5884511
17720 0.589122
17730 0.5869743
17740 0.5646248
17750 0.5769376
17760 0.5667663
17770 0.5604705
17780 0.5717159
17790 0.5678183
17800 0.5625103
17810 0.5763676
17820 0.5694479
17830 0.5755334
17840 0.5729297
17850 0.5726034
17860 0.5585214
17870 0.5623822
17880 0.5675789
17890 0.5839562
17900 0.5791308
17910 0.5684343
17920 0.5612338
17930 0.5686993
17940 0.5660284
17950 0.5527205
17960 0.5577815
17970 0.5626364
17980 0.5744055
17990 0.5704149
18000 0.5840618
18010 0.5695548
18020 0.5766427
18030 0.5754118
18040 0.5802182
18050 0.585327
18060 0.5726742
18070 0.5631487
18080 0.5642619
18090 0.5736231
18100 0.572157
18110 0.5594561
18120 0.5678404
18130 0.5716509
18140 0.585237
18150 0.5902323
18160 0.5760408
18170 0.5779638
18180 0.5797982
18190 0.5762045
18200 0.5734853
18210 0.5849239
18220 0.5779079
18230 0.5871906
18240 0.5950742
18250 0.5889444
18260 0.5935032
18270 0.5924541
18280 0.5999826
18290 0.6112948
18300 0.6179984
18310 0.6200972
18320 0.6025586
18330 0.6007122
18340 0.6257839
18350 0.6321079
18360 0.6159078
18370 0.605321
18380 0.6236671
18390 0.603234
18400 0.5997541
18410 0.6056435
18420 0.6057076
18430 0.6103745
18440 0.6183364
18450 0.6028897
18460 0.6049474
18470 0.605128
18480 0.5931723
18490 0.5922674
18500 0.6010764
18510 0.6071609
18520 0.6001239
18530 0.605711
18540 0.6044833
18550 0.6181844
18560 0.6119187
18570 0.6214762
18580 0.6096137
18590 0.6239769
18600 0.6251528
18610 0.6154057
18620 0.6140537
18630 0.6173802
18640 0.6111702
18650 0.6105455
18660 0.6137334
18670 0.6141381
18680 0.6152818
18690 0.6156754
18700 0.6151667
18710 0.6064481
18720 0.6295666
18730 0.6060199
18740 0.5895237
18750 0.5828843
18760 0.5763595
18770 0.5756361
18780 0.5719056
18790 0.5717881
18800 0.575183
18810 0.5696967
18820 0.5755216
18830 0.5826101
18840 0.5784358
18850 0.5877217
18860 0.5852576
18870 0.6048387
18880 0.6050811
18890 0.5928871
18900 0.5925955
18910 0.5936667
18920 0.599365
18930 0.5901947
18940 0.591396
18950 0.5871221
18960 0.573684
18970 0.5722131
18980 0.5795242
18990 0.5725719
19000 0.5758312
19010 0.5690268
19020 0.5687494
19030 0.5771143
19040 0.5697024
19050 0.5801936
19060 0.5955452
19070 0.5730165
19080 0.5840833
19090 0.5725486
19100 0.5701604
19110 0.5651743
19120 0.5641617
19130 0.5695238
19140 0.5701382
19150 0.5647879
19160 0.5614961
19170 0.5662987
19180 0.5627699
19190 0.5645537
19200 0.5827047
19210 0.5807211
19220 0.5750424
19230 0.5753698
19240 0.5588365
19250 0.5654393
19260 0.5707644
19270 0.5820345
19280 0.5835339
19290 0.5782383
19300 0.5758634
19310 0.5824162
19320 0.5719304
19330 0.5631307
19340 0.5825739
19350 0.5985408
19360 0.5860201
19370 0.5924011
19380 0.5946569
19390 0.5965037
19400 0.595054
19410 0.5907365
19420 0.5915831
19430 0.5963649
19440 0.5924038
19450 0.5912793
19460 0.5783225
19470 0.5819871
19480 0.5788977
19490 0.5672921
19500 0.568942
19510 0.576317
19520 0.5759537
19530 0.5738076
19540 0.5698571
19550 0.5835227
19560 0.569993
19570 0.5602681
19580 0.573411
19590 0.570617
19600 0.5741418
19610 0.5752959
19620 0.5759156
19630 0.5639639
19640 0.5768756
19650 0.5820411
19660 0.5841625
19670 0.5766054
19680 0.5845073
19690 0.5741939
19700 0.5732271
19710 0.5759693
19720 0.5713651
19730 0.5672985
19740 0.5621552
19750 0.5643024
19760 0.5667609
19770 0.5671405
19780 0.5630797
19790 0.5792296
19800 0.5821115
19810 0.5876587
19820 0.5889116
19830 0.595558
19840 0.597953
19850 0.5930092
19860 0.603694
19870 0.590057
19880 0.5954871
19890 0.6123636
19900 0.6067936
19910 0.6150638
19920 0.6065211
19930 0.6039492
19940 0.6018566
19950 0.6037682
19960 0.5978902
19970 0.5997755
19980 0.6013618
19990 0.6135139
20000 0.6281968
20010 0.6124642
20020 0.6120664
20030 0.6044313
20040 0.6000205
20050 0.602386
20060 0.6024352
20070 0.6006258
20080 0.6099688
20090 0.5949782
20100 0.5942237
20110 0.5967848
20120 0.5805095
20130 0.5926579
20140 0.5947388
20150 0.5886252
20160 0.5873101
20170 0.5722417
20180 0.5760197
20190 0.5800295
20200 0.5841566
20210 0.5833289
20220 0.5844297
20230 0.588081
20240 0.5818093
20250 0.5853382
20260 0.5787855
20270 0.5830197
20280 0.5885768
20290 0.5941017
20300 0.5961114
20310 0.5797337
20320 0.5952801
20330 0.5916272
20340 0.5779116
20350 0.5807908
20360 0.5744275
20370 0.5937136
20380 0.5834975
20390 0.5935584
20400 0.5999389
20410 0.5863187
20420 0.5788655
20430 0.5919237
20440 0.6114277
20450 0.5990316
20460 0.6103261
20470 0.6007385
20480 0.5952208
20490 0.6259202
20500 0.6145276
20510 0.6111727
20520 0.6143877
20530 0.6109161
20540 0.6053315
20550 0.6046315
20560 0.6009319
20570 0.5997813
20580 0.6027298
20590 0.5937396
20600 0.5949128
20610 0.6021301
20620 0.604682
20630 0.6085489
20640 0.615269
20650 0.6080293
20660 0.6092346
20670 0.6007791
20680 0.6146804
20690 0.6207782
20700 0.6117524
20710 0.6302505
20720 0.6244503
20730 0.6461754
20740 0.6375062
20750 0.6263749
20760 0.6406018
20770 0.6285495
20780 0.627962
20790 0.626036
20800 0.6152601
20810 0.60996
20820 0.6124045
20830 0.6103448
20840 0.6172446
20850 0.6318569
20860 0.6239279
20870 0.6108668
20880 0.6149467
20890 0.6040168
20900 0.607677
20910 0.613098
20920 0.6129549
20930 0.6228233
20940 0.6213136
20950 0.6264014
20960 0.6339118
20970 0.6432395
20980 0.6458263
20990 0.6389282
21000 0.6416244
21010 0.6413062
21020 0.6300147
21030 0.6150658
21040 0.6185716
21050 0.6305105
21060 0.6289488
21070 0.6311163
21080 0.6373852
21090 0.6416513
21100 0.6454018
21110 0.6579938
21120 0.6481594
21130 0.6526676
21140 0.6490859
21150 0.651007
21160 0.6555392
21170 0.6388361
21180 0.6395473
21190 0.6325583
21200 0.6135775
21210 0.6151752
21220 0.621739
21230 0.6267242
21240 0.6232091
21250 0.6253399
21260 0.6337063
21270 0.6391695
21280 0.6460478
21290 0.648882
21300 0.6586353
21310 0.6532664
21320 0.6467218
21330 0.6464575
21340 0.6581321
21350 0.648594
21360 0.6377423
21370 0.6372158
21380 0.6404722
21390 0.6246498
21400 0.6205732
21410 0.6260026
21420 0.6293898
21430 0.6310159
21440 0.6283965
21450 0.634185
21460 0.633193
21470 0.6256447
21480 0.6252866
21490 0.609059
21500 0.6214619
21510 0.6224172
21520 0.6200736
21530 0.6276861
21540 0.6197661
21550 0.6015578
21560 0.6012588
21570 0.6072852
21580 0.6087134
21590 0.601952
21600 0.5950451
21610 0.5920287
21620 0.6042868
21630 0.5980571
21640 0.6000221
21650 0.6083263
21660 0.6101277
21670 0.6153761
21680 0.6132149
21690 0.6093742
21700 0.6078079
21710 0.6066087
21720 0.6027519
21730 0.5985014
21740 0.5986463
21750 0.6123049
21760 0.587182
21770 0.5900521
21780 0.5848024
21790 0.5901768
21800 0.5870261
21810 0.5934705
21820 0.5984852
21830 0.5980401
21840 0.6044885
21850 0.6118649
21860 0.602705
21870 0.5982545
21880 0.5836719
21890 0.5936196
21900 0.6000053
21910 0.6167004
21920 0.5975117
21930 0.5943923
21940 0.6037168
21950 0.6001292
21960 0.6043116
21970 0.6075839
21980 0.5894265
21990 0.6132244
22000 0.5978256
22010 0.5998222
22020 0.613523
22030 0.6016306
22040 0.6208807
22050 0.6150779
22060 0.6054736
22070 0.6025098
22080 0.5917116
22090 0.5939749
22100 0.5965093
22110 0.5927384
22120 0.587864
22130 0.5692427
22140 0.5729396
22150 0.5824557
22160 0.5728564
22170 0.5810619
22180 0.5828506
22190 0.5891288
22200 0.5753916
22210 0.5778394
22220 0.5864708
22230 0.5973277
22240 0.6052704
22250 0.6000871
22260 0.6027973
22270 0.6077241
22280 0.609996
22290 0.6006373
22300 0.6033829
22310 0.6104887
22320 0.6005751
22330 0.6029032
22340 0.5959238
22350 0.6051796
22360 0.6105002
22370 0.602951
22380 0.6026776
22390 0.6204929
22400 0.6230512
22410 0.6102006
22420 0.6102507
22430 0.6197141
22440 0.6184528
22450 0.618064
22460 0.6232357
22470 0.623673
22480 0.6252414
22490 0.6167422
22500 0.6208298
22510 0.6231791
22520 0.6284856
22530 0.6278906
22540 0.6182468
22550 0.6140665
22560 0.6102715
22570 0.608842
22580 0.6159008
22590 0.6180135
22600 0.623764
22610 0.6100569
22620 0.6132078
22630 0.6083822
22640 0.6067976
22650 0.6190945
22660 0.6148137
22670 0.6249808
22680 0.6232644
22690 0.61524
22700 0.6128726
22710 0.6181319
22720 0.6050892
22730 0.6013338
22740 0.6095199
22750 0.5967345
22760 0.5931398
22770 0.591355
22780 0.5861116
22790 0.5902144
22800 0.6007608
22810 0.5933717
22820 0.5893745
22830 0.5979825
22840 0.5929032
22850 0.5969464
22860 0.5889168
22870 0.587387
22880 0.5940912
22890 0.5922953
22900 0.5799295
22910 0.5777336
22920 0.5875321
22930 0.5801073
22940 0.5633294
22950 0.5900246
22960 0.5797157
22970 0.5847576
22980 0.5804352
22990 0.5738242
23000 0.5828629
23010 0.5799576
23020 0.577676
23030 0.5817866
23040 0.5789698
23050 0.5734876
23060 0.5624463
23070 0.5611393
23080 0.5660373
23090 0.5682529
23100 0.5815095
23110 0.5699407
23120 0.5550083
23130 0.5648572
23140 0.5745181
23150 0.5727519
23160 0.5669224
23170 0.5603228
23180 0.5701875
23190 0.5695586
23200 0.567654
23210 0.5594
23220 0.5731758
23230 0.5757158
23240 0.5781403
23250 0.5761811
23260 0.5772688
23270 0.5771102
23280 0.5647538
23290 0.5757656
23300 0.5753367
23310 0.5787573
23320 0.5759293
23330 0.5864604
23340 0.5821987
23350 0.571829
23360 0.5620515
23370 0.5626583
23380 0.5672119
23390 0.5555595
23400 0.5536255
23410 0.5576559
23420 0.5614403
23430 0.556573
23440 0.5602246
23450 0.5543303
23460 0.552107
23470 0.5546525
23480 0.5536435
23490 0.5523272
23500 0.5499256
23510 0.5583331
23520 0.557716
23530 0.5539684
23540 0.5676817
23550 0.5698631
23560 0.5578927
23570 0.569854
23580 0.5791493
23590 0.5671924
23600 0.54514
23610 0.5594516
23620 0.5797347
23630 0.5798692
23640 0.5791218
23650 0.5715759
23660 0.5729074
23670 0.5837263
23680 0.569813
23690 0.5782645
23700 0.5832372
23710 0.5834281
23720 0.5995314
23730 0.6001025
23740 0.5800712
23750 0.5711666
23760 0.5800207
23770 0.5779026
23780 0.5806176
23790 0.5777498
23800 0.5890926
23810 0.5902174
23820 0.5988085
23830 0.5977611
23840 0.5879644
23850 0.5941436
23860 0.5700935
23870 0.5694303
23880 0.5708953
23890 0.5754765
23900 0.5714913
23910 0.5727697
23920 0.5613865
23930 0.5670531
23940 0.5620634
23950 0.5638648
23960 0.562113
23970 0.5843409
23980 0.5766341
23990 0.5654758
24000 0.5790024
24010 0.5906222
24020 0.5968739
24030 0.5906454
24040 0.5820603
24050 0.5760185
24060 0.5748735
24070 0.577188
24080 0.5723336
24090 0.5764433
24100 0.5798798
24110 0.5792589
24120 0.5726824
24130 0.5678381
24140 0.579225
24150 0.5776673
24160 0.5769128
24170 0.5744649
24180 0.5833389
24190 0.5685987
24200 0.5606973
24210 0.5593857
24220 0.5575547
24230 0.553865
24240 0.5513464
24250 0.5635591
24260 0.558454
24270 0.5474559
24280 0.5508726
24290 0.5697368
24300 0.5580202
24310 0.548472
24320 0.5393344
24330 0.5408162
24340 0.5440291
24350 0.5395166
24360 0.5444854
24370 0.5573362
24380 0.5528985
24390 0.5538214
24400 0.5444686
24410 0.5608237
24420 0.5684195
24430 0.569833
24440 0.5717195
24450 0.5511062
24460 0.5448515
24470 0.5524517
24480 0.5452845
24490 0.5528158
24500 0.5553708
24510 0.5604339
24520 0.5572478
24530 0.5490938
24540 0.5481372
24550 0.5491683
24560 0.5517198
24570 0.5594305
24580 0.5694632
24590 0.560438
24600 0.5544868
24610 0.5468402
24620 0.5456787
24630 0.5418476
24640 0.5485044
24650 0.5533323
24660 0.5336326
24670 0.5348664
24680 0.5453199
24690 0.5487811
24700 0.5558348
24710 0.5503409
24720 0.5533251
24730 0.5549839
24740 0.5436197
24750 0.5411989
24760 0.5556697
24770 0.5547855
24780 0.5546451
24790 0.5614442
24800 0.5561704
24810 0.5612402
24820 0.5577446
24830 0.5630825
24840 0.5666551
24850 0.579243
24860 0.5718226
24870 0.5559091
24880 0.5673116
24890 0.5655981
24900 0.5810395
24910 0.5700049
24920 0.5649172
24930 0.5733529
24940 0.5720181
24950 0.5781519
24960 0.5723956
24970 0.5678421
24980 0.5785568
24990 0.5748317
25000 0.5686055
25010 0.5643477
25020 0.561528
25030 0.567013
25040 0.5653412
25050 0.5588797
25060 0.5637317
25070 0.5709219
25080 0.5639268
25090 0.5735852
25100 0.5673463
25110 0.5757438
25120 0.5831402
25130 0.5769559
25140 0.5591157
25150 0.5809643
25160 0.5775079
25170 0.5836107
25180 0.5897232
25190 0.5886516
25200 0.5731179
25210 0.5806808
25220 0.5717036
25230 0.5705055
25240 0.5597957
25250 0.5679182
25260 0.5615088
25270 0.5607227
25280 0.5717394
25290 0.5538427
25300 0.5538688
25310 0.5496073
25320 0.5474002
25330 0.5462787
25340 0.5288888
25350 0.5434351
25360 0.5553721
25370 0.554333
25380 0.5436869
25390 0.5445756
25400 0.5398428
25410 0.5361435
25420 0.5347377
25430 0.5302296
25440 0.5280852
25450 0.5218297
25460 0.5263461
25470 0.5385769
25480 0.5593919
25490 0.5551595
25500 0.5594703
25510 0.5573376
25520 0.56343
25530 0.5625916
25540 0.5480102
25550 0.5592341
25560 0.5436267
25570 0.5475101
25580 0.5488306
25590 0.5488973
25600 0.5545091
25610 0.5638129
25620 0.5635133
25630 0.5607247
25640 0.5536895
25650 0.54222
25660 0.5348795
25670 0.5392026
25680 0.5480306
25690 0.5568994
25700 0.5600871
25710 0.5657208
25720 0.5740595
25730 0.5805436
25740 0.5750176
25750 0.5706536
25760 0.5692264
25770 0.5742698
25780 0.5693147
25790 0.5779662
25800 0.5795888
25810 0.5681251
25820 0.5654604
25830 0.5542545
25840 0.5570854
25850 0.5574299
25860 0.5527338
25870 0.5576417
25880 0.5544661
25890 0.5692703
25900 0.5633109
25910 0.549554
25920 0.5522779
25930 0.5547844
25940 0.5642443
25950 0.5504843
25960 0.5514953
25970 0.5487049
25980 0.554397
25990 0.5578133
26000 0.5627571
26010 0.5583118
26020 0.5645402
26030 0.5518524
26040 0.5494214
26050 0.5516656
26060 0.5418566
26070 0.5519533
26080 0.542477
26090 0.5371105
26100 0.5335301
26110 0.5255606
26120 0.5418643
26130 0.5497059
26140 0.5490828
26150 0.5548316
26160 0.561435
26170 0.554272
26180 0.5530313
26190 0.550018
26200 0.5422201
26210 0.5343654
26220 0.5367867
26230 0.5493035
26240 0.5487614
26250 0.5336968
26260 0.5409992
26270 0.5422478
26280 0.5369722
26290 0.5454674
26300 0.5442596
26310 0.5479999
26320 0.5431046
26330 0.540424
26340 0.5438598
26350 0.5486507
26360 0.5514101
26370 0.5503343
26380 0.5543622
26390 0.5519989
26400 0.5634359
26410 0.5737697
26420 0.5611981
26430 0.5646895
26440 0.562192
26450 0.5608418
26460 0.5746428
26470 0.5640441
26480 0.5630069
26490 0.5731022
26500 0.5760589
26510 0.5787539
26520 0.5781483
26530 0.5839249
26540 0.5787183
26550 0.5692126
26560 0.5670832
26570 0.5683562
26580 0.5669357
26590 0.5618071
26600 0.5638523
26610 0.5783879
26620 0.5738823
26630 0.5823388
26640 0.5702658
26650 0.5661625
26660 0.5633004
26670 0.5613679
26680 0.5625677
26690 0.5545847
26700 0.5549065
26710 0.5665645
26720 0.5457301
26730 0.5642847
26740 0.565379
26750 0.5701815
26760 0.5719169
26770 0.5685538
26780 0.5663125
26790 0.557941
26800 0.5661019
26810 0.5669981
26820 0.5612956
26830 0.5671045
26840 0.5705888
26850 0.5751597
26860 0.5618796
26870 0.5601196
26880 0.556586
26890 0.545292
26900 0.546032
26910 0.5481047
26920 0.5643448
26930 0.563506
26940 0.5661064
26950 0.5468308
26960 0.5628392
26970 0.5712675
26980 0.547717
26990 0.5517164
27000 0.5397908
27010 0.5314918
27020 0.5340722
27030 0.5313123
27040 0.519162
27050 0.5132664
27060 0.5086702
27070 0.5241863
27080 0.5283607
27090 0.5287089
27100 0.5303744
27110 0.5383379
27120 0.5488604
27130 0.5570375
27140 0.5583007
27150 0.5475777
27160 0.553321
27170 0.5563965
27180 0.5580234
27190 0.5503629
27200 0.5501461
27210 0.5495417
27220 0.5532811
27230 0.5509838
27240 0.5626873
27250 0.5545821
27260 0.5415348
27270 0.5469152
27280 0.5464438
27290 0.5451109
27300 0.5487168
27310 0.5521508
27320 0.5550438
27330 0.5615416
27340 0.5519744
27350 0.5460157
27360 0.5374528
27370 0.5380296
27380 0.5505074
27390 0.5515153
27400 0.5433985
27410 0.557817
27420 0.5434888
27430 0.544061
27440 0.5388891
27450 0.5422391
27460 0.5495369
27470 0.5419903
27480 0.5441494
27490 0.5345415
27500 0.5371521
27510 0.5443189
27520 0.5357807
27530 0.5381405
27540 0.5474612
27550 0.5523763
27560 0.5570343
27570 0.5600998
27580 0.5583797
27590 0.5439458
27600 0.5411997
27610 0.5292231
27620 0.5302094
27630 0.5380272
27640 0.5413257
27650 0.5415549
27660 0.55146
27670 0.5595812
27680 0.5615309
27690 0.5561537
27700 0.5551907
27710 0.5537189
27720 0.5468773
27730 0.5473745
27740 0.5546228
27750 0.5673437
27760 0.5603484
27770 0.5442095
27780 0.5449463
27790 0.5427806
27800 0.5396215
27810 0.5503708
27820 0.5606749
27830 0.5547073
27840 0.5577044
27850 0.5504307
27860 0.5502777
27870 0.5596966
27880 0.5489541
27890 0.5554417
27900 0.5469398
27910 0.5487818
27920 0.5441957
27930 0.5393612
27940 0.5445572
27950 0.5609897
27960 0.5550439
27970 0.5496413
27980 0.5488744
27990 0.5436414
28000 0.5459115
28010 0.5455439
28020 0.553021
28030 0.5448814
28040 0.5473797
28050 0.5517249
28060 0.5468395
28070 0.536677
28080 0.5387104
28090 0.5327748
28100 0.5470599
28110 0.5394422
28120 0.5366665
28130 0.5408009
28140 0.5565771
28150 0.565571
28160 0.5598275
28170 0.5568722
28180 0.5655521
28190 0.5796649
28200 0.5847014
28210 0.5892146
28220 0.5857842
28230 0.5739118
28240 0.5784832
28250 0.581035
28260 0.5759442
28270 0.5818918
28280 0.5791966
28290 0.5837012
28300 0.5824099
28310 0.5701787
28320 0.5847968
28330 0.5847209
28340 0.5736015
28350 0.5810587
28360 0.5793699
28370 0.5841691
28380 0.5854134
28390 0.5728534
28400 0.5706282
28410 0.5873641
28420 0.5821286
28430 0.5869125
28440 0.5803395
28450 0.5867044
28460 0.599288
28470 0.5998114
28480 0.6176089
28490 0.6122586
28500 0.6101161
28510 0.6021131
28520 0.6052933
28530 0.603
28540 0.5982885
28550 0.5985324
28560 0.5951639
28570 0.5882822
28580 0.5938367
28590 0.5937278
28600 0.6058024
28610 0.6171522
28620 0.5971394
28630 0.6021497
28640 0.6023074
28650 0.5983879
28660 0.5935554
28670 0.5956241
28680 0.5860626
28690 0.5994222
28700 0.6006063
28710 0.5969407
28720 0.5977279
28730 0.6107085
28740 0.6084158
28750 0.6161905
28760 0.6136428
28770 0.6132635
28780 0.6232755
28790 0.6158197
28800 0.6142337
28810 0.6020026
28820 0.6095008
28830 0.6104097
28840 0.6118904
28850 0.5992983
28860 0.6018196
28870 0.6020158
28880 0.601487
28890 0.5881999
28900 0.5790825
28910 0.5818725
28920 0.5718763
28930 0.5773497
28940 0.5801144
28950 0.5809644
28960 0.5846966
28970 0.5837525
28980 0.5766131
28990 0.5838451
29000 0.5859822
29010 0.5947334
29020 0.5950229
29030 0.5909937
29040 0.5916865
29050 0.5808327
29060 0.5652331
29070 0.5780038
29080 0.5701169
29090 0.5719697
29100 0.5832973
29110 0.5949321
29120 0.5910022
29130 0.600938
29140 0.5955579
29150 0.6053636
29160 0.6002972
29170 0.6023301
29180 0.6009612
29190 0.5941327
29200 0.5939636
29210 0.6100093
29220 0.6055808
29230 0.6030282
29240 0.612591
29250 0.5928414
29260 0.5949499
29270 0.5838752
29280 0.6003273
29290 0.6167834
29300 0.6169224
29310 0.6215798
29320 0.6187111
29330 0.5985749
29340 0.618768
29350 0.6204816
29360 0.6122344
29370 0.6148705
29380 0.6134506
29390 0.6122499
29400 0.6031384
29410 0.600229
29420 0.596237
29430 0.5915077
29440 0.5791946
29450 0.5738935
29460 0.5758252
29470 0.5632598
29480 0.5737658
29490 0.5742897
29500 0.5925991
29510 0.5955459
29520 0.5961948
29530 0.5906625
29540 0.5789286
29550 0.5866713
29560 0.5916144
29570 0.5887711
29580 0.594732
29590 0.5864296
29600 0.5915144
29610 0.5872388
29620 0.598013
29630 0.5980242
29640 0.5968972
29650 0.5938214
29660 0.5932648
29670 0.5863426
29680 0.5942683
29690 0.5823393
29700 0.5909631
29710 0.6056519
29720 0.6041421
29730 0.5968524
29740 0.5988913
29750 0.5959697
29760 0.6028605
29770 0.5988341
29780 0.5950452
29790 0.5969523
29800 0.5900976
29810 0.5914863
29820 0.602158
29830 0.6027825
29840 0.5970762
29850 0.5998446
29860 0.6018994
29870 0.597654
29880 0.6126413
29890 0.6030878
29900 0.5860782
29910 0.5993161
29920 0.5935101
29930 0.6034147
29940 0.6055154
29950 0.6118876
29960 0.6134858
29970 0.6062839
29980 0.5970926
29990 0.6173812
30000 0.6149462
30010 0.6137424
30020 0.605979
30030 0.5986818
30040 0.5975574
30050 0.5883954
30060 0.6066375
30070 0.6226916
30080 0.6105074
30090 0.5952346
30100 0.6011291
30110 0.5989215
30120 0.6021463
30130 0.6151136
30140 0.6236739
30150 0.6157612
30160 0.6125102
30170 0.6076881
30180 0.6071658
30190 0.6069488
30200 0.6021214
30210 0.6063163
30220 0.6021434
30230 0.6084354
30240 0.6018658
30250 0.5932875
30260 0.599899
30270 0.6094335
30280 0.5799289
30290 0.5789348
30300 0.5845172
30310 0.5837063
30320 0.5909419
30330 0.586291
30340 0.5768805
30350 0.5914893
30360 0.5965537
30370 0.5908412
30380 0.6044984
30390 0.6062702
30400 0.5989544
30410 0.5932655
30420 0.6091332
30430 0.602443
30440 0.6107613
30450 0.6109435
30460 0.608516
30470 0.606501
30480 0.6027323
30490 0.6028351
30500 0.5959372
30510 0.5970837
30520 0.6106894
30530 0.6103517
30540 0.6192868
30550 0.6203535
30560 0.6132185
30570 0.6124128
30580 0.6192738
30590 0.6199919
30600 0.6328181
30610 0.6230861
30620 0.6084926
30630 0.5950426
30640 0.596902
30650 0.5930023
30660 0.5913333
30670 0.5859727
30680 0.6031997
30690 0.5959452
30700 0.6032226
30710 0.600148
30720 0.6019701
30730 0.6036421
30740 0.5980384
30750 0.5948341
30760 0.5948036
30770 0.5850298
30780 0.5865821
30790 0.5748447
30800 0.5703142
30810 0.5646285
30820 0.5723361
30830 0.5745648
30840 0.5799737
30850 0.6016854
30860 0.5996904
30870 0.5873958
30880 0.5758342
30890 0.5682341
30900 0.5699906
30910 0.5691173
30920 0.5778925
30930 0.5678349
30940 0.5681493
30950 0.5690539
30960 0.5651402
30970 0.5502748
30980 0.5563271
30990 0.5655261
31000 0.5590451
31010 0.5498064
31020 0.5640882
31030 0.5736331
31040 0.5864044
31050 0.5791117
31060 0.584808
31070 0.5719032
31080 0.5732397
31090 0.5731163
31100 0.5832907
31110 0.5772685
31120 0.5899194
31130 0.5932409
31140 0.6048596
31150 0.6023453
31160 0.6054316
31170 0.602213
31180 0.6029793
31190 0.5842295
31200 0.5759209
31210 0.5649846
31220 0.5721882
31230 0.5668867
31240 0.591652
31250 0.5771924
31260 0.5672196
31270 0.5723107
31280 0.5716798
31290 0.5784266
31300 0.5690645
31310 0.5660247
31320 0.563898
31330 0.5571006
31340 0.5625002
31350 0.5602466
31360 0.5580938
31370 0.5554669
31380 0.5667276
31390 0.5741265
31400 0.5751431
31410 0.5812299
31420 0.5905944
31430 0.5899556
31440 0.5839233
31450 0.5810135
31460 0.5827496
31470 0.5784892
31480 0.5863281
31490 0.5525882
31500 0.5519474
31510 0.5572058
31520 0.5450283
31530 0.5658205
31540 0.5781853
31550 0.5701481
31560 0.5610493
31570 0.5720732
31580 0.5618353
31590 0.5664834
31600 0.5807182
31610 0.5781183
31620 0.5705397
31630 0.5744238
31640 0.579385
31650 0.5779507
31660 0.5836186
31670 0.5707255
31680 0.5787782
31690 0.5694826
31700 0.5692337
31710 0.5858389
31720 0.5751703
31730 0.5818351
31740 0.5777413
31750 0.5650786
31760 0.5565187
31770 0.564158
31780 0.5764984
31790 0.5564147
31800 0.5691945
31810 0.5771396
31820 0.5739527
31830 0.5770464
31840 0.5873868
31850 0.5825077
31860 0.5859975
31870 0.5746233
31880 0.5781035
31890 0.5871267
31900 0.5902074
31910 0.5939904
31920 0.5863632
31930 0.5811026
31940 0.5680264
31950 0.5609852
31960 0.5674297
31970 0.5736953
31980 0.5877439
31990 0.5920015
32000 0.5808109
32010 0.5778663
32020 0.589641
32030 0.5926936
32040 0.5771422
32050 0.578453
32060 0.5802895
32070 0.5839938
32080 0.5786586
32090 0.5812486
32100 0.5760912
32110 0.5707108
32120 0.5760003
32130 0.5731831
32140 0.5805917
32150 0.5810943
32160 0.5846527
32170 0.58783
32180 0.5727637
32190 0.5776578
32200 0.572044
32210 0.5869586
32220 0.5924342
32230 0.5841162
32240 0.5712163
32250 0.5754182
32260 0.579608
32270 0.5790981
32280 0.5699788
32290 0.5728939
32300 0.5712983
32310 0.5744873
32320 0.5640165
32330 0.5789804
32340 0.562857
32350 0.5555394
32360 0.5511855
32370 0.5484059
32380 0.5522501
32390 0.5679275
32400 0.564249
32410 0.566581
32420 0.5633877
32430 0.5651765
32440 0.5673453
32450 0.5655033
32460 0.5616098
32470 0.567988
32480 0.5680963
32490 0.5779532
32500 0.5797135
32510 0.5742903
32520 0.5688053
32530 0.5630181
32540 0.5683786
32550 0.5652314
32560 0.5758466
32570 0.5776209
32580 0.5758417
32590 0.567391
32600 0.5573869
32610 0.5573959
32620 0.5585205
32630 0.5696982
32640 0.555389
32650 0.5636483
32660 0.5722964
32670 0.5665941
32680 0.5683588
32690 0.5701296
32700 0.5620496
32710 0.5650933
32720 0.5633038
32730 0.5718896
32740 0.5621811
32750 0.5685273
32760 0.5565327
32770 0.5583808
32780 0.5534585
32790 0.5587502
32800 0.5598386
32810 0.5678706
32820 0.5708696
32830 0.5610163
32840 0.561791
32850 0.5620199
32860 0.5673119
32870 0.5747044
32880 0.56652
32890 0.5539836
32900 0.5611008
32910 0.569734
32920 0.571254
32930 0.5677657
32940 0.5736653
32950 0.5670499
32960 0.5713926
32970 0.5756193
32980 0.580314
32990 0.5743368
33000 0.5813242
33010 0.5654204
33020 0.5761547
33030 0.5630296
33040 0.5608045
33050 0.565338
33060 0.5681671
33070 0.5715823
33080 0.5675328
33090 0.5630787
33100 0.5777938
33110 0.5684904
33120 0.5723443
33130 0.57631
33140 0.5759434
33150 0.5699368
33160 0.566251
33170 0.5668348
33180 0.5516852
33190 0.5553204
33200 0.5647004
33210 0.5579726
33220 0.5707734
33230 0.5618801
33240 0.564157
33250 0.5797482
33260 0.5586429
33270 0.5627279
33280 0.5581152
33290 0.5521469
33300 0.554481
33310 0.5556902
33320 0.5461457
33330 0.5466775
33340 0.5524849
33350 0.5507972
33360 0.5662786
33370 0.5599212
33380 0.5562646
33390 0.5493013
33400 0.5455867
33410 0.5518119
33420 0.5600117
33430 0.5588532
33440 0.5634831
33450 0.5624061
33460 0.5722592
33470 0.5752254
33480 0.5685984
33490 0.564149
33500 0.5596122
33510 0.5686799
33520 0.5646867
33530 0.5567799
33540 0.5762351
33550 0.5786809
33560 0.5813873
33570 0.5710047
33580 0.5753934
33590 0.5861874
33600 0.5774629
33610 0.5664974
33620 0.5734653
33630 0.5700115
33640 0.5673279
33650 0.5608931
33660 0.5735711
33670 0.5603899
33680 0.561767
33690 0.5630829
33700 0.5767223
33710 0.574349
33720 0.5758198
33730 0.5718559
33740 0.5838442
33750 0.5851731
33760 0.5754905
33770 0.5870891
33780 0.5929169
33790 0.5961447
33800 0.596031
33810 0.5989375
33820 0.5948837
33830 0.5937578
33840 0.6068774
33850 0.5986156
33860 0.6022629
33870 0.5914377
33880 0.5998879
33890 0.6152782
33900 0.6050775
33910 0.6104019
33920 0.6176687
33930 0.6161491
33940 0.6172593
33950 0.6088463
33960 0.6053057
33970 0.6256682
33980 0.6222301
33990 0.6165389
34000 0.6012207
34010 0.5915158
34020 0.5925599
34030 0.576833
34040 0.5678787
34050 0.5744157
34060 0.5762622
34070 0.5839865
34080 0.5831946
34090 0.591258
34100 0.6014426
34110 0.5829653
34120 0.5806065
34130 0.5752794
34140 0.5744244
34150 0.5718324
34160 0.600889
34170 0.5958576
34180 0.5886931
34190 0.5862283
34200 0.576377
34210 0.586799
34220 0.5890108
34230 0.5818254
34240 0.5868618
34250 0.5768548
34260 0.5688578
34270 0.567997
34280 0.5758646
34290 0.5724826
34300 0.566448
34310 0.580553
34320 0.5666595
34330 0.5807252
34340 0.5815536
34350 0.58612
34360 0.5942897
34370 0.5847847
34380 0.58196
34390 0.5776746
34400 0.5808443
34410 0.5750876
34420 0.5754082
34430 0.5737538
34440 0.564965
34450 0.5595599
34460 0.5638759
34470 0.5697159
34480 0.5732963
34490 0.5856103
34500 0.5926986
34510 0.5796404
34520 0.5837315
34530 0.5911755
34540 0.5923862
34550 0.5918462
34560 0.581239
34570 0.5812207
34580 0.5845962
34590 0.5852965
34600 0.5776696
34610 0.5753061
34620 0.5722343
34630 0.575045
34640 0.583814
34650 0.5821838
34660 0.5629409
34670 0.5643674
34680 0.5697125
34690 0.5614673
34700 0.5766701
34710 0.5710031
34720 0.5531821
34730 0.5633122
34740 0.565845
34750 0.5664188
34760 0.5644192
34770 0.5804287
34780 0.58047
34790 0.5719286
34800 0.5786647
34810 0.5729033
34820 0.5636914
34830 0.5704992
34840 0.5746961
34850 0.5808027
34860 0.5735894
34870 0.5759743
34880 0.5841768
34890 0.5969099
34900 0.602065
34910 0.6057087
34920 0.6068544
34930 0.6099147
34940 0.6009338
34950 0.5912354
34960 0.5757893
34970 0.5781771
34980 0.5902804
34990 0.5701475
35000 0.5666915
35010 0.5792535
35020 0.5757824
35030 0.5851091
35040 0.5884858
35050 0.5861814
35060 0.5856607
35070 0.564352
35080 0.5509644
35090 0.5474944
35100 0.5565214
35110 0.5576228
35120 0.5630503
35130 0.5852219
35140 0.5808917
35150 0.5794815
35160 0.5738984
35170 0.5727918
35180 0.5809889
35190 0.5763842
35200 0.5762486
35210 0.5761237
35220 0.5718834
35230 0.5748526
35240 0.5782791
35250 0.5806124
35260 0.5814607
35270 0.5622346
35280 0.5599135
35290 0.5552387
35300 0.557204
35310 0.5537115
35320 0.5562659
35330 0.5506601
35340 0.5782327
35350 0.5886963
35360 0.594266
35370 0.594182
35380 0.583039
35390 0.5883321
35400 0.5784357
35410 0.5646588
35420 0.5689452
35430 0.5616311
35440 0.5657874
35450 0.5691794
35460 0.5751687
35470 0.5865306
35480 0.5823831
35490 0.572499
35500 0.5706679
35510 0.5786807
35520 0.5600246
35530 0.5632321
35540 0.565953
35550 0.5602436
35560 0.5621275
35570 0.5731543
35580 0.5632251
35590 0.5713394
35600 0.5760404
35610 0.5850394
35620 0.5700016
35630 0.5727411
35640 0.5909751
35650 0.5870982
35660 0.5797075
35670 0.585109
35680 0.5845269
35690 0.5737491
35700 0.5957004
35710 0.5847748
35720 0.5916634
35730 0.5888278
35740 0.5907103
35750 0.587965
35760 0.5838382
35770 0.5845907
35780 0.5802311
35790 0.5793237
35800 0.5752629
35810 0.5847124
35820 0.5847482
35830 0.5942633
35840 0.6125353
35850 0.6034762
35860 0.5984846
35870 0.6006591
35880 0.5885018
35890 0.5925683
35900 0.5989103
35910 0.6081496
35920 0.6010107
35930 0.5942422
35940 0.5818341
35950 0.5807208
35960 0.5840027
35970 0.6020759
35980 0.5981377
35990 0.6053644
36000 0.5972251
36010 0.6022601
36020 0.6064
36030 0.597692
36040 0.6177316
36050 0.6176534
36060 0.6152128
36070 0.6247079
36080 0.624256
36090 0.6134577
36100 0.6223938
36110 0.6302421
36120 0.6185278
36130 0.613692
36140 0.6177253
36150 0.616558
36160 0.6090075
36170 0.6096118
36180 0.6131414
36190 0.6103606
36200 0.6165715
36210 0.606306
36220 0.6049263
36230 0.6052905
36240 0.6014857
36250 0.6084837
36260 0.606859
36270 0.6092538
36280 0.6106982
36290 0.5970831
36300 0.5930436
36310 0.5944045
36320 0.5899631
36330 0.5873095
36340 0.5903789
36350 0.6061189
36360 0.6082135
36370 0.6089042
36380 0.6130525
36390 0.5943125
36400 0.5906983
36410 0.5951993
36420 0.6081901
36430 0.6064057
36440 0.607238
36450 0.6061151
36460 0.6061258
36470 0.6056255
36480 0.584429
36490 0.5945277
36500 0.5940934
36510 0.5827925
36520 0.5837755
36530 0.5971972
36540 0.6052992
36550 0.6118388
36560 0.6159328
36570 0.5900262
36580 0.5946697
36590 0.5987903
36600 0.6029775
36610 0.5935379
36620 0.6094906
36630 0.6215729
36640 0.6014606
36650 0.6111973
36660 0.61199
36670 0.6079947
36680 0.6164025
36690 0.5941172
36700 0.6074109
36710 0.6087421
36720 0.6190907
36730 0.5968883
36740 0.6011574
36750 0.6005517
36760 0.5897226
36770 0.5850388
36780 0.5782043
36790 0.5855224
36800 0.5875666
36810 0.6180547
36820 0.6273602
36830 0.6277865
36840 0.6262937
36850 0.6267058
36860 0.6239254
36870 0.6208344
36880 0.6205645
36890 0.6098033
36900 0.6042659
36910 0.6235305
36920 0.62502
36930 0.6137406
36940 0.6298357
36950 0.6233853
36960 0.6208584
36970 0.6202939
36980 0.6142951
36990 0.6332403
37000 0.6405084
37010 0.6245816
37020 0.6248816
37030 0.6315764
37040 0.6319854
37050 0.6222879
37060 0.6041127
37070 0.6044497
37080 0.6059191
37090 0.6036349
37100 0.6258408
37110 0.626447
37120 0.6128119
37130 0.6149926
37140 0.6171404
37150 0.6254998
37160 0.6257286
37170 0.6299323
37180 0.6336508
37190 0.6352898
37200 0.6417701
37210 0.6380178
37220 0.6383869
37230 0.625751
37240 0.6139365
37250 0.6049578
37260 0.6023783
37270 0.6204644
37280 0.6108108
37290 0.6119073
37300 0.5981365
37310 0.6054969
37320 0.6035225
37330 0.5997581
37340 0.5974888
37350 0.6001133
37360 0.6052558
37370 0.6055704
37380 0.6085305
37390 0.6097115
37400 0.6153658
37410 0.6087479
37420 0.5984659
37430 0.6142704
37440 0.6150853
37450 0.6153949
37460 0.6064067
37470 0.594467
37480 0.5871055
37490 0.5825024
37500 0.5798489
37510 0.5898308
37520 0.5975888
37530 0.5923881
37540 0.5920438
37550 0.5994661
37560 0.6046202
37570 0.6098231
37580 0.5950989
37590 0.6007684
37600 0.6066542
37610 0.5933817
37620 0.5893667
37630 0.5819781
37640 0.5948265
37650 0.5834784
37660 0.5843602
37670 0.5741601
37680 0.575911
37690 0.5760636
37700 0.5694962
37710 0.5694166
37720 0.5815973
37730 0.5887713
37740 0.5936558
37750 0.599862
37760 0.5985239
37770 0.5916274
37780 0.5887726
37790 0.5984494
37800 0.6035603
37810 0.5981222
37820 0.6171526
37830 0.624976
37840 0.6294333
37850 0.6216456
37860 0.5990387
37870 0.6067011
37880 0.5980557
37890 0.605058
37900 0.60864
37910 0.6047496
37920 0.5876626
37930 0.5944213
37940 0.5866638
37950 0.6020567
37960 0.6053487
37970 0.5905495
37980 0.5841419
37990 0.5841684
38000 0.5914873
38010 0.593581
38020 0.5960199
38030 0.6057226
38040 0.6161824
38050 0.5988438
38060 0.5898235
38070 0.5898458
38080 0.6022962
38090 0.6031651
38100 0.5917295
38110 0.5953554
38120 0.5930899
38130 0.5870466
38140 0.5862303
38150 0.5857315
38160 0.5842243
38170 0.583338
38180 0.5825553
38190 0.5829618
38200 0.5689503
38210 0.5706598
38220 0.5805575
38230 0.5749056
38240 0.5572975
38250 0.5656354
38260 0.5799107
38270 0.5815756
38280 0.5859048
38290 0.5833698
38300 0.5715221
38310 0.5743784
38320 0.5751331
38330 0.5778847
38340 0.5827845
38350 0.579671
38360 0.5902537
38370 0.5780911
38380 0.5805965
38390 0.5778522
38400 0.5664554
38410 0.5709357
38420 0.5729409
38430 0.5685283
38440 0.5616294
38450 0.5548095
38460 0.5618391
38470 0.5662104
38480 0.5771253
38490 0.5796301
38500 0.5897181
38510 0.5997738
38520 0.5915843
38530 0.5954334
38540 0.5927224
38550 0.5927243
38560 0.5885459
38570 0.5940017
38580 0.6054419
38590 0.6013508
38600 0.5957254
38610 0.6036941
38620 0.6051732
38630 0.5948707
38640 0.598676
38650 0.5990131
38660 0.602917
38670 0.6033006
38680 0.6073579
38690 0.5971395
38700 0.5914822
38710 0.5829688
38720 0.5729538
38730 0.574296
38740 0.567028
38750 0.5615186
38760 0.5730601
38770 0.5699554
38780 0.5775009
38790 0.592204
38800 0.5885409
38810 0.5825516
38820 0.5840083
38830 0.5956299
38840 0.5987468
38850 0.5950217
38860 0.5953678
38870 0.5993685
38880 0.5986598
38890 0.5979629
38900 0.589372
38910 0.595873
38920 0.5901573
38930 0.5987419
38940 0.6040174
38950 0.6060928
38960 0.5973113
38970 0.5886115
38980 0.5807798
38990 0.5796637
39000 0.5817146
39010 0.5814759
39020 0.584251
39030 0.5772973
39040 0.5643003
39050 0.5724714
39060 0.5825973
39070 0.5836701
39080 0.5792282
39090 0.5833916
39100 0.5870563
39110 0.5876491
39120 0.5950437
39130 0.5875115
39140 0.5921106
39150 0.5788177
39160 0.5632135
39170 0.5676453
39180 0.5832726
39190 0.5741767
39200 0.5767418
39210 0.5904658
39220 0.5925819
39230 0.5937173
39240 0.5914487
39250 0.5904346
39260 0.5896612
39270 0.5859876
39280 0.5744428
39290 0.5719247
39300 0.5772313
39310 0.5776434
39320 0.5717159
39330 0.5875949
39340 0.5864557
39350 0.5815443
39360 0.5688217
39370 0.5718561
39380 0.5738482
39390 0.5670339
39400 0.5735724
39410 0.5630329
39420 0.5702094
39430 0.5701091
39440 0.5802609
39450 0.5858385
39460 0.5903288
39470 0.5883705
39480 0.5800931
39490 0.5666558
39500 0.5571229
39510 0.5564964
39520 0.5592782
39530 0.5628546
39540 0.574116
39550 0.5807735
39560 0.5899783
39570 0.6013873
39580 0.5942338
39590 0.5840563
39600 0.5786092
39610 0.5861526
39620 0.5954724
39630 0.59428
39640 0.5829153
39650 0.5719973
39660 0.5772011
39670 0.5833048
39680 0.5862562
39690 0.5799152
39700 0.5678828
39710 0.5709409
39720 0.5852015
39730 0.591885
39740 0.5892324
39750 0.5838593
39760 0.5894312
39770 0.5809491
39780 0.597552
39790 0.5867844
39800 0.5978283
39810 0.5981182
39820 0.5993143
39830 0.6048194
39840 0.616231
39850 0.611186
39860 0.599602
39870 0.5945533
39880 0.6051053
39890 0.6126971
39900 0.623154
39910 0.638608
39920 0.633158
39930 0.6335553
39940 0.6358076
39950 0.633478
39960 0.6321976
39970 0.6352668
39980 0.6218539
39990 0.6053435
40000 0.6165081
40010 0.6160767
40020 0.6147857
40030 0.6055677
40040 0.6234655
40050 0.6275405
40060 0.6114302
40070 0.6117848
40080 0.6140674
40090 0.6153861
40100 0.6028078
40110 0.5915283
40120 0.5942565
40130 0.598908
40140 0.5929892
40150 0.5954857
40160 0.6032921
40170 0.5941641
40180 0.5881542
40190 0.5834972
40200 0.5806215
40210 0.5851628
40220 0.5946262
40230 0.6169444
40240 0.6166137
40250 0.6041431
40260 0.5986517
40270 0.6057925
40280 0.6131253
40290 0.6081765
40300 0.5857499
40310 0.595653
40320 0.5856956
40330 0.5851792
40340 0.5982125
40350 0.5879136
40360 0.5932806
40370 0.6055422
40380 0.5977865
40390 0.5963819
40400 0.5893977
40410 0.5982559
40420 0.6024186
40430 0.6059824
40440 0.6161521
40450 0.6178
40460 0.6200122
40470 0.6027448
40480 0.592373
40490 0.5930619
40500 0.6046939
40510 0.5893196
40520 0.5980822
40530 0.6103815
40540 0.613776
40550 0.6203746
40560 0.619538
40570 0.6166298
40580 0.6105239
40590 0.6056631
40600 0.6015069
40610 0.6076698
40620 0.5985884
40630 0.600153
40640 0.5982131
40650 0.5957288
40660 0.5974945
40670 0.5887125
40680 0.5949025
40690 0.5980632
40700 0.5906481
40710 0.6031284
40720 0.6073681
40730 0.6046376
40740 0.6002678
40750 0.595563
40760 0.5932811
40770 0.5965406
40780 0.5938276
40790 0.5951113
40800 0.6131355
40810 0.6169211
40820 0.60594
40830 0.6030743
40840 0.6017458
40850 0.6001483
40860 0.5948697
40870 0.6035386
40880 0.6057818
40890 0.6106266
40900 0.5956098
40910 0.5855702
40920 0.5965885
40930 0.59104
40940 0.6027009
40950 0.5932708
40960 0.5924286
40970 0.5963241
40980 0.5996547
40990 0.5961511
41000 0.6117968
41010 0.6086773
41020 0.6103791
41030 0.6009635
41040 0.6034876
41050 0.611872
41060 0.6161826
41070 0.6073852
41080 0.6115527
41090 0.6003774
41100 0.6014723
41110 0.6080046
41120 0.6228066
41130 0.6097019
41140 0.6298592
41150 0.6152912
41160 0.6176677
41170 0.5970042
41180 0.6092336
41190 0.6276062
41200 0.6180644
41210 0.624445
41220 0.6204639
41230 0.6207666
41240 0.6280067
41250 0.6263808
41260 0.6269682
41270 0.6326923
41280 0.6279293
41290 0.6377558
41300 0.624588
41310 0.6161762
41320 0.623881
41330 0.6363127
41340 0.6344959
41350 0.6216655
41360 0.6353846
41370 0.6354476
41380 0.6264156
41390 0.6232811
41400 0.6145669
41410 0.6169436
41420 0.6269379
41430 0.6322997
41440 0.6305299
41450 0.6280935
41460 0.6223583
41470 0.6249802
41480 0.6196277
41490 0.6256582
41500 0.6278192
41510 0.6296834
41520 0.6159963
41530 0.618377
41540 0.6281739
41550 0.6235137
41560 0.6264555
41570 0.6224548
41580 0.6089904
41590 0.6036484
41600 0.6003994
41610 0.5960037
41620 0.6055182
41630 0.6041074
41640 0.6236759
41650 0.6403292
41660 0.6249621
41670 0.6213503
41680 0.6220133
41690 0.6201404
41700 0.620468
41710 0.6127878
41720 0.6022388
41730 0.6033459
41740 0.6130506
41750 0.6172592
41760 0.6127151
41770 0.6035799
41780 0.5999857
41790 0.5930397
41800 0.6009514
41810 0.5976312
41820 0.5776337
41830 0.5882029
41840 0.5970086
41850 0.5991712
41860 0.5990422
41870 0.6019695
41880 0.6062028
41890 0.5983621
41900 0.6018579
41910 0.5959309
41920 0.6032801
41930 0.6012082
41940 0.6095533
41950 0.6045146
41960 0.5976862
41970 0.6035369
41980 0.6028332
41990 0.59585
42000 0.5988523
42010 0.5951484
42020 0.5877907
42030 0.5936274
42040 0.5987372
42050 0.5913554
42060 0.5913541
42070 0.606892
42080 0.6027787
42090 0.6067192
42100 0.6156687
42110 0.621162
42120 0.6289961
42130 0.626684
42140 0.6205782
42150 0.62518
42160 0.626848
42170 0.6246868
42180 0.6307782
42190 0.6242754
42200 0.6150286
42210 0.6260701
42220 0.620055
42230 0.6128085
42240 0.6084377
42250 0.5996625
42260 0.6101862
42270 0.6110423
42280 0.621484
42290 0.6183454
42300 0.608245
42310 0.6137406
42320 0.6135356
42330 0.6131562
42340 0.6159239
42350 0.5978169
42360 0.6047164
42370 0.6064792
42380 0.5928216
42390 0.6098711
42400 0.6046051
42410 0.6026732
42420 0.6182989
42430 0.6142748
42440 0.6114995
42450 0.614173
42460 0.6042288
42470 0.6017296
42480 0.6013421
42490 0.5977457
42500 0.6139957
42510 0.6196276
42520 0.6171126
42530 0.6122327
42540 0.6030568
42550 0.6074743
42560 0.6160738
42570 0.6167769
42580 0.6133415
42590 0.6062737
42600 0.6137833
42610 0.6002158
42620 0.6031662
42630 0.6020856
42640 0.6073431
42650 0.6091149
42660 0.6196837
42670 0.6114163
42680 0.6073272
42690 0.6105397
42700 0.6293169
42710 0.6238737
42720 0.637091
42730 0.6413124
42740 0.6360945
42750 0.6256362
42760 0.6222703
42770 0.639133
42780 0.6164822
42790 0.6229275
42800 0.603739
42810 0.6048428
42820 0.6089591
42830 0.6308191
42840 0.6311265
42850 0.6237019
42860 0.6237726
42870 0.6226037
42880 0.6186144
42890 0.6383618
42900 0.6396834
42910 0.6411851
42920 0.630926
42930 0.6208051
42940 0.6346654
42950 0.6364684
42960 0.6324132
42970 0.6330277
42980 0.6368536
42990 0.6547868
43000 0.6523738
43010 0.6499026
43020 0.641409
43030 0.6323601
43040 0.6412337
43050 0.651195
43060 0.6381297
43070 0.6448782
43080 0.6547131
43090 0.6558004
43100 0.6490177
43110 0.654671
43120 0.6555359
43130 0.6526925
43140 0.6495087
43150 0.6493688
43160 0.6422657
43170 0.6344291
43180 0.6357582
43190 0.6153798
43200 0.6102664
43210 0.6121846
43220 0.6279667
43230 0.6290045
43240 0.625479
43250 0.6208175
43260 0.6241584
43270 0.619251
43280 0.6289523
43290 0.6275569
43300 0.6258528
43310 0.6108661
43320 0.6018922
43330 0.5987128
43340 0.591747
43350 0.6076504
43360 0.6115539
43370 0.6049501
43380 0.6057047
43390 0.6116354
43400 0.6251967
43410 0.6261761
43420 0.64145
43430 0.6452716
43440 0.648118
43450 0.6261573
43460 0.6338813
43470 0.6220797
43480 0.6026793
43490 0.607621
43500 0.6042721
43510 0.6074648
43520 0.6203906
43530 0.6245832
43540 0.625991
43550 0.6302034
43560 0.6306669
43570 0.6305265
43580 0.626047
43590 0.6367627
43600 0.6236292
43610 0.6275439
43620 0.6207435
43630 0.6174659
43640 0.6374575
43650 0.6428441
43660 0.6374909
43670 0.650638
43680 0.6342817
43690 0.6270728
43700 0.6104761
43710 0.6212785
43720 0.6094971
43730 0.6144406
43740 0.6236473
43750 0.6091067
43760 0.6174592
43770 0.612259
43780 0.6059544
43790 0.6095548
43800 0.602659
43810 0.6195806
43820 0.6122246
43830 0.6265909
43840 0.630305
43850 0.6342691
43860 0.635078
43870 0.63072
43880 0.6253419
43890 0.6184963
43900 0.6140815
43910 0.6096751
43920 0.6372218
43930 0.6441081
43940 0.6499942
43950 0.6295123
43960 0.6167986
43970 0.6174111
43980 0.6066868
43990 0.5992426
44000 0.5979565
44010 0.6034349
44020 0.6036875
44030 0.61528
44040 0.6072916
44050 0.6121911
44060 0.6047191
44070 0.6108807
44080 0.6078723
44090 0.6025138
44100 0.6176782
44110 0.6307657
44120 0.6339546
44130 0.6236941
44140 0.6234695
44150 0.6247602
44160 0.6266812
44170 0.6294991
44180 0.6310195
44190 0.6368999
44200 0.6297916
44210 0.6449431
44220 0.663233
44230 0.6731099
44240 0.6510302
44250 0.6551874
44260 0.6445512
44270 0.6412346
44280 0.6394469
44290 0.6335076
44300 0.6341645
44310 0.6319577
44320 0.6347871
44330 0.6407654
44340 0.624219
44350 0.6352898
44360 0.6483421
44370 0.6411363
44380 0.6436427
44390 0.6362253
44400 0.6258882
44410 0.626102
44420 0.610809
44430 0.6193144
44440 0.6092454
44450 0.6106575
44460 0.6129069
44470 0.6187769
44480 0.6110392
44490 0.6247153
44500 0.6232148
44510 0.6155778
44520 0.6205131
44530 0.6147492
44540 0.608345
44550 0.6126675
44560 0.6079592
44570 0.6047041
44580 0.6097546
44590 0.617522
44600 0.6165891
44610 0.6150244
44620 0.611556
44630 0.6181436
44640 0.6142017
44650 0.6090764
44660 0.6154202
44670 0.6248641
44680 0.6249417
44690 0.6225191
44700 0.6265806
44710 0.630399
44720 0.6253525
44730 0.6242537
44740 0.616981
44750 0.6089494
44760 0.6068612
44770 0.616971
44780 0.628296
44790 0.6306047
44800 0.6202502
44810 0.6293323
44820 0.6341674
44830 0.632635
44840 0.6298959
44850 0.646655
44860 0.653262
44870 0.6484373
44880 0.6402512
44890 0.6508021
44900 0.656439
44910 0.6844025
44920 0.6548949
44930 0.6297978
44940 0.6341537
44950 0.6167167
44960 0.6158057
44970 0.6211575
44980 0.6171419
44990 0.6174493
45000 0.6358832
45010 0.6257232
45020 0.6256263
45030 0.6308017
45040 0.6385311
45050 0.6441159
45060 0.6499449
45070 0.6397144
45080 0.640334
45090 0.6404785
45100 0.6270296
45110 0.6249856
45120 0.6408808
45130 0.6434369
45140 0.6516109
45150 0.6507359
45160 0.6566654
45170 0.659264
45180 0.657169
45190 0.6550247
45200 0.6456739
45210 0.626492
45220 0.6352791
45230 0.632849
45240 0.6299593
45250 0.6253539
45260 0.6315776
45270 0.6310539
45280 0.6444308
45290 0.6465228
45300 0.6419407
45310 0.658187
45320 0.6660786
45330 0.651643
45340 0.6529773
45350 0.6448284
45360 0.6489761
45370 0.664833
45380 0.6696311
45390 0.656534
45400 0.6561443
45410 0.6596751
45420 0.674522
45430 0.6669416
45440 0.6621269
45450 0.6636255
45460 0.6432065
45470 0.6460289
45480 0.6371632
45490 0.6546988
45500 0.6445413
45510 0.6409782
45520 0.6542999
45530 0.6546078
45540 0.6606832
45550 0.6592511
45560 0.6692699
45570 0.6745382
45580 0.6680347
45590 0.6674879
45600 0.6467452
45610 0.6357469
45620 0.630726
45630 0.6454567
45640 0.6532746
45650 0.6492862
45660 0.6425964
45670 0.6345466
45680 0.6352084
45690 0.6446595
45700 0.657335
45710 0.6483424
45720 0.6495832
45730 0.6385556
45740 0.6461414
45750 0.6407833
45760 0.6598844
45770 0.6575412
45780 0.6490752
45790 0.656396
45800 0.6511019
45810 0.6446752
45820 0.6434067
45830 0.6417589
45840 0.6609703
45850 0.6680478
45860 0.6789332
45870 0.6800587
45880 0.6838893
45890 0.6865578
45900 0.67509
45910 0.6770665
45920 0.6724054
45930 0.6653848
45940 0.6481218
45950 0.6634514
45960 0.6674613
45970 0.6761193
45980 0.6711649
45990 0.6717998
46000 0.6753551
46010 0.6834596
46020 0.6750636
46030 0.6831855
46040 0.6916236
46050 0.6865173
46060 0.6846636
46070 0.678476
46080 0.6693715
46090 0.6676186
46100 0.6703745
46110 0.673055
46120 0.6727651
46130 0.6903429
46140 0.6729035
46150 0.6789584
46160 0.6879774
46170 0.6688737
46180 0.6639768
46190 0.6728011
46200 0.6983156
46210 0.7076808
46220 0.6946428
46230 0.6981879
46240 0.6968665
46250 0.7020701
46260 0.6879402
46270 0.6756364
46280 0.679065
46290 0.6875374
46300 0.6845177
46310 0.6843675
46320 0.6808047
46330 0.6836737
46340 0.6727516
46350 0.6878726
46360 0.6897902
46370 0.6938931
46380 0.6765288
46390 0.673166
46400 0.6493232
46410 0.6464696
46420 0.6678108
46430 0.6760351
46440 0.6818584
46450 0.6812012
46460 0.6886079
46470 0.6842985
46480 0.6869839
46490 0.6926811
46500 0.6898218
46510 0.6880661
46520 0.6898296
46530 0.6998792
46540 0.6697556
46550 0.6646649
46560 0.6693792
46570 0.6701311
46580 0.6662449
46590 0.6674378
46600 0.6592591
46610 0.65858
46620 0.6512432
46630 0.6558904
46640 0.6521549
46650 0.6554606
46660 0.6390939
46670 0.6404992
46680 0.6441693
46690 0.6360754
46700 0.6308023
46710 0.6337574
46720 0.6516491
46730 0.6559132
46740 0.6659489
46750 0.6494977
46760 0.6451437
46770 0.6413361
46780 0.6370785
46790 0.6229522
46800 0.6206762
46810 0.6275954
46820 0.6274096
46830 0.6629779
46840 0.6393228
46850 0.628619
46860 0.6296136
46870 0.6322082
46880 0.630555
46890 0.6367557
46900 0.6500178
46910 0.6388032
46920 0.6423795
46930 0.6372195
46940 0.6251898
46950 0.6226406
46960 0.6282997
46970 0.6416952
46980 0.6370564
46990 0.6294276
47000 0.6353078
47010 0.6394086
47020 0.6358755
47030 0.6430346
47040 0.6469247
47050 0.6434102
47060 0.6483322
47070 0.6405913
47080 0.6447884
47090 0.6519896
47100 0.650117
47110 0.6456514
47120 0.6557293
47130 0.6628162
47140 0.6508011
47150 0.6593908
47160 0.6514494
47170 0.641987
47180 0.6269137
47190 0.6404378
47200 0.6396379
47210 0.6208832
47220 0.6389378
47230 0.6483665
47240 0.6568931
47250 0.6586957
47260 0.6513348
47270 0.65315
47280 0.6605994
47290 0.6668065
47300 0.6662745
47310 0.667091
47320 0.6704656
47330 0.6749854
47340 0.6767371
47350 0.6908904
47360 0.6628377
47370 0.6585759
47380 0.6539044
47390 0.660593
47400 0.6667051
47410 0.6542354
47420 0.6587178
47430 0.6775001
47440 0.6767482
47450 0.6780912
47460 0.6621505
47470 0.6454846
47480 0.6494465
47490 0.6508501
47500 0.6599978
47510 0.6613767
47520 0.6416308
47530 0.6599051
47540 0.6498937
47550 0.6296085
47560 0.6317163
47570 0.639155
47580 0.6227871
47590 0.6344178
47600 0.6493062
47610 0.6491309
47620 0.6602855
47630 0.65519
47640 0.6616131
47650 0.6533179
47660 0.6459143
47670 0.6530479
47680 0.6577846
47690 0.6683053
47700 0.6587062
47710 0.6575031
47720 0.6462908
47730 0.6511919
47740 0.647929
47750 0.6440193
47760 0.6381519
47770 0.6475949
47780 0.6406288
47790 0.6479872
47800 0.6469864
47810 0.6596995
47820 0.6517302
47830 0.6335883
47840 0.6291036
47850 0.6308237
47860 0.6351031
47870 0.6246824
47880 0.6395681
47890 0.6320975
47900 0.6373465
47910 0.6353956
47920 0.6532894
47930 0.6507573
47940 0.6414747
47950 0.6344463
47960 0.6413853
47970 0.6494812
47980 0.6444706
47990 0.6413334
48000 0.6587631
48010 0.6747707
48020 0.6654166
48030 0.6549852
48040 0.6641988
48050 0.6682978
48060 0.6581391
48070 0.6617987
48080 0.6560875
48090 0.6573534
48100 0.6597185
48110 0.6683964
48120 0.6823833
48130 0.6650089
48140 0.6544892
48150 0.6517352
48160 0.6608464
48170 0.657648
48180 0.6587772
48190 0.6619529
48200 0.6683351
48210 0.6713274
48220 0.6584459
48230 0.6517217
48240 0.6454246
48250 0.6688601
48260 0.6712565
48270 0.6663123
48280 0.6635449
48290 0.6747858
48300 0.6987464
48310 0.7018702
48320 0.7115335
48330 0.6931722
48340 0.6813197
48350 0.6823891
48360 0.6840808
48370 0.6738591
48380 0.6658673
48390 0.653842
48400 0.6486081
48410 0.6655182
48420 0.6560428
48430 0.6458412
48440 0.6400954
48450 0.6492411
48460 0.6485652
48470 0.6553612
48480 0.6604079
48490 0.662312
48500 0.6536993
48510 0.6607487
48520 0.6557654
48530 0.6806582
48540 0.6786174
48550 0.6787892
48560 0.6719502
48570 0.6723665
48580 0.673844
48590 0.6631274
48600 0.6676016
48610 0.6737275
48620 0.6727639
48630 0.653419
48640 0.6442589
48650 0.6518394
48660 0.666342
48670 0.6509225
48680 0.6542801
48690 0.6552525
48700 0.6668856
48710 0.6647704
48720 0.667676
48730 0.658879
48740 0.6671796
48750 0.6634178
48760 0.6597474
48770 0.6796269
48780 0.6781021
48790 0.6683424
48800 0.6621588
48810 0.6685411
48820 0.6788216
48830 0.67496
48840 0.6682031
48850 0.667979
48860 0.676202
48870 0.6621865
48880 0.6592818
48890 0.6609446
48900 0.6476606
48910 0.654364
48920 0.646937
48930 0.6468772
48940 0.6315317
48950 0.6500912
48960 0.6482419
48970 0.6380673
48980 0.6410403
48990 0.6555482
49000 0.6403959
49010 0.6407199
49020 0.6442719
49030 0.6521586
49040 0.6474401
49050 0.6516383
49060 0.6494071
49070 0.6494908
49080 0.6576874
49090 0.6560135
49100 0.6540231
49110 0.6548937
49120 0.653805
49130 0.6687055
49140 0.677371
49150 0.6663507
49160 0.6517866
49170 0.645022
49180 0.6407408
49190 0.6384679
49200 0.6362426
49210 0.6229241
49220 0.6238108
49230 0.6261926
49240 0.632326
49250 0.6452132
49260 0.6492806
49270 0.6488379
49280 0.6590638
49290 0.6547177
49300 0.636061
49310 0.6445615
49320 0.6445125
49330 0.6473202
49340 0.6454203
49350 0.6473011
49360 0.6437133
49370 0.6521854
49380 0.6351051
49390 0.6421462
49400 0.6305198
49410 0.6173037
49420 0.601061
49430 0.6051436
49440 0.6183115
49450 0.6174655
49460 0.6161346
49470 0.6178226
49480 0.612484
49490 0.6331583
49500 0.6435617
49510 0.6390476
49520 0.6198854
49530 0.6249963
49540 0.6420995
49550 0.6298806
49560 0.6358945
49570 0.6364468
49580 0.6330138
49590 0.625397
49600 0.6352529
49610 0.6406615
49620 0.6218352
49630 0.6180035
49640 0.6305816
49650 0.625885
49660 0.6178742
49670 0.6183333
49680 0.6181149
49690 0.6242961
49700 0.6316442
49710 0.6389295
49720 0.6328087
49730 0.6261124
49740 0.6356025
49750 0.6409737
49760 0.641479
49770 0.6340328
49780 0.6354802
49790 0.6376851
49800 0.633525
49810 0.6385211
49820 0.636999
49830 0.6359345
49840 0.6425992
49850 0.645133
49860 0.6456846
49870 0.6397868
49880 0.6347309
49890 0.6320496
49900 0.6246241
49910 0.624873
49920 0.6494611
49930 0.6578339
49940 0.6509007
49950 0.6619418
49960 0.6509185
49970 0.665369
49980 0.6584188
49990 0.6601418
50000 0.6732876
50010 0.671854
50020 0.6606396
50030 0.6501801
50040 0.6573379
50050 0.6546406
50060 0.6598618
50070 0.649085
50080 0.6464249
50090 0.6520923
50100 0.6434016
50110 0.6430748
50120 0.6525125
50130 0.6429412
50140 0.6448834
50150 0.6420029
50160 0.6540484
50170 0.6514898
50180 0.6464443
50190 0.6501355
50200 0.652179
50210 0.6677046
50220 0.6734726
50230 0.6587562
50240 0.6508416
50250 0.6424183
50260 0.6507051
50270 0.6641762
50280 0.6528441
50290 0.65829
50300 0.6709614
50310 0.6582064
50320 0.6509504
50330 0.6528971
50340 0.6600928
50350 0.6735525
50360 0.670467
50370 0.6839474
50380 0.6747499
50390 0.6637807
50400 0.6627754
50410 0.6606722
50420 0.6645797
50430 0.6668756
50440 0.6724612
50450 0.6692813
50460 0.6574908
50470 0.6610892
50480 0.6624094
50490 0.6522257
50500 0.6505012
50510 0.656096
50520 0.6569834
50530 0.6663074
50540 0.6625108
50550 0.6514809
50560 0.6648159
50570 0.6593024
50580 0.6542783
50590 0.6458046
50600 0.656885
50610 0.648995
50620 0.6535639
50630 0.6662864
50640 0.6609207
50650 0.668061
50660 0.6748731
50670 0.6674128
50680 0.6790417
50690 0.6795695
50700 0.6559047
50710 0.6623362
50720 0.6762475
50730 0.6686316
50740 0.6704147
50750 0.6575229
50760 0.653668
50770 0.6632009
50780 0.6588464
50790 0.6563503
50800 0.6499432
50810 0.6505541
50820 0.6678499
50830 0.6601877
50840 0.6596997
50850 0.6711242
50860 0.6500458
50870 0.6610075
50880 0.6753544
50890 0.6869875
50900 0.6899949
50910 0.6847944
50920 0.6982815
50930 0.6799693
50940 0.6874421
50950 0.689862
50960 0.6944918
50970 0.6879551
50980 0.698754
50990 0.6995494
51000 0.6891089
51010 0.6851491
51020 0.6641822
51030 0.6567351
51040 0.6539413
51050 0.6601779
51060 0.6627353
51070 0.6691514
51080 0.6707293
51090 0.6763278
51100 0.6776599
51110 0.6725511
51120 0.690837
51130 0.6825374
51140 0.6859602
51150 0.6877301
51160 0.6761034
51170 0.6688584
51180 0.6825544
51190 0.6554976
51200 0.6638649
51210 0.6525328
51220 0.6445618
51230 0.6568622
51240 0.6717765
51250 0.6593426
51260 0.6717756
51270 0.6671584
51280 0.6572129
51290 0.6440309
51300 0.6616372
51310 0.6752306
51320 0.6699058
51330 0.662653
51340 0.6641488
51350 0.6639829
51360 0.6564062
51370 0.6484341
51380 0.6522885
51390 0.6505877
51400 0.6464235
51410 0.6182534
51420 0.6141635
51430 0.6297798
51440 0.6344004
51450 0.6315163
51460 0.636823
51470 0.6407655
51480 0.6460885
51490 0.6471527
51500 0.6426802
51510 0.6423925
51520 0.6551539
51530 0.6442354
51540 0.6468058
51550 0.6586096
51560 0.6696773
51570 0.6749279
51580 0.666024
51590 0.6569239
51600 0.6480693
51610 0.6544816
51620 0.6544468
51630 0.652379
51640 0.6404046
51650 0.6582683
51660 0.6562346
51670 0.6501614
51680 0.6638325
51690 0.6726715
51700 0.6794011
51710 0.6836925
51720 0.6614124
51730 0.6562038
51740 0.6244231
51750 0.6214373
51760 0.6298928
51770 0.6450588
51780 0.6554399
51790 0.6579998
51800 0.6561296
51810 0.6449771
51820 0.6583698
51830 0.639023
51840 0.6432473
51850 0.6440824
51860 0.6396142
51870 0.6368292
51880 0.6571438
51890 0.6589465
51900 0.6706618
51910 0.6672716
51920 0.6657382
51930 0.6563864
51940 0.663919
51950 0.6491123
51960 0.6606383
51970 0.6437832
51980 0.653327
51990 0.6623099
52000 0.655684
52010 0.663044
52020 0.6678072
52030 0.6765128
52040 0.6662692
52050 0.6690326
52060 0.6486393
52070 0.6512235
52080 0.6563026
52090 0.665593
52100 0.6704144
52110 0.6721997
52120 0.6806976
52130 0.6668254
52140 0.6764637
52150 0.6593285
52160 0.6604794
52170 0.6697208
52180 0.6740813
52190 0.6878403
52200 0.6815301
52210 0.6956173
52220 0.6939056
52230 0.6755898
52240 0.6607848
52250 0.6521807
52260 0.6673518
52270 0.6657763
52280 0.674965
52290 0.6576295
52300 0.6600829
52310 0.6636656
52320 0.6447723
52330 0.6443774
52340 0.6360472
52350 0.6473044
52360 0.6431375
52370 0.6469709
52380 0.6492106
52390 0.6523284
52400 0.6523855
52410 0.6564131
52420 0.6499048
52430 0.6539611
52440 0.6564885
52450 0.6576896
52460 0.6512112
52470 0.6557114
52480 0.6453411
52490 0.6391842
52500 0.642894
52510 0.6251147
52520 0.6287734
52530 0.6263686
52540 0.6394604
52550 0.64068
52560 0.630255
52570 0.6159001
52580 0.6007351
52590 0.6159499
52600 0.6250065
52610 0.6294006
52620 0.6466053
52630 0.6419578
52640 0.6301567
52650 0.6331595
52660 0.6409572
52670 0.640745
52680 0.6338426
52690 0.6380143
52700 0.6213427
52710 0.6225099
52720 0.62938
52730 0.6400195
52740 0.6403943
52750 0.6451911
52760 0.6290779
52770 0.6286486
52780 0.6404584
52790 0.6459109
52800 0.6486688
52810 0.6333742
52820 0.6286654
52830 0.6140993
52840 0.6077969
52850 0.6086778
52860 0.6159187
52870 0.63633
52880 0.6456762
52890 0.6407999
52900 0.6396076
52910 0.6382903
52920 0.6415418
52930 0.6460989
52940 0.6530772
52950 0.6477637
52960 0.6424472
52970 0.6399599
52980 0.6395584
52990 0.6382377
53000 0.6471217
53010 0.6379712
53020 0.6319585
53030 0.6311948
53040 0.6542767
53050 0.6547065
53060 0.652936
53070 0.6583763
53080 0.6668624
53090 0.6569992
53100 0.6419682
53110 0.6530291
53120 0.6395792
53130 0.6355031
53140 0.6406853
53150 0.637319
53160 0.6398792
53170 0.634017
53180 0.6306612
53190 0.6299236
53200 0.6247758
53210 0.6251827
53220 0.6293086
53230 0.6389697
53240 0.6326758
53250 0.6382707
53260 0.6469393
53270 0.6377375
53280 0.6410385
53290 0.6348879
53300 0.6389838
53310 0.6389959
53320 0.6345547
53330 0.6295357
53340 0.6133824
53350 0.6318217
53360 0.6362054
53370 0.639805
53380 0.6348759
53390 0.6403923
53400 0.6427336
53410 0.6442096
53420 0.657039
53430 0.6571962
53440 0.6503229
53450 0.6557591
53460 0.6670777
53470 0.6600835
53480 0.65468
53490 0.6417974
53500 0.6393851
53510 0.6451722
53520 0.6348462
53530 0.6357371
53540 0.635605
53550 0.6553927
53560 0.6654334
53570 0.66129
53580 0.6576955
53590 0.6669992
53600 0.658835
53610 0.6502064
53620 0.6438556
53630 0.6468016
53640 0.651319
53650 0.6499907
53660 0.6363137
53670 0.6348528
53680 0.6287256
53690 0.6353701
53700 0.6345842
53710 0.6397849
53720 0.6409589
53730 0.6410785
53740 0.6329365
53750 0.6263902
53760 0.6317647
53770 0.6469103
53780 0.6470917
53790 0.648627
53800 0.6571919
53810 0.6537425
53820 0.6510476
53830 0.6483759
53840 0.6579463
53850 0.6505381
53860 0.6458783
53870 0.6518707
53880 0.6584168
53890 0.6540138
53900 0.6499546
53910 0.6597224
53920 0.6641072
53930 0.6619072
53940 0.6669606
53950 0.6645812
53960 0.6741621
53970 0.657451
53980 0.6674281
53990 0.6656147
54000 0.6633458
54010 0.6554016
54020 0.6455113
54030 0.6472967
54040 0.6427267
54050 0.6464635
54060 0.6499801
54070 0.6503015
54080 0.6499379
54090 0.6411148
54100 0.6398296
54110 0.6389221
54120 0.6623821
54130 0.6545399
54140 0.6536366
54150 0.6601295
54160 0.6536304
54170 0.637943
54180 0.6382008
54190 0.6293402
54200 0.6181868
54210 0.6368554
54220 0.6268434
54230 0.6333978
54240 0.6424454
54250 0.6478024
54260 0.6569733
54270 0.6593509
54280 0.642105
54290 0.6481051
54300 0.646645
54310 0.6535388
54320 0.6483825
54330 0.6397715
54340 0.6550654
54350 0.6482605
54360 0.6309345
54370 0.6363248
54380 0.633472
54390 0.6268288
54400 0.6231768
54410 0.6269365
54420 0.6207889
54430 0.6284105
54440 0.6189257
54450 0.61405
54460 0.601951
54470 0.6148511
54480 0.6036365
54490 0.6117364
54500 0.6264588
54510 0.6050911
54520 0.6102117
54530 0.6090032
54540 0.6228384
54550 0.6174286
54560 0.6171394
54570 0.6283611
54580 0.6309046
54590 0.6151105
54600 0.6192009
54610 0.6237967
54620 0.6215906
54630 0.6203837
54640 0.6143156
54650 0.6255044
54660 0.6266655
54670 0.6209588
54680 0.624651
54690 0.627872
54700 0.6291702
54710 0.6243851
54720 0.6219627
54730 0.6382244
54740 0.635725
54750 0.6349961
54760 0.6316237
54770 0.6291315
54780 0.6347385
54790 0.6451271
54800 0.658556
54810 0.6706643
54820 0.6581184
54830 0.6471607
54840 0.6491814
54850 0.6529958
54860 0.648472
54870 0.644986
54880 0.6344068
54890 0.6497631
54900 0.6455626
54910 0.6494389
54920 0.6487248
54930 0.6348079
54940 0.628772
54950 0.6287763
54960 0.6364956
54970 0.6395667
54980 0.6368846
54990 0.645864
55000 0.6483874
55010 0.6327657
55020 0.6364415
55030 0.6388538
55040 0.6429538
55050 0.6352361
55060 0.6402337
55070 0.6254481
55080 0.6303571
55090 0.6341423
55100 0.6467968
55110 0.6656379
55120 0.6702574
55130 0.6543028
55140 0.6567123
55150 0.6576945
55160 0.6602817
55170 0.6766895
55180 0.6757552
55190 0.6769489
55200 0.6594827
55210 0.6826512
55220 0.6907812
55230 0.6901234
55240 0.6716424
55250 0.6864396
55260 0.6876692
55270 0.6925765
55280 0.7088538
55290 0.7159956
55300 0.7105375
55310 0.6993642
55320 0.7167373
55330 0.7168933
55340 0.7171715
55350 0.6934105
55360 0.6688814
55370 0.6696413
55380 0.6802295
55390 0.6795773
55400 0.6880297
55410 0.6907501
55420 0.7064266
55430 0.6896329
55440 0.712948
55450 0.7103211
55460 0.7039323
55470 0.697535
55480 0.6963898
55490 0.7075466
55500 0.7127727
55510 0.7150095
55520 0.7203048
55530 0.7027844
55540 0.7126491
55550 0.7151838
55560 0.7130564
55570 0.7121658
55580 0.7058743
55590 0.7118644
55600 0.7096691
55610 0.7000068
55620 0.703812
55630 0.6970044
55640 0.6841552
55650 0.6702754
55660 0.6844037
55670 0.6642034
55680 0.6709934
55690 0.6741193
55700 0.6789465
55710 0.6884483
55720 0.6798998
55730 0.6778456
55740 0.6801468
55750 0.685787
55760 0.683127
55770 0.6831034
55780 0.6947373
55790 0.6829945
55800 0.680432
55810 0.6840135
55820 0.6874157
55830 0.6796201
55840 0.690896
55850 0.6951661
55860 0.7002754
55870 0.679475
55880 0.684375
55890 0.6894408
55900 0.6914732
55910 0.7000199
55920 0.6791837
55930 0.6706138
55940 0.6641435
55950 0.68433
55960 0.6923707
55970 0.6909744
55980 0.6857693
55990 0.6644964
56000 0.6678163
56010 0.668986
56020 0.6797222
56030 0.6833308
56040 0.6852921
56050 0.68366
56060 0.6711423
56070 0.6546221
56080 0.6551331
56090 0.6402602
56100 0.6466659
56110 0.636165
56120 0.6384517
56130 0.6354566
56140 0.6384943
56150 0.6585306
56160 0.6637779
56170 0.6622781
56180 0.6592517
56190 0.6599411
56200 0.6530557
56210 0.6618249
56220 0.6631231
56230 0.66544
56240 0.6794973
56250 0.6798192
56260 0.6853016
56270 0.6796966
56280 0.6833937
56290 0.6885986
56300 0.6723814
56310 0.6598924
56320 0.6618696
56330 0.6813907
56340 0.6843311
56350 0.674084
56360 0.6745336
56370 0.6734372
56380 0.657782
56390 0.6696913
56400 0.6577376
56410 0.6691271
56420 0.684109
56430 0.676909
56440 0.6790304
56450 0.6801456
56460 0.6767188
56470 0.6787956
56480 0.6753182
56490 0.6820605
56500 0.6772348
56510 0.6722891
56520 0.6672459
56530 0.6677347
56540 0.6644579
56550 0.6703457
56560 0.6917532
56570 0.6972699
56580 0.7055343
56590 0.7094635
56600 0.7115616
56610 0.7189034
56620 0.7167367
56630 0.7042561
56640 0.7088257
56650 0.6894878
56660 0.6809427
56670 0.6731946
56680 0.6753814
56690 0.6721607
56700 0.6761248
56710 0.6732216
56720 0.6755111
56730 0.6875139
56740 0.6982757
56750 0.7055383
56760 0.704756
56770 0.7105048
56780 0.7083037
56790 0.6975782
56800 0.697967
56810 0.6970568
56820 0.709549
56830 0.698797
56840 0.6959253
56850 0.7044414
56860 0.7246282
56870 0.6959262
56880 0.6996238
56890 0.7013134
56900 0.7037643
56910 0.6999169
56920 0.688998
56930 0.6973158
56940 0.7065657
56950 0.7115681
56960 0.723387
56970 0.7165553
56980 0.7336483
56990 0.7242942
57000 0.73058
57010 0.7246625
57020 0.7315861
57030 0.7186704
57040 0.7305614
57050 0.7368352
57060 0.7532879
57070 0.7586973
57080 0.7437786
57090 0.7266845
57100 0.7122512
57110 0.7128736
57120 0.7103432
57130 0.7230633
57140 0.7142546
57150 0.7230368
57160 0.6961359
57170 0.7097054
57180 0.7137707
57190 0.7133474
57200 0.7098002
57210 0.7137501
57220 0.7133636
57230 0.7249754
57240 0.7295197
57250 0.7190076
57260 0.7164821
57270 0.7119853
57280 0.7091522
57290 0.7246271
57300 0.7152607
57310 0.7229096
57320 0.7149077
57330 0.6913097
57340 0.7113625
57350 0.7062435
57360 0.7114499
57370 0.6948518
57380 0.688526
57390 0.6846839
57400 0.7021533
57410 0.6988121
57420 0.7083555
57430 0.7001887
57440 0.7118506
57450 0.7012748
57460 0.6996405
57470 0.6996251
57480 0.7062764
57490 0.7034141
57500 0.700196
57510 0.7227845
57520 0.7127699
57530 0.7251709
57540 0.725448
57550 0.7159853
57560 0.7151862
57570 0.710606
57580 0.6953485
57590 0.6823794
57600 0.6963189
57610 0.6933839
57620 0.7093168
57630 0.7104231
57640 0.7026269
57650 0.7070245
57660 0.7017514
57670 0.6961851
57680 0.7081367
57690 0.6970381
57700 0.6933241
57710 0.6909029
57720 0.7021728
57730 0.7095109
57740 0.6861989
57750 0.6848931
57760 0.6861316
57770 0.6952513
57780 0.6937112
57790 0.6991622
57800 0.704526
57810 0.7158055
57820 0.7200403
57830 0.7216571
57840 0.7189759
57850 0.7112811
57860 0.7213992
57870 0.7216002
57880 0.7196831
57890 0.7067338
57900 0.7016317
57910 0.7095475
57920 0.7053945
57930 0.7008061
57940 0.6934523
57950 0.69415
57960 0.6946539
57970 0.7067719
57980 0.7024475
57990 0.7014127
58000 0.7006394
58010 0.7199473
58020 0.7298488
58030 0.7180783
58040 0.7013451
58050 0.686539
58060 0.6918808
58070 0.7033154
58080 0.7145267
58090 0.7195956
58100 0.7158068
58110 0.7110514
58120 0.711871
58130 0.7279664
58140 0.7017821
58150 0.7029662
58160 0.7041277
58170 0.699425
58180 0.7023947
58190 0.6984542
58200 0.7008775
58210 0.7053464
58220 0.7125242
58230 0.7156989
58240 0.7151814
58250 0.71149
58260 0.706947
58270 0.7140187
58280 0.7039056
58290 0.7119589
58300 0.716348
58310 0.7260171
58320 0.7150413
58330 0.715193
58340 0.7234348
58350 0.7170585
58360 0.7051964
58370 0.7107958
58380 0.6859063
58390 0.6858341
58400 0.6945196
58410 0.6969419
58420 0.7100633
58430 0.7160145
58440 0.7138498
58450 0.7008466
58460 0.7026536
58470 0.7020687
58480 0.6990756
58490 0.684435
58500 0.6906741
58510 0.6893632
58520 0.6723737
58530 0.6673948
58540 0.6951593
58550 0.7035232
58560 0.7280253
58570 0.7402822
58580 0.7199399
58590 0.7096882
58600 0.6915364
58610 0.6880966
58620 0.69525
58630 0.7024279
58640 0.7057684
58650 0.7183512
58660 0.6992621
58670 0.6954502
58680 0.6855168
58690 0.698743
58700 0.6998483
58710 0.6993689
58720 0.7016032
58730 0.6909739
58740 0.6694126
58750 0.6699044
58760 0.6579229
58770 0.6528729
58780 0.6531432
58790 0.6408123
58800 0.6560346
58810 0.650147
58820 0.6505633
58830 0.6468931
58840 0.6596879
58850 0.6591471
58860 0.6777649
58870 0.6763682
58880 0.6662882
58890 0.6656391
58900 0.6726347
58910 0.6671496
58920 0.6626234
58930 0.6635147
58940 0.6662521
58950 0.6651838
58960 0.685429
58970 0.6912704
58980 0.6931669
58990 0.6892871
59000 0.6922876
59010 0.6887348
59020 0.6759436
59030 0.6927039
59040 0.6968592
59050 0.6789988
59060 0.6776046
59070 0.6673223
59080 0.6685919
59090 0.6739478
59100 0.6834517
59110 0.6776318
59120 0.6729339
59130 0.6677682
59140 0.666116
59150 0.677388
59160 0.6836528
59170 0.6987093
59180 0.7033371
59190 0.7009345
59200 0.7069257
59210 0.7037503
59220 0.6939598
59230 0.6834182
59240 0.6695045
59250 0.6738286
59260 0.6723461
59270 0.6686121
59280 0.6761659
59290 0.6706563
59300 0.6694174
59310 0.6748087
59320 0.6677564
59330 0.6721505
59340 0.6650119
59350 0.667592
59360 0.6651134
59370 0.6695495
59380 0.6799688
59390 0.6680034
59400 0.6864775
59410 0.6810678
59420 0.6723495
59430 0.6799774
59440 0.6762751
59450 0.6659207
59460 0.6630774
59470 0.66803
59480 0.6675124
59490 0.6612253
59500 0.6595877
59510 0.6553509
59520 0.6681091
59530 0.6703277
59540 0.6758059
59550 0.6758578
59560 0.677412
59570 0.6754164
59580 0.6896914
59590 0.6667964
59600 0.6569396
59610 0.6601973
59620 0.6499828
59630 0.641831
59640 0.6464016
59650 0.6545004
59660 0.6603605
59670 0.6516567
59680 0.6447159
59690 0.6286783
59700 0.6355711
59710 0.6489767
59720 0.6445713
59730 0.6503041
59740 0.6584539
59750 0.6464601
59760 0.6374244
59770 0.6433609
59780 0.6394321
59790 0.6229077
59800 0.6253409
59810 0.6288141
59820 0.6388842
59830 0.6404294
59840 0.6461161
59850 0.6552156
59860 0.6545776
59870 0.6550388
59880 0.6342314
59890 0.6444821
59900 0.6394971
59910 0.634234
59920 0.6452057
59930 0.638229
59940 0.6459709
59950 0.6358496
59960 0.6389831
59970 0.6396859
59980 0.6423107
59990 0.6519303
60000 0.6602734
60010 0.6481073
60020 0.6470281
60030 0.650264
60040 0.6601828
60050 0.6527598
60060 0.6496251
60070 0.665434
60080 0.6606236
60090 0.6526137
60100 0.6551527
60110 0.6517745
60120 0.6578591
60130 0.6626276
60140 0.6736953
60150 0.6603215
60160 0.6583305
60170 0.6646159
60180 0.6673808
60190 0.6664359
60200 0.6665532
60210 0.6652687
60220 0.671029
60230 0.6585808
60240 0.6416028
60250 0.6338087
60260 0.6347355
60270 0.6286277
60280 0.6403851
60290 0.6215897
60300 0.6368028
60310 0.6466441
60320 0.6352192
60330 0.629046
60340 0.6370833
60350 0.6416156
60360 0.6478091
60370 0.6531931
60380 0.6552479
60390 0.6426038
60400 0.6355847
60410 0.6623314
60420 0.6517417
60430 0.6436847
60440 0.6381012
60450 0.6447092
60460 0.6390154
60470 0.6486344
60480 0.6377555
60490 0.6310869
60500 0.6320221
60510 0.6124167
60520 0.6412175
60530 0.6552553
60540 0.6566797
60550 0.6482822
60560 0.6490167
60570 0.6400931
60580 0.6488764
60590 0.6328282
60600 0.6427049
60610 0.654421
60620 0.6541749
60630 0.6571611
60640 0.6519482
60650 0.6470621
60660 0.6508774
60670 0.6617954
60680 0.6663787
60690 0.6571522
60700 0.6578708
60710 0.6608801
60720 0.6746329
60730 0.6640512
60740 0.6617175
60750 0.6638768
60760 0.6703898
60770 0.6487773
60780 0.6599877
60790 0.6641025
60800 0.663031
60810 0.6567184
60820 0.6477559
60830 0.6578948
60840 0.655585
60850 0.6575738
60860 0.6639655
60870 0.6542001
60880 0.6511102
60890 0.6510296
60900 0.6618368
60910 0.6661868
60920 0.6640083
60930 0.6682246
60940 0.6566731
60950 0.6501644
60960 0.6445857
60970 0.6459674
60980 0.6559065
60990 0.6482674
61000 0.6480971
61010 0.662861
61020 0.6735505
61030 0.676726
61040 0.6801845
61050 0.6537009
61060 0.641234
61070 0.6540619
61080 0.6573818
61090 0.6640561
61100 0.6625039
61110 0.6427706
61120 0.6436199
61130 0.6541598
61140 0.6663635
61150 0.6667745
61160 0.6595021
61170 0.6720787
61180 0.6620339
61190 0.6651293
61200 0.6572021
61210 0.6481012
61220 0.6552821
61230 0.6491362
61240 0.6696345
61250 0.6732973
61260 0.6532544
61270 0.6554472
61280 0.6615092
61290 0.6629589
61300 0.6818333
61310 0.6950769
61320 0.7018842
61330 0.6905805
61340 0.692748
61350 0.6928045
61360 0.7008004
61370 0.6862376
61380 0.6908544
61390 0.6754498
61400 0.6771831
61410 0.6666179
61420 0.6536659
61430 0.6591168
61440 0.6560775
61450 0.6633592
61460 0.6795567
61470 0.6696306
61480 0.6642734
61490 0.6692487
61500 0.6504959
61510 0.6636187
61520 0.674188
61530 0.6771399
61540 0.6876903
61550 0.6726793
61560 0.660722
61570 0.6681011
61580 0.6650332
61590 0.6635784
61600 0.6560454
61610 0.6525261
61620 0.6701803
61630 0.6627033
61640 0.6675484
61650 0.6658193
61660 0.6691638
61670 0.6749495
61680 0.6739364
61690 0.6858496
61700 0.6744288
61710 0.6747745
61720 0.679775
61730 0.6843743
61740 0.6648827
61750 0.6729464
61760 0.6719406
61770 0.6817086
61780 0.6756303
61790 0.6850885
61800 0.6585708
61810 0.6650323
61820 0.6599978
61830 0.6554052
61840 0.656347
61850 0.6405973
61860 0.6424028
61870 0.6520811
61880 0.6497909
61890 0.6407492
61900 0.6376944
61910 0.6388063
61920 0.6342551
61930 0.6450965
61940 0.6344457
61950 0.6421278
61960 0.6465293
61970 0.6627411
61980 0.6660656
61990 0.6704255
62000 0.6634475
62010 0.6730246
62020 0.6680301
62030 0.6768073
62040 0.672304
62050 0.6471524
62060 0.6533006
62070 0.6618498
62080 0.6414049
62090 0.6719875
62100 0.6758933
62110 0.6744865
62120 0.6615518
62130 0.6535324
62140 0.648155
62150 0.6606453
62160 0.6688362
62170 0.6511086
62180 0.6493755
62190 0.6538936
62200 0.657967
62210 0.6616769
62220 0.6708443
62230 0.6886155
62240 0.6615988
62250 0.6690416
62260 0.6723332
62270 0.6492434
62280 0.6656834
62290 0.6617451
62300 0.6634668
62310 0.6672976
62320 0.6670051
62330 0.6579437
62340 0.6594145
62350 0.6698021
62360 0.6617471
62370 0.6590182
62380 0.6545823
62390 0.6528137
62400 0.6532548
62410 0.649155
62420 0.664028
62430 0.6685815
62440 0.6728855
62450 0.6633288
62460 0.6695098
62470 0.670813
62480 0.6640748
62490 0.6602426
62500 0.6652961
62510 0.6608927
62520 0.6552616
62530 0.6580948
62540 0.6597487
62550 0.656095
62560 0.6552307
62570 0.6557798
62580 0.6602566
62590 0.6593764
62600 0.6712878
62610 0.6651025
62620 0.6669128
62630 0.6655561
62640 0.6610404
62650 0.6630709
62660 0.6568953
62670 0.673036
62680 0.6757785
62690 0.6604093
62700 0.6720159
62710 0.6786264
62720 0.6793042
62730 0.6789358
62740 0.6787314
62750 0.6820781
62760 0.6880736
62770 0.6764135
62780 0.6790518
62790 0.6739019
62800 0.6745234
62810 0.6745754
62820 0.6770572
62830 0.678711
62840 0.6675596
62850 0.6706645
62860 0.6556
62870 0.6581856
62880 0.6694391
62890 0.6811305
62900 0.687194
62910 0.6809558
62920 0.6732271
62930 0.6516489
62940 0.681446
62950 0.6751702
62960 0.6800213
62970 0.6804507
62980 0.6911795
62990 0.7001765
63000 0.7032639
63010 0.7088346
63020 0.6914851
63030 0.6855041
63040 0.696701
63050 0.6928858
63060 0.7014623
63070 0.7021908
63080 0.704652
63090 0.6899221
63100 0.6874477
63110 0.6908513
63120 0.693393
63130 0.7025642
63140 0.6953831
63150 0.6930496
63160 0.6929078
63170 0.7077376
63180 0.7054773
63190 0.70525
63200 0.7074264
63210 0.7203288
63220 0.7260638
63230 0.7246418
63240 0.7140559
63250 0.6996834
63260 0.7109913
63270 0.7044794
63280 0.714056
63290 0.7205215
63300 0.7087219
63310 0.7027234
63320 0.6985133
63330 0.709817
63340 0.7105243
63350 0.7068641
63360 0.7062756
63370 0.7103191
63380 0.7182615
63390 0.718313
63400 0.7172517
63410 0.7028043
63420 0.703017
63430 0.6913291
63440 0.6860106
63450 0.6806087
63460 0.6776305
63470 0.6914898
63480 0.6920521
63490 0.6998453
63500 0.6938808
63510 0.6909393
63520 0.7053891
63530 0.6932505
63540 0.6807867
63550 0.6884085
63560 0.6841299
63570 0.6842679
63580 0.6840134
63590 0.6766945
63600 0.6776698
63610 0.6645848
63620 0.6599072
63630 0.6638876
63640 0.6866809
63650 0.7019274
63660 0.6961281
63670 0.6953097
63680 0.6990218
63690 0.6785597
63700 0.6906243
63710 0.6922947
63720 0.7135005
63730 0.6955772
63740 0.7045854
63750 0.702763
63760 0.7038845
63770 0.6926669
63780 0.6963771
63790 0.6925831
63800 0.6993709
63810 0.6979576
63820 0.6933236
63830 0.7182075
63840 0.6962326
63850 0.6954226
63860 0.7023139
63870 0.711247
63880 0.6898341
63890 0.6866906
63900 0.6846589
63910 0.69596
63920 0.7033868
63930 0.69835
63940 0.6890805
63950 0.6933789
63960 0.6926501
63970 0.6890191
63980 0.7134773
63990 0.7065229
64000 0.6855291
64010 0.6941094
64020 0.6935652
64030 0.7132557
64040 0.7072622
64050 0.6986685
64060 0.7044634
64070 0.6928446
64080 0.6873358
64090 0.6977781
64100 0.6993735
64110 0.6895745
64120 0.6880551
64130 0.7037355
64140 0.7193679
64150 0.7252806
64160 0.7171635
64170 0.7079287
64180 0.7085043
64190 0.7086695
64200 0.711767
64210 0.7082681
64220 0.7109103
64230 0.7075937
64240 0.6993834
64250 0.7118418
64260 0.7047927
64270 0.6970147
64280 0.7004188
64290 0.6936267
64300 0.6935263
64310 0.695522
64320 0.6970616
64330 0.6908746
64340 0.6844342
64350 0.6909397
64360 0.6844981
64370 0.6789333
64380 0.6780607
64390 0.6811381
64400 0.6834126
64410 0.6984606
64420 0.7062326
64430 0.6919662
64440 0.6853175
64450 0.684029
64460 0.6856828
64470 0.6937249
64480 0.6884527
64490 0.6750385
64500 0.6621949
64510 0.6751876
64520 0.6809508
64530 0.6785945
64540 0.6870617
64550 0.6782858
64560 0.691424
64570 0.6980938
64580 0.6983707
64590 0.6949885
64600 0.6905993
64610 0.7032306
64620 0.7107404
64630 0.7149168
64640 0.7093318
64650 0.7153281
64660 0.7063135
64670 0.7166777
64680 0.7212765
64690 0.7210005
64700 0.7234134
64710 0.7181548
64720 0.7185206
64730 0.7159268
64740 0.7155292
64750 0.7161241
64760 0.7082287
64770 0.7167425
64780 0.728731
64790 0.7363663
64800 0.7209513
64810 0.7242776
64820 0.7213443
64830 0.713397
64840 0.7209536
64850 0.7062827
64860 0.7162929
64870 0.7057527
64880 0.7086987
64890 0.7146863
64900 0.7224995
64910 0.7279652
64920 0.7187805
64930 0.7155783
64940 0.7259192
64950 0.7212614
64960 0.7261916
64970 0.715964
64980 0.7098084
64990 0.7087455
65000 0.7169881
65010 0.7070259
65020 0.7130265
65030 0.7053413
65040 0.711598
65050 0.730489
65060 0.7160106
65070 0.7184425
65080 0.7065759
65090 0.6967951
65100 0.7167462
65110 0.7082603
65120 0.709607
65130 0.7053689
65140 0.7062376
65150 0.7113672
65160 0.7319781
65170 0.7437123
65180 0.7457587
65190 0.7342675
65200 0.7438198
65210 0.737249
65220 0.7326349
65230 0.7165027
65240 0.709462
65250 0.7203053
65260 0.7198152
65270 0.7113032
65280 0.7171657
65290 0.7045192
65300 0.7078931
65310 0.7046809
65320 0.6915578
65330 0.6968853
65340 0.7050676
65350 0.7160112
65360 0.7207965
65370 0.7255409
65380 0.7160057
65390 0.7203057
65400 0.727132
65410 0.7218949
65420 0.7069935
65430 0.7045293
65440 0.7136995
65450 0.7018769
65460 0.6906659
65470 0.6840651
65480 0.6769631
65490 0.6639507
65500 0.6757399
65510 0.6966313
65520 0.6890266
65530 0.6902645
65540 0.6963582
65550 0.6849562
65560 0.692862
65570 0.7001124
65580 0.6906023
65590 0.6945917
65600 0.6786579
65610 0.6860058
65620 0.6635759
65630 0.6757278
65640 0.6794723
65650 0.6921127
65660 0.6939923
65670 0.6950007
65680 0.6827034
65690 0.6801879
65700 0.6839735
65710 0.6827644
65720 0.680366
65730 0.6728119
65740 0.6804117
65750 0.6921587
65760 0.6937557
65770 0.6985062
65780 0.6886483
65790 0.6957219
65800 0.6741496
65810 0.6808718
65820 0.6993623
65830 0.715044
65840 0.718259
65850 0.7373471
65860 0.7364337
65870 0.7225589
65880 0.7197044
65890 0.7245758
65900 0.7175119
65910 0.7254989
65920 0.7165858
65930 0.7167862
65940 0.7090669
65950 0.7124046
65960 0.7090004
65970 0.7214415
65980 0.7310586
65990 0.7286686
66000 0.72802
66010 0.7172128
66020 0.719009
66030 0.7149693
66040 0.7095488
66050 0.7136904
66060 0.7070774
66070 0.7012877
66080 0.7047079
66090 0.718628
66100 0.7062955
66110 0.7103304
66120 0.7010813
66130 0.6858887
66140 0.6826199
66150 0.6790254
66160 0.6783279
66170 0.6870524
66180 0.6978984
66190 0.7009885
66200 0.6959759
66210 0.6883055
66220 0.683363
66230 0.6776946
66240 0.667538
66250 0.6789873
66260 0.6763911
66270 0.6729828
66280 0.6698676
66290 0.6643925
66300 0.6566132
66310 0.6675842
66320 0.6589811
66330 0.6647468
66340 0.6753342
66350 0.6691967
66360 0.6790869
66370 0.6728139
66380 0.6791837
66390 0.6785427
66400 0.6720188
66410 0.6609862
66420 0.6669284
66430 0.6804267
66440 0.6749634
66450 0.7037998
66460 0.7044082
66470 0.7099146
66480 0.7097971
66490 0.6995611
66500 0.6906276
66510 0.6903263
66520 0.6968872
66530 0.6991231
66540 0.6913857
66550 0.6885142
66560 0.6923079
66570 0.6966416
66580 0.6922383
66590 0.6969453
66600 0.6839679
66610 0.7081077
66620 0.6923924
66630 0.6863067
66640 0.6859187
66650 0.6836732
66660 0.6970447
66670 0.7087866
66680 0.7030044
66690 0.715035
66700 0.7066042
66710 0.7128321
66720 0.7020643
66730 0.6998399
66740 0.6722056
66750 0.6946488
66760 0.6786793
66770 0.6879675
66780 0.6860129
66790 0.6764782
66800 0.683511
66810 0.6870904
66820 0.6899956
66830 0.6864524
66840 0.6798428
66850 0.6704396
66860 0.6700286
66870 0.6873199
66880 0.6833836
66890 0.679781
66900 0.6738752
66910 0.679777
66920 0.6944497
66930 0.6927867
66940 0.7006393
66950 0.7140727
66960 0.6939856
66970 0.6870626
66980 0.7003185
66990 0.7053776
67000 0.7047939
67010 0.7029147
67020 0.7141665
67030 0.7154009
67040 0.7135093
67050 0.7145648
67060 0.7069771
67070 0.7132034
67080 0.705344
67090 0.6986114
67100 0.6906609
67110 0.6967767
67120 0.6965471
67130 0.6991141
67140 0.7009789
67150 0.7104409
67160 0.7211841
67170 0.7221063
67180 0.7291068
67190 0.7199909
67200 0.727118
67210 0.7145966
67220 0.6846523
67230 0.6977262
67240 0.6886144
67250 0.6985493
67260 0.699737
67270 0.7082161
67280 0.7093976
67290 0.7080423
67300 0.7065604
67310 0.6956031
67320 0.7044899
67330 0.6921157
67340 0.7002961
67350 0.6942439
67360 0.6994712
67370 0.7005168
67380 0.7092032
67390 0.7209313
67400 0.7211015
67410 0.7201381
67420 0.7233893
67430 0.7408996
67440 0.7476778
67450 0.7393923
67460 0.7403566
67470 0.7319529
67480 0.7204808
67490 0.7441584
67500 0.7428431
67510 0.7216095
67520 0.7209393
67530 0.7141458
67540 0.708471
67550 0.7027723
67560 0.7133188
67570 0.7122441
67580 0.7245687
67590 0.7112971
67600 0.711885
67610 0.7200851
67620 0.7299211
67630 0.7060322
67640 0.7234296
67650 0.7154317
67660 0.7149938
67670 0.7113352
67680 0.7123256
67690 0.710907
67700 0.7103493
67710 0.7281408
67720 0.7380835
67730 0.7348623
67740 0.7432436
67750 0.7186775
67760 0.7098359
67770 0.7164947
67780 0.7124241
67790 0.7103826
67800 0.7155343
67810 0.7249471
67820 0.7251334
67830 0.7251713
67840 0.7295953
67850 0.7176955
67860 0.7244233
67870 0.7181493
67880 0.7031963
67890 0.7100549
67900 0.7118043
67910 0.7147208
67920 0.7033864
67930 0.7119855
67940 0.7130535
67950 0.7122281
67960 0.715849
67970 0.7164299
67980 0.7126101
67990 0.7165257
68000 0.7144833
68010 0.7006505
68020 0.704051
68030 0.704458
68040 0.7057395
68050 0.716893
68060 0.726576
68070 0.7096452
68080 0.7047811
68090 0.6983334
68100 0.7010522
68110 0.7044944
68120 0.7067846
68130 0.7165544
68140 0.7186564
68150 0.7237313
68160 0.7150003
68170 0.7061733
68180 0.7036756
68190 0.7055522
68200 0.7032815
68210 0.6969504
68220 0.7065457
68230 0.7049952
68240 0.7056314
68250 0.7260996
68260 0.7355287
68270 0.7172014
68280 0.7140049
68290 0.7193801
68300 0.7196443
68310 0.7271315
68320 0.7186674
68330 0.717181
68340 0.7263294
68350 0.7296618
68360 0.7215207
68370 0.7152406
68380 0.7116032
68390 0.7059112
68400 0.715541
68410 0.7191422
68420 0.732597
68430 0.7276188
68440 0.7283443
68450 0.7296955
68460 0.7146612
68470 0.7092524
68480 0.7126803
68490 0.7075265
68500 0.7085139
68510 0.7139184
68520 0.7071546
68530 0.712724
68540 0.7136031
68550 0.7151279
68560 0.7035218
68570 0.7014033
68580 0.7025921
68590 0.7100088
68600 0.711423
68610 0.701112
68620 0.6904867
68630 0.6993999
68640 0.7094766
68650 0.7128897
68660 0.7047784
68670 0.7194681
68680 0.7152842
68690 0.6941792
68700 0.6965749
68710 0.6972239
68720 0.6892179
68730 0.6946689
68740 0.6980287
68750 0.697417
68760 0.6948709
68770 0.6940541
68780 0.6740616
68790 0.6869374
68800 0.6918234
68810 0.6883933
68820 0.7032132
68830 0.725513
68840 0.7308797
68850 0.7321668
68860 0.7247043
68870 0.705026
68880 0.6959314
68890 0.7117057
68900 0.6969568
68910 0.7002654
68920 0.6938874
68930 0.7004777
68940 0.6936423
68950 0.6805941
68960 0.6847839
68970 0.6840092
68980 0.6924081
68990 0.6989837
69000 0.6786746
69010 0.6917735
69020 0.6943027
69030 0.6980209
69040 0.7034014
69050 0.7070317
69060 0.708732
69070 0.7018214
69080 0.6929004
69090 0.6920983
69100 0.6925499
69110 0.6911217
69120 0.7040264
69130 0.6992456
69140 0.7062285
69150 0.7002305
69160 0.6824709
69170 0.6911138
69180 0.7134196
69190 0.7016271
69200 0.7115744
69210 0.7113683
69220 0.7082991
69230 0.70963
69240 0.7143244
69250 0.7134998
69260 0.720121
69270 0.708152
69280 0.7002397
69290 0.6831842
69300 0.6728142
69310 0.6764468
69320 0.6863573
69330 0.7005998
69340 0.7272772
69350 0.7136329
69360 0.7005613
69370 0.6977189
69380 0.6991268
69390 0.7090299
69400 0.7231863
69410 0.7009982
69420 0.6959635
69430 0.7009724
69440 0.7097183
69450 0.7029612
69460 0.6972637
69470 0.7016669
69480 0.7109243
69490 0.6956323
69500 0.6843973
69510 0.6843615
69520 0.6952702
69530 0.6914439
69540 0.6911378
69550 0.6907234
69560 0.6935103
69570 0.6981558
69580 0.6902638
69590 0.6817865
69600 0.6735191
69610 0.6722214
69620 0.6879627
69630 0.6935239
69640 0.6840616
69650 0.6721876
69660 0.6745529
69670 0.6803765
69680 0.6821513
69690 0.6805715
69700 0.6895379
69710 0.6883478
69720 0.6887553
69730 0.6882096
69740 0.6906975
69750 0.6944015
69760 0.7014825
69770 0.7037682
69780 0.7126902
69790 0.7131529
69800 0.7122064
69810 0.7058395
69820 0.6995339
69830 0.7048921
69840 0.7024006
69850 0.7069829
69860 0.7044324
69870 0.7217734
69880 0.7234203
69890 0.706459
69900 0.717319
69910 0.71249
69920 0.7127168
69930 0.706459
69940 0.7030932
69950 0.7022635
69960 0.7070664
69970 0.7128245
69980 0.7077982
69990 0.7040339
70000 0.7076017
70010 0.7168291
70020 0.730661
70030 0.7233618
70040 0.7295731
70050 0.7294884
70060 0.7254136
70070 0.7217827
70080 0.7257029
70090 0.7178079
70100 0.7136799
70110 0.7070819
70120 0.7135834
70130 0.7147158
70140 0.7195023
70150 0.7217351
70160 0.7227968
70170 0.7302349
70180 0.7271684
70190 0.7216251
70200 0.7158054
70210 0.7245415
70220 0.7224135
70230 0.713466
70240 0.7174643
70250 0.7123951
70260 0.7105788
70270 0.7123048
70280 0.6991301
70290 0.7067245
70300 0.7055888
70310 0.71604
70320 0.7304695
70330 0.7248597
70340 0.7193868
70350 0.7112558
70360 0.7057643
70370 0.7224488
70380 0.7220785
70390 0.7226917
70400 0.7196233
70410 0.726041
70420 0.7143116
70430 0.7188312
70440 0.7145529
70450 0.7205969
70460 0.7094767
70470 0.7151899
70480 0.6988063
70490 0.7000417
70500 0.701691
70510 0.7093736
70520 0.7218217
70530 0.7175735
70540 0.7103851
70550 0.7149062
70560 0.7201383
70570 0.7162952
70580 0.7065257
70590 0.6913084
70600 0.6975408
70610 0.7098283
70620 0.7183
70630 0.7124774
70640 0.7183893
70650 0.7210764
70660 0.7106088
70670 0.7097068
70680 0.714716
70690 0.7087182
70700 0.7078223
70710 0.7039142
70720 0.7056119
70730 0.7075081
70740 0.696661
70750 0.6804382
70760 0.688059
70770 0.6953351
70780 0.7043191
70790 0.7065357
70800 0.7125893
70810 0.7141173
70820 0.7046065
70830 0.7005516
70840 0.7112657
70850 0.7095687
70860 0.7085582
70870 0.6997264
70880 0.6954049
70890 0.6995302
70900 0.7001387
70910 0.6977422
70920 0.695764
70930 0.7034408
70940 0.7028593
70950 0.6950756
70960 0.7098876
70970 0.7083766
70980 0.6924468
70990 0.7040101
71000 0.7062647
71010 0.7000549
71020 0.7009724
71030 0.699294
71040 0.7027781
71050 0.7009476
71060 0.7000459
71070 0.7113907
71080 0.7137273
71090 0.7192135
71100 0.7216259
71110 0.7014655
71120 0.6985567
71130 0.6825739
71140 0.6955592
71150 0.6977865
71160 0.6969566
71170 0.6987107
71180 0.7084739
71190 0.7230322
71200 0.7091043
71210 0.7171828
71220 0.6971294
71230 0.7061099
71240 0.7116507
71250 0.7098874
71260 0.7049451
71270 0.707026
71280 0.7106954
71290 0.6953231
71300 0.6906747
71310 0.6833396
71320 0.6848633
71330 0.6942519
71340 0.6967911
71350 0.7017253
71360 0.6992062
71370 0.7095626
71380 0.7096759
71390 0.699917
71400 0.6881527
71410 0.6994928
71420 0.6858962
71430 0.6835231
71440 0.6716691
71450 0.6768228
71460 0.6742942
71470 0.6764065
71480 0.6775503
71490 0.6933634
71500 0.6860214
71510 0.6854183
71520 0.6797959
71530 0.6839131
71540 0.6806512
71550 0.6847706
71560 0.6933634
71570 0.6989161
71580 0.6947492
71590 0.7036712
71600 0.6906223
71610 0.694802
71620 0.6896997
71630 0.6891557
71640 0.688082
71650 0.6893429
71660 0.6855432
71670 0.6953084
71680 0.6904227
71690 0.6991095
71700 0.6891341
71710 0.7004212
71720 0.6985198
71730 0.6859969
71740 0.6811802
71750 0.6822448
71760 0.6842473
71770 0.6871793
71780 0.6977802
71790 0.7152366
71800 0.6978418
71810 0.6962452
71820 0.6997677
71830 0.701024
71840 0.7097701
71850 0.7102525
71860 0.7209923
71870 0.7297246
71880 0.7271656
71890 0.7246681
71900 0.7302397
71910 0.7258905
71920 0.7399677
71930 0.726094
71940 0.7189932
71950 0.7374408
71960 0.7318283
71970 0.7193757
71980 0.7274479
71990 0.7233381
72000 0.7204686
72010 0.724869
72020 0.7320729
72030 0.7349756
72040 0.7287688
72050 0.7259389
72060 0.7330418
72070 0.7269043
72080 0.71912
72090 0.7340664
72100 0.7288251
72110 0.7191433
72120 0.7371557
72130 0.7362878
72140 0.738734
72150 0.7289308
72160 0.7336013
72170 0.7218617
72180 0.7270865
72190 0.7051067
72200 0.7092378
72210 0.7050425
72220 0.7065135
72230 0.7366374
72240 0.7259248
72250 0.7296814
72260 0.7309538
72270 0.7530605
72280 0.7432433
72290 0.7526211
72300 0.7530168
72310 0.7470785
72320 0.7420666
72330 0.7356557
72340 0.7354287
72350 0.7279036
72360 0.7434285
72370 0.7489625
72380 0.7287021
72390 0.727945
72400 0.7174688
72410 0.7140018
72420 0.7183625
72430 0.7276332
72440 0.718846
72450 0.7154786
72460 0.720569
72470 0.7189985
72480 0.7167788
72490 0.7222583
72500 0.7021399
72510 0.7078884
72520 0.6938705
72530 0.7145035
72540 0.7043084
72550 0.7125654
72560 0.691821
72570 0.6849213
72580 0.6874801
72590 0.6907683
72600 0.69554
72610 0.6898687
72620 0.6990432
72630 0.7058813
72640 0.6989997
72650 0.6958239
72660 0.7105703
72670 0.7143017
72680 0.7170556
72690 0.7043366
72700 0.7161249
72710 0.720556
72720 0.7087606
72730 0.7084624
72740 0.7027021
72750 0.7108736
72760 0.729779
72770 0.7311484
72780 0.7294904
72790 0.7225801
72800 0.7123722
72810 0.7049449
72820 0.7021986
72830 0.7051887
72840 0.7104008
72850 0.7189412
72860 0.7139214
72870 0.6998474
72880 0.7049381
72890 0.7097052
72900 0.7020274
72910 0.7075018
72920 0.7054958
72930 0.7094929
72940 0.7173492
72950 0.7172793
72960 0.7123333
72970 0.7002228
72980 0.6967721
72990 0.7056406
73000 0.7171509
73010 0.7136124
73020 0.715713
73030 0.7196946
73040 0.7207087
73050 0.7124042
73060 0.7192193
73070 0.7136496
73080 0.7130997
73090 0.7249257
73100 0.7096441
73110 0.7153094
73120 0.724833
73130 0.7328184
73140 0.7269337
73150 0.7401723
73160 0.7313321
73170 0.7209896
73180 0.7152291
73190 0.7169321
73200 0.7201934
73210 0.7182838
73220 0.7056921
73230 0.7157854
73240 0.7085916
73250 0.7150676
73260 0.7120883
73270 0.7257879
73280 0.7216224
73290 0.7219362
73300 0.736158
73310 0.7391047
73320 0.7380956
73330 0.7365952
73340 0.7324935
73350 0.7400925
73360 0.7383944
73370 0.7469947
73380 0.7624514
73390 0.7582093
73400 0.7605397
73410 0.7703378
73420 0.763733
73430 0.7662657
73440 0.7828436
73450 0.7751001
73460 0.7605265
73470 0.7469011
73480 0.7329708
73490 0.7455626
73500 0.7477853
73510 0.7444482
73520 0.7421703
73530 0.7380165
73540 0.7348981
73550 0.7214129
73560 0.7213539
73570 0.7135568
73580 0.7179843
73590 0.7127902
73600 0.7269118
73610 0.7225012
73620 0.7145963
73630 0.7202834
73640 0.7120351
73650 0.7100052
73660 0.7150859
73670 0.7155408
73680 0.7199907
73690 0.7164845
73700 0.7042383
73710 0.6960093
73720 0.7049175
73730 0.7065232
73740 0.6964149
73750 0.6985779
73760 0.6906136
73770 0.6960842
73780 0.6897288
73790 0.6940361
73800 0.6926736
73810 0.6747005
73820 0.6781031
73830 0.6739311
73840 0.6886894
73850 0.6883784
73860 0.6960413
73870 0.7166718
73880 0.7141749
73890 0.7204406
73900 0.7286013
73910 0.7068859
73920 0.7148252
73930 0.7103015
73940 0.6938519
73950 0.7033573
73960 0.7077188
73970 0.7042177
73980 0.7155451
73990 0.7149149
74000 0.7237926
74010 0.7234146
74020 0.7128173
74030 0.7117334
74040 0.722288
74050 0.7272518
74060 0.7277901
74070 0.7304295
74080 0.7342924
74090 0.7387868
74100 0.7440138
74110 0.7503559
74120 0.7403481
74130 0.730159
74140 0.7392491
74150 0.7339652
74160 0.7304437
74170 0.7256282
74180 0.7225222
74190 0.7155983
74200 0.7215167
74210 0.7266515
74220 0.7211737
74230 0.7243175
74240 0.7397137
74250 0.7368842
74260 0.721931
74270 0.7345217
74280 0.7334899
74290 0.7359918
74300 0.7287399
74310 0.7287316
74320 0.7368755
74330 0.73333
74340 0.7095784
74350 0.7212437
74360 0.7205274
74370 0.7250498
74380 0.7273707
74390 0.7224037
74400 0.7314043
74410 0.7241302
74420 0.7305902
74430 0.7388641
74440 0.7430171
74450 0.7442181
74460 0.7378786
74470 0.7218905
74480 0.7188864
74490 0.7138485
74500 0.7078878
74510 0.7037221
74520 0.7244501
74530 0.7217374
74540 0.7212442
74550 0.7137545
74560 0.7130988
74570 0.7310103
74580 0.7202233
74590 0.7308983
74600 0.7450616
74610 0.7273895
74620 0.728388
74630 0.7252191
74640 0.726477
74650 0.7228976
74660 0.7176269
74670 0.7308705
74680 0.7386153
74690 0.7333134
74700 0.7313303
74710 0.7279238
74720 0.7156459
74730 0.70829
74740 0.6996428
74750 0.7114441
74760 0.7111549
74770 0.7192205
74780 0.7212773
74790 0.721953
74800 0.7316534
74810 0.7293834
74820 0.7172436
74830 0.7113227
74840 0.7207855
74850 0.7166323
74860 0.7141299
74870 0.7212672
74880 0.7294673
74890 0.7323657
74900 0.7371104
74910 0.723569
74920 0.7202227
74930 0.7225838
74940 0.7105926
74950 0.703831
74960 0.713819
74970 0.7221386
74980 0.7160153
74990 0.7040535
75000 0.7070268
75010 0.7164185
75020 0.7151748
75030 0.7084777
75040 0.7224718
75050 0.725821
75060 0.71086
75070 0.7034647
75080 0.7123659
75090 0.7171376
75100 0.7187505
75110 0.7098783
75120 0.7019588
75130 0.7115067
75140 0.7204758
75150 0.7247199
75160 0.7308844
75170 0.7258894
75180 0.7074886
75190 0.7018176
75200 0.6939123
75210 0.6821098
75220 0.6890509
75230 0.6965926
75240 0.6970381
75250 0.6978517
75260 0.6969734
75270 0.6998474
75280 0.6974453
75290 0.6836922
75300 0.6839826
75310 0.6863624
75320 0.6776863
75330 0.6874142
75340 0.6874788
75350 0.6895295
75360 0.6841459
75370 0.6983836
75380 0.6991905
75390 0.7117593
75400 0.7188019
75410 0.7051726
75420 0.7171825
75430 0.7071223
75440 0.7014947
75450 0.6994629
75460 0.6996623
75470 0.7011753
75480 0.7057517
75490 0.7006563
75500 0.6838639
75510 0.6996616
75520 0.7118655
75530 0.7150724
75540 0.7157905
75550 0.696308
75560 0.6885941
75570 0.6798962
75580 0.6914052
75590 0.7039851
75600 0.6974442
75610 0.6850969
75620 0.6834127
75630 0.683233
75640 0.6930668
75650 0.6891742
75660 0.6884211
75670 0.6893624
75680 0.6960343
75690 0.691806
75700 0.6945447
75710 0.6950433
75720 0.7067435
75730 0.7033561
75740 0.7066274
75750 0.7146375
75760 0.7055582
75770 0.7160846
75780 0.7011713
75790 0.70575
75800 0.7216037
75810 0.7122245
75820 0.7104143
75830 0.7046567
75840 0.7062055
75850 0.7124548
75860 0.7101254
75870 0.7042437
75880 0.7070515
75890 0.7188866
75900 0.7370508
75910 0.7274577
75920 0.7174985
75930 0.7235129
75940 0.7233104
75950 0.731768
75960 0.7283165
75970 0.7212167
75980 0.7196431
75990 0.7241856
76000 0.7094418
76010 0.7038898
76020 0.7184778
76030 0.7071162
76040 0.6872924
76050 0.6925816
76060 0.682841
76070 0.6877157
76080 0.6985711
76090 0.6895409
76100 0.6892679
76110 0.6867416
76120 0.6780392
76130 0.6734384
76140 0.6709993
76150 0.6706845
76160 0.6758738
76170 0.6791883
76180 0.6866685
76190 0.7050335
76200 0.7083226
76210 0.7068035
76220 0.7147127
76230 0.7149634
76240 0.7168531
76250 0.7051314
76260 0.7049395
76270 0.6913369
76280 0.6947136
76290 0.713203
76300 0.7101711
76310 0.7108461
76320 0.7118931
76330 0.7075564
76340 0.7003419
76350 0.6954816
76360 0.6823927
76370 0.6990452
76380 0.7014212
76390 0.702004
76400 0.7191351
76410 0.7103825
76420 0.7019871
76430 0.7031184
76440 0.7126487
76450 0.7148259
76460 0.7095019
76470 0.7188341
76480 0.7086378
76490 0.7247357
76500 0.7157446
76510 0.7111631
76520 0.713476
76530 0.7101899
76540 0.7128178
76550 0.7033322
76560 0.7022961
76570 0.6933052
76580 0.6984957
76590 0.7071916
76600 0.7069095
76610 0.7044049
76620 0.6992456
76630 0.6919305
76640 0.6905407
76650 0.6943746
76660 0.6923608
76670 0.6867483
76680 0.6849765
76690 0.6835771
76700 0.6916927
76710 0.6995987
76720 0.6946077
76730 0.6965963
76740 0.6979315
76750 0.6911005
76760 0.689476
76770 0.6826344
76780 0.6907668
76790 0.6910575
76800 0.6862944
76810 0.6862313
76820 0.6893663
76830 0.6923197
76840 0.6834734
76850 0.6785645
76860 0.68247
76870 0.6855994
76880 0.6818004
76890 0.6858135
76900 0.6944445
76910 0.690209
76920 0.6961134
76930 0.6913492
76940 0.6972602
76950 0.690955
76960 0.6881455
76970 0.6917303
76980 0.6942026
76990 0.7137582
77000 0.7028311
77010 0.6974007
77020 0.7072729
77030 0.7045491
77040 0.7054192
77050 0.7013389
77060 0.694381
77070 0.6878815
77080 0.6977262
77090 0.6990728
77100 0.6971065
77110 0.6995324
77120 0.6843599
77130 0.6874402
77140 0.6850909
77150 0.6802074
77160 0.6847122
77170 0.6880745
77180 0.6825062
77190 0.7026885
77200 0.699414
77210 0.6876668
77220 0.6835649
77230 0.6895174
77240 0.6996135
77250 0.7028657
77260 0.7166392
77270 0.7074792
77280 0.6843815
77290 0.6782969
77300 0.6969499
77310 0.6914935
77320 0.6997297
77330 0.7015485
77340 0.6933295
77350 0.6874822
77360 0.6964252
77370 0.7082372
77380 0.7119088
77390 0.7006752
77400 0.7034134
77410 0.708618
77420 0.6954979
77430 0.6933419
77440 0.679305
77450 0.6836005
77460 0.6868306
77470 0.713681
77480 0.7087368
77490 0.7092848
77500 0.7021965
77510 0.704665
77520 0.7104332
77530 0.7060972
77540 0.703744
77550 0.7086684
77560 0.7165613
77570 0.7091813
77580 0.7196548
77590 0.6973673
77600 0.7061579
77610 0.7034688
77620 0.721085
77630 0.7201107
77640 0.7021981
77650 0.7056181
77660 0.7148259
77670 0.7375887
77680 0.7279201
77690 0.733137
77700 0.719744
77710 0.7162961
77720 0.7220338
77730 0.7125158
77740 0.712678
77750 0.720598
77760 0.7296292
77770 0.7257597
77780 0.7298001
77790 0.7144974
77800 0.7275013
77810 0.7051028
77820 0.7118042
77830 0.7228327
77840 0.7103367
77850 0.7191131
77860 0.7229777
77870 0.7204556
77880 0.714641
77890 0.7107838
77900 0.7105713
77910 0.7160591
77920 0.7098653
77930 0.7109203
77940 0.6921645
77950 0.6858331
77960 0.6909658
77970 0.6909575
77980 0.6884573
77990 0.6948356
78000 0.705026
78010 0.7094173
78020 0.7150763
78030 0.710372
78040 0.6946273
78050 0.7006336
78060 0.7142764
78070 0.7146728
78080 0.7148976
78090 0.7311008
78100 0.7233614
78110 0.7281981
78120 0.7286707
78130 0.7063417
78140 0.704228
78150 0.7139996
78160 0.71807
78170 0.7203456
78180 0.7126921
78190 0.6910837
78200 0.6911989
78210 0.70104
78220 0.7061086
78230 0.7200795
78240 0.7083151
78250 0.71276
78260 0.6996056
78270 0.7050109
78280 0.709576
78290 0.6947284
78300 0.6863905
78310 0.6879783
78320 0.7003814
78330 0.6998346
78340 0.6988907
78350 0.7031965
78360 0.6955441
78370 0.6968057
78380 0.69751
78390 0.7029693
78400 0.7098453
78410 0.7216857
78420 0.7220472
78430 0.7339482
78440 0.7424745
78450 0.7352768
78460 0.7317284
78470 0.7267658
78480 0.7215739
78490 0.7155078
78500 0.7221554
78510 0.7236448
78520 0.7093534
78530 0.7035545
78540 0.7114133
78550 0.7188303
78560 0.7076684
78570 0.7154722
78580 0.7200838
78590 0.7170577
78600 0.7105771
78610 0.7227542
78620 0.714691
78630 0.7227064
78640 0.7144712
78650 0.7253335
78660 0.7182117
78670 0.7108534
78680 0.7244792
78690 0.7228975
78700 0.7152113
78710 0.7270043
78720 0.7117668
78730 0.7146249
78740 0.7156023
78750 0.7301239
78760 0.7269088
78770 0.7249694
78780 0.750213
78790 0.7321736
78800 0.7250713
78810 0.7417424
78820 0.7317323
78830 0.7422794
78840 0.7372755
78850 0.7335593
78860 0.7175818
78870 0.7130758
78880 0.7063853
78890 0.7065862
78900 0.7026776
78910 0.716066
78920 0.7279295
78930 0.7193485
78940 0.7237497
78950 0.7329581
78960 0.711138
78970 0.7184379
78980 0.7226956
78990 0.710971
79000 0.7280262
79010 0.7110641
79020 0.7085409
79030 0.7367265
79040 0.7182538
79050 0.7085677
79060 0.7059032
79070 0.7274529
79080 0.7223839
79090 0.7206246
79100 0.7098837
79110 0.7093213
79120 0.7121645
79130 0.7039569
79140 0.7079253
79150 0.7109498
79160 0.7211869
79170 0.7192458
79180 0.7100909
79190 0.7231151
79200 0.7148462
79210 0.7123581
79220 0.6982912
79230 0.7156235
79240 0.7167989
79250 0.7055663
79260 0.712869
79270 0.6986209
79280 0.7172419
79290 0.7361618
79300 0.7292576
79310 0.7251529
79320 0.7219427
79330 0.7135687
79340 0.711709
79350 0.705651
79360 0.7060149
79370 0.712192
79380 0.7125759
79390 0.712438
79400 0.7133545
79410 0.7084281
79420 0.7155859
79430 0.717554
79440 0.7069195
79450 0.7016394
79460 0.703467
79470 0.7010406
79480 0.6966903
79490 0.7015284
79500 0.6938018
79510 0.7097595
79520 0.7210659
79530 0.7137296
79540 0.7062272
79550 0.7172263
79560 0.719229
79570 0.7153239
79580 0.7225208
79590 0.7239269
79600 0.7227262
79610 0.7244856
79620 0.7193925
79630 0.7279844
79640 0.7271717
79650 0.7297282
79660 0.7285073
79670 0.7083901
79680 0.7070869
79690 0.7130527
79700 0.7058051
79710 0.7068821
79720 0.7093885
79730 0.7230852
79740 0.7230576
79750 0.7248311
79760 0.726509
79770 0.7168868
79780 0.7035112
79790 0.7097224
79800 0.7095827
79810 0.6915376
79820 0.6986374
79830 0.6909926
79840 0.6931975
79850 0.6903313
79860 0.6969151
79870 0.6900504
79880 0.7115683
79890 0.7085382
79900 0.7123738
79910 0.7085798
79920 0.7107567
79930 0.7127651
79940 0.7104731
79950 0.7149189
79960 0.7061055
79970 0.7108694
79980 0.7202703
79990 0.7177414
80000 0.7130026
80010 0.7065585
80020 0.7193816
80030 0.7272427
80040 0.7317555
80050 0.7468072
80060 0.732306
80070 0.7330923
80080 0.72737
80090 0.7204185
80100 0.7135325
80110 0.7191762
80120 0.711156
80130 0.7039294
80140 0.694387
80150 0.6963575
80160 0.6919947
80170 0.6841491
80180 0.6796057
80190 0.6787769
80200 0.6820271
80210 0.6844566
80220 0.6788936
80230 0.6910019
80240 0.6956918
80250 0.6994157
80260 0.6938071
80270 0.701048
80280 0.7096289
80290 0.7149054
80300 0.7072551
80310 0.6984406
80320 0.6943424
80330 0.6956461
80340 0.6927702
80350 0.6893138
80360 0.701323
80370 0.7003175
80380 0.6941763
80390 0.6853265
80400 0.6852244
80410 0.6849275
80420 0.6814352
80430 0.6827894
80440 0.6849826
80450 0.6900403
80460 0.6954197
80470 0.7001372
80480 0.7007812
80490 0.7002002
80500 0.7033994
80510 0.7079334
80520 0.7191585
80530 0.7132655
80540 0.6983846
80550 0.6998101
80560 0.6911566
80570 0.703115
80580 0.7037666
80590 0.706079
80600 0.6941413
80610 0.6985873
80620 0.7003443
80630 0.7071092
80640 0.6998929
80650 0.6838636
80660 0.6904802
80670 0.6977754
80680 0.701995
80690 0.7101085
80700 0.7136335
80710 0.70327
80720 0.7132564
80730 0.7199441
80740 0.7112762
80750 0.7080777
80760 0.707468
80770 0.7111372
80780 0.7078825
80790 0.692883
80800 0.6897168
80810 0.6915529
80820 0.7014405
80830 0.6931333
80840 0.714609
80850 0.7241051
80860 0.7295772
80870 0.7147403
80880 0.7217984
80890 0.7187542
80900 0.7149852
80910 0.7236881
80920 0.7156004
80930 0.7086145
80940 0.7156751
80950 0.7254477
80960 0.7235762
80970 0.7176402
80980 0.7078393
80990 0.7025424
81000 0.703995
81010 0.7014736
81020 0.7096972
81030 0.7148718
81040 0.717066
81050 0.7323125
81060 0.7190077
81070 0.7220241
81080 0.7117742
81090 0.7168916
81100 0.7191035
81110 0.7067088
81120 0.7053046
81130 0.7042947
81140 0.7163125
81150 0.7076845
81160 0.725403
81170 0.7099346
81180 0.7048857
81190 0.7122018
81200 0.7175973
81210 0.7150022
81220 0.7125436
81230 0.7139729
81240 0.7095161
81250 0.7026346
81260 0.7175145
81270 0.7218313
81280 0.7033532
81290 0.7084488
81300 0.7099704
81310 0.7154393
81320 0.7197577
81330 0.7178444
81340 0.7155829
81350 0.7286192
81360 0.753808
81370 0.741026
81380 0.7335047
81390 0.7181692
81400 0.7092574
81410 0.7032489
81420 0.6917965
81430 0.6893824
81440 0.7027572
81450 0.7062004
81460 0.7187594
81470 0.7029577
81480 0.7157533
81490 0.7254907
81500 0.7128153
81510 0.7190241
81520 0.7337263
81530 0.7083258
81540 0.7158035
81550 0.7211535
81560 0.721576
81570 0.7144884
81580 0.72104
81590 0.7081479
81600 0.7216031
81610 0.722665
81620 0.7229772
81630 0.7278627
81640 0.7315817
81650 0.7283854
81660 0.7362866
81670 0.7222673
81680 0.7282397
81690 0.7406287
81700 0.7248817
81710 0.7225891
81720 0.7131683
81730 0.7110072
81740 0.7155654
81750 0.7097335
81760 0.7176227
81770 0.7249825
81780 0.7393994
81790 0.7482231
81800 0.7456916
81810 0.7596484
81820 0.7763807
81830 0.7691836
81840 0.7578835
81850 0.7368602
81860 0.7257264
81870 0.7316662
81880 0.7413763
81890 0.7224323
81900 0.7388988
81910 0.7518358
81920 0.7389685
81930 0.7278692
81940 0.7280642
81950 0.7437162
81960 0.7291299
81970 0.7451389
81980 0.7472258
81990 0.7445381
82000 0.7405783
82010 0.7323333
82020 0.7305443
82030 0.7144366
82040 0.7261121
82050 0.7397687
82060 0.7449167
82070 0.7502593
82080 0.7349592
82090 0.7357031
82100 0.7501405
82110 0.7561146
82120 0.759142
82130 0.7618632
82140 0.7532153
82150 0.739989
82160 0.7432278
82170 0.7517527
82180 0.7477546
82190 0.7454282
82200 0.7450659
82210 0.7464131
82220 0.752705
82230 0.7408949
82240 0.7455686
82250 0.7356165
82260 0.7321874
82270 0.7242319
82280 0.7310006
82290 0.7258077
82300 0.7284902
82310 0.7226578
82320 0.7335805
82330 0.7271949
82340 0.7315103
82350 0.7316804
82360 0.7442667
82370 0.747335
82380 0.7358301
82390 0.7370207
82400 0.7410073
82410 0.7322732
82420 0.7348031
82430 0.7482437
82440 0.7425448
82450 0.7358189
82460 0.7354425
82470 0.744042
82480 0.7594104
82490 0.7542972
82500 0.7724249
82510 0.742238
82520 0.7438594
82530 0.7517107
82540 0.7418701
82550 0.737554
82560 0.7453673
82570 0.7398215
82580 0.7491976
82590 0.7509394
82600 0.748241
82610 0.7439852
82620 0.7285671
82630 0.734136
82640 0.7436612
82650 0.7433626
82660 0.7543467
82670 0.7531735
82680 0.7458555
82690 0.7610129
82700 0.752287
82710 0.7506173
82720 0.7424478
82730 0.743399
82740 0.7566673
82750 0.7432596
82760 0.7502229
82770 0.7567812
82780 0.7565183
82790 0.7558159
82800 0.7770379
82810 0.7673956
82820 0.7617289
82830 0.7619324
82840 0.7626588
82850 0.7629116
82860 0.7665219
82870 0.7596577
82880 0.7705276
82890 0.766363
82900 0.7692002
82910 0.7670049
82920 0.7479868
82930 0.7379574
82940 0.7348505
82950 0.7305644
82960 0.7482031
82970 0.743762
82980 0.7408066
82990 0.7553197
83000 0.7465365
83010 0.7230847
83020 0.7361161
83030 0.7371553
83040 0.7436513
83050 0.7366086
83060 0.7318538
83070 0.723022
83080 0.7122679
83090 0.7203159
83100 0.7161044
83110 0.7169991
83120 0.710691
83130 0.7303209
83140 0.7269031
83150 0.7347074
83160 0.7281688
83170 0.7222155
83180 0.7220062
83190 0.7159626
83200 0.7310646
83210 0.7337248
83220 0.7370871
83230 0.7403102
83240 0.7376016
83250 0.7374876
83260 0.7408562
83270 0.7236747
83280 0.7205655
83290 0.7319013
83300 0.7324371
83310 0.7374889
83320 0.7413628
83330 0.7315395
83340 0.7304628
83350 0.7274692
83360 0.7195249
83370 0.723096
83380 0.7355396
83390 0.7358011
83400 0.7360646
83410 0.7387933
83420 0.7441034
83430 0.7432377
83440 0.7458385
83450 0.7359695
83460 0.7507265
83470 0.7471684
83480 0.7411264
83490 0.7374712
83500 0.7403738
83510 0.7386499
83520 0.7352085
83530 0.7367071
83540 0.7419655
83550 0.7439597
83560 0.7447789
83570 0.7473549
83580 0.7528525
83590 0.7572222
83600 0.7485219
83610 0.7575483
83620 0.7500606
83630 0.7362624
83640 0.724048
83650 0.7109106
83660 0.726741
83670 0.7324238
83680 0.7221031
83690 0.7248366
83700 0.7324963
83710 0.7377739
83720 0.7335824
83730 0.7322844
83740 0.7289695
83750 0.7116773
83760 0.7112487
83770 0.7130141
83780 0.7142647
83790 0.7201622
83800 0.7228565
83810 0.7366448
83820 0.7380257
83830 0.7276995
83840 0.73491
83850 0.7276511
83860 0.7334217
83870 0.7448024
83880 0.7316204
83890 0.728648
83900 0.7211416
83910 0.7307247
83920 0.7308006
83930 0.7288703
83940 0.7412114
83950 0.7546595
83960 0.744587
83970 0.7509171
83980 0.764939
83990 0.7759314
84000 0.7492121
84010 0.7521557
84020 0.7485558
84030 0.7534556
84040 0.7435575
84050 0.7351161
84060 0.7392029
84070 0.7335373
84080 0.7348788
84090 0.7370706
84100 0.7224478
84110 0.7240426
84120 0.7248105
84130 0.7078881
84140 0.7331365
84150 0.737712
84160 0.7313643
84170 0.7317001
84180 0.7359654
84190 0.7333433
84200 0.7170884
84210 0.7113125
84220 0.7123745
84230 0.714509
84240 0.7031514
84250 0.7261856
84260 0.7252488
84270 0.741652
84280 0.732388
84290 0.7254911
84300 0.726256
84310 0.7109045
84320 0.7061961
84330 0.7132299
84340 0.7183889
84350 0.7092176
84360 0.7084775
84370 0.7146652
84380 0.7164724
84390 0.7086551
84400 0.7191097
84410 0.7176566
84420 0.7167734
84430 0.7050586
84440 0.7156718
84450 0.7150539
84460 0.7216209
84470 0.7110181
84480 0.703668
84490 0.7108029
84500 0.7074634
84510 0.6941104
84520 0.7058507
84530 0.7004743
84540 0.6967474
84550 0.6844111
84560 0.698607
84570 0.6869841
84580 0.6941047
84590 0.7041235
84600 0.7094251
84610 0.7023361
84620 0.6912693
84630 0.6994196
84640 0.683448
84650 0.6892079
84660 0.6834778
84670 0.6902706
84680 0.6904611
84690 0.7037694
84700 0.7009575
84710 0.7053005
84720 0.7119153
84730 0.7016269
84740 0.6859236
84750 0.6987964
84760 0.6899119
84770 0.6968994
84780 0.6979712
84790 0.697902
84800 0.6970969
84810 0.6987138
84820 0.697641
84830 0.7027609
84840 0.7083912
84850 0.6827688
84860 0.6946958
84870 0.7008051
84880 0.6944884
84890 0.7026459
84900 0.7123454
84910 0.7178295
84920 0.7212805
84930 0.7126766
84940 0.7113587
84950 0.7166857
84960 0.714901
84970 0.7361761
84980 0.735772
84990 0.7345918
85000 0.7171156
85010 0.7185747
85020 0.7298351
85030 0.7092448
85040 0.711465
85050 0.7160378
85060 0.7151334
85070 0.7218935
85080 0.7129055
85090 0.705842
85100 0.7010636
85110 0.7155103
85120 0.715526
85130 0.7022712
85140 0.6977609
85150 0.708608
85160 0.7212848
85170 0.7088568
85180 0.7232525
85190 0.7221386
85200 0.7146484
85210 0.7220041
85220 0.7349443
85230 0.7380279
85240 0.7290597
85250 0.7260615
85260 0.7229252
85270 0.724
85280 0.7282663
85290 0.7153903
85300 0.7168279
85310 0.719781
85320 0.7174372
85330 0.715939
85340 0.7125865
85350 0.7171766
85360 0.7328345
85370 0.7222427
85380 0.7172712
85390 0.727149
85400 0.7226408
85410 0.7150052
85420 0.7214988
85430 0.7186787
85440 0.7256656
85450 0.7325099
85460 0.738268
85470 0.7356292
85480 0.7252991
85490 0.727626
85500 0.7319063
85510 0.7174032
85520 0.7207737
85530 0.7266399
85540 0.7261157
85550 0.7449698
85560 0.7428048
85570 0.7404475
85580 0.7274436
85590 0.719436
85600 0.7356441
85610 0.7174535
85620 0.6979396
85630 0.6971236
85640 0.6997465
85650 0.7016638
85660 0.6899623
85670 0.7009396
85680 0.7049428
85690 0.6944603
85700 0.6974543
85710 0.6908499
85720 0.6958526
85730 0.6998498
85740 0.7004818
85750 0.7021919
85760 0.6899276
85770 0.7081783
85780 0.7128635
85790 0.693208
85800 0.6850251
85810 0.6736958
85820 0.6769195
85830 0.6877071
85840 0.6971239
85850 0.6946983
85860 0.6963061
85870 0.6909662
85880 0.6991152
85890 0.699874
85900 0.7042459
85910 0.7034885
85920 0.7224866
85930 0.7157217
85940 0.7061043
85950 0.7148721
85960 0.7210957
85970 0.7093765
85980 0.6966672
85990 0.7016866
86000 0.7056376
86010 0.699014
86020 0.7036441
86030 0.7233321
86040 0.7347946
86050 0.7417258
86060 0.7370566
86070 0.7247633
86080 0.7240226
86090 0.7369542
86100 0.7180088
86110 0.7112821
86120 0.7117681
86130 0.7052839
86140 0.702626
86150 0.7010025
86160 0.70816
86170 0.6942499
86180 0.6821316
86190 0.6833887
86200 0.6891931
86210 0.710301
86220 0.7125311
86230 0.7163079
86240 0.7004914
86250 0.7099864
86260 0.7040685
86270 0.7040998
86280 0.6932421
86290 0.7013617
86300 0.687644
86310 0.6733565
86320 0.6582943
86330 0.6496083
86340 0.6514827
86350 0.6651944
86360 0.6679844
86370 0.6699848
86380 0.6654796
86390 0.6700923
86400 0.6842577
86410 0.6743976
86420 0.6753184
86430 0.6784602
86440 0.6815333
86450 0.6780137
86460 0.6785908
86470 0.6763085
86480 0.6762433
86490 0.6851088
86500 0.6921799
86510 0.688843
86520 0.70357
86530 0.7076138
86540 0.6994233
86550 0.6933731
86560 0.6924807
86570 0.6989132
86580 0.6939021
86590 0.6909689
86600 0.6959679
86610 0.6912848
86620 0.6793996
86630 0.6783822
86640 0.6837845
86650 0.6966099
86660 0.6720598
86670 0.6741682
86680 0.6829486
86690 0.6858833
86700 0.6771938
86710 0.684208
86720 0.6808264
86730 0.6758382
86740 0.6676723
86750 0.6866052
86760 0.6847268
86770 0.6755161
86780 0.6895458
86790 0.685239
86800 0.6809202
86810 0.6853517
86820 0.658278
86830 0.6601744
86840 0.6562797
86850 0.6617082
86860 0.6663189
86870 0.6692263
86880 0.6757497
86890 0.6694555
86900 0.6816075
86910 0.6818999
86920 0.6829599
86930 0.6895044
86940 0.6849234
86950 0.6730603
86960 0.6816543
86970 0.6827707
86980 0.685375
86990 0.6913135
87000 0.6862643
87010 0.6843588
87020 0.6818591
87030 0.6545791
87040 0.6671831
87050 0.6640382
87060 0.6595367
87070 0.6679772
87080 0.6558263
87090 0.6647726
87100 0.6707578
87110 0.6662216
87120 0.6806532
87130 0.6866833
87140 0.6951329
87150 0.6893157
87160 0.6922655
87170 0.6830668
87180 0.6779923
87190 0.6708173
87200 0.6685966
87210 0.6639748
87220 0.6663009
87230 0.6688465
87240 0.6777169
87250 0.6779261
87260 0.6802479
87270 0.6882569
87280 0.6883949
87290 0.6835541
87300 0.7118628
87310 0.7119488
87320 0.6999275
87330 0.7030399
87340 0.7057821
87350 0.7110884
87360 0.701081
87370 0.6942974
87380 0.6971779
87390 0.6922836
87400 0.6742653
87410 0.6790677
87420 0.686624
87430 0.7029598
87440 0.6950291
87450 0.680164
87460 0.686341
87470 0.6892421
87480 0.6890658
87490 0.691407
87500 0.6973241
87510 0.7099708
87520 0.7018738
87530 0.6828662
87540 0.675999
87550 0.6850218
87560 0.6889995
87570 0.685381
87580 0.685748
87590 0.6955913
87600 0.6750075
87610 0.6873216
87620 0.687873
87630 0.6869532
87640 0.688028
87650 0.6944447
87660 0.698166
87670 0.689367
87680 0.6946737
87690 0.7041302
87700 0.6827276
87710 0.679368
87720 0.6866932
87730 0.6896166
87740 0.6914654
87750 0.6901793
87760 0.6920808
87770 0.7028016
87780 0.6977449
87790 0.6959459
87800 0.6972892
87810 0.6978905
87820 0.6977405
87830 0.6771199
87840 0.6824649
87850 0.6896731
87860 0.6991012
87870 0.6962647
87880 0.6969209
87890 0.7081569
87900 0.7138871
87910 0.7169935
87920 0.6971822
87930 0.714482
87940 0.6948072
87950 0.6920685
87960 0.6888293
87970 0.6771704
87980 0.6911891
87990 0.6968144
88000 0.7093086
88010 0.7060912
88020 0.7118511
88030 0.7072592
88040 0.6939462
88050 0.6993652
88060 0.6979497
88070 0.6991346
88080 0.7015569
88090 0.7030833
88100 0.6940704
88110 0.6828712
88120 0.6954337
88130 0.6932502
88140 0.7000739
88150 0.7032042
88160 0.7105725
88170 0.7108793
88180 0.7106517
88190 0.7040221
88200 0.7115328
88210 0.7121505
88220 0.7040584
88230 0.7103969
88240 0.7157309
88250 0.7135153
88260 0.7180188
88270 0.7262996
88280 0.7198373
88290 0.7182
88300 0.7078671
88310 0.7099246
88320 0.7010812
88330 0.7110232
88340 0.7190062
88350 0.7251037
88360 0.7158066
88370 0.7169658
88380 0.7120506
88390 0.7043182
88400 0.6984191
88410 0.69477
88420 0.7041752
88430 0.7081586
88440 0.7055673
88450 0.6954399
88460 0.6972177
88470 0.6943579
88480 0.691163
88490 0.6993074
88500 0.6942268
88510 0.7018359
88520 0.7121432
88530 0.7179366
88540 0.7121652
88550 0.7088786
88560 0.7023584
88570 0.7042724
88580 0.6973273
88590 0.7008485
88600 0.7224208
88610 0.7063968
88620 0.7128263
88630 0.7196236
88640 0.7180686
88650 0.7151665
88660 0.7160491
88670 0.7136551
88680 0.7175518
88690 0.7322018
88700 0.7295859
88710 0.7393297
88720 0.7360904
88730 0.7252286
88740 0.7378427
88750 0.7425304
88760 0.7404807
88770 0.7598332
88780 0.7365542
88790 0.7220383
88800 0.7317329
88810 0.7191725
88820 0.7158008
88830 0.7176904
88840 0.7247214
88850 0.7225795
88860 0.7327401
88870 0.7171932
88880 0.7240734
88890 0.7077489
88900 0.7151254
88910 0.70534
88920 0.7245275
88930 0.7162091
88940 0.7110071
88950 0.7053853
88960 0.7113813
88970 0.7104183
88980 0.7115254
88990 0.7120478
89000 0.7051116
89010 0.6914846
89020 0.7072958
89030 0.7179997
89040 0.7070662
89050 0.7070631
89060 0.6918001
89070 0.6934612
89080 0.6889479
89090 0.704367
89100 0.6964347
89110 0.7056432
89120 0.7053517
89130 0.7005556
89140 0.7061757
89150 0.7022962
89160 0.6940206
89170 0.696304
89180 0.7012339
89190 0.6891544
89200 0.6895652
89210 0.6907053
89220 0.681775
89230 0.6939537
89240 0.6759799
89250 0.6822758
89260 0.6798016
89270 0.6901653
89280 0.6916648
89290 0.6731842
89300 0.6898173
89310 0.6918077
89320 0.7010514
89330 0.7110995
89340 0.708245
89350 0.7232603
89360 0.7247465
89370 0.7173709
89380 0.7229902
89390 0.7214833
89400 0.7273164
89410 0.7240246
89420 0.7213772
89430 0.7192777
89440 0.7321932
89450 0.7344079
89460 0.7365029
89470 0.7289926
89480 0.7216412
89490 0.7081187
89500 0.7123679
89510 0.7094118
89520 0.7144713
89530 0.7306146
89540 0.7105458
89550 0.7189763
89560 0.7160298
89570 0.7057088
89580 0.7222139
89590 0.71843
89600 0.7126634
89610 0.7054217
89620 0.7013566
89630 0.7184855
89640 0.7164029
89650 0.7094043
89660 0.7280284
89670 0.7329952
89680 0.7178702
89690 0.7302432
89700 0.7189307
89710 0.6981783
89720 0.6989945
89730 0.6889749
89740 0.6939698
89750 0.7052224
89760 0.7057698
89770 0.7018496
89780 0.6979651
89790 0.7038016
89800 0.6998679
89810 0.7169482
89820 0.7090775
89830 0.6938956
89840 0.6897309
89850 0.6908186
89860 0.6943861
89870 0.6982422
89880 0.7064894
89890 0.7139919
89900 0.6925011
89910 0.6922522
89920 0.7121077
89930 0.7156047
89940 0.7191212
89950 0.7223691
89960 0.7218242
89970 0.7146692
89980 0.7137282
89990 0.710501
90000 0.6987661
90010 0.7164931
90020 0.7116736
90030 0.7079915
90040 0.7079485
90050 0.7190221
90060 0.7215666
90070 0.7079065
90080 0.7108134
90090 0.6997258
90100 0.7049711
90110 0.7061027
90120 0.726783
90130 0.7380747
90140 0.7385081
90150 0.7293525
90160 0.7246038
90170 0.7309842
90180 0.7335707
90190 0.7062415
90200 0.7063386
90210 0.7034857
90220 0.712904
90230 0.7163471
90240 0.7330188
90250 0.7434079
90260 0.74941
90270 0.7358488
90280 0.7346978
90290 0.7227177
90300 0.7323775
90310 0.7348251
90320 0.7323629
90330 0.7187797
90340 0.7363085
90350 0.740393
90360 0.7401556
90370 0.736073
90380 0.7531791
90390 0.7546937
90400 0.7353228
90410 0.7384927
90420 0.7367751
90430 0.7359522
90440 0.7347579
90450 0.74433
90460 0.7516006
90470 0.7381591
90480 0.7374338
90490 0.7452788
90500 0.7711041
90510 0.7660475
90520 0.754474
90530 0.7484267
90540 0.7333211
90550 0.7205803
90560 0.7301129
90570 0.7351438
90580 0.7285385
90590 0.7449386
90600 0.7419831
90610 0.7359941
90620 0.73823
90630 0.7351904
90640 0.7363115
90650 0.7369987
90660 0.7269267
90670 0.7265053
90680 0.7385031
90690 0.7366075
90700 0.7289121
90710 0.7392936
90720 0.7457319
90730 0.7279611
90740 0.7275898
90750 0.7235085
90760 0.7218493
90770 0.7230265
90780 0.725231
90790 0.7362252
90800 0.7348486
90810 0.7464257
90820 0.7505611
90830 0.7477842
90840 0.7497414
90850 0.7470328
90860 0.7395532
90870 0.735989
90880 0.7295552
90890 0.7227343
90900 0.731004
90910 0.731603
90920 0.7352623
90930 0.7382138
90940 0.730094
90950 0.7168649
90960 0.7287666
90970 0.7195951
90980 0.7118486
90990 0.7085038
91000 0.718712
91010 0.7137116
91020 0.7186994
91030 0.7107574
91040 0.7290546
91050 0.7364729
91060 0.7217841
91070 0.7113979
91080 0.7077675
91090 0.7110836
91100 0.7251124
91110 0.7121358
91120 0.718525
91130 0.7086819
91140 0.7164399
91150 0.7124072
91160 0.7169507
91170 0.7185398
91180 0.7084664
91190 0.6990979
91200 0.6950809
91210 0.7077671
91220 0.7191768
91230 0.7105316
91240 0.7107504
91250 0.7157221
91260 0.7134116
91270 0.7014992
91280 0.7097394
91290 0.7007339
91300 0.7041864
91310 0.7099601
91320 0.6944552
91330 0.7095416
91340 0.707271
91350 0.6973927
91360 0.7011298
91370 0.6973967
91380 0.7028688
91390 0.7081332
91400 0.7088661
91410 0.7095776
91420 0.722844
91430 0.7185369
91440 0.724028
91450 0.7284907
91460 0.7296925
91470 0.7295973
91480 0.7252058
91490 0.7363868
91500 0.7307208
91510 0.7414979
91520 0.7478046
91530 0.7389137
91540 0.7455912
91550 0.7367629
91560 0.7323357
91570 0.7373933
91580 0.7249935
91590 0.7356783
91600 0.7303342
91610 0.7238367
91620 0.7276596
91630 0.7318503
91640 0.7264803
91650 0.7249802
91660 0.7263054
91670 0.7103303
91680 0.7132594
91690 0.7191602
91700 0.7062782
91710 0.7196181
91720 0.7338569
91730 0.738762
91740 0.7486329
91750 0.7468206
91760 0.7520134
91770 0.7486766
91780 0.7435764
91790 0.7388068
91800 0.7411336
91810 0.7332574
91820 0.728026
91830 0.7432753
91840 0.739816
91850 0.7300068
91860 0.7167519
91870 0.7355112
91880 0.7388561
91890 0.731886
91900 0.7265736
91910 0.7317264
91920 0.7181014
91930 0.7226747
91940 0.728762
91950 0.7566951
91960 0.7409542
91970 0.72904
91980 0.7243873
91990 0.7306027
92000 0.7236116
92010 0.7166758
92020 0.709452
92030 0.7161689
92040 0.7249327
92050 0.7179969
92060 0.7270617
92070 0.7248438
92080 0.7258599
92090 0.713334
92100 0.7169941
92110 0.7097975
92120 0.7094367
92130 0.710986
92140 0.7048091
92150 0.6960332
92160 0.7097716
92170 0.7134569
92180 0.7321706
92190 0.7263055
92200 0.7240808
92210 0.7199933
92220 0.7120318
92230 0.7029516
92240 0.6989095
92250 0.7007672
92260 0.6994611
92270 0.7023293
92280 0.6939472
92290 0.7037654
92300 0.715668
92310 0.7141562
92320 0.7141052
92330 0.7192425
92340 0.7194624
92350 0.7161092
92360 0.7119082
92370 0.7164354
92380 0.7129254
92390 0.716049
92400 0.7339569
92410 0.7430243
92420 0.7303163
92430 0.7387862
92440 0.7228494
92450 0.7071328
92460 0.7007511
92470 0.6923113
92480 0.6841078
92490 0.6920468
92500 0.6946544
92510 0.6984668
92520 0.7102149
92530 0.7105979
92540 0.7082953
92550 0.7249696
92560 0.7315663
92570 0.731173
92580 0.7247603
92590 0.7353289
92600 0.7284858
92610 0.7123031
92620 0.716372
92630 0.7305689
92640 0.7197243
92650 0.7168475
92660 0.7170441
92670 0.7325363
92680 0.7429649
92690 0.7608206
92700 0.7728319
92710 0.7807038
92720 0.7943887
92730 0.7693902
92740 0.7546238
92750 0.7442167
92760 0.7183103
92770 0.7264106
92780 0.7242835
92790 0.7167472
92800 0.7161908
92810 0.7124153
92820 0.717371
92830 0.7256993
92840 0.7176729
92850 0.7220929
92860 0.7167118
92870 0.7141961
92880 0.6965893
92890 0.7140447
92900 0.7130427
92910 0.7149502
92920 0.7271437
92930 0.7310793
92940 0.7095352
92950 0.7158967
92960 0.7161608
92970 0.7278363
92980 0.7191263
92990 0.7104809
93000 0.7080728
93010 0.7386677
93020 0.719531
93030 0.7252354
93040 0.7338415
93050 0.7282099
93060 0.7211438
93070 0.7327934
93080 0.7315016
93090 0.7407333
93100 0.737622
93110 0.7435967
93120 0.7382757
93130 0.739526
93140 0.7429629
93150 0.7323759
93160 0.7249826
93170 0.733319
93180 0.7356931
93190 0.7305195
93200 0.7426368
93210 0.742489
93220 0.7451302
93230 0.7367566
93240 0.7455238
93250 0.7457961
93260 0.7364451
93270 0.7347993
93280 0.7418553
93290 0.748511
93300 0.7398897
93310 0.7370191
93320 0.7311338
93330 0.7416722
93340 0.74011
93350 0.7393901
93360 0.7387429
93370 0.7195812
93380 0.7140043
93390 0.7239304
93400 0.7252597
93410 0.7280076
93420 0.7259358
93430 0.7321052
93440 0.751617
93450 0.7421167
93460 0.7445102
93470 0.7431699
93480 0.7336392
93490 0.7233632
93500 0.7339684
93510 0.7359824
93520 0.7365083
93530 0.7537172
93540 0.7662231
93550 0.7558535
93560 0.7451019
93570 0.7554536
93580 0.7448033
93590 0.7373039
93600 0.7323779
93610 0.7280357
93620 0.7276716
93630 0.727923
93640 0.7288175
93650 0.7254609
93660 0.7194411
93670 0.7126747
93680 0.7155934
93690 0.7203087
93700 0.7088221
93710 0.7132754
93720 0.7063203
93730 0.7113218
93740 0.7169591
93750 0.7108358
93760 0.7115827
93770 0.7151826
93780 0.7038831
93790 0.7149093
93800 0.718654
93810 0.7185616
93820 0.7250588
93830 0.7298276
93840 0.732125
93850 0.7232633
93860 0.7168827
93870 0.7269106
93880 0.7307013
93890 0.7169052
93900 0.7225918
93910 0.7316005
93920 0.7498125
93930 0.7347999
93940 0.7317802
93950 0.7294512
93960 0.7312765
93970 0.7316294
93980 0.7184632
93990 0.7350906
94000 0.7318504
94010 0.7346758
94020 0.7263259
94030 0.7391623
94040 0.7196131
94050 0.7169812
94060 0.716159
94070 0.7163407
94080 0.7159222
94090 0.7183127
94100 0.7388446
94110 0.7486038
94120 0.7419178
94130 0.7477536
94140 0.7368754
94150 0.7300483
94160 0.7202733
94170 0.7220533
94180 0.726642
94190 0.733655
94200 0.7358629
94210 0.7403743
94220 0.7442715
94230 0.7492478
94240 0.7516775
94250 0.7298644
94260 0.7297884
94270 0.7225068
94280 0.7080819
94290 0.7218291
94300 0.7312346
94310 0.7259941
94320 0.7436921
94330 0.7494408
94340 0.7384212
94350 0.7387645
94360 0.738953
94370 0.7338627
94380 0.7338905
94390 0.7179355
94400 0.7157564
94410 0.700332
94420 0.6992022
94430 0.7084702
94440 0.7118379
94450 0.698522
94460 0.699696
94470 0.6985532
94480 0.7146674
94490 0.7087831
94500 0.7162948
94510 0.7175992
94520 0.7182376
94530 0.7205551
94540 0.7132968
94550 0.7192233
94560 0.729881
94570 0.7127064
94580 0.7023165
94590 0.6917809
94600 0.6935451
94610 0.6910259
94620 0.7078247
94630 0.7163979
94640 0.7087647
94650 0.6981239
94660 0.696551
94670 0.6997738
94680 0.6904955
94690 0.6938773
94700 0.7009085
94710 0.7032386
94720 0.6978478
94730 0.7072601
94740 0.6927748
94750 0.7082378
94760 0.7091398
94770 0.7080262
94780 0.7028295
94790 0.6992717
94800 0.7068132
94810 0.7119578
94820 0.7086025
94830 0.7035939
94840 0.7083233
94850 0.7027513
94860 0.6931772
94870 0.6869027
94880 0.6876456
94890 0.7004107
94900 0.6930867
94910 0.6790435
94920 0.6869632
94930 0.6821852
94940 0.6814119
94950 0.68463
94960 0.6866916
94970 0.6819933
94980 0.6829584
94990 0.687628
95000 0.7121698
95010 0.70144
95020 0.7007284
95030 0.7037026
95040 0.7073088
95050 0.7128019
95060 0.7114496
95070 0.7075667
95080 0.7148125
95090 0.7188939
95100 0.7092474
95110 0.686676
95120 0.6986067
95130 0.6870008
95140 0.6918769
95150 0.6961042
95160 0.7117448
95170 0.71704
95180 0.707707
95190 0.7094528
95200 0.7107882
95210 0.6919155
95220 0.7012796
95230 0.6961932
95240 0.7017008
95250 0.7095725
95260 0.7051205
95270 0.7029887
95280 0.6917166
95290 0.7038951
95300 0.7062001
95310 0.7042295
95320 0.6971158
95330 0.7096683
95340 0.7057606
95350 0.6987519
95360 0.7109178
95370 0.7148215
95380 0.7227804
95390 0.727361
95400 0.7265072
95410 0.7181442
95420 0.7102789
95430 0.7075219
95440 0.7037644
95450 0.7038479
95460 0.7147384
95470 0.7132336
95480 0.7189798
95490 0.7223681
95500 0.7215585
95510 0.7230191
95520 0.7262912
95530 0.7375808
95540 0.7254206
95550 0.7330163
95560 0.7409792
95570 0.7379248
95580 0.7360445
95590 0.730657
95600 0.732367
95610 0.7253504
95620 0.7131606
95630 0.7128002
95640 0.7127494
95650 0.7045543
95660 0.7041829
95670 0.7106884
95680 0.7262865
95690 0.7239917
95700 0.7319443
95710 0.7206827
95720 0.7094619
95730 0.7099329
95740 0.7259662
95750 0.7264159
95760 0.7165682
95770 0.7057779
95780 0.7053637
95790 0.7123219
95800 0.7157564
95810 0.7126704
95820 0.7077022
95830 0.7052796
95840 0.7163332
95850 0.7156145
95860 0.7345409
95870 0.732708
95880 0.737224
95890 0.7252541
95900 0.7262551
95910 0.7188655
95920 0.7207
95930 0.7104756
95940 0.7067739
95950 0.7027136
95960 0.696216
95970 0.7084148
95980 0.7101601
95990 0.7086142
96000 0.6958242
96010 0.7038293
96020 0.6952016
96030 0.7007917
96040 0.7081414
96050 0.6945444
96060 0.7094716
96070 0.706443
96080 0.7138765
96090 0.7203354
96100 0.7231164
96110 0.730079
96120 0.7228743
96130 0.7242095
96140 0.7135094
96150 0.7108023
96160 0.7100169
96170 0.7065549
96180 0.7060429
96190 0.7076686
96200 0.7174163
96210 0.7152116
96220 0.7237135
96230 0.7167103
96240 0.7155375
96250 0.7086966
96260 0.7087984
96270 0.7023174
96280 0.7084695
96290 0.7072659
96300 0.7101157
96310 0.7062426
96320 0.7113083
96330 0.7112576
96340 0.7081777
96350 0.7080956
96360 0.7070448
96370 0.6998709
96380 0.7011263
96390 0.7119512
96400 0.7021834
96410 0.708198
96420 0.7051387
96430 0.6949308
96440 0.7177051
96450 0.7263401
96460 0.7166179
96470 0.7113655
96480 0.7100118
96490 0.7100272
96500 0.7220029
96510 0.7269321
96520 0.7204132
96530 0.7214822
96540 0.7216071
96550 0.7222896
96560 0.7216171
96570 0.7332199
96580 0.7281661
96590 0.732092
96600 0.7231981
96610 0.7226436
96620 0.7106942
96630 0.7166862
96640 0.7147775
96650 0.7241584
96660 0.7169331
96670 0.7106353
96680 0.7175804
96690 0.7125767
96700 0.7168553
96710 0.720366
96720 0.715745
96730 0.715495
96740 0.7137136
96750 0.7201569
96760 0.7008607
96770 0.6991394
96780 0.7128502
96790 0.7101724
96800 0.7169521
96810 0.7143418
96820 0.7225259
96830 0.7394671
96840 0.713984
96850 0.7270213
96860 0.7342672
96870 0.7354681
96880 0.728049
96890 0.7215682
96900 0.7176386
96910 0.7190384
96920 0.7100929
96930 0.7284012
96940 0.7233892
96950 0.7212756
96960 0.7197695
96970 0.7193754
96980 0.7084659
96990 0.7175338
97000 0.7240248
97010 0.7239473
97020 0.7210289
97030 0.719936
97040 0.7176203
97050 0.7163655
97060 0.7185284
97070 0.7116386
97080 0.7155994
97090 0.7051687
97100 0.7010263
97110 0.6976529
97120 0.7068183
97130 0.698362
97140 0.7020791
97150 0.711346
97160 0.7096967
97170 0.7113014
97180 0.7040651
97190 0.7030245
97200 0.6996056
97210 0.7079527
97220 0.6980109
97230 0.7077705
97240 0.7135464
97250 0.7139478
97260 0.7049887
97270 0.7081918
97280 0.7103921
97290 0.7127197
97300 0.7208223
97310 0.7334653
97320 0.7179506
97330 0.7110418
97340 0.7278285
97350 0.7177534
97360 0.7145876
97370 0.7224927
97380 0.7111581
97390 0.708675
97400 0.7156661
97410 0.7105736
97420 0.7114316
97430 0.7097893
97440 0.7039514
97450 0.6967001
97460 0.700858
97470 0.6987484
97480 0.7058729
97490 0.7053834
97500 0.6992399
97510 0.7146965
97520 0.7037068
97530 0.696463
97540 0.6953915
97550 0.6986662
97560 0.6871833
97570 0.6965269
97580 0.7125677
97590 0.729778
97600 0.7243131
97610 0.7049142
97620 0.7217144
97630 0.7265953
97640 0.7217534
97650 0.7230284
97660 0.739565
97670 0.7196388
97680 0.7275075
97690 0.737834
97700 0.7225472
97710 0.7175572
97720 0.717911
97730 0.7124417
97740 0.7078864
97750 0.7035743
97760 0.7262938
97770 0.7193545
97780 0.7281715
97790 0.7090033
97800 0.721193
97810 0.7275358
97820 0.7123573
97830 0.7108528
97840 0.7171693
97850 0.7128928
97860 0.7171507
97870 0.7071232
97880 0.7201162
97890 0.7065655
97900 0.7145237
97910 0.6997467
97920 0.7167429
97930 0.7196415
97940 0.7236246
97950 0.7129864
97960 0.7117375
97970 0.7059208
97980 0.7152504
97990 0.7032515
98000 0.6979575
98010 0.7046053
98020 0.7059331
98030 0.7162043
98040 0.7122841
98050 0.7084846
98060 0.7188224
98070 0.7147077
98080 0.6958675
98090 0.7186573
98100 0.7141197
98110 0.7102389
98120 0.7184047
98130 0.7367197
98140 0.7254283
98150 0.7422751
98160 0.7317293
98170 0.7276067
98180 0.7213897
98190 0.7164372
98200 0.7183526
98210 0.7124963
98220 0.7229961
98230 0.7069139
98240 0.6975212
98250 0.702651
98260 0.7023047
98270 0.7012178
98280 0.6985571
98290 0.693825
98300 0.7077606
98310 0.7027763
98320 0.6905341
98330 0.6950331
98340 0.6860806
98350 0.6983525
98360 0.695803
98370 0.6875321
98380 0.6859269
98390 0.6912729
98400 0.6983786
98410 0.7022546
98420 0.6837884
98430 0.6898378
98440 0.682165
98450 0.6879582
98460 0.6962191
98470 0.7033829
98480 0.7013866
98490 0.6980466
98500 0.6857175
98510 0.6838567
98520 0.687935
98530 0.7011062
98540 0.6947898
98550 0.6771143
98560 0.6769885
98570 0.6923732
98580 0.6812398
98590 0.6804962
98600 0.6945125
98610 0.6853586
98620 0.6887321
98630 0.7010127
98640 0.6972667
98650 0.6967336
98660 0.694686
98670 0.6920204
98680 0.6922189
98690 0.6923166
98700 0.7002195
98710 0.7055697
98720 0.7067028
98730 0.7052697
98740 0.6954482
98750 0.6817799
98760 0.6783881
98770 0.6728894
98780 0.6744087
98790 0.6734875
98800 0.6747531
98810 0.677758
98820 0.67935
98830 0.6919064
98840 0.6822897
98850 0.6865495
98860 0.6903825
98870 0.6893559
98880 0.69348
98890 0.6829419
98900 0.6858551
98910 0.6831726
98920 0.6815692
98930 0.6937873
98940 0.6954426
98950 0.6937467
98960 0.6910566
98970 0.6911245
98980 0.6877805
98990 0.6922126
99000 0.6891611
99010 0.6785377
99020 0.6757698
99030 0.6859753
99040 0.6801628
99050 0.6931885
99060 0.6985248
99070 0.7176644
99080 0.7185645
99090 0.7088353
99100 0.6922364
99110 0.7079673
99120 0.7072591
99130 0.7066798
99140 0.7146551
99150 0.7205098
99160 0.7121142
99170 0.7112125
99180 0.7176768
99190 0.7113571
99200 0.7259536
99210 0.7228832
99220 0.7302756
99230 0.7465519
99240 0.751184
99250 0.7484062
99260 0.7313793
99270 0.7274418
99280 0.7292185
99290 0.7097892
99300 0.7084911
99310 0.7136376
99320 0.7023062
99330 0.7051637
99340 0.7023649
99350 0.7102442
99360 0.7193722
99370 0.7141089
99380 0.7310243
99390 0.7406565
99400 0.7345894
99410 0.7383537
99420 0.7389134
99430 0.7133726
99440 0.7088313
99450 0.7067525
99460 0.7107468
99470 0.7108456
99480 0.7002839
99490 0.7129088
99500 0.7132468
99510 0.7010493
99520 0.7186821
99530 0.7148269
99540 0.7262423
99550 0.7079726
99560 0.7149624
99570 0.7187544
99580 0.7132544
99590 0.7224746
99600 0.7352206
99610 0.7254362
99620 0.7231732
99630 0.7322795
99640 0.7185931
99650 0.7152035
99660 0.7129764
99670 0.7116174
99680 0.7089877
99690 0.6977614
99700 0.7004375
99710 0.7052263
99720 0.7018064
99730 0.6986681
99740 0.7089418
99750 0.7022378
99760 0.7131349
99770 0.7210777
99780 0.7065756
99790 0.7078981
99800 0.6995432
99810 0.7099859
99820 0.701613
99830 0.706369
99840 0.7049817
99850 0.7020306
99860 0.692366
99870 0.6823127
99880 0.6854538
99890 0.692946
99900 0.7027279
99910 0.6999748
99920 0.7085304
99930 0.6905153
99940 0.6901199
99950 0.6950396
99960 0.6923679
99970 0.6796657
99980 0.6877576
99990 0.6982158
100000 0.7064667
100010 0.6963403
100020 0.7028514
100030 0.699387
100040 0.6941796
100050 0.6832859
100060 0.6752772
100070 0.7168568
100080 0.7171915
100090 0.705181
100100 0.7063731
100110 0.7034386
100120 0.6995121
100130 0.6941271
100140 0.7012842
100150 0.7043329
100160 0.7219647
100170 0.7204703
100180 0.7281525
100190 0.7345612
100200 0.7236431
100210 0.7196887
100220 0.7197452
100230 0.7260075
100240 0.7125679
100250 0.7118238
100260 0.7077836
100270 0.7141229
100280 0.7039613
100290 0.7164045
100300 0.7273785
100310 0.7314119
100320 0.7322671
100330 0.7138249
100340 0.7250829
100350 0.7320139
100360 0.7404341
100370 0.7276306
100380 0.7173465
100390 0.7183878
100400 0.7067451
100410 0.7072622
100420 0.7227262
100430 0.7217834
100440 0.7093496
100450 0.7160268
100460 0.7195951
100470 0.7211388
100480 0.720924
100490 0.7236701
100500 0.715517
100510 0.7270194
100520 0.7243024
100530 0.740986
100540 0.7416822
100550 0.7258933
100560 0.7291963
100570 0.7319694
100580 0.7227952
100590 0.7307841
100600 0.7301092
100610 0.7281134
100620 0.7328337
100630 0.7311053
100640 0.7423996
100650 0.7288556
100660 0.7265238
100670 0.7192226
100680 0.721173
100690 0.7212589
100700 0.7150947
100710 0.7207523
100720 0.7202887
100730 0.714697
100740 0.7208374
100750 0.7284572
100760 0.7053905
100770 0.7139553
100780 0.7110085
100790 0.7213678
100800 0.7333264
100810 0.7215041
100820 0.703756
100830 0.7101096
100840 0.700511
100850 0.710807
100860 0.694419
100870 0.6841715
100880 0.7014208
100890 0.7162525
100900 0.7041386
100910 0.7184446
100920 0.7245038
100930 0.7190116
100940 0.7158883
100950 0.7169625
100960 0.7127547
100970 0.7103955
100980 0.7159894
100990 0.7171158
101000 0.7119576
101010 0.6962686
101020 0.7069867
101030 0.7113729
101040 0.7159656
101050 0.7100626
101060 0.711253
101070 0.7071365
101080 0.7064419
101090 0.7047067
101100 0.7120786
101110 0.703584
101120 0.7212386
101130 0.7115175
101140 0.692838
101150 0.6984466
101160 0.6994117
101170 0.7008116
101180 0.7205208
101190 0.7124518
101200 0.7021168
101210 0.6975645
101220 0.7059726
101230 0.7062876
101240 0.6924475
101250 0.71693
101260 0.7149857
101270 0.6960892
101280 0.7074947
101290 0.7146773
101300 0.701362
101310 0.6977811
101320 0.6965806
101330 0.6942506
101340 0.6979038
101350 0.678986
101360 0.6720745
101370 0.7003101
101380 0.7011066
101390 0.7061635
101400 0.7022234
101410 0.7003846
101420 0.6879563
101430 0.6711163
101440 0.6875927
101450 0.6827723
101460 0.6816031
101470 0.6776697
101480 0.6827246
101490 0.6885118
101500 0.6809381
101510 0.6889694
101520 0.6882211
101530 0.6745813
101540 0.6767177
101550 0.6763541
101560 0.6887268
101570 0.6897376
101580 0.6758555
101590 0.6701412
101600 0.6649691
101610 0.6684816
101620 0.6680969
101630 0.6753106
101640 0.6765755
101650 0.6979069
101660 0.6984099
101670 0.687987
101680 0.6881949
101690 0.6914414
101700 0.700254
101710 0.6984841
101720 0.6787661
101730 0.6807851
101740 0.6844898
101750 0.700174
101760 0.6924056
101770 0.7020712
101780 0.6997503
101790 0.6976398
101800 0.6869961
101810 0.696101
101820 0.6953886
101830 0.6895068
101840 0.6994386
101850 0.703097
101860 0.6760285
101870 0.6805033
101880 0.6887528
101890 0.6961594
101900 0.7015015
101910 0.7014021
101920 0.6904681
101930 0.6836244
101940 0.7010078
101950 0.7033698
101960 0.7009885
101970 0.6947821
101980 0.6924755
101990 0.7097812
102000 0.6952814
102010 0.698286
102020 0.6914039
102030 0.683754
102040 0.6980154
102050 0.7009123
102060 0.6969798
102070 0.703909
102080 0.7018747
102090 0.7138517
102100 0.7113203
102110 0.7256773
102120 0.7148273
102130 0.7044777
102140 0.7175117
102150 0.7252216
102160 0.71845
102170 0.7215766
102180 0.7107143
102190 0.7135406
102200 0.7080994
102210 0.6997405
102220 0.6950024
102230 0.678454
102240 0.7055802
102250 0.7092758
102260 0.7092519
102270 0.7111841
102280 0.7117651
102290 0.7188491
102300 0.7108296
102310 0.7089261
102320 0.7155566
102330 0.7142171
102340 0.6909376
102350 0.701636
102360 0.7057549
102370 0.7062346
102380 0.6939821
102390 0.6935326
102400 0.6972677
102410 0.7009041
102420 0.7022112
102430 0.6988792
102440 0.6998255
102450 0.7005072
102460 0.7030079
102470 0.7146112
102480 0.7051112
102490 0.7125518
102500 0.7072268
102510 0.7034545
102520 0.6983185
102530 0.7140899
102540 0.7054302
102550 0.706938
102560 0.709946
102570 0.7139546
102580 0.7109575
102590 0.7178498
102600 0.7090051
102610 0.6971943
102620 0.7047907
102630 0.7064884
102640 0.6933783
102650 0.7005841
102660 0.6950483
102670 0.7035857
102680 0.6920692
102690 0.6891192
102700 0.6836743
102710 0.6911541
102720 0.6995444
102730 0.7004295
102740 0.6960068
102750 0.6930197
102760 0.7149166
102770 0.7086343
102780 0.7131871
102790 0.7145489
102800 0.7232614
102810 0.7011551
102820 0.7068239
102830 0.7126985
102840 0.7037924
102850 0.7083789
102860 0.707022
102870 0.7082341
102880 0.711289
102890 0.7116169
102900 0.7066361
102910 0.6999239
102920 0.7040015
102930 0.7059259
102940 0.7064343
102950 0.7136883
102960 0.7122165
102970 0.7040011
102980 0.7050207
102990 0.6965936
103000 0.7052507
103010 0.7011709
103020 0.6963096
103030 0.6885805
103040 0.6970895
103050 0.677349
103060 0.6901333
103070 0.6941098
103080 0.6937304
103090 0.7042987
103100 0.7008572
103110 0.6946598
103120 0.6956931
103130 0.701711
103140 0.702154
103150 0.708774
103160 0.7014369
103170 0.6891195
103180 0.6977015
103190 0.6901556
103200 0.6958446
103210 0.6930063
103220 0.7061489
103230 0.6989092
103240 0.6853518
103250 0.6930873
103260 0.6992009
103270 0.7078917
103280 0.7243379
103290 0.7151597
103300 0.7051162
103310 0.7099199
103320 0.7131643
103330 0.7005546
103340 0.7168084
103350 0.7122157
103360 0.7134004
103370 0.7146586
103380 0.7068689
103390 0.7084012
103400 0.7211795
103410 0.7104184
103420 0.7030361
103430 0.7021356
103440 0.7071404
103450 0.7178798
103460 0.7178604
103470 0.7274141
103480 0.7233999
103490 0.7197499
103500 0.7285002
103510 0.7128318
103520 0.7073665
103530 0.707978
103540 0.7057793
103550 0.7052895
103560 0.703251
103570 0.6960229
103580 0.7038417
103590 0.7195603
103600 0.722535
103610 0.7209032
103620 0.721384
103630 0.7220929
103640 0.7191376
103650 0.7210824
103660 0.7361276
103670 0.7248198
103680 0.7276449
103690 0.7153352
103700 0.7139117
103710 0.7206497
103720 0.7104292
103730 0.7187843
103740 0.7289834
103750 0.7248176
103760 0.7183146
103770 0.7296988
103780 0.7067245
103790 0.7086499
103800 0.7164249
103810 0.7224141
103820 0.7094306
103830 0.7270446
103840 0.7144259
103850 0.7147512
103860 0.714583
103870 0.7227939
103880 0.7150922
103890 0.7157793
103900 0.7251139
103910 0.7119741
103920 0.7091452
103930 0.7210445
103940 0.7131807
103950 0.7163136
103960 0.7144237
103970 0.7165623
103980 0.7094839
103990 0.7086496
104000 0.7148818
104010 0.7113032
104020 0.7106001
104030 0.7128561
104040 0.7149771
104050 0.7193915
104060 0.7140242
104070 0.7177975
104080 0.724725
104090 0.7200727
104100 0.7261851
104110 0.7134162
104120 0.7130758
104130 0.707413
104140 0.7082611
104150 0.7145691
104160 0.7135701
104170 0.7158431
104180 0.7043289
104190 0.7087297
104200 0.7133837
104210 0.7070783
104220 0.704774
104230 0.6915781
104240 0.7116209
104250 0.7161434
104260 0.7055609
104270 0.6991028
104280 0.7003283
104290 0.7036268
104300 0.6958571
104310 0.703015
104320 0.6945924
104330 0.6830595
104340 0.6863968
104350 0.6842152
104360 0.686971
104370 0.6939544
104380 0.6879849
104390 0.6754839
104400 0.6760804
104410 0.6903757
104420 0.6918001
104430 0.6947042
104440 0.7138554
104450 0.7111474
104460 0.7106277
104470 0.7353294
104480 0.7183736
104490 0.705764
104500 0.7043928
104510 0.7008568
104520 0.7064085
104530 0.6962663
104540 0.7006729
104550 0.7028144
104560 0.6883157
104570 0.6921875
104580 0.6931658
104590 0.7015896
104600 0.7069488
104610 0.7070635
104620 0.6928518
104630 0.6962101
104640 0.7009901
104650 0.6928203
104660 0.6958175
104670 0.6930641
104680 0.6978618
104690 0.7082531
104700 0.715032
104710 0.717459
104720 0.7275119
104730 0.7051967
104740 0.6926339
104750 0.6997581
104760 0.6880109
104770 0.6919281
104780 0.6829446
104790 0.6829924
104800 0.6887043
104810 0.6874405
104820 0.7035366
104830 0.7107799
104840 0.6982802
104850 0.6847491
104860 0.6879707
104870 0.6985283
104880 0.7154691
104890 0.7138466
104900 0.7242823
104910 0.7254528
104920 0.7285819
104930 0.7237017
104940 0.7183462
104950 0.7266604
104960 0.7299305
104970 0.7366802
104980 0.7382193
104990 0.7354684
105000 0.7179219
105010 0.7012148
105020 0.6974337
105030 0.7030017
105040 0.7082831
105050 0.7201959
105060 0.7147639
105070 0.6960199
105080 0.6896851
105090 0.683855
105100 0.7035034
105110 0.6980765
105120 0.6908481
105130 0.7016792
105140 0.7090673
105150 0.6913067
105160 0.7001641
105170 0.695253
105180 0.6880513
105190 0.7045019
105200 0.7103147
105210 0.702414
105220 0.6946976
105230 0.6930995
105240 0.6961163
105250 0.7025339
105260 0.6974015
105270 0.7088457
105280 0.7093523
105290 0.7077218
105300 0.6967133
105310 0.6981469
105320 0.6928361
105330 0.697177
105340 0.6965011
105350 0.7009928
105360 0.6920235
105370 0.6990147
105380 0.7075055
105390 0.7052261
105400 0.7042288
105410 0.7067835
105420 0.7013927
105430 0.6939352
105440 0.6929742
105450 0.6864848
105460 0.6853788
105470 0.6773736
105480 0.6897733
105490 0.6841819
105500 0.6954913
105510 0.6921304
105520 0.6934217
105530 0.6980724
105540 0.7092443
105550 0.711148
105560 0.7071353
105570 0.6976608
105580 0.7109615
105590 0.7182906
105600 0.712401
105610 0.7148646
105620 0.6947117
105630 0.6931576
105640 0.7055616
105650 0.6792737
105660 0.6888399
105670 0.6846527
105680 0.6818135
105690 0.6849089
105700 0.6868516
105710 0.6968682
105720 0.7101227
105730 0.6943264
105740 0.6973726
105750 0.7092465
105760 0.7076324
105770 0.7131357
105780 0.708149
105790 0.7164561
105800 0.7324735
105810 0.7200995
105820 0.713807
105830 0.7089911
105840 0.7055118
105850 0.7121346
105860 0.7111337
105870 0.7273896
105880 0.727858
105890 0.7247287
105900 0.7302712
105910 0.7169257
105920 0.7166851
105930 0.7013921
105940 0.7071335
105950 0.717407
105960 0.7117618
105970 0.71108
105980 0.7136497
105990 0.7280319
106000 0.7166951
106010 0.7303298
106020 0.7126879
106030 0.7207161
106040 0.727017
106050 0.729419
106060 0.7268952
106070 0.7162635
106080 0.7112803
106090 0.7231943
106100 0.723119
106110 0.7115394
106120 0.6906558
106130 0.6949971
106140 0.678905
106150 0.6838365
106160 0.6944027
106170 0.6895015
106180 0.6916546
106190 0.684934
106200 0.6954449
106210 0.7005743
106220 0.6996995
106230 0.6916851
106240 0.6855286
106250 0.6920769
106260 0.6913586
106270 0.6941285
106280 0.7012056
106290 0.7052234
106300 0.698349
106310 0.6905223
106320 0.6934405
106330 0.7010958
106340 0.6954158
106350 0.6921726
106360 0.7031901
106370 0.6891054
106380 0.6894974
106390 0.692185
106400 0.6801244
106410 0.6805829
106420 0.6773317
106430 0.6683748
106440 0.6663654
106450 0.6686774
106460 0.6810157
106470 0.6733963
106480 0.6672823
106490 0.6767861
106500 0.670994
106510 0.6658125
106520 0.6656243
106530 0.6670603
106540 0.6717315
106550 0.6787534
106560 0.6761963
106570 0.6763326
106580 0.6711023
106590 0.6730197
106600 0.6829756
106610 0.6785081
106620 0.6934459
106630 0.6814827
106640 0.6747028
106650 0.6919182
106660 0.7009062
106670 0.7109163
106680 0.712479
106690 0.6949803
106700 0.6955548
106710 0.6980576
106720 0.6979454
106730 0.7053835
106740 0.6893883
106750 0.6987224
106760 0.7018891
106770 0.6900909
106780 0.6811926
106790 0.681899
106800 0.685788
106810 0.6795309
106820 0.685396
106830 0.6798515
106840 0.6828685
106850 0.6853654
106860 0.6874108
106870 0.6793317
106880 0.6972287
106890 0.6949514
106900 0.7068271
106910 0.6955584
106920 0.6980329
106930 0.6903426
106940 0.6955471
106950 0.6932688
106960 0.685661
106970 0.6944862
106980 0.7085963
106990 0.7118315
107000 0.7048182
107010 0.7021393
107020 0.7013704
107030 0.6894953
107040 0.6939759
107050 0.6958021
107060 0.6958295
107070 0.6944582
107080 0.6878961
107090 0.6867364
107100 0.6862526
107110 0.6878522
107120 0.6869306
107130 0.6922736
107140 0.6919934
107150 0.6865675
107160 0.6921593
107170 0.7050798
107180 0.6927319
107190 0.692849
107200 0.7031763
107210 0.7006385
107220 0.6832846
107230 0.6850615
107240 0.6939445
107250 0.6937724
107260 0.6986583
107270 0.6926147
107280 0.6891068
107290 0.6863415
107300 0.6933104
107310 0.7027275
107320 0.696445
107330 0.7095941
107340 0.7128448
107350 0.7114344
107360 0.720948
107370 0.715628
107380 0.7264693
107390 0.7263206
107400 0.7105649
107410 0.7067968
107420 0.7111019
107430 0.7211419
107440 0.7219661
107450 0.7019715
107460 0.7014879
107470 0.7084138
107480 0.7128754
107490 0.7195341
107500 0.7119825
107510 0.7136506
107520 0.7028496
107530 0.7000844
107540 0.6938829
107550 0.6959021
107560 0.6800419
107570 0.6785202
107580 0.6899557
107590 0.7012841
107600 0.6947108
107610 0.6917921
107620 0.6969454
107630 0.6968309
107640 0.6927289
107650 0.6976234
107660 0.6965359
107670 0.6954138
107680 0.6992144
107690 0.7094392
107700 0.7028885
107710 0.6946664
107720 0.7101636
107730 0.7194361
107740 0.7068082
107750 0.7035285
107760 0.7030611
107770 0.7067836
107780 0.7039499
107790 0.7116147
107800 0.7022255
107810 0.6898219
107820 0.6827331
107830 0.6812264
107840 0.6782249
107850 0.6789816
107860 0.6902282
107870 0.6878648
107880 0.6906212
107890 0.692889
107900 0.6828515
107910 0.6957518
107920 0.692367
107930 0.6997148
107940 0.6896781
107950 0.6802409
107960 0.6826553
107970 0.6727408
107980 0.6664536
107990 0.6694915
108000 0.6594417
108010 0.661213
108020 0.6776647
108030 0.6801559
108040 0.6770085
108050 0.6789765
108060 0.6765134
108070 0.6692498
108080 0.6741362
108090 0.6741142
108100 0.6888948
108110 0.7001099
108120 0.686127
108130 0.6721035
108140 0.6814188
108150 0.6980228
108160 0.6943006
108170 0.6848962
108180 0.6802885
108190 0.6820897
108200 0.6880895
108210 0.6924044
108220 0.6995285
108230 0.6965915
108240 0.6910501
108250 0.692575
108260 0.6943604
108270 0.708086
108280 0.6938168
108290 0.7019409
108300 0.7025448
108310 0.6885493
108320 0.6828006
108330 0.676119
108340 0.6736159
108350 0.6727689
108360 0.6754982
108370 0.6854621
108380 0.6909316
108390 0.6836079
108400 0.6865174
108410 0.6879573
108420 0.6840966
108430 0.6951137
108440 0.6901146
108450 0.6923339
108460 0.6814145
108470 0.6928935
108480 0.6907098
108490 0.6937321
108500 0.687941
108510 0.695301
108520 0.699804
108530 0.6979669
108540 0.6887855
108550 0.7026377
108560 0.712037
108570 0.70644
108580 0.700891
108590 0.6981595
108600 0.6969441
108610 0.7100707
108620 0.7116358
108630 0.7202538
108640 0.7177293
108650 0.6985279
108660 0.6866342
108670 0.6963154
108680 0.7047647
108690 0.6993535
108700 0.7035251
108710 0.6999264
108720 0.6976819
108730 0.702684
108740 0.7047791
108750 0.7211989
108760 0.725703
108770 0.7084021
108780 0.7089154
108790 0.7106472
108800 0.7084622
108810 0.7036448
108820 0.6992364
108830 0.7109535
108840 0.7127039
108850 0.7087334
108860 0.7149798
108870 0.7065513
108880 0.7160172
108890 0.7086514
108900 0.7167708
108910 0.7112761
108920 0.7112628
108930 0.7123437
108940 0.6978416
108950 0.6854182
108960 0.6983805
108970 0.7043529
108980 0.7015549
108990 0.7046914
109000 0.707043
109010 0.7065508
109020 0.7133695
109030 0.7099665
109040 0.7141566
109050 0.7228962
109060 0.7238616
109070 0.7163047
109080 0.7135446
109090 0.7262774
109100 0.7212008
109110 0.7138192
109120 0.7204865
109130 0.7171511
109140 0.7082232
109150 0.7003441
109160 0.6943852
109170 0.701923
109180 0.7003218
109190 0.7131993
109200 0.7155942
109210 0.7132375
109220 0.7163474
109230 0.7143071
109240 0.7144358
109250 0.7162758
109260 0.7065346
109270 0.7028072
109280 0.6938127
109290 0.6969329
109300 0.7068107
109310 0.7096861
109320 0.7103662
109330 0.714972
109340 0.7106606
109350 0.7167019
109360 0.7131261
109370 0.7169873
109380 0.7073132
109390 0.7025401
109400 0.7154411
109410 0.7259478
109420 0.7225292
109430 0.7238715
109440 0.723677
109450 0.710572
109460 0.7131773
109470 0.7095168
109480 0.7139459
109490 0.7132463
109500 0.7078008
109510 0.7033809
109520 0.7054294
109530 0.7020958
109540 0.7023629
109550 0.7147476
109560 0.7226498
109570 0.725212
109580 0.7243474
109590 0.7278147
109600 0.7301912
109610 0.7187076
109620 0.707252
109630 0.7000435
109640 0.7067463
109650 0.7076091
109660 0.7172266
109670 0.7180749
109680 0.7187255
109690 0.7097228
109700 0.711728
109710 0.7070525
109720 0.7131858
109730 0.7152848
109740 0.7027588
109750 0.6942934
109760 0.7062598
109770 0.7143152
109780 0.7004696
109790 0.696408
109800 0.6863835
109810 0.6964912
109820 0.6982535
109830 0.6993024
109840 0.7069465
109850 0.7067816
109860 0.6969939
109870 0.7033716
109880 0.6865571
109890 0.6981153
109900 0.7063687
109910 0.7137871
109920 0.7078007
109930 0.7191864
109940 0.7032728
109950 0.7188104
109960 0.7139121
109970 0.7150064
109980 0.708383
109990 0.711111
110000 0.7072894
110010 0.703943
110020 0.7138664
110030 0.7143238
110040 0.7055869
110050 0.7089843
110060 0.6977003
110070 0.7104347
110080 0.7078079
110090 0.7153322
110100 0.7077439
110110 0.7048739
110120 0.7076643
110130 0.7021436
110140 0.7090257
110150 0.7017182
110160 0.7059917
110170 0.7118534
110180 0.7264548
110190 0.7120959
110200 0.7087685
110210 0.6987357
110220 0.6975131
110230 0.6941583
110240 0.7057146
110250 0.703186
110260 0.7092384
110270 0.7135594
110280 0.7154586
110290 0.7147393
110300 0.7107346
110310 0.7022985
110320 0.7075312
110330 0.711679
110340 0.7209816
110350 0.7211102
110360 0.7069367
110370 0.7202494
110380 0.7044905
110390 0.6982335
110400 0.6980729
110410 0.6904773
110420 0.7019508
110430 0.7056191
110440 0.6987907
110450 0.7091873
110460 0.7103918
110470 0.7020633
110480 0.7098064
110490 0.7025083
110500 0.6922647
110510 0.6938227
110520 0.7005043
110530 0.7109188
110540 0.7121666
110550 0.7074421
110560 0.7095391
110570 0.7068877
110580 0.708562
110590 0.7032312
110600 0.7090391
110610 0.7034612
110620 0.6985223
110630 0.7028899
110640 0.7003417
110650 0.7072954
110660 0.7029834
110670 0.7047776
110680 0.7176496
110690 0.7101512
110700 0.7125878
110710 0.7207914
110720 0.717026
110730 0.708911
110740 0.7170466
110750 0.712376
110760 0.6980136
110770 0.7113865
110780 0.7172965
110790 0.7159891
110800 0.7293635
110810 0.7267221
110820 0.7244775
110830 0.7138692
110840 0.7190273
110850 0.72513
110860 0.7231384
110870 0.7228121
110880 0.7154222
110890 0.69865
110900 0.7082348
110910 0.7054976
110920 0.708895
110930 0.7053878
110940 0.7175577
110950 0.7012563
110960 0.7091742
110970 0.7272362
110980 0.7093161
110990 0.7083323
111000 0.718538
111010 0.7136787
111020 0.7057642
111030 0.6975351
111040 0.7040968
111050 0.7112679
111060 0.6985083
111070 0.6952289
111080 0.7028775
111090 0.7002755
111100 0.7067568
111110 0.7078992
111120 0.6993133
111130 0.7061785
111140 0.7095425
111150 0.6971078
111160 0.6957986
111170 0.702154
111180 0.7042973
111190 0.7135364
111200 0.7157951
111210 0.7133909
111220 0.711454
111230 0.716541
111240 0.7174156
111250 0.7165872
111260 0.7029642
111270 0.7003137
111280 0.7051002
111290 0.7005811
111300 0.7112768
111310 0.7178957
111320 0.710106
111330 0.7097542
111340 0.6979604
111350 0.713391
111360 0.7049749
111370 0.6955005
111380 0.7025768
111390 0.7016531
111400 0.6880815
111410 0.7059445
111420 0.7000057
111430 0.6887586
111440 0.6836029
111450 0.6936203
111460 0.6972098
111470 0.7025352
111480 0.7040155
111490 0.7108093
111500 0.7145258
111510 0.7091612
111520 0.7152039
111530 0.7114602
111540 0.7065195
111550 0.7110336
111560 0.7125158
111570 0.7020528
111580 0.6997665
111590 0.7068127
111600 0.6978581
111610 0.7026317
111620 0.6964751
111630 0.7021865
111640 0.713722
111650 0.7139785
111660 0.7184706
111670 0.7090539
111680 0.7058186
111690 0.7164481
111700 0.7089785
111710 0.6991876
111720 0.6988928
111730 0.7067051
111740 0.7111889
111750 0.7125679
111760 0.7170799
111770 0.6996875
111780 0.711511
111790 0.713205
111800 0.6983867
111810 0.6999858
111820 0.6974357
111830 0.7042409
111840 0.7129381
111850 0.7057634
111860 0.6981156
111870 0.7067716
111880 0.7039384
111890 0.7108171
111900 0.7073095
111910 0.7170383
111920 0.7264462
111930 0.7254642
111940 0.7216648
111950 0.7114314
111960 0.7121284
111970 0.7176089
111980 0.7144433
111990 0.7178541
112000 0.7062046
112010 0.6967656
112020 0.7039942
112030 0.7003203
112040 0.7078035
112050 0.708866
112060 0.696806
112070 0.7025785
112080 0.701887
112090 0.697122
112100 0.7061152
112110 0.7011072
112120 0.6995997
112130 0.7027704
112140 0.6994113
112150 0.7030562
112160 0.6988777
112170 0.7077706
112180 0.7171555
112190 0.7187078
112200 0.6989239
112210 0.689609
112220 0.6931283
112230 0.6875292
112240 0.6765514
112250 0.6796854
112260 0.6802441
112270 0.6720734
112280 0.6707768
112290 0.6813794
112300 0.6800708
112310 0.675299
112320 0.6838443
112330 0.6939369
112340 0.6800802
112350 0.6859062
112360 0.6881737
112370 0.6964118
112380 0.6868376
112390 0.7019016
112400 0.703649
112410 0.7004761
112420 0.6998139
112430 0.6919172
112440 0.6829429
112450 0.6717719
112460 0.6686651
112470 0.6678145
112480 0.6799195
112490 0.6856939
112500 0.6805288
112510 0.6695172
112520 0.6658808
112530 0.6778473
112540 0.6823514
112550 0.6813958
112560 0.6946669
112570 0.7098203
112580 0.7159202
112590 0.7185287
112600 0.7159711
112610 0.6972899
112620 0.7067586
112630 0.7022702
112640 0.7030435
112650 0.7120085
112660 0.7249616
112670 0.7191291
112680 0.7199861
112690 0.7122635
112700 0.7007169
112710 0.6936874
112720 0.6997587
112730 0.6829024
112740 0.6874413
112750 0.6850381
112760 0.6893051
112770 0.6837609
112780 0.6738948
112790 0.6925419
112800 0.6725524
112810 0.674421
112820 0.6929865
112830 0.6918049
112840 0.6731789
112850 0.6807382
112860 0.6811279
112870 0.6841443
112880 0.690908
112890 0.6846471
112900 0.6890658
112910 0.6819416
112920 0.6888236
112930 0.6778526
112940 0.6829517
112950 0.683759
112960 0.6848832
112970 0.6790545
112980 0.6797494
112990 0.667719
113000 0.6770399
113010 0.6813295
113020 0.6789436
113030 0.6886718
113040 0.6936682
113050 0.6917588
113060 0.6847737
113070 0.6832262
113080 0.6679505
113090 0.6734772
113100 0.6806211
113110 0.6834338
113120 0.6844277
113130 0.6801365
113140 0.6857596
113150 0.6800349
113160 0.7016073
113170 0.7034708
113180 0.6964449
113190 0.6903148
113200 0.6794731
113210 0.6867686
113220 0.6886729
113230 0.6739547
113240 0.6881744
113250 0.6840813
113260 0.6809826
113270 0.6851539
113280 0.691911
113290 0.6893569
113300 0.6943641
113310 0.6985799
113320 0.7057813
113330 0.6756727
113340 0.694938
113350 0.7002624
113360 0.6882235
113370 0.7009155
113380 0.6976134
113390 0.6995295
113400 0.7002964
113410 0.7064434
113420 0.7141246
113430 0.6912059
113440 0.6876501
113450 0.6848007
113460 0.6849586
113470 0.6927736
113480 0.7077305
113490 0.7163796
113500 0.7116432
113510 0.6995499
113520 0.7070031
113530 0.7049109
113540 0.7147822
113550 0.7083164
113560 0.7003354
113570 0.6979435
113580 0.7109973
113590 0.6990845
113600 0.7016578
113610 0.7105802
113620 0.7101337
113630 0.6988631
113640 0.7039033
113650 0.6993305
113660 0.701578
113670 0.6977243
113680 0.6934856
113690 0.6819037
113700 0.6965872
113710 0.7104425
113720 0.7040578
113730 0.7080601
113740 0.7080089
113750 0.709601
113760 0.7034231
113770 0.6870194
113780 0.6851038
113790 0.6946982
113800 0.6859043
113810 0.684127
113820 0.687423
113830 0.6842976
113840 0.7156942
113850 0.7308654
113860 0.7141024
113870 0.7163223
113880 0.7254755
113890 0.7086012
113900 0.7110511
113910 0.7171493
113920 0.7122337
113930 0.7135081
113940 0.7058392
113950 0.6919354
113960 0.6907859
113970 0.7047909
113980 0.7185853
113990 0.7183186
114000 0.7157941
114010 0.7013308
114020 0.7012922
114030 0.7024534
114040 0.7207726
114050 0.6965089
114060 0.6976427
114070 0.6910106
114080 0.7006438
114090 0.7042563
114100 0.7006023
114110 0.7058696
114120 0.6918715
114130 0.6867682
114140 0.6836922
114150 0.6754716
114160 0.6664246
114170 0.6867216
114180 0.6836573
114190 0.6883988
114200 0.6920503
114210 0.6943213
114220 0.7071187
114230 0.7000886
114240 0.7069862
114250 0.7068095
114260 0.7041551
114270 0.7088691
114280 0.7007846
114290 0.7047064
114300 0.7122384
114310 0.7109663
114320 0.7162805
114330 0.7125955
114340 0.7104453
114350 0.7122347
114360 0.706678
114370 0.7049021
114380 0.6919884
114390 0.6862868
114400 0.6842924
114410 0.6809337
114420 0.6754729
114430 0.6680112
114440 0.6783664
114450 0.6839074
114460 0.7019582
114470 0.6904588
114480 0.6637981
114490 0.6699883
114500 0.6704531
114510 0.662652
114520 0.6613198
114530 0.6676251
114540 0.6601797
114550 0.6688392
114560 0.6609857
114570 0.6636485
114580 0.6732889
114590 0.7006258
114600 0.6942426
114610 0.6983526
114620 0.6812583
114630 0.673133
114640 0.6675571
114650 0.6658792
114660 0.6775545
114670 0.6706616
114680 0.6882122
114690 0.6988043
114700 0.683944
114710 0.676675
114720 0.6709629
114730 0.681004
114740 0.6661966
114750 0.6642265
114760 0.6750641
114770 0.6858106
114780 0.6785837
114790 0.6783162
114800 0.6825417
114810 0.6813539
114820 0.6810937
114830 0.6722865
114840 0.6739052
114850 0.6825882
114860 0.6890709
114870 0.6764815
114880 0.6602409
114890 0.6624246
114900 0.6613376
114910 0.6665374
114920 0.6839057
114930 0.6926823
114940 0.6979446
114950 0.6854655
114960 0.6742758
114970 0.6814914
114980 0.6792549
114990 0.6645352
115000 0.6518742
115010 0.6612028
115020 0.6707944
115030 0.6648437
115040 0.667915
115050 0.6862618
115060 0.6748379
115070 0.6810278
115080 0.6770545
115090 0.6795122
115100 0.6667797
115110 0.6528211
115120 0.6593407
115130 0.6585729
115140 0.6581206
115150 0.6631333
115160 0.661301
115170 0.6632786
115180 0.6613422
115190 0.6789339
115200 0.6870264
115210 0.6687415
115220 0.6647983
115230 0.671325
115240 0.6846113
115250 0.6666941
115260 0.6666582
115270 0.6653895
115280 0.6723099
115290 0.6686404
115300 0.6721332
115310 0.674785
115320 0.6623501
115330 0.6758165
115340 0.6921418
115350 0.6763357
115360 0.6789675
115370 0.6786554
115380 0.6780823
115390 0.6829922
115400 0.6676563
115410 0.6599773
115420 0.6536292
115430 0.6486377
115440 0.6488431
115450 0.6666163
115460 0.6495624
115470 0.6413981
115480 0.6551567
115490 0.6588941
115500 0.6605917
115510 0.6503293
115520 0.660057
115530 0.6520486
115540 0.6613066
115550 0.6700907
115560 0.6746187
115570 0.6636879
115580 0.6781628
115590 0.6778063
115600 0.6820657
115610 0.6794296
115620 0.6705768
115630 0.6755606
115640 0.6744053
115650 0.6656494
115660 0.665754
115670 0.6554192
115680 0.6594021
115690 0.6652703
115700 0.6647103
115710 0.6626173
115720 0.6772674
115730 0.6693172
115740 0.66193
115750 0.6668111
115760 0.6792465
115770 0.6779667
115780 0.6796122
115790 0.690273
115800 0.6887211
115810 0.6797116
115820 0.6754088
115830 0.6865716
115840 0.6897792
115850 0.6873819
115860 0.6877586
115870 0.6921958
115880 0.6901792
115890 0.6965585
115900 0.7011493
115910 0.7064908
115920 0.7046272
115930 0.7046843
115940 0.7147875
115950 0.7211415
115960 0.7158458
115970 0.7150895
115980 0.7126253
115990 0.7075965
116000 0.7041786
116010 0.701907
116020 0.7098734
116030 0.7069943
116040 0.7077371
116050 0.7017175
116060 0.7028919
116070 0.7119064
116080 0.7029977
116090 0.706692
116100 0.717958
116110 0.7255297
116120 0.7192813
116130 0.729239
116140 0.7451959
116150 0.7328542
116160 0.7226325
116170 0.7276706
116180 0.7333241
116190 0.7312033
116200 0.7419419
116210 0.7354343
116220 0.7277158
116230 0.7167616
116240 0.7083465
116250 0.7119792
116260 0.7082635
116270 0.7065088
116280 0.7237072
116290 0.7201786
116300 0.712293
116310 0.7027689
116320 0.712384
116330 0.727125
116340 0.7276291
116350 0.7069674
116360 0.7105215
116370 0.7151701
116380 0.721806
116390 0.7178761
116400 0.7077016
116410 0.6954774
116420 0.7080625
116430 0.70308
116440 0.7004716
116450 0.6917405
116460 0.694711
116470 0.6965068
116480 0.6984873
116490 0.6969811
116500 0.6899173
116510 0.6984075
116520 0.7093555
116530 0.7104061
116540 0.7006198
116550 0.7142718
116560 0.7078376
116570 0.704131
116580 0.6985305
116590 0.7106893
116600 0.7066022
116610 0.7182279
116620 0.7248748
116630 0.719799
116640 0.7244889
116650 0.7311175
116660 0.7291023
116670 0.7335142
116680 0.738094
116690 0.7377703
116700 0.7386733
116710 0.7210785
116720 0.7293618
116730 0.7337955
116740 0.7243086
116750 0.7233441
116760 0.7255575
116770 0.7245398
116780 0.7166828
116790 0.7232488
116800 0.7269965
116810 0.723908
116820 0.7216608
116830 0.7166699
116840 0.7193934
116850 0.7121488
116860 0.7224827
116870 0.719831
116880 0.7014053
116890 0.7147706
116900 0.7222552
116910 0.7169046
116920 0.7309616
116930 0.7310413
116940 0.7326103
116950 0.736895
116960 0.7204884
116970 0.7370819
116980 0.7339333
116990 0.7294568
117000 0.733527
117010 0.723251
117020 0.7202645
117030 0.7293174
117040 0.7243949
117050 0.7272056
117060 0.7212217
117070 0.7140741
117080 0.6923981
117090 0.6966932
117100 0.6988557
117110 0.6993065
117120 0.7033407
117130 0.7007838
117140 0.7052352
117150 0.7114877
117160 0.7083408
117170 0.7054988
117180 0.6981844
117190 0.6891466
117200 0.7000844
117210 0.6775932
117220 0.6863313
117230 0.6735955
117240 0.6823788
117250 0.6816811
117260 0.6824239
117270 0.6860959
117280 0.6913608
117290 0.6973476
117300 0.6840178
117310 0.6931087
117320 0.6908599
117330 0.6905376
117340 0.6928937
117350 0.6848856
117360 0.697936
117370 0.6794615
117380 0.6824851
117390 0.6894776
117400 0.7013515
117410 0.7058657
117420 0.6972349
117430 0.7017996
117440 0.6957966
117450 0.6984815
117460 0.7089428
117470 0.6957167
117480 0.6880476
117490 0.6922027
117500 0.6859555
117510 0.6765397
117520 0.6934751
117530 0.6785545
117540 0.6701208
117550 0.6707566
117560 0.6757163
117570 0.6764964
117580 0.6733164
117590 0.6746053
117600 0.6811259
117610 0.6854845
117620 0.6842056
117630 0.6951131
117640 0.7087396
117650 0.6977875
117660 0.6969501
117670 0.690912
117680 0.6970502
117690 0.6916128
117700 0.694398
117710 0.6998811
117720 0.6863418
117730 0.6842501
117740 0.6840403
117750 0.6763119
117760 0.6909791
117770 0.6893801
117780 0.6939123
117790 0.6872731
117800 0.6862406
117810 0.6744076
117820 0.6769542
117830 0.6689802
117840 0.6841395
117850 0.6768088
117860 0.6785114
117870 0.6912345
117880 0.6928988
117890 0.6814983
117900 0.7045474
117910 0.7025601
117920 0.6866065
117930 0.6850021
117940 0.6759028
117950 0.676594
117960 0.6936822
117970 0.6926204
117980 0.6800955
117990 0.6758419
118000 0.6765302
118010 0.6679474
118020 0.679835
118030 0.6868629
118040 0.6855437
118050 0.6859592
118060 0.6903216
118070 0.6908517
118080 0.6869478
118090 0.6900785
118100 0.6959627
118110 0.6886944
118120 0.6888687
118130 0.6873269
118140 0.6927135
118150 0.6919972
118160 0.6854015
118170 0.6829871
118180 0.6816199
118190 0.6945004
118200 0.6958728
118210 0.7022901
118220 0.7082499
118230 0.6971952
118240 0.7002616
118250 0.6980272
118260 0.6986608
118270 0.7017428
118280 0.7091261
118290 0.6926182
118300 0.6973804
118310 0.6956711
118320 0.7004366
118330 0.6977163
118340 0.7003085
118350 0.7011156
118360 0.6915817
118370 0.6997836
118380 0.7041438
118390 0.7098258
118400 0.7057687
118410 0.697833
118420 0.6907773
118430 0.6913388
118440 0.6976109
118450 0.7062311
118460 0.6982116
118470 0.6942637
118480 0.7113014
118490 0.6945415
118500 0.6917309
118510 0.7078258
118520 0.7023511
118530 0.697916
118540 0.691345
118550 0.6765494
118560 0.6919988
118570 0.6905481
118580 0.6946661
118590 0.6871096
118600 0.6806192
118610 0.6730922
118620 0.6781096
118630 0.6775131
118640 0.6863069
118650 0.6785386
118660 0.6849282
118670 0.6849677
118680 0.6895821
118690 0.679642
118700 0.6787478
118710 0.6835938
118720 0.6861324
118730 0.6815165
118740 0.6766053
118750 0.6783295
118760 0.6702743
118770 0.6839692
118780 0.6834387
118790 0.6843212
118800 0.6924452
118810 0.7048023
118820 0.7086205
118830 0.6997982
118840 0.6866685
118850 0.6882201
118860 0.6890702
118870 0.6812537
118880 0.6902665
118890 0.6768366
118900 0.6818495
118910 0.6820431
118920 0.6857198
118930 0.6840576
118940 0.6748556
118950 0.6800402
118960 0.6739107
118970 0.6597698
118980 0.6695279
118990 0.6677962
119000 0.6622511
119010 0.6721945
119020 0.6742895
119030 0.6750659
119040 0.6847417
119050 0.6791736
119060 0.6615825
119070 0.6619182
119080 0.649791
119090 0.6482897
119100 0.6585518
119110 0.6644239
119120 0.6646593
119130 0.656193
119140 0.6571292
119150 0.651755
119160 0.6438683
119170 0.6553093
119180 0.666355
119190 0.6572149
119200 0.6548166
119210 0.6543892
119220 0.6723002
119230 0.6637977
119240 0.6678672
119250 0.6786383
119260 0.6746089
119270 0.6752121
119280 0.6863053
119290 0.6809081
119300 0.6783228
119310 0.6899734
119320 0.6925988
119330 0.6978623
119340 0.6820086
119350 0.6804624
119360 0.6816832
119370 0.6927395
119380 0.6874059
119390 0.6855249
119400 0.6951097
119410 0.6904818
119420 0.6875811
119430 0.684543
119440 0.6781483
119450 0.6916649
119460 0.6894229
119470 0.6807196
119480 0.6883724
119490 0.6817318
119500 0.6807441
119510 0.6734096
119520 0.6645432
119530 0.6654554
119540 0.6830568
119550 0.6838321
119560 0.6846701
119570 0.6780742
119580 0.6907036
119590 0.6752056
119600 0.6866552
119610 0.6812317
119620 0.6687338
119630 0.6621666
119640 0.6638108
119650 0.6622289
119660 0.6607305
119670 0.6617958
119680 0.664096
119690 0.6617259
119700 0.6604713
119710 0.6666609
119720 0.6696156
119730 0.6763411
119740 0.6770071
119750 0.6738911
119760 0.6810378
119770 0.6789909
119780 0.6808994
119790 0.6751126
119800 0.6826469
119810 0.6837174
119820 0.6820164
119830 0.6769137
119840 0.6711304
119850 0.6685559
119860 0.6710773
119870 0.6796465
119880 0.6702673
119890 0.6660734
119900 0.6714114
119910 0.6598023
119920 0.6577979
119930 0.6718743
119940 0.6745303
119950 0.6651993
119960 0.6674799
119970 0.6784058
119980 0.6672027
119990 0.6613969
120000 0.6570862
120010 0.6593968
120020 0.6655938
120030 0.6750125
120040 0.6629395
120050 0.6596668
120060 0.6548534
120070 0.6541148
120080 0.6587332
120090 0.6668066
120100 0.6577897
120110 0.6643216
120120 0.6561777
120130 0.6592268
120140 0.6692689
120150 0.6559374
120160 0.6673436
120170 0.6590493
120180 0.6618297
120190 0.658085
120200 0.6533118
120210 0.6533548
120220 0.6469517
120230 0.6522878
120240 0.6511472
120250 0.6446446
120260 0.6479444
120270 0.6444169
120280 0.6420525
120290 0.6448726
120300 0.6392881
120310 0.6439182
120320 0.6535388
120330 0.6565925
120340 0.650351
120350 0.6501978
120360 0.6441569
120370 0.6425307
120380 0.6375048
120390 0.6395519
120400 0.6392967
120410 0.6404552
120420 0.6417843
120430 0.6515709
120440 0.6535636
120450 0.652391
120460 0.650812
120470 0.650519
120480 0.6524588
120490 0.6507167
120500 0.6534593
120510 0.6571589
120520 0.6544852
120530 0.6642472
120540 0.6640349
120550 0.6655819
120560 0.6680309
120570 0.6605425
120580 0.6540568
120590 0.6549879
120600 0.6587851
120610 0.6591163
120620 0.6671589
120630 0.6514968
120640 0.661532
120650 0.6602973
120660 0.652616
120670 0.6594874
120680 0.6540259
120690 0.6528625
120700 0.654238
120710 0.6535208
120720 0.6528124
120730 0.6457013
120740 0.6522442
120750 0.6613774
120760 0.6495891
120770 0.6418797
120780 0.6530548
120790 0.6569037
120800 0.6571102
120810 0.6675412
120820 0.6543557
120830 0.6522382
120840 0.6707179
120850 0.6698115
120860 0.6694157
120870 0.6741432
120880 0.6695002
120890 0.665594
120900 0.6508508
120910 0.6569726
120920 0.6528656
120930 0.6693881
120940 0.6758061
120950 0.6803483
120960 0.6772321
120970 0.6842024
120980 0.6822823
120990 0.6761232
121000 0.6736072
121010 0.6668841
121020 0.6682363
121030 0.6634278
121040 0.6701376
121050 0.6996399
121060 0.6942479
121070 0.6991958
121080 0.6825883
121090 0.6789157
121100 0.6777676
121110 0.6677044
121120 0.6740007
121130 0.6773984
121140 0.673558
121150 0.6768892
121160 0.6777503
121170 0.6784118
121180 0.6765481
121190 0.6663171
121200 0.6617107
121210 0.6609222
121220 0.6548972
121230 0.6572521
121240 0.6526052
121250 0.6553868
121260 0.6554129
121270 0.6658756
121280 0.6669157
121290 0.6667048
121300 0.6693023
121310 0.6558741
121320 0.646156
121330 0.6402082
121340 0.6533808
121350 0.6604686
121360 0.6590772
121370 0.6704254
121380 0.6694885
121390 0.6722307
121400 0.6771806
121410 0.6790549
121420 0.6754838
121430 0.6652482
121440 0.660536
121450 0.6553881
121460 0.6641679
121470 0.6723419
121480 0.6705795
121490 0.6619527
121500 0.6612275
121510 0.6689286
121520 0.67101
121530 0.6804294
121540 0.6647667
121550 0.6551833
121560 0.6671821
121570 0.6788707
121580 0.6755825
121590 0.6719332
121600 0.6751616
121610 0.6782273
121620 0.6694815
121630 0.6625752
121640 0.6595064
121650 0.6545304
121660 0.670135
121670 0.6600515
121680 0.672739
121690 0.6764748
121700 0.6746979
121710 0.6819801
121720 0.6775349
121730 0.678028
121740 0.686615
121750 0.6733274
121760 0.6773905
121770 0.6693521
121780 0.6667417
121790 0.6550702
121800 0.6538435
121810 0.6401859
121820 0.6505485
121830 0.6591953
121840 0.6495447
121850 0.6533381
121860 0.6612695
121870 0.6574014
121880 0.6666499
121890 0.6718006
121900 0.677411
121910 0.6646811
121920 0.6712226
121930 0.6656048
121940 0.6615173
121950 0.6649308
121960 0.6593752
121970 0.6742926
121980 0.6774222
121990 0.671469
122000 0.6723726
122010 0.6698924
122020 0.6654088
122030 0.6624404
122040 0.6660799
122050 0.6614283
122060 0.6625209
122070 0.6574288
122080 0.6479802
122090 0.666581
122100 0.6619215
122110 0.6668867
122120 0.659735
122130 0.6579656
122140 0.6618869
122150 0.6577436
122160 0.6680977
122170 0.6654527
122180 0.659606
122190 0.6659702
122200 0.665641
122210 0.6645155
122220 0.6629519
122230 0.6660112
122240 0.6749693
122250 0.678975
122260 0.6652662
122270 0.6837834
122280 0.6745058
122290 0.6649633
122300 0.6585075
122310 0.6617463
122320 0.6571102
122330 0.6543217
122340 0.6584542
122350 0.6606977
122360 0.6691856
122370 0.6663955
122380 0.6600495
122390 0.6750493
122400 0.6669653
122410 0.6740412
122420 0.6650488
122430 0.6759511
122440 0.6811131
122450 0.6728467
122460 0.6665093
122470 0.6647489
122480 0.6686469
122490 0.6732487
122500 0.6769307
122510 0.6773062
122520 0.671105
122530 0.6703139
122540 0.666428
122550 0.6841081
122560 0.6772507
122570 0.6786647
122580 0.6857485
122590 0.6821516
122600 0.6778275
122610 0.6831605
122620 0.6895058
122630 0.690029
122640 0.66969
122650 0.6822036
122660 0.6908417
122670 0.6931706
122680 0.6858734
122690 0.6849274
122700 0.6779899
122710 0.6712716
122720 0.6862282
122730 0.672267
122740 0.6743063
122750 0.6624501
122760 0.6685597
122770 0.668156
122780 0.6648394
122790 0.6720344
122800 0.6802787
122810 0.6725147
122820 0.6882196
122830 0.6892955
122840 0.6884161
122850 0.6839861
122860 0.6851089
122870 0.686599
122880 0.6804039
122890 0.6832875
122900 0.6791805
122910 0.6704028
122920 0.6784194
122930 0.6770139
122940 0.6870887
122950 0.6772715
122960 0.6760644
122970 0.6806033
122980 0.6904088
122990 0.691052
123000 0.6867293
123010 0.6756765
123020 0.6638457
123030 0.6688599
123040 0.6846569
123050 0.6818233
123060 0.6823414
123070 0.6832842
123080 0.6875934
123090 0.6775472
123100 0.666627
123110 0.6531349
123120 0.6543826
123130 0.6542821
123140 0.6523347
123150 0.6706712
123160 0.6659907
123170 0.6568606
123180 0.6548213
123190 0.6547806
123200 0.6414829
123210 0.6541236
123220 0.6552519
123230 0.6580186
123240 0.65824
123250 0.6626961
123260 0.6696673
123270 0.6536195
123280 0.65683
123290 0.6700836
123300 0.6678491
123310 0.6640232
123320 0.6627721
123330 0.6496708
123340 0.6686388
123350 0.6566389
123360 0.6561719
123370 0.6687419
123380 0.6563172
123390 0.6646933
123400 0.6576667
123410 0.6672651
123420 0.6637691
123430 0.6653692
123440 0.6695615
123450 0.6800274
123460 0.6775182
123470 0.6664568
123480 0.6662371
123490 0.657418
123500 0.6694556
123510 0.6582558
123520 0.6601287
123530 0.647082
123540 0.6589125
123550 0.6555535
123560 0.6401843
123570 0.6397966
123580 0.656541
123590 0.6641148
123600 0.6629395
123610 0.6665155
123620 0.6583931
123630 0.6566634
123640 0.6514596
123650 0.6608763
123660 0.6563945
123670 0.6506547
123680 0.6568214
123690 0.6538048
123700 0.637313
123710 0.6405411
123720 0.6359521
123730 0.6442715
123740 0.6506774
123750 0.6490755
123760 0.6449701
123770 0.6476145
123780 0.6551875
123790 0.6568127
123800 0.6554523
123810 0.6558345
123820 0.6505377
123830 0.6563472
123840 0.6621581
123850 0.6497221
123860 0.6632954
123870 0.6526762
123880 0.652167
123890 0.64259
123900 0.6433683
123910 0.6398523
123920 0.6492547
123930 0.6521026
123940 0.6572248
123950 0.6553124
123960 0.6665893
123970 0.663842
123980 0.659938
123990 0.6617461
124000 0.6577473
124010 0.6670445
124020 0.6599444
124030 0.6699772
124040 0.6601029
124050 0.6493411
124060 0.6584573
124070 0.6534773
124080 0.6466012
124090 0.6554191
124100 0.6495968
124110 0.6463392
124120 0.6409297
124130 0.6361417
124140 0.6325501
124150 0.6400996
124160 0.6312396
124170 0.6319385
124180 0.6353816
124190 0.6195038
124200 0.6291782
124210 0.6375327
124220 0.632483
124230 0.6357859
124240 0.6361596
124250 0.6264007
124260 0.6327348
124270 0.6364871
124280 0.6388535
124290 0.6402959
124300 0.6485959
124310 0.6538041
124320 0.6579211
124330 0.6579851
124340 0.6560963
124350 0.6506172
124360 0.6488255
124370 0.6508809
124380 0.6521389
124390 0.6519672
124400 0.6513042
124410 0.6333813
124420 0.6485171
124430 0.6387534
124440 0.6560811
124450 0.666638
124460 0.6636491
124470 0.6573105
124480 0.6591235
124490 0.6643233
124500 0.6558203
124510 0.6609817
124520 0.6588733
124530 0.6537791
124540 0.6560874
124550 0.6613961
124560 0.660604
124570 0.6632279
124580 0.6505388
124590 0.6533675
124600 0.6423401
124610 0.6382433
124620 0.6466177
124630 0.6514928
124640 0.655403
124650 0.6578433
124660 0.6602272
124670 0.6517193
124680 0.654444
124690 0.6577312
124700 0.6535532
124710 0.6489859
124720 0.6540642
124730 0.6609181
124740 0.6671896
124750 0.6555429
124760 0.6602853
124770 0.6589609
124780 0.6534055
124790 0.6440221
124800 0.6438518
124810 0.6415315
124820 0.6407479
124830 0.6466238
124840 0.6522268
124850 0.6398633
124860 0.6349655
124870 0.6413212
124880 0.6423814
124890 0.649673
124900 0.6554196
124910 0.6589328
124920 0.6478351
124930 0.6442099
124940 0.6403024
124950 0.6388505
124960 0.6545029
124970 0.646128
124980 0.6492929
124990 0.6561384
125000 0.661017
125010 0.6517988
125020 0.6570209
125030 0.6660851
125040 0.6599098
125050 0.6640387
125060 0.6755109
125070 0.6661786
125080 0.6513911
125090 0.644823
125100 0.6546491
125110 0.6506656
125120 0.6569052
125130 0.6540648
125140 0.650781
125150 0.6364971
125160 0.6522135
125170 0.6372016
125180 0.6362074
125190 0.6324813
125200 0.6330394
125210 0.6346599
125220 0.6312828
125230 0.6399595
125240 0.6439644
125250 0.6378099
125260 0.6503942
125270 0.6436201
125280 0.6387363
125290 0.6318164
125300 0.6490129
125310 0.6290511
125320 0.6257973
125330 0.6249712
125340 0.6349229
125350 0.6359901
125360 0.6338523
125370 0.6427903
125380 0.64139
125390 0.6451275
125400 0.6390833
125410 0.6547002
125420 0.6426933
125430 0.6409479
125440 0.6449984
125450 0.6430759
125460 0.6532803
125470 0.6471301
125480 0.6428055
125490 0.6357408
125500 0.6374131
125510 0.652914
125520 0.6376014
125530 0.6374583
125540 0.6363055
125550 0.6476905
125560 0.6498672
125570 0.641485
125580 0.6489853
125590 0.661787
125600 0.6546587
125610 0.6588307
125620 0.6512011
125630 0.653551
125640 0.6653573
125650 0.6711884
125660 0.6656583
125670 0.6729297
125680 0.671867
125690 0.6637088
125700 0.6693148
125710 0.6659471
125720 0.6547864
125730 0.6765195
125740 0.6783063
125750 0.681863
125760 0.6776438
125770 0.6701223
125780 0.6694349
125790 0.6629055
125800 0.66624
125810 0.6549624
125820 0.6539025
125830 0.6518252
125840 0.6610864
125850 0.652517
125860 0.6597872
125870 0.6625279
125880 0.6618719
125890 0.663099
125900 0.6767328
125910 0.6674648
125920 0.6555062
125930 0.6599528
125940 0.6609083
125950 0.6578118
125960 0.6727409
125970 0.6606883
125980 0.6601312
125990 0.6611088
126000 0.6754764
126010 0.6771166
126020 0.6692715
126030 0.6797619
126040 0.6663627
126050 0.6674145
126060 0.6765132
126070 0.6691092
126080 0.6582435
126090 0.6615007
126100 0.6543079
126110 0.6575151
126120 0.6642194
126130 0.6727493
126140 0.6769528
126150 0.674598
126160 0.6607219
126170 0.6714882
126180 0.6776708
126190 0.665214
126200 0.666355
126210 0.6603293
126220 0.6652661
126230 0.6664349
126240 0.6606286
126250 0.647604
126260 0.6734901
126270 0.6603389
126280 0.6604285
126290 0.6503054
126300 0.6688133
126310 0.6828606
126320 0.6749913
126330 0.6813502
126340 0.6840602
126350 0.6704266
126360 0.6729317
126370 0.6753606
126380 0.678898
126390 0.6820688
126400 0.6742708
126410 0.6731866
126420 0.6722136
126430 0.6618751
126440 0.6609952
126450 0.6605453
126460 0.6641908
126470 0.6620724
126480 0.6660948
126490 0.6762372
126500 0.6839398
126510 0.690873
126520 0.6835011
126530 0.681154
126540 0.6862077
126550 0.6847415
126560 0.6952507
126570 0.6982946
126580 0.7017975
126590 0.700195
126600 0.6923068
126610 0.6879619
126620 0.6841892
126630 0.6900748
126640 0.6906397
126650 0.688777
126660 0.6866593
126670 0.6866935
126680 0.6695962
126690 0.6755149
126700 0.6843987
126710 0.6850278
126720 0.6870551
126730 0.687167
126740 0.6950634
126750 0.6938049
126760 0.6885275
126770 0.6966342
126780 0.6858376
126790 0.6688957
126800 0.6745102
126810 0.6750349
126820 0.6765885
126830 0.6712166
126840 0.6660413
126850 0.6584534
126860 0.6660379
126870 0.6656308
126880 0.6671474
126890 0.6657805
126900 0.6636474
126910 0.6702163
126920 0.6689644
126930 0.6717803
126940 0.6631767
126950 0.6684111
126960 0.6744216
126970 0.6559487
126980 0.66128
126990 0.6688715
127000 0.6658387
127010 0.669764
127020 0.6708939
127030 0.6775438
127040 0.6755732
127050 0.6818723
127060 0.684792
127070 0.6917857
127080 0.6775217
127090 0.6785595
127100 0.689664
127110 0.6988988
127120 0.7050195
127130 0.7005293
127140 0.6986244
127150 0.7070423
127160 0.7047852
127170 0.7124006
127180 0.7030105
127190 0.704949
127200 0.7150388
127210 0.7137839
127220 0.7039706
127230 0.6812086
127240 0.6945647
127250 0.6996869
127260 0.6934142
127270 0.6961234
127280 0.6928769
127290 0.688085
127300 0.6989277
127310 0.6955631
127320 0.7033139
127330 0.6884152
127340 0.6813251
127350 0.6991132
127360 0.6925058
127370 0.7036844
127380 0.6953107
127390 0.6982974
127400 0.6947877
127410 0.6928627
127420 0.6888257
127430 0.6922626
127440 0.7030568
127450 0.686856
127460 0.7011865
127470 0.6961097
127480 0.7016768
127490 0.6981884
127500 0.6941131
127510 0.6901171
127520 0.6867281
127530 0.6885008
127540 0.6785614
127550 0.6766043
127560 0.6872908
127570 0.6840038
127580 0.6957329
127590 0.6875787
127600 0.6865247
127610 0.6858099
127620 0.6914006
127630 0.6954451
127640 0.6886896
127650 0.6705431
127660 0.6783363
127670 0.6791965
127680 0.6796048
127690 0.6896478
127700 0.679921
127710 0.6911517
127720 0.6962811
127730 0.6934935
127740 0.6833928
127750 0.6877651
127760 0.6854548
127770 0.6912063
127780 0.6830474
127790 0.6892425
127800 0.6967051
127810 0.6828183
127820 0.6791437
127830 0.6796902
127840 0.6696258
127850 0.674116
127860 0.6787085
127870 0.675478
127880 0.6788234
127890 0.6818344
127900 0.6807778
127910 0.672139
127920 0.6825219
127930 0.6800084
127940 0.6841419
127950 0.6926386
127960 0.6947166
127970 0.6969241
127980 0.7093827
127990 0.697239
128000 0.6983345
128010 0.6821458
128020 0.6819589
128030 0.6830308
128040 0.6770968
128050 0.6801782
128060 0.6732101
128070 0.6627403
128080 0.6654287
128090 0.6585681
128100 0.6739488
128110 0.6784331
128120 0.6749263
128130 0.6736331
128140 0.6696328
128150 0.6673358
128160 0.6682242
128170 0.6782286
128180 0.6809002
128190 0.6858729
128200 0.6784191
128210 0.6658825
128220 0.6704568
128230 0.6681688
128240 0.6652594
128250 0.6763484
128260 0.6824971
128270 0.6704363
128280 0.6554699
128290 0.6553754
128300 0.652723
128310 0.671462
128320 0.6699448
128330 0.6696054
128340 0.6652486
128350 0.6821504
128360 0.6671931
128370 0.6682344
128380 0.6693476
128390 0.6622745
128400 0.6678354
128410 0.6685626
128420 0.667294
128430 0.6579751
128440 0.6626137
128450 0.6502065
128460 0.6647782
128470 0.6733692
128480 0.6741942
128490 0.6747357
128500 0.6750034
128510 0.6679966
128520 0.67049
128530 0.6603512
128540 0.6546748
128550 0.6619861
128560 0.6638564
128570 0.6606429
128580 0.6704045
128590 0.6673123
128600 0.6663169
128610 0.673793
128620 0.6748417
128630 0.6710522
128640 0.6725941
128650 0.6712874
128660 0.6638483
128670 0.661056
128680 0.6643342
128690 0.6691801
128700 0.6675829
128710 0.6712229
128720 0.6675644
128730 0.6628305
128740 0.671598
128750 0.6642768
128760 0.6712276
128770 0.6652929
128780 0.6624856
128790 0.6564325
128800 0.6546594
128810 0.6580984
128820 0.6564935
128830 0.661155
128840 0.6643155
128850 0.6642429
128860 0.6655939
128870 0.6683099
128880 0.668719
128890 0.6673738
128900 0.6764545
128910 0.6734288
128920 0.6698986
128930 0.6634536
128940 0.6744235
128950 0.6648774
128960 0.6688141
128970 0.6615401
128980 0.6677234
128990 0.6780714
129000 0.675579
129010 0.6859903
129020 0.6862592
129030 0.6784229
129040 0.6771931
129050 0.6743737
129060 0.6716861
129070 0.6638802
129080 0.6822451
129090 0.6794575
129100 0.6911988
129110 0.6830557
129120 0.6764454
129130 0.6755556
129140 0.6824337
129150 0.6749769
129160 0.6804816
129170 0.6796905
129180 0.6898046
129190 0.68414
129200 0.6836835
129210 0.6687332
129220 0.6710019
129230 0.6681415
129240 0.6665767
129250 0.6701825
129260 0.6608159
129270 0.6717437
129280 0.6692767
129290 0.6558466
129300 0.666911
129310 0.6665071
129320 0.6626973
129330 0.667761
129340 0.6728069
129350 0.6687711
129360 0.6628332
129370 0.6701009
129380 0.6702575
129390 0.6647811
129400 0.6698738
129410 0.6703222
129420 0.6700407
129430 0.6678504
129440 0.6771608
129450 0.6784185
129460 0.6808874
129470 0.6909176
129480 0.6804802
129490 0.67151
129500 0.6892446
129510 0.6686876
129520 0.6791479
129530 0.6838194
129540 0.6780383
129550 0.6709167
129560 0.6751379
129570 0.6783072
129580 0.6803113
129590 0.6793863
129600 0.6738388
129610 0.6781969
129620 0.6748248
129630 0.6816925
129640 0.672715
129650 0.6645335
129660 0.6709079
129670 0.6684936
129680 0.6840972
129690 0.6838827
129700 0.6936384
129710 0.6815777
129720 0.6720198
129730 0.6600212
129740 0.6651161
129750 0.6702842
129760 0.6697071
129770 0.6800319
129780 0.6865425
129790 0.688116
129800 0.6846951
129810 0.6832001
129820 0.673197
129830 0.6663383
129840 0.6606883
129850 0.6571659
129860 0.6649163
129870 0.661611
129880 0.6680722
129890 0.6674849
129900 0.6664209
129910 0.6695597
129920 0.6721929
129930 0.6818295
129940 0.6782916
129950 0.6753517
129960 0.6693363
129970 0.6640964
129980 0.6686969
129990 0.6735713
130000 0.6738324
130010 0.6737868
130020 0.673133
130030 0.6723391
130040 0.6621829
130050 0.6576321
130060 0.6677472
130070 0.6699459
130080 0.668544
130090 0.6731451
130100 0.671645
130110 0.6528164
130120 0.6530137
130130 0.6539964
130140 0.6453896
130150 0.6443257
130160 0.6440854
130170 0.6354477
130180 0.6428943
130190 0.6475201
130200 0.6560661
130210 0.6539688
130220 0.6457983
130230 0.651727
130240 0.661724
130250 0.6572204
130260 0.6633425
130270 0.6686931
130280 0.6694186
130290 0.6711759
130300 0.6748774
130310 0.6645931
130320 0.6757577
130330 0.6768575
130340 0.667677
130350 0.672429
130360 0.6674175
130370 0.666085
130380 0.6469046
130390 0.6554625
130400 0.6521572
130410 0.6566641
130420 0.656515
130430 0.6676272
130440 0.6661377
130450 0.6704332
130460 0.6728137
130470 0.6777028
130480 0.6691594
130490 0.6679801
130500 0.6730466
130510 0.681732
130520 0.6823894
130530 0.6881624
130540 0.693631
130550 0.6844581
130560 0.6876798
130570 0.6857188
130580 0.6741094
130590 0.6782237
130600 0.6762152
130610 0.6801623
130620 0.677696
130630 0.6668684
130640 0.6712818
130650 0.6588534
130660 0.6565158
130670 0.6529137
130680 0.6724296
130690 0.6725388
130700 0.6746622
130710 0.6756027
130720 0.685449
130730 0.6802475
130740 0.6718172
130750 0.6746045
130760 0.6800433
130770 0.6797194
130780 0.690378
130790 0.6975477
130800 0.6904969
130810 0.6794887
130820 0.6801291
130830 0.6880544
130840 0.6717899
130850 0.6633812
130860 0.67747
130870 0.6868654
130880 0.6822916
130890 0.6838496
130900 0.6938525
130910 0.6809192
130920 0.6721061
130930 0.675412
130940 0.6725205
130950 0.6732737
130960 0.6699694
130970 0.6802561
130980 0.6866484
130990 0.6880092
131000 0.6932245
131010 0.6990119
131020 0.7000424
131030 0.6821238
131040 0.6792754
131050 0.673861
131060 0.666073
131070 0.6641824
131080 0.668391
131090 0.6706094
131100 0.6697778
131110 0.6716402
131120 0.6806756
131130 0.6711957
131140 0.6846934
131150 0.6901742
131160 0.6790471
131170 0.6821961
131180 0.6734535
131190 0.663069
131200 0.6769075
131210 0.6801312
131220 0.6795285
131230 0.6882818
131240 0.6848961
131250 0.6831127
131260 0.683872
131270 0.6884569
131280 0.6911328
131290 0.6967262
131300 0.6954905
131310 0.6838228
131320 0.6748226
131330 0.6777737
131340 0.6729611
131350 0.6735913
131360 0.6892005
131370 0.6883559
131380 0.6878276
131390 0.6938841
131400 0.6889696
131410 0.6708612
131420 0.6686532
131430 0.6786722
131440 0.6845357
131450 0.6796823
131460 0.6848108
131470 0.6926555
131480 0.6959348
131490 0.6852209
131500 0.6913477
131510 0.6911398
131520 0.6827428
131530 0.6825615
131540 0.6856426
131550 0.6890997
131560 0.6955683
131570 0.6856472
131580 0.6920075
131590 0.6911024
131600 0.686905
131610 0.6806605
131620 0.6877211
131630 0.692333
131640 0.6896698
131650 0.6875625
131660 0.6822175
131670 0.6977381
131680 0.6988601
131690 0.6986514
131700 0.6952882
131710 0.7045423
131720 0.7031075
131730 0.6960599
131740 0.6897671
131750 0.6857464
131760 0.6841934
131770 0.6990291
131780 0.6962985
131790 0.7042378
131800 0.7041619
131810 0.7003735
131820 0.7003331
131830 0.6878755
131840 0.7029139
131850 0.7023538
131860 0.6951286
131870 0.6952178
131880 0.6880002
131890 0.6774384
131900 0.6800639
131910 0.687683
131920 0.6811066
131930 0.6749719
131940 0.6661516
131950 0.6775091
131960 0.6774862
131970 0.6822057
131980 0.6840484
131990 0.6823572
132000 0.6821402
132010 0.6805243
132020 0.6843649
132030 0.6935691
132040 0.6867443
132050 0.6796349
132060 0.6742035
132070 0.6733844
132080 0.6851151
132090 0.676556
132100 0.6860833
132110 0.6823009
132120 0.6758491
132130 0.6690639
132140 0.6801905
132150 0.6678002
132160 0.6735788
132170 0.674089
132180 0.6690537
132190 0.6853449
132200 0.6829894
132210 0.6918467
132220 0.6946572
132230 0.6988063
132240 0.6972668
132250 0.6903667
132260 0.6869756
132270 0.6812665
132280 0.6825475
132290 0.6815475
132300 0.6876276
132310 0.686589
132320 0.6961467
132330 0.6802794
132340 0.667483
132350 0.6625751
132360 0.6669391
132370 0.6781743
132380 0.6877487
132390 0.687473
132400 0.6846422
132410 0.6984677
132420 0.6979117
132430 0.6979281
132440 0.7028388
132450 0.7039273
132460 0.7031478
132470 0.7133062
132480 0.7019377
132490 0.6995928
132500 0.6935348
132510 0.6966018
132520 0.6945967
132530 0.698038
132540 0.6881347
132550 0.6912937
132560 0.679217
132570 0.6761556
132580 0.6773986
132590 0.684613
132600 0.6870546
132610 0.6901225
132620 0.6915856
132630 0.6913981
132640 0.6850889
132650 0.6887745
132660 0.6917417
132670 0.6888057
132680 0.6881313
132690 0.6949472
132700 0.6881493
132710 0.6933703
132720 0.6811274
132730 0.6953422
132740 0.6894861
132750 0.694324
132760 0.6975919
132770 0.6980255
132780 0.6943169
132790 0.6907629
132800 0.6912137
132810 0.7002186
132820 0.6985178
132830 0.7013156
132840 0.6993714
132850 0.6944312
132860 0.6927209
132870 0.6996708
132880 0.7098482
132890 0.6977077
132900 0.696316
132910 0.678494
132920 0.6791095
132930 0.6862267
132940 0.6850075
132950 0.691925
132960 0.6981429
132970 0.6948676
132980 0.6980389
132990 0.6960419
133000 0.7027528
133010 0.6925058
133020 0.6911134
133030 0.6853283
133040 0.6864207
133050 0.6858696
133060 0.6926569
133070 0.6820568
133080 0.6832657
133090 0.6884757
133100 0.6934086
133110 0.6969441
133120 0.6934257
133130 0.6994346
133140 0.7023926
133150 0.704878
133160 0.6996837
133170 0.7146537
133180 0.7037504
133190 0.7066514
133200 0.704191
133210 0.7041843
133220 0.6959499
133230 0.6897669
133240 0.6955932
133250 0.7056426
133260 0.6980916
133270 0.6961334
133280 0.7005843
133290 0.6832757
133300 0.6818467
133310 0.6869119
133320 0.695812
133330 0.6904287
133340 0.6907986
133350 0.6903692
133360 0.6816258
133370 0.6878697
133380 0.6927946
133390 0.6841276
133400 0.6847932
133410 0.6825511
133420 0.6781468
133430 0.6791022
133440 0.6881324
133450 0.6863621
133460 0.688681
133470 0.694343
133480 0.6900635
133490 0.6929665
133500 0.6908141
133510 0.6996753
133520 0.6945288
133530 0.6821003
133540 0.6965342
133550 0.6946233
133560 0.6940403
133570 0.6934323
133580 0.704133
133590 0.6882299
133600 0.6989568
133610 0.6924297
133620 0.6960543
133630 0.7004972
133640 0.6867282
133650 0.6911265
133660 0.6850863
133670 0.6999036
133680 0.6965552
133690 0.7071926
133700 0.7223394
133710 0.7091622
133720 0.7112857
133730 0.7146519
133740 0.7170081
133750 0.710509
133760 0.7041124
133770 0.7059681
133780 0.7031408
133790 0.6989246
133800 0.7016152
133810 0.7046448
133820 0.7066969
133830 0.6927322
133840 0.6964605
133850 0.69204
133860 0.6951372
133870 0.7078756
133880 0.6995638
133890 0.6949378
133900 0.6990254
133910 0.6727989
133920 0.6846756
133930 0.6967233
133940 0.6986027
133950 0.6966456
133960 0.6816573
133970 0.6992053
133980 0.6960867
133990 0.7010219
134000 0.6977082
134010 0.7139704
134020 0.7050656
134030 0.6928075
134040 0.6972052
134050 0.6992851
134060 0.7105872
134070 0.691408
134080 0.6964301
134090 0.6909496
134100 0.6944075
134110 0.6897062
134120 0.6866473
134130 0.6839244
134140 0.6797727
134150 0.6797228
134160 0.6743798
134170 0.6737415
134180 0.6839555
134190 0.6844066
134200 0.6863001
134210 0.682368
134220 0.6868958
134230 0.680924
134240 0.6781428
134250 0.6870353
134260 0.6895633
134270 0.6909136
134280 0.6864175
134290 0.6973886
134300 0.6794013
134310 0.6847173
134320 0.6821206
134330 0.6887167
134340 0.6794787
134350 0.6826568
134360 0.692809
134370 0.6783151
134380 0.6821131
134390 0.6808823
134400 0.676074
134410 0.6648794
134420 0.6682903
134430 0.6757095
134440 0.6827313
134450 0.6728421
134460 0.6842734
134470 0.6837153
134480 0.683289
134490 0.6844382
134500 0.6895545
134510 0.7035105
134520 0.6890213
134530 0.6925315
134540 0.6878914
134550 0.6803578
134560 0.6853517
134570 0.6925998
134580 0.6966274
134590 0.7041191
134600 0.7098192
134610 0.7086952
134620 0.7115726
134630 0.7050434
134640 0.6954086
134650 0.7100721
134660 0.7042661
134670 0.6931
134680 0.6960746
134690 0.696547
134700 0.7070978
134710 0.6882462
134720 0.6903751
134730 0.6899416
134740 0.6898537
134750 0.6870353
134760 0.6901486
134770 0.6818601
134780 0.6811221
134790 0.6826622
134800 0.6874024
134810 0.6943802
134820 0.6931984
134830 0.6997051
134840 0.6988351
134850 0.7051358
134860 0.6972716
134870 0.7009106
134880 0.7012003
134890 0.7038589
134900 0.699437
134910 0.6930318
134920 0.69482
134930 0.6987385
134940 0.7007292
134950 0.6812632
134960 0.6824865
134970 0.6834221
134980 0.6802554
134990 0.6901995
135000 0.6829199
135010 0.6843922
135020 0.6871901
135030 0.6759036
135040 0.6788283
135050 0.6852673
135060 0.6898345
135070 0.6825731
135080 0.6761996
135090 0.6764745
135100 0.678364
135110 0.6704458
135120 0.6741825
135130 0.6778734
135140 0.6965696
135150 0.6932952
135160 0.6885018
135170 0.6867042
135180 0.688646
135190 0.695712
135200 0.6957402
135210 0.7058614
135220 0.6931881
135230 0.6890218
135240 0.6819177
135250 0.6884471
135260 0.6950774
135270 0.7074805
135280 0.7070991
135290 0.7150428
135300 0.7040386
135310 0.7042579
135320 0.70612
135330 0.6886203
135340 0.6844403
135350 0.6792731
135360 0.6875949
135370 0.6951093
135380 0.7019929
135390 0.7096532
135400 0.7069361
135410 0.7121329
135420 0.7119924
135430 0.6932057
135440 0.7005775
135450 0.6988978
135460 0.7032427
135470 0.7112439
135480 0.7067798
135490 0.7102607
135500 0.7082677
135510 0.7091243
135520 0.7034722
135530 0.7003934
135540 0.7070509
135550 0.7029093
135560 0.7052873
135570 0.7125347
135580 0.7154566
135590 0.7029796
135600 0.7035565
135610 0.6932551
135620 0.7069678
135630 0.7003475
135640 0.7033372
135650 0.7181255
135660 0.7188148
135670 0.727698
135680 0.7309365
135690 0.7200325
135700 0.7134973
135710 0.7164105
135720 0.7180554
135730 0.7087638
135740 0.7182633
135750 0.7229745
135760 0.704596
135770 0.7061892
135780 0.7074004
135790 0.7084228
135800 0.6977025
135810 0.7108883
135820 0.7098015
135830 0.7070674
135840 0.7149406
135850 0.711304
135860 0.71347
135870 0.7195082
135880 0.7278613
135890 0.7166003
135900 0.7257401
135910 0.7146017
135920 0.7273058
135930 0.7297131
135940 0.7228234
135950 0.7136602
135960 0.721635
135970 0.7242377
135980 0.720198
135990 0.713145
136000 0.710743
136010 0.7088465
136020 0.6995791
136030 0.6946924
136040 0.7106679
136050 0.6999763
136060 0.6968772
136070 0.7107608
136080 0.7225828
136090 0.7061375
136100 0.7108769
136110 0.7050711
136120 0.7088939
136130 0.703054
136140 0.7031099
136150 0.6990831
136160 0.6984507
136170 0.7043582
136180 0.7035338
136190 0.7106807
136200 0.7191198
136210 0.7148007
136220 0.7035837
136230 0.7032148
136240 0.7103876
136250 0.7077051
136260 0.7072581
136270 0.7128642
136280 0.708152
136290 0.704158
136300 0.7100684
136310 0.7025035
136320 0.7030368
136330 0.7019022
136340 0.6973729
136350 0.7010896
136360 0.7081033
136370 0.7055991
136380 0.7086065
136390 0.7134387
136400 0.7165812
136410 0.7116379
136420 0.7184067
136430 0.7026507
136440 0.7129501
136450 0.7096225
136460 0.7147654
136470 0.7183856
136480 0.711273
136490 0.7051443
136500 0.6990612
136510 0.6923484
136520 0.7048818
136530 0.7055188
136540 0.6986565
136550 0.711803
136560 0.7161289
136570 0.7231937
136580 0.731346
136590 0.7320732
136600 0.7210254
136610 0.7256585
136620 0.7319049
136630 0.7308054
136640 0.7172506
136650 0.7044001
136660 0.7121029
136670 0.7026292
136680 0.6953321
136690 0.6795787
136700 0.6842642
136710 0.6857969
136720 0.6910861
136730 0.6886333
136740 0.7003185
136750 0.7032451
136760 0.7068869
136770 0.7151902
136780 0.7123153
136790 0.6981115
136800 0.7107373
136810 0.6993334
136820 0.7066112
136830 0.7077171
136840 0.7063052
136850 0.6998295
136860 0.7029513
136870 0.7113197
136880 0.712335
136890 0.7108832
136900 0.7061605
136910 0.6982852
136920 0.6985996
136930 0.6944222
136940 0.6956367
136950 0.6947022
136960 0.6932259
136970 0.7054101
136980 0.7075949
136990 0.6930456
137000 0.6921166
137010 0.702364
137020 0.6977614
137030 0.695751
137040 0.6823609
137050 0.6974428
137060 0.7018968
137070 0.7026927
137080 0.6973518
137090 0.7026325
137100 0.7040417
137110 0.6938198
137120 0.6985193
137130 0.7038732
137140 0.6976292
137150 0.690539
137160 0.6911882
137170 0.7013493
137180 0.6959358
137190 0.7008905
137200 0.6969628
137210 0.6921315
137220 0.6831673
137230 0.6859826
137240 0.6931874
137250 0.7069479
137260 0.7095504
137270 0.7143704
137280 0.7069374
137290 0.6985583
137300 0.6889911
137310 0.6744287
137320 0.6796944
137330 0.6832717
137340 0.6775738
137350 0.6755764
137360 0.6751433
137370 0.6825478
137380 0.6770082
137390 0.6750788
137400 0.6688367
137410 0.6830352
137420 0.682054
137430 0.6747233
137440 0.6792581
137450 0.6703188
137460 0.6784375
137470 0.6785608
137480 0.6813198
137490 0.6784381
137500 0.6760096
137510 0.6803127
137520 0.6919132
137530 0.6878352
137540 0.6889722
137550 0.6970116
137560 0.6856119
137570 0.6838084
137580 0.6860908
137590 0.6756521
137600 0.6890929
137610 0.6852208
137620 0.6902468
137630 0.6988413
137640 0.6968361
137650 0.6955972
137660 0.6914356
137670 0.6986596
137680 0.7125973
137690 0.7090243
137700 0.6954826
137710 0.6978677
137720 0.7096931
137730 0.6898882
137740 0.6888725
137750 0.6918907
137760 0.6818885
137770 0.6823635
137780 0.7080038
137790 0.7075915
137800 0.7024877
137810 0.7039037
137820 0.7048765
137830 0.7033771
137840 0.6996539
137850 0.7097515
137860 0.705375
137870 0.7051156
137880 0.7097051
137890 0.7006548
137900 0.7110986
137910 0.7209964
137920 0.723604
137930 0.7095663
137940 0.7098704
137950 0.7122504
137960 0.7195852
137970 0.7223185
137980 0.7326384
137990 0.7236564
138000 0.7370468
138010 0.7420698
138020 0.74678
138030 0.7274757
138040 0.731109
138050 0.7256107
138060 0.7227281
138070 0.7203655
138080 0.7195557
138090 0.7142856
138100 0.7163532
138110 0.7130539
138120 0.7134418
138130 0.7081944
138140 0.7104585
138150 0.7152331
138160 0.7049074
138170 0.7266119
138180 0.7329593
138190 0.7174443
138200 0.71873
138210 0.7121399
138220 0.7182577
138230 0.7062119
138240 0.7031145
138250 0.6951879
138260 0.7042705
138270 0.7085288
138280 0.7029387
138290 0.6995063
138300 0.709298
138310 0.7163589
138320 0.7181165
138330 0.7079139
138340 0.7213375
138350 0.7175656
138360 0.7207518
138370 0.7164305
138380 0.7098538
138390 0.7154786
138400 0.7127663
138410 0.7052799
138420 0.7071144
138430 0.7225053
138440 0.7246072
138450 0.7248961
138460 0.7278015
138470 0.7210337
138480 0.7090289
138490 0.7012607
138500 0.6978267
138510 0.6930373
138520 0.6893824
138530 0.6980791
138540 0.6834304
138550 0.6843082
138560 0.6785349
138570 0.6721832
138580 0.66996
138590 0.6774209
138600 0.6810938
138610 0.6698644
138620 0.6819209
138630 0.6785409
138640 0.6918538
138650 0.6935307
138660 0.6967006
138670 0.6929753
138680 0.6954768
138690 0.6918697
138700 0.6991763
138710 0.6890779
138720 0.6807073
138730 0.6935848
138740 0.6926764
138750 0.6949508
138760 0.6925635
138770 0.6816228
138780 0.6810591
138790 0.6788003
138800 0.6862999
138810 0.6877927
138820 0.6995707
138830 0.6921036
138840 0.6771188
138850 0.6825565
138860 0.6777229
138870 0.6892383
138880 0.7085569
138890 0.7065614
138900 0.6897947
138910 0.6819481
138920 0.685872
138930 0.6878082
138940 0.6931769
138950 0.6934101
138960 0.6815674
138970 0.6936353
138980 0.6988264
138990 0.7024301
139000 0.6960377
139010 0.6913203
139020 0.6935992
139030 0.6901758
139040 0.6921009
139050 0.6952091
139060 0.6967914
139070 0.689963
139080 0.6885975
139090 0.6947072
139100 0.6988953
139110 0.7072393
139120 0.6982753
139130 0.6943923
139140 0.6953902
139150 0.6922178
139160 0.6922122
139170 0.7014223
139180 0.7058547
139190 0.7023892
139200 0.6971532
139210 0.6872327
139220 0.690261
139230 0.6923378
139240 0.6887747
139250 0.683271
139260 0.6803042
139270 0.692534
139280 0.6832268
139290 0.6886198
139300 0.6998266
139310 0.6981309
139320 0.6879068
139330 0.6937599
139340 0.6967714
139350 0.7123182
139360 0.7076603
139370 0.7096322
139380 0.7116863
139390 0.7077115
139400 0.7157522
139410 0.7124361
139420 0.7234061
139430 0.7216625
139440 0.7209396
139450 0.7138615
139460 0.7120723
139470 0.7115414
139480 0.7124874
139490 0.7115241
139500 0.7116171
139510 0.7108474
139520 0.7120051
139530 0.7165993
139540 0.7113237
139550 0.7088588
139560 0.6975591
139570 0.697931
139580 0.7078268
139590 0.7168509
139600 0.7237476
139610 0.7150965
139620 0.7154608
139630 0.7192027
139640 0.721127
139650 0.722811
139660 0.7093487
139670 0.7147488
139680 0.7136561
139690 0.7239122
139700 0.7275011
139710 0.7311763
139720 0.7221448
139730 0.7231842
139740 0.7296433
139750 0.7228625
139760 0.7253391
139770 0.7252368
139780 0.7185531
139790 0.7161471
139800 0.7071556
139810 0.7134739
139820 0.7124711
139830 0.7248062
139840 0.7250131
139850 0.7238942
139860 0.7258495
139870 0.7313314
139880 0.7212514
139890 0.7284018
139900 0.7167184
139910 0.7002437
139920 0.7013814
139930 0.7106571
139940 0.7092744
139950 0.7044073
139960 0.7049041
139970 0.7090924
139980 0.7137636
139990 0.7107473
140000 0.7088358
140010 0.712385
140020 0.7150916
140030 0.7110313
140040 0.7137414
140050 0.7269365
140060 0.7306884
140070 0.7233908
140080 0.7206838
140090 0.7135121
140100 0.7264588
140110 0.716813
140120 0.7235178
140130 0.7071661
140140 0.7141089
140150 0.7183838
140160 0.724951
140170 0.7222151
140180 0.7214133
140190 0.7091635
140200 0.7058011
140210 0.7173735
140220 0.7182842
140230 0.7208275
140240 0.7224418
140250 0.7179773
140260 0.7283749
140270 0.7279204
140280 0.721742
140290 0.7203346
140300 0.7225056
140310 0.7275318
140320 0.7248887
140330 0.7047015
140340 0.6999721
140350 0.6961263
140360 0.7016698
140370 0.701191
140380 0.7143258
140390 0.7226865
140400 0.7157927
140410 0.7126691
140420 0.7241856
140430 0.7273102
140440 0.7228002
140450 0.7332288
140460 0.7159523
140470 0.7100605
140480 0.7090448
140490 0.7036041
140500 0.7211382
140510 0.7135547
140520 0.7123705
140530 0.7215559
140540 0.7194317
140550 0.7089123
140560 0.712777
140570 0.7241935
140580 0.7189187
140590 0.7245345
140600 0.723168
140610 0.730817
140620 0.7253519
140630 0.7182186
140640 0.7201144
140650 0.7144892
140660 0.7117047
140670 0.717805
140680 0.7238531
140690 0.7180543
140700 0.71506
140710 0.7253363
140720 0.7201585
140730 0.7282366
140740 0.7308335
140750 0.7300026
140760 0.7209475
140770 0.7212718
140780 0.7227499
140790 0.7236019
140800 0.7082656
140810 0.7151774
140820 0.6945641
140830 0.6954554
140840 0.7049886
140850 0.7169642
140860 0.7026688
140870 0.6908756
140880 0.6970431
140890 0.6968037
140900 0.6861487
140910 0.6874374
140920 0.6830198
140930 0.6874287
140940 0.682237
140950 0.6951103
140960 0.6994062
140970 0.6882686
140980 0.6804475
140990 0.6866068
141000 0.7023908
141010 0.6937782
141020 0.6914585
141030 0.6951896
141040 0.6959294
141050 0.7100804
141060 0.6929492
141070 0.6952119
141080 0.7004785
141090 0.7048115
141100 0.7061993
141110 0.7009877
141120 0.7027211
141130 0.7083171
141140 0.7016112
141150 0.6994288
141160 0.70104
141170 0.6891143
141180 0.6843007
141190 0.6886136
141200 0.6880651
141210 0.6797243
141220 0.6840632
141230 0.6928324
141240 0.6918529
141250 0.6973549
141260 0.6910468
141270 0.7063796
141280 0.711018
141290 0.7053232
141300 0.7090238
141310 0.7112746
141320 0.7113757
141330 0.708643
141340 0.6926861
141350 0.6983191
141360 0.6995804
141370 0.6940579
141380 0.7054075
141390 0.7136271
141400 0.7126387
141410 0.7113587
141420 0.717357
141430 0.7019862
141440 0.7136074
141450 0.7243152
141460 0.7285058
141470 0.730972
141480 0.733699
141490 0.7406208
141500 0.7348925
141510 0.7327798
141520 0.7257839
141530 0.729534
141540 0.7237515
141550 0.7281097
141560 0.7150965
141570 0.7192296
141580 0.7230498
141590 0.7185537
141600 0.7318916
141610 0.7370267
141620 0.7446255
141630 0.7307022
141640 0.7333584
141650 0.7410826
141660 0.7424201
141670 0.7321717
141680 0.7160151
141690 0.7155886
141700 0.7231052
141710 0.7219155
141720 0.7199556
141730 0.7155619
141740 0.7076164
141750 0.7135509
141760 0.7130031
141770 0.7148206
141780 0.7042347
141790 0.7049572
141800 0.7049881
141810 0.7190258
141820 0.7093434
141830 0.709727
141840 0.7162048
141850 0.7209483
141860 0.7251635
141870 0.7376348
141880 0.7213525
141890 0.7286395
141900 0.739693
141910 0.7409385
141920 0.7417737
141930 0.7382464
141940 0.7411062
141950 0.7550709
141960 0.7444225
141970 0.7520237
141980 0.7480943
141990 0.7510397
142000 0.7351308
142010 0.7416571
142020 0.7319049
142030 0.7272571
142040 0.7365943
142050 0.7366503
142060 0.7488975
142070 0.7335156
142080 0.7279035
142090 0.7332913
142100 0.7205472
142110 0.7194216
142120 0.7235365
142130 0.7128764
142140 0.7247201
142150 0.7123324
142160 0.7124929
142170 0.7300358
142180 0.7189401
142190 0.7214246
142200 0.7199996
142210 0.738203
142220 0.7406639
142230 0.7348323
142240 0.7499718
142250 0.7403697
142260 0.7333574
142270 0.7420152
142280 0.7524695
142290 0.7598248
142300 0.7611297
142310 0.7556956
142320 0.7542579
142330 0.7455571
142340 0.7568004
142350 0.7499811
142360 0.7489957
142370 0.7309329
142380 0.7390587
142390 0.7207204
142400 0.7204985
142410 0.7258403
142420 0.7260455
142430 0.7179044
142440 0.7295428
142450 0.7489257
142460 0.7519094
142470 0.7451313
142480 0.7478688
142490 0.7291827
142500 0.7360425
142510 0.7360759
142520 0.7429086
142530 0.7537178
142540 0.7372953
142550 0.7428715
142560 0.7335026
142570 0.7358503
142580 0.7394558
142590 0.7393168
142600 0.7438927
142610 0.7542883
142620 0.7488393
142630 0.7579593
142640 0.7573002
142650 0.7507898
142660 0.7557892
142670 0.7616334
142680 0.7604582
142690 0.7461392
142700 0.7490695
142710 0.7532796
142720 0.7495129
142730 0.75269
142740 0.7526045
142750 0.7590179
142760 0.7674221
142770 0.7731435
142780 0.7648279
142790 0.7649001
142800 0.758734
142810 0.7484251
142820 0.7413945
142830 0.7417545
142840 0.7392138
142850 0.7398443
142860 0.7439933
142870 0.7454506
142880 0.747245
142890 0.7557292
142900 0.7446851
142910 0.7408839
142920 0.7615913
142930 0.7595022
142940 0.7342328
142950 0.7257057
142960 0.7284547
142970 0.736854
142980 0.754161
142990 0.7448916
143000 0.7529808
143010 0.7543761
143020 0.7477416
143030 0.7427985
143040 0.7435578
143050 0.7509639
143060 0.7383034
143070 0.7387666
143080 0.7452464
143090 0.7453187
143100 0.7485703
143110 0.7401782
143120 0.7359056
143130 0.7370732
143140 0.7471561
143150 0.7553504
143160 0.7479697
143170 0.7626434
143180 0.7619903
143190 0.7614853
143200 0.7680361
143210 0.7692368
143220 0.7701094
143230 0.7664805
143240 0.7573612
143250 0.7616357
143260 0.75387
143270 0.7616642
143280 0.7693134
143290 0.7638823
143300 0.7591442
143310 0.747341
143320 0.7455872
143330 0.7491928
143340 0.7548994
143350 0.7539054
143360 0.7515202
143370 0.7534848
143380 0.7449821
143390 0.7423978
143400 0.7468404
143410 0.7397805
143420 0.7550029
143430 0.758947
143440 0.7555043
143450 0.7713972
143460 0.7652528
143470 0.7708219
143480 0.7806936
143490 0.7936258
143500 0.7918948
143510 0.7773665
143520 0.7759752
143530 0.7799023
143540 0.7700474
143550 0.7665183
143560 0.7637041
143570 0.7623464
143580 0.7809544
143590 0.7678511
143600 0.7678006
143610 0.7538641
143620 0.7625589
143630 0.774219
143640 0.7653602
143650 0.7697375
143660 0.7758633
143670 0.7691945
143680 0.764299
143690 0.7658589
143700 0.7727605
143710 0.7772475
143720 0.7763675
143730 0.77071
143740 0.7764542
143750 0.7650388
143760 0.7689397
143770 0.7683654
143780 0.7628668
143790 0.7650191
143800 0.7641987
143810 0.7638061
143820 0.7635928
143830 0.7573375
143840 0.7617334
143850 0.7745683
143860 0.7782902
143870 0.7649043
143880 0.7695351
143890 0.7743652
143900 0.7681593
143910 0.7769285
143920 0.7757211
143930 0.7731684
143940 0.7758573
143950 0.7714615
143960 0.7791731
143970 0.7774469
143980 0.7745621
143990 0.775773
144000 0.7855595
144010 0.7821888
144020 0.7858278
144030 0.7746477
144040 0.7731859
144050 0.7692372
144060 0.7797662
144070 0.779337
144080 0.7751931
144090 0.7719757
144100 0.7740333
144110 0.7647817
144120 0.769576
144130 0.7700881
144140 0.7625283
144150 0.7816227
144160 0.7797379
144170 0.7906412
144180 0.7859223
144190 0.792283
144200 0.7801048
144210 0.7861366
144220 0.7863982
144230 0.8023983
144240 0.7940216
144250 0.7910419
144260 0.7862577
144270 0.7863885
144280 0.7828085
144290 0.776702
144300 0.7697421
144310 0.7628661
144320 0.7617975
144330 0.7636617
144340 0.775574
144350 0.7736586
144360 0.7639357
144370 0.7655037
144380 0.7731536
144390 0.7717602
144400 0.7790784
144410 0.7665585
144420 0.7526379
144430 0.7521782
144440 0.7510596
144450 0.7416081
144460 0.7471414
144470 0.7465313
144480 0.7425099
144490 0.7406389
144500 0.7454039
144510 0.7461622
144520 0.748713
144530 0.7579547
144540 0.7687918
144550 0.7677349
144560 0.755074
144570 0.7606159
144580 0.7749994
144590 0.7714683
144600 0.7586188
144610 0.7713171
144620 0.7686624
144630 0.7887984
144640 0.7804759
144650 0.7895312
144660 0.7800873
144670 0.7716016
144680 0.7670768
144690 0.7693166
144700 0.7642347
144710 0.7646949
144720 0.7522607
144730 0.7450069
144740 0.7420418
144750 0.7520964
144760 0.7559234
144770 0.7513419
144780 0.7632012
144790 0.7516791
144800 0.7513844
144810 0.7529809
144820 0.7585423
144830 0.7607576
144840 0.7575518
144850 0.7670615
144860 0.7663332
144870 0.7690297
144880 0.7551515
144890 0.7628974
144900 0.7634884
144910 0.7479496
144920 0.7541162
144930 0.7566198
144940 0.7709703
144950 0.7542635
144960 0.775122
144970 0.7788952
144980 0.7685992
144990 0.7567967
145000 0.7589592
145010 0.7492427
145020 0.7604646
145030 0.7662455
145040 0.7613959
145050 0.7550198
145060 0.7692142
145070 0.7696742
145080 0.7718775
145090 0.7693607
145100 0.757064
145110 0.7540203
145120 0.7484204
145130 0.7499588
145140 0.7589139
145150 0.7633132
145160 0.772799
145170 0.7685342
145180 0.7553805
145190 0.759719
145200 0.760534
145210 0.7600628
145220 0.7570567
145230 0.7673472
145240 0.7693599
145250 0.7705364
145260 0.7571594
145270 0.7568642
145280 0.7702002
145290 0.76758
145300 0.7490374
145310 0.7555606
145320 0.7534573
145330 0.7601112
145340 0.7494154
145350 0.7498721
145360 0.7632897
145370 0.7441997
145380 0.7471992
145390 0.7469175
145400 0.7585893
145410 0.7621748
145420 0.7650151
145430 0.7768245
145440 0.7686455
145450 0.7625687
145460 0.7774729
145470 0.777744
145480 0.7754465
145490 0.7654743
145500 0.7685453
145510 0.7627034
145520 0.7745977
145530 0.766255
145540 0.7598891
145550 0.7500464
145560 0.7510316
145570 0.7676708
145580 0.7857896
145590 0.7761179
145600 0.7659698
145610 0.7787969
145620 0.7725983
145630 0.7584
145640 0.7631005
145650 0.7631873
145660 0.7529574
145670 0.7571265
145680 0.770797
145690 0.7568182
145700 0.7664751
145710 0.7636464
145720 0.7679276
145730 0.7773551
145740 0.7709872
145750 0.7694011
145760 0.7762423
145770 0.7759314
145780 0.7634184
145790 0.7442337
145800 0.746613
145810 0.7485021
145820 0.7587146
145830 0.7477535
145840 0.7569923
145850 0.7512522
145860 0.7534124
145870 0.7556244
145880 0.7458441
145890 0.7482023
145900 0.7514566
145910 0.7518823
145920 0.7764859
145930 0.7714823
145940 0.7705351
145950 0.781115
145960 0.792921
145970 0.7840289
145980 0.7920479
145990 0.7799902
146000 0.7736874
146010 0.7761443
146020 0.7806887
146030 0.7743065
146040 0.7887953
146050 0.8021691
146060 0.808899
146070 0.8098316
146080 0.808485
146090 0.811327
146100 0.8040351
146110 0.8152794
146120 0.807102
146130 0.8008481
146140 0.8178584
146150 0.8005329
146160 0.803398
146170 0.800934
146180 0.8239774
146190 0.824665
146200 0.8210945
146210 0.8080927
146220 0.7955956
146230 0.7945464
146240 0.7776708
146250 0.7813582
146260 0.7861821
146270 0.8053555
146280 0.7834594
146290 0.7850623
146300 0.7975006
146310 0.790709
146320 0.7853925
146330 0.780646
146340 0.790922
146350 0.7847983
146360 0.7885982
146370 0.7833516
146380 0.7939928
146390 0.7812541
146400 0.7823794
146410 0.7815069
146420 0.7859283
146430 0.7872193
146440 0.789432
146450 0.7903047
146460 0.7893179
146470 0.7943221
146480 0.8067148
146490 0.8115167
146500 0.8044532
146510 0.8043575
146520 0.8035017
146530 0.8071954
146540 0.7965322
146550 0.7936434
146560 0.7688201
146570 0.7890061
146580 0.7811694
146590 0.7776376
146600 0.7781971
146610 0.7769203
146620 0.781015
146630 0.7812175
146640 0.7890604
146650 0.7892109
146660 0.7866464
146670 0.7849026
146680 0.7881646
146690 0.7785402
146700 0.7913708
146710 0.7826868
146720 0.777451
146730 0.7827105
146740 0.7671745
146750 0.7615553
146760 0.7707127
146770 0.7647072
146780 0.7747367
146790 0.7790978
146800 0.7757235
146810 0.7792552
146820 0.7886774
146830 0.7714939
146840 0.7633649
146850 0.7831589
146860 0.7896926
146870 0.7912393
146880 0.8006192
146890 0.7904196
146900 0.7970707
146910 0.8048516
146920 0.8094801
146930 0.8109855
146940 0.7964256
146950 0.7764544
146960 0.7682518
146970 0.7718889
146980 0.7655006
146990 0.7633231
147000 0.777002
147010 0.7703374
147020 0.7751694
147030 0.7710185
147040 0.7723138
147050 0.7691811
147060 0.7668668
147070 0.7644011
147080 0.7609532
147090 0.7712007
147100 0.7619637
147110 0.7650347
147120 0.7674332
147130 0.7643719
147140 0.7549118
147150 0.7631723
147160 0.7651915
147170 0.7656675
147180 0.7627092
147190 0.7700897
147200 0.7680003
147210 0.7737852
147220 0.7756331
147230 0.7733875
147240 0.774497
147250 0.7762532
147260 0.7837276
147270 0.7929019
147280 0.8029324
147290 0.7933231
147300 0.798987
147310 0.7991274
147320 0.8000851
147330 0.794392
147340 0.8102658
147350 0.792437
147360 0.7913969
147370 0.7938852
147380 0.7930802
147390 0.8129604
147400 0.8170267
147410 0.7996894
147420 0.8010464
147430 0.7972303
147440 0.7993946
147450 0.8008653
147460 0.7974331
147470 0.7918802
147480 0.7977639
147490 0.7999212
147500 0.7896658
147510 0.7903496
147520 0.7964069
147530 0.8020599
147540 0.8124528
147550 0.8093025
147560 0.8026936
147570 0.793649
147580 0.7885512
147590 0.794673
147600 0.8021613
147610 0.801828
147620 0.8101258
147630 0.8134778
147640 0.8241542
147650 0.8190759
147660 0.8258203
147670 0.8225462
147680 0.8141626
147690 0.8166348
147700 0.8171932
147710 0.8141391
147720 0.8164806
147730 0.8552997
147740 0.8561299
147750 0.8380206
147760 0.8416483
147770 0.8296835
147780 0.8215439
147790 0.800035
147800 0.7907939
147810 0.8084943
147820 0.8135399
147830 0.8123304
147840 0.8050441
147850 0.8060819
147860 0.8045648
147870 0.7888956
147880 0.776935
147890 0.7915502
147900 0.7997498
147910 0.7979224
147920 0.7891408
147930 0.7886883
147940 0.7936594
147950 0.7992552
147960 0.7849873
147970 0.7946167
147980 0.8008931
147990 0.7816788
148000 0.7814041
148010 0.7744036
148020 0.7732201
148030 0.777399
148040 0.7739868
148050 0.775331
148060 0.777752
148070 0.7659498
148080 0.7779189
148090 0.7684255
148100 0.7642965
148110 0.7630535
148120 0.7638584
148130 0.7657202
148140 0.7520818
148150 0.758625
148160 0.7726725
148170 0.7738509
148180 0.7993303
148190 0.8045641
148200 0.7969388
148210 0.8009133
148220 0.8080339
148230 0.8011675
148240 0.7942401
148250 0.8101747
148260 0.8083732
148270 0.812581
148280 0.8120328
148290 0.7873974
148300 0.8022124
148310 0.8048428
148320 0.8114321
148330 0.8072249
148340 0.7931026
148350 0.789242
148360 0.8051467
148370 0.8064892
148380 0.8280814
148390 0.8183608
148400 0.829228
148410 0.8203264
148420 0.8125793
148430 0.8130304
148440 0.7976114
148450 0.8055332
148460 0.8012057
148470 0.8079795
148480 0.8089392
148490 0.8259193
148500 0.8169847
148510 0.8156526
148520 0.8126469
148530 0.8158941
148540 0.8121276
148550 0.8141618
148560 0.8206798
148570 0.8262258
148580 0.8409248
148590 0.8274562
148600 0.8307629
148610 0.823777
148620 0.8248038
148630 0.8200053
148640 0.8249387
148650 0.8252977
148660 0.8385012
148670 0.8374866
148680 0.8562284
148690 0.8538679
148700 0.8640565
148710 0.8542717
148720 0.848411
148730 0.8468041
148740 0.8383612
148750 0.8416834
148760 0.8503576
148770 0.8512742
148780 0.8484167
148790 0.831318
148800 0.8298342
148810 0.8359163
148820 0.8378921
148830 0.8543832
148840 0.8530505
148850 0.8422592
148860 0.8429997
148870 0.8392496
148880 0.8387204
148890 0.8413208
148900 0.8401573
148910 0.8333613
148920 0.8444462
148930 0.834068
148940 0.8284943
148950 0.8297208
148960 0.8180994
148970 0.8176873
148980 0.8041993
148990 0.7997558
149000 0.8003241
149010 0.7822593
149020 0.7863504
149030 0.7843065
149040 0.7967474
149050 0.788092
149060 0.8012323
149070 0.8111306
149080 0.8047266
149090 0.8100029
149100 0.8044116
149110 0.7981647
149120 0.8045431
149130 0.8115202
149140 0.806174
149150 0.8140949
149160 0.8117691
149170 0.8015257
149180 0.8110335
149190 0.8024427
149200 0.7999635
149210 0.7989447
149220 0.8049058
149230 0.8011317
149240 0.8168882
149250 0.8146555
149260 0.8206949
149270 0.8213425
149280 0.8240814
149290 0.8153038
149300 0.8242404
149310 0.8217217
149320 0.8302286
149330 0.8456423
149340 0.8321171
149350 0.8235196
149360 0.8306306
149370 0.819113
149380 0.8114916
149390 0.8233353
149400 0.8296562
149410 0.8290138
149420 0.8321671
149430 0.8220658
149440 0.8277291
149450 0.8323841
149460 0.8201609
149470 0.8166496
149480 0.7951259
149490 0.7994448
149500 0.8165812
149510 0.8252933
149520 0.8255898
149530 0.8144078
149540 0.819352
149550 0.8173663
149560 0.8218579
149570 0.8327216
149580 0.8267599
149590 0.8261138
149600 0.8177193
149610 0.8130779
149620 0.813956
149630 0.8118533
149640 0.8211449
149650 0.8221318
149660 0.8195556
149670 0.8032091
149680 0.8061491
149690 0.8099207
149700 0.8021048
149710 0.7977209
149720 0.8029279
149730 0.8058078
149740 0.8063403
149750 0.8093797
149760 0.8217831
149770 0.8177547
149780 0.8229141
149790 0.8264305
149800 0.8108276
149810 0.8250238
149820 0.8360385
149830 0.8297006
149840 0.8392563
149850 0.8181105
149860 0.8235224
149870 0.8193439
149880 0.7966678
149890 0.8006063
149900 0.8090968
149910 0.8020525
149920 0.801122
149930 0.788281
149940 0.7998106
149950 0.8004526
149960 0.8070121
149970 0.8134462
149980 0.8083263
149990 0.8005077
150000 0.796147
150010 0.8013324
150020 0.7832564
150030 0.7871011
150040 0.7859472
150050 0.7863969
150060 0.7994683
150070 0.7875597
150080 0.7913359
150090 0.7710899
150100 0.783022
150110 0.7765826
150120 0.7726549
150130 0.7765295
150140 0.7682593
150150 0.7665535
150160 0.7814296
150170 0.7683858
150180 0.7750799
150190 0.7799627
150200 0.7905655
150210 0.7843976
150220 0.8008577
150230 0.7889888
150240 0.7673884
150250 0.7735639
150260 0.7774155
150270 0.7794822
150280 0.7871395
150290 0.7910355
150300 0.7960773
150310 0.7894558
150320 0.7831268
150330 0.7937141
150340 0.7736335
150350 0.7552184
150360 0.7663097
150370 0.7733983
150380 0.7881439
150390 0.7782753
150400 0.7695944
150410 0.7832892
150420 0.7851259
150430 0.7901462
150440 0.7888208
150450 0.78724
150460 0.7878632
150470 0.7935929
150480 0.7867333
150490 0.7896726
150500 0.7919534
150510 0.7917989
150520 0.7784508
150530 0.7791267
150540 0.7741686
150550 0.7723143
150560 0.7910705
150570 0.8024141
150580 0.7959973
150590 0.783529
150600 0.7755677
150610 0.7769023
150620 0.7914582
150630 0.8053305
150640 0.7965384
150650 0.7885137
150660 0.7837131
150670 0.7968361
150680 0.797976
150690 0.7965215
150700 0.7957066
150710 0.7943658
150720 0.803571
150730 0.7989031
150740 0.8194709
150750 0.8063535
150760 0.8068325
150770 0.8003964
150780 0.8051841
150790 0.8182518
150800 0.8053615
150810 0.7943529
150820 0.7982217
150830 0.8001679
150840 0.8046705
150850 0.8154783
150860 0.821451
150870 0.8231723
150880 0.8376168
150890 0.8399442
150900 0.8261982
150910 0.8287805
150920 0.8265834
150930 0.8238769
150940 0.8327657
150950 0.8285531
150960 0.8170012
150970 0.8190896
150980 0.8206835
150990 0.8315595
151000 0.8367004
151010 0.8271843
151020 0.8258891
151030 0.8238447
151040 0.8284351
151050 0.8346282
151060 0.8455082
151070 0.8493806
151080 0.8525257
151090 0.8613135
151100 0.8467903
151110 0.8251437
151120 0.8285541
151130 0.8167751
151140 0.8129708
151150 0.8143667
151160 0.8182128
151170 0.8138461
151180 0.8133792
151190 0.8128064
151200 0.8109515
151210 0.8189736
151220 0.8151059
151230 0.8084864
151240 0.7982572
151250 0.8104692
151260 0.8076912
151270 0.8077872
151280 0.8156293
151290 0.8160086
151300 0.8060859
151310 0.8167592
151320 0.8080426
151330 0.7962943
151340 0.7954168
151350 0.8037401
151360 0.8099009
151370 0.8177057
151380 0.8226838
151390 0.8075182
151400 0.8259765
151410 0.814885
151420 0.8152649
151430 0.8160387
151440 0.8168104
151450 0.812122
151460 0.8000782
151470 0.8009754
151480 0.8069121
151490 0.8077548
151500 0.810846
151510 0.8139253
151520 0.8182424
151530 0.8250692
151540 0.8106557
151550 0.805188
151560 0.8121189
151570 0.8194706
151580 0.8077938
151590 0.8082398
151600 0.8121902
151610 0.819708
151620 0.8149078
151630 0.8099239
151640 0.7972762
151650 0.8052185
151660 0.8002322
151670 0.8131256
151680 0.8058218
151690 0.8032934
151700 0.8003424
151710 0.8135456
151720 0.8197079
151730 0.8169902
151740 0.8185868
151750 0.8116162
151760 0.8029583
151770 0.7977818
151780 0.7910967
151790 0.7900926
151800 0.7858533
151810 0.7949693
151820 0.7803259
151830 0.7815849
151840 0.7777139
151850 0.7725953
151860 0.7683267
151870 0.7699955
151880 0.7640691
151890 0.7801642
151900 0.789407
151910 0.7772575
151920 0.7856013
151930 0.8048694
151940 0.8028274
151950 0.816195
151960 0.8123093
151970 0.8085253
151980 0.8079033
151990 0.8082772
152000 0.8088354
152010 0.7995524
152020 0.7974072
152030 0.7931227
152040 0.8008866
152050 0.7923081
152060 0.7883527
152070 0.7784137
152080 0.7914291
152090 0.7880906
152100 0.7990061
152110 0.7961609
152120 0.802865
152130 0.8072507
152140 0.7965597
152150 0.8061324
152160 0.8152487
152170 0.8227976
152180 0.8156137
152190 0.813055
152200 0.8105574
152210 0.8184016
152220 0.8250068
152230 0.824115
152240 0.8187529
152250 0.8209558
152260 0.8048397
152270 0.79952
152280 0.8144929
152290 0.8045413
152300 0.8094999
152310 0.8114164
152320 0.8009006
152330 0.8002722
152340 0.7878459
152350 0.7966849
152360 0.8003633
152370 0.7879738
152380 0.7784795
152390 0.7845246
152400 0.7801112
152410 0.7839925
152420 0.7854891
152430 0.8048804
152440 0.7868699
152450 0.7959374
152460 0.776076
152470 0.7967042
152480 0.7863986
152490 0.7867552
152500 0.7771844
152510 0.7842191
152520 0.7800389
152530 0.7784154
152540 0.7738785
152550 0.7853828
152560 0.7822199
152570 0.7928752
152580 0.7929736
152590 0.7952941
152600 0.7965928
152610 0.7996269
152620 0.7923308
152630 0.8012663
152640 0.7986141
152650 0.7937064
152660 0.8011203
152670 0.8013079
152680 0.7997503
152690 0.7886573
152700 0.7898031
152710 0.7936523
152720 0.7943478
152730 0.79054
152740 0.7933897
152750 0.7891576
152760 0.7929673
152770 0.7872407
152780 0.7847259
152790 0.7788801
152800 0.7870434
152810 0.7826687
152820 0.7867076
152830 0.7944466
152840 0.7954818
152850 0.8009434
152860 0.8006095
152870 0.7974728
152880 0.7814139
152890 0.7952057
152900 0.7968552
152910 0.8063167
152920 0.7914928
152930 0.7752501
152940 0.782189
152950 0.7775258
152960 0.7851223
152970 0.7794312
152980 0.7969933
152990 0.7861198
153000 0.7856597
153010 0.7747765
153020 0.7754723
153030 0.790375
153040 0.7829678
153050 0.7649841
153060 0.7682657
153070 0.7754531
153080 0.7778691
153090 0.7856073
153100 0.7716845
153110 0.7730106
153120 0.7784734
153130 0.773228
153140 0.7777089
153150 0.7731859
153160 0.773412
153170 0.765671
153180 0.7635089
153190 0.7574753
153200 0.776694
153210 0.7840991
153220 0.7743679
153230 0.7631115
153240 0.7670723
153250 0.7649448
153260 0.7718758
153270 0.783891
153280 0.7959313
153290 0.8017095
153300 0.7883946
153310 0.8019767
153320 0.7958103
153330 0.8042114
153340 0.785773
153350 0.7846798
153360 0.7976537
153370 0.8019112
153380 0.7886143
153390 0.7736696
153400 0.7692204
153410 0.7719318
153420 0.7954402
153430 0.7918494
153440 0.7952067
153450 0.798328
153460 0.8122364
153470 0.8117317
153480 0.7922698
153490 0.7890566
153500 0.7791978
153510 0.7802318
153520 0.7804977
153530 0.791263
153540 0.7838145
153550 0.7891273
153560 0.7847635
153570 0.7871012
153580 0.7915469
153590 0.7810984
153600 0.7758432
153610 0.7774358
153620 0.7795737
153630 0.7796988
153640 0.7878388
153650 0.7806945
153660 0.7932341
153670 0.7706226
153680 0.7689899
153690 0.790414
153700 0.7866713
153710 0.7724569
153720 0.7791245
153730 0.7817691
153740 0.7791756
153750 0.7756591
153760 0.7813562
153770 0.7897727
153780 0.7963447
153790 0.7883047
153800 0.7947209
153810 0.7900962
153820 0.7836712
153830 0.7806435
153840 0.7907588
153850 0.7989594
153860 0.8010042
153870 0.818227
153880 0.8035275
153890 0.7865546
153900 0.7876847
153910 0.7768387
153920 0.7670856
153930 0.7831421
153940 0.7880383
153950 0.7938153
153960 0.7863916
153970 0.7910074
153980 0.7906886
153990 0.7941851
154000 0.7992648
154010 0.7821344
154020 0.7781383
154030 0.7781991
154040 0.7869101
154050 0.7919183
154060 0.7924296
154070 0.7909437
154080 0.7882029
154090 0.7920918
154100 0.7910945
154110 0.7719079
154120 0.7832338
154130 0.7813983
154140 0.7772373
154150 0.7829396
154160 0.7696607
154170 0.7804518
154180 0.771524
154190 0.7806011
154200 0.7801505
154210 0.7814917
154220 0.7990965
154230 0.7979907
154240 0.796086
154250 0.8029237
154260 0.7983772
154270 0.8066294
154280 0.797717
154290 0.7943684
154300 0.7958263
154310 0.8132797
154320 0.8221244
154330 0.8306586
154340 0.8136501
154350 0.7895823
154360 0.8016522
154370 0.7924688
154380 0.7848835
154390 0.7872596
154400 0.7883687
154410 0.7959703
154420 0.8053183
154430 0.8136458
154440 0.817784
154450 0.7985532
154460 0.8010805
154470 0.8171341
154480 0.8179697
154490 0.8214957
154500 0.8219494
154510 0.8159931
154520 0.8110821
154530 0.8113268
154540 0.8138474
154550 0.8054789
154560 0.8068888
154570 0.8171409
154580 0.8072959
154590 0.8103938
154600 0.8081902
154610 0.8089057
154620 0.8063815
154630 0.8203537
154640 0.8233055
154650 0.8201715
154660 0.8106354
154670 0.8088831
154680 0.8072887
154690 0.7957733
154700 0.7969266
154710 0.8059461
154720 0.8129504
154730 0.8255082
154740 0.8015838
154750 0.7901713
154760 0.788804
154770 0.7915558
154780 0.7939932
154790 0.8024693
154800 0.8095999
154810 0.8045661
154820 0.8062253
154830 0.8067585
154840 0.8185731
154850 0.8194162
154860 0.8062449
154870 0.8169656
154880 0.8049029
154890 0.7876629
154900 0.7919398
154910 0.7860579
154920 0.7904829
154930 0.7896309
154940 0.7930896
154950 0.7925552
154960 0.7983326
154970 0.8040151
154980 0.8101324
154990 0.7986936
155000 0.8057101
155010 0.8210834
155020 0.8185144
155030 0.8202994
155040 0.8009597
155050 0.8005434
155060 0.7977728
155070 0.812388
155080 0.8044249
155090 0.8282616
155100 0.8266334
155110 0.8141675
155120 0.809388
155130 0.807795
155140 0.8014708
155150 0.8096085
155160 0.8144701
155170 0.8267588
155180 0.8049334
155190 0.807017
155200 0.7978395
155210 0.807891
155220 0.8087634
155230 0.8109725
155240 0.8118462
155250 0.8242234
155260 0.8220438
155270 0.8174753
155280 0.8137115
155290 0.8120863
155300 0.8171039
155310 0.8182827
155320 0.8188702
155330 0.8200839
155340 0.8251474
155350 0.802973
155360 0.8144841
155370 0.7988359
155380 0.80934
155390 0.8203921
155400 0.8263984
155410 0.8247736
155420 0.8184587
155430 0.8187193
155440 0.8092768
155450 0.8086292
155460 0.8045813
155470 0.8157825
155480 0.8042634
155490 0.788211
155500 0.7880631
155510 0.8003755
155520 0.8170711
155530 0.8024929
155540 0.8150851
155550 0.8031086
155560 0.8043325
155570 0.8227015
155580 0.8229473
155590 0.8164375
155600 0.8175569
155610 0.8278055
155620 0.8397109
155630 0.8293136
155640 0.8234618
155650 0.8180065
155660 0.8166847
155670 0.8255799
155680 0.8173426
155690 0.8192803
155700 0.8293812
155710 0.8175754
155720 0.8133413
155730 0.830351
155740 0.8251221
155750 0.8173556
155760 0.8266753
155770 0.8430315
155780 0.8401411
155790 0.8298447
155800 0.8196704
155810 0.8225183
155820 0.8224336
155830 0.8243176
155840 0.8185884
155850 0.8229306
155860 0.8126879
155870 0.8259055
155880 0.8218009
155890 0.8151793
155900 0.8090936
155910 0.8078813
155920 0.8174782
155930 0.8040407
155940 0.8044517
155950 0.828934
155960 0.834076
155970 0.8080388
155980 0.8025111
155990 0.8031328
156000 0.798004
156010 0.7965132
156020 0.8047197
156030 0.8023191
156040 0.8020412
156050 0.8059617
156060 0.8006685
156070 0.7834125
156080 0.7910742
156090 0.7918867
156100 0.7819139
156110 0.7896708
156120 0.7984256
156130 0.7876933
156140 0.7966505
156150 0.7961734
156160 0.7948963
156170 0.808079
156180 0.820906
156190 0.8089294
156200 0.7984493
156210 0.7993088
156220 0.7969834
156230 0.7995984
156240 0.8096314
156250 0.8075348
156260 0.7958422
156270 0.8049629
156280 0.8035975
156290 0.8071506
156300 0.8173468
156310 0.8159063
156320 0.7926463
156330 0.7934648
156340 0.7966976
156350 0.8045843
156360 0.8148569
156370 0.8092296
156380 0.8113646
156390 0.8247748
156400 0.8032299
156410 0.8058366
156420 0.803821
156430 0.7975438
156440 0.8065227
156450 0.7872998
156460 0.7809696
156470 0.7879336
156480 0.7791462
156490 0.8116097
156500 0.8214301
156510 0.8055781
156520 0.8145885
156530 0.8219717
156540 0.8129388
156550 0.8083375
156560 0.8047602
156570 0.8132383
156580 0.8135424
156590 0.8092595
156600 0.816345
156610 0.8055091
156620 0.802097
156630 0.8106732
156640 0.8173399
156650 0.8134438
156660 0.8017502
156670 0.8047988
156680 0.80836
156690 0.8102932
156700 0.8067651
156710 0.8055148
156720 0.8093511
156730 0.7978663
156740 0.8147634
156750 0.8166378
156760 0.8174992
156770 0.8241448
156780 0.810752
156790 0.8145249
156800 0.8167503
156810 0.8317461
156820 0.8247139
156830 0.8179945
156840 0.8300277
156850 0.8341542
156860 0.8368886
156870 0.831751
156880 0.8296837
156890 0.8245577
156900 0.8130885
156910 0.8378508
156920 0.8416377
156930 0.8215987
156940 0.8266395
156950 0.812501
156960 0.8289755
156970 0.8340782
156980 0.8293616
156990 0.8277194
157000 0.8249847
157010 0.8282157
157020 0.8104727
157030 0.8106827
157040 0.8185036
157050 0.8183579
157060 0.8173283
157070 0.8081497
157080 0.7978994
157090 0.8208481
157100 0.8204762
157110 0.8143876
157120 0.8039194
157130 0.7993916
157140 0.8147348
157150 0.8086669
157160 0.8066868
157170 0.8073693
157180 0.8118318
157190 0.821629
157200 0.8170761
157210 0.8087603
157220 0.8097823
157230 0.8088847
157240 0.8057495
157250 0.8102387
157260 0.8092364
157270 0.8037429
157280 0.800923
157290 0.8050081
157300 0.8059656
157310 0.8059257
157320 0.8165697
157330 0.7986788
157340 0.8008961
157350 0.7909378
157360 0.80006
157370 0.801685
157380 0.8027219
157390 0.8186182
157400 0.8096361
157410 0.8004497
157420 0.8072701
157430 0.8007383
157440 0.8023289
157450 0.7971053
157460 0.7927992
157470 0.776547
157480 0.7964184
157490 0.8108349
157500 0.7952441
157510 0.8057286
157520 0.7949253
157530 0.7995151
157540 0.8067198
157550 0.8087023
157560 0.7966418
157570 0.7973557
157580 0.7984304
157590 0.7987188
157600 0.8106781
157610 0.8030188
157620 0.7868724
157630 0.7837554
157640 0.7860966
157650 0.7848008
157660 0.7920322
157670 0.7864015
157680 0.7982603
157690 0.7931536
157700 0.8037332
157710 0.8177465
157720 0.8196466
157730 0.8195549
157740 0.8212994
157750 0.8145988
157760 0.8173485
157770 0.8108519
157780 0.8144324
157790 0.8080339
157800 0.8072045
157810 0.8194537
157820 0.8172716
157830 0.8183828
157840 0.8212581
157850 0.8158373
157860 0.8216257
157870 0.8239824
157880 0.8252131
157890 0.8281268
157900 0.822197
157910 0.816999
157920 0.8236782
157930 0.8181033
157940 0.8322019
157950 0.8420638
157960 0.8401893
157970 0.841011
157980 0.8482278
157990 0.8411808
158000 0.8511526
158010 0.8415523
158020 0.8302224
158030 0.8319847
158040 0.8435999
158050 0.8307822
158060 0.8296828
158070 0.821032
158080 0.8323163
158090 0.8361611
158100 0.8267004
158110 0.8348307
158120 0.8248463
158130 0.8278071
158140 0.8293381
158150 0.8301142
158160 0.8289775
158170 0.8144473
158180 0.8116238
158190 0.8120807
158200 0.8153071
158210 0.813763
158220 0.8111637
158230 0.8169376
158240 0.814867
158250 0.811498
158260 0.8230644
158270 0.8281298
158280 0.8276316
158290 0.822895
158300 0.8190766
158310 0.8285586
158320 0.8227066
158330 0.8158998
158340 0.818839
158350 0.8278036
158360 0.8322381
158370 0.8269664
158380 0.8325399
158390 0.8347438
158400 0.820946
158410 0.8272762
158420 0.8301861
158430 0.8380101
158440 0.844336
158450 0.8237016
158460 0.8452539
158470 0.8474554
158480 0.8374453
158490 0.8431219
158500 0.8439847
158510 0.8329839
158520 0.8331756
158530 0.8324938
158540 0.8356946
158550 0.8497183
158560 0.825762
158570 0.8290716
158580 0.8200065
158590 0.8208096
158600 0.8280318
158610 0.8306777
158620 0.8325738
158630 0.8310627
158640 0.8225336
158650 0.8353078
158660 0.8404119
158670 0.8354815
158680 0.8379135
158690 0.818235
158700 0.8320948
158710 0.8262596
158720 0.843376
158730 0.8291349
158740 0.827638
158750 0.8197034
158760 0.8197793
158770 0.8262342
158780 0.8178038
158790 0.8232267
158800 0.8164176
158810 0.8257512
158820 0.8247263
158830 0.8320141
158840 0.8343941
158850 0.8178449
158860 0.8135954
158870 0.8060374
158880 0.8114188
158890 0.8063723
158900 0.8117141
158910 0.8330916
158920 0.8306274
158930 0.8348751
158940 0.8340037
158950 0.8522478
158960 0.8355203
158970 0.8384675
158980 0.8422123
158990 0.8386198
159000 0.8419774
159010 0.822812
159020 0.8383718
159030 0.8440877
159040 0.8450938
159050 0.8358215
159060 0.8531477
159070 0.8601937
159080 0.8372021
159090 0.83369
159100 0.8456352
159110 0.8312632
159120 0.8350748
159130 0.8316882
159140 0.828079
159150 0.8219749
159160 0.8344858
159170 0.81851
159180 0.8398677
159190 0.8279761
159200 0.8199342
159210 0.8335958
159220 0.8135735
159230 0.8117083
159240 0.8248672
159250 0.8250794
159260 0.8250814
159270 0.8227828
159280 0.8262515
159290 0.8210535
159300 0.8138837
159310 0.8158305
159320 0.817268
159330 0.8044302
159340 0.8009387
159350 0.794395
159360 0.8043349
159370 0.7984259
159380 0.7970241
159390 0.803407
159400 0.8035259
159410 0.7998042
159420 0.801424
159430 0.7982256
159440 0.7903586
159450 0.7995715
159460 0.801349
159470 0.803421
159480 0.807968
159490 0.8032278
159500 0.8144486
159510 0.7998804
159520 0.7974659
159530 0.809305
159540 0.8133933
159550 0.8174787
159560 0.8156333
159570 0.8174087
159580 0.8177124
159590 0.8068577
159600 0.8096396
159610 0.8210194
159620 0.8271577
159630 0.8194873
159640 0.8245037
159650 0.821672
159660 0.820535
159670 0.8326517
159680 0.8297461
159690 0.8116649
159700 0.8139624
159710 0.8201037
159720 0.8169754
159730 0.8226876
159740 0.835644
159750 0.8216946
159760 0.8226905
159770 0.8207931
159780 0.8210809
159790 0.8104342
159800 0.8133731
159810 0.8201737
159820 0.8284261
159830 0.8380833
159840 0.834011
159850 0.817741
159860 0.8219979
159870 0.835009
159880 0.8301018
159890 0.8321136
159900 0.8303529
159910 0.8256004
159920 0.8126696
159930 0.8187537
159940 0.8104294
159950 0.8058178
159960 0.8221222
159970 0.823556
159980 0.8127009
159990 0.8143346
160000 0.8135904
160010 0.8172956
160020 0.8135415
160030 0.8083887
160040 0.7987286
160050 0.7948843
160060 0.8053759
160070 0.8095679
160080 0.8157051
160090 0.8208049
160100 0.8133112
160110 0.8107988
160120 0.7986591
160130 0.8111062
160140 0.8077058
160150 0.8143569
160160 0.8059306
160170 0.8089961
160180 0.8145541
160190 0.803968
160200 0.8131214
160210 0.8128902
160220 0.8084073
160230 0.7994274
160240 0.8085832
160250 0.8130108
160260 0.8101715
160270 0.827802
160280 0.8279764
160290 0.8258676
160300 0.8180664
160310 0.8145983
160320 0.8105282
160330 0.8170094
160340 0.8318862
160350 0.8213403
160360 0.8204148
160370 0.8202878
160380 0.8252657
160390 0.8166843
160400 0.8147988
160410 0.8040077
160420 0.8117421
160430 0.8031726
160440 0.8029296
160450 0.8010519
160460 0.8123541
160470 0.7994256
160480 0.7988993
160490 0.814005
160500 0.8038464
160510 0.8064591
160520 0.8108352
160530 0.8057314
160540 0.8211643
160550 0.8152851
160560 0.8125071
160570 0.8082991
160580 0.8111341
160590 0.8193926
160600 0.8142421
160610 0.8196003
160620 0.8047417
160630 0.8225595
160640 0.8206106
160650 0.8118142
160660 0.814441
160670 0.8018469
160680 0.8083329
160690 0.8141277
160700 0.8124579
160710 0.8193201
160720 0.8090937
160730 0.8250934
160740 0.8268138
160750 0.8241698
160760 0.8149295
160770 0.7983616
160780 0.7894791
160790 0.7851823
160800 0.7990571
160810 0.813565
160820 0.7871954
160830 0.7946972
160840 0.7957384
160850 0.7840293
160860 0.7764315
160870 0.7764162
160880 0.789537
160890 0.7917669
160900 0.7978666
160910 0.7919239
160920 0.7923303
160930 0.7847562
160940 0.7961714
160950 0.7982274
160960 0.8064107
160970 0.7899346
160980 0.7935727
160990 0.8000851
161000 0.7831716
161010 0.7898546
161020 0.7967517
161030 0.8069676
161040 0.793591
161050 0.7957829
161060 0.7974182
161070 0.7974749
161080 0.7904487
161090 0.7999452
161100 0.7919037
161110 0.7888408
161120 0.7909159
161130 0.7880235
161140 0.7798181
161150 0.7727213
161160 0.7826211
161170 0.7819528
161180 0.7844484
161190 0.7757328
161200 0.7837698
161210 0.7967808
161220 0.793161
161230 0.7805966
161240 0.7897518
161250 0.7724532
161260 0.7809719
161270 0.7699404
161280 0.7728317
161290 0.7783267
161300 0.7939029
161310 0.7882683
161320 0.7944792
161330 0.7877214
161340 0.7893917
161350 0.7930331
161360 0.7971086
161370 0.7864671
161380 0.8024006
161390 0.796123
161400 0.7928195
161410 0.7964905
161420 0.800729
161430 0.793565
161440 0.7851684
161450 0.7983055
161460 0.8021365
161470 0.8034216
161480 0.7917168
161490 0.7997584
161500 0.7900273
161510 0.8036787
161520 0.8080387
161530 0.8032506
161540 0.80494
161550 0.8023972
161560 0.7930971
161570 0.7831908
161580 0.7905538
161590 0.7936872
161600 0.7945681
161610 0.8070059
161620 0.8010331
161630 0.8045681
161640 0.804092
161650 0.8108546
161660 0.8211233
161670 0.8210511
161680 0.8152282
161690 0.8167142
161700 0.8131181
161710 0.8096572
161720 0.8056314
161730 0.7963369
161740 0.8039155
161750 0.8070261
161760 0.7993554
161770 0.8004245
161780 0.8122634
161790 0.8034183
161800 0.7986586
161810 0.801605
161820 0.8096027
161830 0.7962055
161840 0.7920299
161850 0.7894285
161860 0.7933571
161870 0.7949211
161880 0.7939146
161890 0.7917439
161900 0.7803314
161910 0.7905881
161920 0.7880972
161930 0.8002074
161940 0.7975709
161950 0.8012614
161960 0.8049354
161970 0.793626
161980 0.7878116
161990 0.7929116
162000 0.8011248
162010 0.8047261
162020 0.8124557
162030 0.7957987
162040 0.8100473
162050 0.8023571
162060 0.7928351
162070 0.8066441
162080 0.7998679
162090 0.8159877
162100 0.8162886
162110 0.8116443
162120 0.8080651
162130 0.8135465
162140 0.8226424
162150 0.8081133
162160 0.8235309
162170 0.836956
162180 0.8306403
162190 0.8347171
162200 0.828137
162210 0.8367503
162220 0.8271388
162230 0.8132012
162240 0.818144
162250 0.8118138
162260 0.8260976
162270 0.8168858
162280 0.8195716
162290 0.8075972
162300 0.7913419
162310 0.7879378
162320 0.7903522
162330 0.7942942
162340 0.8126603
162350 0.8079814
162360 0.8053291
162370 0.8101652
162380 0.8118693
162390 0.8098009
162400 0.8075921
162410 0.8084359
162420 0.8166154
162430 0.8120973
162440 0.8205628
162450 0.8174376
162460 0.8224675
162470 0.8238342
162480 0.8233221
162490 0.815091
162500 0.8099341
162510 0.8015094
162520 0.8019841
162530 0.7933893
162540 0.8091385
162550 0.8137931
162560 0.8122698
162570 0.817396
162580 0.8156004
162590 0.8037288
162600 0.7973222
162610 0.7952604
162620 0.7911779
162630 0.7988172
162640 0.8125282
162650 0.80676
162660 0.8229738
162670 0.8187774
162680 0.8177395
162690 0.8123247
162700 0.7964939
162710 0.8113518
162720 0.8073605
162730 0.795894
162740 0.7959715
162750 0.7953297
162760 0.8003228
162770 0.7910458
162780 0.7926537
162790 0.798296
162800 0.7963054
162810 0.7989123
162820 0.7972074
162830 0.7921418
162840 0.7851645
162850 0.7913405
162860 0.8082772
162870 0.8078977
162880 0.7950768
162890 0.7873951
162900 0.7806379
162910 0.800835
162920 0.7948455
162930 0.8056045
162940 0.7979435
162950 0.8118266
162960 0.8181931
162970 0.8081525
162980 0.8039911
162990 0.7917529
163000 0.7787489
163010 0.7821386
163020 0.7845083
163030 0.7759998
163040 0.7791764
163050 0.7791653
163060 0.770113
163070 0.7762792
163080 0.7872459
163090 0.7893264
163100 0.7855129
163110 0.7965553
163120 0.7894011
163130 0.8029642
163140 0.7964617
163150 0.7973867
163160 0.8128557
163170 0.8082091
163180 0.8238237
163190 0.8065051
163200 0.8082753
163210 0.7953764
163220 0.8153734
163230 0.8022045
163240 0.8010482
163250 0.7945973
163260 0.7928472
163270 0.8106276
163280 0.8069537
163290 0.8007483
163300 0.8098362
163310 0.8142992
163320 0.8233783
163330 0.8082385
163340 0.8145524
163350 0.8121667
163360 0.8104388
163370 0.8122002
163380 0.8186791
163390 0.8029228
163400 0.8094639
163410 0.8308082
163420 0.8160688
163430 0.8042307
163440 0.8035248
163450 0.800015
163460 0.8101864
163470 0.7980379
163480 0.8080256
163490 0.8069389
163500 0.8026795
163510 0.8039957
163520 0.8076063
163530 0.8018144
163540 0.7882947
163550 0.7835618
163560 0.7768558
163570 0.7762561
163580 0.7830462
163590 0.768921
163600 0.7620829
163610 0.777537
163620 0.7721276
163630 0.7791548
163640 0.7776656
163650 0.7845545
163660 0.7759866
163670 0.778547
163680 0.7707751
163690 0.7737452
163700 0.7528409
163710 0.7599943
163720 0.7728842
163730 0.7906497
163740 0.7723506
163750 0.7802298
163760 0.7814079
163770 0.7728466
163780 0.7750782
163790 0.7737159
163800 0.7621057
163810 0.7658069
163820 0.7744357
163830 0.7820738
163840 0.7711812
163850 0.7757413
163860 0.78101
163870 0.7826024
163880 0.7758846
163890 0.7802201
163900 0.7758861
163910 0.7745385
163920 0.7749494
163930 0.7743691
163940 0.7810315
163950 0.7775051
163960 0.7757775
163970 0.7886602
163980 0.7842276
163990 0.7840343
164000 0.7982818
164010 0.8031983
164020 0.7993497
164030 0.7883434
164040 0.774822
164050 0.7782415
164060 0.7836438
164070 0.7802718
164080 0.7864431
164090 0.7896039
164100 0.7938992
164110 0.7937479
164120 0.7852837
164130 0.7722108
164140 0.7799247
164150 0.7839791
164160 0.7943293
164170 0.7863023
164180 0.7846437
164190 0.7660959
164200 0.7696828
164210 0.7627011
164220 0.7774119
164230 0.7900124
164240 0.7787976
164250 0.7701793
164260 0.7627788
164270 0.765923
164280 0.7623327
164290 0.7707332
164300 0.7629364
164310 0.772404
164320 0.7773414
164330 0.8021941
164340 0.7967436
164350 0.7829243
164360 0.7852458
164370 0.7817611
164380 0.7826132
164390 0.7944213
164400 0.8015538
164410 0.7941476
164420 0.7906955
164430 0.7912941
164440 0.7807034
164450 0.78594
164460 0.7767267
164470 0.7817497
164480 0.7793855
164490 0.7792047
164500 0.7745394
164510 0.7582881
164520 0.7704177
164530 0.775125
164540 0.7864497
164550 0.7800161
164560 0.7874758
164570 0.7960814
164580 0.7963924
164590 0.7923182
164600 0.7881173
164610 0.7869813
164620 0.7874179
164630 0.7962171
164640 0.8009161
164650 0.7881936
164660 0.7796652
164670 0.7766327
164680 0.7877107
164690 0.7882625
164700 0.7927769
164710 0.7966274
164720 0.7902064
164730 0.8003978
164740 0.8039681
164750 0.808912
164760 0.8166255
164770 0.8049939
164780 0.79988
164790 0.7796273
164800 0.8005497
164810 0.8032451
164820 0.7854079
164830 0.7940364
164840 0.7982479
164850 0.7948695
164860 0.8005246
164870 0.7974864
164880 0.7916813
164890 0.7945001
164900 0.7865019
164910 0.7842456
164920 0.793329
164930 0.7930471
164940 0.7951986
164950 0.7790306
164960 0.7807585
164970 0.7768396
164980 0.7819922
164990 0.7837294
165000 0.7856035
165010 0.7977506
165020 0.7996047
165030 0.7983338
165040 0.795449
165050 0.7859735
165060 0.7896339
165070 0.8047636
165080 0.7973838
165090 0.7977653
165100 0.7914932
165110 0.7861742
165120 0.7849908
165130 0.7737839
165140 0.7719511
165150 0.7895958
165160 0.7837321
165170 0.7825035
165180 0.7926459
165190 0.7846535
165200 0.7882356
165210 0.787515
165220 0.7916197
165230 0.782296
165240 0.7854453
165250 0.7842427
165260 0.7997146
165270 0.7960398
165280 0.8044494
165290 0.8107309
165300 0.811815
165310 0.8110553
165320 0.8073901
165330 0.8191952
165340 0.804993
165350 0.8082637
165360 0.8093131
165370 0.8263551
165380 0.8124969
165390 0.8207641
165400 0.8166238
165410 0.8052436
165420 0.7949978
165430 0.801407
165440 0.8139462
165450 0.804945
165460 0.7931741
165470 0.7828061
165480 0.7933886
165490 0.80224
165500 0.7994494
165510 0.7955908
165520 0.7930236
165530 0.7847215
165540 0.7965829
165550 0.7977025
165560 0.7939543
165570 0.798116
165580 0.7842265
165590 0.7812162
165600 0.7705207
165610 0.7812437
165620 0.7717305
165630 0.7732974
165640 0.7705796
165650 0.773286
165660 0.7769396
165670 0.7856945
165680 0.7869831
165690 0.7957988
165700 0.7897852
165710 0.8064756
165720 0.7889428
165730 0.7953798
165740 0.8039615
165750 0.8036057
165760 0.7895505
165770 0.8003716
165780 0.8037246
165790 0.8150982
165800 0.8166851
165810 0.8266183
165820 0.8241314
165830 0.8029413
165840 0.815778
165850 0.8138937
165860 0.8069784
165870 0.7905887
165880 0.8079172
165890 0.8015197
165900 0.8045094
165910 0.7939697
165920 0.8010695
165930 0.7961613
165940 0.7994072
165950 0.8069341
165960 0.8130952
165970 0.8008384
165980 0.7960397
165990 0.7812133
166000 0.7960168
166010 0.8049015
166020 0.8040964
166030 0.8085225
166040 0.7948754
166050 0.7875476
166060 0.7961543
166070 0.7988834
166080 0.7994994
166090 0.8049244
166100 0.8102484
166110 0.8186431
166120 0.8231426
166130 0.8147803
166140 0.8170781
166150 0.8068506
166160 0.81238
166170 0.8167009
166180 0.8107592
166190 0.8141967
166200 0.8126969
166210 0.8232901
166220 0.8116535
166230 0.8156239
166240 0.8115672
166250 0.81214
166260 0.8156886
166270 0.8097019
166280 0.793249
166290 0.7856756
166300 0.7849862
166310 0.7855065
166320 0.796017
166330 0.7874172
166340 0.7858064
166350 0.7869347
166360 0.7866669
166370 0.7971309
166380 0.7970576
166390 0.7929179
166400 0.7850046
166410 0.7939474
166420 0.789009
166430 0.7951515
166440 0.7914436
166450 0.7827337
166460 0.7940555
166470 0.7759016
166480 0.7773588
166490 0.7852973
166500 0.7865279
166510 0.7817464
166520 0.7880902
166530 0.7911509
166540 0.799463
166550 0.7953358
166560 0.7944937
166570 0.8017762
166580 0.8083829
166590 0.8010895
166600 0.8082287
166610 0.8058354
166620 0.8072433
166630 0.8034121
166640 0.8228397
166650 0.8336609
166660 0.8174427
166670 0.8169156
166680 0.8070665
166690 0.8144721
166700 0.8235454
166710 0.8143063
166720 0.8095727
166730 0.8085681
166740 0.8148834
166750 0.8159541
166760 0.8079697
166770 0.7996212
166780 0.8055984
166790 0.800469
166800 0.793223
166810 0.7980284
166820 0.8023956
166830 0.7985092
166840 0.7973042
166850 0.8173422
166860 0.8150139
166870 0.8168705
166880 0.797648
166890 0.805481
166900 0.7983999
166910 0.7886626
166920 0.7807506
166930 0.7916189
166940 0.8081896
166950 0.8014945
166960 0.8009354
166970 0.8013188
166980 0.7992173
166990 0.7949561
167000 0.7976107
167010 0.7860276
167020 0.7904645
167030 0.7940031
167040 0.7997845
167050 0.7907811
167060 0.7896401
167070 0.7794136
167080 0.7890826
167090 0.781751
167100 0.77257
167110 0.7888186
167120 0.7934694
167130 0.8006518
167140 0.7994657
167150 0.8013346
167160 0.7940228
167170 0.8066374
167180 0.7933088
167190 0.7974695
167200 0.7962874
167210 0.8049674
167220 0.8032335
167230 0.7921412
167240 0.8075277
167250 0.8076876
167260 0.7957373
167270 0.7958658
167280 0.8086642
167290 0.7937505
167300 0.8112476
167310 0.8034838
167320 0.8045987
167330 0.8108645
167340 0.8196429
167350 0.8107995
167360 0.807408
167370 0.7966825
167380 0.7994683
167390 0.7975921
167400 0.7977343
167410 0.8201907
167420 0.8244867
167430 0.8080865
167440 0.8128743
167450 0.8125032
167460 0.8043329
167470 0.7993227
167480 0.7953262
167490 0.7862766
167500 0.8049062
167510 0.809094
167520 0.8101472
167530 0.8102679
167540 0.8025685
167550 0.8085043
167560 0.8042955
167570 0.7997955
167580 0.7936971
167590 0.7963378
167600 0.7860181
167610 0.7945108
167620 0.8063588
167630 0.8021021
167640 0.8030884
167650 0.8038933
167660 0.8116193
167670 0.7995352
167680 0.7976133
167690 0.8037439
167700 0.8210974
167710 0.8105327
167720 0.8198146
167730 0.8353703
167740 0.8248205
167750 0.801559
167760 0.817721
167770 0.8174435
167780 0.8133234
167790 0.8175082
167800 0.8217191
167810 0.8302358
167820 0.8290361
167830 0.817084
167840 0.8181346
167850 0.8022451
167860 0.796568
167870 0.8057011
167880 0.8115667
167890 0.8175644
167900 0.8248089
167910 0.8166264
167920 0.8072059
167930 0.8102561
167940 0.8119671
167950 0.8124943
167960 0.8022744
167970 0.8018039
167980 0.8105457
167990 0.7958093
168000 0.7919127
168010 0.784561
168020 0.8078761
168030 0.8206762
168040 0.8049175
168050 0.801439
168060 0.8133773
168070 0.8013343
168080 0.7901778
168090 0.7908282
168100 0.7745175
168110 0.7912418
168120 0.7838687
168130 0.7789747
168140 0.7853241
168150 0.7795691
168160 0.7772965
168170 0.7780732
168180 0.7861853
168190 0.7850057
168200 0.7781829
168210 0.7804691
168220 0.7780732
168230 0.7797008
168240 0.788938
168250 0.7867425
168260 0.7903755
168270 0.7901437
168280 0.7832488
168290 0.7917181
168300 0.7896141
168310 0.7781929
168320 0.7862639
168330 0.7817731
168340 0.7869654
168350 0.7844892
168360 0.7714233
168370 0.7794781
168380 0.7875215
168390 0.7879816
168400 0.7899103
168410 0.7960239
168420 0.7817636
168430 0.7855536
168440 0.7944405
168450 0.7896033
168460 0.8003495
168470 0.7925992
168480 0.7973264
168490 0.8005067
168500 0.7893279
168510 0.7943389
168520 0.7905582
168530 0.7947006
168540 0.7939215
168550 0.7903232
168560 0.7876553
168570 0.782765
168580 0.7807335
168590 0.7869719
168600 0.7800474
168610 0.7918825
168620 0.7902638
168630 0.7921875
168640 0.8046473
168650 0.8016507
168660 0.7962072
168670 0.8058931
168680 0.8063015
168690 0.8151428
168700 0.8053987
168710 0.8224607
168720 0.7985581
168730 0.8022814
168740 0.8070769
168750 0.8088506
168760 0.8112252
168770 0.8003125
168780 0.800586
168790 0.7918609
168800 0.7923099
168810 0.7853501
168820 0.7856402
168830 0.7955588
168840 0.8003118
168850 0.8096877
168860 0.7994542
168870 0.8041664
168880 0.7924994
168890 0.7918416
168900 0.7804704
168910 0.7730159
168920 0.7636572
168930 0.7764662
168940 0.7832218
168950 0.7816264
168960 0.7786927
168970 0.7720876
168980 0.7677271
168990 0.7607727
169000 0.7686211
169010 0.7791948
169020 0.7845678
169030 0.7798001
169040 0.7691879
169050 0.7696028
169060 0.7718772
169070 0.7739364
169080 0.7685814
169090 0.7700717
169100 0.7650649
169110 0.7598999
169120 0.7719489
169130 0.7739074
169140 0.7719348
169150 0.7644314
169160 0.7554461
169170 0.7498219
169180 0.74942
169190 0.7359486
169200 0.7406954
169210 0.7422005
169220 0.7464793
169230 0.7551817
169240 0.7672576
169250 0.7752485
169260 0.7707384
169270 0.7699846
169280 0.7777078
169290 0.7643113
169300 0.7639806
169310 0.7719263
169320 0.7665898
169330 0.774
169340 0.773751
169350 0.7771391
169360 0.7649945
169370 0.7576125
169380 0.7607923
169390 0.750705
169400 0.7489988
169410 0.7606476
169420 0.7638066
169430 0.75402
169440 0.7673396
169450 0.76554
169460 0.7532311
169470 0.7584139
169480 0.7776054
169490 0.7666844
169500 0.7708272
169510 0.7718199
169520 0.7815222
169530 0.7810183
169540 0.7696025
169550 0.7708387
169560 0.7752765
169570 0.7859844
169580 0.7759343
169590 0.7692417
169600 0.7589909
169610 0.7677279
169620 0.7582793
169630 0.7688211
169640 0.772904
169650 0.790947
169660 0.795504
169670 0.7961873
169680 0.7720066
169690 0.7679376
169700 0.7715934
169710 0.7739284
169720 0.781471
169730 0.785794
169740 0.7953371
169750 0.7882866
169760 0.7749993
169770 0.770114
169780 0.7861691
169790 0.7856532
169800 0.7757471
169810 0.7797938
169820 0.7685643
169830 0.7689341
169840 0.7736218
169850 0.7676076
169860 0.7733479
169870 0.7785735
169880 0.7720554
169890 0.7813723
169900 0.7827628
169910 0.7858505
169920 0.7819102
169930 0.7708037
169940 0.7685761
169950 0.7681901
169960 0.775636
169970 0.7743468
169980 0.7648411
169990 0.7699209
170000 0.7738401
170010 0.7702077
170020 0.7751048
170030 0.7721343
170040 0.7836803
170050 0.7884998
170060 0.7768342
170070 0.7736887
170080 0.7720912
170090 0.7735571
170100 0.7816452
170110 0.7775565
170120 0.7820092
170130 0.7699795
170140 0.7625222
170150 0.7605364
170160 0.7654632
170170 0.7729679
170180 0.7684192
170190 0.7638592
170200 0.7659677
170210 0.7756553
170220 0.7656245
170230 0.7629515
170240 0.7627442
170250 0.7684049
170260 0.7636217
170270 0.770998
170280 0.7727395
170290 0.7772381
170300 0.7781934
170310 0.7680788
170320 0.7690827
170330 0.7703347
170340 0.7758134
170350 0.7788
170360 0.7677626
170370 0.7610787
170380 0.7686118
170390 0.7762395
170400 0.7630517
170410 0.7626403
170420 0.7801455
170430 0.7739865
170440 0.7740282
170450 0.7857098
170460 0.7955733
170470 0.8037477
170480 0.779534
170490 0.775883
170500 0.7729726
170510 0.7803595
170520 0.7930971
170530 0.7955692
170540 0.7975329
170550 0.8034185
170560 0.7840524
170570 0.7818364
170580 0.7889962
170590 0.7973807
170600 0.7917718
170610 0.7846143
170620 0.7871175
170630 0.7851593
170640 0.7739505
170650 0.7719383
170660 0.784026
170670 0.7792743
170680 0.7888477
170690 0.7800893
170700 0.7847947
170710 0.7770643
170720 0.7855074
170730 0.7857445
170740 0.7800353
170750 0.7805963
170760 0.7859092
170770 0.7845535
170780 0.7695699
170790 0.7851865
170800 0.7785758
170810 0.7652237
170820 0.7654358
170830 0.7614849
170840 0.762976
170850 0.7635139
170860 0.7660463
170870 0.7606195
170880 0.7698979
170890 0.7684204
170900 0.7563587
170910 0.7683816
170920 0.7758402
170930 0.7855869
170940 0.7871604
170950 0.7791033
170960 0.7822322
170970 0.7903665
170980 0.7800646
170990 0.7741612
171000 0.7815687
171010 0.7719814
171020 0.7784745
171030 0.7751141
171040 0.774042
171050 0.7727908
171060 0.7711793
171070 0.7708104
171080 0.7740912
171090 0.7610996
171100 0.7705495
171110 0.7729518
171120 0.7629594
171130 0.7552791
171140 0.761633
171150 0.7573051
171160 0.7726789
171170 0.7726719
171180 0.7802528
171190 0.7764895
171200 0.7740811
171210 0.7655567
171220 0.7695755
171230 0.7638285
171240 0.7494695
171250 0.75577
171260 0.7592093
171270 0.7791922
171280 0.7778166
171290 0.7785917
171300 0.7657115
171310 0.7804437
171320 0.7586382
171330 0.7625883
171340 0.7708647
171350 0.766644
171360 0.7636411
171370 0.7510055
171380 0.741075
171390 0.7483112
171400 0.7536032
171410 0.7585416
171420 0.7628021
171430 0.7641342
171440 0.7779301
171450 0.7721854
171460 0.7679191
171470 0.7657919
171480 0.7679149
171490 0.75834
171500 0.7608698
171510 0.7682934
171520 0.7644163
171530 0.7663911
171540 0.7540771
171550 0.7628837
171560 0.7438533
171570 0.7304599
171580 0.727808
171590 0.7198322
171600 0.7332206
171610 0.7428179
171620 0.7523388
171630 0.7671896
171640 0.7589533
171650 0.7587519
171660 0.7575637
171670 0.755662
171680 0.7502462
171690 0.7576086
171700 0.7618469
171710 0.7645484
171720 0.769158
171730 0.7706307
171740 0.7772055
171750 0.7626137
171760 0.7712196
171770 0.7848141
171780 0.8055016
171790 0.8031638
171800 0.8052439
171810 0.8095439
171820 0.8054195
171830 0.8073611
171840 0.7856733
171850 0.7968981
171860 0.8182716
171870 0.8158733
171880 0.8120902
171890 0.8109767
171900 0.8075754
171910 0.7874227
171920 0.7827995
171930 0.7792324
171940 0.8010234
171950 0.7992306
171960 0.8047372
171970 0.7962177
171980 0.7979476
171990 0.7982022
172000 0.7987611
172010 0.7779599
172020 0.7914222
172030 0.787223
172040 0.7814937
172050 0.7767152
172060 0.7960633
172070 0.7899323
172080 0.7991436
172090 0.7966473
172100 0.7883231
172110 0.8003438
172120 0.7852945
172130 0.7820107
172140 0.7998543
172150 0.7738615
172160 0.7740881
172170 0.7859178
172180 0.7833125
172190 0.7874227
172200 0.7926508
172210 0.7924742
172220 0.8028836
172230 0.816878
172240 0.8052068
172250 0.8037377
172260 0.7905181
172270 0.7983078
172280 0.8057501
172290 0.8015942
172300 0.8044385
172310 0.8123196
172320 0.8020732
172330 0.799515
172340 0.7997894
172350 0.8021991
172360 0.7980281
172370 0.8014588
172380 0.7875736
172390 0.8133839
172400 0.8033018
172410 0.7954633
172420 0.7822204
172430 0.7724318
172440 0.7662278
172450 0.7688048
172460 0.7779532
172470 0.7731371
172480 0.771133
172490 0.7685039
172500 0.761503
172510 0.7792025
172520 0.7926991
172530 0.7741941
172540 0.7773811
172550 0.7714536
172560 0.7661633
172570 0.7546091
172580 0.7701977
172590 0.7648317
172600 0.7778974
172610 0.7889249
172620 0.795015
172630 0.7907307
172640 0.786137
172650 0.7847895
172660 0.7852384
172670 0.7972857
172680 0.8000709
172690 0.8046625
172700 0.7992581
172710 0.8139704
172720 0.8051248
172730 0.8020199
172740 0.8028167
172750 0.8023749
172760 0.8127312
172770 0.8003773
172780 0.8102481
172790 0.8061655
172800 0.8051697
172810 0.7902665
172820 0.7828861
172830 0.78637
172840 0.788209
172850 0.8022848
172860 0.785136
172870 0.7724686
172880 0.7714779
172890 0.7640805
172900 0.7763066
172910 0.7825572
172920 0.8038082
172930 0.7863877
172940 0.7908502
172950 0.7961587
172960 0.8005784
172970 0.8049303
172980 0.8061371
172990 0.8143203
173000 0.817347
173010 0.80344
173020 0.8082443
173030 0.8129116
173040 0.8096929
173050 0.8121146
173060 0.813572
173070 0.7939953
173080 0.7973284
173090 0.7953653
173100 0.8003496
173110 0.8003924
173120 0.7932118
173130 0.8144769
173140 0.7928855
173150 0.7897989
173160 0.7954748
173170 0.7868825
173180 0.7814378
173190 0.7775496
173200 0.784826
173210 0.7712659
173220 0.7861707
173230 0.8016323
173240 0.8100627
173250 0.8069034
173260 0.8068562
173270 0.7920083
173280 0.7895936
173290 0.7980648
173300 0.7951412
173310 0.7952363
173320 0.7989992
173330 0.7954662
173340 0.7967252
173350 0.7978342
173360 0.7947068
173370 0.7884966
173380 0.7845822
173390 0.786545
173400 0.7796437
173410 0.7831278
173420 0.7806424
173430 0.7725667
173440 0.7790676
173450 0.7955382
173460 0.7915605
173470 0.7788423
173480 0.780845
173490 0.7756738
173500 0.7774811
173510 0.7850522
173520 0.7770343
173530 0.7794885
173540 0.7888841
173550 0.7948893
173560 0.8024628
173570 0.8028587
173580 0.816139
173590 0.8128108
173600 0.7847862
173610 0.7986676
173620 0.7844253
173630 0.7842533
173640 0.7949274
173650 0.7964338
173660 0.8061258
173670 0.8026315
173680 0.8116578
173690 0.8040596
173700 0.8127154
173710 0.8023892
173720 0.8048421
173730 0.7947856
173740 0.7989141
173750 0.8045101
173760 0.8070709
173770 0.8066962
173780 0.8059025
173790 0.8048802
173800 0.7962042
173810 0.7937256
173820 0.7949755
173830 0.7986779
173840 0.8046209
173850 0.8070304
173860 0.806818
173870 0.8047216
173880 0.7947041
173890 0.7888209
173900 0.7813472
173910 0.7832118
173920 0.7919014
173930 0.7807667
173940 0.7840073
173950 0.7862962
173960 0.792138
173970 0.7877292
173980 0.801182
173990 0.7990162
174000 0.7912443
174010 0.7843537
174020 0.7925028
174030 0.7771883
174040 0.7930228
174050 0.7982855
174060 0.8001276
174070 0.7988859
174080 0.7997626
174090 0.7967542
174100 0.7835166
174110 0.7892379
174120 0.7953842
174130 0.7963136
174140 0.7978377
174150 0.8071397
174160 0.8051222
174170 0.8013176
174180 0.7905277
174190 0.7906768
174200 0.7900872
174210 0.8006585
174220 0.7897081
174230 0.7873379
174240 0.7887274
174250 0.7953561
174260 0.7866262
174270 0.7970486
174280 0.7747892
174290 0.7757136
174300 0.7895139
174310 0.7693983
174320 0.7754642
174330 0.7693406
174340 0.7834842
174350 0.7800463
174360 0.7776615
174370 0.7762941
174380 0.7901617
174390 0.7841206
174400 0.7937826
174410 0.7937541
174420 0.7963817
174430 0.7737225
174440 0.7973316
174450 0.7957715
174460 0.7824039
174470 0.7879546
174480 0.8028428
174490 0.8077786
174500 0.8008091
174510 0.7940753
174520 0.7894993
174530 0.7716719
174540 0.7815086
174550 0.775731
174560 0.7838537
174570 0.7744126
174580 0.7772505
174590 0.7827272
174600 0.7974172
174610 0.798862
174620 0.8049368
174630 0.8078862
174640 0.8086334
174650 0.8033516
174660 0.8074081
174670 0.7968947
174680 0.7932326
174690 0.7706281
174700 0.7770869
174710 0.7898026
174720 0.7941853
174730 0.7797793
174740 0.7815918
174750 0.7950529
174760 0.7918536
174770 0.7983563
174780 0.7888818
174790 0.7964959
174800 0.800819
174810 0.7905799
174820 0.7975548
174830 0.8005226
174840 0.8113528
174850 0.7993789
174860 0.7880633
174870 0.7838615
174880 0.7895467
174890 0.7968147
174900 0.7905681
174910 0.7874206
174920 0.7877772
174930 0.7992919
174940 0.8037142
174950 0.803112
174960 0.8027223
174970 0.8011581
174980 0.7966821
174990 0.8057033
175000 0.7991895
175010 0.8099008
175020 0.7938991
175030 0.7957414
175040 0.7959495
175050 0.788025
175060 0.7943449
175070 0.7840922
175080 0.7944355
175090 0.7868844
175100 0.775241
175110 0.795385
175120 0.7720259
175130 0.7891247
175140 0.785772
175150 0.781011
175160 0.7799612
175170 0.7751728
175180 0.7777503
175190 0.7712367
175200 0.7679182
175210 0.7762406
175220 0.7758483
175230 0.7781791
175240 0.7712352
175250 0.7693315
175260 0.7750679
175270 0.7796683
175280 0.7835048
175290 0.7784214
175300 0.7880929
175310 0.798926
175320 0.7950658
175330 0.8022187
175340 0.7934836
175350 0.7975336
175360 0.7882969
175370 0.7849277
175380 0.7992106
175390 0.7963231
175400 0.8025172
175410 0.7963606
175420 0.7872775
175430 0.786976
175440 0.7874577
175450 0.7955065
175460 0.7910635
175470 0.7922345
175480 0.7828158
175490 0.7730665
175500 0.7760932
175510 0.7848098
175520 0.7832872
175530 0.7832031
175540 0.7853318
175550 0.785719
175560 0.7821558
175570 0.7820861
175580 0.7910945
175590 0.7816718
175600 0.7688261
175610 0.7715226
175620 0.76175
175630 0.7495549
175640 0.7472741
175650 0.7503604
175660 0.7661826
175670 0.7842241
175680 0.7891641
175690 0.7846776
175700 0.7713575
175710 0.7722598
175720 0.7713408
175730 0.7686536
175740 0.7683812
175750 0.7829494
175760 0.7856426
175770 0.7860888
175780 0.7886935
175790 0.7744287
175800 0.7692905
175810 0.7693257
175820 0.7827018
175830 0.7844728
175840 0.7934639
175850 0.7929953
175860 0.7990286
175870 0.7960591
175880 0.7761479
175890 0.7863042
175900 0.7827096
175910 0.7784684
175920 0.7800254
175930 0.7820151
175940 0.7782992
175950 0.7926711
175960 0.7974687
175970 0.7952828
175980 0.7954445
175990 0.7873251
176000 0.7964989
176010 0.8008711
176020 0.806844
176030 0.8027149
176040 0.8025074
176050 0.8017204
176060 0.7943596
176070 0.7902573
176080 0.7917215
176090 0.7843862
176100 0.797012
176110 0.8022866
176120 0.797388
176130 0.8015925
176140 0.8113194
176150 0.7996562
176160 0.8106005
176170 0.8084779
176180 0.8073057
176190 0.7903615
176200 0.7900881
176210 0.7755142
176220 0.7899259
176230 0.7898682
176240 0.7967457
176250 0.7983736
176260 0.7852048
176270 0.7857275
176280 0.772868
176290 0.7677624
176300 0.7846496
176310 0.7957081
176320 0.7953942
176330 0.7971567
176340 0.8000957
176350 0.79807
176360 0.7795579
176370 0.7793323
176380 0.7839588
176390 0.788997
176400 0.7925797
176410 0.8090283
176420 0.7920098
176430 0.8025142
176440 0.806967
176450 0.8102818
176460 0.8040398
176470 0.8003551
176480 0.8011165
176490 0.7893255
176500 0.7874327
176510 0.7978557
176520 0.8003877
176530 0.7984481
176540 0.8088136
176550 0.8121443
176560 0.8097289
176570 0.8113004
176580 0.8143826
176590 0.8109989
176600 0.7963944
176610 0.7959613
176620 0.7877461
176630 0.7936883
176640 0.8062809
176650 0.7966384
176660 0.794952
176670 0.7783245
176680 0.7924444
176690 0.7787883
176700 0.789287
176710 0.79045
176720 0.7962947
176730 0.7818202
176740 0.7815905
176750 0.7872859
176760 0.7841697
176770 0.7865692
176780 0.7964055
176790 0.794215
176800 0.8052166
176810 0.8079265
176820 0.8250396
176830 0.8060295
176840 0.8102492
176850 0.8173961
176860 0.8196801
176870 0.8157735
176880 0.8212653
176890 0.8220692
176900 0.813037
176910 0.8077273
176920 0.8052493
176930 0.8084626
176940 0.8101177
176950 0.8049091
176960 0.8209218
176970 0.8193956
176980 0.8151295
176990 0.8150575
177000 0.8150716
177010 0.8243889
177020 0.8113535
177030 0.7969271
177040 0.8071167
177050 0.8199298
177060 0.8153189
177070 0.8117189
177080 0.8287897
177090 0.823696
177100 0.8340177
177110 0.8260095
177120 0.8265669
177130 0.8321926
177140 0.8175971
177150 0.8160611
177160 0.8220946
177170 0.8253882
177180 0.815199
177190 0.8119812
177200 0.808592
177210 0.8023157
177220 0.8098792
177230 0.8084763
177240 0.8051749
177250 0.7987102
177260 0.7968531
177270 0.7952065
177280 0.7915736
177290 0.7940763
177300 0.7919377
177310 0.7708437
177320 0.7699056
177330 0.7822855
177340 0.7864052
177350 0.7825996
177360 0.7851979
177370 0.7851802
177380 0.7920079
177390 0.7841612
177400 0.7892209
177410 0.7861626
177420 0.7855799
177430 0.7848603
177440 0.7788956
177450 0.7893926
177460 0.7957317
177470 0.80548
177480 0.804575
177490 0.8093374
177500 0.7958639
177510 0.7871495
177520 0.8021132
177530 0.8039255
177540 0.7993362
177550 0.7907526
177560 0.7761329
177570 0.7723321
177580 0.7661451
177590 0.772741
177600 0.7586762
177610 0.7646676
177620 0.7724271
177630 0.7804467
177640 0.7816367
177650 0.7588597
177660 0.7564128
177670 0.7597148
177680 0.7692562
177690 0.7654431
177700 0.7733831
177710 0.7799748
177720 0.773284
177730 0.771077
177740 0.7707087
177750 0.7682064
177760 0.7704648
177770 0.7698364
177780 0.7694622
177790 0.7765818
177800 0.7657971
177810 0.7539789
177820 0.7427189
177830 0.7448053
177840 0.7457048
177850 0.7401762
177860 0.7510052
177870 0.7423562
177880 0.7471152
177890 0.7525363
177900 0.7600133
177910 0.7506093
177920 0.7500083
177930 0.7456862
177940 0.7473315
177950 0.7478285
177960 0.7515227
177970 0.7462413
177980 0.7469426
177990 0.7555698
178000 0.7584095
178010 0.7602004
178020 0.7562736
178030 0.7699723
178040 0.7525997
178050 0.7421334
178060 0.7500108
178070 0.7498148
178080 0.7331077
178090 0.7482195
178100 0.7523831
178110 0.7412608
178120 0.7388525
178130 0.7482784
178140 0.7327498
178150 0.7342868
178160 0.7409309
178170 0.7454556
178180 0.7511989
178190 0.740765
178200 0.7504699
178210 0.7437328
178220 0.7494165
178230 0.7453687
178240 0.75697
178250 0.7643744
178260 0.7556688
178270 0.7547746
178280 0.760738
178290 0.7608343
178300 0.7574823
178310 0.7563078
178320 0.7698352
178330 0.7773535
178340 0.770386
178350 0.7819254
178360 0.8013374
178370 0.7793019
178380 0.7912114
178390 0.8014243
178400 0.7924593
178410 0.7928922
178420 0.7982978
178430 0.8010205
178440 0.7911701
178450 0.8021437
178460 0.8102968
178470 0.811074
178480 0.8021414
178490 0.8056923
178500 0.8083583
178510 0.7877257
178520 0.7966114
178530 0.7933604
178540 0.7985044
178550 0.7997119
178560 0.7965887
178570 0.7848703
178580 0.7924603
178590 0.8023536
178600 0.7975594
178610 0.800142
178620 0.8032758
178630 0.799491
178640 0.8108807
178650 0.8051975
178660 0.8047558
178670 0.7997769
178680 0.7922701
178690 0.7958937
178700 0.7969712
178710 0.807075
178720 0.7944126
178730 0.7917947
178740 0.7861641
178750 0.7826452
178760 0.7865049
178770 0.7832547
178780 0.7850848
178790 0.7877048
178800 0.7716867
178810 0.7796871
178820 0.7785264
178830 0.7756379
178840 0.7810148
178850 0.7727005
178860 0.787819
178870 0.779551
178880 0.7918171
178890 0.7862569
178900 0.7698938
178910 0.7723918
178920 0.7816525
178930 0.7674939
178940 0.7577504
178950 0.7877882
178960 0.7870833
178970 0.7892356
178980 0.7930012
178990 0.7822517
179000 0.7812855
179010 0.7753802
179020 0.7792023
179030 0.7881562
179040 0.7899637
179050 0.7931482
179060 0.7716476
179070 0.7832851
179080 0.7742794
179090 0.7852978
179100 0.7797989
179110 0.7766088
179120 0.7889215
179130 0.7798398
179140 0.7770279
179150 0.7640554
179160 0.7581711
179170 0.7657533
179180 0.7761476
179190 0.7853859
179200 0.7826281
179210 0.7780044
179220 0.7944627
179230 0.7999638
179240 0.7850327
179250 0.7997448
179260 0.7913033
179270 0.7826973
179280 0.780082
179290 0.7894627
179300 0.7903906
179310 0.7986616
179320 0.7757664
179330 0.780721
179340 0.7894898
179350 0.7840729
179360 0.7831779
179370 0.7821087
179380 0.8104773
179390 0.8139066
179400 0.8061533
179410 0.7957621
179420 0.7899486
179430 0.7827235
179440 0.795043
179450 0.8046939
179460 0.8076805
179470 0.7905361
179480 0.7851746
179490 0.7795715
179500 0.778887
179510 0.7901418
179520 0.7972775
179530 0.807259
179540 0.7982931
179550 0.7915066
179560 0.7866892
179570 0.795058
179580 0.7830559
179590 0.789116
179600 0.7789485
179610 0.7751358
179620 0.7868267
179630 0.789271
179640 0.7850368
179650 0.7979946
179660 0.7964172
179670 0.789075
179680 0.7934258
179690 0.7981941
179700 0.7876076
179710 0.7900234
179720 0.7976698
179730 0.7957996
179740 0.7992721
179750 0.7848971
179760 0.7833495
179770 0.786375
179780 0.7832338
179790 0.7815639
179800 0.7938253
179810 0.7931304
179820 0.7863399
179830 0.7819831
179840 0.7869909
179850 0.7905775
179860 0.7979305
179870 0.7866132
179880 0.7880397
179890 0.7844554
179900 0.7878928
179910 0.8032289
179920 0.7971877
179930 0.794702
179940 0.7923818
179950 0.7888837
179960 0.7770848
179970 0.7692439
179980 0.7734534
179990 0.7722446
180000 0.7676038
180010 0.7723321
180020 0.7665335
180030 0.7733822
180040 0.7772863
180050 0.7740929
180060 0.7797433
180070 0.7706
180080 0.771511
180090 0.7733801
180100 0.7641174
180110 0.7709175
180120 0.7562342
180130 0.7538829
180140 0.7640803
180150 0.7781361
180160 0.7811454
180170 0.7738246
180180 0.783991
180190 0.7658203
180200 0.7713031
180210 0.7733209
180220 0.7835635
180230 0.7663783
180240 0.7601063
180250 0.7464602
180260 0.7598389
180270 0.7471468
180280 0.755137
180290 0.7574292
180300 0.7607859
180310 0.762716
180320 0.7704886
180330 0.7779018
180340 0.7726573
180350 0.7650799
180360 0.76062
180370 0.781169
180380 0.7727576
180390 0.7619781
180400 0.761255
180410 0.7610008
180420 0.7581891
180430 0.7462588
180440 0.761396
180450 0.7624549
180460 0.7656773
180470 0.7790321
180480 0.7893507
180490 0.7940603
180500 0.7897811
180510 0.7836278
180520 0.7787479
180530 0.7938095
180540 0.8013797
180550 0.7920172
180560 0.7850768
180570 0.7948182
180580 0.7925043
180590 0.7942361
180600 0.8110619
180610 0.8142078
180620 0.8046157
180630 0.795215
180640 0.8033082
180650 0.8077519
180660 0.8012571
180670 0.7926746
180680 0.7849146
180690 0.7977538
180700 0.8052539
180710 0.7935345
180720 0.7933781
180730 0.7891716
180740 0.7911728
180750 0.7896824
180760 0.7795846
180770 0.7881808
180780 0.7935621
180790 0.7807322
180800 0.7903556
180810 0.7988762
180820 0.7995344
180830 0.7980475
180840 0.7830707
180850 0.7749316
180860 0.7717392
180870 0.7796671
180880 0.7862514
180890 0.7965221
180900 0.7867119
180910 0.7801341
180920 0.7919284
180930 0.79199
180940 0.782428
180950 0.7825798
180960 0.7871324
180970 0.7953085
180980 0.804862
180990 0.8199457
181000 0.8079434
181010 0.8084944
181020 0.8073875
181030 0.7924752
181040 0.7919566
181050 0.7955306
181060 0.8130341
181070 0.7997923
181080 0.7929311
181090 0.7867625
181100 0.7888152
181110 0.7861859
181120 0.7888363
181130 0.7905015
181140 0.7930323
181150 0.7895032
181160 0.7897161
181170 0.8011215
181180 0.7959399
181190 0.7842518
181200 0.7942767
181210 0.7984336
181220 0.7935365
181230 0.8021088
181240 0.7941452
181250 0.787156
181260 0.7815422
181270 0.7949476
181280 0.7851707
181290 0.7656981
181300 0.7831202
181310 0.7885146
181320 0.7811268
181330 0.7820014
181340 0.7857104
181350 0.7808494
181360 0.7858387
181370 0.8008825
181380 0.8184289
181390 0.8153994
181400 0.802105
181410 0.8030679
181420 0.8098748
181430 0.8072094
181440 0.8087198
181450 0.8116932
181460 0.7991699
181470 0.7991895
181480 0.7993283
181490 0.787191
181500 0.7737362
181510 0.7636321
181520 0.7678598
181530 0.7608271
181540 0.7587918
181550 0.7685131
181560 0.7612485
181570 0.7761034
181580 0.7802725
181590 0.7828064
181600 0.7796746
181610 0.785266
181620 0.7825744
181630 0.7835714
181640 0.7750491
181650 0.7679567
181660 0.7634184
181670 0.7542247
181680 0.7656159
181690 0.7780502
181700 0.7852124
181710 0.7775446
181720 0.7907342
181730 0.7920588
181740 0.7893349
181750 0.7881756
181760 0.7925168
181770 0.7694312
181780 0.7665931
181790 0.7722253
181800 0.7585425
181810 0.7598287
181820 0.7655463
181830 0.7791983
181840 0.7638124
181850 0.7678759
181860 0.7735086
181870 0.7798156
181880 0.7969136
181890 0.785807
181900 0.7890808
181910 0.7849306
181920 0.79102
181930 0.7852082
181940 0.7793268
181950 0.7778368
181960 0.7928335
181970 0.7939138
181980 0.8016823
181990 0.7988417
182000 0.7787989
182010 0.7780572
182020 0.7872512
182030 0.7782995
182040 0.7849464
182050 0.7774001
182060 0.7798642
182070 0.769752
182080 0.7658836
182090 0.7805619
182100 0.7842656
182110 0.7809183
182120 0.7820068
182130 0.8000614
182140 0.7838303
182150 0.7942927
182160 0.7894094
182170 0.7851914
182180 0.7714626
182190 0.778565
182200 0.7718436
182210 0.774769
182220 0.7732769
182230 0.7652905
182240 0.7812752
182250 0.7770563
182260 0.7757729
182270 0.7751562
182280 0.7684013
182290 0.7806482
182300 0.7697039
182310 0.7826935
182320 0.7721793
182330 0.7952994
182340 0.7865477
182350 0.7933487
182360 0.8001382
182370 0.7882751
182380 0.8000651
182390 0.7972462
182400 0.7919857
182410 0.8054327
182420 0.8032866
182430 0.7957241
182440 0.806708
182450 0.7959828
182460 0.7947105
182470 0.7949705
182480 0.8075409
182490 0.8004583
182500 0.8038659
182510 0.7968635
182520 0.8007346
182530 0.7931834
182540 0.7809752
182550 0.7834816
182560 0.7780985
182570 0.7842494
182580 0.7755318
182590 0.7924129
182600 0.8087378
182610 0.8118505
182620 0.7962465
182630 0.7989234
182640 0.7991484
182650 0.7954904
182660 0.8016722
182670 0.8025034
182680 0.806852
182690 0.7850055
182700 0.7954974
182710 0.8034354
182720 0.8014296
182730 0.806299
182740 0.8114225
182750 0.803863
182760 0.8146043
182770 0.8161228
182780 0.811623
182790 0.8084344
182800 0.7889807
182810 0.7992527
182820 0.7950399
182830 0.8043549
182840 0.8047605
182850 0.7928501
182860 0.7948342
182870 0.7997099
182880 0.7978036
182890 0.8034282
182900 0.8008065
182910 0.7999967
182920 0.7982579
182930 0.8003036
182940 0.7960249
182950 0.7948135
182960 0.7965441
182970 0.790645
182980 0.7919012
182990 0.7868577
183000 0.7790001
183010 0.7821068
183020 0.7878452
183030 0.794048
183040 0.7777948
183050 0.7680248
183060 0.7668751
183070 0.7618064
183080 0.7745735
183090 0.7894529
183100 0.7907038
183110 0.7811745
183120 0.7927763
183130 0.7846141
183140 0.7947646
183150 0.7879018
183160 0.7831382
183170 0.7877995
183180 0.7965627
183190 0.7852998
183200 0.791118
183210 0.7955841
183220 0.7846595
183230 0.7987386
183240 0.789042
183250 0.7858596
183260 0.7766134
183270 0.7784131
183280 0.7731822
183290 0.7780681
183300 0.8064362
183310 0.8136989
183320 0.812331
183330 0.8084877
183340 0.7974766
183350 0.8063673
183360 0.8013299
183370 0.8093673
183380 0.8003713
183390 0.8007327
183400 0.7945738
183410 0.7944922
183420 0.7841359
183430 0.7923224
183440 0.7928555
183450 0.7757572
183460 0.7935321
183470 0.8001673
183480 0.7988
183490 0.7882647
183500 0.7933658
183510 0.8144005
183520 0.7987288
183530 0.8038853
183540 0.814128
183550 0.8031508
183560 0.8047161
183570 0.8073631
183580 0.8051758
183590 0.7977396
183600 0.7890241
183610 0.7720645
183620 0.792897
183630 0.7967811
183640 0.8040797
183650 0.7941773
183660 0.8064731
183670 0.7977922
183680 0.7810522
183690 0.7746776
183700 0.7807251
183710 0.7868097
183720 0.7881547
183730 0.8029503
183740 0.8090783
183750 0.8045404
183760 0.802517
183770 0.7889879
183780 0.7941695
183790 0.7868105
183800 0.778272
183810 0.7887345
183820 0.7951645
183830 0.787141
183840 0.7908925
183850 0.791284
183860 0.8015765
183870 0.8027393
183880 0.8119083
183890 0.8129389
183900 0.8162102
183910 0.8250687
183920 0.8285308
183930 0.8249569
183940 0.8194373
183950 0.8167277
183960 0.8095148
183970 0.796285
183980 0.8026463
183990 0.8018616
184000 0.7983937
184010 0.8096618
184020 0.8073048
184030 0.7951926
184040 0.7988502
184050 0.789703
184060 0.788282
184070 0.7872233
184080 0.7858606
184090 0.7794254
184100 0.8033327
184110 0.7862968
184120 0.7838873
184130 0.7929566
184140 0.7920281
184150 0.7858755
184160 0.8034387
184170 0.8005098
184180 0.802295
184190 0.8116791
184200 0.8043602
184210 0.7999135
184220 0.8003903
184230 0.7916455
184240 0.7919524
184250 0.7848272
184260 0.7868003
184270 0.7969245
184280 0.8055277
184290 0.8284068
184300 0.8292609
184310 0.8133149
184320 0.8097464
184330 0.8135284
184340 0.8243506
184350 0.8075482
184360 0.8005493
184370 0.7989165
184380 0.8069608
184390 0.7950402
184400 0.8008311
184410 0.781143
184420 0.7823946
184430 0.7891011
184440 0.7933834
184450 0.8029418
184460 0.8187062
184470 0.7994121
184480 0.8090052
184490 0.7956893
184500 0.7986735
184510 0.8001194
184520 0.7882017
184530 0.7967089
184540 0.7988554
184550 0.7852716
184560 0.7892672
184570 0.8043479
184580 0.7946454
184590 0.7833575
184600 0.7785318
184610 0.7821831
184620 0.773708
184630 0.7926105
184640 0.7894855
184650 0.774687
184660 0.7868811
184670 0.7831486
184680 0.7770556
184690 0.7728192
184700 0.7788591
184710 0.7971534
184720 0.7882809
184730 0.793599
184740 0.7851864
184750 0.78111
184760 0.8002577
184770 0.8134925
184780 0.8063042
184790 0.8110455
184800 0.809695
184810 0.8056793
184820 0.7987714
184830 0.7896519
184840 0.7892172
184850 0.7773427
184860 0.7854466
184870 0.7948045
184880 0.7960196
184890 0.8215445
184900 0.8035595
184910 0.7914155
184920 0.7807748
184930 0.7714579
184940 0.7686228
184950 0.7768052
184960 0.7832909
184970 0.7719139
184980 0.7773833
184990 0.7801384
185000 0.7746329
185010 0.7795545
185020 0.7776855
185030 0.7769797
185040 0.7761878
185050 0.7938957
185060 0.7836639
185070 0.7914036
185080 0.7857162
185090 0.787427
185100 0.7770717
185110 0.7772872
185120 0.768371
185130 0.7763825
185140 0.7798651
185150 0.7665051
185160 0.7833883
185170 0.7743196
185180 0.7701628
185190 0.7738758
185200 0.78069
185210 0.7628902
185220 0.7727457
185230 0.7817888
185240 0.7673241
185250 0.7661945
185260 0.7774832
185270 0.7735255
185280 0.7763364
185290 0.7801405
185300 0.7857141
185310 0.7694458
185320 0.7789357
185330 0.7660119
185340 0.7556716
185350 0.766422
185360 0.7758867
185370 0.7774798
185380 0.7693734
185390 0.7587065
185400 0.7606934
185410 0.7608004
185420 0.7602482
185430 0.7600652
185440 0.7656726
185450 0.7645769
185460 0.760968
185470 0.7632356
185480 0.7722594
185490 0.7890623
185500 0.7791725
185510 0.7882353
185520 0.7913938
185530 0.7917834
185540 0.7946515
185550 0.7838554
185560 0.7737337
185570 0.7714659
185580 0.7765049
185590 0.7851139
185600 0.7894363
185610 0.7780174
185620 0.7760601
185630 0.7693848
185640 0.7527848
185650 0.7770537
185660 0.7761875
185670 0.7688348
185680 0.7597436
185690 0.7614961
185700 0.7767897
185710 0.7785505
185720 0.7725261
185730 0.7761239
185740 0.7590165
185750 0.7672781
185760 0.7701573
185770 0.7553338
185780 0.7605662
185790 0.7590612
185800 0.7688712
185810 0.7544716
185820 0.7487939
185830 0.7505838
185840 0.7705593
185850 0.7620551
185860 0.7476234
185870 0.7554293
185880 0.7678186
185890 0.7718777
185900 0.7711485
185910 0.7587218
185920 0.7617248
185930 0.76339
185940 0.7527055
185950 0.7402074
185960 0.7533374
185970 0.7511055
185980 0.7413157
185990 0.7463577
186000 0.7384454
186010 0.748983
186020 0.7590719
186030 0.7649804
186040 0.7565677
186050 0.7453286
186060 0.7634377
186070 0.758475
186080 0.7579764
186090 0.7643485
186100 0.7725181
186110 0.7868091
186120 0.788636
186130 0.7883908
186140 0.7766367
186150 0.7811529
186160 0.7837141
186170 0.7700407
186180 0.7724349
186190 0.7681592
186200 0.7733678
186210 0.7644426
186220 0.7742331
186230 0.7793356
186240 0.7740421
186250 0.7533082
186260 0.7691993
186270 0.7719597
186280 0.781046
186290 0.7842138
186300 0.78208
186310 0.7824705
186320 0.7805089
186330 0.7771838
186340 0.7609434
186350 0.7642189
186360 0.7636993
186370 0.7646366
186380 0.75592
186390 0.7475439
186400 0.7400805
186410 0.7438305
186420 0.7478059
186430 0.7622851
186440 0.7638527
186450 0.7699179
186460 0.7567337
186470 0.7607538
186480 0.7574161
186490 0.7575039
186500 0.7506972
186510 0.7522079
186520 0.7539793
186530 0.7517958
186540 0.7545655
186550 0.7547944
186560 0.750468
186570 0.7499046
186580 0.7481232
186590 0.7540301
186600 0.7528665
186610 0.7546313
186620 0.7426018
186630 0.7364501
186640 0.741871
186650 0.7493555
186660 0.7471551
186670 0.7490601
186680 0.7518087
186690 0.7515192
186700 0.7468469
186710 0.7488223
186720 0.7591203
186730 0.7476661
186740 0.748265
186750 0.7462795
186760 0.7499831
186770 0.7494736
186780 0.7510618
186790 0.7569458
186800 0.7711399
186810 0.7661335
186820 0.7567355
186830 0.7509336
186840 0.7530222
186850 0.7557051
186860 0.7490134
186870 0.749046
186880 0.7554912
186890 0.747156
186900 0.7508165
186910 0.7494768
186920 0.7312002
186930 0.7372373
186940 0.7371693
186950 0.7409737
186960 0.740228
186970 0.7512364
186980 0.748485
186990 0.7672119
187000 0.7546815
187010 0.7545292
187020 0.7459241
187030 0.7645679
187040 0.7604217
187050 0.7584674
187060 0.7648097
187070 0.7666192
187080 0.7581354
187090 0.7530062
187100 0.7470874
187110 0.7471263
187120 0.7542982
187130 0.7546532
187140 0.7494169
187150 0.7611237
187160 0.7590892
187170 0.7415748
187180 0.7410016
187190 0.7446107
187200 0.7430037
187210 0.7223945
187220 0.7157603
187230 0.7359259
187240 0.7399986
187250 0.7534779
187260 0.7346968
187270 0.729423
187280 0.7370632
187290 0.7442711
187300 0.7521024
187310 0.7459937
187320 0.7495818
187330 0.7513883
187340 0.7521403
187350 0.7441387
187360 0.7421564
187370 0.747143
187380 0.7454429
187390 0.7272031
187400 0.7441036
187410 0.751286
187420 0.7499482
187430 0.7529345
187440 0.7478876
187450 0.735747
187460 0.741748
187470 0.7437713
187480 0.74305
187490 0.7441705
187500 0.7448722
187510 0.7442119
187520 0.7424955
187530 0.7523147
187540 0.7475572
187550 0.7369055
187560 0.7342147
187570 0.7400311
187580 0.7400071
187590 0.7426795
187600 0.7449057
187610 0.7393501
187620 0.7366681
187630 0.7519801
187640 0.7612924
187650 0.7517948
187660 0.7548985
187670 0.7339521
187680 0.7262269
187690 0.7344445
187700 0.7394336
187710 0.739556
187720 0.7492226
187730 0.7530062
187740 0.7560617
187750 0.7530246
187760 0.7541006
187770 0.7585244
187780 0.7404792
187790 0.7370989
187800 0.7360171
187810 0.7475795
187820 0.7457078
187830 0.7492152
187840 0.7431055
187850 0.7488461
187860 0.7494726
187870 0.7591061
187880 0.7477802
187890 0.7517954
187900 0.7567846
187910 0.7543182
187920 0.756651
187930 0.7531545
187940 0.7647577
187950 0.7631758
187960 0.7593197
187970 0.7573858
187980 0.7584703
187990 0.7665775
188000 0.7686548
188010 0.7784242
188020 0.7834075
188030 0.7742381
188040 0.776801
188050 0.7810321
188060 0.7815996
188070 0.7895095
188080 0.7881995
188090 0.7680711
188100 0.7744801
188110 0.7601227
188120 0.7686206
188130 0.7725797
188140 0.7741275
188150 0.7598015
188160 0.7573667
188170 0.7607664
188180 0.7685226
188190 0.7609864
188200 0.7605911
188210 0.7619007
188220 0.770496
188230 0.7808507
188240 0.7776815
188250 0.7793648
188260 0.7660726
188270 0.7828116
188280 0.7736356
188290 0.7804349
188300 0.7813849
188310 0.7819088
188320 0.792159
188330 0.7889099
188340 0.7815089
188350 0.7748315
188360 0.7831778
188370 0.7909365
188380 0.7886253
188390 0.7930565
188400 0.7774875
188410 0.7733426
188420 0.7653698
188430 0.7612496
188440 0.754314
188450 0.7470682
188460 0.7567449
188470 0.7517065
188480 0.7517338
188490 0.7555303
188500 0.7541616
188510 0.7682082
188520 0.769945
188530 0.7776214
188540 0.7781337
188550 0.7832401
188560 0.7907888
188570 0.7832143
188580 0.772841
188590 0.7764955
188600 0.7773212
188610 0.7702462
188620 0.7619163
188630 0.7694115
188640 0.7576868
188650 0.7747933
188660 0.7726948
188670 0.767705
188680 0.77346
188690 0.7680011
188700 0.7546322
188710 0.7611175
188720 0.7622004
188730 0.7609838
188740 0.7637367
188750 0.7554856
188760 0.75344
188770 0.7659894
188780 0.7670436
188790 0.7587944
188800 0.7647145
188810 0.7503644
188820 0.7561251
188830 0.755377
188840 0.7583835
188850 0.759835
188860 0.7618764
188870 0.7691838
188880 0.7569878
188890 0.7625833
188900 0.7654649
188910 0.7622353
188920 0.7616063
188930 0.7571123
188940 0.7604984
188950 0.7568533
188960 0.7536889
188970 0.7629721
188980 0.7602383
188990 0.7601345
189000 0.756349
189010 0.7615952
189020 0.7499655
189030 0.7572944
189040 0.774575
189050 0.7711625
189060 0.766065
189070 0.7567855
189080 0.763215
189090 0.7678683
189100 0.7697694
189110 0.779059
189120 0.7670907
189130 0.7575848
189140 0.7528465
189150 0.7654602
189160 0.7686471
189170 0.7688952
189180 0.7653579
189190 0.7718017
189200 0.7725604
189210 0.7760647
189220 0.782059
189230 0.777949
189240 0.7769522
189250 0.7718263
189260 0.778209
189270 0.7785461
189280 0.7758145
189290 0.765127
189300 0.7652728
189310 0.7803797
189320 0.778132
189330 0.7872095
189340 0.7788382
189350 0.7789056
189360 0.7812668
189370 0.7797512
189380 0.7861587
189390 0.7785765
189400 0.7722405
189410 0.769259
189420 0.7808293
189430 0.7824027
189440 0.7815856
189450 0.7762352
189460 0.7714456
189470 0.7723
189480 0.7693395
189490 0.7863148
189500 0.7874669
189510 0.7939418
189520 0.7916889
189530 0.7932775
189540 0.7858259
189550 0.7775659
189560 0.7877212
189570 0.781065
189580 0.7822588
189590 0.7751924
189600 0.777182
189610 0.7791345
189620 0.7880448
189630 0.7839308
189640 0.7702692
189650 0.7787744
189660 0.775736
189670 0.7824331
189680 0.7718352
189690 0.7721464
189700 0.7805403
189710 0.7860317
189720 0.7820155
189730 0.7796052
189740 0.7768889
189750 0.7704784
189760 0.7701531
189770 0.7766658
189780 0.761291
189790 0.7423387
189800 0.7532343
189810 0.7550122
189820 0.753284
189830 0.7618241
189840 0.7620417
189850 0.7653005
189860 0.7602423
189870 0.7547821
189880 0.7449335
189890 0.7660718
189900 0.7682117
189910 0.7758786
189920 0.7840344
189930 0.7849864
189940 0.789615
189950 0.7694081
189960 0.7755022
189970 0.787413
189980 0.7793987
189990 0.7840921
190000 0.7719797
190010 0.762987
190020 0.7695866
190030 0.7791709
190040 0.7828312
190050 0.7934662
190060 0.7950367
190070 0.7878948
190080 0.7718085
190090 0.7691147
190100 0.7674177
190110 0.7820727
190120 0.766407
190130 0.7631451
190140 0.7596344
190150 0.770385
190160 0.7659338
190170 0.7711785
190180 0.7759316
190190 0.7837721
190200 0.7922787
190210 0.7898812
190220 0.7964288
190230 0.8024387
190240 0.7944316
190250 0.7946029
190260 0.792502
190270 0.7810711
190280 0.7894709
190290 0.7790137
190300 0.7789602
190310 0.7875614
190320 0.7870704
190330 0.7777203
190340 0.7782194
190350 0.7786191
190360 0.775853
190370 0.7605801
190380 0.7743162
190390 0.7689319
190400 0.7768696
190410 0.7683666
190420 0.775972
190430 0.7930875
190440 0.7857215
190450 0.7917237
190460 0.7736329
190470 0.7751788
190480 0.7746292
190490 0.7861019
190500 0.7909656
190510 0.7800998
190520 0.7731085
190530 0.7757973
190540 0.7718202
190550 0.7763256
190560 0.7798669
190570 0.7718108
190580 0.7767108
190590 0.7822229
190600 0.7860984
190610 0.7901269
190620 0.7772362
190630 0.769451
190640 0.7797591
190650 0.7704974
190660 0.7760137
190670 0.779389
190680 0.7713541
190690 0.7818282
190700 0.7641119
190710 0.7671019
190720 0.7727072
190730 0.7732804
190740 0.7669062
190750 0.7635755
190760 0.7621704
190770 0.7537017
190780 0.7714956
190790 0.767698
190800 0.7768329
190810 0.7650605
190820 0.7727501
190830 0.7929859
190840 0.7677721
190850 0.76585
190860 0.7669018
190870 0.7676972
190880 0.7785068
190890 0.7792282
190900 0.7683244
190910 0.7553795
190920 0.7628686
190930 0.7633143
190940 0.7655096
190950 0.7815274
190960 0.7732065
190970 0.7636237
190980 0.7607454
190990 0.7631351
191000 0.7635946
191010 0.7720336
191020 0.7672622
191030 0.7596582
191040 0.7516525
191050 0.7601212
191060 0.7441883
191070 0.7576928
191080 0.7598111
191090 0.7611514
191100 0.7534968
191110 0.7577383
191120 0.7467389
191130 0.7459459
191140 0.7531208
191150 0.7538944
191160 0.7603149
191170 0.7643792
191180 0.766638
191190 0.7626001
191200 0.7843029
191210 0.7753767
191220 0.7832339
191230 0.7909488
191240 0.7962457
191250 0.7902882
191260 0.78645
191270 0.7810986
191280 0.7657223
191290 0.7724011
191300 0.7777438
191310 0.7756885
191320 0.7837557
191330 0.7803363
191340 0.7679874
191350 0.7655385
191360 0.7687377
191370 0.7770007
191380 0.7722949
191390 0.7774794
191400 0.7764364
191410 0.7719963
191420 0.7623721
191430 0.7732164
191440 0.7737593
191450 0.7759023
191460 0.7667407
191470 0.7773319
191480 0.7778597
191490 0.7631497
191500 0.7680593
191510 0.7774914
191520 0.7926998
191530 0.7841532
191540 0.770569
191550 0.7747484
191560 0.7715822
191570 0.7762248
191580 0.7677263
191590 0.7755251
191600 0.7715169
191610 0.7821198
191620 0.7820969
191630 0.7849752
191640 0.7746052
191650 0.7707039
191660 0.7652533
191670 0.7762994
191680 0.7748657
191690 0.7727081
191700 0.7803591
191710 0.779841
191720 0.7793123
191730 0.774715
191740 0.7772753
191750 0.7726553
191760 0.7776455
191770 0.777885
191780 0.7717866
191790 0.7761733
191800 0.770296
191810 0.7740151
191820 0.7788384
191830 0.7882783
191840 0.7930059
191850 0.7899326
191860 0.7919423
191870 0.7950034
191880 0.8046206
191890 0.7881959
191900 0.7944375
191910 0.783902
191920 0.7924
191930 0.776365
191940 0.779873
191950 0.7795939
191960 0.7860702
191970 0.785619
191980 0.7796766
191990 0.7732544
192000 0.7812468
192010 0.7806138
192020 0.7918079
192030 0.7967046
192040 0.7783475
192050 0.7767865
192060 0.7886595
192070 0.785919
192080 0.7851263
192090 0.7758671
192100 0.7749419
192110 0.7894478
192120 0.7855796
192130 0.7884748
192140 0.7977158
192150 0.7902043
192160 0.7981246
192170 0.7914947
192180 0.7967538
192190 0.7886211
192200 0.7802678
192210 0.7872244
192220 0.7858934
192230 0.7866749
192240 0.7809287
192250 0.7840244
192260 0.7972527
192270 0.7949452
192280 0.7831101
192290 0.7692705
192300 0.7710807
192310 0.7754309
192320 0.7734256
192330 0.7639585
192340 0.768819
192350 0.7757355
192360 0.7921373
192370 0.7916738
192380 0.7991883
192390 0.8006465
192400 0.7899219
192410 0.7812027
192420 0.7924847
192430 0.7885092
192440 0.7864534
192450 0.7814854
192460 0.7841878
192470 0.7940428
192480 0.7870665
192490 0.7810708
192500 0.7877684
192510 0.7876769
192520 0.7801949
192530 0.794355
192540 0.7959374
192550 0.7830057
192560 0.7813373
192570 0.7852321
192580 0.772094
192590 0.7825791
192600 0.7782966
192610 0.7828179
192620 0.7782869
192630 0.7930227
192640 0.782685
192650 0.7811249
192660 0.7830572
192670 0.7882519
192680 0.8013971
192690 0.7927868
192700 0.7901591
192710 0.8006238
192720 0.802117
192730 0.7939684
192740 0.7895445
192750 0.779909
192760 0.7704473
192770 0.7686364
192780 0.767615
192790 0.7590774
192800 0.7621805
192810 0.7599049
192820 0.7675311
192830 0.7721801
192840 0.7769042
192850 0.758086
192860 0.7620503
192870 0.7692724
192880 0.7634271
192890 0.7638177
192900 0.7671342
192910 0.7714767
192920 0.7699153
192930 0.7710127
192940 0.7663859
192950 0.7695438
192960 0.7697457
192970 0.7723765
192980 0.775497
192990 0.7816256
193000 0.781275
193010 0.7797185
193020 0.7726879
193030 0.7792479
193040 0.7713181
193050 0.7944958
193060 0.7757385
193070 0.7684067
193080 0.7787389
193090 0.7913448
193100 0.7771491
193110 0.7708617
193120 0.7710692
193130 0.7850444
193140 0.7881856
193150 0.7941844
193160 0.7764456
193170 0.7808172
193180 0.7795787
193190 0.7770729
193200 0.7646481
193210 0.7771186
193220 0.7762592
193230 0.775904
193240 0.768084
193250 0.7738221
193260 0.7615595
193270 0.7529632
193280 0.780339
193290 0.768342
193300 0.7597848
193310 0.7764819
193320 0.7705263
193330 0.7678056
193340 0.776547
193350 0.7720037
193360 0.7925222
193370 0.7829905
193380 0.7834877
193390 0.7764595
193400 0.7741331
193410 0.7641191
193420 0.7828729
193430 0.7750866
193440 0.7888531
193450 0.7885501
193460 0.7910359
193470 0.7844699
193480 0.8001235
193490 0.7977234
193500 0.7790256
193510 0.7699706
193520 0.7880607
193530 0.7848739
193540 0.7981271
193550 0.7850041
193560 0.7813441
193570 0.7831677
193580 0.7837246
193590 0.7935726
193600 0.7868759
193610 0.7791926
193620 0.7834983
193630 0.7808976
193640 0.7578683
193650 0.7752289
193660 0.7674379
193670 0.7712542
193680 0.7735031
193690 0.7958719
193700 0.7867543
193710 0.778865
193720 0.775852
193730 0.7610966
193740 0.7725787
193750 0.7746149
193760 0.7711126
193770 0.7711258
193780 0.7774882
193790 0.7627923
193800 0.7629729
193810 0.7583947
193820 0.7722825
193830 0.7666507
193840 0.7669293
193850 0.7671167
193860 0.7691575
193870 0.7606552
193880 0.7745466
193890 0.7794924
193900 0.7765226
193910 0.7820831
193920 0.7757718
193930 0.7663149
193940 0.7593353
193950 0.7564685
193960 0.753492
193970 0.7651783
193980 0.7594734
193990 0.776892
194000 0.762593
194010 0.7671434
194020 0.7668496
194030 0.7730075
194040 0.7768094
194050 0.7649814
194060 0.7862158
194070 0.7886121
194080 0.7908198
194090 0.7890657
194100 0.7980816
194110 0.7812872
194120 0.7970069
194130 0.7968331
194140 0.7805026
194150 0.7961486
194160 0.7844961
194170 0.7771473
194180 0.7892147
194190 0.7881879
194200 0.782245
194210 0.7784778
194220 0.7795627
194230 0.7824218
194240 0.7754146
194250 0.7834708
194260 0.7777008
194270 0.7754387
194280 0.7838187
194290 0.7857352
194300 0.7859252
194310 0.7787632
194320 0.7775027
194330 0.7734226
194340 0.7732041
194350 0.7659403
194360 0.7662359
194370 0.7750205
194380 0.7699981
194390 0.7768325
194400 0.7885601
194410 0.7799513
194420 0.7826902
194430 0.7768418
194440 0.7805873
194450 0.7664276
194460 0.7608162
194470 0.7665134
194480 0.7702935
194490 0.7883207
194500 0.7818897
194510 0.7786458
194520 0.7809139
194530 0.7762822
194540 0.7748601
194550 0.7902425
194560 0.7874095
194570 0.7850242
194580 0.7821768
194590 0.7744125
194600 0.7823383
194610 0.7759622
194620 0.7672353
194630 0.7608216
194640 0.7662885
194650 0.7738352
194660 0.7685656
194670 0.7695119
194680 0.7652414
194690 0.7598586
194700 0.7859129
194710 0.7845163
194720 0.79237
194730 0.7875035
194740 0.7871916
194750 0.7818152
194760 0.7792264
194770 0.7783807
194780 0.7720944
194790 0.7842714
194800 0.7857352
194810 0.7930289
194820 0.8054799
194830 0.7843929
194840 0.7882363
194850 0.7763045
194860 0.7803773
194870 0.7744221
194880 0.7705327
194890 0.7778571
194900 0.7709892
194910 0.7625954
194920 0.7655569
194930 0.7693919
194940 0.7709445
194950 0.7821843
194960 0.7669543
194970 0.7712309
194980 0.7820576
194990 0.7769491
195000 0.7803874
195010 0.7785971
195020 0.792406
195030 0.7767788
195040 0.7758468
195050 0.7802705
195060 0.7824945
195070 0.7950214
195080 0.801419
195090 0.789183
195100 0.7931521
195110 0.7868541
195120 0.7866134
195130 0.7832402
195140 0.7846845
195150 0.7849647
195160 0.7916191
195170 0.7977222
195180 0.8088576
195190 0.7953067
195200 0.7965658
195210 0.7857727
195220 0.785912
195230 0.792239
195240 0.7960019
195250 0.7947598
195260 0.7820063
195270 0.7845888
195280 0.783198
195290 0.7921419
195300 0.7895933
195310 0.7860662
195320 0.8012132
195330 0.7947105
195340 0.8007333
195350 0.8267764
195360 0.8088422
195370 0.803744
195380 0.8018856
195390 0.7831911
195400 0.7780825
195410 0.7761189
195420 0.78477
195430 0.7776575
195440 0.7792157
195450 0.7904266
195460 0.7775607
195470 0.7843542
195480 0.7838511
195490 0.7756463
195500 0.7907833
195510 0.7905743
195520 0.7884097
195530 0.7953918
195540 0.7910238
195550 0.7981288
195560 0.7908797
195570 0.7662482
195580 0.7726648
195590 0.7787334
195600 0.7910619
195610 0.7865403
195620 0.7963316
195630 0.7803009
195640 0.7732509
195650 0.7886855
195660 0.7894386
195670 0.8048677
195680 0.7936923
195690 0.7877979
195700 0.794118
195710 0.7979546
195720 0.7762885
195730 0.7882609
195740 0.7968387
195750 0.7893392
195760 0.7946013
195770 0.7910491
195780 0.7826727
195790 0.7825715
195800 0.792155
195810 0.7862392
195820 0.7818158
195830 0.7809753
195840 0.7720174
195850 0.7762929
195860 0.7826763
195870 0.7925484
195880 0.789013
195890 0.7965986
195900 0.78684
195910 0.7825772
195920 0.7819843
195930 0.7849458
195940 0.7805466
195950 0.7894379
195960 0.7752748
195970 0.7749166
195980 0.7713181
195990 0.7650935
196000 0.7646099
196010 0.7652987
196020 0.7678547
196030 0.7604313
196040 0.7697017
196050 0.7755154
196060 0.7875433
196070 0.7855328
196080 0.7849259
196090 0.7807028
196100 0.7806605
196110 0.784263
196120 0.7687808
196130 0.777581
196140 0.7849245
196150 0.7637619
196160 0.7662682
196170 0.7666881
196180 0.7689074
196190 0.7632865
196200 0.7703572
196210 0.7717756
196220 0.7825162
196230 0.7809227
196240 0.773465
196250 0.7890408
196260 0.7814529
196270 0.7782155
196280 0.766993
196290 0.7690637
196300 0.7744902
196310 0.7784383
196320 0.7746489
196330 0.7808699
196340 0.7763579
196350 0.7581117
196360 0.7657013
196370 0.7694868
196380 0.7800219
196390 0.7826023
196400 0.7821141
196410 0.7884638
196420 0.7819106
196430 0.7728409
196440 0.7583174
196450 0.7759687
196460 0.7706988
196470 0.7746654
196480 0.7885895
196490 0.7891117
196500 0.7783543
196510 0.7725489
196520 0.7862262
196530 0.771652
196540 0.7798761
196550 0.7902132
196560 0.7772738
196570 0.7806669
196580 0.7801042
196590 0.7808579
196600 0.7848503
196610 0.7704015
196620 0.7847747
196630 0.790115
196640 0.7844015
196650 0.8000941
196660 0.8040956
196670 0.7919296
196680 0.7807007
196690 0.7821865
196700 0.7772133
196710 0.7896701
196720 0.7727356
196730 0.7732326
196740 0.7708423
196750 0.7839746
196760 0.7842056
196770 0.773703
196780 0.7693418
196790 0.7659238
196800 0.7730777
196810 0.7792982
196820 0.7925537
196830 0.779462
196840 0.7895302
196850 0.7802491
196860 0.7713318
196870 0.7672491
196880 0.7673386
196890 0.7569136
196900 0.7625908
196910 0.7712824
196920 0.7631263
196930 0.7597792
196940 0.7595011
196950 0.7554296
196960 0.7515535
196970 0.7663863
196980 0.7768759
196990 0.7686577
197000 0.771749
197010 0.7608929
197020 0.7633458
197030 0.7596031
197040 0.7815476
197050 0.7821568
197060 0.7803696
197070 0.7887078
197080 0.7837629
197090 0.7897694
197100 0.7849273
197110 0.7841675
197120 0.7785347
197130 0.7763195
197140 0.7644715
197150 0.7768117
197160 0.7671955
197170 0.7689167
197180 0.7638515
197190 0.769581
197200 0.776177
197210 0.774354
197220 0.7933436
197230 0.7920527
197240 0.7861447
197250 0.7746571
197260 0.7731158
197270 0.7667708
197280 0.7701941
197290 0.7632169
197300 0.7656398
197310 0.7621956
197320 0.7805217
197330 0.774353
197340 0.7918342
197350 0.7839331
197360 0.7897311
197370 0.7925025
197380 0.7833565
197390 0.7843794
197400 0.7943993
197410 0.7884674
197420 0.7728755
197430 0.7793392
197440 0.772148
197450 0.774439
197460 0.7816903
197470 0.7795741
197480 0.7701735
197490 0.7705716
197500 0.7854757
197510 0.7816479
197520 0.7739259
197530 0.7804117
197540 0.7882771
197550 0.7933413
197560 0.8079574
197570 0.7972394
197580 0.7981791
197590 0.7824662
197600 0.7743132
197610 0.8003899
197620 0.7997667
197630 0.7972181
197640 0.7917789
197650 0.7810848
197660 0.7796182
197670 0.7731817
197680 0.7656443
197690 0.7682185
197700 0.7724394
197710 0.7655576
197720 0.7557585
197730 0.7680833
197740 0.7796162
197750 0.7627664
197760 0.7863177
197770 0.769243
197780 0.7813138
197790 0.7808208
197800 0.7858239
197810 0.7855113
197820 0.7826326
197830 0.7840052
197840 0.7773361
197850 0.797161
197860 0.809355
197870 0.8010571
197880 0.790363
197890 0.7857007
197900 0.7914811
197910 0.7895958
197920 0.7973312
197930 0.7929705
197940 0.7897514
197950 0.7832019
197960 0.7882104
197970 0.7851543
197980 0.783951
197990 0.7935894
198000 0.7805452
198010 0.7953016
198020 0.7964299
198030 0.790597
198040 0.7903225
198050 0.7871532
198060 0.7929941
198070 0.7937177
198080 0.8016214
198090 0.7934743
198100 0.8032206
198110 0.7919828
198120 0.8026
198130 0.7942774
198140 0.7822487
198150 0.7830325
198160 0.7836266
198170 0.7836475
198180 0.7725282
198190 0.7561676
198200 0.7777994
198210 0.7834263
198220 0.7813426
198230 0.7740051
198240 0.7791178
198250 0.7728012
198260 0.779403
198270 0.7691907
198280 0.785059
198290 0.767631
198300 0.7775182
198310 0.7707313
198320 0.7766259
198330 0.7924508
198340 0.7801073
198350 0.782322
198360 0.7929082
198370 0.7940092
198380 0.7876155
198390 0.7982578
198400 0.8031981
198410 0.7964355
198420 0.7912248
198430 0.7925238
198440 0.7878888
198450 0.7865669
198460 0.7890918
198470 0.8003562
198480 0.7850435
198490 0.7752449
198500 0.7808111
198510 0.7802731
198520 0.7776217
198530 0.7826224
198540 0.7698914
198550 0.7578616
198560 0.7642022
198570 0.7631286
198580 0.759932
198590 0.7893278
198600 0.7843512
198610 0.7908015
198620 0.783367
198630 0.7740592
198640 0.7864901
198650 0.787536
198660 0.7852586
198670 0.7849109
198680 0.7858623
198690 0.7744005
198700 0.7769581
198710 0.786721
198720 0.7984909
198730 0.7945678
198740 0.778612
198750 0.7939692
198760 0.7868751
198770 0.7987548
198780 0.7974766
198790 0.7796982
198800 0.7966127
198810 0.7936071
198820 0.785837
198830 0.7920592
198840 0.7919418
198850 0.7897781
198860 0.7946575
198870 0.785089
198880 0.793878
198890 0.7865306
198900 0.7859753
198910 0.7798474
198920 0.7703037
198930 0.7781679
198940 0.7705604
198950 0.7750461
198960 0.7837766
198970 0.7842835
198980 0.7943776
198990 0.8004665
199000 0.7914299
199010 0.8019217
199020 0.8145911
199030 0.8041757
199040 0.790605
199050 0.7912917
199060 0.8063886
199070 0.8066226
199080 0.7938545
199090 0.7825044
199100 0.7880065
199110 0.7753637
199120 0.7862847
199130 0.7807205
199140 0.7702222
199150 0.7561876
199160 0.7544342
199170 0.7609119
199180 0.7534799
199190 0.7604018
199200 0.767777
199210 0.760132
199220 0.7622129
199230 0.7537616
199240 0.747276
199250 0.7597477
199260 0.7594931
199270 0.7638682
199280 0.7613711
199290 0.7713267
199300 0.7585154
199310 0.7655231
199320 0.7694803
199330 0.7713532
199340 0.7614387
199350 0.7680072
199360 0.771181
199370 0.7716623
199380 0.7776064
199390 0.7748118
199400 0.7687808
199410 0.7720237
199420 0.7647059
199430 0.7656657
199440 0.773742
199450 0.7754092
199460 0.7738708
199470 0.7741895
199480 0.760156
199490 0.7784184
199500 0.7877438
199510 0.7871494
199520 0.7882159
199530 0.7763863
199540 0.7881828
199550 0.7820091
199560 0.7906272
199570 0.7863381
199580 0.8023197
199590 0.8021497
199600 0.8017883
199610 0.7884071
199620 0.7886522
199630 0.7821983
199640 0.7757466
199650 0.7818484
199660 0.795565
199670 0.8134313
199680 0.8089026
199690 0.8007802
199700 0.7977617
199710 0.7969856
199720 0.8106957
199730 0.8012636
199740 0.8060946
199750 0.8125268
199760 0.8130644
199770 0.8121682
199780 0.8097456
199790 0.8140276
199800 0.8035164
199810 0.7894476
199820 0.7873741
199830 0.8019957
199840 0.7960432
199850 0.7878004
199860 0.7913971
199870 0.7902512
199880 0.7873571
199890 0.7814164
199900 0.7790009
199910 0.7758546
199920 0.776415
199930 0.7798256
199940 0.7842286
199950 0.7979156
199960 0.7955043
199970 0.7870221
199980 0.7799819
199990 0.7860956
200000 0.7923808
200010 0.7949507
200020 0.7872524
200030 0.7794541
200040 0.7916123
200050 0.7861372
200060 0.7834002
200070 0.77833
200080 0.7811502
200090 0.787702
200100 0.7912804
200110 0.7862191
200120 0.7792974
200130 0.7803004
200140 0.7892049
200150 0.8012893
200160 0.7892678
200170 0.7989712
200180 0.8075347
200190 0.8062398
200200 0.8078996
200210 0.7933989
200220 0.8001773
200230 0.7999766
200240 0.8007345
200250 0.8054415
200260 0.8067889
200270 0.7953442
200280 0.7844502
200290 0.7990011
200300 0.7991031
200310 0.7895334
200320 0.8023184
200330 0.8020721
200340 0.8143792
200350 0.787285
200360 0.7960998
200370 0.7883909
200380 0.7853456
200390 0.79071
200400 0.786979
200410 0.7804492
200420 0.7745936
200430 0.7738659
200440 0.7803286
200450 0.7766973
200460 0.7822328
200470 0.7785361
200480 0.7840278
200490 0.7870477
200500 0.7897738
200510 0.7890777
200520 0.7912011
200530 0.7807254
200540 0.7738918
200550 0.7854966
200560 0.7854359
200570 0.7814838
200580 0.7785803
200590 0.7810812
200600 0.7756647
200610 0.774189
200620 0.7826163
200630 0.7852598
200640 0.7822759
200650 0.7899734
200660 0.7792565
200670 0.7927047
200680 0.7761031
200690 0.7566357
200700 0.7519229
200710 0.7540988
200720 0.7679809
200730 0.7661108
200740 0.7740553
200750 0.7690448
200760 0.7646777
200770 0.7763448
200780 0.772396
200790 0.7687802
200800 0.7731288
200810 0.7738788
200820 0.7757369
200830 0.7833344
200840 0.7818772
200850 0.7946812
200860 0.7968952
200870 0.7897776
200880 0.7994292
200890 0.796583
200900 0.7946224
200910 0.7861162
200920 0.7908729
200930 0.7938057
200940 0.7952891
200950 0.793723
200960 0.7823451
200970 0.7854942
200980 0.7806353
200990 0.7748916
201000 0.7779155
201010 0.7709618
201020 0.7702314
201030 0.7803607
201040 0.7748504
201050 0.7872759
201060 0.7795284
201070 0.7686728
201080 0.7708346
201090 0.7840949
201100 0.7709401
201110 0.7795072
201120 0.7822258
201130 0.7871835
201140 0.7854235
201150 0.7826405
201160 0.7699044
201170 0.7725515
201180 0.7789542
201190 0.7840201
201200 0.7699397
201210 0.76274
201220 0.7694371
201230 0.7705438
201240 0.7754218
201250 0.7772195
201260 0.7745763
201270 0.7719632
201280 0.7886891
201290 0.7871165
201300 0.7812712
201310 0.7950928
201320 0.7831182
201330 0.7912107
201340 0.7850056
201350 0.7641741
201360 0.7724606
201370 0.7719309
201380 0.7882769
201390 0.7802708
201400 0.7778319
201410 0.7783734
201420 0.7674021
201430 0.7681555
201440 0.763962
201450 0.7726141
201460 0.7731065
201470 0.7741618
201480 0.7758731
201490 0.7662509
201500 0.7842975
201510 0.7834743
201520 0.7724281
201530 0.7805685
201540 0.769432
201550 0.7742644
201560 0.7871351
201570 0.7884374
201580 0.7850438
201590 0.7949635
201600 0.7912514
201610 0.7802614
201620 0.7887787
201630 0.7828674
201640 0.7930006
201650 0.7862327
201660 0.7893288
201670 0.7859191
201680 0.7849144
201690 0.7786767
201700 0.7796411
201710 0.77682
201720 0.7859528
201730 0.8002013
201740 0.8047147
201750 0.7897909
201760 0.7912806
201770 0.7692934
201780 0.7744358
201790 0.7772048
201800 0.7798973
201810 0.7709898
201820 0.7919375
201830 0.792295
201840 0.7759178
201850 0.7883551
201860 0.7779307
201870 0.7690735
201880 0.7646078
201890 0.7714781
201900 0.7744638
201910 0.7784176
201920 0.7769625
201930 0.7775819
201940 0.7700534
201950 0.7748804
201960 0.7913201
201970 0.8040507
201980 0.7948942
201990 0.7944454
202000 0.7725317
202010 0.7772943
202020 0.7732142
202030 0.770755
202040 0.7828316
202050 0.7715312
202060 0.7763602
202070 0.7699124
202080 0.7661143
202090 0.7631083
202100 0.7807983
202110 0.7641819
202120 0.7864043
202130 0.7742418
202140 0.7752774
202150 0.7801147
202160 0.7791513
202170 0.7839444
202180 0.774879
202190 0.7911336
202200 0.7710016
202210 0.7709467
202220 0.7898337
202230 0.7935411
202240 0.7877307
202250 0.7897078
202260 0.7820302
202270 0.7722709
202280 0.7724394
202290 0.7819148
202300 0.7866443
202310 0.7692754
202320 0.7614939
202330 0.7701107
202340 0.7831128
202350 0.7807381
202360 0.7700973
202370 0.7811474
202380 0.7686875
202390 0.7685119
202400 0.7757441
202410 0.7662446
202420 0.7751582
202430 0.7639758
202440 0.7703339
202450 0.7690637
202460 0.7667797
202470 0.7797882
202480 0.7761776
202490 0.7742724
202500 0.7688147
202510 0.7697726
202520 0.7752576
202530 0.7863663
202540 0.7799062
202550 0.7750886
202560 0.7725924
202570 0.7711701
202580 0.7734597
202590 0.7783973
202600 0.7789495
202610 0.7825105
202620 0.7808419
202630 0.7710006
202640 0.7821526
202650 0.7728332
202660 0.7780994
202670 0.7782451
202680 0.7798114
202690 0.7793454
202700 0.7690451
202710 0.7765105
202720 0.7754598
202730 0.7840982
202740 0.7856669
202750 0.7897083
202760 0.7724355
202770 0.7791042
202780 0.7727819
202790 0.7790908
202800 0.7732954
202810 0.7741808
202820 0.7647907
202830 0.7757962
202840 0.791527
202850 0.7881581
202860 0.7980069
202870 0.7978768
202880 0.795203
202890 0.7860499
202900 0.7907073
202910 0.8045861
202920 0.8159834
202930 0.7983223
202940 0.7933081
202950 0.7870664
202960 0.7847006
202970 0.7900922
202980 0.7780529
202990 0.7782525
203000 0.7910556
203010 0.7870493
203020 0.7831461
203030 0.7718854
203040 0.768664
203050 0.7694291
203060 0.7758321
203070 0.7849729
203080 0.7949917
203090 0.7854771
203100 0.7847445
203110 0.7869319
203120 0.7772313
203130 0.7699959
203140 0.7775682
203150 0.7866016
203160 0.786994
203170 0.7840157
203180 0.7627164
203190 0.764496
203200 0.7808969
203210 0.7857912
203220 0.7770298
203230 0.7959754
203240 0.7920235
203250 0.7889151
203260 0.7836332
203270 0.7827104
203280 0.7989666
203290 0.7856053
203300 0.7865245
203310 0.7887533
203320 0.7945445
203330 0.7900551
203340 0.7825958
203350 0.7863712
203360 0.7905903
203370 0.7950333
203380 0.7979386
203390 0.7935187
203400 0.7793803
203410 0.7868912
203420 0.7888234
203430 0.7858077
203440 0.78009
203450 0.7896332
203460 0.8040791
203470 0.7945539
203480 0.8059591
203490 0.7901291
203500 0.7871724
203510 0.7840875
203520 0.7806152
203530 0.7904267
203540 0.7984427
203550 0.788698
203560 0.7798673
203570 0.7890301
203580 0.7770966
203590 0.776736
203600 0.7710564
203610 0.7747383
203620 0.7665319
203630 0.7802753
203640 0.7772468
203650 0.7810959
203660 0.7816016
203670 0.7874974
203680 0.7904571
203690 0.7987326
203700 0.791826
203710 0.7973045
203720 0.7878948
203730 0.7951539
203740 0.7937496
203750 0.7739481
203760 0.7868181
203770 0.7827983
203780 0.7769051
203790 0.7773814
203800 0.7838843
203810 0.7979097
203820 0.7855232
203830 0.7898932
203840 0.7946653
203850 0.7843451
203860 0.778249
203870 0.7844764
203880 0.7849373
203890 0.7914325
203900 0.7841913
203910 0.7758682
203920 0.7862664
203930 0.7866533
203940 0.7929468
203950 0.7912504
203960 0.789748
203970 0.7762653
203980 0.8017259
203990 0.7993112
204000 0.7968017
204010 0.7875187
204020 0.8078442
204030 0.8049487
204040 0.8083054
204050 0.8096013
204060 0.8038665
204070 0.7964054
204080 0.8000736
204090 0.8007282
204100 0.7997081
204110 0.8013142
204120 0.8025388
204130 0.7879947
204140 0.7863061
204150 0.7917869
204160 0.802724
204170 0.7944217
204180 0.7989094
204190 0.7934899
204200 0.7992522
204210 0.8065223
204220 0.7902576
204230 0.7904655
204240 0.787987
204250 0.7884666
204260 0.7930617
204270 0.7859722
204280 0.783237
204290 0.7935321
204300 0.7914413
204310 0.7862867
204320 0.803177
204330 0.8022498
204340 0.798332
204350 0.7954746
204360 0.7889346
204370 0.7948196
204380 0.7942596
204390 0.7972789
204400 0.7993211
204410 0.8012087
204420 0.8011696
204430 0.8184323
204440 0.8063784
204450 0.7978827
204460 0.7954537
204470 0.7952134
204480 0.794696
204490 0.7957509
204500 0.7923146
204510 0.7877709
204520 0.78829
204530 0.7881207
204540 0.7817783
204550 0.7839686
204560 0.7974395
204570 0.7936785
204580 0.8015918
204590 0.7942449
204600 0.8003978
204610 0.792369
204620 0.79701
204630 0.8066024
204640 0.8096095
204650 0.8049317
204660 0.7997674
204670 0.7886598
204680 0.800008
204690 0.7862635
204700 0.7832611
204710 0.7928203
204720 0.7861817
204730 0.783551
204740 0.7747216
204750 0.7664455
204760 0.7735857
204770 0.7780666
204780 0.7794294
204790 0.7941494
204800 0.790742
204810 0.7833943
204820 0.7789019
204830 0.7865084
204840 0.797854
204850 0.8153199
204860 0.7955595
204870 0.8043478
204880 0.8049318
204890 0.7976323
204900 0.7943638
204910 0.7878557
204920 0.7966279
204930 0.8002805
204940 0.7897463
204950 0.7913896
204960 0.7858872
204970 0.7946792
204980 0.7969131
204990 0.8070776
205000 0.7927995
205010 0.8075561
205020 0.8177251
205030 0.8034511
205040 0.79717
205050 0.8099362
205060 0.7912166
205070 0.7998466
205080 0.8092694
205090 0.7877279
205100 0.7851189
205110 0.7941455
205120 0.7919299
205130 0.7959042
205140 0.7935072
205150 0.8051344
205160 0.796438
205170 0.7951686
205180 0.80106
205190 0.8010766
205200 0.7918206
205210 0.7934747
205220 0.8048317
205230 0.8078656
205240 0.7969379
205250 0.7957551
205260 0.7914009
205270 0.7884777
205280 0.7814728
205290 0.7952712
205300 0.8034855
205310 0.7974304
205320 0.7933831
205330 0.7899486
205340 0.7921247
205350 0.7903095
205360 0.7987434
205370 0.7879217
205380 0.8043624
205390 0.7984882
205400 0.8006439
205410 0.787201
205420 0.7927821
205430 0.7880144
205440 0.7835944
205450 0.7974802
205460 0.7955012
205470 0.796455
205480 0.7930471
205490 0.7913224
205500 0.7937487
205510 0.7941636
205520 0.7987902
205530 0.7962536
205540 0.8042635
205550 0.7940903
205560 0.8002141
205570 0.7893515
205580 0.7904422
205590 0.7795673
205600 0.7976713
205610 0.7855375
205620 0.7809301
205630 0.8034476
205640 0.7974791
205650 0.7961049
205660 0.8084617
205670 0.7956243
205680 0.8026526
205690 0.7949302
205700 0.7972209
205710 0.7965326
205720 0.7912921
205730 0.7984192
205740 0.7986337
205750 0.8100892
205760 0.8107708
205770 0.8079991
205780 0.7978894
205790 0.8098257
205800 0.7958436
205810 0.8009801
205820 0.8074683
205830 0.7978945
205840 0.795323
205850 0.7994716
205860 0.8024603
205870 0.7977201
205880 0.789049
205890 0.784269
205900 0.7867792
205910 0.7948573
205920 0.7890128
205930 0.7948407
205940 0.8063313
205950 0.8097705
205960 0.803692
205970 0.7934698
205980 0.8033409
205990 0.8129507
206000 0.8078155
206010 0.7971644
206020 0.7875685
206030 0.7943252
206040 0.7943853
206050 0.8059983
206060 0.8205536
206070 0.8002446
206080 0.7960548
206090 0.7881228
206100 0.7905134
206110 0.8001227
206120 0.8002484
206130 0.7860425
206140 0.7868962
206150 0.7846436
206160 0.7776434
206170 0.780395
206180 0.790418
206190 0.791652
206200 0.8016826
206210 0.7965316
206220 0.7915163
206230 0.7774475
206240 0.7908008
206250 0.7834833
206260 0.7803709
206270 0.779685
206280 0.7802323
206290 0.7870963
206300 0.7885258
206310 0.7880478
206320 0.7973409
206330 0.7926865
206340 0.8022113
206350 0.7880344
206360 0.7933904
206370 0.7950079
206380 0.7873349
206390 0.795831
206400 0.7856562
206410 0.7822266
206420 0.7758009
206430 0.7903117
206440 0.8009203
206450 0.7915991
206460 0.8043257
206470 0.8002877
206480 0.8031428
206490 0.7885182
206500 0.7952377
206510 0.7918031
206520 0.7936004
206530 0.7957441
206540 0.7906983
206550 0.7740808
206560 0.7785302
206570 0.7845112
206580 0.7714791
206590 0.7823092
206600 0.7831983
206610 0.7737421
206620 0.7749184
206630 0.7860801
206640 0.7841611
206650 0.7905548
206660 0.7873973
206670 0.7991483
206680 0.7879367
206690 0.7933003
206700 0.7860287
206710 0.7785938
206720 0.7751905
206730 0.7813177
206740 0.7704437
206750 0.7718167
206760 0.7703424
206770 0.7814942
206780 0.7808383
206790 0.7850007
206800 0.7770925
206810 0.7863812
206820 0.7802948
206830 0.8004432
206840 0.7939129
206850 0.7817554
206860 0.7769495
206870 0.7819301
206880 0.7828195
206890 0.7938882
206900 0.800022
206910 0.8124068
206920 0.8139855
206930 0.814482
206940 0.810635
206950 0.8214161
206960 0.8267775
206970 0.8003992
206980 0.7988518
206990 0.8091298
207000 0.7883564
207010 0.788311
207020 0.7933459
207030 0.7925315
207040 0.7922454
207050 0.7944226
207060 0.7980785
207070 0.8016964
207080 0.7978103
207090 0.8044014
207100 0.7974529
207110 0.7969323
207120 0.7834289
207130 0.7915373
207140 0.8105233
207150 0.8033249
207160 0.8005784
207170 0.7916675
207180 0.8018891
207190 0.7959014
207200 0.8072072
207210 0.787014
207220 0.7961946
207230 0.7991335
207240 0.7963464
207250 0.7916365
207260 0.7981445
207270 0.8069307
207280 0.7967381
207290 0.7985376
207300 0.7884372
207310 0.7976093
207320 0.7933237
207330 0.7852398
207340 0.7822855
207350 0.7853913
207360 0.7913629
207370 0.7896411
207380 0.796445
207390 0.7957965
207400 0.7865881
207410 0.7963136
207420 0.8073368
207430 0.8017554
207440 0.8095343
207450 0.8113312
207460 0.8023316
207470 0.8037704
207480 0.8077749
207490 0.7950096
207500 0.7851832
207510 0.7873529
207520 0.779759
207530 0.7894865
207540 0.7908487
207550 0.8046934
207560 0.7919698
207570 0.795285
207580 0.7962519
207590 0.8014218
207600 0.7974068
207610 0.7979891
207620 0.8037769
207630 0.8076091
207640 0.8115242
207650 0.8044599
207660 0.8089519
207670 0.8069405
207680 0.7917708
207690 0.8021426
207700 0.8006511
207710 0.8069322
207720 0.8117504
207730 0.8109377
207740 0.8171477
207750 0.8081724
207760 0.7984474
207770 0.784574
207780 0.7985892
207790 0.7928461
207800 0.7860724
207810 0.790477
207820 0.7958614
207830 0.793032
207840 0.7920675
207850 0.7957833
207860 0.7974944
207870 0.7922947
207880 0.787489
207890 0.8075542
207900 0.7946714
207910 0.8045986
207920 0.8040418
207930 0.7971782
207940 0.7976144
207950 0.8015595
207960 0.7891092
207970 0.7892464
207980 0.788927
207990 0.787885
208000 0.789183
208010 0.7950668
208020 0.799906
208030 0.8031497
208040 0.8016108
208050 0.7918574
208060 0.7830896
208070 0.7954152
208080 0.813733
208090 0.8049434
208100 0.7980577
208110 0.7959885
208120 0.7959575
208130 0.8084625
208140 0.8098025
208150 0.8056843
208160 0.8125973
208170 0.8082351
208180 0.8006814
208190 0.8027543
208200 0.800482
208210 0.8137093
208220 0.8029158
208230 0.793274
208240 0.7905152
208250 0.7885977
208260 0.7778646
208270 0.7893522
208280 0.8008714
208290 0.7816826
208300 0.7834188
208310 0.7828668
208320 0.7770597
208330 0.7840088
208340 0.7883497
208350 0.7901099
208360 0.7813177
208370 0.7847556
208380 0.7924352
208390 0.788412
208400 0.7982851
208410 0.7974119
208420 0.8048111
208430 0.8089746
208440 0.8077573
208450 0.8055512
208460 0.8001122
208470 0.8011729
208480 0.7962769
208490 0.7988407
208500 0.8017135
208510 0.8026288
208520 0.8050104
208530 0.8022043
208540 0.7991711
208550 0.8057902
208560 0.7970368
208570 0.788687
208580 0.7811745
208590 0.7903066
208600 0.7777461
208610 0.7816984
208620 0.7803091
208630 0.7960569
208640 0.7866986
208650 0.7788459
208660 0.7917955
208670 0.7866051
208680 0.7699041
208690 0.784897
208700 0.7943231
208710 0.7922984
208720 0.7891853
208730 0.7865389
208740 0.7847944
208750 0.7809742
208760 0.7759956
208770 0.7750247
208780 0.7803858
208790 0.7849718
208800 0.7788244
208810 0.7874945
208820 0.7903875
208830 0.7678462
208840 0.7677134
208850 0.7812263
208860 0.7707931
208870 0.7736602
208880 0.7812893
208890 0.7733276
208900 0.783753
208910 0.7833088
208920 0.788601
208930 0.7832066
208940 0.7862488
208950 0.7746643
208960 0.7711717
208970 0.7720577
208980 0.7751513
208990 0.7788334
209000 0.7844654
209010 0.7712923
209020 0.7706761
209030 0.7766423
209040 0.7828062
209050 0.791227
209060 0.782966
209070 0.7857665
209080 0.7862811
209090 0.7844733
209100 0.7937822
209110 0.7919519
209120 0.7930651
209130 0.7886133
209140 0.7868046
209150 0.7842653
209160 0.7956303
209170 0.7984464
209180 0.8056616
209190 0.8022982
209200 0.799286
209210 0.794283
209220 0.7820075
209230 0.7781481
209240 0.7825315
209250 0.7798365
209260 0.7784589
209270 0.787597
209280 0.7857559
209290 0.7967383
209300 0.7952136
209310 0.8004175
209320 0.8067995
209330 0.8080122
209340 0.8047118
209350 0.8053615
209360 0.8011483
209370 0.8010511
209380 0.8083259
209390 0.8047312
209400 0.8088688
209410 0.8047009
209420 0.7965739
209430 0.8016627
209440 0.8015074
209450 0.808813
209460 0.8060826
209470 0.8090506
209480 0.7921523
209490 0.799828
209500 0.7972857
209510 0.8043914
209520 0.7960121
209530 0.8025199
209540 0.7994567
209550 0.7968383
209560 0.788796
209570 0.7959453
209580 0.7878717
209590 0.7940205
209600 0.7976807
209610 0.7977833
209620 0.7880323
209630 0.7818753
209640 0.7910186
209650 0.7912125
209660 0.7977302
209670 0.800383
209680 0.7938746
209690 0.8001703
209700 0.8004965
209710 0.7944782
209720 0.8115854
209730 0.7931949
209740 0.7875344
209750 0.7933377
209760 0.8024328
209770 0.8011911
209780 0.7939661
209790 0.7955027
209800 0.796846
209810 0.7987315
209820 0.8128558
209830 0.8052126
209840 0.8119795
209850 0.8128743
209860 0.8204688
209870 0.815314
209880 0.8144685
209890 0.7982947
209900 0.8032888
209910 0.806348
209920 0.8029789
209930 0.787307
209940 0.7884158
209950 0.800505
209960 0.7943262
209970 0.7873634
209980 0.7850351
209990 0.7840757
210000 0.788047
210010 0.7905083
210020 0.7909961
210030 0.791024
210040 0.7955299
210050 0.8000841
210060 0.8019106
210070 0.8024873
210080 0.8181476
210090 0.808684
210100 0.8089687
210110 0.8042564
210120 0.8017241
210130 0.8118583
210140 0.8021978
210150 0.8023059
210160 0.8053539
210170 0.7852048
210180 0.7814252
210190 0.7831917
210200 0.7880297
210210 0.7803987
210220 0.7906914
210230 0.789423
210240 0.8013093
210250 0.8042636
210260 0.8051164
210270 0.8037515
210280 0.8104092
210290 0.7935933
210300 0.7940173
210310 0.7994706
210320 0.8003654
210330 0.7877989
210340 0.7855539
210350 0.7752915
210360 0.7774557
210370 0.7803279
210380 0.7704149
210390 0.7791995
210400 0.7867615
210410 0.7957425
210420 0.7903534
210430 0.7918375
210440 0.7835538
210450 0.7810957
210460 0.7861924
210470 0.7916098
210480 0.7951877
210490 0.787367
210500 0.7839257
210510 0.7819538
210520 0.7734032
210530 0.7669656
210540 0.7842801
210550 0.7886083
210560 0.7875237
210570 0.7797621
210580 0.784852
210590 0.7794115
210600 0.7861382
210610 0.7743565
210620 0.7803872
210630 0.8018815
210640 0.7855479
210650 0.789889
210660 0.7784011
210670 0.7797584
210680 0.7798464
210690 0.7873295
210700 0.7940947
210710 0.8026405
210720 0.8065767
210730 0.8120321
210740 0.7920438
210750 0.7885939
210760 0.7828277
210770 0.7775494
210780 0.7953317
210790 0.8014423
210800 0.7879763
210810 0.7997589
210820 0.7994029
210830 0.7856804
210840 0.7789491
210850 0.8020177
210860 0.8000622
210870 0.7983593
210880 0.7938274
210890 0.7994961
210900 0.789965
210910 0.8077477
210920 0.8023981
210930 0.7986563
210940 0.7916166
210950 0.7897422
210960 0.7901859
210970 0.7984851
210980 0.8066986
210990 0.8062227
211000 0.8126585
211010 0.8164242
211020 0.8043679
211030 0.8023583
211040 0.7984838
211050 0.7982681
211060 0.7948502
211070 0.7949564
211080 0.8049239
211090 0.8012301
211100 0.8004616
211110 0.7937202
211120 0.7902453
211130 0.7865761
211140 0.784519
211150 0.7982941
211160 0.7964309
211170 0.7976797
211180 0.7891383
211190 0.7727008
211200 0.7839062
211210 0.7872142
211220 0.7772515
211230 0.7745998
211240 0.7728817
211250 0.7910164
211260 0.8029859
211270 0.7890203
211280 0.7966799
211290 0.7849066
211300 0.7952001
211310 0.7912963
211320 0.7901309
211330 0.7911283
211340 0.7883152
211350 0.8035198
211360 0.8025811
211370 0.8121741
211380 0.8039706
211390 0.7884319
211400 0.7911846
211410 0.8067094
211420 0.8044436
211430 0.7998715
211440 0.7855963
211450 0.789948
211460 0.7794833
211470 0.779045
211480 0.7856879
211490 0.7700813
211500 0.7876034
211510 0.8061188
211520 0.8113128
211530 0.7936848
211540 0.7942412
211550 0.7880374
211560 0.7907143
211570 0.7880361
211580 0.7904967
211590 0.7975003
211600 0.8036363
211610 0.8093899
211620 0.7950522
211630 0.798631
211640 0.7914968
211650 0.7780641
211660 0.7960797
211670 0.7845868
211680 0.7849779
211690 0.7963628
211700 0.7947173
211710 0.7896053
211720 0.7800325
211730 0.7793471
211740 0.7738725
211750 0.7855924
211760 0.7788779
211770 0.7829971
211780 0.7792595
211790 0.7890579
211800 0.7879894
211810 0.7770839
211820 0.7804782
211830 0.7830067
211840 0.8000835
211850 0.7915908
211860 0.8024548
211870 0.7965778
211880 0.797896
211890 0.7993659
211900 0.7840254
211910 0.783854
211920 0.7904167
211930 0.7945908
211940 0.7952948
211950 0.7962589
211960 0.7998293
211970 0.7968863
211980 0.7868654
211990 0.8160029
212000 0.8025477
212010 0.8063443
212020 0.8006474
212030 0.8066879
212040 0.7907884
212050 0.7931374
212060 0.7948311
212070 0.7826497
212080 0.7834857
212090 0.7913786
212100 0.7811963
212110 0.7991195
212120 0.7950574
212130 0.791987
212140 0.7987131
212150 0.7862193
212160 0.7857593
212170 0.7880542
212180 0.7944369
212190 0.7809207
212200 0.7884921
212210 0.7798949
212220 0.780907
212230 0.7807772
212240 0.7845563
212250 0.7910245
212260 0.7709045
212270 0.7885187
212280 0.7782778
212290 0.7751459
212300 0.7734509
212310 0.7697764
212320 0.7824087
212330 0.7987731
212340 0.7956893
212350 0.7887871
212360 0.7979715
212370 0.7984573
212380 0.7859864
212390 0.7826661
212400 0.7865444
212410 0.7856621
212420 0.7895296
212430 0.7787368
212440 0.7860381
212450 0.8006613
212460 0.7920174
212470 0.7980905
212480 0.8047805
212490 0.7882932
212500 0.7985286
212510 0.8025482
212520 0.800859
212530 0.8055786
212540 0.8047967
212550 0.8028395
212560 0.7959832
212570 0.7904634
212580 0.7781217
212590 0.7763073
212600 0.778242
212610 0.7864864
212620 0.7905347
212630 0.7910254
212640 0.7809414
212650 0.7743413
212660 0.773698
212670 0.7651982
212680 0.7632989
212690 0.7524213
212700 0.7538427
212710 0.7688595
212720 0.7592419
212730 0.757243
212740 0.7761936
212750 0.7736338
212760 0.7775519
212770 0.7705376
212780 0.7863417
212790 0.7881461
212800 0.7836965
212810 0.7923335
212820 0.7850805
212830 0.7988965
212840 0.7902278
212850 0.7772749
212860 0.7766449
212870 0.7745019
212880 0.7736638
212890 0.7814011
212900 0.7903121
212910 0.7781104
212920 0.7916083
212930 0.7998878
212940 0.8103765
212950 0.8076789
212960 0.7933058
212970 0.7960591
212980 0.7819878
212990 0.7945018
213000 0.7874197
213010 0.7896433
213020 0.7762865
213030 0.7878431
213040 0.7952259
213050 0.7959769
213060 0.7818591
213070 0.7863246
213080 0.787873
213090 0.7993642
213100 0.8014332
213110 0.7892061
213120 0.794143
213130 0.8103083
213140 0.798007
213150 0.8091418
213160 0.7957901
213170 0.8079396
213180 0.8013853
213190 0.8080006
213200 0.7944573
213210 0.7941324
213220 0.7940339
213230 0.7867689
213240 0.7988889
213250 0.7899766
213260 0.7827243
213270 0.7846044
213280 0.777606
213290 0.7890936
213300 0.7855751
213310 0.7920203
213320 0.7795101
213330 0.7902458
213340 0.7873797
213350 0.8011099
213360 0.797507
213370 0.8085845
213380 0.8057597
213390 0.8184831
213400 0.8197035
213410 0.8181187
213420 0.8165062
213430 0.8200126
213440 0.8206793
213450 0.8155109
213460 0.8091453
213470 0.8003724
213480 0.8159074
213490 0.8090116
213500 0.8001153
213510 0.8109944
213520 0.8071811
213530 0.7793767
213540 0.7656569
213550 0.7913648
213560 0.7928715
213570 0.799685
213580 0.7908551
213590 0.7969027
213600 0.7910105
213610 0.7824135
213620 0.7956486
213630 0.7935902
213640 0.80429
213650 0.8042483
213660 0.7890373
213670 0.7969885
213680 0.7918777
213690 0.7946801
213700 0.7871625
213710 0.7848154
213720 0.7929589
213730 0.7872136
213740 0.7899691
213750 0.7902467
213760 0.7882739
213770 0.7873331
213780 0.8040251
213790 0.7849219
213800 0.7829681
213810 0.784609
213820 0.8014717
213830 0.7812509
213840 0.7809561
213850 0.7762303
213860 0.766539
213870 0.7628839
213880 0.782583
213890 0.7789964
213900 0.788724
213910 0.7848414
213920 0.7747982
213930 0.7739022
213940 0.7699056
213950 0.7843798
213960 0.7844135
213970 0.7900981
213980 0.7937324
213990 0.79422
214000 0.7943566
214010 0.791312
214020 0.7869725
214030 0.7968148
214040 0.7946095
214050 0.8021828
214060 0.8043517
214070 0.7931544
214080 0.7897778
214090 0.7917069
214100 0.7969429
214110 0.7897921
214120 0.7827012
214130 0.7969654
214140 0.8011711
214150 0.8086972
214160 0.8022266
214170 0.7914329
214180 0.7920825
214190 0.7990788
214200 0.7901536
214210 0.8000023
214220 0.7900531
214230 0.7829577
214240 0.7726579
214250 0.7959397
214260 0.805745
214270 0.8103168
214280 0.7992631
214290 0.7861353
214300 0.7714571
214310 0.7827461
214320 0.7709803
214330 0.775844
214340 0.774154
214350 0.7623584
214360 0.7703246
214370 0.7902543
214380 0.7797911
214390 0.7803229
214400 0.7799428
214410 0.7897041
214420 0.7879069
214430 0.7871775
214440 0.7783419
214450 0.7793127
214460 0.7864819
214470 0.7871961
214480 0.793016
214490 0.7924956
214500 0.7996094
214510 0.8046052
214520 0.8121425
214530 0.7983887
214540 0.8167877
214550 0.8110415
214560 0.8041604
214570 0.8132282
214580 0.8120567
214590 0.8090717
214600 0.7931923
214610 0.795472
214620 0.7899244
214630 0.799973
214640 0.8041974
214650 0.8047991
214660 0.7974966
214670 0.8104489
214680 0.7982512
214690 0.8025082
214700 0.8026305
214710 0.8021585
214720 0.7989328
214730 0.7984818
214740 0.7998963
214750 0.7892907
214760 0.7892566
214770 0.7981555
214780 0.7823605
214790 0.7900096
214800 0.7831371
214810 0.7879505
214820 0.7901486
214830 0.783929
214840 0.7806891
214850 0.7753804
214860 0.7731204
214870 0.7769357
214880 0.7736101
214890 0.7782519
214900 0.7940235
214910 0.7863534
214920 0.7883161
214930 0.7780477
214940 0.783561
214950 0.7818466
214960 0.7878252
214970 0.7936335
214980 0.7942535
214990 0.7904105
215000 0.804049
215010 0.8054468
215020 0.7949588
215030 0.8014767
215040 0.8094545
215050 0.8038167
215060 0.8075491
215070 0.8217629
215080 0.8276382
215090 0.816487
215100 0.812696
215110 0.7915791
215120 0.7811693
215130 0.7935505
215140 0.7914413
215150 0.8036591
215160 0.8103502
215170 0.7984105
215180 0.8003579
215190 0.792047
215200 0.8049545
215210 0.7958072
215220 0.8019666
215230 0.8181361
215240 0.8160579
215250 0.8027704
215260 0.8032536
215270 0.8103905
215280 0.8093443
215290 0.811411
215300 0.8061956
215310 0.7988285
215320 0.8066373
215330 0.7971846
215340 0.7903413
215350 0.7839251
215360 0.7775954
215370 0.7822606
215380 0.7835054
215390 0.7758058
215400 0.7737855
215410 0.7752467
215420 0.7792351
215430 0.7716789
215440 0.7754858
215450 0.7864662
215460 0.7748849
215470 0.7815605
215480 0.7856846
215490 0.7885801
215500 0.8012544
215510 0.7962337
215520 0.7829725
215530 0.7980037
215540 0.7901274
215550 0.7998816
215560 0.7866575
215570 0.8022075
215580 0.7985849
215590 0.7922478
215600 0.7918478
215610 0.7891139
215620 0.7866899
215630 0.7822644
215640 0.7855462
215650 0.7904287
215660 0.8007473
215670 0.7978622
215680 0.7922603
215690 0.8027481
215700 0.7871359
215710 0.7866634
215720 0.786011
215730 0.7876115
215740 0.7871338
215750 0.7903129
215760 0.7913857
215770 0.7932895
215780 0.7836891
215790 0.783325
215800 0.7741647
215810 0.7827854
215820 0.7983738
215830 0.7939533
215840 0.7886627
215850 0.7898101
215860 0.785006
215870 0.7869746
215880 0.7839046
215890 0.7828474
215900 0.7793931
215910 0.7893838
215920 0.7927072
215930 0.797976
215940 0.8070292
215950 0.8093666
215960 0.8118622
215970 0.811371
215980 0.8202024
215990 0.820639
216000 0.8143917
216010 0.8207177
216020 0.8160184
216030 0.8081959
216040 0.8229347
216050 0.8183643
216060 0.8034585
216070 0.7999666
216080 0.8149727
216090 0.8145946
216100 0.8032719
216110 0.8011738
216120 0.8078836
216130 0.8088565
216140 0.8160647
216150 0.8122418
216160 0.8116413
216170 0.8106645
216180 0.8020567
216190 0.7991809
216200 0.8020416
216210 0.8055024
216220 0.8162075
216230 0.8126882
216240 0.8202489
216250 0.823719
216260 0.8179833
216270 0.8205728
216280 0.8241811
216290 0.8207134
216300 0.8137456
216310 0.8222905
216320 0.8166298
216330 0.812298
216340 0.8094651
216350 0.8104846
216360 0.8135574
216370 0.8187423
216380 0.8156756
216390 0.802002
216400 0.8154507
216410 0.8152528
216420 0.8313031
216430 0.8176374
216440 0.8065857
216450 0.8110082
216460 0.8131429
216470 0.805722
216480 0.8024268
216490 0.8111307
216500 0.8050688
216510 0.8080863
216520 0.8034962
216530 0.7998621
216540 0.8136277
216550 0.8105644
216560 0.8095571
216570 0.8042287
216580 0.8077765
216590 0.8119359
216600 0.8033649
216610 0.80944
216620 0.8057011
216630 0.8020378
216640 0.8072695
216650 0.8033916
216660 0.8122793
216670 0.802668
216680 0.7963413
216690 0.791083
216700 0.7987912
216710 0.8154531
216720 0.8128173
216730 0.8174702
216740 0.8032758
216750 0.8017361
216760 0.7954131
216770 0.7850295
216780 0.7994444
216790 0.8031289
216800 0.7990267
216810 0.8073327
216820 0.8082049
216830 0.8070349
216840 0.8069694
216850 0.8217198
216860 0.8287054
216870 0.8259135
216880 0.8094581
216890 0.8040804
216900 0.8113406
216910 0.819761
216920 0.8160909
216930 0.8101684
216940 0.8218772
216950 0.8079306
216960 0.8123263
216970 0.8066442
216980 0.8075067
216990 0.8066652
217000 0.7997826
217010 0.7982409
217020 0.8016269
217030 0.7992314
217040 0.7956337
217050 0.8114672
217060 0.8170457
217070 0.821074
217080 0.8096218
217090 0.8075441
217100 0.7989441
217110 0.7923349
217120 0.7927694
217130 0.7918863
217140 0.787837
217150 0.7935091
217160 0.7995015
217170 0.8036466
217180 0.7953155
217190 0.7901251
217200 0.7937424
217210 0.7923681
217220 0.7851313
217230 0.8011351
217240 0.7933725
217250 0.7961589
217260 0.8025281
217270 0.8145583
217280 0.7987312
217290 0.797703
217300 0.8024776
217310 0.8097237
217320 0.7949628
217330 0.7944891
217340 0.7968256
217350 0.802369
217360 0.7993712
217370 0.7944015
217380 0.8127013
217390 0.7990857
217400 0.7969766
217410 0.8009267
217420 0.7949008
217430 0.7934034
217440 0.7931689
217450 0.7962453
217460 0.7906966
217470 0.7971395
217480 0.789971
217490 0.7980208
217500 0.7872499
217510 0.7918655
217520 0.7930682
217530 0.7969365
217540 0.7944048
217550 0.7841112
217560 0.7714369
217570 0.7775858
217580 0.7721473
217590 0.7865142
217600 0.804132
217610 0.7930031
217620 0.7961786
217630 0.7945113
217640 0.7892292
217650 0.7949233
217660 0.782963
217670 0.7916878
217680 0.8006377
217690 0.7953143
217700 0.7918629
217710 0.7895088
217720 0.793901
217730 0.7967026
217740 0.8003835
217750 0.8013478
217760 0.7926873
217770 0.8031581
217780 0.7900672
217790 0.8102004
217800 0.8028402
217810 0.8076925
217820 0.7978604
217830 0.798576
217840 0.8024793
217850 0.8078368
217860 0.8186567
217870 0.8136321
217880 0.8188499
217890 0.8183056
217900 0.8117613
217910 0.8066615
217920 0.8056792
217930 0.8018457
217940 0.804526
217950 0.796004
217960 0.7899746
217970 0.7885619
217980 0.7942682
217990 0.7876024
218000 0.7899622
218010 0.7809719
218020 0.7848027
218030 0.7998887
218040 0.8086488
218050 0.8099837
218060 0.8062471
218070 0.807561
218080 0.8013613
218090 0.8071306
218100 0.8099453
218110 0.8143809
218120 0.8198315
218130 0.8163874
218140 0.8103037
218150 0.8084379
218160 0.8154368
218170 0.8036324
218180 0.7970831
218190 0.8054171
218200 0.7890428
218210 0.7926738
218220 0.7780753
218230 0.7760798
218240 0.7762583
218250 0.7788548
218260 0.7723624
218270 0.7702769
218280 0.7824255
218290 0.7837769
218300 0.7877061
218310 0.7927173
218320 0.7855313
218330 0.7795345
218340 0.782934
218350 0.7764556
218360 0.7821102
218370 0.7848892
218380 0.778489
218390 0.791429
218400 0.8004127
218410 0.8125701
218420 0.7952521
218430 0.7976927
218440 0.8016707
218450 0.7926963
218460 0.797801
218470 0.8015103
218480 0.7964737
218490 0.7971446
218500 0.7997723
218510 0.8062833
218520 0.8038342
218530 0.7946558
218540 0.7932239
218550 0.7920032
218560 0.7998062
218570 0.7977211
218580 0.7971615
218590 0.7832902
218600 0.7901353
218610 0.7870748
218620 0.7889301
218630 0.7905235
218640 0.7954186
218650 0.7933894
218660 0.7978549
218670 0.7846876
218680 0.7860601
218690 0.796568
218700 0.8030748
218710 0.8055166
218720 0.8024823
218730 0.8095945
218740 0.805179
218750 0.8037769
218760 0.8049521
218770 0.7809247
218780 0.795707
218790 0.7970374
218800 0.7883708
218810 0.7791877
218820 0.786497
218830 0.7808121
218840 0.7868691
218850 0.7779107
218860 0.7752197
218870 0.7698395
218880 0.7782099
218890 0.7793331
218900 0.7918457
218910 0.7819095
218920 0.7915359
218930 0.7965245
218940 0.796594
218950 0.8046719
218960 0.8055219
218970 0.7979784
218980 0.8026084
218990 0.8020292
219000 0.7905924
219010 0.7944196
219020 0.7920623
219030 0.8017408
219040 0.7975543
219050 0.8007715
219060 0.7892172
219070 0.7879664
219080 0.7830993
219090 0.7834737
219100 0.7899727
219110 0.7937964
219120 0.7954962
219130 0.7939947
219140 0.7977044
219150 0.7888679
219160 0.7761464
219170 0.7672306
219180 0.7750438
219190 0.7793943
219200 0.7882366
219210 0.7884735
219220 0.780284
219230 0.7767941
219240 0.7857312
219250 0.7989923
219260 0.7898946
219270 0.7876071
219280 0.7895915
219290 0.780544
219300 0.7713085
219310 0.7768732
219320 0.7854117
219330 0.785564
219340 0.7945746
219350 0.7813653
219360 0.7736488
219370 0.774892
219380 0.7774904
219390 0.7805723
219400 0.7857317
219410 0.7863393
219420 0.7876444
219430 0.7889914
219440 0.7856157
219450 0.7932453
219460 0.7904336
219470 0.7935105
219480 0.8023323
219490 0.7881415
219500 0.7847396
219510 0.7769393
219520 0.7742249
219530 0.7844294
219540 0.7900248
219550 0.798411
219560 0.8093174
219570 0.7965358
219580 0.801409
219590 0.7959683
219600 0.7910306
219610 0.7909263
219620 0.7800993
219630 0.7750133
219640 0.773788
219650 0.7920767
219660 0.7908587
219670 0.7787073
219680 0.7779022
219690 0.7769727
219700 0.7800118
219710 0.7797301
219720 0.7881321
219730 0.7929677
219740 0.7718821
219750 0.7657477
219760 0.7723071
219770 0.7578873
219780 0.7746305
219790 0.7688963
219800 0.7557576
219810 0.7615868
219820 0.7625459
219830 0.7614908
219840 0.7618555
219850 0.7708398
219860 0.7718035
219870 0.7643551
219880 0.7599878
219890 0.7692266
219900 0.7710922
219910 0.7669662
219920 0.7751241
219930 0.7763442
219940 0.7870017
219950 0.7819898
219960 0.773429
219970 0.7734965
219980 0.7666332
219990 0.7717345
220000 0.7791797
220010 0.7683337
220020 0.7768889
220030 0.7762107
220040 0.7739996
220050 0.7640531
220060 0.7711585
220070 0.7828005
220080 0.7750269
220090 0.7845325
220100 0.7715309
220110 0.783609
220120 0.7888981
220130 0.7762305
220140 0.7723985
220150 0.7760428
220160 0.7606199
220170 0.7773558
220180 0.7796232
220190 0.7826398
220200 0.7776204
220210 0.7848099
220220 0.783191
220230 0.7812776
220240 0.7763337
220250 0.76735
220260 0.7558935
220270 0.7701251
220280 0.7750553
220290 0.7793511
220300 0.7563651
220310 0.7727154
220320 0.7778829
220330 0.7812437
220340 0.7884814
220350 0.7870098
220360 0.7955216
220370 0.7983524
220380 0.7965045
220390 0.8128636
220400 0.7977645
220410 0.7947652
220420 0.8018751
220430 0.7887477
220440 0.7863281
220450 0.7792086
220460 0.7929224
220470 0.7932755
220480 0.7811197
220490 0.7786134
220500 0.7917578
220510 0.7923092
220520 0.7984635
220530 0.8103313
220540 0.8068942
220550 0.7893507
220560 0.7959715
220570 0.7997839
220580 0.8100679
220590 0.8102025
220600 0.8214142
220610 0.8052692
220620 0.8129996
220630 0.8089744
220640 0.8018763
220650 0.7874413
220660 0.7802786
220670 0.7755388
220680 0.7929042
220690 0.7895832
220700 0.7861444
220710 0.7722262
220720 0.7777314
220730 0.7748948
220740 0.7779415
220750 0.7919855
220760 0.7839556
220770 0.7800632
220780 0.7784551
220790 0.7857126
220800 0.7751223
220810 0.7771943
220820 0.7725059
220830 0.7756915
220840 0.7723459
220850 0.7764004
220860 0.7621982
220870 0.7658857
220880 0.7701398
220890 0.7738348
220900 0.7666564
220910 0.7782467
220920 0.7839079
220930 0.7874458
220940 0.7927192
220950 0.8058237
220960 0.7894662
220970 0.7832373
220980 0.7863063
220990 0.7793217
221000 0.7822268
221010 0.7843747
221020 0.7730049
221030 0.7794394
221040 0.7718406
221050 0.784171
221060 0.7847344
221070 0.7980725
221080 0.7857572
221090 0.7793927
221100 0.7910315
221110 0.7925967
221120 0.7897375
221130 0.7789884
221140 0.7770136
221150 0.7636377
221160 0.7699361
221170 0.7629452
221180 0.7634366
221190 0.7649427
221200 0.7716034
221210 0.7869546
221220 0.7834967
221230 0.7765675
221240 0.7748674
221250 0.778744
221260 0.7851527
221270 0.7754971
221280 0.7734094
221290 0.7859122
221300 0.7870072
221310 0.7871748
221320 0.7820902
221330 0.7848215
221340 0.7898287
221350 0.7829389
221360 0.792507
221370 0.7784395
221380 0.7853494
221390 0.7811355
221400 0.7813278
221410 0.7897158
221420 0.7897407
221430 0.792115
221440 0.783427
221450 0.7846955
221460 0.782406
221470 0.7805054
221480 0.7747097
221490 0.7854339
221500 0.7835571
221510 0.7674335
221520 0.778663
221530 0.7752425
221540 0.7704692
221550 0.7822102
221560 0.7845733
221570 0.7873888
221580 0.7995397
221590 0.7844953
221600 0.7918751
221610 0.7833881
221620 0.7846888
221630 0.7898551
221640 0.7776198
221650 0.7850547
221660 0.7602595
221670 0.7692085
221680 0.7690457
221690 0.7677571
221700 0.7677275
221710 0.7710885
221720 0.7652981
221730 0.7728781
221740 0.7774539
221750 0.774135
221760 0.7784406
221770 0.7749823
221780 0.7755386
221790 0.7711466
221800 0.7681493
221810 0.7745765
221820 0.7684112
221830 0.7767926
221840 0.7841694
221850 0.7740238
221860 0.771183
221870 0.7792304
221880 0.7744371
221890 0.7774641
221900 0.7717028
221910 0.7750491
221920 0.778231
221930 0.7690461
221940 0.77775
221950 0.7790568
221960 0.7853446
221970 0.7722461
221980 0.7728596
221990 0.7846651
222000 0.7801225
222010 0.7835186
222020 0.7837157
222030 0.7930653
222040 0.8004566
222050 0.7924329
222060 0.7973228
222070 0.7977594
222080 0.7809222
222090 0.7871556
222100 0.8055597
222110 0.8100713
222120 0.7845436
222130 0.7873696
222140 0.7774876
222150 0.7925558
222160 0.7851136
222170 0.7828358
222180 0.7753718
222190 0.7714967
222200 0.7705865
222210 0.7761732
222220 0.7840854
222230 0.765779
222240 0.7727403
222250 0.7833496
222260 0.7923934
222270 0.7910997
222280 0.7829636
222290 0.7822231
222300 0.7885922
222310 0.7898228
222320 0.7894325
222330 0.7762812
222340 0.7801791
222350 0.7827195
222360 0.7960747
222370 0.7953363
222380 0.7762928
222390 0.790212
222400 0.7894162
222410 0.7988421
222420 0.7961677
222430 0.800579
222440 0.7943049
222450 0.7851532
222460 0.7894413
222470 0.7878197
222480 0.781164
222490 0.7728571
222500 0.7728385
222510 0.7768115
222520 0.7831535
222530 0.7863896
222540 0.7935768
222550 0.7907609
222560 0.7860855
222570 0.7925355
222580 0.7825183
222590 0.7652359
222600 0.7666024
222610 0.7653507
222620 0.7643811
222630 0.7692937
222640 0.7791615
222650 0.7667554
222660 0.7694222
222670 0.7716918
222680 0.7702568
222690 0.7717757
222700 0.762955
222710 0.7721139
222720 0.7737924
222730 0.7675502
222740 0.7576397
222750 0.7712579
222760 0.7682209
222770 0.772054
222780 0.7644873
222790 0.7619497
222800 0.76209
222810 0.7705649
222820 0.7549619
222830 0.748979
222840 0.7369614
222850 0.755958
222860 0.755182
222870 0.7423603
222880 0.753984
222890 0.7591261
222900 0.7647345
222910 0.762378
222920 0.7441382
222930 0.7548556
222940 0.7752147
222950 0.7650517
222960 0.7650185
222970 0.759281
222980 0.7571686
222990 0.7618014
223000 0.7577483
223010 0.7587218
223020 0.7517319
223030 0.7653455
223040 0.7618833
223050 0.7690163
223060 0.7589175
223070 0.7658895
223080 0.766835
223090 0.7598994
223100 0.7705812
223110 0.7752875
223120 0.7709347
223130 0.7653776
223140 0.7685217
223150 0.7770332
223160 0.7824674
223170 0.7709658
223180 0.7675975
223190 0.7691029
223200 0.777426
223210 0.7857723
223220 0.773641
223230 0.7764935
223240 0.7667912
223250 0.7689996
223260 0.7685303
223270 0.7660726
223280 0.7615986
223290 0.7714444
223300 0.7806814
223310 0.7766613
223320 0.7787206
223330 0.7700096
223340 0.76486
223350 0.7658833
223360 0.765896
223370 0.7661344
223380 0.7775599
223390 0.7715631
223400 0.778998
223410 0.7883711
223420 0.7918005
223430 0.7974268
223440 0.780738
223450 0.7900403
223460 0.7801586
223470 0.7821555
223480 0.772881
223490 0.7763717
223500 0.7816951
223510 0.7627183
223520 0.7605475
223530 0.7689309
223540 0.7681909
223550 0.7770354
223560 0.7820353
223570 0.7871833
223580 0.7942919
223590 0.8017792
223600 0.7851094
223610 0.7970982
223620 0.8007447
223630 0.7958313
223640 0.7921329
223650 0.7777496
223660 0.7790115
223670 0.7810624
223680 0.7832105
223690 0.7875195
223700 0.7782342
223710 0.7724821
223720 0.77639
223730 0.7831651
223740 0.775736
223750 0.7800207
223760 0.7760448
223770 0.7829539
223780 0.7874116
223790 0.794928
223800 0.7861938
223810 0.783815
223820 0.7817627
223830 0.7734951
223840 0.7788872
223850 0.7739218
223860 0.7613663
223870 0.7563735
223880 0.7591931
223890 0.7522469
223900 0.7596802
223910 0.75761
223920 0.7623361
223930 0.7642363
223940 0.7694613
223950 0.7669536
223960 0.7672037
223970 0.7758383
223980 0.7673217
223990 0.7682109
224000 0.7677183
224010 0.7543421
224020 0.7508144
224030 0.7528363
224040 0.7557259
224050 0.7679396
224060 0.7677656
224070 0.7654766
224080 0.7537957
224090 0.7556195
224100 0.769443
224110 0.7703725
224120 0.7679204
224130 0.7537227
224140 0.7530049
224150 0.7431561
224160 0.7537976
224170 0.7598651
224180 0.7685081
224190 0.7730159
224200 0.7733726
224210 0.7741271
224220 0.7882181
224230 0.7780105
224240 0.7837117
224250 0.7873684
224260 0.7770594
224270 0.7797914
224280 0.7732745
224290 0.7780697
224300 0.7757294
224310 0.7760983
224320 0.7733102
224330 0.7741721
224340 0.7664242
224350 0.7656178
224360 0.7615325
224370 0.7731105
224380 0.7830715
224390 0.7748241
224400 0.7724793
224410 0.7769837
224420 0.7728109
224430 0.7865022
224440 0.7732669
224450 0.7664412
224460 0.7800105
224470 0.7708982
224480 0.7578622
224490 0.7568346
224500 0.7665295
224510 0.7574151
224520 0.7569655
224530 0.7776399
224540 0.772472
224550 0.7805145
224560 0.7815634
224570 0.7834223
224580 0.7859279
224590 0.7876254
224600 0.7881449
224610 0.7858676
224620 0.7878335
224630 0.7749484
224640 0.7692965
224650 0.7802085
224660 0.7859744
224670 0.7857245
224680 0.7998055
224690 0.7943082
224700 0.7914485
224710 0.7917328
224720 0.7953689
224730 0.774047
224740 0.7764441
224750 0.7788303
224760 0.7817329
224770 0.7719694
224780 0.7842426
224790 0.7936913
224800 0.7889574
224810 0.7958425
224820 0.7850792
224830 0.78708
224840 0.796234
224850 0.8006026
224860 0.7983176
224870 0.7932006
224880 0.8049693
224890 0.7980915
224900 0.7927932
224910 0.7857741
224920 0.7965637
224930 0.7793686
224940 0.7934186
224950 0.787787
224960 0.7850896
224970 0.7834941
224980 0.7906916
224990 0.7970741
225000 0.7871082
225010 0.7949494
225020 0.7857596
225030 0.7903528
225040 0.7917659
225050 0.790319
225060 0.7924687
225070 0.7995982
225080 0.7840708
225090 0.791894
225100 0.7799255
225110 0.7855093
225120 0.7728545
225130 0.7767352
225140 0.7823392
225150 0.7739983
225160 0.7854576
225170 0.7844327
225180 0.7793749
225190 0.7697602
225200 0.7765169
225210 0.7701395
225220 0.7692761
225230 0.7683325
225240 0.7755565
225250 0.777279
225260 0.7905844
225270 0.7852859
225280 0.7926025
225290 0.7841708
225300 0.7878695
225310 0.7969497
225320 0.7972352
225330 0.7940102
225340 0.7870814
225350 0.807426
225360 0.8025753
225370 0.7935644
225380 0.8000286
225390 0.7907414
225400 0.7960466
225410 0.80369
225420 0.8064389
225430 0.8057699
225440 0.7995088
225450 0.8097734
225460 0.8077772
225470 0.7852331
225480 0.7846469
225490 0.7740406
225500 0.7886526
225510 0.7743478
225520 0.774287
225530 0.7833622
225540 0.7742612
225550 0.7754222
225560 0.7787285
225570 0.7746499
225580 0.7657751
225590 0.7645191
225600 0.7570469
225610 0.7682282
225620 0.7755575
225630 0.7789929
225640 0.7576017
225650 0.7642855
225660 0.7664698
225670 0.7677206
225680 0.7708617
225690 0.7680036
225700 0.7631434
225710 0.7496785
225720 0.7677683
225730 0.7711598
225740 0.7728257
225750 0.7567042
225760 0.7607135
225770 0.784233
225780 0.7586226
225790 0.7707042
225800 0.7806745
225810 0.7680529
225820 0.7683977
225830 0.7723396
225840 0.7682075
225850 0.7718842
225860 0.7629082
225870 0.7650616
225880 0.7594026
225890 0.7686377
225900 0.7748732
225910 0.7996951
225920 0.7779379
225930 0.7792515
225940 0.7826274
225950 0.7923373
225960 0.7732701
225970 0.7782257
225980 0.7783586
225990 0.782661
226000 0.7816231
226010 0.7652249
226020 0.7817765
226030 0.7730351
226040 0.7730936
226050 0.7686281
226060 0.7675056
226070 0.7740215
226080 0.7828212
226090 0.77924
226100 0.7864605
226110 0.7855438
226120 0.7928151
226130 0.7921605
226140 0.7978782
226150 0.791689
226160 0.796536
226170 0.8006958
226180 0.8140485
226190 0.8072749
226200 0.8148541
226210 0.8089328
226220 0.8092414
226230 0.8049005
226240 0.8013692
226250 0.8090774
226260 0.8075448
226270 0.8133589
226280 0.8038297
226290 0.8187439
226300 0.7961218
226310 0.7947825
226320 0.787517
226330 0.8018605
226340 0.8143808
226350 0.8229069
226360 0.8162473
226370 0.8052988
226380 0.8000648
226390 0.7990757
226400 0.786153
226410 0.7890737
226420 0.7900108
226430 0.7881717
226440 0.7992513
226450 0.797827
226460 0.8051744
226470 0.8123699
226480 0.794488
226490 0.8041161
226500 0.8005753
226510 0.8003852
226520 0.7942023
226530 0.7932628
226540 0.7903851
226550 0.7879717
226560 0.7874506
226570 0.7857175
226580 0.7940778
226590 0.7991245
226600 0.800272
226610 0.8055048
226620 0.8078308
226630 0.8141213
226640 0.8166429
226650 0.789674
226660 0.788579
226670 0.7880374
226680 0.8076636
226690 0.8046258
226700 0.8094541
226710 0.8043501
226720 0.8110105
226730 0.804758
226740 0.8024068
226750 0.8017812
226760 0.7879362
226770 0.7896658
226780 0.7772758
226790 0.791239
226800 0.8011491
226810 0.7801741
226820 0.7819425
226830 0.7852233
226840 0.7823679
226850 0.7970488
226860 0.7802594
226870 0.7760108
226880 0.7685003
226890 0.7866814
226900 0.7863857
226910 0.798713
226920 0.8126397
226930 0.8118288
226940 0.8011683
226950 0.808799
226960 0.7958453
226970 0.8008617
226980 0.7909528
226990 0.7934201
227000 0.7895725
227010 0.7961963
227020 0.7881062
227030 0.7928956
227040 0.8020105
227050 0.7917838
227060 0.7964801
227070 0.7918713
227080 0.7942212
227090 0.7986189
227100 0.8040121
227110 0.7903307
227120 0.8017487
227130 0.80784
227140 0.8041965
227150 0.7987119
227160 0.785455
227170 0.7839362
227180 0.7851485
227190 0.7891342
227200 0.7970064
227210 0.7999308
227220 0.8092967
227230 0.7898941
227240 0.7874973
227250 0.7710536
227260 0.7767233
227270 0.7732507
227280 0.7902369
227290 0.7866104
227300 0.7838834
227310 0.7814256
227320 0.797561
227330 0.7950448
227340 0.8040949
227350 0.7969584
227360 0.8088951
227370 0.8032975
227380 0.8080119
227390 0.8041089
227400 0.802497
227410 0.8021231
227420 0.8000315
227430 0.8066513
227440 0.8242758
227450 0.8277262
227460 0.8260989
227470 0.8211303
227480 0.8177686
227490 0.8135454
227500 0.8042035
227510 0.8070126
227520 0.8061735
227530 0.8152513
227540 0.8007945
227550 0.8075585
227560 0.8143503
227570 0.8195524
227580 0.7957922
227590 0.7984409
227600 0.8059742
227610 0.7913033
227620 0.8049963
227630 0.811033
227640 0.8057002
227650 0.7984978
227660 0.8132039
227670 0.8034735
227680 0.8007141
227690 0.7926484
227700 0.7805149
227710 0.792601
227720 0.8027937
227730 0.8176445
227740 0.8078055
227750 0.8051007
227760 0.8145022
227770 0.8054998
227780 0.807399
227790 0.7916628
227800 0.7994903
227810 0.8004479
227820 0.8020987
227830 0.8103616
227840 0.7980374
227850 0.786975
227860 0.792518
227870 0.799501
227880 0.8008877
227890 0.8034126
227900 0.8089602
227910 0.7947327
227920 0.7965891
227930 0.7805423
227940 0.7861544
227950 0.7799558
227960 0.7894194
227970 0.7914978
227980 0.7800266
227990 0.7835123
228000 0.7902011
228010 0.8059713
228020 0.8045343
228030 0.8206443
228040 0.8102993
228050 0.8083532
228060 0.8067078
228070 0.7938143
228080 0.8012624
228090 0.8112811
228100 0.8057847
228110 0.7989967
228120 0.7991861
228130 0.8088675
228140 0.7992196
228150 0.8083996
228160 0.8124609
228170 0.7945799
228180 0.7873276
228190 0.7980341
228200 0.7939498
228210 0.7828447
228220 0.8015037
228230 0.7914799
228240 0.7986917
228250 0.795269
228260 0.7984638
228270 0.7986235
228280 0.799203
228290 0.7867213
228300 0.7971684
228310 0.7942311
228320 0.8062483
228330 0.7848982
228340 0.8011171
228350 0.8038291
228360 0.8153406
228370 0.8104584
228380 0.8169825
228390 0.8183559
228400 0.8231782
228410 0.8173008
228420 0.812072
228430 0.814507
228440 0.8054114
228450 0.819984
228460 0.8195515
228470 0.799942
228480 0.7972935
228490 0.7963645
228500 0.7952424
228510 0.7939362
228520 0.7928526
228530 0.7929976
228540 0.7941267
228550 0.8048201
228560 0.7948774
228570 0.8000741
228580 0.7979186
228590 0.7857293
228600 0.7975438
228610 0.8022355
228620 0.8047591
228630 0.8040324
228640 0.8050725
228650 0.8154046
228660 0.8027771
228670 0.796851
228680 0.7801081
228690 0.7992828
228700 0.7990065
228710 0.7880454
228720 0.7783442
228730 0.7922438
228740 0.78011
228750 0.78391
228760 0.7856064
228770 0.7809537
228780 0.7763964
228790 0.7886661
228800 0.7983185
228810 0.7994568
228820 0.8223826
228830 0.8152623
228840 0.8154945
228850 0.8093655
228860 0.8230759
228870 0.8281305
228880 0.8256468
228890 0.8181134
228900 0.8141773
228910 0.8179637
228920 0.8222728
228930 0.8220646
228940 0.8182206
228950 0.8276616
228960 0.8192815
228970 0.8082713
228980 0.7918624
228990 0.808903
229000 0.8130448
229010 0.8107818
229020 0.8132764
229030 0.8142233
229040 0.8043259
229050 0.803988
229060 0.814367
229070 0.8056834
229080 0.7788611
229090 0.7937316
229100 0.7990624
229110 0.8086795
229120 0.808915
229130 0.7979984
229140 0.7916723
229150 0.8026988
229160 0.8171886
229170 0.8091867
229180 0.8134922
229190 0.8271049
229200 0.8214241
229210 0.8200665
229220 0.8126985
229230 0.8032331
229240 0.8037601
229250 0.7992867
229260 0.7946808
229270 0.8154972
229280 0.82027
229290 0.796345
229300 0.8157842
229310 0.8101973
229320 0.81618
229330 0.8164838
229340 0.8146774
229350 0.8278151
229360 0.8014536
229370 0.8090005
229380 0.8170601
229390 0.822632
229400 0.8247258
229410 0.8096054
229420 0.8080153
229430 0.8140182
229440 0.8245056
229450 0.8367811
229460 0.8362151
229470 0.8302974
229480 0.8207049
229490 0.8335274
229500 0.8426178
229510 0.8367401
229520 0.8427904
229530 0.8316601
229540 0.8470612
229550 0.8480453
229560 0.8363667
229570 0.8390275
229580 0.8398813
229590 0.8383601
229600 0.8509847
229610 0.8519191
229620 0.8552105
229630 0.850091
229640 0.8276661
229650 0.8233094
229660 0.8289595
229670 0.8345903
229680 0.8470328
229690 0.8448459
229700 0.8326286
229710 0.8376532
229720 0.8210202
229730 0.8288834
229740 0.8184617
229750 0.8146023
229760 0.8099698
229770 0.824677
229780 0.8260251
229790 0.8327215
229800 0.8299845
229810 0.8207232
229820 0.8140033
229830 0.8096327
229840 0.8125401
229850 0.8199623
229860 0.816197
229870 0.8129755
229880 0.8035394
229890 0.7990785
229900 0.8181045
229910 0.8010345
229920 0.794151
229930 0.8067265
229940 0.8030031
229950 0.8025178
229960 0.8021252
229970 0.7965721
229980 0.7866789
229990 0.8037689
230000 0.8008668
230010 0.798592
230020 0.801484
230030 0.7870165
230040 0.7831765
230050 0.7759131
230060 0.7785848
230070 0.7772889
230080 0.7749506
230090 0.7698592
230100 0.7731585
230110 0.7928635
230120 0.7970095
230130 0.8007104
230140 0.8063316
230150 0.8022781
230160 0.7988589
230170 0.797813
230180 0.7968659
230190 0.8095317
230200 0.7960129
230210 0.7937367
230220 0.8127128
230230 0.8073255
230240 0.8002015
230250 0.8009133
230260 0.7792662
230270 0.792547
230280 0.7947465
230290 0.7969107
230300 0.7916493
230310 0.8044165
230320 0.801336
230330 0.8091869
230340 0.8092798
230350 0.8054098
230360 0.8127443
230370 0.8001792
230380 0.8006064
230390 0.8050541
230400 0.80133
230410 0.802725
230420 0.7941427
230430 0.806655
230440 0.8084775
230450 0.805519
230460 0.7960768
230470 0.8088009
230480 0.8063649
230490 0.8104633
230500 0.8118904
230510 0.8044655
230520 0.811703
230530 0.8104054
230540 0.7894099
230550 0.7992058
230560 0.8112025
230570 0.8060805
230580 0.8081771
230590 0.802937
230600 0.7879237
230610 0.7912459
230620 0.7939824
230630 0.7927084
230640 0.7929216
230650 0.7971181
230660 0.7950952
230670 0.786562
230680 0.7842321
230690 0.799767
230700 0.8009415
230710 0.7891026
230720 0.797105
230730 0.7902454
230740 0.8054344
230750 0.8029414
230760 0.8059344
230770 0.7894136
230780 0.786495
230790 0.7802764
230800 0.7959501
230810 0.8018848
230820 0.7946118
230830 0.7950787
230840 0.7949864
230850 0.7814639
230860 0.7862449
230870 0.7832315
230880 0.7812043
230890 0.788669
230900 0.7763523
230910 0.780154
230920 0.7804772
230930 0.7882637
230940 0.7840834
230950 0.7845834
230960 0.792853
230970 0.7914904
230980 0.7853343
230990 0.7907988
231000 0.7908784
231010 0.8033339
231020 0.8015881
231030 0.8191289
231040 0.8086195
231050 0.794259
231060 0.7916902
231070 0.7979097
231080 0.7963269
231090 0.7897919
231100 0.7924555
231110 0.7807739
231120 0.7780957
231130 0.7886786
231140 0.7911038
231150 0.7743673
231160 0.7715913
231170 0.7637541
231180 0.7757132
231190 0.767082
231200 0.7871243
231210 0.7818286
231220 0.7904533
231230 0.7990011
231240 0.7866456
231250 0.7985905
231260 0.777267
231270 0.7656081
231280 0.7703904
231290 0.7897531
231300 0.7880971
231310 0.8062116
231320 0.8013968
231330 0.7969871
231340 0.788947
231350 0.7897996
231360 0.8003716
231370 0.7948066
231380 0.7934659
231390 0.7879311
231400 0.7903301
231410 0.789379
231420 0.7927599
231430 0.8002781
231440 0.7872429
231450 0.793229
231460 0.7974569
231470 0.7957038
231480 0.8001149
231490 0.7964688
231500 0.7868586
231510 0.7965501
231520 0.7923082
231530 0.7865247
231540 0.7763913
231550 0.7785545
231560 0.7870591
231570 0.7806232
231580 0.784889
231590 0.8080767
231600 0.8118327
231610 0.8088155
231620 0.7849238
231630 0.7880441
231640 0.7929874
231650 0.7972584
231660 0.8029935
231670 0.810262
231680 0.8114995
231690 0.8140647
231700 0.8132455
231710 0.8153546
231720 0.7999797
231730 0.8098642
231740 0.8144401
231750 0.8092099
231760 0.801728
231770 0.7899592
231780 0.7867303
231790 0.7841568
231800 0.7795128
231810 0.7783474
231820 0.7857738
231830 0.7875978
231840 0.7958861
231850 0.8110703
231860 0.8267579
231870 0.8152747
231880 0.823437
231890 0.8180321
231900 0.8068279
231910 0.8053268
231920 0.8059447
231930 0.7987016
231940 0.8080139
231950 0.7844189
231960 0.7840925
231970 0.7851339
231980 0.7822409
231990 0.7850968
232000 0.7867368
232010 0.7804194
232020 0.7916985
232030 0.7929952
232040 0.7957239
232050 0.79326
232060 0.8008562
232070 0.7942924
232080 0.7834994
232090 0.7807629
232100 0.7840819
232110 0.7846504
232120 0.7914624
232130 0.7956107
232140 0.7846476
232150 0.7963231
232160 0.7970493
232170 0.7916125
232180 0.7899927
232190 0.787667
232200 0.7813333
232210 0.7805399
232220 0.7883646
232230 0.7912288
232240 0.7837828
232250 0.7844776
232260 0.7799954
232270 0.778025
232280 0.7719137
232290 0.7897199
232300 0.7900383
232310 0.7978352
232320 0.8158517
232330 0.8126889
232340 0.8144639
232350 0.8141134
232360 0.80229
232370 0.8118927
232380 0.8026542
232390 0.8052794
232400 0.8115911
232410 0.8008459
232420 0.8007621
232430 0.7996811
232440 0.8041869
232450 0.7978155
232460 0.7997737
232470 0.8042468
232480 0.8092684
232490 0.8042422
232500 0.7999062
232510 0.7931562
232520 0.8100197
232530 0.8116132
232540 0.8369124
232550 0.8181458
232560 0.7960292
232570 0.8188315
232580 0.8208438
232590 0.8027773
232600 0.7934217
232610 0.7998112
232620 0.81241
232630 0.8096844
232640 0.8048969
232650 0.8127759
232660 0.8051142
232670 0.8038467
232680 0.8114303
232690 0.7946905
232700 0.7861736
232710 0.7807043
232720 0.7816231
232730 0.7865989
232740 0.7874749
232750 0.7939042
232760 0.7998239
232770 0.7912791
232780 0.8073775
232790 0.7901049
232800 0.7945504
232810 0.8001248
232820 0.8085932
232830 0.8004513
232840 0.7964514
232850 0.8029478
232860 0.8037694
232870 0.7963724
232880 0.7993518
232890 0.8017448
232900 0.8091999
232910 0.8199095
232920 0.8078701
232930 0.8116798
232940 0.8033919
232950 0.8010038
232960 0.7985269
232970 0.8158996
232980 0.8173644
232990 0.814613
233000 0.8091027
233010 0.8027315
233020 0.7873496
233030 0.7867387
233040 0.7835577
233050 0.7804534
233060 0.7902504
233070 0.7922379
233080 0.8022497
233090 0.7911735
233100 0.8106037
233110 0.7889444
233120 0.7824545
233130 0.7879788
233140 0.7880521
233150 0.800539
233160 0.7938181
233170 0.7808656
233180 0.7846345
233190 0.7871373
233200 0.7890886
233210 0.7855617
233220 0.7812034
233230 0.785404
233240 0.7897024
233250 0.7928956
233260 0.7912863
233270 0.7870046
233280 0.7979316
233290 0.8015441
233300 0.8010769
233310 0.7994994
233320 0.8022981
233330 0.8117492
233340 0.8203164
233350 0.8077507
233360 0.8034222
233370 0.7956387
233380 0.7936367
233390 0.7975738
233400 0.808455
233410 0.8005581
233420 0.8150687
233430 0.8103472
233440 0.8125634
233450 0.8030741
233460 0.8113744
233470 0.8058871
233480 0.8103436
233490 0.8008052
233500 0.802496
233510 0.7975666
233520 0.787389
233530 0.7810726
233540 0.7946435
233550 0.7966046
233560 0.7978901
233570 0.7923942
233580 0.78764
233590 0.7856976
233600 0.7864761
233610 0.7741672
233620 0.7859605
233630 0.7872884
233640 0.7884067
233650 0.7742713
233660 0.7685602
233670 0.7812546
233680 0.7842981
233690 0.7867907
233700 0.7746056
233710 0.7816948
233720 0.7836017
233730 0.7832201
233740 0.7874647
233750 0.7947478
233760 0.7880057
233770 0.7808105
233780 0.7865398
233790 0.796779
233800 0.8144003
233810 0.8082179
233820 0.7980649
233830 0.794698
233840 0.7891299
233850 0.7792577
233860 0.7816315
233870 0.7905303
233880 0.7900877
233890 0.7832202
233900 0.7813558
233910 0.7757396
233920 0.7884604
233930 0.7921779
233940 0.7680497
233950 0.7726976
233960 0.7869343
233970 0.7753007
233980 0.7778571
233990 0.7776617
234000 0.7704561
234010 0.7810069
234020 0.7839364
234030 0.78393
234040 0.7778037
234050 0.7890351
234060 0.7697654
234070 0.7738214
234080 0.7680369
234090 0.765448
234100 0.7752345
234110 0.7788514
234120 0.7806335
234130 0.7857216
234140 0.7957504
234150 0.7928361
234160 0.7800412
234170 0.7795801
234180 0.7684519
234190 0.7776988
234200 0.7745233
234210 0.783467
234220 0.8028375
234230 0.7841454
234240 0.7989686
234250 0.7901496
234260 0.7892886
234270 0.8004973
234280 0.7920862
234290 0.7945903
234300 0.80521
234310 0.7998133
234320 0.787313
234330 0.7905604
234340 0.7995444
234350 0.7960491
234360 0.7837824
234370 0.7808751
234380 0.7841001
234390 0.8018925
234400 0.8029954
234410 0.8107054
234420 0.808726
234430 0.8134854
234440 0.8091877
234450 0.8042055
234460 0.8025939
234470 0.8123379
234480 0.8075443
234490 0.813529
234500 0.8148597
234510 0.8032866
234520 0.7998518
234530 0.7882055
234540 0.7845303
234550 0.7889724
234560 0.7801279
234570 0.7889152
234580 0.7760592
234590 0.7742798
234600 0.7682525
234610 0.7739289
234620 0.7884932
234630 0.7758697
234640 0.7851611
234650 0.7928945
234660 0.8038735
234670 0.7905763
234680 0.7855588
234690 0.7959301
234700 0.7969223
234710 0.7987829
234720 0.7929313
234730 0.7980366
234740 0.7887722
234750 0.7860071
234760 0.769881
234770 0.7722099
234780 0.7911536
234790 0.7779041
234800 0.7808765
234810 0.7821085
234820 0.7826555
234830 0.7878441
234840 0.7869916
234850 0.77916
234860 0.7942302
234870 0.8063372
234880 0.8013299
234890 0.8017935
234900 0.8046198
234910 0.7947077
234920 0.7902221
234930 0.7880718
234940 0.7935937
234950 0.7868658
234960 0.7963799
234970 0.7932351
234980 0.7939766
234990 0.8056213
235000 0.8000531
235010 0.7873693
235020 0.7836781
235030 0.8003545
235040 0.7923426
235050 0.7827208
235060 0.7829505
235070 0.7743832
235080 0.7773003
235090 0.7771271
235100 0.7856644
235110 0.775286
235120 0.7789383
235130 0.7760547
235140 0.7713315
235150 0.76319
235160 0.768112
235170 0.7644483
235180 0.7756211
235190 0.7691399
235200 0.7826303
235210 0.7786542
235220 0.7791589
235230 0.7769545
235240 0.7739658
235250 0.7733768
235260 0.7660718
235270 0.7741106
235280 0.7894397
235290 0.7867712
235300 0.7822785
235310 0.7844516
235320 0.7817566
235330 0.7745017
235340 0.7768159
235350 0.7596532
235360 0.7672083
235370 0.764964
235380 0.7665506
235390 0.7715109
235400 0.7656381
235410 0.7658516
235420 0.759113
235430 0.7831371
235440 0.7684323
235450 0.7786649
235460 0.7792684
235470 0.7709078
235480 0.7677916
235490 0.7646317
235500 0.7653528
235510 0.7793055
235520 0.7771256
235530 0.7716931
235540 0.7654113
235550 0.7696554
235560 0.7704173
235570 0.7820508
235580 0.7826163
235590 0.7873983
235600 0.792116
235610 0.7933531
235620 0.794827
235630 0.7960592
235640 0.7954907
235650 0.7834643
235660 0.7836629
235670 0.7844812
235680 0.7779431
235690 0.7663757
235700 0.7719504
235710 0.7882317
235720 0.7852075
235730 0.7840492
235740 0.7849439
235750 0.7902328
235760 0.7881086
235770 0.7877515
235780 0.7917075
235790 0.7885718
235800 0.7879263
235810 0.8034868
235820 0.7942088
235830 0.7798172
235840 0.7811282
235850 0.7942578
235860 0.7971123
235870 0.799081
235880 0.8009155
235890 0.7856903
235900 0.7915286
235910 0.7969936
235920 0.7833038
235930 0.7862312
235940 0.8004457
235950 0.8016719
235960 0.7975716
235970 0.8126809
235980 0.8083306
235990 0.8068037
236000 0.8097239
236010 0.797789
236020 0.7924639
236030 0.792668
236040 0.8013663
236050 0.7938856
236060 0.7934699
236070 0.7902482
236080 0.7917458
236090 0.7746929
236100 0.7745237
236110 0.7741177
236120 0.7755552
236130 0.7916691
236140 0.7800246
236150 0.7833306
236160 0.7812139
236170 0.7905943
236180 0.782671
236190 0.7861106
236200 0.792285
236210 0.791356
236220 0.7827403
236230 0.7909769
236240 0.7964431
236250 0.7844546
236260 0.797294
236270 0.8003628
236280 0.8002383
236290 0.7920551
236300 0.8012757
236310 0.7969679
236320 0.7953318
236330 0.7772352
236340 0.7844321
236350 0.7821503
236360 0.7781733
236370 0.7761556
236380 0.7814724
236390 0.7754568
236400 0.770034
236410 0.7694277
236420 0.7707309
236430 0.7758605
236440 0.7839348
236450 0.7847561
236460 0.7881497
236470 0.7874311
236480 0.7804881
236490 0.764419
236500 0.766992
236510 0.774496
236520 0.7777861
236530 0.7649031
236540 0.7615036
236550 0.7724575
236560 0.7670891
236570 0.7804507
236580 0.7840567
236590 0.776241
236600 0.7656098
236610 0.7702366
236620 0.7673767
236630 0.7717246
236640 0.7812723
236650 0.7621886
236660 0.7675041
236670 0.7643597
236680 0.7732475
236690 0.7673218
236700 0.7638776
236710 0.7581325
236720 0.7785379
236730 0.7922512
236740 0.7872786
236750 0.7851221
236760 0.7876889
236770 0.7776948
236780 0.7777217
236790 0.7728529
236800 0.7762592
236810 0.7697244
236820 0.7635311
236830 0.7805514
236840 0.8018659
236850 0.7929037
236860 0.7915503
236870 0.785851
236880 0.7685303
236890 0.7887414
236900 0.7900957
236910 0.7821569
236920 0.7884016
236930 0.7777553
236940 0.7795681
236950 0.7785115
236960 0.7699526
236970 0.7764724
236980 0.7845272
236990 0.778238
237000 0.777191
237010 0.7692542
237020 0.7855066
237030 0.7824916
237040 0.7737542
237050 0.7641199
237060 0.769268
237070 0.7629908
237080 0.7664958
237090 0.7661273
237100 0.7692862
237110 0.7704394
237120 0.7758042
237130 0.7823054
237140 0.7778894
237150 0.7683134
237160 0.7584336
237170 0.770779
237180 0.7633152
237190 0.7678994
237200 0.7729067
237210 0.7602162
237220 0.769268
237230 0.778858
237240 0.77702
237250 0.7710333
237260 0.7727898
237270 0.7776603
237280 0.7843607
237290 0.7804628
237300 0.7797085
237310 0.7832253
237320 0.7951247
237330 0.7995565
237340 0.7998306
237350 0.7905433
237360 0.7911097
237370 0.7932178
237380 0.7840346
237390 0.7883488
237400 0.7776432
237410 0.7797763
237420 0.7857355
237430 0.7743522
237440 0.7651057
237450 0.767912
237460 0.7677867
237470 0.7821611
237480 0.7794605
237490 0.7693612
237500 0.7709714
237510 0.7704055
237520 0.7740109
237530 0.786729
237540 0.7917458
237550 0.7753031
237560 0.8012929
237570 0.7977882
237580 0.793029
237590 0.7961614
237600 0.7934071
237610 0.7964621
237620 0.7941871
237630 0.8015139
237640 0.8006603
237650 0.810243
237660 0.7961777
237670 0.7934546
237680 0.8106366
237690 0.797314
237700 0.7945893
237710 0.7843166
237720 0.7911802
237730 0.800187
237740 0.797199
237750 0.7938266
237760 0.7983118
237770 0.7998337
237780 0.7870137
237790 0.7805936
237800 0.803448
237810 0.8041174
237820 0.7866852
237830 0.7953552
237840 0.7954457
237850 0.8019943
237860 0.8075448
237870 0.7966595
237880 0.7983688
237890 0.7769131
237900 0.7879841
237910 0.8027211
237920 0.8004335
237930 0.8019364
237940 0.7782136
237950 0.7984257
237960 0.7888541
237970 0.7878579
237980 0.7853754
237990 0.7921201
238000 0.7851778
238010 0.7846732
238020 0.7814701
238030 0.7773927
238040 0.7799261
238050 0.7782455
238060 0.7714657
238070 0.7916809
238080 0.7780522
238090 0.7753315
238100 0.7772892
238110 0.7767526
238120 0.7917899
238130 0.7920372
238140 0.7860571
238150 0.7836366
238160 0.7841935
238170 0.7917835
238180 0.7978908
238190 0.7937036
238200 0.7854843
238210 0.7893383
238220 0.7969125
238230 0.8088381
238240 0.8078675
238250 0.8095946
238260 0.801895
238270 0.7979217
238280 0.7955032
238290 0.7940119
238300 0.7963007
238310 0.7930742
238320 0.8008214
238330 0.7936442
238340 0.7928903
238350 0.7880132
238360 0.7849751
238370 0.7790402
238380 0.7629731
238390 0.7810535
238400 0.784188
238410 0.7876295
238420 0.7911762
238430 0.7892089
238440 0.7831365
238450 0.7918223
238460 0.7937063
238470 0.7741821
238480 0.7843267
238490 0.7941316
238500 0.7895377
238510 0.8013282
238520 0.7914456
238530 0.7852765
238540 0.7958743
238550 0.78839
238560 0.8045631
238570 0.801359
238580 0.7938609
238590 0.8050024
238600 0.7887256
238610 0.800102
238620 0.7919831
238630 0.7803062
238640 0.778536
238650 0.7770148
238660 0.7804657
238670 0.7854438
238680 0.7848114
238690 0.7790404
238700 0.7963858
238710 0.7878583
238720 0.7918438
238730 0.7818845
238740 0.772009
238750 0.781531
238760 0.7705569
238770 0.7871995
238780 0.7808244
238790 0.775242
238800 0.7791668
238810 0.7821977
238820 0.782555
238830 0.7755003
238840 0.7939174
238850 0.7949658
238860 0.7782062
238870 0.7778007
238880 0.7771859
238890 0.7668212
238900 0.7815359
238910 0.7803319
238920 0.7861611
238930 0.7811415
238940 0.7828072
238950 0.7763332
238960 0.7844166
238970 0.7743292
238980 0.7715515
238990 0.76031
239000 0.7775259
239010 0.7783509
239020 0.7692569
239030 0.7707227
239040 0.7639121
239050 0.7747074
239060 0.7703068
239070 0.7773702
239080 0.7731697
239090 0.7658814
239100 0.7655911
239110 0.7605307
239120 0.7630832
239130 0.7679242
239140 0.7665727
239150 0.7813764
239160 0.7837082
239170 0.7855397
239180 0.8035589
239190 0.8000198
239200 0.7896782
239210 0.7872917
239220 0.7752355
239230 0.788219
239240 0.8015
239250 0.7946689
239260 0.7973244
239270 0.7931402
239280 0.7947695
239290 0.7868527
239300 0.7892704
239310 0.792362
239320 0.785242
239330 0.7817627
239340 0.7911989
239350 0.7875722
239360 0.7962687
239370 0.7932839
239380 0.7923648
239390 0.8059219
239400 0.8102041
239410 0.8057233
239420 0.8014557
239430 0.7975108
239440 0.7932225
239450 0.7871196
239460 0.7899275
239470 0.780346
239480 0.7761894
239490 0.7846648
239500 0.7847272
239510 0.7781253
239520 0.7734777
239530 0.7820522
239540 0.7832391
239550 0.7939445
239560 0.7900136
239570 0.7970314
239580 0.8029464
239590 0.7981757
239600 0.8054355
239610 0.8063344
239620 0.7931745
239630 0.7928231
239640 0.7938136
239650 0.7855669
239660 0.7823671
239670 0.7832448
239680 0.7806748
239690 0.7730043
239700 0.7642863
239710 0.7780743
239720 0.7699794
239730 0.7797991
239740 0.7941843
239750 0.7943903
239760 0.7962438
239770 0.8029962
239780 0.808623
239790 0.8018414
239800 0.7885612
239810 0.7850062
239820 0.7768052
239830 0.7966409
239840 0.791816
239850 0.7852988
239860 0.7924681
239870 0.799336
239880 0.8003361
239890 0.7923438
239900 0.7734824
239910 0.7786447
239920 0.7740928
239930 0.7787883
239940 0.7918145
239950 0.7967643
239960 0.7980912
239970 0.7843727
239980 0.7965889
239990 0.7798483
240000 0.7693791
240010 0.7740542
240020 0.7708664
240030 0.7705704
240040 0.7758517
240050 0.787181
240060 0.7828709
240070 0.7818201
240080 0.7817582
240090 0.7778433
240100 0.7782467
240110 0.7883375
240120 0.7717227
240130 0.7887388
240140 0.7759348
240150 0.7754211
240160 0.7701681
240170 0.7682127
240180 0.769536
240190 0.7741152
240200 0.7733274
240210 0.7769863
240220 0.7805872
240230 0.7736262
240240 0.7769918
240250 0.7848361
240260 0.7863586
240270 0.7989134
240280 0.7914478
240290 0.7893838
240300 0.7839465
240310 0.7810112
240320 0.7790945
240330 0.7738557
240340 0.7801428
240350 0.7835526
240360 0.7859664
240370 0.7783158
240380 0.7817928
240390 0.7828583
240400 0.7858136
240410 0.7896813
240420 0.7858117
240430 0.7920213
240440 0.7927497
240450 0.7734277
240460 0.777455
240470 0.7824907
240480 0.7817699
240490 0.7838672
240500 0.7886214
240510 0.7940739
240520 0.7855537
240530 0.7939634
240540 0.7900497
240550 0.7932954
240560 0.7929308
240570 0.7915609
240580 0.7743934
240590 0.7818977
240600 0.7671626
240610 0.7750672
240620 0.7821764
240630 0.7867512
240640 0.7775642
240650 0.7824544
240660 0.7864873
240670 0.7886589
240680 0.7879542
240690 0.7859201
240700 0.7784572
240710 0.7818727
240720 0.7742069
240730 0.7805471
240740 0.7727094
240750 0.7695463
240760 0.7688088
240770 0.7786274
240780 0.7746567
240790 0.7766734
240800 0.7750915
240810 0.7795029
240820 0.7935401
240830 0.7871738
240840 0.7877854
240850 0.7841282
240860 0.7969162
240870 0.7995209
240880 0.792612
240890 0.7819409
240900 0.7919714
240910 0.7966303
240920 0.806402
240930 0.801734
240940 0.7944018
240950 0.7943661
240960 0.7983041
240970 0.7861487
240980 0.7938307
240990 0.796509
241000 0.7800806
241010 0.7863087
241020 0.7910153
241030 0.7952541
241040 0.7807692
241050 0.765217
241060 0.7806039
241070 0.773146
241080 0.7794423
241090 0.7834947
241100 0.7852225
241110 0.7812197
241120 0.789314
241130 0.7934345
241140 0.7909784
241150 0.7905909
241160 0.7920241
241170 0.8003212
241180 0.7974938
241190 0.7900132
241200 0.7964711
241210 0.8012899
241220 0.7893674
241230 0.7868828
241240 0.8079524
241250 0.8097464
241260 0.800344
241270 0.7876035
241280 0.7850693
241290 0.7846655
241300 0.7916389
241310 0.7892742
241320 0.7765892
241330 0.774951
241340 0.7834485
241350 0.7804226
241360 0.78574
241370 0.7825178
241380 0.7830387
241390 0.7815312
241400 0.7815121
241410 0.7910181
241420 0.7819595
241430 0.7832821
241440 0.7769213
241450 0.7843893
241460 0.7708137
241470 0.7755272
241480 0.7728469
241490 0.7714012
241500 0.7765589
241510 0.7843914
241520 0.7678292
241530 0.7689439
241540 0.7739276
241550 0.7707233
241560 0.7641591
241570 0.7653849
241580 0.7735928
241590 0.7684984
241600 0.7766515
241610 0.7824039
241620 0.7785909
241630 0.7789915
241640 0.7834168
241650 0.7838411
241660 0.7779902
241670 0.7895272
241680 0.7940212
241690 0.7901815
241700 0.7988653
241710 0.8086959
241720 0.801013
241730 0.8132741
241740 0.8110279
241750 0.812697
241760 0.8131691
241770 0.8128527
241780 0.8094169
241790 0.8046165
241800 0.8049797
241810 0.8008099
241820 0.8004864
241830 0.7889413
241840 0.7879244
241850 0.7862045
241860 0.7930753
241870 0.7726876
241880 0.7782009
241890 0.7887703
241900 0.7872789
241910 0.7948159
241920 0.7906128
241930 0.7975315
241940 0.7920877
241950 0.7871589
241960 0.7870519
241970 0.7790815
241980 0.7912554
241990 0.7957055
242000 0.7831546
242010 0.8083432
242020 0.8114394
242030 0.8041043
242040 0.7967268
242050 0.8013967
242060 0.8054476
242070 0.812365
242080 0.8099517
242090 0.805136
242100 0.8098658
242110 0.8148982
242120 0.8129974
242130 0.798767
242140 0.8093637
242150 0.8151125
242160 0.8256385
242170 0.8264531
242180 0.8084758
242190 0.8125319
242200 0.8099904
242210 0.8118064
242220 0.8069314
242230 0.8114784
242240 0.8105608
242250 0.8175263
242260 0.8228698
242270 0.8153611
242280 0.8086061
242290 0.7964111
242300 0.8008847
242310 0.7972361
242320 0.7867551
242330 0.7804522
242340 0.7804044
242350 0.7937447
242360 0.7822878
242370 0.7750822
242380 0.7911128
242390 0.7881674
242400 0.7854889
242410 0.7941225
242420 0.7844896
242430 0.7848463
242440 0.7879263
242450 0.7921761
242460 0.8000466
242470 0.7953929
242480 0.7987047
242490 0.7932426
242500 0.7966357
242510 0.7925794
242520 0.800326
242530 0.8037158
242540 0.7839254
242550 0.7795077
242560 0.7747259
242570 0.7978608
242580 0.8008835
242590 0.803377
242600 0.7937688
242610 0.8031355
242620 0.7831398
242630 0.7943991
242640 0.7904718
242650 0.8001448
242660 0.7840243
242670 0.7944582
242680 0.7905514
242690 0.7958049
242700 0.8061625
242710 0.8048432
242720 0.8063145
242730 0.7962967
242740 0.7945316
242750 0.7901688
242760 0.7886994
242770 0.7930633
242780 0.806383
242790 0.7939983
242800 0.7828805
242810 0.7953469
242820 0.7986162
242830 0.8012083
242840 0.8057767
242850 0.7952401
242860 0.8166255
242870 0.805941
242880 0.7989371
242890 0.7993838
242900 0.7973813
242910 0.8094468
242920 0.799453
242930 0.8062351
242940 0.8124048
242950 0.8043207
242960 0.7939847
242970 0.7935016
242980 0.8028868
242990 0.7984816
243000 0.8021574
243010 0.8158117
243020 0.8054008
243030 0.8247135
243040 0.8051282
243050 0.8120837
243060 0.80722
243070 0.7999285
243080 0.8083559
243090 0.8142017
243100 0.8120946
243110 0.8153827
243120 0.8171723
243130 0.8126899
243140 0.8100958
243150 0.8023528
243160 0.8109887
243170 0.8014631
243180 0.7876476
243190 0.7990536
243200 0.7913123
243210 0.8046072
243220 0.8112865
243230 0.8230321
243240 0.8189014
243250 0.8179903
243260 0.8126633
243270 0.8152641
243280 0.818336
243290 0.8171124
243300 0.8166495
243310 0.8186188
243320 0.8161144
243330 0.798424
243340 0.803515
243350 0.8009066
243360 0.8109605
[truncated: 95,614 more chars]
