# Supplementary material for: Targeted systematic evolution of an RNA platform neutralizing DNMT1 function and controlling DNA methylation
Source: Nat Commun. 2023 Jan 6;14:99. doi: 10.1038/s41467-022-35222-4 (PMC9823104; doi:10.1038/s41467-022-35222-4)
Supplement: Supplementary file 6 — Source Data [file 41467_2022_35222_MOESM6_ESM.zip › source data file/Supplementary Figure 14/Ce10-2/Ce10-2-DNMT1-R1.dat]

0 0.0002651
10 0.1083684
20 0.1405097
30 0.1593399
40 0.1680659
50 0.1786712
60 0.207967
70 0.1997713
80 0.1928345
90 0.2037977
100 0.2064166
110 0.2194746
120 0.2194325
130 0.2222133
140 0.2391999
150 0.2394298
160 0.2410026
170 0.2570306
180 0.2589549
190 0.2548476
200 0.2594185
210 0.2593662
220 0.2613955
230 0.2627364
240 0.2582967
250 0.2616016
260 0.2654041
270 0.260231
280 0.266241
290 0.2681733
300 0.2677122
310 0.273008
320 0.2700478
330 0.2777621
340 0.2605296
350 0.2701191
360 0.2705266
370 0.2794393
380 0.2744386
390 0.2814423
400 0.2874994
410 0.2968372
420 0.2849929
430 0.2901587
440 0.2992362
450 0.3018997
460 0.3069208
470 0.3201094
480 0.3186746
490 0.3158885
500 0.3162908
510 0.3145121
520 0.3159847
530 0.3213603
540 0.3260573
550 0.3222874
560 0.325772
570 0.3322654
580 0.344169
590 0.337112
600 0.3309774
610 0.3311262
620 0.3388294
630 0.3344378
640 0.3408517
650 0.3276
660 0.3234295
670 0.3362143
680 0.3221601
690 0.3306884
700 0.3297068
710 0.32614
720 0.3224304
730 0.3228048
740 0.3333393
750 0.3333538
760 0.3437426
770 0.3541682
780 0.3527021
790 0.3622646
800 0.360705
810 0.3657001
820 0.3675659
830 0.3548943
840 0.3559585
850 0.3617118
860 0.3486903
870 0.3324797
880 0.3439207
890 0.3437724
900 0.3385695
910 0.3502434
920 0.3600032
930 0.3590329
940 0.3591379
950 0.3596903
960 0.3508926
970 0.3563881
980 0.3531487
990 0.3526022
1000 0.3520424
1010 0.353918
1020 0.3709057
1030 0.366485
1040 0.3671758
1050 0.3708658
1060 0.3814551
1070 0.3854487
1080 0.3867892
1090 0.3939344
1100 0.3884355
1110 0.3881666
1120 0.3812578
1130 0.3815309
1140 0.3847527
1150 0.3914224
1160 0.3935394
1170 0.3899877
1180 0.4016781
1190 0.3987573
1200 0.4004295
1210 0.4035782
1220 0.4114558
1230 0.4163628
1240 0.4031984
1250 0.4022699
1260 0.411705
1270 0.4038893
1280 0.4058522
1290 0.4043462
1300 0.4157819
1310 0.3985399
1320 0.4123724
1330 0.4089723
1340 0.4100499
1350 0.4055648
1360 0.394046
1370 0.3890984
1380 0.3915086
1390 0.3896366
1400 0.3903204
1410 0.3824317
1420 0.3807326
1430 0.3862185
1440 0.3894612
1450 0.3940646
1460 0.394494
1470 0.3963156
1480 0.4047875
1490 0.4109589
1500 0.4036207
1510 0.4138841
1520 0.4211584
1530 0.4212699
1540 0.413016
1550 0.4211212
1560 0.4293251
1570 0.419341
1580 0.4385655
1590 0.4279362
1600 0.4322853
1610 0.4273847
1620 0.4130796
1630 0.419041
1640 0.4186969
1650 0.4259346
1660 0.4135924
1670 0.410591
1680 0.4104425
1690 0.4227853
1700 0.4156837
1710 0.4083371
1720 0.4144018
1730 0.4166541
1740 0.4158895
1750 0.4240876
1760 0.4178369
1770 0.4276895
1780 0.4295724
1790 0.4379537
1800 0.4404974
1810 0.4357072
1820 0.4327496
1830 0.4269617
1840 0.4264162
1850 0.4409447
1860 0.4316674
1870 0.4222474
1880 0.4186378
1890 0.4191133
1900 0.4292463
1910 0.427891
1920 0.4198744
1930 0.4328856
1940 0.4487723
1950 0.4457861
1960 0.4456881
1970 0.4466558
1980 0.4505543
1990 0.4520059
2000 0.4417047
2010 0.4358043
2020 0.4334422
2030 0.4308134
2040 0.4373384
2050 0.4314559
2060 0.4225493
2070 0.4254781
2080 0.430115
2090 0.4200414
2100 0.4176239
2110 0.4173158
2120 0.418494
2130 0.4252703
2140 0.4216061
2150 0.4364927
2160 0.4447503
2170 0.4416263
2180 0.4513279
2190 0.4546914
2200 0.4578308
2210 0.4577723
2220 0.4512376
2230 0.457555
2240 0.4551621
2250 0.4413921
2260 0.4334994
2270 0.4418959
2280 0.4401683
2290 0.4354979
2300 0.4554971
2310 0.448178
2320 0.4458609
2330 0.4425554
2340 0.4609456
2350 0.4504681
2360 0.4521583
2370 0.4524042
2380 0.4517222
2390 0.4558598
2400 0.4502589
2410 0.4496165
2420 0.4598463
2430 0.4621321
2440 0.4646052
2450 0.4592074
2460 0.4539413
2470 0.453272
2480 0.4433288
2490 0.4411635
2500 0.4497873
2510 0.4524981
2520 0.4415837
2530 0.4345932
2540 0.4338318
2550 0.43376
2560 0.4466633
2570 0.4440621
2580 0.4385805
2590 0.4370863
2600 0.418407
2610 0.4223514
2620 0.421834
2630 0.4209682
2640 0.4229015
2650 0.4225908
2660 0.4149534
2670 0.4167725
2680 0.4214067
2690 0.4165012
2700 0.4289815
2710 0.434806
2720 0.4301468
2730 0.437307
2740 0.4368081
2750 0.4352939
2760 0.4263922
2770 0.433352
2780 0.4406329
2790 0.4406629
2800 0.4415065
2810 0.4405358
2820 0.4380186
2830 0.4449162
2840 0.4294295
2850 0.4362531
2860 0.4448884
2870 0.4413807
2880 0.4532293
2890 0.4534307
2900 0.4492647
2910 0.4629868
2920 0.4790367
2930 0.4844343
2940 0.4752411
2950 0.4654707
2960 0.4518481
2970 0.4505661
2980 0.4381354
2990 0.4421895
3000 0.4384161
3010 0.441207
3020 0.4473842
3030 0.4560645
3040 0.458192
3050 0.4686236
3060 0.4668406
3070 0.4461972
3080 0.4454209
3090 0.4606325
3100 0.469698
3110 0.4767203
3120 0.4735231
3130 0.4739135
3140 0.456451
3150 0.4631047
3160 0.4608262
3170 0.4578354
3180 0.4596929
3190 0.4545965
3200 0.4579314
3210 0.4580412
3220 0.4558983
3230 0.4581889
3240 0.4497889
3250 0.4431492
3260 0.4399756
3270 0.4476556
3280 0.4522592
3290 0.4457352
3300 0.4334312
3310 0.4371134
3320 0.4328916
3330 0.4325517
3340 0.442495
3350 0.4419232
3360 0.4426041
3370 0.4416013
3380 0.4502088
3390 0.4443889
3400 0.445411
3410 0.450996
3420 0.4422589
3430 0.451302
3440 0.445064
3450 0.435532
3460 0.4381843
3470 0.4442687
3480 0.441334
3490 0.4396471
3500 0.4416193
3510 0.4362739
3520 0.4446816
3530 0.4526866
3540 0.4525511
3550 0.4631509
3560 0.4670152
3570 0.4625315
3580 0.4663196
3590 0.4706922
3600 0.4830403
3610 0.4809028
3620 0.4728543
3630 0.4686513
3640 0.4689371
3650 0.4758101
3660 0.4724071
3670 0.4742835
3680 0.4749078
3690 0.4752909
3700 0.4710781
3710 0.4746157
3720 0.4653455
3730 0.4676055
3740 0.4644197
3750 0.4720865
3760 0.4731239
3770 0.4716058
3780 0.4670266
3790 0.4597137
3800 0.4452383
3810 0.455553
3820 0.4523779
3830 0.4491073
3840 0.4666003
3850 0.451927
3860 0.4477825
3870 0.4560729
3880 0.4701748
3890 0.4608609
3900 0.4517246
3910 0.4498014
3920 0.4515588
3930 0.4479192
3940 0.4474075
3950 0.4441532
3960 0.4340649
3970 0.4413602
3980 0.4419644
3990 0.4486014
4000 0.4537475
4010 0.4543503
4020 0.4543213
4030 0.4527596
4040 0.4595488
4050 0.4661064
4060 0.4649531
4070 0.4654882
4080 0.4550445
4090 0.4648378
4100 0.4695411
4110 0.4636902
4120 0.4556505
4130 0.4678079
4140 0.4696026
4150 0.4664455
4160 0.4753022
4170 0.4693411
4180 0.4761175
4190 0.4808325
4200 0.4749626
4210 0.4739086
4220 0.4785023
4230 0.4560354
4240 0.4715856
4250 0.4714758
4260 0.4723746
4270 0.4713782
4280 0.4666896
4290 0.4723457
4300 0.4592463
4310 0.4637955
4320 0.4597437
4330 0.4672687
4340 0.4600674
4350 0.4642118
4360 0.4645401
4370 0.473827
4380 0.4862616
4390 0.4858471
4400 0.4876049
4410 0.4895192
4420 0.4923721
4430 0.4998294
4440 0.5073622
4450 0.5033232
4460 0.4962829
4470 0.4932956
4480 0.4912186
4490 0.4835586
4500 0.474631
4510 0.4739976
4520 0.4786664
4530 0.4691673
4540 0.4806957
4550 0.4827832
4560 0.4807952
4570 0.4786231
4580 0.5023037
4590 0.5125802
4600 0.5085511
4610 0.5107945
4620 0.5063701
4630 0.5098426
4640 0.5069988
4650 0.5120605
4660 0.5107124
4670 0.5017143
4680 0.5209721
4690 0.4988811
4700 0.5015861
4710 0.5046546
4720 0.4901761
4730 0.4955119
4740 0.4920411
4750 0.4924278
4760 0.4875934
4770 0.4937685
4780 0.4779005
4790 0.4952101
4800 0.4962312
4810 0.4872797
4820 0.4927356
4830 0.5076916
4840 0.5039564
4850 0.5024864
4860 0.4982467
4870 0.5051579
4880 0.4928104
4890 0.4962973
4900 0.4849772
4910 0.4976229
4920 0.5005172
4930 0.4965862
4940 0.4948793
4950 0.5092224
4960 0.497773
4970 0.5123532
4980 0.5070111
4990 0.5060341
5000 0.5030265
5010 0.5001851
5020 0.491235
5030 0.4923539
5040 0.4871965
5050 0.4945971
5060 0.4828271
5070 0.4962749
5080 0.4953505
5090 0.4898085
5100 0.4996155
5110 0.4860831
5120 0.4872847
5130 0.4992685
5140 0.500317
5150 0.4931707
5160 0.4826165
5170 0.4919592
5180 0.5052817
5190 0.4868714
5200 0.496834
5210 0.4960644
5220 0.498069
5230 0.5102642
5240 0.5096756
5250 0.5099574
5260 0.5084387
5270 0.5076642
5280 0.495989
5290 0.494904
5300 0.4851742
5310 0.490538
5320 0.4892446
5330 0.4943579
5340 0.471182
5350 0.4775411
5360 0.4745009
5370 0.4768044
5380 0.4827662
5390 0.490643
5400 0.4820151
5410 0.4749166
5420 0.4691465
5430 0.471433
5440 0.4750523
5450 0.4760065
5460 0.4649163
5470 0.4700482
5480 0.4742686
5490 0.4690552
5500 0.4602406
5510 0.4698674
5520 0.4740885
5530 0.4663471
5540 0.4666385
5550 0.4707461
5560 0.4596378
5570 0.4593979
5580 0.4596735
5590 0.4681321
5600 0.4744111
5610 0.460712
5620 0.4638133
5630 0.4718035
5640 0.4720714
5650 0.4730968
5660 0.47387
5670 0.4637439
5680 0.4663265
5690 0.4652029
5700 0.457605
5710 0.4617198
5720 0.4465585
5730 0.4603881
5740 0.4593967
5750 0.459462
5760 0.4493863
5770 0.4595036
5780 0.4448713
5790 0.4402872
5800 0.4492027
5810 0.4452827
5820 0.4498984
5830 0.444721
5840 0.4288513
5850 0.4364473
5860 0.4512342
5870 0.4639905
5880 0.4590161
5890 0.4699798
5900 0.4667042
5910 0.4723823
5920 0.481889
5930 0.4704152
5940 0.4581223
5950 0.4742589
5960 0.4804125
5970 0.471139
5980 0.4767373
5990 0.4838667
6000 0.4916406
6010 0.4798408
6020 0.4775664
6030 0.478691
6040 0.4777381
6050 0.4859525
6060 0.4915322
6070 0.477005
6080 0.4818406
6090 0.4797164
6100 0.4822303
6110 0.4905149
6120 0.4850751
6130 0.4810736
6140 0.4945897
6150 0.4853847
6160 0.4905862
6170 0.494839
6180 0.4881912
6190 0.4864524
6200 0.4917588
6210 0.4890995
6220 0.48298
6230 0.4790078
6240 0.4765962
6250 0.4674228
6260 0.4741774
6270 0.47235
6280 0.4789872
6290 0.4786247
6300 0.4823461
6310 0.4754836
6320 0.4702616
6330 0.4746864
6340 0.467966
6350 0.4669587
6360 0.4678435
6370 0.4685
6380 0.4752671
6390 0.4765404
6400 0.4727921
6410 0.4639941
6420 0.4733919
6430 0.4698224
6440 0.4631505
6450 0.4540683
6460 0.4442798
6470 0.4554078
6480 0.4599867
6490 0.4521996
6500 0.4508247
6510 0.4576832
6520 0.4514063
6530 0.4560559
6540 0.4529953
6550 0.4485295
6560 0.4491572
6570 0.4524938
6580 0.4617194
6590 0.4608709
6600 0.4546669
6610 0.4502763
6620 0.4618219
6630 0.4643731
6640 0.4666318
6650 0.4695975
6660 0.4791543
6670 0.4786374
6680 0.4701356
6690 0.4706719
6700 0.4679172
6710 0.4657622
6720 0.4743258
6730 0.4631397
6740 0.45863
6750 0.4547728
6760 0.4608432
6770 0.4646463
6780 0.4742474
6790 0.4868653
6800 0.4660228
6810 0.4633418
6820 0.4623312
6830 0.4659121
6840 0.4648308
6850 0.4559985
6860 0.448832
6870 0.458766
6880 0.4653248
6890 0.4610962
6900 0.461817
6910 0.4583362
6920 0.4651916
6930 0.4671367
6940 0.469425
6950 0.4695501
6960 0.4598894
6970 0.4660135
6980 0.4631688
6990 0.466547
7000 0.4599359
7010 0.4767655
7020 0.4591079
7030 0.4605139
7040 0.455939
7050 0.4535328
7060 0.4537098
7070 0.4565845
7080 0.4568061
7090 0.4611087
7100 0.4609996
7110 0.4604228
7120 0.465657
7130 0.4684686
7140 0.468068
7150 0.4631639
7160 0.4671589
7170 0.4681236
7180 0.4612468
7190 0.4603188
7200 0.4655575
7210 0.4627061
7220 0.464028
7230 0.4652982
7240 0.4599836
7250 0.4653317
7260 0.4667106
7270 0.4679467
7280 0.469749
7290 0.4697109
7300 0.4538241
7310 0.454494
7320 0.4636617
7330 0.4533878
7340 0.4533308
7350 0.4516832
7360 0.4587477
7370 0.4553613
7380 0.4532519
7390 0.4528456
7400 0.4575588
7410 0.4598293
7420 0.4685555
7430 0.4630928
7440 0.4563627
7450 0.4566296
7460 0.4497762
7470 0.4603181
7480 0.4547408
7490 0.4639559
7500 0.4547188
7510 0.4640664
7520 0.4612783
7530 0.4703601
7540 0.4655758
7550 0.466395
7560 0.4693982
7570 0.4634752
7580 0.4694569
7590 0.4646953
7600 0.4575442
7610 0.4556096
7620 0.4519541
7630 0.466886
7640 0.4642031
7650 0.4554859
7660 0.4556966
7670 0.4553207
7680 0.4637795
7690 0.4636306
7700 0.4640836
7710 0.4798181
7720 0.4687265
7730 0.4738252
7740 0.4763761
7750 0.4682202
7760 0.4703093
7770 0.4692819
7780 0.4726388
7790 0.4779163
7800 0.4673755
7810 0.4743545
7820 0.47024
7830 0.4616416
7840 0.4662229
7850 0.4620715
7860 0.4592881
7870 0.4598143
7880 0.4732648
7890 0.4637744
7900 0.4593128
7910 0.4526266
7920 0.4473003
7930 0.4491642
7940 0.4539021
7950 0.4646006
7960 0.4632547
7970 0.4572784
7980 0.476425
7990 0.4657909
8000 0.4549682
8010 0.4499314
8020 0.4617951
8030 0.4668234
8040 0.4683432
8050 0.4617521
8060 0.4491758
8070 0.4488087
8080 0.4472868
8090 0.4522849
8100 0.4529501
8110 0.4612167
8120 0.4678057
8130 0.4719388
8140 0.4696999
8150 0.4708211
8160 0.4682487
8170 0.4705311
8180 0.4697511
8190 0.4777663
8200 0.4770394
8210 0.4789671
8220 0.4730214
8230 0.4707524
8240 0.4668544
8250 0.4718603
8260 0.4812736
8270 0.4845325
8280 0.4777022
8290 0.4749089
8300 0.4732625
8310 0.4720527
8320 0.4732944
8330 0.4709114
8340 0.4801233
8350 0.4754724
8360 0.4820481
8370 0.4732541
8380 0.4720942
8390 0.4775276
8400 0.4778023
8410 0.4677905
8420 0.4712219
8430 0.4843661
8440 0.4918028
8450 0.4778329
8460 0.4768605
8470 0.4764687
8480 0.4805683
8490 0.4734964
8500 0.4748122
8510 0.4768213
8520 0.4754449
8530 0.4856068
8540 0.484122
8550 0.488671
8560 0.4882256
8570 0.4881547
8580 0.4857652
8590 0.4891441
8600 0.4886692
8610 0.4956453
8620 0.4957839
8630 0.4863113
8640 0.4915784
8650 0.4892406
8660 0.4859999
8670 0.4785039
8680 0.4793184
8690 0.4819172
8700 0.4893646
8710 0.486733
8720 0.4962588
8730 0.4987308
8740 0.4895993
8750 0.4969551
8760 0.4907308
8770 0.49382
8780 0.4968332
8790 0.5011273
8800 0.5065305
8810 0.5024775
8820 0.4967153
8830 0.4903269
8840 0.4977786
8850 0.5010948
8860 0.4978609
8870 0.4940871
8880 0.4977351
8890 0.4955612
8900 0.4984224
8910 0.5004867
8920 0.5128246
8930 0.5157494
8940 0.5174293
8950 0.5105998
8960 0.510918
8970 0.5146772
8980 0.5187041
8990 0.5187013
9000 0.5128934
9010 0.5161173
9020 0.5289373
9030 0.5268671
9040 0.5311154
9050 0.5378067
9060 0.5330979
9070 0.5327587
9080 0.5288997
9090 0.520424
9100 0.5086746
9110 0.5076115
9120 0.5060429
9130 0.5160425
9140 0.5152848
9150 0.5143134
9160 0.5181153
9170 0.522097
9180 0.5227199
9190 0.533959
9200 0.5157007
9210 0.5071657
9220 0.5172932
9230 0.5154566
9240 0.519117
9250 0.5162036
9260 0.5192462
9270 0.5023092
9280 0.5092723
9290 0.5087858
9300 0.5231521
9310 0.5246165
9320 0.5304623
9330 0.5269184
9340 0.5234829
9350 0.5237487
9360 0.5317271
9370 0.517704
9380 0.5343694
9390 0.5258293
9400 0.532952
9410 0.5374788
9420 0.5305291
9430 0.5371406
9440 0.5434686
9450 0.5443698
9460 0.5390422
9470 0.5468482
9480 0.5416896
9490 0.5387112
9500 0.5453363
9510 0.5399373
9520 0.5373661
9530 0.5423678
9540 0.5495365
9550 0.539688
9560 0.5523805
9570 0.5503065
9580 0.5271167
9590 0.5425061
9600 0.5351677
9610 0.5446447
9620 0.5431587
9630 0.5386232
9640 0.5449194
9650 0.5436621
9660 0.5442059
9670 0.5389686
9680 0.5450496
9690 0.5425398
9700 0.5404261
9710 0.5428481
9720 0.5401964
9730 0.5382664
9740 0.5328937
9750 0.5387961
9760 0.5453888
9770 0.5422332
9780 0.5428709
9790 0.5519543
9800 0.5407329
9810 0.5384469
9820 0.5299873
9830 0.5312437
9840 0.5296558
9850 0.5311061
9860 0.5345157
9870 0.5303309
9880 0.5438732
9890 0.5386879
9900 0.5322089
9910 0.5412991
9920 0.5477746
9930 0.5505546
9940 0.5502471
9950 0.5546067
9960 0.5540181
9970 0.5506576
9980 0.5474398
9990 0.5493349
10000 0.5491096
10010 0.5454963
10020 0.5397469
10030 0.5384395
10040 0.544894
10050 0.5508558
10060 0.5601922
10070 0.5515391
10080 0.5557432
10090 0.5507516
10100 0.5547248
10110 0.5447404
10120 0.55258
10130 0.5481855
10140 0.5547428
10150 0.5497369
10160 0.5517197
10170 0.5421328
10180 0.5488811
10190 0.5445817
10200 0.5460503
10210 0.5472997
10220 0.5329748
10230 0.537517
10240 0.5384958
10250 0.5408345
10260 0.5493523
10270 0.5439456
10280 0.5392683
10290 0.5427316
10300 0.5362011
10310 0.5444005
10320 0.5368013
10330 0.5446111
10340 0.5555606
10350 0.5599575
10360 0.5559361
10370 0.5582862
10380 0.5580793
10390 0.558826
10400 0.5592517
10410 0.5557462
10420 0.551233
10430 0.5497398
10440 0.554666
10450 0.557661
10460 0.5628875
10470 0.5497866
10480 0.548488
10490 0.5646193
10500 0.5493033
10510 0.5557033
10520 0.5530676
10530 0.5597648
10540 0.5574489
10550 0.5492732
10560 0.5547512
10570 0.548793
10580 0.5499288
10590 0.5495965
10600 0.5400046
10610 0.5393893
10620 0.5453343
10630 0.5425733
10640 0.5456946
10650 0.5412012
10660 0.547429
10670 0.5502896
10680 0.5535441
10690 0.546223
10700 0.5403594
10710 0.5449411
10720 0.5450783
10730 0.5492049
10740 0.5504506
10750 0.5632811
10760 0.5612462
10770 0.5534256
10780 0.5636932
10790 0.569439
10800 0.5694818
10810 0.5829335
10820 0.5851911
10830 0.5711201
10840 0.5767868
10850 0.5784114
10860 0.5743774
10870 0.5696653
10880 0.5623027
10890 0.5723314
10900 0.5614625
10910 0.5660629
10920 0.5682376
10930 0.5658148
10940 0.5643706
10950 0.579416
10960 0.5729933
10970 0.5715746
10980 0.565876
10990 0.5682028
11000 0.5759928
11010 0.5763058
11020 0.5749451
11030 0.5853369
11040 0.5818732
11050 0.5800732
11060 0.5717353
11070 0.5798854
11080 0.5794137
11090 0.5940437
11100 0.5913112
11110 0.5839921
11120 0.5878609
11130 0.5788073
11140 0.5864741
11150 0.5773718
11160 0.5727293
11170 0.5752312
11180 0.5875478
11190 0.5839435
11200 0.5860862
11210 0.584292
11220 0.5836482
11230 0.579717
11240 0.5712416
11250 0.5794722
11260 0.5688446
11270 0.5717819
11280 0.571497
11290 0.5742453
11300 0.5702659
11310 0.5719811
11320 0.5779573
11330 0.5762087
11340 0.5771194
11350 0.5723501
11360 0.5713158
11370 0.5671199
11380 0.5707242
11390 0.5698224
11400 0.5792187
11410 0.5728765
11420 0.5637993
11430 0.5541456
11440 0.5555398
11450 0.5573874
11460 0.5624567
11470 0.5541496
11480 0.5607487
11490 0.5494958
11500 0.5560625
11510 0.5596771
11520 0.5513642
11530 0.5533128
11540 0.5599179
11550 0.5605208
11560 0.5638776
11570 0.5623506
11580 0.5717265
11590 0.5651228
11600 0.5659285
11610 0.5574895
11620 0.5614179
11630 0.5672944
11640 0.5680844
11650 0.5697966
11660 0.5545897
11670 0.5443413
11680 0.549826
11690 0.561488
11700 0.5726954
11710 0.5750142
11720 0.5776516
11730 0.5774729
11740 0.577717
11750 0.5747366
11760 0.5697595
11770 0.559081
11780 0.5528624
11790 0.56171
11800 0.5562063
11810 0.5555277
11820 0.5595304
11830 0.5639856
11840 0.5688604
11850 0.5627726
11860 0.5678656
11870 0.5677271
11880 0.5739164
11890 0.5829995
11900 0.5701115
11910 0.5644704
11920 0.5656202
11930 0.575022
11940 0.5724441
11950 0.5699849
11960 0.5635696
11970 0.5652517
11980 0.5661471
11990 0.5604276
12000 0.5621153
12010 0.5603224
12020 0.5561342
12030 0.5565035
12040 0.5566801
12050 0.5467141
12060 0.5375543
12070 0.5333495
12080 0.5427598
12090 0.544147
12100 0.5407442
12110 0.5522354
12120 0.5571599
12130 0.5498039
12140 0.5593208
12150 0.5502243
12160 0.5589819
12170 0.5577678
12180 0.5530768
12190 0.5603511
12200 0.5625344
12210 0.5483383
12220 0.5495338
12230 0.548759
12240 0.5526143
12250 0.5645709
12260 0.5640281
12270 0.5635299
12280 0.5508008
12290 0.5512381
12300 0.5573768
12310 0.5496194
12320 0.5494759
12330 0.5605288
12340 0.5553738
12350 0.5524766
12360 0.5603801
12370 0.5555675
12380 0.5524748
12390 0.5563843
12400 0.5604348
12410 0.5559902
12420 0.5513386
12430 0.5543557
12440 0.5577096
12450 0.54987
12460 0.5541678
12470 0.562387
12480 0.5538393
12490 0.5469833
12500 0.5605195
12510 0.5504687
12520 0.5531424
12530 0.567794
12540 0.5615113
12550 0.5552932
12560 0.5465311
12570 0.5544937
12580 0.5556658
12590 0.559414
12600 0.5436423
12610 0.5466382
12620 0.5450134
12630 0.5423884
12640 0.5443881
12650 0.5434898
12660 0.5465716
12670 0.5473929
12680 0.5577157
12690 0.5669309
12700 0.5656813
12710 0.5723992
12720 0.5715464
12730 0.5593171
12740 0.5572123
12750 0.5542906
12760 0.5468178
12770 0.5497221
12780 0.5533473
12790 0.5570869
12800 0.5512639
12810 0.5411683
12820 0.539252
12830 0.5362587
12840 0.5355773
12850 0.544226
12860 0.5387882
12870 0.5462596
12880 0.5417625
12890 0.5430571
12900 0.5501949
12910 0.5475143
12920 0.5401526
12930 0.5398157
12940 0.5438215
12950 0.5395111
12960 0.5367886
12970 0.5356407
12980 0.5403843
12990 0.5333551
13000 0.534391
13010 0.5403682
13020 0.5437011
13030 0.545251
13040 0.5448543
13050 0.5323496
13060 0.5387033
13070 0.5391222
13080 0.5258415
13090 0.5283618
13100 0.5311759
13110 0.5276917
13120 0.516426
13130 0.5247921
13140 0.5262783
13150 0.5402523
13160 0.5342504
13170 0.5341084
13180 0.5258574
13190 0.5278895
13200 0.5340291
13210 0.5425642
13220 0.5315168
13230 0.5272097
13240 0.5248814
13250 0.5335302
13260 0.5304728
13270 0.5239974
13280 0.5355155
13290 0.5424902
13300 0.5415813
13310 0.5281548
13320 0.5286285
13330 0.533236
13340 0.537288
13350 0.5401499
13360 0.5482079
13370 0.5462657
13380 0.5495225
13390 0.548651
13400 0.536427
13410 0.5437546
13420 0.553777
13430 0.5457192
13440 0.5395123
13450 0.5464749
13460 0.5492097
13470 0.5444425
13480 0.5447667
13490 0.5462368
13500 0.5548643
13510 0.5541065
13520 0.5451357
13530 0.5517284
13540 0.5525383
13550 0.5435702
13560 0.5431589
13570 0.546584
13580 0.5446123
13590 0.5390795
13600 0.5396615
13610 0.5411299
13620 0.5450712
13630 0.54759
13640 0.5418305
13650 0.547904
13660 0.5483676
13670 0.5529443
13680 0.5607397
13690 0.5701439
13700 0.5642023
13710 0.563476
13720 0.5648003
13730 0.568909
13740 0.5631146
13750 0.561197
13760 0.5641935
13770 0.5692822
13780 0.5657411
13790 0.562076
13800 0.5605842
13810 0.5666485
13820 0.5735092
13830 0.563693
13840 0.5658092
13850 0.5595348
13860 0.5611959
13870 0.5689908
13880 0.5659239
13890 0.5651711
13900 0.5675103
13910 0.5638154
13920 0.5714097
13930 0.5684234
13940 0.5684272
13950 0.5620779
13960 0.5578946
13970 0.5670211
13980 0.5658655
13990 0.5686527
14000 0.5712003
14010 0.5741864
14020 0.5736858
14030 0.5679097
14040 0.5711771
14050 0.5767848
14060 0.5769147
14070 0.5703911
14080 0.5665413
14090 0.5745421
14100 0.5713741
14110 0.5691666
14120 0.5605689
14130 0.5582478
14140 0.5570378
14150 0.5596324
14160 0.557458
14170 0.5626729
14180 0.5540721
14190 0.5636016
14200 0.5572866
14210 0.570296
14220 0.5686362
14230 0.567971
14240 0.5607885
14250 0.5698389
14260 0.5671123
14270 0.5697194
14280 0.5701839
14290 0.5803317
14300 0.5860355
14310 0.5784647
14320 0.5785613
14330 0.5783652
14340 0.5787454
14350 0.5768083
14360 0.5777388
14370 0.5784839
14380 0.5856017
14390 0.5745888
14400 0.5845952
14410 0.5768832
14420 0.5812752
14430 0.5789319
14440 0.585253
14450 0.5718473
14460 0.5674694
14470 0.582485
14480 0.5739937
14490 0.5667824
14500 0.5761974
14510 0.5873188
14520 0.5749248
14530 0.5866581
14540 0.5892437
14550 0.5888488
14560 0.5876551
14570 0.5874446
14580 0.5880695
14590 0.5907888
14600 0.592067
14610 0.5972891
14620 0.5901846
14630 0.5922013
14640 0.5764636
14650 0.5877564
14660 0.5916256
14670 0.5897824
14680 0.5870448
14690 0.5806295
14700 0.5873452
14710 0.5902922
14720 0.5931352
14730 0.5903815
14740 0.5878515
14750 0.5931558
14760 0.6000572
14770 0.5931444
14780 0.5858917
14790 0.5952363
14800 0.5869945
14810 0.5836567
14820 0.5731725
14830 0.5753632
14840 0.5808085
14850 0.5823509
14860 0.5828913
14870 0.5823536
14880 0.5871506
14890 0.5997736
14900 0.5947958
14910 0.594546
14920 0.6010578
14930 0.6058828
14940 0.594595
14950 0.599411
14960 0.5897474
14970 0.5971577
14980 0.6035938
14990 0.5930346
15000 0.5843598
15010 0.5945568
15020 0.592845
15030 0.5873369
15040 0.5849625
15050 0.5952522
15060 0.5956586
15070 0.5936102
15080 0.6017676
15090 0.5965249
15100 0.5991024
15110 0.6021315
15120 0.5901553
15130 0.5876329
15140 0.5872635
15150 0.5745225
15160 0.5788267
15170 0.5840731
15180 0.5939898
15190 0.5955468
15200 0.5849586
15210 0.5813169
15220 0.5802497
15230 0.5737612
15240 0.5904364
15250 0.5801121
15260 0.5735948
15270 0.5847456
15280 0.5790235
15290 0.6067568
15300 0.60356
15310 0.5969456
15320 0.6030098
15330 0.5846897
15340 0.5951123
15350 0.5836082
15360 0.595197
15370 0.6004779
15380 0.6018098
15390 0.5975288
15400 0.6051052
15410 0.6029309
15420 0.5927905
15430 0.5843397
15440 0.5782609
15450 0.581953
15460 0.5798945
15470 0.5780786
15480 0.5775037
15490 0.584619
15500 0.5891645
15510 0.589105
15520 0.5888593
15530 0.5852488
15540 0.5989047
15550 0.6095849
15560 0.6055812
15570 0.6009901
15580 0.5935657
15590 0.5976527
15600 0.6025084
15610 0.6090642
15620 0.6097213
15630 0.6040481
15640 0.6102666
15650 0.5912336
15660 0.5852991
15670 0.575534
15680 0.5838916
15690 0.5908892
15700 0.5855479
15710 0.5918248
15720 0.583092
15730 0.5834995
15740 0.5845671
15750 0.5982952
15760 0.5873113
15770 0.5881276
15780 0.5913946
15790 0.6012462
15800 0.6091056
15810 0.6030632
15820 0.6020277
15830 0.6069596
15840 0.6084566
15850 0.613117
15860 0.6173471
15870 0.6187919
15880 0.6233795
15890 0.6293469
15900 0.6272361
15910 0.6254549
15920 0.6366182
15930 0.6159393
15940 0.6200691
15950 0.627368
15960 0.6143854
15970 0.6225842
15980 0.6237095
15990 0.6254095
16000 0.6086644
16010 0.6088965
16020 0.6128254
16030 0.6145843
16040 0.5989428
16050 0.5961877
16060 0.596095
16070 0.5906063
16080 0.6038057
16090 0.5881711
16100 0.5917994
16110 0.5845044
16120 0.5959731
16130 0.5992979
16140 0.6074387
16150 0.6228127
16160 0.6113741
16170 0.610471
16180 0.607691
16190 0.6041831
16200 0.6106716
16210 0.6135483
16220 0.6078553
16230 0.6053379
16240 0.6057502
16250 0.5970867
16260 0.6099695
16270 0.6070578
16280 0.6166087
16290 0.6070752
16300 0.5906342
16310 0.5828659
16320 0.5935168
16330 0.5843229
16340 0.5820113
16350 0.5930243
16360 0.5887498
16370 0.5914604
16380 0.5975485
16390 0.5940947
16400 0.5953869
16410 0.5930471
16420 0.5932545
16430 0.5994099
16440 0.6138413
16450 0.6257872
16460 0.6239895
16470 0.60838
16480 0.6176441
16490 0.6164925
16500 0.611973
16510 0.6011991
16520 0.599094
16530 0.5976962
16540 0.5941306
16550 0.5891901
16560 0.5996291
16570 0.5968656
16580 0.5963013
16590 0.5843228
16600 0.5897729
16610 0.5906387
16620 0.5858964
16630 0.594781
16640 0.5918386
16650 0.6052333
16660 0.6109182
16670 0.6022215
16680 0.6034735
16690 0.6116921
16700 0.5973952
16710 0.5998448
16720 0.5913256
16730 0.591273
16740 0.6077318
16750 0.6078789
16760 0.5930586
16770 0.6096044
16780 0.6148661
16790 0.6047789
16800 0.6024874
16810 0.6129551
16820 0.6096165
16830 0.6005706
16840 0.5958309
16850 0.5985055
16860 0.5975475
16870 0.604385
16880 0.5970448
16890 0.5990282
16900 0.5923682
16910 0.5918667
16920 0.5965696
16930 0.6010606
16940 0.6132623
16950 0.6036223
16960 0.5949933
16970 0.5932785
16980 0.5892906
16990 0.5908079
17000 0.6016743
17010 0.6008369
17020 0.607092
17030 0.6116101
17040 0.600951
17050 0.6092189
17060 0.6001949
17070 0.6190231
17080 0.6001573
17090 0.6002642
17100 0.5951425
17110 0.6021245
17120 0.5904745
17130 0.6013036
17140 0.5966095
17150 0.6005669
17160 0.6258965
17170 0.6283615
17180 0.6341901
17190 0.6212839
17200 0.6177652
17210 0.6136621
17220 0.6250651
17230 0.6255657
17240 0.6197373
17250 0.6239019
17260 0.6249186
17270 0.6164671
17280 0.6221941
17290 0.6222889
17300 0.617653
17310 0.6222519
17320 0.6248332
17330 0.6117021
17340 0.6114442
17350 0.6099512
17360 0.6172029
17370 0.6226495
17380 0.6097803
17390 0.6059292
17400 0.6117026
17410 0.6056703
17420 0.6169537
17430 0.6188496
17440 0.6127782
17450 0.6285487
17460 0.6330406
17470 0.6379235
17480 0.638668
17490 0.6475472
17500 0.6434198
17510 0.644096
17520 0.6572822
17530 0.6466641
17540 0.6453725
17550 0.6420776
17560 0.6387023
17570 0.6354429
17580 0.6202388
17590 0.6088249
17600 0.6172151
17610 0.6045127
17620 0.6037966
17630 0.6041278
17640 0.605029
17650 0.6101452
17660 0.6185946
17670 0.6150571
17680 0.6205738
17690 0.6206886
17700 0.624993
17710 0.6352299
17720 0.6260221
17730 0.63572
17740 0.6347238
17750 0.6439533
17760 0.6340721
17770 0.6201052
17780 0.6219659
17790 0.646176
17800 0.6480408
17810 0.6295437
17820 0.6282752
17830 0.6264614
17840 0.6300623
17850 0.6299428
17860 0.6220788
17870 0.6267674
17880 0.626659
17890 0.6388821
17900 0.6400284
17910 0.6277695
17920 0.6200604
17930 0.6206622
17940 0.6121116
17950 0.6078321
17960 0.6114149
17970 0.6066396
17980 0.602819
17990 0.6176413
18000 0.6163981
18010 0.6159156
18020 0.6241609
18030 0.615855
18040 0.6161308
18050 0.6152524
18060 0.6110522
18070 0.6153008
18080 0.6139635
18090 0.6297534
18100 0.6208516
18110 0.6225473
18120 0.6347724
18130 0.6201781
18140 0.6311792
18150 0.6243499
18160 0.6249289
18170 0.6332694
18180 0.6276814
18190 0.6322807
18200 0.6385447
18210 0.6273301
18220 0.6329264
18230 0.628621
18240 0.6259945
18250 0.6225535
18260 0.6128597
18270 0.6193758
18280 0.6149544
18290 0.6249484
18300 0.6259409
18310 0.6255597
18320 0.6138711
18330 0.6169536
18340 0.6280875
18350 0.6254944
18360 0.6256946
18370 0.61027
18380 0.6114404
18390 0.612083
18400 0.6079655
18410 0.6183528
18420 0.6263916
18430 0.6161582
18440 0.6003398
18450 0.6065615
18460 0.613583
18470 0.6087826
18480 0.6139304
18490 0.6183566
18500 0.6270124
18510 0.627966
18520 0.6319423
18530 0.6510416
18540 0.6468074
18550 0.6363571
18560 0.6300005
18570 0.624239
18580 0.6207784
18590 0.6259213
18600 0.6278123
18610 0.6230695
18620 0.6062513
18630 0.6038831
18640 0.600028
18650 0.6122047
18660 0.616118
18670 0.6173103
18680 0.6201409
18690 0.6126441
18700 0.6149018
18710 0.6246102
18720 0.6278098
18730 0.6227288
18740 0.6248986
18750 0.628352
18760 0.6240573
18770 0.6329321
18780 0.6387173
18790 0.6324692
18800 0.6283778
18810 0.6284257
18820 0.6277238
18830 0.6275556
18840 0.6381867
18850 0.631024
18860 0.6120421
18870 0.617242
18880 0.6263579
18890 0.633627
18900 0.6342396
18910 0.6444708
18920 0.6414148
18930 0.6430418
18940 0.6444704
18950 0.6450214
18960 0.6295152
18970 0.6317288
18980 0.6232077
18990 0.6271619
19000 0.6307778
19010 0.637991
19020 0.6232888
19030 0.6134402
19040 0.6164019
19050 0.6261206
19060 0.6229063
19070 0.6187741
19080 0.6262612
19090 0.6190362
19100 0.6267245
19110 0.6246483
19120 0.6419261
19130 0.6466121
19140 0.6378929
19150 0.6347024
19160 0.6380598
19170 0.6419485
19180 0.6410115
19190 0.6328468
19200 0.6386085
19210 0.6523293
19220 0.6447495
19230 0.6489515
19240 0.6408978
19250 0.6390294
19260 0.6251916
19270 0.6227597
19280 0.6181005
19290 0.6210235
19300 0.627305
19310 0.6251535
19320 0.6270349
19330 0.6333136
19340 0.6291214
19350 0.6301342
19360 0.6337113
19370 0.6365537
19380 0.6383303
19390 0.6398948
19400 0.6321377
19410 0.6357784
19420 0.6331185
19430 0.6337698
19440 0.6316646
19450 0.6457777
19460 0.6448256
19470 0.637962
19480 0.6405553
19490 0.6372017
19500 0.6363717
19510 0.6409772
19520 0.6339864
19530 0.6299344
19540 0.6207545
19550 0.6137995
19560 0.6187775
19570 0.6105638
19580 0.6125346
19590 0.619227
19600 0.6262814
19610 0.6176709
19620 0.623161
19630 0.6326376
19640 0.6346812
19650 0.6310107
19660 0.636326
19670 0.6219299
19680 0.6241329
19690 0.6300351
19700 0.6322014
19710 0.6347349
19720 0.6410992
19730 0.6462309
19740 0.6569856
19750 0.6503536
19760 0.6438566
19770 0.6420648
19780 0.6498164
19790 0.647256
19800 0.6546535
19810 0.6561081
19820 0.6519186
19830 0.6582631
19840 0.6593069
19850 0.6485945
19860 0.654825
19870 0.6720619
19880 0.6562594
19890 0.646973
19900 0.6604492
19910 0.6485515
19920 0.6412913
19930 0.6416055
19940 0.656441
19950 0.6545473
19960 0.6520416
19970 0.6522785
19980 0.6480502
19990 0.6526314
20000 0.6408719
20010 0.6505178
20020 0.649168
20030 0.6438373
20040 0.6357698
20050 0.6541768
20060 0.6466036
20070 0.6523947
20080 0.655889
20090 0.6606817
20100 0.6489466
20110 0.6469741
20120 0.6468784
20130 0.6434241
20140 0.6350443
20150 0.6455992
20160 0.6477109
20170 0.6568606
20180 0.6486772
20190 0.6449199
20200 0.6494889
20210 0.6639717
20220 0.6608989
20230 0.6557795
20240 0.657406
20250 0.6552315
20260 0.6541024
20270 0.6405183
20280 0.6427281
20290 0.6417425
20300 0.6439819
20310 0.645977
20320 0.6470346
20330 0.6502545
20340 0.6446602
20350 0.6556263
20360 0.6450778
20370 0.6377314
20380 0.627589
20390 0.6279011
20400 0.6279997
20410 0.631891
20420 0.6272489
20430 0.6305697
20440 0.6310176
20450 0.6266226
20460 0.6246546
20470 0.6330228
20480 0.6384333
20490 0.6388258
20500 0.6448931
20510 0.6487732
20520 0.6544079
20530 0.6396539
20540 0.6493027
20550 0.6490534
20560 0.6527591
20570 0.6536916
20580 0.6534527
20590 0.6536445
20600 0.6558084
20610 0.6655254
20620 0.6567321
20630 0.6553383
20640 0.6640069
20650 0.6580992
20660 0.6537651
20670 0.6663472
20680 0.6578745
20690 0.6626441
20700 0.6629754
20710 0.6681058
20720 0.6712375
20730 0.6698676
20740 0.6724883
20750 0.6780512
20760 0.6807025
20770 0.6685381
20780 0.669929
20790 0.6682174
20800 0.6792718
20810 0.6732712
20820 0.6608375
20830 0.6742221
20840 0.6760767
20850 0.6770781
20860 0.675907
20870 0.6710234
20880 0.6650621
20890 0.6661985
20900 0.6743595
20910 0.6809887
20920 0.6929587
20930 0.6841198
20940 0.6742757
20950 0.6713268
20960 0.6595924
20970 0.6572485
20980 0.6661749
20990 0.655579
21000 0.6575775
21010 0.667332
21020 0.6463543
21030 0.6444389
21040 0.6549178
21050 0.6558064
21060 0.6563547
21070 0.6522623
21080 0.6574289
21090 0.6536584
21100 0.6531398
21110 0.644677
21120 0.6458071
21130 0.6476881
21140 0.6467438
21150 0.6461993
21160 0.6394149
21170 0.6372524
21180 0.6278323
21190 0.6307871
21200 0.6306092
21210 0.6346381
21220 0.635499
21230 0.6330336
21240 0.6320812
21250 0.6310698
21260 0.641138
21270 0.6389373
21280 0.6432611
21290 0.6427869
21300 0.6410137
21310 0.6363595
21320 0.6391444
21330 0.6404559
21340 0.6337568
21350 0.6369426
21360 0.6349831
21370 0.6502409
21380 0.6452035
21390 0.6454646
21400 0.6502097
21410 0.6563514
21420 0.6446865
21430 0.6564808
21440 0.6624588
21450 0.6548726
21460 0.6601717
21470 0.6620189
21480 0.6608808
21490 0.649607
21500 0.6683441
21510 0.6639761
21520 0.6632432
21530 0.6688614
21540 0.6708916
21550 0.6632275
21560 0.6674239
21570 0.6706893
21580 0.6618949
21590 0.6598974
21600 0.6555032
21610 0.6512843
21620 0.6446209
21630 0.6409072
21640 0.645004
21650 0.6368391
21660 0.6523197
21670 0.6620361
21680 0.6654863
21690 0.6591345
21700 0.6655513
21710 0.6684349
21720 0.6583793
21730 0.6529614
21740 0.6524189
21750 0.65452
21760 0.649704
21770 0.6489075
21780 0.6418695
21790 0.643527
21800 0.6559112
21810 0.6622821
21820 0.6692421
21830 0.6656011
21840 0.6634278
21850 0.6508261
21860 0.6485219
21870 0.6588382
21880 0.653297
21890 0.6654826
21900 0.6686088
21910 0.655708
21920 0.6626797
21930 0.6664382
21940 0.6594798
21950 0.6559467
21960 0.6649758
21970 0.6636705
21980 0.6646901
21990 0.6712363
22000 0.6595289
22010 0.6716614
22020 0.6740586
22030 0.6740606
22040 0.6698713
22050 0.6598658
22060 0.6559194
22070 0.6733245
22080 0.6654027
22090 0.6662506
22100 0.6636316
22110 0.6602824
22120 0.6640022
22130 0.6629524
22140 0.6719851
22150 0.6875318
22160 0.6800581
22170 0.6827735
22180 0.6812967
22190 0.6824525
22200 0.6762982
22210 0.677241
22220 0.6794111
22230 0.6754698
22240 0.6749223
22250 0.6708075
22260 0.6846887
22270 0.6828352
22280 0.6769276
22290 0.6693529
22300 0.6660967
22310 0.6520665
22320 0.6666925
22330 0.6706709
22340 0.668303
22350 0.6680875
22360 0.6709554
22370 0.6635628
22380 0.6537733
22390 0.6610898
22400 0.6650546
22410 0.6609679
22420 0.6656933
22430 0.6700267
22440 0.6718215
22450 0.6738669
22460 0.6773124
22470 0.6776888
22480 0.6726346
22490 0.6844431
22500 0.6759002
22510 0.6819962
22520 0.6768202
22530 0.6729863
22540 0.6762127
22550 0.6781499
22560 0.6757136
22570 0.6835282
22580 0.6624774
22590 0.6637954
22600 0.651237
22610 0.6541827
22620 0.6431008
22630 0.6457608
22640 0.6459737
22650 0.6434556
22660 0.6461062
22670 0.6493371
22680 0.6566229
22690 0.6493269
22700 0.6595581
22710 0.6508335
22720 0.6418748
22730 0.6511932
22740 0.6515692
22750 0.6507896
22760 0.6552842
22770 0.66354
22780 0.6603815
22790 0.6679232
22800 0.6747476
22810 0.6832916
22820 0.6891975
22830 0.6886204
22840 0.6866678
22850 0.6939409
22860 0.6943398
22870 0.685169
22880 0.6734117
22890 0.6711748
22900 0.682454
22910 0.6873456
22920 0.6780045
22930 0.6739069
22940 0.6537021
22950 0.6557626
22960 0.6624146
22970 0.6640244
22980 0.6626633
22990 0.6633852
23000 0.6682027
23010 0.6715717
23020 0.6800664
23030 0.6881076
23040 0.6729215
23050 0.668356
23060 0.6744475
23070 0.6728658
23080 0.6710098
23090 0.6772192
23100 0.6761718
23110 0.67827
23120 0.6668723
23130 0.6752395
23140 0.6719663
23150 0.6724367
23160 0.659504
23170 0.673097
23180 0.6592849
23190 0.6626543
23200 0.6733593
23210 0.68262
23220 0.6731968
23230 0.6657906
23240 0.6735793
23250 0.6681871
23260 0.6719229
23270 0.6700094
23280 0.6643818
23290 0.6779411
23300 0.6795378
23310 0.6986041
23320 0.6896839
23330 0.678781
23340 0.6756017
23350 0.6732506
23360 0.6805498
23370 0.6703945
23380 0.673214
23390 0.6730335
23400 0.6803263
23410 0.6898278
23420 0.6837905
23430 0.6961595
23440 0.680946
23450 0.6814942
23460 0.6788683
23470 0.6802487
23480 0.6885823
23490 0.6808994
23500 0.6771294
23510 0.674137
23520 0.6829537
23530 0.6729808
23540 0.6832005
23550 0.6907064
23560 0.6896529
23570 0.6818075
23580 0.6755198
23590 0.6747593
23600 0.6672499
23610 0.656907
23620 0.6685391
23630 0.6579664
23640 0.6714254
23650 0.6793175
23660 0.6908315
23670 0.696484
23680 0.6869364
23690 0.679036
23700 0.6977399
23710 0.6950425
23720 0.6900609
23730 0.6913911
23740 0.6853408
23750 0.6860932
23760 0.6940888
23770 0.7005995
23780 0.6931325
23790 0.6908777
23800 0.6974737
23810 0.68262
23820 0.684334
23830 0.6737611
23840 0.6729979
23850 0.6809494
23860 0.6751974
23870 0.6651608
23880 0.6582172
23890 0.6719919
23900 0.6717361
23910 0.67373
23920 0.665449
23930 0.6745815
23940 0.6715847
23950 0.6481289
23960 0.6450173
23970 0.6537694
23980 0.6516331
23990 0.6619616
24000 0.6423172
24010 0.6427596
24020 0.6545244
24030 0.6471697
24040 0.6372765
24050 0.6351539
24060 0.6458233
24070 0.6438149
24080 0.6584765
24090 0.6563674
24100 0.6576489
24110 0.6577632
24120 0.6582354
24130 0.6675239
24140 0.6528153
24150 0.6692141
24160 0.6790044
24170 0.6670771
24180 0.6686815
24190 0.6597873
24200 0.6667048
24210 0.6749483
24220 0.6748082
24230 0.6481357
24240 0.6427677
24250 0.6599865
24260 0.6585943
24270 0.6736762
24280 0.6640303
24290 0.6781145
24300 0.6785759
24310 0.6659193
24320 0.671999
24330 0.6732261
24340 0.6583447
24350 0.6739731
24360 0.6822292
24370 0.6821154
24380 0.6724022
24390 0.676487
24400 0.6761557
24410 0.6850719
24420 0.6691176
24430 0.6801325
24440 0.667824
24450 0.6655401
24460 0.6660215
24470 0.6674343
24480 0.6704187
24490 0.6578034
24500 0.672342
24510 0.6630093
24520 0.6589842
24530 0.6743063
24540 0.6746995
24550 0.6644822
24560 0.675394
24570 0.688978
24580 0.685362
24590 0.6862307
24600 0.6871629
24610 0.6915091
24620 0.6848597
24630 0.6807807
24640 0.683546
24650 0.6841317
24660 0.6802382
24670 0.6754915
24680 0.6663921
24690 0.6644992
24700 0.6529232
24710 0.6540552
24720 0.6490272
24730 0.643184
24740 0.6514441
24750 0.6525723
24760 0.6453572
24770 0.6447505
24780 0.648891
24790 0.6327837
24800 0.6356812
24810 0.6351802
24820 0.6358894
24830 0.6428791
24840 0.6337665
24850 0.645686
24860 0.6441424
24870 0.6456193
24880 0.6406599
24890 0.6592195
24900 0.6514579
24910 0.663183
24920 0.659962
24930 0.6468357
24940 0.6426113
24950 0.6492997
24960 0.6452046
24970 0.643657
24980 0.6587189
24990 0.6669837
25000 0.6644714
25010 0.6599345
25020 0.6657864
25030 0.6672834
25040 0.6575415
25050 0.6662616
25060 0.6688599
25070 0.6743316
25080 0.6764309
25090 0.6770235
25100 0.6731844
25110 0.6595909
25120 0.6436645
25130 0.6551722
25140 0.6550665
25150 0.664519
25160 0.6661539
25170 0.6649904
25180 0.6716862
25190 0.6686212
25200 0.6566514
25210 0.6488472
25220 0.6512284
25230 0.659282
25240 0.6545813
25250 0.6531588
25260 0.6526021
25270 0.6606582
25280 0.6432713
25290 0.6457306
25300 0.6499498
25310 0.6403537
25320 0.6411157
25330 0.6578742
25340 0.6598976
25350 0.6501985
25360 0.65175
25370 0.6523138
25380 0.6636546
25390 0.6597226
25400 0.6579375
25410 0.6569667
25420 0.6483479
25430 0.6588289
25440 0.6532333
25450 0.6403312
25460 0.6460158
25470 0.6538028
25480 0.6597842
25490 0.6471924
25500 0.6367818
25510 0.648295
25520 0.6494656
25530 0.6456901
25540 0.6450531
25550 0.6386111
25560 0.6379691
25570 0.6448232
25580 0.6530173
25590 0.6470663
25600 0.6634864
25610 0.656942
25620 0.648872
25630 0.6575691
25640 0.6588742
25650 0.6408063
25660 0.640712
25670 0.6429078
25680 0.6442892
25690 0.6455897
25700 0.6415579
25710 0.6476531
25720 0.6433761
25730 0.6586638
25740 0.6598353
25750 0.6497217
25760 0.6485369
25770 0.6435806
25780 0.6451381
25790 0.6475812
25800 0.6475993
25810 0.6485575
25820 0.6515194
25830 0.6439456
25840 0.6616295
25850 0.6635213
25860 0.6659968
25870 0.6610778
25880 0.6464783
25890 0.6471758
25900 0.6484719
25910 0.6535876
25920 0.6500707
25930 0.6511313
25940 0.6461528
25950 0.6372719
25960 0.6405568
25970 0.6373081
25980 0.6433878
25990 0.6429136
26000 0.6319671
26010 0.6324411
26020 0.6404078
26030 0.6400473
26040 0.6409552
26050 0.6393667
26060 0.6476856
26070 0.6611657
26080 0.6583042
26090 0.6587957
26100 0.6551305
26110 0.6589182
26120 0.6528676
26130 0.6373437
26140 0.639167
26150 0.649483
26160 0.6389416
26170 0.6542708
26180 0.654276
26190 0.6518509
26200 0.6511712
26210 0.6462365
26220 0.6494781
26230 0.647099
26240 0.6460788
26250 0.6324912
26260 0.6374484
26270 0.6397075
26280 0.6308044
26290 0.6429225
26300 0.6441558
26310 0.636271
26320 0.6279475
26330 0.6281821
26340 0.6311437
26350 0.6376989
26360 0.6373783
26370 0.632881
26380 0.6384004
26390 0.6404034
26400 0.6341801
26410 0.6345398
26420 0.6389235
26430 0.6303957
26440 0.6378641
26450 0.6415144
26460 0.6350067
26470 0.6423122
26480 0.6401671
26490 0.642305
26500 0.6410536
26510 0.6454571
26520 0.6441119
26530 0.6469252
26540 0.6493098
26550 0.6388626
26560 0.6428667
26570 0.6372434
26580 0.637352
26590 0.6317632
26600 0.6328651
26610 0.6401441
26620 0.6434972
26630 0.64613
26640 0.6539945
26650 0.6678181
26660 0.6562647
26670 0.6592946
26680 0.6560509
26690 0.6704856
26700 0.6658702
26710 0.6399034
26720 0.6465365
26730 0.6504729
26740 0.652581
26750 0.6456639
26760 0.653927
26770 0.6540996
26780 0.6540027
26790 0.6494984
26800 0.6583939
26810 0.6512868
26820 0.6581113
26830 0.6501634
26840 0.6540843
26850 0.647223
26860 0.652397
26870 0.6598581
26880 0.6567098
26890 0.6637312
26900 0.6564978
26910 0.6616085
26920 0.6579479
26930 0.6590353
26940 0.6587206
26950 0.6592159
26960 0.6611909
26970 0.6678
26980 0.6722858
26990 0.6586676
27000 0.6592193
27010 0.654012
27020 0.6587973
27030 0.6714532
27040 0.6534859
27050 0.6454651
27060 0.646242
27070 0.6523752
27080 0.655139
27090 0.645669
27100 0.6571501
27110 0.6473619
27120 0.6614525
27130 0.6580243
27140 0.6668942
27150 0.6536874
27160 0.6634328
27170 0.6655123
27180 0.6510711
27190 0.6591543
27200 0.6568648
27210 0.6546586
27220 0.6532377
27230 0.6556227
27240 0.6576421
27250 0.652886
27260 0.6495547
27270 0.6482376
27280 0.6527132
27290 0.6496162
27300 0.6514401
27310 0.6598957
27320 0.6484737
27330 0.6527324
27340 0.6512718
27350 0.6475897
27360 0.6559134
27370 0.6515089
27380 0.6533411
27390 0.6571785
27400 0.6581855
27410 0.6645761
27420 0.6681539
27430 0.678377
27440 0.6719042
27450 0.6598054
27460 0.6580346
27470 0.6597328
27480 0.6641032
27490 0.6614434
27500 0.6556048
27510 0.6692728
27520 0.6626047
27530 0.6649839
27540 0.6583983
27550 0.6501392
27560 0.6459831
27570 0.6539125
27580 0.647532
27590 0.6424564
27600 0.6466718
27610 0.6409295
27620 0.6421649
27630 0.6367648
27640 0.6556426
27650 0.6586887
27660 0.6583905
27670 0.6586782
27680 0.6586894
27690 0.6610088
27700 0.6576964
27710 0.6540397
27720 0.6610526
27730 0.6657997
27740 0.6657549
27750 0.6724879
27760 0.6543813
27770 0.6691517
27780 0.6647209
27790 0.6532074
27800 0.6488664
27810 0.6501322
27820 0.6531019
27830 0.6536434
27840 0.6495828
27850 0.6396242
27860 0.6444305
27870 0.6515034
27880 0.6415026
27890 0.650564
27900 0.6634105
27910 0.6701785
27920 0.6592686
27930 0.658977
27940 0.666814
27950 0.6709301
27960 0.6593322
27970 0.6695867
27980 0.6572294
27990 0.6688445
28000 0.6523945
28010 0.6639445
28020 0.6666477
28030 0.6798356
28040 0.6770908
28050 0.6798061
28060 0.6783301
28070 0.6719363
28080 0.6538214
28090 0.6613787
28100 0.6574873
28110 0.6593149
28120 0.6559324
28130 0.6559374
28140 0.6535601
28150 0.6501209
28160 0.652871
28170 0.6382831
28180 0.6305251
28190 0.6292142
28200 0.6309834
28210 0.6413261
28220 0.6297675
28230 0.6394945
28240 0.6376743
28250 0.6467267
28260 0.6369313
28270 0.6490631
28280 0.6426013
28290 0.6430618
28300 0.6468841
28310 0.6459113
28320 0.6500863
28330 0.6477367
28340 0.6435812
28350 0.6401213
28360 0.6420944
28370 0.6423599
28380 0.6410764
28390 0.636395
28400 0.6394774
28410 0.6391492
28420 0.6462997
28430 0.6426615
28440 0.6495484
28450 0.6589087
28460 0.6666824
28470 0.6506338
28480 0.6502538
28490 0.6520579
28500 0.6425365
28510 0.6530935
28520 0.6452265
28530 0.6545414
28540 0.6518588
28550 0.654339
28560 0.6550998
28570 0.6526374
28580 0.6531839
28590 0.6412287
28600 0.6455474
28610 0.6495107
28620 0.6518785
28630 0.6543612
28640 0.6552525
28650 0.6567811
28660 0.6372871
28670 0.6467288
28680 0.6503117
28690 0.6510626
28700 0.6487567
28710 0.6311147
28720 0.6421912
28730 0.6482999
28740 0.6570393
28750 0.6542942
28760 0.6519604
28770 0.6520171
28780 0.6388846
28790 0.6416585
28800 0.6409575
28810 0.6319914
28820 0.6391028
28830 0.6405826
28840 0.6444715
28850 0.6459538
28860 0.6515856
28870 0.6382986
28880 0.6370136
28890 0.6434632
28900 0.650476
28910 0.6489776
28920 0.6537608
28930 0.6484075
28940 0.6468979
28950 0.6440594
28960 0.6484666
28970 0.6391178
28980 0.651234
28990 0.6545083
29000 0.6400898
29010 0.6380661
29020 0.6387327
29030 0.6312241
29040 0.6244985
29050 0.6186594
29060 0.6199419
29070 0.6208867
29080 0.6293362
29090 0.6205487
29100 0.6282768
29110 0.6344445
29120 0.6288689
29130 0.6485922
29140 0.6415378
29150 0.6377621
29160 0.6313844
29170 0.6431819
29180 0.6479144
29190 0.6527408
29200 0.6399409
29210 0.6377793
29220 0.6486211
29230 0.6451555
29240 0.642009
29250 0.6389402
29260 0.6315919
29270 0.6335546
29280 0.6376694
29290 0.6340194
29300 0.6234612
29310 0.630126
29320 0.6382586
29330 0.6301551
29340 0.6385079
29350 0.6374922
29360 0.6374733
29370 0.6413774
29380 0.6295785
29390 0.6395414
29400 0.6438216
29410 0.6541471
29420 0.6582627
29430 0.6522539
29440 0.6478136
29450 0.6509727
29460 0.6534415
29470 0.6459881
29480 0.6462219
29490 0.6594709
29500 0.6575693
29510 0.6694491
29520 0.6641188
29530 0.6576829
29540 0.6476649
29550 0.6517226
29560 0.6515839
29570 0.6405352
29580 0.6497963
29590 0.6481262
29600 0.6590405
29610 0.6585732
29620 0.6546505
29630 0.672356
29640 0.6566687
29650 0.6511456
29660 0.6473321
29670 0.6439208
29680 0.6512204
29690 0.6473776
29700 0.6538306
29710 0.6506898
29720 0.6534511
29730 0.6601828
29740 0.6568866
29750 0.6574472
29760 0.6526374
29770 0.6415915
29780 0.647247
29790 0.6557153
29800 0.6464183
29810 0.6539923
29820 0.6553804
29830 0.6447363
29840 0.6587775
29850 0.6453519
29860 0.6469039
29870 0.6469163
29880 0.6486186
29890 0.6491463
29900 0.6395537
29910 0.6464246
29920 0.6502507
29930 0.6383939
29940 0.6389059
29950 0.6357101
29960 0.6213843
29970 0.6284461
29980 0.632212
29990 0.6313987
30000 0.6317014
30010 0.6213664
30020 0.6324812
30030 0.6346678
30040 0.6255555
30050 0.6259337
30060 0.6381416
30070 0.6374618
30080 0.6341001
30090 0.6310433
30100 0.6311731
30110 0.6434294
30120 0.6373215
30130 0.6355272
30140 0.6304049
30150 0.6323889
30160 0.6334699
30170 0.6313119
30180 0.6331589
30190 0.6334283
30200 0.6365839
30210 0.6382476
30220 0.634316
30230 0.6351758
30240 0.6285986
30250 0.6270051
30260 0.6262678
30270 0.6202085
30280 0.617046
30290 0.6159929
30300 0.6125703
30310 0.6191456
30320 0.623851
30330 0.6289183
30340 0.6138661
30350 0.6159979
30360 0.603462
30370 0.609902
30380 0.6163115
30390 0.6188655
30400 0.6206209
30410 0.6179212
30420 0.618493
30430 0.6158611
30440 0.6202934
30450 0.6255368
30460 0.6258619
30470 0.6237517
30480 0.6075664
30490 0.6115108
30500 0.6122842
30510 0.6090099
30520 0.6077369
30530 0.6100621
30540 0.6109555
30550 0.5987324
30560 0.6085868
30570 0.6078656
30580 0.6149189
30590 0.6152027
30600 0.6064124
30610 0.6063029
30620 0.6001632
30630 0.6072232
30640 0.6091188
30650 0.6067656
30660 0.6058365
30670 0.6098629
30680 0.6074821
30690 0.6046121
30700 0.6103716
30710 0.6023539
30720 0.6119159
30730 0.6103502
30740 0.610791
30750 0.6105775
30760 0.61444
30770 0.6065784
30780 0.6134114
30790 0.6155218
30800 0.6171719
30810 0.616906
30820 0.6149207
30830 0.6173228
30840 0.6148716
30850 0.6187648
30860 0.6215357
30870 0.6096043
30880 0.607106
30890 0.6150636
30900 0.6185778
30910 0.6168635
30920 0.6265736
30930 0.6164978
30940 0.6071085
30950 0.6074489
30960 0.6067207
30970 0.5987291
30980 0.6092809
30990 0.6152478
31000 0.6182277
31010 0.6170695
31020 0.612159
31030 0.6080472
31040 0.6126782
31050 0.6140842
31060 0.611819
31070 0.6132288
31080 0.6193565
31090 0.6232178
31100 0.6186256
31110 0.6241511
31120 0.6254174
31130 0.6197754
31140 0.6149196
31150 0.6120085
31160 0.6197647
31170 0.6164578
31180 0.6289532
31190 0.6150618
31200 0.620901
31210 0.61477
31220 0.6231266
31230 0.6147919
31240 0.6170424
31250 0.612948
31260 0.6056452
31270 0.6155762
31280 0.6136857
31290 0.6267152
31300 0.6219051
31310 0.6088553
31320 0.6169894
31330 0.6190123
31340 0.6157314
31350 0.6107057
31360 0.6045134
31370 0.6140447
31380 0.6060051
31390 0.6062126
31400 0.6078964
31410 0.6127226
31420 0.612134
31430 0.6149788
31440 0.622848
31450 0.6302872
31460 0.6288227
31470 0.6179125
31480 0.6214107
31490 0.6296538
31500 0.6247136
31510 0.6234732
31520 0.6297791
31530 0.6318474
31540 0.6339384
31550 0.6305686
31560 0.628143
31570 0.6212745
31580 0.6185167
31590 0.6119656
31600 0.6132861
31610 0.6250939
31620 0.6197734
31630 0.6134993
31640 0.6164623
31650 0.6222961
31660 0.620756
31670 0.6139023
31680 0.6103621
31690 0.6119522
31700 0.6151602
31710 0.6179327
31720 0.6161285
31730 0.6199727
31740 0.6207722
31750 0.626063
31760 0.6199645
31770 0.6230681
31780 0.622056
31790 0.6270849
31800 0.6202991
31810 0.6185319
31820 0.6110904
31830 0.6175188
31840 0.618084
31850 0.6177716
31860 0.6197166
31870 0.6152464
31880 0.6208943
31890 0.6149188
31900 0.6141031
31910 0.6126477
31920 0.6135569
31930 0.6139685
31940 0.6073496
31950 0.6108024
31960 0.6080356
31970 0.6118877
31980 0.6099719
31990 0.6065934
32000 0.6027073
32010 0.6003563
32020 0.6018414
32030 0.6020192
32040 0.6026801
32050 0.5993814
32060 0.6004478
32070 0.6013562
32080 0.5899006
32090 0.6023965
32100 0.6016074
32110 0.5973718
32120 0.6029804
32130 0.615398
32140 0.6063374
32150 0.6034293
32160 0.6050622
32170 0.6027203
32180 0.5858044
32190 0.6030411
32200 0.5987821
32210 0.5901822
32220 0.6026732
32230 0.6070263
32240 0.5985408
32250 0.5988678
32260 0.6075323
32270 0.6044577
32280 0.6043638
32290 0.5969128
32300 0.603712
32310 0.6127427
32320 0.6042172
32330 0.606221
32340 0.6043189
32350 0.6093935
32360 0.5995217
32370 0.6039478
32380 0.6066256
32390 0.6019704
32400 0.5907968
32410 0.5977378
32420 0.6011735
32430 0.6026243
32440 0.6019581
32450 0.5961608
32460 0.6062379
32470 0.5961674
32480 0.6010574
32490 0.5965015
32500 0.590457
32510 0.5910119
32520 0.5930954
32530 0.603748
32540 0.608052
32550 0.6074106
32560 0.5990546
32570 0.5997554
32580 0.6089475
32590 0.6037501
32600 0.5983489
32610 0.6072271
32620 0.6052091
32630 0.6104731
32640 0.5991176
32650 0.6002315
32660 0.6060585
32670 0.6087581
32680 0.5902086
32690 0.590305
32700 0.5943222
32710 0.5953758
32720 0.5941235
32730 0.6000989
32740 0.593262
32750 0.5956702
32760 0.5848719
32770 0.5852749
32780 0.5873158
32790 0.5836049
32800 0.5782875
32810 0.5783123
32820 0.5793572
32830 0.5776258
32840 0.5762722
32850 0.5806455
32860 0.5852355
32870 0.5833643
32880 0.5911949
32890 0.5860886
32900 0.6027651
32910 0.5843186
32920 0.5946359
32930 0.5939225
32940 0.5880602
32950 0.5884132
32960 0.5881794
32970 0.5935796
32980 0.5942204
32990 0.5998251
33000 0.5976769
33010 0.5947973
33020 0.5894637
33030 0.6023596
33040 0.5939321
33050 0.5926535
33060 0.5864006
33070 0.5903466
33080 0.5886738
33090 0.5933008
33100 0.5953715
33110 0.6027606
33120 0.5999815
33130 0.5992975
33140 0.5978734
33150 0.6020901
33160 0.6179911
33170 0.6166648
33180 0.6175916
33190 0.6177513
33200 0.6099641
33210 0.6234308
33220 0.6175913
33230 0.6104691
33240 0.6063396
33250 0.6223709
33260 0.6160898
33270 0.6127056
33280 0.5991989
33290 0.6003317
33300 0.6016493
33310 0.606554
33320 0.6171817
33330 0.6063024
33340 0.6147814
33350 0.6100436
33360 0.5963342
33370 0.599309
33380 0.6027127
33390 0.6012771
33400 0.5930464
33410 0.6070659
33420 0.5956009
33430 0.5998541
33440 0.5987042
33450 0.5972094
33460 0.6082048
33470 0.6123003
33480 0.6226409
33490 0.6185875
33500 0.6033764
33510 0.6027014
33520 0.6062629
33530 0.6116936
33540 0.6134393
33550 0.6114853
33560 0.6167505
33570 0.6226814
33580 0.6234758
33590 0.6184873
33600 0.6212918
33610 0.6126894
33620 0.6154542
33630 0.615875
33640 0.6225444
33650 0.6294879
33660 0.6285573
33670 0.6272826
33680 0.6216716
33690 0.6234136
33700 0.6097762
33710 0.609826
33720 0.6118823
33730 0.6268278
33740 0.6302191
33750 0.6237567
33760 0.6155548
33770 0.614988
33780 0.6172434
33790 0.6112148
33800 0.6004805
33810 0.6107994
33820 0.6068226
33830 0.604656
33840 0.6200131
33850 0.6192878
33860 0.6179093
33870 0.6236854
33880 0.6277905
33890 0.6206052
33900 0.6350486
33910 0.6389903
33920 0.6365744
33930 0.6354823
33940 0.6260192
33950 0.6360613
33960 0.6388887
33970 0.6380375
33980 0.6353411
33990 0.6298382
34000 0.6241456
34010 0.6252475
34020 0.6140528
34030 0.6164286
34040 0.6232321
34050 0.626755
34060 0.6207141
34070 0.6189765
34080 0.6393238
34090 0.635915
34100 0.6461378
34110 0.6474244
34120 0.6433643
34130 0.651696
34140 0.6392871
34150 0.6404994
34160 0.6422455
34170 0.6334271
34180 0.6406515
34190 0.6381598
34200 0.6254032
34210 0.6419018
34220 0.6448331
34230 0.6493403
34240 0.6365553
34250 0.6364405
34260 0.6281121
34270 0.625479
34280 0.6310284
34290 0.6325579
34300 0.6282225
34310 0.6325225
34320 0.6253582
34330 0.6175658
34340 0.628511
34350 0.6108068
34360 0.6224945
34370 0.6225743
34380 0.6270562
34390 0.6164472
34400 0.6178176
34410 0.6247844
34420 0.6152065
34430 0.6195932
34440 0.6194613
34450 0.6269131
34460 0.6284296
34470 0.6315305
34480 0.6182199
34490 0.6328145
34500 0.6338097
34510 0.6424831
34520 0.6481224
34530 0.6549717
34540 0.6472109
34550 0.6488362
34560 0.6527346
34570 0.6475064
34580 0.6454263
34590 0.6493261
34600 0.6566042
34610 0.6531063
34620 0.6522707
34630 0.6506771
34640 0.6521727
34650 0.6638746
34660 0.6616784
34670 0.6708838
34680 0.6620017
34690 0.6669382
34700 0.6593028
34710 0.6428877
34720 0.6456662
34730 0.6533994
34740 0.6572154
34750 0.6552719
34760 0.6529344
34770 0.6476694
34780 0.6402906
34790 0.6541409
34800 0.658483
34810 0.6530614
34820 0.6571147
34830 0.6623196
34840 0.6511793
34850 0.6427625
34860 0.6431126
34870 0.6453387
34880 0.6455668
34890 0.6357116
34900 0.6378463
34910 0.6321134
34920 0.6270055
34930 0.6363458
34940 0.6425463
34950 0.6465089
34960 0.6479549
34970 0.6307126
34980 0.6164696
34990 0.6259665
35000 0.6336036
35010 0.631278
35020 0.6260457
35030 0.6270605
35040 0.6346325
35050 0.6194429
35060 0.6231166
35070 0.6236453
35080 0.6237577
35090 0.6468326
35100 0.6495433
35110 0.6529582
35120 0.6546631
35130 0.6404034
35140 0.6471916
35150 0.6332707
35160 0.6431835
35170 0.648515
35180 0.6557099
35190 0.6454106
35200 0.6475281
35210 0.6388527
35220 0.6423994
35230 0.6351052
35240 0.6305504
35250 0.6345606
35260 0.6309917
35270 0.6300289
35280 0.6301863
35290 0.6383333
35300 0.6231576
35310 0.6241476
35320 0.6174752
35330 0.6257775
35340 0.626248
35350 0.6340093
35360 0.6336103
35370 0.6440015
35380 0.6346195
35390 0.6264769
35400 0.6274568
35410 0.6229476
35420 0.6198698
35430 0.6263192
35440 0.6164463
35450 0.6060331
35460 0.6126547
35470 0.6223095
35480 0.6188493
35490 0.6173764
35500 0.615876
35510 0.628951
35520 0.6181292
35530 0.6253664
35540 0.6354532
35550 0.6363024
35560 0.6360672
35570 0.6318902
35580 0.6411597
35590 0.6514218
35600 0.6484943
35610 0.6506526
35620 0.6466665
35630 0.640664
35640 0.6439444
35650 0.6418493
35660 0.6487947
35670 0.6460114
35680 0.6464788
35690 0.6315446
35700 0.6320397
35710 0.6451976
35720 0.647629
35730 0.6311078
35740 0.6330791
35750 0.637714
35760 0.6448394
35770 0.6421223
35780 0.6434476
35790 0.6422724
35800 0.6362683
35810 0.6228538
35820 0.6075203
35830 0.6252177
35840 0.6262233
35850 0.6334399
35860 0.6305459
35870 0.6206982
35880 0.6196114
35890 0.6128675
35900 0.6109884
35910 0.6105972
35920 0.6207253
35930 0.6251706
35940 0.6303763
35950 0.6314588
35960 0.6517901
35970 0.6466194
35980 0.6377505
35990 0.6388149
36000 0.639415
36010 0.6386086
36020 0.640106
36030 0.6395817
36040 0.6484426
36050 0.6375325
36060 0.6251553
36070 0.6288424
36080 0.6203166
36090 0.6121768
36100 0.599742
36110 0.6100272
36120 0.6214476
36130 0.6223595
36140 0.6269066
36150 0.6201987
36160 0.621235
36170 0.6213532
36180 0.6266898
36190 0.6256074
36200 0.6258678
36210 0.6199269
36220 0.6181644
36230 0.6223074
36240 0.6308118
36250 0.6196479
36260 0.6186842
36270 0.6231628
36280 0.6240339
36290 0.6159251
36300 0.6247106
36310 0.6214674
36320 0.6316571
36330 0.6218756
36340 0.6167742
36350 0.6166111
36360 0.6177487
36370 0.6194587
36380 0.6368873
36390 0.6304818
36400 0.6287309
36410 0.6286866
36420 0.620431
36430 0.6178804
36440 0.6235414
36450 0.6253225
36460 0.6280947
36470 0.6339279
36480 0.625286
36490 0.6266297
36500 0.6230691
36510 0.6227857
36520 0.6222512
36530 0.6121318
36540 0.6190766
36550 0.6184687
36560 0.6200528
36570 0.6118023
36580 0.6134062
36590 0.6167989
36600 0.6186296
36610 0.605755
36620 0.6158838
36630 0.6069204
36640 0.6128675
36650 0.6079866
36660 0.610468
36670 0.6191393
36680 0.615588
36690 0.6180981
36700 0.6245227
36710 0.6165267
36720 0.6136303
36730 0.6036679
36740 0.5998864
36750 0.6028455
36760 0.6119499
36770 0.596735
36780 0.6123084
36790 0.607079
36800 0.6145014
36810 0.6110032
36820 0.6193854
36830 0.6121258
36840 0.6163532
36850 0.6139749
36860 0.6183863
36870 0.6295574
36880 0.6276282
36890 0.6322885
36900 0.6349433
36910 0.6361525
36920 0.6354847
36930 0.620402
36940 0.6176074
36950 0.6164574
36960 0.6156851
36970 0.6169844
36980 0.6153905
36990 0.6207896
37000 0.6290337
37010 0.613063
37020 0.6105582
37030 0.6080718
37040 0.6086457
37050 0.6142943
37060 0.6116654
37070 0.6082529
37080 0.6093476
37090 0.6168572
37100 0.6213184
37110 0.6137741
37120 0.6195235
37130 0.6134728
37140 0.62351
37150 0.6283529
37160 0.6201174
37170 0.6213492
37180 0.6198571
37190 0.6297769
37200 0.6125933
37210 0.6197518
37220 0.6135261
37230 0.615077
37240 0.6152903
37250 0.6212139
37260 0.6169473
37270 0.6153186
37280 0.62931
37290 0.6248469
37300 0.6217563
37310 0.6266817
37320 0.6286648
37330 0.6295165
37340 0.6200818
37350 0.6205426
37360 0.6229673
37370 0.6240878
37380 0.6161417
37390 0.626235
37400 0.6238148
37410 0.6224334
37420 0.6155813
37430 0.6148562
37440 0.6240878
37450 0.6219388
37460 0.6277762
37470 0.6252467
37480 0.6173684
37490 0.6248661
37500 0.6259231
37510 0.6184797
37520 0.6259048
37530 0.6268576
37540 0.6189753
37550 0.6128436
37560 0.612882
37570 0.6066596
37580 0.6150069
37590 0.6138114
37600 0.6244751
37610 0.6191526
37620 0.6141641
37630 0.6135904
37640 0.6117877
37650 0.6142202
37660 0.623217
37670 0.6282203
37680 0.6380697
37690 0.6385493
37700 0.6332212
37710 0.6285858
37720 0.6302447
37730 0.6465259
37740 0.6462239
37750 0.6408033
37760 0.6494179
37770 0.6607012
37780 0.6513639
37790 0.6414497
37800 0.6381284
37810 0.6347274
37820 0.6313137
37830 0.6400498
37840 0.6440459
37850 0.6566406
37860 0.6671796
37870 0.6556333
37880 0.6436016
37890 0.6326908
37900 0.6323418
37910 0.632054
37920 0.6319677
37930 0.6358205
37940 0.6364555
37950 0.6222295
37960 0.6263682
37970 0.6284099
37980 0.6252149
37990 0.6120902
38000 0.6213328
38010 0.6152833
38020 0.6112537
38030 0.6152985
38040 0.6167231
38050 0.6242905
38060 0.6427203
38070 0.6254433
38080 0.621271
38090 0.6206126
38100 0.6302682
38110 0.6235148
38120 0.635762
38130 0.6389462
38140 0.63471
38150 0.6354322
38160 0.6503085
38170 0.6528026
38180 0.6364936
38190 0.6335091
38200 0.6440469
38210 0.648048
38220 0.6346947
38230 0.6424855
38240 0.6359233
38250 0.6273985
38260 0.6368251
38270 0.6373004
38280 0.6355991
38290 0.6419445
38300 0.6359494
38310 0.6303872
38320 0.6386609
38330 0.651153
38340 0.6424467
38350 0.6385656
38360 0.6377757
38370 0.6331884
38380 0.6406851
38390 0.6395856
38400 0.6305351
38410 0.6350185
38420 0.6442667
38430 0.623015
38440 0.6202606
38450 0.6321415
38460 0.6289833
38470 0.6327531
38480 0.6491176
38490 0.645421
38500 0.6459089
38510 0.6397173
38520 0.6356257
38530 0.6367548
38540 0.6348047
38550 0.6378213
38560 0.6375953
38570 0.6345177
38580 0.6313787
38590 0.6368159
38600 0.62563
38610 0.6283715
38620 0.6331574
38630 0.6377611
38640 0.6318007
38650 0.6291898
38660 0.635587
38670 0.6393417
38680 0.6464767
38690 0.6413389
38700 0.6437134
38710 0.6559596
38720 0.6523934
38730 0.6369886
38740 0.6312284
38750 0.6279973
38760 0.6285797
38770 0.6283085
38780 0.6195523
38790 0.6298528
38800 0.6294792
38810 0.6217794
38820 0.6162487
38830 0.6216366
38840 0.6252939
38850 0.6140868
38860 0.6218314
38870 0.6308688
38880 0.6243826
38890 0.6313719
38900 0.628392
38910 0.6345108
38920 0.6266108
38930 0.6231999
38940 0.6277115
38950 0.6252692
38960 0.6257194
38970 0.6171258
38980 0.6293643
38990 0.6356569
39000 0.6364984
39010 0.6359753
39020 0.6360185
39030 0.6338826
39040 0.6396782
39050 0.6382741
39060 0.6408122
39070 0.6398486
39080 0.633195
39090 0.633401
39100 0.6342193
39110 0.642535
39120 0.6458772
39130 0.6337608
39140 0.6313213
39150 0.6319848
39160 0.6444858
39170 0.6466587
39180 0.6375905
39190 0.6472096
39200 0.640227
39210 0.6322084
39220 0.6332558
39230 0.6323967
39240 0.6401584
39250 0.6367202
39260 0.6415787
39270 0.6437163
39280 0.6390614
39290 0.6335206
39300 0.6299798
39310 0.6232936
39320 0.6319008
39330 0.6425657
39340 0.6326823
39350 0.6389469
39360 0.6382457
39370 0.6277152
39380 0.6320943
39390 0.6390514
39400 0.6322447
39410 0.6377159
39420 0.6422482
39430 0.6470661
39440 0.6556268
39450 0.6442555
39460 0.6364237
39470 0.6391474
39480 0.6378734
39490 0.6277542
39500 0.6414564
39510 0.6438571
39520 0.6357189
39530 0.6401609
39540 0.6396225
39550 0.6366117
39560 0.6315078
39570 0.643186
39580 0.6429899
39590 0.6397521
39600 0.6426161
39610 0.6388423
39620 0.6323194
39630 0.6358746
39640 0.6345012
39650 0.6436362
39660 0.6494507
39670 0.6470315
39680 0.6447498
39690 0.6479816
39700 0.6470954
39710 0.6577011
39720 0.6471717
39730 0.6449068
39740 0.6610438
39750 0.6583301
39760 0.6610609
39770 0.6533213
39780 0.6624132
39790 0.6556985
39800 0.6551473
39810 0.6683283
39820 0.6556174
39830 0.6604818
39840 0.6581876
39850 0.6561857
39860 0.662711
39870 0.6624656
39880 0.6685814
39890 0.653707
39900 0.6537676
39910 0.6488928
39920 0.6655975
39930 0.6613396
39940 0.6591631
39950 0.6622016
39960 0.6539227
39970 0.6542403
39980 0.6442908
39990 0.6476742
40000 0.6495454
40010 0.6577575
40020 0.6529871
40030 0.6456134
40040 0.6568609
40050 0.6550412
40060 0.6516377
40070 0.6413567
40080 0.6468681
40090 0.6606157
40100 0.6637145
40110 0.6509079
40120 0.6478234
40130 0.6440649
40140 0.6537355
40150 0.655893
40160 0.6602264
40170 0.6656514
40180 0.6628425
40190 0.6626271
40200 0.6595857
40210 0.6641659
40220 0.6607089
40230 0.6614517
40240 0.6573411
40250 0.6526157
40260 0.6587124
40270 0.6552942
40280 0.6629907
40290 0.6548235
40300 0.6669084
40310 0.6686206
40320 0.6537212
40330 0.6461021
40340 0.6579903
40350 0.6588957
40360 0.6675916
40370 0.6643203
40380 0.6643291
40390 0.6708471
40400 0.6692293
40410 0.6761613
40420 0.6610467
40430 0.6603195
40440 0.6678701
40450 0.6662692
40460 0.678457
40470 0.6732041
40480 0.6757083
40490 0.6838334
40500 0.6849481
40510 0.6803675
40520 0.67884
40530 0.6846129
40540 0.680935
40550 0.6826272
40560 0.6866005
40570 0.6902853
40580 0.7016436
40590 0.6933733
40600 0.6796874
40610 0.688659
40620 0.6788945
40630 0.6799484
40640 0.6798021
40650 0.6793488
40660 0.6714658
40670 0.6641234
40680 0.6695472
40690 0.6844032
40700 0.6722133
40710 0.677493
40720 0.6773689
40730 0.6693155
40740 0.6674547
40750 0.6689273
40760 0.6646397
40770 0.6684291
40780 0.6581109
40790 0.651895
40800 0.658822
40810 0.6590602
40820 0.6577456
40830 0.6568707
40840 0.6702255
40850 0.6836037
40860 0.6821834
40870 0.6705931
40880 0.6554738
40890 0.6484433
40900 0.6542657
40910 0.6642482
40920 0.6544859
40930 0.6592164
40940 0.6573981
40950 0.6548241
40960 0.6538998
40970 0.6697173
40980 0.6632789
40990 0.6613566
41000 0.6578817
41010 0.6548006
41020 0.6569595
41030 0.6526976
41040 0.6553394
41050 0.6553196
41060 0.6596386
41070 0.6622044
41080 0.6696392
41090 0.6608621
41100 0.6580395
41110 0.6538539
41120 0.6524624
41130 0.6631849
41140 0.6537238
41150 0.6533062
41160 0.6506344
41170 0.6579339
41180 0.6580775
41190 0.6564355
41200 0.6622729
41210 0.6679513
41220 0.6501774
41230 0.6423228
41240 0.6441464
41250 0.6459594
41260 0.6494033
41270 0.6502952
41280 0.6454776
41290 0.6472678
41300 0.6427119
41310 0.6484593
41320 0.6542997
41330 0.6629669
41340 0.6499792
41350 0.6513432
41360 0.6567268
41370 0.6625028
41380 0.6657834
41390 0.656642
41400 0.6722445
41410 0.6650061
41420 0.654845
41430 0.6499547
41440 0.6492628
41450 0.652235
41460 0.6727039
41470 0.6622832
41480 0.6715725
41490 0.6646348
41500 0.6656042
41510 0.6569833
41520 0.6569684
41530 0.6638877
41540 0.6594454
41550 0.6573796
41560 0.6763749
41570 0.6700243
41580 0.6698882
41590 0.6592015
41600 0.6717842
41610 0.6817536
41620 0.6866081
41630 0.6756004
41640 0.6810658
41650 0.682087
41660 0.667468
41670 0.6559896
41680 0.6726424
41690 0.6690911
41700 0.6782054
41710 0.6855918
41720 0.6747031
41730 0.6648505
41740 0.6636969
41750 0.6624002
41760 0.6475353
41770 0.6542236
41780 0.6540506
41790 0.6591498
41800 0.6707106
41810 0.6734019
41820 0.665458
41830 0.6636844
41840 0.6657178
41850 0.6585173
41860 0.6699991
41870 0.6617464
41880 0.6734412
41890 0.6732132
41900 0.6624616
41910 0.6558054
41920 0.6665475
41930 0.6645122
41940 0.6586563
41950 0.6662462
41960 0.6688371
41970 0.6766115
41980 0.6765243
41990 0.6819475
42000 0.6801281
42010 0.681565
42020 0.6723213
42030 0.6761615
42040 0.6831229
42050 0.6904052
42060 0.6830603
42070 0.677835
42080 0.6692073
42090 0.6840961
42100 0.6870331
42110 0.6793435
42120 0.6841285
42130 0.6792047
42140 0.6775764
42150 0.6756334
42160 0.6762342
42170 0.6867561
42180 0.6779171
42190 0.6844305
42200 0.6895787
42210 0.6830547
42220 0.6835093
42230 0.6832975
42240 0.6796099
42250 0.688415
42260 0.6695616
42270 0.6706823
42280 0.6757594
42290 0.6728699
42300 0.6797692
42310 0.6845398
42320 0.6856317
42330 0.6849416
42340 0.6807998
42350 0.6835935
42360 0.6935515
42370 0.7049483
42380 0.6993951
42390 0.6853737
42400 0.6944393
42410 0.6954727
42420 0.7003802
42430 0.6920459
42440 0.6872573
42450 0.6950974
42460 0.6785601
42470 0.6818962
42480 0.6824355
42490 0.6895317
42500 0.6879641
42510 0.687997
42520 0.6899546
42530 0.6823122
42540 0.6955447
42550 0.6982174
42560 0.7038274
42570 0.7126415
42580 0.7130291
42590 0.7056461
42600 0.6998679
42610 0.7065882
42620 0.6971039
42630 0.6975768
42640 0.7047334
42650 0.695294
42660 0.6865747
42670 0.6957335
42680 0.6971874
42690 0.6950519
42700 0.6957132
42710 0.6935362
42720 0.6952304
42730 0.6952358
42740 0.7012491
42750 0.7079324
42760 0.7049544
42770 0.6977078
42780 0.7218719
42790 0.7213824
42800 0.7258297
42810 0.7275727
42820 0.7180538
42830 0.7146459
42840 0.7247383
42850 0.720253
42860 0.7180125
42870 0.711316
42880 0.710125
42890 0.7130868
42900 0.7016543
42910 0.7135771
42920 0.7088909
42930 0.7080382
42940 0.7013549
42950 0.7135256
42960 0.7124306
42970 0.7019665
42980 0.7007369
42990 0.7067248
43000 0.7011122
43010 0.7076683
43020 0.6963646
43030 0.6986736
43040 0.6965287
43050 0.7030938
43060 0.7060381
43070 0.7000425
43080 0.7076052
43090 0.7007601
43100 0.7087902
43110 0.6989361
43120 0.697996
43130 0.7055519
43140 0.6884608
43150 0.6944603
43160 0.6933044
43170 0.6968884
43180 0.6969736
43190 0.7038973
43200 0.6948728
43210 0.7003817
43220 0.6938345
43230 0.6901218
43240 0.6742167
43250 0.6863292
43260 0.6935526
43270 0.6941448
43280 0.6912181
43290 0.7072122
43300 0.7035055
43310 0.7040983
43320 0.7026896
43330 0.6955092
43340 0.6931012
43350 0.6802236
43360 0.6805695
43370 0.6878506
43380 0.6806636
43390 0.6838691
43400 0.6845643
43410 0.6927074
43420 0.7029315
43430 0.6980737
43440 0.6856216
43450 0.6781299
43460 0.6801877
43470 0.7000697
43480 0.6987606
43490 0.7022949
43500 0.7079824
43510 0.7088749
43520 0.7122108
43530 0.7076818
43540 0.703786
43550 0.6986683
43560 0.6923454
43570 0.6931279
43580 0.7003644
43590 0.7067606
43600 0.713586
43610 0.7047187
43620 0.7026278
43630 0.7007991
43640 0.7053385
43650 0.7041572
43660 0.7078434
43670 0.7129618
43680 0.6960288
43690 0.7020236
43700 0.7126887
43710 0.7103019
43720 0.7167105
43730 0.7165936
43740 0.7214143
43750 0.7193311
43760 0.7171476
43770 0.7194198
43780 0.71039
43790 0.7012635
43800 0.6964108
43810 0.7007645
43820 0.7108447
43830 0.7082987
43840 0.7157028
43850 0.7230825
43860 0.7312359
43870 0.7207739
43880 0.7263435
43890 0.7384105
43900 0.7267342
43910 0.7323271
43920 0.7106866
43930 0.7250355
43940 0.730902
43950 0.7218304
43960 0.7224759
43970 0.732801
43980 0.7413818
43990 0.7341972
44000 0.7296481
44010 0.7507685
44020 0.7304613
44030 0.7287896
44040 0.7305126
44050 0.7279269
44060 0.7092887
44070 0.7055219
44080 0.7138013
44090 0.7146886
44100 0.7109706
44110 0.7053224
44120 0.6986936
44130 0.6955367
44140 0.693803
44150 0.6954044
44160 0.7010174
44170 0.694086
44180 0.6937625
44190 0.6931551
44200 0.7016848
44210 0.7077953
44220 0.7075242
44230 0.7059142
44240 0.7018415
44250 0.7036122
44260 0.7093627
44270 0.7117171
44280 0.6980367
44290 0.699872
44300 0.6977465
44310 0.7132169
44320 0.7033024
44330 0.7040617
44340 0.7037086
44350 0.7089565
44360 0.7123578
44370 0.7149793
44380 0.7112055
44390 0.7114502
44400 0.7137365
44410 0.7195691
44420 0.7031047
44430 0.7249765
44440 0.7119937
44450 0.7097133
44460 0.7229488
44470 0.7233591
44480 0.7230294
44490 0.7173454
44500 0.7202992
44510 0.7285312
44520 0.7287062
44530 0.7188372
44540 0.7127805
44550 0.7104316
44560 0.7224882
44570 0.7198643
44580 0.7281494
44590 0.7275275
44600 0.7401133
44610 0.7247192
44620 0.732746
44630 0.740796
44640 0.7518986
44650 0.7430587
44660 0.7507192
44670 0.7416614
44680 0.7478055
44690 0.7349215
44700 0.7325901
44710 0.7353349
44720 0.7413624
44730 0.7440964
44740 0.7437562
44750 0.7530963
44760 0.7509847
44770 0.7337571
44780 0.7268691
44790 0.7262583
44800 0.7355272
44810 0.7384099
44820 0.7454942
44830 0.7408851
44840 0.7388027
44850 0.734823
44860 0.7309895
44870 0.7272155
44880 0.7253064
44890 0.7144793
44900 0.7322797
44910 0.7317877
44920 0.7384058
44930 0.7299415
44940 0.7264847
44950 0.7272963
44960 0.7394928
44970 0.7419279
44980 0.7337596
44990 0.7447697
45000 0.7459341
45010 0.7428554
45020 0.7368205
45030 0.7498374
45040 0.7581189
45050 0.7602237
45060 0.73728
45070 0.7241742
45080 0.7201338
45090 0.7168576
45100 0.7418481
45110 0.7399584
45120 0.7328698
45130 0.7394046
45140 0.7378593
45150 0.7284767
45160 0.7399331
45170 0.7460718
45180 0.7383484
45190 0.7576284
45200 0.7627971
45210 0.7617928
45220 0.7574399
45230 0.7660117
45240 0.7669458
45250 0.7575555
45260 0.7659159
45270 0.7635419
45280 0.7499452
45290 0.7522643
45300 0.7487448
45310 0.7614644
45320 0.7588482
45330 0.7541527
45340 0.7531925
45350 0.7485769
45360 0.7554603
45370 0.7686605
45380 0.7596002
45390 0.7574778
45400 0.760906
45410 0.748928
45420 0.7598397
45430 0.7405018
45440 0.748232
45450 0.7683656
45460 0.7831833
45470 0.7749208
45480 0.7679525
45490 0.7718444
45500 0.7726337
45510 0.7880448
45520 0.7863669
45530 0.7740859
45540 0.7636209
45550 0.7697674
45560 0.7723535
45570 0.7637021
45580 0.76813
45590 0.7751476
45600 0.7723901
45610 0.7754538
45620 0.7777444
45630 0.7688573
45640 0.7622806
45650 0.7808009
45660 0.7827604
45670 0.7809607
45680 0.7811564
45690 0.787136
45700 0.8012022
45710 0.7995233
45720 0.8056597
45730 0.8155264
45740 0.814243
45750 0.8253207
45760 0.8245573
45770 0.8199142
45780 0.8163854
45790 0.816682
45800 0.8159708
45810 0.812743
45820 0.8183148
45830 0.8097547
45840 0.8320507
45850 0.8172609
45860 0.8172188
45870 0.8149597
45880 0.807701
45890 0.8169319
45900 0.8288229
45910 0.8232216
45920 0.8270487
45930 0.8176628
45940 0.8217865
45950 0.8230903
45960 0.837041
45970 0.8417115
45980 0.8317801
45990 0.8315631
46000 0.8361434
46010 0.8312907
46020 0.8273833
46030 0.8166822
46040 0.8177598
46050 0.8177872
46060 0.8158566
46070 0.8268846
46080 0.8105165
46090 0.8134434
46100 0.8110419
46110 0.8109595
46120 0.814823
46130 0.8242415
46140 0.82022
46150 0.8168697
46160 0.8213157
46170 0.8159326
46180 0.8131285
46190 0.8112746
46200 0.8187303
46210 0.823336
46220 0.8216948
46230 0.8332464
46240 0.8372794
46250 0.8352184
46260 0.8294007
46270 0.8155703
46280 0.8248745
46290 0.8150146
46300 0.8235313
46310 0.8206854
46320 0.8338995
46330 0.8377058
46340 0.8266544
46350 0.8200983
46360 0.811618
46370 0.8231351
46380 0.8160437
46390 0.8203628
46400 0.8292235
46410 0.8378826
46420 0.832324
46430 0.83915
46440 0.8435431
46450 0.8473412
46460 0.870057
46470 0.8686142
46480 0.8549207
46490 0.8531368
46500 0.8532917
46510 0.859333
46520 0.8669584
46530 0.8753296
46540 0.8778929
46550 0.8599359
46560 0.8504817
46570 0.8588763
46580 0.8513632
46590 0.8367743
46600 0.831108
46610 0.837712
46620 0.8434681
46630 0.8463984
46640 0.848591
46650 0.8361473
46660 0.8333236
46670 0.8344035
46680 0.8341711
46690 0.812768
46700 0.8004069
46710 0.8054578
46720 0.8222936
46730 0.8151103
46740 0.8120971
46750 0.8212865
46760 0.8286509
46770 0.8340556
46780 0.8159626
46790 0.8234367
46800 0.8132323
46810 0.827614
46820 0.8391368
46830 0.8314776
46840 0.828317
46850 0.8383487
46860 0.8300993
46870 0.8381
46880 0.8374866
46890 0.842076
46900 0.8465061
46910 0.8552457
46920 0.8542936
46930 0.8554987
46940 0.8559796
46950 0.8635803
46960 0.8513662
46970 0.8453005
46980 0.8465446
46990 0.8374032
47000 0.8275661
47010 0.8261608
47020 0.8209412
47030 0.8182696
47040 0.8260241
47050 0.8133119
47060 0.8278038
47070 0.8272821
47080 0.8074767
47090 0.8318245
47100 0.8336309
47110 0.8451511
47120 0.8363844
47130 0.8299091
47140 0.8258398
47150 0.8316376
47160 0.8477873
47170 0.8476568
47180 0.8402687
47190 0.8534359
47200 0.8220944
47210 0.8101781
47220 0.8164861
47230 0.830544
47240 0.8367813
47250 0.8341646
47260 0.8327817
47270 0.8362267
47280 0.8207262
47290 0.8067833
47300 0.8013797
47310 0.792882
47320 0.7914964
47330 0.7883755
47340 0.810129
47350 0.8151042
47360 0.8087142
47370 0.8070811
47380 0.8072325
47390 0.806877
47400 0.8189569
47410 0.8101798
47420 0.8197892
47430 0.820735
47440 0.8121707
47450 0.8079262
47460 0.8105495
47470 0.8184496
47480 0.8194093
47490 0.8397328
47500 0.8325351
47510 0.8287058
47520 0.8419314
47530 0.8331973
47540 0.8199503
47550 0.8232929
47560 0.8168657
47570 0.7902907
47580 0.8083009
47590 0.8020467
47600 0.8131389
47610 0.799625
47620 0.7962995
47630 0.799553
47640 0.8045697
47650 0.8213555
47660 0.8200004
47670 0.8158239
47680 0.8113769
47690 0.8350835
47700 0.8257817
47710 0.8187013
47720 0.8207847
47730 0.8268377
47740 0.811048
47750 0.8049121
47760 0.8054923
47770 0.8057666
47780 0.790856
47790 0.7954084
47800 0.784672
47810 0.7896453
47820 0.80892
47830 0.8268633
47840 0.8306087
47850 0.8283168
47860 0.8429928
47870 0.8343484
47880 0.8403975
47890 0.8360162
47900 0.8245999
47910 0.8244076
47920 0.8397462
47930 0.8569141
47940 0.8471231
47950 0.838729
47960 0.8403155
47970 0.837366
47980 0.8209201
47990 0.8197728
48000 0.8207406
48010 0.8316226
48020 0.8269433
48030 0.8256466
48040 0.8284723
48050 0.819334
48060 0.8309564
48070 0.8341228
48080 0.8288924
48090 0.8346826
48100 0.842649
48110 0.8367903
48120 0.8401987
48130 0.8461795
48140 0.8434683
48150 0.8381402
48160 0.8241109
48170 0.8225523
48180 0.828528
48190 0.8219754
48200 0.8304786
48210 0.8403678
48220 0.8332135
48230 0.8313138
48240 0.8308436
48250 0.8353631
48260 0.8331037
48270 0.8287787
48280 0.8315231
48290 0.8216723
48300 0.829636
48310 0.8357228
48320 0.8398005
48330 0.8290021
48340 0.8105318
48350 0.8236545
48360 0.8223996
48370 0.8173797
48380 0.8070871
48390 0.8154608
48400 0.8209856
48410 0.8154001
48420 0.8223338
48430 0.8198657
48440 0.8188658
48450 0.8156956
48460 0.8091601
48470 0.8040696
48480 0.7986782
48490 0.7916355
48500 0.7940549
48510 0.7895638
48520 0.788001
48530 0.7837708
48540 0.7862139
48550 0.784002
48560 0.7815868
48570 0.7771482
48580 0.773213
48590 0.7881287
48600 0.7950283
48610 0.7883703
48620 0.7787963
48630 0.7749489
48640 0.753554
48650 0.771579
48660 0.7699146
48670 0.7668054
48680 0.7799452
48690 0.7799837
48700 0.7828244
48710 0.7734157
48720 0.7653992
48730 0.7714165
48740 0.768459
48750 0.782033
48760 0.7951796
48770 0.8017741
48780 0.7857653
48790 0.7851093
48800 0.7707573
48810 0.7756618
48820 0.7714676
48830 0.7801581
48840 0.7876724
48850 0.7794548
48860 0.7794296
48870 0.7677789
48880 0.7606087
48890 0.7603289
48900 0.7601551
48910 0.7519409
48920 0.7495684
48930 0.7552037
48940 0.7593464
48950 0.7652715
48960 0.7789601
48970 0.793105
48980 0.7893462
48990 0.7892286
49000 0.7760181
49010 0.7644932
49020 0.7618789
49030 0.7687259
49040 0.7792625
49050 0.7790315
49060 0.7882326
49070 0.7750331
49080 0.7872742
49090 0.7906026
49100 0.7945819
49110 0.7821145
49120 0.7716568
49130 0.7621964
49140 0.7713097
49150 0.7640309
49160 0.7719759
49170 0.7748938
49180 0.7727245
49190 0.7751883
49200 0.7677159
49210 0.7736027
49220 0.7776183
49230 0.786723
49240 0.7813256
49250 0.7698172
49260 0.7749798
49270 0.7748363
49280 0.7682343
49290 0.7755798
49300 0.7664846
49310 0.7611949
49320 0.7479806
49330 0.758492
49340 0.7588696
49350 0.765863
49360 0.75111
49370 0.751241
49380 0.7481318
49390 0.7552977
49400 0.7536011
49410 0.7436202
49420 0.7447008
49430 0.7462418
49440 0.7471472
49450 0.7376458
49460 0.7416934
49470 0.7431513
49480 0.7435909
49490 0.7431048
49500 0.7413044
49510 0.7424011
49520 0.753233
49530 0.757788
49540 0.7480649
49550 0.7433447
49560 0.7502331
49570 0.7588142
49580 0.7619692
49590 0.762142
49600 0.7708955
49610 0.7589356
49620 0.7732267
49630 0.7708015
49640 0.7703408
49650 0.7772886
49660 0.7753246
49670 0.7677326
49680 0.7787496
49690 0.7717405
49700 0.7820289
49710 0.7899383
49720 0.7751251
49730 0.7943448
49740 0.7830172
49750 0.7814209
49760 0.772771
49770 0.7767388
49780 0.7720557
49790 0.7553512
49800 0.7580565
49810 0.7698968
49820 0.765403
49830 0.7636043
49840 0.7748336
49850 0.7724801
49860 0.7557548
49870 0.7568964
49880 0.7641141
49890 0.7732045
49900 0.7699201
49910 0.7750775
49920 0.7505581
49930 0.755267
49940 0.7492865
49950 0.7603241
49960 0.7549115
49970 0.7663032
49980 0.7547935
49990 0.7588225
50000 0.7569034
50010 0.764311
50020 0.7684346
50030 0.759086
50040 0.764734
50050 0.779045
50060 0.7749524
50070 0.7655485
50080 0.7863973
50090 0.7889984
50100 0.787015
50110 0.7674484
50120 0.7661937
50130 0.7709247
50140 0.7562798
50150 0.7671648
50160 0.7780281
50170 0.7816008
50180 0.7857964
50190 0.7876109
50200 0.7756097
50210 0.7713957
50220 0.7661042
50230 0.7499422
50240 0.7614519
50250 0.7661609
50260 0.7577006
50270 0.7533701
50280 0.7663726
50290 0.7779018
50300 0.7727475
50310 0.7624685
50320 0.772426
50330 0.7629381
50340 0.7630058
50350 0.7691272
50360 0.7518826
50370 0.7613284
50380 0.7461063
50390 0.756532
50400 0.7480907
50410 0.7525997
50420 0.7472268
50430 0.7436074
50440 0.7511621
50450 0.7551829
50460 0.7609537
50470 0.7757863
50480 0.7857916
50490 0.792766
50500 0.7897621
50510 0.7759773
50520 0.7823223
50530 0.7798147
50540 0.7915775
50550 0.8042157
50560 0.7943364
50570 0.7846935
50580 0.7670903
50590 0.7682261
50600 0.7666724
50610 0.7696738
50620 0.7723057
50630 0.7714489
50640 0.7678493
50650 0.7816016
50660 0.7770521
50670 0.7817577
50680 0.7802263
50690 0.7941346
50700 0.7955818
50710 0.7910237
50720 0.7782779
50730 0.7819117
50740 0.7876272
50750 0.7950099
50760 0.7788513
50770 0.7774342
50780 0.785386
50790 0.7707769
50800 0.7663985
50810 0.7759809
50820 0.7656524
50830 0.7717782
50840 0.7759576
50850 0.7839586
50860 0.7732155
50870 0.7753657
50880 0.7784694
50890 0.7723013
50900 0.7762198
50910 0.7666625
50920 0.7568101
50930 0.7468483
50940 0.7487806
50950 0.7523813
50960 0.7529768
50970 0.7650854
50980 0.7610531
50990 0.758742
51000 0.7623153
51010 0.7676215
51020 0.7735
51030 0.7674804
51040 0.7604319
51050 0.7579534
51060 0.7527609
51070 0.7540483
51080 0.7499483
51090 0.754165
51100 0.7548068
51110 0.7589429
51120 0.745307
51130 0.7523591
51140 0.7589819
51150 0.759357
51160 0.7696858
51170 0.7685643
51180 0.7696325
51190 0.7720453
51200 0.7750056
51210 0.7684284
51220 0.7645692
51230 0.7766043
51240 0.7737393
51250 0.7617156
51260 0.7543418
51270 0.7613266
51280 0.7547386
51290 0.7590224
51300 0.7565808
51310 0.7626263
51320 0.7627633
51330 0.760736
51340 0.7635127
51350 0.7579
51360 0.7538615
51370 0.7529359
51380 0.7526861
51390 0.7542471
51400 0.760679
51410 0.7469631
51420 0.745388
51430 0.7504219
51440 0.7622895
51450 0.7751333
51460 0.7661091
51470 0.7543901
51480 0.7693982
51490 0.7704754
51500 0.7652072
51510 0.7734913
51520 0.7705463
51530 0.7752891
51540 0.7683576
51550 0.7673314
51560 0.7761896
51570 0.7848355
51580 0.7773504
51590 0.7739546
51600 0.7826673
51610 0.7779726
51620 0.7833374
51630 0.761299
51640 0.764523
51650 0.767988
51660 0.7734956
51670 0.7778286
51680 0.7759745
51690 0.7647981
51700 0.7797329
51710 0.7759544
51720 0.7584853
51730 0.7558151
51740 0.7469357
51750 0.7366746
51760 0.7506336
51770 0.7445465
51780 0.7440013
51790 0.7343214
51800 0.7379655
51810 0.7447494
51820 0.7343041
51830 0.7333173
51840 0.7355208
51850 0.7239652
51860 0.7133765
51870 0.7133503
51880 0.7089023
51890 0.712038
51900 0.7296782
51910 0.7430228
51920 0.7611375
51930 0.7571539
51940 0.7536098
51950 0.7608933
51960 0.7606629
51970 0.7690495
51980 0.7599008
51990 0.7476116
52000 0.7475955
52010 0.7571886
52020 0.7502955
52030 0.7599107
52040 0.7702394
52050 0.7545533
52060 0.7451931
52070 0.7581835
52080 0.7684348
52090 0.750138
52100 0.7573631
52110 0.7478058
52120 0.7465144
52130 0.7502887
52140 0.7491422
52150 0.7398537
52160 0.747789
52170 0.7527757
52180 0.7634094
52190 0.7499545
52200 0.7392737
52210 0.734103
52220 0.7434996
52230 0.7737979
52240 0.7625215
52250 0.7567494
52260 0.7526384
52270 0.7579207
52280 0.7578144
52290 0.7562572
52300 0.7492307
52310 0.7493025
52320 0.7442169
52330 0.7462576
52340 0.7541443
52350 0.7606561
52360 0.7543719
52370 0.7548193
52380 0.7571503
52390 0.7553844
52400 0.7483211
52410 0.7567399
52420 0.7565944
52430 0.7517388
52440 0.7435507
52450 0.7470506
52460 0.7589647
52470 0.7543524
52480 0.7642248
52490 0.7504678
52500 0.7662371
52510 0.7780385
52520 0.7629392
52530 0.7628524
52540 0.7655075
52550 0.7628539
52560 0.7650498
52570 0.7552185
52580 0.7681416
52590 0.7741247
52600 0.7893384
52610 0.7747159
52620 0.7707827
52630 0.761651
52640 0.7655594
52650 0.7690746
52660 0.7690321
52670 0.7653149
52680 0.7728819
52690 0.7801287
52700 0.7752272
52710 0.7819914
52720 0.7818912
52730 0.7685939
52740 0.7588601
52750 0.7534797
52760 0.775099
52770 0.7648281
52780 0.7680762
52790 0.766318
52800 0.7736977
52810 0.775641
52820 0.7837679
52830 0.7964864
52840 0.7887916
52850 0.7726631
52860 0.7645523
52870 0.7619948
52880 0.7705045
52890 0.7587021
52900 0.7658094
52910 0.7652401
52920 0.7535852
52930 0.7518392
52940 0.7361566
52950 0.7588858
52960 0.7645137
52970 0.7639023
52980 0.7582045
52990 0.7597556
53000 0.7525054
53010 0.7604964
53020 0.7491612
53030 0.7684317
53040 0.7687259
53050 0.777993
53060 0.7680269
53070 0.7585461
53080 0.7619962
53090 0.7677206
53100 0.762821
53110 0.7664255
53120 0.7662041
53130 0.7632006
53140 0.7672023
53150 0.7762994
53160 0.7613871
53170 0.7686747
53180 0.7805899
53190 0.775327
53200 0.7659197
53210 0.7700594
53220 0.7677205
53230 0.7768646
53240 0.7832379
53250 0.7876411
53260 0.7749299
53270 0.7911843
53280 0.791407
53290 0.7776126
53300 0.785621
53310 0.7923531
53320 0.7893518
53330 0.7877685
53340 0.7647056
53350 0.7890664
53360 0.7767074
53370 0.7708899
53380 0.7708099
53390 0.7850164
53400 0.7787853
53410 0.7750102
53420 0.7717031
53430 0.765956
53440 0.7675297
53450 0.7621899
53460 0.767722
53470 0.7725767
53480 0.7668141
53490 0.7687086
53500 0.7673149
53510 0.768636
53520 0.7668071
53530 0.7684615
53540 0.7615193
53550 0.7576904
53560 0.7594309
53570 0.7761667
53580 0.7631537
53590 0.7649391
53600 0.7569855
53610 0.760279
53620 0.7630346
53630 0.7488092
53640 0.7577023
53650 0.7636628
53660 0.7759144
53670 0.7844494
53680 0.7789077
53690 0.7705158
53700 0.7675834
53710 0.7591574
53720 0.7617787
53730 0.7616632
53740 0.7632558
53750 0.785246
53760 0.78652
53770 0.7884532
53780 0.7884504
53790 0.7899008
53800 0.8000699
53810 0.7911356
53820 0.7896673
53830 0.7932836
53840 0.786461
53850 0.7897602
53860 0.8097882
53870 0.809796
53880 0.8035359
53890 0.8142854
53900 0.814918
53910 0.8062809
53920 0.7870952
53930 0.7942992
53940 0.786251
53950 0.7756405
53960 0.7706736
53970 0.7631856
53980 0.764711
53990 0.7722247
54000 0.7796516
54010 0.785284
54020 0.7851933
54030 0.7816146
54040 0.7888125
54050 0.795586
54060 0.7895877
54070 0.7983875
54080 0.803893
54090 0.8054606
54100 0.8120462
54110 0.7936796
54120 0.8033471
54130 0.797477
54140 0.8127432
54150 0.8195553
54160 0.8124092
54170 0.8073747
54180 0.8001033
54190 0.8031306
54200 0.7916853
54210 0.7853081
54220 0.7957252
54230 0.7984529
54240 0.7890638
54250 0.7979096
54260 0.7922125
54270 0.7991826
54280 0.7982925
54290 0.7949693
54300 0.8002421
54310 0.8077563
54320 0.8201193
54330 0.8076162
54340 0.7961188
54350 0.7921957
54360 0.7887933
54370 0.7852434
54380 0.7735904
54390 0.7792945
54400 0.7742995
54410 0.7894143
54420 0.7810097
54430 0.7814957
54440 0.7834851
54450 0.7837524
54460 0.7831294
54470 0.7831258
54480 0.7804703
54490 0.7934682
54500 0.7989501
54510 0.7858396
54520 0.7794096
54530 0.7866358
54540 0.7853321
54550 0.7971025
54560 0.8077167
54570 0.8142195
54580 0.7950324
54590 0.7972544
54600 0.8015561
54610 0.8169636
54620 0.8103275
54630 0.8010597
54640 0.7944714
54650 0.7975707
54660 0.7968413
54670 0.7937655
54680 0.7884028
54690 0.7837517
54700 0.7874146
54710 0.7977134
54720 0.7852734
54730 0.7646841
54740 0.7735701
54750 0.7896251
54760 0.7838494
54770 0.7897597
54780 0.7868418
54790 0.7942351
54800 0.7929013
54810 0.7922214
54820 0.791214
54830 0.7829651
54840 0.7826113
54850 0.7903908
54860 0.7869154
54870 0.7929029
54880 0.7865469
54890 0.783782
54900 0.7954029
54910 0.8035527
54920 0.8052152
54930 0.7928375
54940 0.7903739
54950 0.7650719
54960 0.7566922
54970 0.7685096
54980 0.7641357
54990 0.7667894
55000 0.7744111
55010 0.7811439
55020 0.7868982
55030 0.7975221
55040 0.7815818
55050 0.7912931
55060 0.7903209
55070 0.7881463
55080 0.7880478
55090 0.7906666
55100 0.7768889
55110 0.7731325
55120 0.7841341
55130 0.7846442
55140 0.7891092
55150 0.7828764
55160 0.7967653
55170 0.7810571
55180 0.7769727
55190 0.7774786
55200 0.7746006
55210 0.770308
55220 0.7882996
55230 0.7926477
55240 0.7951542
55250 0.7883965
55260 0.7894741
55270 0.7818912
55280 0.7914819
55290 0.7881075
55300 0.7899022
55310 0.7846424
55320 0.7934372
55330 0.7824498
55340 0.7727576
55350 0.7679167
55360 0.770238
55370 0.7774338
55380 0.78045
55390 0.7757918
55400 0.7763678
55410 0.7884676
55420 0.7920165
55430 0.7953556
55440 0.7931214
55450 0.8077618
55460 0.7933064
55470 0.8016122
55480 0.8141605
55490 0.815694
55500 0.8200331
55510 0.8141174
55520 0.7975596
55530 0.7882318
55540 0.7782716
55550 0.7921301
55560 0.805056
55570 0.8205361
55580 0.8183585
55590 0.8201647
55600 0.8161712
55610 0.8128189
55620 0.8233231
55630 0.813274
55640 0.8134196
55650 0.8306574
55660 0.8262595
55670 0.8299828
55680 0.8091685
55690 0.8012977
55700 0.8047892
55710 0.794154
55720 0.7821693
55730 0.7791577
55740 0.779064
55750 0.782612
55760 0.7784677
55770 0.7956415
55780 0.790825
55790 0.7855278
55800 0.7794773
55810 0.7738181
55820 0.7855893
55830 0.7948005
55840 0.7964285
55850 0.780879
55860 0.792803
55870 0.7836629
55880 0.7863821
55890 0.7789834
55900 0.7855858
55910 0.7775829
55920 0.7578301
55930 0.7594383
55940 0.7592296
55950 0.7774329
55960 0.7747238
55970 0.7860238
55980 0.7941499
55990 0.7878964
56000 0.7756866
56010 0.7653901
56020 0.7676725
56030 0.7635963
56040 0.7735098
56050 0.7664185
56060 0.762758
56070 0.7704669
56080 0.7801371
56090 0.7781684
56100 0.7878662
56110 0.796637
56120 0.8073764
56130 0.81599
56140 0.808884
56150 0.808093
56160 0.8035381
56170 0.8018272
56180 0.7928544
56190 0.8053941
56200 0.7893589
56210 0.7811158
56220 0.7855201
56230 0.7954912
56240 0.7881223
56250 0.7954006
56260 0.7971719
56270 0.8013058
56280 0.8003077
56290 0.8152662
56300 0.7973441
56310 0.786851
56320 0.8059754
56330 0.7864867
56340 0.7866209
56350 0.8049614
56360 0.792553
56370 0.7946473
56380 0.7979485
56390 0.8093346
56400 0.8101489
56410 0.8068576
56420 0.8097245
56430 0.8049082
56440 0.8256153
56450 0.8244752
56460 0.8151491
56470 0.8130228
56480 0.8085718
56490 0.8051456
56500 0.8090813
56510 0.8003953
56520 0.8085239
56530 0.802908
56540 0.8142071
56550 0.802084
56560 0.8119808
56570 0.808813
56580 0.7993025
56590 0.794749
56600 0.7924332
56610 0.7895338
56620 0.7845252
56630 0.7963997
56640 0.8079785
56650 0.7999232
56660 0.7994767
56670 0.7965385
56680 0.7988883
56690 0.7929237
56700 0.8049687
56710 0.81503
56720 0.8134643
56730 0.8209946
56740 0.8210677
56750 0.8117122
56760 0.8065067
56770 0.8048239
56780 0.8121287
56790 0.8218505
56800 0.8211994
56810 0.8196843
56820 0.8205693
56830 0.8089136
56840 0.8073809
56850 0.8125277
56860 0.8139396
56870 0.816589
56880 0.8240973
56890 0.8215076
56900 0.8256031
56910 0.8151024
56920 0.8297287
56930 0.8205653
56940 0.8071023
56950 0.7875362
56960 0.7916667
56970 0.7888377
56980 0.7931811
56990 0.7921486
57000 0.7858943
57010 0.7902408
57020 0.7869595
57030 0.7937242
57040 0.791828
57050 0.7951703
57060 0.8068471
57070 0.7982959
57080 0.7945033
57090 0.7951819
57100 0.7809234
57110 0.79088
57120 0.7974863
57130 0.7911932
57140 0.7954886
57150 0.8018504
57160 0.79514
57170 0.793055
57180 0.8007053
57190 0.8133759
57200 0.8057441
57210 0.8173355
57220 0.7950117
57230 0.7985904
57240 0.8283072
57250 0.8354324
57260 0.8361413
57270 0.8373393
57280 0.8302795
57290 0.8136138
57300 0.8227578
57310 0.8179647
57320 0.8104853
57330 0.8093263
57340 0.8253428
57350 0.831808
57360 0.8214505
57370 0.8123413
57380 0.7949563
57390 0.8001124
57400 0.811995
57410 0.8046293
57420 0.8035713
57430 0.8148941
57440 0.8214889
57450 0.8271604
57460 0.8230628
57470 0.8218311
57480 0.8205717
57490 0.8208442
57500 0.8245365
57510 0.8258439
57520 0.8074016
57530 0.800979
57540 0.8073825
57550 0.804287
57560 0.8092217
57570 0.8063089
57580 0.7900199
57590 0.7814984
57600 0.7896289
57610 0.7994102
57620 0.7944454
57630 0.7968998
57640 0.7973233
57650 0.7927143
57660 0.7997108
57670 0.8029479
57680 0.8000473
57690 0.7988025
57700 0.7964695
57710 0.8161302
57720 0.8061495
57730 0.8017574
57740 0.7898561
57750 0.8106746
57760 0.8037006
57770 0.8011148
57780 0.80924
57790 0.8034149
57800 0.8201084
57810 0.8049666
57820 0.8101029
57830 0.8139299
57840 0.8047816
57850 0.8055798
57860 0.81026
57870 0.8153971
57880 0.8168465
57890 0.8102481
57900 0.8068317
57910 0.7952262
57920 0.8036558
57930 0.7997174
57940 0.8171818
57950 0.8203285
57960 0.815914
57970 0.8048922
57980 0.8074983
57990 0.8073503
58000 0.8096424
58010 0.8082536
58020 0.8187331
58030 0.8422908
58040 0.8371944
58050 0.8233005
58060 0.8081498
58070 0.814869
58080 0.8058168
58090 0.8000871
58100 0.8026867
58110 0.7956813
58120 0.7966157
58130 0.7920253
58140 0.7928725
58150 0.7984967
58160 0.8074626
58170 0.8163419
58180 0.8077471
58190 0.8135578
58200 0.8259844
58210 0.8211076
58220 0.8085017
58230 0.809402
58240 0.8196897
58250 0.8199243
58260 0.8261893
58270 0.8250311
58280 0.8219075
58290 0.816879
58300 0.8249431
58310 0.8302651
58320 0.8165387
58330 0.8037356
58340 0.8027087
58350 0.8054863
58360 0.8087599
58370 0.8226573
58380 0.8219484
58390 0.8149942
58400 0.8001316
58410 0.809929
58420 0.8022447
58430 0.7863152
58440 0.7980878
58450 0.7926831
58460 0.7924761
58470 0.8044502
58480 0.7999935
58490 0.8091841
58500 0.7971187
58510 0.7923331
58520 0.7836248
58530 0.7928232
58540 0.7903275
58550 0.7850861
58560 0.8011092
58570 0.8044367
58580 0.8143231
58590 0.8277856
58600 0.8248554
58610 0.8368991
58620 0.8412038
58630 0.8321408
58640 0.8281406
58650 0.8126733
58660 0.8159105
58670 0.8222134
58680 0.8157357
58690 0.8132232
58700 0.8166013
58710 0.8019819
58720 0.7965034
58730 0.8093067
58740 0.8112136
58750 0.8140134
58760 0.8246753
58770 0.8293864
58780 0.8317986
58790 0.8522412
58800 0.8463101
58810 0.8456444
58820 0.8421149
58830 0.8304047
58840 0.8279758
58850 0.8344084
58860 0.8260729
58870 0.8253877
58880 0.8273768
58890 0.8283994
58900 0.8200123
58910 0.8116307
58920 0.8123434
58930 0.8128831
58940 0.8171989
58950 0.8301522
58960 0.8239931
58970 0.8246935
58980 0.8309327
58990 0.8281829
59000 0.8299848
59010 0.8308735
59020 0.8333008
59030 0.8373891
59040 0.8308945
59050 0.8278168
59060 0.8324533
59070 0.8407216
59080 0.8392974
59090 0.8494994
59100 0.8431845
59110 0.8374894
59120 0.8332523
59130 0.8161388
59140 0.8109125
59150 0.822614
59160 0.8249996
59170 0.8413851
59180 0.8473738
59190 0.8444561
59200 0.8362353
59210 0.829091
59220 0.8312993
59230 0.8340545
59240 0.836816
59250 0.8281097
59260 0.8299327
59270 0.8388538
59280 0.8480039
59290 0.8420389
59300 0.8481198
59310 0.8359161
59320 0.8341323
59330 0.8431789
59340 0.8228641
59350 0.8172352
59360 0.8206627
59370 0.8167936
59380 0.8218117
59390 0.8174978
59400 0.8162377
59410 0.8259678
59420 0.8347283
59430 0.8348126
59440 0.8322563
59450 0.8398379
59460 0.840174
59470 0.8479255
59480 0.8390067
59490 0.8437235
59500 0.8488
59510 0.8376788
59520 0.8424821
59530 0.828559
59540 0.8371287
59550 0.8236014
59560 0.8234556
59570 0.8224109
59580 0.8312258
59590 0.83537
59600 0.8331372
59610 0.8320028
59620 0.826627
59630 0.8196561
59640 0.807815
59650 0.8139443
59660 0.8398885
59670 0.8232656
59680 0.8466549
59690 0.8270984
59700 0.8505208
59710 0.8473708
59720 0.8628812
59730 0.8645318
59740 0.8414167
59750 0.8347262
59760 0.8228604
59770 0.8278701
59780 0.8302513
59790 0.8195426
59800 0.8323324
59810 0.8199567
59820 0.8142532
59830 0.7970613
59840 0.7914703
59850 0.800359
59860 0.805654
59870 0.8029526
59880 0.7985504
59890 0.8229458
59900 0.8157365
59910 0.8139039
59920 0.821076
59930 0.8148654
59940 0.8292158
59950 0.8342217
59960 0.8238744
59970 0.8219321
59980 0.8237357
59990 0.8083572
60000 0.821251
60010 0.8339175
60020 0.8305339
60030 0.8414633
60040 0.8339409
60050 0.8207948
60060 0.8162298
60070 0.8284316
60080 0.8201082
60090 0.815463
60100 0.8269998
60110 0.8340545
60120 0.8275286
60130 0.8219591
60140 0.8172169
60150 0.8202139
60160 0.8274695
60170 0.8247454
60180 0.8240064
60190 0.8154451
60200 0.8260966
60210 0.8230421
60220 0.8394393
60230 0.8303589
60240 0.8130689
60250 0.8171188
60260 0.8269036
60270 0.8332812
60280 0.8401497
60290 0.8444047
60300 0.8429468
60310 0.8559542
60320 0.8540451
60330 0.8478078
60340 0.8597081
60350 0.8625333
60360 0.8490151
60370 0.8530442
60380 0.8710577
60390 0.8857015
60400 0.8644797
60410 0.8749996
60420 0.86639
60430 0.8667166
60440 0.875065
60450 0.852477
60460 0.8499676
60470 0.8589503
60480 0.8592554
60490 0.8438826
60500 0.847732
60510 0.8461923
60520 0.8371378
60530 0.8426805
60540 0.842358
60550 0.8282298
60560 0.8296654
60570 0.8349653
60580 0.8191636
60590 0.8064239
60600 0.8046604
60610 0.7903109
60620 0.8044681
60630 0.8058062
60640 0.7995558
60650 0.805262
60660 0.8167861
60670 0.8082165
60680 0.8122744
60690 0.8158749
60700 0.8242185
60710 0.8171952
60720 0.8026388
60730 0.7872484
60740 0.8069413
60750 0.7952868
60760 0.7884368
60770 0.7958886
60780 0.8043135
60790 0.8108761
60800 0.8142802
60810 0.8255383
60820 0.8260428
60830 0.8176482
60840 0.8200331
60850 0.8142027
60860 0.8208808
60870 0.8118318
60880 0.823374
60890 0.8214771
60900 0.8220404
60910 0.8397386
60920 0.8460425
60930 0.8355573
60940 0.8406528
60950 0.8483799
60960 0.8456829
60970 0.8395818
60980 0.8326681
60990 0.8411693
61000 0.8470057
61010 0.8427674
61020 0.8399353
61030 0.8463237
61040 0.8543137
61050 0.8455359
61060 0.8539034
61070 0.8450308
61080 0.8467725
61090 0.8610339
61100 0.8613837
61110 0.8522228
61120 0.8590077
61130 0.8755025
61140 0.8916792
61150 0.8704227
61160 0.8728335
61170 0.8657854
61180 0.8680937
61190 0.8726982
61200 0.8779822
61210 0.8809873
61220 0.8793427
61230 0.8752717
61240 0.8702804
61250 0.8671779
61260 0.8788358
61270 0.8678817
61280 0.8641253
61290 0.8479185
61300 0.8514596
61310 0.8627782
61320 0.8484249
61330 0.8543316
61340 0.8684879
61350 0.8730063
61360 0.8541777
61370 0.8559786
61380 0.860305
61390 0.8717329
61400 0.8605464
61410 0.8683201
61420 0.8854662
61430 0.8822901
61440 0.8707029
61450 0.8592952
61460 0.8682916
61470 0.8702245
61480 0.8734221
61490 0.8664755
61500 0.8630214
61510 0.8553641
61520 0.8507329
61530 0.858202
61540 0.8745371
61550 0.8774349
61560 0.8869947
61570 0.8866224
61580 0.8668971
61590 0.8746021
61600 0.8698214
61610 0.8708389
61620 0.8634218
61630 0.8558148
61640 0.8695787
61650 0.8748233
61660 0.8679169
61670 0.874799
61680 0.8666475
61690 0.8733658
61700 0.8833602
61710 0.87791
61720 0.8766636
61730 0.8772994
61740 0.8695678
61750 0.8755617
61760 0.8820826
61770 0.8668046
61780 0.8553574
61790 0.8576825
61800 0.8511279
61810 0.8592275
61820 0.8599625
61830 0.8685814
61840 0.8714237
61850 0.8613694
61860 0.8710381
61870 0.8712677
61880 0.8656695
61890 0.8630056
61900 0.8571641
61910 0.8573115
61920 0.8340611
61930 0.8511025
61940 0.8455722
61950 0.8508176
61960 0.8519343
61970 0.8505073
61980 0.855953
61990 0.8589711
62000 0.8600571
62010 0.8563963
62020 0.8397806
62030 0.8372424
62040 0.8479028
62050 0.8437274
62060 0.8517663
62070 0.8732411
62080 0.8634202
62090 0.868425
62100 0.8547166
62110 0.8487126
62120 0.8497491
62130 0.8688329
62140 0.8771484
62150 0.8839396
62160 0.8844207
62170 0.8899219
62180 0.8777254
62190 0.8857519
62200 0.8742933
62210 0.8734455
62220 0.8924901
62230 0.8786468
62240 0.8771297
62250 0.8620546
62260 0.8710757
62270 0.8574504
62280 0.8623148
62290 0.8480758
62300 0.8513393
62310 0.8470743
62320 0.8602437
62330 0.8618849
62340 0.8487495
62350 0.8335419
62360 0.8464238
62370 0.8430958
62380 0.8441787
62390 0.8219959
62400 0.8247994
62410 0.8346639
62420 0.840318
62430 0.8411404
62440 0.8461729
62450 0.8530227
62460 0.8465074
62470 0.8577987
62480 0.8604041
62490 0.8717591
62500 0.873111
62510 0.8488667
62520 0.8430357
62530 0.8418171
62540 0.8614221
62550 0.8579024
62560 0.8646861
62570 0.857053
62580 0.8419818
62590 0.8427224
62600 0.8449193
62610 0.8478913
62620 0.8461599
62630 0.84151
62640 0.8391963
62650 0.8495002
62660 0.8419335
62670 0.8513165
62680 0.852226
62690 0.8544717
62700 0.8511224
62710 0.8453203
62720 0.8582634
62730 0.8377285
62740 0.8498412
62750 0.8527565
62760 0.8566962
62770 0.8572517
62780 0.8669757
62790 0.8645349
62800 0.8498423
62810 0.8507307
62820 0.8661531
62830 0.8683128
62840 0.8760476
62850 0.8517027
62860 0.8459919
62870 0.8320144
62880 0.8494619
62890 0.8548787
62900 0.8527862
62910 0.8460968
62920 0.8591265
62930 0.848873
62940 0.836497
62950 0.8342811
62960 0.8382193
62970 0.8392482
62980 0.8363916
62990 0.8405733
63000 0.8286878
63010 0.8326498
63020 0.8441033
63030 0.8475246
63040 0.8541474
63050 0.8640453
63060 0.8699775
63070 0.8660666
63080 0.8585057
63090 0.8557256
63100 0.8613869
63110 0.8600575
63120 0.8498756
63130 0.855092
63140 0.8539687
63150 0.8540305
63160 0.8661886
63170 0.854698
63180 0.8458453
63190 0.8343112
63200 0.8525046
63210 0.8659545
63220 0.8535808
63230 0.8642679
63240 0.8579193
63250 0.8523253
63260 0.8481604
63270 0.8399677
63280 0.8411855
63290 0.8224806
63300 0.8127306
63310 0.8259525
63320 0.8286108
63330 0.8153295
63340 0.8149672
63350 0.8201573
63360 0.8249796
63370 0.8275224
63380 0.8236359
63390 0.8439119
63400 0.8529336
63410 0.8331984
63420 0.8400764
63430 0.8581857
63440 0.844873
63450 0.8424346
63460 0.8518038
63470 0.8366188
63480 0.8531386
63490 0.8482251
63500 0.8615764
63510 0.8612798
63520 0.8561413
63530 0.85061
63540 0.851187
63550 0.85754
63560 0.8608123
63570 0.8496805
63580 0.852027
63590 0.8545226
63600 0.8597484
63610 0.8654627
63620 0.858591
63630 0.8589746
63640 0.855324
63650 0.8456683
63660 0.8363065
63670 0.8574396
63680 0.8590479
63690 0.8544686
63700 0.852828
63710 0.8540213
63720 0.842999
63730 0.8402351
63740 0.8450956
63750 0.8493984
63760 0.8391663
63770 0.8431157
63780 0.8482177
63790 0.8533332
63800 0.8594615
63810 0.8757599
63820 0.8595431
63830 0.8446441
63840 0.8329894
63850 0.8430123
63860 0.8383197
63870 0.834675
63880 0.8429127
63890 0.8443454
63900 0.8531937
63910 0.8543209
63920 0.8685147
63930 0.8716703
63940 0.8711525
63950 0.8720983
63960 0.8896483
63970 0.8908939
63980 0.8835
63990 0.8630802
64000 0.8806797
64010 0.8564582
64020 0.852145
64030 0.8429502
64040 0.8452154
64050 0.8568156
64060 0.840709
64070 0.8455777
64080 0.8391275
64090 0.8521683
64100 0.83422
64110 0.8310847
64120 0.8234055
64130 0.8258229
64140 0.8045985
64150 0.8084867
64160 0.8240725
64170 0.8174989
64180 0.8175089
64190 0.8171606
64200 0.8288439
64210 0.8252766
64220 0.8400483
64230 0.8422109
64240 0.8349803
64250 0.8380516
64260 0.8316781
64270 0.8378501
64280 0.823379
64290 0.8475304
64300 0.8336144
64310 0.8397737
64320 0.8518866
64330 0.8485936
64340 0.8524324
64350 0.8544374
64360 0.8442074
64370 0.8363981
64380 0.8536286
64390 0.8529854
64400 0.8351638
64410 0.8329685
64420 0.8565773
64430 0.8483512
64440 0.8381795
64450 0.8322174
64460 0.8566883
64470 0.8522034
64480 0.851539
64490 0.848974
64500 0.8472383
64510 0.8565267
64520 0.8496653
64530 0.8450369
64540 0.8484853
64550 0.8437414
64560 0.8519078
64570 0.8439668
64580 0.8513054
64590 0.8515693
64600 0.845808
64610 0.8505177
64620 0.8482316
64630 0.8454221
64640 0.8541145
64650 0.8571941
64660 0.8311215
64670 0.8339491
64680 0.8324226
64690 0.8420696
64700 0.8462209
64710 0.8481089
64720 0.8469585
64730 0.8398846
64740 0.847833
64750 0.8451859
64760 0.8341843
64770 0.8422255
64780 0.8326318
64790 0.8342134
64800 0.8304651
64810 0.8343998
64820 0.8311987
64830 0.83228
64840 0.830503
64850 0.8409987
64860 0.8071224
64870 0.8135626
64880 0.8165846
64890 0.82985
64900 0.8167887
64910 0.8074099
64920 0.8055227
64930 0.8028985
64940 0.8037687
64950 0.7862222
64960 0.8072366
64970 0.8138496
64980 0.8130668
64990 0.8181866
65000 0.8233795
65010 0.8184854
65020 0.8274134
65030 0.83139
65040 0.8403557
65050 0.8371727
65060 0.8343696
65070 0.8281296
65080 0.8245558
65090 0.8162551
65100 0.8218054
65110 0.8297953
65120 0.8284853
65130 0.827233
65140 0.8281048
65150 0.8199568
65160 0.815209
65170 0.8209957
65180 0.8193717
65190 0.8169788
65200 0.8090848
65210 0.8126287
65220 0.8195366
65230 0.829869
65240 0.8368064
65250 0.8342728
65260 0.8309408
65270 0.8265051
65280 0.8271227
65290 0.8234265
65300 0.8203775
65310 0.8175212
65320 0.8251733
65330 0.8134899
65340 0.8199008
65350 0.8176216
65360 0.8072283
65370 0.8132384
65380 0.8135593
65390 0.8136697
65400 0.8212125
65410 0.8155009
65420 0.8233423
65430 0.8117238
65440 0.8110968
65450 0.8073866
65460 0.8212447
65470 0.8175985
65480 0.819564
65490 0.8194348
65500 0.8219012
65510 0.8211228
65520 0.8238825
65530 0.8183268
65540 0.823033
65550 0.8174937
65560 0.8144194
65570 0.8084264
65580 0.7962872
65590 0.7965147
65600 0.8085488
65610 0.8188784
65620 0.8138028
65630 0.805549
65640 0.8012675
65650 0.7928877
65660 0.7962021
65670 0.8005638
65680 0.8058003
65690 0.7981625
65700 0.7907884
65710 0.7891999
65720 0.7951169
65730 0.7948169
65740 0.7933111
65750 0.8073115
65760 0.8021606
65770 0.8118905
65780 0.8252833
65790 0.8213273
65800 0.8197652
65810 0.8083153
65820 0.7979868
65830 0.8018869
65840 0.8147342
65850 0.8000648
65860 0.8114902
65870 0.8130984
65880 0.8174754
65890 0.8083591
65900 0.8119743
65910 0.8002653
65920 0.812345
65930 0.8124904
65940 0.8212641
65950 0.8191687
65960 0.8003229
65970 0.8175864
65980 0.8300048
65990 0.8282304
66000 0.8249271
66010 0.8430119
66020 0.847533
66030 0.8394578
66040 0.8288277
66050 0.8447255
66060 0.832199
66070 0.8354247
66080 0.8444062
66090 0.8421202
66100 0.8275704
66110 0.8518466
66120 0.8483027
66130 0.8471131
66140 0.8539165
66150 0.8549474
66160 0.8611639
66170 0.8485537
66180 0.8441845
66190 0.8388852
66200 0.8348675
66210 0.8392546
66220 0.8356546
66230 0.8336734
66240 0.8245137
66250 0.8281611
66260 0.8136023
66270 0.8308036
66280 0.8239531
66290 0.8095471
66300 0.8302885
66310 0.8431507
66320 0.8386392
66330 0.8323471
66340 0.8372811
66350 0.8373713
66360 0.8546165
66370 0.8382236
66380 0.8700302
66390 0.8623793
66400 0.8625526
66410 0.8763639
66420 0.8716695
66430 0.892177
66440 0.9054565
66450 0.8988971
66460 0.8912456
66470 0.8938136
66480 0.8846063
66490 0.8808901
66500 0.8954105
66510 0.884462
66520 0.8843194
66530 0.8670135
66540 0.845963
66550 0.850215
66560 0.864584
66570 0.8589892
66580 0.8466487
66590 0.8479599
66600 0.8425099
66610 0.847865
66620 0.846469
66630 0.8478264
66640 0.8612815
66650 0.8487039
66660 0.8388956
66670 0.8522603
66680 0.8234158
66690 0.8295929
66700 0.8266221
66710 0.8264432
66720 0.8370412
66730 0.8435029
66740 0.8227808
66750 0.8305644
66760 0.8408697
66770 0.84104
66780 0.8463416
66790 0.8625413
66800 0.86827
66810 0.8701931
66820 0.8671369
66830 0.8589433
66840 0.8516815
66850 0.8614025
66860 0.8700324
66870 0.8790135
66880 0.8710684
66890 0.8820951
66900 0.874725
66910 0.8736091
66920 0.8801174
66930 0.8711188
66940 0.8688411
66950 0.8619542
66960 0.8597485
66970 0.8674585
66980 0.8680518
66990 0.8588667
67000 0.8699753
67010 0.8571156
67020 0.8590904
67030 0.8561667
67040 0.8592528
67050 0.8589645
67060 0.8578475
67070 0.8585985
67080 0.8707755
67090 0.8629683
67100 0.8590365
67110 0.8695829
67120 0.8555253
67130 0.8475154
67140 0.8531624
67150 0.8492976
67160 0.8432705
67170 0.8592492
67180 0.86111
67190 0.8338673
67200 0.8380272
67210 0.8426649
67220 0.8445485
67230 0.8467526
67240 0.8514687
67250 0.8563287
67260 0.8404286
67270 0.8226233
67280 0.8368785
67290 0.8371005
67300 0.8412024
67310 0.8368635
67320 0.8281415
67330 0.8450986
67340 0.8426535
67350 0.8306331
67360 0.8279016
67370 0.8233135
67380 0.8309548
67390 0.8358488
67400 0.833254
67410 0.8334408
67420 0.8334705
67430 0.8455949
67440 0.8415369
67450 0.8435662
67460 0.8448263
67470 0.8532097
67480 0.8588313
67490 0.8473154
67500 0.842253
67510 0.8223106
67520 0.8126932
67530 0.8170105
67540 0.8202724
67550 0.8185816
67560 0.8230443
67570 0.8157918
67580 0.8245932
67590 0.8238161
67600 0.8304477
67610 0.8306397
67620 0.8219315
67630 0.8250364
67640 0.8344775
67650 0.8275462
67660 0.8396474
67670 0.8396327
67680 0.8402025
67690 0.8336986
67700 0.8205075
67710 0.8133366
67720 0.8087069
67730 0.8101138
67740 0.8137194
67750 0.8257956
67760 0.8264781
67770 0.8451867
67780 0.8279527
67790 0.8366974
67800 0.8231521
67810 0.8228295
67820 0.8262559
67830 0.8161895
67840 0.8283952
67850 0.821541
67860 0.8253769
67870 0.8312986
67880 0.8302296
67890 0.8351334
67900 0.8300211
67910 0.8200452
67920 0.8319969
67930 0.8350917
67940 0.8501822
67950 0.8715357
67960 0.8586124
67970 0.8485897
67980 0.8443564
67990 0.8381168
68000 0.8326859
68010 0.8342083
68020 0.8272479
68030 0.8202797
68040 0.8124219
68050 0.803211
68060 0.81931
68070 0.8130673
68080 0.8091502
68090 0.8206612
68100 0.8125415
68110 0.8142119
68120 0.8130826
68130 0.8112332
68140 0.8143802
68150 0.8088884
68160 0.8062268
68170 0.8088785
68180 0.8130004
68190 0.820143
68200 0.8145826
68210 0.816435
68220 0.8275629
68230 0.8306883
68240 0.8280384
68250 0.823715
68260 0.8267507
68270 0.8181729
68280 0.8260445
68290 0.8335478
68300 0.8278474
68310 0.8409123
68320 0.8499218
68330 0.8368838
68340 0.8431131
68350 0.8421388
68360 0.8418959
68370 0.8344613
68380 0.8329468
68390 0.8151901
68400 0.8113815
68410 0.8221966
68420 0.8068968
68430 0.8250371
68440 0.8330774
68450 0.8303777
68460 0.832486
68470 0.8267967
68480 0.8365118
68490 0.8362814
68500 0.8242816
68510 0.8338949
68520 0.8319893
68530 0.8393624
68540 0.8377862
68550 0.841248
68560 0.8498475
68570 0.8433648
68580 0.8313876
68590 0.8243288
68600 0.8292348
68610 0.8433404
68620 0.8282605
68630 0.84581
68640 0.8453315
68650 0.8434595
68660 0.8256717
68670 0.8148496
68680 0.8249243
68690 0.8456711
68700 0.8590554
68710 0.850859
68720 0.8617499
68730 0.8551084
68740 0.855126
68750 0.8423907
68760 0.8401566
68770 0.8357909
68780 0.8448368
68790 0.845615
68800 0.8426024
68810 0.8387412
68820 0.8411862
68830 0.8436794
68840 0.8434646
68850 0.83016
68860 0.8295864
68870 0.8350803
68880 0.8335976
68890 0.8600847
68900 0.8600816
68910 0.8723254
68920 0.8604349
68930 0.8567775
68940 0.8538861
68950 0.8454224
68960 0.8374647
68970 0.828441
68980 0.8369648
68990 0.8339981
69000 0.8361511
69010 0.836705
69020 0.8426802
69030 0.8421345
69040 0.8215914
69050 0.8203492
69060 0.8251686
69070 0.8284241
69080 0.8270725
69090 0.811947
69100 0.806178
69110 0.8234631
69120 0.8283703
69130 0.8180605
69140 0.8141307
69150 0.8057051
69160 0.8070445
69170 0.8072603
69180 0.8098201
69190 0.8082505
69200 0.8075444
69210 0.8244918
69220 0.818671
69230 0.8256366
69240 0.8305439
69250 0.8104445
69260 0.8100657
69270 0.8070662
69280 0.811438
69290 0.8012356
69300 0.8131941
69310 0.8111871
69320 0.8155361
69330 0.8208707
69340 0.8167011
69350 0.8029752
69360 0.8198828
69370 0.8295937
69380 0.8265047
69390 0.8292374
69400 0.8269805
69410 0.8271639
69420 0.8228591
69430 0.8186427
69440 0.8180146
69450 0.833847
69460 0.8287557
69470 0.8272825
69480 0.8192771
69490 0.8228657
69500 0.8174552
69510 0.8271144
69520 0.8225171
69530 0.8195705
69540 0.8219342
69550 0.8177826
69560 0.8408117
69570 0.8321948
69580 0.8325475
69590 0.8353415
69600 0.8402482
69610 0.8416692
69620 0.828503
69630 0.8244924
69640 0.8233962
69650 0.8216144
69660 0.8322201
69670 0.8330891
69680 0.8193809
69690 0.8304137
69700 0.8364057
69710 0.8146648
69720 0.8108051
69730 0.8108006
69740 0.8132305
69750 0.8320573
69760 0.8352131
69770 0.818391
69780 0.8217121
69790 0.8311354
69800 0.8412342
69810 0.8467311
69820 0.8481337
69830 0.8336151
69840 0.813842
69850 0.8176491
69860 0.8370354
69870 0.8187232
69880 0.8123377
69890 0.8106223
69900 0.8117851
69910 0.8067514
69920 0.7995046
69930 0.7996256
69940 0.7968699
69950 0.8127213
69960 0.7997848
69970 0.7841353
69980 0.7937201
69990 0.7913014
70000 0.7954609
70010 0.7882437
70020 0.7851509
70030 0.7845047
70040 0.7811602
70050 0.7889215
70060 0.7817559
70070 0.7821183
70080 0.7901239
70090 0.8056785
70100 0.8050502
70110 0.8073677
70120 0.792672
70130 0.8011546
70140 0.7969665
70150 0.8047844
70160 0.7969191
70170 0.8157182
70180 0.8096394
70190 0.8032897
70200 0.7973679
70210 0.7968042
70220 0.7973694
70230 0.7944217
70240 0.7874753
70250 0.7936966
70260 0.786892
70270 0.7874433
70280 0.7875718
70290 0.8039184
70300 0.7886176
70310 0.7966861
70320 0.813081
70330 0.8036932
70340 0.8148643
70350 0.8140713
70360 0.8093922
70370 0.8120829
70380 0.8273274
70390 0.839658
70400 0.8306584
70410 0.8217298
70420 0.828899
70430 0.8315324
70440 0.8378741
70450 0.8317457
70460 0.8171964
70470 0.8198315
70480 0.8326624
70490 0.8297498
70500 0.8214549
70510 0.8281086
70520 0.8166407
70530 0.8172911
70540 0.8201348
70550 0.8093022
70560 0.820272
70570 0.8069487
70580 0.8200029
70590 0.8061637
70600 0.7937155
70610 0.7886667
70620 0.790572
70630 0.8010674
70640 0.8007689
70650 0.8013642
70660 0.8079537
70670 0.8132042
70680 0.8113048
70690 0.8143506
70700 0.8207082
70710 0.8143492
70720 0.804611
70730 0.8123182
70740 0.8117803
70750 0.8035256
70760 0.7876952
70770 0.7929829
70780 0.8003695
70790 0.793923
70800 0.7944455
70810 0.8031432
70820 0.8062487
70830 0.7956055
70840 0.7969719
70850 0.8021365
70860 0.8114253
70870 0.804325
70880 0.8015655
70890 0.8119808
70900 0.829124
70910 0.8177398
70920 0.8381801
70930 0.845767
70940 0.8391001
70950 0.8317318
70960 0.8299468
70970 0.8303959
70980 0.8467216
70990 0.853852
71000 0.8483745
71010 0.8310391
71020 0.8353912
71030 0.8277783
71040 0.8186537
71050 0.834141
71060 0.8200347
71070 0.8094886
71080 0.8178463
71090 0.8077773
71100 0.8121563
71110 0.8339264
71120 0.8262386
71130 0.8295033
71140 0.8264543
71150 0.8368663
71160 0.8319476
71170 0.8369743
71180 0.8456959
71190 0.8285426
71200 0.8329653
71210 0.83548
71220 0.8390329
71230 0.8385649
71240 0.8496282
71250 0.8325419
71260 0.8258264
71270 0.8329631
71280 0.8354399
71290 0.8527517
71300 0.8475829
71310 0.8323928
71320 0.8635499
71330 0.8400746
71340 0.8390963
71350 0.8387052
71360 0.8481194
71370 0.8466952
71380 0.8458449
71390 0.8451476
71400 0.8533247
71410 0.8455279
71420 0.8426204
71430 0.834676
71440 0.8396153
71450 0.8308323
71460 0.8164533
71470 0.8226521
71480 0.8365958
71490 0.8330982
71500 0.8418337
71510 0.8252007
71520 0.8286546
71530 0.8353852
71540 0.8411778
71550 0.8397933
71560 0.823347
71570 0.8145681
71580 0.8160428
71590 0.8268812
71600 0.8264266
71610 0.8251024
71620 0.8329535
71630 0.8088682
71640 0.8159883
71650 0.8206867
71660 0.8121018
71670 0.8081214
71680 0.7985018
71690 0.7989749
71700 0.7930516
71710 0.7970679
71720 0.802296
71730 0.8067892
71740 0.8033746
71750 0.7955982
71760 0.7959626
71770 0.8012426
71780 0.7991281
71790 0.7978405
71800 0.8063399
71810 0.8081388
71820 0.8026033
71830 0.791674
71840 0.8022364
71850 0.7978745
71860 0.8034024
71870 0.8128358
71880 0.8153323
71890 0.8085882
71900 0.8115097
71910 0.8118414
71920 0.8149949
71930 0.8258232
71940 0.8142108
71950 0.8202671
71960 0.8116813
71970 0.8194945
71980 0.8104358
71990 0.8140324
72000 0.8164265
72010 0.81998
72020 0.8113829
72030 0.8201009
72040 0.813627
72050 0.795786
72060 0.7966476
72070 0.803775
72080 0.8100095
72090 0.8039516
72100 0.8072829
72110 0.8192833
72120 0.8237136
72130 0.8236026
72140 0.8193328
72150 0.8269138
72160 0.8231853
72170 0.832953
72180 0.8340836
72190 0.839253
72200 0.8570112
72210 0.8530626
72220 0.8478344
72230 0.8363068
72240 0.837658
72250 0.840664
72260 0.8459274
72270 0.8462726
72280 0.8483083
72290 0.8449701
72300 0.8354561
72310 0.8454996
72320 0.8415639
72330 0.8548943
72340 0.8534699
72350 0.862611
72360 0.8577134
72370 0.8566787
72380 0.8549517
72390 0.8596659
72400 0.85861
72410 0.8586389
72420 0.8576799
72430 0.8410873
72440 0.8398338
72450 0.8606011
72460 0.8676699
72470 0.8756135
72480 0.8647698
72490 0.8543256
72500 0.8600669
72510 0.8529971
72520 0.8634768
72530 0.8477346
72540 0.8472482
72550 0.8582847
72560 0.8577644
72570 0.8410572
72580 0.8431638
72590 0.8400373
72600 0.8382183
72610 0.8439024
72620 0.8534846
72630 0.8589063
72640 0.8517404
72650 0.8629118
72660 0.8424861
72670 0.8327864
72680 0.83739
72690 0.841738
72700 0.8431866
72710 0.8328732
72720 0.8323346
72730 0.8490398
72740 0.8472807
72750 0.8351794
72760 0.8460805
72770 0.8496591
72780 0.8503981
72790 0.854609
72800 0.8524991
72810 0.8500329
72820 0.8540461
72830 0.8442367
72840 0.8424044
72850 0.8539355
72860 0.856511
72870 0.8432749
72880 0.839106
72890 0.8370734
72900 0.8343543
72910 0.8309211
72920 0.8232825
72930 0.8346397
72940 0.8310573
72950 0.8204883
72960 0.8309109
72970 0.8277345
72980 0.8372314
72990 0.8204295
73000 0.8139359
73010 0.8154132
73020 0.8048875
73030 0.7918366
73040 0.7920076
73050 0.7943532
73060 0.7943391
73070 0.8006213
73080 0.7943542
73090 0.7912554
73100 0.8062208
73110 0.8149258
73120 0.7989618
73130 0.7972357
73140 0.8026977
73150 0.7988193
73160 0.794016
73170 0.7974675
73180 0.8088589
73190 0.8006481
73200 0.7965926
73210 0.8089815
73220 0.8098863
73230 0.8156365
73240 0.8274335
73250 0.8215533
73260 0.8345457
73270 0.8327971
73280 0.8218766
73290 0.8188614
73300 0.817476
73310 0.8079765
73320 0.8054363
73330 0.8102126
73340 0.8323601
73350 0.8172367
73360 0.8286371
73370 0.8214875
73380 0.804756
73390 0.8078197
73400 0.8122361
73410 0.8085757
73420 0.8126683
73430 0.8132488
73440 0.8100502
73450 0.8065794
73460 0.8008405
73470 0.8097915
73480 0.8186806
73490 0.8192978
73500 0.8154486
73510 0.8220195
73520 0.829816
73530 0.8367192
73540 0.8247823
73550 0.8175816
73560 0.8137465
73570 0.8212425
73580 0.8220916
73590 0.8368507
73600 0.8420187
73610 0.8558964
73620 0.8462356
73630 0.8442042
73640 0.8371484
73650 0.8209586
73660 0.8338818
73670 0.8356269
73680 0.8400446
73690 0.8353052
73700 0.8327646
73710 0.8401824
73720 0.8343673
73730 0.8228176
73740 0.8205343
73750 0.8162535
73760 0.8202013
73770 0.8277634
73780 0.8186166
73790 0.8187183
73800 0.8228599
73810 0.8275902
73820 0.8373533
73830 0.8229815
73840 0.8199067
73850 0.8266199
73860 0.821203
73870 0.8311035
73880 0.829325
73890 0.8220837
73900 0.8132994
73910 0.8239481
73920 0.8230559
73930 0.8261884
73940 0.8213972
73950 0.816474
73960 0.8228545
73970 0.8155458
73980 0.8124732
73990 0.8052292
74000 0.8024048
74010 0.8027328
74020 0.807189
74030 0.7958957
74040 0.811425
74050 0.812966
74060 0.7951424
74070 0.7916722
74080 0.8011116
74090 0.804758
74100 0.8035049
74110 0.8160596
74120 0.8110015
74130 0.8024405
74140 0.8026123
74150 0.8050801
74160 0.7938775
74170 0.8040739
74180 0.8124031
74190 0.8042879
74200 0.8009794
74210 0.8010087
74220 0.8028882
74230 0.8095447
74240 0.8108202
74250 0.8093721
74260 0.8017418
74270 0.8044479
74280 0.8118146
74290 0.8226269
74300 0.8278667
74310 0.8238877
74320 0.8252195
74330 0.8271433
74340 0.8310081
74350 0.844069
74360 0.8486305
74370 0.8382386
74380 0.8317651
74390 0.8135755
74400 0.8285764
74410 0.842462
74420 0.8473681
74430 0.8533111
74440 0.8505051
74450 0.857732
74460 0.8518158
74470 0.8601557
74480 0.8620705
74490 0.8621157
74500 0.8516413
74510 0.8485008
74520 0.8482767
74530 0.8434615
74540 0.8479972
74550 0.8306051
74560 0.8394443
74570 0.8286944
74580 0.8299942
74590 0.8348904
74600 0.8260314
74610 0.8284379
74620 0.8286484
74630 0.834451
74640 0.8174543
74650 0.8126988
74660 0.8144188
74670 0.8243468
74680 0.8238241
74690 0.8239975
74700 0.8320445
74710 0.827857
74720 0.829445
74730 0.824541
74740 0.8272707
74750 0.8238562
74760 0.8474003
74770 0.8579363
74780 0.8400418
74790 0.8483051
74800 0.827359
74810 0.8291178
74820 0.8339252
74830 0.8304843
74840 0.8273703
74850 0.8401539
74860 0.8272719
74870 0.8258188
74880 0.836554
74890 0.8391116
74900 0.831921
74910 0.8325788
74920 0.8225185
74930 0.835665
74940 0.8363652
74950 0.8339292
74960 0.8410361
74970 0.849967
74980 0.8425661
74990 0.8399406
75000 0.8364344
75010 0.8444516
75020 0.8371993
75030 0.8315923
75040 0.8455902
75050 0.8432234
75060 0.8555519
75070 0.8530434
75080 0.8497714
75090 0.8324715
75100 0.8256152
75110 0.8219658
75120 0.8218576
75130 0.8166766
75140 0.8324338
75150 0.8207325
75160 0.8214893
75170 0.8268023
75180 0.818675
75190 0.8263906
75200 0.831937
75210 0.8259937
75220 0.832449
75230 0.8275807
75240 0.824526
75250 0.8330508
75260 0.8412316
75270 0.8354285
75280 0.8350967
75290 0.8231226
75300 0.8353601
75310 0.840585
75320 0.8403937
75330 0.8379897
75340 0.8408709
75350 0.8300531
75360 0.8222649
75370 0.8375165
75380 0.8362173
75390 0.834038
75400 0.8336192
75410 0.8392828
75420 0.8373232
75430 0.8403288
75440 0.846799
75450 0.8588178
75460 0.8814244
75470 0.8654835
75480 0.841472
75490 0.8404317
75500 0.84007
75510 0.8436093
75520 0.8346357
75530 0.8377533
75540 0.8379111
75550 0.8264506
75560 0.8233988
75570 0.8345386
75580 0.8545538
75590 0.8616171
75600 0.873473
75610 0.8678974
75620 0.8723943
75630 0.8788537
75640 0.8668077
75650 0.8648632
75660 0.8608965
75670 0.8589523
75680 0.8599756
75690 0.8323725
75700 0.8508503
75710 0.8587853
75720 0.8432211
75730 0.8376131
75740 0.8405645
75750 0.8390823
75760 0.849927
75770 0.8466921
75780 0.8472385
75790 0.8412188
75800 0.831806
75810 0.84255
75820 0.8444319
75830 0.8512268
75840 0.84566
75850 0.871249
75860 0.8686558
75870 0.8802002
75880 0.8654271
75890 0.8630955
75900 0.8476049
75910 0.8374437
75920 0.848594
75930 0.838509
75940 0.8421324
75950 0.839756
75960 0.8418488
75970 0.8391533
75980 0.8465676
75990 0.849618
76000 0.8580185
76010 0.8591671
76020 0.8539944
76030 0.8564576
76040 0.8588716
76050 0.8619508
76060 0.8630894
76070 0.8687228
76080 0.8722791
76090 0.8752462
76100 0.8701159
76110 0.8757811
76120 0.8668189
76130 0.8662249
76140 0.8827187
76150 0.8688766
76160 0.8510295
76170 0.8494132
76180 0.8365336
76190 0.8350914
76200 0.8437631
76210 0.8507217
76220 0.8373129
76230 0.8240752
76240 0.8331394
76250 0.8244796
76260 0.816838
76270 0.8223432
76280 0.8323525
76290 0.8204235
76300 0.8309802
76310 0.8364046
76320 0.8293402
76330 0.8163255
76340 0.8236619
76350 0.8254905
76360 0.8403706
76370 0.8339347
76380 0.838183
76390 0.8354468
76400 0.833726
76410 0.8318619
76420 0.8497379
76430 0.8459054
76440 0.8440852
76450 0.8418184
76460 0.8464035
76470 0.8393155
76480 0.83701
76490 0.8192807
76500 0.828616
76510 0.8183243
76520 0.8202195
76530 0.8336759
76540 0.8247944
76550 0.8290421
76560 0.8297158
76570 0.8306115
76580 0.8379308
76590 0.8364114
76600 0.8467084
76610 0.8390228
76620 0.8342997
76630 0.8310454
76640 0.8331122
76650 0.8313623
76660 0.8373411
76670 0.8365844
76680 0.8383383
76690 0.8457285
76700 0.8512921
76710 0.8427337
76720 0.8257059
76730 0.8188942
76740 0.8242734
76750 0.8263372
76760 0.8176551
76770 0.8102698
76780 0.8077798
76790 0.8109239
76800 0.8085377
76810 0.8156298
76820 0.8223252
76830 0.8128026
76840 0.8092302
76850 0.8237118
76860 0.8075958
76870 0.8110397
76880 0.8168785
76890 0.8058593
76900 0.7926834
76910 0.7982689
76920 0.8019558
76930 0.8143919
76940 0.7926251
76950 0.7878722
76960 0.7935811
76970 0.8017995
76980 0.7977316
76990 0.7983661
77000 0.8073505
77010 0.8139085
77020 0.8122129
77030 0.8177941
77040 0.8295274
77050 0.8283082
77060 0.8197973
77070 0.8112015
77080 0.8193009
77090 0.8141337
77100 0.8148503
77110 0.8124788
77120 0.8022552
77130 0.7958121
77140 0.793785
77150 0.780875
77160 0.7947529
77170 0.811592
77180 0.8160641
77190 0.8069378
77200 0.8075504
77210 0.8100856
77220 0.8066798
77230 0.8196408
77240 0.8188118
77250 0.8202242
77260 0.8110414
77270 0.809274
77280 0.8053534
77290 0.8011843
77300 0.8103858
77310 0.8021668
77320 0.8007863
77330 0.7963145
77340 0.8078076
77350 0.8146511
77360 0.8204165
77370 0.8111979
77380 0.8140615
77390 0.8144131
77400 0.8194762
77410 0.8107789
77420 0.8088585
77430 0.8049063
77440 0.8069367
77450 0.8128914
77460 0.8158966
77470 0.8203685
77480 0.8176768
77490 0.8121988
77500 0.8214523
77510 0.808531
77520 0.806294
77530 0.8145834
77540 0.8076921
77550 0.8145561
77560 0.8125196
77570 0.8277795
77580 0.8284816
77590 0.8273939
77600 0.8202676
77610 0.8357165
77620 0.8345376
77630 0.8184746
77640 0.8220888
77650 0.8398612
77660 0.8247147
77670 0.8227395
77680 0.814559
77690 0.8163338
77700 0.8249071
77710 0.8188016
77720 0.813722
77730 0.8105693
77740 0.8151348
77750 0.8153098
77760 0.8134397
77770 0.8077976
77780 0.8136528
77790 0.8160225
77800 0.8188142
77810 0.8188822
77820 0.8183345
77830 0.8149351
77840 0.8175828
77850 0.8144627
77860 0.8127562
77870 0.8158429
77880 0.8080228
77890 0.8085016
77900 0.8165485
77910 0.8188102
77920 0.8150727
77930 0.8242058
77940 0.8200343
77950 0.8082326
77960 0.8226504
77970 0.8135101
77980 0.8163817
77990 0.8147478
78000 0.8145592
78010 0.8124996
78020 0.8229607
78030 0.8250982
78040 0.8207895
78050 0.8104766
78060 0.8126914
78070 0.8174837
78080 0.8346893
78090 0.8337533
78100 0.8401676
78110 0.8295284
78120 0.832751
78130 0.8311564
78140 0.8231254
78150 0.8299257
78160 0.8408375
78170 0.8242581
78180 0.8277509
78190 0.8255283
78200 0.8410942
78210 0.8324385
78220 0.8213661
78230 0.8395543
78240 0.8213128
78250 0.8146912
78260 0.8158696
78270 0.8203015
78280 0.8255856
78290 0.8202229
78300 0.8100938
78310 0.808698
78320 0.8306952
78330 0.8214611
78340 0.8323541
78350 0.8184885
78360 0.8171953
78370 0.8244798
78380 0.8175878
78390 0.8208951
78400 0.8318425
78410 0.8303641
78420 0.8336375
78430 0.8369388
78440 0.8463466
78450 0.8486329
78460 0.8489469
78470 0.8569578
78480 0.852809
78490 0.8539567
78500 0.8372443
78510 0.8331727
78520 0.8404624
78530 0.8431902
78540 0.8284016
78550 0.8341448
78560 0.8255778
78570 0.81974
78580 0.8252178
78590 0.8374703
78600 0.8409793
78610 0.8276702
78620 0.8442689
78630 0.8485221
78640 0.8407048
78650 0.8364958
78660 0.8322489
78670 0.8273715
78680 0.820088
78690 0.8279785
78700 0.8316397
78710 0.8273842
78720 0.8182816
78730 0.8070959
78740 0.8200998
78750 0.8127185
78760 0.8224201
78770 0.8228909
78780 0.8104519
78790 0.7974377
78800 0.7985628
78810 0.8011197
78820 0.8177156
78830 0.825897
78840 0.8173783
78850 0.806097
78860 0.8135799
78870 0.8132465
78880 0.824939
78890 0.8237314
78900 0.8343855
78910 0.8272537
78920 0.8130523
78930 0.8204308
78940 0.8128499
78950 0.8071874
78960 0.8080378
78970 0.8149217
78980 0.8151542
78990 0.8236098
79000 0.8216307
79010 0.8290721
79020 0.8314831
79030 0.8329631
79040 0.8327823
79050 0.8193914
79060 0.8163362
79070 0.8284196
79080 0.8209476
79090 0.8059615
79100 0.8028699
79110 0.8219354
79120 0.8208148
79130 0.8259163
79140 0.8220181
79150 0.8127486
79160 0.7987036
79170 0.7947813
79180 0.7909941
79190 0.7909046
79200 0.7961105
79210 0.8005789
79220 0.8086026
79230 0.8171217
79240 0.8270489
79250 0.8452489
79260 0.8394485
79270 0.8420601
79280 0.833072
79290 0.8327627
79300 0.8395006
79310 0.8252704
79320 0.8202837
79330 0.829678
79340 0.8163916
79350 0.8248377
79360 0.8237865
79370 0.8367419
79380 0.8285394
79390 0.8252511
79400 0.8297406
79410 0.8350909
79420 0.8293608
79430 0.8380164
79440 0.8376694
79450 0.8343167
79460 0.8312734
79470 0.8256429
79480 0.8302016
79490 0.820227
79500 0.8324385
79510 0.8400912
79520 0.8394803
79530 0.8285148
79540 0.8201977
79550 0.8455075
79560 0.8334409
79570 0.8234103
79580 0.8309691
79590 0.8175332
79600 0.8137597
79610 0.8224168
79620 0.8194855
79630 0.8088869
79640 0.8112763
79650 0.8093911
79660 0.806001
79670 0.8186358
79680 0.8246515
79690 0.8411956
79700 0.847028
79710 0.8457907
79720 0.8391075
79730 0.8474466
79740 0.8615384
79750 0.8529334
79760 0.8340184
79770 0.8435639
79780 0.8297378
79790 0.8340257
79800 0.8339415
79810 0.8203517
79820 0.8189945
79830 0.818709
79840 0.8212962
79850 0.8284988
79860 0.8404518
79870 0.8373632
79880 0.8355626
79890 0.832607
79900 0.8479107
79910 0.8355758
79920 0.8437741
79930 0.8398947
79940 0.8369999
79950 0.8498421
79960 0.8454453
79970 0.8425027
79980 0.8381972
79990 0.8310884
80000 0.8345972
80010 0.8352689
80020 0.8430312
80030 0.8520841
80040 0.8514748
80050 0.8408192
80060 0.8454571
80070 0.8492584
80080 0.8435379
80090 0.8376128
80100 0.8453574
80110 0.8482619
80120 0.8375114
80130 0.8432499
80140 0.8453467
80150 0.8521563
80160 0.8430799
80170 0.8402304
80180 0.8375742
80190 0.8322408
80200 0.823003
80210 0.8185554
80220 0.8242731
80230 0.8142641
80240 0.8276619
80250 0.8243469
80260 0.8334598
80270 0.8401253
80280 0.8287521
80290 0.8335226
80300 0.8218076
80310 0.8131889
80320 0.8055001
80330 0.8037376
80340 0.8088115
80350 0.8202011
80360 0.8137265
80370 0.815206
80380 0.8256682
80390 0.818455
80400 0.820909
80410 0.8281174
80420 0.8339344
80430 0.8307036
80440 0.8349365
80450 0.8404283
80460 0.8482977
80470 0.8442751
80480 0.8395389
80490 0.855514
80500 0.8461201
80510 0.8590289
80520 0.8509806
80530 0.8343401
80540 0.8328931
80550 0.8317167
80560 0.8247486
80570 0.8368729
80580 0.8417048
80590 0.8340482
80600 0.8473275
80610 0.838965
80620 0.8554826
80630 0.8513737
80640 0.8410322
80650 0.8355953
80660 0.8245666
80670 0.8236571
80680 0.8182003
80690 0.8284624
80700 0.8257876
80710 0.8262234
80720 0.8244939
80730 0.8325034
80740 0.8474985
80750 0.8432797
80760 0.8322927
80770 0.8339857
80780 0.8317204
80790 0.8373874
80800 0.8349905
80810 0.839414
80820 0.8417428
80830 0.8383185
80840 0.8378115
80850 0.834558
80860 0.8244625
80870 0.8355738
80880 0.8278018
80890 0.8293828
80900 0.8395159
80910 0.8420328
80920 0.8640044
80930 0.8542448
80940 0.828779
80950 0.8382704
80960 0.8404599
80970 0.8286007
80980 0.8498924
80990 0.8387451
81000 0.8301868
81010 0.8349478
81020 0.821187
81030 0.8252708
81040 0.8421052
81050 0.8300937
81060 0.8424453
81070 0.8581208
81080 0.8525564
81090 0.8521249
81100 0.8415795
81110 0.8345699
81120 0.8325812
81130 0.8275452
81140 0.8392203
81150 0.8346437
81160 0.8493479
81170 0.840044
81180 0.8504118
81190 0.8516504
81200 0.8458174
81210 0.8482068
81220 0.8502712
81230 0.8578195
81240 0.8607289
81250 0.8575486
81260 0.8553081
81270 0.8627192
81280 0.8616521
81290 0.8686765
81300 0.8587738
81310 0.8516803
81320 0.8466542
81330 0.8333274
81340 0.8353018
81350 0.8449509
81360 0.8569256
81370 0.8432541
81380 0.8452961
81390 0.8471935
81400 0.8420295
81410 0.8378118
81420 0.8397021
81430 0.8320641
81440 0.8272141
81450 0.8351481
81460 0.8282923
81470 0.8339903
81480 0.8259919
81490 0.8399259
81500 0.8252005
81510 0.8337117
81520 0.8396158
81530 0.8395215
81540 0.8432947
81550 0.8351786
81560 0.8334388
81570 0.8479124
81580 0.8463368
81590 0.8386707
81600 0.8400001
81610 0.8343783
81620 0.8347206
81630 0.8375607
81640 0.824454
81650 0.835767
81660 0.8345315
81670 0.8320144
81680 0.8269996
81690 0.8248999
81700 0.8091132
81710 0.8115156
81720 0.8081292
81730 0.8124896
81740 0.8203867
81750 0.8259782
81760 0.8158932
81770 0.8137937
81780 0.805218
81790 0.8131635
81800 0.8185155
81810 0.8168121
81820 0.8277717
81830 0.8290675
81840 0.8271849
81850 0.8240497
81860 0.8156314
81870 0.8174028
81880 0.8261718
81890 0.8352807
81900 0.8362698
81910 0.8416279
81920 0.8353794
81930 0.8338119
81940 0.836579
81950 0.8394471
81960 0.8413878
81970 0.84602
81980 0.8417878
81990 0.8555381
82000 0.8566403
82010 0.8493181
82020 0.8308702
82030 0.8307402
82040 0.841978
82050 0.8473105
82060 0.8388221
82070 0.8295508
82080 0.8209752
82090 0.8211406
82100 0.8191445
82110 0.8139086
82120 0.8161479
82130 0.8264802
82140 0.8252588
82150 0.8293453
82160 0.8270334
82170 0.8219757
82180 0.8093228
82190 0.8182341
82200 0.8233405
82210 0.8311161
82220 0.8397522
82230 0.8355069
82240 0.8425277
82250 0.8451452
82260 0.8353401
82270 0.8442839
82280 0.8458668
82290 0.847365
82300 0.8508755
82310 0.8417768
82320 0.8337842
82330 0.8247874
82340 0.840884
82350 0.828847
82360 0.8233693
82370 0.8269527
82380 0.8225366
82390 0.8147188
82400 0.8249933
82410 0.8314112
82420 0.8259598
82430 0.8218214
82440 0.829425
82450 0.8261684
82460 0.8404826
82470 0.837541
82480 0.8382046
82490 0.8414767
82500 0.8418566
82510 0.8302225
82520 0.8353008
82530 0.8322534
82540 0.8313106
82550 0.828329
82560 0.8218946
82570 0.8349208
82580 0.8456968
82590 0.8384557
82600 0.843815
82610 0.8261059
82620 0.8368894
82630 0.851201
82640 0.8560398
82650 0.8386364
82660 0.8318477
82670 0.8394677
82680 0.8419173
82690 0.8464822
82700 0.8635372
82710 0.8725633
82720 0.8757629
82730 0.8654699
82740 0.8538368
82750 0.8578975
82760 0.8673613
82770 0.8586965
82780 0.8502368
82790 0.8601741
82800 0.8469195
82810 0.8330952
82820 0.8264576
82830 0.8324419
82840 0.8494197
82850 0.8416004
82860 0.8356376
82870 0.8455358
82880 0.8413151
82890 0.8315672
82900 0.8319239
82910 0.8305463
82920 0.8330875
82930 0.8260705
82940 0.8413376
82950 0.8330529
82960 0.8300687
82970 0.8424724
82980 0.8358523
82990 0.8356339
83000 0.8243155
83010 0.8314102
83020 0.8258629
83030 0.8387637
83040 0.8330424
83050 0.8269638
83060 0.8268856
83070 0.8289528
83080 0.8355631
83090 0.8420303
83100 0.8375254
83110 0.8352954
83120 0.8338919
83130 0.8546571
83140 0.8494046
83150 0.8515983
83160 0.8349547
83170 0.8289655
83180 0.8423144
83190 0.8463227
83200 0.8473967
83210 0.8588925
83220 0.8523776
83230 0.8445032
83240 0.8472895
83250 0.8532254
83260 0.8582069
83270 0.8635004
83280 0.8782472
83290 0.8641173
83300 0.8625035
83310 0.8494031
83320 0.8484756
83330 0.8583567
83340 0.8519563
83350 0.8529413
83360 0.8469088
83370 0.8444383
83380 0.8594577
83390 0.87883
83400 0.8774396
83410 0.880661
83420 0.8698615
83430 0.8545576
83440 0.8576193
83450 0.8508515
83460 0.839717
83470 0.8407441
83480 0.8455321
83490 0.8449498
83500 0.8460931
83510 0.8440742
83520 0.83759
83530 0.8404449
83540 0.8467219
83550 0.8462266
83560 0.8379747
83570 0.8411555
83580 0.8497788
83590 0.8526915
83600 0.8511676
83610 0.8495757
83620 0.8445496
83630 0.8568957
83640 0.850107
83650 0.845745
83660 0.8585224
83670 0.8620991
83680 0.8677199
83690 0.8734491
83700 0.8825964
83710 0.8751582
83720 0.8675381
83730 0.8783841
83740 0.8813003
83750 0.8659279
83760 0.8593401
83770 0.85414
83780 0.8546323
83790 0.8591134
83800 0.8755724
83810 0.8633319
83820 0.8620697
83830 0.8557152
83840 0.8552747
83850 0.854104
83860 0.8443046
83870 0.8491046
83880 0.8454486
83890 0.8554726
83900 0.8590103
83910 0.851182
83920 0.8594525
83930 0.8464391
83940 0.8413578
83950 0.8265772
83960 0.8381078
83970 0.8480856
83980 0.8576568
83990 0.8542188
84000 0.8387902
84010 0.8222777
84020 0.8192023
84030 0.8274016
84040 0.8246408
84050 0.8181245
84060 0.8329252
84070 0.8233418
84080 0.8227394
84090 0.8248718
84100 0.8225085
84110 0.8325706
84120 0.8363345
84130 0.8482034
84140 0.8527435
84150 0.8448134
84160 0.843516
84170 0.8430612
84180 0.8412672
84190 0.845144
84200 0.8430215
84210 0.8524331
84220 0.8392832
84230 0.8270338
84240 0.8441442
84250 0.8459303
84260 0.8430754
84270 0.8233635
84280 0.8299127
84290 0.8351777
84300 0.836754
84310 0.8397273
84320 0.8504655
84330 0.8532927
84340 0.8641554
84350 0.8748367
84360 0.8631202
84370 0.8772653
84380 0.8823801
84390 0.886775
84400 0.8789728
84410 0.8734552
84420 0.8753625
84430 0.8758646
84440 0.866609
84450 0.8700032
84460 0.8642125
84470 0.8675617
84480 0.8801751
84490 0.8721915
84500 0.8777273
84510 0.8776018
84520 0.883204
84530 0.8984235
84540 0.8957178
84550 0.8938101
84560 0.8954912
84570 0.8796389
84580 0.8711404
84590 0.8688139
84600 0.8562732
84610 0.865702
84620 0.8776438
84630 0.8914685
84640 0.8836119
84650 0.8748791
84660 0.874163
84670 0.8798957
84680 0.8801115
84690 0.8866886
84700 0.8928143
84710 0.888586
84720 0.8852136
84730 0.8836662
84740 0.8773994
84750 0.8751036
84760 0.8717568
84770 0.8747258
84780 0.8716844
84790 0.8746219
84800 0.8723071
84810 0.8715194
84820 0.8766285
84830 0.8705861
84840 0.8767993
84850 0.8698878
84860 0.8702064
84870 0.8774287
84880 0.8537068
84890 0.8499509
84900 0.8450261
84910 0.8439415
84920 0.8450916
84930 0.8482199
84940 0.8411915
84950 0.8496022
84960 0.8630514
84970 0.8553357
84980 0.8590626
84990 0.8518292
85000 0.848703
85010 0.8269917
85020 0.8343082
85030 0.8336275
85040 0.8279099
85050 0.8369991
85060 0.8399692
85070 0.83019
85080 0.8411618
85090 0.8463026
85100 0.8463562
85110 0.8357584
85120 0.8423907
85130 0.843457
85140 0.8367333
85150 0.8395132
85160 0.8240687
85170 0.8183726
85180 0.814477
85190 0.82446
85200 0.8275496
85210 0.8322844
85220 0.8265872
85230 0.8211895
85240 0.835353
85250 0.8305023
85260 0.821683
85270 0.8206254
85280 0.8153463
85290 0.8114172
85300 0.8233315
85310 0.8172951
85320 0.8318596
85330 0.8131719
85340 0.813835
85350 0.8190998
85360 0.8270259
85370 0.822597
85380 0.8228453
85390 0.8219064
85400 0.8260727
85410 0.8380169
85420 0.8248597
85430 0.8238366
85440 0.8290476
85450 0.8273553
85460 0.8161963
85470 0.8209205
85480 0.8203371
85490 0.8095433
85500 0.8025101
85510 0.7999704
85520 0.8100349
85530 0.8179835
85540 0.8154553
85550 0.814437
85560 0.82289
85570 0.8237772
85580 0.823621
85590 0.8330058
85600 0.8235322
85610 0.8305565
85620 0.8128102
85630 0.8217599
85640 0.8250604
85650 0.8317061
85660 0.8228053
85670 0.8187717
85680 0.8197792
85690 0.8281953
85700 0.8422375
85710 0.844807
85720 0.8274369
85730 0.8343964
85740 0.8227618
85750 0.8301147
85760 0.8279529
85770 0.8256143
85780 0.8213955
85790 0.8256561
85800 0.8223752
85810 0.8331216
85820 0.8276333
85830 0.825478
85840 0.8167577
85850 0.8147563
85860 0.8185592
85870 0.8290092
85880 0.8203205
85890 0.8171899
85900 0.8129742
85910 0.8165638
85920 0.8065572
85930 0.8045382
85940 0.8084611
85950 0.8116395
85960 0.8213583
85970 0.8256294
85980 0.8211986
85990 0.8288256
86000 0.8313854
86010 0.8299984
86020 0.8213452
86030 0.828869
86040 0.82598
86050 0.8305976
86060 0.8396046
86070 0.8365515
86080 0.8482336
86090 0.8543826
86100 0.8499454
86110 0.8528084
86120 0.8479991
86130 0.8436855
86140 0.836779
86150 0.8462771
86160 0.8330473
86170 0.8351029
86180 0.8258104
86190 0.8386422
86200 0.8415878
86210 0.8372218
86220 0.8336115
86230 0.822475
86240 0.8292274
86250 0.8375025
86260 0.8356884
86270 0.8488088
86280 0.8477355
86290 0.8440986
86300 0.8485819
86310 0.8548208
86320 0.8260649
86330 0.821573
86340 0.8139002
86350 0.8231277
86360 0.8243991
86370 0.8325471
86380 0.8339517
86390 0.8314598
86400 0.8333694
86410 0.8362318
86420 0.8483836
86430 0.8392351
86440 0.8297888
86450 0.8313887
86460 0.8275463
86470 0.8140893
86480 0.8257376
86490 0.8109468
86500 0.8175061
86510 0.7985955
86520 0.803802
86530 0.8086267
86540 0.8194373
86550 0.8206218
86560 0.821839
86570 0.8312742
86580 0.8338781
86590 0.8438342
86600 0.8385298
86610 0.8330348
86620 0.8251913
86630 0.823138
86640 0.8320985
86650 0.8316376
86660 0.8296111
86670 0.8312081
86680 0.8275575
86690 0.8264698
86700 0.825694
86710 0.8335317
86720 0.8303123
86730 0.8381295
86740 0.8341992
86750 0.837767
86760 0.8301584
86770 0.8262084
86780 0.8390602
86790 0.8443024
86800 0.8493096
86810 0.848877
86820 0.8516801
86830 0.8330931
86840 0.8391657
86850 0.840502
86860 0.8368433
86870 0.8419118
86880 0.8541903
86890 0.8443329
86900 0.836114
86910 0.8246611
86920 0.8313337
86930 0.8360478
86940 0.8259144
86950 0.8286762
86960 0.8240319
86970 0.8227304
86980 0.8290794
86990 0.8255658
87000 0.8254234
87010 0.8231568
87020 0.8106256
87030 0.8288188
87040 0.8433919
87050 0.8329706
87060 0.8316498
87070 0.821858
87080 0.8301404
87090 0.8300245
87100 0.8237984
87110 0.8280522
87120 0.8355619
87130 0.8345394
87140 0.8395438
87150 0.8399101
87160 0.8398829
87170 0.8474469
87180 0.8554366
87190 0.8627469
87200 0.8385919
87210 0.8351865
87220 0.8254979
87230 0.8197044
87240 0.828317
87250 0.837833
87260 0.852334
87270 0.8601906
87280 0.855628
87290 0.8598367
87300 0.8661066
87310 0.8527234
87320 0.8633767
87330 0.8698242
87340 0.8655489
87350 0.8563268
87360 0.8615367
87370 0.8602512
87380 0.8654898
87390 0.8539913
87400 0.8579604
87410 0.8608478
87420 0.8717223
87430 0.8606584
87440 0.8656224
87450 0.8698944
87460 0.8613079
87470 0.8584179
87480 0.8478785
87490 0.8490646
87500 0.8448213
87510 0.8494734
87520 0.8340552
87530 0.8349022
87540 0.8420619
87550 0.8455301
87560 0.8561096
87570 0.853339
87580 0.8516239
87590 0.8465627
87600 0.8307062
87610 0.83048
87620 0.8194548
87630 0.8326082
87640 0.8286999
87650 0.8294333
87660 0.8411952
87670 0.8350343
87680 0.8381851
87690 0.8419677
87700 0.8388838
87710 0.8382924
87720 0.830769
87730 0.8306806
87740 0.8400254
87750 0.8444595
87760 0.8622794
87770 0.8631474
87780 0.8656489
87790 0.865557
87800 0.85448
87810 0.8516918
87820 0.8629779
87830 0.8613975
87840 0.8392564
87850 0.8613598
87860 0.8679342
87870 0.8577979
87880 0.8563993
87890 0.8599635
87900 0.8520181
87910 0.8553835
87920 0.8610867
87930 0.8540586
87940 0.8652307
87950 0.860478
87960 0.8542932
87970 0.846435
87980 0.8517681
87990 0.8566828
88000 0.8629683
88010 0.8743036
88020 0.8696422
88030 0.8731388
88040 0.8484935
88050 0.8517234
88060 0.8483472
88070 0.8560777
88080 0.8552282
88090 0.8461388
88100 0.8499082
88110 0.8586282
88120 0.8497021
88130 0.8421291
88140 0.8551229
88150 0.8521298
88160 0.8608717
88170 0.8679395
88180 0.8657587
88190 0.8747657
88200 0.8667671
88210 0.8580701
88220 0.8670447
88230 0.8474581
88240 0.84982
88250 0.8440809
88260 0.8532091
88270 0.8512085
88280 0.8510993
88290 0.8369882
88300 0.8313134
88310 0.8378343
88320 0.8471072
88330 0.8349144
88340 0.8380066
88350 0.8497945
88360 0.8583733
88370 0.8556713
88380 0.8535617
88390 0.8514627
88400 0.8540554
88410 0.8414938
88420 0.8523932
88430 0.8493037
88440 0.8354278
88450 0.8446132
88460 0.85528
88470 0.8569748
88480 0.8688823
88490 0.8665045
88500 0.8527709
88510 0.8436526
88520 0.8524467
88530 0.8521771
88540 0.8603795
88550 0.8648906
88560 0.8696392
88570 0.8618487
88580 0.8596514
88590 0.8642691
88600 0.8682684
88610 0.8589889
88620 0.8477228
88630 0.8589143
88640 0.8657684
88650 0.8615322
88660 0.8630783
88670 0.8646449
88680 0.8644074
88690 0.861286
88700 0.8518767
88710 0.8563344
88720 0.8584655
88730 0.861936
88740 0.8666415
88750 0.8549672
88760 0.8581538
88770 0.8691674
88780 0.856971
88790 0.8602648
88800 0.8739231
88810 0.8785486
88820 0.8824331
88830 0.8769991
88840 0.8762984
88850 0.8621878
88860 0.8637156
88870 0.8646678
88880 0.8708162
88890 0.8741084
88900 0.8730671
88910 0.8757868
88920 0.8830988
88930 0.8690288
88940 0.8671118
88950 0.8678706
88960 0.8597379
88970 0.8577098
88980 0.8576081
88990 0.8593863
89000 0.8666412
89010 0.8577884
89020 0.876763
89030 0.8789721
89040 0.8667302
89050 0.8564949
89060 0.8746387
89070 0.8702075
89080 0.8696357
89090 0.8584947
89100 0.8517527
89110 0.864647
89120 0.8658778
89130 0.8593981
89140 0.8576624
89150 0.8526613
89160 0.8667289
89170 0.8537028
89180 0.8709559
89190 0.8697644
89200 0.873971
89210 0.8665322
89220 0.8634139
89230 0.8663793
89240 0.8688648
89250 0.8711685
89260 0.8799885
89270 0.8845338
89280 0.8824332
89290 0.8761963
89300 0.8809025
89310 0.8807075
89320 0.8876179
89330 0.9098974
89340 0.8948066
89350 0.8938826
89360 0.8919092
89370 0.8805517
89380 0.8897022
89390 0.8850374
89400 0.8920539
89410 0.9026152
89420 0.8992601
89430 0.8791138
89440 0.8647028
89450 0.8731022
89460 0.8639992
89470 0.8658563
89480 0.8512009
89490 0.850176
89500 0.8424152
89510 0.8452375
89520 0.846145
89530 0.8423089
89540 0.8508126
89550 0.8429875
89560 0.8497861
89570 0.8692529
89580 0.8734846
89590 0.8708503
89600 0.89041
89610 0.8877115
89620 0.8900404
89630 0.8815153
89640 0.8784468
89650 0.8818676
89660 0.8955978
89670 0.9006778
89680 0.8900862
89690 0.8999906
89700 0.8931665
89710 0.870683
89720 0.8727406
89730 0.8681833
89740 0.8978632
89750 0.8884433
89760 0.8987348
89770 0.87625
89780 0.8913425
89790 0.901199
89800 0.8926889
89810 0.8932154
89820 0.899569
89830 0.9099575
89840 0.9072154
89850 0.9107684
89860 0.915445
89870 0.9320722
89880 0.9218006
89890 0.9145411
89900 0.9128457
89910 0.8956106
89920 0.8983263
89930 0.891711
89940 0.882561
89950 0.8880421
89960 0.8915114
89970 0.8864034
89980 0.8946961
89990 0.8974517
90000 0.8886632
90010 0.8807787
90020 0.8762044
90030 0.8933425
90040 0.8964735
90050 0.8850105
90060 0.8715432
90070 0.8661382
90080 0.8774348
90090 0.8816363
90100 0.8869171
90110 0.8803191
90120 0.8897121
90130 0.9045117
90140 0.9122161
90150 0.9158387
90160 0.9053352
90170 0.8912775
90180 0.9056727
90190 0.9019217
90200 0.9106255
90210 0.8918307
90220 0.8910822
90230 0.8964629
90240 0.899587
90250 0.9007645
90260 0.8915743
90270 0.88235
90280 0.8797853
90290 0.8649265
90300 0.859695
90310 0.875302
90320 0.8691095
90330 0.8614558
90340 0.8564515
90350 0.8592592
90360 0.8758353
90370 0.8821819
90380 0.8875005
90390 0.8777771
90400 0.8642113
90410 0.8593171
90420 0.8686187
90430 0.8822635
90440 0.89657
90450 0.8876618
90460 0.8834565
90470 0.8928799
90480 0.8850667
90490 0.8813335
90500 0.8756914
90510 0.8855472
90520 0.8853777
90530 0.8923303
90540 0.8924765
90550 0.8966687
90560 0.8872962
90570 0.8871766
90580 0.8885037
90590 0.8910317
90600 0.8922813
90610 0.8967206
90620 0.905133
90630 0.8986421
90640 0.9071135
90650 0.9138902
90660 0.9036026
90670 0.9100632
90680 0.9154711
90690 0.9078832
90700 0.9105637
90710 0.8936278
90720 0.902115
90730 0.885561
90740 0.8814167
90750 0.8824351
90760 0.8770235
90770 0.8699144
90780 0.8753088
90790 0.8637033
90800 0.8771064
90810 0.8906062
90820 0.896312
90830 0.8903238
90840 0.8859909
90850 0.8979239
90860 0.8922015
90870 0.9017302
90880 0.9017559
90890 0.9138117
90900 0.9275105
90910 0.9294864
90920 0.9182985
90930 0.9176781
90940 0.915398
90950 0.9280805
90960 0.9148068
90970 0.9030947
90980 0.9054763
90990 0.9057208
91000 0.9042091
91010 0.8861777
91020 0.9019901
91030 0.9066169
91040 0.9085479
91050 0.9058062
91060 0.8936656
91070 0.8876598
91080 0.8922493
91090 0.9012402
91100 0.9037836
91110 0.8968626
91120 0.9047801
91130 0.9061878
91140 0.9067953
91150 0.9003601
91160 0.9038068
91170 0.8957649
91180 0.8872759
91190 0.8720083
91200 0.8779223
91210 0.8914201
91220 0.896987
91230 0.9005401
91240 0.9141766
91250 0.8944871
91260 0.8891768
91270 0.8804836
91280 0.8757238
91290 0.8786037
91300 0.8879717
91310 0.8759165
91320 0.8681759
91330 0.8643377
91340 0.8736209
91350 0.871731
91360 0.8762165
91370 0.8720334
91380 0.866114
91390 0.860242
91400 0.8639835
91410 0.8653052
91420 0.8725739
91430 0.8564942
91440 0.8757479
91450 0.8745557
91460 0.8741228
91470 0.8657653
91480 0.8682404
91490 0.8628001
91500 0.874334
91510 0.883024
91520 0.8862604
91530 0.8740932
91540 0.8653819
91550 0.8769103
91560 0.8806766
91570 0.8763673
91580 0.8875028
91590 0.9017125
91600 0.8985936
91610 0.9037473
91620 0.9029411
91630 0.9119682
91640 0.9201918
91650 0.9243854
91660 0.9052017
91670 0.9143736
91680 0.9233388
91690 0.9246438
91700 0.9136875
91710 0.9142047
91720 0.9142115
91730 0.911983
91740 0.9236066
91750 0.948449
91760 0.9444113
91770 0.9378253
91780 0.9194225
91790 0.8941774
91800 0.8883125
91810 0.9005946
91820 0.8978072
91830 0.904282
91840 0.9103632
91850 0.896255
91860 0.9069141
91870 0.9134816
91880 0.9040104
91890 0.9007066
91900 0.8983499
91910 0.8937258
91920 0.8979495
91930 0.9076726
91940 0.9127623
91950 0.9059704
91960 0.8979771
91970 0.8995523
91980 0.9066647
91990 0.9144468
92000 0.8983858
92010 0.8986676
92020 0.8870827
92030 0.8895413
92040 0.8898451
92050 0.8960149
92060 0.8933474
92070 0.8973492
92080 0.9062423
92090 0.9097101
92100 0.9060403
92110 0.9156477
92120 0.9134239
92130 0.918576
92140 0.9216146
92150 0.9164076
92160 0.917312
92170 0.923313
92180 0.9130008
92190 0.9015778
92200 0.9063452
92210 0.9120974
92220 0.900687
92230 0.9005941
92240 0.8905178
92250 0.8912343
92260 0.8979246
92270 0.8938076
92280 0.8947715
92290 0.9168319
92300 0.9216239
92310 0.9219468
92320 0.9296593
92330 0.945155
92340 0.9359152
92350 0.9186627
92360 0.9358817
92370 0.9274723
92380 0.9239216
92390 0.927035
92400 0.9419901
92410 0.9396583
92420 0.9251171
92430 0.9417181
92440 0.9262124
92450 0.9297065
92460 0.919534
92470 0.9027278
92480 0.9196054
92490 0.9154279
92500 0.9033355
92510 0.8928599
92520 0.9057249
92530 0.8998256
92540 0.9067038
92550 0.9063205
92560 0.9001735
92570 0.8965377
92580 0.8891301
92590 0.8951545
92600 0.8968804
92610 0.9137151
92620 0.9138013
92630 0.9273042
92640 0.9249163
92650 0.9239265
92660 0.9251415
92670 0.9103587
92680 0.8990117
92690 0.9120461
92700 0.9207334
92710 0.9244648
92720 0.9396343
92730 0.9214305
92740 0.9003493
92750 0.9118597
92760 0.9033968
92770 0.8969091
92780 0.9037977
92790 0.9015764
92800 0.8986601
92810 0.9226168
92820 0.929143
92830 0.9422047
92840 0.9399788
92850 0.9289258
92860 0.9202315
92870 0.9244967
92880 0.9321688
92890 0.9370935
92900 0.9124512
92910 0.925791
92920 0.9267832
92930 0.9213302
92940 0.9171248
92950 0.9238772
92960 0.91119
92970 0.9099975
92980 0.9197206
92990 0.9214641
93000 0.911946
93010 0.9108245
93020 0.9036431
93030 0.9149622
93040 0.9139305
93050 0.913779
93060 0.9344562
93070 0.930447
93080 0.9330967
93090 0.9360304
93100 0.9364409
93110 0.9312978
93120 0.9343681
93130 0.9493628
93140 0.9373789
93150 0.9243273
93160 0.923032
93170 0.9157592
93180 0.9049573
93190 0.9166617
93200 0.9211938
93210 0.9264048
93220 0.9122018
93230 0.930364
93240 0.9274431
93250 0.9122388
93260 0.9116791
93270 0.9129235
93280 0.8997084
93290 0.9038399
93300 0.8852036
93310 0.9083483
93320 0.8897884
93330 0.8964231
93340 0.8955435
93350 0.8880754
93360 0.8897345
93370 0.8986113
93380 0.9117208
93390 0.9277838
93400 0.9098902
93410 0.9114627
93420 0.9203315
93430 0.9226042
93440 0.9237296
93450 0.9250154
93460 0.9435498
93470 0.9471356
93480 0.9337481
93490 0.9229691
93500 0.9489601
93510 0.9454021
93520 0.9364603
93530 0.9406304
93540 0.9319006
93550 0.9367096
93560 0.9476937
93570 0.9275674
93580 0.9213623
93590 0.9311867
93600 0.9107815
93610 0.9028537
93620 0.9057841
93630 0.9058052
93640 0.9081147
93650 0.9201173
93660 0.9119219
93670 0.9109854
93680 0.9116085
93690 0.9241657
93700 0.922859
93710 0.9098017
93720 0.8980575
93730 0.8890876
93740 0.8883407
93750 0.9002652
93760 0.8958167
93770 0.9078759
93780 0.9067798
93790 0.9009041
93800 0.9028661
93810 0.900647
93820 0.9098361
93830 0.9130771
93840 0.9323003
93850 0.936101
93860 0.9319959
93870 0.9422566
93880 0.954488
93890 0.950471
93900 0.9534143
93910 0.9400283
93920 0.9342338
93930 0.9381803
93940 0.945596
93950 0.9241755
93960 0.9190155
93970 0.9171087
93980 0.9321336
93990 0.920437
94000 0.911654
94010 0.9080513
94020 0.9049221
94030 0.9326121
94040 0.931692
94050 0.9256194
94060 0.9309528
94070 0.9467965
94080 0.9326409
94090 0.9155284
94100 0.9160076
94110 0.9335323
94120 0.9209963
94130 0.9290695
94140 0.917286
94150 0.9238905
94160 0.9261629
94170 0.9141036
94180 0.9117653
94190 0.8968793
94200 0.9088576
94210 0.9268104
94220 0.9068111
94230 0.8921942
94240 0.9066398
94250 0.9050449
94260 0.9107785
94270 0.9083664
94280 0.9051418
94290 0.9139881
94300 0.8962297
94310 0.8925607
94320 0.8871014
94330 0.8863549
94340 0.8825554
94350 0.8828899
94360 0.8981007
94370 0.8798873
94380 0.8819245
94390 0.8922136
94400 0.8826896
94410 0.8872914
94420 0.8870602
94430 0.8832656
94440 0.8972265
94450 0.8826492
94460 0.8877149
94470 0.8727318
94480 0.8611154
94490 0.8757625
94500 0.8747441
94510 0.8799904
94520 0.8909207
94530 0.8781095
94540 0.8706305
94550 0.8786028
94560 0.892948
94570 0.895848
94580 0.8774116
94590 0.8732626
94600 0.8739921
94610 0.8673716
94620 0.8661661
94630 0.8728507
94640 0.879611
94650 0.8818276
94660 0.8726709
94670 0.8881509
94680 0.8999706
94690 0.9055636
94700 0.9066368
94710 0.9114573
94720 0.9126391
94730 0.9072712
94740 0.9041092
94750 0.9073409
94760 0.9062874
94770 0.911416
94780 0.9188511
94790 0.9249893
94800 0.9192591
94810 0.9233843
94820 0.9126013
94830 0.90865
94840 0.921066
94850 0.8945238
94860 0.8959076
94870 0.8993828
94880 0.9247366
94890 0.9245881
94900 0.923316
94910 0.9197735
94920 0.9069786
94930 0.896581
94940 0.8875572
94950 0.882064
94960 0.8788822
94970 0.894734
94980 0.89051
94990 0.8700547
95000 0.8799877
95010 0.8735077
95020 0.8803022
95030 0.8801271
95040 0.8770729
95050 0.8781275
95060 0.8911228
95070 0.8973662
95080 0.8948949
95090 0.8756887
95100 0.865158
95110 0.8787124
95120 0.8791546
95130 0.8928289
95140 0.8932632
95150 0.9068907
95160 0.8963203
95170 0.9023129
95180 0.9103676
95190 0.9239745
95200 0.9409402
95210 0.9320147
95220 0.9270805
95230 0.9206046
95240 0.9142757
95250 0.9301516
95260 0.9141995
95270 0.9040039
95280 0.9034193
95290 0.9071572
95300 0.8884506
95310 0.8749834
95320 0.8868839
95330 0.8803239
95340 0.8914353
95350 0.8924944
95360 0.8881081
95370 0.8895875
95380 0.8826847
95390 0.8917683
95400 0.895585
95410 0.9008139
95420 0.9152514
95430 0.923062
95440 0.9255162
95450 0.9191465
95460 0.9151481
95470 0.9231766
95480 0.9141387
95490 0.9007268
95500 0.888972
95510 0.8974454
95520 0.8966387
95530 0.8847235
95540 0.8842334
95550 0.896237
95560 0.8881736
95570 0.8813382
95580 0.8827321
95590 0.8877837
95600 0.8772261
95610 0.8818527
95620 0.8833112
95630 0.890066
95640 0.8979455
95650 0.8987164
95660 0.8848186
95670 0.8985315
95680 0.8795046
95690 0.8762885
95700 0.8716953
95710 0.8674816
95720 0.8821142
95730 0.8782622
95740 0.8952161
95750 0.9075583
95760 0.905762
95770 0.9090762
95780 0.9132169
95790 0.9034241
95800 0.9026512
95810 0.9183201
95820 0.9226463
95830 0.9070876
95840 0.9012402
95850 0.9122466
95860 0.9152056
95870 0.912035
95880 0.9115372
95890 0.903904
95900 0.9013476
95910 0.9044403
95920 0.9095887
95930 0.9000478
95940 0.8956107
95950 0.8894524
95960 0.8834649
95970 0.8960037
95980 0.8922402
95990 0.8873994
96000 0.8989375
96010 0.9027524
96020 0.9219257
96030 0.9217809
96040 0.9367149
96050 0.9395642
96060 0.9403672
96070 0.925086
96080 0.92175
96090 0.9175519
96100 0.9144388
96110 0.9140784
96120 0.9077075
96130 0.9123791
96140 0.9101859
96150 0.906347
96160 0.8903199
96170 0.8909354
96180 0.8887981
96190 0.8856658
96200 0.8807507
96210 0.9019684
96220 0.9146714
96230 0.9209002
96240 0.9147402
96250 0.9208594
96260 0.926199
96270 0.9205828
96280 0.9213168
96290 0.9177021
96300 0.9007775
96310 0.9020023
96320 0.8958756
96330 0.8988059
96340 0.8762711
96350 0.898658
96360 0.9089438
96370 0.8985948
96380 0.8956184
96390 0.8748302
96400 0.8690298
96410 0.8794497
96420 0.8746985
96430 0.8801652
96440 0.881087
96450 0.8840646
96460 0.8903983
96470 0.8940979
96480 0.8931076
96490 0.8921732
96500 0.8954388
96510 0.8792053
96520 0.8769431
96530 0.8870495
96540 0.8832662
96550 0.8692638
96560 0.8819377
96570 0.8783132
96580 0.8819433
96590 0.9013473
96600 0.8997105
96610 0.8970289
96620 0.8935844
96630 0.8930933
96640 0.8944185
96650 0.9032294
96660 0.9019371
96670 0.897086
96680 0.8997297
96690 0.8905957
96700 0.9034019
96710 0.9023288
96720 0.8999865
96730 0.9042932
96740 0.8972864
96750 0.9027866
96760 0.9130408
96770 0.8937204
96780 0.897558
96790 0.891601
96800 0.8893588
96810 0.8881977
96820 0.8819642
96830 0.8763434
96840 0.8909103
96850 0.8672931
96860 0.8843663
96870 0.872725
96880 0.8795407
96890 0.8883706
96900 0.8876811
96910 0.9024702
96920 0.8943479
96930 0.9032114
96940 0.9047383
96950 0.9052667
96960 0.8968801
96970 0.9005296
96980 0.9018161
96990 0.9052588
97000 0.894882
97010 0.8892047
97020 0.8936512
97030 0.8813868
97040 0.9028909
97050 0.9052351
97060 0.9041262
97070 0.9078301
97080 0.8899947
97090 0.8809952
97100 0.8951182
97110 0.8853948
97120 0.8851261
97130 0.8989984
97140 0.9056699
97150 0.8965859
97160 0.8985853
97170 0.8910074
97180 0.8716103
97190 0.8902387
97200 0.895577
97210 0.9023409
97220 0.9067335
97230 0.9029343
97240 0.8952596
97250 0.904293
97260 0.9059583
97270 0.9092904
97280 0.9183005
97290 0.9228633
97300 0.9189389
97310 0.9242257
97320 0.9148191
97330 0.9121836
97340 0.9206628
97350 0.9186084
97360 0.8975626
97370 0.9053271
97380 0.8987115
97390 0.8986902
97400 0.9118279
97410 0.90739
97420 0.9242702
97430 0.909297
97440 0.9052278
97450 0.8999972
97460 0.9104969
97470 0.9167206
97480 0.9373899
97490 0.9324669
97500 0.9200796
97510 0.9068837
97520 0.8955092
97530 0.9108687
97540 0.8974166
97550 0.889415
97560 0.9018523
97570 0.9007691
97580 0.908293
97590 0.9103296
97600 0.9074627
97610 0.9022942
97620 0.9097586
97630 0.9190148
97640 0.9210446
97650 0.917154
97660 0.9129252
97670 0.9189101
97680 0.931756
97690 0.9313901
97700 0.939355
97710 0.9283305
97720 0.9246029
97730 0.9083637
97740 0.886027
97750 0.8706998
97760 0.8814102
97770 0.8918147
97780 0.8899745
97790 0.8838784
97800 0.8943177
97810 0.8800083
97820 0.8722388
97830 0.8813598
97840 0.8775741
97850 0.8898072
97860 0.9000198
97870 0.8976659
97880 0.9057403
97890 0.9131122
97900 0.9056999
97910 0.8855866
97920 0.874971
97930 0.8786743
97940 0.8728441
97950 0.8791732
97960 0.8863927
97970 0.8913409
97980 0.893361
97990 0.8988361
98000 0.9036688
98010 0.9003403
98020 0.9058261
98030 0.8933344
98040 0.8983497
98050 0.9016653
98060 0.9030547
98070 0.9163685
98080 0.9067534
98090 0.9180004
98100 0.9069331
98110 0.9020318
98120 0.8939236
98130 0.9020815
98140 0.9032201
98150 0.9122294
98160 0.9153619
98170 0.9223256
98180 0.9175594
98190 0.906715
98200 0.9176282
98210 0.9230939
98220 0.9166096
98230 0.9222116
98240 0.9267744
98250 0.9353533
98260 0.9450318
98270 0.9432946
98280 0.9238263
98290 0.9016736
98300 0.9123765
98310 0.911874
98320 0.9326182
98330 0.9458953
98340 0.9487788
98350 0.9568787
98360 0.9524347
98370 0.9597995
98380 0.9640867
98390 0.9425833
98400 0.9256237
98410 0.9277188
98420 0.9251559
98430 0.9183799
98440 0.9225551
98450 0.916792
98460 0.9282388
98470 0.9263512
98480 0.923116
98490 0.9250786
98500 0.9272126
98510 0.9151767
98520 0.9194174
98530 0.9069045
98540 0.9103824
98550 0.9169828
98560 0.9249271
98570 0.9287611
98580 0.9153433
98590 0.9222231
98600 0.9144871
98610 0.9222384
98620 0.9325256
98630 0.9126596
98640 0.9014307
98650 0.9087686
98660 0.8972525
98670 0.9059807
98680 0.9108729
98690 0.8943086
98700 0.8935584
98710 0.8907852
98720 0.9047002
98730 0.9369292
98740 0.9413403
98750 0.9271206
98760 0.9288409
98770 0.9276477
98780 0.9343863
98790 0.938566
98800 0.9410319
98810 0.9365668
98820 0.91164
98830 0.9126065
98840 0.9166874
98850 0.9123931
98860 0.9068286
98870 0.8890409
98880 0.8916555
98890 0.8913432
98900 0.8991615
98910 0.8976332
98920 0.8928947
98930 0.9082997
98940 0.9164183
98950 0.9328318
98960 0.9217413
98970 0.9055241
98980 0.9136317
98990 0.9173017
99000 0.9138261
99010 0.9140717
99020 0.9096137
99030 0.9062793
99040 0.9241731
99050 0.9229211
99060 0.9051756
99070 0.9151753
99080 0.9091352
99090 0.8971414
99100 0.8982254
99110 0.9109563
99120 0.9074342
99130 0.9006226
99140 0.8959672
99150 0.9050725
99160 0.9045886
99170 0.9226081
99180 0.9278336
99190 0.9329964
99200 0.9109582
99210 0.9050758
99220 0.9319358
99230 0.94726
99240 0.9334494
99250 0.923587
99260 0.9340945
99270 0.936951
99280 0.9200932
99290 0.9143497
99300 0.9232732
99310 0.9133437
99320 0.9049206
99330 0.9063359
99340 0.9128133
99350 0.9221458
99360 0.8982913
99370 0.9013613
99380 0.9127085
99390 0.9090853
99400 0.902522
99410 0.9129385
99420 0.9047299
99430 0.9135721
99440 0.898971
99450 0.8968691
99460 0.9091736
99470 0.9084498
99480 0.9013392
99490 0.8916228
99500 0.8801684
99510 0.8798059
99520 0.8783573
99530 0.879987
99540 0.8881178
99550 0.8920634
99560 0.8832458
99570 0.8960766
99580 0.8980615
99590 0.8889626
99600 0.8868198
99610 0.8904548
99620 0.8827544
99630 0.9024451
99640 0.8799958
99650 0.9035921
99660 0.8969995
99670 0.884398
99680 0.8767997
99690 0.8820068
99700 0.8873489
99710 0.9113304
99720 0.9124842
99730 0.8890274
99740 0.9001439
99750 0.9004086
99760 0.9045562
99770 0.9201562
99780 0.886788
99790 0.9083164
99800 0.9141099
99810 0.9168888
99820 0.91159
99830 0.9017112
99840 0.8977897
99850 0.9068856
99860 0.9174794
99870 0.9188387
99880 0.9353094
99890 0.9294416
99900 0.9043835
99910 0.90119
99920 0.9107694
99930 0.9278979
99940 0.9118722
99950 0.9147146
99960 0.8994528
99970 0.9119875
99980 0.9155475
99990 0.9090222
100000 0.8801906
100010 0.9015421
100020 0.8988486
100030 0.8975097
100040 0.8944897
100050 0.8895752
100060 0.8907926
100070 0.8821269
100080 0.894649
100090 0.8876784
100100 0.8789355
100110 0.8732421
100120 0.8764008
100130 0.8663958
100140 0.8724005
100150 0.872168
100160 0.8758156
100170 0.8801245
100180 0.8857753
100190 0.8979053
100200 0.8962147
100210 0.9141194
100220 0.9112756
100230 0.9238743
100240 0.92229
100250 0.9089603
100260 0.8893621
100270 0.8959118
100280 0.910245
100290 0.9153066
100300 0.9228942
100310 0.9333941
100320 0.933452
100330 0.9226252
100340 0.9105343
100350 0.9320163
100360 0.9316908
100370 0.9263764
100380 0.9286402
100390 0.9165962
100400 0.9174989
100410 0.9010282
100420 0.9004683
100430 0.9131082
100440 0.9141921
100450 0.9192253
100460 0.9050174
100470 0.9029729
100480 0.916672
100490 0.9059342
100500 0.8977283
100510 0.8924109
100520 0.8991671
100530 0.8953279
100540 0.8945074
100550 0.8994495
100560 0.895178
100570 0.8859178
100580 0.9000772
100590 0.8858441
100600 0.8871199
100610 0.8922832
100620 0.8917005
100630 0.8980119
100640 0.9044842
100650 0.8940105
100660 0.8855912
100670 0.8950128
100680 0.881204
100690 0.8748534
100700 0.8729529
100710 0.8781733
100720 0.8809084
100730 0.8645955
100740 0.8746505
100750 0.8705251
100760 0.8797652
100770 0.8726738
100780 0.8822747
100790 0.8884672
100800 0.8924373
100810 0.8894734
100820 0.8902129
100830 0.900315
100840 0.8836625
100850 0.8987204
100860 0.891483
100870 0.9033931
100880 0.8868858
100890 0.8913288
100900 0.8916594
100910 0.9018204
100920 0.9094165
100930 0.899275
100940 0.8869785
100950 0.8857446
100960 0.8829329
100970 0.8923984
100980 0.8912854
100990 0.8819196
101000 0.8866953
101010 0.8829023
101020 0.9100374
101030 0.8865296
101040 0.89888
101050 0.8949783
101060 0.8878338
101070 0.8770751
101080 0.878298
101090 0.8849789
101100 0.8854971
101110 0.894514
101120 0.8911075
101130 0.896965
101140 0.8950939
101150 0.8970682
101160 0.9053199
101170 0.9003268
101180 0.9059088
101190 0.9067857
101200 0.9047059
101210 0.9066656
101220 0.9153183
101230 0.911418
101240 0.8988541
101250 0.8886984
101260 0.8925366
101270 0.9058051
101280 0.8900803
101290 0.8902883
101300 0.8855969
101310 0.8874338
101320 0.8857582
101330 0.8905483
101340 0.8858341
101350 0.8852589
101360 0.8981968
101370 0.9003848
101380 0.8951184
101390 0.8944279
101400 0.8932379
101410 0.8746482
101420 0.878038
101430 0.8756323
101440 0.8911619
101450 0.8981847
101460 0.8893843
101470 0.8840323
101480 0.8838111
101490 0.8787584
101500 0.8896535
101510 0.8910595
101520 0.8746942
101530 0.8704732
101540 0.8817057
101550 0.9023029
101560 0.8835561
101570 0.8916281
101580 0.8995337
101590 0.9032061
101600 0.8939675
101610 0.8836716
101620 0.8804567
101630 0.8634043
101640 0.8666182
101650 0.8729169
101660 0.8846207
101670 0.8926365
101680 0.8997836
101690 0.8886786
101700 0.8963698
101710 0.8856375
101720 0.8973637
101730 0.8952109
101740 0.8977711
101750 0.8931421
101760 0.8772328
101770 0.8813738
101780 0.8855827
101790 0.8762653
101800 0.8944142
101810 0.8842399
101820 0.8737077
101830 0.8613739
101840 0.8906071
101850 0.8840048
101860 0.8935982
101870 0.8910338
101880 0.8894139
101890 0.8927515
101900 0.8808501
101910 0.8842398
101920 0.8820854
101930 0.8787473
101940 0.8764703
101950 0.873637
101960 0.8629642
101970 0.873556
101980 0.8702893
101990 0.8764037
102000 0.8793614
102010 0.8966866
102020 0.9023045
102030 0.9002877
102040 0.8936522
102050 0.9028336
102060 0.9044164
102070 0.906594
102080 0.9100738
102090 0.9073196
102100 0.9068689
102110 0.8986057
102120 0.8989375
102130 0.9048
102140 0.8971832
102150 0.885843
102160 0.891104
102170 0.888699
102180 0.8916909
102190 0.8910193
102200 0.8983402
102210 0.9128847
102220 0.922707
102230 0.9135664
102240 0.911637
102250 0.8900371
102260 0.8904042
102270 0.8872163
102280 0.8961548
102290 0.90189
102300 0.8913737
102310 0.8918535
102320 0.8943861
102330 0.9068042
102340 0.900232
102350 0.9080933
102360 0.9119802
102370 0.9162111
102380 0.9113189
102390 0.9115661
102400 0.9172058
102410 0.9150442
102420 0.9083968
102430 0.9173531
102440 0.9238781
102450 0.9336151
102460 0.9349539
102470 0.919599
102480 0.9288189
102490 0.9140818
102500 0.9163213
102510 0.9121913
102520 0.9172456
102530 0.9198811
102540 0.9149789
102550 0.9152402
102560 0.9087117
102570 0.913838
102580 0.9099144
102590 0.9042962
102600 0.9096537
102610 0.9128582
102620 0.8979633
102630 0.9034523
102640 0.8940186
102650 0.8927509
102660 0.9334946
102670 0.9231294
102680 0.9149655
102690 0.9060272
102700 0.9125583
102710 0.9109705
102720 0.9154221
102730 0.9064026
102740 0.9163364
102750 0.927955
102760 0.9211934
102770 0.9252502
102780 0.9156031
102790 0.8990991
102800 0.9075776
102810 0.914991
102820 0.9094553
102830 0.9118568
102840 0.9048379
102850 0.924598
102860 0.9219618
102870 0.9288974
102880 0.9323779
102890 0.9260771
102900 0.9146544
102910 0.9148012
102920 0.9195741
102930 0.915521
102940 0.9143062
102950 0.9190635
102960 0.9188359
102970 0.9208189
102980 0.9243362
102990 0.9054167
103000 0.9088495
103010 0.9164137
103020 0.9197716
103030 0.9021763
103040 0.9107148
103050 0.9098012
103060 0.9147141
103070 0.9265267
103080 0.9245288
103090 0.9300672
103100 0.9071439
103110 0.9027955
103120 0.907782
103130 0.9176539
103140 0.9106019
103150 0.9059328
103160 0.9162601
103170 0.9248806
103180 0.9265882
103190 0.9368793
103200 0.9377781
103210 0.9075457
103220 0.9109073
103230 0.9079834
103240 0.9122833
103250 0.895386
103260 0.884034
103270 0.886722
103280 0.8848959
103290 0.8791018
103300 0.8846321
103310 0.894351
103320 0.8996073
103330 0.9169481
103340 0.9098132
103350 0.8994575
103360 0.9019325
103370 0.8840803
103380 0.896082
103390 0.8958602
103400 0.8924673
103410 0.8993142
103420 0.8851337
103430 0.8772109
103440 0.8819259
103450 0.8927611
103460 0.8898367
103470 0.8944948
103480 0.9021755
103490 0.8990837
103500 0.8851771
103510 0.8809897
103520 0.8785657
103530 0.8861499
103540 0.8838013
103550 0.899491
103560 0.8939854
103570 0.8887597
103580 0.8881471
103590 0.8941285
103600 0.8898868
103610 0.8965608
103620 0.884158
103630 0.8779943
103640 0.8833386
103650 0.8743758
103660 0.878414
103670 0.8753431
103680 0.8670434
103690 0.8853074
103700 0.8862807
103710 0.8781639
103720 0.8792719
103730 0.8977452
103740 0.8948551
103750 0.8902341
103760 0.8883455
103770 0.8964728
103780 0.9020419
103790 0.9044029
103800 0.8911751
103810 0.89641
103820 0.8888445
103830 0.9010539
103840 0.8954756
103850 0.9029819
103860 0.9007617
103870 0.9087967
103880 0.900193
103890 0.9033321
103900 0.9116506
103910 0.9142603
103920 0.8893473
103930 0.8760394
103940 0.8754231
103950 0.8818803
103960 0.8838359
103970 0.8852223
103980 0.8808706
103990 0.8808742
104000 0.9013054
104010 0.9182422
104020 0.9018452
104030 0.9011545
104040 0.8970103
104050 0.9059693
104060 0.9008117
104070 0.9041422
104080 0.8889028
104090 0.8876706
104100 0.900475
104110 0.8976251
104120 0.8952917
104130 0.8938725
104140 0.8951376
104150 0.876626
104160 0.8885013
104170 0.8921425
104180 0.9003971
104190 0.8805758
104200 0.8831419
104210 0.8720834
104220 0.883305
104230 0.8985611
104240 0.8883768
104250 0.8907132
104260 0.8840708
104270 0.878278
104280 0.8914965
104290 0.9054356
104300 0.9065183
104310 0.9000556
104320 0.8924115
104330 0.9018767
104340 0.8973993
104350 0.9069665
104360 0.9157252
104370 0.8937286
104380 0.8918473
104390 0.8853
104400 0.8843762
104410 0.9033732
104420 0.9034761
104430 0.8900647
104440 0.8814892
104450 0.8798475
104460 0.8817267
104470 0.8884679
104480 0.8927277
104490 0.877698
104500 0.8747419
104510 0.8618221
104520 0.8719938
104530 0.864961
104540 0.8924314
104550 0.8913382
104560 0.8914202
104570 0.8996664
104580 0.8964684
104590 0.883072
104600 0.8800349
104610 0.893823
104620 0.9031832
104630 0.9094247
104640 0.9018215
104650 0.9062855
104660 0.9070904
104670 0.9036905
104680 0.8900281
104690 0.8779735
104700 0.8886779
104710 0.8886953
104720 0.8953007
104730 0.8872203
104740 0.8853492
104750 0.869983
104760 0.8820459
104770 0.8844683
104780 0.8825847
104790 0.8827193
104800 0.8753163
104810 0.8909192
104820 0.9020088
104830 0.8968709
104840 0.8959812
104850 0.8946062
104860 0.9150712
104870 0.9036683
104880 0.8998454
104890 0.8987238
104900 0.8794276
104910 0.8757206
104920 0.8820112
104930 0.8939009
104940 0.8882315
104950 0.8845183
104960 0.8847487
104970 0.8843223
104980 0.8871205
104990 0.893445
105000 0.8815474
105010 0.8795426
105020 0.8954703
105030 0.9025882
105040 0.9059417
105050 0.8956351
105060 0.8862851
105070 0.8991178
105080 0.9123783
105090 0.920423
105100 0.9026104
105110 0.919685
105120 0.9295586
105130 0.9104003
105140 0.9208214
105150 0.9093936
105160 0.9125215
105170 0.9249989
105180 0.9109379
105190 0.9030344
105200 0.8925324
105210 0.8977287
105220 0.8915617
105230 0.8951907
105240 0.9052449
105250 0.9206405
105260 0.9214967
105270 0.9226744
105280 0.9146703
105290 0.9056742
105300 0.9226281
105310 0.9265398
105320 0.9384143
105330 0.9447609
105340 0.9473116
105350 0.9430172
105360 0.9344999
105370 0.9161832
105380 0.9152196
105390 0.9247738
105400 0.9110721
105410 0.9187994
105420 0.9189405
105430 0.9284161
105440 0.9287729
105450 0.9159402
105460 0.9163483
105470 0.9189272
105480 0.9288303
105490 0.9136668
105500 0.9224082
105510 0.903089
105520 0.8945411
105530 0.907077
105540 0.9144354
105550 0.8995001
105560 0.9091569
105570 0.907626
105580 0.9039693
105590 0.9217575
105600 0.9267442
105610 0.9262658
105620 0.9095967
105630 0.922962
105640 0.9363518
105650 0.9263643
105660 0.9373705
105670 0.9342728
105680 0.9167788
105690 0.9266877
105700 0.9234992
105710 0.9272862
105720 0.9330304
105730 0.9372052
105740 0.9418588
105750 0.9504011
105760 0.9497567
105770 0.9461361
105780 0.9544383
105790 0.9536216
105800 0.9619023
105810 0.9573701
105820 0.9684086
105830 0.970693
105840 0.9617879
105850 0.9601724
105860 0.9432454
105870 0.9506556
105880 0.9404338
105890 0.9425412
105900 0.9456993
105910 0.9501567
105920 0.9495692
105930 0.9428954
105940 0.9435115
105950 0.9447348
105960 0.9375821
105970 0.930132
105980 0.9386197
105990 0.938277
106000 0.9292989
106010 0.9365315
106020 0.9372162
106030 0.9338827
106040 0.9314981
106050 0.9386591
106060 0.943069
106070 0.9308423
106080 0.9266808
106090 0.9293876
106100 0.9195342
106110 0.90591
106120 0.9077638
106130 0.9239186
106140 0.9217554
106150 0.9180909
106160 0.9332088
106170 0.9422008
106180 0.9444031
106190 0.9241915
106200 0.930675
106210 0.9238546
106220 0.9334031
106230 0.9281869
106240 0.9162394
106250 0.9229209
106260 0.9268944
106270 0.9350445
106280 0.9183021
106290 0.9203116
106300 0.9219438
106310 0.9349942
106320 0.9420168
106330 0.9396181
106340 0.9341907
106350 0.9337982
106360 0.9184005
106370 0.9285703
106380 0.923299
106390 0.9227338
106400 0.9155512
106410 0.9180623
106420 0.9103251
106430 0.9057322
106440 0.9004087
106450 0.9144247
106460 0.9015429
106470 0.8928383
106480 0.8993304
106490 0.9009822
106500 0.8943878
106510 0.8833111
106520 0.8909637
106530 0.8977557
106540 0.8822993
106550 0.8950014
106560 0.8945768
106570 0.8932812
106580 0.8817289
106590 0.872001
106600 0.8861739
106610 0.8807184
106620 0.8889148
106630 0.9011178
106640 0.9085346
106650 0.9111277
106660 0.909963
106670 0.899352
106680 0.8844891
106690 0.8862137
106700 0.8948467
106710 0.8965558
106720 0.9047484
106730 0.8904131
106740 0.8777535
106750 0.8871976
106760 0.9016309
106770 0.89506
106780 0.9005261
106790 0.8995676
106800 0.9091856
106810 0.889689
106820 0.8918061
106830 0.8887616
106840 0.8840146
106850 0.8821788
106860 0.8961756
106870 0.9104197
106880 0.9275703
106890 0.9348847
106900 0.9313909
106910 0.9323587
106920 0.9167809
106930 0.910406
106940 0.9291302
106950 0.9397359
106960 0.9318557
106970 0.9236094
106980 0.9223864
106990 0.9298669
107000 0.9280586
107010 0.926648
107020 0.9139912
107030 0.8987756
107040 0.8969337
107050 0.9002018
107060 0.9138376
107070 0.916719
107080 0.9120243
107090 0.8989236
107100 0.9039102
107110 0.9162529
107120 0.9271753
107130 0.9332967
107140 0.9311191
107150 0.9286926
107160 0.9297991
107170 0.9218879
107180 0.9179174
107190 0.9091586
107200 0.9067734
107210 0.9060177
107220 0.9044672
107230 0.904428
107240 0.8966884
107250 0.9060559
107260 0.8952339
107270 0.8872791
107280 0.8892877
107290 0.8810496
107300 0.8883249
107310 0.8975515
107320 0.8919697
107330 0.900134
107340 0.9055449
107350 0.9071394
107360 0.9087954
107370 0.9161777
107380 0.9237321
107390 0.9187142
107400 0.9148058
107410 0.9214945
107420 0.9271478
107430 0.9411567
107440 0.9353691
107450 0.9192593
107460 0.9169727
107470 0.9103408
107480 0.9250363
107490 0.9129633
107500 0.90129
107510 0.8988034
107520 0.9115066
107530 0.9094033
107540 0.9167199
107550 0.9000752
107560 0.9028243
107570 0.9162362
107580 0.9097047
107590 0.8955123
107600 0.8943959
107610 0.9095874
107620 0.910293
107630 0.9059355
107640 0.9143443
107650 0.9088439
107660 0.9173462
107670 0.9062519
107680 0.888606
107690 0.8882454
107700 0.8893303
107710 0.8990092
107720 0.9003165
107730 0.9093508
107740 0.9271633
107750 0.9235467
107760 0.9316465
107770 0.9251279
107780 0.9080228
107790 0.9168693
107800 0.9178473
107810 0.9163691
107820 0.9237084
107830 0.9230146
107840 0.9181521
107850 0.9250681
107860 0.9186462
107870 0.9243895
107880 0.9102305
107890 0.9113842
107900 0.9164619
107910 0.9173218
107920 0.9118968
107930 0.9043449
107940 0.9055269
107950 0.8974998
107960 0.9067433
107970 0.8906612
107980 0.9035831
107990 0.9176185
108000 0.90578
108010 0.9102228
108020 0.9079064
108030 0.912083
108040 0.8984422
108050 0.9048008
108060 0.908837
108070 0.8912361
108080 0.906802
108090 0.9212568
108100 0.9061948
108110 0.8987088
108120 0.8918096
108130 0.887264
108140 0.8837088
108150 0.8864189
108160 0.8850902
108170 0.893537
108180 0.9079453
108190 0.9254503
108200 0.9270671
108210 0.9156875
108220 0.9057925
108230 0.8984764
108240 0.8951985
108250 0.8867565
108260 0.896547
108270 0.9177606
108280 0.9121601
108290 0.9315994
108300 0.918605
108310 0.9211636
108320 0.9203573
108330 0.9062361
108340 0.9035054
108350 0.8972483
108360 0.8978842
108370 0.8953994
108380 0.9021458
108390 0.88228
108400 0.8924575
108410 0.8822841
108420 0.8757324
108430 0.8905765
108440 0.8999808
108450 0.9088492
108460 0.8883142
108470 0.9060147
108480 0.91019
108490 0.9012688
108500 0.8994571
108510 0.8970274
108520 0.9132442
108530 0.9307933
108540 0.919112
108550 0.9209914
108560 0.9302794
108570 0.9304721
108580 0.9334902
108590 0.9152067
108600 0.912821
108610 0.9084563
108620 0.9140248
108630 0.9231964
108640 0.9216829
108650 0.9260272
108660 0.935465
108670 0.9257426
108680 0.9258364
108690 0.9157986
108700 0.9120634
108710 0.9114965
108720 0.9064193
108730 0.9128077
108740 0.9173869
108750 0.9278682
108760 0.9375531
108770 0.9400007
108780 0.932652
108790 0.9257091
108800 0.9207634
108810 0.9010406
108820 0.8885912
108830 0.8871735
108840 0.8791636
108850 0.886925
108860 0.8709426
108870 0.8681731
108880 0.8816693
108890 0.8920362
108900 0.8794743
108910 0.8794971
108920 0.880367
108930 0.8960928
108940 0.8951994
108950 0.896324
108960 0.8836151
108970 0.8736343
108980 0.8641476
108990 0.8667837
109000 0.8858127
109010 0.8783352
109020 0.8859698
109030 0.8874648
109040 0.8689935
109050 0.8846043
109060 0.8833254
109070 0.8919371
109080 0.898245
109090 0.9104821
109100 0.917084
109110 0.9148394
109120 0.9240821
109130 0.9184843
109140 0.9266046
109150 0.9318581
109160 0.9192457
109170 0.8948058
109180 0.8932977
109190 0.8964961
109200 0.9073372
109210 0.9023184
109220 0.899026
109230 0.8996847
109240 0.8934793
109250 0.9049097
109260 0.9045342
109270 0.8987441
109280 0.8970299
109290 0.892749
109300 0.89201
109310 0.8931272
109320 0.8871768
109330 0.8823594
109340 0.8828131
109350 0.8972479
109360 0.9082239
109370 0.9062653
109380 0.9064093
109390 0.9107927
109400 0.9004715
109410 0.9078052
109420 0.8932415
109430 0.8999784
109440 0.9183429
109450 0.9184398
109460 0.9118775
109470 0.9114315
109480 0.8979326
109490 0.9096345
109500 0.9192704
109510 0.9217666
109520 0.9141886
109530 0.9097074
109540 0.9172429
109550 0.922482
109560 0.9291739
109570 0.9175574
109580 0.9244274
109590 0.9129506
109600 0.8993575
109610 0.9074811
109620 0.9144171
109630 0.9110771
109640 0.9320896
109650 0.9312567
109660 0.9337925
109670 0.9324771
109680 0.9196625
109690 0.9136938
109700 0.9152092
109710 0.9261327
109720 0.935163
109730 0.927467
109740 0.9233643
109750 0.9312305
109760 0.939347
109770 0.9400803
109780 0.9191842
109790 0.9216747
109800 0.9107715
109810 0.9100415
109820 0.9064507
109830 0.8936859
109840 0.9077256
109850 0.931792
109860 0.9370876
109870 0.9414102
109880 0.9297317
109890 0.9220713
109900 0.9272149
109910 0.9385747
109920 0.9360807
109930 0.9339298
109940 0.9235022
109950 0.9291551
109960 0.9243698
109970 0.9309702
109980 0.9409791
109990 0.9267599
110000 0.9201954
110010 0.9204245
110020 0.9295443
110030 0.9297274
110040 0.9222397
110050 0.9285201
110060 0.9425781
110070 0.9360228
110080 0.9385896
110090 0.9251726
110100 0.9296086
110110 0.9359211
110120 0.9331114
110130 0.9365007
110140 0.9366587
110150 0.9174744
110160 0.9011381
110170 0.9050716
110180 0.914862
110190 0.9282024
110200 0.9379037
110210 0.921689
110220 0.936685
110230 0.9271147
110240 0.931732
110250 0.9270486
110260 0.9293451
110270 0.9247383
110280 0.9069341
110290 0.9217211
110300 0.9200667
110310 0.9112638
110320 0.9112549
110330 0.9108704
110340 0.9194139
110350 0.8982032
110360 0.9000012
110370 0.9030728
110380 0.9194959
110390 0.9131266
110400 0.9070128
110410 0.9013068
110420 0.9092981
110430 0.9186984
110440 0.8961649
110450 0.8895338
110460 0.9072637
110470 0.9125916
110480 0.9222834
110490 0.9243567
110500 0.9183737
110510 0.9108517
110520 0.913634
110530 0.9270725
110540 0.9262041
110550 0.9453064
110560 0.9291258
110570 0.9284571
110580 0.9175521
110590 0.9110188
110600 0.9160322
110610 0.9236102
110620 0.9314309
110630 0.9450009
110640 0.9364436
110650 0.9334049
110660 0.9181464
110670 0.9187662
110680 0.9184167
110690 0.90913
110700 0.9037746
110710 0.9090532
110720 0.90654
110730 0.9064515
110740 0.9007865
110750 0.9020576
110760 0.8957384
110770 0.8966727
110780 0.907654
110790 0.915243
110800 0.9136353
110810 0.9140796
110820 0.9213335
110830 0.925097
110840 0.9128118
110850 0.9274316
110860 0.9310387
110870 0.9288797
110880 0.9499985
110890 0.9484708
110900 0.9342086
110910 0.943591
110920 0.9181929
110930 0.9200134
110940 0.927539
110950 0.9334764
110960 0.9303347
110970 0.9183659
110980 0.918115
110990 0.9350949
111000 0.9428474
111010 0.9402694
111020 0.9351665
111030 0.9153528
111040 0.9205495
111050 0.9358917
111060 0.9224933
111070 0.9145921
111080 0.910303
111090 0.9191433
111100 0.905169
111110 0.9010704
111120 0.8981434
111130 0.8944609
111140 0.9061717
111150 0.903073
111160 0.9096352
111170 0.922866
111180 0.9092042
111190 0.8952612
111200 0.8845969
111210 0.8940605
111220 0.9078838
111230 0.9187786
111240 0.927592
111250 0.9280822
111260 0.928543
111270 0.9310672
111280 0.9188261
111290 0.9236559
111300 0.9218042
111310 0.933019
111320 0.9251776
111330 0.9225169
111340 0.9330357
111350 0.9298305
111360 0.903684
111370 0.9001716
111380 0.9130308
111390 0.9282718
111400 0.932581
111410 0.9322692
111420 0.9417861
111430 0.9423947
111440 0.9505835
111450 0.9447007
111460 0.9552571
111470 0.9521467
111480 0.9414315
111490 0.9244357
111500 0.9119601
111510 0.9364979
111520 0.9201859
111530 0.926062
111540 0.9117888
111550 0.9124936
111560 0.9148234
111570 0.9244726
111580 0.9270025
111590 0.9249028
111600 0.931564
111610 0.9256177
111620 0.9447253
111630 0.9332162
111640 0.9195894
111650 0.9215603
111660 0.9158652
111670 0.905517
111680 0.9087799
111690 0.9276551
111700 0.9343269
111710 0.940279
111720 0.9359852
111730 0.9433835
111740 0.9269445
111750 0.9194645
111760 0.9089811
111770 0.9072225
111780 0.9142821
111790 0.896975
111800 0.8914163
111810 0.8837448
111820 0.8784526
111830 0.8815025
111840 0.8859824
111850 0.8918012
111860 0.8951768
111870 0.895319
111880 0.9051571
111890 0.9221572
111900 0.9111955
111910 0.9161182
111920 0.9154969
111930 0.9250526
111940 0.9231101
111950 0.9304876
111960 0.928057
111970 0.9146307
111980 0.9237133
111990 0.9245948
112000 0.9302168
112010 0.9233092
112020 0.9298511
112030 0.9238495
112040 0.9174727
112050 0.9480265
112060 0.9491492
112070 0.9478514
112080 0.9463602
112090 0.9445965
112100 0.9307495
112110 0.9416115
112120 0.9430099
112130 0.9387084
112140 0.9494322
112150 0.9564917
112160 0.9553406
112170 0.9431581
112180 0.9430925
112190 0.9525679
112200 0.9480354
112210 0.9357934
112220 0.9496512
112230 0.9477652
112240 0.9351361
112250 0.9335149
112260 0.9329732
112270 0.9385327
112280 0.9210107
112290 0.936897
112300 0.9408583
112310 0.9342189
112320 0.9373835
112330 0.9289587
112340 0.9235879
112350 0.9194791
112360 0.9162731
112370 0.9191579
112380 0.9185116
112390 0.9416971
112400 0.9397757
112410 0.9296897
112420 0.9300947
112430 0.9422239
112440 0.9448504
112450 0.9581456
112460 0.9568226
112470 0.9497938
112480 0.941958
112490 0.9484628
112500 0.9410971
112510 0.9453826
112520 0.9411358
112530 0.9311106
112540 0.9366577
112550 0.9269303
112560 0.926046
112570 0.9328013
112580 0.9280716
112590 0.9183249
112600 0.9121176
112610 0.9052575
112620 0.9234793
112630 0.9166486
112640 0.9320352
112650 0.94298
112660 0.9412814
112670 0.9309292
112680 0.9387168
112690 0.9268788
112700 0.918437
112710 0.90266
112720 0.9130288
112730 0.9169722
112740 0.921277
112750 0.9346551
112760 0.9357425
112770 0.9162198
112780 0.8953626
112790 0.8915151
112800 0.8774326
112810 0.8997831
112820 0.8953586
112830 0.8860264
112840 0.8793771
112850 0.8895287
112860 0.9070647
112870 0.9007694
112880 0.9020737
112890 0.9055777
112900 0.9042967
112910 0.8992346
112920 0.9099518
112930 0.8981881
112940 0.8953237
112950 0.90014
112960 0.8984706
112970 0.9053637
112980 0.9027495
112990 0.9140834
113000 0.9090093
113010 0.908525
113020 0.9000423
113030 0.8907447
113040 0.8885523
113050 0.8887851
113060 0.8906169
113070 0.9013163
113080 0.9055766
113090 0.8972378
113100 0.9033353
113110 0.8963171
113120 0.9056791
113130 0.9164837
113140 0.9020936
113150 0.9011956
113160 0.9085479
113170 0.8890585
113180 0.901226
113190 0.8934577
113200 0.905336
113210 0.904617
113220 0.902734
113230 0.9090671
113240 0.9008661
113250 0.8922256
113260 0.8960001
113270 0.8919652
113280 0.9024649
113290 0.9025362
113300 0.9163334
113310 0.9294913
113320 0.9241428
113330 0.9197773
113340 0.9229972
113350 0.9223602
113360 0.9391057
113370 0.9249814
113380 0.927286
113390 0.9297335
113400 0.94006
113410 0.9133971
113420 0.9065668
113430 0.9061506
113440 0.9041366
113450 0.914169
113460 0.9097641
113470 0.8996212
113480 0.893953
113490 0.9026536
113500 0.9054469
113510 0.8967166
113520 0.8924569
113530 0.8954252
113540 0.8900093
113550 0.9041619
113560 0.8995585
113570 0.9039769
113580 0.911877
113590 0.8935541
113600 0.8664572
113610 0.8809501
113620 0.8893667
113630 0.890964
113640 0.8985964
113650 0.917347
113660 0.9079683
113670 0.9292781
113680 0.9260498
113690 0.915505
113700 0.9269127
113710 0.9354511
113720 0.927321
113730 0.9205044
113740 0.9099385
113750 0.9019935
113760 0.9109702
113770 0.9190816
113780 0.9080105
113790 0.9149671
113800 0.916427
113810 0.9235136
113820 0.9255929
113830 0.9190635
113840 0.918741
113850 0.9110666
113860 0.9219146
113870 0.9231346
113880 0.9234444
113890 0.9411247
113900 0.9250312
113910 0.9260479
113920 0.9121221
113930 0.9180505
113940 0.9248365
113950 0.9339858
113960 0.9276847
113970 0.9296313
113980 0.924878
113990 0.924216
114000 0.9214776
114010 0.9159645
114020 0.9203176
114030 0.9016133
114040 0.8980932
114050 0.9154469
114060 0.9047742
114070 0.890891
114080 0.8982473
114090 0.8952152
114100 0.9086643
114110 0.9062525
114120 0.8984994
114130 0.9055007
114140 0.9133596
114150 0.9029003
114160 0.8928707
114170 0.8839847
114180 0.882746
114190 0.8867076
114200 0.8992885
114210 0.9113118
114220 0.9097791
114230 0.9160005
114240 0.9232442
114250 0.9320456
114260 0.9380908
114270 0.9311982
114280 0.9256237
114290 0.930638
114300 0.9297717
114310 0.9352313
114320 0.929111
114330 0.9151027
114340 0.913406
114350 0.9224227
114360 0.9192262
114370 0.922372
114380 0.9230897
114390 0.9123318
114400 0.9135358
114410 0.9120088
114420 0.9174684
114430 0.9126891
114440 0.9180812
114450 0.9214624
114460 0.9243532
114470 0.9274076
114480 0.9187209
114490 0.9211249
114500 0.9172842
114510 0.9161501
114520 0.9099523
114530 0.9107227
114540 0.9195216
114550 0.9280264
114560 0.9138596
114570 0.9191524
114580 0.9140251
114590 0.9093224
114600 0.9092705
114610 0.9004139
114620 0.8947985
114630 0.8896034
114640 0.9006837
114650 0.9010193
114660 0.9060976
114670 0.9041605
114680 0.8937879
114690 0.8951277
114700 0.9068189
114710 0.9033713
114720 0.9028192
114730 0.9012654
114740 0.91023
114750 0.9085097
114760 0.9185259
114770 0.9172803
114780 0.9228113
114790 0.9268853
114800 0.9274332
114810 0.9266648
114820 0.92685
114830 0.9287928
114840 0.9456972
114850 0.9392242
114860 0.9336599
114870 0.9354009
114880 0.9374044
114890 0.938139
114900 0.9362368
114910 0.9507131
114920 0.948519
114930 0.951442
114940 0.9467694
114950 0.9461222
114960 0.9295676
114970 0.9319144
114980 0.9431387
114990 0.9258808
115000 0.9230021
115010 0.9342367
115020 0.9238573
115030 0.9381583
115040 0.9346236
115050 0.9204285
115060 0.9092512
115070 0.9142721
115080 0.9311512
115090 0.9249331
115100 0.9326076
115110 0.9369993
115120 0.9555198
115130 0.9484383
115140 0.9512551
115150 0.9436214
115160 0.9475982
115170 0.9486359
115180 0.949719
115190 0.9538594
115200 0.9593821
115210 0.9587874
115220 0.9532841
115230 0.9551995
115240 0.9694434
115250 0.982677
115260 0.9736139
115270 0.9716734
115280 0.9547148
115290 0.9557508
115300 0.9489546
115310 0.9496619
115320 0.951335
115330 0.9354927
115340 0.9276206
115350 0.9314093
115360 0.9285723
115370 0.9276241
115380 0.9282984
115390 0.9406099
115400 0.9289562
115410 0.9200032
115420 0.9280838
115430 0.9227679
115440 0.9202777
115450 0.9237396
115460 0.9214485
115470 0.9170413
115480 0.9316889
115490 0.9417706
115500 0.9460136
115510 0.9361523
115520 0.9284874
115530 0.923282
115540 0.9130257
115550 0.9118195
115560 0.9088918
115570 0.901462
115580 0.8962017
115590 0.9039175
115600 0.9110351
115610 0.9256127
115620 0.9366913
115630 0.9321502
115640 0.9263571
115650 0.9123617
115660 0.9160048
115670 0.9310012
115680 0.921237
115690 0.9366301
115700 0.936387
115710 0.9179885
115720 0.914682
115730 0.9267255
115740 0.9290721
115750 0.9318948
115760 0.9261281
115770 0.9285055
115780 0.9359701
115790 0.9391387
115800 0.9308024
115810 0.9171594
115820 0.9205838
115830 0.9376514
115840 0.9524322
115850 0.9546313
115860 0.946838
115870 0.954673
115880 0.9358207
115890 0.9267076
115900 0.9436839
115910 0.9372124
115920 0.9374199
115930 0.9328728
115940 0.9536549
115950 0.9469935
115960 0.937488
115970 0.939097
115980 0.9581459
115990 0.9422765
116000 0.9338256
116010 0.9190211
116020 0.9156227
116030 0.9325202
116040 0.9240309
116050 0.9103549
116060 0.8920461
116070 0.902104
116080 0.9152327
116090 0.9203556
116100 0.9402317
116110 0.9503334
116120 0.9607394
116130 0.96237
116140 0.9533587
116150 0.9548339
116160 0.9323447
116170 0.9385435
116180 0.9357911
116190 0.9403586
116200 0.9376152
116210 0.9512736
116220 0.9452631
116230 0.9411324
116240 0.9490641
116250 0.9335244
116260 0.937555
116270 0.9574368
116280 0.952574
116290 0.9455487
116300 0.9483443
116310 0.9444692
116320 0.9480885
116330 0.9394816
116340 0.9203919
116350 0.9138376
116360 0.9107732
116370 0.9045625
116380 0.9038241
116390 0.9065285
116400 0.9164444
116410 0.91344
116420 0.9203802
116430 0.9202135
116440 0.927955
116450 0.9401692
116460 0.9541087
116470 0.9582914
116480 0.9468092
116490 0.9568068
116500 0.9492712
116510 0.9483387
116520 0.9442772
116530 0.9603661
116540 0.9818218
116550 0.9724702
116560 0.9537969
116570 0.9503977
116580 0.9448686
116590 0.9545422
116600 0.9466615
116610 0.9480686
116620 0.9428425
116630 0.9392869
116640 0.9569713
116650 0.9510008
116660 0.9707064
116670 0.9545252
116680 0.9489703
116690 0.9555601
116700 0.9414862
116710 0.9471495
116720 0.9587085
116730 0.9480467
116740 0.9397545
116750 0.9319833
116760 0.9409882
116770 0.9399239
116780 0.9372066
116790 0.9424839
116800 0.9323076
116810 0.9367535
116820 0.9370302
116830 0.9406235
116840 0.9514551
116850 0.9562362
116860 0.9678295
116870 0.9537717
116880 0.9554424
116890 0.9334205
116900 0.9267359
116910 0.9407879
116920 0.9451071
116930 0.9499926
116940 0.9416823
116950 0.9417197
116960 0.9424416
116970 0.9277954
116980 0.9261379
116990 0.9361604
117000 0.9230478
117010 0.919692
117020 0.9305668
117030 0.9354442
117040 0.931365
117050 0.9323637
117060 0.9224074
117070 0.9254729
117080 0.918133
117090 0.9230399
117100 0.9367309
117110 0.9437215
117120 0.9456841
117130 0.9262832
117140 0.9311523
117150 0.9297214
117160 0.9422297
117170 0.9338849
117180 0.9242483
117190 0.922973
117200 0.9305314
117210 0.9162432
117220 0.8983688
117230 0.9035354
117240 0.9168847
117250 0.9242502
117260 0.9268276
117270 0.9261754
117280 0.9317758
117290 0.933937
117300 0.9505209
117310 0.9558315
117320 0.957298
117330 0.9439535
117340 0.9390904
117350 0.9417769
117360 0.9447424
117370 0.9653853
117380 0.9523928
117390 0.9555254
117400 0.9433925
117410 0.9426845
117420 0.95521
117430 0.9449844
117440 0.9554678
117450 0.9484006
117460 0.9634507
117470 0.9342519
117480 0.9244536
117490 0.940292
117500 0.9468007
117510 0.9437438
117520 0.9529883
117530 0.9514468
117540 0.9396414
117550 0.9206082
117560 0.9262796
117570 0.9283279
117580 0.9223879
117590 0.941088
117600 0.9259888
117610 0.9152254
117620 0.9244425
117630 0.9366071
117640 0.9483861
117650 0.938565
117660 0.9499146
117670 0.9378181
117680 0.9536051
117690 0.9545742
117700 0.9339594
117710 0.9523128
117720 0.9391724
117730 0.950034
117740 0.9534585
117750 0.9655567
117760 0.9638946
117770 0.9611511
117780 0.9642423
117790 0.9616714
117800 0.9557512
117810 0.9544464
117820 0.9513061
117830 0.9301077
117840 0.9261975
117850 0.9278492
117860 0.9190232
117870 0.911007
117880 0.9157605
117890 0.9335935
117900 0.9393817
117910 0.9470621
117920 0.9499971
117930 0.944746
117940 0.9404002
117950 0.9358989
117960 0.9389168
117970 0.9284707
117980 0.9373363
117990 0.9376253
118000 0.930367
118010 0.928519
118020 0.9385316
118030 0.9229368
118040 0.9205884
118050 0.9254833
118060 0.9133003
118070 0.9002776
118080 0.9086418
118090 0.9294972
118100 0.914026
118110 0.9173838
118120 0.9210887
118130 0.9205548
118140 0.9255419
118150 0.9202835
118160 0.932139
118170 0.9312539
118180 0.9379565
118190 0.9174344
118200 0.934565
118210 0.9302911
118220 0.9437134
118230 0.9532444
118240 0.9559261
118250 0.9380633
118260 0.9405987
118270 0.9382699
118280 0.9338874
118290 0.9453198
118300 0.9334823
118310 0.9247113
118320 0.9279987
118330 0.9213383
118340 0.9007114
118350 0.9040799
118360 0.9072094
118370 0.9270901
118380 0.9151747
118390 0.918299
118400 0.9103003
118410 0.917762
118420 0.9126837
118430 0.9174901
118440 0.9094724
118450 0.927667
118460 0.9262894
118470 0.9203656
118480 0.9219983
118490 0.9093959
118500 0.9031435
118510 0.9077035
118520 0.9175362
118530 0.9374988
118540 0.9397863
118550 0.9473403
118560 0.9375064
118570 0.938848
118580 0.9398512
118590 0.9403669
118600 0.9497894
118610 0.935227
118620 0.9356239
118630 0.9515038
118640 0.9517458
118650 0.9460766
118660 0.9522007
118670 0.9456223
118680 0.9371156
118690 0.9531268
118700 0.9441338
118710 0.9454296
118720 0.9452039
118730 0.9339435
118740 0.9258859
118750 0.9291134
118760 0.9210797
118770 0.9104783
118780 0.9186634
118790 0.9155931
118800 0.9214536
118810 0.9390654
118820 0.9372803
118830 0.9425324
118840 0.9398745
118850 0.9362919
118860 0.9134561
118870 0.9097735
118880 0.8945498
118890 0.8991162
118900 0.9015588
118910 0.9120899
118920 0.9130231
118930 0.9195244
118940 0.9216403
118950 0.9320059
118960 0.9351856
118970 0.9386745
118980 0.9289293
118990 0.9159708
119000 0.9168674
119010 0.924187
119020 0.9244021
119030 0.9240794
119040 0.9191632
119050 0.9219912
119060 0.9197587
119070 0.9199497
119080 0.9223838
119090 0.9180497
119100 0.9268138
119110 0.9262822
119120 0.9003425
119130 0.9073528
119140 0.9006046
119150 0.9089701
119160 0.9037675
119170 0.9108508
119180 0.9070824
119190 0.9083346
119200 0.9068085
119210 0.8942583
119220 0.902807
119230 0.9259288
119240 0.941276
119250 0.9247993
119260 0.926802
119270 0.9296324
119280 0.9164651
119290 0.9070882
119300 0.8957183
119310 0.9172315
119320 0.902705
119330 0.9070832
119340 0.8960394
119350 0.9051296
119360 0.906939
119370 0.9012167
119380 0.9022648
119390 0.8981937
119400 0.8958365
119410 0.8950289
119420 0.9033303
119430 0.9067905
119440 0.8998755
119450 0.9088883
119460 0.9073158
119470 0.9055367
119480 0.897356
119490 0.9097856
119500 0.9139677
119510 0.9246617
119520 0.93779
119530 0.9231358
119540 0.9186487
119550 0.9213661
119560 0.9348006
119570 0.9498599
119580 0.9395658
119590 0.9293622
119600 0.914178
119610 0.93009
119620 0.9345173
119630 0.9172757
119640 0.9183846
119650 0.9269577
119660 0.9286097
119670 0.9334996
119680 0.9381773
119690 0.9494336
119700 0.9337327
119710 0.9369358
119720 0.9454162
119730 0.9605915
119740 0.9467946
119750 0.9446685
119760 0.9533868
119770 0.9441426
119780 0.9616978
119790 0.9425182
119800 0.9377038
119810 0.9455074
119820 0.931614
119830 0.9436415
119840 0.949533
119850 0.9444488
119860 0.9545467
119870 0.9503666
119880 0.9582767
119890 0.9527161
119900 0.9304907
119910 0.9343547
119920 0.9374817
119930 0.9282312
119940 0.9266475
119950 0.9178904
119960 0.9139717
119970 0.9221811
119980 0.906545
119990 0.9063969
120000 0.9156466
120010 0.9101395
120020 0.9119852
120030 0.9110215
120040 0.9137664
120050 0.9042392
120060 0.905221
120070 0.9143463
120080 0.9179473
120090 0.9180674
120100 0.9226552
120110 0.9306676
120120 0.9231741
120130 0.918506
120140 0.9232431
120150 0.9346055
120160 0.9374236
120170 0.9191008
120180 0.9161907
120190 0.9330019
120200 0.9290678
120210 0.9206754
120220 0.910298
120230 0.9125947
120240 0.9150474
120250 0.9209227
120260 0.9132421
120270 0.907481
120280 0.9157152
120290 0.9266961
120300 0.9268157
120310 0.9204637
120320 0.9265158
120330 0.916463
120340 0.9036981
120350 0.9201626
120360 0.9213909
120370 0.9230736
120380 0.9150932
120390 0.9018914
120400 0.9054722
120410 0.9001767
120420 0.897959
120430 0.8901294
120440 0.9035161
120450 0.9017715
120460 0.9067214
120470 0.903986
120480 0.9115461
120490 0.9119422
120500 0.9217274
120510 0.911512
120520 0.903412
120530 0.9194592
120540 0.9110174
120550 0.9027112
120560 0.8946955
120570 0.8944041
120580 0.9164922
120590 0.9298127
120600 0.9250621
120610 0.9241095
120620 0.9290612
120630 0.9438294
120640 0.9506272
120650 0.949211
120660 0.9509847
120670 0.9428451
120680 0.9312699
120690 0.9384663
120700 0.9235911
120710 0.9401643
120720 0.9368201
120730 0.9499632
120740 0.9258992
120750 0.9305379
120760 0.9172345
120770 0.9248013
120780 0.9294594
120790 0.9247293
120800 0.9114935
120810 0.9092869
120820 0.9057228
120830 0.9050025
120840 0.9077127
120850 0.9196514
120860 0.90945
120870 0.9007196
120880 0.8972578
120890 0.9092776
120900 0.9269273
120910 0.9192409
120920 0.9161309
120930 0.9234424
120940 0.9326153
120950 0.9449372
120960 0.9315408
120970 0.9357457
120980 0.9284529
120990 0.9275194
121000 0.9195653
121010 0.9259031
121020 0.9251249
121030 0.9210855
121040 0.9268903
121050 0.9332895
121060 0.9380901
121070 0.9199525
121080 0.932744
121090 0.9400173
121100 0.9314332
121110 0.9224057
121120 0.9192775
121130 0.9063386
121140 0.8922788
121150 0.8975004
121160 0.9105538
121170 0.9065363
121180 0.9158949
121190 0.8968439
121200 0.9132141
121210 0.9291276
121220 0.9265447
121230 0.9091011
121240 0.9247923
121250 0.9324208
121260 0.9202394
121270 0.9289309
121280 0.9182382
121290 0.9179813
121300 0.9333667
121310 0.9315786
121320 0.9186625
121330 0.9265016
121340 0.9361324
121350 0.9411002
121360 0.9347985
121370 0.943524
121380 0.9285859
121390 0.9280295
121400 0.9415076
121410 0.9238262
121420 0.9453729
121430 0.942176
121440 0.9178232
121450 0.9076825
121460 0.9053589
121470 0.901647
121480 0.902228
121490 0.9131793
121500 0.9028138
121510 0.8934426
121520 0.8945518
121530 0.8996785
121540 0.8764672
121550 0.8870634
121560 0.8969377
121570 0.883559
121580 0.8963931
121590 0.8939548
121600 0.8921224
121610 0.9010711
121620 0.9076524
121630 0.898135
121640 0.902555
121650 0.9090558
121660 0.9211939
121670 0.9178404
121680 0.9251037
121690 0.9206128
121700 0.9234231
121710 0.9255517
121720 0.9287215
121730 0.918375
121740 0.9174564
121750 0.9160042
121760 0.9163284
121770 0.9278947
121780 0.9321806
121790 0.9193802
121800 0.9061836
121810 0.9154038
121820 0.9043663
121830 0.9032447
121840 0.9084699
121850 0.9141719
121860 0.9156442
121870 0.9105533
121880 0.9025802
121890 0.9000723
121900 0.9055426
121910 0.8984231
121920 0.921979
121930 0.9077991
121940 0.905167
121950 0.9242725
121960 0.9225314
121970 0.9126538
121980 0.9113686
121990 0.9148783
122000 0.919104
122010 0.9355406
122020 0.9382037
122030 0.9398887
122040 0.92472
122050 0.9306602
122060 0.9281072
122070 0.92935
122080 0.9270263
122090 0.9129986
122100 0.9098634
122110 0.9161555
122120 0.9151772
122130 0.925801
122140 0.9172273
122150 0.9134211
122160 0.9132481
122170 0.9097762
122180 0.9197263
122190 0.9110404
122200 0.8989026
122210 0.8960119
122220 0.8932564
122230 0.8923438
122240 0.8913723
122250 0.8746051
122260 0.8756166
122270 0.8810315
122280 0.8748983
122290 0.884598
122300 0.8733972
122310 0.8914472
122320 0.8864413
122330 0.8878833
122340 0.8787571
122350 0.8727366
122360 0.8787343
122370 0.8912895
122380 0.8945023
122390 0.897319
122400 0.9019643
122410 0.9026618
122420 0.8938725
122430 0.9043752
122440 0.8962861
122450 0.890613
122460 0.8922251
122470 0.8903679
122480 0.8798054
122490 0.89938
122500 0.9112545
122510 0.9153605
122520 0.914453
122530 0.9041888
122540 0.9057281
122550 0.914427
122560 0.9107821
122570 0.9112498
122580 0.8934767
122590 0.8960717
122600 0.9224913
122610 0.9199518
122620 0.9026302
122630 0.9043201
122640 0.8985623
122650 0.9025234
122660 0.9022598
122670 0.9034963
122680 0.9135859
122690 0.9111742
122700 0.9094092
122710 0.9091405
122720 0.9140644
122730 0.9001121
122740 0.9063319
122750 0.9078435
122760 0.8950422
122770 0.8957307
122780 0.9001182
122790 0.8973185
122800 0.9003491
122810 0.8856149
122820 0.881918
122830 0.8846396
122840 0.8943377
122850 0.8935007
122860 0.9090105
122870 0.9097531
122880 0.909192
122890 0.9154263
122900 0.9207174
122910 0.9067355
122920 0.9020204
122930 0.8923627
122940 0.9100541
122950 0.909793
122960 0.9012664
122970 0.8978904
122980 0.9051069
122990 0.9025337
123000 0.9042069
123010 0.9109805
123020 0.9000514
123030 0.899294
123040 0.9210603
123050 0.9184243
123060 0.9042658
123070 0.8998795
123080 0.9013857
123090 0.8948696
123100 0.897626
123110 0.9046841
123120 0.9073479
123130 0.9137018
123140 0.9033399
123150 0.8918936
123160 0.8862222
123170 0.880115
123180 0.8959246
123190 0.9059368
123200 0.909914
123210 0.8941405
123220 0.8790814
123230 0.8810615
123240 0.8898224
123250 0.9032419
123260 0.8735024
123270 0.8742545
123280 0.8691103
123290 0.8604572
123300 0.8811014
123310 0.8831479
123320 0.8804299
123330 0.8924235
123340 0.8762149
123350 0.8904104
123360 0.8872491
123370 0.8906652
123380 0.9012768
123390 0.9003428
123400 0.9095897
123410 0.904592
123420 0.9033375
123430 0.9157259
123440 0.9136808
123450 0.9073231
123460 0.9143009
123470 0.9242893
123480 0.9261607
123490 0.9291766
123500 0.9270871
123510 0.9142537
123520 0.9159704
123530 0.8979062
123540 0.9191943
123550 0.9226325
123560 0.9175557
123570 0.9131818
123580 0.9217927
123590 0.9193856
123600 0.9271817
123610 0.9288679
123620 0.9211603
123630 0.9310667
123640 0.9290155
123650 0.9268624
123660 0.906373
123670 0.9009726
123680 0.9100803
123690 0.9057716
123700 0.9038768
123710 0.9022188
123720 0.8872803
123730 0.8947319
123740 0.8838767
123750 0.8937351
123760 0.8843951
123770 0.8887268
123780 0.8885092
123790 0.8875268
123800 0.8830338
123810 0.8911308
123820 0.8913147
123830 0.9257723
123840 0.9158931
123850 0.9254217
123860 0.9164501
123870 0.9164368
123880 0.9160087
123890 0.9069923
123900 0.9103259
123910 0.9047132
123920 0.9088491
123930 0.9001209
123940 0.9097682
123950 0.9045691
123960 0.8988953
123970 0.8946069
123980 0.8853333
123990 0.8977813
124000 0.8966926
124010 0.8905205
124020 0.8969193
124030 0.9055626
124040 0.9057698
124050 0.9122775
124060 0.9231181
124070 0.9134293
124080 0.9059829
124090 0.9188794
124100 0.9289405
124110 0.9001899
124120 0.907608
124130 0.9298098
124140 0.9240698
124150 0.9242682
124160 0.9217833
124170 0.9288678
124180 0.9335516
124190 0.9496132
124200 0.9484914
124210 0.9423487
124220 0.9441592
124230 0.9454407
124240 0.9377492
124250 0.9298506
124260 0.9124196
124270 0.9249806
124280 0.9142276
124290 0.9102975
124300 0.911289
124310 0.9123395
124320 0.9230064
124330 0.9255646
124340 0.918653
124350 0.9148945
124360 0.9180557
124370 0.9256955
124380 0.9221588
124390 0.9249434
124400 0.9275573
124410 0.9302683
124420 0.9200734
124430 0.9233091
124440 0.9197515
124450 0.9212621
124460 0.9231465
124470 0.9248316
124480 0.9169517
124490 0.9242736
124500 0.9115358
124510 0.9076727
124520 0.9081773
124530 0.9110686
124540 0.9168622
124550 0.9306566
124560 0.9261786
124570 0.9360667
124580 0.9201664
124590 0.915783
124600 0.9142274
124610 0.911561
124620 0.9210081
124630 0.9064403
124640 0.9179569
124650 0.9166238
124660 0.9208355
124670 0.918624
124680 0.9285016
124690 0.9273773
124700 0.9230209
124710 0.9160069
124720 0.897955
124730 0.8969025
124740 0.8838174
124750 0.8993931
124760 0.9087589
124770 0.9108503
124780 0.9057053
124790 0.8992629
124800 0.8980539
124810 0.9062231
124820 0.8927231
124830 0.8980261
124840 0.8896078
124850 0.8886414
124860 0.8935696
124870 0.8977488
124880 0.890834
124890 0.9000599
124900 0.908761
124910 0.919576
124920 0.9191437
124930 0.9183045
124940 0.9140179
124950 0.9038124
124960 0.9119169
124970 0.9148601
124980 0.9224003
124990 0.9180874
125000 0.9009178
125010 0.9057295
125020 0.9069037
125030 0.910354
125040 0.9012446
125050 0.8879732
125060 0.8743517
125070 0.8858352
125080 0.891377
125090 0.8872496
125100 0.8776031
125110 0.8623283
125120 0.8703338
125130 0.8841311
125140 0.8849667
125150 0.8927535
125160 0.8992214
125170 0.9202474
125180 0.9107383
125190 0.8958521
125200 0.8878986
125210 0.8842796
125220 0.8880048
125230 0.8936226
125240 0.8860084
125250 0.8955756
125260 0.8917362
125270 0.8933497
125280 0.8860491
125290 0.8949848
125300 0.8940586
125310 0.9012807
125320 0.9012219
125330 0.907981
125340 0.8991082
125350 0.9021654
125360 0.8951389
125370 0.9021936
125380 0.8948249
125390 0.9029588
125400 0.9077529
125410 0.9097201
125420 0.9094537
125430 0.9097186
125440 0.9042065
125450 0.9250673
125460 0.9127959
125470 0.9108344
125480 0.9076173
125490 0.9149725
125500 0.8974625
125510 0.8984235
125520 0.8916577
125530 0.8966138
125540 0.8917699
125550 0.9030396
125560 0.8936002
125570 0.9058132
125580 0.9174444
125590 0.9116349
125600 0.9210475
125610 0.922972
125620 0.9100707
125630 0.9161666
125640 0.9044244
125650 0.9088717
125660 0.910655
125670 0.9122074
125680 0.9044239
125690 0.903833
125700 0.9020702
125710 0.9154196
125720 0.9124854
125730 0.9256275
125740 0.9118041
125750 0.9183626
125760 0.9188786
125770 0.9237731
125780 0.9280423
125790 0.9277073
125800 0.894994
125810 0.9048899
125820 0.9054569
125830 0.9134435
125840 0.9169851
125850 0.9260619
125860 0.905182
125870 0.9157118
125880 0.9007448
125890 0.9083273
125900 0.9316922
125910 0.9476312
125920 0.9580127
125930 0.9618211
125940 0.943195
125950 0.9317825
125960 0.9412579
125970 0.9504846
125980 0.9414101
125990 0.9337931
126000 0.9483907
126010 0.9349774
126020 0.934175
126030 0.9272144
126040 0.9343531
126050 0.9169394
126060 0.9083921
126070 0.9196283
126080 0.9155535
126090 0.9290536
126100 0.9309036
126110 0.9342535
126120 0.919296
126130 0.9291689
126140 0.9327944
126150 0.9423969
126160 0.9508954
126170 0.9378078
126180 0.939826
126190 0.949946
126200 0.9482376
126210 0.9326812
126220 0.9267776
126230 0.9368373
126240 0.9229744
126250 0.9314106
126260 0.9239386
126270 0.9403512
126280 0.9443456
126290 0.9427945
126300 0.9458491
126310 0.9397556
126320 0.931541
126330 0.9322481
126340 0.9255975
126350 0.926651
126360 0.9281481
126370 0.9259499
126380 0.9269589
126390 0.9224201
126400 0.9227599
126410 0.9273959
126420 0.9381208
126430 0.9311806
126440 0.9408728
126450 0.9301776
126460 0.9257421
126470 0.9307148
126480 0.9356219
126490 0.9486173
126500 0.9464031
126510 0.9541754
126520 0.9554201
126530 0.9559748
126540 0.9478174
126550 0.9562225
126560 0.9641955
126570 0.9590953
126580 0.9638793
126590 0.9653605
126600 0.9537166
126610 0.9501845
126620 0.9427423
126630 0.9448022
126640 0.9447008
126650 0.9503862
126660 0.9344513
126670 0.9515841
126680 0.9591548
126690 0.9438324
126700 0.9376048
126710 0.9535024
126720 0.9559397
126730 0.9466119
126740 0.9446961
126750 0.9492288
126760 0.9529752
126770 0.9612181
126780 0.9613465
126790 0.977642
126800 0.9645816
126810 0.95298
126820 0.9561136
126830 0.9451368
126840 0.9413221
126850 0.9451216
126860 0.9495105
126870 0.9562156
126880 0.9454042
126890 0.9320772
126900 0.9249601
126910 0.9369499
126920 0.9495431
126930 0.9400141
126940 0.9416941
126950 0.9668884
126960 0.9698628
126970 0.976522
126980 0.9704382
126990 0.9721193
127000 0.9651644
127010 0.9581711
127020 0.9589298
127030 0.9573417
127040 0.9507191
127050 0.9577992
127060 0.9520907
127070 0.9619139
127080 0.9587518
127090 0.9562887
127100 0.9678688
127110 0.961706
127120 0.9636912
127130 0.9510393
127140 0.9396224
127150 0.9293492
127160 0.9435133
127170 0.9524848
127180 0.944923
127190 0.9295439
127200 0.9269267
127210 0.9345269
127220 0.950477
127230 0.9475404
127240 0.9329928
127250 0.950999
127260 0.9561785
127270 0.9463689
127280 0.9537741
127290 0.9603776
127300 0.9600539
127310 0.9593878
127320 0.9696734
127330 0.9575439
127340 0.9718332
127350 0.9708697
127360 0.9773483
127370 0.9738744
127380 0.9721954
127390 0.9819708
127400 0.9705004
127410 0.9549308
127420 0.9603081
127430 0.9574796
127440 0.9422566
127450 0.9518745
127460 0.9345937
127470 0.9354223
127480 0.9418967
127490 0.9376357
127500 0.9396492
127510 0.9292502
127520 0.936678
127530 0.9416872
127540 0.9449104
127550 0.935379
127560 0.9413963
127570 0.9380791
127580 0.9352465
127590 0.9447741
127600 0.9468613
127610 0.9560154
127620 0.9530738
127630 0.9561474
127640 0.9531561
127650 0.9679949
127660 0.9645228
127670 0.9585916
127680 0.9552814
127690 0.9374503
127700 0.9374679
127710 0.9288342
127720 0.9454333
127730 0.9449736
127740 0.9445681
127750 0.9558105
127760 0.9586487
127770 0.9516543
127780 0.9451731
127790 0.942408
127800 0.9437769
127810 0.9337086
127820 0.9272758
127830 0.9290681
127840 0.9355595
127850 0.9385983
127860 0.9353873
127870 0.937468
127880 0.9423379
127890 0.9426311
127900 0.9584451
127910 0.9685107
127920 0.9618104
127930 0.9759269
127940 0.9776905
127950 0.9636726
127960 0.9536557
127970 0.9603282
127980 0.9581071
127990 0.9469202
128000 0.936402
128010 0.9406568
128020 0.9375964
128030 0.9576488
128040 0.9435813
128050 0.9358141
128060 0.936619
128070 0.9263471
128080 0.9253288
128090 0.9361391
128100 0.9366149
128110 0.9397447
128120 0.9438779
128130 0.9513578
128140 0.951566
128150 0.95647
128160 0.9566801
128170 0.9591908
128180 0.9552263
128190 0.9644158
128200 0.9608907
128210 0.9335536
128220 0.9360278
128230 0.9447566
128240 0.9492959
128250 0.9397656
128260 0.9353561
128270 0.9177986
128280 0.9278138
128290 0.9328086
128300 0.9278915
128310 0.9385524
128320 0.9295344
128330 0.9397938
128340 0.9486443
128350 0.9607134
128360 0.9453917
128370 0.9400002
128380 0.9397844
128390 0.9314085
128400 0.9323509
128410 0.9327543
128420 0.9262727
128430 0.9377435
128440 0.9505226
128450 0.9617856
128460 0.9572069
128470 0.9522975
128480 0.95072
128490 0.9478233
128500 0.9475263
128510 0.9513575
128520 0.9627099
128530 0.9551917
128540 0.9513655
128550 0.9534034
128560 0.9582654
128570 0.9611213
128580 0.969362
128590 0.967455
128600 0.9822486
128610 0.9776005
128620 0.9892253
128630 0.9865614
128640 0.9723887
128650 0.9837895
128660 0.966477
128670 0.9728481
128680 0.9768278
128690 0.9830633
128700 0.9782507
128710 0.9774793
128720 0.9688566
128730 0.969794
128740 0.9678013
128750 0.9597932
128760 0.9577207
128770 0.9574394
128780 0.9566591
128790 0.9535052
128800 0.9481108
128810 0.9482132
128820 0.9575716
128830 0.9471493
128840 0.939448
128850 0.9569583
128860 0.9347233
128870 0.9262639
128880 0.9296398
128890 0.954905
128900 0.9613615
128910 0.9511399
128920 0.9621625
128930 0.9527814
128940 0.9297063
128950 0.9402447
128960 0.9442115
128970 0.9491668
128980 0.9357939
128990 0.9293864
129000 0.9241539
129010 0.9370532
129020 0.9446378
129030 0.9356492
129040 0.9377461
129050 0.9306584
129060 0.942781
129070 0.9434657
129080 0.9463778
129090 0.9387862
129100 0.9334306
129110 0.9384286
129120 0.9192563
129130 0.9238209
129140 0.9164698
129150 0.923063
129160 0.9230299
129170 0.9275852
129180 0.9458113
129190 0.9317202
129200 0.9263544
129210 0.9320164
129220 0.9233648
129230 0.9259354
129240 0.9131457
129250 0.915483
129260 0.9164805
129270 0.916234
129280 0.9068884
129290 0.9298806
129300 0.9294576
129310 0.9359527
129320 0.9365714
129330 0.9246801
129340 0.9311805
129350 0.9310349
129360 0.9086271
129370 0.9051895
129380 0.9087573
129390 0.9176965
129400 0.9415742
129410 0.941377
129420 0.9434941
129430 0.9341883
129440 0.9309012
129450 0.9299157
129460 0.9302284
129470 0.9242966
129480 0.9309917
129490 0.94253
129500 0.9496637
129510 0.9424666
129520 0.9480563
129530 0.9469655
129540 0.9531832
129550 0.9623123
129560 0.9525239
129570 0.9303393
129580 0.9431002
129590 0.937866
129600 0.9302534
129610 0.934725
129620 0.9396279
129630 0.9337018
129640 0.929256
129650 0.914841
129660 0.9184721
129670 0.930185
129680 0.9310984
129690 0.9162576
129700 0.9271171
129710 0.9318467
129720 0.938834
129730 0.929724
129740 0.9246646
129750 0.9214621
129760 0.9233179
129770 0.9345017
129780 0.9196258
129790 0.9237008
129800 0.9207216
129810 0.9099253
129820 0.9179001
129830 0.9144086
129840 0.9164705
129850 0.9299976
129860 0.9089188
129870 0.9155518
129880 0.9042937
129890 0.8825318
129900 0.9046529
129910 0.9295477
129920 0.914395
129930 0.9214548
129940 0.9423883
129950 0.9383389
129960 0.9585986
129970 0.957373
129980 0.9442966
129990 0.9405562
130000 0.9473734
130010 0.9381342
130020 0.9399163
130030 0.9408389
130040 0.9387065
130050 0.9534173
130060 0.951522
130070 0.9506814
130080 0.9511315
130090 0.955837
130100 0.9420212
130110 0.9294388
130120 0.9385611
130130 0.9474874
130140 0.9506478
130150 0.9413336
130160 0.9331925
130170 0.9306541
130180 0.9422989
130190 0.947364
130200 0.9337535
130210 0.92943
130220 0.9426091
130230 0.9420035
130240 0.9389382
130250 0.9330302
130260 0.9316207
130270 0.9302009
130280 0.9494497
130290 0.9683544
130300 0.9448159
130310 0.9523317
130320 0.9497595
130330 0.9321286
130340 0.9343137
130350 0.9561734
130360 0.9589499
130370 0.9617245
130380 0.9463202
130390 0.9328853
130400 0.9339151
130410 0.9222418
130420 0.9247263
130430 0.930094
130440 0.930985
130450 0.9451391
130460 0.9363862
130470 0.9401306
130480 0.9182363
130490 0.9515024
130500 0.9542025
130510 0.9466841
130520 0.9505178
130530 0.9432963
130540 0.9560292
130550 0.9554332
130560 0.9573569
130570 0.9456602
130580 0.9460467
130590 0.9439437
130600 0.9362096
130610 0.9474289
130620 0.9099432
130630 0.927092
130640 0.911898
130650 0.9185707
130660 0.9174084
130670 0.9244339
130680 0.9298085
130690 0.9197291
130700 0.9098805
130710 0.9137394
130720 0.9139246
130730 0.8931761
130740 0.8953894
130750 0.9002169
130760 0.9011166
130770 0.907652
130780 0.9185515
130790 0.8973223
130800 0.9068015
130810 0.9080446
130820 0.9188557
130830 0.9106006
130840 0.8939657
130850 0.8992251
130860 0.9067236
130870 0.9070493
130880 0.9061387
130890 0.8968929
130900 0.9032538
130910 0.9070151
130920 0.9028984
130930 0.8874975
130940 0.9064485
130950 0.9191285
130960 0.9247662
130970 0.926235
130980 0.930736
130990 0.9271992
131000 0.9379541
131010 0.9294981
131020 0.9247375
131030 0.9315109
131040 0.9212871
131050 0.9288014
131060 0.9060065
131070 0.9182901
131080 0.9201712
131090 0.9243883
131100 0.9269449
131110 0.9371511
131120 0.9168822
131130 0.9377136
131140 0.9134878
131150 0.9209146
131160 0.9072826
131170 0.8994691
131180 0.9035425
131190 0.9011208
131200 0.901328
131210 0.9142935
131220 0.9252236
131230 0.9327081
131240 0.9036675
131250 0.9058724
131260 0.9038184
131270 0.9036745
131280 0.9107667
131290 0.8990113
131300 0.8910883
131310 0.916236
131320 0.9195802
131330 0.9421067
131340 0.945182
131350 0.9433697
131360 0.9545091
131370 0.9532838
131380 0.9425857
131390 0.9361763
131400 0.9400179
131410 0.940854
131420 0.9439588
131430 0.9430835
131440 0.9413246
131450 0.9288839
131460 0.946455
131470 0.9570475
131480 0.9368742
131490 0.9553939
131500 0.9556713
131510 0.9417935
131520 0.9304609
131530 0.9442812
131540 0.9429252
131550 0.9538618
131560 0.9561368
131570 0.9425058
131580 0.9384376
131590 0.9341848
131600 0.9411675
131610 0.9344967
131620 0.9330042
131630 0.9341937
131640 0.9194383
131650 0.9271069
131660 0.9326476
131670 0.9229813
131680 0.9205429
131690 0.9176401
131700 0.9146379
131710 0.9201111
131720 0.9175756
131730 0.9212471
131740 0.9141124
131750 0.9121239
131760 0.9046061
131770 0.9096724
131780 0.9110348
131790 0.9159124
131800 0.9092517
131810 0.9331559
131820 0.9269465
131830 0.9220988
131840 0.923051
131850 0.9335082
131860 0.9309014
131870 0.9341267
131880 0.9314557
131890 0.9473557
131900 0.9510131
131910 0.9371774
131920 0.9365947
131930 0.9324364
131940 0.9311543
131950 0.9251549
131960 0.9188991
131970 0.9212017
131980 0.9304982
131990 0.9305615
132000 0.9303703
132010 0.9216825
132020 0.9087199
132030 0.9208508
132040 0.9105657
132050 0.9271113
132060 0.9163218
132070 0.9069565
132080 0.8979254
132090 0.9003155
132100 0.9086135
132110 0.9050708
132120 0.9191381
132130 0.9097258
132140 0.8980768
132150 0.904854
132160 0.907524
132170 0.9139197
132180 0.9233538
132190 0.924341
132200 0.917491
132210 0.924714
132220 0.913155
132230 0.9046724
132240 0.9135809
132250 0.9209498
132260 0.9256982
132270 0.9242778
132280 0.9215052
132290 0.9167252
132300 0.9066881
132310 0.9086741
132320 0.9111367
132330 0.9003559
132340 0.9118228
132350 0.9136258
132360 0.9171828
132370 0.9249918
132380 0.9245814
132390 0.9203182
132400 0.9036949
132410 0.9192147
132420 0.9107908
132430 0.9104591
132440 0.9255562
132450 0.9205456
132460 0.9042771
132470 0.9152569
132480 0.9175575
132490 0.9073968
132500 0.9181747
132510 0.9299506
132520 0.9116823
132530 0.9090376
132540 0.9010603
132550 0.9124154
132560 0.9057198
132570 0.9282838
132580 0.9322603
132590 0.9344972
132600 0.9343066
132610 0.9258939
132620 0.927958
132630 0.9174045
132640 0.9183266
132650 0.9196073
132660 0.915125
132670 0.9227275
132680 0.9363672
132690 0.9297334
132700 0.9204929
132710 0.9246266
132720 0.9317926
132730 0.9347141
132740 0.9128351
132750 0.9225475
132760 0.9223263
132770 0.9083894
132780 0.9125054
132790 0.9135722
132800 0.920586
132810 0.9252341
132820 0.9238364
132830 0.9190748
132840 0.899745
132850 0.8977126
132860 0.900943
132870 0.9006463
132880 0.9012427
132890 0.9064934
132900 0.9030295
132910 0.9118685
132920 0.9119072
132930 0.8966969
132940 0.8966084
132950 0.9083825
132960 0.9086567
132970 0.8985183
132980 0.8990061
132990 0.8989481
133000 0.901072
133010 0.9263206
133020 0.912895
133030 0.9129496
133040 0.8912957
133050 0.9013615
133060 0.898235
133070 0.9110737
133080 0.9087505
133090 0.9030499
133100 0.9089708
133110 0.9198325
133120 0.9094647
133130 0.8929313
133140 0.9025167
133150 0.8984692
133160 0.8970798
133170 0.9049677
133180 0.9133168
133190 0.9063994
133200 0.9071467
133210 0.9006091
133220 0.9003879
133230 0.9102137
133240 0.9253208
133250 0.9238529
133260 0.9231583
133270 0.911667
133280 0.9132716
133290 0.9182032
133300 0.9217936
133310 0.9228154
133320 0.9475283
133330 0.9410393
133340 0.9363123
133350 0.9339048
133360 0.9392101
133370 0.9340501
133380 0.9238484
133390 0.929455
133400 0.9192671
133410 0.9125574
133420 0.9081008
133430 0.9088382
133440 0.9140424
133450 0.9034778
133460 0.9032649
133470 0.9022841
133480 0.8983091
133490 0.9033971
133500 0.916892
133510 0.9099675
133520 0.914022
133530 0.9276245
133540 0.9264198
133550 0.9326817
133560 0.9197539
133570 0.9124622
133580 0.9250306
133590 0.9299518
133600 0.9253669
133610 0.9358844
133620 0.9343131
133630 0.9431424
133640 0.9286646
133650 0.9431927
133660 0.94805
133670 0.9423377
133680 0.9427686
133690 0.950519
133700 0.9484254
133710 0.9410024
133720 0.9470165
133730 0.9515085
133740 0.9563746
133750 0.9647577
133760 0.9603887
133770 0.9374973
133780 0.9251459
133790 0.9228286
133800 0.9282972
133810 0.9385712
133820 0.9503384
133830 0.9607617
133840 0.9659684
133850 0.9621774
133860 0.9689166
133870 0.9643068
133880 0.9573509
133890 0.9593193
133900 0.9638261
133910 0.9562086
133920 0.9434838
133930 0.9392527
133940 0.96051
133950 0.9613711
133960 0.9499562
133970 0.9499288
133980 0.9567046
133990 0.9547761
134000 0.9560663
134010 0.9469392
134020 0.9457431
134030 0.9471566
134040 0.9383613
134050 0.9378994
134060 0.9505822
134070 0.9533932
134080 0.9522552
134090 0.938345
134100 0.9388715
134110 0.9455531
134120 0.9491486
134130 0.9361297
134140 0.9531046
134150 0.9649714
134160 0.9499733
134170 0.940666
134180 0.9294786
134190 0.9186756
134200 0.9215279
134210 0.918622
134220 0.9361904
134230 0.9226573
134240 0.9157363
134250 0.9261969
134260 0.9307129
134270 0.9201516
134280 0.933674
134290 0.9286553
134300 0.9301781
134310 0.9379159
134320 0.9446153
134330 0.9381725
134340 0.9350143
134350 0.9374765
134360 0.9379115
134370 0.9352027
134380 0.9321183
134390 0.9399886
134400 0.9390242
134410 0.9362399
134420 0.948119
134430 0.9613997
134440 0.9536363
134450 0.9566019
134460 0.9606579
134470 0.945189
134480 0.9484425
134490 0.9385762
134500 0.9399164
134510 0.9399979
134520 0.9437512
134530 0.9541004
134540 0.9605344
134550 0.9561553
134560 0.9640009
134570 0.9607616
134580 0.9541075
134590 0.948682
134600 0.9504471
134610 0.9516158
134620 0.9505191
134630 0.9436539
134640 0.9145685
134650 0.9344503
134660 0.9411534
134670 0.9294199
134680 0.9225406
134690 0.9203158
134700 0.9095209
134710 0.9235686
134720 0.9307891
134730 0.9324411
134740 0.9331875
134750 0.9460667
134760 0.9467916
134770 0.9597112
134780 0.9442146
134790 0.9397064
134800 0.9422269
134810 0.9447451
134820 0.9462847
134830 0.9383493
134840 0.9300406
134850 0.9461013
134860 0.9441574
134870 0.9365112
134880 0.9494062
134890 0.9567083
134900 0.9496847
134910 0.9570802
134920 0.9693702
134930 0.9550101
134940 0.9529614
134950 0.9413154
134960 0.9409479
134970 0.9453585
134980 0.9511639
134990 0.9439092
135000 0.9363352
135010 0.9349456
135020 0.9479898
135030 0.9582892
135040 0.9644849
135050 0.9726223
135060 0.9645132
135070 0.9672432
135080 0.9599626
135090 0.972394
135100 0.9638709
135110 0.9633579
135120 0.9719062
135130 0.979844
135140 0.984772
135150 0.9837554
135160 0.9797822
135170 0.9699085
135180 0.9796986
135190 0.978429
135200 0.9704901
135210 0.9754683
135220 0.9630051
135230 0.9570978
135240 0.9496067
135250 0.9453471
135260 0.9515118
135270 0.9510627
135280 0.9547874
135290 0.9500042
135300 0.9410284
135310 0.9390879
135320 0.9601285
135330 0.9404368
135340 0.9300337
135350 0.9333257
135360 0.9377591
135370 0.9315839
135380 0.9280453
135390 0.9241001
135400 0.9322999
135410 0.9412305
135420 0.9484357
135430 0.9495663
135440 0.9521435
135450 0.9507175
135460 0.9453809
135470 0.9670764
135480 0.9623376
135490 0.989256
135500 0.9844905
135510 0.9818204
135520 0.978909
135530 0.9797311
135540 0.9709597
135550 0.9703277
135560 0.9718987
135570 0.964808
135580 0.9513867
135590 0.9658828
135600 0.9661738
135610 0.969847
135620 0.957253
135630 0.9536662
135640 0.9657289
135650 0.9649732
135660 0.963458
135670 0.9674137
135680 0.9608572
135690 0.9575559
135700 0.9403446
135710 0.9410692
135720 0.9285136
135730 0.9471791
135740 0.9341699
135750 0.9486933
135760 0.9505082
135770 0.9506239
135780 0.9423239
135790 0.9475598
135800 0.9486448
135810 0.9519006
135820 0.9531326
135830 0.9439684
135840 0.9508957
135850 0.9385219
135860 0.9491335
135870 0.956855
135880 0.9617513
135890 0.9631483
135900 0.9588675
135910 0.96312
135920 0.9811909
135930 0.9709177
135940 0.9766864
135950 0.9592739
135960 0.9593322
135970 0.966889
135980 0.954987
135990 0.9624894
136000 0.9689577
136010 0.9771857
136020 0.9773627
136030 0.9891644
136040 0.9829344
136050 0.9804425
136060 0.9923123
136070 0.9908349
136080 0.9800666
136090 0.9872013
136100 0.97269
136110 0.9743423
136120 0.991887
136130 0.983119
136140 0.989382
136150 0.9905707
136160 0.980705
136170 0.9729803
136180 0.985174
136190 0.9770055
136200 0.9784362
136210 0.9879246
136220 0.9713663
136230 0.9536719
136240 0.958588
136250 0.9487247
136260 0.9517013
136270 0.9533519
136280 0.9522865
136290 0.9459166
136300 0.9578344
136310 0.9493328
136320 0.9539895
136330 0.9612175
136340 0.9651559
136350 0.9677528
136360 0.9601704
136370 0.9680535
136380 0.9672583
136390 0.9728361
136400 0.9713154
136410 0.9743328
136420 0.9676561
136430 0.9614261
136440 0.9670186
136450 0.9512346
136460 0.9470208
136470 0.928444
136480 0.9321079
136490 0.9309994
136500 0.9465142
136510 0.9455312
136520 0.9465954
136530 0.9389327
136540 0.9398505
136550 0.9475326
136560 0.9364833
136570 0.9558569
136580 0.9677675
136590 0.9647172
136600 0.9727462
136610 0.9773955
136620 0.9718453
136630 0.9656518
136640 0.9545388
136650 0.9713222
136660 0.9482236
136670 0.9496316
136680 0.9565777
136690 0.9614007
136700 0.9444951
136710 0.9419444
136720 0.9525663
136730 0.9594542
136740 0.9524
136750 0.9580104
136760 0.9533527
136770 0.9618856
136780 0.9775766
136790 0.9790668
136800 0.9849199
136810 0.972186
136820 0.9703182
136830 0.9832234
136840 0.9772605
136850 0.9730994
136860 0.9587128
136870 0.9623589
136880 0.9540537
136890 0.9506146
136900 0.9460011
136910 0.9508793
136920 0.9493469
136930 0.939505
136940 0.9445224
136950 0.9472284
136960 0.9431852
136970 0.9542592
136980 0.9494873
136990 0.9595654
137000 0.9602833
137010 0.9677998
137020 0.9517314
137030 0.9496486
137040 0.9322588
137050 0.9350848
137060 0.9437493
137070 0.9435182
137080 0.952257
137090 0.9459675
137100 0.9347288
137110 0.9213459
137120 0.9170161
137130 0.9268773
137140 0.936377
137150 0.9465741
137160 0.9339727
137170 0.9452518
137180 0.9554594
137190 0.9480476
137200 0.9519106
137210 0.9609979
137220 0.9546019
137230 0.9609575
137240 0.9542884
137250 0.9649524
137260 0.9638756
137270 0.9619172
137280 0.9673364
137290 0.964841
137300 0.9556225
137310 0.9564225
137320 0.9530104
137330 0.9353812
137340 0.9364903
137350 0.9377404
137360 0.9376431
137370 0.9306922
137380 0.9306926
137390 0.9275551
137400 0.9278719
137410 0.9430023
137420 0.9455567
137430 0.9311352
137440 0.9237545
137450 0.9324712
137460 0.9326515
137470 0.9306934
137480 0.9392782
137490 0.9267042
137500 0.9300171
137510 0.928143
137520 0.919007
137530 0.9293215
137540 0.9208097
137550 0.932464
137560 0.9172989
137570 0.9185153
137580 0.9060268
137590 0.9092894
137600 0.9355026
137610 0.9275457
137620 0.949228
137630 0.9485262
137640 0.956529
137650 0.9380597
137660 0.9197591
137670 0.9322508
137680 0.94015
137690 0.9425826
137700 0.9297288
137710 0.9335654
137720 0.9338077
137730 0.9383888
137740 0.9316146
137750 0.9236881
137760 0.9197634
137770 0.9179546
137780 0.9340031
137790 0.9235429
137800 0.9212841
137810 0.9292437
137820 0.9083132
137830 0.9231849
137840 0.9159223
137850 0.9139294
137860 0.9180628
137870 0.9139217
137880 0.9078394
137890 0.9113774
137900 0.9180852
137910 0.919327
137920 0.9244929
137930 0.9297727
137940 0.9335157
137950 0.9371919
137960 0.9433864
137970 0.9415981
137980 0.9458618
137990 0.941546
138000 0.9289905
138010 0.9496061
138020 0.9426892
138030 0.9438658
138040 0.9417691
138050 0.939418
138060 0.944231
138070 0.9445032
138080 0.948173
138090 0.9545814
138100 0.944097
138110 0.9564843
138120 0.9574227
138130 0.9437097
138140 0.9391367
138150 0.9380583
138160 0.9523742
138170 0.9716806
138180 0.9510585
138190 0.9258072
138200 0.923268
138210 0.9250762
138220 0.9194523
138230 0.9358513
138240 0.9365671
138250 0.9559454
138260 0.952927
138270 0.9553538
138280 0.9418896
138290 0.9389145
138300 0.9252896
138310 0.932725
138320 0.9364021
138330 0.9195238
138340 0.925796
138350 0.9251181
138360 0.9446661
138370 0.940051
138380 0.9268837
138390 0.9307247
138400 0.9197755
138410 0.9154536
138420 0.9105033
138430 0.9298068
138440 0.9423059
138450 0.9269941
138460 0.9289266
138470 0.923906
138480 0.9276348
138490 0.9210299
138500 0.929377
138510 0.9319779
138520 0.9306625
138530 0.927515
138540 0.9168639
138550 0.9226049
138560 0.9233757
138570 0.924805
138580 0.9367604
138590 0.9471646
138600 0.9272727
138610 0.924521
138620 0.9326738
138630 0.935975
138640 0.9422315
138650 0.944612
138660 0.9352209
138670 0.9183691
138680 0.9187154
138690 0.9240959
138700 0.9227368
138710 0.9193068
138720 0.9196384
138730 0.9128367
138740 0.9251294
138750 0.9316901
138760 0.9221682
138770 0.9326946
138780 0.9146399
138790 0.9015014
138800 0.9154995
138810 0.9386062
138820 0.945595
138830 0.9524546
138840 0.9380288
138850 0.9388272
138860 0.9467351
138870 0.9623231
138880 0.9573748
138890 0.9421982
138900 0.9394858
138910 0.9401335
138920 0.9557994
138930 0.9441422
138940 0.9556036
138950 0.9395725
138960 0.9238252
138970 0.9333795
138980 0.9224252
138990 0.9399974
139000 0.9297221
139010 0.9351014
139020 0.9370178
139030 0.9237462
139040 0.9225484
139050 0.9394774
139060 0.949791
139070 0.937462
139080 0.9337693
139090 0.9493715
139100 0.9440213
139110 0.9418571
139120 0.9407808
139130 0.9209126
139140 0.9197053
139150 0.9285764
139160 0.9337733
139170 0.9325241
139180 0.910391
139190 0.9033941
139200 0.9112301
139210 0.9163768
139220 0.9181945
139230 0.9192044
139240 0.9146318
139250 0.9181924
139260 0.9294413
139270 0.9390289
139280 0.9276751
139290 0.9246285
139300 0.9349269
139310 0.9315617
139320 0.9182557
139330 0.9286875
139340 0.9258569
139350 0.9460994
139360 0.9527551
139370 0.9597348
139380 0.9398696
139390 0.9373895
139400 0.9509462
139410 0.9494475
139420 0.9351909
139430 0.9446469
139440 0.9384528
139450 0.9481828
139460 0.9622741
139470 0.93907
139480 0.9401214
139490 0.9293421
139500 0.9388525
139510 0.942828
139520 0.9322125
139530 0.9265488
139540 0.9268999
139550 0.9234256
139560 0.9289696
139570 0.9152361
139580 0.9104
139590 0.9134342
139600 0.9156153
139610 0.9295555
139620 0.9297802
139630 0.9210326
139640 0.9257616
139650 0.9489478
139660 0.9570194
139670 0.9394062
139680 0.9227204
139690 0.9229413
139700 0.923198
139710 0.9348566
139720 0.9317213
139730 0.9368054
139740 0.941197
139750 0.9508638
139760 0.9377949
139770 0.930674
139780 0.9161184
139790 0.9275774
139800 0.9307202
139810 0.9425038
139820 0.9391503
139830 0.9372566
139840 0.9435739
139850 0.9366655
139860 0.9384162
139870 0.9274268
139880 0.9390727
139890 0.9404723
139900 0.9441161
139910 0.9457353
139920 0.9387362
139930 0.9552162
139940 0.9432592
139950 0.9284714
139960 0.9372942
139970 0.9259053
139980 0.9347787
139990 0.947584
140000 0.9409725
140010 0.9410117
140020 0.9339483
140030 0.9295246
140040 0.9324242
140050 0.9169958
140060 0.914537
140070 0.9262475
140080 0.9273757
140090 0.9070818
140100 0.9250532
140110 0.9127338
140120 0.9189717
140130 0.9293087
140140 0.9285425
140150 0.9206457
140160 0.9189321
140170 0.9252654
140180 0.9172413
140190 0.9238569
140200 0.9143959
140210 0.9226395
140220 0.9039121
140230 0.9026984
140240 0.9001464
140250 0.9185193
140260 0.906678
140270 0.9121959
140280 0.9168545
140290 0.9330484
140300 0.9487039
140310 0.924251
140320 0.9315939
140330 0.934094
140340 0.9263082
140350 0.9151263
140360 0.9266202
140370 0.9124956
140380 0.9301545
140390 0.9285096
140400 0.9191558
140410 0.9111915
140420 0.9076506
140430 0.9124026
140440 0.9234408
140450 0.922341
140460 0.9183443
140470 0.930169
140480 0.9320116
140490 0.9369661
140500 0.9412368
140510 0.9298729
140520 0.9294994
140530 0.9191383
140540 0.9198569
140550 0.9263582
140560 0.9218189
140570 0.9187208
140580 0.9233057
140590 0.9328143
140600 0.9324651
140610 0.9278552
140620 0.9171222
140630 0.9092883
140640 0.9249468
140650 0.9187209
140660 0.9213626
140670 0.9250237
140680 0.9269986
140690 0.9352461
140700 0.9299981
140710 0.9238173
140720 0.9340823
140730 0.926005
140740 0.9193076
140750 0.9268567
140760 0.9376276
140770 0.9367524
140780 0.9287907
140790 0.9165692
140800 0.9258111
140810 0.9275551
140820 0.9228626
140830 0.921397
140840 0.908911
140850 0.9087372
140860 0.914262
140870 0.9188412
140880 0.9321401
140890 0.9337139
140900 0.925656
140910 0.9286097
140920 0.9294699
140930 0.9441076
140940 0.9452612
140950 0.9313775
140960 0.9343854
140970 0.9289172
140980 0.9379822
140990 0.9348804
141000 0.9387145
141010 0.9290218
141020 0.9445933
141030 0.9405337
141040 0.9312325
141050 0.9460872
141060 0.9481086
141070 0.9440667
141080 0.9289749
141090 0.924334
141100 0.9087202
141110 0.9038258
141120 0.9050846
141130 0.8970568
141140 0.8872174
141150 0.90404
141160 0.9010716
141170 0.9075644
141180 0.9214025
141190 0.9346837
141200 0.9458532
141210 0.9429806
141220 0.9513762
141230 0.9544422
141240 0.9498285
141250 0.9416205
141260 0.933642
141270 0.9354802
141280 0.921071
141290 0.9244182
141300 0.9300318
141310 0.9263289
141320 0.9298765
141330 0.9225798
141340 0.9192796
141350 0.9329598
141360 0.9359154
141370 0.9237358
141380 0.9256251
141390 0.9311299
141400 0.9156662
141410 0.9345561
141420 0.9217433
141430 0.9094954
141440 0.9278669
141450 0.9310595
141460 0.9194276
141470 0.9148729
141480 0.9056951
141490 0.923656
141500 0.9231056
141510 0.9161766
141520 0.9389217
141530 0.9453035
141540 0.9369825
141550 0.9119412
141560 0.9054766
141570 0.9120285
141580 0.9172928
141590 0.9156533
141600 0.911313
141610 0.9109256
141620 0.9038125
141630 0.9060856
141640 0.9169685
141650 0.9202203
141660 0.916712
141670 0.9148206
141680 0.9076326
141690 0.9005252
141700 0.9014184
141710 0.9283456
141720 0.9238346
141730 0.920881
141740 0.9245355
141750 0.9133097
141760 0.9172411
141770 0.9043902
141780 0.8973944
141790 0.8977387
141800 0.8976632
141810 0.9299866
141820 0.9238958
141830 0.9361251
141840 0.9134482
141850 0.9126432
141860 0.9106292
141870 0.9252079
141880 0.921153
141890 0.9187464
141900 0.9059528
141910 0.9086637
141920 0.9189751
141930 0.9277685
141940 0.9171228
141950 0.9141138
141960 0.9101914
141970 0.9085729
141980 0.9239491
141990 0.9278429
142000 0.9454896
142010 0.9457505
142020 0.9441338
142030 0.9405443
142040 0.9406427
142050 0.9376995
142060 0.9301898
142070 0.9231185
142080 0.9379709
142090 0.9371574
142100 0.9354281
142110 0.9333693
142120 0.9378871
142130 0.9439582
142140 0.9291144
142150 0.9151389
142160 0.9247561
142170 0.9259992
142180 0.9328117
142190 0.9332529
142200 0.9247368
142210 0.9247447
142220 0.9339229
142230 0.9387863
142240 0.9423601
142250 0.9368555
142260 0.9332551
142270 0.9384661
142280 0.9422446
142290 0.9394943
142300 0.9267225
142310 0.9389902
142320 0.9394233
142330 0.9238055
142340 0.9461407
142350 0.9447354
142360 0.9497663
142370 0.9425781
142380 0.945079
142390 0.9508477
142400 0.9557914
142410 0.9677079
142420 0.961754
142430 0.9667362
142440 0.9575406
142450 0.9649805
142460 0.9551916
142470 0.968358
142480 0.9591963
142490 0.960039
142500 0.9527542
142510 0.9524654
142520 0.954297
142530 0.9460902
142540 0.9717644
142550 0.968918
142560 0.9592746
142570 0.9621034
142580 0.9515035
142590 0.9338393
142600 0.9234249
142610 0.9408547
142620 0.9362626
142630 0.9322048
142640 0.9385072
142650 0.950282
142660 0.9516296
142670 0.942823
142680 0.9517747
142690 0.9515235
142700 0.9526678
142710 0.94981
142720 0.9305151
142730 0.9278224
142740 0.9436374
142750 0.9324962
142760 0.9258819
142770 0.9471539
142780 0.9403145
142790 0.9463586
142800 0.9360934
142810 0.926738
142820 0.9319012
142830 0.9162545
142840 0.9357253
142850 0.9232062
142860 0.9173608
142870 0.9382998
142880 0.9347662
142890 0.9315915
142900 0.9178147
142910 0.9333836
142920 0.941524
142930 0.945673
142940 0.935609
142950 0.9382018
142960 0.9425749
142970 0.9469863
142980 0.9526207
142990 0.945846
143000 0.9495631
143010 0.9517562
143020 0.9559106
143030 0.96457
143040 0.9518863
143050 0.9363473
143060 0.9390557
143070 0.9289289
143080 0.9131623
143090 0.9294635
143100 0.9174876
143110 0.9256355
143120 0.9422063
143130 0.9372455
143140 0.9404108
143150 0.9339253
143160 0.9325789
143170 0.9261175
143180 0.9248945
143190 0.9138373
143200 0.9041398
143210 0.8970265
143220 0.8992265
143230 0.9190183
143240 0.9166084
143250 0.9093697
143260 0.9118987
143270 0.9125931
143280 0.9090059
143290 0.912683
143300 0.924123
143310 0.9048704
143320 0.9121349
143330 0.9196129
143340 0.9329382
143350 0.9245237
143360 0.9111214
143370 0.9082177
143380 0.916191
143390 0.9179985
143400 0.9319662
143410 0.9307824
143420 0.9324902
143430 0.9308599
143440 0.9355291
143450 0.9450509
143460 0.9419496
143470 0.924265
143480 0.9255596
143490 0.9376525
143500 0.9444496
143510 0.9245668
143520 0.9368464
143530 0.9183389
143540 0.9255998
143550 0.9308828
143560 0.9344842
143570 0.9233935
143580 0.9453045
143590 0.9327929
143600 0.9328516
143610 0.9447277
143620 0.9378768
143630 0.9279875
143640 0.9342704
143650 0.9432646
143660 0.9414603
143670 0.9371108
143680 0.9394699
143690 0.9373183
143700 0.9311718
143710 0.9274909
143720 0.938624
143730 0.936819
143740 0.9325244
143750 0.9410278
143760 0.9542031
143770 0.9473631
143780 0.9281601
143790 0.9367498
143800 0.9267702
143810 0.9306857
143820 0.9285089
143830 0.9497255
143840 0.926859
143850 0.9250975
143860 0.9266092
143870 0.9387302
143880 0.9468016
143890 0.9433222
143900 0.9285467
143910 0.935607
143920 0.9115223
143930 0.90176
143940 0.9155107
143950 0.9281156
143960 0.9259114
143970 0.9244351
143980 0.9144785
143990 0.9280035
144000 0.9229429
144010 0.933532
144020 0.9405226
144030 0.933038
144040 0.9375576
144050 0.9353551
144060 0.9381869
144070 0.9330911
144080 0.9398937
144090 0.9328976
144100 0.9297732
144110 0.9264124
144120 0.9268053
144130 0.9286841
144140 0.9310958
144150 0.9259134
144160 0.9245251
144170 0.9373387
144180 0.9255133
144190 0.9200172
144200 0.9011122
144210 0.9041438
144220 0.9019178
144230 0.9091005
144240 0.9164328
144250 0.9208336
144260 0.9241129
144270 0.9220885
144280 0.9187405
144290 0.9181169
144300 0.9061494
144310 0.9084432
144320 0.9213513
144330 0.9217291
144340 0.9246461
144350 0.9299431
144360 0.9313468
144370 0.9213739
144380 0.9200064
144390 0.9052525
144400 0.9157172
144410 0.9185831
144420 0.9147116
144430 0.918349
144440 0.9201371
144450 0.9108207
144460 0.916606
144470 0.9244968
144480 0.91991
144490 0.9083559
144500 0.909416
144510 0.9073587
144520 0.9018235
144530 0.9100997
144540 0.9304782
144550 0.9207779
144560 0.9057935
144570 0.9102005
144580 0.9280578
144590 0.9336784
144600 0.9315988
144610 0.9350585
144620 0.9227268
144630 0.9273802
144640 0.9132529
144650 0.9186954
144660 0.9108063
144670 0.9079444
144680 0.8989852
144690 0.9199997
144700 0.9262149
144710 0.9241934
144720 0.9201781
144730 0.9125321
144740 0.9113806
144750 0.9201396
144760 0.9164088
144770 0.9039584
144780 0.9064437
144790 0.9114284
144800 0.9049542
144810 0.9083382
144820 0.9093659
144830 0.9131411
144840 0.9172736
144850 0.9334114
144860 0.9308782
144870 0.9299732
144880 0.9280196
144890 0.928689
144900 0.9478754
144910 0.9303272
144920 0.9475887
144930 0.9413837
144940 0.9374788
144950 0.9537571
144960 0.9651012
144970 0.9477677
144980 0.9440774
144990 0.9335849
145000 0.9256038
145010 0.9429794
145020 0.920938
145030 0.9143118
145040 0.9350336
145050 0.9240701
145060 0.9213309
145070 0.9164645
145080 0.914209
145090 0.9014122
145100 0.9063194
145110 0.9137443
145120 0.9109094
145130 0.912968
145140 0.896657
145150 0.910843
145160 0.9092506
145170 0.9245251
145180 0.9270425
145190 0.925515
145200 0.9242767
145210 0.923799
145220 0.9215534
145230 0.9175522
145240 0.9181818
145250 0.9166864
145260 0.9075924
145270 0.9094052
145280 0.9088136
145290 0.9064083
145300 0.9116394
145310 0.9096597
145320 0.9241835
145330 0.9270617
145340 0.9317331
145350 0.9428859
145360 0.9237077
145370 0.9256842
145380 0.9264081
145390 0.9105819
145400 0.9138538
145410 0.9082934
145420 0.915188
145430 0.9240645
145440 0.9217005
145450 0.9183265
145460 0.9073131
145470 0.9171097
145480 0.9280376
145490 0.9115521
145500 0.913403
145510 0.9268888
145520 0.9360055
145530 0.9424928
145540 0.9403655
145550 0.9510558
145560 0.9415294
145570 0.9522612
145580 0.9458461
145590 0.9304596
145600 0.9251673
145610 0.9240592
145620 0.9191105
145630 0.9234313
145640 0.9252451
145650 0.9459299
145660 0.9451842
145670 0.9510715
145680 0.9556475
145690 0.9681686
145700 0.9604248
145710 0.9536648
145720 0.9515865
145730 0.9468576
145740 0.9521523
145750 0.9538089
145760 0.9528904
145770 0.9489158
145780 0.9421813
145790 0.9532067
145800 0.9384354
145810 0.9447305
145820 0.9555407
145830 0.9625873
145840 0.951432
145850 0.9519342
145860 0.9576022
145870 0.9406496
145880 0.9461042
145890 0.9445503
145900 0.9456732
145910 0.9486621
145920 0.9583429
145930 0.9532934
145940 0.9571943
145950 0.9528463
145960 0.9559256
145970 0.9553515
145980 0.9490135
145990 0.9510709
146000 0.9608346
146010 0.9427128
146020 0.9437647
146030 0.9441581
146040 0.957472
146050 0.963852
146060 0.9596872
146070 0.9430138
146080 0.9606465
146090 0.9479554
146100 0.9428422
146110 0.9287208
146120 0.948534
146130 0.9359975
146140 0.9244576
146150 0.9314279
146160 0.928889
146170 0.9178345
146180 0.9258115
146190 0.9294967
146200 0.9169048
146210 0.9304003
146220 0.9316978
146230 0.9300309
146240 0.9431531
146250 0.9464025
146260 0.9570141
146270 0.9485337
146280 0.9480389
146290 0.945946
146300 0.9512312
146310 0.9430264
146320 0.9276749
146330 0.9279274
146340 0.9421349
146350 0.9380139
146360 0.9322909
146370 0.9321406
146380 0.9217573
146390 0.9267993
146400 0.9399022
146410 0.9319106
146420 0.9345454
146430 0.9346878
146440 0.9370233
146450 0.9415804
146460 0.9509427
146470 0.9378077
146480 0.9436429
146490 0.9391721
146500 0.9355993
146510 0.9430564
146520 0.9716458
146530 0.9565336
146540 0.9581895
146550 0.9589616
146560 0.9664575
146570 0.9528021
146580 0.9455741
146590 0.9241479
146600 0.9333786
146610 0.929956
146620 0.9433769
146630 0.948485
146640 0.9406952
146650 0.9338328
146660 0.9385979
146670 0.950187
146680 0.9663976
146690 0.972161
146700 0.9581731
146710 0.9685774
146720 0.970462
146730 0.976795
146740 0.9830416
146750 0.9945647
146760 0.9819103
146770 0.9686502
146780 0.9835397
146790 0.9695085
146800 0.9603423
146810 0.9722594
146820 0.9850106
146830 0.9733161
146840 0.978186
146850 0.9743474
146860 0.9688396
146870 0.9496368
146880 0.9525466
146890 0.956393
146900 0.9455906
146910 0.95741
146920 0.9651222
146930 0.9541399
146940 0.9467607
146950 0.9487393
146960 0.9512572
146970 0.9569167
146980 0.9620367
146990 0.9636185
147000 0.9520189
147010 0.968639
147020 0.9687175
147030 0.9827554
147040 0.9687676
147050 0.9675906
147060 0.9655226
147070 0.9668263
147080 0.9575112
147090 0.9499325
147100 0.9614111
147110 0.9604011
147120 0.9613478
147130 0.9446047
147140 0.9500112
147150 0.9486135
147160 0.9369148
147170 0.9361369
147180 0.9516092
147190 0.9603927
147200 0.9460051
147210 0.9707875
147220 0.9637411
147230 0.9632697
147240 0.9664426
147250 0.9542834
147260 0.9626249
147270 0.9719818
147280 0.9625552
147290 0.9688162
147300 0.9562748
147310 0.9738991
147320 0.9793466
147330 0.9721624
147340 0.9580691
147350 0.962503
147360 0.9718758
147370 0.9656461
147380 0.9718868
147390 0.966975
147400 0.962771
147410 0.9411089
147420 0.9373331
147430 0.9483313
147440 0.9570073
147450 0.9572603
147460 0.9475636
147470 0.9304866
147480 0.9446882
147490 0.9427818
147500 0.9330729
147510 0.9475249
147520 0.9271024
147530 0.9410937
147540 0.9392461
147550 0.9443726
147560 0.929774
147570 0.9478892
147580 0.9361254
147590 0.9394083
147600 0.935607
147610 0.9383912
147620 0.9397339
147630 0.9546632
147640 0.9635747
147650 0.9420946
147660 0.9356087
147670 0.9429352
147680 0.932068
147690 0.9223157
147700 0.931767
147710 0.9251661
147720 0.9338406
147730 0.9357196
147740 0.9380311
147750 0.9328774
147760 0.9344994
147770 0.9240504
147780 0.9345241
147790 0.9511424
147800 0.9502585
147810 0.9454898
147820 0.9321413
147830 0.9281689
147840 0.927935
147850 0.9332285
147860 0.9382204
147870 0.9413586
147880 0.9429308
147890 0.9370794
147900 0.932841
147910 0.9377366
147920 0.9698842
147930 0.957193
147940 0.9611174
147950 0.9657316
147960 0.9649144
147970 0.9682776
147980 0.9628084
147990 0.968933
148000 0.9714768
148010 0.9710538
148020 0.9539477
148030 0.9485636
148040 0.9563027
148050 0.95754
148060 0.9338785
148070 0.9234623
148080 0.916854
148090 0.9225869
148100 0.9283046
148110 0.9385042
148120 0.9404783
148130 0.9387869
148140 0.9555118
148150 0.958174
148160 0.9414808
148170 0.9483868
148180 0.9478782
148190 0.9571747
148200 0.9458035
148210 0.937002
148220 0.9260386
148230 0.94076
148240 0.955329
148250 0.9425722
148260 0.9421626
148270 0.9596923
148280 0.9749323
148290 0.9786377
148300 0.97602
148310 0.9805821
148320 0.977436
148330 0.9672324
148340 0.9586921
148350 0.9518049
148360 0.9512298
148370 0.928316
148380 0.9466994
148390 0.9517921
148400 0.966106
148410 0.9651452
148420 0.9594836
148430 0.960892
148440 0.9517415
148450 0.9510694
148460 0.9449769
148470 0.9445632
148480 0.947391
148490 0.9556509
148500 0.9517056
148510 0.9412402
148520 0.9508113
148530 0.9455711
148540 0.9583431
148550 0.9484839
148560 0.9650236
148570 0.9591797
148580 0.9618854
148590 0.9448978
148600 0.9528081
148610 0.9580911
148620 0.9604208
148630 0.9522778
148640 0.957056
148650 0.9654933
148660 0.9528987
148670 0.959676
148680 0.9639361
148690 0.9618227
148700 0.9469809
148710 0.9679148
148720 0.9407194
148730 0.9470688
148740 0.962413
148750 0.9573699
148760 0.9487708
148770 0.9448739
148780 0.9467128
148790 0.954137
148800 0.957931
148810 0.9322791
148820 0.9517569
148830 0.9380375
148840 0.9377899
148850 0.9393377
148860 0.9288209
148870 0.9414391
148880 0.9367084
148890 0.9394497
148900 0.9329779
148910 0.9382384
148920 0.9429972
148930 0.9326077
148940 0.9324967
148950 0.9217294
148960 0.9269083
148970 0.9257973
148980 0.9168438
148990 0.9408725
149000 0.9359304
149010 0.9220971
149020 0.9203154
149030 0.9141446
149040 0.916463
149050 0.9247435
149060 0.9194409
149070 0.9137954
149080 0.9302025
149090 0.9267865
149100 0.932447
149110 0.9157987
149120 0.9012254
149130 0.9229138
149140 0.9244512
149150 0.9446368
149160 0.9414518
149170 0.9342833
149180 0.9516031
149190 0.9401541
149200 0.9354574
149210 0.9378246
149220 0.9316034
149230 0.9158732
149240 0.9224333
149250 0.9214616
149260 0.9403619
149270 0.9303222
149280 0.9434011
149290 0.9299467
149300 0.919623
149310 0.9236281
149320 0.911683
149330 0.925611
149340 0.9333801
149350 0.9440274
149360 0.9240995
149370 0.9343417
149380 0.9351255
149390 0.9403255
149400 0.92216
149410 0.9291221
149420 0.9245254
149430 0.9382931
149440 0.942708
149450 0.945847
149460 0.9481831
149470 0.9562685
149480 0.9542183
149490 0.9576142
149500 0.9446955
149510 0.9398092
149520 0.9498918
149530 0.971384
149540 0.9776145
149550 0.9633502
149560 0.966972
149570 0.9584867
149580 0.9519529
149590 0.9406257
149600 0.9531381
149610 0.9661395
149620 0.9523138
149630 0.9622152
149640 0.9622189
149650 0.9654517
149660 0.9664281
149670 0.959515
149680 0.9721261
149690 0.9711357
149700 0.9715081
149710 0.9520808
149720 0.951956
149730 0.9481096
149740 0.9644154
149750 0.9569919
149760 0.9592285
149770 0.9589564
149780 0.9686087
149790 0.9605709
149800 0.9645553
149810 0.9639288
149820 0.9816253
149830 0.9704821
149840 0.970399
149850 0.9798293
149860 0.9907699
149870 0.9870152
149880 0.9920306
149890 0.9828779
149900 0.9754841
149910 0.9685038
149920 0.9682474
149930 0.9591709
149940 0.9727491
149950 0.9410962
149960 0.9389526
149970 0.9533464
149980 0.9442973
149990 0.9515049
150000 0.9573054
150010 0.9436308
150020 0.9419824
150030 0.9424661
150040 0.9560234
150050 0.9603855
150060 0.958002
150070 0.9592685
150080 0.9579552
150090 0.9570594
150100 0.9517111
150110 0.9506313
150120 0.938705
150130 0.947515
150140 0.9482319
150150 0.9560266
150160 0.9494734
150170 0.949187
150180 0.9540968
150190 0.9487716
150200 0.9511605
150210 0.9337609
150220 0.9300833
150230 0.9249726
150240 0.919654
150250 0.9196552
150260 0.926381
150270 0.9181802
150280 0.9275917
150290 0.9260051
150300 0.9039924
150310 0.9016409
150320 0.8962163
150330 0.9130284
150340 0.9205213
150350 0.9386567
150360 0.921436
150370 0.9241441
150380 0.9067349
150390 0.9096777
150400 0.9138883
150410 0.9261127
150420 0.9171065
150430 0.9147562
150440 0.9197977
150450 0.9076488
150460 0.9003956
150470 0.9095011
150480 0.9166288
150490 0.9227604
150500 0.9181523
150510 0.9188525
150520 0.9163968
150530 0.9063959
150540 0.9056021
150550 0.918385
150560 0.9266741
150570 0.9237724
150580 0.917859
150590 0.9053465
150600 0.9061614
150610 0.9286826
150620 0.929584
150630 0.9249617
150640 0.9381529
150650 0.9336699
150660 0.9433017
150670 0.926349
150680 0.9364097
150690 0.932883
150700 0.9351864
150710 0.9329107
150720 0.940951
150730 0.9286364
150740 0.934365
150750 0.9320489
150760 0.9097246
150770 0.922277
150780 0.9265064
150790 0.9211364
150800 0.9211441
150810 0.925083
150820 0.9227737
150830 0.9293492
150840 0.9373809
150850 0.9471915
150860 0.9444814
150870 0.9447606
150880 0.9538434
150890 0.9379178
150900 0.9297268
150910 0.9369633
150920 0.9278404
150930 0.9363495
150940 0.9424781
150950 0.9265059
150960 0.9340312
150970 0.93218
150980 0.9255014
150990 0.948193
151000 0.9417387
151010 0.9431327
151020 0.9473899
151030 0.9482122
151040 0.9432486
151050 0.9438555
151060 0.9392079
151070 0.9331263
151080 0.9334468
151090 0.9240605
151100 0.930215
151110 0.9393126
151120 0.9364465
151130 0.928228
151140 0.9414624
151150 0.9452677
151160 0.9265378
151170 0.8967112
151180 0.9116709
151190 0.9253989
151200 0.9384181
151210 0.9320731
151220 0.9281572
151230 0.9296522
151240 0.9134313
151250 0.9213637
151260 0.9276042
151270 0.9381556
151280 0.944881
151290 0.9431406
151300 0.9317247
151310 0.9310837
151320 0.9296784
151330 0.9414781
151340 0.9358908
151350 0.9484268
151360 0.9266471
151370 0.9236157
151380 0.9157077
151390 0.9236574
151400 0.9239878
151410 0.9279228
151420 0.9133704
151430 0.9309776
151440 0.9348549
151450 0.9315063
151460 0.9383068
151470 0.9461882
151480 0.947925
151490 0.9385811
151500 0.9386794
151510 0.9399385
151520 0.939886
151530 0.9480976
151540 0.9411964
151550 0.9383603
151560 0.9282379
151570 0.9387819
151580 0.9425027
151590 0.936465
151600 0.953373
151610 0.9487253
151620 0.9531718
151630 0.9396773
151640 0.9408447
151650 0.9332201
151660 0.94181
151670 0.9428384
151680 0.9305972
151690 0.93555
151700 0.9264349
151710 0.9182031
151720 0.9283634
151730 0.9275457
151740 0.925668
151750 0.9153084
151760 0.9245666
151770 0.9277872
151780 0.9249247
151790 0.9160951
151800 0.9231223
151810 0.9249421
151820 0.9252259
151830 0.9278345
151840 0.9385465
151850 0.9383694
151860 0.9244418
151870 0.9300434
151880 0.9522067
151890 0.9597313
151900 0.9608871
151910 0.9585627
151920 0.946808
151930 0.94083
151940 0.940993
151950 0.9357673
151960 0.9366933
151970 0.9407074
151980 0.947916
151990 0.9537231
152000 0.9431251
152010 0.9511343
152020 0.9394089
152030 0.9367874
152040 0.9342078
152050 0.9394689
152060 0.9423599
152070 0.9352989
152080 0.9346537
152090 0.9400093
152100 0.9497269
152110 0.9512451
152120 0.9620895
152130 0.9684751
152140 0.9726048
152150 0.9693695
152160 0.9586138
152170 0.9488423
152180 0.9394546
152190 0.9257383
152200 0.9335813
152210 0.929646
152220 0.9373196
152230 0.9588094
152240 0.9399121
152250 0.9357107
152260 0.9542317
152270 0.9413326
152280 0.9476674
152290 0.9423205
152300 0.9471604
152310 0.9653463
152320 0.9645069
152330 0.9595982
152340 0.9468083
152350 0.9603932
152360 0.9627106
152370 0.9506889
152380 0.9382415
152390 0.9376632
152400 0.9509488
152410 0.9472672
152420 0.9404579
152430 0.9348159
152440 0.9368855
152450 0.9310783
152460 0.9421663
152470 0.9298602
152480 0.9249786
152490 0.9288878
152500 0.9339402
152510 0.9415067
152520 0.9291673
152530 0.930899
152540 0.9544558
152550 0.955891
152560 0.953473
152570 0.9403539
152580 0.9461747
152590 0.9447987
152600 0.938439
152610 0.9560897
152620 0.9357787
152630 0.9392614
152640 0.9381142
152650 0.9468417
152660 0.9497665
152670 0.9372063
152680 0.9286518
152690 0.9384355
152700 0.9384444
152710 0.9413174
152720 0.932514
152730 0.9473415
152740 0.9454343
152750 0.943171
152760 0.9433781
152770 0.9225713
152780 0.9424061
152790 0.9394189
152800 0.9492244
152810 0.9335689
152820 0.9317316
152830 0.9356395
152840 0.9296647
152850 0.9279168
152860 0.9334923
152870 0.9448387
152880 0.9348544
152890 0.9264995
152900 0.9182592
152910 0.9145573
152920 0.9050317
152930 0.9002795
152940 0.9079844
152950 0.9171922
152960 0.9093494
152970 0.9142877
152980 0.911962
152990 0.9108716
153000 0.9191151
153010 0.9336366
153020 0.9367003
153030 0.9486734
153040 0.9378812
153050 0.9360636
153060 0.9376768
153070 0.9356183
153080 0.9468957
153090 0.947695
153100 0.9240328
153110 0.9285087
153120 0.9430357
153130 0.9472865
153140 0.9588277
153150 0.9651039
153160 0.9560695
153170 0.95818
153180 0.9675053
153190 0.9556083
153200 0.9427571
153210 0.9225013
153220 0.9357326
153230 0.9294447
153240 0.9242698
153250 0.9335209
153260 0.9243276
153270 0.9388193
153280 0.9289433
153290 0.9333453
153300 0.947471
153310 0.9467934
153320 0.9387263
153330 0.9394616
153340 0.9212332
153350 0.920732
153360 0.9147784
153370 0.928819
153380 0.9095808
153390 0.9093962
153400 0.9100117
153410 0.9160058
153420 0.9222237
153430 0.9127507
153440 0.9094425
153450 0.9168882
153460 0.9167984
153470 0.9089175
153480 0.9185157
153490 0.9191929
153500 0.9173464
153510 0.9218462
153520 0.9272603
153530 0.9212486
153540 0.9220515
153550 0.9231952
153560 0.9174253
153570 0.9156215
153580 0.9081393
153590 0.8982149
153600 0.8922822
153610 0.9054846
153620 0.9020251
153630 0.910413
153640 0.9090576
153650 0.9171389
153660 0.9175312
153670 0.9106871
153680 0.9284992
153690 0.9159203
153700 0.9068554
153710 0.9042964
153720 0.9028417
153730 0.9066165
153740 0.9216221
153750 0.912389
153760 0.908646
153770 0.9069041
153780 0.9114811
153790 0.9017682
153800 0.9027895
153810 0.909254
153820 0.9158774
153830 0.9164217
153840 0.9330071
153850 0.9108501
153860 0.9091443
153870 0.9200749
153880 0.9160427
153890 0.9245865
153900 0.9261525
153910 0.9223566
153920 0.9147887
153930 0.9090846
153940 0.9030868
153950 0.916375
153960 0.9234989
153970 0.9298274
153980 0.934759
153990 0.9324681
154000 0.9246334
154010 0.9249858
154020 0.9134202
154030 0.9053977
154040 0.9004619
154050 0.9061595
154060 0.9129621
154070 0.9054154
154080 0.9028936
154090 0.9088863
154100 0.9000398
154110 0.8991397
154120 0.9082675
154130 0.9184604
154140 0.9304993
154150 0.9176074
154160 0.9259976
154170 0.9259437
154180 0.9233215
154190 0.9292532
154200 0.9287103
154210 0.9243966
154220 0.9345641
154230 0.9250388
154240 0.9254606
154250 0.9122375
154260 0.9205135
154270 0.9186837
154280 0.9324552
154290 0.9306037
154300 0.9299887
154310 0.90324
154320 0.9073498
154330 0.9204689
154340 0.929767
154350 0.9418688
154360 0.9319343
154370 0.9278711
154380 0.912591
154390 0.923472
154400 0.9373553
154410 0.9081829
154420 0.9264914
154430 0.931819
154440 0.9081654
154450 0.9069979
154460 0.913876
154470 0.9280082
154480 0.9188404
154490 0.9132065
154500 0.9127312
154510 0.9174268
154520 0.9022238
154530 0.9071994
154540 0.9282604
154550 0.9227581
154560 0.9244456
154570 0.9268885
154580 0.9288818
154590 0.9459544
154600 0.9427789
154610 0.9355609
154620 0.9354459
154630 0.9373137
154640 0.9412536
154650 0.9276917
154660 0.9219052
154670 0.9297026
154680 0.9151708
154690 0.9023978
154700 0.9288844
154710 0.9372919
154720 0.9280999
154730 0.9200585
154740 0.9192871
154750 0.9214633
154760 0.9345459
154770 0.9476613
154780 0.9490346
154790 0.9489648
154800 0.9297438
154810 0.9254467
154820 0.926357
154830 0.9189506
154840 0.9153776
154850 0.9208704
154860 0.9254051
154870 0.941846
154880 0.9412192
154890 0.9456183
154900 0.9220411
154910 0.9275377
154920 0.9296449
154930 0.9048236
154940 0.8974641
154950 0.9071083
154960 0.9058972
154970 0.9113418
154980 0.9134627
154990 0.9257057
155000 0.923183
155010 0.923727
155020 0.9240403
155030 0.9188322
155040 0.9222572
155050 0.9120738
155060 0.8990194
155070 0.8920431
155080 0.8985355
155090 0.9103341
155100 0.917999
155110 0.9173377
155120 0.9275451
155130 0.9186113
155140 0.9327908
155150 0.939809
155160 0.9482239
155170 0.9302461
155180 0.9330158
155190 0.9291785
155200 0.9348273
155210 0.9247721
155220 0.915639
155230 0.9174405
155240 0.921379
155250 0.9189392
155260 0.9314067
155270 0.9434677
155280 0.9396713
155290 0.9172819
155300 0.9185008
155310 0.9242812
155320 0.9178324
155330 0.914225
155340 0.9063209
155350 0.9158795
155360 0.9095617
155370 0.9211427
155380 0.9199448
155390 0.9131499
155400 0.9365259
155410 0.945034
155420 0.9454497
155430 0.9368522
155440 0.928879
155450 0.9276302
155460 0.9300206
155470 0.9293473
155480 0.9307486
155490 0.932595
155500 0.9398831
155510 0.937144
155520 0.9311256
155530 0.9301934
155540 0.9376895
155550 0.9422006
155560 0.9465818
155570 0.925553
155580 0.9202464
155590 0.9323448
155600 0.9477344
155610 0.9579414
155620 0.949766
155630 0.9615037
155640 0.9406737
155650 0.9246873
155660 0.9221402
155670 0.9183273
155680 0.9246739
155690 0.9010994
155700 0.9073645
155710 0.9131524
155720 0.9119074
155730 0.9195944
155740 0.912052
155750 0.9136099
155760 0.9134412
155770 0.9151742
155780 0.9136302
155790 0.9106773
155800 0.8979537
155810 0.908389
155820 0.9063407
155830 0.9069148
155840 0.8971947
155850 0.8917047
155860 0.894893
155870 0.8945837
155880 0.8934523
155890 0.8869827
155900 0.8970707
155910 0.8968648
155920 0.8972144
155930 0.8909181
155940 0.89608
155950 0.8795252
155960 0.9031869
155970 0.9055849
155980 0.9072141
155990 0.9008681
156000 0.905826
156010 0.9059575
156020 0.9127336
156030 0.9160297
156040 0.9226249
156050 0.9283621
156060 0.939587
156070 0.9254272
156080 0.9286627
156090 0.9320618
156100 0.931292
156110 0.9213722
156120 0.9278297
156130 0.942174
156140 0.9211605
156150 0.9348374
156160 0.9349682
156170 0.9394957
156180 0.9430646
156190 0.957175
156200 0.9503495
156210 0.9250553
156220 0.9242097
156230 0.9110179
156240 0.9220615
156250 0.9144121
156260 0.9186488
156270 0.9177288
156280 0.907975
156290 0.9187117
156300 0.9075371
156310 0.9128123
156320 0.9175783
156330 0.9202076
156340 0.9222976
156350 0.9199405
156360 0.9227967
156370 0.9131388
156380 0.9098923
156390 0.9074357
156400 0.9116077
156410 0.9240939
156420 0.9323482
156430 0.9188635
156440 0.9117844
156450 0.9239537
156460 0.9249736
156470 0.9259592
156480 0.9198414
156490 0.9068696
156500 0.9010662
156510 0.89273
156520 0.9069816
156530 0.9090016
156540 0.9179981
156550 0.9253159
156560 0.9366971
156570 0.9462123
156580 0.9423577
156590 0.9354968
156600 0.9362738
156610 0.9540878
156620 0.9470591
156630 0.931529
156640 0.9420453
156650 0.9492466
156660 0.9453692
156670 0.944823
156680 0.9490372
156690 0.9456693
156700 0.9369757
156710 0.9380519
156720 0.9402758
156730 0.9264127
156740 0.9242813
156750 0.9312494
156760 0.9326371
156770 0.9317731
156780 0.9256183
156790 0.9270259
156800 0.9370906
156810 0.9424578
156820 0.9403617
156830 0.936617
156840 0.9484439
156850 0.9269538
156860 0.9288124
156870 0.9204211
156880 0.9250033
156890 0.9225626
156900 0.9262642
156910 0.9382878
156920 0.9280956
156930 0.9281016
156940 0.9382458
156950 0.939204
156960 0.9444625
156970 0.9478716
156980 0.9314107
156990 0.9317521
157000 0.9343678
157010 0.9433876
157020 0.9502165
157030 0.9530674
157040 0.9426331
157050 0.9480714
157060 0.9404318
157070 0.9447932
157080 0.9433646
157090 0.952618
157100 0.9464763
157110 0.9418589
157120 0.9595186
157130 0.9597425
157140 0.9553496
157150 0.9598793
157160 0.9528086
157170 0.9396675
157180 0.9337533
157190 0.9345013
157200 0.9481465
157210 0.939671
157220 0.9379302
157230 0.9376287
157240 0.920153
157250 0.9041031
157260 0.9164142
157270 0.9304537
157280 0.9507996
157290 0.9434035
157300 0.9527355
157310 0.9494945
157320 0.9520313
157330 0.9577702
157340 0.9705047
157350 0.9606662
157360 0.9598157
157370 0.9505823
157380 0.9659881
157390 0.9777236
157400 0.9703229
157410 0.972934
157420 0.9647659
157430 0.9688069
157440 0.9680899
157450 0.964996
157460 0.9650439
157470 0.9592604
157480 0.9398487
157490 0.9458224
157500 0.950959
157510 0.94045
157520 0.955779
157530 0.9554921
157540 0.947889
157550 0.9563028
157560 0.9389132
157570 0.9428255
157580 0.9570747
157590 0.957637
157600 0.9497784
157610 0.9601977
157620 0.9511994
157630 0.9428746
157640 0.9409075
157650 0.9410481
157660 0.9529576
157670 0.9545987
157680 0.9456215
157690 0.9489107
157700 0.9418567
157710 0.9425564
157720 0.9524971
157730 0.9439678
157740 0.9382472
157750 0.9402087
157760 0.9280816
157770 0.9218075
157780 0.9340493
157790 0.9280487
157800 0.9300668
157810 0.9427509
157820 0.9368634
157830 0.935329
157840 0.9350579
157850 0.9392508
157860 0.9465368
157870 0.9362757
157880 0.9316558
157890 0.9138265
157900 0.9146847
157910 0.9145141
157920 0.9239151
157930 0.9248331
157940 0.9368339
157950 0.9477093
157960 0.9418843
157970 0.9459381
157980 0.9383333
157990 0.9483229
158000 0.9358147
158010 0.9319999
158020 0.9213182
158030 0.9278545
158040 0.9469732
158050 0.9505579
158060 0.9464045
158070 0.9431942
158080 0.9355912
158090 0.9247627
158100 0.9224152
158110 0.9284995
158120 0.928347
158130 0.9308771
158140 0.9453074
158150 0.9548984
158160 0.9627078
158170 0.9411086
158180 0.9401894
158190 0.9318067
158200 0.9365132
158210 0.9500432
158220 0.9678295
158230 0.9632884
158240 0.9610962
158250 0.9582266
158260 0.942349
158270 0.9316791
158280 0.9412892
158290 0.9443987
158300 0.9397147
158310 0.9290934
158320 0.9417711
158330 0.9427267
158340 0.9424313
158350 0.9382563
158360 0.9286703
158370 0.9307591
158380 0.9311751
158390 0.9127801
158400 0.9078466
158410 0.8882385
158420 0.9084381
158430 0.9097962
158440 0.9142894
158450 0.9185348
158460 0.8993419
158470 0.9005801
158480 0.9246588
158490 0.9148049
158500 0.9138532
158510 0.9056067
158520 0.9353845
158530 0.9314646
158540 0.9263637
158550 0.9442574
158560 0.9252625
158570 0.9337649
158580 0.9282395
158590 0.9229519
158600 0.9396533
158610 0.9288312
158620 0.9261023
158630 0.9226266
158640 0.9182445
158650 0.9090315
158660 0.9165474
158670 0.9241851
158680 0.9176278
158690 0.911005
158700 0.8997509
158710 0.9014467
158720 0.900632
158730 0.9097912
158740 0.908962
158750 0.909648
158760 0.9266676
158770 0.9193339
158780 0.9373121
158790 0.9351402
158800 0.9384434
158810 0.9459285
158820 0.9319394
158830 0.9134919
158840 0.9062715
158850 0.9086248
158860 0.8997456
158870 0.9093224
158880 0.9143834
158890 0.9167547
158900 0.9208207
158910 0.9191681
158920 0.924246
158930 0.9272877
158940 0.9094519
158950 0.9037448
158960 0.9113972
158970 0.9115847
158980 0.916285
158990 0.9134393
159000 0.9085906
159010 0.8918731
159020 0.8878884
159030 0.9078706
159040 0.8918717
159050 0.8851708
159060 0.892778
159070 0.9015705
159080 0.9121503
159090 0.9035864
159100 0.915296
159110 0.9141075
159120 0.8912272
159130 0.898316
159140 0.8976992
159150 0.892066
159160 0.9072127
159170 0.9081842
159180 0.9043656
159190 0.908887
159200 0.9109679
159210 0.9039038
159220 0.8957772
159230 0.8864253
159240 0.8797145
159250 0.8828375
159260 0.8777564
159270 0.885855
159280 0.88934
159290 0.8894997
159300 0.9033545
159310 0.9046878
159320 0.9003958
159330 0.8994868
159340 0.905816
159350 0.912421
159360 0.9149602
159370 0.9054013
159380 0.9012174
159390 0.9083326
159400 0.897065
159410 0.8930487
159420 0.901182
159430 0.8957137
159440 0.9056919
159450 0.8949978
159460 0.9024056
159470 0.9047258
159480 0.9081489
159490 0.9195607
159500 0.9254175
159510 0.9246236
159520 0.9246314
159530 0.9130437
159540 0.9132282
159550 0.9005455
159560 0.9098075
159570 0.911777
159580 0.9038753
159590 0.9115192
159600 0.9157276
159610 0.9098636
159620 0.90236
159630 0.9034855
159640 0.9086107
159650 0.9098437
159660 0.8978674
159670 0.9079224
159680 0.9022737
159690 0.907798
159700 0.9133834
159710 0.9228681
159720 0.9097574
159730 0.9110706
159740 0.8955234
159750 0.8967888
159760 0.8931241
159770 0.8955865
159780 0.8989888
159790 0.8995461
159800 0.9057468
159810 0.904815
159820 0.8883862
159830 0.8890342
159840 0.8899685
159850 0.9022153
159860 0.9069508
159870 0.8974235
159880 0.9002944
159890 0.8909725
159900 0.8980188
159910 0.8976369
159920 0.9020156
159930 0.9066082
159940 0.9058653
159950 0.9160931
159960 0.9098779
159970 0.8986416
159980 0.8976414
159990 0.8962564
160000 0.9125795
160010 0.9305139
160020 0.9261854
160030 0.9140851
160040 0.8931193
160050 0.8890592
160060 0.9120713
160070 0.9003472
160080 0.9076666
160090 0.9198814
160100 0.9306006
160110 0.9237267
160120 0.9056125
160130 0.9016151
160140 0.8835254
160150 0.8880332
160160 0.8922618
160170 0.88482
160180 0.8897118
160190 0.8992236
160200 0.893751
160210 0.8900456
160220 0.9169978
160230 0.9093904
160240 0.8996633
160250 0.8977538
160260 0.9118006
160270 0.9104878
160280 0.9147611
160290 0.9124461
160300 0.912221
160310 0.9034561
160320 0.9034487
160330 0.915333
160340 0.9010509
160350 0.8948568
160360 0.9009839
160370 0.9016465
160380 0.9001288
160390 0.9023606
160400 0.8977014
160410 0.9080732
160420 0.9053042
160430 0.911868
160440 0.913056
160450 0.9270332
160460 0.9259244
160470 0.9205977
160480 0.9297994
160490 0.9295864
160500 0.926952
160510 0.9281372
160520 0.9206002
160530 0.9217551
160540 0.925869
160550 0.9140223
160560 0.9053212
160570 0.9177745
160580 0.9029298
160590 0.9007772
160600 0.9011657
160610 0.9069307
160620 0.8989539
160630 0.9085463
160640 0.8936088
160650 0.9039878
160660 0.9047014
160670 0.9181747
160680 0.9151299
160690 0.912925
160700 0.9139573
160710 0.9003764
160720 0.9061005
160730 0.9032515
160740 0.8905933
160750 0.9009272
160760 0.8984022
160770 0.9290414
160780 0.9150996
160790 0.9141564
160800 0.9176941
160810 0.904929
160820 0.9131196
160830 0.9097425
160840 0.9205425
160850 0.9065592
160860 0.9067066
160870 0.910112
160880 0.9207587
160890 0.9228318
160900 0.9106975
160910 0.9102095
160920 0.9043975
160930 0.894928
160940 0.8926221
160950 0.8916067
160960 0.8904859
160970 0.8793678
160980 0.8828721
160990 0.8794782
161000 0.8839364
161010 0.886572
161020 0.8916671
161030 0.9019201
161040 0.8964975
161050 0.8967856
161060 0.8986359
161070 0.8898299
161080 0.881016
161090 0.8948554
161100 0.8945375
161110 0.8881047
161120 0.8958136
161130 0.9114547
161140 0.8892083
161150 0.9062064
161160 0.9060782
161170 0.9080315
161180 0.9095213
161190 0.9128502
161200 0.9096766
161210 0.9124998
161220 0.9065959
161230 0.8941232
161240 0.904114
161250 0.8905746
161260 0.8805619
161270 0.8821124
161280 0.8832612
161290 0.8872412
161300 0.8726913
161310 0.8937389
161320 0.8866501
161330 0.8832488
161340 0.8858614
161350 0.879321
161360 0.8833281
161370 0.878139
161380 0.8897832
161390 0.9021339
161400 0.9028508
161410 0.9072188
161420 0.8977605
161430 0.8934525
161440 0.8864055
161450 0.8910054
161460 0.9014546
161470 0.8841871
161480 0.892819
161490 0.9046907
161500 0.9023935
161510 0.8878801
161520 0.8822514
161530 0.8832734
161540 0.8900553
161550 0.8933613
161560 0.893243
161570 0.9043111
161580 0.9289531
161590 0.9246109
161600 0.9215479
161610 0.9285223
161620 0.9176223
161630 0.9157993
161640 0.9144847
161650 0.9036992
161660 0.8996852
161670 0.9126656
161680 0.900879
161690 0.8904865
161700 0.91161
161710 0.9179493
161720 0.9051038
161730 0.9119638
161740 0.9071015
161750 0.9154811
161760 0.902344
161770 0.9092438
161780 0.8950268
161790 0.8902858
161800 0.8984687
161810 0.9068058
161820 0.9047543
161830 0.8962457
161840 0.894707
161850 0.8910384
161860 0.9029021
161870 0.8999233
161880 0.9030902
161890 0.909715
161900 0.9175687
161910 0.915956
161920 0.9141289
161930 0.9179284
161940 0.9130281
161950 0.9067001
161960 0.918182
161970 0.9141178
161980 0.9136997
161990 0.9115069
162000 0.9056649
162010 0.9140868
162020 0.9220227
162030 0.9188312
162040 0.9266108
162050 0.9315253
162060 0.9209446
162070 0.9387476
162080 0.9196145
162090 0.9052418
162100 0.9051723
162110 0.9197006
162120 0.9191949
162130 0.9158154
162140 0.9124532
162150 0.9168761
162160 0.8969216
162170 0.9026703
162180 0.9045789
162190 0.8991029
162200 0.9009701
162210 0.8942937
162220 0.9047458
162230 0.9023559
162240 0.9046832
162250 0.9128204
162260 0.9276792
162270 0.9239286
162280 0.9173396
162290 0.9205422
162300 0.9326196
162310 0.9188359
162320 0.9115371
162330 0.9243261
162340 0.929354
162350 0.9200912
162360 0.918848
162370 0.9120336
162380 0.9181381
162390 0.9027791
162400 0.910861
162410 0.9008771
162420 0.8819821
162430 0.8864095
162440 0.896656
162450 0.9106939
162460 0.9100602
162470 0.9013858
162480 0.9073557
162490 0.8852727
162500 0.8886722
162510 0.8896108
162520 0.8910139
162530 0.8947024
162540 0.923282
162550 0.9268292
162560 0.9159176
162570 0.9085274
162580 0.9043125
162590 0.9020609
162600 0.9084722
162610 0.9107155
162620 0.9078469
162630 0.9080108
162640 0.9062943
162650 0.9052381
162660 0.9011974
162670 0.9076105
162680 0.9147682
162690 0.9096617
162700 0.8964337
162710 0.903377
162720 0.9096121
162730 0.9068173
162740 0.9176072
162750 0.9072598
162760 0.8954481
162770 0.9113955
162780 0.9138113
162790 0.9032863
162800 0.9059033
162810 0.9206939
162820 0.9267745
162830 0.9276484
162840 0.9281765
162850 0.9176313
162860 0.9200158
162870 0.9218812
162880 0.9272282
162890 0.9182559
162900 0.9216067
162910 0.9233711
162920 0.9227039
162930 0.9091492
162940 0.9026066
162950 0.9033411
162960 0.9009753
162970 0.9042936
162980 0.9088113
162990 0.9145581
163000 0.91495
163010 0.9039489
163020 0.9094469
163030 0.8996779
163040 0.9033013
163050 0.9035059
163060 0.9094708
163070 0.8993248
163080 0.9113512
163090 0.9098092
163100 0.8972402
163110 0.9035121
163120 0.9125728
163130 0.9184836
163140 0.9070186
163150 0.9098783
163160 0.9127827
163170 0.9196178
163180 0.9131145
163190 0.9073209
163200 0.9141923
163210 0.900318
163220 0.9025369
163230 0.907136
163240 0.9025785
163250 0.8920465
163260 0.8928069
163270 0.9048983
163280 0.8912418
163290 0.909237
163300 0.9143336
163310 0.9022062
163320 0.898921
163330 0.92238
163340 0.9082676
163350 0.917953
163360 0.9283084
163370 0.9220216
163380 0.9258995
163390 0.9280537
163400 0.926554
163410 0.9328228
163420 0.9182624
163430 0.9252546
163440 0.9264989
163450 0.9160793
163460 0.9104964
163470 0.9195752
163480 0.9045732
163490 0.9294842
163500 0.9348102
163510 0.9328203
163520 0.9314054
163530 0.9245853
163540 0.9333686
163550 0.9306927
163560 0.9372742
163570 0.9158052
163580 0.9299316
163590 0.9278253
163600 0.9368797
163610 0.9457034
163620 0.9270103
163630 0.9164432
163640 0.9157562
163650 0.9032043
163660 0.9110146
163670 0.9057565
163680 0.9063388
163690 0.8977545
163700 0.9126627
163710 0.9160811
163720 0.9109589
163730 0.9069874
163740 0.9117583
163750 0.9170101
163760 0.9121478
163770 0.9167009
163780 0.918066
163790 0.9014927
163800 0.9083961
163810 0.9095647
163820 0.9119129
163830 0.9218684
163840 0.9169359
163850 0.8957044
163860 0.9075686
163870 0.9050059
163880 0.9018702
163890 0.9128523
163900 0.8989105
163910 0.9006733
163920 0.9000931
163930 0.9091044
163940 0.9075968
163950 0.8911197
163960 0.9054237
163970 0.8984888
163980 0.8973551
163990 0.894436
164000 0.8935754
164010 0.8963222
164020 0.892067
164030 0.9056469
164040 0.9026015
164050 0.9129933
164060 0.8988067
164070 0.909717
164080 0.9142843
164090 0.9071857
164100 0.9168189
164110 0.9133078
164120 0.9291203
164130 0.9099154
164140 0.913262
164150 0.918655
164160 0.9262893
164170 0.9162561
164180 0.9275338
164190 0.9165844
164200 0.9169991
164210 0.9083449
164220 0.9211291
164230 0.9245868
164240 0.9394874
164250 0.9439144
164260 0.9319541
164270 0.9417087
164280 0.9339831
164290 0.9309487
164300 0.9215394
164310 0.9345962
164320 0.9232864
164330 0.9349218
164340 0.9335712
164350 0.9295538
164360 0.9102299
164370 0.9159963
164380 0.9227186
164390 0.9267207
164400 0.9252449
164410 0.9235883
164420 0.9377089
164430 0.9416417
164440 0.9444451
164450 0.9499082
164460 0.9458787
164470 0.9380334
164480 0.9360577
164490 0.9426692
164500 0.9289396
164510 0.9320659
164520 0.9206408
164530 0.9301108
164540 0.9067977
164550 0.931333
164560 0.9266661
164570 0.9226456
164580 0.918018
164590 0.9290491
164600 0.9238948
164610 0.9306106
164620 0.9194543
164630 0.9368177
164640 0.9225644
164650 0.9166192
164660 0.9157928
164670 0.9159357
164680 0.9104841
164690 0.9190437
164700 0.9138178
164710 0.9329495
164720 0.928149
164730 0.9164592
164740 0.9137129
164750 0.9152211
164760 0.930916
164770 0.9451144
164780 0.9277873
164790 0.9378089
164800 0.9353957
164810 0.9146613
164820 0.9178546
164830 0.9262042
164840 0.9194902
164850 0.9006321
164860 0.8923298
164870 0.8955243
164880 0.897311
164890 0.9052408
164900 0.9039678
164910 0.9052041
164920 0.9294181
164930 0.9263707
164940 0.9036148
164950 0.90235
164960 0.914727
164970 0.9035431
164980 0.9081147
164990 0.9113612
165000 0.917082
165010 0.8929582
165020 0.898345
165030 0.9039708
165040 0.9037293
165050 0.9046977
165060 0.905929
165070 0.9082555
165080 0.8981335
165090 0.9009867
165100 0.9087557
165110 0.9202493
165120 0.9180753
165130 0.9260942
165140 0.9296501
165150 0.9227837
165160 0.9245025
165170 0.9181394
165180 0.9240309
165190 0.9326196
165200 0.9374779
165210 0.916519
165220 0.9301159
165230 0.9275292
165240 0.9220236
165250 0.9539361
165260 0.944298
165270 0.9373258
165280 0.9551114
165290 0.9707542
165300 0.9526134
165310 0.9320248
165320 0.93712
165330 0.9521017
165340 0.9560533
165350 0.9600962
165360 0.9611843
165370 0.945236
165380 0.9255266
165390 0.9239322
165400 0.9295863
165410 0.9327283
165420 0.9219757
165430 0.9355106
165440 0.9266654
165450 0.93598
165460 0.9321271
165470 0.927036
165480 0.9144055
165490 0.9225694
165500 0.9288644
165510 0.9361153
165520 0.9252551
165530 0.9142605
165540 0.9123524
165550 0.91963
165560 0.9163786
165570 0.9211509
165580 0.9375481
165590 0.9185826
165600 0.9321378
165610 0.9315583
165620 0.9417135
165630 0.9561666
165640 0.9465442
165650 0.9386472
165660 0.9350717
165670 0.9450043
165680 0.9222422
165690 0.9351384
165700 0.9222396
165710 0.9090248
165720 0.9157551
165730 0.9001471
165740 0.9060802
165750 0.9107615
165760 0.9110955
165770 0.9147622
165780 0.9085031
165790 0.9072165
165800 0.8956177
165810 0.8969829
165820 0.8974379
165830 0.8919808
165840 0.9062359
165850 0.9066634
165860 0.9185262
165870 0.91803
165880 0.9211256
165890 0.9203711
165900 0.9223542
165910 0.9246963
165920 0.9189024
165930 0.9208098
165940 0.9142386
165950 0.9250803
165960 0.9350674
165970 0.9383452
165980 0.9459756
165990 0.9259604
166000 0.9286039
166010 0.9332185
166020 0.9282882
166030 0.9300117
166040 0.9269067
166050 0.9212642
166060 0.9227406
166070 0.9262124
166080 0.9251013
166090 0.9340856
166100 0.9345759
166110 0.9249461
166120 0.9164339
166130 0.9156581
166140 0.927955
166150 0.9339463
166160 0.9242218
166170 0.9241097
166180 0.9191282
166190 0.9299298
166200 0.9279839
166210 0.9305834
166220 0.9275696
166230 0.9255136
166240 0.9401503
166250 0.9309123
166260 0.92996
166270 0.9323645
166280 0.9338539
166290 0.9237657
166300 0.9202498
166310 0.9189184
166320 0.9293275
166330 0.9443315
166340 0.9432227
166350 0.937194
166360 0.9454607
166370 0.9409704
166380 0.9441488
166390 0.9585428
166400 0.9556077
166410 0.9376888
166420 0.9298365
166430 0.9365118
166440 0.9515453
166450 0.9434146
166460 0.962065
166470 0.9512558
166480 0.9563125
166490 0.9445463
166500 0.9375507
166510 0.9349668
166520 0.9266462
166530 0.9360234
166540 0.9284448
166550 0.9415278
166560 0.9482796
166570 0.9445453
166580 0.9526315
166590 0.9421086
166600 0.9462054
166610 0.9347304
166620 0.9268854
166630 0.9435548
166640 0.9500026
166650 0.9475955
166660 0.9517154
166670 0.9524284
166680 0.9499086
166690 0.9535518
166700 0.9637755
166710 0.9740819
166720 0.9654973
166730 0.943324
166740 0.9330677
166750 0.9479176
166760 0.9416369
166770 0.9495058
166780 0.9350083
166790 0.9338155
166800 0.9254816
166810 0.9176756
166820 0.9274998
166830 0.9368446
166840 0.9406401
166850 0.9418421
166860 0.9462341
166870 0.9391006
166880 0.9338731
166890 0.941709
166900 0.9494235
166910 0.9638922
166920 0.9448406
166930 0.9440567
166940 0.9373339
166950 0.9473558
166960 0.9235104
166970 0.9222999
166980 0.940666
166990 0.9433479
167000 0.9284653
167010 0.9250978
167020 0.934926
167030 0.943091
167040 0.93409
167050 0.9388984
167060 0.9342099
167070 0.9409169
167080 0.9340573
167090 0.9269395
167100 0.9176269
167110 0.9099508
167120 0.9166225
167130 0.9190872
167140 0.9281144
167150 0.9237558
167160 0.9093094
167170 0.9026608
167180 0.9113705
167190 0.9237539
167200 0.9239306
167210 0.9221205
167220 0.9332774
167230 0.9409922
167240 0.9318214
167250 0.928023
167260 0.9216852
167270 0.9233466
167280 0.9244478
167290 0.9246534
167300 0.920015
167310 0.9184563
167320 0.9192377
167330 0.9261722
167340 0.9397987
167350 0.9499643
167360 0.9550231
167370 0.9572319
167380 0.9473339
167390 0.9515444
167400 0.9505731
167410 0.9526706
167420 0.9471776
167430 0.9466017
167440 0.9477221
167450 0.9345571
167460 0.9471723
167470 0.9559868
167480 0.9302144
167490 0.9392688
167500 0.9394386
167510 0.9430631
167520 0.9527768
167530 0.9508401
167540 0.9252061
167550 0.922788
167560 0.9221333
167570 0.9220108
167580 0.9248949
167590 0.9356095
167600 0.9320256
167610 0.9216883
167620 0.9288738
167630 0.919897
167640 0.9245554
167650 0.9221024
167660 0.9143347
167670 0.9135354
167680 0.9019235
167690 0.9170253
167700 0.9090976
167710 0.9161622
167720 0.9229321
167730 0.9324377
167740 0.9248787
167750 0.9244025
167760 0.9281693
167770 0.9195432
167780 0.9192032
167790 0.9080892
167800 0.9302576
167810 0.9097158
167820 0.9224349
167830 0.9381263
167840 0.9259412
167850 0.9215817
167860 0.9267727
167870 0.9262443
167880 0.918906
167890 0.916179
167900 0.9103909
167910 0.9328705
167920 0.9217284
167930 0.9084209
167940 0.9198285
167950 0.9083703
167960 0.9096656
167970 0.914753
167980 0.9202648
167990 0.9184154
168000 0.9127663
168010 0.9140801
168020 0.9179888
168030 0.9173187
168040 0.9107689
168050 0.9048113
168060 0.8990466
168070 0.9094197
168080 0.8964699
168090 0.9143574
168100 0.9001179
168110 0.9055181
168120 0.9046288
168130 0.9168935
168140 0.9132852
168150 0.9080538
168160 0.9138727
168170 0.9159161
168180 0.9166067
168190 0.9293327
168200 0.9149142
168210 0.9329899
168220 0.9175059
168230 0.9220601
168240 0.920576
168250 0.9151288
168260 0.935075
168270 0.9304067
168280 0.9313473
168290 0.9446415
168300 0.9367577
168310 0.9208956
168320 0.9261056
168330 0.9063171
168340 0.9203371
168350 0.9141861
168360 0.9131824
168370 0.912743
168380 0.9229326
168390 0.9306294
168400 0.9397715
168410 0.9342307
168420 0.9395168
168430 0.9296206
168440 0.9396593
168450 0.9360295
168460 0.9446443
168470 0.9314148
168480 0.9230475
168490 0.9060786
168500 0.9145238
168510 0.9181089
168520 0.9221225
168530 0.9046137
168540 0.9149242
168550 0.9147692
168560 0.9155518
168570 0.9136413
168580 0.9126003
168590 0.9180576
168600 0.9245801
168610 0.9299955
168620 0.9307839
168630 0.9247537
168640 0.9241124
168650 0.930196
168660 0.9130149
168670 0.9142473
168680 0.9109823
168690 0.9101977
168700 0.903412
168710 0.9012901
168720 0.9022962
168730 0.9074802
168740 0.9027793
168750 0.9063227
168760 0.905724
168770 0.9194974
168780 0.9341364
168790 0.9140047
168800 0.9061786
168810 0.9151307
168820 0.9061768
168830 0.9194565
168840 0.9231047
168850 0.9245235
168860 0.930126
168870 0.9293262
168880 0.9400736
168890 0.9593883
168900 0.9391086
168910 0.9396911
168920 0.9490941
168930 0.9481258
168940 0.9468814
168950 0.9388115
168960 0.9305807
168970 0.9123061
168980 0.9134127
168990 0.9137262
169000 0.9014755
169010 0.9016605
169020 0.9035469
169030 0.8966203
169040 0.9089309
169050 0.9114235
169060 0.9051153
169070 0.9038069
169080 0.901154
169090 0.9181835
169100 0.9194737
169110 0.9330128
169120 0.923068
169130 0.9236158
169140 0.9284592
169150 0.9260962
169160 0.9246342
169170 0.9340351
169180 0.9387804
169190 0.9411713
169200 0.9300451
169210 0.9287681
169220 0.9185563
169230 0.9293687
169240 0.9218168
169250 0.9225182
169260 0.9202106
169270 0.9206496
169280 0.9244176
169290 0.9208759
169300 0.9107416
169310 0.9140297
169320 0.9111486
169330 0.9132284
169340 0.905595
169350 0.9097555
169360 0.9131481
169370 0.8991655
169380 0.8854252
169390 0.8925022
169400 0.8963326
169410 0.9015974
169420 0.9104359
169430 0.9165381
169440 0.90462
169450 0.9046022
169460 0.899204
169470 0.8881061
169480 0.9055933
169490 0.905333
169500 0.8949501
169510 0.9006272
169520 0.9084129
169530 0.9087932
169540 0.9159476
169550 0.9274395
169560 0.9266291
169570 0.9208378
169580 0.9076727
169590 0.9123091
169600 0.9129933
169610 0.912665
169620 0.9134492
169630 0.8903553
169640 0.9007909
169650 0.8977839
169660 0.9014279
169670 0.9103277
169680 0.9155377
169690 0.9165471
169700 0.9249184
169710 0.9251383
169720 0.9093364
169730 0.9117147
169740 0.9060106
169750 0.924812
169760 0.9197853
169770 0.9150409
169780 0.9238899
169790 0.9105946
169800 0.9125258
169810 0.9047364
169820 0.91344
169830 0.8979263
169840 0.8963071
169850 0.9027834
169860 0.9067086
169870 0.9088149
169880 0.8990392
169890 0.9081903
169900 0.9226882
169910 0.9313547
169920 0.9298856
169930 0.9268198
169940 0.9369484
169950 0.9334773
169960 0.9386529
169970 0.9367401
169980 0.9452008
169990 0.9399275
170000 0.9330869
170010 0.9373353
170020 0.9263293
170030 0.9303241
170040 0.9282731
170050 0.9422407
170060 0.9276862
170070 0.9416881
170080 0.9363179
170090 0.9306465
170100 0.9229558
170110 0.9230682
170120 0.9109753
170130 0.9156439
170140 0.9217341
170150 0.9233046
170160 0.9168006
170170 0.9107948
170180 0.9250584
170190 0.9236218
170200 0.9252205
170210 0.9386404
170220 0.9307595
170230 0.9318979
170240 0.9364976
170250 0.9465376
170260 0.9410931
170270 0.9426875
170280 0.9486775
170290 0.9398212
170300 0.9446259
170310 0.9318925
170320 0.9212325
170330 0.9291999
170340 0.9172966
170350 0.9056224
170360 0.9018301
170370 0.9282709
170380 0.9296624
170390 0.920055
170400 0.9179171
170410 0.9345756
170420 0.9316974
170430 0.9180545
170440 0.931847
170450 0.9377069
170460 0.9304526
170470 0.9212077
170480 0.9119161
170490 0.929982
170500 0.918283
170510 0.9171544
170520 0.9155202
170530 0.9066608
170540 0.9061061
170550 0.9257818
170560 0.9233539
170570 0.9153332
170580 0.9150236
170590 0.9243737
170600 0.9266298
170610 0.9381064
170620 0.9230832
170630 0.9378557
170640 0.9517416
170650 0.9439442
170660 0.9480376
170670 0.9560391
170680 0.9435267
170690 0.9193116
170700 0.9382909
170710 0.9332424
170720 0.9164501
170730 0.9191284
170740 0.9169765
170750 0.9240031
170760 0.9327036
170770 0.9424908
170780 0.9380434
170790 0.930062
170800 0.9287413
170810 0.9386891
170820 0.9312527
170830 0.9314226
170840 0.9173258
170850 0.9127987
170860 0.9194137
170870 0.9252117
170880 0.9287965
170890 0.9322188
170900 0.9336718
170910 0.937337
170920 0.9495736
170930 0.9629635
170940 0.9688598
170950 0.9615979
170960 0.9407124
170970 0.9443616
170980 0.9399065
170990 0.9360107
171000 0.9338522
171010 0.9290165
171020 0.9286137
171030 0.93211
171040 0.9489542
171050 0.9356504
171060 0.9208657
171070 0.9256358
171080 0.9292667
171090 0.9402709
171100 0.9403149
171110 0.9407405
171120 0.9427615
171130 0.9423547
171140 0.9355401
171150 0.9347064
171160 0.9255745
171170 0.9303683
171180 0.9374588
171190 0.9353179
171200 0.9299715
171210 0.9209803
171220 0.9289623
171230 0.933924
171240 0.929697
171250 0.9205065
171260 0.9375693
171270 0.9393389
171280 0.9455483
171290 0.950904
171300 0.9464242
171310 0.9503643
171320 0.9657283
171330 0.9524053
171340 0.9475687
171350 0.9382309
171360 0.9531987
171370 0.956632
171380 0.9467641
171390 0.9448759
171400 0.9462972
171410 0.9343344
171420 0.9427338
171430 0.9389269
171440 0.942072
171450 0.9498421
171460 0.9500134
171470 0.9519061
171480 0.9537182
171490 0.9498641
171500 0.9405552
171510 0.942233
171520 0.9285505
171530 0.9377278
171540 0.936657
171550 0.936713
171560 0.9399736
171570 0.9269364
171580 0.9335178
171590 0.9161961
171600 0.9178858
171610 0.9209614
171620 0.9255146
171630 0.931734
171640 0.9438724
171650 0.9427155
171660 0.9518178
171670 0.9569345
171680 0.9526713
171690 0.9498525
171700 0.9359431
171710 0.9329627
171720 0.9222784
171730 0.9330979
171740 0.9365776
171750 0.9370024
171760 0.9202017
171770 0.9195772
171780 0.9227889
171790 0.9208396
171800 0.9307697
171810 0.9116111
171820 0.9075586
171830 0.9254859
171840 0.9211177
171850 0.9299842
171860 0.9354156
171870 0.9322311
171880 0.9336803
171890 0.9253818
171900 0.9354699
171910 0.9396882
171920 0.9325566
171930 0.9316053
171940 0.9271978
171950 0.9211372
171960 0.9354051
171970 0.9282401
171980 0.9348778
171990 0.951907
172000 0.9331284
172010 0.9354418
172020 0.9431391
172030 0.9557179
172040 0.9645472
172050 0.9805332
172060 0.957498
172070 0.9483252
172080 0.9516962
172090 0.9460222
172100 0.9414929
172110 0.9489319
172120 0.9382441
172130 0.955435
172140 0.9580232
172150 0.9700938
172160 0.9732476
172170 0.9760231
172180 0.9737107
172190 0.9714031
172200 0.9746042
172210 0.9697697
172220 0.9576246
172230 0.9643835
172240 0.9708314
172250 0.9686274
172260 0.9707915
172270 0.956732
172280 0.9468164
172290 0.9528322
172300 0.957781
172310 0.9546028
172320 0.9400186
172330 0.9603963
172340 0.9524107
172350 0.9404244
172360 0.943935
172370 0.9449878
172380 0.9379829
172390 0.9220685
172400 0.9231142
172410 0.9297271
172420 0.9358398
172430 0.9334648
172440 0.9392557
172450 0.9591426
172460 0.9446375
172470 0.937691
172480 0.9398343
172490 0.924398
172500 0.9160701
172510 0.9328989
172520 0.9231225
172530 0.9158326
172540 0.9133974
172550 0.9133117
172560 0.9226722
172570 0.915597
172580 0.9237072
172590 0.9235811
172600 0.9290033
172610 0.9238127
172620 0.9379371
172630 0.9262687
172640 0.9343308
172650 0.9269383
172660 0.9331274
172670 0.9250517
172680 0.9268818
172690 0.9382501
172700 0.9328297
172710 0.9313759
172720 0.9335696
172730 0.9154407
172740 0.9411459
172750 0.9365329
172760 0.923566
172770 0.929772
172780 0.9278022
172790 0.9382665
172800 0.9448857
172810 0.9381544
172820 0.9433906
172830 0.9477452
172840 0.9360991
172850 0.9320831
172860 0.9331413
172870 0.9270573
172880 0.9085822
172890 0.9151505
172900 0.9101744
172910 0.9272535
172920 0.9151651
172930 0.9220134
172940 0.913271
172950 0.9054866
172960 0.9184076
172970 0.9170368
172980 0.9256506
172990 0.9276736
173000 0.9360122
173010 0.9455314
173020 0.9361016
173030 0.9323229
173040 0.9131467
173050 0.9457722
173060 0.9521981
173070 0.9472509
173080 0.942078
173090 0.9358882
173100 0.9223929
173110 0.9285743
173120 0.927065
173130 0.9277548
173140 0.931809
173150 0.9098011
173160 0.9226821
173170 0.9130049
173180 0.907543
173190 0.9030198
173200 0.9128971
173210 0.8920863
173220 0.8989256
173230 0.903748
173240 0.9096797
173250 0.9280583
173260 0.9269127
173270 0.9200167
173280 0.9023209
173290 0.8992234
173300 0.895144
173310 0.8977449
173320 0.9029822
173330 0.9033023
173340 0.9094697
173350 0.9136558
173360 0.9122745
173370 0.8965655
173380 0.8952469
173390 0.8931167
173400 0.9073316
173410 0.9072342
173420 0.9230801
173430 0.9350616
173440 0.9282925
173450 0.9274856
173460 0.9234499
173470 0.9112952
173480 0.9146931
173490 0.9344611
173500 0.9140826
173510 0.9059039
173520 0.9296538
173530 0.9301834
173540 0.9203726
173550 0.908767
173560 0.9174612
173570 0.9265064
173580 0.9416423
173590 0.941857
173600 0.9352835
173610 0.9444597
173620 0.9411225
173630 0.9514388
173640 0.927622
173650 0.9331977
173660 0.928739
173670 0.9354283
173680 0.9313982
173690 0.9240541
173700 0.9259198
173710 0.9169203
173720 0.9078197
173730 0.9223961
173740 0.9151244
173750 0.9137974
173760 0.9124672
173770 0.9072787
173780 0.9065858
173790 0.9189351
173800 0.9211386
173810 0.9268036
173820 0.9345928
173830 0.9426258
173840 0.9327877
173850 0.9317985
173860 0.9360604
173870 0.9365616
173880 0.9415545
173890 0.9420534
173900 0.9356721
173910 0.9356846
173920 0.9384358
173930 0.9309524
173940 0.9252521
173950 0.9466952
173960 0.9509497
173970 0.9478465
173980 0.9411501
173990 0.9410423
174000 0.9442565
174010 0.9475145
174020 0.9454187
174030 0.9390405
174040 0.9169289
174050 0.9300757
174060 0.9379731
174070 0.9348344
174080 0.9366071
174090 0.9610385
174100 0.9485913
174110 0.9544823
174120 0.9560056
174130 0.9588608
174140 0.9530656
174150 0.9680556
174160 0.9477164
174170 0.9531133
174180 0.9509844
174190 0.9378302
174200 0.942718
174210 0.9482753
174220 0.9460012
174230 0.9337203
174240 0.9425398
174250 0.9540851
174260 0.9558485
174270 0.9571385
174280 0.9489822
174290 0.9457843
174300 0.9622243
174310 0.9437707
174320 0.9490232
174330 0.9320143
174340 0.9292225
174350 0.9396724
174360 0.9454249
174370 0.9557689
174380 0.9363593
174390 0.9350895
174400 0.9355227
174410 0.9389109
174420 0.932588
174430 0.933213
174440 0.9375549
174450 0.9456658
174460 0.9371071
174470 0.9346531
174480 0.9270594
174490 0.9103919
174500 0.9033719
174510 0.9088036
174520 0.9317521
174530 0.9189676
174540 0.9105377
174550 0.9354804
174560 0.9371833
174570 0.92019
174580 0.9088854
174590 0.9075865
174600 0.9064505
174610 0.9088224
174620 0.9044952
174630 0.9168414
174640 0.9324775
174650 0.9308433
174660 0.931562
174670 0.9313577
174680 0.934951
174690 0.9361911
174700 0.9288643
174710 0.9189469
174720 0.9219798
174730 0.9178063
174740 0.9269438
174750 0.9208125
174760 0.934833
174770 0.929036
174780 0.9343864
174790 0.93545
174800 0.9390757
174810 0.9262962
174820 0.9177321
174830 0.9372551
174840 0.9382007
174850 0.9335985
174860 0.9363557
174870 0.9342759
174880 0.9272133
174890 0.9281091
174900 0.9346213
174910 0.9425327
174920 0.9531115
174930 0.9424416
174940 0.9315344
174950 0.9332975
174960 0.941097
174970 0.9370219
174980 0.9465887
174990 0.9537798
175000 0.9534514
175010 0.9571706
175020 0.9559028
175030 0.9497397
175040 0.932523
175050 0.9215157
175060 0.9190258
175070 0.9308004
175080 0.9326672
175090 0.9227665
175100 0.9480463
175110 0.93897
175120 0.9405782
175130 0.9375489
175140 0.9498825
175150 0.9562642
175160 0.9340938
175170 0.9423252
175180 0.935981
175190 0.9285834
175200 0.9383081
175210 0.9501636
175220 0.9442378
175230 0.9388422
175240 0.9415229
175250 0.9414095
175260 0.9415635
175270 0.9460981
175280 0.9477329
175290 0.9345945
175300 0.9265205
175310 0.930215
175320 0.9469562
175330 0.942825
175340 0.9412544
175350 0.9472842
175360 0.9416772
175370 0.9399923
175380 0.9382338
175390 0.946658
175400 0.948579
175410 0.9531808
175420 0.9394544
175430 0.9264875
175440 0.931146
175450 0.9359761
175460 0.9379542
175470 0.948585
175480 0.9294202
175490 0.9394475
175500 0.9510189
175510 0.9614008
175520 0.9336202
175530 0.9210345
175540 0.9271746
175550 0.9199278
175560 0.9254512
175570 0.9438633
175580 0.9592069
175590 0.950459
175600 0.9404314
175610 0.9372512
175620 0.9479488
175630 0.9554124
175640 0.9474437
175650 0.9418352
175660 0.963661
175670 0.9603986
175680 0.9752758
175690 0.9701723
175700 0.9726217
175710 0.9687524
175720 0.9526923
175730 0.9540559
175740 0.9274833
175750 0.9421489
175760 0.9448367
175770 0.9451454
175780 0.9412237
175790 0.943774
175800 0.9569414
175810 0.9477811
175820 0.9469635
175830 0.9449109
175840 0.9434949
175850 0.9272671
175860 0.9334478
175870 0.9364592
175880 0.9402711
175890 0.9303079
175900 0.925389
175910 0.9291553
175920 0.9209654
175930 0.9152413
175940 0.9228413
175950 0.9294422
175960 0.9460292
175970 0.9423221
175980 0.9408969
175990 0.9406874
176000 0.9456775
176010 0.9247008
176020 0.924573
176030 0.9340003
176040 0.9390654
176050 0.9363784
176060 0.9551196
176070 0.9366757
176080 0.9347622
176090 0.9399854
176100 0.9299082
176110 0.9404491
176120 0.9475334
176130 0.9518709
176140 0.9608014
176150 0.9480075
176160 0.94788
176170 0.955251
176180 0.9481394
176190 0.9473368
176200 0.9497321
176210 0.9384677
176220 0.9449443
176230 0.9331797
176240 0.9270113
176250 0.906223
176260 0.9141254
176270 0.9290124
176280 0.9337533
176290 0.9463674
176300 0.9229908
176310 0.9338768
176320 0.9284607
176330 0.9412287
176340 0.9389273
176350 0.9285474
176360 0.922903
176370 0.9334776
176380 0.9246699
176390 0.9123953
176400 0.9237419
176410 0.9118449
176420 0.906357
176430 0.9096529
176440 0.9208036
176450 0.9216592
176460 0.9286965
176470 0.930266
176480 0.9283798
176490 0.9228358
176500 0.9229366
176510 0.9088136
176520 0.9137719
176530 0.9178804
176540 0.9358377
176550 0.9234931
176560 0.9330513
176570 0.925266
176580 0.9253987
176590 0.9204842
176600 0.9253257
176610 0.9285545
176620 0.9348224
176630 0.9318706
176640 0.922398
176650 0.9324213
176660 0.9325079
176670 0.9188319
176680 0.9189867
176690 0.916123
176700 0.9229515
176710 0.9317445
176720 0.9359458
176730 0.9457755
176740 0.9484962
176750 0.9381552
176760 0.9356105
176770 0.9358047
176780 0.9336874
176790 0.9268637
176800 0.9278321
176810 0.9321681
176820 0.9261226
176830 0.930323
176840 0.9275792
176850 0.9265712
176860 0.9148607
176870 0.9228228
176880 0.9092702
176890 0.907016
176900 0.9175234
176910 0.9090255
176920 0.9172924
176930 0.9157198
176940 0.9162282
176950 0.9246207
176960 0.9280816
176970 0.9328451
176980 0.9330274
176990 0.9213766
177000 0.9220431
177010 0.9233574
177020 0.9216875
177030 0.9209995
177040 0.9417204
177050 0.944137
177060 0.947088
177070 0.9403051
177080 0.9348953
177090 0.9273483
177100 0.9318101
177110 0.9268012
177120 0.9357259
177130 0.9158123
177140 0.9003935
177150 0.9078425
177160 0.9152495
177170 0.9140562
177180 0.9148456
177190 0.9050226
177200 0.9045098
177210 0.9159082
177220 0.9143453
177230 0.93032
177240 0.9289789
177250 0.919392
177260 0.9201148
177270 0.9236616
177280 0.9171755
177290 0.9261012
177300 0.9226274
177310 0.9251528
177320 0.9269551
177330 0.9246966
177340 0.9232887
177350 0.910197
177360 0.9027901
177370 0.915844
177380 0.921293
177390 0.9078863
177400 0.9212327
177410 0.9229677
177420 0.9299428
177430 0.9333292
177440 0.934969
177450 0.9199463
177460 0.926048
177470 0.9142992
177480 0.9242073
177490 0.9261431
177500 0.9340758
177510 0.9285733
177520 0.9408049
177530 0.9308879
177540 0.9229861
177550 0.9268339
177560 0.9208295
177570 0.9115061
177580 0.9101979
177590 0.9047785
177600 0.901054
177610 0.9036372
177620 0.9239244
177630 0.9166811
177640 0.9148763
177650 0.9209939
177660 0.9322749
177670 0.9217583
177680 0.933174
177690 0.9305033
177700 0.927055
177710 0.9225657
177720 0.9188153
177730 0.9259775
177740 0.9245659
177750 0.9319933
177760 0.9186965
177770 0.9074492
177780 0.9056575
177790 0.9099159
177800 0.9117327
177810 0.9276189
177820 0.9429592
177830 0.9504062
177840 0.9564118
177850 0.9430771
177860 0.9397455
177870 0.9316178
177880 0.9317968
177890 0.9124168
177900 0.9324936
177910 0.9122231
177920 0.9228954
177930 0.9427358
177940 0.9378359
177950 0.9363196
177960 0.9426191
177970 0.9463015
177980 0.9482861
177990 0.9323309
178000 0.9414144
178010 0.9362779
178020 0.9378435
178030 0.942627
178040 0.9379714
178050 0.9359359
178060 0.9274392
178070 0.9096235
178080 0.9016303
178090 0.8996562
178100 0.9078603
178110 0.9024664
178120 0.9083226
178130 0.9098879
178140 0.9064329
178150 0.909762
178160 0.9044423
178170 0.9024891
178180 0.9094381
178190 0.9152957
178200 0.9067288
178210 0.9191785
178220 0.9075463
178230 0.918777
178240 0.9170267
178250 0.9114805
178260 0.9272331
178270 0.9179185
178280 0.9136319
178290 0.901378
178300 0.8981944
178310 0.9083111
178320 0.9139888
178330 0.9066554
178340 0.9142694
178350 0.9215086
178360 0.9230445
178370 0.9280171
178380 0.9294187
178390 0.9285189
178400 0.9303533
178410 0.9277462
178420 0.9378349
178430 0.9329345
178440 0.9234141
178450 0.9355807
178460 0.916275
178470 0.9304506
178480 0.9320621
178490 0.9162736
178500 0.9279332
178510 0.9235956
178520 0.921694
178530 0.9046701
178540 0.9098655
178550 0.9087512
178560 0.9353924
178570 0.9192217
178580 0.9081488
178590 0.8971384
178600 0.9078028
178610 0.9197474
178620 0.9176926
178630 0.9262447
178640 0.9163821
178650 0.935074
178660 0.9169827
178670 0.9273205
178680 0.9276418
178690 0.9252172
178700 0.9232016
178710 0.9201293
178720 0.9267581
178730 0.9345893
178740 0.9336358
178750 0.9456112
178760 0.9187521
178770 0.9395913
178780 0.9369074
178790 0.9361942
178800 0.9337499
178810 0.9373545
178820 0.9313977
178830 0.9264106
178840 0.91479
178850 0.922268
178860 0.9253483
178870 0.9160171
178880 0.9168456
178890 0.9101909
178900 0.9213209
178910 0.9249505
178920 0.9166785
178930 0.9217935
178940 0.9257201
178950 0.9184077
178960 0.9262434
178970 0.9411356
178980 0.9431004
178990 0.9404919
179000 0.9122713
179010 0.9152489
179020 0.9197571
179030 0.9255098
179040 0.9319279
179050 0.9312139
179060 0.9321865
179070 0.9417866
179080 0.9246887
179090 0.9137089
179100 0.929204
179110 0.9280928
179120 0.9238672
179130 0.9329504
179140 0.9239032
179150 0.9227019
179160 0.9224798
179170 0.9148641
179180 0.9209619
179190 0.9267412
179200 0.9131262
179210 0.9085485
179220 0.9202001
179230 0.9226388
179240 0.9323388
179250 0.9330093
179260 0.9319878
179270 0.9312077
179280 0.9365663
179290 0.9348567
179300 0.9226328
179310 0.9347777
179320 0.9459559
179330 0.931292
179340 0.9351931
179350 0.9313915
179360 0.9421695
179370 0.9396462
179380 0.9369949
179390 0.9357601
179400 0.9353928
179410 0.9287523
179420 0.9254674
179430 0.9282588
179440 0.9309188
179450 0.9306973
179460 0.9254733
179470 0.9223624
179480 0.9239492
179490 0.9310411
179500 0.9310774
179510 0.9465113
179520 0.9558068
179530 0.9484634
179540 0.9485369
179550 0.9563488
179560 0.9544014
179570 0.9434788
179580 0.9443089
179590 0.9371479
179600 0.9387885
179610 0.919699
179620 0.9333084
179630 0.9266859
179640 0.9162348
179650 0.921495
179660 0.9243938
179670 0.9249541
179680 0.9247783
179690 0.9189658
179700 0.9133997
179710 0.912188
179720 0.9225333
179730 0.9112301
179740 0.9051179
179750 0.91565
179760 0.9218313
179770 0.9314927
179780 0.9245124
179790 0.9138321
179800 0.9144476
179810 0.92492
179820 0.9159211
179830 0.908735
179840 0.9155763
179850 0.9197972
179860 0.9326721
179870 0.935544
179880 0.9264838
179890 0.9225276
179900 0.9262658
179910 0.9328595
179920 0.9211671
179930 0.9192789
179940 0.9125246
179950 0.911769
179960 0.9221296
179970 0.9168493
179980 0.9165148
179990 0.9213184
180000 0.9049886
180010 0.9191352
180020 0.902467
180030 0.9155367
180040 0.9104499
180050 0.904758
180060 0.894496
180070 0.9045993
180080 0.9157824
180090 0.9221971
180100 0.9197399
180110 0.9157545
180120 0.9057673
180130 0.9063656
180140 0.8996738
180150 0.9081833
180160 0.9064036
180170 0.9099452
180180 0.9291852
180190 0.9317917
180200 0.9215148
180210 0.9159814
180220 0.9053328
180230 0.9089361
180240 0.9110236
180250 0.9379207
180260 0.9418791
180270 0.9159419
180280 0.9199806
180290 0.9219395
180300 0.9097472
180310 0.9140587
180320 0.9115294
180330 0.9187201
180340 0.9250644
180350 0.9199129
180360 0.929401
180370 0.929728
180380 0.9318193
180390 0.9251505
180400 0.9186056
180410 0.9295781
180420 0.9203481
180430 0.9230326
180440 0.9262438
180450 0.939962
180460 0.9364858
180470 0.936876
180480 0.9267317
180490 0.9201863
180500 0.9281629
180510 0.922386
180520 0.9344414
180530 0.9148008
180540 0.9125777
180550 0.9279576
180560 0.9348497
180570 0.9313148
180580 0.9356472
180590 0.9502706
180600 0.9544868
180610 0.9332077
180620 0.9209984
180630 0.9217757
180640 0.9285529
180650 0.9187851
180660 0.9124974
180670 0.9120572
180680 0.9157666
180690 0.9213004
180700 0.9243578
180710 0.924464
180720 0.9259411
180730 0.9201152
180740 0.9306369
180750 0.9370592
180760 0.9316934
180770 0.9286341
180780 0.9272388
180790 0.9347624
180800 0.9313489
180810 0.9363522
180820 0.9188926
180830 0.9188522
180840 0.9360681
180850 0.9466634
180860 0.9267665
180870 0.9327883
180880 0.9459298
180890 0.9465277
180900 0.9560055
180910 0.9467892
180920 0.9349474
180930 0.921912
180940 0.9253805
180950 0.9305813
180960 0.9235309
180970 0.9229552
180980 0.9436351
180990 0.9378542
181000 0.9222349
181010 0.9123541
181020 0.9194662
181030 0.9253985
181040 0.9312665
181050 0.9325042
181060 0.9157636
181070 0.9178236
181080 0.8953658
181090 0.8988867
181100 0.9053934
181110 0.9087115
181120 0.8988381
181130 0.8892679
181140 0.898838
181150 0.9019193
181160 0.8884017
181170 0.8921309
181180 0.9031882
181190 0.9140249
181200 0.9086211
181210 0.9182103
181220 0.9184718
181230 0.9298304
181240 0.9332156
181250 0.9336363
181260 0.9470062
181270 0.9282675
181280 0.9300178
181290 0.9267412
181300 0.9376948
181310 0.9403287
181320 0.9433371
181330 0.9392951
181340 0.9302381
181350 0.9274251
181360 0.9142172
181370 0.9105983
181380 0.9195815
181390 0.9149468
181400 0.9182447
181410 0.9211962
181420 0.9199454
181430 0.9150756
181440 0.897597
181450 0.8995864
181460 0.8942571
181470 0.9026574
181480 0.8985393
181490 0.9145265
181500 0.9281987
181510 0.9299045
181520 0.9271857
181530 0.923637
181540 0.9080099
181550 0.9181198
181560 0.92385
181570 0.9146562
181580 0.9151941
181590 0.9352481
181600 0.920717
181610 0.9202185
181620 0.9145567
181630 0.9155012
181640 0.9056605
181650 0.8979031
181660 0.9009449
181670 0.9024596
181680 0.9010215
181690 0.8823344
181700 0.8908324
181710 0.9060974
181720 0.909381
181730 0.9219319
181740 0.907643
181750 0.9187673
181760 0.9110067
181770 0.9338611
181780 0.9383256
181790 0.9311788
181800 0.921964
181810 0.9322524
181820 0.9300888
181830 0.9145679
181840 0.9327947
181850 0.9496788
181860 0.9567093
181870 0.9527225
181880 0.9493383
181890 0.9283918
181900 0.9337171
181910 0.9330537
181920 0.9245014
181930 0.927326
181940 0.9173849
181950 0.9226513
181960 0.9282148
181970 0.9352569
181980 0.9478831
181990 0.9518659
182000 0.9370744
182010 0.9238415
182020 0.9230002
182030 0.934171
182040 0.9362695
182050 0.9356458
182060 0.9436152
182070 0.9377298
182080 0.9307279
182090 0.9176025
182100 0.9182372
182110 0.9299648
182120 0.9294575
182130 0.9392219
182140 0.9312544
182150 0.9243926
182160 0.9296356
182170 0.9415736
182180 0.9373542
182190 0.9247868
182200 0.9292405
182210 0.9464439
182220 0.9309573
182230 0.9293831
182240 0.9194008
182250 0.9335625
182260 0.9582533
182270 0.9495247
182280 0.9445436
182290 0.9568356
182300 0.9606605
182310 0.9584074
182320 0.947054
182330 0.9654574
182340 0.9601011
182350 0.9583487
182360 0.9569945
182370 0.9524409
182380 0.9425046
182390 0.9389989
182400 0.9387642
182410 0.9376141
182420 0.9547861
182430 0.9455977
182440 0.9355733
182450 0.9354271
182460 0.9352486
182470 0.928907
182480 0.9298909
182490 0.9363617
182500 0.9213433
182510 0.9380974
182520 0.9410173
182530 0.9310827
182540 0.9470721
182550 0.938068
182560 0.9390813
182570 0.9349504
182580 0.9262325
182590 0.9298212
182600 0.9380229
182610 0.9291007
182620 0.933172
182630 0.924772
182640 0.9236831
182650 0.9194357
182660 0.9239804
182670 0.9132108
182680 0.9263911
182690 0.9251599
182700 0.925675
182710 0.9168885
182720 0.9302126
182730 0.9299116
182740 0.9261651
182750 0.9288385
182760 0.9223244
182770 0.9416359
182780 0.9290313
182790 0.930519
182800 0.9212661
182810 0.9142908
182820 0.9199155
182830 0.9232604
182840 0.9241611
182850 0.9207939
182860 0.9188396
182870 0.9239028
182880 0.914076
182890 0.9172369
182900 0.8973917
182910 0.9072051
182920 0.9103119
182930 0.9195626
182940 0.9262989
182950 0.9171166
182960 0.920979
182970 0.9125146
182980 0.9347479
182990 0.9350794
183000 0.9246514
183010 0.9196289
183020 0.9193872
183030 0.9085866
183040 0.9023414
183050 0.9015408
183060 0.9187449
183070 0.9215058
183080 0.9151053
183090 0.921499
183100 0.9363717
183110 0.9187069
183120 0.9260374
183130 0.9124058
183140 0.9169917
183150 0.9315915
183160 0.9341341
183170 0.9193039
183180 0.9091671
183190 0.9058583
183200 0.9028452
183210 0.9108527
183220 0.8946607
183230 0.8999569
183240 0.8929716
183250 0.8907099
183260 0.9059162
183270 0.898199
183280 0.8973457
183290 0.8963029
183300 0.9015886
183310 0.9053352
183320 0.8861591
183330 0.8824703
183340 0.8929952
183350 0.8952561
183360 0.9015654
183370 0.9062608
183380 0.8980064
183390 0.9160801
183400 0.9130034
183410 0.9066625
183420 0.9175144
183430 0.9202052
183440 0.9160327
183450 0.9254991
183460 0.9101779
183470 0.9149691
183480 0.9162302
183490 0.9185982
183500 0.9146599
183510 0.9058527
183520 0.904504
183530 0.9088389
183540 0.8955533
183550 0.8993674
183560 0.9090295
183570 0.907743
183580 0.9083377
183590 0.9025702
183600 0.8929118
183610 0.8918025
183620 0.8896843
183630 0.8863159
183640 0.877888
183650 0.8896913
183660 0.8857252
183670 0.9061108
183680 0.894118
183690 0.8987439
183700 0.911606
183710 0.9037119
183720 0.8972952
183730 0.9027094
183740 0.8919992
183750 0.8953177
183760 0.8982779
183770 0.9205699
183780 0.919549
183790 0.907961
183800 0.8853081
183810 0.8863364
183820 0.8968335
183830 0.888435
183840 0.8988088
183850 0.8904102
183860 0.904008
183870 0.9092002
183880 0.9280027
183890 0.9420781
183900 0.9212582
183910 0.9159079
183920 0.9306937
183930 0.9444848
183940 0.9482965
183950 0.9521158
183960 0.9336095
183970 0.933182
183980 0.9354525
183990 0.9325051
184000 0.936708
184010 0.9424647
184020 0.9157164
184030 0.9061487
184040 0.9125772
184050 0.9028665
184060 0.9031452
184070 0.8968889
184080 0.8990386
184090 0.8948585
184100 0.8991852
184110 0.9034316
184120 0.8983282
184130 0.9105489
184140 0.9119975
184150 0.9100912
184160 0.915377
184170 0.9176427
184180 0.901185
184190 0.9030194
184200 0.8972486
184210 0.9070091
184220 0.8993742
184230 0.9036191
184240 0.8991903
184250 0.9086019
184260 0.898829
184270 0.8982682
184280 0.8981214
184290 0.8896008
184300 0.8925277
184310 0.8934854
184320 0.904236
184330 0.9069503
184340 0.8853487
184350 0.8786419
184360 0.8806196
184370 0.8873928
184380 0.8937647
184390 0.914699
184400 0.9150234
184410 0.9117575
184420 0.923537
184430 0.9276937
184440 0.9158143
184450 0.9077266
184460 0.8989935
184470 0.8992673
184480 0.9010376
184490 0.9129612
184500 0.9051977
184510 0.8970796
184520 0.9053221
184530 0.9022244
184540 0.8934531
184550 0.8998787
184560 0.9078727
184570 0.8915314
184580 0.897387
184590 0.8838595
184600 0.8998615
184610 0.9231591
184620 0.916927
184630 0.9017928
184640 0.9047523
184650 0.9088588
184660 0.893891
184670 0.8950014
184680 0.8918334
184690 0.885701
184700 0.8873689
184710 0.8929762
184720 0.8979879
184730 0.8959388
184740 0.8937852
184750 0.9055802
184760 0.8949063
184770 0.8869777
184780 0.8986785
184790 0.895645
184800 0.8981248
184810 0.9217283
184820 0.9218554
184830 0.9229591
184840 0.9073061
184850 0.8977903
184860 0.9115652
184870 0.9266902
184880 0.9130125
184890 0.9097939
184900 0.8967938
184910 0.89196
184920 0.8977213
184930 0.9112068
184940 0.9278737
184950 0.9187344
184960 0.923761
184970 0.9168736
184980 0.9201367
184990 0.9271485
185000 0.9348547
185010 0.9199374
185020 0.9288668
185030 0.9217484
185040 0.9219126
185050 0.9235318
185060 0.919732
185070 0.9291461
185080 0.9212571
185090 0.9281412
185100 0.9253642
185110 0.9125047
185120 0.908611
185130 0.9213864
185140 0.9162388
185150 0.8959991
185160 0.9196886
185170 0.9214271
185180 0.9143623
185190 0.9147171
185200 0.9281561
185210 0.917957
185220 0.9127698
185230 0.9142781
185240 0.9182999
185250 0.9090055
185260 0.9061736
185270 0.917733
185280 0.8958758
185290 0.8995635
185300 0.9105845
185310 0.9021866
185320 0.903275
185330 0.9047277
185340 0.899267
185350 0.9061221
185360 0.9045839
185370 0.8817056
185380 0.9165723
185390 0.9209641
185400 0.9364421
185410 0.9360769
185420 0.9183906
185430 0.9132426
185440 0.9228544
185450 0.930636
185460 0.9236885
185470 0.9256595
185480 0.9178553
185490 0.9109092
185500 0.9165593
185510 0.9154577
185520 0.9182914
185530 0.903363
185540 0.9174615
185550 0.929123
185560 0.9352456
185570 0.9194525
185580 0.9316836
185590 0.9369451
185600 0.9273114
185610 0.9300441
185620 0.9319882
185630 0.9441693
185640 0.9412535
185650 0.9434871
185660 0.9349335
185670 0.9317064
185680 0.9262846
185690 0.9230939
185700 0.920143
185710 0.9174139
185720 0.9130118
185730 0.913602
185740 0.9248097
185750 0.9324417
185760 0.9378215
185770 0.9376407
185780 0.9336811
185790 0.9468601
185800 0.9587042
185810 0.9458875
185820 0.9479416
185830 0.9422028
185840 0.9470393
185850 0.9277066
185860 0.9172207
185870 0.9180255
185880 0.919988
185890 0.9317378
185900 0.9446126
185910 0.9451794
185920 0.9404016
185930 0.9430713
185940 0.9514848
185950 0.9547809
185960 0.9590052
185970 0.9468289
185980 0.9352425
185990 0.9273295
186000 0.935398
186010 0.9303697
186020 0.9219607
186030 0.9206942
186040 0.9194303
186050 0.9203635
186060 0.9248459
186070 0.9343642
186080 0.9414937
186090 0.9441954
186100 0.9243876
186110 0.9219123
186120 0.9203761
186130 0.9220763
186140 0.9245428
186150 0.9420864
186160 0.9362056
186170 0.9322799
186180 0.9309073
186190 0.9295046
186200 0.9329192
186210 0.9278394
186220 0.9394622
186230 0.9276149
186240 0.9310189
186250 0.9320505
186260 0.9202477
186270 0.9234371
186280 0.9267521
186290 0.9341181
186300 0.9428325
186310 0.9336948
186320 0.9267683
186330 0.9300097
186340 0.9311458
186350 0.9342766
186360 0.9302257
186370 0.9313845
186380 0.9342012
186390 0.9257455
186400 0.9224969
186410 0.9175842
186420 0.9167037
186430 0.9150165
186440 0.9253248
186450 0.9165634
186460 0.9199216
186470 0.8989769
186480 0.9181449
186490 0.9267465
186500 0.9166791
186510 0.9332581
186520 0.930508
186530 0.9289435
186540 0.9253498
186550 0.9223232
186560 0.9142864
186570 0.9121778
186580 0.9216487
186590 0.9114814
186600 0.9070008
186610 0.9043888
186620 0.9047639
186630 0.9084708
186640 0.9148425
186650 0.9163517
186660 0.9111283
186670 0.912726
186680 0.9106485
186690 0.9123197
186700 0.9128783
186710 0.9067417
186720 0.9107717
186730 0.9203258
186740 0.9187647
186750 0.9307231
186760 0.9158753
186770 0.9000558
186780 0.9202297
186790 0.9089988
186800 0.9060367
186810 0.9039353
186820 0.8989519
186830 0.9002484
186840 0.9092418
186850 0.9164641
186860 0.9326388
186870 0.9343328
186880 0.9394137
186890 0.9388125
186900 0.940402
186910 0.9328221
186920 0.9285088
186930 0.9225556
186940 0.9136593
186950 0.9351987
186960 0.936891
186970 0.9226441
186980 0.9052817
186990 0.9010093
187000 0.9074461
187010 0.9120586
187020 0.9119046
187030 0.9214127
187040 0.9124877
187050 0.9207641
187060 0.9253581
187070 0.9282608
187080 0.9407833
187090 0.9428852
187100 0.9408292
187110 0.9325532
187120 0.9557873
187130 0.955549
187140 0.9389989
187150 0.9452881
187160 0.9340693
187170 0.9408929
187180 0.9340855
187190 0.9282978
187200 0.9211999
187210 0.9287645
187220 0.9101278
187230 0.9161959
187240 0.93072
187250 0.9282168
187260 0.9240888
187270 0.9196486
187280 0.9009256
187290 0.9110357
187300 0.9079472
187310 0.9142659
187320 0.9173404
187330 0.9240221
187340 0.9249338
187350 0.9223611
187360 0.9249789
187370 0.9165364
187380 0.9151303
187390 0.9121667
187400 0.9142373
187410 0.9162225
187420 0.9053679
187430 0.9163886
187440 0.9044312
187450 0.9289835
187460 0.9276998
187470 0.9288912
187480 0.9269078
187490 0.9033544
187500 0.9154348
187510 0.914481
187520 0.9185073
187530 0.910586
187540 0.9092952
187550 0.908936
187560 0.9090011
187570 0.9084839
187580 0.9095165
187590 0.9035916
187600 0.9047103
187610 0.9087133
187620 0.9207882
187630 0.9120281
187640 0.9059299
187650 0.8999389
187660 0.9057325
187670 0.9070204
187680 0.9068379
187690 0.9080198
187700 0.9145024
187710 0.9024644
187720 0.8936484
187730 0.8974082
187740 0.896752
187750 0.894374
187760 0.893281
187770 0.8907855
187780 0.8966696
187790 0.9019015
187800 0.8969023
187810 0.9026408
187820 0.8976323
187830 0.8840773
187840 0.903747
187850 0.9193572
187860 0.917291
187870 0.9039654
187880 0.9028555
187890 0.911283
187900 0.9162033
187910 0.9210948
187920 0.9176821
187930 0.9253023
187940 0.9292029
187950 0.9311201
187960 0.9262549
187970 0.9401447
187980 0.9333655
187990 0.9275674
188000 0.9353123
188010 0.9236631
188020 0.9324244
188030 0.9425923
188040 0.9310684
188050 0.9351344
188060 0.9224479
188070 0.9261736
188080 0.9317303
188090 0.9289287
188100 0.9271647
188110 0.9253705
188120 0.9111732
188130 0.9105778
188140 0.9253711
188150 0.9199443
188160 0.9241928
188170 0.9273086
188180 0.9344578
188190 0.9363298
188200 0.9183915
188210 0.9228859
188220 0.9165801
188230 0.9188085
188240 0.9278113
188250 0.9278946
188260 0.9324631
188270 0.9219497
188280 0.9011818
188290 0.9134709
188300 0.9182901
188310 0.9110793
188320 0.9132392
188330 0.928783
188340 0.9127431
188350 0.9246547
188360 0.9148736
188370 0.9077348
188380 0.9251094
188390 0.9200775
188400 0.9079154
188410 0.9114828
188420 0.9141769
188430 0.9089854
188440 0.9075995
188450 0.9086028
188460 0.9119276
188470 0.9163364
188480 0.9017577
188490 0.9176108
188500 0.9083316
188510 0.9056503
188520 0.8954721
188530 0.9141169
188540 0.9097012
188550 0.9067685
188560 0.9086974
188570 0.901099
188580 0.9143716
188590 0.9138497
188600 0.9109456
188610 0.8923095
188620 0.8919532
188630 0.8871025
188640 0.8921885
188650 0.9032071
188660 0.894892
188670 0.9136302
188680 0.9010106
188690 0.8856166
188700 0.8865453
188710 0.8882263
188720 0.9027018
188730 0.8946767
188740 0.9070632
188750 0.9003325
188760 0.9035293
188770 0.9157159
188780 0.8989677
188790 0.8972489
188800 0.896047
188810 0.890872
188820 0.9033495
188830 0.8949337
188840 0.9045172
188850 0.9031893
188860 0.9169083
188870 0.9188049
188880 0.9250329
188890 0.9111158
188900 0.9095684
188910 0.9043806
188920 0.9030198
188930 0.896811
188940 0.9046547
188950 0.9004824
188960 0.9003317
188970 0.9070342
188980 0.9068516
188990 0.9019611
189000 0.8993558
189010 0.9046732
189020 0.9080363
189030 0.9129655
189040 0.9175217
189050 0.9110925
189060 0.9079244
189070 0.9179754
189080 0.9203145
189090 0.9036313
189100 0.9129177
189110 0.9114087
189120 0.9073185
189130 0.8907177
189140 0.8925595
189150 0.8987814
189160 0.9049545
189170 0.898938
189180 0.9026514
189190 0.8993765
189200 0.9118807
189210 0.9066255
189220 0.9199597
189230 0.9245148
189240 0.9276841
189250 0.9244637
189260 0.9274887
189270 0.9269969
189280 0.9247634
189290 0.9190643
189300 0.9039167
189310 0.9022042
189320 0.9068307
189330 0.9063742
189340 0.900181
189350 0.9157938
189360 0.9169468
189370 0.9171302
189380 0.9119024
189390 0.9065577
189400 0.9042838
189410 0.9024491
189420 0.8986748
189430 0.9019973
189440 0.8978835
189450 0.9019627
189460 0.8971561
189470 0.9003806
189480 0.9116583
189490 0.9194986
189500 0.9246905
189510 0.9221988
189520 0.9087429
189530 0.9217099
189540 0.9169824
189550 0.9073863
189560 0.9031866
189570 0.8976436
189580 0.9003716
189590 0.9084424
189600 0.8952598
189610 0.9055018
189620 0.9180748
189630 0.9088532
189640 0.9228892
189650 0.9253808
189660 0.9259218
189670 0.9314508
189680 0.9405094
189690 0.9356651
189700 0.9431106
189710 0.9426407
189720 0.9363396
189730 0.9420583
189740 0.949205
189750 0.934746
189760 0.9272646
189770 0.9205185
189780 0.9366999
189790 0.9340779
189800 0.9415838
189810 0.9401101
189820 0.9278749
189830 0.9428834
189840 0.950991
189850 0.933913
189860 0.9309437
189870 0.9223782
189880 0.9206571
189890 0.924765
189900 0.9294576
189910 0.9200535
189920 0.9173841
189930 0.931798
189940 0.9435132
189950 0.9264702
189960 0.920467
189970 0.9099169
189980 0.898351
189990 0.9092285
190000 0.9037151
190010 0.8968016
190020 0.8911619
190030 0.8963203
190040 0.8970624
190050 0.9124501
190060 0.9066045
190070 0.8928434
190080 0.9021493
190090 0.9031971
190100 0.9053073
190110 0.9230669
190120 0.9100787
190130 0.9085914
190140 0.9134585
190150 0.9154818
190160 0.9153278
190170 0.9322864
190180 0.9322186
190190 0.91379
190200 0.9213365
190210 0.9241653
190220 0.9213297
190230 0.9050474
190240 0.9082925
190250 0.9068573
190260 0.9095643
190270 0.9085357
190280 0.9017643
190290 0.902312
190300 0.9030668
190310 0.9003595
190320 0.9036462
190330 0.9097002
190340 0.908732
190350 0.9177494
190360 0.9133868
190370 0.9121292
190380 0.8987088
190390 0.9094341
190400 0.8975307
190410 0.9102827
190420 0.906055
190430 0.9136195
190440 0.9147713
190450 0.9172084
190460 0.916064
190470 0.9067121
190480 0.8975939
190490 0.9123707
190500 0.92165
190510 0.9200832
190520 0.9148127
190530 0.9196081
190540 0.9175572
190550 0.9255104
190560 0.9249403
190570 0.9308577
190580 0.9289094
190590 0.9293306
190600 0.9284702
190610 0.9324746
190620 0.9199136
190630 0.9239826
190640 0.9182326
190650 0.9214289
190660 0.9094443
190670 0.9064236
190680 0.9043624
190690 0.9089836
190700 0.9067479
190710 0.9205498
190720 0.9196082
190730 0.9215094
190740 0.913815
190750 0.9006702
190760 0.9069263
190770 0.9107519
190780 0.908448
190790 0.9154226
190800 0.9210792
190810 0.9117204
190820 0.903497
190830 0.8987738
190840 0.8949659
190850 0.8892401
190860 0.8926507
190870 0.9055055
190880 0.9036249
190890 0.9035861
190900 0.8892331
190910 0.8991849
190920 0.9025604
190930 0.9003838
190940 0.8950879
190950 0.9015912
190960 0.9061253
190970 0.8945763
190980 0.9031792
190990 0.9080213
191000 0.9212158
191010 0.924219
191020 0.9392219
191030 0.9371949
191040 0.9221781
191050 0.9260516
191060 0.9288177
191070 0.9238868
191080 0.9192451
191090 0.9227064
191100 0.9135512
191110 0.9277894
191120 0.9262703
191130 0.9395532
191140 0.9371197
191150 0.9282002
191160 0.9042859
191170 0.9090046
191180 0.9135666
191190 0.9287216
191200 0.916878
191210 0.9150724
191220 0.9111984
191230 0.9271759
191240 0.9190681
191250 0.9113087
191260 0.9245232
191270 0.9257687
191280 0.922534
191290 0.9256892
191300 0.9224177
191310 0.9275452
191320 0.9375824
191330 0.9422202
191340 0.9330985
191350 0.9307132
191360 0.9301118
191370 0.9364716
191380 0.9354375
191390 0.9302109
191400 0.931082
191410 0.9335886
191420 0.9206586
191430 0.924889
191440 0.9157702
191450 0.9212296
191460 0.9092399
191470 0.8993657
191480 0.886797
191490 0.8922803
191500 0.8984293
191510 0.9108357
191520 0.9115148
191530 0.901219
191540 0.9034905
191550 0.9014847
191560 0.9073939
191570 0.9110036
191580 0.9046427
191590 0.9034756
191600 0.9087723
191610 0.9103259
191620 0.8949168
191630 0.9107352
191640 0.9161681
191650 0.9271558
191660 0.9241393
191670 0.9213802
191680 0.9252166
191690 0.9225406
191700 0.9164832
191710 0.9096979
191720 0.9191509
191730 0.9236701
191740 0.9215052
191750 0.9231374
191760 0.9193086
191770 0.918602
191780 0.9117606
191790 0.9169039
191800 0.915422
191810 0.9012049
191820 0.9109186
191830 0.9082771
191840 0.9168985
191850 0.9148913
191860 0.9135938
191870 0.90696
191880 0.9171094
191890 0.9102022
191900 0.9186863
191910 0.9144894
191920 0.9106459
191930 0.8925916
191940 0.8951042
191950 0.8860252
191960 0.888818
191970 0.8854152
191980 0.8905453
191990 0.9054777
192000 0.9112015
192010 0.9070153
192020 0.8994218
192030 0.9142792
192040 0.9090236
192050 0.9055335
192060 0.9119629
192070 0.9166002
192080 0.9137041
192090 0.9160175
192100 0.8890517
192110 0.8871442
192120 0.8994341
192130 0.8980998
192140 0.8954785
192150 0.9030163
192160 0.8962094
192170 0.9198785
192180 0.9057819
192190 0.9196342
192200 0.9172174
192210 0.9060882
192220 0.9174735
192230 0.9100705
192240 0.9087284
192250 0.9174901
192260 0.9225258
192270 0.9134942
192280 0.9171072
192290 0.9236951
192300 0.9199968
192310 0.9222892
192320 0.9232382
192330 0.9171045
192340 0.9212573
192350 0.9273747
192360 0.9309254
192370 0.9306397
192380 0.9136325
192390 0.9304954
192400 0.9182028
192410 0.9202136
192420 0.913103
192430 0.9183382
192440 0.907662
192450 0.9078237
192460 0.9050703
192470 0.9238828
192480 0.92703
192490 0.9219194
192500 0.9317285
192510 0.9232239
192520 0.9243586
192530 0.9181085
192540 0.9112087
192550 0.9080273
192560 0.9159344
192570 0.9224778
192580 0.9175085
192590 0.9299705
192600 0.9274318
192610 0.9224222
192620 0.9146169
192630 0.9142977
192640 0.9087472
192650 0.910498
192660 0.90056
192670 0.9138461
192680 0.9241096
192690 0.9051639
192700 0.9127886
192710 0.9113677
192720 0.909861
192730 0.9149248
192740 0.9062378
192750 0.9099693
192760 0.9290392
192770 0.9336193
192780 0.9210221
192790 0.9241279
192800 0.9241689
192810 0.9236318
192820 0.9358582
192830 0.9311462
192840 0.928751
192850 0.9260207
192860 0.9330683
192870 0.9369105
192880 0.9309116
192890 0.9317685
192900 0.9345119
192910 0.9215913
192920 0.9390123
192930 0.9360721
192940 0.9319885
192950 0.9278927
192960 0.9360989
192970 0.9372092
192980 0.9321437
192990 0.9183335
193000 0.9212745
193010 0.9280738
193020 0.9238122
193030 0.9152362
193040 0.9082431
193050 0.918583
193060 0.9132521
193070 0.9211219
193080 0.9148282
193090 0.9253551
193100 0.9257796
193110 0.9173163
193120 0.9212301
193130 0.9135562
193140 0.9432361
193150 0.9199256
193160 0.9273068
193170 0.9256637
193180 0.9268293
193190 0.931399
193200 0.9394796
193210 0.9348745
193220 0.9361578
193230 0.9285024
193240 0.9264091
193250 0.9275266
193260 0.9198052
193270 0.9235353
193280 0.9215044
193290 0.9126871
193300 0.9170374
193310 0.9227492
193320 0.9164719
193330 0.9164325
193340 0.9270355
193350 0.9424559
193360 0.9340582
193370 0.9321116
193380 0.9307481
193390 0.9398194
193400 0.9434213
193410 0.94317
193420 0.9368718
193430 0.9409252
193440 0.9365547
193450 0.9235514
193460 0.9284434
193470 0.9258269
193480 0.9237922
193490 0.924117
193500 0.9276618
193510 0.9340105
193520 0.9315519
193530 0.9186231
193540 0.9303302
193550 0.9313476
193560 0.9266159
193570 0.9192702
193580 0.9261894
193590 0.9197952
193600 0.9086181
193610 0.9084585
193620 0.9175204
193630 0.9213195
193640 0.9080229
193650 0.9240374
193660 0.9141934
193670 0.9177668
193680 0.9197853
193690 0.9170797
193700 0.9151333
193710 0.9220393
193720 0.9173946
193730 0.9122022
193740 0.9088112
193750 0.9073488
193760 0.9053056
193770 0.9169761
193780 0.9224708
193790 0.9229779
193800 0.9171016
193810 0.9225621
193820 0.9167991
193830 0.9153025
193840 0.9056967
193850 0.9133337
193860 0.9124964
193870 0.9097427
193880 0.9070417
193890 0.9183878
193900 0.9027972
193910 0.9185045
193920 0.9197957
193930 0.9077945
193940 0.8962132
193950 0.9014706
193960 0.9023308
193970 0.9034541
193980 0.9106792
193990 0.9169268
194000 0.9035356
194010 0.9038215
194020 0.9149163
194030 0.9093561
194040 0.901451
194050 0.9018387
194060 0.90001
194070 0.8918123
194080 0.9018425
194090 0.8932766
194100 0.900974
194110 0.8988594
194120 0.9081215
194130 0.9041114
194140 0.9039508
194150 0.903548
194160 0.9033751
194170 0.9069924
194180 0.9030988
194190 0.9098411
194200 0.918389
194210 0.9257072
194220 0.9095438
194230 0.8996509
194240 0.9023869
194250 0.9018548
194260 0.9049706
194270 0.8975566
194280 0.9080518
194290 0.9171674
194300 0.910951
194310 0.90839
194320 0.893604
194330 0.9022572
194340 0.9114206
194350 0.9213591
194360 0.9173525
194370 0.9049007
194380 0.9263029
194390 0.9175856
194400 0.9162945
194410 0.9117587
194420 0.9004726
194430 0.898933
194440 0.8974424
194450 0.8909184
194460 0.887717
194470 0.8954303
194480 0.8976813
194490 0.893388
194500 0.8964865
194510 0.8969271
194520 0.9051963
194530 0.8982867
194540 0.9018872
194550 0.9049791
194560 0.8994435
194570 0.8829849
194580 0.877747
194590 0.8810329
194600 0.883663
194610 0.875912
194620 0.8610914
194630 0.8713042
194640 0.8777612
194650 0.8830335
194660 0.8822359
194670 0.8786045
194680 0.8797659
194690 0.8841715
194700 0.8701807
194710 0.882848
194720 0.884665
194730 0.8980718
194740 0.9013492
194750 0.9057809
194760 0.8984236
194770 0.8913321
194780 0.89311
194790 0.8871859
194800 0.8991913
194810 0.8985271
194820 0.9102404
194830 0.8994436
194840 0.8901057
194850 0.8836069
194860 0.8955457
194870 0.8899787
194880 0.8751175
194890 0.8721808
194900 0.8837073
194910 0.8811967
194920 0.8897149
194930 0.8705409
194940 0.8782477
194950 0.8816319
194960 0.8845567
194970 0.8967812
194980 0.8920422
194990 0.9011275
195000 0.9052072
195010 0.9134538
195020 0.9159246
195030 0.9123352
195040 0.8961984
195050 0.8916419
195060 0.8892002
195070 0.8994212
195080 0.8996515
195090 0.9044089
195100 0.9056493
195110 0.9010847
195120 0.8949656
195130 0.8865564
195140 0.8981422
195150 0.8904109
195160 0.8955271
195170 0.8822707
195180 0.8885751
195190 0.884006
195200 0.8952285
195210 0.9138784
195220 0.9212222
195230 0.9235619
195240 0.926213
195250 0.9358952
195260 0.9297228
195270 0.929695
195280 0.917893
195290 0.9185623
195300 0.9203225
195310 0.9125772
195320 0.9000915
195330 0.9122484
195340 0.9178861
195350 0.9113675
195360 0.9087027
195370 0.9042375
195380 0.9017523
195390 0.8934146
195400 0.9089088
195410 0.9090235
195420 0.9244178
195430 0.9105343
195440 0.9147068
195450 0.9023418
195460 0.9035266
195470 0.9308429
195480 0.9309381
195490 0.9353061
195500 0.9401504
195510 0.9444622
195520 0.9348803
195530 0.9410791
195540 0.9451143
195550 0.9283247
195560 0.9265089
195570 0.9307049
195580 0.9370517
195590 0.9299011
195600 0.9292397
195610 0.939827
195620 0.9283538
195630 0.9385139
195640 0.9352968
195650 0.9436006
195660 0.9207374
195670 0.920786
195680 0.9117743
195690 0.924757
195700 0.9179225
195710 0.9286551
195720 0.9294863
195730 0.9263511
195740 0.9296261
195750 0.9115054
195760 0.9175297
195770 0.9352223
195780 0.9407433
195790 0.9390515
195800 0.9384096
195810 0.9396656
195820 0.9360437
195830 0.9276701
195840 0.9353361
195850 0.9484748
195860 0.9529082
195870 0.949805
195880 0.9333272
195890 0.9282143
195900 0.9382174
195910 0.9327781
195920 0.9108126
195930 0.9137901
195940 0.9083862
195950 0.9162853
195960 0.9240544
195970 0.9278836
195980 0.9033361
195990 0.8975126
196000 0.9049313
196010 0.914784
196020 0.9202902
196030 0.9136754
196040 0.9085987
196050 0.9194835
196060 0.9202259
196070 0.9281151
196080 0.9283239
196090 0.9198872
196100 0.9221383
196110 0.9247459
196120 0.9234583
196130 0.9255587
196140 0.9282788
196150 0.9259228
196160 0.9084137
196170 0.9005731
196180 0.9039275
196190 0.9012592
196200 0.9034309
196210 0.8974904
196220 0.908385
196230 0.9072154
196240 0.9003112
196250 0.9229008
196260 0.9360642
196270 0.943967
196280 0.941695
196290 0.9443592
196300 0.9351752
196310 0.9235942
196320 0.9222326
196330 0.9246958
196340 0.9168463
196350 0.9126383
196360 0.9188658
196370 0.9086435
196380 0.9206843
196390 0.9302543
196400 0.9223448
196410 0.9089121
196420 0.8977941
196430 0.9054075
196440 0.9009556
196450 0.8985088
196460 0.9266829
196470 0.9163306
196480 0.9041223
196490 0.8961691
196500 0.9015445
196510 0.9124194
196520 0.918909
196530 0.9242215
196540 0.9355342
196550 0.9416903
196560 0.9284796
196570 0.9198738
196580 0.9157908
196590 0.9135168
196600 0.9184443
196610 0.9140959
196620 0.9134108
196630 0.9199439
196640 0.9086833
196650 0.9022658
196660 0.9027923
196670 0.9101233
196680 0.9273397
196690 0.9077687
196700 0.9176673
196710 0.9079332
196720 0.9147748
196730 0.9159087
196740 0.9139411
196750 0.905252
196760 0.9017234
196770 0.9099994
196780 0.9128711
196790 0.917651
196800 0.9143711
196810 0.9273314
196820 0.9289498
196830 0.9375092
196840 0.9178986
196850 0.9227589
196860 0.9126112
196870 0.9096438
196880 0.9098567
196890 0.9128204
196900 0.8940316
196910 0.9069078
196920 0.9127585
196930 0.9237211
196940 0.9084312
196950 0.9116082
196960 0.909539
196970 0.9156424
196980 0.9127023
196990 0.9212041
197000 0.9097752
197010 0.9011785
197020 0.9041874
197030 0.9106594
197040 0.8985428
197050 0.9027723
197060 0.9137378
197070 0.9171497
197080 0.9103873
197090 0.9139946
197100 0.9115028
197110 0.915615
197120 0.9192156
197130 0.9105444
197140 0.915256
197150 0.9098372
197160 0.9029373
197170 0.9050202
197180 0.9054804
197190 0.8967907
197200 0.8995827
197210 0.9151759
197220 0.9087517
197230 0.9188717
197240 0.9135527
197250 0.9122509
197260 0.9061342
197270 0.9214416
197280 0.9213324
197290 0.9181559
197300 0.9128363
197310 0.9084005
197320 0.9069046
197330 0.9116809
197340 0.9293794
197350 0.9255891
197360 0.9183314
197370 0.9286793
197380 0.9254239
197390 0.9237465
197400 0.9141108
197410 0.9039718
197420 0.8943306
197430 0.8995531
197440 0.8948593
197450 0.8994092
197460 0.8970689
197470 0.8862163
197480 0.9025106
197490 0.8997901
197500 0.8978358
197510 0.8882289
197520 0.8869343
197530 0.8893088
197540 0.8982549
197550 0.9040459
197560 0.8978332
197570 0.9029743
197580 0.9016516
197590 0.9114254
197600 0.9068598
197610 0.888439
197620 0.8835009
197630 0.8739731
197640 0.8853969
197650 0.8857147
197660 0.8803416
197670 0.8911751
197680 0.8958287
197690 0.8892087
197700 0.878118
197710 0.8867491
197720 0.8910778
197730 0.8860435
197740 0.8890133
197750 0.892563
197760 0.8908066
197770 0.8911079
197780 0.8963801
197790 0.8978034
197800 0.8876923
197810 0.8943336
197820 0.8989056
197830 0.8849146
197840 0.8728356
197850 0.8807616
197860 0.8987018
197870 0.9034032
197880 0.8981839
197890 0.9073797
197900 0.9080611
197910 0.9095811
197920 0.8970507
197930 0.8877738
197940 0.8774827
197950 0.882448
197960 0.8785911
197970 0.8828049
197980 0.8824683
197990 0.8737116
198000 0.8676907
198010 0.8805923
198020 0.876994
198030 0.8871493
198040 0.8906031
198050 0.8996204
198060 0.8845851
198070 0.8831483
198080 0.9005101
198090 0.8906727
198100 0.898455
198110 0.8969922
198120 0.8954541
198130 0.8882408
198140 0.8822326
198150 0.8775166
198160 0.8850144
198170 0.8854862
198180 0.877214
198190 0.8780698
198200 0.8744068
198210 0.882057
198220 0.8825675
198230 0.8785987
198240 0.8793359
198250 0.887232
198260 0.8864421
198270 0.8851667
198280 0.8738395
198290 0.8959494
198300 0.9052318
198310 0.9069763
198320 0.8921254
198330 0.8890988
198340 0.884146
198350 0.8691127
198360 0.8778286
198370 0.88196
198380 0.8771106
198390 0.8859845
198400 0.8852733
198410 0.8876365
198420 0.8853342
198430 0.8980797
198440 0.9115304
198450 0.9090909
198460 0.9057696
198470 0.9043175
198480 0.893533
198490 0.9058256
198500 0.913409
198510 0.9146083
198520 0.9204513
198530 0.9080868
198540 0.9108909
198550 0.9055149
198560 0.9159485
198570 0.9070331
198580 0.9060537
198590 0.9004349
198600 0.9000767
198610 0.9044727
198620 0.8902531
198630 0.8969462
198640 0.8948035
198650 0.9006041
198660 0.909214
198670 0.9200205
198680 0.9155122
198690 0.9100097
198700 0.9067088
198710 0.9037058
198720 0.8971204
198730 0.8953753
198740 0.8993692
198750 0.9079695
198760 0.9041895
198770 0.899895
198780 0.8958791
198790 0.8825348
198800 0.8918995
198810 0.8837233
198820 0.8907408
198830 0.8849733
198840 0.8745493
198850 0.8906747
198860 0.8944356
198870 0.8916521
198880 0.8990029
198890 0.896105
198900 0.9119266
198910 0.9037172
198920 0.9061774
198930 0.8923148
198940 0.9081174
198950 0.8986036
198960 0.9136862
198970 0.9255373
198980 0.9279538
198990 0.9347022
199000 0.9199627
199010 0.9253893
199020 0.9243665
199030 0.9232333
199040 0.9195079
199050 0.9124324
199060 0.9112304
199070 0.9017952
199080 0.9093968
199090 0.9193459
199100 0.922565
199110 0.9151139
199120 0.9123124
199130 0.909106
199140 0.9205245
199150 0.9144528
199160 0.899951
199170 0.9108666
199180 0.921308
199190 0.933997
199200 0.9180657
199210 0.9185559
199220 0.9199968
199230 0.919845
199240 0.9137248
199250 0.9232622
199260 0.9007809
199270 0.9019939
199280 0.9159129
199290 0.920584
199300 0.9082218
199310 0.9064323
199320 0.9181398
199330 0.907178
199340 0.9085728
199350 0.9053929
199360 0.9052885
199370 0.9305033
199380 0.9190331
199390 0.9152038
199400 0.9256009
199410 0.9168386
199420 0.9156953
199430 0.9335459
199440 0.9300627
199450 0.9314095
199460 0.919619
199470 0.9370662
199480 0.9340909
199490 0.9318982
199500 0.9322814
199510 0.9028484
199520 0.8994599
199530 0.9099788
199540 0.9040557
199550 0.898197
199560 0.8989301
199570 0.8978767
199580 0.8986076
199590 0.8973739
199600 0.8941246
199610 0.8892013
199620 0.9015574
199630 0.8859333
199640 0.8732635
199650 0.8822282
199660 0.8923039
199670 0.9045504
199680 0.8962839
199690 0.8894972
199700 0.893499
199710 0.8974536
199720 0.8868377
199730 0.8960124
199740 0.8928881
199750 0.9006533
199760 0.9119932
199770 0.9170981
199780 0.9274253
199790 0.9334168
199800 0.9269956
199810 0.9179345
199820 0.9117512
199830 0.9031578
199840 0.9013724
199850 0.9080557
199860 0.9095603
199870 0.9091084
199880 0.9009452
199890 0.9044408
199900 0.8955964
199910 0.9095286
199920 0.9029007
199930 0.8899224
199940 0.8930485
199950 0.8911998
199960 0.9023033
199970 0.895887
199980 0.8948522
199990 0.894989
200000 0.8980366
200010 0.9039381
200020 0.9075968
200030 0.8938189
200040 0.9017369
200050 0.9007283
200060 0.896609
200070 0.8879068
200080 0.8921207
200090 0.8934603
200100 0.9019796
200110 0.9090654
200120 0.9054093
200130 0.912743
200140 0.9131061
200150 0.9143716
200160 0.899888
200170 0.9025713
200180 0.9022684
200190 0.9150665
200200 0.91135
200210 0.9181179
200220 0.9165882
200230 0.9196131
200240 0.9136104
200250 0.9175294
200260 0.9242972
200270 0.9160932
200280 0.9204663
200290 0.9087069
200300 0.9135555
200310 0.9094989
200320 0.8981206
200330 0.9118266
200340 0.9155828
200350 0.9193166
200360 0.9316898
200370 0.9303164
200380 0.916841
200390 0.9066758
200400 0.9062152
200410 0.9051312
200420 0.9098422
200430 0.9068001
200440 0.912802
200450 0.9111884
200460 0.9216679
200470 0.9179572
200480 0.909525
200490 0.9265498
200500 0.9189228
200510 0.9132059
200520 0.9067623
200530 0.9053977
200540 0.914319
200550 0.9080827
200560 0.9087235
200570 0.9232946
200580 0.9194421
200590 0.9114507
200600 0.9068335
200610 0.9242377
200620 0.9202955
200630 0.9069877
200640 0.8976134
200650 0.917219
200660 0.9068809
200670 0.8990652
200680 0.9031225
200690 0.9071457
200700 0.9201078
200710 0.9176961
200720 0.9068942
200730 0.9018074
200740 0.8993202
200750 0.9144337
200760 0.9056055
200770 0.9011551
200780 0.8971853
200790 0.8849396
200800 0.8894642
200810 0.8905824
200820 0.8834998
200830 0.8738155
200840 0.8785695
200850 0.894494
200860 0.8833097
200870 0.8903188
200880 0.9040986
200890 0.9016904
200900 0.8891422
200910 0.9055128
200920 0.9116282
200930 0.9135376
200940 0.9114922
200950 0.9064217
200960 0.9228319
200970 0.9168822
200980 0.9074964
200990 0.9111673
201000 0.9036201
201010 0.9066692
201020 0.9036064
201030 0.9010503
201040 0.9074743
201050 0.9103068
201060 0.8979249
201070 0.8982524
201080 0.8937176
201090 0.9015523
201100 0.9048325
201110 0.8864224
201120 0.8829389
201130 0.8914311
201140 0.9057301
201150 0.9041826
201160 0.8976498
201170 0.890307
201180 0.8896739
201190 0.8925294
201200 0.8976784
201210 0.8902218
201220 0.8901477
201230 0.8831632
201240 0.8896631
201250 0.8775192
201260 0.8890281
201270 0.8929225
201280 0.8885753
201290 0.8930789
201300 0.8940707
201310 0.8959053
201320 0.8983318
201330 0.8933107
201340 0.9068445
201350 0.8877106
201360 0.8912264
201370 0.8883233
201380 0.893656
201390 0.8901292
201400 0.8910694
201410 0.8811263
201420 0.880695
201430 0.8875907
201440 0.8953236
201450 0.9005911
201460 0.8899232
201470 0.8889002
201480 0.8755141
201490 0.8845863
201500 0.8832271
201510 0.8842897
201520 0.8952001
201530 0.8838431
201540 0.8706722
201550 0.885253
201560 0.8753274
201570 0.8864744
201580 0.900501
201590 0.9060487
201600 0.8866252
201610 0.8873062
201620 0.8832946
201630 0.8758419
201640 0.8884144
201650 0.884446
201660 0.8972266
201670 0.8989865
201680 0.8956882
201690 0.9008366
201700 0.8990975
201710 0.9013464
201720 0.9050859
201730 0.902955
201740 0.9097384
201750 0.9116308
201760 0.9092169
201770 0.9129177
201780 0.9173374
201790 0.9015588
201800 0.9073663
201810 0.9076087
201820 0.9078722
201830 0.8923626
201840 0.8981724
201850 0.8946715
201860 0.8941112
201870 0.8903751
201880 0.9007446
201890 0.8943802
201900 0.8980261
201910 0.8910835
201920 0.9061971
201930 0.9201453
201940 0.8888146
201950 0.9108742
201960 0.9063605
201970 0.8978527
201980 0.9002794
201990 0.9128662
202000 0.9044016
202010 0.9013146
202020 0.8995139
202030 0.8929617
202040 0.8993789
202050 0.9243078
202060 0.9076647
202070 0.9144455
202080 0.9001479
202090 0.8878065
202100 0.8953481
202110 0.8943446
202120 0.8909932
202130 0.8886828
202140 0.8846592
202150 0.8885538
202160 0.8884739
202170 0.8970917
202180 0.8956247
202190 0.8861021
202200 0.8861851
202210 0.8889344
202220 0.8821378
202230 0.8964453
202240 0.8896689
202250 0.9038855
202260 0.9113275
202270 0.9151127
202280 0.9165089
202290 0.9212904
202300 0.9121602
202310 0.9103317
202320 0.9072133
202330 0.9070193
202340 0.9127098
202350 0.9098951
202360 0.8909355
202370 0.9060574
202380 0.9069239
202390 0.8976954
202400 0.9055724
202410 0.9172077
202420 0.9148154
202430 0.9188857
202440 0.921482
202450 0.909541
202460 0.9120098
202470 0.9226431
202480 0.9082128
202490 0.9103011
202500 0.9035589
202510 0.9153037
202520 0.9297944
202530 0.9280093
202540 0.9320841
202550 0.920816
202560 0.9256122
202570 0.9199063
202580 0.9115407
202590 0.9114866
202600 0.9205288
202610 0.9158708
202620 0.9143329
202630 0.901125
202640 0.8980241
202650 0.8997916
202660 0.8988626
202670 0.911321
202680 0.9184154
202690 0.9090606
202700 0.9047662
202710 0.8949768
202720 0.905768
202730 0.8935115
202740 0.8967984
202750 0.9096008
202760 0.8996562
202770 0.8853315
202780 0.8824468
202790 0.8859495
202800 0.8812439
202810 0.866285
202820 0.8641168
202830 0.8653327
202840 0.8777823
202850 0.8733078
202860 0.8797475
202870 0.8825189
202880 0.9022086
202890 0.9043925
202900 0.9102754
202910 0.9068412
202920 0.9098167
202930 0.9036053
202940 0.8954307
202950 0.8969688
202960 0.8940122
202970 0.9020727
202980 0.8955691
202990 0.9127325
203000 0.9233986
203010 0.9092247
203020 0.9012576
203030 0.9172571
203040 0.9120743
203050 0.9046274
203060 0.9126093
203070 0.9074606
203080 0.9034969
203090 0.9020017
203100 0.8959942
203110 0.9060104
203120 0.9185722
203130 0.9208245
203140 0.9052766
203150 0.9048343
203160 0.9043118
203170 0.8977246
203180 0.8921985
203190 0.9011301
203200 0.9108773
203210 0.9170295
203220 0.9051591
203230 0.9053143
203240 0.9131086
203250 0.9190696
203260 0.9087055
203270 0.9032075
203280 0.905988
203290 0.9146675
203300 0.9114019
203310 0.917665
203320 0.9249433
203330 0.9189862
203340 0.9171456
203350 0.9207706
203360 0.9330055
203370 0.9179583
203380 0.9218764
203390 0.9204295
203400 0.9265776
203410 0.9293675
203420 0.9138348
203430 0.9111966
203440 0.9016973
203450 0.9042692
203460 0.9094441
203470 0.9129488
203480 0.9067394
203490 0.915149
203500 0.9137664
203510 0.9148086
203520 0.9081814
203530 0.9171695
203540 0.9202668
203550 0.9008688
203560 0.887879
203570 0.8959212
203580 0.9071712
203590 0.9102027
203600 0.8987248
203610 0.9110929
203620 0.8960586
203630 0.9075562
203640 0.9086821
203650 0.9077265
203660 0.9124702
203670 0.9218879
203680 0.9134713
203690 0.9186159
203700 0.9095511
203710 0.9155356
203720 0.9170759
203730 0.9156033
203740 0.912895
203750 0.9200493
203760 0.9184442
203770 0.9223415
203780 0.9101371
203790 0.9057462
203800 0.9091378
203810 0.9052946
203820 0.9181353
203830 0.919544
203840 0.9139895
203850 0.9110246
203860 0.9115441
203870 0.9039847
203880 0.9024652
203890 0.903857
203900 0.9032969
203910 0.8952958
203920 0.9047837
203930 0.9138509
203940 0.9008049
203950 0.8957384
203960 0.8970353
203970 0.9016111
203980 0.8953419
203990 0.8956761
204000 0.892943
204010 0.888509
204020 0.8963239
204030 0.8916798
204040 0.8916085
204050 0.9043694
204060 0.8937681
204070 0.8835602
204080 0.8916135
204090 0.8923509
204100 0.8818762
204110 0.8892338
204120 0.8952371
204130 0.8939037
204140 0.8914365
204150 0.9007232
204160 0.8914571
204170 0.8733795
204180 0.8726474
204190 0.8804728
204200 0.8928816
204210 0.885836
204220 0.8921459
204230 0.8763918
204240 0.8864625
204250 0.8806269
204260 0.883791
204270 0.8775175
204280 0.8895912
204290 0.8845873
204300 0.8788269
204310 0.888611
204320 0.8856331
204330 0.8844594
204340 0.8880271
204350 0.8836468
204360 0.8812844
204370 0.8962249
204380 0.8977282
204390 0.8933181
204400 0.9032127
204410 0.8934151
204420 0.8929884
204430 0.9004342
204440 0.8818787
204450 0.8714046
204460 0.8805149
204470 0.8823236
204480 0.8861755
204490 0.8768031
204500 0.8881414
204510 0.8922085
204520 0.8869926
204530 0.880847
204540 0.8864219
204550 0.8769818
204560 0.8881109
204570 0.8774586
204580 0.8822972
204590 0.8871415
204600 0.8768392
204610 0.88945
204620 0.8952292
204630 0.8863332
204640 0.8926986
204650 0.8856471
204660 0.888143
204670 0.8992448
204680 0.8931018
204690 0.8836613
204700 0.8760178
204710 0.8760404
204720 0.8731256
204730 0.8823758
204740 0.882723
204750 0.8801244
204760 0.885667
204770 0.8830768
204780 0.8754919
204790 0.8820752
204800 0.88242
204810 0.8927388
204820 0.8838097
204830 0.8761094
204840 0.8765401
204850 0.880773
204860 0.8689826
204870 0.8789003
204880 0.8813148
204890 0.8722928
204900 0.8803065
204910 0.8871396
204920 0.8840848
204930 0.8883533
204940 0.8866905
204950 0.8969888
204960 0.8924804
204970 0.894828
204980 0.8958561
204990 0.8970137
205000 0.8871242
205010 0.8780019
205020 0.8828451
205030 0.8786258
205040 0.8820052
205050 0.8780969
205060 0.8813009
205070 0.8718877
205080 0.8744693
205090 0.8808944
205100 0.8735878
205110 0.865663
205120 0.8646355
205130 0.8627803
205140 0.863012
205150 0.8633906
205160 0.8762043
205170 0.8733706
205180 0.871795
205190 0.8667875
205200 0.8681539
205210 0.8798988
205220 0.8812194
205230 0.8842344
205240 0.8798408
205250 0.8865508
205260 0.8889514
205270 0.8909843
205280 0.8937545
205290 0.8848504
205300 0.8906473
205310 0.8952202
205320 0.9038675
205330 0.9052713
205340 0.9068751
205350 0.9188574
205360 0.9172145
205370 0.91763
205380 0.9099966
205390 0.9165359
205400 0.9324571
205410 0.9233275
205420 0.9056491
205430 0.9103571
205440 0.9083337
205450 0.913109
205460 0.907665
205470 0.9047506
205480 0.9148004
205490 0.9140642
205500 0.9055257
205510 0.9021785
205520 0.896934
205530 0.8995204
205540 0.9024664
205550 0.900473
205560 0.8978922
205570 0.9041053
205580 0.9002531
205590 0.8832668
205600 0.8941146
205610 0.9078365
205620 0.9201674
205630 0.924661
205640 0.9228087
205650 0.9226475
205660 0.9361225
205670 0.9084095
205680 0.9031938
205690 0.8958867
205700 0.8917301
205710 0.8977446
205720 0.9032218
205730 0.9088941
205740 0.896463
205750 0.9045315
205760 0.8976343
205770 0.8900337
205780 0.9043347
205790 0.9170703
205800 0.9213999
205810 0.9102074
205820 0.9080168
205830 0.9114573
205840 0.9147644
205850 0.902875
205860 0.8835937
205870 0.890337
205880 0.891207
205890 0.8808916
205900 0.8829526
205910 0.8835984
205920 0.8778735
205930 0.8878377
205940 0.8909936
205950 0.8840503
205960 0.8959767
205970 0.9014077
205980 0.8963
205990 0.9101448
206000 0.9020656
206010 0.9002892
206020 0.8937448
206030 0.8865215
206040 0.8769893
206050 0.8797721
206060 0.8929284
206070 0.8845289
206080 0.881918
206090 0.8838338
206100 0.8634652
206110 0.8779159
206120 0.8850116
206130 0.8920673
206140 0.9018893
206150 0.8952214
206160 0.8952808
206170 0.9011849
206180 0.8860967
206190 0.8846306
206200 0.8933642
206210 0.8870308
206220 0.8869348
206230 0.9054171
206240 0.9015973
206250 0.9196371
206260 0.9010234
206270 0.893516
206280 0.9072618
206290 0.9214872
206300 0.9071477
206310 0.8952786
206320 0.8932713
206330 0.9022242
206340 0.9015375
206350 0.9086846
206360 0.89992
206370 0.8933027
206380 0.9007862
206390 0.8922102
206400 0.8886318
206410 0.8880948
206420 0.8770965
206430 0.8797231
206440 0.8856704
206450 0.8787274
206460 0.8823503
206470 0.8905669
206480 0.8978439
206490 0.888156
206500 0.8897948
206510 0.8845457
206520 0.8836636
206530 0.8904471
206540 0.8884708
206550 0.8787352
206560 0.8873984
206570 0.8854446
206580 0.8899913
206590 0.8844781
206600 0.8929614
206610 0.908354
206620 0.9020254
206630 0.8869056
206640 0.8909526
206650 0.8783586
206660 0.8809409
206670 0.8773924
206680 0.8753344
206690 0.8823485
206700 0.8697003
206710 0.8748727
206720 0.8900187
206730 0.8844616
206740 0.8786741
206750 0.876606
206760 0.8792539
206770 0.8833336
206780 0.8839788
206790 0.8841797
206800 0.8847091
206810 0.8867368
206820 0.8776849
206830 0.8759073
206840 0.8863094
206850 0.8841177
206860 0.8844363
206870 0.8805782
206880 0.8796272
206890 0.8835185
206900 0.8861021
206910 0.8787035
206920 0.8789177
206930 0.8828121
206940 0.8841075
206950 0.8777564
206960 0.880044
206970 0.8825896
206980 0.8887013
206990 0.8847678
207000 0.8848183
207010 0.8814496
207020 0.880926
207030 0.8759228
207040 0.8776957
207050 0.8740778
207060 0.8758117
207070 0.8873717
207080 0.8998836
207090 0.8931744
207100 0.8922241
207110 0.8959494
207120 0.9005216
207130 0.8989197
207140 0.8976558
207150 0.8979312
207160 0.8928503
207170 0.8874521
207180 0.9048774
207190 0.9111828
207200 0.9026662
207210 0.9009199
207220 0.8959091
207230 0.9036673
207240 0.9024731
207250 0.9042072
207260 0.9059455
207270 0.8957837
207280 0.900052
207290 0.9022802
207300 0.899639
207310 0.904599
207320 0.898976
207330 0.885024
207340 0.8902168
207350 0.8931757
207360 0.8897839
207370 0.8897277
207380 0.8845856
207390 0.8733199
207400 0.8749305
207410 0.8752222
207420 0.8799826
207430 0.8875086
207440 0.8905851
207450 0.881209
207460 0.8814787
207470 0.8870265
207480 0.8848296
207490 0.8889335
207500 0.8949049
207510 0.900023
207520 0.8974312
207530 0.8915728
207540 0.886492
207550 0.8816409
207560 0.8804864
207570 0.8873466
207580 0.890018
207590 0.8873729
207600 0.8800332
207610 0.8801818
207620 0.8803719
207630 0.8901823
207640 0.8837538
207650 0.893342
207660 0.8793018
207670 0.8810133
207680 0.888272
207690 0.8930361
207700 0.8890743
207710 0.899105
207720 0.8963114
207730 0.9021587
207740 0.8908049
207750 0.8891586
207760 0.8984327
207770 0.8888546
207780 0.9101017
207790 0.9109383
207800 0.9124853
207810 0.9028078
207820 0.9030498
207830 0.8996178
207840 0.9022326
207850 0.9006499
207860 0.8935165
207870 0.8975518
207880 0.8999323
207890 0.9075292
207900 0.9162279
207910 0.9149958
207920 0.8980894
207930 0.8987235
207940 0.9057726
207950 0.9093001
207960 0.9137107
207970 0.9155196
207980 0.9217491
207990 0.9211904
208000 0.9154397
208010 0.9114683
208020 0.9165588
208030 0.8957479
208040 0.8940693
208050 0.9058417
208060 0.9132463
208070 0.9203605
208080 0.9094701
208090 0.9062215
208100 0.9026057
208110 0.894389
208120 0.9041192
208130 0.9060848
208140 0.9166157
208150 0.9089778
208160 0.9165244
208170 0.9273441
208180 0.9175789
208190 0.9115071
208200 0.9041409
208210 0.9018924
208220 0.9069035
208230 0.9183724
208240 0.9191911
208250 0.911217
208260 0.9044286
208270 0.8992161
208280 0.9141753
208290 0.9232844
208300 0.9144347
208310 0.9015103
208320 0.8999309
208330 0.8996269
208340 0.9097542
208350 0.9102885
208360 0.9053245
208370 0.90578
208380 0.9118967
208390 0.9077257
208400 0.9174364
208410 0.9125215
208420 0.9152706
208430 0.9171922
208440 0.9132576
208450 0.9179304
208460 0.9076025
208470 0.9038854
208480 0.9072127
208490 0.9121149
208500 0.9248247
208510 0.9265468
208520 0.9179375
208530 0.9159254
208540 0.9069876
208550 0.9120627
208560 0.9098378
208570 0.9066251
208580 0.9023415
208590 0.9051989
208600 0.9054852
208610 0.9067762
208620 0.9183155
208630 0.9026581
208640 0.9138983
208650 0.9107292
208660 0.9036433
208670 0.8894786
208680 0.8949254
208690 0.8987927
208700 0.908429
208710 0.9110438
208720 0.9044541
208730 0.9031155
208740 0.9104087
208750 0.9115556
208760 0.9096909
208770 0.9021536
208780 0.8995829
208790 0.8953111
208800 0.9065569
208810 0.9142416
208820 0.9122203
208830 0.9119198
208840 0.910271
208850 0.9018551
208860 0.9096991
208870 0.9159795
208880 0.8942462
208890 0.8899828
208900 0.9039737
208910 0.9163075
208920 0.9078288
208930 0.9091588
208940 0.9078262
208950 0.8971714
208960 0.9069793
208970 0.9075034
208980 0.9145999
208990 0.9149886
209000 0.9114453
209010 0.9125667
209020 0.919449
209030 0.9059516
209040 0.9008207
209050 0.9128303
209060 0.910508
209070 0.9132916
209080 0.9156544
209090 0.9191669
209100 0.927971
209110 0.9284531
209120 0.9119902
209130 0.9124763
209140 0.8917807
209150 0.9006656
209160 0.8895445
209170 0.89061
209180 0.8891311
209190 0.8920581
209200 0.8939799
209210 0.8946661
209220 0.8869591
209230 0.8944997
209240 0.9052805
209250 0.9121184
209260 0.9059314
209270 0.9193463
209280 0.9130487
209290 0.9135399
209300 0.9057042
209310 0.9061227
209320 0.9160169
209330 0.8971786
209340 0.9074393
209350 0.9073241
209360 0.9199719
209370 0.9146539
209380 0.9037226
209390 0.907517
209400 0.92432
209410 0.9204318
209420 0.9306672
209430 0.9337178
209440 0.912446
209450 0.9178233
209460 0.9026983
209470 0.9149383
209480 0.8989963
209490 0.9211805
209500 0.9123041
209510 0.911072
209520 0.9062585
209530 0.9081398
209540 0.9118846
209550 0.9258645
209560 0.9152683
209570 0.921435
209580 0.9309602
209590 0.925577
209600 0.9179025
209610 0.9144823
209620 0.9311876
209630 0.9316532
209640 0.9427224
209650 0.9266118
209660 0.9333537
209670 0.9230662
209680 0.925079
209690 0.9249809
209700 0.9131085
209710 0.9144586
209720 0.9188058
209730 0.9104145
209740 0.9182197
209750 0.9111258
209760 0.9003839
209770 0.9044515
209780 0.8946738
209790 0.9195402
209800 0.9113732
209810 0.9074537
209820 0.902688
209830 0.9031992
209840 0.9060861
209850 0.9215576
209860 0.9114401
209870 0.9013151
209880 0.8986302
209890 0.9039371
209900 0.9068386
209910 0.918024
209920 0.8924255
209930 0.8963473
209940 0.8983213
209950 0.8920165
209960 0.8857821
209970 0.8958384
209980 0.886871
209990 0.8932658
210000 0.8997231
210010 0.9059088
210020 0.9123482
210030 0.8971161
210040 0.9037436
210050 0.904778
210060 0.9024107
210070 0.9107124
210080 0.9146289
210090 0.930084
210100 0.8993414
210110 0.9059623
210120 0.9167592
210130 0.900019
210140 0.8992655
210150 0.898465
210160 0.8961622
210170 0.8967983
210180 0.9077702
210190 0.8934509
210200 0.8999022
210210 0.8996655
210220 0.9004164
210230 0.8970947
210240 0.9082502
210250 0.9056687
210260 0.8922364
210270 0.8899983
210280 0.8922309
210290 0.892739
210300 0.8848674
210310 0.8775756
210320 0.8864466
210330 0.8881462
210340 0.8949987
210350 0.8900927
210360 0.9032161
210370 0.8917382
210380 0.8969627
210390 0.8762042
210400 0.891117
210410 0.8961241
210420 0.8913909
210430 0.8893941
210440 0.8845575
210450 0.8768901
210460 0.886466
210470 0.8714274
210480 0.8793111
210490 0.8702257
210500 0.8729435
210510 0.8783397
210520 0.8802328
210530 0.8798307
210540 0.8728601
210550 0.8766953
210560 0.8786934
210570 0.8831971
210580 0.8784354
210590 0.8895298
210600 0.8994089
210610 0.8937942
210620 0.8926395
210630 0.8963651
210640 0.8978007
210650 0.8967347
210660 0.8992196
210670 0.9021391
210680 0.8905146
210690 0.8906739
210700 0.8886976
210710 0.8971851
210720 0.9118888
210730 0.8966454
210740 0.8956801
210750 0.9020325
210760 0.9067771
210770 0.9238185
210780 0.9083337
210790 0.9054102
210800 0.9100171
210810 0.9113691
210820 0.9151639
210830 0.9095272
210840 0.9077655
210850 0.9100735
210860 0.9003695
210870 0.9106199
210880 0.9199882
210890 0.9042034
210900 0.9025688
210910 0.8778422
210920 0.8845999
210930 0.8877123
210940 0.8965771
210950 0.89245
210960 0.8880385
210970 0.8827523
210980 0.8814673
210990 0.8900222
211000 0.8729537
211010 0.889787
211020 0.8880693
211030 0.8950043
211040 0.8860754
211050 0.8964642
211060 0.8978337
211070 0.8953501
211080 0.8844954
211090 0.8936141
211100 0.9065359
211110 0.887394
211120 0.8905462
211130 0.8906426
211140 0.9052696
211150 0.9020575
211160 0.9117525
211170 0.9123615
211180 0.9180962
211190 0.9149278
211200 0.9139128
211210 0.9172378
211220 0.9262152
211230 0.9385448
211240 0.9214143
211250 0.9211869
211260 0.9178241
211270 0.9146186
211280 0.9017497
211290 0.8968841
211300 0.8916433
211310 0.8961368
211320 0.887578
211330 0.8848367
211340 0.8854087
211350 0.8913394
211360 0.8903455
211370 0.898006
211380 0.8961696
211390 0.9012029
211400 0.8916077
211410 0.906342
211420 0.9162228
211430 0.9111016
211440 0.9159495
211450 0.9191664
211460 0.9096931
211470 0.900621
211480 0.9051278
211490 0.9063608
211500 0.8988002
211510 0.9160953
211520 0.9050562
211530 0.9012875
211540 0.9092655
211550 0.9045954
211560 0.9108245
211570 0.8988497
211580 0.9066198
211590 0.8963917
211600 0.8954467
211610 0.8953879
211620 0.888352
211630 0.8858076
211640 0.8962089
211650 0.8916802
211660 0.888321
211670 0.8757052
211680 0.8931893
211690 0.8983716
211700 0.8885294
211710 0.893055
211720 0.8904893
211730 0.8994325
211740 0.8937557
211750 0.8849024
211760 0.8996695
211770 0.9075341
211780 0.9115498
211790 0.8977983
211800 0.8964145
211810 0.8902462
211820 0.8963015
211830 0.9079077
211840 0.8970574
211850 0.8933706
211860 0.8852698
211870 0.8886102
211880 0.8862177
211890 0.8831766
211900 0.896648
211910 0.8932347
211920 0.8873328
211930 0.8859578
211940 0.8904648
211950 0.8827574
211960 0.8868671
211970 0.8821002
211980 0.8835068
211990 0.8893159
212000 0.8937518
212010 0.9035298
212020 0.8963684
212030 0.8871971
212040 0.8857726
212050 0.8848619
212060 0.8943708
212070 0.8835475
212080 0.8803531
212090 0.8829798
212100 0.8734416
212110 0.8827315
212120 0.8901467
212130 0.8877509
212140 0.88617
212150 0.8912184
212160 0.8818778
212170 0.8905661
212180 0.8905532
212190 0.8849111
212200 0.8860863
212210 0.9012458
212220 0.9062045
212230 0.894651
212240 0.8939916
212250 0.8987542
212260 0.9059436
212270 0.9082503
212280 0.8947752
212290 0.901268
212300 0.8999426
212310 0.9112294
212320 0.9102496
212330 0.8944774
212340 0.906782
212350 0.9029719
212360 0.9111242
212370 0.8949689
212380 0.895306
212390 0.8979981
212400 0.8949216
212410 0.9017724
212420 0.8995104
212430 0.8857163
212440 0.8898972
212450 0.895612
212460 0.8943473
212470 0.8994146
212480 0.8962403
212490 0.9077779
212500 0.9060394
212510 0.9054801
212520 0.8962451
212530 0.8789665
212540 0.8699008
212550 0.8747988
212560 0.8680272
212570 0.8849078
212580 0.8920614
212590 0.9005917
212600 0.9101884
212610 0.9040451
212620 0.906506
212630 0.9081164
212640 0.9036036
212650 0.8883212
212660 0.8969483
212670 0.9020289
212680 0.8996043
212690 0.897654
212700 0.8935266
212710 0.8930885
212720 0.8930587
212730 0.8862052
212740 0.8974805
212750 0.9042519
212760 0.8964269
212770 0.8804988
212780 0.8940459
212790 0.8985377
212800 0.8975344
212810 0.8982607
212820 0.8866213
212830 0.8991594
212840 0.8804161
212850 0.9008728
212860 0.894435
212870 0.8971165
212880 0.8983725
212890 0.8957936
212900 0.9007469
212910 0.8937684
212920 0.8951551
212930 0.8960775
212940 0.8898586
212950 0.8960033
212960 0.9032447
212970 0.8934646
212980 0.8961734
212990 0.8958166
213000 0.9016969
213010 0.8853028
213020 0.8932354
213030 0.9052499
213040 0.9053839
213050 0.9029745
213060 0.9030972
213070 0.9140974
213080 0.9019454
213090 0.9095255
213100 0.90425
213110 0.9116561
213120 0.9090518
213130 0.9062505
213140 0.9012571
213150 0.9053094
213160 0.8925987
213170 0.9004793
213180 0.8983985
213190 0.8939503
213200 0.9012272
213210 0.8984399
213220 0.8925884
213230 0.9125305
213240 0.9039758
213250 0.8992809
213260 0.8973246
213270 0.9040948
213280 0.8975277
213290 0.9012754
213300 0.902701
213310 0.8928199
213320 0.8962649
213330 0.9077575
213340 0.9048676
213350 0.9086991
213360 0.9064877
213370 0.9094867
213380 0.9076624
213390 0.898866
213400 0.9057471
213410 0.9010956
213420 0.9108769
213430 0.90525
213440 0.8990926
213450 0.9140652
213460 0.9013208
213470 0.8972936
213480 0.8992249
213490 0.9078699
213500 0.9073414
213510 0.8975188
213520 0.9046642
213530 0.8914909
213540 0.9025948
213550 0.9130844
213560 0.8972127
213570 0.8950387
213580 0.9073246
213590 0.9045621
213600 0.9173717
213610 0.9083079
213620 0.8936886
213630 0.9055247
213640 0.8988028
213650 0.8970713
213660 0.9044759
213670 0.902928
213680 0.910774
213690 0.9052925
213700 0.9049748
213710 0.8985988
213720 0.9006892
213730 0.9054582
213740 0.9040492
213750 0.8997185
213760 0.9046865
213770 0.9189172
213780 0.9163376
213790 0.8997235
213800 0.905693
213810 0.9057282
213820 0.9035122
213830 0.8889558
213840 0.8999624
213850 0.9094783
213860 0.9153214
213870 0.9135006
213880 0.9101905
213890 0.905911
213900 0.9116243
213910 0.9042559
213920 0.9177215
213930 0.9120845
213940 0.9112583
213950 0.9109468
213960 0.9078712
213970 0.9273747
213980 0.926953
213990 0.9182648
214000 0.9132843
214010 0.901921
214020 0.9045604
214030 0.910228
214040 0.9206287
214050 0.9122908
214060 0.9158217
214070 0.9052185
214080 0.9108961
214090 0.9106708
214100 0.9080331
214110 0.9231832
214120 0.9121745
214130 0.9129791
214140 0.9203033
214150 0.9178982
214160 0.9099855
214170 0.892342
214180 0.8958572
214190 0.9049447
214200 0.8949489
214210 0.9066493
214220 0.899798
214230 0.9099832
214240 0.9050661
214250 0.8940478
214260 0.9023991
214270 0.8919694
214280 0.8986064
214290 0.8918579
214300 0.8926517
214310 0.8880021
214320 0.8847435
214330 0.8942894
214340 0.9027349
214350 0.8834355
214360 0.9015909
214370 0.8880507
214380 0.8790484
214390 0.8952004
214400 0.8946615
214410 0.8922145
214420 0.8879809
214430 0.8996346
214440 0.9025129
214450 0.894277
214460 0.8911147
214470 0.8902364
214480 0.8899477
214490 0.9008606
214500 0.8962052
214510 0.8971162
214520 0.8963499
214530 0.8909705
214540 0.8837107
214550 0.8921626
214560 0.8986562
214570 0.8989778
214580 0.8970752
214590 0.8964052
214600 0.8978082
214610 0.9059477
214620 0.9035481
214630 0.9062111
214640 0.9076065
214650 0.9114224
214660 0.9132182
214670 0.9080019
214680 0.9097752
214690 0.91559
214700 0.928152
214710 0.9238865
214720 0.9225249
214730 0.9217321
214740 0.8999677
214750 0.9090717
214760 0.9112429
214770 0.9100244
214780 0.9254599
214790 0.9258291
214800 0.9178292
214810 0.9234313
214820 0.9179727
214830 0.9130135
214840 0.9134479
214850 0.8941283
214860 0.8963507
214870 0.8885254
214880 0.8818745
214890 0.8869603
214900 0.8917093
214910 0.8931449
214920 0.894751
214930 0.8868774
214940 0.8961473
214950 0.9081236
214960 0.8887553
214970 0.9004566
214980 0.9051243
214990 0.9107649
215000 0.8999867
215010 0.8992805
215020 0.8924741
215030 0.9157207
215040 0.9074848
215050 0.9142159
215060 0.9172045
215070 0.9179044
215080 0.921079
215090 0.9078394
215100 0.9066398
215110 0.90699
215120 0.9050389
215130 0.8997011
215140 0.9110041
215150 0.9043522
215160 0.9033529
215170 0.9128067
215180 0.912397
215190 0.9093809
215200 0.9115206
215210 0.8992097
215220 0.9027627
215230 0.9068088
215240 0.9109662
215250 0.9066972
215260 0.9047799
215270 0.9066173
215280 0.9137007
215290 0.9050935
215300 0.8991655
215310 0.8878882
215320 0.8952065
215330 0.9026344
215340 0.9044224
215350 0.9079676
215360 0.9048925
215370 0.8932213
215380 0.9030088
215390 0.8865507
215400 0.9035009
215410 0.8994699
215420 0.8900649
215430 0.8972767
215440 0.9003769
215450 0.901638
215460 0.8961099
215470 0.8909399
215480 0.8814946
215490 0.8938244
215500 0.8943291
215510 0.8909357
215520 0.8890939
215530 0.9001985
215540 0.8937072
215550 0.9038082
215560 0.8926445
215570 0.9003817
215580 0.9003085
215590 0.9012231
215600 0.9004373
215610 0.8874756
215620 0.8923868
215630 0.9009091
215640 0.8967971
215650 0.8856477
215660 0.9040951
215670 0.9006546
215680 0.902266
215690 0.9096679
215700 0.9020912
215710 0.9043367
215720 0.8986208
215730 0.9038969
215740 0.9146156
215750 0.907011
215760 0.9146975
215770 0.9087877
215780 0.9096631
215790 0.9077854
215800 0.9163896
215810 0.9217281
215820 0.9118323
215830 0.9048956
215840 0.9100391
215850 0.9136057
215860 0.9073749
215870 0.9094675
215880 0.9212088
215890 0.9157756
215900 0.9091167
215910 0.9135519
215920 0.9108478
215930 0.9095324
215940 0.9137673
215950 0.9160766
215960 0.9085093
215970 0.9068872
215980 0.9122527
215990 0.9057142
216000 0.9064031
216010 0.9093601
216020 0.9040578
216030 0.9169157
216040 0.9105243
216050 0.9112595
216060 0.9113644
216070 0.908276
216080 0.9166898
216090 0.9246407
216100 0.9143666
216110 0.9115703
216120 0.9112579
216130 0.9083658
216140 0.907582
216150 0.8916565
216160 0.9018305
216170 0.8975617
216180 0.9059668
216190 0.8924454
216200 0.8915242
216210 0.9168231
216220 0.9003856
216230 0.9079115
216240 0.905625
216250 0.9160793
216260 0.9212825
216270 0.9188929
216280 0.9057474
216290 0.9109194
216300 0.9043312
216310 0.907533
216320 0.9202575
216330 0.9227339
216340 0.917218
216350 0.9158958
216360 0.9177041
216370 0.928732
216380 0.9201967
216390 0.918118
216400 0.9068769
216410 0.9051753
216420 0.887622
216430 0.8958288
216440 0.9019193
216450 0.890235
216460 0.8931056
216470 0.8969899
216480 0.8935587
216490 0.8909689
216500 0.8925254
216510 0.8927945
216520 0.8932196
216530 0.8996209
216540 0.9109572
216550 0.9157079
216560 0.90574
216570 0.8989272
216580 0.900744
216590 0.896776
216600 0.8972903
216610 0.8913634
216620 0.9025745
216630 0.894991
216640 0.8978078
216650 0.9119866
216660 0.9160068
216670 0.9078096
216680 0.9005015
216690 0.909062
216700 0.9099795
216710 0.9154668
216720 0.9043647
216730 0.9016403
216740 0.9020174
216750 0.9014223
216760 0.9092314
216770 0.8984425
216780 0.8996698
216790 0.8981795
216800 0.9086349
216810 0.9046804
216820 0.9028461
216830 0.8977334
216840 0.9007528
216850 0.8992066
216860 0.8940473
216870 0.8838589
216880 0.8918906
216890 0.8977209
216900 0.8941947
216910 0.9005916
216920 0.8937528
216930 0.9005274
216940 0.9025346
216950 0.8931804
216960 0.9040215
216970 0.913725
216980 0.9076473
216990 0.9140817
217000 0.9202388
217010 0.9129214
217020 0.9084802
217030 0.9079432
217040 0.9154598
217050 0.8992124
217060 0.9032333
217070 0.9132694
217080 0.9043338
217090 0.8969328
217100 0.897208
217110 0.904055
217120 0.8980991
217130 0.9082299
217140 0.9015796
217150 0.8953027
217160 0.9108676
217170 0.9066271
217180 0.912053
217190 0.9012295
217200 0.9001498
217210 0.9090012
217220 0.9142253
217230 0.9063194
217240 0.9166448
217250 0.9217659
217260 0.9184359
217270 0.9226208
217280 0.9131791
217290 0.9212241
217300 0.9128757
217310 0.912792
217320 0.9096689
217330 0.9159198
217340 0.918018
217350 0.9167137
217360 0.9053143
217370 0.9183142
217380 0.9146025
217390 0.9065511
217400 0.913602
217410 0.9053353
217420 0.9014203
217430 0.9160883
217440 0.9125218
217450 0.9197423
217460 0.92564
217470 0.9178584
217480 0.911295
217490 0.9043326
217500 0.9012871
217510 0.9055255
217520 0.9141769
217530 0.9065437
217540 0.9073866
217550 0.9056224
217560 0.9128022
217570 0.9187901
217580 0.9247949
217590 0.9113709
217600 0.9131507
217610 0.9123461
217620 0.9158071
217630 0.9139523
217640 0.9145077
217650 0.9068981
217660 0.9146903
217670 0.9107088
217680 0.9043655
217690 0.9155042
217700 0.912069
217710 0.9014616
217720 0.9009973
217730 0.902174
217740 0.9043871
217750 0.9097275
217760 0.9065893
217770 0.9011415
217780 0.900539
217790 0.9018156
217800 0.8986148
217810 0.8994551
217820 0.9091061
217830 0.8968546
217840 0.9104536
217850 0.912329
217860 0.9079145
217870 0.897225
217880 0.9010105
217890 0.8974829
217900 0.9068072
217910 0.9134098
217920 0.8972431
217930 0.8967961
217940 0.9046564
217950 0.8967575
217960 0.8930921
217970 0.8891219
217980 0.8883404
217990 0.9032221
218000 0.898553
218010 0.902528
218020 0.9044341
218030 0.9028978
218040 0.8912673
218050 0.8873785
218060 0.8873116
218070 0.895624
218080 0.8848349
218090 0.8947906
218100 0.8930361
218110 0.8954843
218120 0.9077882
218130 0.9082593
218140 0.9149587
218150 0.907472
218160 0.9072762
218170 0.8991558
218180 0.8873867
218190 0.8888708
218200 0.8899477
218210 0.892421
218220 0.8857751
218230 0.8875214
218240 0.8933103
218250 0.8906879
218260 0.882651
218270 0.8873968
218280 0.8928729
218290 0.8918677
218300 0.8895133
218310 0.8990938
218320 0.8943775
218330 0.8997632
218340 0.9014401
218350 0.9041778
218360 0.8964048
218370 0.8972374
218380 0.8981952
218390 0.8970602
218400 0.9035378
218410 0.899636
218420 0.8919408
218430 0.8977272
218440 0.8977929
218450 0.8965539
218460 0.9079465
218470 0.914679
218480 0.9091096
218490 0.9114622
218500 0.9072653
218510 0.9168508
218520 0.9115821
218530 0.9028142
218540 0.9170795
218550 0.9109923
218560 0.9047607
218570 0.9124798
218580 0.9231529
218590 0.9186989
218600 0.913004
218610 0.915711
218620 0.9207587
218630 0.9201184
218640 0.9206855
218650 0.9307798
218660 0.9189894
218670 0.9231417
218680 0.9240237
218690 0.9240954
218700 0.9118782
218710 0.9147822
218720 0.9162415
218730 0.9224045
218740 0.9296867
218750 0.927424
218760 0.9310077
218770 0.9248134
218780 0.9276216
218790 0.9161142
218800 0.9094111
218810 0.9217218
218820 0.9243118
218830 0.915059
218840 0.919577
218850 0.9256923
218860 0.911724
218870 0.9156106
218880 0.9297141
218890 0.9246807
218900 0.9091833
218910 0.9097407
218920 0.9052415
218930 0.900407
218940 0.9078264
218950 0.9091525
218960 0.9080949
218970 0.9144319
218980 0.9139593
218990 0.9228534
219000 0.9238216
219010 0.9260257
219020 0.9156101
219030 0.9072933
219040 0.9166315
219050 0.9052715
219060 0.9297161
219070 0.9249807
219080 0.9299241
219090 0.9173652
219100 0.9117219
219110 0.917704
219120 0.9244904
219130 0.9271162
219140 0.915612
219150 0.9241374
219160 0.9164433
219170 0.9076867
219180 0.9085035
219190 0.9089765
219200 0.912317
219210 0.9180255
219220 0.9175212
219230 0.9013261
219240 0.9022281
219250 0.8999755
219260 0.9141842
219270 0.9104612
219280 0.9233592
219290 0.9206424
219300 0.9081557
219310 0.9201561
219320 0.9133117
219330 0.9110928
219340 0.9190338
219350 0.9197177
219360 0.912868
219370 0.9328902
219380 0.9172949
219390 0.9175853
219400 0.9156881
219410 0.9216938
219420 0.9174109
219430 0.9214509
219440 0.9340004
219450 0.9414677
219460 0.9367668
219470 0.9311429
219480 0.9188748
219490 0.9141992
219500 0.9119159
219510 0.9167997
219520 0.921496
219530 0.9185851
219540 0.9195374
219550 0.9190295
219560 0.9139965
219570 0.9251333
219580 0.9306105
219590 0.9231317
219600 0.9233767
219610 0.9071822
219620 0.9136859
219630 0.9198082
219640 0.9224788
219650 0.9239991
219660 0.9148919
219670 0.9212919
219680 0.9248139
219690 0.9260606
219700 0.9279526
219710 0.9347163
219720 0.9158072
219730 0.9185546
219740 0.9179827
219750 0.9270215
219760 0.9113554
219770 0.9174509
219780 0.9150055
219790 0.9096362
219800 0.9107863
219810 0.9149378
219820 0.9213757
219830 0.9278046
219840 0.9241732
219850 0.9287693
219860 0.9283668
219870 0.926235
219880 0.9197318
219890 0.9120017
219900 0.9073266
219910 0.9091107
219920 0.9149046
219930 0.9158252
219940 0.9160627
219950 0.9216469
219960 0.9157837
219970 0.9100142
219980 0.9181722
219990 0.9190319
220000 0.9191151
220010 0.9196527
220020 0.918501
220030 0.9230103
220040 0.9214997
220050 0.9259489
220060 0.923792
220070 0.9280482
220080 0.912451
220090 0.9090513
220100 0.9235717
220110 0.9207641
220120 0.9209329
220130 0.9224468
220140 0.9194974
220150 0.9282402
220160 0.93777
220170 0.930228
220180 0.9251729
220190 0.9113737
220200 0.9129192
220210 0.9115294
220220 0.9124447
220230 0.9185334
220240 0.9284229
220250 0.922928
220260 0.9200682
220270 0.9190702
220280 0.9228638
220290 0.9210488
220300 0.9343696
220310 0.9328002
220320 0.9343362
220330 0.9287437
220340 0.9211565
220350 0.924247
220360 0.9399772
220370 0.9450405
220380 0.9321018
220390 0.9348357
220400 0.9315003
220410 0.916364
220420 0.9292299
220430 0.9243203
220440 0.9135052
220450 0.9258334
220460 0.9091541
220470 0.9120736
220480 0.942082
220490 0.9320955
220500 0.9330674
220510 0.9249737
220520 0.9322984
220530 0.9345495
220540 0.9397013
220550 0.9310276
220560 0.9337294
220570 0.9273214
220580 0.9343492
220590 0.9154978
220600 0.9293178
220610 0.9180963
220620 0.9094006
220630 0.9141476
220640 0.9126913
220650 0.9112595
220660 0.9236099
220670 0.9126144
220680 0.9234953
220690 0.9182554
220700 0.919857
220710 0.910578
220720 0.9289825
220730 0.9179544
220740 0.9186267
220750 0.9206353
220760 0.9202552
220770 0.9231617
220780 0.9228229
220790 0.9279665
220800 0.9177358
220810 0.923907
220820 0.9240151
220830 0.9159148
220840 0.9139546
220850 0.9105305
220860 0.9230224
220870 0.9202211
220880 0.9282351
220890 0.925382
220900 0.9225874
220910 0.9174299
220920 0.933956
220930 0.9211329
220940 0.9249994
220950 0.9249065
220960 0.9161894
220970 0.9110231
220980 0.9245398
220990 0.9315171
221000 0.9253854
221010 0.9304875
221020 0.9273375
221030 0.9277309
221040 0.9330993
221050 0.9414694
221060 0.9391099
221070 0.9278944
221080 0.9183738
221090 0.926259
221100 0.9164237
221110 0.9190736
221120 0.920687
221130 0.9351826
221140 0.9276536
221150 0.9235389
221160 0.93442
221170 0.9191592
221180 0.9298736
221190 0.9207993
221200 0.9220637
221210 0.9191898
221220 0.9179524
221230 0.911606
221240 0.9096424
221250 0.9138529
221260 0.9087296
221270 0.933584
221280 0.9240848
221290 0.9189931
221300 0.9212981
221310 0.9189627
221320 0.9108516
221330 0.9189406
221340 0.9189752
221350 0.9213442
221360 0.9235908
221370 0.9284095
221380 0.9111508
221390 0.9148105
221400 0.9188715
221410 0.9206264
221420 0.9339052
221430 0.9190463
221440 0.9169815
221450 0.9250947
221460 0.9163445
221470 0.9166809
221480 0.922294
221490 0.9187909
221500 0.9288246
221510 0.9119356
221520 0.9159836
221530 0.9076117
221540 0.9153597
221550 0.9145327
221560 0.9168419
221570 0.9093063
221580 0.919462
221590 0.9254868
221600 0.9217378
221610 0.9180291
221620 0.9236642
221630 0.9127944
221640 0.9151977
221650 0.9309476
221660 0.9250728
221670 0.9280825
221680 0.9302046
221690 0.9335009
221700 0.9223406
221710 0.9349222
221720 0.9273812
221730 0.9381223
221740 0.9339004
221750 0.9387946
221760 0.9292316
221770 0.9369117
221780 0.9321575
221790 0.9213732
221800 0.9314042
221810 0.9272984
221820 0.9245322
221830 0.9299664
221840 0.9324512
221850 0.9166228
221860 0.9204931
221870 0.9235339
221880 0.9133074
221890 0.9087122
221900 0.9090366
221910 0.9151554
221920 0.9122865
221930 0.9206959
221940 0.9185288
221950 0.9071589
221960 0.9093596
221970 0.9273238
221980 0.9167629
221990 0.9162332
222000 0.9178215
222010 0.9326689
222020 0.9382267
222030 0.9229513
222040 0.9294611
222050 0.9320286
222060 0.9341163
222070 0.9276251
222080 0.9308531
222090 0.9261822
222100 0.938004
222110 0.9264313
222120 0.9185292
222130 0.9401814
222140 0.938521
222150 0.9330019
222160 0.9395618
222170 0.9277136
222180 0.9250699
222190 0.9197302
222200 0.9306986
222210 0.9340187
222220 0.9375542
222230 0.9227017
222240 0.9255145
222250 0.9258933
222260 0.9193074
222270 0.9305481
222280 0.9257518
222290 0.9135007
222300 0.9131469
222310 0.9144843
222320 0.9109381
222330 0.9190374
222340 0.9111488
222350 0.9162115
222360 0.9167755
222370 0.923262
222380 0.9260052
222390 0.9252632
222400 0.9235325
222410 0.9179487
222420 0.9125901
222430 0.9212556
222440 0.9154737
222450 0.9289676
222460 0.9340228
222470 0.9280171
222480 0.9280884
222490 0.9214463
222500 0.9274687
222510 0.9287106
222520 0.9330061
222530 0.9338667
222540 0.9333943
222550 0.9282134
222560 0.9378965
222570 0.9352447
222580 0.9340994
222590 0.9507993
222600 0.9448921
222610 0.9447352
222620 0.9347034
222630 0.9427678
222640 0.9239029
222650 0.9142757
222660 0.9251689
222670 0.9228385
222680 0.9261556
222690 0.9308981
222700 0.9227543
222710 0.9164333
222720 0.9193642
222730 0.9199184
222740 0.925116
222750 0.9342197
222760 0.9297382
222770 0.9336981
222780 0.9262059
222790 0.9307562
222800 0.9382733
222810 0.9317241
222820 0.9192541
222830 0.9201467
222840 0.9182369
222850 0.9313232
222860 0.9264004
222870 0.9366803
222880 0.9341679
222890 0.9325175
222900 0.9356872
222910 0.9423528
222920 0.9368217
222930 0.9448894
222940 0.9429745
222950 0.9406639
222960 0.9342371
222970 0.9432276
222980 0.9437599
222990 0.9371971
223000 0.9377458
223010 0.9307071
223020 0.9299173
223030 0.9210849
223040 0.9208353
223050 0.9261785
223060 0.9339455
223070 0.9306798
223080 0.9393396
223090 0.9320223
223100 0.9291167
223110 0.927296
223120 0.9300651
223130 0.9210107
223140 0.9350744
223150 0.9235849
223160 0.9178673
223170 0.9261591
223180 0.9216061
223190 0.9137331
223200 0.9178811
223210 0.931291
223220 0.9130881
223230 0.9204953
223240 0.9191961
223250 0.9339127
223260 0.9394954
223270 0.9302532
223280 0.9329823
223290 0.9310782
223300 0.9173911
223310 0.9237537
223320 0.9261032
223330 0.9306244
223340 0.9270352
223350 0.9317728
223360 0.9248066
223370 0.9198822
223380 0.9138449
223390 0.901989
223400 0.904948
223410 0.9151814
223420 0.9241428
223430 0.9129717
223440 0.9186393
223450 0.9171036
223460 0.9285401
223470 0.9143886
223480 0.9211162
223490 0.9139598
223500 0.9169713
223510 0.9240682
223520 0.9208655
223530 0.924942
223540 0.9218019
223550 0.9161173
223560 0.9195686
223570 0.9101976
223580 0.9228626
223590 0.9094774
223600 0.9311285
223610 0.9398003
223620 0.9302841
223630 0.929576
223640 0.922379
223650 0.9189004
223660 0.922252
223670 0.9189556
223680 0.9040853
223690 0.9120931
223700 0.9129676
223710 0.925297
223720 0.9261518
223730 0.9203054
223740 0.925608
223750 0.9262757
223760 0.9201775
223770 0.9180068
223780 0.9207749
223790 0.9243148
223800 0.9193122
223810 0.9097897
223820 0.9004745
223830 0.9155511
223840 0.9217011
223850 0.9244372
223860 0.9249134
223870 0.9312249
223880 0.9214436
223890 0.9228193
223900 0.9232537
223910 0.9170076
223920 0.9145401
223930 0.9094173
223940 0.9262626
223950 0.9207556
223960 0.929651
223970 0.9274026
223980 0.9161629
223990 0.9262907
224000 0.9313388
224010 0.9275708
224020 0.9235453
224030 0.9142982
224040 0.921705
224050 0.919179
224060 0.915697
224070 0.9230013
224080 0.9250296
224090 0.9187493
224100 0.9182002
224110 0.9294626
224120 0.9257757
224130 0.9196005
224140 0.9143882
224150 0.9161168
224160 0.9092318
224170 0.9021825
224180 0.9097978
224190 0.9101419
224200 0.9123211
224210 0.9060725
224220 0.9161853
224230 0.9057353
224240 0.9106599
224250 0.9251114
224260 0.9207511
224270 0.9277318
224280 0.9225426
224290 0.9167932
224300 0.9135491
224310 0.9056362
224320 0.9096281
224330 0.9192106
224340 0.9209484
224350 0.9172393
224360 0.9110469
224370 0.9148749
224380 0.9139748
224390 0.9251699
224400 0.921123
224410 0.9214585
224420 0.922708
224430 0.9178941
224440 0.9161168
224450 0.9261133
224460 0.9262832
224470 0.9303876
224480 0.9367368
224490 0.9374148
224500 0.94445
224510 0.942104
224520 0.9414936
224530 0.9418799
224540 0.9346333
224550 0.9199145
224560 0.9203621
224570 0.9178775
224580 0.9271844
224590 0.9157538
224600 0.9203044
224610 0.9099858
224620 0.9176192
224630 0.9266762
224640 0.9198724
224650 0.9206901
224660 0.9100159
224670 0.9157051
224680 0.9271453
224690 0.9270068
224700 0.92461
224710 0.9306217
224720 0.9196597
224730 0.9208576
224740 0.9188914
224750 0.921634
224760 0.9220011
224770 0.9269981
224780 0.9392734
224790 0.9366335
224800 0.928149
224810 0.9373745
224820 0.9219282
224830 0.920703
224840 0.9278662
224850 0.9280839
224860 0.9244444
224870 0.9293579
224880 0.9198477
224890 0.9273592
224900 0.9174937
224910 0.9278414
224920 0.9302141
224930 0.9271722
224940 0.9287758
224950 0.9322606
224960 0.9318646
224970 0.9411659
224980 0.933144
224990 0.9316543
225000 0.9282238
225010 0.9238158
225020 0.9286658
225030 0.9370703
225040 0.9202785
225050 0.9211184
225060 0.9253849
225070 0.9235748
225080 0.9218302
225090 0.9207728
225100 0.9355807
225110 0.9355394
225120 0.9344035
225130 0.9309165
225140 0.92869
225150 0.9360875
225160 0.9406191
225170 0.9340168
225180 0.9209405
225190 0.9266034
225200 0.9316686
225210 0.9373239
225220 0.9334345
225230 0.9251948
225240 0.9286709
225250 0.9407514
225260 0.9379969
225270 0.9361376
225280 0.9262431
225290 0.9231431
225300 0.9295838
225310 0.9276968
225320 0.9200128
225330 0.939512
225340 0.9453123
225350 0.9365384
225360 0.9401031
225370 0.9328022
225380 0.9400586
225390 0.9358922
225400 0.9264371
225410 0.9228027
225420 0.922888
225430 0.9331223
225440 0.934166
225450 0.9493335
225460 0.9513611
225470 0.9452976
225480 0.932179
225490 0.9415085
225500 0.944106
225510 0.9404015
225520 0.943094
225530 0.9431623
225540 0.9442998
225550 0.9438704
225560 0.9406977
225570 0.9382753
225580 0.9437091
225590 0.940692
225600 0.9290636
225610 0.9277538
225620 0.9210708
225630 0.9197413
225640 0.9162573
225650 0.9187958
225660 0.934815
225670 0.9404636
225680 0.925135
225690 0.9260907
225700 0.930652
225710 0.9239407
225720 0.9337689
225730 0.9294184
225740 0.9218316
225750 0.9189757
225760 0.9218782
225770 0.9237414
225780 0.9155064
225790 0.9121169
225800 0.9159222
225810 0.9245801
225820 0.9209155
225830 0.9208985
225840 0.9133334
225850 0.915291
225860 0.9116537
225870 0.9116758
225880 0.9143845
225890 0.9278125
225900 0.913331
225910 0.9249697
225920 0.916908
225930 0.9244406
225940 0.919812
225950 0.925949
225960 0.9272094
225970 0.9347245
225980 0.9322006
225990 0.9359454
226000 0.9373263
226010 0.9389941
226020 0.9307378
226030 0.923946
226040 0.917711
226050 0.9229591
226060 0.9185342
226070 0.922637
226080 0.9269314
226090 0.9234515
226100 0.9268244
226110 0.930072
226120 0.9340188
226130 0.9285021
226140 0.9176964
226150 0.9237992
226160 0.9287336
226170 0.9234754
226180 0.9290851
226190 0.9393247
226200 0.9487535
226210 0.9556842
226220 0.9300609
226230 0.9328082
226240 0.9219339
226250 0.9270371
226260 0.9246165
226270 0.9395211
226280 0.9409918
226290 0.9421105
226300 0.9344001
226310 0.9415671
226320 0.9393209
226330 0.9502175
226340 0.946882
226350 0.9413748
226360 0.9339464
226370 0.9269152
226380 0.9258868
226390 0.9196687
226400 0.9176058
226410 0.9253841
226420 0.9324117
226430 0.9335379
226440 0.9312743
226450 0.9242687
226460 0.9136592
226470 0.9115205
226480 0.9088735
226490 0.9266434
226500 0.9238603
226510 0.9232188
226520 0.9330892
226530 0.9244717
226540 0.9140125
226550 0.9196326
226560 0.9206723
226570 0.9291956
226580 0.9258261
226590 0.9291597
226600 0.9283543
226610 0.9178881
226620 0.9257333
226630 0.9236415
226640 0.9212499
226650 0.9176314
226660 0.9203976
226670 0.919413
226680 0.9122939
226690 0.9125057
226700 0.9151025
226710 0.9066129
226720 0.9038885
226730 0.9008058
226740 0.9048666
226750 0.9119141
226760 0.9133111
226770 0.915413
226780 0.9126927
226790 0.9232487
226800 0.9124777
226810 0.9161248
226820 0.9106607
226830 0.910088
226840 0.9145706
226850 0.9218634
226860 0.9223687
226870 0.9110775
226880 0.9129827
226890 0.9060593
226900 0.9124241
226910 0.916163
226920 0.9110362
226930 0.9084438
226940 0.9047896
226950 0.9102666
226960 0.9142882
226970 0.9178967
226980 0.9109108
226990 0.9259841
227000 0.9264929
227010 0.9239583
227020 0.9124227
227030 0.9125928
227040 0.9154978
227050 0.9166136
227060 0.9132096
227070 0.9220396
227080 0.9246125
227090 0.9343164
227100 0.9405372
227110 0.9339369
227120 0.9149739
227130 0.9126466
227140 0.9132666
227150 0.917239
227160 0.9053513
227170 0.9177029
227180 0.9288636
227190 0.9183376
227200 0.9193426
227210 0.9187473
227220 0.9087452
227230 0.9073501
227240 0.9114354
227250 0.9174688
227260 0.9203821
227270 0.9264235
227280 0.9152403
227290 0.9230335
227300 0.9277144
227310 0.9232428
227320 0.9170243
227330 0.9205412
227340 0.9126797
227350 0.905249
227360 0.9095189
227370 0.917538
227380 0.9179032
227390 0.9249445
227400 0.9277237
227410 0.9210206
227420 0.9180046
227430 0.9150807
227440 0.908379
227450 0.8975007
227460 0.9017625
227470 0.8971522
227480 0.8872387
227490 0.9008958
227500 0.9083489
227510 0.9102728
227520 0.8979799
227530 0.9102921
227540 0.9024658
227550 0.9116046
227560 0.9103656
227570 0.9082682
227580 0.9051588
227590 0.900879
227600 0.9131856
227610 0.9065018
227620 0.8912326
227630 0.9010284
227640 0.9085902
227650 0.909927
227660 0.9135089
227670 0.8909047
227680 0.9027904
227690 0.9110436
227700 0.9150537
227710 0.8999374
227720 0.8979664
227730 0.8899748
227740 0.8937181
227750 0.8958557
227760 0.8928016
227770 0.9029511
227780 0.9035439
227790 0.9136857
227800 0.9152459
227810 0.9093482
227820 0.905584
227830 0.9160587
227840 0.9061038
227850 0.9077368
227860 0.8963317
227870 0.8991287
227880 0.9053788
227890 0.9169376
227900 0.9099135
227910 0.9065337
227920 0.9051821
227930 0.8992811
227940 0.9123444
227950 0.9066006
227960 0.9166274
227970 0.917905
227980 0.9159318
227990 0.9155656
228000 0.9229856
228010 0.9158826
228020 0.9166775
228030 0.9179237
228040 0.9192573
228050 0.9226858
228060 0.9146291
228070 0.9114856
228080 0.9089983
228090 0.9122975
228100 0.9185748
228110 0.9139593
228120 0.927555
228130 0.9221905
228140 0.9142815
228150 0.9118758
228160 0.9209824
228170 0.9154997
228180 0.9070023
228190 0.9184821
228200 0.9240871
228210 0.9034235
228220 0.9151121
228230 0.9082859
228240 0.9124513
228250 0.8989557
228260 0.9121838
228270 0.9281951
228280 0.9048051
228290 0.9019495
228300 0.8998842
228310 0.895551
228320 0.9126861
228330 0.918231
228340 0.9100052
228350 0.91312
228360 0.9068629
228370 0.9099904
228380 0.9053207
228390 0.9085335
228400 0.9056301
228410 0.9158656
228420 0.914072
228430 0.9168859
228440 0.924745
228450 0.9152767
228460 0.9052289
228470 0.9188544
228480 0.9153947
228490 0.9200025
228500 0.9016991
228510 0.9056087
228520 0.9110948
228530 0.9133638
228540 0.9120436
228550 0.9123187
228560 0.8986683
228570 0.8924475
228580 0.903733
228590 0.9068071
228600 0.910728
228610 0.8897048
228620 0.8946411
228630 0.8956877
228640 0.9015371
228650 0.9030398
228660 0.9075572
228670 0.9086239
228680 0.9121281
228690 0.9140581
228700 0.9215659
228710 0.9240316
228720 0.918062
228730 0.9206917
228740 0.9256639
228750 0.9161688
228760 0.91263
228770 0.9131306
228780 0.907716
228790 0.9240959
228800 0.925173
228810 0.9189156
228820 0.9182671
228830 0.9136457
228840 0.9258765
228850 0.9202361
228860 0.9192864
228870 0.9124302
228880 0.9113672
228890 0.9160384
228900 0.9019009
228910 0.8974059
228920 0.8997329
228930 0.907434
228940 0.8989468
228950 0.8948106
228960 0.9066995
228970 0.9196511
228980 0.9139754
228990 0.9160572
229000 0.895796
229010 0.9101017
229020 0.901344
229030 0.9068921
229040 0.9091375
229050 0.924073
229060 0.9111492
229070 0.9107944
229080 0.9163671
229090 0.9153261
229100 0.9010245
229110 0.9075483
229120 0.9111306
229130 0.9204554
229140 0.9193791
229150 0.9197086
229160 0.9304519
229170 0.9259049
229180 0.9290569
229190 0.929671
229200 0.9316295
229210 0.9288331
229220 0.924308
229230 0.9291419
229240 0.9208552
229250 0.9314741
229260 0.9220026
229270 0.9232445
229280 0.9217617
229290 0.9317504
229300 0.9386997
229310 0.9457128
229320 0.9447227
229330 0.9348229
229340 0.9355205
229350 0.939494
229360 0.9295613
229370 0.9314004
229380 0.9362332
229390 0.9258001
229400 0.9265168
229410 0.9212482
229420 0.916137
229430 0.9159801
229440 0.911538
229450 0.9064037
229460 0.9121538
229470 0.9157177
229480 0.9037588
229490 0.9094923
229500 0.9010817
229510 0.9063858
229520 0.8940706
229530 0.8975094
229540 0.9129059
229550 0.9015878
229560 0.9101369
229570 0.9067413
229580 0.9038497
229590 0.9038547
229600 0.9056911
229610 0.9093533
229620 0.9069269
229630 0.9218829
229640 0.9128913
229650 0.9112643
229660 0.8976302
229670 0.9083689
229680 0.912611
229690 0.9097762
229700 0.9064991
229710 0.9012855
229720 0.9118931
229730 0.9086425
229740 0.9063726
229750 0.900382
229760 0.9093235
229770 0.9122716
229780 0.9190808
229790 0.9245227
229800 0.9165977
229810 0.9213138
229820 0.9115548
229830 0.9123958
229840 0.9139007
229850 0.9128362
229860 0.9231083
229870 0.9290736
229880 0.9259543
229890 0.9341006
229900 0.9432498
229910 0.9417773
229920 0.9409357
229930 0.9376849
229940 0.9253762
229950 0.9352702
229960 0.9317684
229970 0.9205322
229980 0.9217282
229990 0.9337126
230000 0.9329243
230010 0.9277685
230020 0.9289642
230030 0.9334624
230040 0.9349911
230050 0.9282903
230060 0.9348024
230070 0.9311852
230080 0.9384991
230090 0.9516344
230100 0.9434224
230110 0.939696
230120 0.9331065
230130 0.9346405
230140 0.9320787
230150 0.9473535
230160 0.924924
230170 0.9341546
230180 0.916639
230190 0.9259026
230200 0.9358577
230210 0.9387202
230220 0.9221992
230230 0.9324293
230240 0.9470937
230250 0.9364359
230260 0.9316579
230270 0.925384
230280 0.9252075
230290 0.9415554
230300 0.9388477
230310 0.9443482
230320 0.9351059
230330 0.9445697
230340 0.9568876
230350 0.9590231
230360 0.94901
230370 0.9499615
230380 0.9676675
230390 0.9637858
230400 0.9489526
230410 0.9358419
230420 0.9326036
230430 0.926194
230440 0.9270824
230450 0.9204352
230460 0.9377815
230470 0.937566
230480 0.9346502
230490 0.9230633
230500 0.9338468
230510 0.9322088
230520 0.9347137
230530 0.9334561
230540 0.9279072
230550 0.9184129
230560 0.9287896
230570 0.918402
230580 0.9169588
230590 0.9204637
230600 0.9395981
230610 0.9271647
230620 0.9330079
230630 0.9303767
230640 0.9232537
230650 0.9189036
230660 0.913527
230670 0.9201254
230680 0.9232184
230690 0.9176245
230700 0.9322446
230710 0.9205547
230720 0.9234657
230730 0.9219844
230740 0.9090888
230750 0.9072549
230760 0.912035
230770 0.9154422
230780 0.9198026
230790 0.915476
230800 0.9250106
230810 0.9228893
230820 0.9140759
230830 0.9052808
230840 0.9147031
230850 0.9125248
230860 0.925812
230870 0.9186392
230880 0.9161751
230890 0.9193124
230900 0.9064627
230910 0.9114104
230920 0.9132534
230930 0.9208135
230940 0.9258078
230950 0.9066737
230960 0.9186061
230970 0.9155449
230980 0.9120141
230990 0.9092162
231000 0.9111177
231010 0.9083692
231020 0.9122939
231030 0.915821
231040 0.915117
231050 0.9097624
231060 0.9125882
231070 0.9079124
231080 0.9095919
231090 0.9174712
231100 0.9302746
231110 0.9268025
231120 0.9267073
231130 0.9051979
231140 0.9144214
231150 0.916828
231160 0.9235322
231170 0.9082784
231180 0.9062887
231190 0.9036434
231200 0.9045533
231210 0.8987014
231220 0.9010988
231230 0.9035947
231240 0.9154601
231250 0.9274777
231260 0.9082226
231270 0.9105594
231280 0.9087055
231290 0.9168186
231300 0.9253056
231310 0.9119185
231320 0.9183065
231330 0.9151851
231340 0.918586
231350 0.9331459
231360 0.9229071
231370 0.9196109
231380 0.9226796
231390 0.9268189
231400 0.9316125
231410 0.9197703
231420 0.9101583
231430 0.9122079
231440 0.9185284
231450 0.9112791
231460 0.9139752
231470 0.9062814
231480 0.9173058
231490 0.9266033
231500 0.9253337
231510 0.9162916
231520 0.9160712
231530 0.9147515
231540 0.9227872
231550 0.9313637
231560 0.9147646
231570 0.9214921
231580 0.9178292
231590 0.9185841
231600 0.9160141
231610 0.9165867
231620 0.9249828
231630 0.9094171
231640 0.9063005
231650 0.9185793
231660 0.9217831
231670 0.9216751
231680 0.918422
231690 0.9188073
231700 0.9161196
231710 0.92308
231720 0.9261228
231730 0.9197521
231740 0.9211646
231750 0.9201792
231760 0.928623
231770 0.9332753
231780 0.9240897
231790 0.9285818
231800 0.9247375
231810 0.9126699
231820 0.9156055
231830 0.9025687
231840 0.9096702
231850 0.9159717
231860 0.9302427
231870 0.9112876
231880 0.9175556
231890 0.9314342
231900 0.9180927
231910 0.9184857
231920 0.9263038
231930 0.9176546
231940 0.9133884
231950 0.9141974
231960 0.9296921
231970 0.9180336
231980 0.9129052
231990 0.9017888
232000 0.9010475
232010 0.9076329
232020 0.9101825
232030 0.9155687
232040 0.9197495
232050 0.9084515
232060 0.9103735
232070 0.9163365
232080 0.9231424
232090 0.9243699
232100 0.9254941
232110 0.9273382
232120 0.9213558
232130 0.9326415
232140 0.9320238
232150 0.9332021
232160 0.9268438
232170 0.9194048
232180 0.9185981
232190 0.9218674
232200 0.9110078
232210 0.9281433
232220 0.9313886
232230 0.9323578
232240 0.9353269
232250 0.9365376
232260 0.9208328
232270 0.9239963
232280 0.9343286
232290 0.9252018
232300 0.9254158
232310 0.9367571
232320 0.932901
232330 0.951898
232340 0.9346312
232350 0.9433973
232360 0.9328701
232370 0.9380226
232380 0.93571
232390 0.9341158
232400 0.9366148
232410 0.9325473
232420 0.9271097
232430 0.9244078
232440 0.9190526
232450 0.9210139
232460 0.9265224
232470 0.9357159
232480 0.9304026
232490 0.9268598
232500 0.9251139
232510 0.9270836
232520 0.9320664
232530 0.9333646
232540 0.9187045
232550 0.9134444
232560 0.9203382
232570 0.9145405
232580 0.921023
232590 0.9157993
232600 0.9283925
232610 0.9181731
232620 0.9121706
232630 0.9154903
232640 0.9228247
232650 0.9252413
232660 0.9221376
232670 0.923483
232680 0.9118348
232690 0.9205096
232700 0.920295
232710 0.9178114
232720 0.9126754
232730 0.9226744
232740 0.9177819
232750 0.9206231
232760 0.916224
232770 0.9286507
232780 0.9263582
232790 0.9270021
232800 0.9240479
232810 0.910493
232820 0.9059467
232830 0.9111817
232840 0.9067476
232850 0.9083478
232860 0.9043957
232870 0.9187246
232880 0.9139258
232890 0.9116624
232900 0.911096
232910 0.920157
232920 0.9190064
232930 0.923156
232940 0.9050113
232950 0.9133321
232960 0.9117521
232970 0.9133093
232980 0.9120316
232990 0.9253297
233000 0.9139211
233010 0.9071509
233020 0.9041865
233030 0.9164298
233040 0.9075508
233050 0.9214731
233060 0.9254276
233070 0.931283
233080 0.914577
233090 0.9120692
233100 0.910206
233110 0.9172878
233120 0.9288917
233130 0.9314631
233140 0.9306745
233150 0.9171939
233160 0.9221613
233170 0.9237146
233180 0.9230829
233190 0.9301612
233200 0.9248157
233210 0.9233592
233220 0.9210551
233230 0.9231132
233240 0.937526
233250 0.9361022
233260 0.936763
233270 0.9309818
233280 0.923207
233290 0.9155769
233300 0.9169726
233310 0.9241969
233320 0.9305009
233330 0.9280059
233340 0.9205527
233350 0.92387
233360 0.9287149
233370 0.9291295
233380 0.932297
233390 0.9331423
233400 0.9209428
233410 0.9176093
233420 0.925337
233430 0.9161507
233440 0.9147006
233450 0.9182948
233460 0.907643
233470 0.9191466
233480 0.9217815
233490 0.9228636
233500 0.9186944
233510 0.9198656
233520 0.9206806
233530 0.9109933
233540 0.9091187
233550 0.9161722
233560 0.9104382
233570 0.9158782
233580 0.9094158
233590 0.9111568
233600 0.9126616
233610 0.919075
233620 0.9383483
233630 0.9178787
233640 0.9147679
233650 0.9232632
233660 0.9132748
233670 0.9117952
233680 0.9193038
233690 0.9180048
233700 0.9211019
233710 0.9285181
233720 0.9161958
233730 0.9115746
233740 0.9379761
233750 0.9297265
233760 0.9306946
233770 0.9336725
233780 0.9380449
233790 0.935481
233800 0.9296632
233810 0.9373273
233820 0.942261
233830 0.9440436
233840 0.9356812
233850 0.9444497
233860 0.93717
233870 0.9288439
233880 0.9341144
233890 0.9231369
233900 0.9238462
233910 0.9153128
233920 0.9143998
233930 0.9102839
233940 0.8969545
233950 0.9129289
233960 0.9118835
233970 0.9149482
233980 0.9173886
233990 0.9104365
234000 0.9178884
234010 0.9145097
234020 0.9107465
234030 0.9220781
234040 0.9033215
234050 0.9235597
234060 0.920193
234070 0.9169454
234080 0.9137313
234090 0.9165674
234100 0.913844
234110 0.9131482
234120 0.9219173
234130 0.9337172
234140 0.9261476
234150 0.9197837
234160 0.9227965
234170 0.9196431
234180 0.9243938
234190 0.9158513
234200 0.9168648
234210 0.9300975
234220 0.9161548
234230 0.9187438
234240 0.930402
234250 0.9265176
234260 0.9303679
234270 0.9341331
234280 0.9283723
234290 0.9083535
234300 0.9039947
234310 0.9129401
234320 0.9250679
234330 0.9250284
234340 0.9298065
234350 0.9426764
234360 0.937117
234370 0.9226964
234380 0.9166865
234390 0.9116465
234400 0.9060124
234410 0.9137034
234420 0.9032689
234430 0.9164748
234440 0.9161636
234450 0.9335068
234460 0.9335038
234470 0.9287066
234480 0.9171735
234490 0.9133981
234500 0.9163376
234510 0.9164746
234520 0.9145628
234530 0.9205139
234540 0.919028
234550 0.9041685
234560 0.9120232
234570 0.9151642
234580 0.9139677
234590 0.9116317
234600 0.9088193
234610 0.9114818
234620 0.9059999
234630 0.9087512
234640 0.9026818
234650 0.9096957
234660 0.9094473
234670 0.914808
234680 0.922083
234690 0.930681
234700 0.9278267
234710 0.9167317
234720 0.9268667
234730 0.9277087
234740 0.9214916
234750 0.9298173
234760 0.9313396
234770 0.9299032
234780 0.9203281
234790 0.9226367
234800 0.9218846
234810 0.9105801
234820 0.9312645
234830 0.9286643
234840 0.9266062
234850 0.9146209
234860 0.9157254
234870 0.9165842
234880 0.9121589
234890 0.9223291
234900 0.9370978
234910 0.935621
234920 0.9229361
234930 0.9158142
234940 0.926404
234950 0.9260932
234960 0.917885
234970 0.929387
234980 0.9298285
234990 0.9287068
235000 0.9347104
235010 0.9234034
235020 0.9218542
235030 0.9105434
235040 0.9143957
235050 0.9096323
235060 0.9115365
235070 0.9157416
235080 0.9072868
235090 0.9187669
235100 0.898119
235110 0.9028537
235120 0.9107087
235130 0.924168
235140 0.9122662
235150 0.9032793
235160 0.9139864
235170 0.9073799
235180 0.910333
235190 0.9146767
235200 0.9149479
235210 0.9078994
235220 0.9188037
235230 0.9114751
235240 0.9084135
235250 0.9238184
235260 0.9030068
235270 0.9171123
235280 0.911565
235290 0.9019358
235300 0.9163585
235310 0.9091182
235320 0.9040837
235330 0.9111351
235340 0.8992953
235350 0.8990957
235360 0.90468
235370 0.9097223
235380 0.9153956
235390 0.9145773
235400 0.9098025
235410 0.9197731
235420 0.9203542
235430 0.9118289
235440 0.9118295
235450 0.9162447
235460 0.9020606
235470 0.9004245
235480 0.8995075
235490 0.9027646
235500 0.9019864
235510 0.9095272
235520 0.913494
235530 0.9066635
235540 0.9090706
235550 0.9104575
235560 0.9114054
235570 0.9225246
235580 0.9135085
235590 0.9223092
235600 0.916793
235610 0.9159737
235620 0.9134202
235630 0.9105237
235640 0.9105138
235650 0.9224824
235660 0.9050562
235670 0.9143152
235680 0.9204243
235690 0.9144154
235700 0.9029825
235710 0.9065971
235720 0.9084655
235730 0.9161991
235740 0.9127018
235750 0.8942193
235760 0.8993493
235770 0.9107265
235780 0.9084587
235790 0.9169199
235800 0.914742
235810 0.9076825
235820 0.9046951
235830 0.9066204
235840 0.9109554
235850 0.9102007
235860 0.9177805
235870 0.9184363
235880 0.9051933
235890 0.9064565
235900 0.9073163
235910 0.911321
235920 0.9136656
235930 0.9148213
235940 0.9144794
235950 0.9173824
235960 0.9238566
235970 0.9026927
235980 0.9165869
235990 0.9196332
236000 0.9096788
236010 0.9102958
236020 0.9200602
236030 0.9276065
236040 0.9194775
236050 0.9228501
236060 0.9136658
236070 0.911526
236080 0.9081098
236090 0.9130059
236100 0.9214339
236110 0.9142272
236120 0.9154029
236130 0.9092752
236140 0.9161487
236150 0.9255182
236160 0.9225722
236170 0.9249011
236180 0.9379247
236190 0.9373485
236200 0.9292763
236210 0.9294816
236220 0.9214142
236230 0.9089995
236240 0.9087824
236250 0.9259534
236260 0.9167196
236270 0.9227369
236280 0.9192273
236290 0.9231167
236300 0.9290653
236310 0.9191003
236320 0.9304131
236330 0.9298481
236340 0.9253252
236350 0.9247195
236360 0.9257482
236370 0.9228982
236380 0.9173562
236390 0.9324629
236400 0.9236871
236410 0.9279517
236420 0.922013
236430 0.9213907
236440 0.9209203
236450 0.9218767
236460 0.9245542
236470 0.9377155
236480 0.9395323
236490 0.9369245
236500 0.9478995
236510 0.954055
236520 0.9502954
236530 0.9330873
236540 0.9329717
236550 0.9302483
236560 0.9333246
236570 0.9296635
236580 0.9180282
236590 0.9255466
236600 0.9137002
236610 0.9190922
236620 0.917816
236630 0.9252997
236640 0.9245926
236650 0.9202321
236660 0.9129763
236670 0.9213074
236680 0.9190478
236690 0.9380072
236700 0.9362908
236710 0.9418714
236720 0.9395494
236730 0.9318519
236740 0.9344916
236750 0.9225927
236760 0.9141996
236770 0.9184253
236780 0.9205385
236790 0.9001057
236800 0.9077661
236810 0.9061388
236820 0.9075986
236830 0.9033113
236840 0.9077145
236850 0.902221
236860 0.9118162
236870 0.9117155
236880 0.9139154
236890 0.906053
236900 0.9109604
236910 0.919892
236920 0.925994
236930 0.924569
236940 0.9273933
236950 0.9188324
236960 0.9097745
236970 0.9107268
236980 0.9097142
236990 0.9205573
237000 0.9174352
237010 0.9108768
237020 0.9095111
237030 0.9177001
237040 0.9178202
237050 0.9164994
237060 0.9246928
237070 0.9055305
237080 0.9241891
237090 0.9267557
237100 0.9133907
237110 0.9203087
237120 0.9083811
237130 0.9185868
237140 0.9142008
237150 0.9142703
237160 0.9113034
237170 0.9143792
237180 0.9208981
237190 0.9238987
237200 0.9228665
237210 0.9203283
237220 0.9104162
237230 0.9140894
237240 0.916733
237250 0.9143935
237260 0.9093137
237270 0.9147903
237280 0.9126446
237290 0.9154871
237300 0.9094239
237310 0.9109724
237320 0.9116668
237330 0.920355
237340 0.9114177
237350 0.9093359
237360 0.9262799
237370 0.9326879
237380 0.9210713
237390 0.9388642
237400 0.9285796
237410 0.9183968
237420 0.9305753
237430 0.9325116
237440 0.9336259
237450 0.9164734
237460 0.9229375
237470 0.9241567
237480 0.910551
237490 0.9087936
237500 0.9175647
237510 0.9058624
237520 0.9075414
237530 0.9300588
237540 0.9254378
237550 0.9227688
237560 0.926167
237570 0.9274251
237580 0.923363
237590 0.9261325
237600 0.9256862
237610 0.9319133
237620 0.9351996
237630 0.9361755
237640 0.9373723
237650 0.9537205
237660 0.9386628
237670 0.9338323
237680 0.9401684
237690 0.929997
237700 0.9354634
237710 0.9404761
237720 0.9372316
237730 0.939936
237740 0.9360997
237750 0.927673
237760 0.9317047
237770 0.9195645
237780 0.9251689
237790 0.9229805
237800 0.928812
237810 0.9172487
237820 0.9072768
237830 0.9087368
237840 0.909355
237850 0.9199342
237860 0.929997
237870 0.9324732
237880 0.9305837
237890 0.9351889
237900 0.9418036
237910 0.926291
237920 0.9266645
237930 0.9260207
237940 0.9354236
237950 0.9386889
237960 0.939517
237970 0.9311994
237980 0.932583
237990 0.9296985
238000 0.9310173
238010 0.9337741
238020 0.9267383
238030 0.9330936
238040 0.9335937
238050 0.9480051
238060 0.9333109
238070 0.9289972
238080 0.9387388
238090 0.9357573
238100 0.9269755
238110 0.9342496
238120 0.9416798
238130 0.9485977
238140 0.9517577
238150 0.9405984
238160 0.9465672
238170 0.9247721
238180 0.9267042
238190 0.9212292
238200 0.92953
238210 0.937014
238220 0.9352821
238230 0.9332918
238240 0.9315346
238250 0.9265654
238260 0.9208963
238270 0.9250718
238280 0.9276768
238290 0.926981
238300 0.9211383
238310 0.92412
238320 0.9256964
238330 0.9242753
238340 0.9270028
238350 0.9240411
238360 0.9137971
238370 0.9161037
238380 0.9231353
238390 0.9231422
238400 0.9145181
238410 0.9127384
238420 0.9027265
238430 0.9029624
238440 0.9134852
238450 0.9142418
238460 0.920785
238470 0.91347
238480 0.918179
238490 0.919915
238500 0.9184398
238510 0.9213805
238520 0.9255607
238530 0.913963
238540 0.9315913
238550 0.925227
238560 0.9178779
238570 0.9162837
238580 0.9234782
238590 0.936613
238600 0.9354755
238610 0.9318382
238620 0.931553
238630 0.9149626
238640 0.919345
238650 0.9309304
238660 0.9337248
238670 0.9249587
238680 0.9192943
238690 0.9221836
238700 0.9048977
238710 0.9186386
238720 0.9009761
238730 0.905817
238740 0.90152
238750 0.8982548
238760 0.9011264
238770 0.9142115
238780 0.9154781
238790 0.9127392
238800 0.9120137
238810 0.917218
238820 0.9213211
238830 0.9270427
238840 0.9164199
238850 0.9141495
238860 0.9108471
238870 0.8994756
238880 0.9009542
238890 0.8981248
238900 0.8970867
238910 0.8919671
238920 0.897917
238930 0.8935592
238940 0.8917728
238950 0.8867623
238960 0.8782648
238970 0.8791459
238980 0.8911356
238990 0.9004814
239000 0.8911393
239010 0.8889758
239020 0.8791937
239030 0.8803634
239040 0.898582
239050 0.8918966
239060 0.8904728
239070 0.8860887
239080 0.8963252
239090 0.8895142
239100 0.9128651
239110 0.9070286
239120 0.9060861
239130 0.9059866
239140 0.9041161
239150 0.9117155
239160 0.910564
239170 0.90637
239180 0.9025085
239190 0.8984644
239200 0.8945786
239210 0.8986071
239220 0.90298
239230 0.909207
239240 0.9090763
239250 0.9054145
239260 0.9168316
239270 0.9078407
239280 0.9207319
239290 0.9247509
239300 0.9213415
239310 0.9132311
239320 0.9176297
239330 0.9141542
239340 0.9082471
239350 0.9121564
239360 0.9140853
239370 0.9189392
239380 0.9176309
239390 0.9042342
239400 0.9081559
239410 0.9042329
239420 0.8970011
239430 0.9019129
239440 0.9205438
239450 0.9205698
239460 0.9350783
239470 0.9334635
239480 0.9432293
239490 0.9273601
239500 0.922174
239510 0.9281858
239520 0.9235317
239530 0.9243113
239540 0.9131907
239550 0.9164025
239560 0.9122469
239570 0.9022486
239580 0.9202577
239590 0.9195551
239600 0.9208457
239610 0.9180145
239620 0.9229561
239630 0.905715
239640 0.9056588
239650 0.9082795
239660 0.9182218
239670 0.9167128
239680 0.9089988
239690 0.9116025
239700 0.9142707
239710 0.9089545
239720 0.9124517
239730 0.9182875
239740 0.9093443
239750 0.9027427
239760 0.8825083
239770 0.8910288
239780 0.9010487
239790 0.901219
239800 0.9011877
239810 0.9075456
239820 0.8896461
239830 0.8967713
239840 0.9098775
239850 0.8990915
239860 0.9024468
239870 0.8990253
239880 0.9246653
239890 0.9188939
239900 0.9044476
239910 0.9225808
239920 0.9004506
239930 0.9013875
239940 0.9059778
239950 0.8986229
239960 0.8896222
239970 0.8968041
239980 0.8931702
239990 0.8948785
240000 0.8846076
240010 0.8959545
240020 0.9008497
240030 0.8917506
240040 0.8999654
240050 0.8991763
240060 0.9021397
240070 0.9021445
240080 0.9030059
240090 0.9048316
240100 0.9125807
240110 0.903114
240120 0.9032533
240130 0.886121
240140 0.8976848
240150 0.9037341
240160 0.9127799
240170 0.9036054
240180 0.9011899
240190 0.9254359
240200 0.9201697
240210 0.9211547
240220 0.9044622
240230 0.9062477
240240 0.9073106
240250 0.8940811
240260 0.8924945
240270 0.8928811
240280 0.9065648
240290 0.8985642
240300 0.8981378
240310 0.8968295
240320 0.9083842
240330 0.9031417
240340 0.9023296
240350 0.8999465
240360 0.913475
240370 0.9027125
240380 0.9001303
240390 0.9107062
240400 0.9075699
240410 0.8985671
240420 0.9043185
240430 0.9015346
240440 0.9080985
240450 0.9124037
240460 0.9109722
240470 0.9019174
240480 0.8958415
240490 0.9062819
240500 0.8918748
240510 0.8998218
240520 0.9034554
240530 0.8957909
240540 0.9021966
240550 0.8995973
240560 0.8941859
240570 0.9028073
240580 0.9048517
240590 0.9168292
240600 0.9032265
240610 0.8986288
240620 0.9061043
240630 0.8954118
240640 0.8940924
240650 0.893599
240660 0.9081293
240670 0.9057101
240680 0.9061164
240690 0.9076007
240700 0.9116608
240710 0.9040498
240720 0.8884938
240730 0.8875984
240740 0.9084065
240750 0.9099179
240760 0.9099701
240770 0.9183086
240780 0.9184429
240790 0.9333229
240800 0.9228002
240810 0.9164801
240820 0.9142019
240830 0.9231182
240840 0.9261111
240850 0.9082839
240860 0.9060657
240870 0.894255
240880 0.8925703
240890 0.9100266
240900 0.9070685
240910 0.8996648
240920 0.9125369
240930 0.8978627
240940 0.8911849
240950 0.8983291
240960 0.9046742
240970 0.9015557
240980 0.9022101
240990 0.8995886
241000 0.910593
241010 0.9073501
241020 0.9122007
241030 0.9092817
241040 0.9043366
241050 0.9065924
241060 0.911653
241070 0.9010409
241080 0.9088758
241090 0.8950927
241100 0.9155988
241110 0.913219
241120 0.9015965
241130 0.9122009
241140 0.9111735
241150 0.9305391
241160 0.9129975
241170 0.9322213
241180 0.9201846
241190 0.9133384
241200 0.9178933
241210 0.9254715
241220 0.922872
241230 0.9103103
241240 0.8988949
241250 0.8999208
241260 0.9114546
241270 0.8910839
241280 0.903244
241290 0.9106662
241300 0.9223577
241310 0.9274141
241320 0.9167839
241330 0.9147707
241340 0.9117485
241350 0.9136218
241360 0.9361163
241370 0.9330345
241380 0.9202312
241390 0.9185786
241400 0.9305741
241410 0.9120983
241420 0.9190257
241430 0.916639
241440 0.9086826
241450 0.9088374
241460 0.9110864
241470 0.9093878
241480 0.9080968
241490 0.9111463
241500 0.9101736
241510 0.9086475
241520 0.9052105
241530 0.9077249
241540 0.9024401
241550 0.9251552
241560 0.9233691
241570 0.9191377
241580 0.9302883
241590 0.9191836
241600 0.9299105
241610 0.9227654
241620 0.9297385
241630 0.9301368
241640 0.9342739
241650 0.9388875
241660 0.9299819
241670 0.9278474
241680 0.9218518
241690 0.9172332
241700 0.9273068
241710 0.9288138
241720 0.9301804
241730 0.9220834
241740 0.9154147
241750 0.9237407
241760 0.9359021
241770 0.9379466
241780 0.9364444
241790 0.9351617
241800 0.9488912
241810 0.9435538
241820 0.9326609
241830 0.9215606
241840 0.9354271
241850 0.9286272
241860 0.9288728
241870 0.9235289
241880 0.9294496
241890 0.9354066
241900 0.9269048
241910 0.9252942
241920 0.9258208
241930 0.9375009
241940 0.925702
241950 0.9364463
241960 0.9385074
241970 0.9381503
241980 0.9386182
241990 0.9358236
242000 0.9523054
242010 0.9453711
242020 0.9327667
242030 0.9247523
242040 0.9213147
242050 0.9331341
242060 0.9249452
242070 0.9239242
242080 0.9201046
242090 0.9294779
242100 0.9392306
242110 0.9272146
242120 0.92844
242130 0.9370338
242140 0.9305006
242150 0.9310217
242160 0.9380265
242170 0.9261383
242180 0.9307292
242190 0.9207309
242200 0.915709
242210 0.9221705
242220 0.929529
242230 0.9188262
242240 0.932758
242250 0.9219841
242260 0.9173404
242270 0.9145708
242280 0.9201199
242290 0.9185234
242300 0.9149339
242310 0.9269283
242320 0.9217711
242330 0.9108735
242340 0.9086949
242350 0.9100273
242360 0.9054509
242370 0.922429
242380 0.9264548
242390 0.9277635
242400 0.9169354
242410 0.9092971
242420 0.9102485
242430 0.9123574
242440 0.9014469
242450 0.9065359
242460 0.9115282
242470 0.9072019
242480 0.8944876
242490 0.9076245
242500 0.903649
242510 0.9016012
242520 0.9059955
242530 0.885868
242540 0.8890827
242550 0.8970769
242560 0.8999252
242570 0.8947739
242580 0.8885553
242590 0.903473
242600 0.9057386
242610 0.9123189
242620 0.9091755
242630 0.8952345
242640 0.9046308
242650 0.9058467
242660 0.9029739
242670 0.92029
242680 0.9070153
242690 0.9099044
242700 0.9066544
242710 0.9007875
242720 0.900429
242730 0.8945774
242740 0.9030986
242750 0.8975264
242760 0.8975258
242770 0.889685
242780 0.8986347
242790 0.8980298
242800 0.8976501
242810 0.9022946
242820 0.9025436
242830 0.897214
242840 0.9060271
242850 0.9049678
242860 0.9074979
242870 0.9015521
242880 0.9050596
242890 0.9166744
242900 0.920077
242910 0.9078928
242920 0.9077477
242930 0.9073021
242940 0.8957722
242950 0.9026096
242960 0.8940222
242970 0.9055527
242980 0.9105125
242990 0.9107708
243000 0.9140702
243010 0.9127759
243020 0.9113278
243030 0.9069882
243040 0.9105744
243050 0.913243
243060 0.9036385
243070 0.8977271
243080 0.888724
243090 0.8913651
243100 0.8983776
243110 0.8967003
243120 0.8914463
243130 0.9002104
243140 0.892362
243150 0.9115527
243160 0.9012111
243170 0.9053824
243180 0.8904883
243190 0.9141266
243200 0.9021268
243210 0.909062
243220 0.9184244
243230 0.9167047
243240 0.9181833
243250 0.9144993
243260 0.912473
243270 0.9139516
243280 0.9218787
243290 0.9239403
243300 0.9235384
243310 0.9212467
243320 0.9204436
243330 0.910111
243340 0.9043531
243350 0.917341
243360 0.9192021
243370 0.9037648
243380 0.9034703
243390 0.894491
243400 0.8970944
243410 0.8979023
243420 0.9006397
243430 0.9215087
243440 0.9048079
[truncated: 95,575 more chars]
