# Supplementary material for: Targeted systematic evolution of an RNA platform neutralizing DNMT1 function and controlling DNA methylation
Source: Nat Commun. 2023 Jan 6;14:99. doi: 10.1038/s41467-022-35222-4 (PMC9823104; doi:10.1038/s41467-022-35222-4)
Supplement: Supplementary file 6 — Source Data [file 41467_2022_35222_MOESM6_ESM.zip › source data file/Supplementary Figure 14/Ce10-2/Ce10-2-DNMT1-R2.dat]

0 0.0002127
10 0.1130408
20 0.147163
30 0.1692335
40 0.180406
50 0.1983605
60 0.2019369
70 0.2285591
80 0.2289316
90 0.2402121
100 0.2516643
110 0.2491705
120 0.2549572
130 0.2535241
140 0.2689034
150 0.2865821
160 0.3061319
170 0.3026598
180 0.3184648
190 0.3116767
200 0.315617
210 0.3172367
220 0.3371589
230 0.3335764
240 0.3253247
250 0.3358783
260 0.3315719
270 0.3474827
280 0.3273173
290 0.3285762
300 0.3415601
310 0.3470401
320 0.3647845
330 0.3488694
340 0.3684019
350 0.3683802
360 0.3700351
370 0.3665298
380 0.3668735
390 0.361567
400 0.3767646
410 0.3720816
420 0.3684164
430 0.364277
440 0.3599693
450 0.3617147
460 0.3523357
470 0.3489851
480 0.3444644
490 0.3480967
500 0.3609707
510 0.3699567
520 0.3636158
530 0.3656124
540 0.3659402
550 0.3546038
560 0.3472735
570 0.3622971
580 0.3625327
590 0.3656947
600 0.3675847
610 0.3678787
620 0.3846339
630 0.3721813
640 0.3721533
650 0.3746172
660 0.3649689
670 0.3718777
680 0.3670126
690 0.3844022
700 0.3850594
710 0.4016836
720 0.3984316
730 0.3902536
740 0.3942013
750 0.3985293
760 0.4048648
770 0.4078594
780 0.4051754
790 0.4203469
800 0.409436
810 0.4075941
820 0.4021445
830 0.4087686
840 0.4068719
850 0.4203093
860 0.4282997
870 0.4327165
880 0.4208525
890 0.4382199
900 0.4358037
910 0.431812
920 0.4331637
930 0.4292241
940 0.4323835
950 0.4343148
960 0.4322977
970 0.4270267
980 0.4196379
990 0.405826
1000 0.4255767
1010 0.4043163
1020 0.3980463
1030 0.4121531
1040 0.3926865
1050 0.4028006
1060 0.418987
1070 0.4091134
1080 0.4135913
1090 0.4124717
1100 0.405777
1110 0.413175
1120 0.4036592
1130 0.393124
1140 0.4054667
1150 0.3955378
1160 0.3983555
1170 0.4150173
1180 0.4187247
1190 0.4191559
1200 0.4234395
1210 0.4190692
1220 0.4134715
1230 0.4136357
1240 0.4258925
1250 0.4066196
1260 0.413824
1270 0.4185023
1280 0.4285682
1290 0.4397083
1300 0.4461121
1310 0.4396628
1320 0.4537298
1330 0.4675158
1340 0.4562298
1350 0.4598182
1360 0.4365513
1370 0.4385061
1380 0.4429587
1390 0.4330769
1400 0.4330788
1410 0.4437259
1420 0.4509834
1430 0.4606121
1440 0.4611172
1450 0.4494232
1460 0.4526625
1470 0.4494362
1480 0.4586272
1490 0.4433702
1500 0.440291
1510 0.4452912
1520 0.4567758
1530 0.4640826
1540 0.4600578
1550 0.4542823
1560 0.4515975
1570 0.4467675
1580 0.4500319
1590 0.4682188
1600 0.4711383
1610 0.4833738
1620 0.4840408
1630 0.4806252
1640 0.4705877
1650 0.4618741
1660 0.4721737
1670 0.4581418
1680 0.4718933
1690 0.4834415
1700 0.4819908
1710 0.4729422
1720 0.4772091
1730 0.4660504
1740 0.4562211
1750 0.449362
1760 0.4236598
1770 0.426649
1780 0.4439956
1790 0.4444331
1800 0.4404284
1810 0.4456363
1820 0.4533136
1830 0.4629149
1840 0.4612259
1850 0.4640877
1860 0.468842
1870 0.4731852
1880 0.4594562
1890 0.4676549
1900 0.4692666
1910 0.4574261
1920 0.4654484
1930 0.4452095
1940 0.458668
1950 0.4754836
1960 0.4604812
1970 0.46115
1980 0.4655787
1990 0.4627922
2000 0.4686699
2010 0.4785964
2020 0.480083
2030 0.4699056
2040 0.4600264
2050 0.4778077
2060 0.4719894
2070 0.468953
2080 0.4673315
2090 0.4643792
2100 0.4748792
2110 0.4784809
2120 0.4709336
2130 0.4760162
2140 0.4879512
2150 0.499939
2160 0.5067351
2170 0.4903715
2180 0.4819371
2190 0.500017
2200 0.4881856
2210 0.4899988
2220 0.4930448
2230 0.5070151
2240 0.4847494
2250 0.4878218
2260 0.4821009
2270 0.4794699
2280 0.4939096
2290 0.5087065
2300 0.492773
2310 0.4767612
2320 0.4836379
2330 0.4894141
2340 0.4917048
2350 0.487681
2360 0.4845698
2370 0.4713129
2380 0.4784516
2390 0.4678557
2400 0.4810987
2410 0.4796169
2420 0.4703506
2430 0.472197
2440 0.4661347
2450 0.4853605
2460 0.487949
2470 0.4810422
2480 0.488404
2490 0.4697739
2500 0.4706417
2510 0.4725403
2520 0.4759186
2530 0.4762495
2540 0.4734398
2550 0.4674213
2560 0.4633854
2570 0.4669524
2580 0.4616876
2590 0.4654003
2600 0.4894684
2610 0.4925549
2620 0.5046881
2630 0.499626
2640 0.5041363
2650 0.5168241
2660 0.5262295
2670 0.5154657
2680 0.4947035
2690 0.5016376
2700 0.5247154
2710 0.5149662
2720 0.5063178
2730 0.4973557
2740 0.5015423
2750 0.4941842
2760 0.499539
2770 0.5085033
2780 0.508104
2790 0.5217341
2800 0.51958
2810 0.5063391
2820 0.4979434
2830 0.5037965
2840 0.5017304
2850 0.5062972
2860 0.5024505
2870 0.5188905
2880 0.5092828
2890 0.5018324
2900 0.5026466
2910 0.4945833
2920 0.5054788
2930 0.4989235
2940 0.5092936
2950 0.5117385
2960 0.5102195
2970 0.5141771
2980 0.5119408
2990 0.5014081
3000 0.4964701
3010 0.5009686
3020 0.4922182
3030 0.5005392
3040 0.4987347
3050 0.5039912
3060 0.5001025
3070 0.5015392
3080 0.5101855
3090 0.5163885
3100 0.5302011
3110 0.5268263
3120 0.5295243
3130 0.5368046
3140 0.534918
3150 0.530829
3160 0.5323223
3170 0.5613222
3180 0.5526572
3190 0.5569118
3200 0.5516027
3210 0.5353621
3220 0.5326093
3230 0.5218359
3240 0.5257415
3250 0.5286055
3260 0.525094
3270 0.5114818
3280 0.5332845
3290 0.5289403
3300 0.5313376
3310 0.5248789
3320 0.5399418
3330 0.5477347
3340 0.5548925
3350 0.5535309
3360 0.5484135
3370 0.5573221
3380 0.538742
3390 0.5386857
3400 0.520542
3410 0.5188507
3420 0.5253963
3430 0.5228451
3440 0.5276777
3450 0.5222536
3460 0.5220267
3470 0.5264459
3480 0.5409963
3490 0.5362581
3500 0.5349836
3510 0.5352889
3520 0.5344684
3530 0.5316237
3540 0.5244554
3550 0.5198724
3560 0.5171356
3570 0.5175523
3580 0.4922796
3590 0.5019458
3600 0.5017607
3610 0.5149156
3620 0.5185035
3630 0.5227596
3640 0.5428627
3650 0.5418184
3660 0.5539774
3670 0.5635102
3680 0.555758
3690 0.5436209
3700 0.5488557
3710 0.5476637
3720 0.5413676
3730 0.5452
3740 0.5504174
3750 0.5414976
3760 0.5521596
3770 0.5623951
3780 0.5744663
3790 0.5738028
3800 0.5655289
3810 0.5554158
3820 0.557069
3830 0.545835
3840 0.5364519
3850 0.521369
3860 0.5142459
3870 0.520987
3880 0.5263138
3890 0.5075761
3900 0.4991324
3910 0.5177974
3920 0.5290954
3930 0.5161071
3940 0.5071772
3950 0.5164648
3960 0.5285587
3970 0.5139377
3980 0.5047694
3990 0.5172931
4000 0.5181571
4010 0.5192938
4020 0.5222691
4030 0.502679
4040 0.516189
4050 0.533741
4060 0.5537867
4070 0.5685194
4080 0.5809305
4090 0.5744527
4100 0.5832191
4110 0.5598993
4120 0.5732697
4130 0.5621331
4140 0.5457178
4150 0.5415347
4160 0.5583376
4170 0.5570905
4180 0.5508329
4190 0.5670949
4200 0.5399005
4210 0.5496385
4220 0.5564876
4230 0.5617651
4240 0.5514005
4250 0.5540066
4260 0.5532807
4270 0.5524803
4280 0.541738
4290 0.5506212
4300 0.5548934
4310 0.5627593
4320 0.5728624
4330 0.5532523
4340 0.5445061
4350 0.5516568
4360 0.5486439
4370 0.5503937
4380 0.5471155
4390 0.5450931
4400 0.5686484
4410 0.5703627
4420 0.5630537
4430 0.5764464
4440 0.5764901
4450 0.5951948
4460 0.5717634
4470 0.551479
4480 0.5571691
4490 0.572528
4500 0.5567514
4510 0.5584897
4520 0.559285
4530 0.5453855
4540 0.5405988
4550 0.5604276
4560 0.5710798
4570 0.5704196
4580 0.569259
4590 0.5600814
4600 0.547302
4610 0.5457579
4620 0.5541993
4630 0.5504739
4640 0.5246139
4650 0.524545
4660 0.5302259
4670 0.5424054
4680 0.5533201
4690 0.5691244
4700 0.5435071
4710 0.5535111
4720 0.5506944
4730 0.5387217
4740 0.5568665
4750 0.5673863
4760 0.5720055
4770 0.5663947
4780 0.5603009
4790 0.5612959
4800 0.5594062
4810 0.5707726
4820 0.5650775
4830 0.5572844
4840 0.5510014
4850 0.5592272
4860 0.563068
4870 0.5718881
4880 0.5807253
4890 0.5674834
4900 0.5699486
4910 0.5885472
4920 0.6037854
4930 0.6056988
4940 0.597585
4950 0.5905457
4960 0.5963936
4970 0.5924213
4980 0.5818823
4990 0.5844701
5000 0.586359
5010 0.5849867
5020 0.6051373
5030 0.5886728
5040 0.6082575
5050 0.6077846
5060 0.603088
5070 0.6150322
5080 0.6088992
5090 0.5977842
5100 0.5938053
5110 0.6045434
5120 0.6114511
5130 0.6168019
5140 0.6140261
5150 0.6122249
5160 0.5964776
5170 0.5984106
5180 0.6089281
5190 0.6103696
5200 0.6218008
5210 0.6099076
5220 0.6014436
5230 0.6075824
5240 0.5939715
5250 0.5912418
5260 0.6000433
5270 0.6015779
5280 0.5911664
5290 0.5916806
5300 0.6060719
5310 0.5901895
5320 0.5832536
5330 0.5832823
5340 0.5818763
5350 0.5932371
5360 0.5915011
5370 0.5828046
5380 0.5907289
5390 0.5713761
5400 0.5727535
5410 0.5744941
5420 0.573838
5430 0.5618011
5440 0.5514477
5450 0.5669121
5460 0.5581824
5470 0.5587153
5480 0.5434935
5490 0.5372028
5500 0.5389901
5510 0.5398633
5520 0.5307505
5530 0.542447
5540 0.5470945
5550 0.5507705
5560 0.5578337
5570 0.5721613
5580 0.5632623
5590 0.572715
5600 0.5713743
5610 0.5539804
5620 0.5492603
5630 0.5590543
5640 0.5611516
5650 0.5482193
5660 0.5469564
5670 0.5460927
5680 0.5354488
5690 0.527981
5700 0.5419688
5710 0.5411186
5720 0.5463868
5730 0.5407121
5740 0.5408495
5750 0.5347414
5760 0.5336798
5770 0.5269483
5780 0.5293784
5790 0.5376888
5800 0.5321987
5810 0.5285672
5820 0.5313404
5830 0.5287086
5840 0.5349416
5850 0.536299
5860 0.5239227
5870 0.517169
5880 0.5391669
5890 0.5353767
5900 0.5315023
5910 0.5403491
5920 0.5351186
5930 0.5270895
5940 0.5246557
5950 0.5518447
5960 0.5595391
5970 0.560042
5980 0.5684671
5990 0.5824749
6000 0.5707642
6010 0.5878423
6020 0.5832345
6030 0.5619169
6040 0.5650036
6050 0.5645669
6060 0.5870621
6070 0.5871854
6080 0.5763176
6090 0.5651447
6100 0.5750924
6110 0.5872334
6120 0.5755804
6130 0.5734044
6140 0.5796998
6150 0.5694023
6160 0.5688217
6170 0.5660186
6180 0.5650107
6190 0.5598463
6200 0.558843
6210 0.5562537
6220 0.5446551
6230 0.5414891
6240 0.5521998
6250 0.5632374
6260 0.5593663
6270 0.5721092
6280 0.5662273
6290 0.564711
6300 0.5630599
6310 0.5786026
6320 0.5660689
6330 0.5555297
6340 0.5616965
6350 0.5731394
6360 0.5553342
6370 0.5766708
6380 0.5802948
6390 0.5715198
6400 0.5785785
6410 0.5686008
6420 0.5673146
6430 0.5532438
6440 0.5695815
6450 0.5487511
6460 0.5685072
6470 0.5601406
6480 0.5476754
6490 0.5679061
6500 0.5663481
6510 0.5463886
6520 0.5545589
6530 0.5561721
6540 0.575227
6550 0.5433659
6560 0.5466935
6570 0.548317
6580 0.5606539
6590 0.5575425
6600 0.5603802
6610 0.5458125
6620 0.5651599
6630 0.5580728
6640 0.5380752
6650 0.5616705
6660 0.568948
6670 0.567718
6680 0.5709045
6690 0.5687777
6700 0.5607315
6710 0.5512596
6720 0.5512829
6730 0.5574068
6740 0.5693009
6750 0.5631131
6760 0.5624662
6770 0.576957
6780 0.575964
6790 0.5740467
6800 0.5797579
6810 0.5777237
6820 0.5986087
6830 0.6125392
6840 0.6073487
6850 0.6160915
6860 0.615654
6870 0.6022817
6880 0.596471
6890 0.5952694
6900 0.6177735
6910 0.5818021
6920 0.5684415
6930 0.559993
6940 0.555181
6950 0.5737513
6960 0.5848927
6970 0.5907986
6980 0.5929077
6990 0.5904518
7000 0.5802816
7010 0.5837499
7020 0.5846123
7030 0.5903598
7040 0.6027426
7050 0.613296
7060 0.6144371
7070 0.600334
7080 0.5962956
7090 0.6128025
7100 0.6005415
7110 0.5971002
7120 0.6056994
7130 0.627928
7140 0.6478298
7150 0.6534137
7160 0.6676242
7170 0.6623502
7180 0.6364163
7190 0.6185995
7200 0.6059052
7210 0.6113517
7220 0.6236377
7230 0.6307313
7240 0.6414846
7250 0.6209978
7260 0.6199757
7270 0.6141159
7280 0.6019405
7290 0.5822439
7300 0.587146
7310 0.5967427
7320 0.6027688
7330 0.5987768
7340 0.5927559
7350 0.58646
7360 0.5857676
7370 0.5806937
7380 0.5876153
7390 0.6026633
7400 0.6084304
7410 0.6318713
7420 0.6415812
7430 0.6367259
7440 0.6287392
7450 0.6209787
7460 0.600687
7470 0.5896003
7480 0.6064495
7490 0.5927509
7500 0.6110637
7510 0.6030284
7520 0.6218215
7530 0.6235627
7540 0.6355989
7550 0.630106
7560 0.6258684
7570 0.6257512
7580 0.6413668
7590 0.6382658
7600 0.6492577
7610 0.64584
7620 0.6386091
7630 0.6467029
7640 0.6476542
7650 0.6296105
7660 0.6176746
7670 0.6162531
7680 0.6167712
7690 0.6125711
7700 0.613301
7710 0.6181495
7720 0.6214833
7730 0.619448
7740 0.6213599
7750 0.6141876
7760 0.6052023
7770 0.6004772
7780 0.5921483
7790 0.606858
7800 0.615282
7810 0.5982764
7820 0.5709949
7830 0.5979021
7840 0.5835803
7850 0.5960939
7860 0.6005411
7870 0.5955092
7880 0.603226
7890 0.6002854
7900 0.5938259
7910 0.5849985
7920 0.6004636
7930 0.615586
7940 0.6029844
7950 0.6092785
7960 0.602717
7970 0.5866974
7980 0.6076506
7990 0.604426
8000 0.6035113
8010 0.6199923
8020 0.5953302
8030 0.5998468
8040 0.5962199
8050 0.5899035
8060 0.578445
8070 0.5906422
8080 0.5978228
8090 0.5849911
8100 0.5830312
8110 0.5865281
8120 0.5976484
8130 0.6022276
8140 0.58979
8150 0.609349
8160 0.5965984
8170 0.5921322
8180 0.5900832
8190 0.5924518
8200 0.5929803
8210 0.5810909
8220 0.5646057
8230 0.5581834
8240 0.5596285
8250 0.549761
8260 0.5571345
8270 0.5550154
8280 0.5475645
8290 0.5520706
8300 0.550016
8310 0.5487982
8320 0.5517579
8330 0.553639
8340 0.5434193
8350 0.5401844
8360 0.5548185
8370 0.5512723
8380 0.5601227
8390 0.5826616
8400 0.5800152
8410 0.5695423
8420 0.5865272
8430 0.596696
8440 0.6009157
8450 0.6025732
8460 0.5881684
8470 0.5889778
8480 0.5877928
8490 0.5970105
8500 0.5763305
8510 0.5747715
8520 0.5813844
8530 0.5931661
8540 0.608402
8550 0.6141562
8560 0.5976843
8570 0.6175499
8580 0.6231865
8590 0.6284897
8600 0.6280881
8610 0.6066247
8620 0.62502
8630 0.6369514
8640 0.6357822
8650 0.6334058
8660 0.6469842
8670 0.6432375
8680 0.644308
8690 0.6480537
8700 0.6548868
8710 0.6514987
8720 0.6301115
8730 0.627343
8740 0.6230534
8750 0.6399205
8760 0.6514036
8770 0.6492338
8780 0.6306961
8790 0.6548471
8800 0.6636417
8810 0.6571832
8820 0.6493571
8830 0.6611754
8840 0.6705772
8850 0.6639638
8860 0.6524378
8870 0.6747214
8880 0.6819801
8890 0.6741955
8900 0.6766596
8910 0.6799978
8920 0.6651959
8930 0.6689501
8940 0.6630126
8950 0.6440457
8960 0.6424982
8970 0.6352695
8980 0.6421703
8990 0.6242103
9000 0.6215821
9010 0.6315737
9020 0.6218566
9030 0.6392326
9040 0.6332579
9050 0.619867
9060 0.6503089
9070 0.6462933
9080 0.6450561
9090 0.6618427
9100 0.6517618
9110 0.6459699
9120 0.6550639
9130 0.6600354
9140 0.6496654
9150 0.6271592
9160 0.6336807
9170 0.6429967
9180 0.6548753
9190 0.6626149
9200 0.6707489
9210 0.6546714
9220 0.647783
9230 0.6177032
9240 0.5920879
9250 0.5961053
9260 0.5927998
9270 0.6019087
9280 0.6223513
9290 0.6285598
9300 0.6332096
9310 0.6116558
9320 0.6078917
9330 0.5999707
9340 0.6093137
9350 0.6082674
9360 0.6095184
9370 0.6242195
9380 0.6293327
9390 0.6488146
9400 0.6421128
9410 0.6365464
9420 0.6417678
9430 0.6441334
9440 0.6344152
9450 0.6329095
9460 0.6314547
9470 0.620963
9480 0.6190211
9490 0.6257432
9500 0.6211038
9510 0.6318184
9520 0.6210907
9530 0.6085016
9540 0.6096989
9550 0.6109263
9560 0.600549
9570 0.6020341
9580 0.6072039
9590 0.6159362
9600 0.6145965
9610 0.6030024
9620 0.6131427
9630 0.6174662
9640 0.6159319
9650 0.615253
9660 0.6154854
9670 0.6195595
9680 0.6267497
9690 0.6269605
9700 0.6238285
9710 0.6266795
9720 0.6301062
9730 0.6169335
9740 0.6085998
9750 0.6103551
9760 0.615061
9770 0.6166353
9780 0.6207248
9790 0.6005566
9800 0.6044475
9810 0.6068593
9820 0.617636
9830 0.6264676
9840 0.6347452
9850 0.6447896
9860 0.644814
9870 0.6375209
9880 0.6358455
9890 0.6407774
9900 0.6594689
9910 0.6672342
9920 0.6680563
9930 0.6651903
9940 0.6796018
9950 0.672043
9960 0.6630523
9970 0.646392
9980 0.6558735
9990 0.6282681
10000 0.635367
10010 0.6348578
10020 0.6367064
10030 0.6455122
10040 0.6408148
10050 0.6482382
10060 0.6432114
10070 0.6340037
10080 0.6331276
10090 0.6374588
10100 0.6361048
10110 0.654398
10120 0.67193
10130 0.6622338
10140 0.6633216
10150 0.6651236
10160 0.6644617
10170 0.658658
10180 0.6640254
10190 0.6449625
10200 0.6471278
10210 0.6656978
10220 0.6508394
10230 0.6453541
10240 0.6460611
10250 0.6474095
10260 0.660918
10270 0.6885977
10280 0.6892284
10290 0.6923644
10300 0.6809247
10310 0.6748464
10320 0.6834908
10330 0.6893747
10340 0.6930574
10350 0.6860277
10360 0.6856012
10370 0.6815506
10380 0.674428
10390 0.6597942
10400 0.6614826
10410 0.6522825
10420 0.649656
10430 0.639518
10440 0.642432
10450 0.6417723
10460 0.6335087
10470 0.6288074
10480 0.6482869
10490 0.6486521
10500 0.647579
10510 0.6640275
10520 0.6645291
10530 0.6935929
10540 0.713055
10550 0.6893698
10560 0.6850401
10570 0.6926544
10580 0.690501
10590 0.6912978
10600 0.6887382
10610 0.6908106
10620 0.6779162
10630 0.6792394
10640 0.6824924
10650 0.694986
10660 0.7130715
10670 0.7016399
10680 0.6953096
10690 0.6923993
10700 0.6984494
10710 0.6763592
10720 0.6628273
10730 0.6735219
10740 0.6690925
10750 0.6728194
10760 0.6704969
10770 0.6872398
10780 0.6901908
10790 0.6843253
10800 0.694176
10810 0.6668587
10820 0.6599131
10830 0.6610569
10840 0.6605381
10850 0.6614786
10860 0.6788566
10870 0.6852292
10880 0.6870583
10890 0.6722822
10900 0.6765498
10910 0.67587
10920 0.7028746
10930 0.6882116
10940 0.6695501
10950 0.6850312
10960 0.6733251
10970 0.6873617
10980 0.6826762
10990 0.6964484
11000 0.6992576
11010 0.7026948
11020 0.6948336
11030 0.7128923
11040 0.7025084
11050 0.6862074
11060 0.675361
11070 0.6810058
11080 0.6805871
11090 0.6889418
11100 0.673569
11110 0.6673245
11120 0.6700372
11130 0.6827052
11140 0.6932077
11150 0.686654
11160 0.682576
11170 0.6867241
11180 0.6795607
11190 0.6711552
11200 0.674143
11210 0.672114
11220 0.6641396
11230 0.6740463
11240 0.6688148
11250 0.6570061
11260 0.6840924
11270 0.6737972
11280 0.6622497
11290 0.6704894
11300 0.6543654
11310 0.6459057
11320 0.6630417
11330 0.6537771
11340 0.6518928
11350 0.6527493
11360 0.6704343
11370 0.6653626
11380 0.6720929
11390 0.6689042
11400 0.6729896
11410 0.6723658
11420 0.6706473
11430 0.6773691
11440 0.6458792
11450 0.6330281
11460 0.6334658
11470 0.631929
11480 0.6546625
11490 0.6477848
11500 0.6503815
11510 0.6429279
11520 0.6527777
11530 0.6570434
11540 0.6541606
11550 0.6517097
11560 0.6486419
11570 0.6575777
11580 0.6608806
11590 0.6658135
11600 0.6722147
11610 0.6705447
11620 0.6766867
11630 0.6633915
11640 0.6610851
11650 0.6690283
11660 0.6587739
11670 0.6567672
11680 0.660224
11690 0.6555829
11700 0.6652671
11710 0.6775157
11720 0.67259
11730 0.6825761
11740 0.7003682
11750 0.6959316
11760 0.6929696
11770 0.6832426
11780 0.6743226
11790 0.6951296
11800 0.6956484
11810 0.6872825
11820 0.6718587
11830 0.651867
11840 0.665667
11850 0.6699237
11860 0.6716958
11870 0.6793925
11880 0.6743549
11890 0.6494261
11900 0.6557804
11910 0.6644822
11920 0.653933
11930 0.6541101
11940 0.6553699
11950 0.6648105
11960 0.6605912
11970 0.6661069
11980 0.6643578
11990 0.6502875
12000 0.6602075
12010 0.6527471
12020 0.6515405
12030 0.6370398
12040 0.6414412
12050 0.6436088
12060 0.6645222
12070 0.6511273
12080 0.6713632
12090 0.6808144
12100 0.6750472
12110 0.6794203
12120 0.6808113
12130 0.6676451
12140 0.6726151
12150 0.6720584
12160 0.6668378
12170 0.668989
12180 0.6438134
12190 0.6631094
12200 0.6583077
12210 0.6624409
12220 0.6846639
12230 0.6877586
12240 0.6912749
12250 0.6908068
12260 0.6859601
12270 0.6555721
12280 0.6648906
12290 0.6624961
12300 0.6679119
12310 0.6720866
12320 0.6698239
12330 0.6859621
12340 0.6958934
12350 0.6881667
12360 0.6896385
12370 0.6955252
12380 0.6926421
12390 0.6765103
12400 0.6806911
12410 0.6773162
12420 0.6839727
12430 0.6964064
12440 0.703772
12450 0.6920469
12460 0.6965227
12470 0.6925321
12480 0.6868387
12490 0.6785236
12500 0.6853524
12510 0.6862451
12520 0.6940846
12530 0.6987577
12540 0.6932456
12550 0.6890661
12560 0.696691
12570 0.6962206
12580 0.6868328
12590 0.6838564
12600 0.7083827
12610 0.7140493
12620 0.7064462
12630 0.7094054
12640 0.7049688
12650 0.7063577
12660 0.6972106
12670 0.6965705
12680 0.6785585
12690 0.6723612
12700 0.680074
12710 0.6845086
12720 0.6902908
12730 0.6747678
12740 0.6770656
12750 0.6535136
12760 0.6549504
12770 0.6445346
12780 0.6365792
12790 0.6307728
12800 0.6411297
12810 0.6483738
12820 0.6586332
12830 0.6716613
12840 0.6773134
12850 0.6749889
12860 0.6790785
12870 0.6752267
12880 0.6667387
12890 0.6745285
12900 0.6718156
12910 0.6722644
12920 0.6782786
12930 0.6681153
12940 0.6848531
12950 0.6699153
12960 0.6677638
12970 0.6792283
12980 0.6828402
12990 0.6742986
13000 0.6696985
13010 0.6637567
13020 0.6690969
13030 0.6841998
13040 0.6832703
13050 0.6791496
13060 0.6796737
13070 0.697982
13080 0.7237043
13090 0.7174225
13100 0.7173789
13110 0.6978261
13120 0.7191066
13130 0.7122416
13140 0.7116514
13150 0.7258225
13160 0.7121478
13170 0.7144964
13180 0.7040256
13190 0.6995854
13200 0.6959669
13210 0.667295
13220 0.6486986
13230 0.6593534
13240 0.6647803
13250 0.6632746
13260 0.6661301
13270 0.6625167
13280 0.6520672
13290 0.6324046
13300 0.6480758
13310 0.6419029
13320 0.641817
13330 0.6469669
13340 0.6559915
13350 0.664479
13360 0.6647815
13370 0.655362
13380 0.6651093
13390 0.6635782
13400 0.6605077
13410 0.6485376
13420 0.6613125
13430 0.6700774
13440 0.6631132
13450 0.6504852
13460 0.6550242
13470 0.6557819
13480 0.6529159
13490 0.650925
13500 0.6579254
13510 0.6605532
13520 0.6771307
13530 0.685824
13540 0.6888531
13550 0.6798817
13560 0.6781563
13570 0.6945949
13580 0.6976507
13590 0.6976104
13600 0.7041472
13610 0.7187615
13620 0.6939889
13630 0.6917367
13640 0.6854852
13650 0.6518748
13660 0.6494431
13670 0.6589721
13680 0.6556243
13690 0.6542553
13700 0.6513634
13710 0.6520296
13720 0.6532388
13730 0.6544663
13740 0.6523306
13750 0.6488748
13760 0.6508024
13770 0.6599002
13780 0.6469668
13790 0.6611568
13800 0.6616206
13810 0.6637082
13820 0.6761298
13830 0.6786013
13840 0.655897
13850 0.6686488
13860 0.6718762
13870 0.6715194
13880 0.662061
13890 0.6712129
13900 0.6766829
13910 0.6751257
13920 0.6643571
13930 0.6588041
13940 0.6577234
13950 0.6666531
13960 0.6676877
13970 0.6676156
13980 0.6931472
13990 0.6940416
14000 0.6774954
14010 0.6730237
14020 0.6756583
14030 0.6705433
14040 0.6751356
14050 0.6695756
14060 0.6598493
14070 0.6573886
14080 0.6666456
14090 0.6576232
14100 0.6528572
14110 0.6545909
14120 0.6653847
14130 0.6803653
14140 0.6877198
14150 0.6919478
14160 0.7041463
14170 0.6996328
14180 0.7071258
14190 0.6928723
14200 0.6878099
14210 0.6786742
14220 0.6697345
14230 0.6733899
14240 0.6783686
14250 0.661405
14260 0.6572219
14270 0.6594839
14280 0.6600749
14290 0.6570553
14300 0.6430993
14310 0.6446179
14320 0.6462643
14330 0.6515343
14340 0.651566
14350 0.6482923
14360 0.6593797
14370 0.6606094
14380 0.6551182
14390 0.6564137
14400 0.6518121
14410 0.6475109
14420 0.655552
14430 0.6477808
14440 0.64696
14450 0.6643758
14460 0.6621543
14470 0.6690102
14480 0.6874951
14490 0.6815637
14500 0.6761251
14510 0.6679032
14520 0.6720261
14530 0.6601792
14540 0.6953293
14550 0.6661882
14560 0.6495472
14570 0.6529721
14580 0.6503592
14590 0.6455356
14600 0.6359057
14610 0.6405452
14620 0.6592919
14630 0.6456841
14640 0.6653665
14650 0.6644681
14660 0.6544188
14670 0.6492454
14680 0.647747
14690 0.6314793
14700 0.6391311
14710 0.6365407
14720 0.6301946
14730 0.6182409
14740 0.6298743
14750 0.6438637
14760 0.6390063
14770 0.6376664
14780 0.6411348
14790 0.6627238
14800 0.6939583
14810 0.6916155
14820 0.6789301
14830 0.6982456
14840 0.6858889
14850 0.6811212
14860 0.6789111
14870 0.679279
14880 0.6632873
14890 0.6847159
14900 0.6790845
14910 0.6976594
14920 0.6913325
14930 0.6871154
14940 0.6918522
14950 0.680966
14960 0.6850818
14970 0.677047
14980 0.6700772
14990 0.6811562
15000 0.6938682
15010 0.6936212
15020 0.6762491
15030 0.6939241
15040 0.6882696
15050 0.6832083
15060 0.6722993
15070 0.6761692
15080 0.6656825
15090 0.6902797
15100 0.6795744
15110 0.6999707
15120 0.6821814
15130 0.6681338
15140 0.6795602
15150 0.6929551
15160 0.6946656
15170 0.7011607
15180 0.6960711
15190 0.703779
15200 0.6871912
15210 0.7053792
15220 0.7093939
15230 0.7231255
15240 0.6975055
15250 0.7186623
15260 0.7121695
15270 0.7253966
15280 0.7507301
15290 0.7404189
15300 0.7411463
15310 0.7277584
15320 0.7264613
15330 0.7254476
15340 0.7329226
15350 0.6957742
15360 0.7125751
15370 0.7076982
15380 0.6921231
15390 0.7008898
15400 0.7197529
15410 0.7412094
15420 0.7223409
15430 0.7174483
15440 0.7106473
15450 0.7044143
15460 0.7157567
15470 0.7189972
15480 0.7138125
15490 0.7205792
15500 0.7329463
15510 0.7188613
15520 0.7290188
15530 0.72407
15540 0.721996
15550 0.7294033
15560 0.7032207
15570 0.6954699
15580 0.7040121
15590 0.6894614
15600 0.7010854
15610 0.6950821
15620 0.7121958
15630 0.7154596
15640 0.7083648
15650 0.710256
15660 0.7023467
15670 0.7010406
15680 0.6941578
15690 0.6928483
15700 0.6939549
15710 0.6820363
15720 0.6987549
15730 0.7106466
15740 0.7214653
15750 0.7173546
15760 0.7244703
15770 0.7359631
15780 0.7326438
15790 0.7281702
15800 0.7206036
15810 0.7286136
15820 0.730742
15830 0.7234734
15840 0.7401049
15850 0.7326974
15860 0.7450255
15870 0.7431042
15880 0.7402872
15890 0.7337824
15900 0.7312694
15910 0.7428121
15920 0.7348692
15930 0.7282798
15940 0.7227219
15950 0.7130771
15960 0.7160195
15970 0.7088081
15980 0.6963288
15990 0.7050451
16000 0.7018856
16010 0.6868588
16020 0.6862534
16030 0.6953897
16040 0.6940488
16050 0.6923441
16060 0.708338
16070 0.7249473
16080 0.7270949
16090 0.7232158
16100 0.7152166
16110 0.7049339
16120 0.6964703
16130 0.7027151
16140 0.7006817
16150 0.695487
16160 0.6949731
16170 0.697233
16180 0.701142
16190 0.6981213
16200 0.7085611
16210 0.7043517
16220 0.6928209
16230 0.6954213
16240 0.7053223
16250 0.7019656
16260 0.6954794
16270 0.6897628
16280 0.6926857
16290 0.6906834
16300 0.6933753
16310 0.698651
16320 0.7116066
16330 0.7186436
16340 0.7230717
16350 0.7365097
16360 0.7223874
16370 0.7135805
16380 0.704023
16390 0.7091694
16400 0.7383927
16410 0.7351182
16420 0.7289914
16430 0.7201663
16440 0.7067248
16450 0.7197303
16460 0.7399305
16470 0.7436775
16480 0.737824
16490 0.7070316
16500 0.6963412
16510 0.7163116
16520 0.7443378
16530 0.7273212
16540 0.7388201
16550 0.732487
16560 0.7146875
16570 0.7016011
16580 0.6993555
16590 0.7104984
16600 0.7079715
16610 0.7022564
16620 0.7241474
16630 0.7162676
16640 0.7158335
16650 0.7156817
16660 0.7204756
16670 0.7233915
16680 0.7223502
16690 0.7292865
16700 0.7283643
16710 0.7433786
16720 0.7719635
16730 0.7570339
16740 0.752617
16750 0.7595392
16760 0.7633666
16770 0.7589617
16780 0.7436612
16790 0.7391527
16800 0.7430102
16810 0.742324
16820 0.7404205
16830 0.7565085
16840 0.7593263
16850 0.7593684
16860 0.7407189
16870 0.7249991
16880 0.7086611
16890 0.7067688
16900 0.7095547
16910 0.7113349
16920 0.716265
16930 0.7209159
16940 0.7113584
16950 0.7011282
16960 0.7098743
16970 0.7165978
16980 0.7163395
16990 0.7163574
17000 0.7309808
17010 0.7296233
17020 0.7456247
17030 0.7405723
17040 0.714945
17050 0.722402
17060 0.7141401
17070 0.7262947
17080 0.7294384
17090 0.7158712
17100 0.7269967
17110 0.7115998
17120 0.7044286
17130 0.7058343
17140 0.6954946
17150 0.6878915
17160 0.7057725
17170 0.6980668
17180 0.6982692
17190 0.7170203
17200 0.710286
17210 0.7172844
17220 0.7260784
17230 0.7263141
17240 0.7055441
17250 0.723761
17260 0.7414277
17270 0.7381876
17280 0.7384028
17290 0.7480354
17300 0.7446402
17310 0.7457504
17320 0.7446676
17330 0.7516274
17340 0.7408965
17350 0.7467753
17360 0.7568631
17370 0.7534974
17380 0.7651583
17390 0.7604035
17400 0.7533689
17410 0.7400226
17420 0.7573102
17430 0.7554545
17440 0.7499377
17450 0.7475526
17460 0.7244239
17470 0.7233112
17480 0.7466349
17490 0.7560176
17500 0.7534591
17510 0.7655199
17520 0.7773024
17530 0.7806516
17540 0.7858876
17550 0.7979911
17560 0.822587
17570 0.790152
17580 0.7995256
17590 0.7885516
17600 0.7946227
17610 0.8031573
17620 0.7964413
17630 0.7809342
17640 0.7736428
17650 0.7772417
17660 0.7843103
17670 0.763795
17680 0.7769282
17690 0.771564
17700 0.769452
17710 0.785706
17720 0.7868848
17730 0.7861651
17740 0.7733916
17750 0.7747253
17760 0.7486233
17770 0.7526889
17780 0.7803257
17790 0.7632574
17800 0.7578532
17810 0.7438678
17820 0.7348506
17830 0.7371078
17840 0.7374481
17850 0.7523654
17860 0.7373635
17870 0.7277224
17880 0.7355126
17890 0.7372332
17900 0.7482988
17910 0.7472563
17920 0.735677
17930 0.7357224
17940 0.7682126
17950 0.7738841
17960 0.7727302
17970 0.7641519
17980 0.7489454
17990 0.7656649
18000 0.7695028
18010 0.7599605
18020 0.7669406
18030 0.7658944
18040 0.7768942
18050 0.7902089
18060 0.7778022
18070 0.7825437
18080 0.7954859
18090 0.7962867
18100 0.7771713
18110 0.7942163
18120 0.7722863
18130 0.7699554
18140 0.7617327
18150 0.7598397
18160 0.7651864
18170 0.7699814
18180 0.7594931
18190 0.7647602
18200 0.7952294
18210 0.7806979
18220 0.7701915
18230 0.7736878
18240 0.7608482
18250 0.781186
18260 0.7726107
18270 0.7805357
18280 0.7758726
18290 0.7661825
18300 0.7485605
18310 0.7449285
18320 0.7584351
18330 0.7512739
18340 0.7695795
18350 0.785307
18360 0.7866793
18370 0.786997
18380 0.769755
18390 0.7734381
18400 0.7662849
18410 0.7644569
18420 0.7753447
18430 0.7726158
18440 0.771976
18450 0.7669002
18460 0.7749167
18470 0.7565042
18480 0.749043
18490 0.7362103
18500 0.7227612
18510 0.7253817
18520 0.7370672
18530 0.7489738
18540 0.7495093
18550 0.7544245
18560 0.7562
18570 0.7452005
18580 0.7470941
18590 0.7359141
18600 0.7295568
18610 0.7281676
18620 0.7193814
18630 0.6928609
18640 0.6918076
18650 0.6967588
18660 0.7058868
18670 0.705893
18680 0.7109431
18690 0.7120043
18700 0.7128269
18710 0.7139629
18720 0.6975055
18730 0.6894436
18740 0.701133
18750 0.702237
18760 0.7150128
18770 0.705374
18780 0.6917864
18790 0.6976778
18800 0.708725
18810 0.7178872
18820 0.7040134
18830 0.6998383
18840 0.7167771
18850 0.7147644
18860 0.7283837
18870 0.7148146
18880 0.7110778
18890 0.7137665
18900 0.7124168
18910 0.7122287
18920 0.7259195
18930 0.6978707
18940 0.6812431
18950 0.6868731
18960 0.6833327
18970 0.6901239
18980 0.6913223
18990 0.7013301
19000 0.7044436
19010 0.6831018
19020 0.7036409
19030 0.7039086
19040 0.6814253
19050 0.6910614
19060 0.677867
19070 0.6775037
19080 0.6680661
19090 0.6728848
19100 0.6724561
19110 0.6708466
19120 0.684091
19130 0.6943331
19140 0.7106978
19150 0.7044055
19160 0.7346572
19170 0.7341738
19180 0.74284
19190 0.7299817
19200 0.7061292
19210 0.7140207
19220 0.698936
19230 0.7019928
19240 0.6943439
19250 0.6860263
19260 0.6887299
19270 0.7123786
19280 0.6990995
19290 0.7083373
19300 0.7069152
19310 0.696848
19320 0.7147778
19330 0.7233483
19340 0.7146677
19350 0.7174091
19360 0.7289146
19370 0.724641
19380 0.7226114
19390 0.714072
19400 0.7257545
19410 0.7459688
19420 0.736073
19430 0.7452977
19440 0.7534234
19450 0.7417119
19460 0.7556304
19470 0.7405124
19480 0.7334297
19490 0.725644
19500 0.7052065
19510 0.709359
19520 0.7148768
19530 0.7048035
19540 0.6987212
19550 0.6908494
19560 0.6882151
19570 0.6869167
19580 0.7162994
19590 0.7115177
19600 0.7068526
19610 0.715423
19620 0.7343602
19630 0.729062
19640 0.7262788
19650 0.7204923
19660 0.7143019
19670 0.6918007
19680 0.7149165
19690 0.7038491
19700 0.7135503
19710 0.7089373
19720 0.7087286
19730 0.7132843
19740 0.7119884
19750 0.7163593
19760 0.7333322
19770 0.7490352
19780 0.7267105
19790 0.724185
19800 0.7199488
19810 0.7213303
19820 0.7344285
19830 0.7136077
19840 0.704246
19850 0.7111789
19860 0.7210916
19870 0.7379729
19880 0.7303632
19890 0.729692
19900 0.7264397
19910 0.7257021
19920 0.7140635
19930 0.7081048
19940 0.7220679
19950 0.7196932
19960 0.711091
19970 0.7119465
19980 0.7173263
19990 0.7342217
20000 0.7365539
20010 0.7230683
20020 0.7166482
20030 0.7178035
20040 0.7230631
20050 0.7218857
20060 0.7314653
20070 0.7282428
20080 0.7286612
20090 0.724995
20100 0.7350788
20110 0.7320504
20120 0.7309904
20130 0.7479199
20140 0.7501031
20150 0.7440671
20160 0.7513174
20170 0.7298409
20180 0.712555
20190 0.7234765
20200 0.744909
20210 0.7190887
20220 0.716179
20230 0.710772
20240 0.7267275
20250 0.7393745
20260 0.7453572
20270 0.7494115
20280 0.750412
20290 0.7560047
20300 0.7455369
20310 0.7193059
20320 0.7198466
20330 0.7211627
20340 0.7449136
20350 0.7448918
20360 0.7469002
20370 0.7477552
20380 0.7468728
20390 0.7472913
20400 0.7395784
20410 0.7509842
20420 0.7520534
20430 0.7581584
20440 0.758902
20450 0.7589631
20460 0.7607414
20470 0.7901422
20480 0.7755646
20490 0.7619789
20500 0.7840632
20510 0.790931
20520 0.8072937
20530 0.8074624
20540 0.8030279
20550 0.7848633
20560 0.7880063
20570 0.7930151
20580 0.804204
20590 0.7896673
20600 0.7747421
20610 0.769605
20620 0.7585328
20630 0.7502022
20640 0.7411041
20650 0.7333904
20660 0.7537078
20670 0.7366187
20680 0.7372785
20690 0.7205353
20700 0.7125551
20710 0.7212778
20720 0.7187091
20730 0.7237924
20740 0.713237
20750 0.727543
20760 0.7393187
20770 0.762081
20780 0.7642388
20790 0.7459005
20800 0.7272827
20810 0.7376547
20820 0.7225219
20830 0.7171876
20840 0.7236727
20850 0.7253067
20860 0.7307724
20870 0.7166282
20880 0.6995485
20890 0.7079772
20900 0.7107721
20910 0.7219819
20920 0.7301365
20930 0.7270021
20940 0.722962
20950 0.7169391
20960 0.7048712
20970 0.7209541
20980 0.7468233
20990 0.7315075
21000 0.7170756
21010 0.73822
21020 0.7527738
21030 0.734287
21040 0.7261021
21050 0.7158443
21060 0.7168809
21070 0.7180414
21080 0.7156237
21090 0.7102022
21100 0.7063918
21110 0.692853
21120 0.687128
21130 0.681892
21140 0.6747127
21150 0.686664
21160 0.6830817
21170 0.6788357
21180 0.7024898
21190 0.6922118
21200 0.7065705
21210 0.7003725
21220 0.6924766
21230 0.687588
21240 0.6889929
21250 0.7024194
21260 0.7055005
21270 0.719652
21280 0.7226184
21290 0.7263121
21300 0.7227845
21310 0.7155408
21320 0.7136287
21330 0.696269
21340 0.6878918
21350 0.6898931
21360 0.6998158
21370 0.7120516
21380 0.7011322
21390 0.6977834
21400 0.7056741
21410 0.7263245
21420 0.716633
21430 0.7106361
21440 0.695909
21450 0.7147967
21460 0.7074293
21470 0.7210283
21480 0.7114471
21490 0.6970498
21500 0.6961604
21510 0.685718
21520 0.6805505
21530 0.6984163
21540 0.7020774
21550 0.6852151
21560 0.6987937
21570 0.690079
21580 0.682114
21590 0.69524
21600 0.7058723
21610 0.6994686
21620 0.7027971
21630 0.6963491
21640 0.6947336
21650 0.6854612
21660 0.6800374
21670 0.6849043
21680 0.6965916
21690 0.6924759
21700 0.7022755
21710 0.7175509
21720 0.7276301
21730 0.7239712
21740 0.7211062
21750 0.7232407
21760 0.7089633
21770 0.7224179
21780 0.7230602
21790 0.713573
21800 0.7292288
21810 0.735099
21820 0.7112324
21830 0.7074031
21840 0.6951825
21850 0.7103511
21860 0.7004405
21870 0.7305927
21880 0.7300467
21890 0.7328521
21900 0.7233352
21910 0.7336615
21920 0.7268416
21930 0.7308536
21940 0.7261826
21950 0.7401555
21960 0.7241396
21970 0.7385221
21980 0.7407801
21990 0.7302753
22000 0.7381781
22010 0.7340177
22020 0.7238582
22030 0.7258797
22040 0.7185735
22050 0.722419
22060 0.7208977
22070 0.7280923
22080 0.724731
22090 0.7257817
22100 0.7055678
22110 0.7030615
22120 0.7107908
22130 0.7293543
22140 0.7214887
22150 0.721839
22160 0.7219616
22170 0.7124826
22180 0.7034692
22190 0.6909342
22200 0.6894721
22210 0.691217
22220 0.7096559
22230 0.7209985
22240 0.7154419
22250 0.7095562
22260 0.7185748
22270 0.7254342
22280 0.7260116
22290 0.7280763
22300 0.7234018
22310 0.7186635
22320 0.7249287
22330 0.732394
22340 0.7159075
22350 0.7239228
22360 0.7310968
22370 0.7385839
22380 0.7289073
22390 0.7386835
22400 0.7620479
22410 0.7572677
22420 0.7479529
22430 0.747453
22440 0.7482417
22450 0.7309937
22460 0.7209811
22470 0.7345132
22480 0.7612904
22490 0.7616057
22500 0.7649979
22510 0.7540582
22520 0.7446267
22530 0.7608089
22540 0.7835472
22550 0.7734643
22560 0.7689312
22570 0.7602081
22580 0.7556208
22590 0.7443119
22600 0.7683247
22610 0.7707998
22620 0.7533825
22630 0.7564045
22640 0.7590532
22650 0.7715691
22660 0.7658764
22670 0.7654433
22680 0.7675256
22690 0.7546826
22700 0.7676613
22710 0.7735227
22720 0.7793493
22730 0.7697418
22740 0.7581804
22750 0.7672712
22760 0.7538676
22770 0.743426
22780 0.7430092
22790 0.7358289
22800 0.7378073
22810 0.7281408
22820 0.7143912
22830 0.7432203
22840 0.7342968
22850 0.7298888
22860 0.7241943
22870 0.7476411
22880 0.7444123
22890 0.7332823
22900 0.7306556
22910 0.7170435
22920 0.7103477
22930 0.7281471
22940 0.7483298
22950 0.7309575
22960 0.7278075
22970 0.7256858
22980 0.714559
22990 0.7190632
23000 0.7242367
23010 0.731113
23020 0.7146119
23030 0.7458631
23040 0.7296075
23050 0.7211335
23060 0.7134224
23070 0.7205607
23080 0.7261096
23090 0.7236729
23100 0.7474142
23110 0.7268177
23120 0.7190351
23130 0.7327224
23140 0.7342882
23150 0.7341881
23160 0.7320876
23170 0.7487144
23180 0.7463142
23190 0.746295
23200 0.7411999
23210 0.730181
23220 0.7325444
23230 0.7503384
23240 0.7399853
23250 0.7416114
23260 0.7421849
23270 0.7586735
23280 0.7739289
23290 0.7586123
23300 0.7549332
23310 0.7602372
23320 0.760474
23330 0.7526179
23340 0.7349734
23350 0.7214127
23360 0.7524097
23370 0.7565145
23380 0.7612149
23390 0.7543139
23400 0.7502579
23410 0.7382067
23420 0.7315357
23430 0.7311936
23440 0.7507707
23450 0.7419224
23460 0.7451978
23470 0.7562786
23480 0.7624218
23490 0.7620705
23500 0.7456011
23510 0.7631877
23520 0.7650826
23530 0.7615924
23540 0.7515165
23550 0.7411878
23560 0.7541075
23570 0.7515538
23580 0.7488561
23590 0.7552445
23600 0.741664
23610 0.7356438
23620 0.7285758
23630 0.7139987
23640 0.7102001
23650 0.7171544
23660 0.7192404
23670 0.7248634
23680 0.7275509
23690 0.7252905
23700 0.7286863
23710 0.7267734
23720 0.728467
23730 0.7237563
23740 0.7394401
23750 0.7493102
23760 0.7573793
23770 0.7573363
23780 0.7549255
23790 0.7568989
23800 0.7545187
23810 0.7478439
23820 0.7601956
23830 0.7640477
23840 0.7459944
23850 0.7477331
23860 0.7544794
23870 0.7454081
23880 0.7404804
23890 0.730913
23900 0.7424664
23910 0.7401059
23920 0.7348163
23930 0.7502322
23940 0.741234
23950 0.7458502
23960 0.7406533
23970 0.7676101
23980 0.7797174
23990 0.7744215
24000 0.771301
24010 0.7692793
24020 0.7658625
24030 0.7526439
24040 0.7361769
24050 0.749126
24060 0.7538648
24070 0.7613117
24080 0.7512612
24090 0.7468714
24100 0.7366003
24110 0.7356842
24120 0.7582573
24130 0.7550492
24140 0.7508958
24150 0.7573947
24160 0.7512686
24170 0.7508886
24180 0.7537398
24190 0.7602643
24200 0.7556106
24210 0.7533699
24220 0.7438574
24230 0.7474704
24240 0.73004
24250 0.7388836
24260 0.7326142
24270 0.7375703
24280 0.7338901
24290 0.7281249
24300 0.7476692
24310 0.7454331
24320 0.7487105
24330 0.7476326
24340 0.7570096
24350 0.7409096
24360 0.7359581
24370 0.7371528
24380 0.7345415
24390 0.7231845
24400 0.7115282
24410 0.7176021
24420 0.7257023
24430 0.7404164
24440 0.7632609
24450 0.7693474
24460 0.7862993
24470 0.7859071
24480 0.775974
24490 0.7732017
24500 0.7625603
24510 0.7466626
24520 0.753003
24530 0.7359945
24540 0.7527006
24550 0.7331747
24560 0.7155703
24570 0.7395239
24580 0.7479632
24590 0.7314351
24600 0.7291622
24610 0.7247213
24620 0.7321454
24630 0.7202772
24640 0.7089242
24650 0.7072178
24660 0.7041418
24670 0.7003778
24680 0.6951221
24690 0.703591
24700 0.713951
24710 0.7168351
24720 0.7078972
24730 0.6956159
24740 0.7058253
24750 0.7027407
24760 0.7187807
24770 0.7191732
24780 0.7148532
24790 0.7212154
24800 0.725088
24810 0.7070375
24820 0.7103754
24830 0.7246503
24840 0.7381997
24850 0.7370223
24860 0.7338925
24870 0.7568691
24880 0.7441257
24890 0.7256289
24900 0.7223564
24910 0.720302
24920 0.7217292
24930 0.720428
24940 0.7439019
24950 0.7304671
24960 0.7204105
24970 0.7153571
24980 0.7081712
24990 0.7209548
25000 0.7194105
25010 0.7052307
25020 0.7180696
25030 0.7189186
25040 0.7087341
25050 0.6914636
25060 0.6950094
25070 0.7025721
25080 0.7004362
25090 0.6993747
25100 0.7031842
25110 0.7085892
25120 0.7169547
25130 0.7159994
25140 0.7190575
25150 0.735253
25160 0.7384464
25170 0.7242606
25180 0.7204697
25190 0.7317606
25200 0.723057
25210 0.7231025
25220 0.7147369
25230 0.7170601
25240 0.7414532
25250 0.7378197
25260 0.7285621
25270 0.7605339
25280 0.7431365
25290 0.7372624
25300 0.7443794
25310 0.7288627
25320 0.716566
25330 0.7231784
25340 0.7354571
25350 0.7254965
25360 0.7315002
25370 0.7266034
25380 0.721913
25390 0.7124992
25400 0.7252086
25410 0.7193729
25420 0.7272527
25430 0.7069436
25440 0.7392828
25450 0.7453036
25460 0.7524517
25470 0.7540756
25480 0.7686914
25490 0.7468433
25500 0.7467322
25510 0.7632058
25520 0.7714051
25530 0.7511083
25540 0.7499941
25550 0.7545698
25560 0.7545785
25570 0.7539872
25580 0.7579021
25590 0.7357288
25600 0.7332998
25610 0.7404811
25620 0.7544513
25630 0.7389229
25640 0.7479029
25650 0.7458293
25660 0.7384944
25670 0.7519252
25680 0.7406358
25690 0.7491765
25700 0.7468423
25710 0.757045
25720 0.7515118
25730 0.7579461
25740 0.7688818
25750 0.7552361
25760 0.7513131
25770 0.7649796
25780 0.7722552
25790 0.7634866
25800 0.7778707
25810 0.780772
25820 0.7795783
25830 0.7589208
25840 0.7703384
25850 0.7597028
25860 0.7547788
25870 0.7496607
25880 0.7579414
25890 0.7711458
25900 0.7673385
25910 0.7705362
25920 0.7866984
25930 0.7757339
25940 0.7546492
25950 0.75084
25960 0.7640681
25970 0.7392145
25980 0.7236928
25990 0.7340785
26000 0.7504584
26010 0.7420113
26020 0.7292412
26030 0.7356756
26040 0.7372682
26050 0.7317001
26060 0.7191156
26070 0.7200137
26080 0.7239762
26090 0.7535086
26100 0.7350926
26110 0.7351159
26120 0.7466471
26130 0.7422066
26140 0.745545
26150 0.7425339
26160 0.7415782
26170 0.7502803
26180 0.7559266
26190 0.7446743
26200 0.7422581
26210 0.7454625
26220 0.7458993
26230 0.7434711
26240 0.7478291
26250 0.7634914
26260 0.7690204
26270 0.7735984
26280 0.7411032
26290 0.7506441
26300 0.7387466
26310 0.738309
26320 0.7447352
26330 0.7509478
26340 0.7618509
26350 0.7583721
26360 0.7510513
26370 0.7441456
26380 0.7351365
26390 0.7317848
26400 0.7396391
26410 0.7377946
26420 0.7432434
26430 0.7212714
26440 0.7130957
26450 0.7304721
26460 0.730317
26470 0.7485912
26480 0.7599735
26490 0.7539401
26500 0.7389331
26510 0.7374392
26520 0.7261698
26530 0.7094749
26540 0.7062987
26550 0.6905965
26560 0.6853632
26570 0.7001586
26580 0.7131637
26590 0.7184497
26600 0.7049114
26610 0.6932694
26620 0.7040906
26630 0.7042848
26640 0.7008755
26650 0.6920912
26660 0.7105256
26670 0.7113824
26680 0.7116976
26690 0.7023662
26700 0.7230162
26710 0.7095352
26720 0.7028934
26730 0.6940879
26740 0.6964222
26750 0.70911
26760 0.7066842
26770 0.7022648
26780 0.6988057
26790 0.70375
26800 0.7016176
26810 0.7042181
26820 0.7002581
26830 0.6937315
26840 0.7121902
26850 0.7024605
26860 0.7136494
26870 0.7200015
26880 0.7030946
26890 0.7032193
26900 0.6979938
26910 0.686279
26920 0.6941039
26930 0.6852537
26940 0.7033592
26950 0.6907334
26960 0.7036754
26970 0.7078241
26980 0.7148111
26990 0.7036101
27000 0.7023173
27010 0.7040498
27020 0.7004498
27030 0.6911874
27040 0.6607461
27050 0.6691641
27060 0.6677177
27070 0.6641995
27080 0.6728677
27090 0.6673105
27100 0.6834916
27110 0.6909842
27120 0.6875785
27130 0.6850981
27140 0.6730474
27150 0.6892063
27160 0.6935567
27170 0.6788958
27180 0.6796986
27190 0.6828122
27200 0.6812801
27210 0.675152
27220 0.6918782
27230 0.7119715
27240 0.7147924
27250 0.7259328
27260 0.721104
27270 0.7054681
27280 0.7102954
27290 0.7087471
27300 0.6949283
27310 0.7005255
27320 0.7112345
27330 0.7121532
27340 0.6947158
27350 0.694665
27360 0.6956925
27370 0.7014393
27380 0.6956267
27390 0.6972543
27400 0.6992288
27410 0.7096033
27420 0.7138864
27430 0.7269325
27440 0.7323153
27450 0.7178488
27460 0.7111183
27470 0.718384
27480 0.7136079
27490 0.7186481
27500 0.7172314
27510 0.7336254
27520 0.7243079
27530 0.713328
27540 0.717935
27550 0.6996226
27560 0.692736
27570 0.6959857
27580 0.6892418
27590 0.6932391
27600 0.7098184
27610 0.7183142
27620 0.707041
27630 0.7055259
27640 0.7102737
27650 0.7062709
27660 0.7202278
27670 0.7217438
27680 0.7255384
27690 0.7028797
27700 0.7057164
27710 0.7013888
27720 0.6953389
27730 0.6903344
27740 0.6951807
27750 0.6996273
27760 0.6841677
27770 0.6799736
27780 0.7008029
27790 0.6978247
27800 0.6848258
27810 0.6777574
27820 0.6749433
27830 0.6794208
27840 0.6747204
27850 0.676164
27860 0.6741343
27870 0.6722443
27880 0.6652612
27890 0.6765798
27900 0.6725599
27910 0.6958079
27920 0.6906145
27930 0.6828811
27940 0.686051
27950 0.6816608
27960 0.67199
27970 0.6668788
27980 0.6841897
27990 0.6772042
28000 0.684817
28010 0.6830037
28020 0.6790625
28030 0.6797526
28040 0.6641929
28050 0.6689293
28060 0.6541761
28070 0.6617735
28080 0.671414
28090 0.6614954
28100 0.6759548
28110 0.6761352
28120 0.6845253
28130 0.6822159
28140 0.6757311
28150 0.6741225
28160 0.6735209
28170 0.6644457
28180 0.6791975
28190 0.6648393
28200 0.66761
28210 0.6575883
28220 0.6616444
28230 0.6657103
28240 0.6578889
28250 0.6494404
28260 0.6563392
28270 0.6553861
28280 0.6569278
28290 0.6622804
28300 0.6645079
28310 0.6722311
28320 0.6661405
28330 0.6575087
28340 0.6593779
28350 0.6520324
28360 0.6789679
28370 0.6843165
28380 0.6822104
28390 0.6754671
28400 0.6828977
28410 0.6820776
28420 0.675576
28430 0.6996555
28440 0.6935757
28450 0.6962394
28460 0.6926386
28470 0.6963306
28480 0.6793739
28490 0.674475
28500 0.6824425
28510 0.6812473
28520 0.6837241
28530 0.6719341
28540 0.6869467
28550 0.7011805
28560 0.6858069
28570 0.6922065
28580 0.7052968
28590 0.7080079
28600 0.7020258
28610 0.7047087
28620 0.7048345
28630 0.6918354
28640 0.7012151
28650 0.6922418
28660 0.6977816
28670 0.7187795
28680 0.7135054
28690 0.7087278
28700 0.6985374
28710 0.7075319
28720 0.6993508
28730 0.7112925
28740 0.7130354
28750 0.7202757
28760 0.7415573
28770 0.7276416
28780 0.7217631
28790 0.7209412
28800 0.7085501
28810 0.7078673
28820 0.7096433
28830 0.711574
28840 0.7159296
28850 0.7267203
28860 0.7386316
28870 0.7443256
28880 0.7352354
28890 0.7319193
28900 0.731115
28910 0.7124737
28920 0.7125092
28930 0.7056432
28940 0.6993898
28950 0.7090737
28960 0.698472
28970 0.6873813
28980 0.6849884
28990 0.6807953
29000 0.6720717
29010 0.6798256
29020 0.699457
29030 0.6895399
29040 0.6977704
29050 0.6809466
29060 0.6753886
29070 0.6803998
29080 0.6852269
29090 0.6755253
29100 0.6810807
29110 0.6684349
29120 0.6772759
29130 0.7010851
29140 0.6960824
29150 0.6987066
29160 0.6910457
29170 0.6876973
29180 0.7051489
29190 0.7082871
29200 0.715867
29210 0.705189
29220 0.700644
29230 0.7081373
29240 0.7258344
29250 0.7147021
29260 0.7231348
29270 0.7145754
29280 0.7249696
29290 0.7200236
29300 0.7143861
29310 0.7128453
29320 0.7071921
29330 0.6979589
29340 0.6954827
29350 0.6764708
29360 0.6841117
29370 0.6884475
29380 0.6878038
29390 0.6956227
29400 0.6837741
29410 0.6757761
29420 0.681657
29430 0.6805882
29440 0.6741656
29450 0.6742471
29460 0.6867104
29470 0.6843017
29480 0.6980987
29490 0.6888379
29500 0.6948326
29510 0.7077491
29520 0.7205401
29530 0.728274
29540 0.7336183
29550 0.7208447
29560 0.7280642
29570 0.7309716
29580 0.7404146
29590 0.7498278
29600 0.7506187
29610 0.7437719
29620 0.731875
29630 0.7378145
29640 0.7312211
29650 0.7110781
29660 0.6926869
29670 0.7026023
29680 0.7042159
29690 0.6815455
29700 0.6800163
29710 0.6785379
29720 0.6857066
29730 0.6912796
29740 0.6963313
29750 0.6942592
29760 0.6865591
29770 0.6768396
29780 0.6743606
29790 0.6707322
29800 0.6886419
29810 0.6986051
29820 0.6892136
29830 0.6905203
29840 0.6680568
29850 0.675073
29860 0.6708121
29870 0.6675859
29880 0.6710294
29890 0.6849458
29900 0.6906855
29910 0.6969379
29920 0.6884151
29930 0.68858
29940 0.6880672
29950 0.6736091
29960 0.6819916
29970 0.6777458
29980 0.6808004
29990 0.6886687
30000 0.6878822
30010 0.7068755
30020 0.71541
30030 0.7223365
30040 0.7108588
30050 0.7143413
30060 0.7030329
30070 0.7036491
30080 0.7138388
30090 0.7236738
30100 0.7223383
30110 0.7368817
30120 0.7333468
30130 0.7315901
30140 0.7386686
30150 0.7480087
30160 0.7560074
30170 0.7362292
30180 0.7532423
30190 0.7390236
30200 0.7383927
30210 0.7251264
30220 0.7400525
30230 0.7202194
30240 0.7252001
30250 0.7174405
30260 0.7279971
30270 0.7111737
30280 0.7140028
30290 0.7183322
30300 0.7150849
30310 0.7202991
30320 0.7255692
30330 0.7453477
30340 0.7363727
30350 0.7260212
30360 0.7473336
30370 0.765963
30380 0.7712782
30390 0.7748919
30400 0.758083
30410 0.7438141
30420 0.7488708
30430 0.7390582
30440 0.7517589
30450 0.7662238
30460 0.7637996
30470 0.7514697
30480 0.7370909
30490 0.7438723
30500 0.7361122
30510 0.7300555
30520 0.7431865
30530 0.7333302
30540 0.7192556
30550 0.7195219
30560 0.7126089
30570 0.7070954
30580 0.7002664
30590 0.7006268
30600 0.6982509
30610 0.6960419
30620 0.7116618
30630 0.7010978
30640 0.7013252
30650 0.7165016
30660 0.7198217
30670 0.7294009
30680 0.7299125
30690 0.7130081
30700 0.7168567
30710 0.7314803
30720 0.736447
30730 0.7523838
30740 0.7582585
30750 0.7473892
30760 0.7589512
30770 0.7758765
30780 0.7824253
30790 0.7867996
30800 0.7781512
30810 0.753154
30820 0.7687343
30830 0.767805
30840 0.7620213
30850 0.7635684
30860 0.7513893
30870 0.7390586
30880 0.7653137
30890 0.7529772
30900 0.7423299
30910 0.7330831
30920 0.7352967
30930 0.7198476
30940 0.7154521
30950 0.727129
30960 0.7351257
30970 0.7352046
30980 0.7320794
30990 0.7535378
31000 0.7572219
31010 0.7487676
31020 0.7480574
31030 0.7477251
31040 0.7597927
31050 0.7598376
31060 0.7542465
31070 0.7493218
31080 0.7335677
31090 0.7224981
31100 0.7335995
31110 0.7281089
31120 0.719536
31130 0.7208651
31140 0.7402012
31150 0.7384696
31160 0.7311298
31170 0.7349633
31180 0.7136543
31190 0.7220081
31200 0.7148957
31210 0.7097624
31220 0.7205341
31230 0.7222193
31240 0.7107639
31250 0.7170405
31260 0.7125939
31270 0.7117735
31280 0.7121678
31290 0.701783
31300 0.7080184
31310 0.7235606
31320 0.7214411
31330 0.7346472
31340 0.7270796
31350 0.7172713
31360 0.7189225
31370 0.729517
31380 0.7233614
31390 0.7290303
31400 0.7291134
31410 0.7078028
31420 0.7127893
31430 0.7138034
31440 0.7047371
31450 0.7195056
31460 0.7060806
31470 0.6994749
31480 0.7158585
31490 0.703679
31500 0.7129925
31510 0.7477124
31520 0.7350782
31530 0.7365324
31540 0.7298694
31550 0.7246946
31560 0.7135348
31570 0.7233039
31580 0.7362984
31590 0.7331977
31600 0.7230878
31610 0.7224187
31620 0.7239468
31630 0.7247515
31640 0.7093097
31650 0.7220537
31660 0.72592
31670 0.710647
31680 0.7063193
31690 0.6942473
31700 0.7045878
31710 0.6878625
31720 0.6932281
31730 0.697066
31740 0.6797972
31750 0.6823881
31760 0.6991778
31770 0.6988108
31780 0.7018762
31790 0.6946084
31800 0.6951426
31810 0.7008747
31820 0.6961028
31830 0.7031261
31840 0.697226
31850 0.7107084
31860 0.713899
31870 0.7010576
31880 0.7016503
31890 0.7065174
31900 0.7069886
31910 0.7212859
31920 0.7138607
31930 0.7122704
31940 0.7153842
31950 0.7237845
31960 0.7276993
31970 0.7273903
31980 0.7302029
31990 0.713765
32000 0.7255237
32010 0.7357684
32020 0.7135552
32030 0.7016416
32040 0.7051347
32050 0.7094996
32060 0.7133567
32070 0.7141332
32080 0.7130634
32090 0.7034765
32100 0.7081655
32110 0.7040321
32120 0.7080104
32130 0.697483
32140 0.6975779
32150 0.6946133
32160 0.6917053
32170 0.6719712
32180 0.6879336
32190 0.685737
32200 0.6720684
32210 0.6671644
32220 0.6781951
32230 0.6955821
32240 0.6953782
32250 0.6938501
32260 0.6884474
32270 0.6949335
32280 0.6889488
32290 0.6918831
32300 0.6768794
32310 0.679702
32320 0.6968477
32330 0.6892965
32340 0.6880583
32350 0.6839981
32360 0.6729465
32370 0.6741744
32380 0.6908002
32390 0.6924024
32400 0.684654
32410 0.6960827
32420 0.69215
32430 0.6907534
32440 0.6641384
32450 0.6633356
32460 0.6488385
32470 0.6589997
32480 0.6463998
32490 0.6597828
32500 0.6625283
32510 0.6552737
32520 0.6428196
32530 0.648323
32540 0.6496697
32550 0.6417863
32560 0.6594128
32570 0.6590887
32580 0.656724
32590 0.6659566
32600 0.6711048
32610 0.6782339
32620 0.6853321
32630 0.6940832
32640 0.7036112
32650 0.6907067
32660 0.6851959
32670 0.6622275
32680 0.6586208
32690 0.6497872
32700 0.6519456
32710 0.6594537
32720 0.6642068
32730 0.6669877
32740 0.6642393
32750 0.6584107
32760 0.6656543
32770 0.6490618
32780 0.6737302
32790 0.6706909
32800 0.6690883
32810 0.6757467
32820 0.6999012
32830 0.7101431
32840 0.6953781
32850 0.7045622
32860 0.6941218
32870 0.7095687
32880 0.692494
32890 0.6983105
32900 0.6998408
32910 0.6790344
32920 0.6945649
32930 0.6990834
32940 0.686325
32950 0.6723005
32960 0.6723136
32970 0.681365
32980 0.6892576
32990 0.6859471
33000 0.6806952
33010 0.6784695
33020 0.6907932
33030 0.6923735
33040 0.6806972
33050 0.6694975
33060 0.6781414
33070 0.6646518
33080 0.6449606
33090 0.6399902
33100 0.6271794
33110 0.6346055
33120 0.6383335
33130 0.6408414
33140 0.6433989
33150 0.6235943
33160 0.6253303
33170 0.6312891
33180 0.6314069
33190 0.6405599
33200 0.6421973
33210 0.6492556
33220 0.6563015
33230 0.6474538
33240 0.6372906
33250 0.6322127
33260 0.647684
33270 0.6360021
33280 0.6337056
33290 0.6388811
33300 0.6536201
33310 0.6526445
33320 0.6475527
33330 0.6443381
33340 0.6460004
33350 0.6546755
33360 0.6645577
33370 0.6827797
33380 0.6981051
33390 0.6909931
33400 0.6837222
33410 0.6722093
33420 0.6698582
33430 0.6747372
33440 0.6782563
33450 0.6691495
33460 0.671217
33470 0.6552601
33480 0.6635162
33490 0.6837453
33500 0.6734119
33510 0.6784742
33520 0.6756967
33530 0.6640514
33540 0.6708025
33550 0.6701153
33560 0.6856445
33570 0.6731977
33580 0.6623221
33590 0.6676409
33600 0.6591941
33610 0.6450508
33620 0.6491147
33630 0.640281
33640 0.6459541
33650 0.6438931
33660 0.6573598
33670 0.6502494
33680 0.6528906
33690 0.6483798
33700 0.6533093
33710 0.67949
33720 0.6684028
33730 0.6615769
33740 0.6428949
33750 0.6580484
33760 0.6653575
33770 0.6601609
33780 0.6539088
33790 0.6622294
33800 0.6625885
33810 0.6597678
33820 0.6575906
33830 0.6708664
33840 0.670764
33850 0.6801221
33860 0.6749334
33870 0.6779649
33880 0.6634641
33890 0.6473444
33900 0.6499094
33910 0.6714739
33920 0.6694987
33930 0.6734287
33940 0.6744571
33950 0.6818188
33960 0.6901358
33970 0.6958806
33980 0.6850889
33990 0.6992357
34000 0.6901494
34010 0.6885889
34020 0.6617038
34030 0.6600715
34040 0.6695175
34050 0.6739123
34060 0.6721211
34070 0.6707319
34080 0.6840316
34090 0.6860524
34100 0.689761
34110 0.6843462
34120 0.6859016
34130 0.6964618
34140 0.6859933
34150 0.6934562
34160 0.6977115
34170 0.7092545
34180 0.7185261
34190 0.6986331
34200 0.6914186
34210 0.6937374
34220 0.6786698
34230 0.6886346
34240 0.6902698
34250 0.7086566
34260 0.7015591
34270 0.7070132
34280 0.696186
34290 0.7041879
34300 0.70937
34310 0.7064514
34320 0.7098676
34330 0.713109
34340 0.7064168
34350 0.6965156
34360 0.7000151
34370 0.693421
34380 0.7070338
34390 0.7220528
34400 0.7201426
34410 0.7109058
34420 0.7171825
34430 0.7264853
34440 0.7254431
34450 0.7173662
34460 0.7095867
34470 0.7172278
34480 0.7157983
34490 0.7368221
34500 0.7308182
34510 0.7362451
34520 0.7251916
34530 0.7207726
34540 0.7366603
34550 0.7288448
34560 0.721129
34570 0.7181185
34580 0.6976439
34590 0.714729
34600 0.7201704
34610 0.716105
34620 0.6987547
34630 0.7011549
34640 0.6953707
34650 0.6827564
34660 0.6851972
34670 0.6923161
34680 0.682905
34690 0.6869932
34700 0.703961
34710 0.6949285
34720 0.7031122
34730 0.6943439
34740 0.6852717
34750 0.6895959
34760 0.6922004
34770 0.7144998
34780 0.7213878
34790 0.732434
34800 0.7161368
34810 0.7248896
34820 0.7278585
34830 0.7397829
34840 0.7347605
34850 0.7253576
34860 0.7375072
34870 0.7236154
34880 0.713341
34890 0.6952378
34900 0.682131
34910 0.7000365
34920 0.6882249
34930 0.6910253
34940 0.6948029
34950 0.6932364
34960 0.7054986
34970 0.7091727
34980 0.6842251
34990 0.6809494
35000 0.6785634
35010 0.6741693
35020 0.6831757
35030 0.6765757
35040 0.662098
35050 0.6834684
35060 0.6747929
35070 0.6815399
35080 0.685891
35090 0.6815583
35100 0.683629
35110 0.6727929
35120 0.6869963
35130 0.6861805
35140 0.690893
35150 0.7100469
35160 0.7048754
35170 0.7082213
35180 0.7113169
35190 0.7023587
35200 0.7084895
35210 0.7197772
35220 0.7135009
35230 0.7372661
35240 0.738728
35250 0.748734
35260 0.7458144
35270 0.7577206
35280 0.7354323
35290 0.7251634
35300 0.7261921
35310 0.7198539
35320 0.7228144
35330 0.7265034
35340 0.7197528
35350 0.711952
35360 0.7087762
35370 0.7036096
35380 0.7118528
35390 0.7113166
35400 0.7133191
35410 0.7217759
35420 0.7399851
35430 0.7247282
35440 0.7192007
35450 0.7090068
35460 0.702197
35470 0.7108201
35480 0.702815
35490 0.7137312
35500 0.7053905
35510 0.6998769
35520 0.7121017
35530 0.6963953
35540 0.6988285
35550 0.7010131
35560 0.701291
35570 0.6988924
35580 0.69108
35590 0.6958984
35600 0.6960858
35610 0.6845769
35620 0.6877412
35630 0.6778488
35640 0.6753975
35650 0.6879343
35660 0.6748719
35670 0.6701485
35680 0.6673369
35690 0.671025
35700 0.687436
35710 0.679216
35720 0.6810257
35730 0.6729862
35740 0.654635
35750 0.6610534
35760 0.6709054
35770 0.66577
35780 0.6641973
35790 0.6604
35800 0.6741225
35810 0.6775047
35820 0.6868895
35830 0.6917868
35840 0.6965365
35850 0.7003559
35860 0.6971471
35870 0.6948633
35880 0.7114272
35890 0.6983134
35900 0.6812435
35910 0.6543049
35920 0.6645176
35930 0.6748774
35940 0.6748372
35950 0.6591279
35960 0.6617807
35970 0.6332609
35980 0.6406757
35990 0.6676656
36000 0.6601458
36010 0.6608419
36020 0.6615499
36030 0.6572488
36040 0.6548507
36050 0.6659317
36060 0.6661015
36070 0.6657889
36080 0.6710366
36090 0.6626853
36100 0.6679092
36110 0.6684487
36120 0.6826835
36130 0.6830631
36140 0.6863175
36150 0.6822481
36160 0.6721891
36170 0.6818967
36180 0.6824897
36190 0.6921449
36200 0.6980442
36210 0.6936938
36220 0.6927432
36230 0.6972334
36240 0.6875567
36250 0.6892254
36260 0.7072192
36270 0.7086269
36280 0.704553
36290 0.7043252
36300 0.6981738
36310 0.6880503
36320 0.6832238
36330 0.6750802
36340 0.6800836
36350 0.6680273
36360 0.6732289
36370 0.6542534
36380 0.6671916
36390 0.661671
36400 0.6644235
36410 0.6615248
36420 0.6602923
36430 0.6794314
36440 0.6754957
36450 0.6747227
36460 0.6887509
36470 0.6850856
36480 0.6892308
36490 0.6873344
36500 0.6984703
36510 0.6898405
36520 0.691947
36530 0.6863169
36540 0.6882063
36550 0.6928221
36560 0.685828
36570 0.6999684
36580 0.6980218
36590 0.6887844
36600 0.6918491
36610 0.6992199
36620 0.6966055
36630 0.6861098
36640 0.6911766
36650 0.6887336
36660 0.692835
36670 0.7092708
36680 0.6994474
36690 0.6961071
36700 0.7026982
36710 0.6970692
36720 0.6973056
36730 0.6924549
36740 0.68015
36750 0.6863008
36760 0.6924977
36770 0.6846575
36780 0.6695338
36790 0.6768347
36800 0.6716083
36810 0.665586
36820 0.6865734
36830 0.6712343
36840 0.6691032
36850 0.6684681
36860 0.6918869
36870 0.6945161
36880 0.6740674
36890 0.6904005
36900 0.6723105
36910 0.681132
36920 0.6765974
36930 0.6704288
36940 0.6651442
36950 0.6633041
36960 0.6578807
36970 0.6479769
36980 0.6520913
36990 0.6399989
37000 0.6424026
37010 0.6502817
37020 0.649015
37030 0.6583612
37040 0.647256
37050 0.6595057
37060 0.6661025
37070 0.6725798
37080 0.6693249
37090 0.6687678
37100 0.6786551
37110 0.6589321
37120 0.6536481
37130 0.6680433
37140 0.680949
37150 0.6883673
37160 0.6859002
37170 0.6711626
37180 0.688997
37190 0.6806337
37200 0.6645606
37210 0.670956
37220 0.6721855
37230 0.6731485
37240 0.6705035
37250 0.6741048
37260 0.68286
37270 0.6813253
37280 0.6610209
37290 0.6556635
37300 0.6551403
37310 0.6588472
37320 0.6601245
37330 0.6657447
37340 0.6574482
37350 0.6661588
37360 0.6594467
37370 0.6654003
37380 0.6620798
37390 0.6667809
37400 0.6682526
37410 0.6700034
37420 0.6637323
37430 0.6690785
37440 0.6597999
37450 0.6833315
37460 0.6735551
37470 0.6751248
37480 0.6717024
37490 0.6793338
37500 0.675693
37510 0.6832464
37520 0.662504
37530 0.6665325
37540 0.6732445
37550 0.6747558
37560 0.6707897
37570 0.6753679
37580 0.6805294
37590 0.6708488
37600 0.6922864
37610 0.6859454
37620 0.6919531
37630 0.6898317
37640 0.6903875
37650 0.6867096
37660 0.6807539
37670 0.693225
37680 0.7198451
37690 0.7156775
37700 0.7055426
37710 0.6943979
37720 0.695385
37730 0.6922767
37740 0.6734273
37750 0.6870437
37760 0.668799
37770 0.6731458
37780 0.6839154
37790 0.7001821
37800 0.701408
37810 0.6992376
37820 0.6817642
37830 0.6805621
37840 0.6706829
37850 0.6685424
37860 0.6729525
37870 0.6717337
37880 0.6879479
37890 0.6759812
37900 0.6820824
37910 0.6733255
37920 0.6762557
37930 0.6895753
37940 0.6797457
37950 0.6752772
37960 0.6665441
37970 0.6618135
37980 0.6551979
37990 0.6568644
38000 0.6543657
38010 0.6533631
38020 0.655296
38030 0.6482213
38040 0.651474
38050 0.6660422
38060 0.6557558
38070 0.6509348
38080 0.6519699
38090 0.6702494
38100 0.671492
38110 0.6681939
38120 0.656983
38130 0.6549391
38140 0.6536635
38150 0.641011
38160 0.6410703
38170 0.6439264
38180 0.635472
38190 0.6441993
38200 0.6347987
38210 0.6354398
38220 0.640279
38230 0.6319408
38240 0.6320969
38250 0.6274967
38260 0.6421433
38270 0.6435012
38280 0.6347227
38290 0.6488258
38300 0.6476333
38310 0.6503597
38320 0.639367
38330 0.6366501
38340 0.6389019
38350 0.6284976
38360 0.6349584
38370 0.6333354
38380 0.6338785
38390 0.6386548
38400 0.6421821
38410 0.6414241
38420 0.6552603
38430 0.664573
38440 0.6601574
38450 0.6767101
38460 0.6760192
38470 0.6823495
38480 0.6772954
38490 0.6752374
38500 0.6661762
38510 0.6552156
38520 0.6625045
38530 0.655846
38540 0.6569215
38550 0.6635572
38560 0.6841887
38570 0.6857041
38580 0.6625345
38590 0.6552438
38600 0.6577632
38610 0.6414212
38620 0.6535413
38630 0.6626095
38640 0.6745955
38650 0.6779703
38660 0.6869411
38670 0.6967558
38680 0.6974455
38690 0.6882256
38700 0.6934582
38710 0.707443
38720 0.7057435
38730 0.7044187
38740 0.6988893
38750 0.6968982
38760 0.698088
38770 0.6775627
38780 0.6830267
38790 0.6913855
38800 0.6734265
38810 0.681204
38820 0.6879693
38830 0.6866429
38840 0.6901423
38850 0.6756328
38860 0.6743856
38870 0.6652296
38880 0.6817833
38890 0.6840705
38900 0.7043059
38910 0.6929029
38920 0.6745414
38930 0.6710864
38940 0.6727121
38950 0.6532751
38960 0.6554829
38970 0.6539364
38980 0.6737201
38990 0.6587753
39000 0.6523826
39010 0.6492994
39020 0.6510098
39030 0.6546281
39040 0.6656751
39050 0.6837199
39060 0.6741673
39070 0.6476541
39080 0.6399117
39090 0.6346865
39100 0.6373423
39110 0.6347164
39120 0.6332048
39130 0.6280822
39140 0.6491829
39150 0.6448807
39160 0.6400994
39170 0.6469303
39180 0.6658615
39190 0.6592133
39200 0.6613144
39210 0.6606601
39220 0.6685611
39230 0.6605397
39240 0.6668693
39250 0.6734566
39260 0.679729
39270 0.6781893
39280 0.6776382
39290 0.6832256
39300 0.6754608
39310 0.6794593
39320 0.6779649
39330 0.658685
39340 0.6608213
39350 0.6469922
39360 0.6563097
39370 0.6594386
39380 0.655398
39390 0.6551551
39400 0.6477377
39410 0.657799
39420 0.6655862
39430 0.6902454
39440 0.689925
39450 0.6842217
39460 0.6891471
39470 0.6987184
39480 0.6818044
39490 0.6841241
39500 0.6844897
39510 0.6701493
39520 0.6631595
39530 0.6531328
39540 0.6691994
39550 0.6462368
39560 0.6532326
39570 0.6496288
39580 0.6476478
39590 0.6513071
39600 0.6500723
39610 0.646259
39620 0.6643338
39630 0.6558651
39640 0.6501988
39650 0.653357
39660 0.6765078
39670 0.6896747
39680 0.677379
39690 0.6779671
39700 0.6625746
39710 0.6595411
39720 0.6507966
39730 0.6603175
39740 0.661715
39750 0.6490276
39760 0.6603299
39770 0.6562238
39780 0.6684167
39790 0.66642
39800 0.6591436
39810 0.6723458
39820 0.6702665
39830 0.6656286
39840 0.6561769
39850 0.6609427
39860 0.6587552
39870 0.6570176
39880 0.6620002
39890 0.6713589
39900 0.6723627
39910 0.6762671
39920 0.676421
39930 0.6857501
39940 0.6790587
39950 0.668438
39960 0.6602147
39970 0.6584909
39980 0.6591912
39990 0.6565512
40000 0.6569802
40010 0.6480319
40020 0.6583462
40030 0.6506425
40040 0.6554955
40050 0.6499541
40060 0.6629174
40070 0.6564885
40080 0.6540827
40090 0.6506564
40100 0.6520892
40110 0.6476016
40120 0.6358776
40130 0.6390194
40140 0.6535451
40150 0.6473626
40160 0.6440829
40170 0.6575313
40180 0.6623884
40190 0.6595712
40200 0.6492356
40210 0.658254
40220 0.6553659
40230 0.6391814
40240 0.6379408
40250 0.6333653
40260 0.6347638
40270 0.6289008
40280 0.6376199
40290 0.6287772
40300 0.6416854
40310 0.6295879
40320 0.6282666
40330 0.6342292
40340 0.6369119
40350 0.6332387
40360 0.634811
40370 0.6297603
40380 0.6479373
40390 0.662674
40400 0.6651261
40410 0.6669005
40420 0.6878105
40430 0.6759926
40440 0.6561264
40450 0.6510828
40460 0.6550051
40470 0.6609406
40480 0.6646923
40490 0.6485785
40500 0.6667991
40510 0.668325
40520 0.6686387
40530 0.6640053
40540 0.6605462
40550 0.6592082
40560 0.6590318
40570 0.6680958
40580 0.6813967
40590 0.6876535
40600 0.6793345
40610 0.6843718
40620 0.6754081
40630 0.6772199
40640 0.6775259
40650 0.6915511
40660 0.6828707
40670 0.6679412
40680 0.6659626
40690 0.6780017
40700 0.6654527
40710 0.6691216
40720 0.6710604
40730 0.671315
40740 0.6659945
40750 0.6690224
40760 0.6694493
40770 0.6691817
40780 0.6724353
40790 0.6715633
40800 0.6684254
40810 0.6726301
40820 0.6637422
40830 0.6554165
40840 0.6742696
40850 0.6780348
40860 0.6712644
40870 0.6624911
40880 0.6690725
40890 0.6622931
40900 0.6611018
40910 0.6725236
40920 0.6764809
40930 0.689245
40940 0.6798686
40950 0.6708425
40960 0.6670793
40970 0.6743749
40980 0.6929911
40990 0.6863768
41000 0.6800415
41010 0.672913
41020 0.680105
41030 0.6718428
41040 0.6742237
41050 0.6712236
41060 0.6882172
41070 0.6882919
41080 0.6864172
41090 0.6698726
41100 0.6621817
41110 0.6503326
41120 0.6493234
41130 0.6502835
41140 0.656127
41150 0.6732136
41160 0.675217
41170 0.6643919
41180 0.671778
41190 0.6685299
41200 0.6579201
41210 0.6402499
41220 0.6405053
41230 0.6545889
41240 0.6505453
41250 0.6513299
41260 0.6634718
41270 0.6703153
41280 0.6741233
41290 0.6720887
41300 0.6680504
41310 0.6750717
41320 0.6796438
41330 0.672362
41340 0.6625242
41350 0.6648871
41360 0.6754156
41370 0.692269
41380 0.6852462
41390 0.6755269
41400 0.6781485
41410 0.6616936
41420 0.6847266
41430 0.6768287
41440 0.6785338
41450 0.6790729
41460 0.6844488
41470 0.6852646
41480 0.6711348
41490 0.6710287
41500 0.6766719
41510 0.6688715
41520 0.6672175
41530 0.6699636
41540 0.6678434
41550 0.6673187
41560 0.665791
41570 0.6655875
41580 0.6747625
41590 0.6730895
41600 0.6771053
41610 0.6589886
41620 0.6566015
41630 0.6596337
41640 0.6695845
41650 0.6632658
41660 0.6644069
41670 0.6606143
41680 0.6549003
41690 0.6496105
41700 0.6519008
41710 0.6463326
41720 0.665746
41730 0.6555836
41740 0.6644127
41750 0.6681325
41760 0.6653968
41770 0.6717211
41780 0.6812567
41790 0.6714478
41800 0.6803846
41810 0.676484
41820 0.6684408
41830 0.6651682
41840 0.6583279
41850 0.6530865
41860 0.6434668
41870 0.6482579
41880 0.6458063
41890 0.647153
41900 0.6386335
41910 0.6498269
41920 0.6563284
41930 0.6515102
41940 0.6575008
41950 0.6550633
41960 0.6523262
41970 0.652952
41980 0.6533547
41990 0.6581287
42000 0.6630117
42010 0.6523833
42020 0.6514752
42030 0.6594684
42040 0.6517181
42050 0.6552416
42060 0.6487285
42070 0.6529725
42080 0.6606405
42090 0.6584041
42100 0.6608968
42110 0.6729833
42120 0.674744
42130 0.6747217
42140 0.6716737
42150 0.6833071
42160 0.6909485
42170 0.6702706
42180 0.6691471
42190 0.6611229
42200 0.6587135
42210 0.6736651
42220 0.6627191
42230 0.6569942
42240 0.6504123
42250 0.6560966
42260 0.662856
42270 0.661929
42280 0.6576241
42290 0.6618824
42300 0.6633535
42310 0.6724668
42320 0.6748582
42330 0.6904926
42340 0.6966429
42350 0.6729863
42360 0.6872213
42370 0.6746271
42380 0.6791629
42390 0.6726583
42400 0.6742917
42410 0.6733981
42420 0.6652136
42430 0.6734356
42440 0.672312
42450 0.6700052
42460 0.6642156
42470 0.6638228
42480 0.6624724
42490 0.6712872
42500 0.6661862
42510 0.6675084
42520 0.6712025
42530 0.6830418
42540 0.6744437
42550 0.6542338
42560 0.6514598
42570 0.6647516
42580 0.6677158
42590 0.6630434
42600 0.6739954
42610 0.6541286
42620 0.6555777
42630 0.6712137
42640 0.6741873
42650 0.6707187
42660 0.6653987
42670 0.6567458
42680 0.651107
42690 0.6550171
42700 0.6520186
42710 0.6640816
42720 0.6618834
42730 0.6584208
42740 0.6587901
42750 0.6693479
42760 0.6742482
42770 0.693828
42780 0.688044
42790 0.6628193
42800 0.689322
42810 0.7032067
42820 0.6986657
42830 0.6937037
42840 0.7015983
42850 0.7039052
42860 0.7076015
42870 0.6877106
42880 0.6938612
42890 0.6917002
42900 0.700444
42910 0.6889142
42920 0.6909971
42930 0.6943798
42940 0.7032974
42950 0.6906916
42960 0.6944014
42970 0.6939351
42980 0.6875885
42990 0.68611
43000 0.6870658
43010 0.6801258
43020 0.6908868
43030 0.6973598
43040 0.7006449
43050 0.7022303
43060 0.6949086
43070 0.7032387
43080 0.6855066
43090 0.6811982
43100 0.6633295
43110 0.6558402
43120 0.6550878
43130 0.6679842
43140 0.6626325
43150 0.6585806
43160 0.6614816
43170 0.6672904
43180 0.6681345
43190 0.6758357
43200 0.6712033
43210 0.6529371
43220 0.6590661
43230 0.6595135
43240 0.6640847
43250 0.6616588
43260 0.6476582
43270 0.6540057
43280 0.6601176
43290 0.6537995
43300 0.6550756
43310 0.6506058
43320 0.655746
43330 0.6472466
43340 0.6533018
43350 0.658304
43360 0.6577939
43370 0.6493179
43380 0.6557279
43390 0.647312
43400 0.6622873
43410 0.663954
43420 0.6553821
43430 0.6512594
43440 0.6795179
43450 0.6661956
43460 0.6593629
43470 0.6539285
43480 0.6528763
43490 0.6465272
43500 0.6664578
43510 0.6669385
43520 0.6561439
43530 0.6653085
43540 0.6734261
43550 0.6812989
43560 0.6733338
43570 0.6656215
43580 0.6518871
43590 0.6653447
43600 0.6683002
43610 0.6767239
43620 0.6838877
43630 0.6852832
43640 0.6745579
43650 0.6830741
43660 0.6841202
43670 0.6859345
43680 0.6892155
43690 0.7031741
43700 0.7005872
43710 0.707196
43720 0.7049179
43730 0.7108445
43740 0.7266092
43750 0.7341169
43760 0.7289943
43770 0.7223091
43780 0.7229211
43790 0.7288379
43800 0.7194101
43810 0.7259848
43820 0.724003
43830 0.7123519
43840 0.7083271
43850 0.7166015
43860 0.7230113
43870 0.7141302
43880 0.7170217
43890 0.7089258
43900 0.6982588
43910 0.7085201
43920 0.702201
43930 0.7052924
43940 0.7223495
43950 0.7182477
43960 0.7162109
43970 0.7284523
43980 0.7252396
43990 0.7209804
44000 0.7268274
44010 0.7124915
44020 0.7107236
44030 0.7110225
44040 0.7150862
44050 0.7091221
44060 0.7195541
44070 0.7068428
44080 0.6999789
44090 0.7059844
44100 0.7078958
44110 0.7145319
44120 0.7180628
44130 0.719929
44140 0.7087667
44150 0.7071825
44160 0.7084689
44170 0.7112964
44180 0.7247588
44190 0.7023005
44200 0.7013981
44210 0.6895546
44220 0.7055734
44230 0.7142406
44240 0.7355806
44250 0.7297119
44260 0.7243713
44270 0.7004424
44280 0.7005159
44290 0.6949132
44300 0.6979731
44310 0.7034197
44320 0.7044883
44330 0.7087417
44340 0.7064418
44350 0.7078867
44360 0.7143872
44370 0.7121185
44380 0.7063622
44390 0.6974509
44400 0.6994848
44410 0.7027608
44420 0.6997272
44430 0.6877506
44440 0.6796432
44450 0.6812737
44460 0.6793108
44470 0.6835003
44480 0.6887365
44490 0.6847551
44500 0.69275
44510 0.6930327
44520 0.6928595
44530 0.7009599
44540 0.6975919
44550 0.6890898
44560 0.6924604
44570 0.6990372
44580 0.6993935
44590 0.6855464
44600 0.6803632
44610 0.6736241
44620 0.6817828
44630 0.6824787
44640 0.6818794
44650 0.6874575
44660 0.6835556
44670 0.6781917
44680 0.6877599
44690 0.6717126
44700 0.6852883
44710 0.6880583
44720 0.701512
44730 0.6855712
44740 0.6823326
44750 0.7066005
44760 0.6959853
44770 0.6810942
44780 0.6906782
44790 0.6900626
44800 0.7031698
44810 0.7208179
44820 0.7295393
44830 0.73428
44840 0.738826
44850 0.7278119
44860 0.7272651
44870 0.7239353
44880 0.7339376
44890 0.7384175
44900 0.747233
44910 0.7592878
44920 0.7579987
44930 0.7544445
44940 0.7452486
44950 0.7366901
44960 0.7464539
44970 0.7591512
44980 0.7382976
44990 0.7472282
45000 0.7513075
45010 0.7432631
45020 0.7383341
45030 0.7347234
45040 0.7375253
45050 0.739785
45060 0.7357923
45070 0.722639
45080 0.7152898
45090 0.730283
45100 0.7282435
45110 0.7413444
45120 0.7315271
45130 0.7166196
45140 0.7251329
45150 0.7202343
45160 0.7100292
45170 0.700958
45180 0.7169564
45190 0.7134783
45200 0.703175
45210 0.6814678
45220 0.6792733
45230 0.6910806
45240 0.6804464
45250 0.6976551
45260 0.7029702
45270 0.7102277
45280 0.7076635
45290 0.7010874
45300 0.7072002
45310 0.6947526
45320 0.6765051
45330 0.6942159
45340 0.6925317
45350 0.6946678
45360 0.6874275
45370 0.6957198
45380 0.6759313
45390 0.6758679
45400 0.6832132
45410 0.6826016
45420 0.6880252
45430 0.7008424
45440 0.7053
45450 0.7083262
45460 0.6986008
45470 0.7180129
45480 0.7062261
45490 0.6973255
45500 0.6985127
45510 0.6972232
45520 0.6912272
45530 0.6894861
45540 0.6842869
45550 0.6943583
45560 0.693054
45570 0.6845758
45580 0.6825852
45590 0.6960835
45600 0.6950719
45610 0.6953825
45620 0.686847
45630 0.6903363
45640 0.6739016
45650 0.6888183
45660 0.6867149
45670 0.6762404
45680 0.6897941
45690 0.6899058
45700 0.6959643
45710 0.6950737
45720 0.6957106
45730 0.6951153
45740 0.6916366
45750 0.6982221
45760 0.6874778
45770 0.6864761
45780 0.6974572
45790 0.696472
45800 0.6966575
45810 0.6805435
45820 0.6908088
45830 0.6761675
45840 0.6778593
45850 0.6614252
45860 0.6781226
45870 0.6757134
45880 0.6867241
45890 0.6872237
45900 0.7013187
45910 0.7028499
45920 0.7080432
45930 0.6994205
45940 0.6909808
45950 0.6935217
45960 0.6884872
45970 0.6831879
45980 0.6910453
45990 0.6821482
46000 0.691031
46010 0.6997952
46020 0.6838067
46030 0.6900859
46040 0.6819232
46050 0.6850346
46060 0.698333
46070 0.6868836
46080 0.6830928
46090 0.6824074
46100 0.6808018
46110 0.691642
46120 0.6918802
46130 0.6943046
46140 0.6853478
46150 0.6786489
46160 0.6799263
46170 0.6688946
46180 0.6591551
46190 0.6747336
46200 0.6803644
46210 0.6885912
46220 0.7004092
46230 0.6991456
46240 0.7034441
46250 0.6986397
46260 0.6911448
46270 0.6954659
46280 0.7002605
46290 0.7146238
46300 0.7122107
46310 0.688688
46320 0.6734843
46330 0.6666429
46340 0.6719024
46350 0.6676423
46360 0.668994
46370 0.6835907
46380 0.6649441
46390 0.6797811
46400 0.6783314
46410 0.6674728
46420 0.6605905
46430 0.65694
46440 0.6618082
46450 0.6530703
46460 0.6446499
46470 0.6501365
46480 0.6456825
46490 0.6671306
46500 0.6654716
46510 0.6740381
46520 0.6821949
46530 0.6709604
46540 0.6833498
46550 0.6884904
46560 0.669724
46570 0.667872
46580 0.6680093
46590 0.6692773
46600 0.6864621
46610 0.6818442
46620 0.7014567
46630 0.6873056
46640 0.6853986
46650 0.6955247
46660 0.6897634
46670 0.6875021
46680 0.6908063
46690 0.6931357
46700 0.6969313
46710 0.685886
46720 0.6909294
46730 0.6885425
46740 0.7018369
46750 0.6954502
46760 0.6834306
46770 0.6779821
46780 0.6804523
46790 0.6782139
46800 0.6804765
46810 0.6692801
46820 0.6740728
46830 0.6855242
46840 0.6828153
46850 0.6525952
46860 0.6561788
46870 0.665686
46880 0.6793831
46890 0.6710247
46900 0.6792892
46910 0.6824608
46920 0.6693395
46930 0.6671661
46940 0.6754099
46950 0.6763303
46960 0.6840023
46970 0.6811268
46980 0.6797899
46990 0.6749154
47000 0.6785514
47010 0.6827638
47020 0.6725617
47030 0.6595237
47040 0.6747174
47050 0.6781533
47060 0.6677071
47070 0.67924
47080 0.6771903
47090 0.6732169
47100 0.6780993
47110 0.6711374
47120 0.6555916
47130 0.6550666
47140 0.6625696
47150 0.6643126
47160 0.6603032
47170 0.6685996
47180 0.6681467
47190 0.6764516
47200 0.6703529
47210 0.6806992
47220 0.6905777
47230 0.6904814
47240 0.6842766
47250 0.6909277
47260 0.702872
47270 0.6762574
47280 0.6822661
47290 0.6913899
47300 0.6892822
47310 0.691519
47320 0.6978125
47330 0.6977755
47340 0.6893196
47350 0.6873737
47360 0.6763529
47370 0.6784284
47380 0.673676
47390 0.6896322
47400 0.6787111
47410 0.6896037
47420 0.6933007
47430 0.6979187
47440 0.6885347
47450 0.6914228
47460 0.6703909
47470 0.6616223
47480 0.6819406
47490 0.6895754
47500 0.6829258
47510 0.6904653
47520 0.681867
47530 0.6870382
47540 0.6872464
47550 0.6972777
47560 0.701956
47570 0.6823527
47580 0.6922461
47590 0.6680096
47600 0.6810619
47610 0.6738848
47620 0.6705917
47630 0.6712043
47640 0.68222
47650 0.6917654
47660 0.6924726
47670 0.6983836
47680 0.6849886
47690 0.6804632
47700 0.6901816
47710 0.6804088
47720 0.6796141
47730 0.6737114
47740 0.6815633
47750 0.6940566
47760 0.7025945
47770 0.6963207
47780 0.7035756
47790 0.709111
47800 0.7046971
47810 0.6993873
47820 0.6952633
47830 0.7089642
47840 0.7109919
47850 0.6913763
47860 0.7053148
47870 0.7010114
47880 0.7044745
47890 0.696198
47900 0.6909969
47910 0.7005257
47920 0.6952491
47930 0.6894109
47940 0.6845763
47950 0.6656078
47960 0.6761008
47970 0.6782908
47980 0.6979998
47990 0.695101
48000 0.6817997
48010 0.6789706
48020 0.6653475
48030 0.6715601
48040 0.6800241
48050 0.6865676
48060 0.7148524
48070 0.7109651
48080 0.7040992
48090 0.6948956
48100 0.7043753
48110 0.6901802
48120 0.7012623
48130 0.7022089
48140 0.6860526
48150 0.6774312
48160 0.665707
48170 0.6869287
48180 0.6912788
48190 0.7012855
48200 0.722287
48210 0.713412
48220 0.7172505
48230 0.7010307
48240 0.6919167
48250 0.6972862
48260 0.6893615
48270 0.6890861
48280 0.70372
48290 0.688703
48300 0.6841766
48310 0.6888776
48320 0.6995159
48330 0.7221159
48340 0.7254497
48350 0.7011073
48360 0.6906828
48370 0.6955692
48380 0.7019455
48390 0.6881565
48400 0.6872448
48410 0.6883255
48420 0.70818
48430 0.6927224
48440 0.6841906
48450 0.672771
48460 0.6710247
48470 0.6628028
48480 0.6802089
48490 0.6747816
48500 0.687583
48510 0.6634658
48520 0.676158
48530 0.6816223
48540 0.7025923
48550 0.6992505
48560 0.6968516
48570 0.6890862
48580 0.6818001
48590 0.6766236
48600 0.6771999
48610 0.6728604
48620 0.6572942
48630 0.6647903
48640 0.6586348
48650 0.6809401
48660 0.688059
48670 0.6815828
48680 0.6741388
48690 0.6810187
48700 0.6928108
48710 0.6755161
48720 0.6898342
48730 0.7106642
48740 0.7098519
48750 0.7080066
48760 0.6965827
48770 0.6852019
48780 0.6913604
48790 0.6884935
48800 0.6888965
48810 0.6859103
48820 0.6854007
48830 0.681222
48840 0.6789739
48850 0.6690001
48860 0.6701986
48870 0.6657965
48880 0.6766518
48890 0.6667843
48900 0.6777697
48910 0.6766273
48920 0.68743
48930 0.7009403
48940 0.7068648
48950 0.6995764
48960 0.7061481
48970 0.706564
48980 0.7058325
48990 0.7169048
49000 0.6975008
49010 0.6938952
49020 0.6777411
49030 0.6763319
49040 0.6864355
49050 0.6929443
49060 0.7000616
49070 0.6982639
49080 0.7066624
49090 0.7064318
49100 0.6854056
49110 0.6788321
49120 0.6839874
49130 0.6956298
49140 0.6878101
49150 0.680698
49160 0.6868579
49170 0.6668978
49180 0.6701035
49190 0.6548194
49200 0.6548569
49210 0.6394149
49220 0.6425247
49230 0.6424523
49240 0.6556645
49250 0.6506948
49260 0.6507301
49270 0.6522347
49280 0.6515895
49290 0.6473469
49300 0.666041
49310 0.6672445
49320 0.6659185
49330 0.673501
49340 0.6691815
49350 0.657222
49360 0.6572316
49370 0.6552072
49380 0.6642334
49390 0.6592897
49400 0.6495205
49410 0.6473314
49420 0.6496699
49430 0.6565141
49440 0.6719267
49450 0.6711056
49460 0.6810383
49470 0.6871567
49480 0.6850297
49490 0.6790608
49500 0.686803
49510 0.6839009
49520 0.672262
49530 0.6815001
49540 0.707656
49550 0.6968671
49560 0.681091
49570 0.6864691
49580 0.6866499
49590 0.6885883
49600 0.6926981
49610 0.6822546
49620 0.6833745
49630 0.6794232
49640 0.6904582
49650 0.7087542
49660 0.6931123
49670 0.6983343
49680 0.6929956
49690 0.6968017
49700 0.6910927
49710 0.6923101
49720 0.6822975
49730 0.6734408
49740 0.673703
49750 0.6855955
49760 0.6810814
49770 0.6707844
49780 0.6744421
49790 0.6668664
49800 0.681659
49810 0.6878487
49820 0.6772627
49830 0.6824775
49840 0.693416
49850 0.7102461
49860 0.7124115
49870 0.7022716
49880 0.6874726
49890 0.6763155
49900 0.6730674
49910 0.6773225
49920 0.6743255
49930 0.6787096
49940 0.6695974
49950 0.678754
49960 0.6959756
49970 0.6819014
49980 0.6688117
49990 0.6840132
50000 0.6789156
50010 0.6786051
50020 0.678699
50030 0.688195
50040 0.6750712
50050 0.6723996
50060 0.6676773
50070 0.6688766
50080 0.6651554
50090 0.6602454
50100 0.6669796
50110 0.6695153
50120 0.6822222
50130 0.6787805
50140 0.6798449
50150 0.6855864
50160 0.6831708
50170 0.6799748
50180 0.6750501
50190 0.680723
50200 0.6795281
50210 0.680534
50220 0.6750751
50230 0.6608329
50240 0.6549136
50250 0.674724
50260 0.6723136
50270 0.6762296
50280 0.6680009
50290 0.6699004
50300 0.6820487
50310 0.6696231
50320 0.6697854
50330 0.6714371
50340 0.6706423
50350 0.6766426
50360 0.6776592
50370 0.6890336
50380 0.6918436
50390 0.6834427
50400 0.6811979
50410 0.6766413
50420 0.6856845
50430 0.6700519
50440 0.6593375
50450 0.673175
50460 0.6764055
50470 0.6828378
50480 0.6854956
50490 0.695044
50500 0.6862807
50510 0.6794459
50520 0.6778117
50530 0.674235
50540 0.6899774
50550 0.6819921
50560 0.6770757
50570 0.6933771
50580 0.6845246
50590 0.6917689
50600 0.692351
50610 0.6933746
50620 0.7019053
50630 0.6962641
50640 0.703324
50650 0.6789335
50660 0.6759881
50670 0.6805242
50680 0.6873049
50690 0.6975191
50700 0.7026457
50710 0.6981565
50720 0.6913499
50730 0.67608
50740 0.6784368
50750 0.6803671
50760 0.6869237
50770 0.6936517
50780 0.6965762
50790 0.6943821
50800 0.6933228
50810 0.6908647
50820 0.6852499
50830 0.6772286
50840 0.6858271
50850 0.6768572
50860 0.6816358
50870 0.677736
50880 0.6801654
50890 0.6879228
50900 0.6906671
50910 0.6836888
50920 0.6710255
50930 0.6785467
50940 0.6728678
50950 0.6683802
50960 0.6799743
50970 0.6794531
50980 0.6709723
50990 0.67104
51000 0.6751965
51010 0.67294
51020 0.6648744
51030 0.6722109
51040 0.6709743
51050 0.6698863
51060 0.6780908
51070 0.6687
51080 0.6646747
51090 0.6682681
51100 0.668352
51110 0.6760032
51120 0.6897183
51130 0.6793479
51140 0.6834839
51150 0.6776857
51160 0.6599796
51170 0.6553328
51180 0.6521696
51190 0.6585596
51200 0.6619173
51210 0.666827
51220 0.6639786
51230 0.6738341
51240 0.6884566
51250 0.6834381
51260 0.6870136
51270 0.6845549
51280 0.6864093
51290 0.6810089
51300 0.6793145
51310 0.6730018
51320 0.6697795
51330 0.6626812
51340 0.6874556
51350 0.6874099
51360 0.6990185
51370 0.6919041
51380 0.6943347
51390 0.7049469
51400 0.7013217
51410 0.7108063
51420 0.7247306
51430 0.7184889
51440 0.7171357
51450 0.7228297
51460 0.6982962
51470 0.6786811
51480 0.6794793
51490 0.6952377
51500 0.6869828
51510 0.6834697
51520 0.6753513
51530 0.6782692
51540 0.6875806
51550 0.6951302
51560 0.6807367
51570 0.6981937
51580 0.6854485
51590 0.6769223
51600 0.6663213
51610 0.6560476
51620 0.66028
51630 0.6559765
51640 0.6567031
51650 0.6570032
51660 0.6579399
51670 0.6557142
51680 0.6650786
51690 0.6593636
51700 0.6753392
51710 0.6812994
51720 0.6806394
51730 0.688742
51740 0.6832195
51750 0.6813303
51760 0.6942658
51770 0.7031064
51780 0.7029378
51790 0.7069928
51800 0.7087989
51810 0.7163171
51820 0.7067765
51830 0.7005817
51840 0.7109513
51850 0.7069406
51860 0.7176346
51870 0.7152002
51880 0.702707
51890 0.7079289
51900 0.7041153
51910 0.7003371
51920 0.6914194
51930 0.685712
51940 0.6717831
51950 0.6820341
51960 0.6884679
51970 0.6910248
51980 0.6816461
51990 0.6804286
52000 0.6779413
52010 0.6876739
52020 0.7140043
52030 0.720556
52040 0.7140434
52050 0.6993327
52060 0.6852871
52070 0.6785183
52080 0.6827104
52090 0.6737065
52100 0.6854178
52110 0.6792037
52120 0.6731535
52130 0.6832441
52140 0.6890999
52150 0.6895521
52160 0.6961778
52170 0.6847162
52180 0.6970055
52190 0.6918228
52200 0.7012858
52210 0.7056484
52220 0.6913782
52230 0.6850456
52240 0.6769193
52250 0.6674619
52260 0.6641162
52270 0.6683364
52280 0.6554284
52290 0.674338
52300 0.6750878
52310 0.6847738
52320 0.6864606
52330 0.696036
52340 0.6838664
52350 0.6917828
52360 0.6836563
52370 0.6817663
52380 0.6805503
52390 0.6871463
52400 0.6735696
52410 0.6745139
52420 0.6684861
52430 0.6719565
52440 0.6666951
52450 0.667251
52460 0.6779975
52470 0.6794878
52480 0.6882371
52490 0.6811996
52500 0.6804314
52510 0.6884477
52520 0.6952953
52530 0.687921
52540 0.6907912
52550 0.6835529
52560 0.6729109
52570 0.6731156
52580 0.6764538
52590 0.6680187
52600 0.6697078
52610 0.6797386
52620 0.6741057
52630 0.6698931
52640 0.6627117
52650 0.6646543
52660 0.6742494
52670 0.6669843
52680 0.6815744
52690 0.6769636
52700 0.6694963
52710 0.6591037
52720 0.6664711
52730 0.6755938
52740 0.6853683
52750 0.6805905
52760 0.6995384
52770 0.6904265
52780 0.6710417
52790 0.6742561
52800 0.6614574
52810 0.6691127
52820 0.6637667
52830 0.6715319
52840 0.6658834
52850 0.6565772
52860 0.6618519
52870 0.6802242
52880 0.6914698
52890 0.6960082
52900 0.6970719
52910 0.6868348
52920 0.70505
52930 0.6890921
52940 0.6814881
52950 0.6889831
52960 0.6917205
52970 0.6955323
52980 0.712817
52990 0.7239441
53000 0.7076952
53010 0.7050791
53020 0.6883646
53030 0.6948693
53040 0.6817743
53050 0.6930149
53060 0.6854159
53070 0.6888254
53080 0.6804032
53090 0.6730648
53100 0.6831853
53110 0.6971267
53120 0.6962009
53130 0.7018802
53140 0.6961443
53150 0.6832049
53160 0.6732284
53170 0.6738904
53180 0.6732108
53190 0.6825334
53200 0.6962172
53210 0.7042564
53220 0.7134417
53230 0.709956
53240 0.6937631
53250 0.7031889
53260 0.7058347
53270 0.7134116
53280 0.7110829
53290 0.6956394
53300 0.6892063
53310 0.6831301
53320 0.6864253
53330 0.6955796
53340 0.6861784
53350 0.6850677
53360 0.6872637
53370 0.6761746
53380 0.6816724
53390 0.6681901
53400 0.6637952
53410 0.6623644
53420 0.6737126
53430 0.6635696
53440 0.6512903
53450 0.670248
53460 0.6835267
53470 0.6715689
53480 0.6664262
53490 0.6730744
53500 0.6832514
53510 0.6678389
53520 0.6667801
53530 0.6740513
53540 0.6816346
53550 0.6957047
53560 0.6873192
53570 0.6891348
53580 0.6866006
53590 0.6790845
53600 0.6783863
53610 0.6796075
53620 0.6721951
53630 0.6632069
53640 0.6546202
53650 0.6463716
53660 0.6502756
53670 0.6490158
53680 0.6498685
53690 0.6428474
53700 0.6489646
53710 0.6564488
53720 0.6640138
53730 0.6544134
53740 0.6470511
53750 0.6537797
53760 0.6578561
53770 0.6744264
53780 0.6729689
53790 0.6831053
53800 0.6868917
53810 0.6951171
53820 0.6774949
53830 0.6856361
53840 0.6703731
53850 0.6826225
53860 0.6940749
53870 0.6972879
53880 0.6916369
53890 0.6831507
53900 0.6736225
53910 0.6843446
53920 0.6871252
53930 0.6835842
53940 0.6942058
53950 0.6998239
53960 0.7109613
53970 0.718442
53980 0.7255751
53990 0.7176784
54000 0.7161842
54010 0.7164754
54020 0.7151572
54030 0.7181133
54040 0.7246954
54050 0.7246279
54060 0.7072291
54070 0.7245535
54080 0.7091222
54090 0.7046359
54100 0.7002323
54110 0.6895038
54120 0.7037126
54130 0.7024097
54140 0.6921932
54150 0.7072488
54160 0.7087811
54170 0.707413
54180 0.7156021
54190 0.7367207
54200 0.7361563
54210 0.7377028
54220 0.7485657
54230 0.7327938
54240 0.728689
54250 0.727597
54260 0.7207546
54270 0.7158412
54280 0.7250907
54290 0.7243532
54300 0.7251651
54310 0.7148087
54320 0.6945289
54330 0.7007332
54340 0.7005242
54350 0.7123377
54360 0.7042367
54370 0.7080721
54380 0.7142715
54390 0.7086843
54400 0.7108625
54410 0.7129394
54420 0.7177813
54430 0.7246581
54440 0.7203694
54450 0.738737
54460 0.7320367
54470 0.7231743
54480 0.7195618
54490 0.7179116
54500 0.7158623
54510 0.7121337
54520 0.7044566
54530 0.70841
54540 0.7176623
54550 0.7181479
54560 0.7304828
54570 0.7283257
54580 0.7330568
54590 0.7179322
54600 0.7295891
54610 0.7318059
54620 0.7228478
54630 0.7271209
54640 0.7273588
54650 0.7316419
54660 0.7294525
54670 0.7302932
54680 0.7379094
54690 0.7365056
54700 0.7318842
54710 0.7261727
54720 0.7432191
54730 0.7390903
54740 0.7530692
54750 0.7467799
54760 0.7480947
54770 0.7433465
54780 0.740883
54790 0.7386681
54800 0.731801
54810 0.7294394
54820 0.7453173
54830 0.7517138
54840 0.7578321
54850 0.7539332
54860 0.7560958
54870 0.7466148
54880 0.7423229
54890 0.7623032
54900 0.7263004
54910 0.7398786
54920 0.7384393
54930 0.7389459
54940 0.7446402
54950 0.7457154
54960 0.7477854
54970 0.7660558
54980 0.7638869
54990 0.7388322
55000 0.7325759
55010 0.7407538
55020 0.7310243
55030 0.7287201
55040 0.7273174
55050 0.7397959
55060 0.7319598
55070 0.7293113
55080 0.7253457
55090 0.7452635
55100 0.7413182
55110 0.7616491
55120 0.7535105
55130 0.7490543
55140 0.7484038
55150 0.7424489
55160 0.7482396
55170 0.7498192
55180 0.7654691
55190 0.7591922
55200 0.7564954
55210 0.7668619
55220 0.7706563
55230 0.7666392
55240 0.7700477
55250 0.7626441
55260 0.7765591
55270 0.7695425
55280 0.7617813
55290 0.7455863
55300 0.7435287
55310 0.7582503
55320 0.7618445
55330 0.7573171
55340 0.7563247
55350 0.7730166
55360 0.7787879
55370 0.7836335
55380 0.7811444
55390 0.7919081
55400 0.801696
55410 0.7813172
55420 0.7801533
55430 0.7780931
55440 0.7763371
55450 0.7677622
55460 0.7577015
55470 0.7614006
55480 0.7743299
55490 0.7817365
55500 0.7846854
55510 0.788622
55520 0.7717363
55530 0.7759251
55540 0.7812704
55550 0.7934229
55560 0.7812892
55570 0.7860339
55580 0.7832367
55590 0.7796448
55600 0.7668986
55610 0.7565567
55620 0.7649667
55630 0.7653717
55640 0.7620866
55650 0.7664731
55660 0.7795483
55670 0.7697023
55680 0.7670518
55690 0.7525417
55700 0.7644209
55710 0.7562507
55720 0.7515664
55730 0.7519945
55740 0.772855
55750 0.7664444
55760 0.7385799
55770 0.7340799
55780 0.7340545
55790 0.7325583
55800 0.7307348
55810 0.7367746
55820 0.7484754
55830 0.7452387
55840 0.7642118
55850 0.7777543
55860 0.7757172
55870 0.7744492
55880 0.8001048
55890 0.7978858
55900 0.7969944
55910 0.8028306
55920 0.7884182
55930 0.8126242
55940 0.8036336
55950 0.8126835
55960 0.7965879
55970 0.7901277
55980 0.7937518
55990 0.7821477
56000 0.78257
56010 0.7875077
56020 0.7919596
56030 0.8060189
56040 0.7832686
56050 0.7958699
56060 0.7931856
56070 0.7976715
56080 0.7904691
56090 0.7968076
56100 0.7987747
56110 0.783669
56120 0.7842603
56130 0.7934056
56140 0.7885615
56150 0.7922335
56160 0.7910899
56170 0.7867513
56180 0.8008566
56190 0.7996846
56200 0.7801607
56210 0.7905939
56220 0.7844535
56230 0.7855801
56240 0.7611457
56250 0.7569959
56260 0.7665414
56270 0.7608149
56280 0.7477131
56290 0.7634218
56300 0.7528039
56310 0.7548976
56320 0.7812248
56330 0.7773223
56340 0.7797963
56350 0.7658325
56360 0.7671761
56370 0.7670373
56380 0.7741147
56390 0.7861707
56400 0.7744449
56410 0.7943145
56420 0.779659
56430 0.7683555
56440 0.7705928
56450 0.7601155
56460 0.7640438
56470 0.7645886
56480 0.7553995
56490 0.7570072
56500 0.769386
56510 0.775582
56520 0.7736945
56530 0.7806456
56540 0.7881181
56550 0.7818319
56560 0.7830958
56570 0.7835338
56580 0.7928433
56590 0.7803422
56600 0.7799102
56610 0.7923974
56620 0.7904956
56630 0.7880474
56640 0.7782735
56650 0.7737607
56660 0.774231
56670 0.7825317
56680 0.7763661
56690 0.762697
56700 0.7571698
56710 0.7429491
56720 0.7539725
56730 0.77641
56740 0.768454
56750 0.7846055
56760 0.7796307
56770 0.7732701
56780 0.7700865
56790 0.7724862
56800 0.7850668
56810 0.7846969
56820 0.7991461
56830 0.8014334
56840 0.7819601
56850 0.7885042
56860 0.7837288
56870 0.7947353
56880 0.7878558
56890 0.7723509
56900 0.7867299
56910 0.786886
56920 0.7998333
56930 0.7882943
56940 0.8030762
56950 0.7930897
56960 0.800833
56970 0.8006029
56980 0.7953605
56990 0.7808309
57000 0.7794593
57010 0.7661969
57020 0.7667261
57030 0.7749884
57040 0.7791042
57050 0.7824768
57060 0.7727463
57070 0.7524047
57080 0.7660359
57090 0.7793796
57100 0.7558534
57110 0.7516925
57120 0.7484409
57130 0.7577368
57140 0.7590071
57150 0.7623806
57160 0.7642903
57170 0.763069
57180 0.7600316
57190 0.7661867
57200 0.782582
57210 0.7802941
57220 0.7651499
57230 0.7663889
57240 0.7650711
57250 0.7639152
57260 0.7555067
57270 0.7504842
57280 0.7499067
57290 0.7598814
57300 0.7682978
57310 0.7634269
57320 0.7728291
57330 0.780219
57340 0.7984086
57350 0.7814993
57360 0.7689173
57370 0.7704954
57380 0.7585784
57390 0.7554995
57400 0.7576966
57410 0.7682071
57420 0.7898272
57430 0.7870522
57440 0.7795684
57450 0.7635557
57460 0.764327
57470 0.7544234
57480 0.7531855
57490 0.7536226
57500 0.7471908
57510 0.7562986
57520 0.7772533
57530 0.7763249
57540 0.7799915
57550 0.7916331
57560 0.7855855
57570 0.7671538
57580 0.7774184
57590 0.7773125
57600 0.7661833
57610 0.7815574
57620 0.7979352
57630 0.7803464
57640 0.7713484
57650 0.7693596
57660 0.7704514
57670 0.7680253
57680 0.7776338
57690 0.7717568
57700 0.7812641
57710 0.7607473
57720 0.7672636
57730 0.76389
57740 0.7758734
57750 0.7838463
57760 0.7874259
57770 0.7793539
57780 0.7895331
57790 0.7877336
57800 0.7869632
57810 0.7786721
57820 0.7751708
57830 0.7680529
57840 0.7764692
57850 0.7803203
57860 0.7696959
57870 0.7932299
57880 0.7677022
57890 0.7634248
57900 0.7592314
57910 0.7713418
57920 0.7614211
57930 0.7641439
57940 0.7720203
57950 0.773515
57960 0.7793561
57970 0.7726666
57980 0.7810675
57990 0.7881154
58000 0.7935357
58010 0.7933443
58020 0.784533
58030 0.7856711
58040 0.7783796
58050 0.7685595
58060 0.7665048
58070 0.7656839
58080 0.7647051
58090 0.7641664
58100 0.7617798
58110 0.7649939
58120 0.755342
58130 0.7451007
58140 0.7465488
58150 0.7340027
58160 0.7422652
58170 0.7322716
58180 0.7537895
58190 0.7570807
58200 0.769413
58210 0.7659633
58220 0.7802022
58230 0.7846245
58240 0.7875145
58250 0.7723483
58260 0.7605796
58270 0.7612903
58280 0.7698897
58290 0.7586939
58300 0.7743846
58310 0.756056
58320 0.7696231
58330 0.763345
58340 0.7707767
58350 0.7514784
58360 0.7543318
58370 0.752641
58380 0.7453125
58390 0.735089
58400 0.7294734
58410 0.7260401
58420 0.7237817
58430 0.7207205
58440 0.7225145
58450 0.7171434
58460 0.7272587
58470 0.7183135
58480 0.7233822
58490 0.7307064
58500 0.7253057
58510 0.7239915
58520 0.7339893
58530 0.7385724
58540 0.7341691
58550 0.7326018
58560 0.7358024
58570 0.74513
58580 0.7339283
58590 0.7374945
58600 0.7280967
58610 0.7248484
58620 0.7230241
58630 0.7392484
58640 0.7218496
58650 0.7154512
58660 0.7097082
58670 0.7020415
58680 0.7075331
58690 0.7304542
58700 0.7400113
58710 0.7398235
58720 0.7329907
58730 0.7096542
58740 0.711195
58750 0.7199994
58760 0.7302163
58770 0.7217273
58780 0.7293135
58790 0.7348577
58800 0.7183217
58810 0.7181498
58820 0.7177725
58830 0.728789
58840 0.7457157
58850 0.7339132
58860 0.7583927
58870 0.7673932
58880 0.7483717
58890 0.7525036
58900 0.7611578
58910 0.7631075
58920 0.7660605
58930 0.7660649
58940 0.7534299
58950 0.7443671
58960 0.7502573
58970 0.7539454
58980 0.7459083
58990 0.7489155
59000 0.7485099
59010 0.7473736
59020 0.7447985
59030 0.7391514
59040 0.7601666
59050 0.7482296
59060 0.7263741
59070 0.7428443
59080 0.7331293
59090 0.7362015
59100 0.7367923
59110 0.7546368
59120 0.7582654
59130 0.7608438
59140 0.7492447
59150 0.744585
59160 0.7396193
59170 0.7330821
59180 0.738018
59190 0.7381213
59200 0.7414655
59210 0.7341971
59220 0.750272
59230 0.7556423
59240 0.764682
59250 0.7637199
59260 0.7702975
59270 0.7812819
59280 0.7684543
59290 0.7734293
59300 0.7718415
59310 0.776877
59320 0.7657531
59330 0.7490509
59340 0.7501067
59350 0.747489
59360 0.7450288
59370 0.7543935
59380 0.7623958
59390 0.7624708
59400 0.7533261
59410 0.7490736
59420 0.7490018
59430 0.756537
59440 0.7465854
59450 0.7526059
59460 0.7609891
59470 0.7694016
59480 0.7836022
59490 0.7719737
59500 0.7631648
59510 0.7589545
59520 0.7543004
59530 0.7407439
59540 0.7369782
59550 0.7286034
59560 0.7363304
59570 0.746934
59580 0.7419034
59590 0.7327427
59600 0.7327124
59610 0.7467883
59620 0.7651618
59630 0.7519728
59640 0.7268897
59650 0.7169992
59660 0.7078645
59670 0.6930366
59680 0.7082043
59690 0.7138281
59700 0.739087
59710 0.742628
59720 0.7372539
59730 0.742266
59740 0.7455533
59750 0.74099
59760 0.7265556
59770 0.7246783
59780 0.7357907
59790 0.7290422
59800 0.7208622
59810 0.7206101
59820 0.7216226
59830 0.7112001
59840 0.7069986
59850 0.7201625
59860 0.7040797
59870 0.7027903
59880 0.7122872
59890 0.7196587
59900 0.7313734
59910 0.7136099
59920 0.7271408
59930 0.7204846
59940 0.7304044
59950 0.7204062
59960 0.7092083
59970 0.7056485
59980 0.7199504
59990 0.7081619
60000 0.7080372
60010 0.720457
60020 0.7285129
60030 0.7360764
60040 0.728832
60050 0.7345825
60060 0.7383838
60070 0.7337111
60080 0.7268452
60090 0.7373973
60100 0.7384201
60110 0.7401955
60120 0.7464687
60130 0.7424344
60140 0.7447577
60150 0.7460197
60160 0.7441719
60170 0.7563664
60180 0.7633069
60190 0.7488766
60200 0.7321846
60210 0.7381642
60220 0.7335234
60230 0.7186936
60240 0.7203718
60250 0.7170934
60260 0.7121544
60270 0.7239469
60280 0.7357271
60290 0.7477266
60300 0.7301347
60310 0.7380146
60320 0.7439047
60330 0.757059
60340 0.7516671
60350 0.755173
60360 0.7541494
60370 0.7410249
60380 0.7380077
60390 0.7511377
60400 0.7656323
60410 0.7602839
60420 0.748318
60430 0.7465575
60440 0.7415276
60450 0.7358683
60460 0.7470846
60470 0.75802
60480 0.7694497
60490 0.7741072
60500 0.7642478
60510 0.766533
60520 0.7613544
60530 0.7411495
60540 0.7434252
60550 0.7592767
60560 0.7619633
60570 0.7641707
60580 0.7586994
60590 0.7792735
60600 0.7713329
60610 0.7574604
60620 0.7727244
60630 0.7712035
60640 0.7482569
60650 0.7488014
60660 0.7638753
60670 0.7534518
60680 0.7596394
60690 0.7460501
60700 0.742389
60710 0.7267258
60720 0.7374544
60730 0.7494704
60740 0.7546874
60750 0.742572
60760 0.7444366
60770 0.7389715
60780 0.7341579
60790 0.7328866
60800 0.7323121
60810 0.7293267
60820 0.7292864
60830 0.7517392
60840 0.7498475
60850 0.7482803
60860 0.7404279
60870 0.736044
60880 0.7280683
60890 0.717418
60900 0.7203596
60910 0.7209719
60920 0.7074792
60930 0.7166383
60940 0.6975514
60950 0.7055652
60960 0.7035428
60970 0.7056509
60980 0.7128431
60990 0.7048304
61000 0.6859038
61010 0.6784797
61020 0.6776367
61030 0.676755
61040 0.6894386
61050 0.68353
61060 0.6835435
61070 0.6997937
61080 0.6977428
61090 0.6975479
61100 0.6959158
61110 0.6962498
61120 0.6817085
61130 0.6859427
61140 0.6799225
61150 0.6784008
61160 0.6819275
61170 0.6824181
61180 0.6938328
61190 0.6872639
61200 0.6827219
61210 0.6872607
61220 0.6792601
61230 0.6845123
61240 0.7020634
61250 0.7115879
61260 0.709228
61270 0.709198
61280 0.694894
61290 0.6728236
61300 0.6854073
61310 0.6869286
61320 0.6950011
61330 0.6854947
61340 0.6877297
61350 0.6929568
61360 0.6784196
61370 0.6926566
61380 0.6961567
61390 0.7013838
61400 0.7134819
61410 0.7121464
61420 0.7145108
61430 0.711002
61440 0.7073154
61450 0.6983586
61460 0.6965932
61470 0.6968958
61480 0.6999271
61490 0.6902144
61500 0.6978614
61510 0.6857327
61520 0.7025986
61530 0.7099214
61540 0.7058123
61550 0.7201088
61560 0.7190284
61570 0.721705
61580 0.7193448
61590 0.7179953
61600 0.6972544
61610 0.6917794
61620 0.6946651
61630 0.6957538
61640 0.6967782
61650 0.7009047
61660 0.6979436
61670 0.7018579
61680 0.7027534
61690 0.7065237
61700 0.6960005
61710 0.6936682
61720 0.6925303
61730 0.7031943
61740 0.6923268
61750 0.6930644
61760 0.6990132
61770 0.7048289
61780 0.7150308
61790 0.7154847
61800 0.7293918
61810 0.7303696
61820 0.7399543
61830 0.7260417
61840 0.7267495
61850 0.7098557
61860 0.7110956
61870 0.7252501
61880 0.7248237
61890 0.7275929
61900 0.7293506
61910 0.7277504
61920 0.7351622
61930 0.7320164
61940 0.7311039
61950 0.7423507
61960 0.7617239
61970 0.755033
61980 0.7454854
61990 0.7505111
62000 0.7442108
62010 0.7434248
62020 0.7519183
62030 0.7280945
62040 0.7123345
62050 0.7200831
62060 0.7047544
62070 0.6974376
62080 0.7051131
62090 0.718078
62100 0.7168723
62110 0.702783
62120 0.7021323
62130 0.710954
62140 0.7134045
62150 0.7073712
62160 0.7000065
62170 0.7089625
62180 0.7136222
62190 0.7113466
62200 0.7193156
62210 0.7083235
62220 0.7110795
62230 0.6967593
62240 0.709504
62250 0.7095186
62260 0.7050697
62270 0.7032654
62280 0.7094535
62290 0.7070779
62300 0.7076718
62310 0.7037067
62320 0.706107
62330 0.6872252
62340 0.7031391
62350 0.7071295
62360 0.7006629
62370 0.7089468
62380 0.6985205
62390 0.7056118
62400 0.7094134
62410 0.7140426
62420 0.7048807
62430 0.6971953
62440 0.700336
62450 0.6959902
62460 0.7108775
62470 0.7099677
62480 0.7228764
62490 0.7036258
62500 0.695233
62510 0.6910369
62520 0.6921291
62530 0.6963813
62540 0.7017782
62550 0.7129256
62560 0.700412
62570 0.7055982
62580 0.7147759
62590 0.7115966
62600 0.7247356
62610 0.712869
62620 0.7154042
62630 0.7164893
62640 0.7140556
62650 0.7063387
62660 0.7090421
62670 0.7156813
62680 0.7165591
62690 0.7222098
62700 0.7168389
62710 0.7051393
62720 0.7026985
62730 0.7025609
62740 0.7132688
62750 0.7115184
62760 0.6995044
62770 0.7025505
62780 0.7004396
62790 0.7129592
62800 0.7222285
62810 0.7090779
62820 0.6953343
62830 0.6872051
62840 0.6973137
62850 0.7100654
62860 0.6935263
62870 0.7039171
62880 0.7179102
62890 0.7233688
62900 0.7106105
62910 0.7072037
62920 0.700569
62930 0.7083078
62940 0.7064624
62950 0.7131792
62960 0.7237554
62970 0.7176045
62980 0.7071082
62990 0.6927184
63000 0.7056869
63010 0.7053058
63020 0.7064194
63030 0.6992928
63040 0.7108586
63050 0.7089217
63060 0.7289386
63070 0.7133946
63080 0.7144085
63090 0.7257092
63100 0.7338339
63110 0.7199513
63120 0.7239815
63130 0.7290486
63140 0.7249247
63150 0.7065035
63160 0.6915535
63170 0.6922194
63180 0.6870453
63190 0.6728799
63200 0.6892267
63210 0.6922473
63220 0.681937
63230 0.6817066
63240 0.684101
63250 0.6884742
63260 0.6971169
63270 0.6877992
63280 0.6752256
63290 0.6946616
63300 0.6886185
63310 0.6727447
63320 0.6827208
63330 0.6790086
63340 0.6760012
63350 0.6706758
63360 0.6874651
63370 0.6972455
63380 0.6967975
63390 0.7020465
63400 0.700368
63410 0.7072112
63420 0.6901792
63430 0.688684
63440 0.6949183
63450 0.7080692
63460 0.6946325
63470 0.7137802
63480 0.6992023
63490 0.7022865
63500 0.7061135
63510 0.7134893
63520 0.7209998
63530 0.7201938
63540 0.7052814
63550 0.6899101
63560 0.6988794
63570 0.7032627
63580 0.7020253
63590 0.7116643
63600 0.7050425
63610 0.7124677
63620 0.7067913
63630 0.7079711
63640 0.7191029
63650 0.7258524
63660 0.7314312
63670 0.733558
63680 0.7321292
63690 0.7221232
63700 0.7339736
63710 0.7269052
63720 0.7358824
63730 0.7355875
63740 0.7315975
63750 0.7397124
63760 0.7294815
63770 0.7185932
63780 0.7300965
63790 0.7445797
63800 0.747649
63810 0.7548797
63820 0.7454888
63830 0.7329277
63840 0.7442353
63850 0.7297558
63860 0.729337
63870 0.7272737
63880 0.7322929
63890 0.7128082
63900 0.7128984
63910 0.7202287
63920 0.732316
63930 0.7295284
63940 0.7320939
63950 0.711794
63960 0.7074865
63970 0.707882
63980 0.6906664
63990 0.6879014
64000 0.6968228
64010 0.6929567
64020 0.7015314
64030 0.7082797
64040 0.680291
64050 0.6863328
64060 0.6825512
64070 0.7069641
64080 0.70667
64090 0.7107244
64100 0.721889
64110 0.7142584
64120 0.709011
64130 0.7009602
64140 0.7089107
64150 0.7054763
64160 0.7091065
64170 0.7020795
64180 0.6944943
64190 0.6907389
64200 0.7030628
64210 0.6999446
64220 0.6926357
64230 0.7275595
64240 0.7251642
64250 0.7363092
64260 0.7206818
64270 0.7093856
64280 0.7245876
64290 0.7255406
64300 0.7049105
64310 0.6916808
64320 0.6999048
64330 0.7032702
64340 0.711031
64350 0.7076939
64360 0.708479
64370 0.6999986
64380 0.7049762
64390 0.7034005
64400 0.6971687
64410 0.6742794
64420 0.6836473
64430 0.6803791
64440 0.6842339
64450 0.677938
64460 0.6741537
64470 0.669515
64480 0.6878971
64490 0.6890973
64500 0.6722466
64510 0.6758683
64520 0.6819553
64530 0.685023
64540 0.6740962
64550 0.6883994
64560 0.6889975
64570 0.6809129
64580 0.6951933
64590 0.688047
64600 0.6718704
64610 0.6796687
64620 0.6926311
64630 0.6911595
64640 0.701135
64650 0.6980059
64660 0.6942921
64670 0.7056767
64680 0.6965553
64690 0.697738
64700 0.6977119
64710 0.7100441
64720 0.7248049
64730 0.7101861
64740 0.6857402
64750 0.6930072
64760 0.6907261
64770 0.6878749
64780 0.6907446
64790 0.691552
64800 0.7106929
64810 0.7071403
64820 0.7089142
64830 0.7051712
64840 0.6973307
64850 0.7039367
64860 0.6817451
64870 0.6782743
64880 0.6927328
64890 0.6949005
64900 0.7072691
64910 0.697987
64920 0.6882896
64930 0.7064118
64940 0.7037122
64950 0.703326
64960 0.6989994
64970 0.6873992
64980 0.682967
64990 0.6821685
65000 0.6704504
65010 0.6789103
65020 0.6683517
65030 0.6639138
65040 0.668472
65050 0.6620796
65060 0.6607795
65070 0.6583647
65080 0.6603289
65090 0.6655909
65100 0.6689209
65110 0.6739758
65120 0.6618344
65130 0.6812077
65140 0.6762971
65150 0.6766412
65160 0.6718321
65170 0.6732969
65180 0.6706749
65190 0.6745809
65200 0.6744473
65210 0.6787496
65220 0.6630285
65230 0.6752252
65240 0.6818187
65250 0.6966249
65260 0.6861987
65270 0.6970521
65280 0.6945995
65290 0.6920173
65300 0.6837825
65310 0.7033104
65320 0.6868987
65330 0.6837179
65340 0.6868117
65350 0.6903095
65360 0.6863731
65370 0.6881859
65380 0.6962817
65390 0.693701
65400 0.6891291
65410 0.6981587
65420 0.7003214
65430 0.690845
65440 0.6855893
65450 0.6958634
65460 0.6926965
65470 0.6996951
65480 0.6928551
65490 0.6957805
65500 0.6964614
65510 0.6908506
65520 0.6884587
65530 0.6963704
65540 0.6773994
65550 0.6816781
65560 0.7002248
65570 0.6983759
65580 0.678401
65590 0.6804426
65600 0.6762818
65610 0.6727031
65620 0.6697881
65630 0.6687753
65640 0.6605805
65650 0.6538614
65660 0.6563618
65670 0.6606839
65680 0.6646836
65690 0.6607845
65700 0.6584124
65710 0.667583
65720 0.6564302
65730 0.6532986
65740 0.6615646
65750 0.6656068
65760 0.670703
65770 0.6745341
65780 0.6725187
65790 0.6616192
65800 0.6727844
65810 0.6685247
65820 0.6651412
65830 0.673986
65840 0.6815101
65850 0.6750293
65860 0.6688421
65870 0.6671855
65880 0.6619518
65890 0.6664768
65900 0.6609699
65910 0.6760194
65920 0.6746364
65930 0.6783892
65940 0.6766899
65950 0.6618546
65960 0.6616479
65970 0.6517985
65980 0.6539897
65990 0.6612513
66000 0.6699047
66010 0.6669133
66020 0.6746683
66030 0.6787478
66040 0.671253
66050 0.6750187
66060 0.6653081
66070 0.6765386
66080 0.6827085
66090 0.6815652
66100 0.6904322
66110 0.687105
66120 0.6804838
66130 0.678215
66140 0.6676886
66150 0.6595503
66160 0.655803
66170 0.6770546
66180 0.670087
66190 0.6662203
66200 0.6703702
66210 0.6718119
66220 0.6618009
66230 0.6729826
66240 0.6587193
66250 0.6661381
66260 0.6834169
66270 0.6882588
66280 0.6787811
66290 0.6744215
66300 0.6693558
66310 0.6644207
66320 0.6684287
66330 0.6770243
66340 0.6807759
66350 0.6748724
66360 0.6803291
66370 0.6822927
66380 0.683683
66390 0.6745543
66400 0.6764619
66410 0.6786898
66420 0.6835832
66430 0.6754158
66440 0.6780015
66450 0.674587
66460 0.6744626
66470 0.6805863
66480 0.6776467
66490 0.6783161
66500 0.6737575
66510 0.6723011
66520 0.6700038
66530 0.6830028
66540 0.6756009
66550 0.6742699
66560 0.6666743
66570 0.6600261
66580 0.676702
66590 0.6714544
66600 0.6688313
66610 0.660363
66620 0.6648661
66630 0.6558871
66640 0.6618041
66650 0.6700155
66660 0.6811115
66670 0.6875572
66680 0.6870056
66690 0.7062515
66700 0.7117732
66710 0.7087473
66720 0.7031407
66730 0.6898339
66740 0.6968536
66750 0.6956785
66760 0.6897834
66770 0.6942386
66780 0.6886942
66790 0.6894444
66800 0.682551
66810 0.6828805
66820 0.6722661
66830 0.6663613
66840 0.6680726
66850 0.6651013
66860 0.6694435
66870 0.6694746
66880 0.6948153
66890 0.686524
66900 0.6821736
66910 0.6863053
66920 0.6843156
66930 0.6782941
66940 0.6836212
66950 0.6879277
66960 0.6977235
66970 0.7045912
66980 0.6957677
66990 0.6887414
67000 0.6749211
67010 0.6795462
67020 0.6834686
67030 0.6793805
67040 0.6777339
67050 0.6771983
67060 0.6763412
67070 0.6844131
67080 0.6807825
67090 0.6815548
67100 0.6805627
67110 0.6865701
67120 0.680849
67130 0.6716722
67140 0.6752946
67150 0.6832063
67160 0.6739609
67170 0.6700366
67180 0.6742063
67190 0.678378
67200 0.6716405
67210 0.675119
67220 0.6824826
67230 0.681951
67240 0.6704317
67250 0.6865101
67260 0.6759197
67270 0.6819504
67280 0.6751763
67290 0.6816813
67300 0.6814058
67310 0.6810723
67320 0.687588
67330 0.6848814
67340 0.6890808
67350 0.6804002
67360 0.6922051
67370 0.6858581
67380 0.6834018
67390 0.685955
67400 0.6971071
67410 0.6853376
67420 0.6858241
67430 0.6962547
67440 0.6998256
67450 0.6818239
67460 0.6921394
67470 0.6932636
67480 0.6896005
67490 0.7057377
67500 0.7155635
67510 0.7127194
67520 0.7155586
67530 0.6980493
67540 0.6954142
67550 0.6889556
67560 0.6936365
67570 0.6813943
67580 0.6910493
67590 0.6921961
67600 0.6910197
67610 0.68006
67620 0.6900176
67630 0.6930739
67640 0.6973771
67650 0.6778809
67660 0.6828735
67670 0.6974837
67680 0.6925736
67690 0.6901757
67700 0.687434
67710 0.6780594
67720 0.6993912
67730 0.6953081
67740 0.7022232
67750 0.7107267
67760 0.6959573
67770 0.6878988
67780 0.7133368
67790 0.7059363
67800 0.7127453
67810 0.6861738
67820 0.6897599
67830 0.6848968
67840 0.6812171
67850 0.6914825
67860 0.6886199
67870 0.6748632
67880 0.6723204
67890 0.6647445
67900 0.6634537
67910 0.6695219
67920 0.6614549
67930 0.6771392
67940 0.6592817
67950 0.6712481
67960 0.6783158
67970 0.6845337
67980 0.6754344
67990 0.6625051
68000 0.6683239
68010 0.6818309
68020 0.6813529
68030 0.7064382
68040 0.6850522
68050 0.6703089
68060 0.6614859
68070 0.6646146
68080 0.65417
68090 0.6494418
68100 0.6667333
68110 0.681076
68120 0.6650637
68130 0.683083
68140 0.6829101
68150 0.6785731
68160 0.6821532
68170 0.6867379
68180 0.6874597
68190 0.6835107
68200 0.6947442
68210 0.6861137
68220 0.6933671
68230 0.7047391
68240 0.6922547
68250 0.6739331
68260 0.6717963
68270 0.6712262
68280 0.6702937
68290 0.685482
68300 0.6664389
68310 0.6649726
68320 0.6644708
68330 0.6685985
68340 0.6793889
68350 0.6784143
68360 0.668128
68370 0.6720017
68380 0.6765184
68390 0.670348
68400 0.6869299
68410 0.6861913
68420 0.6957511
68430 0.7033675
68440 0.6975126
68450 0.6828166
68460 0.6953182
68470 0.6875669
68480 0.68423
68490 0.6942381
68500 0.6785557
68510 0.6796927
68520 0.6993418
68530 0.7019422
68540 0.7025867
68550 0.706606
68560 0.7074875
68570 0.699722
68580 0.6970707
68590 0.6876523
68600 0.6858944
68610 0.6943776
68620 0.6909839
68630 0.7131885
68640 0.7138784
68650 0.7070117
68660 0.7038989
68670 0.6862042
68680 0.6821039
68690 0.6878325
68700 0.691034
68710 0.6917772
68720 0.683726
68730 0.6772973
68740 0.6897731
68750 0.6936948
68760 0.7061756
68770 0.7071682
68780 0.6967857
68790 0.696346
68800 0.6971503
68810 0.6961848
68820 0.6949483
68830 0.7062893
68840 0.6970716
68850 0.6937444
68860 0.6916361
68870 0.6944598
68880 0.7012402
68890 0.691344
68900 0.6846657
68910 0.6815992
68920 0.6915395
68930 0.7063921
68940 0.6963573
68950 0.6898819
68960 0.6849244
68970 0.6929467
68980 0.6916913
68990 0.7065316
69000 0.7022919
69010 0.7139822
69020 0.7194208
69030 0.6979979
69040 0.7087309
69050 0.7070485
69060 0.6977377
69070 0.6903427
69080 0.6834451
69090 0.6866546
69100 0.6734722
69110 0.6797616
69120 0.6962442
69130 0.6946892
69140 0.711387
69150 0.7020428
69160 0.7086928
69170 0.6976327
69180 0.6899994
69190 0.6762217
69200 0.6867777
69210 0.6960266
69220 0.6948423
69230 0.6906993
69240 0.6875257
69250 0.689813
69260 0.6828336
69270 0.6737776
69280 0.6835461
69290 0.6893456
69300 0.6942349
69310 0.6981937
69320 0.6936443
69330 0.6850309
69340 0.6830007
69350 0.6912465
69360 0.6939952
69370 0.6935474
69380 0.6950807
69390 0.6935524
69400 0.6945627
69410 0.6887576
69420 0.6847307
69430 0.6823856
69440 0.6854086
69450 0.6833463
69460 0.6752666
69470 0.6839377
69480 0.6632507
69490 0.6659039
69500 0.6620533
69510 0.6703966
69520 0.6807045
69530 0.6789944
69540 0.6709989
69550 0.6846972
69560 0.6768423
69570 0.6725211
69580 0.6798364
69590 0.6829304
69600 0.6884716
69610 0.688242
69620 0.6932999
69630 0.6874328
69640 0.688519
69650 0.6981328
69660 0.6896529
69670 0.6868491
69680 0.6858413
69690 0.6831112
69700 0.6841542
69710 0.6758066
69720 0.6742469
69730 0.6887397
69740 0.693864
69750 0.6934343
69760 0.681697
69770 0.682811
69780 0.6818817
69790 0.6895837
69800 0.6872503
69810 0.7056677
69820 0.6950576
69830 0.6734588
69840 0.664191
69850 0.6727956
69860 0.6714631
69870 0.6886026
69880 0.6975688
69890 0.689739
69900 0.6778814
69910 0.6745695
69920 0.6725406
69930 0.6799429
69940 0.7018363
69950 0.6992373
69960 0.6902459
69970 0.6839347
69980 0.684414
69990 0.6847457
70000 0.6913868
70010 0.6957932
70020 0.697301
70030 0.6992664
70040 0.6882948
70050 0.6821153
70060 0.6979191
70070 0.6963416
70080 0.683131
70090 0.6831054
70100 0.6869565
70110 0.6823695
70120 0.6688344
70130 0.6927719
70140 0.698206
70150 0.6929277
70160 0.6848928
70170 0.6854402
70180 0.6649905
70190 0.6716805
70200 0.6783445
70210 0.6750741
70220 0.6759133
70230 0.6563973
70240 0.6545589
70250 0.6625883
70260 0.6863216
70270 0.6746063
70280 0.6776552
70290 0.6857999
70300 0.6825019
70310 0.677935
70320 0.6756398
70330 0.6593289
70340 0.6669025
70350 0.6623083
70360 0.6566387
70370 0.6737546
70380 0.6748534
70390 0.6833548
70400 0.6684487
70410 0.6597732
70420 0.6539409
70430 0.6653964
70440 0.6561765
70450 0.6623951
70460 0.6629963
70470 0.6676922
70480 0.6843513
70490 0.6857838
70500 0.6782382
70510 0.6624187
70520 0.6632186
70530 0.6706125
70540 0.6689901
70550 0.6619571
70560 0.6608223
70570 0.6726469
70580 0.6754058
70590 0.6743885
70600 0.6903859
70610 0.6875679
70620 0.686602
70630 0.6838315
70640 0.6862887
70650 0.6871868
70660 0.6902322
70670 0.677922
70680 0.6802343
70690 0.6870974
70700 0.6898314
70710 0.6901724
70720 0.7073491
70730 0.6961374
70740 0.6855794
70750 0.682887
70760 0.6857334
70770 0.6882914
70780 0.6638672
70790 0.6664364
70800 0.6652008
70810 0.676915
70820 0.6849989
70830 0.7056523
70840 0.6954124
70850 0.6744673
70860 0.6913384
70870 0.6880836
70880 0.674848
70890 0.6688236
70900 0.664528
70910 0.6719729
70920 0.6722235
70930 0.6695149
70940 0.6685085
70950 0.6692364
70960 0.6626681
70970 0.6655052
70980 0.6632791
70990 0.6692702
71000 0.6721669
71010 0.6665019
71020 0.662511
71030 0.6625153
71040 0.6787089
71050 0.6750455
71060 0.6632799
71070 0.6496595
71080 0.6542807
71090 0.6715416
71100 0.6697028
71110 0.6673309
71120 0.651067
71130 0.6626174
71140 0.6583664
71150 0.6474845
71160 0.6646937
71170 0.6656399
71180 0.6617166
71190 0.6683881
71200 0.6662827
71210 0.6769564
71220 0.6733425
71230 0.6703671
71240 0.6600659
71250 0.6591031
71260 0.6712479
71270 0.6840657
71280 0.6961598
71290 0.6918758
71300 0.6901547
71310 0.6829849
71320 0.6802534
71330 0.6834702
71340 0.6879848
71350 0.6701086
71360 0.6797011
71370 0.6750429
71380 0.6910208
71390 0.6950358
71400 0.6728553
71410 0.6804433
71420 0.6952332
71430 0.6830965
71440 0.6780664
71450 0.6867853
71460 0.6823195
71470 0.6731254
71480 0.6803968
71490 0.688811
71500 0.6919736
71510 0.6796153
71520 0.6785585
71530 0.701269
71540 0.691167
71550 0.6788407
71560 0.6893334
71570 0.6891041
71580 0.6885962
71590 0.6830227
71600 0.6836743
71610 0.6802975
71620 0.6786717
71630 0.6691659
71640 0.671712
71650 0.683001
71660 0.6988506
71670 0.6846243
71680 0.662425
71690 0.6585611
71700 0.6688213
71710 0.6696647
71720 0.6871463
71730 0.6633094
71740 0.6719992
71750 0.6684442
71760 0.6564945
71770 0.6650602
71780 0.6659797
71790 0.6643651
71800 0.667612
71810 0.6695414
71820 0.6678125
71830 0.6601241
71840 0.6669417
71850 0.6794143
71860 0.6847829
71870 0.6891571
71880 0.6822882
71890 0.6811199
71900 0.6716025
71910 0.6680096
71920 0.6757173
71930 0.6803042
71940 0.6711063
71950 0.6596667
71960 0.6571712
71970 0.6622232
71980 0.6689117
71990 0.6654056
72000 0.6586002
72010 0.6665102
72020 0.6665471
72030 0.6649364
72040 0.675979
72050 0.6778116
72060 0.6788921
72070 0.6764064
72080 0.6902763
72090 0.681172
72100 0.6766577
72110 0.6609192
72120 0.673344
72130 0.6605995
72140 0.6831137
72150 0.6921226
72160 0.6846346
72170 0.6812862
72180 0.6890226
72190 0.6649862
72200 0.6558751
72210 0.6670277
72220 0.6727953
72230 0.6790472
72240 0.6742532
72250 0.6742563
72260 0.6791818
72270 0.676115
72280 0.6724178
72290 0.6792256
72300 0.6836177
72310 0.6733897
72320 0.6819983
72330 0.6838356
72340 0.6732419
72350 0.6769155
72360 0.6673948
72370 0.6832846
72380 0.6731925
72390 0.6759386
72400 0.667294
72410 0.6690118
72420 0.6674983
72430 0.6782273
72440 0.6693477
72450 0.6671992
72460 0.6766936
72470 0.6696326
72480 0.675966
72490 0.6740503
72500 0.6561133
72510 0.6650202
72520 0.663792
72530 0.6652284
72540 0.6756967
72550 0.6755868
72560 0.6723916
72570 0.6826308
72580 0.6744453
72590 0.6627444
72600 0.6626337
72610 0.6541697
72620 0.6621205
72630 0.661948
72640 0.6662374
72650 0.6707251
72660 0.6513091
72670 0.668575
72680 0.673498
72690 0.6742767
72700 0.6687815
72710 0.6679024
72720 0.6643553
72730 0.6646841
72740 0.6726405
72750 0.6785431
72760 0.6749462
72770 0.6639194
72780 0.6661957
72790 0.6657984
72800 0.6754174
72810 0.6686672
72820 0.6725447
72830 0.6781673
72840 0.677702
72850 0.6826411
72860 0.6753969
72870 0.682386
72880 0.6673056
72890 0.6619883
72900 0.6736581
72910 0.6801891
72920 0.6656849
72930 0.6656487
72940 0.6708049
72950 0.6600893
72960 0.6531894
72970 0.6604195
72980 0.6656652
72990 0.6697664
73000 0.6807433
73010 0.6826066
73020 0.6870984
73030 0.6846824
73040 0.6976584
73050 0.6914597
73060 0.7096982
73070 0.7049204
73080 0.7032387
73090 0.688403
73100 0.6737525
73110 0.6847712
73120 0.6841669
73130 0.6767018
73140 0.6708128
73150 0.6774522
73160 0.6767152
73170 0.6574312
73180 0.6559725
73190 0.6556988
73200 0.6705811
73210 0.6772979
73220 0.6655293
73230 0.6703091
73240 0.6666819
73250 0.6658853
73260 0.6688275
73270 0.6803235
73280 0.6653996
73290 0.670262
73300 0.6735855
73310 0.6694981
73320 0.6671661
73330 0.6633521
73340 0.6807746
73350 0.6643053
73360 0.6599703
73370 0.6613132
73380 0.6752267
73390 0.6606697
73400 0.6459351
73410 0.6598478
73420 0.6745399
73430 0.6709656
73440 0.6923797
73450 0.6786498
73460 0.6747627
73470 0.6780432
73480 0.6631308
73490 0.6639379
73500 0.6672088
73510 0.6801102
73520 0.6806368
73530 0.6784711
73540 0.6746857
73550 0.6906458
73560 0.6762277
73570 0.6694355
73580 0.6731036
73590 0.6771711
73600 0.6854692
73610 0.6817297
73620 0.6920608
73630 0.6901652
73640 0.686368
73650 0.6944991
73660 0.6929122
73670 0.7049662
73680 0.6848627
73690 0.6805174
73700 0.6719005
73710 0.6710798
73720 0.6838651
73730 0.689117
73740 0.7012945
73750 0.6900775
73760 0.6812736
73770 0.6789691
73780 0.6805999
73790 0.6717066
73800 0.6774223
73810 0.6923187
73820 0.701427
73830 0.7011353
73840 0.6964
73850 0.6962374
73860 0.6822638
73870 0.6912652
73880 0.6935258
73890 0.7002387
73900 0.7039858
73910 0.7001558
73920 0.7092312
73930 0.7064607
73940 0.7077754
73950 0.71176
73960 0.7156345
73970 0.706142
73980 0.701514
73990 0.7036874
74000 0.6896401
74010 0.6858868
74020 0.7088445
74030 0.7049237
74040 0.7118503
74050 0.7114888
74060 0.7104989
74070 0.7143064
74080 0.7091468
74090 0.7150975
74100 0.7012406
74110 0.7085865
74120 0.7121407
74130 0.7211647
74140 0.722809
74150 0.7026276
74160 0.7019591
74170 0.6884585
74180 0.7074626
74190 0.7165315
74200 0.6946092
74210 0.6874452
74220 0.6962159
74230 0.6955779
74240 0.6910293
74250 0.690176
74260 0.6993702
74270 0.699531
74280 0.7077466
74290 0.6968035
74300 0.7143968
74310 0.7028427
74320 0.7045086
74330 0.7074869
74340 0.7061927
74350 0.6905629
74360 0.7057905
74370 0.6983346
74380 0.7070213
74390 0.7030251
74400 0.7112315
74410 0.7060128
74420 0.7096633
74430 0.7050796
74440 0.6850848
74450 0.6732418
74460 0.679603
74470 0.66916
74480 0.6736492
74490 0.67927
74500 0.6929008
74510 0.7039071
74520 0.704186
74530 0.7078474
74540 0.7141144
74550 0.7013434
74560 0.6826909
74570 0.6961735
74580 0.6887915
74590 0.6839899
74600 0.6877968
74610 0.6884129
74620 0.697499
74630 0.6886801
74640 0.7030272
74650 0.7013584
74660 0.7204875
74670 0.7061895
74680 0.7068184
74690 0.7045427
74700 0.6949329
74710 0.6893826
74720 0.6967774
74730 0.7049812
74740 0.708289
74750 0.7175979
74760 0.7068664
74770 0.699522
74780 0.7025457
74790 0.6979216
74800 0.6966794
74810 0.6982421
74820 0.7076116
74830 0.7211851
74840 0.7201954
74850 0.712206
74860 0.6960946
74870 0.6978666
74880 0.6880625
74890 0.6956224
74900 0.700282
74910 0.7077487
74920 0.7150742
74930 0.706387
74940 0.6989221
74950 0.6888258
74960 0.6904201
74970 0.6958593
74980 0.6922142
74990 0.6895142
75000 0.6884361
75010 0.6840158
75020 0.6891367
75030 0.6945463
75040 0.6952099
75050 0.6939979
75060 0.6919539
75070 0.6919355
75080 0.6951935
75090 0.6833315
75100 0.7016978
75110 0.6990988
75120 0.7109941
75130 0.7092481
75140 0.7293348
75150 0.7114996
75160 0.7160448
75170 0.7223499
75180 0.7146641
75190 0.7277161
75200 0.7208931
75210 0.720885
75220 0.7190511
75230 0.7043797
75240 0.6947463
75250 0.6934683
75260 0.6885483
75270 0.6926291
75280 0.7020701
75290 0.7111405
75300 0.6884107
75310 0.6989962
75320 0.6932685
75330 0.6928303
75340 0.6949113
75350 0.6973885
75360 0.6895225
75370 0.6767941
75380 0.6798841
75390 0.6908496
75400 0.6977185
75410 0.6913967
75420 0.6821737
75430 0.6677001
75440 0.6755937
75450 0.6875352
75460 0.6958627
75470 0.6792027
75480 0.6812952
75490 0.6659842
75500 0.6889918
75510 0.6847413
75520 0.6847529
75530 0.6803511
75540 0.6904678
75550 0.683944
75560 0.6858203
75570 0.6910335
75580 0.6932017
75590 0.6917239
75600 0.6778214
75610 0.6893985
75620 0.6865664
75630 0.6853963
75640 0.6957076
75650 0.6747961
75660 0.6798345
75670 0.694932
75680 0.6929329
75690 0.6852812
75700 0.6862201
75710 0.6854408
75720 0.6978551
75730 0.6996712
75740 0.6977106
75750 0.6974412
75760 0.6911569
75770 0.683509
75780 0.6857478
75790 0.6819415
75800 0.6809632
75810 0.6702138
75820 0.6831262
75830 0.682335
75840 0.6809242
75850 0.689413
75860 0.6815505
75870 0.667178
75880 0.6782463
75890 0.6895635
75900 0.6967962
75910 0.6934664
75920 0.6884529
75930 0.6945854
75940 0.7042576
75950 0.69418
75960 0.6887519
75970 0.6849772
75980 0.6822501
75990 0.6838915
76000 0.6796133
76010 0.6718181
76020 0.6752101
76030 0.6653749
76040 0.6762831
76050 0.6788355
76060 0.6735744
76070 0.6827462
76080 0.6868089
76090 0.6966487
76100 0.6888124
76110 0.6891798
76120 0.6813813
76130 0.6932917
76140 0.698967
76150 0.6886741
76160 0.690117
76170 0.6813774
76180 0.6863942
76190 0.6854624
76200 0.6789092
76210 0.6851972
76220 0.6667414
76230 0.6740556
76240 0.6757898
76250 0.676492
76260 0.6839666
76270 0.6831282
76280 0.6901935
76290 0.7039553
76300 0.693365
76310 0.7007317
76320 0.7038553
76330 0.7237902
76340 0.7137007
76350 0.7198257
76360 0.711726
76370 0.7151726
76380 0.710737
76390 0.7107402
76400 0.7098365
76410 0.6900522
76420 0.6985874
76430 0.6921225
76440 0.6922652
76450 0.6942971
76460 0.6967501
76470 0.7136216
76480 0.6973887
76490 0.702448
76500 0.7023436
76510 0.7038133
76520 0.6900222
76530 0.6862741
76540 0.681628
76550 0.686801
76560 0.6865213
76570 0.6993531
76580 0.6971621
76590 0.6955235
76600 0.7059142
76610 0.7015914
76620 0.7090057
76630 0.703478
76640 0.7131094
76650 0.7028929
76660 0.7125498
76670 0.7033981
76680 0.7027747
76690 0.7106819
76700 0.6929298
76710 0.6901565
76720 0.7003226
76730 0.6954548
76740 0.7125613
76750 0.7138654
76760 0.7023504
76770 0.7041768
76780 0.700151
76790 0.6853743
76800 0.6901287
76810 0.6902224
76820 0.6902057
76830 0.6922072
76840 0.688516
76850 0.6923195
76860 0.6902151
76870 0.6954378
76880 0.6864929
76890 0.6880034
76900 0.691464
76910 0.6885759
76920 0.6803797
76930 0.6886817
76940 0.6927442
76950 0.6945578
76960 0.6810059
76970 0.6828595
76980 0.6779273
76990 0.6791048
77000 0.6804619
77010 0.6618006
77020 0.6744062
77030 0.6704306
77040 0.6822573
77050 0.6799441
77060 0.6869782
77070 0.6903477
77080 0.6784005
77090 0.6858953
77100 0.6848749
77110 0.6745284
77120 0.6743101
77130 0.6790455
77140 0.6806231
77150 0.6809788
77160 0.6808056
77170 0.7027855
77180 0.6917089
77190 0.700045
77200 0.6808241
77210 0.6801239
77220 0.6716217
77230 0.6737821
77240 0.6731113
77250 0.6611187
77260 0.6627757
77270 0.6682435
77280 0.6770051
77290 0.6817312
77300 0.6852394
77310 0.6744023
77320 0.6627725
77330 0.6666821
77340 0.6656258
77350 0.661137
77360 0.6645218
77370 0.6633644
77380 0.667603
77390 0.6712659
77400 0.6704962
77410 0.6805001
77420 0.6714094
77430 0.6727012
77440 0.6756795
77450 0.6700947
77460 0.6703849
77470 0.6782089
77480 0.6682236
77490 0.6753411
77500 0.6728042
77510 0.685362
77520 0.692733
77530 0.6958808
77540 0.6957336
77550 0.6852509
77560 0.6731725
77570 0.6742803
77580 0.6799564
77590 0.6809351
77600 0.6887419
77610 0.6820185
77620 0.6671917
77630 0.6840281
77640 0.6746237
77650 0.6742396
77660 0.6795143
77670 0.6740032
77680 0.6746336
77690 0.6525466
77700 0.6558326
77710 0.6576393
77720 0.6579296
77730 0.6537191
77740 0.6521884
77750 0.6577181
77760 0.6669875
77770 0.6748807
77780 0.6638755
77790 0.6630757
77800 0.663241
77810 0.6642958
77820 0.6565931
77830 0.6602929
77840 0.6684347
77850 0.6718349
77860 0.662882
77870 0.6659505
77880 0.65615
77890 0.6584362
77900 0.6490887
77910 0.6498399
77920 0.6558425
77930 0.6521971
77940 0.6538756
77950 0.6540839
77960 0.6554627
77970 0.6559008
77980 0.6549059
77990 0.6547396
78000 0.6578722
78010 0.6563644
78020 0.6605321
78030 0.6562544
78040 0.660924
78050 0.6512629
78060 0.6532713
78070 0.6485715
78080 0.653425
78090 0.6448726
78100 0.6499463
78110 0.6480762
78120 0.6627004
78130 0.6575116
78140 0.6545861
78150 0.6508849
78160 0.6580228
78170 0.6570038
78180 0.6620299
78190 0.6657264
78200 0.6665483
78210 0.6580486
78220 0.6661387
78230 0.669462
78240 0.6664799
78250 0.6624012
78260 0.6617634
78270 0.6728274
78280 0.6784046
78290 0.6772922
78300 0.6776788
78310 0.6947382
78320 0.6766101
78330 0.6638163
78340 0.6715531
78350 0.6737412
78360 0.663617
78370 0.6602974
78380 0.6692508
78390 0.6696776
78400 0.684081
78410 0.6846872
78420 0.6777955
78430 0.6834195
78440 0.6829289
78450 0.6771914
78460 0.6772466
78470 0.6841584
78480 0.6805128
78490 0.6894346
78500 0.6941052
78510 0.689537
78520 0.6963357
78530 0.700372
78540 0.7039932
78550 0.6977941
78560 0.6874973
78570 0.6849689
78580 0.690764
78590 0.6881435
78600 0.6823993
78610 0.6919533
78620 0.7039086
78630 0.7025179
78640 0.7031081
78650 0.6842337
78660 0.6924843
78670 0.6997637
78680 0.708622
78690 0.7053694
78700 0.7126432
78710 0.6927875
78720 0.6956633
78730 0.6908201
78740 0.689878
78750 0.6883751
78760 0.6865237
78770 0.6803776
78780 0.6803112
78790 0.6754782
78800 0.6737532
78810 0.6762072
78820 0.6816114
78830 0.6814432
78840 0.6687129
78850 0.683446
78860 0.6852162
78870 0.6841466
78880 0.6878409
78890 0.694678
78900 0.6887608
78910 0.6908364
78920 0.6786852
78930 0.6979933
78940 0.6833509
78950 0.6727582
78960 0.6860833
78970 0.6886267
78980 0.6871607
78990 0.6768423
79000 0.6812304
79010 0.685069
79020 0.6880232
79030 0.6874547
79040 0.6927059
79050 0.6962743
79060 0.6901908
79070 0.6926259
79080 0.6958879
79090 0.7065065
79100 0.700758
79110 0.692103
79120 0.694375
79130 0.6866016
79140 0.6846011
79150 0.6900693
79160 0.6893162
79170 0.6954167
79180 0.6940133
79190 0.6783134
79200 0.694324
79210 0.6838084
79220 0.6987545
79230 0.6914777
79240 0.6897029
79250 0.7053864
79260 0.7095761
79270 0.7107265
79280 0.6985663
79290 0.7094865
79300 0.6975355
79310 0.6859909
79320 0.6916515
79330 0.7017491
79340 0.6949674
79350 0.6911828
79360 0.687631
79370 0.6872935
79380 0.6920342
79390 0.6901351
79400 0.7026121
79410 0.7110034
79420 0.7135368
79430 0.726732
79440 0.7064207
79450 0.7116417
79460 0.7079858
79470 0.7207392
79480 0.7064235
79490 0.6963415
79500 0.7065196
79510 0.6949674
79520 0.6967535
79530 0.6975532
79540 0.6922159
79550 0.6955868
79560 0.6930497
79570 0.7036327
79580 0.6987297
79590 0.6885042
79600 0.6861216
79610 0.6814116
79620 0.6932719
79630 0.7053421
79640 0.6990132
79650 0.6832479
79660 0.6737055
79670 0.6819347
79680 0.670769
79690 0.6790122
79700 0.6762916
79710 0.6699597
79720 0.6682377
79730 0.6856865
79740 0.690188
79750 0.6749769
79760 0.6800986
79770 0.6707157
79780 0.6718357
79790 0.6706445
79800 0.6766924
79810 0.6831645
79820 0.6859059
79830 0.6913526
79840 0.6808625
79850 0.6812443
79860 0.6835046
79870 0.6695523
79880 0.6622515
79890 0.667662
79900 0.6744893
79910 0.6702746
79920 0.6646153
79930 0.6642861
79940 0.6688333
79950 0.6592357
79960 0.6753757
79970 0.6722757
79980 0.6651252
79990 0.6635599
80000 0.6780573
80010 0.6753357
80020 0.6732189
80030 0.6827651
80040 0.6843329
80050 0.6832625
80060 0.6888559
80070 0.6873165
80080 0.7018978
80090 0.7029871
80100 0.6952172
80110 0.6836985
80120 0.6787921
80130 0.6786028
80140 0.6798245
80150 0.68123
80160 0.6898137
80170 0.6878906
80180 0.6894624
80190 0.6861919
80200 0.6905317
80210 0.6777353
80220 0.6775651
80230 0.6778307
80240 0.6754239
80250 0.6738116
80260 0.671867
80270 0.6863446
80280 0.6857802
80290 0.6959208
80300 0.6967993
80310 0.7035102
80320 0.7003003
80330 0.685815
80340 0.6890426
80350 0.6933208
80360 0.7018873
80370 0.7000754
80380 0.6826275
80390 0.6898497
80400 0.6883892
80410 0.6707165
80420 0.6651137
80430 0.6830428
80440 0.6984547
80450 0.6976914
80460 0.6822004
80470 0.680988
80480 0.6886818
80490 0.6952814
80500 0.6923838
80510 0.6810988
80520 0.685901
80530 0.6837021
80540 0.68608
80550 0.6800669
80560 0.6928687
80570 0.7042023
80580 0.7019436
80590 0.7027746
80600 0.7136828
80610 0.7066386
80620 0.6891891
80630 0.6837198
80640 0.6913065
80650 0.6902833
80660 0.6898785
80670 0.6910324
80680 0.6977227
80690 0.6909662
80700 0.6859779
80710 0.7021986
80720 0.6964236
80730 0.6943733
80740 0.7156028
80750 0.7044104
80760 0.6906041
80770 0.6893265
80780 0.6878354
80790 0.6790025
80800 0.6897357
80810 0.6907108
80820 0.6957155
80830 0.691362
80840 0.6879106
80850 0.6920721
80860 0.6860762
80870 0.6946828
80880 0.693821
80890 0.6848202
80900 0.6857525
80910 0.6681042
80920 0.6736134
80930 0.6608553
80940 0.6561213
80950 0.6527099
80960 0.6675313
80970 0.6528878
80980 0.6639436
80990 0.6697605
81000 0.6730503
81010 0.6814686
81020 0.67792
81030 0.680537
81040 0.7066792
81050 0.6949283
81060 0.700346
81070 0.7123775
81080 0.7023534
81090 0.6939503
81100 0.699425
81110 0.6875899
81120 0.6830876
81130 0.6879337
81140 0.676677
81150 0.6697342
81160 0.6801084
81170 0.6798365
81180 0.6957093
81190 0.7090222
81200 0.7011613
81210 0.695571
81220 0.6965439
81230 0.6981791
81240 0.681196
81250 0.6749439
81260 0.6748618
81270 0.6784726
81280 0.6806492
81290 0.6803916
81300 0.6856353
81310 0.6727058
81320 0.6845357
81330 0.6675508
81340 0.6702691
81350 0.6695654
81360 0.6757182
81370 0.6817812
81380 0.6801913
81390 0.6743655
81400 0.6721721
81410 0.6607683
81420 0.6709109
81430 0.6604857
81440 0.6657397
81450 0.6750818
81460 0.661508
81470 0.6718807
81480 0.6769715
81490 0.6788554
81500 0.6814563
81510 0.6739354
81520 0.6713842
81530 0.6751129
81540 0.6705704
81550 0.6860628
81560 0.6844492
81570 0.6855238
81580 0.6733371
81590 0.6750147
81600 0.6819149
81610 0.6808173
81620 0.6852298
81630 0.6782066
81640 0.6690941
81650 0.6717744
81660 0.6687693
81670 0.6691585
81680 0.692968
81690 0.6960361
81700 0.6957005
81710 0.6895865
81720 0.6916823
81730 0.6782164
81740 0.6841108
81750 0.6707911
81760 0.6689188
81770 0.6598855
81780 0.6704822
81790 0.6787677
81800 0.6812841
81810 0.6812415
81820 0.6916738
81830 0.686439
81840 0.7003574
81850 0.7047255
81860 0.6979192
81870 0.7033803
81880 0.6984675
81890 0.6896381
81900 0.7003346
81910 0.7105044
81920 0.7123849
81930 0.713181
81940 0.7119079
81950 0.7127177
81960 0.7134923
81970 0.7224813
81980 0.7152713
81990 0.7030609
82000 0.6961333
82010 0.7027106
82020 0.697611
82030 0.7042335
82040 0.6929531
82050 0.7014164
82060 0.7062231
82070 0.7106197
82080 0.7110656
82090 0.7085423
82100 0.702522
82110 0.6885343
82120 0.7019558
82130 0.6971245
82140 0.6921145
82150 0.6840535
82160 0.6773558
82170 0.6797889
82180 0.6890152
82190 0.6890018
82200 0.6819348
82210 0.6945164
82220 0.7006833
82230 0.7019443
82240 0.7142173
82250 0.7037583
82260 0.6884629
82270 0.6952513
82280 0.6961753
82290 0.6999826
82300 0.6801302
82310 0.6718146
82320 0.674562
82330 0.679283
82340 0.6808176
82350 0.6827978
82360 0.6713229
82370 0.6852288
82380 0.6977795
82390 0.6951612
82400 0.6847827
82410 0.6876933
82420 0.6920083
82430 0.6934189
82440 0.7012746
82450 0.7009218
82460 0.6862394
82470 0.6835875
82480 0.6832484
82490 0.693325
82500 0.6884182
82510 0.6836885
82520 0.6965449
82530 0.6848042
82540 0.6941436
82550 0.6930608
82560 0.7124827
82570 0.7014688
82580 0.7023967
82590 0.7077249
82600 0.7034837
82610 0.7127211
82620 0.6956867
82630 0.6979336
82640 0.6967933
82650 0.6992512
82660 0.7060192
82670 0.7017606
82680 0.6959656
82690 0.7114
82700 0.7200012
82710 0.7159557
82720 0.7067561
82730 0.7201641
82740 0.710951
82750 0.7185176
82760 0.7239068
82770 0.7234392
82780 0.7247477
82790 0.7147697
82800 0.7060001
82810 0.713022
82820 0.7028558
82830 0.7173648
82840 0.718703
82850 0.7194711
82860 0.7085831
82870 0.7279233
82880 0.7206816
82890 0.7266871
82900 0.7384253
82910 0.7282706
82920 0.7290962
82930 0.7253436
82940 0.7344913
82950 0.7268548
82960 0.7246107
82970 0.733486
82980 0.7325577
82990 0.7262304
83000 0.7308933
83010 0.7240236
83020 0.7165063
83030 0.7151321
83040 0.7168041
83050 0.7117639
83060 0.7113105
83070 0.7115213
83080 0.7099266
83090 0.7103459
83100 0.7037651
83110 0.7136089
83120 0.7230719
83130 0.7261346
83140 0.7140777
83150 0.7226464
83160 0.7206352
83170 0.7190672
83180 0.7272316
83190 0.7154542
83200 0.7087529
83210 0.7306457
83220 0.7328717
83230 0.7230203
83240 0.7227238
83250 0.7271568
83260 0.7446319
83270 0.7530333
83280 0.7437234
83290 0.7285452
83300 0.7354576
83310 0.7330474
83320 0.7346607
83330 0.7505377
83340 0.7517961
83350 0.7464046
83360 0.7376859
83370 0.738335
83380 0.7355248
83390 0.7405033
83400 0.7422789
83410 0.7353449
83420 0.7444355
83430 0.7263977
83440 0.7303513
83450 0.7190279
83460 0.7164213
83470 0.7208722
83480 0.7194934
83490 0.7263592
83500 0.7167469
83510 0.7251994
83520 0.7421573
83530 0.7244122
83540 0.739053
83550 0.7410659
83560 0.7228351
83570 0.7139253
83580 0.7211083
83590 0.7246271
83600 0.7331516
83610 0.7422006
83620 0.7426062
83630 0.7422575
83640 0.7365713
83650 0.7450976
83660 0.7275065
83670 0.7358039
83680 0.7202048
83690 0.7248023
83700 0.7293048
83710 0.7175508
83720 0.7289921
83730 0.742816
83740 0.7400553
83750 0.7321298
83760 0.7256421
83770 0.7162911
83780 0.7320045
83790 0.7327752
83800 0.7173049
83810 0.7368554
83820 0.7500288
83830 0.7495296
83840 0.7469355
83850 0.7483777
83860 0.7587345
83870 0.7414369
83880 0.746883
83890 0.7297915
83900 0.7325419
83910 0.7280819
83920 0.7412558
83930 0.73827
83940 0.7415718
83950 0.7497449
83960 0.7433378
83970 0.7390246
83980 0.7277614
83990 0.7276417
84000 0.7301856
84010 0.7265993
84020 0.7268716
84030 0.7431117
84040 0.7415771
84050 0.7179129
84060 0.7371086
84070 0.7420835
84080 0.7387338
84090 0.7321482
84100 0.7298228
84110 0.7164007
84120 0.7169393
84130 0.7226819
84140 0.7212374
84150 0.7319471
84160 0.7102537
84170 0.7079899
84180 0.708369
84190 0.7029669
84200 0.7101463
84210 0.6872255
84220 0.7020437
84230 0.7073467
84240 0.6792396
84250 0.696104
84260 0.6945674
84270 0.6940734
84280 0.6842201
84290 0.6881322
84300 0.6996239
84310 0.6923899
84320 0.7089412
84330 0.7230132
84340 0.7260661
84350 0.7170077
84360 0.7072049
84370 0.7196854
84380 0.7220861
84390 0.7163624
84400 0.7064109
84410 0.7117692
84420 0.7088021
84430 0.7028233
84440 0.6921474
84450 0.6854342
84460 0.6769078
84470 0.6899725
84480 0.6906494
84490 0.6937603
84500 0.6950877
84510 0.7015226
84520 0.6992518
84530 0.6920978
84540 0.7028045
84550 0.7066845
84560 0.7155703
84570 0.7197983
84580 0.722984
84590 0.7249649
84600 0.7277363
84610 0.7252091
84620 0.7209525
84630 0.7293823
84640 0.7207628
84650 0.7264441
84660 0.7347348
84670 0.7439402
84680 0.7546511
84690 0.7590833
84700 0.7512037
84710 0.758203
84720 0.7548255
84730 0.7638422
84740 0.7560504
84750 0.7617275
84760 0.751277
84770 0.778433
84780 0.7578331
84790 0.7655588
84800 0.7513685
84810 0.7540553
84820 0.7527159
84830 0.7508374
84840 0.7261401
84850 0.7433251
84860 0.7373245
84870 0.7479398
84880 0.7500523
84890 0.7488768
84900 0.7452418
84910 0.7507775
84920 0.7487235
84930 0.7379945
84940 0.7357379
84950 0.7414466
84960 0.7376603
84970 0.751717
84980 0.7558991
84990 0.7609329
85000 0.7467144
85010 0.7425135
85020 0.7394458
85030 0.7571421
85040 0.7608762
85050 0.7407767
85060 0.7357562
85070 0.74445
85080 0.7562075
85090 0.7605624
85100 0.7455367
85110 0.7404574
85120 0.7276075
85130 0.7336904
85140 0.7380748
85150 0.7397822
85160 0.7484694
85170 0.7532989
85180 0.7581918
85190 0.779449
85200 0.7606544
85210 0.7715923
85220 0.7466864
85230 0.7338868
85240 0.7369136
85250 0.7325923
85260 0.7305255
85270 0.7326876
85280 0.7113208
85290 0.7093012
85300 0.7161486
85310 0.7242174
85320 0.7339292
85330 0.7273892
85340 0.7339569
85350 0.7247193
85360 0.7122653
85370 0.7218547
85380 0.7126834
85390 0.7157626
85400 0.7187917
85410 0.7131026
85420 0.7160654
85430 0.7174599
85440 0.7218553
85450 0.7219913
85460 0.7144574
85470 0.7218342
85480 0.7012929
85490 0.703275
85500 0.7233398
85510 0.7101005
85520 0.7039493
85530 0.6877152
85540 0.6850181
85550 0.68562
85560 0.6833745
85570 0.7104625
85580 0.7215775
85590 0.7285329
85600 0.7186686
85610 0.7197817
85620 0.7347775
85630 0.7339486
85640 0.7325367
85650 0.7335528
85660 0.7337997
85670 0.7270996
85680 0.7241288
85690 0.7354049
85700 0.7269766
85710 0.7267185
85720 0.7306383
85730 0.7275352
85740 0.7301502
85750 0.7543261
85760 0.7589607
85770 0.7451077
85780 0.7433206
85790 0.7319427
85800 0.7389482
85810 0.7401147
85820 0.7361251
85830 0.7328818
85840 0.7170641
85850 0.7137654
85860 0.7131029
85870 0.7120675
85880 0.7240207
85890 0.7202156
85900 0.731338
85910 0.7335173
85920 0.7363174
85930 0.7330086
85940 0.7492537
85950 0.7381719
85960 0.7564096
85970 0.7523072
85980 0.7493882
85990 0.7488428
86000 0.7484728
86010 0.7373007
86020 0.7302822
86030 0.7146364
86040 0.7090815
86050 0.7022793
86060 0.7044448
86070 0.7038808
86080 0.7294685
86090 0.733016
86100 0.7412303
86110 0.7488811
86120 0.7353675
86130 0.7305439
86140 0.7247198
86150 0.7273916
86160 0.7297289
86170 0.7220318
86180 0.7131771
86190 0.7251207
86200 0.7134492
86210 0.7105175
86220 0.7099267
86230 0.6873248
86240 0.6935195
86250 0.6893405
86260 0.6882933
86270 0.7056096
86280 0.7002354
86290 0.7198518
86300 0.7224042
86310 0.7172193
86320 0.7070323
86330 0.7265977
86340 0.7082056
86350 0.7098473
86360 0.7319045
86370 0.7285798
86380 0.7222841
86390 0.7252218
86400 0.7106006
86410 0.7216338
86420 0.7180895
86430 0.7296128
86440 0.7456108
86450 0.7659071
86460 0.7500036
86470 0.7533625
86480 0.7583958
86490 0.7516812
86500 0.7678351
86510 0.7823913
86520 0.7776287
86530 0.7626462
86540 0.7744303
86550 0.7598965
86560 0.7527302
86570 0.7573295
86580 0.7580138
86590 0.761614
86600 0.7487259
86610 0.7428004
86620 0.7354691
86630 0.734922
86640 0.7398165
86650 0.7373806
86660 0.7279838
86670 0.7343822
86680 0.7614006
86690 0.7727957
86700 0.7610376
86710 0.7617212
86720 0.7531587
86730 0.7443054
86740 0.7193447
86750 0.7104082
86760 0.7197146
86770 0.7240298
86780 0.7158793
86790 0.725122
86800 0.731306
86810 0.7301636
86820 0.7142532
86830 0.7329956
86840 0.7427228
86850 0.7225681
86860 0.7268913
86870 0.7242491
86880 0.7286111
86890 0.735808
86900 0.6993469
86910 0.6946502
86920 0.7201472
86930 0.7196063
86940 0.7231304
86950 0.7192323
86960 0.725737
86970 0.7163103
86980 0.7106249
86990 0.7135645
87000 0.7058878
87010 0.6989989
87020 0.6933282
87030 0.6887115
87040 0.6963642
87050 0.7035155
87060 0.6946691
87070 0.7017829
87080 0.7080413
87090 0.7244179
87100 0.7148462
87110 0.7090311
87120 0.7200214
87130 0.7081088
87140 0.713688
87150 0.7163604
87160 0.7245709
87170 0.7248125
87180 0.7481593
87190 0.742171
87200 0.7275605
87210 0.7204467
87220 0.7060527
87230 0.7048089
87240 0.6997635
87250 0.695733
87260 0.7078726
87270 0.7089194
87280 0.6975174
87290 0.7042528
87300 0.7083151
87310 0.6934889
87320 0.698883
87330 0.7053811
87340 0.7169519
87350 0.7186474
87360 0.7095647
87370 0.7159002
87380 0.7295243
87390 0.7299417
87400 0.7295125
87410 0.7374185
87420 0.7194965
87430 0.7257163
87440 0.7383949
87450 0.7355777
87460 0.74251
87470 0.75291
87480 0.7437249
87490 0.7370353
87500 0.7418354
87510 0.7525908
87520 0.7443905
87530 0.7334733
87540 0.7236349
87550 0.7270499
87560 0.7313865
87570 0.7259529
87580 0.7380934
87590 0.7563158
87600 0.7608187
87610 0.7682521
87620 0.7586919
87630 0.7555867
87640 0.7652208
87650 0.7502139
87660 0.7445318
87670 0.7318345
87680 0.7227663
87690 0.7418532
87700 0.726757
87710 0.7254252
87720 0.7232335
87730 0.7367893
87740 0.7408447
87750 0.7301628
87760 0.727471
87770 0.7156166
87780 0.7118591
87790 0.7130156
87800 0.7062547
87810 0.6989759
87820 0.6995896
87830 0.7064286
87840 0.7212288
87850 0.7315418
87860 0.7167085
87870 0.7153926
87880 0.7199512
87890 0.7311544
87900 0.7355794
87910 0.7444894
87920 0.727873
87930 0.727556
87940 0.7326529
87950 0.7282105
87960 0.7394447
87970 0.7332649
87980 0.7401806
87990 0.728578
88000 0.7309502
88010 0.7251235
88020 0.712736
88030 0.7220705
88040 0.7091413
88050 0.7186871
88060 0.7111962
88070 0.7223281
88080 0.7271936
88090 0.720254
88100 0.7366816
88110 0.7306983
88120 0.7343232
88130 0.7181924
88140 0.7068192
88150 0.7066972
88160 0.7093822
88170 0.7328637
88180 0.7408118
88190 0.7358282
88200 0.7357441
88210 0.7413164
88220 0.7435815
88230 0.7405323
88240 0.7472221
88250 0.7609713
88260 0.7595935
88270 0.7455555
88280 0.750269
88290 0.754784
88300 0.7304228
88310 0.7027436
88320 0.7023064
88330 0.7163428
88340 0.7032598
88350 0.7133755
88360 0.7012014
88370 0.7071192
88380 0.7088968
88390 0.7146598
88400 0.7053893
88410 0.7040911
88420 0.7168955
88430 0.7217813
88440 0.7345465
88450 0.7169372
88460 0.7208667
88470 0.7134694
88480 0.7188891
88490 0.7061665
88500 0.701834
88510 0.7047546
88520 0.7041596
88530 0.7122213
88540 0.7192186
88550 0.7159412
88560 0.7039886
88570 0.6910817
88580 0.676681
88590 0.6863074
88600 0.7102261
88610 0.7269254
88620 0.7253951
88630 0.7204669
88640 0.7057928
88650 0.7137433
88660 0.7118129
88670 0.7049432
88680 0.7165924
88690 0.7070563
88700 0.705354
88710 0.6986321
88720 0.7075837
88730 0.7084188
88740 0.7174965
88750 0.7100452
88760 0.714954
88770 0.7041929
88780 0.6975248
88790 0.6951719
88800 0.691359
88810 0.7087833
88820 0.7148476
88830 0.735823
88840 0.7394131
88850 0.7371182
88860 0.7320827
88870 0.7362159
88880 0.7427768
88890 0.7399199
88900 0.7226397
88910 0.7325714
88920 0.7300743
88930 0.7242175
88940 0.7133394
88950 0.7267218
88960 0.7128111
88970 0.7143563
88980 0.7160923
88990 0.7150126
89000 0.7328777
89010 0.7194355
89020 0.7287008
89030 0.731357
89040 0.7253621
89050 0.7295552
89060 0.7383297
89070 0.7175198
89080 0.7206687
89090 0.7166525
89100 0.7153224
89110 0.7145442
89120 0.7156167
89130 0.714324
89140 0.7105998
89150 0.7014219
89160 0.7125594
89170 0.7054243
89180 0.7132235
89190 0.7189323
89200 0.7014784
89210 0.7000093
89220 0.6973955
89230 0.6837574
89240 0.6818097
89250 0.6942223
89260 0.7124366
89270 0.7136688
89280 0.7029375
89290 0.6987686
89300 0.694864
89310 0.7117295
89320 0.7280103
89330 0.7393524
89340 0.7208537
89350 0.7119695
89360 0.7135316
89370 0.7244582
89380 0.7334742
89390 0.7140186
89400 0.7146779
89410 0.6970169
89420 0.6982082
89430 0.717443
89440 0.7298035
89450 0.7188299
89460 0.7186831
89470 0.7191127
89480 0.7299705
89490 0.7223177
89500 0.7243164
89510 0.725804
89520 0.714823
89530 0.7145934
89540 0.7177407
89550 0.7241019
89560 0.7193024
89570 0.7057949
89580 0.7028822
89590 0.7022259
89600 0.7163258
89610 0.7158712
89620 0.7198492
89630 0.7238061
89640 0.712902
89650 0.7289404
89660 0.7120956
89670 0.7351226
89680 0.7305363
89690 0.7123725
89700 0.719137
89710 0.7254519
89720 0.7479805
89730 0.7554175
89740 0.7169734
89750 0.7291487
89760 0.7170155
89770 0.7161803
89780 0.7196363
89790 0.7094652
89800 0.7147048
89810 0.7198668
89820 0.7117805
89830 0.7078988
89840 0.7154188
89850 0.7185727
89860 0.7205718
89870 0.7221406
89880 0.7222715
89890 0.7257605
89900 0.7378042
89910 0.7388195
89920 0.7258678
89930 0.7135126
89940 0.7115799
89950 0.7035818
89960 0.7117096
89970 0.7076505
89980 0.7190115
89990 0.7091508
90000 0.7054715
90010 0.7017623
90020 0.7050847
90030 0.7151361
90040 0.7149743
90050 0.7060658
90060 0.7119355
90070 0.7235622
90080 0.7229991
90090 0.7300712
90100 0.7178037
90110 0.7039151
90120 0.6980789
90130 0.7124711
90140 0.7043338
90150 0.7071837
90160 0.7094845
90170 0.7144886
90180 0.7133911
90190 0.7001081
90200 0.70416
90210 0.71506
90220 0.7053776
90230 0.7065124
90240 0.7106494
90250 0.7209617
90260 0.7192042
90270 0.7237838
90280 0.7208482
90290 0.7227268
90300 0.7348251
90310 0.7251075
90320 0.7136149
90330 0.7200929
90340 0.721998
90350 0.7162792
90360 0.7388976
90370 0.7587782
90380 0.7591888
90390 0.7550555
90400 0.7455176
90410 0.729618
90420 0.7335075
90430 0.7236183
90440 0.7164998
90450 0.7192644
90460 0.7144432
90470 0.7227037
90480 0.7165008
90490 0.7282642
90500 0.7165281
90510 0.7097129
90520 0.7157125
90530 0.7200881
90540 0.71506
90550 0.7117753
90560 0.7121782
90570 0.7105036
90580 0.7126681
90590 0.7022353
90600 0.7158428
90610 0.7182482
90620 0.7128041
90630 0.7111177
90640 0.7000284
90650 0.7037761
90660 0.7008415
90670 0.6988736
90680 0.7081366
90690 0.7059262
90700 0.6963387
90710 0.6971654
90720 0.6964707
90730 0.7016734
90740 0.6958573
90750 0.6878841
90760 0.6929722
90770 0.7188253
90780 0.718956
90790 0.7266122
90800 0.7075958
90810 0.7124853
90820 0.7051171
90830 0.6994329
90840 0.7072969
90850 0.7092033
90860 0.7162356
90870 0.7161547
90880 0.7214184
90890 0.7253761
90900 0.7225572
90910 0.7179462
90920 0.7119807
90930 0.7157962
90940 0.7230586
90950 0.7233441
90960 0.7330955
90970 0.744918
90980 0.7350671
90990 0.7395877
91000 0.7458284
91010 0.7440482
91020 0.7456876
91030 0.7328485
91040 0.7393689
91050 0.7404754
91060 0.7380756
91070 0.7382765
91080 0.7300156
91090 0.742613
91100 0.736137
91110 0.7336177
91120 0.7111475
91130 0.7170895
91140 0.7126153
91150 0.7281968
91160 0.7325864
91170 0.7379764
91180 0.7254161
91190 0.7399884
91200 0.7397785
91210 0.7353374
91220 0.7341951
91230 0.7371292
91240 0.7382631
91250 0.7452638
91260 0.7291721
91270 0.7197477
91280 0.7256011
91290 0.7560086
91300 0.7584156
91310 0.7571306
91320 0.754944
91330 0.769734
91340 0.7581299
91350 0.7818303
91360 0.7785645
91370 0.7802863
91380 0.7746987
91390 0.7673786
91400 0.7544677
91410 0.7571983
91420 0.7544135
91430 0.7623305
91440 0.7639573
91450 0.7742674
91460 0.7676631
91470 0.7602829
91480 0.7676448
91490 0.7615324
91500 0.740146
91510 0.737428
91520 0.7366183
91530 0.7406203
91540 0.7454465
91550 0.7395495
91560 0.7276675
91570 0.7102125
91580 0.7382218
91590 0.7396083
91600 0.7466297
91610 0.7444259
91620 0.733151
91630 0.7379679
91640 0.7347022
91650 0.7314769
91660 0.7209928
91670 0.7206932
91680 0.7158998
91690 0.7243608
91700 0.722116
91710 0.7417432
91720 0.7451174
91730 0.740765
91740 0.7347788
91750 0.7366995
91760 0.7418083
91770 0.7366346
91780 0.7376299
91790 0.7198246
91800 0.7203315
91810 0.7209166
91820 0.7307739
91830 0.7337558
91840 0.7327282
91850 0.726878
91860 0.7283392
91870 0.7217409
91880 0.719021
91890 0.7352286
91900 0.724804
91910 0.7187495
91920 0.722079
91930 0.7124555
91940 0.7108454
91950 0.7089864
91960 0.7083412
91970 0.7036781
91980 0.6927568
91990 0.7019967
92000 0.7238067
92010 0.7319918
92020 0.7293528
92030 0.7226073
92040 0.7264401
92050 0.7115976
92060 0.7033914
92070 0.7171127
92080 0.702453
92090 0.7159509
92100 0.7143129
92110 0.7054009
92120 0.6987931
92130 0.7050412
92140 0.7091024
92150 0.7060466
92160 0.7122443
92170 0.7068132
92180 0.7079926
92190 0.7036363
92200 0.7213108
92210 0.7165273
92220 0.7200104
92230 0.7117502
92240 0.7001959
92250 0.7044331
92260 0.6895332
92270 0.6818092
92280 0.6908574
92290 0.6903403
92300 0.6947877
92310 0.6957865
92320 0.7003874
92330 0.7031339
92340 0.7185214
92350 0.7152497
92360 0.7190784
92370 0.7223802
92380 0.7271265
92390 0.706857
92400 0.6955652
92410 0.697674
92420 0.7105286
92430 0.7055192
92440 0.724659
92450 0.7246476
92460 0.7244757
92470 0.7082519
92480 0.7073177
92490 0.7036072
92500 0.6980823
92510 0.709533
92520 0.7032615
92530 0.7075844
92540 0.6977742
92550 0.702386
92560 0.697844
92570 0.6915892
92580 0.7058496
92590 0.7028241
92600 0.6935198
92610 0.7008935
92620 0.7219138
92630 0.7149998
92640 0.6907181
92650 0.6935489
92660 0.7102242
92670 0.7087902
92680 0.7164547
92690 0.7131397
92700 0.7121217
92710 0.7169029
92720 0.7072061
92730 0.7226409
92740 0.7102828
92750 0.7031737
92760 0.7039462
92770 0.7082891
92780 0.71048
92790 0.7147889
92800 0.7111432
92810 0.7196858
92820 0.7225559
92830 0.7173869
92840 0.7176757
92850 0.7078861
92860 0.7113955
92870 0.7213573
92880 0.7353729
92890 0.7303556
92900 0.7232345
92910 0.7206349
92920 0.7153269
92930 0.7088764
92940 0.7070318
92950 0.7059653
92960 0.7126033
92970 0.7182602
92980 0.7099466
92990 0.7050027
93000 0.7058633
93010 0.7180626
93020 0.700033
93030 0.7081593
93040 0.7053809
93050 0.7236692
93060 0.7279761
93070 0.7342187
93080 0.7331642
93090 0.7287995
93100 0.7200087
93110 0.7096577
93120 0.7322364
93130 0.7146274
93140 0.7220053
93150 0.7259418
93160 0.7186026
93170 0.7249365
93180 0.6979822
93190 0.6983915
93200 0.7002102
93210 0.6939093
93220 0.692417
93230 0.7116122
93240 0.7183605
93250 0.7269076
93260 0.7312145
93270 0.7238049
93280 0.7130719
93290 0.7352594
93300 0.7378743
93310 0.7278084
93320 0.7139117
93330 0.7062913
93340 0.7183023
93350 0.7230747
93360 0.7187958
93370 0.714186
93380 0.7004921
93390 0.7019157
93400 0.7126173
93410 0.7034038
93420 0.6968712
93430 0.6910841
93440 0.6889832
93450 0.6790985
93460 0.6921633
93470 0.6947076
93480 0.6876627
93490 0.6773143
93500 0.685106
93510 0.7052744
93520 0.7054015
93530 0.7176643
93540 0.7122404
93550 0.7170429
93560 0.7148439
93570 0.7158909
93580 0.7247531
93590 0.7223943
93600 0.7147625
93610 0.7076496
93620 0.7076976
93630 0.7027141
93640 0.702875
93650 0.7011024
93660 0.6987369
93670 0.6993927
93680 0.7097745
93690 0.726908
93700 0.7127423
93710 0.707395
93720 0.7181377
93730 0.7066664
93740 0.7072135
93750 0.7069979
93760 0.7149118
93770 0.716998
93780 0.7172868
93790 0.7061386
93800 0.7193492
93810 0.7043771
93820 0.6890675
93830 0.7019743
93840 0.711831
93850 0.7135581
93860 0.7120767
93870 0.7001387
93880 0.7079684
93890 0.7001168
93900 0.6930146
93910 0.7096282
93920 0.7064113
93930 0.7101273
93940 0.7181216
93950 0.7123035
93960 0.6974113
93970 0.7022629
93980 0.7138227
93990 0.7219114
94000 0.7113775
94010 0.7038258
94020 0.6973146
94030 0.7159982
94040 0.7206458
94050 0.7300738
94060 0.728529
94070 0.72997
94080 0.7303835
94090 0.7171907
94100 0.7078422
94110 0.7008178
94120 0.7098894
94130 0.7118244
94140 0.7053376
94150 0.698203
94160 0.7043915
94170 0.7134534
94180 0.6967446
94190 0.6875857
94200 0.6939811
94210 0.698598
94220 0.696205
94230 0.6955667
94240 0.6964012
94250 0.7014744
94260 0.7005609
94270 0.7142037
94280 0.6982013
94290 0.7056976
94300 0.7103162
94310 0.6876269
94320 0.6968793
94330 0.7060212
94340 0.7186035
94350 0.7291727
94360 0.7383294
94370 0.7317076
94380 0.7262498
94390 0.7272795
94400 0.7288705
94410 0.7141389
94420 0.7126912
94430 0.7183076
94440 0.7170036
94450 0.719695
94460 0.7430251
94470 0.736858
94480 0.7331479
94490 0.7364359
94500 0.7324365
94510 0.7163284
94520 0.7064825
94530 0.7069355
94540 0.7050167
94550 0.725412
94560 0.7121094
94570 0.7292783
94580 0.7209074
94590 0.7347189
94600 0.7212716
94610 0.7259388
94620 0.7377715
94630 0.7354675
94640 0.7298492
94650 0.7409284
94660 0.7581887
94670 0.7554818
94680 0.7619566
94690 0.783602
94700 0.7864211
94710 0.7794141
94720 0.7561968
94730 0.7577634
94740 0.75583
94750 0.7524884
94760 0.7476552
94770 0.7497897
94780 0.7337635
94790 0.7364938
94800 0.7489759
94810 0.7420329
94820 0.7279877
94830 0.7311152
94840 0.7222778
94850 0.7286834
94860 0.7191249
94870 0.7246082
94880 0.7358029
94890 0.7417393
94900 0.7378089
94910 0.7262176
94920 0.7278713
94930 0.724805
94940 0.7265877
94950 0.7306485
94960 0.7406565
94970 0.7410324
94980 0.7531431
94990 0.7484764
95000 0.760635
95010 0.7515978
95020 0.7438449
95030 0.7368855
95040 0.744185
95050 0.7585078
95060 0.7462097
95070 0.7400015
95080 0.7272564
95090 0.7360571
95100 0.7236236
95110 0.7348527
95120 0.7334053
95130 0.7377316
95140 0.7586508
95150 0.7688929
95160 0.7639766
95170 0.7660266
95180 0.7679802
95190 0.7732009
95200 0.7654517
95210 0.7479532
95220 0.7368269
95230 0.7404912
95240 0.7515853
95250 0.743851
95260 0.7423695
95270 0.7447642
95280 0.7432848
95290 0.750127
95300 0.7460073
95310 0.7246805
95320 0.7243365
95330 0.7291569
95340 0.7135395
95350 0.7251061
95360 0.7258337
95370 0.7028415
95380 0.7017811
95390 0.7039496
95400 0.7060167
95410 0.7210639
95420 0.7268507
95430 0.7384514
95440 0.7462761
95450 0.7521465
95460 0.7525945
95470 0.7361736
95480 0.7362633
95490 0.7304974
95500 0.7431359
95510 0.724568
95520 0.7179502
95530 0.7224679
95540 0.722526
95550 0.7094257
95560 0.7011387
95570 0.7035206
95580 0.6982262
95590 0.705824
95600 0.7131516
95610 0.6897966
95620 0.688184
95630 0.6881589
95640 0.6984848
95650 0.7088131
95660 0.7085301
95670 0.7193375
95680 0.7176687
95690 0.720505
95700 0.7325106
95710 0.7193124
95720 0.7167139
95730 0.7261
95740 0.7274823
95750 0.7183733
95760 0.730382
95770 0.7361816
95780 0.7215261
95790 0.7206184
95800 0.7264132
95810 0.7286084
95820 0.7297938
95830 0.7413022
95840 0.7394713
95850 0.7260495
95860 0.7206694
95870 0.7436221
95880 0.7442811
95890 0.7475207
95900 0.7312058
95910 0.7256251
95920 0.7376134
95930 0.7397957
95940 0.7330571
95950 0.7207501
95960 0.7252418
95970 0.7233354
95980 0.7257052
95990 0.7195777
96000 0.7196503
96010 0.7187296
96020 0.7231832
96030 0.7118225
96040 0.7097912
96050 0.7123676
96060 0.7078601
96070 0.7063858
96080 0.7032905
96090 0.7022239
96100 0.7053981
96110 0.7223357
96120 0.718206
96130 0.7094225
96140 0.7253546
96150 0.7204308
96160 0.7117736
96170 0.7115343
96180 0.7250819
96190 0.7228681
96200 0.7191167
96210 0.7304845
96220 0.7274306
96230 0.7269376
96240 0.7213776
96250 0.7350132
96260 0.7459569
96270 0.737541
96280 0.7414595
96290 0.7438769
96300 0.7423201
96310 0.7432095
96320 0.7487943
96330 0.7346796
96340 0.737808
96350 0.735041
96360 0.7334791
96370 0.7284271
96380 0.7409259
96390 0.7245103
96400 0.7201102
96410 0.7365828
96420 0.7382964
96430 0.742672
96440 0.7420181
96450 0.72046
96460 0.7306923
96470 0.725941
96480 0.7281873
96490 0.7433452
96500 0.7419304
96510 0.7290381
96520 0.7399224
96530 0.7556636
96540 0.7525033
96550 0.7447422
96560 0.7382337
96570 0.7240879
96580 0.7324499
96590 0.7296709
96600 0.7292156
96610 0.7357979
96620 0.7319682
96630 0.7306222
96640 0.7507078
96650 0.742661
96660 0.7526258
96670 0.7428471
96680 0.7498566
96690 0.737379
96700 0.7562218
96710 0.7510486
96720 0.7439722
96730 0.7225268
96740 0.7272702
96750 0.7331048
96760 0.7298086
96770 0.738895
96780 0.7241309
96790 0.7302361
96800 0.7325789
96810 0.7377529
96820 0.730981
96830 0.7497453
96840 0.7434234
96850 0.7489975
96860 0.7507046
96870 0.7503694
96880 0.7415366
96890 0.7415952
96900 0.7431439
96910 0.7282915
96920 0.7143131
96930 0.734552
96940 0.7322451
96950 0.7462761
96960 0.7251606
96970 0.7276091
96980 0.7274854
96990 0.7298729
97000 0.7186257
97010 0.7152873
97020 0.7299181
97030 0.7233622
97040 0.712448
97050 0.7320625
97060 0.7397336
97070 0.715884
97080 0.7294607
97090 0.733288
97100 0.7232225
97110 0.7092878
97120 0.7155919
97130 0.7145949
97140 0.7054894
97150 0.7154608
97160 0.7149433
97170 0.739263
97180 0.7463452
97190 0.7405238
97200 0.7230452
97210 0.7240872
97220 0.7240701
97230 0.7242572
97240 0.7381809
97250 0.7442573
97260 0.7490752
97270 0.7321475
97280 0.7367786
97290 0.7247727
97300 0.7184438
97310 0.7312128
97320 0.7327474
97330 0.7354544
97340 0.7104282
97350 0.7233272
97360 0.7326829
97370 0.7408705
97380 0.7484363
97390 0.7264892
97400 0.7182803
97410 0.7177573
97420 0.7169808
97430 0.7319459
97440 0.730499
97450 0.7251384
97460 0.7263019
97470 0.7342839
97480 0.7247552
97490 0.7221298
97500 0.7237231
97510 0.7212245
97520 0.734649
97530 0.7337685
97540 0.7138096
97550 0.7208998
97560 0.7284776
97570 0.7127691
97580 0.7227619
97590 0.7246049
97600 0.7321801
97610 0.7512878
97620 0.7539313
97630 0.7272396
97640 0.7170136
97650 0.7190931
97660 0.7224281
97670 0.7213948
97680 0.7286501
97690 0.7187803
97700 0.7023629
97710 0.7046512
97720 0.7206265
97730 0.7272305
97740 0.7345057
97750 0.7210147
97760 0.7287483
97770 0.7223715
97780 0.711576
97790 0.7136525
97800 0.703791
97810 0.6959037
97820 0.7024998
97830 0.7048618
97840 0.7073672
97850 0.7180734
97860 0.7032984
97870 0.7061404
97880 0.7166445
97890 0.7200235
97900 0.7323254
97910 0.7434194
97920 0.7429244
97930 0.7410728
97940 0.731385
97950 0.7360733
97960 0.7359733
97970 0.7210779
97980 0.7075456
97990 0.7067726
98000 0.7070737
98010 0.7071517
98020 0.7151405
98030 0.7254499
98040 0.7195785
98050 0.7145067
98060 0.7074456
98070 0.7013482
98080 0.7111714
98090 0.7202538
98100 0.7246654
98110 0.7206572
98120 0.7203
98130 0.7174991
98140 0.7154521
98150 0.706326
98160 0.7084904
98170 0.7085255
98180 0.7092159
98190 0.7083715
98200 0.7220588
98210 0.7198367
98220 0.7039971
98230 0.7107679
98240 0.7229212
98250 0.7173655
98260 0.7217753
98270 0.7115871
98280 0.7060017
98290 0.694879
98300 0.705603
98310 0.7037699
98320 0.6975412
98330 0.701435
98340 0.7039678
98350 0.7033843
98360 0.6936113
98370 0.6928437
98380 0.7050916
98390 0.7168563
98400 0.7121912
98410 0.7114586
98420 0.7184134
98430 0.7116995
98440 0.7083282
98450 0.7170776
98460 0.7202805
98470 0.7237627
98480 0.7186206
98490 0.7145184
98500 0.7116222
98510 0.7166104
98520 0.7124721
98530 0.7044492
98540 0.7068956
98550 0.6932903
98560 0.70082
98570 0.6977536
98580 0.7050967
98590 0.6965419
98600 0.7069807
98610 0.7015448
98620 0.7164059
98630 0.7121744
98640 0.7254248
98650 0.7133164
98660 0.7133815
98670 0.7038979
98680 0.704878
98690 0.7058223
98700 0.7212018
98710 0.7286323
98720 0.734751
98730 0.7097737
98740 0.7137207
98750 0.7095594
98760 0.7086002
98770 0.6971674
98780 0.6968424
98790 0.7040644
98800 0.7042686
98810 0.7070128
98820 0.716304
98830 0.7112881
98840 0.7208583
98850 0.7211526
98860 0.7109079
98870 0.7287179
98880 0.7235248
98890 0.7302597
98900 0.7285363
98910 0.7391138
98920 0.7272061
98930 0.7118894
98940 0.7106239
98950 0.7144594
98960 0.7194655
98970 0.7172632
98980 0.7060063
98990 0.7191855
99000 0.7057707
99010 0.7040763
99020 0.6937804
99030 0.7002915
99040 0.7017431
99050 0.6842123
99060 0.6908184
99070 0.6939414
99080 0.6970234
99090 0.7027086
99100 0.7016823
99110 0.7049443
99120 0.7102358
99130 0.6998757
99140 0.7121993
99150 0.7171415
99160 0.7176499
99170 0.7038099
99180 0.705752
99190 0.7074857
99200 0.7199939
99210 0.7207021
99220 0.7125944
99230 0.7141256
99240 0.7210851
99250 0.7122111
99260 0.7087561
99270 0.705754
99280 0.6885863
99290 0.7017775
99300 0.6946137
99310 0.6987659
99320 0.7103676
99330 0.6994677
99340 0.7104079
99350 0.7051369
99360 0.6942126
99370 0.694388
99380 0.7007904
99390 0.6900483
99400 0.6746618
99410 0.6845223
99420 0.6906539
99430 0.6905136
99440 0.6925827
99450 0.6833478
99460 0.6771545
99470 0.6846417
99480 0.6831738
99490 0.6681098
99500 0.6714464
99510 0.6742921
99520 0.6648597
99530 0.6587681
99540 0.685838
99550 0.6827632
99560 0.6911904
99570 0.699926
99580 0.6958602
99590 0.690973
99600 0.6865664
99610 0.6946847
99620 0.7027513
99630 0.6871977
99640 0.6898801
99650 0.7013126
99660 0.7043233
99670 0.7135323
99680 0.7124816
99690 0.7068213
99700 0.6952533
99710 0.6944237
99720 0.6908505
99730 0.6827757
99740 0.678008
99750 0.6733332
99760 0.6811914
99770 0.6755797
99780 0.6742193
99790 0.677792
99800 0.6784864
99810 0.6845224
99820 0.6670792
99830 0.6658653
99840 0.6605214
99850 0.6618769
99860 0.662316
99870 0.6679644
99880 0.6595638
99890 0.6677182
99900 0.678402
99910 0.655303
99920 0.6630173
99930 0.6565429
99940 0.6624355
99950 0.6569266
99960 0.6659952
99970 0.6734039
99980 0.6585578
99990 0.6607057
100000 0.6545257
100010 0.6479625
100020 0.6461001
100030 0.6394158
100040 0.6469564
100050 0.6593921
100060 0.6540775
100070 0.6530012
100080 0.6535455
100090 0.6519108
100100 0.6508427
100110 0.6498978
100120 0.6638363
100130 0.6656863
100140 0.6779527
100150 0.6837525
100160 0.6787437
100170 0.6630138
100180 0.6726613
100190 0.6769657
100200 0.6738849
100210 0.671737
100220 0.6740306
100230 0.6600137
100240 0.6623264
100250 0.6691217
100260 0.6846041
100270 0.6908982
100280 0.6967063
100290 0.6828851
100300 0.6802794
100310 0.6749691
100320 0.6697988
100330 0.6930288
100340 0.6937874
100350 0.6854647
100360 0.6881217
100370 0.6826417
100380 0.6719909
100390 0.6734148
100400 0.6732502
100410 0.6667362
100420 0.6592971
100430 0.6613644
100440 0.6756863
100450 0.6866109
100460 0.6864911
100470 0.6962952
100480 0.694751
100490 0.6857716
100500 0.6896127
100510 0.6873761
100520 0.6882899
100530 0.6876016
100540 0.6890537
100550 0.6809239
100560 0.6771436
100570 0.6686383
100580 0.6853772
100590 0.6808687
100600 0.6805318
100610 0.6849712
100620 0.6776803
100630 0.6786665
100640 0.6681186
100650 0.6724206
100660 0.6703922
100670 0.6690081
100680 0.6685384
100690 0.6645234
100700 0.6798656
100710 0.671433
100720 0.6747094
100730 0.6711712
100740 0.6653435
100750 0.672767
100760 0.6701231
100770 0.6546177
100780 0.66611
100790 0.6612993
100800 0.6734596
100810 0.6655723
100820 0.6902961
100830 0.6715479
100840 0.6800609
100850 0.6899062
100860 0.6966316
100870 0.6874811
100880 0.6992212
100890 0.6964821
100900 0.6979724
100910 0.6995004
100920 0.6794208
100930 0.6819319
100940 0.6933411
100950 0.6869601
100960 0.6705242
100970 0.668995
100980 0.6794065
100990 0.665457
101000 0.6643168
101010 0.6612931
101020 0.6748424
101030 0.6766667
101040 0.6761835
101050 0.6787428
101060 0.673886
101070 0.6744547
101080 0.6835351
101090 0.6746591
101100 0.677591
101110 0.6750107
101120 0.6701387
101130 0.6616664
101140 0.665984
101150 0.663528
101160 0.6768402
101170 0.6625339
101180 0.6517907
101190 0.6509219
101200 0.6628265
101210 0.6702954
101220 0.6676256
101230 0.6596887
101240 0.666373
101250 0.6710002
101260 0.6696694
101270 0.66989
101280 0.678906
101290 0.685636
101300 0.6747317
101310 0.6819986
101320 0.6869625
101330 0.6802629
101340 0.6806179
101350 0.6752527
101360 0.6833735
101370 0.6854276
101380 0.6910205
101390 0.6934304
101400 0.7011577
101410 0.6978061
101420 0.6974903
101430 0.6804486
101440 0.6861658
101450 0.683533
101460 0.6925567
101470 0.6921188
101480 0.6882294
101490 0.6854333
101500 0.683543
101510 0.692363
101520 0.6955686
101530 0.7001873
101540 0.7063268
101550 0.7054
101560 0.7097508
101570 0.7011889
101580 0.6979393
101590 0.7108994
101600 0.7017134
101610 0.7005656
101620 0.6929068
101630 0.7060097
101640 0.7140324
101650 0.721712
101660 0.7284709
101670 0.7160804
101680 0.698982
101690 0.6969746
101700 0.6928399
101710 0.6958137
101720 0.6844209
101730 0.6838972
101740 0.6849369
101750 0.6923388
101760 0.6869681
101770 0.6870099
101780 0.6952714
101790 0.6915971
101800 0.6957898
101810 0.6907783
101820 0.6969938
101830 0.6997681
101840 0.7004312
101850 0.698068
101860 0.705433
101870 0.7026252
101880 0.719857
101890 0.7198358
101900 0.7418523
101910 0.7140832
101920 0.7105896
101930 0.7098851
101940 0.7109945
101950 0.7152526
101960 0.7163934
101970 0.7317292
101980 0.7304718
101990 0.7234974
102000 0.7395775
102010 0.7417346
102020 0.7290424
102030 0.7211388
102040 0.7132516
102050 0.7241565
102060 0.7226011
102070 0.7093108
102080 0.7102003
102090 0.714942
102100 0.7202347
102110 0.7262396
102120 0.7331731
102130 0.7206745
102140 0.7170317
102150 0.7034194
102160 0.6914701
102170 0.7022541
102180 0.7162673
102190 0.7237626
102200 0.7206396
102210 0.7171793
102220 0.6967591
102230 0.6959372
102240 0.6931276
102250 0.7016619
102260 0.69821
102270 0.7064532
102280 0.7170998
102290 0.7148716
102300 0.7191782
102310 0.7136944
102320 0.7127587
102330 0.7140331
102340 0.6949884
102350 0.7072695
102360 0.716091
102370 0.7032468
102380 0.6871107
102390 0.6897165
102400 0.6913112
102410 0.7035859
102420 0.7043881
102430 0.7015498
102440 0.7025263
102450 0.6854658
102460 0.6855254
102470 0.6881405
102480 0.6816334
102490 0.6811781
102500 0.6859396
102510 0.6820015
102520 0.6780415
102530 0.6773062
102540 0.6778939
102550 0.686157
102560 0.6782022
102570 0.6936337
102580 0.6893405
102590 0.6814963
102600 0.6746829
102610 0.6719071
102620 0.6921068
102630 0.687905
102640 0.6682566
102650 0.666651
102660 0.6699082
102670 0.6738705
102680 0.6771399
102690 0.6866037
102700 0.6990966
102710 0.7043213
102720 0.6945395
102730 0.6907718
102740 0.6993729
102750 0.7005282
102760 0.6970817
102770 0.7031239
102780 0.7002273
102790 0.6974649
102800 0.6992859
102810 0.7032125
102820 0.684676
102830 0.709491
102840 0.7001888
102850 0.6855113
102860 0.6838591
102870 0.6869702
102880 0.6813698
102890 0.6743522
102900 0.6653327
102910 0.6707585
102920 0.668644
102930 0.6684957
102940 0.663559
102950 0.6535306
102960 0.6515392
102970 0.650071
102980 0.6523668
102990 0.656939
103000 0.6578045
103010 0.6567928
103020 0.6476399
103030 0.6417878
103040 0.6593314
103050 0.6602123
103060 0.6489224
103070 0.6533792
103080 0.651888
103090 0.648809
103100 0.6344066
103110 0.6348104
103120 0.6322003
103130 0.6384592
103140 0.6405692
103150 0.6443421
103160 0.6308392
103170 0.6336868
103180 0.6401644
103190 0.6474177
103200 0.6609315
103210 0.6603539
103220 0.658896
103230 0.6586483
103240 0.6568612
103250 0.6635061
103260 0.6626925
103270 0.6630187
103280 0.6636461
103290 0.6664051
103300 0.6623613
103310 0.6661835
103320 0.6687735
103330 0.6718166
103340 0.6671607
103350 0.6543111
103360 0.6533638
103370 0.6508204
103380 0.6409612
103390 0.6335133
103400 0.6185019
103410 0.6202365
103420 0.6341932
103430 0.6402618
103440 0.6325879
103450 0.642661
103460 0.6345581
103470 0.6497776
103480 0.6478783
103490 0.6462791
103500 0.6468197
103510 0.6446217
103520 0.6298833
103530 0.6283383
103540 0.6272144
103550 0.6260256
103560 0.6438029
103570 0.6451617
103580 0.6523118
103590 0.6496592
103600 0.6477681
103610 0.6542827
103620 0.6512975
103630 0.6519101
103640 0.6550392
103650 0.6559743
103660 0.657524
103670 0.6654344
103680 0.6671727
103690 0.6636602
103700 0.6854361
103710 0.6765
103720 0.6805616
103730 0.6833577
103740 0.6782103
103750 0.6724862
103760 0.6765756
103770 0.6873185
103780 0.6810512
103790 0.6842649
103800 0.6885449
103810 0.6833838
103820 0.6819445
103830 0.6871095
103840 0.6855688
103850 0.6872025
103860 0.6867412
103870 0.6869509
103880 0.674688
103890 0.6753898
103900 0.6894271
103910 0.6931472
103920 0.6816757
103930 0.6839569
103940 0.686396
103950 0.6723046
103960 0.6754525
103970 0.6701978
103980 0.6859112
103990 0.6970703
104000 0.6929392
104010 0.6765959
104020 0.6690636
104030 0.6801072
104040 0.6763743
104050 0.679158
104060 0.6854228
104070 0.6545094
104080 0.6691979
104090 0.6710682
104100 0.6622183
104110 0.6712706
104120 0.6751354
104130 0.6595528
104140 0.6809337
104150 0.6675059
104160 0.6765907
104170 0.663749
104180 0.6831691
104190 0.6941296
104200 0.6858505
104210 0.6870063
104220 0.676842
104230 0.6831717
104240 0.669023
104250 0.6708004
104260 0.6654837
104270 0.6587237
104280 0.6616551
104290 0.6477591
104300 0.6507689
104310 0.6543726
104320 0.6558113
104330 0.6493583
104340 0.6527525
104350 0.6423022
104360 0.6329829
104370 0.6321734
104380 0.6436828
104390 0.6446659
104400 0.6429067
104410 0.6399924
104420 0.6365039
104430 0.6448178
104440 0.6493984
104450 0.6589132
104460 0.6609243
104470 0.6526387
104480 0.648337
104490 0.6544469
104500 0.6481177
104510 0.6648905
104520 0.6635204
104530 0.6718603
104540 0.6638463
104550 0.6680388
104560 0.6514324
104570 0.6448919
104580 0.6425308
104590 0.6460613
104600 0.6497319
104610 0.65229
104620 0.6497867
104630 0.6484088
104640 0.6587427
104650 0.6541829
104660 0.6436472
104670 0.6440595
104680 0.6518679
104690 0.6785802
104700 0.6753458
104710 0.6753421
104720 0.6785335
104730 0.6896855
104740 0.6882273
104750 0.6804066
104760 0.6707401
104770 0.6608384
104780 0.6714159
104790 0.6661887
104800 0.6694254
104810 0.6682187
104820 0.6769184
104830 0.6821201
104840 0.6747833
104850 0.6606851
104860 0.6712539
104870 0.6674637
104880 0.6751557
104890 0.6728099
104900 0.6656636
104910 0.6573228
104920 0.6524352
104930 0.6644942
104940 0.6775091
104950 0.6861699
104960 0.6772625
104970 0.6746871
104980 0.6833544
104990 0.6730549
105000 0.6683583
105010 0.6693397
105020 0.6658697
105030 0.6593574
105040 0.6772094
105050 0.6759874
105060 0.6596033
105070 0.655802
105080 0.6721511
105090 0.6624077
105100 0.6658798
105110 0.668031
105120 0.6644129
105130 0.6627883
105140 0.6668226
105150 0.6760944
105160 0.6906922
105170 0.7057173
105180 0.7002997
105190 0.7155064
105200 0.7086715
105210 0.6920521
105220 0.6978739
105230 0.6975481
105240 0.6956723
105250 0.7043785
105260 0.6984739
105270 0.6864609
105280 0.6708351
105290 0.672354
105300 0.6841975
105310 0.6877105
105320 0.669789
105330 0.66536
105340 0.668864
105350 0.6641971
105360 0.6752502
105370 0.678799
105380 0.6830842
105390 0.6783303
105400 0.6817698
105410 0.6805754
105420 0.6836267
105430 0.6735424
105440 0.6764992
105450 0.6627057
105460 0.6699165
105470 0.6677904
105480 0.6620301
105490 0.664251
105500 0.6648784
105510 0.6691141
105520 0.6725776
105530 0.6725345
105540 0.6592218
105550 0.6517635
105560 0.6530859
105570 0.6647664
105580 0.6750428
105590 0.6681837
105600 0.6585316
105610 0.6653721
105620 0.6545433
105630 0.6721271
105640 0.6587447
105650 0.6582819
105660 0.6551557
105670 0.6532202
105680 0.6689554
105690 0.660354
105700 0.6697758
105710 0.6648408
105720 0.6747457
105730 0.679439
105740 0.6839966
105750 0.6856255
105760 0.681726
105770 0.675129
105780 0.676885
105790 0.6739257
105800 0.6853064
105810 0.6597207
105820 0.6747158
105830 0.6821592
105840 0.6696432
105850 0.6825714
105860 0.6915596
105870 0.6938375
105880 0.6842798
105890 0.7028811
105900 0.716139
105910 0.7202858
105920 0.7194021
105930 0.6961095
105940 0.6821962
105950 0.6745654
105960 0.6713592
105970 0.6879014
105980 0.6882837
105990 0.6890174
106000 0.6762946
106010 0.6883061
106020 0.6776931
106030 0.6821627
106040 0.6831906
106050 0.6934631
106060 0.7046294
106070 0.7000486
106080 0.7066749
106090 0.7075921
106100 0.7072931
106110 0.7085686
106120 0.7136382
106130 0.7244219
106140 0.7168239
106150 0.7111824
106160 0.7067382
106170 0.705476
106180 0.7072279
106190 0.7082613
106200 0.7157614
106210 0.7076595
106220 0.6982023
106230 0.6988878
106240 0.6965753
106250 0.705128
106260 0.7068586
106270 0.7063598
106280 0.7098507
106290 0.7137597
106300 0.6988356
106310 0.6957144
106320 0.6911619
106330 0.6885092
106340 0.6895353
106350 0.6829128
106360 0.69105
106370 0.693049
106380 0.6824048
106390 0.6796986
106400 0.6772251
106410 0.6824895
106420 0.6789519
106430 0.6712188
106440 0.6718048
106450 0.6775712
106460 0.6836548
106470 0.6821386
106480 0.6728266
106490 0.6673694
106500 0.6792331
106510 0.6836492
106520 0.6731821
106530 0.6757282
106540 0.6788729
106550 0.6699893
106560 0.6691359
106570 0.666576
106580 0.664983
106590 0.6661679
106600 0.670045
106610 0.6635978
106620 0.6743172
106630 0.6820179
106640 0.6752387
106650 0.6858401
106660 0.6778607
106670 0.6946087
106680 0.6828929
106690 0.6794581
106700 0.6797759
106710 0.6872134
106720 0.6683646
106730 0.6676586
106740 0.6858526
106750 0.6672474
106760 0.67709
106770 0.6675883
106780 0.6621118
106790 0.6743166
106800 0.6930851
106810 0.6874831
106820 0.6799086
106830 0.6698712
106840 0.6735524
106850 0.681002
106860 0.6736894
106870 0.6732754
106880 0.6849719
106890 0.6884265
106900 0.6845251
106910 0.6765622
106920 0.6767239
106930 0.6879877
106940 0.6742416
106950 0.666087
106960 0.6677154
106970 0.6603533
106980 0.6747128
106990 0.6755199
107000 0.6834645
107010 0.6835906
107020 0.6897117
107030 0.6911849
107040 0.6953481
107050 0.6961988
107060 0.6967043
107070 0.6967821
107080 0.7028059
107090 0.687915
107100 0.7139687
107110 0.7120571
107120 0.7059263
107130 0.7025895
107140 0.7071984
107150 0.7182117
107160 0.7156702
107170 0.7004145
107180 0.6949865
107190 0.6901755
107200 0.6881725
107210 0.6910669
107220 0.6996751
107230 0.6930696
107240 0.7127668
107250 0.7086424
107260 0.7077128
107270 0.7055933
107280 0.7027774
107290 0.7090923
107300 0.702672
107310 0.7079884
107320 0.6961582
107330 0.6905463
107340 0.6887189
107350 0.6965567
107360 0.6950354
107370 0.6956094
107380 0.7050252
107390 0.6957205
107400 0.6784579
107410 0.6901861
107420 0.6903983
107430 0.6819154
107440 0.6714519
107450 0.6702842
107460 0.6797782
107470 0.6934259
107480 0.6878442
107490 0.670966
107500 0.6850846
107510 0.6750104
107520 0.6652294
107530 0.6688479
107540 0.659615
107550 0.6761306
107560 0.6901636
107570 0.6836792
107580 0.6934473
107590 0.6989031
107600 0.6973899
107610 0.6879421
107620 0.6869348
107630 0.6953298
107640 0.6876088
107650 0.6838956
107660 0.6788998
107670 0.6803555
107680 0.6858223
107690 0.7024728
107700 0.6979
107710 0.7043741
107720 0.7031885
107730 0.6961967
107740 0.7021708
107750 0.7024387
107760 0.7094638
107770 0.7141993
107780 0.715412
107790 0.717553
107800 0.7241836
107810 0.7330779
107820 0.7267789
107830 0.7140312
107840 0.7194405
107850 0.7179225
107860 0.7074372
107870 0.7064218
107880 0.7094525
107890 0.7138083
107900 0.7077442
107910 0.7084184
107920 0.7058764
107930 0.7043803
107940 0.703601
107950 0.7195666
107960 0.7135905
107970 0.7080454
107980 0.704493
107990 0.7081302
108000 0.706963
108010 0.7221054
108020 0.7180786
108030 0.7227725
108040 0.7236977
108050 0.7292653
108060 0.741177
108070 0.7347956
108080 0.7272653
108090 0.7109284
108100 0.7029002
108110 0.7202145
108120 0.7115711
108130 0.7103729
108140 0.6964358
108150 0.699421
108160 0.6949003
108170 0.7088583
108180 0.7115542
108190 0.7055457
108200 0.7115339
108210 0.7177805
108220 0.71399
108230 0.6969263
108240 0.6953193
108250 0.68442
108260 0.6776466
108270 0.6838238
108280 0.6889213
108290 0.689009
108300 0.6945741
108310 0.7089713
108320 0.7009925
108330 0.7049656
108340 0.6936588
108350 0.6849673
108360 0.6929073
108370 0.6911595
108380 0.6990034
108390 0.7003603
108400 0.7074028
108410 0.6998125
108420 0.7014411
108430 0.6986606
108440 0.6983358
108450 0.69212
108460 0.6788568
108470 0.6707263
108480 0.6817002
108490 0.6879006
108500 0.6886263
108510 0.690028
108520 0.6948802
108530 0.6923887
108540 0.6866782
108550 0.6784961
108560 0.6867229
108570 0.6649069
108580 0.6619064
108590 0.6571143
108600 0.6534296
108610 0.6675167
108620 0.6566088
108630 0.6514116
108640 0.6659594
108650 0.677278
108660 0.678849
108670 0.6704563
108680 0.6606233
108690 0.6535385
108700 0.6532031
108710 0.6576716
108720 0.6570177
108730 0.6522757
108740 0.6666371
108750 0.6655086
108760 0.6568266
108770 0.6648598
108780 0.6609755
108790 0.6587884
108800 0.6599306
108810 0.6600023
108820 0.6574644
108830 0.6605324
108840 0.6622387
108850 0.6620393
108860 0.6666778
108870 0.6688566
108880 0.6650892
108890 0.6630458
108900 0.6662943
108910 0.6663232
108920 0.6660509
108930 0.6516127
108940 0.666831
108950 0.6698175
108960 0.6749088
108970 0.6643174
108980 0.6551992
108990 0.6734502
109000 0.6649169
109010 0.6659882
109020 0.6715285
109030 0.6678942
109040 0.6880146
109050 0.6715016
109060 0.6702365
109070 0.6575693
109080 0.6660616
109090 0.6546668
109100 0.6580268
109110 0.6640249
109120 0.6606709
109130 0.6612399
109140 0.6611363
109150 0.6662689
109160 0.6764323
109170 0.6709436
109180 0.6688008
109190 0.663999
109200 0.6681969
109210 0.6743129
109220 0.6731546
109230 0.6820268
109240 0.6804252
109250 0.6747142
109260 0.6838495
109270 0.6724352
109280 0.6788814
109290 0.6859472
109300 0.6864217
109310 0.697204
109320 0.6956308
109330 0.7028534
109340 0.7028127
109350 0.6873689
109360 0.677099
109370 0.6820961
109380 0.6904473
109390 0.6783348
109400 0.6832996
109410 0.6879843
109420 0.6908911
109430 0.6888271
109440 0.6920524
109450 0.6950872
109460 0.6881437
109470 0.6863136
109480 0.6867674
109490 0.6962855
109500 0.6893781
109510 0.6901336
109520 0.6874586
109530 0.6784176
109540 0.6875077
109550 0.6810256
109560 0.6926742
109570 0.6855502
109580 0.6883789
109590 0.6880541
109600 0.6800154
109610 0.6824383
109620 0.6840711
109630 0.6984361
109640 0.705292
109650 0.7056253
109660 0.71235
109670 0.7023284
109680 0.7087589
109690 0.7144549
109700 0.7197073
109710 0.7226435
109720 0.7277042
109730 0.7083904
109740 0.7077395
109750 0.7120664
109760 0.7302591
109770 0.723386
109780 0.7204884
109790 0.7055726
109800 0.7057738
109810 0.7062569
109820 0.7116708
109830 0.7020637
109840 0.6976337
109850 0.6900823
109860 0.6897035
109870 0.6907972
109880 0.6811798
109890 0.6880556
109900 0.6869197
109910 0.6815805
109920 0.6857727
109930 0.6848255
109940 0.6937915
109950 0.6983768
109960 0.7009634
109970 0.7106602
109980 0.709615
109990 0.7107077
110000 0.7043984
110010 0.7085996
110020 0.6958444
110030 0.6928761
110040 0.6952466
110050 0.6998737
110060 0.6993991
110070 0.6860946
110080 0.6858934
110090 0.6871365
110100 0.6929403
110110 0.6835953
110120 0.6874757
110130 0.6855551
110140 0.6848508
110150 0.6800477
110160 0.6888182
110170 0.690213
110180 0.7082222
110190 0.7050986
110200 0.6948078
110210 0.7041808
110220 0.6929256
110230 0.692737
110240 0.6876298
110250 0.701489
110260 0.7073636
110270 0.7063721
110280 0.6950901
110290 0.6876975
110300 0.701213
110310 0.7073849
110320 0.7061729
110330 0.708698
110340 0.7209753
110350 0.7143565
110360 0.6978341
110370 0.6985486
110380 0.7062231
110390 0.6876275
110400 0.6853725
110410 0.6889652
110420 0.7030137
110430 0.7001287
110440 0.694813
110450 0.6946024
110460 0.6963533
110470 0.6878113
110480 0.6797742
110490 0.6953016
110500 0.6900346
110510 0.6856122
110520 0.6891274
110530 0.6926698
110540 0.6944791
110550 0.7017136
110560 0.7084914
110570 0.7114401
110580 0.7234654
110590 0.7285702
110600 0.7316378
110610 0.7370696
110620 0.7269843
110630 0.7331242
110640 0.7163364
110650 0.7099382
110660 0.7295802
110670 0.7299376
110680 0.7139965
110690 0.7177404
110700 0.7127507
110710 0.7023282
110720 0.7069286
110730 0.6961557
110740 0.6999155
110750 0.6977645
110760 0.6989869
110770 0.6991225
110780 0.6974798
110790 0.6975277
110800 0.7094652
110810 0.7030952
110820 0.7116234
110830 0.6980905
110840 0.691968
110850 0.6720902
110860 0.6819101
110870 0.6879636
110880 0.6883082
110890 0.7009304
110900 0.695876
110910 0.6982405
110920 0.6963608
110930 0.6983843
110940 0.6938004
110950 0.6992675
110960 0.692182
110970 0.6943719
110980 0.6789984
110990 0.680747
111000 0.6721766
111010 0.6741478
111020 0.6661549
111030 0.6643651
111040 0.6559575
111050 0.6665006
111060 0.6546705
111070 0.667874
111080 0.6740981
111090 0.6814034
111100 0.6796082
111110 0.6727933
111120 0.6687936
111130 0.6795667
111140 0.6727446
111150 0.6709089
111160 0.6737826
111170 0.6743584
111180 0.6610668
111190 0.6725374
111200 0.6814048
111210 0.6653073
111220 0.6722771
111230 0.6764964
111240 0.6763595
111250 0.6832708
111260 0.6732033
111270 0.6733925
111280 0.6668068
111290 0.6750647
111300 0.6761866
111310 0.6870752
111320 0.6793148
111330 0.6859873
111340 0.6945066
111350 0.6880739
111360 0.6785029
111370 0.6745033
111380 0.6712177
111390 0.6610988
111400 0.6633762
111410 0.660482
111420 0.6584941
111430 0.6516427
111440 0.6714015
111450 0.6721407
111460 0.6708105
111470 0.6772115
111480 0.6782126
111490 0.6838995
111500 0.6802102
111510 0.6761634
111520 0.6881772
111530 0.6711928
111540 0.6582182
111550 0.6695352
111560 0.6660049
111570 0.6629768
111580 0.6715235
111590 0.6766343
111600 0.6684815
111610 0.6767477
111620 0.6857706
111630 0.686891
111640 0.681205
111650 0.6677505
111660 0.679143
111670 0.6722332
111680 0.6669828
111690 0.6730432
111700 0.6632354
111710 0.6618639
111720 0.6678354
111730 0.6600754
111740 0.6630365
111750 0.6696948
111760 0.6668651
111770 0.6750188
111780 0.6729724
111790 0.6766477
111800 0.6674629
111810 0.6685809
111820 0.654161
111830 0.6630874
111840 0.6576067
111850 0.6583207
111860 0.6710826
111870 0.6673477
111880 0.6721342
111890 0.6683808
111900 0.6710408
111910 0.6632286
111920 0.6649311
111930 0.6731234
111940 0.6542608
111950 0.657524
111960 0.6512871
111970 0.6602083
111980 0.6628966
111990 0.6695601
112000 0.6845902
112010 0.6897135
112020 0.6831909
112030 0.6743788
112040 0.6767785
112050 0.6704571
112060 0.6794581
112070 0.676149
112080 0.6656469
112090 0.6760346
112100 0.6875056
112110 0.675341
112120 0.6843826
112130 0.672856
112140 0.6706858
112150 0.667008
112160 0.6695826
112170 0.6749704
112180 0.6725551
112190 0.6715392
112200 0.682447
112210 0.7010537
112220 0.7001386
112230 0.6957367
112240 0.696718
112250 0.6984733
112260 0.6998588
112270 0.7074515
112280 0.7112926
112290 0.7099863
112300 0.6949622
112310 0.680822
112320 0.6888649
112330 0.6877776
112340 0.6908025
112350 0.6965047
112360 0.6922367
112370 0.6890023
112380 0.6939425
112390 0.6726698
112400 0.6750532
112410 0.6798491
112420 0.6731696
112430 0.6835269
112440 0.6843044
112450 0.6841187
112460 0.6760241
112470 0.658281
112480 0.6706442
112490 0.6833062
112500 0.6840301
112510 0.6828897
112520 0.6697784
112530 0.6738473
112540 0.6806166
112550 0.6746623
112560 0.6690601
112570 0.6702309
112580 0.6647281
112590 0.6731219
112600 0.6685965
112610 0.6716052
112620 0.6833779
112630 0.6799954
112640 0.6765766
112650 0.662815
112660 0.6667452
112670 0.6730223
112680 0.6726471
112690 0.6661662
112700 0.6573147
112710 0.6559169
112720 0.6500669
112730 0.6513485
112740 0.6526566
112750 0.6694788
112760 0.6553254
112770 0.6657782
112780 0.6597618
112790 0.6633882
112800 0.6701894
112810 0.6700745
112820 0.6750918
112830 0.6809354
112840 0.6744385
112850 0.673556
112860 0.6710821
112870 0.667232
112880 0.6674775
112890 0.6732225
112900 0.6709406
112910 0.6648857
112920 0.6754251
112930 0.6751671
112940 0.6649537
112950 0.6646704
112960 0.671177
112970 0.6679832
112980 0.6681339
112990 0.6656508
113000 0.6663226
113010 0.6635236
113020 0.6816862
113030 0.6837451
113040 0.6723414
113050 0.6770248
113060 0.6748471
113070 0.6718563
113080 0.6735414
113090 0.6786011
113100 0.6859859
113110 0.6836399
113120 0.6639558
113130 0.6593557
113140 0.6565456
113150 0.6516657
113160 0.6525154
113170 0.6511216
113180 0.656629
113190 0.6556836
113200 0.6534172
113210 0.6657737
113220 0.6673561
113230 0.6767778
113240 0.6733366
113250 0.6752872
113260 0.6745164
113270 0.6748859
113280 0.6869723
113290 0.6854278
113300 0.6834411
113310 0.6850356
113320 0.6830989
113330 0.6817432
113340 0.6817015
113350 0.6871866
113360 0.6871015
113370 0.6850088
113380 0.686118
113390 0.6856272
113400 0.6853083
113410 0.6822919
113420 0.687829
113430 0.6769964
113440 0.6674209
113450 0.6878198
113460 0.6833999
113470 0.6892828
113480 0.6776949
113490 0.6760918
113500 0.6708156
113510 0.6616156
113520 0.6634004
113530 0.6667982
113540 0.6543794
113550 0.6462349
113560 0.6488134
113570 0.6511338
113580 0.6626184
113590 0.65962
113600 0.6634587
113610 0.663821
113620 0.6592447
113630 0.6661767
113640 0.6567314
113650 0.6642169
113660 0.6673323
113670 0.6759757
113680 0.6709759
113690 0.6748322
113700 0.6759967
113710 0.6611059
113720 0.6668369
113730 0.6706795
113740 0.6453896
113750 0.6506204
113760 0.6520685
113770 0.6489732
113780 0.6506145
113790 0.650201
113800 0.6561709
113810 0.6571962
113820 0.6628793
113830 0.6709111
113840 0.6673259
113850 0.6806884
113860 0.6791422
113870 0.6824747
113880 0.6697978
113890 0.6779011
113900 0.6822351
113910 0.6741264
113920 0.6763747
113930 0.664934
113940 0.6840498
113950 0.6831353
113960 0.6667796
113970 0.6711307
113980 0.6760128
113990 0.6752037
114000 0.6647776
114010 0.6560211
114020 0.6611445
114030 0.6657725
114040 0.6843829
114050 0.6812355
114060 0.6815394
114070 0.6717104
114080 0.676782
114090 0.6692868
114100 0.6807693
114110 0.6792151
114120 0.6842368
114130 0.6770009
114140 0.6738776
114150 0.6588924
114160 0.6665047
114170 0.6594893
114180 0.6610617
114190 0.6685991
114200 0.6569179
114210 0.6656712
114220 0.6638204
114230 0.6713899
114240 0.6804016
114250 0.6811767
114260 0.6779382
114270 0.669755
114280 0.6761996
114290 0.6784597
114300 0.6873095
114310 0.6863045
114320 0.6769987
114330 0.6810487
114340 0.6714827
114350 0.6627212
114360 0.6748884
114370 0.672295
114380 0.6774071
114390 0.6792533
114400 0.6680667
114410 0.6763926
114420 0.6766493
114430 0.6871668
114440 0.6896495
114450 0.6864288
114460 0.6806833
114470 0.6859848
114480 0.6834848
114490 0.6794134
114500 0.6674992
114510 0.6700316
114520 0.6808256
114530 0.6743812
114540 0.6921892
114550 0.6926548
114560 0.6749895
114570 0.6751108
114580 0.6695595
114590 0.673049
114600 0.6641983
114610 0.6556244
114620 0.6662745
114630 0.6558641
114640 0.6629412
114650 0.6520375
114660 0.6524103
114670 0.6539614
114680 0.6637896
114690 0.6663964
114700 0.6719969
114710 0.677823
114720 0.656889
114730 0.6644258
114740 0.6667011
114750 0.668772
114760 0.6651534
114770 0.6492255
114780 0.650541
114790 0.6488844
114800 0.659585
114810 0.6679063
114820 0.6718922
114830 0.6700778
114840 0.6675697
114850 0.6571152
114860 0.6541067
114870 0.6466721
114880 0.6558335
114890 0.6501334
114900 0.650012
114910 0.6584278
114920 0.655434
114930 0.6668236
114940 0.6659825
114950 0.6651684
114960 0.672278
114970 0.6790252
114980 0.6576641
114990 0.6439952
115000 0.6543475
115010 0.6583821
115020 0.657127
115030 0.6595811
115040 0.6546693
115050 0.6631655
115060 0.6804867
115070 0.6616282
115080 0.6643482
115090 0.6665245
115100 0.669776
115110 0.6655132
115120 0.6739069
115130 0.6803812
115140 0.6728361
115150 0.6780011
115160 0.675812
115170 0.6792012
115180 0.6887725
115190 0.681244
115200 0.6782677
115210 0.678521
115220 0.6813765
115230 0.6766381
115240 0.6842955
115250 0.6903966
115260 0.6919121
115270 0.6930743
115280 0.684064
115290 0.666472
115300 0.6718556
115310 0.6793957
115320 0.6699212
115330 0.6679795
115340 0.6694788
115350 0.6695411
115360 0.6607856
115370 0.6626052
115380 0.6587387
115390 0.6710163
115400 0.6774476
115410 0.6739026
115420 0.6736058
115430 0.6671662
115440 0.6792312
115450 0.6789703
115460 0.6820125
115470 0.6904781
115480 0.6763587
115490 0.6827141
115500 0.6862621
115510 0.6824759
115520 0.6980537
115530 0.6898507
115540 0.6929589
115550 0.6930192
115560 0.7007797
115570 0.6965792
115580 0.70146
115590 0.7020634
115600 0.6781148
115610 0.6872737
115620 0.6965549
115630 0.6879603
115640 0.6897753
115650 0.6826452
115660 0.6896388
115670 0.6792712
115680 0.6746881
115690 0.6838242
115700 0.6925648
115710 0.6867803
115720 0.675633
115730 0.6736216
115740 0.6685175
115750 0.659043
115760 0.652971
115770 0.6586581
115780 0.6753109
115790 0.6811432
115800 0.6837314
115810 0.6799397
115820 0.683273
115830 0.675304
115840 0.6783434
115850 0.6792539
115860 0.6798695
115870 0.6826236
115880 0.6806546
115890 0.6714134
115900 0.6783139
115910 0.6806062
115920 0.6969754
115930 0.6863455
115940 0.6877242
115950 0.6897761
115960 0.6952674
115970 0.6858612
115980 0.696103
115990 0.6836873
116000 0.6779404
116010 0.6721465
116020 0.6763067
116030 0.6858267
116040 0.6912194
116050 0.6990756
116060 0.6883717
116070 0.6860516
116080 0.6778021
116090 0.6842809
116100 0.6734968
116110 0.6707732
116120 0.6897439
116130 0.6785012
116140 0.6827148
116150 0.6950014
116160 0.6999681
116170 0.6977679
116180 0.6871868
116190 0.6706071
116200 0.6816347
116210 0.6763276
116220 0.6821914
116230 0.6725808
116240 0.6753175
116250 0.6821309
116260 0.6869862
116270 0.6782062
116280 0.6839205
116290 0.6756133
116300 0.6688973
116310 0.6644115
116320 0.665253
116330 0.6653347
116340 0.6669761
116350 0.6708369
116360 0.6783209
116370 0.6772401
116380 0.6678826
116390 0.6653917
116400 0.6723186
116410 0.6795651
116420 0.6623377
116430 0.6630126
116440 0.6517841
116450 0.6586381
116460 0.6573809
116470 0.663505
116480 0.6651078
116490 0.6614313
116500 0.6598212
116510 0.6687536
116520 0.6669195
116530 0.6646555
116540 0.6703271
116550 0.6730077
116560 0.6611489
116570 0.6667606
116580 0.6506006
116590 0.6630044
116600 0.672001
116610 0.6681852
116620 0.6669493
116630 0.680738
116640 0.6701491
116650 0.6785166
116660 0.6810312
116670 0.6794437
116680 0.699857
116690 0.7086532
116700 0.6962613
116710 0.696848
116720 0.6981172
116730 0.6824126
116740 0.6817349
116750 0.687588
116760 0.6767745
116770 0.6740155
116780 0.6787191
116790 0.6751657
116800 0.6719499
116810 0.6852036
116820 0.690707
116830 0.6879731
116840 0.6794708
116850 0.6885691
116860 0.6819475
116870 0.6769171
116880 0.6586149
116890 0.668842
116900 0.6768665
116910 0.6892219
116920 0.6902623
116930 0.6860624
116940 0.6746224
116950 0.6749728
116960 0.6777537
116970 0.6828985
116980 0.6639428
116990 0.6641445
117000 0.6647843
117010 0.6641146
117020 0.668959
117030 0.6807253
117040 0.6829354
117050 0.6804745
117060 0.6857708
117070 0.6809184
117080 0.682358
117090 0.6783491
117100 0.6826565
117110 0.698652
117120 0.6833705
117130 0.6722698
117140 0.6900144
117150 0.6929528
117160 0.7003358
117170 0.7012523
117180 0.693772
117190 0.6911507
117200 0.6789114
117210 0.6773608
117220 0.6633942
117230 0.6599948
117240 0.6787006
117250 0.6675935
117260 0.6527466
117270 0.6564967
117280 0.6528139
117290 0.6634278
117300 0.6659769
117310 0.6600825
117320 0.6657596
117330 0.6638449
117340 0.657376
117350 0.6513604
117360 0.6498795
117370 0.6582297
117380 0.6609779
117390 0.6756493
117400 0.6721547
117410 0.6710692
117420 0.6712177
117430 0.6636685
117440 0.6676418
117450 0.6827896
117460 0.6726106
117470 0.668083
117480 0.6577925
117490 0.6643695
117500 0.6628453
117510 0.6587152
117520 0.6650965
117530 0.6707005
117540 0.6637533
117550 0.6742972
117560 0.6718492
117570 0.6743841
117580 0.6759551
117590 0.6875808
117600 0.6802397
117610 0.6843535
117620 0.6742064
117630 0.6856485
117640 0.6916918
117650 0.6843543
117660 0.6803489
117670 0.6744476
117680 0.6590014
117690 0.6646301
117700 0.6753529
117710 0.6688279
117720 0.6694756
117730 0.673569
117740 0.6766344
117750 0.6702598
117760 0.6726027
117770 0.678405
117780 0.671591
117790 0.6618415
117800 0.6646335
117810 0.6551956
117820 0.6624003
117830 0.6640079
117840 0.6646582
117850 0.660315
117860 0.6758164
117870 0.6752324
117880 0.6735583
117890 0.6822713
117900 0.6788456
117910 0.671258
117920 0.6803838
117930 0.6861878
117940 0.674962
117950 0.6606764
117960 0.675139
117970 0.6702106
117980 0.6707518
117990 0.6706799
118000 0.6778268
118010 0.6735215
118020 0.6711481
118030 0.6737128
118040 0.675064
118050 0.6661796
118060 0.6742159
118070 0.6710559
118080 0.6770395
118090 0.6778597
118100 0.6613501
118110 0.6765205
118120 0.6815269
118130 0.6591989
118140 0.648252
118150 0.6585277
118160 0.6510506
118170 0.6483806
118180 0.6521099
118190 0.6632546
118200 0.6646234
118210 0.6768763
118220 0.6661642
118230 0.6682761
118240 0.666999
118250 0.6676146
118260 0.6715477
118270 0.6671159
118280 0.6768025
118290 0.6757454
118300 0.6813077
118310 0.6690642
118320 0.6502536
118330 0.6538765
118340 0.653179
118350 0.6728734
118360 0.6687391
118370 0.6683142
118380 0.6641918
118390 0.662885
118400 0.6523776
118410 0.6469949
118420 0.6348631
118430 0.6430929
118440 0.6554331
118450 0.6507247
118460 0.656932
118470 0.6667754
118480 0.6661764
118490 0.6654062
118500 0.6630084
118510 0.6597728
118520 0.6581353
118530 0.6543403
118540 0.642994
118550 0.644122
118560 0.6504998
118570 0.6486084
118580 0.6520162
118590 0.6463891
118600 0.6459519
118610 0.656683
118620 0.6583334
118630 0.6513411
118640 0.658444
118650 0.6520966
118660 0.6565392
118670 0.6486651
118680 0.6635668
118690 0.6697969
118700 0.6726497
118710 0.6688272
118720 0.6735127
118730 0.660715
118740 0.6632209
118750 0.6501082
118760 0.6560897
118770 0.6580934
118780 0.6611028
118790 0.6614997
118800 0.6579969
118810 0.6560125
118820 0.6508892
118830 0.6636875
118840 0.6796312
118850 0.6888921
118860 0.6881999
118870 0.6719801
118880 0.6593167
118890 0.6577615
118900 0.6543568
118910 0.6474693
118920 0.6766386
118930 0.6801638
118940 0.6740838
118950 0.668294
118960 0.6649212
118970 0.6641755
118980 0.670806
118990 0.6733064
119000 0.6595372
119010 0.6708884
119020 0.6648571
119030 0.6709495
119040 0.6514055
119050 0.6487664
119060 0.6448623
119070 0.6356078
119080 0.635702
119090 0.6428944
119100 0.6593438
119110 0.6531982
119120 0.638105
119130 0.6456864
119140 0.6468295
119150 0.6488323
119160 0.6501676
119170 0.6595103
119180 0.654803
119190 0.6612192
119200 0.6630374
119210 0.6594778
119220 0.6575897
119230 0.6538473
119240 0.6599762
119250 0.6578835
119260 0.6537243
119270 0.6486077
119280 0.6508282
119290 0.6599602
119300 0.6532618
119310 0.65459
119320 0.6499089
119330 0.6516753
119340 0.6560948
119350 0.6634935
119360 0.6496959
119370 0.6555324
119380 0.6468703
119390 0.6547828
119400 0.6475167
119410 0.6566767
119420 0.6526866
119430 0.6457126
119440 0.6439955
119450 0.6330349
119460 0.6317911
119470 0.6356058
119480 0.6425707
119490 0.6429774
119500 0.6479071
119510 0.6485482
119520 0.6471295
119530 0.6389501
119540 0.647207
119550 0.6563385
119560 0.6648386
119570 0.65162
119580 0.6530603
119590 0.6425734
119600 0.6449617
119610 0.6498765
119620 0.644048
119630 0.6544771
119640 0.6404097
119650 0.6384867
119660 0.6324753
119670 0.6392933
119680 0.6417999
119690 0.6464216
119700 0.6397192
119710 0.6415023
119720 0.6348801
119730 0.6328129
119740 0.6400356
119750 0.6340436
119760 0.6358895
119770 0.6353002
119780 0.6362761
119790 0.6451283
119800 0.6445597
119810 0.6460286
119820 0.6513368
119830 0.6447566
119840 0.6494592
119850 0.6616556
119860 0.6547895
119870 0.6617488
119880 0.6598008
119890 0.6607583
119900 0.67361
119910 0.6767119
119920 0.6768938
119930 0.692789
119940 0.6905476
119950 0.6905515
119960 0.6945902
119970 0.7139491
119980 0.7023256
119990 0.6797374
120000 0.6849351
120010 0.6895666
120020 0.6996456
120030 0.6846903
120040 0.6862258
120050 0.6823584
120060 0.700137
120070 0.6989847
120080 0.7017172
120090 0.6777386
120100 0.6884958
120110 0.6860373
120120 0.6798378
120130 0.6690029
120140 0.688385
120150 0.6927752
120160 0.6893915
120170 0.6940874
120180 0.6878034
120190 0.6834425
120200 0.6896333
120210 0.7012746
120220 0.6985269
120230 0.6922147
120240 0.6854275
120250 0.697336
120260 0.6937351
120270 0.6889416
120280 0.6803218
120290 0.682524
120300 0.6775517
120310 0.6841396
120320 0.6874306
120330 0.6716681
120340 0.6722452
120350 0.652557
120360 0.6485144
120370 0.6590126
120380 0.6605937
120390 0.668645
120400 0.6652349
120410 0.6733986
120420 0.6804681
120430 0.6869493
120440 0.698872
120450 0.6907986
120460 0.6977583
120470 0.698275
120480 0.6899549
120490 0.6871677
120500 0.6741596
120510 0.687805
120520 0.6871927
120530 0.689577
120540 0.6905713
120550 0.6898528
120560 0.6834399
120570 0.6767262
120580 0.6954356
120590 0.7023506
120600 0.6943158
120610 0.6992838
120620 0.7035659
120630 0.6971622
120640 0.7095866
120650 0.6940304
120660 0.7016574
120670 0.6987253
120680 0.6893795
120690 0.6882158
120700 0.6795325
120710 0.6746284
120720 0.67759
120730 0.6801948
120740 0.6909545
120750 0.6844862
120760 0.6873261
120770 0.6902567
120780 0.6737444
120790 0.6825431
120800 0.6938738
120810 0.6878568
120820 0.6893243
120830 0.6978726
120840 0.7026315
120850 0.6958602
120860 0.6878147
120870 0.7049152
120880 0.6857209
120890 0.6978816
120900 0.6956694
120910 0.703343
120920 0.7059696
120930 0.6980869
120940 0.6959401
120950 0.6814236
120960 0.6794901
120970 0.6879895
120980 0.6895463
120990 0.6801523
121000 0.6790162
121010 0.6804526
121020 0.6739246
121030 0.6874848
121040 0.6871127
121050 0.6883255
121060 0.6856415
121070 0.6933982
121080 0.6814263
121090 0.6883177
121100 0.6945243
121110 0.701133
121120 0.7003692
121130 0.7030208
121140 0.7029682
121150 0.7037111
121160 0.6969009
121170 0.6818976
121180 0.6853989
121190 0.6842265
121200 0.684997
121210 0.6868868
121220 0.674511
121230 0.683336
121240 0.676809
121250 0.6678268
121260 0.6729078
121270 0.682428
121280 0.6740813
121290 0.6946452
121300 0.6839294
121310 0.6792696
121320 0.6840203
121330 0.6708266
121340 0.6673992
121350 0.6635827
121360 0.6673709
121370 0.6735495
121380 0.6653427
121390 0.6739317
121400 0.6741866
121410 0.6738357
121420 0.6694519
121430 0.6680557
121440 0.6571413
121450 0.6660762
121460 0.6712613
121470 0.6624514
121480 0.6675264
121490 0.6735775
121500 0.6807438
121510 0.671443
121520 0.6709432
121530 0.6737184
121540 0.6688583
121550 0.6779278
121560 0.6794836
121570 0.674554
121580 0.6618088
121590 0.6829338
121600 0.6793051
121610 0.6745135
121620 0.6657885
121630 0.6697668
121640 0.6657249
121650 0.6486328
121660 0.6566897
121670 0.6631669
121680 0.6683106
121690 0.6664328
121700 0.662506
121710 0.6640051
121720 0.668897
121730 0.6654336
121740 0.6634916
121750 0.6639028
121760 0.6747573
121770 0.6697785
121780 0.6626332
121790 0.6551994
121800 0.6570144
121810 0.6606596
121820 0.6611318
121830 0.6706728
121840 0.6759753
121850 0.6733056
121860 0.6785531
121870 0.6772839
121880 0.6741368
121890 0.6623773
121900 0.6604221
121910 0.6653155
121920 0.6760013
121930 0.678286
121940 0.6666121
121950 0.6613051
121960 0.6760879
121970 0.6702311
121980 0.6720942
121990 0.6763769
122000 0.6795773
122010 0.6759241
122020 0.6646208
122030 0.6663267
122040 0.6486728
122050 0.6507683
122060 0.6532242
122070 0.6582458
122080 0.6559734
122090 0.6513852
122100 0.6438431
122110 0.6371886
122120 0.6498775
122130 0.6409022
122140 0.6485574
122150 0.6475818
122160 0.6584657
122170 0.6636402
122180 0.6602619
122190 0.6528688
122200 0.6626644
122210 0.656392
122220 0.6678342
122230 0.6658028
122240 0.657843
122250 0.6614099
122260 0.6530902
122270 0.6599519
122280 0.6656412
122290 0.6617382
122300 0.6711463
122310 0.6571718
122320 0.6554727
122330 0.6602743
122340 0.6630017
122350 0.6705937
122360 0.6617143
122370 0.6728821
122380 0.665198
122390 0.6534483
122400 0.6628832
122410 0.653701
122420 0.6545229
122430 0.655212
122440 0.6433929
122450 0.6538522
122460 0.6745144
122470 0.6641737
122480 0.6558921
122490 0.6534123
122500 0.6603856
122510 0.6409732
122520 0.6533538
122530 0.6621165
122540 0.6728643
122550 0.6638559
122560 0.6591806
122570 0.6674162
122580 0.6712313
122590 0.6759285
122600 0.670154
122610 0.6568056
122620 0.6547883
122630 0.6472748
122640 0.6546308
122650 0.6711721
122660 0.6823683
122670 0.6827984
122680 0.6692398
122690 0.6806482
122700 0.6736726
122710 0.659311
122720 0.6680561
122730 0.663715
122740 0.665742
122750 0.6738685
122760 0.6827196
122770 0.6843218
122780 0.6900498
122790 0.6934275
122800 0.7018232
122810 0.6982889
122820 0.6864005
122830 0.6723978
122840 0.6762283
122850 0.6792645
122860 0.6869012
122870 0.6918216
122880 0.6919094
122890 0.7050201
122900 0.6827015
122910 0.6888343
122920 0.691408
122930 0.6890712
122940 0.6952761
122950 0.6981858
122960 0.692345
122970 0.7089309
122980 0.7104731
122990 0.7153896
123000 0.6944426
123010 0.6978428
123020 0.6909633
123030 0.6866407
123040 0.6916984
123050 0.6935248
123060 0.7025157
123070 0.696519
123080 0.6908573
123090 0.6827341
123100 0.6949621
123110 0.6839393
123120 0.6913139
123130 0.6841041
123140 0.6809638
123150 0.6735434
123160 0.6853792
123170 0.6975967
123180 0.6895155
123190 0.6874753
123200 0.6860585
123210 0.6743115
123220 0.6853007
123230 0.6894519
123240 0.6705846
123250 0.6728172
123260 0.6689079
123270 0.6802727
123280 0.681105
123290 0.6759269
123300 0.664802
123310 0.671111
123320 0.6765124
123330 0.6768328
123340 0.6775222
123350 0.6759107
123360 0.6929805
123370 0.6829439
123380 0.66509
123390 0.6741387
123400 0.6701053
123410 0.6846135
123420 0.6956857
123430 0.6926239
123440 0.6941896
123450 0.6914352
123460 0.6882812
123470 0.6728839
123480 0.685139
123490 0.6691643
123500 0.67178
123510 0.6639137
123520 0.6508672
123530 0.6529952
123540 0.6628374
123550 0.6572524
123560 0.6559623
123570 0.655082
123580 0.6592428
123590 0.6556512
123600 0.6707777
123610 0.6696563
123620 0.6675509
123630 0.6624802
123640 0.6534731
123650 0.6574798
123660 0.6628545
123670 0.665507
123680 0.6599459
123690 0.6578085
123700 0.670213
123710 0.6631734
123720 0.6714723
123730 0.6679167
123740 0.6699605
123750 0.6771956
123760 0.6669918
123770 0.6759329
123780 0.6723871
123790 0.6736886
123800 0.6674379
123810 0.6668389
123820 0.662749
123830 0.6701276
123840 0.6811705
123850 0.6744559
123860 0.6796839
123870 0.6690497
123880 0.6712958
123890 0.6775723
123900 0.6773329
123910 0.6645216
123920 0.6771501
123930 0.6759692
123940 0.6686996
123950 0.6648088
123960 0.6685041
123970 0.6720454
123980 0.6689826
123990 0.6673172
124000 0.6771715
124010 0.6760592
124020 0.6639016
124030 0.6682073
124040 0.6701415
124050 0.6689364
124060 0.6719945
124070 0.6784574
124080 0.6799846
124090 0.6629101
124100 0.6677945
124110 0.670174
124120 0.6683839
124130 0.6687223
124140 0.6636712
124150 0.6591669
124160 0.6534684
124170 0.6593632
124180 0.6639565
124190 0.6690966
124200 0.6604546
124210 0.6680095
124220 0.6726277
124230 0.6693538
124240 0.6450664
124250 0.6452014
124260 0.6469634
124270 0.6514333
124280 0.6471436
124290 0.6556307
124300 0.6603864
124310 0.6656346
124320 0.6614737
124330 0.6597133
124340 0.6442079
124350 0.6504087
124360 0.6498801
124370 0.6522524
124380 0.6588973
124390 0.6617174
124400 0.657302
124410 0.6796055
124420 0.6777829
124430 0.6889859
124440 0.6912284
124450 0.6932052
124460 0.7041598
124470 0.6875226
124480 0.6795663
124490 0.6764176
124500 0.6815716
124510 0.6641303
124520 0.6680495
124530 0.6744524
124540 0.6615951
124550 0.6589804
124560 0.6653852
124570 0.6669038
124580 0.662509
124590 0.6592033
124600 0.6577087
124610 0.6541305
124620 0.6531162
124630 0.6545264
124640 0.6466724
124650 0.6323377
124660 0.6404966
124670 0.6375978
124680 0.6373027
124690 0.6374552
124700 0.6411381
124710 0.6354659
124720 0.6384633
124730 0.6484416
124740 0.6554178
124750 0.6378753
124760 0.6426582
124770 0.6440118
124780 0.6415171
124790 0.6544983
124800 0.6494188
124810 0.6491151
124820 0.64562
124830 0.6470258
124840 0.6602413
124850 0.6585784
124860 0.6622409
124870 0.6646616
124880 0.6606465
124890 0.6556581
124900 0.6514833
124910 0.6427606
124920 0.6494794
124930 0.6527024
124940 0.6591006
124950 0.6536829
124960 0.6541143
124970 0.6496392
124980 0.6538825
124990 0.6563285
125000 0.6549326
125010 0.6549106
125020 0.653268
125030 0.6502717
125040 0.64957
125050 0.6531201
125060 0.6476838
125070 0.6569293
125080 0.6494986
125090 0.6415796
125100 0.6499392
125110 0.6584743
125120 0.6499396
125130 0.6522753
125140 0.6679801
125150 0.6537402
125160 0.6611353
125170 0.6646903
125180 0.6578443
125190 0.6510755
125200 0.6526265
125210 0.6618565
125220 0.6487651
125230 0.6380347
125240 0.6414891
125250 0.6403558
125260 0.642103
125270 0.6487268
125280 0.6398491
125290 0.6534294
125300 0.6481274
125310 0.6523555
125320 0.6550031
125330 0.6571614
125340 0.648098
125350 0.65834
125360 0.6507829
125370 0.6643109
125380 0.6658008
125390 0.6588375
125400 0.6621098
125410 0.65847
125420 0.6720176
125430 0.6781567
125440 0.6740941
125450 0.6841721
125460 0.686465
125470 0.6757982
125480 0.6733303
125490 0.671895
125500 0.6688126
125510 0.6781076
125520 0.6783477
125530 0.6788306
125540 0.6642348
125550 0.6621428
125560 0.6641588
125570 0.6604972
125580 0.6581939
125590 0.6686534
125600 0.6675483
125610 0.6676785
125620 0.6749033
125630 0.6861054
125640 0.6757306
125650 0.6865121
125660 0.6789232
125670 0.6685881
125680 0.6703506
125690 0.6716828
125700 0.6754209
125710 0.6733154
125720 0.6711394
125730 0.6547266
125740 0.6510479
125750 0.6617294
125760 0.6707129
125770 0.6621503
125780 0.6636408
125790 0.6702478
125800 0.6765642
125810 0.6673105
125820 0.6663505
125830 0.6635809
125840 0.6830449
125850 0.6851394
125860 0.6824855
125870 0.6715312
125880 0.6746818
125890 0.6626961
125900 0.6519807
125910 0.6598991
125920 0.659102
125930 0.6551684
125940 0.6595749
125950 0.6658013
125960 0.6750124
125970 0.6700974
125980 0.6725857
125990 0.6747536
126000 0.6610219
126010 0.6518711
126020 0.636649
126030 0.6458826
126040 0.6504783
126050 0.6456597
126060 0.6604739
126070 0.6664203
126080 0.682252
126090 0.6750838
126100 0.6697226
126110 0.6603434
126120 0.6554163
126130 0.658159
126140 0.6731358
126150 0.6729001
126160 0.6713699
126170 0.6585591
126180 0.6522175
126190 0.6409138
126200 0.6600432
126210 0.6593325
126220 0.6564084
126230 0.6553625
126240 0.6542709
126250 0.6607318
126260 0.6476557
126270 0.6508861
126280 0.6579247
126290 0.6593891
126300 0.6557791
126310 0.659143
126320 0.6654978
126330 0.6489497
126340 0.666492
126350 0.6661161
126360 0.6644953
126370 0.6646164
126380 0.6601861
126390 0.647236
126400 0.6574097
126410 0.6594425
126420 0.6618154
126430 0.6470378
126440 0.6444001
126450 0.6459871
126460 0.6545513
126470 0.6562934
126480 0.6527565
126490 0.6546083
126500 0.6519993
126510 0.6566443
126520 0.6481414
126530 0.6454988
126540 0.6539862
126550 0.6483678
126560 0.6532533
126570 0.6463831
126580 0.6459417
126590 0.6480656
126600 0.6401439
126610 0.6481629
126620 0.6570729
126630 0.6468992
126640 0.6459372
126650 0.6494111
126660 0.6561974
126670 0.6523522
126680 0.6505859
126690 0.6532795
126700 0.6501083
126710 0.656118
126720 0.6547461
126730 0.642806
126740 0.6479879
126750 0.6567281
126760 0.6551768
126770 0.6595201
126780 0.6643686
126790 0.6612033
126800 0.6528201
126810 0.6596162
126820 0.6528231
126830 0.6688281
126840 0.673972
126850 0.6726342
126860 0.6784894
126870 0.6686932
126880 0.6690466
126890 0.6611049
126900 0.6441597
126910 0.6515254
126920 0.665344
126930 0.6759501
126940 0.675938
126950 0.6666788
126960 0.673901
126970 0.6830403
126980 0.6800359
126990 0.6875086
127000 0.6845709
127010 0.6796989
127020 0.6856452
127030 0.6844149
127040 0.6817657
127050 0.6737825
127060 0.6835733
127070 0.6879784
127080 0.678107
127090 0.6777842
127100 0.6881279
127110 0.6894607
127120 0.6768457
127130 0.6689157
127140 0.6843662
127150 0.6780607
127160 0.674148
127170 0.6769938
127180 0.6798503
127190 0.6886575
127200 0.6885837
127210 0.6895161
127220 0.6893454
127230 0.695672
127240 0.7081149
127250 0.7031994
127260 0.7158374
127270 0.7007146
127280 0.6998574
127290 0.7111217
127300 0.7188399
127310 0.7325965
127320 0.7101732
127330 0.7107078
127340 0.7141157
127350 0.7152343
127360 0.7197989
127370 0.7271808
127380 0.7468821
127390 0.755447
127400 0.752929
127410 0.7444535
127420 0.7228405
127430 0.7249123
127440 0.7121299
127450 0.6933441
127460 0.6973728
127470 0.6987402
127480 0.7056379
127490 0.709996
127500 0.7014638
127510 0.7008504
127520 0.6969655
127530 0.6993924
127540 0.7066442
127550 0.6960884
127560 0.6830735
127570 0.6732929
127580 0.6691808
127590 0.6735581
127600 0.6886331
127610 0.6959303
127620 0.706684
127630 0.7050968
127640 0.6966721
127650 0.7131751
127660 0.6914258
127670 0.7067892
127680 0.6948465
127690 0.6841837
127700 0.6769567
127710 0.6846367
127720 0.676394
127730 0.6792905
127740 0.6854191
127750 0.7019323
127760 0.7072149
127770 0.7102779
127780 0.7181036
127790 0.7278337
127800 0.7210357
127810 0.7266976
127820 0.7369993
127830 0.7383114
127840 0.7553688
127850 0.7469386
127860 0.7345672
127870 0.7266088
127880 0.7329671
127890 0.7205434
127900 0.7206943
127910 0.7226812
127920 0.7137069
127930 0.7100233
127940 0.7291598
127950 0.7318534
127960 0.7313927
127970 0.7209396
127980 0.7226174
127990 0.7121113
128000 0.7287886
128010 0.721402
128020 0.7321624
128030 0.7191985
128040 0.7163423
128050 0.7190816
128060 0.7198405
128070 0.7146459
128080 0.7152338
128090 0.7088019
128100 0.6962405
128110 0.6833903
128120 0.6744726
128130 0.6774238
128140 0.7000895
128150 0.7041895
128160 0.7079306
128170 0.7099344
128180 0.7065637
128190 0.7165631
128200 0.7135242
128210 0.710865
128220 0.7176709
128230 0.6931444
128240 0.7026576
128250 0.7050093
128260 0.7114397
128270 0.7080974
128280 0.7057044
128290 0.7054794
128300 0.7079108
128310 0.7128533
128320 0.7042798
128330 0.7055042
128340 0.6960235
128350 0.6962911
128360 0.6981
128370 0.6985517
128380 0.7000684
128390 0.7056013
128400 0.6989123
128410 0.7048179
128420 0.7013696
128430 0.7183661
128440 0.7257825
128450 0.7175465
128460 0.7310689
128470 0.7276964
128480 0.7140869
128490 0.7269661
128500 0.7223411
128510 0.729778
128520 0.7379951
128530 0.7328776
128540 0.7266138
128550 0.7221456
128560 0.7039451
128570 0.7004145
128580 0.7004662
128590 0.7226331
128600 0.7238794
128610 0.7236509
128620 0.7208968
128630 0.7194523
128640 0.7266639
128650 0.717366
128660 0.7269489
128670 0.72104
128680 0.7117621
128690 0.7127892
128700 0.7238094
128710 0.714478
128720 0.7095679
128730 0.6997901
128740 0.696202
128750 0.6871622
128760 0.6923459
128770 0.6917178
128780 0.6980331
128790 0.7107306
128800 0.696682
128810 0.6984371
128820 0.7025755
128830 0.6849244
128840 0.6814304
128850 0.6970531
128860 0.6906796
128870 0.6846333
128880 0.6860226
128890 0.6889936
128900 0.6825613
128910 0.7080461
128920 0.7073389
128930 0.7027981
128940 0.6987212
128950 0.6979534
128960 0.7109784
128970 0.7167687
128980 0.7196739
128990 0.7160314
129000 0.7231011
129010 0.7178763
129020 0.7242934
129030 0.7275948
129040 0.7268738
129050 0.7172885
129060 0.7165235
129070 0.7240546
129080 0.7271146
129090 0.7267039
129100 0.7174357
129110 0.7272361
129120 0.7202362
129130 0.7120954
129140 0.7014722
129150 0.6880429
129160 0.684492
129170 0.6841062
129180 0.6839386
129190 0.6966387
129200 0.7082365
129210 0.711482
129220 0.7167901
129230 0.7097923
129240 0.7058069
129250 0.6983768
129260 0.6951414
129270 0.6844477
129280 0.6886461
129290 0.7080022
129300 0.6993056
129310 0.6844451
129320 0.6853348
129330 0.6878822
129340 0.6890531
129350 0.703099
129360 0.7031704
129370 0.7019945
129380 0.7192315
129390 0.7046775
129400 0.6960386
129410 0.7007275
129420 0.7053998
129430 0.7011587
129440 0.6875587
129450 0.6936547
129460 0.6922088
129470 0.692893
129480 0.6768609
129490 0.6748394
129500 0.6705398
129510 0.6758412
129520 0.6756318
129530 0.6922595
129540 0.7020853
129550 0.7009788
129560 0.6962497
129570 0.6998098
129580 0.7050016
129590 0.695601
129600 0.695071
129610 0.7044581
129620 0.7148103
129630 0.6981612
129640 0.6999407
129650 0.7094202
129660 0.7113463
129670 0.6984342
129680 0.6995357
129690 0.6985997
129700 0.6992609
129710 0.696957
129720 0.7044252
129730 0.7024583
129740 0.7097077
129750 0.7277803
129760 0.7210379
129770 0.7073512
129780 0.7011258
129790 0.693047
129800 0.7128441
129810 0.6913491
129820 0.6899533
129830 0.6886191
129840 0.6850486
129850 0.6898049
129860 0.6962146
129870 0.693141
129880 0.6924511
129890 0.7007941
129900 0.6893229
129910 0.6996704
129920 0.7066483
129930 0.7051459
129940 0.7077122
129950 0.7051904
129960 0.7057003
129970 0.6960676
129980 0.7014745
129990 0.706568
130000 0.7032656
130010 0.7037653
130020 0.6922149
130030 0.7018443
130040 0.7052995
130050 0.7075648
130060 0.7086968
130070 0.6993033
130080 0.7041785
130090 0.7177954
130100 0.7078019
130110 0.6952201
130120 0.6958654
130130 0.6969728
130140 0.6911922
130150 0.6929673
130160 0.6991056
130170 0.6962678
130180 0.6929713
130190 0.6887707
130200 0.6834706
130210 0.6842648
130220 0.6894055
130230 0.6846135
130240 0.6830586
130250 0.6785877
130260 0.6857767
130270 0.6866248
130280 0.7006504
130290 0.7072044
130300 0.7182415
130310 0.7289008
130320 0.7226328
130330 0.7191879
130340 0.7058381
130350 0.7012691
130360 0.7006386
130370 0.7021219
130380 0.6956266
130390 0.7008347
130400 0.6877111
130410 0.6776694
130420 0.6917353
130430 0.6953095
130440 0.6988318
130450 0.6925197
130460 0.6858127
130470 0.6975654
130480 0.6885592
130490 0.6948504
130500 0.6983315
130510 0.7136734
130520 0.6997723
130530 0.7011554
130540 0.6925936
130550 0.6846831
130560 0.6815796
130570 0.68778
130580 0.681066
130590 0.670436
130600 0.6764102
130610 0.6914485
130620 0.6912066
130630 0.6923944
130640 0.6937081
130650 0.6849395
130660 0.6936468
130670 0.6865848
130680 0.686743
130690 0.6761929
130700 0.6810399
130710 0.6789182
130720 0.6766253
130730 0.6792947
130740 0.67561
130750 0.6854215
130760 0.677766
130770 0.6765357
130780 0.6765656
130790 0.6672093
130800 0.6723242
130810 0.6803784
130820 0.6784254
130830 0.6730856
130840 0.6914583
130850 0.6820209
130860 0.6840678
130870 0.6933979
130880 0.6819933
130890 0.6856873
130900 0.6756575
130910 0.6766558
130920 0.6739011
130930 0.6772235
130940 0.6749045
130950 0.6756873
130960 0.6950666
130970 0.6886337
130980 0.6818869
130990 0.6882976
131000 0.6946485
131010 0.6858038
131020 0.6703522
131030 0.6729597
131040 0.6734503
131050 0.664128
131060 0.6600507
131070 0.6724046
131080 0.675896
131090 0.6789371
131100 0.6827177
131110 0.6749803
131120 0.678646
131130 0.6604909
131140 0.6646975
131150 0.6682023
131160 0.6594524
131170 0.6579655
131180 0.663686
131190 0.6706385
131200 0.6753668
131210 0.6729932
131220 0.6744156
131230 0.6791341
131240 0.679246
131250 0.6869045
131260 0.690737
131270 0.6669528
131280 0.6686564
131290 0.6693602
131300 0.6674833
131310 0.6720387
131320 0.6689664
131330 0.6674733
131340 0.6641798
131350 0.663841
131360 0.6693852
131370 0.662576
131380 0.6712624
131390 0.6712406
131400 0.6702173
131410 0.6751401
131420 0.6707313
131430 0.6852067
131440 0.6787571
131450 0.6804898
131460 0.6757242
131470 0.6846421
131480 0.6720262
131490 0.674742
131500 0.6661774
131510 0.6700285
131520 0.6812427
131530 0.6873544
131540 0.6675923
131550 0.6595492
131560 0.6591018
131570 0.6575194
131580 0.6515397
131590 0.6572062
131600 0.6608809
131610 0.6675836
131620 0.6710959
131630 0.677327
131640 0.6821865
131650 0.6778292
131660 0.6718518
131670 0.6747571
131680 0.6805297
131690 0.6754158
131700 0.6818694
131710 0.6875102
131720 0.7154998
131730 0.721309
131740 0.7049455
131750 0.7064025
131760 0.6970185
131770 0.6987171
131780 0.6983743
131790 0.6933885
131800 0.6947969
131810 0.6942971
131820 0.6870034
131830 0.700603
131840 0.711614
131850 0.7170764
131860 0.7140085
131870 0.7132788
131880 0.7091666
131890 0.6980303
131900 0.6845267
131910 0.7027854
131920 0.7114416
131930 0.7051532
131940 0.7124882
131950 0.710992
131960 0.7117064
131970 0.70618
131980 0.6987416
131990 0.6987569
132000 0.6922514
132010 0.6895215
132020 0.7047856
132030 0.7073697
132040 0.718457
132050 0.7121106
132060 0.7017142
132070 0.7001046
132080 0.6951245
132090 0.6893967
132100 0.6856733
132110 0.7063229
132120 0.7144356
132130 0.7212679
132140 0.7277089
132150 0.7153983
132160 0.7039602
132170 0.7143371
132180 0.6990357
132190 0.7076126
132200 0.7137001
132210 0.7243745
132220 0.7260064
132230 0.7347785
132240 0.72067
132250 0.7142425
132260 0.7078711
132270 0.7123169
132280 0.716153
132290 0.7203702
132300 0.7209327
132310 0.7289667
132320 0.7177196
132330 0.7242615
132340 0.7063786
132350 0.7050758
132360 0.7080089
132370 0.7152094
132380 0.7079793
132390 0.7046266
132400 0.6899117
132410 0.687465
132420 0.6895562
132430 0.6847597
132440 0.6926205
132450 0.6787481
132460 0.6768853
132470 0.6877267
132480 0.6911474
132490 0.7027258
132500 0.7069166
132510 0.6981094
132520 0.6958381
132530 0.6899982
132540 0.6910637
132550 0.6906536
132560 0.6974372
132570 0.7059819
132580 0.6948603
132590 0.6884185
132600 0.6818343
132610 0.6835776
132620 0.6942957
132630 0.6861625
132640 0.6847768
132650 0.6891505
132660 0.686861
132670 0.6897275
132680 0.6798798
132690 0.6741686
132700 0.6761649
132710 0.67823
132720 0.6734393
132730 0.6673899
132740 0.6745389
132750 0.6755174
132760 0.6792049
132770 0.6815526
132780 0.6872818
132790 0.6884602
132800 0.6785725
132810 0.6812868
132820 0.6885589
132830 0.6875531
132840 0.6863241
132850 0.6994666
132860 0.7042713
132870 0.7105333
132880 0.717396
132890 0.7132962
132900 0.7194824
132910 0.7225535
132920 0.7122071
132930 0.7155092
132940 0.7008852
132950 0.7093545
132960 0.7003877
132970 0.6952607
132980 0.7034986
132990 0.7025896
133000 0.7070593
133010 0.7033371
133020 0.6991828
133030 0.6895362
133040 0.6999986
133050 0.6991263
133060 0.7093829
133070 0.7132105
133080 0.71995
133090 0.724533
133100 0.7240555
133110 0.7215505
133120 0.7222179
133130 0.719039
133140 0.7168042
133150 0.7260345
133160 0.7095758
133170 0.7098441
133180 0.7007623
133190 0.7119182
133200 0.713322
133210 0.7128104
133220 0.7164984
133230 0.7206218
133240 0.7256625
133250 0.7252716
133260 0.7230745
133270 0.7127939
133280 0.7101731
133290 0.7073356
133300 0.7103934
133310 0.7077162
133320 0.702539
133330 0.7090709
133340 0.702156
133350 0.6950263
133360 0.6962286
133370 0.7026046
133380 0.6873137
133390 0.6742274
133400 0.6845109
133410 0.6781599
133420 0.681402
133430 0.6919967
133440 0.6886241
133450 0.6952241
133460 0.6904193
133470 0.6898755
133480 0.7061054
133490 0.6973459
133500 0.7040893
133510 0.7119949
133520 0.7203462
133530 0.7269971
133540 0.7205338
133550 0.7152583
133560 0.6986731
133570 0.7020425
133580 0.6902246
133590 0.7023888
133600 0.7062922
133610 0.6974373
133620 0.6905304
133630 0.6856949
133640 0.6783168
133650 0.6719221
133660 0.6630357
133670 0.6694146
133680 0.67118
133690 0.678326
133700 0.6741031
133710 0.6744347
133720 0.6864091
133730 0.6842438
133740 0.6920851
133750 0.6802993
133760 0.6672181
133770 0.6751354
133780 0.659568
133790 0.6674899
133800 0.6666776
133810 0.679792
133820 0.6771055
133830 0.6814432
133840 0.699918
133850 0.6926966
133860 0.7069936
133870 0.7002572
133880 0.6840385
133890 0.6699542
133900 0.6809701
133910 0.6978856
133920 0.69302
133930 0.6808192
133940 0.6613936
133950 0.6667793
133960 0.6734164
133970 0.6724201
133980 0.676001
133990 0.6684647
134000 0.6558165
134010 0.6602476
134020 0.658493
134030 0.6662788
134040 0.6673118
134050 0.6792098
134060 0.6904748
134070 0.6861929
134080 0.6706498
134090 0.6949527
134100 0.69607
134110 0.6837551
134120 0.6847955
134130 0.6840509
134140 0.6931905
134150 0.6884371
134160 0.6866387
134170 0.6917146
134180 0.6876112
134190 0.6912906
134200 0.6840234
134210 0.6898583
134220 0.6919377
134230 0.6911831
134240 0.6929561
134250 0.713426
134260 0.7181762
134270 0.7214779
134280 0.7081494
134290 0.7043464
134300 0.696583
134310 0.6966705
134320 0.6798772
134330 0.6913025
134340 0.6906155
134350 0.7098281
134360 0.7131773
134370 0.7131824
134380 0.7044381
134390 0.7116951
134400 0.7006564
134410 0.7140197
134420 0.7069674
134430 0.6988505
134440 0.6892475
134450 0.6917877
134460 0.7084697
134470 0.7063641
134480 0.7049818
134490 0.7034488
134500 0.6982093
134510 0.7067901
134520 0.7149807
134530 0.7208211
134540 0.7196098
134550 0.7163671
134560 0.7409539
134570 0.7372392
134580 0.7365357
134590 0.7277861
134600 0.7197641
134610 0.7125142
134620 0.7101468
134630 0.703135
134640 0.7119237
134650 0.7089884
134660 0.7089311
134670 0.713003
134680 0.7035131
134690 0.6989865
134700 0.6883273
134710 0.6987786
134720 0.6926788
134730 0.6925407
134740 0.6923231
134750 0.7035937
134760 0.697376
134770 0.7063495
134780 0.7145371
134790 0.7018891
134800 0.7002725
134810 0.698175
134820 0.6961206
134830 0.7090158
134840 0.7228203
134850 0.7192912
134860 0.733278
134870 0.7231991
134880 0.7115505
134890 0.71255
134900 0.7039422
134910 0.6945816
134920 0.6897913
134930 0.697842
134940 0.7121919
134950 0.7142932
134960 0.7069279
134970 0.6935721
134980 0.7054285
134990 0.6936718
135000 0.6957609
135010 0.6935562
135020 0.6990333
135030 0.7085691
135040 0.7088045
135050 0.710963
135060 0.708416
135070 0.7025781
135080 0.6965258
135090 0.7158276
135100 0.7000156
135110 0.6971834
135120 0.6970332
135130 0.693045
135140 0.6884294
135150 0.6800531
135160 0.6833062
135170 0.6966445
135180 0.6976908
135190 0.7003572
135200 0.7043625
135210 0.703459
135220 0.692646
135230 0.7133216
135240 0.7106394
135250 0.721974
135260 0.7310856
135270 0.7416751
135280 0.735311
135290 0.7363344
135300 0.7224736
135310 0.7255958
135320 0.7230264
135330 0.7281184
135340 0.7226152
135350 0.7264655
135360 0.7201741
135370 0.7197478
135380 0.7190945
135390 0.7289085
135400 0.7283643
135410 0.7188457
135420 0.7247219
135430 0.7252815
135440 0.7166846
135450 0.7203907
135460 0.7170156
135470 0.7181039
135480 0.7130379
135490 0.7070503
135500 0.704676
135510 0.7149474
135520 0.7194754
135530 0.7216452
135540 0.7233969
135550 0.7151654
135560 0.7103601
135570 0.7024194
135580 0.6928821
135590 0.7046906
135600 0.7064297
135610 0.7090577
135620 0.7187876
135630 0.7170715
135640 0.7121583
135650 0.7099444
135660 0.7011673
135670 0.6956937
135680 0.7044229
135690 0.705022
135700 0.6901304
135710 0.6995606
135720 0.7036046
135730 0.7038895
135740 0.7125691
135750 0.710247
135760 0.7096512
135770 0.7095253
135780 0.6980149
135790 0.6880615
135800 0.6878792
135810 0.6859793
135820 0.6925589
135830 0.6897564
135840 0.6969613
135850 0.6947788
135860 0.6928512
135870 0.7025176
135880 0.7023385
135890 0.7043422
135900 0.7039911
135910 0.7124123
135920 0.7130521
135930 0.7119091
135940 0.702318
135950 0.7047568
135960 0.7028787
135970 0.6896951
135980 0.6930561
135990 0.6838264
136000 0.697598
136010 0.7048765
136020 0.7117519
136030 0.7151418
136040 0.701504
136050 0.7024092
136060 0.7183602
136070 0.7107745
136080 0.7011464
136090 0.7080794
136100 0.7072307
136110 0.7221006
136120 0.7073032
136130 0.7011536
136140 0.6899391
136150 0.6949628
136160 0.6926953
136170 0.7068321
136180 0.7128606
136190 0.7043383
136200 0.6901464
136210 0.6914045
136220 0.6729746
136230 0.6771468
136240 0.6831233
136250 0.6807703
136260 0.6841477
136270 0.6977158
136280 0.6812644
136290 0.6828658
136300 0.6907847
136310 0.7051647
136320 0.6876464
136330 0.6746788
136340 0.6869124
136350 0.6881374
136360 0.6902935
136370 0.6908213
136380 0.6805657
136390 0.6850403
136400 0.6827728
136410 0.6939387
136420 0.6861825
136430 0.6842251
136440 0.6866566
136450 0.675111
136460 0.6935939
136470 0.7013544
136480 0.6875069
136490 0.6892632
136500 0.6927705
136510 0.6964266
136520 0.6856356
136530 0.6852711
136540 0.6960405
136550 0.7091818
136560 0.7034129
136570 0.7120948
136580 0.7101946
136590 0.7055286
136600 0.7182698
136610 0.7230618
136620 0.7359186
136630 0.7262229
136640 0.7275809
136650 0.7175433
136660 0.7258562
136670 0.7191948
136680 0.7292817
136690 0.7314199
136700 0.7171456
136710 0.7129787
136720 0.7172029
136730 0.7291554
136740 0.7197773
136750 0.7201234
136760 0.7206181
136770 0.7182142
136780 0.7165317
136790 0.7130473
136800 0.716336
136810 0.7147499
136820 0.7127959
136830 0.7262219
136840 0.7102295
136850 0.7098
136860 0.7084227
136870 0.709171
136880 0.6926088
136890 0.6977498
136900 0.7009319
136910 0.6954555
136920 0.6988361
136930 0.715402
136940 0.7138935
136950 0.7154118
136960 0.7186599
136970 0.7213756
136980 0.7327666
136990 0.728955
137000 0.7268133
137010 0.7279946
137020 0.7086539
137030 0.7022566
137040 0.7003016
137050 0.7017024
137060 0.7125762
137070 0.7139227
137080 0.7053608
137090 0.6999815
137100 0.6886374
137110 0.6853834
137120 0.6917766
137130 0.6983954
137140 0.6984525
137150 0.712157
137160 0.7086155
137170 0.7120932
137180 0.7102628
137190 0.7004676
137200 0.7010349
137210 0.6849712
137220 0.6939893
137230 0.6960957
137240 0.7099087
137250 0.698857
137260 0.7215573
137270 0.7139716
137280 0.709456
137290 0.7144878
137300 0.7004043
137310 0.6978486
137320 0.6951733
137330 0.6981605
137340 0.7043052
137350 0.7098761
137360 0.7081084
137370 0.6956773
137380 0.6957904
137390 0.7075233
137400 0.6973395
137410 0.6948982
137420 0.711573
137430 0.712272
137440 0.7116344
137450 0.7034038
137460 0.714454
137470 0.7196249
137480 0.7022439
137490 0.7047938
137500 0.6885075
137510 0.6766635
137520 0.6684547
137530 0.6852274
137540 0.6838591
137550 0.6762816
137560 0.6737425
137570 0.6848218
137580 0.6719813
137590 0.6709314
137600 0.6778553
137610 0.6823894
137620 0.6854652
137630 0.6856691
137640 0.6931362
137650 0.6850525
137660 0.6863262
137670 0.6746951
137680 0.6758023
137690 0.6705938
137700 0.6578979
137710 0.6560292
137720 0.6689479
137730 0.6596833
137740 0.6634824
137750 0.6630484
137760 0.6620956
137770 0.6689638
137780 0.670893
137790 0.6701427
137800 0.6703971
137810 0.682251
137820 0.6742046
137830 0.6938591
137840 0.6950382
137850 0.6884371
137860 0.6991553
137870 0.6986467
137880 0.6976667
137890 0.7117458
137900 0.7171955
137910 0.7112957
137920 0.7085143
137930 0.7111352
137940 0.7028707
137950 0.6978498
137960 0.6952333
137970 0.7028158
137980 0.700067
137990 0.6929541
138000 0.6831682
138010 0.6715133
138020 0.6707764
138030 0.6811072
138040 0.6749827
138050 0.6871342
138060 0.6680811
138070 0.6765776
138080 0.6769257
138090 0.6635094
138100 0.6611246
138110 0.6724926
138120 0.6615943
138130 0.6615854
138140 0.6625871
138150 0.6675945
138160 0.6674411
138170 0.6641115
138180 0.6647131
138190 0.6868311
138200 0.6855665
138210 0.7016173
138220 0.695156
138230 0.7141578
138240 0.7182749
138250 0.6990865
138260 0.7151316
138270 0.7201599
138280 0.72846
138290 0.7261234
138300 0.7069095
138310 0.7026103
138320 0.7125083
138330 0.7269599
138340 0.7190518
138350 0.7109394
138360 0.7098353
138370 0.7147403
138380 0.7125052
138390 0.7046583
138400 0.7199404
138410 0.7251598
138420 0.7044271
138430 0.7103888
138440 0.7022691
138450 0.6916507
138460 0.6995323
138470 0.7073489
138480 0.714601
138490 0.7103907
138500 0.7065084
138510 0.6898134
138520 0.6955817
138530 0.6938068
138540 0.6966494
138550 0.6941741
138560 0.6945124
138570 0.6932589
138580 0.6917946
138590 0.6917368
138600 0.6874319
138610 0.6983836
138620 0.6977524
138630 0.6951478
138640 0.6858791
138650 0.687703
138660 0.6984745
138670 0.6873405
138680 0.7052258
138690 0.7066612
138700 0.7043753
138710 0.7029477
138720 0.7030046
138730 0.7133619
138740 0.6979932
138750 0.7002078
138760 0.702641
138770 0.697304
138780 0.7081923
138790 0.6976275
138800 0.6963828
138810 0.6889467
138820 0.6968148
138830 0.6968852
138840 0.7005051
138850 0.6881918
138860 0.6938938
138870 0.6923026
138880 0.708997
138890 0.719929
138900 0.712541
138910 0.7062756
138920 0.7167034
138930 0.7144297
138940 0.707505
138950 0.6974726
138960 0.6921505
138970 0.6965019
138980 0.6809067
138990 0.6866287
139000 0.6777191
139010 0.6596144
139020 0.6596772
139030 0.6690947
139040 0.6875494
139050 0.6815248
139060 0.6812084
139070 0.6650357
139080 0.6812299
139090 0.6901915
139100 0.6961185
139110 0.6899511
139120 0.6845526
139130 0.683942
139140 0.687424
139150 0.7014942
139160 0.7062697
139170 0.6938351
139180 0.6822709
139190 0.6709891
139200 0.6818883
139210 0.6705014
139220 0.6678424
139230 0.6762006
139240 0.6876777
139250 0.6762488
139260 0.6744181
139270 0.6775668
139280 0.6874654
139290 0.6776643
139300 0.6716232
139310 0.6646761
139320 0.6646973
139330 0.6603186
139340 0.6615908
139350 0.6537191
139360 0.6571127
139370 0.6613612
139380 0.6626453
139390 0.6550003
139400 0.6664547
139410 0.6633225
139420 0.6650724
139430 0.657035
139440 0.655389
139450 0.6525009
139460 0.6606674
139470 0.648608
139480 0.6545634
139490 0.6533055
139500 0.6523256
139510 0.654917
139520 0.6607906
139530 0.6607645
139540 0.6490188
139550 0.6596357
139560 0.6702017
139570 0.6744692
139580 0.6745436
139590 0.6664079
139600 0.6592827
139610 0.6710177
139620 0.6697618
139630 0.6850435
139640 0.6976019
139650 0.6949408
139660 0.6958794
139670 0.7037871
139680 0.7083061
139690 0.6938836
139700 0.6872292
139710 0.6777778
139720 0.6908793
139730 0.687111
139740 0.6911449
139750 0.6877724
139760 0.6928052
139770 0.6877427
139780 0.7012423
139790 0.698411
139800 0.685981
139810 0.6952959
139820 0.6903355
139830 0.6754583
139840 0.6840409
139850 0.6760399
139860 0.6775361
139870 0.662037
139880 0.6689796
139890 0.6576173
139900 0.6614365
139910 0.6712024
139920 0.6696381
139930 0.6697111
139940 0.6745284
139950 0.674944
139960 0.6742548
139970 0.6759385
139980 0.6708306
139990 0.6795745
140000 0.6845313
140010 0.6884112
140020 0.6887473
140030 0.696219
140040 0.7042685
140050 0.7000827
140060 0.7010905
140070 0.6910549
140080 0.6924917
140090 0.704534
140100 0.6981097
140110 0.699244
140120 0.6905404
140130 0.6922376
140140 0.688356
140150 0.686969
140160 0.6794679
140170 0.6928943
140180 0.6803158
140190 0.6877584
140200 0.6935248
140210 0.6895617
140220 0.6855513
140230 0.6833574
140240 0.6943605
140250 0.6960232
140260 0.7056291
140270 0.7064524
140280 0.7054979
140290 0.7032143
140300 0.6971807
140310 0.7085786
140320 0.7079943
140330 0.7033966
140340 0.7020919
140350 0.6998367
140360 0.6986279
140370 0.7008128
140380 0.7038278
140390 0.7085252
140400 0.7011468
140410 0.7189542
140420 0.712424
140430 0.7162563
140440 0.7189069
140450 0.7199013
140460 0.7151709
140470 0.7091874
140480 0.702222
140490 0.6983228
140500 0.7140628
140510 0.717759
140520 0.7275031
140530 0.7255867
140540 0.7345093
140550 0.7140458
140560 0.7059643
140570 0.6937695
140580 0.6918254
140590 0.7041634
140600 0.7086236
140610 0.6959251
140620 0.6935325
140630 0.6926697
140640 0.6853898
140650 0.6764987
140660 0.6814755
140670 0.6746784
140680 0.666786
140690 0.6785721
140700 0.6777724
140710 0.6787754
140720 0.6863417
140730 0.6886211
140740 0.7140232
140750 0.7016915
140760 0.6864392
140770 0.6919717
140780 0.6846722
140790 0.6733275
140800 0.6843947
140810 0.6806195
140820 0.673943
140830 0.6820591
140840 0.6809999
140850 0.6711329
140860 0.6795792
140870 0.6780828
140880 0.6795894
140890 0.6835927
140900 0.6864782
140910 0.6953466
140920 0.7035378
140930 0.7019442
140940 0.7090999
140950 0.7047299
140960 0.7059506
140970 0.7157041
140980 0.6930681
140990 0.6833051
141000 0.6663132
141010 0.6698203
141020 0.6726971
141030 0.6780547
141040 0.6863396
141050 0.6836342
141060 0.6865939
141070 0.6801596
141080 0.6881003
141090 0.6789517
141100 0.6710991
141110 0.6678193
141120 0.6644878
141130 0.6666994
141140 0.6873866
141150 0.6932613
141160 0.6910486
141170 0.6837126
141180 0.6809287
141190 0.6778806
141200 0.6804236
141210 0.6815044
141220 0.6921692
141230 0.6815186
141240 0.6830099
141250 0.6725361
141260 0.6901333
141270 0.6780486
141280 0.6933898
141290 0.6892558
141300 0.6742996
141310 0.6740252
141320 0.689707
141330 0.6965998
141340 0.6879552
141350 0.6873463
141360 0.6848617
141370 0.6955707
141380 0.6847829
141390 0.6806524
141400 0.6865283
141410 0.6940936
141420 0.6877306
141430 0.6812205
141440 0.6867786
141450 0.6737857
141460 0.6799286
141470 0.686884
141480 0.7027741
141490 0.688865
141500 0.6722748
141510 0.686241
141520 0.701445
141530 0.6991872
141540 0.6966071
141550 0.6978589
141560 0.6933837
141570 0.7043369
141580 0.7107685
141590 0.7135173
141600 0.7098905
141610 0.7026029
141620 0.7099071
141630 0.6952628
141640 0.7003307
141650 0.6971244
141660 0.711692
141670 0.7135405
141680 0.713484
141690 0.6966247
141700 0.6844764
141710 0.678008
141720 0.686561
141730 0.6725435
141740 0.6701002
141750 0.6661831
141760 0.6728349
141770 0.6673253
141780 0.6734563
141790 0.6733054
141800 0.6712502
141810 0.6748452
141820 0.6721726
141830 0.6730102
141840 0.6633282
141850 0.6722097
141860 0.6645105
141870 0.6619051
141880 0.6740693
141890 0.681446
141900 0.673844
141910 0.6749483
141920 0.6848603
141930 0.6964307
141940 0.6906984
141950 0.6876571
141960 0.6814286
141970 0.6896164
141980 0.6913704
141990 0.7028579
142000 0.6907887
142010 0.6902507
142020 0.6940952
142030 0.676865
142040 0.6628664
142050 0.670782
142060 0.6712387
142070 0.6839358
142080 0.6810994
142090 0.686985
142100 0.7001472
142110 0.6972885
142120 0.6865507
142130 0.6831732
142140 0.6964651
142150 0.6964329
142160 0.6966319
142170 0.6824907
142180 0.6787769
142190 0.6806678
142200 0.6891659
142210 0.6901118
142220 0.6783904
142230 0.6807602
142240 0.6946339
142250 0.6845061
142260 0.6906769
142270 0.6863705
142280 0.6937185
142290 0.6860988
142300 0.701012
142310 0.694011
142320 0.6771271
142330 0.6740646
142340 0.6692072
142350 0.6722937
142360 0.6693212
142370 0.6736165
142380 0.6785243
142390 0.6759529
142400 0.685146
142410 0.6972123
142420 0.6954719
142430 0.699982
142440 0.6978853
142450 0.6991701
142460 0.6960285
142470 0.6895599
142480 0.6908004
142490 0.6782938
142500 0.6819604
142510 0.7032356
142520 0.6865116
142530 0.6935565
142540 0.7034765
142550 0.7021534
142560 0.7032212
142570 0.6942481
142580 0.6814154
142590 0.6880891
142600 0.6953242
142610 0.7053869
142620 0.7166944
142630 0.7102814
142640 0.6995082
142650 0.7001886
142660 0.6884127
142670 0.6944507
142680 0.6858892
142690 0.6792048
142700 0.6885045
142710 0.698334
142720 0.7106472
142730 0.7108194
142740 0.7116221
142750 0.6805496
142760 0.6958741
142770 0.700065
142780 0.7095814
142790 0.7010155
142800 0.6878262
142810 0.6772068
142820 0.6738601
142830 0.6814688
142840 0.6880546
142850 0.6896445
142860 0.6848406
142870 0.6825289
142880 0.6823618
142890 0.6883258
142900 0.6924747
142910 0.6855817
142920 0.6883611
142930 0.6887945
142940 0.689591
142950 0.6814948
142960 0.6646191
142970 0.6696528
142980 0.692378
142990 0.6902815
143000 0.6804614
143010 0.6968741
143020 0.694129
143030 0.7070889
143040 0.6924723
143050 0.6895913
143060 0.6948629
143070 0.6956796
143080 0.6914962
143090 0.6914544
143100 0.6988546
143110 0.7135776
143120 0.7192877
143130 0.7164753
143140 0.7088586
143150 0.7189777
143160 0.7183307
143170 0.707183
143180 0.7036372
143190 0.6997796
143200 0.703387
143210 0.6995636
143220 0.7091655
143230 0.6933227
143240 0.7027579
143250 0.692289
143260 0.7056187
143270 0.6960701
143280 0.6994398
143290 0.6988506
143300 0.6869236
143310 0.6893367
143320 0.6963366
143330 0.6826433
143340 0.6883237
143350 0.6837214
143360 0.6991031
143370 0.6854768
143380 0.6981631
143390 0.7011523
143400 0.6903433
143410 0.6890903
143420 0.6926765
143430 0.6969974
143440 0.6956815
143450 0.6779576
143460 0.693463
143470 0.6992679
143480 0.6956358
143490 0.707596
143500 0.7192772
143510 0.7167957
143520 0.7190714
143530 0.7059426
143540 0.7007234
143550 0.7038543
143560 0.6976863
143570 0.6865135
143580 0.695586
143590 0.7137265
143600 0.7014153
143610 0.6965313
143620 0.7014263
143630 0.6977469
143640 0.6902212
143650 0.6951324
143660 0.6972575
143670 0.70245
143680 0.6856271
143690 0.6992906
143700 0.696077
143710 0.7035829
143720 0.6994346
143730 0.6862808
143740 0.6831604
143750 0.6891459
143760 0.7128356
143770 0.7125692
143780 0.7035334
143790 0.7058288
143800 0.7145588
143810 0.7130876
143820 0.6974277
143830 0.6944594
143840 0.6924154
143850 0.6906713
143860 0.7097356
143870 0.7084454
143880 0.7009047
143890 0.688258
143900 0.715003
143910 0.7116941
143920 0.7185509
143930 0.7158116
143940 0.7043741
143950 0.6929827
143960 0.6791944
143970 0.6792765
143980 0.6892316
143990 0.6875408
144000 0.6844397
144010 0.6746674
144020 0.6816897
144030 0.6877779
144040 0.6849054
144050 0.6834753
144060 0.6911976
144070 0.6966843
144080 0.7022176
144090 0.7173615
144100 0.7171218
144110 0.7174177
144120 0.7206422
144130 0.709348
144140 0.7056643
144150 0.7011727
144160 0.7038724
144170 0.6915871
144180 0.6908088
144190 0.7100118
144200 0.7145842
144210 0.7172847
144220 0.7147477
144230 0.6976081
144240 0.6897429
144250 0.7112886
144260 0.7021356
144270 0.7169192
144280 0.7047635
144290 0.70082
144300 0.6998589
144310 0.6896896
144320 0.7038001
144330 0.70171
144340 0.7203318
144350 0.7053171
144360 0.7059711
144370 0.7130505
144380 0.6982892
144390 0.6942057
144400 0.6944141
144410 0.6964625
144420 0.6791587
144430 0.6831877
144440 0.6845722
144450 0.6943532
144460 0.6931997
144470 0.7055801
144480 0.7124348
144490 0.7134926
144500 0.7075749
144510 0.705541
144520 0.6972315
144530 0.7025924
144540 0.6980466
144550 0.7036296
144560 0.7027016
144570 0.7034109
144580 0.6952573
144590 0.6857296
144600 0.6820207
144610 0.6796256
144620 0.693316
144630 0.69748
144640 0.6911761
144650 0.69225
144660 0.7009773
144670 0.7134484
144680 0.7125092
144690 0.7087603
144700 0.6951318
144710 0.7048548
144720 0.6990961
144730 0.6980534
144740 0.6957001
144750 0.6895357
144760 0.6979793
144770 0.6951912
144780 0.7007273
144790 0.6961611
144800 0.6929145
144810 0.7061195
144820 0.696088
144830 0.6945862
144840 0.6978358
144850 0.7074406
144860 0.7065108
144870 0.70889
144880 0.7235265
144890 0.7351676
144900 0.7179929
144910 0.712742
144920 0.7210181
144930 0.7113677
144940 0.7137988
144950 0.7174267
144960 0.7097167
144970 0.6984878
144980 0.6948578
144990 0.6855795
145000 0.6895212
145010 0.6834137
145020 0.6876323
145030 0.689401
145040 0.6938303
145050 0.6936293
145060 0.6923491
145070 0.6986547
145080 0.6964319
145090 0.6937195
145100 0.6851971
145110 0.6890808
145120 0.6936097
145130 0.6828341
145140 0.6683347
145150 0.6789179
145160 0.695338
145170 0.7086793
145180 0.7059366
145190 0.6987935
145200 0.7010315
145210 0.6882018
145220 0.7006351
145230 0.7079263
145240 0.6990343
145250 0.7000323
145260 0.7126678
145270 0.7040443
145280 0.6965442
145290 0.7039864
145300 0.7030788
145310 0.7232482
145320 0.7269067
145330 0.7293005
145340 0.722437
145350 0.7168906
145360 0.7186183
145370 0.7037664
145380 0.7089502
145390 0.7166465
145400 0.7184007
145410 0.7194552
145420 0.7086695
145430 0.710098
145440 0.719759
145450 0.7220188
145460 0.7390083
145470 0.7413334
145480 0.7294546
145490 0.7336373
145500 0.7313824
145510 0.7264664
145520 0.7265641
145530 0.740338
145540 0.72362
145550 0.7065915
145560 0.7213799
145570 0.7153167
145580 0.7220848
145590 0.7244092
145600 0.7146506
145610 0.7185732
145620 0.7280473
145630 0.721258
145640 0.7186309
145650 0.7377014
145660 0.7190894
145670 0.7225086
145680 0.7100666
145690 0.708851
145700 0.7035508
145710 0.7034852
145720 0.7088598
145730 0.7201982
145740 0.7146997
145750 0.721669
145760 0.7255862
145770 0.7278833
145780 0.7268795
145790 0.7087225
145800 0.7025625
145810 0.7057658
145820 0.7050116
145830 0.7081593
145840 0.7202668
145850 0.706312
145860 0.7299671
145870 0.7249631
145880 0.7326162
145890 0.736163
145900 0.7365053
145910 0.7295195
145920 0.7291348
145930 0.7143137
145940 0.7138306
145950 0.7016822
145960 0.7052155
145970 0.6916007
145980 0.6910032
145990 0.6898603
146000 0.6804569
146010 0.6911914
146020 0.699186
146030 0.7035624
146040 0.7035629
146050 0.6911368
146060 0.7070588
146070 0.7064915
146080 0.7108193
146090 0.7190463
146100 0.7143056
146110 0.7120947
146120 0.7067261
146130 0.6961836
146140 0.7092966
146150 0.697107
146160 0.7097377
146170 0.712694
146180 0.6917555
146190 0.6969444
146200 0.7049535
146210 0.7183596
146220 0.708266
146230 0.7085974
146240 0.7051287
146250 0.6951487
146260 0.6933219
146270 0.6966502
146280 0.6838524
146290 0.6912369
146300 0.6799377
146310 0.6938745
146320 0.6848014
146330 0.6875538
146340 0.6803793
146350 0.6842083
146360 0.6843179
146370 0.6759326
146380 0.6791022
146390 0.6896487
146400 0.6968232
146410 0.7096789
146420 0.7000424
146430 0.6939308
146440 0.6864994
146450 0.6966138
146460 0.6925255
146470 0.6890725
146480 0.6869533
146490 0.6833793
146500 0.6711982
146510 0.6924705
146520 0.7062469
146530 0.709097
146540 0.7135594
146550 0.7087528
146560 0.7160215
146570 0.7228897
146580 0.7090524
146590 0.7042007
146600 0.7170439
146610 0.7050692
146620 0.7108564
146630 0.7080281
146640 0.7073402
146650 0.7080935
146660 0.7142209
146670 0.7095916
146680 0.7285751
146690 0.7239255
146700 0.7154367
146710 0.7010902
146720 0.7042741
146730 0.7236195
146740 0.7165243
146750 0.7058306
146760 0.7019615
146770 0.7074614
146780 0.7149439
146790 0.709409
146800 0.7166181
146810 0.7127408
146820 0.71709
146830 0.7256565
146840 0.731301
146850 0.7278935
146860 0.7323098
146870 0.7269941
146880 0.7282409
146890 0.7212228
146900 0.710848
146910 0.7103946
146920 0.7042664
146930 0.7138001
146940 0.7003897
146950 0.70187
146960 0.7185236
146970 0.7153081
146980 0.7199149
146990 0.7285158
147000 0.7148054
147010 0.7163187
147020 0.7269729
147030 0.7318383
147040 0.7289246
147050 0.7255832
147060 0.7208725
147070 0.7138368
147080 0.7196036
147090 0.7143983
147100 0.6989883
147110 0.7058021
147120 0.7026975
147130 0.7034241
147140 0.7009379
147150 0.7099466
147160 0.7084578
147170 0.7076045
147180 0.7311651
147190 0.731712
147200 0.7248861
147210 0.7255046
147220 0.7226176
147230 0.730633
147240 0.7342226
147250 0.7261175
147260 0.7238275
147270 0.7239526
147280 0.722345
147290 0.7184414
147300 0.7177185
147310 0.7197875
147320 0.7000327
147330 0.7025874
147340 0.6997295
147350 0.6968723
147360 0.6932386
147370 0.6887366
147380 0.7024922
147390 0.7015375
147400 0.7072475
147410 0.7048585
147420 0.700048
147430 0.7093506
147440 0.702095
147450 0.6989627
147460 0.7133943
147470 0.7147967
147480 0.7182823
147490 0.7237568
147500 0.7072489
147510 0.7315794
147520 0.7282099
147530 0.7276988
147540 0.725824
147550 0.7178751
147560 0.719242
147570 0.7203215
147580 0.7097363
147590 0.7091132
147600 0.7101846
147610 0.7074898
147620 0.698604
147630 0.7059026
147640 0.7029892
147650 0.7017716
147660 0.6991137
147670 0.6934995
147680 0.6901621
147690 0.7085255
147700 0.7102035
147710 0.7031183
147720 0.696142
147730 0.6939916
147740 0.6890543
147750 0.6998217
147760 0.6928292
147770 0.6986579
147780 0.693217
147790 0.6903186
147800 0.7053259
147810 0.7113259
147820 0.7013247
147830 0.7063916
147840 0.7121053
147850 0.7159597
147860 0.7123057
147870 0.711206
147880 0.7187275
147890 0.7170584
147900 0.7152575
147910 0.7131972
147920 0.7129895
147930 0.7116296
147940 0.7180816
147950 0.7167917
147960 0.7262847
147970 0.6946481
147980 0.6861132
147990 0.6969476
148000 0.6987489
148010 0.6918892
148020 0.6983274
148030 0.6792433
148040 0.6917017
148050 0.6926517
148060 0.6967298
148070 0.6875571
148080 0.6628202
148090 0.6698187
148100 0.6865227
148110 0.6960239
148120 0.7031059
148130 0.7041394
148140 0.7090531
148150 0.7094297
148160 0.7051086
148170 0.6950355
148180 0.7038854
148190 0.7018399
148200 0.7087406
148210 0.6765625
148220 0.6926921
148230 0.6876994
148240 0.6798095
148250 0.6863387
148260 0.6776967
148270 0.6915028
148280 0.6894821
148290 0.6885063
148300 0.6927803
148310 0.6801254
148320 0.6831387
148330 0.6862609
148340 0.6799375
148350 0.6934837
148360 0.6851239
148370 0.6685594
148380 0.688048
148390 0.6812382
148400 0.6794086
148410 0.6845727
148420 0.6816984
148430 0.6871065
148440 0.6856491
148450 0.6875176
148460 0.6704323
148470 0.6796523
148480 0.6852413
148490 0.6895363
148500 0.6955287
148510 0.6944249
148520 0.6961099
148530 0.6971369
148540 0.6941947
148550 0.7017089
148560 0.7100079
148570 0.7308724
148580 0.7233142
148590 0.6975878
148600 0.705716
148610 0.71684
148620 0.7141728
148630 0.7074406
148640 0.7215558
148650 0.7125635
148660 0.7121959
148670 0.7243819
148680 0.7104115
148690 0.7126408
148700 0.7143566
148710 0.7012143
148720 0.7024036
148730 0.7057235
148740 0.6974207
148750 0.692982
148760 0.6976354
148770 0.7054932
148780 0.7017896
148790 0.7145806
148800 0.6932803
148810 0.6985151
148820 0.7003912
148830 0.6867438
148840 0.7010655
148850 0.7055421
148860 0.7117326
148870 0.7133072
148880 0.7062911
148890 0.7043123
148900 0.7094898
148910 0.7122498
148920 0.713576
148930 0.7297504
148940 0.7249737
148950 0.717712
148960 0.7021715
148970 0.6856241
148980 0.6977329
148990 0.6911938
149000 0.7030966
149010 0.6996791
149020 0.6993278
149030 0.6883597
149040 0.6857863
149050 0.677933
149060 0.6872253
149070 0.6988282
149080 0.6963159
149090 0.6990839
149100 0.7029607
149110 0.6981387
149120 0.6892689
149130 0.685411
149140 0.6814741
149150 0.6930345
149160 0.6985735
149170 0.6847694
149180 0.6906908
149190 0.6986293
149200 0.7005133
149210 0.6994676
149220 0.6993537
149230 0.6845034
149240 0.6719046
149250 0.6802503
149260 0.6812777
149270 0.690142
149280 0.6934739
149290 0.6843686
149300 0.6884876
149310 0.7012864
149320 0.6952135
149330 0.7022906
149340 0.7061275
149350 0.705891
149360 0.7002388
149370 0.6821485
149380 0.7035565
149390 0.7049851
149400 0.6970974
149410 0.6880711
149420 0.6918564
149430 0.6855569
149440 0.6868029
149450 0.6846222
149460 0.683809
149470 0.6881346
149480 0.6889396
149490 0.7000295
149500 0.7061471
149510 0.7013088
149520 0.7051954
149530 0.7012754
149540 0.6829986
149550 0.6848464
149560 0.6935245
149570 0.6964745
149580 0.6965348
149590 0.708972
149600 0.7019325
149610 0.6953374
149620 0.6989237
149630 0.6974229
149640 0.6932001
149650 0.6888082
149660 0.6866625
149670 0.6942527
149680 0.686519
149690 0.6879652
149700 0.6919928
149710 0.6769239
149720 0.6793703
149730 0.6909421
149740 0.6943334
149750 0.6922867
149760 0.6959547
149770 0.6969627
149780 0.68989
149790 0.7024211
149800 0.6962804
149810 0.7056683
149820 0.702231
149830 0.7094692
149840 0.724198
149850 0.716536
149860 0.7045479
149870 0.7147551
149880 0.7135327
149890 0.7103183
149900 0.7061923
149910 0.7094957
149920 0.7100593
149930 0.7034411
149940 0.7031121
149950 0.6992568
149960 0.718024
149970 0.713243
149980 0.7071807
149990 0.7018365
150000 0.7024359
150010 0.6881709
150020 0.6867856
150030 0.6931378
150040 0.6888883
150050 0.7048822
150060 0.6963562
150070 0.7047387
150080 0.7031042
150090 0.7011719
150100 0.6981256
150110 0.7049195
150120 0.6894749
150130 0.6875347
150140 0.6963413
150150 0.6984701
150160 0.7046673
150170 0.6804789
150180 0.6777836
150190 0.6934584
150200 0.6932142
150210 0.7057895
150220 0.7039905
150230 0.707509
150240 0.7089465
150250 0.6973734
150260 0.6888644
150270 0.6943556
150280 0.7071653
150290 0.7070494
150300 0.706179
150310 0.7030975
150320 0.6976046
150330 0.6907004
150340 0.6869432
150350 0.6827689
150360 0.682287
150370 0.6914642
150380 0.6859649
150390 0.679852
150400 0.6736901
150410 0.6777375
150420 0.6992857
150430 0.7024813
150440 0.7035444
150450 0.7013971
150460 0.6921054
150470 0.691502
150480 0.672989
150490 0.6742549
150500 0.6698565
150510 0.6767778
150520 0.6811045
150530 0.7023485
150540 0.6906628
150550 0.689769
150560 0.6825758
150570 0.6863661
150580 0.6947688
150590 0.6834285
150600 0.6822624
150610 0.6784072
150620 0.679466
150630 0.692031
150640 0.6843303
150650 0.693867
150660 0.7021133
150670 0.6961691
150680 0.6957098
150690 0.6923123
150700 0.6989999
150710 0.7007169
150720 0.7003567
150730 0.6912159
150740 0.6903375
150750 0.6829231
150760 0.6792466
150770 0.6786214
150780 0.6690741
150790 0.6830984
150800 0.6750265
150810 0.6712129
150820 0.6882231
150830 0.6988203
150840 0.6844019
150850 0.6847947
150860 0.6931916
150870 0.6913455
150880 0.6945929
150890 0.6985382
150900 0.7013605
150910 0.7096078
150920 0.7072382
150930 0.7040011
150940 0.7017087
150950 0.7018903
150960 0.7014557
150970 0.6941288
150980 0.6996233
150990 0.699858
151000 0.705335
151010 0.6953757
151020 0.6911317
151030 0.7006029
151040 0.6870505
151050 0.6852453
151060 0.6880001
151070 0.6945089
151080 0.6982269
151090 0.6948005
151100 0.7045469
151110 0.7037081
151120 0.6962517
151130 0.688322
151140 0.6772079
151150 0.6900099
151160 0.684496
151170 0.6977177
151180 0.7045491
151190 0.6975572
151200 0.7010019
151210 0.7215932
151220 0.7153999
151230 0.6988097
151240 0.7083875
151250 0.6976697
151260 0.7005849
151270 0.693478
151280 0.6967396
151290 0.7021231
151300 0.7147689
151310 0.7233852
151320 0.7174885
151330 0.7302548
151340 0.7218611
151350 0.7127796
151360 0.7234549
151370 0.7139009
151380 0.7034631
151390 0.712553
151400 0.7145916
151410 0.7268375
151420 0.7303799
151430 0.7115933
151440 0.7135406
151450 0.7177351
151460 0.7062369
151470 0.6924749
151480 0.6992548
151490 0.700105
151500 0.7070184
151510 0.6935314
151520 0.686721
151530 0.6789382
151540 0.6883184
151550 0.6843659
151560 0.7059923
151570 0.7042316
151580 0.6982131
151590 0.7040193
151600 0.701592
151610 0.6882023
151620 0.6823838
151630 0.7002531
151640 0.7115585
151650 0.7089407
151660 0.7142715
151670 0.7177721
151680 0.7112027
151690 0.7091228
151700 0.7061265
151710 0.7067043
151720 0.7191493
151730 0.7105059
151740 0.7031941
151750 0.7007302
151760 0.6977818
151770 0.7001478
151780 0.712171
151790 0.7251822
151800 0.7161164
151810 0.7092387
151820 0.707261
151830 0.7055741
151840 0.7045946
151850 0.6919634
151860 0.6947929
151870 0.6940493
151880 0.6910275
151890 0.7044455
151900 0.6882793
151910 0.69898
151920 0.7050009
151930 0.70141
151940 0.7056014
151950 0.694661
151960 0.7039301
151970 0.702165
151980 0.6954486
151990 0.7004664
152000 0.7048979
152010 0.6905916
152020 0.6961686
152030 0.6903688
152040 0.68089
152050 0.6811575
152060 0.6855978
152070 0.6901364
152080 0.7051008
152090 0.7133564
152100 0.7168375
152110 0.7076167
152120 0.7013137
152130 0.702371
152140 0.6924728
152150 0.701921
152160 0.6985339
152170 0.6843721
152180 0.6937294
152190 0.7044339
152200 0.6934557
152210 0.6986082
152220 0.6990826
152230 0.7021085
152240 0.7062852
152250 0.7118871
152260 0.706773
152270 0.7059297
152280 0.7097036
152290 0.6949748
152300 0.7035412
152310 0.7150285
152320 0.7156534
152330 0.7061271
152340 0.7106354
152350 0.7101088
152360 0.7139978
152370 0.7123134
152380 0.7144485
152390 0.6910886
152400 0.6948593
152410 0.7036269
152420 0.7018025
152430 0.6897168
152440 0.6961181
152450 0.700378
152460 0.6942379
152470 0.6939633
152480 0.6914163
152490 0.693352
152500 0.6877965
152510 0.6963611
152520 0.6987589
152530 0.6951885
152540 0.6784072
152550 0.6813982
152560 0.6864034
152570 0.6877086
152580 0.672967
152590 0.6763657
152600 0.6746616
152610 0.6763843
152620 0.6792883
152630 0.6858078
152640 0.6717322
152650 0.6744964
152660 0.6797247
152670 0.6824419
152680 0.6828848
152690 0.6792075
152700 0.6884787
152710 0.6873189
152720 0.6851426
152730 0.682106
152740 0.6839702
152750 0.6894405
152760 0.6862656
152770 0.6789375
152780 0.6758803
152790 0.6778852
152800 0.6855608
152810 0.6805796
152820 0.6918373
152830 0.6957206
152840 0.698355
152850 0.6932051
152860 0.7062983
152870 0.6987675
152880 0.6981441
152890 0.6908759
152900 0.6924721
152910 0.691519
152920 0.6929492
152930 0.7090908
152940 0.7223445
152950 0.7170103
152960 0.7163488
152970 0.7169055
152980 0.7133295
152990 0.717485
153000 0.7182016
153010 0.720485
153020 0.7279099
153030 0.7239793
153040 0.7198096
153050 0.7137079
153060 0.7030036
153070 0.7059057
153080 0.7141734
153090 0.7048532
153100 0.7060652
153110 0.7033947
153120 0.6936969
153130 0.7163132
153140 0.70524
153150 0.7145941
153160 0.7079468
153170 0.7072024
153180 0.7133593
153190 0.7017244
153200 0.7025724
153210 0.7093648
153220 0.7213136
153230 0.7190058
153240 0.7175243
153250 0.7102675
153260 0.7001137
153270 0.7121353
153280 0.7142146
153290 0.6994385
153300 0.711221
153310 0.7095233
153320 0.7118418
153330 0.7061872
153340 0.7125481
153350 0.7161914
153360 0.7126018
153370 0.7102528
153380 0.6991124
153390 0.6945968
153400 0.7010431
153410 0.7022592
153420 0.7099053
153430 0.7062358
153440 0.7008355
153450 0.7125229
153460 0.7046136
153470 0.7083909
153480 0.7088125
153490 0.7094459
153500 0.7034654
153510 0.7111639
153520 0.7124253
153530 0.7045391
153540 0.692959
153550 0.6954942
153560 0.7070427
153570 0.7028658
153580 0.6870215
153590 0.6823136
153600 0.6857748
153610 0.6879374
153620 0.6758415
153630 0.6625672
153640 0.6658765
153650 0.6880047
153660 0.6815883
153670 0.6727495
153680 0.6767066
153690 0.6757344
153700 0.6845297
153710 0.6817769
153720 0.6819164
153730 0.6825846
153740 0.6830943
153750 0.7046864
153760 0.6993972
153770 0.6998394
153780 0.7000493
153790 0.6891468
153800 0.6941003
153810 0.7106623
153820 0.7154233
153830 0.7014111
153840 0.7050203
153850 0.7108917
153860 0.7134456
153870 0.7074838
153880 0.7060688
153890 0.7156066
153900 0.7121437
153910 0.6999852
153920 0.7050266
153930 0.7079945
153940 0.7101778
153950 0.6974812
153960 0.6993677
153970 0.720062
153980 0.7081852
153990 0.7128492
154000 0.7084656
154010 0.7022477
154020 0.6983777
154030 0.706296
154040 0.7017069
154050 0.7232505
154060 0.7234389
154070 0.7140043
154080 0.7207786
154090 0.7167521
154100 0.7088523
154110 0.7145254
154120 0.7045737
154130 0.7150705
154140 0.7069005
154150 0.7206111
154160 0.7302779
154170 0.7201705
154180 0.7146594
154190 0.7184386
154200 0.7167352
154210 0.712511
154220 0.7289954
154230 0.7278471
154240 0.7384881
154250 0.7328436
154260 0.7293407
154270 0.7352356
154280 0.7257538
154290 0.7317396
154300 0.7476217
154310 0.7502349
154320 0.7438698
154330 0.7473472
154340 0.7405878
154350 0.738061
154360 0.7385907
154370 0.7261672
154380 0.7274641
154390 0.7247409
154400 0.7268053
154410 0.7234191
154420 0.7206137
154430 0.7145565
154440 0.708248
154450 0.7156966
154460 0.7056644
154470 0.695056
154480 0.7021032
154490 0.7114635
154500 0.711129
154510 0.7071782
154520 0.7092149
154530 0.7205292
154540 0.7162338
154550 0.7214447
154560 0.7211207
154570 0.7099252
154580 0.7110651
154590 0.7091913
154600 0.6953173
154610 0.692825
154620 0.7049861
154630 0.7019299
154640 0.6970025
154650 0.6958697
154660 0.6886354
154670 0.6920021
154680 0.6738508
154690 0.6833032
154700 0.6813247
154710 0.693642
154720 0.6984169
154730 0.7147676
154740 0.7184629
154750 0.7236559
154760 0.7255571
154770 0.7235356
154780 0.7114563
154790 0.718204
154800 0.7077919
154810 0.6990839
154820 0.6895037
154830 0.6886891
154840 0.6960796
154850 0.701319
154860 0.7033283
154870 0.7002431
154880 0.717901
154890 0.7148988
154900 0.7117681
154910 0.7141681
154920 0.7194936
154930 0.7344226
154940 0.7252629
154950 0.7171766
154960 0.7187467
154970 0.7095394
154980 0.7094376
154990 0.7021921
155000 0.6989709
155010 0.7023423
155020 0.7023324
155030 0.6943446
155040 0.7019836
155050 0.7162135
155060 0.6951388
155070 0.7040624
155080 0.7148157
155090 0.7060787
155100 0.6994675
155110 0.695528
155120 0.7031662
155130 0.6938437
155140 0.6993369
155150 0.71623
155160 0.7094491
155170 0.7090447
155180 0.7079746
155190 0.7055667
155200 0.694355
155210 0.7004364
155220 0.6937913
155230 0.6911166
155240 0.6924687
155250 0.7001466
155260 0.7027413
155270 0.7030787
155280 0.7056758
155290 0.707059
155300 0.7181776
155310 0.7096866
155320 0.695315
155330 0.7022567
155340 0.7055355
155350 0.6986168
155360 0.6914138
155370 0.6973801
155380 0.7010412
155390 0.6965268
155400 0.6951779
155410 0.6952538
155420 0.6992863
155430 0.6981806
155440 0.6862494
155450 0.7077665
155460 0.7048875
155470 0.712993
155480 0.7142124
155490 0.7009757
155500 0.6891
155510 0.698184
155520 0.6968081
155530 0.6947771
155540 0.6905783
155550 0.6874816
155560 0.7013459
155570 0.7004211
155580 0.6987445
155590 0.7058631
155600 0.7087637
155610 0.7026709
155620 0.6995912
155630 0.6914197
155640 0.7008048
155650 0.7107387
155660 0.7125601
155670 0.7104793
155680 0.715009
155690 0.7088146
155700 0.7114726
155710 0.6992152
155720 0.6984909
155730 0.6944525
155740 0.7051693
155750 0.7182046
155760 0.7178199
155770 0.7032155
155780 0.7080317
155790 0.7057637
155800 0.7076074
155810 0.7162004
155820 0.7287732
155830 0.7299092
155840 0.7279426
155850 0.7299754
155860 0.7331681
155870 0.7297123
155880 0.7298262
155890 0.7258617
155900 0.7170249
155910 0.7094079
155920 0.7078742
155930 0.709142
155940 0.7388783
155950 0.7363894
155960 0.7275166
155970 0.7329027
155980 0.7181388
155990 0.7090772
156000 0.7078689
156010 0.710349
156020 0.697764
156030 0.6991592
156040 0.7082235
156050 0.7143489
156060 0.7208474
156070 0.7241261
156080 0.7158023
156090 0.7169697
156100 0.6991833
156110 0.7101024
156120 0.6910014
156130 0.6870012
156140 0.7018324
156150 0.7212898
156160 0.7251498
156170 0.7296857
156180 0.7350848
156190 0.728012
156200 0.7306911
156210 0.7130232
156220 0.7077157
156230 0.7284715
156240 0.7411324
156250 0.7341335
156260 0.7331246
156270 0.7271216
156280 0.7319587
156290 0.7390944
156300 0.7357304
156310 0.7251756
156320 0.7156141
156330 0.7169755
156340 0.7179368
156350 0.7142547
156360 0.7215657
156370 0.7343963
156380 0.7429397
156390 0.7427936
156400 0.7402748
156410 0.7488215
156420 0.7429393
156430 0.7350755
156440 0.7385774
156450 0.7363926
156460 0.7427931
156470 0.7335683
156480 0.7341385
156490 0.7410667
156500 0.7341969
156510 0.731155
156520 0.7304254
156530 0.731106
156540 0.7409056
156550 0.7404738
156560 0.7619298
156570 0.7642943
156580 0.7834786
156590 0.786248
156600 0.7764719
156610 0.7695489
156620 0.7645396
156630 0.7737263
156640 0.7700596
156650 0.7928013
156660 0.7897536
156670 0.7876631
156680 0.7756346
156690 0.7667906
156700 0.7618769
156710 0.7596392
156720 0.7467929
156730 0.7560409
156740 0.7615361
156750 0.7577289
156760 0.7490287
156770 0.7468922
156780 0.7625126
156790 0.7591721
156800 0.7553321
156810 0.7502112
156820 0.748649
156830 0.7413781
156840 0.7357779
156850 0.7470558
156860 0.7336993
156870 0.7241784
156880 0.7439604
156890 0.7418587
156900 0.7414747
156910 0.7391286
156920 0.7335067
156930 0.7217032
156940 0.7280637
156950 0.7354495
156960 0.7342262
156970 0.742016
156980 0.7276269
156990 0.7418081
157000 0.7127085
157010 0.7187368
157020 0.7261882
157030 0.7335017
157040 0.7223597
157050 0.7175351
157060 0.7122971
157070 0.6946701
157080 0.7049555
157090 0.6942039
157100 0.6913028
157110 0.6853054
157120 0.6923962
157130 0.7017061
157140 0.7151848
157150 0.7105948
157160 0.7083456
157170 0.718236
157180 0.719196
157190 0.7241631
157200 0.7152966
157210 0.7226683
157220 0.7298922
157230 0.7221314
157240 0.7327516
157250 0.7263245
157260 0.7278832
157270 0.7327365
157280 0.7255254
157290 0.7283841
157300 0.7193104
157310 0.7238925
157320 0.727151
157330 0.7354308
157340 0.7352982
157350 0.7380715
157360 0.7603896
157370 0.7458559
157380 0.7458273
157390 0.7510512
157400 0.7275602
157410 0.740308
157420 0.7345232
157430 0.7261216
157440 0.7239327
157450 0.7224052
157460 0.7206172
157470 0.7196723
157480 0.7176042
157490 0.7344818
157500 0.7306405
157510 0.7267345
157520 0.7253781
157530 0.7278767
157540 0.7341811
157550 0.7255571
157560 0.7350731
157570 0.7253304
157580 0.7191023
157590 0.7081625
157600 0.7031758
157610 0.7174073
157620 0.7214414
157630 0.7223942
157640 0.7279205
157650 0.7243921
157660 0.7267541
157670 0.7383142
157680 0.73612
157690 0.7361451
157700 0.7395067
157710 0.7470149
157720 0.7375527
157730 0.7338345
157740 0.729555
157750 0.7288436
157760 0.7330466
157770 0.7234474
157780 0.7390772
157790 0.748212
157800 0.7446755
157810 0.7354248
157820 0.7332243
157830 0.7308058
157840 0.7427217
157850 0.7451128
157860 0.7352639
157870 0.7574641
157880 0.754678
157890 0.7415285
157900 0.7473366
157910 0.736796
157920 0.7306198
157930 0.7251892
157940 0.7364479
157950 0.7395765
157960 0.7567286
157970 0.7510708
157980 0.754766
157990 0.7642027
158000 0.7742828
158010 0.7623177
158020 0.7461764
158030 0.7385353
158040 0.7298124
158050 0.7407409
158060 0.7408938
158070 0.7486019
158080 0.7422245
158090 0.7428868
158100 0.7367895
158110 0.7387375
158120 0.7268851
158130 0.7242268
158140 0.7344791
158150 0.7368112
158160 0.7342474
158170 0.7349073
158180 0.7350206
158190 0.7203356
158200 0.7248742
158210 0.7307844
158220 0.7410929
158230 0.7435054
158240 0.7463219
158250 0.7339944
158260 0.7282774
158270 0.7308497
158280 0.7172753
158290 0.7141386
158300 0.7155363
158310 0.7108186
158320 0.7055346
158330 0.7141206
158340 0.7258472
158350 0.718872
158360 0.7101958
158370 0.7187775
158380 0.7281779
158390 0.7242705
158400 0.7142156
158410 0.7165672
158420 0.7081611
158430 0.7117665
158440 0.7191808
158450 0.7265788
158460 0.7269278
158470 0.7105786
158480 0.7184954
158490 0.7213166
158500 0.7369509
158510 0.7394815
158520 0.742543
158530 0.7434905
158540 0.7377388
158550 0.7357877
158560 0.7198691
158570 0.7196962
158580 0.7195146
158590 0.7129006
158600 0.7135093
158610 0.7123299
158620 0.7011696
158630 0.7205266
158640 0.7341246
158650 0.7267531
158660 0.7210206
158670 0.7532384
158680 0.7406094
158690 0.734324
158700 0.7266019
158710 0.7179022
158720 0.7156292
158730 0.7186911
158740 0.7218033
158750 0.7240532
158760 0.7252593
158770 0.7300144
158780 0.7297871
158790 0.7282607
158800 0.7419659
158810 0.7458598
158820 0.7542723
158830 0.7444192
158840 0.7516683
158850 0.7364609
158860 0.7392007
158870 0.7243801
158880 0.7329238
158890 0.7255169
158900 0.7131297
158910 0.7141423
158920 0.7155415
158930 0.7213112
158940 0.7162333
158950 0.7167863
158960 0.7269592
158970 0.7383863
158980 0.7406088
158990 0.725719
159000 0.7278222
159010 0.7189249
159020 0.7332726
159030 0.7229909
159040 0.7139988
159050 0.7118252
159060 0.7263384
159070 0.7167318
159080 0.7298087
159090 0.7151934
159100 0.7102615
159110 0.7067454
159120 0.7063155
159130 0.7040741
159140 0.7090758
159150 0.7178571
159160 0.709567
159170 0.7050284
159180 0.7134246
159190 0.7173046
159200 0.7221003
159210 0.7121214
159220 0.703746
159230 0.7002737
159240 0.7009612
159250 0.7061149
159260 0.7101701
159270 0.7136533
159280 0.7109482
159290 0.7095353
159300 0.7117177
159310 0.71645
159320 0.7069585
159330 0.7103393
159340 0.701329
159350 0.7033631
159360 0.7029759
159370 0.6982689
159380 0.7107558
159390 0.700864
159400 0.7126294
159410 0.7145897
159420 0.7115869
159430 0.705775
159440 0.706652
159450 0.6985735
159460 0.7004142
159470 0.6926939
159480 0.6764752
159490 0.6905937
159500 0.6885806
159510 0.6813208
159520 0.6931076
159530 0.6904581
159540 0.7004424
159550 0.6985946
159560 0.6870512
159570 0.6958238
159580 0.7064404
159590 0.7150347
159600 0.7164627
159610 0.7017914
159620 0.6969153
159630 0.6912556
159640 0.6887749
159650 0.7005239
159660 0.6986449
159670 0.6963024
159680 0.6954991
159690 0.695153
159700 0.6925017
159710 0.6995898
159720 0.6973194
159730 0.6943527
159740 0.7000325
159750 0.6996443
159760 0.6925827
159770 0.7034126
159780 0.7001237
159790 0.7060457
159800 0.7042752
159810 0.7001
159820 0.705612
159830 0.6899999
159840 0.6890383
159850 0.6817209
159860 0.6803
159870 0.6799132
159880 0.6874076
159890 0.6823602
159900 0.6852226
159910 0.6731902
159920 0.6734976
159930 0.6792407
159940 0.689279
159950 0.6909505
159960 0.6766196
159970 0.6719846
159980 0.6707561
159990 0.6865922
160000 0.679172
160010 0.6938435
160020 0.6805315
160030 0.6891192
160040 0.6807714
160050 0.6941884
160060 0.6704714
160070 0.6772441
160080 0.6852416
160090 0.6998619
160100 0.691982
160110 0.6917112
160120 0.6784404
160130 0.6829741
160140 0.6892236
160150 0.6911111
160160 0.6987221
160170 0.682178
160180 0.6824381
160190 0.6905205
160200 0.6946206
160210 0.713143
160220 0.7206144
160230 0.7139937
160240 0.7030178
160250 0.6978853
160260 0.688535
160270 0.6973703
160280 0.6982781
160290 0.7051948
160300 0.7002729
160310 0.7133451
160320 0.715975
160330 0.7027791
160340 0.6993656
160350 0.7061818
160360 0.7095354
160370 0.7102646
160380 0.7177199
160390 0.7114295
160400 0.7051135
160410 0.6999989
160420 0.6998169
160430 0.6971196
160440 0.7062845
160450 0.7113936
160460 0.7108904
160470 0.7000304
160480 0.6970051
160490 0.7079715
160500 0.7045902
160510 0.699598
160520 0.6937949
160530 0.7043964
160540 0.7020541
160550 0.7006637
160560 0.6970177
160570 0.6895968
160580 0.6919903
160590 0.6940784
160600 0.6808476
160610 0.6820376
160620 0.6956236
160630 0.7037519
160640 0.6913895
160650 0.6960059
160660 0.69119
160670 0.6960351
160680 0.6885791
160690 0.7097425
160700 0.7007453
160710 0.6995999
160720 0.7007607
160730 0.691167
160740 0.6817036
160750 0.6879694
160760 0.6906008
160770 0.6955827
160780 0.6871195
160790 0.6808773
160800 0.6758459
160810 0.6728529
160820 0.6756461
160830 0.6712283
160840 0.6895187
160850 0.6840615
160860 0.6934181
160870 0.6805232
160880 0.6903661
160890 0.6854928
160900 0.6755314
160910 0.6806543
160920 0.6810773
160930 0.6828895
160940 0.6857037
160950 0.6833256
160960 0.6831672
160970 0.6737468
160980 0.6703735
160990 0.6763115
161000 0.6719683
161010 0.6830194
161020 0.6639519
161030 0.6798509
161040 0.6824901
161050 0.6779428
161060 0.6870363
161070 0.6835291
161080 0.6873497
161090 0.6876181
161100 0.681652
161110 0.6815624
161120 0.7195576
161130 0.7020614
161140 0.6887338
161150 0.6953323
161160 0.6906433
161170 0.686347
161180 0.6888819
161190 0.6782979
161200 0.687929
161210 0.6924613
161220 0.6738417
161230 0.6835868
161240 0.693225
161250 0.6961967
161260 0.6954133
161270 0.6954926
161280 0.6944317
161290 0.696854
161300 0.6802195
161310 0.6756486
161320 0.6804609
161330 0.6874768
161340 0.6810981
161350 0.6757534
161360 0.6863149
161370 0.6873371
161380 0.6760576
161390 0.679361
161400 0.679106
161410 0.6856029
161420 0.6763757
161430 0.6796165
161440 0.6967704
161450 0.7176774
161460 0.7066092
161470 0.7158423
161480 0.7148308
161490 0.7087359
161500 0.7053301
161510 0.7115642
161520 0.7145997
161530 0.7132019
161540 0.7078564
161550 0.7033155
161560 0.7026505
161570 0.7102579
161580 0.7017898
161590 0.7038642
161600 0.7046697
161610 0.7220254
161620 0.7224799
161630 0.7289079
161640 0.7271656
161650 0.7331828
161660 0.7191182
161670 0.6962399
161680 0.7002779
161690 0.6987174
161700 0.7049642
161710 0.7034814
161720 0.7024013
161730 0.6925903
161740 0.7078406
161750 0.7050521
161760 0.7078643
161770 0.7294727
161780 0.7303635
161790 0.7170073
161800 0.7034177
161810 0.7174976
161820 0.7434426
161830 0.726585
161840 0.7293742
161850 0.7283964
161860 0.7327589
161870 0.7393114
161880 0.7234414
161890 0.7264559
161900 0.7174971
161910 0.7139257
161920 0.6961198
161930 0.7060725
161940 0.7166879
161950 0.7147506
161960 0.704325
161970 0.6955884
161980 0.7023613
161990 0.7020753
162000 0.6996984
162010 0.6943431
162020 0.6984109
162030 0.7014845
162040 0.6984485
162050 0.7022714
162060 0.7164298
162070 0.7128218
162080 0.7144861
162090 0.7254234
162100 0.7119652
162110 0.7120591
162120 0.7098494
162130 0.7114909
162140 0.7098708
162150 0.6930683
162160 0.6984699
162170 0.7016314
162180 0.7080553
162190 0.7074082
162200 0.7045901
162210 0.6959092
162220 0.6865692
162230 0.6963717
162240 0.691801
162250 0.6881129
162260 0.6832705
162270 0.6888759
162280 0.6908017
162290 0.6959295
162300 0.6906618
162310 0.6903967
162320 0.6788054
162330 0.689868
162340 0.6900329
162350 0.6936705
162360 0.6927512
162370 0.686101
162380 0.6936837
162390 0.694661
162400 0.6851736
162410 0.6893679
162420 0.6826676
162430 0.6865599
162440 0.6986471
162450 0.6819452
162460 0.6687752
162470 0.66914
162480 0.6728591
162490 0.6912546
162500 0.6872684
162510 0.6922676
162520 0.6900194
162530 0.6887326
162540 0.6914496
162550 0.6786032
162560 0.6773813
162570 0.6805167
162580 0.6846095
162590 0.6861854
162600 0.6766461
162610 0.6776229
162620 0.6865723
162630 0.6839207
162640 0.664559
162650 0.6701772
162660 0.6590222
162670 0.6703026
162680 0.6807854
162690 0.6845009
162700 0.6805099
162710 0.6761844
162720 0.6827447
162730 0.6877824
162740 0.6873217
162750 0.681926
162760 0.6772219
162770 0.6711906
162780 0.6605017
162790 0.6609697
162800 0.6621326
162810 0.6661486
162820 0.6700904
162830 0.679337
162840 0.6938129
162850 0.6850159
162860 0.6764864
162870 0.6851324
162880 0.698087
162890 0.7009413
162900 0.7053102
162910 0.6971856
162920 0.7103001
162930 0.7037945
162940 0.7080966
162950 0.7014664
162960 0.7142135
162970 0.7173851
162980 0.6984439
162990 0.6929372
163000 0.6854414
163010 0.6890553
163020 0.6907373
163030 0.6807407
163040 0.6789803
163050 0.6768735
163060 0.6705447
163070 0.6808745
163080 0.699115
163090 0.7021186
163100 0.7113181
163110 0.7112541
163120 0.7119479
163130 0.698599
163140 0.7037868
163150 0.7047998
163160 0.7049044
163170 0.7027365
163180 0.6972016
163190 0.6943846
163200 0.7036976
163210 0.6975566
163220 0.7009028
163230 0.7092816
163240 0.7141996
163250 0.7183473
163260 0.7102461
163270 0.7045336
163280 0.7027528
163290 0.7093406
163300 0.7028049
163310 0.6959305
163320 0.6904469
163330 0.6855366
163340 0.6834119
163350 0.7007832
163360 0.6936483
163370 0.6932387
163380 0.6844062
163390 0.7079184
163400 0.7000419
163410 0.7062926
163420 0.688522
163430 0.6973553
163440 0.6784714
163450 0.6692322
163460 0.6795118
163470 0.6765366
163480 0.6769779
163490 0.6874797
163500 0.6798791
163510 0.6832165
163520 0.6786778
163530 0.6952953
163540 0.6942142
163550 0.7025546
163560 0.700614
163570 0.7064628
163580 0.6979268
163590 0.6960134
163600 0.6820547
163610 0.6812401
163620 0.6861155
163630 0.6936463
163640 0.6996971
163650 0.6980995
163660 0.7001151
163670 0.6947091
163680 0.6954759
163690 0.6900438
163700 0.6973485
163710 0.6819715
163720 0.6815339
163730 0.6809352
163740 0.6858126
163750 0.68201
163760 0.688755
163770 0.6922038
163780 0.6920813
163790 0.6863952
163800 0.6952701
163810 0.7140857
163820 0.7212451
163830 0.7217171
163840 0.7316111
163850 0.7379489
163860 0.7372103
163870 0.7431521
163880 0.728179
163890 0.7284481
163900 0.7264366
163910 0.7329577
163920 0.7325456
163930 0.7231963
163940 0.7257008
163950 0.7290198
163960 0.726297
163970 0.7236145
163980 0.7192592
163990 0.7155125
164000 0.7287841
164010 0.7296503
164020 0.72726
164030 0.7225984
164040 0.7230914
164050 0.718239
164060 0.7138188
164070 0.705946
164080 0.702917
164090 0.7036089
164100 0.7005132
164110 0.7124994
164120 0.7027652
164130 0.7041517
164140 0.6936038
164150 0.6972001
164160 0.6976818
164170 0.7177539
164180 0.7317056
164190 0.7157136
164200 0.7022378
164210 0.702409
164220 0.7071889
164230 0.7047504
164240 0.7043983
164250 0.7139171
164260 0.7102423
164270 0.7068968
164280 0.7240879
164290 0.7174894
164300 0.7319831
164310 0.7405518
164320 0.7497674
164330 0.7416909
164340 0.7481732
164350 0.7321677
164360 0.7330972
164370 0.7385089
164380 0.7515454
164390 0.7450047
164400 0.7395179
164410 0.740822
164420 0.7387782
164430 0.7402446
164440 0.741702
164450 0.7339215
164460 0.7349533
164470 0.7252062
164480 0.7281665
164490 0.7370113
164500 0.7356026
164510 0.722385
164520 0.7430463
164530 0.7431136
164540 0.7186862
164550 0.7098014
164560 0.707336
164570 0.7258032
164580 0.713353
164590 0.7173858
164600 0.7248362
164610 0.71437
164620 0.7297207
164630 0.7288786
164640 0.7057668
164650 0.7112868
164660 0.7144637
164670 0.7181574
164680 0.7157841
164690 0.7115323
164700 0.711111
164710 0.7151104
164720 0.7250246
164730 0.736908
164740 0.7486328
164750 0.7530558
164760 0.7377874
164770 0.7350697
164780 0.7276474
164790 0.7181972
164800 0.7097321
164810 0.7115045
164820 0.7088575
164830 0.7244138
164840 0.7142709
164850 0.7223923
164860 0.7289459
164870 0.7293023
164880 0.7235729
164890 0.7201518
164900 0.7285498
164910 0.7414997
164920 0.7508486
164930 0.7515442
164940 0.7379767
164950 0.7430447
164960 0.7308022
164970 0.7469243
164980 0.7470235
164990 0.7277216
165000 0.732999
165010 0.7295778
165020 0.7231851
165030 0.7465953
165040 0.7471663
165050 0.7346429
165060 0.7492267
165070 0.751036
165080 0.752943
165090 0.7413712
165100 0.7377195
165110 0.7449996
165120 0.7458962
165130 0.7419172
165140 0.7314034
165150 0.7368479
165160 0.7423092
165170 0.7305793
165180 0.7405949
165190 0.7385991
165200 0.7444513
165210 0.739064
165220 0.732503
165230 0.7365141
165240 0.7385623
165250 0.7255315
165260 0.7285378
165270 0.7313303
165280 0.7404442
165290 0.7333778
165300 0.7416217
165310 0.7317708
165320 0.7290823
165330 0.7237646
165340 0.7284817
165350 0.7293116
165360 0.7421179
165370 0.7418208
165380 0.7370547
165390 0.7333428
165400 0.7284644
165410 0.7253539
165420 0.7203337
165430 0.71052
165440 0.7313265
165450 0.731068
165460 0.7245625
165470 0.7118378
165480 0.7032292
165490 0.7029009
165500 0.7160618
165510 0.7252743
165520 0.7142032
165530 0.7077087
165540 0.709872
165550 0.7083825
165560 0.7232835
165570 0.7133622
165580 0.7209063
165590 0.7188543
165600 0.7185583
165610 0.7266689
165620 0.7272581
165630 0.7252327
165640 0.7411337
165650 0.7356042
165660 0.7381116
165670 0.7471237
165680 0.7410491
165690 0.7367334
165700 0.7449939
165710 0.7428157
165720 0.7438899
165730 0.7441878
165740 0.7477498
165750 0.742767
165760 0.7346063
165770 0.7321826
165780 0.7378166
165790 0.7395417
165800 0.7491575
165810 0.7454474
165820 0.7445481
165830 0.7436545
165840 0.7454422
165850 0.7443461
165860 0.7456195
165870 0.7562656
165880 0.7565361
165890 0.7460816
165900 0.7558745
165910 0.7626176
165920 0.7701049
165930 0.772386
165940 0.7575378
165950 0.7578762
165960 0.7493909
165970 0.7419411
165980 0.7471961
165990 0.7521663
166000 0.7616389
166010 0.7518857
166020 0.7610623
166030 0.7379653
166040 0.7593007
166050 0.7655187
166060 0.755614
166070 0.7507822
166080 0.7567323
166090 0.7497548
166100 0.7520576
166110 0.758828
166120 0.7626823
166130 0.7664731
166140 0.7575397
166150 0.7578631
166160 0.765009
166170 0.7598358
166180 0.7599505
166190 0.7517647
166200 0.7537303
166210 0.7587785
166220 0.7540711
166230 0.7642808
166240 0.7527631
166250 0.7416813
166260 0.7350484
166270 0.7465296
166280 0.7410282
166290 0.7431387
166300 0.7331352
166310 0.7523071
166320 0.7490151
166330 0.7555945
166340 0.7437062
166350 0.7410404
166360 0.7316726
166370 0.7286668
166380 0.7211421
166390 0.7184108
166400 0.7301719
166410 0.7409924
166420 0.7349035
166430 0.7440689
166440 0.7425622
166450 0.7253661
166460 0.7247576
166470 0.7138265
166480 0.7119216
166490 0.7285333
166500 0.7354965
166510 0.7470412
166520 0.7317894
166530 0.7282296
166540 0.7258517
166550 0.7326543
166560 0.7395886
166570 0.7365174
166580 0.7299134
166590 0.7325916
166600 0.7424355
166610 0.7485846
166620 0.7426385
166630 0.7558964
166640 0.7534304
166650 0.7564117
166660 0.7606465
166670 0.7630922
166680 0.7716061
166690 0.7768565
166700 0.7648464
166710 0.7763086
166720 0.7801821
166730 0.7694188
166740 0.7807757
166750 0.7717769
166760 0.7629193
166770 0.7480516
166780 0.7404896
166790 0.7351189
166800 0.7483226
166810 0.7433338
166820 0.7447147
166830 0.756283
166840 0.7573708
166850 0.7476714
166860 0.7491724
166870 0.7579885
166880 0.7540584
166890 0.757479
166900 0.7678015
166910 0.7672547
166920 0.7747002
166930 0.7766739
166940 0.7601964
166950 0.7609591
166960 0.7420399
166970 0.7310297
166980 0.7353079
166990 0.7403892
167000 0.7363505
167010 0.7569081
167020 0.7557993
167030 0.7626635
167040 0.750572
167050 0.7408106
167060 0.7295843
167070 0.7236469
167080 0.7268087
167090 0.7281514
167100 0.738438
167110 0.7248589
167120 0.7247103
167130 0.7250901
167140 0.7248071
167150 0.711843
167160 0.7103027
167170 0.7160805
167180 0.7250233
167190 0.7225459
167200 0.7146309
167210 0.7355208
167220 0.7361993
167230 0.7346246
167240 0.7440479
167250 0.7371551
167260 0.7388797
167270 0.7291571
167280 0.7226435
167290 0.7279516
167300 0.7340776
167310 0.7467486
167320 0.7363292
167330 0.7517936
167340 0.7493248
167350 0.7610323
167360 0.7647152
167370 0.7856501
167380 0.7720284
167390 0.7787036
167400 0.7678767
167410 0.7742889
167420 0.7711024
167430 0.7787812
167440 0.7754619
167450 0.7713984
167460 0.761192
167470 0.7680113
167480 0.7589613
167490 0.7500632
167500 0.7609334
167510 0.7700027
167520 0.7765522
167530 0.7662154
167540 0.7601553
167550 0.7566037
167560 0.7608085
167570 0.7444031
167580 0.7412685
167590 0.7463932
167600 0.7418925
167610 0.7393936
167620 0.742136
167630 0.7345147
167640 0.7413658
167650 0.7448573
167660 0.725751
167670 0.7531615
167680 0.7351093
167690 0.7409974
167700 0.74902
167710 0.7480487
167720 0.7523316
167730 0.7356672
167740 0.728512
167750 0.737228
167760 0.7415764
167770 0.7204863
167780 0.728711
167790 0.7342379
167800 0.7284463
167810 0.7461568
167820 0.7502388
167830 0.7560422
167840 0.7346329
167850 0.7391096
167860 0.737446
167870 0.7310306
167880 0.7269998
167890 0.7368565
167900 0.7274346
167910 0.7396708
167920 0.7353666
167930 0.7566081
167940 0.7463357
167950 0.7366444
167960 0.7360018
167970 0.7431647
167980 0.7423903
167990 0.7369668
168000 0.7412545
168010 0.7626087
168020 0.7531607
168030 0.7531719
168040 0.7612979
168050 0.7619414
168060 0.7528723
168070 0.7437006
168080 0.7471127
168090 0.7387351
168100 0.7378309
168110 0.7524573
168120 0.7634931
168130 0.750795
168140 0.7569036
168150 0.7473611
168160 0.746591
168170 0.7434564
168180 0.7439533
168190 0.7310314
168200 0.7374934
168210 0.737807
168220 0.7361267
168230 0.7308741
168240 0.7268412
168250 0.7363905
168260 0.7299627
168270 0.7291257
168280 0.7313068
168290 0.7274944
168300 0.7388808
168310 0.7256825
168320 0.7278224
168330 0.7407758
168340 0.72935
168350 0.7270493
168360 0.7410408
168370 0.7371759
168380 0.7193539
168390 0.7111036
168400 0.7269179
168410 0.7223288
168420 0.7179593
168430 0.7125866
168440 0.7181348
168450 0.7108511
168460 0.7223884
168470 0.7260383
168480 0.7323534
168490 0.7447652
168500 0.736779
168510 0.726628
168520 0.7138401
168530 0.7155685
168540 0.724362
168550 0.7322575
168560 0.7364826
168570 0.7475662
168580 0.756023
168590 0.7430193
168600 0.7442856
168610 0.744492
168620 0.7220352
168630 0.7343055
168640 0.7207438
168650 0.7396609
168660 0.7492933
168670 0.7371889
168680 0.7477086
168690 0.7526604
168700 0.7749586
168710 0.7730733
168720 0.7679342
168730 0.7571064
168740 0.7617834
168750 0.7604266
168760 0.7482204
168770 0.7547701
168780 0.7591422
168790 0.7721356
168800 0.7599606
168810 0.7585393
168820 0.7600088
168830 0.7512421
168840 0.7521288
168850 0.7433757
168860 0.7484916
168870 0.7474951
168880 0.7614596
168890 0.76032
168900 0.7654992
168910 0.7560697
168920 0.7392159
168930 0.7305509
168940 0.7234301
168950 0.7211604
168960 0.7116162
168970 0.7125128
168980 0.7256688
168990 0.7281102
169000 0.7432069
169010 0.7471561
169020 0.7418948
169030 0.7441051
169040 0.7479224
169050 0.7434692
169060 0.739509
169070 0.7223105
169080 0.7152736
169090 0.7194045
169100 0.7201231
169110 0.7230674
169120 0.7277774
169130 0.7333834
169140 0.7376212
169150 0.7279716
169160 0.735855
169170 0.7215214
169180 0.7215876
169190 0.7145292
169200 0.7223472
169210 0.7313362
169220 0.7251569
169230 0.7217328
169240 0.7205606
169250 0.7172616
169260 0.7189896
169270 0.7202078
169280 0.720308
169290 0.7235156
169300 0.7283714
169310 0.7301356
169320 0.7297471
169330 0.7254685
169340 0.7267488
169350 0.7363732
169360 0.7302493
169370 0.7325928
169380 0.7366726
169390 0.7394528
169400 0.739282
169410 0.7258977
169420 0.7422202
169430 0.7356783
169440 0.7434534
169450 0.7414786
169460 0.7405927
169470 0.7302797
169480 0.7309348
169490 0.7250578
169500 0.7367712
169510 0.7396155
169520 0.7501335
169530 0.7563926
169540 0.7515453
169550 0.7452309
169560 0.7392604
169570 0.7339552
169580 0.7531413
169590 0.752555
169600 0.7473388
169610 0.7456795
169620 0.752403
169630 0.7524541
169640 0.7440524
169650 0.748401
169660 0.7615845
169670 0.7494102
169680 0.7555963
169690 0.7507808
169700 0.7702051
169710 0.7712662
169720 0.7755415
169730 0.7798616
169740 0.7749885
169750 0.75565
169760 0.7498903
169770 0.747166
169780 0.7338824
169790 0.741805
169800 0.7531184
169810 0.7527358
169820 0.7492489
169830 0.7296778
169840 0.7325081
169850 0.7502576
169860 0.7367904
169870 0.7374089
169880 0.7279329
169890 0.7185621
169900 0.7127417
169910 0.7357901
169920 0.7374775
169930 0.7405406
169940 0.734521
169950 0.742116
169960 0.7439219
169970 0.7413255
169980 0.7471507
169990 0.750388
170000 0.7615958
170010 0.7513651
170020 0.7468755
170030 0.7533271
170040 0.7608646
170050 0.7642511
170060 0.7655414
170070 0.7790167
170080 0.7648006
170090 0.7701499
170100 0.772777
170110 0.7632033
170120 0.7516322
170130 0.7460006
170140 0.7498904
170150 0.7578251
170160 0.7611096
170170 0.7586884
170180 0.7464013
170190 0.7610035
170200 0.7636598
170210 0.7536787
170220 0.7698119
170230 0.7543363
170240 0.7557917
170250 0.7542974
170260 0.7640674
170270 0.7550474
170280 0.7358582
170290 0.74049
170300 0.7366847
170310 0.739808
170320 0.7427202
170330 0.7450492
170340 0.7471233
170350 0.755941
170360 0.7552305
170370 0.7703023
170380 0.7647846
170390 0.753351
170400 0.7528111
170410 0.7624136
170420 0.7596543
170430 0.7364578
170440 0.7316562
170450 0.7451987
170460 0.7334703
170470 0.7359672
170480 0.7421868
170490 0.7535493
170500 0.7573944
170510 0.7368322
170520 0.7317965
170530 0.7366502
170540 0.7288842
170550 0.7364472
170560 0.7306517
170570 0.7483159
170580 0.7483034
170590 0.7350939
170600 0.7523823
170610 0.74277
170620 0.7314617
170630 0.7292681
170640 0.7397199
170650 0.7360639
170660 0.7356268
170670 0.7368045
170680 0.7338487
170690 0.7431867
170700 0.745021
170710 0.7416186
170720 0.7341608
170730 0.7367806
170740 0.7335714
170750 0.7260812
170760 0.7246268
170770 0.7294941
170780 0.7110761
170790 0.7163798
170800 0.7277614
170810 0.73494
170820 0.7315702
170830 0.7397269
170840 0.7345185
170850 0.7247026
170860 0.7265858
170870 0.7123215
170880 0.7137389
170890 0.7018256
170900 0.7007818
170910 0.6918195
170920 0.7107804
170930 0.706976
170940 0.7045465
170950 0.7170151
170960 0.7147266
170970 0.7272789
170980 0.7296662
170990 0.7375396
171000 0.7457996
171010 0.7453061
171020 0.7292106
171030 0.7376861
171040 0.7269961
171050 0.7223297
171060 0.7175188
171070 0.716373
171080 0.7172729
171090 0.730701
171100 0.7295161
171110 0.7274115
171120 0.7263064
171130 0.7252511
171140 0.7289268
171150 0.7288672
171160 0.7337195
171170 0.717346
171180 0.723454
171190 0.7398402
171200 0.7254109
171210 0.7159925
171220 0.714199
171230 0.7175482
171240 0.7129187
171250 0.7249825
171260 0.715774
171270 0.7117505
171280 0.7077754
171290 0.7085853
171300 0.7069348
171310 0.7283285
171320 0.7292749
171330 0.7434367
171340 0.725134
171350 0.7376922
171360 0.744347
171370 0.7234281
171380 0.7162619
171390 0.7326085
171400 0.738422
171410 0.7524616
171420 0.7508101
171430 0.7574074
171440 0.7408479
171450 0.7476825
171460 0.7576783
171470 0.7574493
171480 0.7490883
171490 0.7364243
171500 0.7480962
171510 0.7399761
171520 0.7400161
171530 0.7479191
171540 0.7391294
171550 0.7321704
171560 0.7252179
171570 0.7151529
171580 0.727097
171590 0.7275022
171600 0.7341828
171610 0.7359462
171620 0.7343839
171630 0.7456958
171640 0.7404001
171650 0.7391892
171660 0.7203326
171670 0.7344902
171680 0.7429379
171690 0.7342665
171700 0.7304311
171710 0.7105736
171720 0.7075677
171730 0.7173429
171740 0.7219887
171750 0.7321164
171760 0.737786
171770 0.7351086
171780 0.7310488
171790 0.7316751
171800 0.7180793
171810 0.7224236
171820 0.725355
171830 0.722502
171840 0.7147956
171850 0.7223131
171860 0.7296386
171870 0.7156936
171880 0.722131
171890 0.7248925
171900 0.7244914
171910 0.7367461
171920 0.7288394
171930 0.7336898
171940 0.7370154
171950 0.7289798
171960 0.7218244
171970 0.7106759
171980 0.7222277
171990 0.7140774
172000 0.7224852
172010 0.7229038
172020 0.7176387
172030 0.722746
172040 0.7136779
172050 0.7100257
172060 0.7232739
172070 0.7208757
172080 0.7203174
172090 0.7178366
172100 0.7155673
172110 0.7168598
172120 0.7241568
172130 0.7184339
172140 0.7096254
172150 0.7200661
172160 0.7226344
172170 0.7215564
172180 0.7210912
172190 0.727031
172200 0.7174114
172210 0.7102321
172220 0.7172186
172230 0.7084789
172240 0.7060416
172250 0.706848
172260 0.7065318
172270 0.7047474
172280 0.7077107
172290 0.7043326
172300 0.7140447
172310 0.7156442
172320 0.7238524
172330 0.7178009
172340 0.7218717
172350 0.7208428
172360 0.7350014
172370 0.726616
172380 0.7329803
172390 0.7230508
172400 0.732996
172410 0.7410454
172420 0.7294055
172430 0.7293869
172440 0.7278746
172450 0.726153
172460 0.7180887
172470 0.7165
172480 0.7051193
172490 0.7068794
172500 0.7232731
172510 0.7147171
172520 0.7214761
172530 0.7234567
172540 0.7251905
172550 0.7135699
172560 0.7193209
172570 0.7206128
172580 0.7240674
172590 0.7200261
172600 0.7136056
172610 0.71633
172620 0.7107986
172630 0.709737
172640 0.7179411
172650 0.7236727
172660 0.730314
172670 0.7243778
172680 0.7215284
172690 0.7272329
172700 0.7246307
172710 0.7114636
172720 0.7154712
172730 0.7114694
172740 0.7110549
172750 0.7195645
172760 0.7032272
172770 0.7072808
172780 0.7106383
172790 0.710664
172800 0.7136915
172810 0.7181275
172820 0.711625
172830 0.7094585
172840 0.7073586
172850 0.6926568
172860 0.6948402
172870 0.6922434
172880 0.6870877
172890 0.6771824
172900 0.6895688
172910 0.6807986
172920 0.6963708
172930 0.6889806
172940 0.6900382
172950 0.7023432
172960 0.6937902
172970 0.698882
172980 0.7056628
172990 0.706395
173000 0.710776
173010 0.6991345
173020 0.6926377
173030 0.6907366
173040 0.6890858
173050 0.6855294
173060 0.6891497
173070 0.6970292
173080 0.7042751
173090 0.6934689
173100 0.7061166
173110 0.7159623
173120 0.7050011
173130 0.7144534
173140 0.7092102
173150 0.7084371
173160 0.7132604
173170 0.7058421
173180 0.6972531
173190 0.6927936
173200 0.6845327
173210 0.6926347
173220 0.6939983
173230 0.689598
173240 0.6965839
173250 0.6894544
173260 0.6964945
173270 0.6916143
173280 0.6941176
173290 0.6904632
173300 0.6901178
173310 0.6938871
173320 0.6920851
173330 0.704397
173340 0.7034888
173350 0.6966541
173360 0.7072402
173370 0.7099174
173380 0.7077751
173390 0.7034215
173400 0.7027398
173410 0.7040625
173420 0.7120151
173430 0.7145222
173440 0.7124237
173450 0.707079
173460 0.7182188
173470 0.7220328
173480 0.7254823
173490 0.7200617
173500 0.7064193
173510 0.695864
173520 0.6932603
173530 0.686636
173540 0.6924518
173550 0.6913263
173560 0.6960679
173570 0.6946679
173580 0.6980619
173590 0.6979545
173600 0.7050949
173610 0.7200909
173620 0.719654
173630 0.7089158
173640 0.7099216
173650 0.7212065
173660 0.7087106
173670 0.7055896
173680 0.7023796
173690 0.6994648
173700 0.6862028
173710 0.7031365
173720 0.6964964
173730 0.7053156
173740 0.6957098
173750 0.7101358
173760 0.7125508
173770 0.7232525
173780 0.7195339
173790 0.7158572
173800 0.7098688
173810 0.7000274
173820 0.6955317
173830 0.6970048
173840 0.7001576
173850 0.7051373
173860 0.7041342
173870 0.7185466
173880 0.7254952
173890 0.7149712
173900 0.7052344
173910 0.7031511
173920 0.6903772
173930 0.7103205
173940 0.7117352
173950 0.7126446
173960 0.7149513
173970 0.7142418
173980 0.7222516
173990 0.7345778
174000 0.7282654
174010 0.7246417
174020 0.7283356
174030 0.726044
174040 0.7195333
174050 0.7053055
174060 0.705517
174070 0.7080088
174080 0.7061628
174090 0.7064165
174100 0.7174337
174110 0.7158374
174120 0.7263597
174130 0.7311296
174140 0.7162338
174150 0.7037306
174160 0.695235
174170 0.7019322
174180 0.7101741
174190 0.7107955
174200 0.7340184
174210 0.7267696
174220 0.7262238
174230 0.7170829
174240 0.7133983
174250 0.71476
174260 0.7209897
174270 0.720359
174280 0.722125
174290 0.7147052
174300 0.7217732
174310 0.7103096
174320 0.7118597
174330 0.7167345
174340 0.714721
174350 0.7242951
174360 0.7260077
174370 0.7158094
174380 0.7305969
174390 0.7319667
174400 0.7242455
174410 0.7236599
174420 0.7197071
174430 0.7212899
174440 0.7227234
174450 0.7195283
174460 0.7254862
174470 0.7224805
174480 0.7180025
174490 0.7316832
174500 0.7227192
174510 0.7361733
174520 0.7407911
174530 0.7439598
174540 0.7340138
174550 0.7452981
174560 0.7453823
174570 0.7432662
174580 0.7502443
174590 0.7485365
174600 0.7318943
174610 0.7322831
174620 0.7278153
174630 0.7356099
174640 0.7234038
174650 0.7227964
174660 0.7323312
174670 0.725198
174680 0.7526553
174690 0.7350693
174700 0.7356154
174710 0.7466463
174720 0.7320756
174730 0.7264258
174740 0.7279405
174750 0.7249634
174760 0.7247504
174770 0.6997092
174780 0.701885
174790 0.7114828
174800 0.7088766
174810 0.7203861
174820 0.7163818
174830 0.7192627
174840 0.7211345
174850 0.7213249
174860 0.7255145
174870 0.7341704
174880 0.7529159
174890 0.7388144
174900 0.740127
174910 0.7286119
174920 0.7346369
174930 0.7460639
174940 0.7462704
174950 0.7391797
174960 0.7397044
174970 0.7413205
174980 0.7356382
174990 0.7349558
175000 0.7352895
175010 0.7473288
175020 0.7425438
175030 0.7393712
175040 0.7235797
175050 0.7207431
175060 0.7194203
175070 0.7276065
175080 0.7362386
175090 0.7187296
175100 0.7259384
175110 0.7225675
175120 0.7282717
175130 0.7215392
175140 0.7193551
175150 0.7188304
175160 0.7178012
175170 0.7211176
175180 0.7320728
175190 0.7284644
175200 0.7395224
175210 0.7407469
175220 0.7352478
175230 0.7483651
175240 0.7452334
175250 0.7430906
175260 0.7579571
175270 0.7397457
175280 0.7496595
175290 0.765304
175300 0.7632282
175310 0.7561623
175320 0.7557923
175330 0.7743371
175340 0.7671757
175350 0.7550557
175360 0.7459776
175370 0.7446891
175380 0.7307391
175390 0.7289058
175400 0.7211972
175410 0.7164862
175420 0.7170883
175430 0.7177043
175440 0.7138358
175450 0.7124596
175460 0.7138215
175470 0.7375065
175480 0.7156749
175490 0.720243
175500 0.7271065
175510 0.7204162
175520 0.7213131
175530 0.7192528
175540 0.7188599
175550 0.7254986
175560 0.7421941
175570 0.7348576
175580 0.7391998
175590 0.7262349
175600 0.7394807
175610 0.7264588
175620 0.717039
175630 0.701656
175640 0.7110463
175650 0.7143779
175660 0.7046495
175670 0.6961046
175680 0.6935672
175690 0.6929593
175700 0.7008483
175710 0.7113593
175720 0.7082638
175730 0.7142527
175740 0.7224427
175750 0.7140438
175760 0.7206023
175770 0.7112767
175780 0.707646
175790 0.6902788
175800 0.6897501
175810 0.7019186
175820 0.7022233
175830 0.7080043
175840 0.7079642
175850 0.7145261
175860 0.70968
175870 0.7061208
175880 0.6924158
175890 0.7063868
175900 0.7097114
175910 0.7143013
175920 0.7043454
175930 0.7139279
175940 0.7045876
175950 0.7026101
175960 0.7114866
175970 0.7084444
175980 0.7240818
175990 0.7195579
176000 0.7137504
176010 0.7069366
176020 0.708115
176030 0.7053464
176040 0.7313682
176050 0.7233551
176060 0.7130393
176070 0.7143038
176080 0.7218938
176090 0.7242605
176100 0.7247053
176110 0.7151614
176120 0.6952786
176130 0.7056336
176140 0.7026235
176150 0.705031
176160 0.6929013
176170 0.7013465
176180 0.7160517
176190 0.7091842
176200 0.7077203
176210 0.7130978
176220 0.7071181
176230 0.7121448
176240 0.7177077
176250 0.7185757
176260 0.7260642
176270 0.7263945
176280 0.7202508
176290 0.7254239
176300 0.7178835
176310 0.726492
176320 0.7307349
176330 0.7429383
176340 0.7350559
176350 0.7269061
176360 0.7364754
176370 0.7443562
176380 0.759566
176390 0.7400591
176400 0.7267694
176410 0.723143
176420 0.722434
176430 0.7212326
176440 0.7196447
176450 0.7233022
176460 0.7304363
176470 0.7285854
176480 0.7258675
176490 0.7315333
176500 0.7309544
176510 0.7389501
176520 0.7179228
176530 0.729231
176540 0.7104394
176550 0.7088124
176560 0.719625
176570 0.7050316
176580 0.7059079
176590 0.7178133
176600 0.7125106
176610 0.7066067
176620 0.7130025
176630 0.7040589
176640 0.6980453
176650 0.704271
176660 0.7170698
176670 0.7228547
176680 0.7087057
176690 0.7046421
176700 0.7158071
176710 0.7101958
176720 0.7102871
176730 0.7236881
176740 0.7152454
176750 0.7202895
176760 0.7096515
176770 0.7085529
176780 0.7057622
176790 0.7070091
176800 0.7081987
176810 0.6850153
176820 0.6977697
176830 0.712379
176840 0.7234851
176850 0.7178717
176860 0.7075853
176870 0.7035982
176880 0.7035339
176890 0.6937665
176900 0.6935372
176910 0.7013827
176920 0.7072127
176930 0.7104287
176940 0.7112439
176950 0.7023286
176960 0.6984891
176970 0.7198051
176980 0.702564
176990 0.7051837
177000 0.7036647
177010 0.6966588
177020 0.7042717
177030 0.7104896
177040 0.7138609
177050 0.7050217
177060 0.6995268
177070 0.6877394
177080 0.6909508
177090 0.6928114
177100 0.6807841
177110 0.6912392
177120 0.6852094
177130 0.6919814
177140 0.6869407
177150 0.6987631
177160 0.6952894
177170 0.6995227
177180 0.6932911
177190 0.6892011
177200 0.6935202
177210 0.6926404
177220 0.694965
177230 0.7084233
177240 0.7029485
177250 0.6993563
177260 0.7052433
177270 0.7115394
177280 0.7135575
177290 0.6980438
177300 0.7000313
177310 0.6988612
177320 0.7102185
177330 0.7216882
177340 0.7207493
177350 0.7285234
177360 0.7088696
177370 0.7130005
177380 0.7238738
177390 0.7245739
177400 0.7255116
177410 0.7272564
177420 0.7113699
177430 0.7160614
177440 0.7126625
177450 0.7128028
177460 0.7060031
177470 0.6968674
177480 0.6914151
177490 0.6783262
177500 0.6702545
177510 0.6738932
177520 0.6811076
177530 0.6868961
177540 0.6800408
177550 0.6916087
177560 0.6927162
177570 0.6948001
177580 0.7041091
177590 0.7142963
177600 0.7206855
177610 0.7141126
177620 0.6954695
177630 0.6879669
177640 0.688322
177650 0.6854796
177660 0.6890209
177670 0.6870684
177680 0.6882476
177690 0.6922643
177700 0.6871875
177710 0.6867936
177720 0.6854137
177730 0.6700847
177740 0.6675369
177750 0.6798173
177760 0.6769123
177770 0.6798447
177780 0.6615254
177790 0.6567776
177800 0.6556765
177810 0.6584126
177820 0.669532
177830 0.6651613
177840 0.6556488
177850 0.6560842
177860 0.6616991
177870 0.6595555
177880 0.6531802
177890 0.6603431
177900 0.6620669
177910 0.6598858
177920 0.6669966
177930 0.6669679
177940 0.6859232
177950 0.6787223
177960 0.6793746
177970 0.6806585
177980 0.6826429
177990 0.6880158
178000 0.6768827
178010 0.674098
178020 0.6617598
178030 0.6594248
178040 0.6625603
178050 0.666665
178060 0.6755308
178070 0.6726663
178080 0.67009
178090 0.6671439
178100 0.6714188
178110 0.6841713
178120 0.6845569
178130 0.6933771
178140 0.6770082
178150 0.6769749
178160 0.6749058
178170 0.6715151
178180 0.6745887
178190 0.6910502
178200 0.6933854
178210 0.6911337
178220 0.6960671
178230 0.6920713
178240 0.6902718
178250 0.6943676
178260 0.6894258
178270 0.6867612
178280 0.6918257
178290 0.6886504
178300 0.6996017
178310 0.7119288
178320 0.7173501
178330 0.7007965
178340 0.7112195
178350 0.7015794
178360 0.7105582
178370 0.70236
178380 0.7069198
178390 0.7112341
178400 0.7256777
178410 0.730139
178420 0.7232131
178430 0.7228827
178440 0.7250976
178450 0.7251804
178460 0.7218594
178470 0.7087741
178480 0.7003012
178490 0.7115148
178500 0.7200723
178510 0.7270871
178520 0.7229481
178530 0.7300768
178540 0.7293419
178550 0.7123277
178560 0.7207919
178570 0.7217409
178580 0.7183681
178590 0.7096294
178600 0.6996369
178610 0.7079342
178620 0.7058366
178630 0.7221642
178640 0.7039703
178650 0.7122843
178660 0.7187805
178670 0.7089093
178680 0.7068334
178690 0.7080208
178700 0.7194135
178710 0.7181685
178720 0.7203463
178730 0.7165546
178740 0.7035586
178750 0.687444
178760 0.6885192
178770 0.6882717
178780 0.6909795
178790 0.697525
178800 0.6888115
178810 0.6867913
178820 0.6852036
178830 0.6808946
178840 0.6741956
178850 0.6980872
178860 0.7139034
178870 0.7141061
178880 0.7152675
178890 0.7119982
178900 0.7111548
178910 0.7129677
178920 0.7162393
178930 0.7161849
178940 0.7049436
178950 0.6977654
178960 0.6869727
178970 0.6908736
178980 0.6897187
178990 0.6887674
179000 0.6782209
179010 0.6839389
179020 0.6826864
179030 0.6949325
179040 0.674492
179050 0.6927938
179060 0.6905579
179070 0.6779079
179080 0.6851456
179090 0.6928095
179100 0.7033264
179110 0.7030193
179120 0.6981358
179130 0.6960139
179140 0.7043119
179150 0.7035449
179160 0.6905367
179170 0.6794204
179180 0.6822597
179190 0.691973
179200 0.6912616
179210 0.6854517
179220 0.6962753
179230 0.69862
179240 0.6934099
179250 0.6952115
179260 0.6929201
179270 0.6890898
179280 0.694569
179290 0.6866875
179300 0.6815117
179310 0.6987254
179320 0.7058439
179330 0.7036993
179340 0.7079054
179350 0.7151992
179360 0.725623
179370 0.6981059
179380 0.6903725
179390 0.6885307
179400 0.6978145
179410 0.7027424
179420 0.6916275
179430 0.6896856
179440 0.6864578
179450 0.6930328
179460 0.6877226
179470 0.6916918
179480 0.6945533
179490 0.6878254
179500 0.6901418
179510 0.6905611
179520 0.689617
179530 0.7036197
179540 0.7020556
179550 0.7049546
179560 0.7007034
179570 0.6963915
179580 0.6864437
179590 0.6884063
179600 0.6864325
179610 0.6955261
179620 0.6815838
179630 0.6860245
179640 0.6785331
179650 0.6862559
179660 0.6916409
179670 0.6925948
179680 0.6956801
179690 0.7043996
179700 0.7042327
179710 0.6941516
179720 0.6903776
179730 0.6977607
179740 0.7002783
179750 0.7091278
179760 0.7177598
179770 0.7053874
179780 0.7019106
179790 0.6911412
179800 0.6888069
179810 0.6938347
179820 0.6892824
179830 0.6915344
179840 0.6887489
179850 0.6921819
179860 0.6866378
179870 0.6980028
179880 0.6908098
179890 0.6928382
179900 0.6909147
179910 0.6873074
179920 0.6938993
179930 0.6957833
179940 0.6966872
179950 0.6889182
179960 0.6898274
179970 0.6851494
179980 0.6840191
179990 0.6843491
180000 0.6882081
180010 0.6956022
180020 0.6883808
180030 0.6798673
180040 0.6807761
180050 0.6850576
180060 0.6877928
180070 0.7067478
180080 0.6964489
180090 0.6960411
180100 0.6935806
180110 0.6961218
180120 0.7107633
180130 0.7162021
180140 0.7064878
180150 0.7059495
180160 0.6975344
180170 0.6928402
180180 0.6956702
180190 0.7133335
180200 0.7152064
180210 0.7065839
180220 0.7190399
180230 0.71464
180240 0.6877962
180250 0.6910739
180260 0.6881907
180270 0.6877541
180280 0.6920788
180290 0.6972823
180300 0.7014771
180310 0.7107077
180320 0.7179589
180330 0.7167227
180340 0.7160065
180350 0.7051657
180360 0.7069243
180370 0.7097921
180380 0.7003533
180390 0.6980621
180400 0.7091722
180410 0.7003707
180420 0.6899095
180430 0.6930286
180440 0.6863522
180450 0.6896212
180460 0.6979085
180470 0.6853415
180480 0.6941555
180490 0.6996045
180500 0.7080054
180510 0.7109873
180520 0.7125289
180530 0.7183576
180540 0.7229503
180550 0.7151244
180560 0.7107697
180570 0.7079929
180580 0.7045972
180590 0.7072434
180600 0.6971538
180610 0.694009
180620 0.7022085
180630 0.7007779
180640 0.700659
180650 0.6960993
180660 0.7037953
180670 0.7032243
180680 0.7016536
180690 0.7079381
180700 0.7183111
180710 0.7132063
180720 0.7116882
180730 0.7248501
180740 0.7159196
180750 0.7051395
180760 0.7043577
180770 0.7000797
180780 0.6865828
180790 0.6862928
180800 0.6944072
180810 0.6911189
180820 0.7069181
180830 0.7021725
180840 0.6964486
180850 0.6802921
180860 0.6930592
180870 0.7048848
180880 0.6976901
180890 0.697517
180900 0.7017447
180910 0.6973261
180920 0.6923901
180930 0.6921256
180940 0.6894578
180950 0.6957003
180960 0.7014842
180970 0.6993837
180980 0.6987025
180990 0.687867
181000 0.688648
181010 0.693411
181020 0.689222
181030 0.6933522
181040 0.6951704
181050 0.7045805
181060 0.7044307
181070 0.7017934
181080 0.7001024
181090 0.7105116
181100 0.7131796
181110 0.698647
181120 0.6966642
181130 0.7008599
181140 0.7002301
181150 0.6931773
181160 0.6993265
181170 0.7053226
181180 0.7014935
181190 0.6988427
181200 0.694427
181210 0.6863006
181220 0.6967862
181230 0.699198
181240 0.7029197
181250 0.6950789
181260 0.6962542
181270 0.704945
181280 0.6960049
181290 0.6967067
181300 0.6978365
181310 0.6857556
181320 0.693145
181330 0.6847386
181340 0.7000232
181350 0.6920822
181360 0.6872255
181370 0.7001422
181380 0.7074553
181390 0.7036438
181400 0.7082814
181410 0.6907282
181420 0.6883126
181430 0.6987665
181440 0.7084849
181450 0.722339
181460 0.7193592
181470 0.7204208
181480 0.7194583
181490 0.7085778
181500 0.7150822
181510 0.7177315
181520 0.7205261
181530 0.7134517
181540 0.7252291
181550 0.7091969
181560 0.704007
181570 0.7013721
181580 0.7123967
181590 0.7091498
181600 0.7059429
181610 0.6949576
181620 0.6991256
181630 0.6999754
181640 0.7186323
181650 0.7001008
181660 0.717114
181670 0.7095666
181680 0.7161045
181690 0.7102307
181700 0.7054865
181710 0.7118737
181720 0.694968
181730 0.6953535
181740 0.6949173
181750 0.6879126
181760 0.7063693
181770 0.7096981
181780 0.7142366
181790 0.7145534
181800 0.7161948
181810 0.7196022
181820 0.7107604
181830 0.7155094
181840 0.711356
181850 0.7065639
181860 0.6978616
181870 0.690478
181880 0.6985087
181890 0.6922712
181900 0.6937605
181910 0.6914202
181920 0.6959385
181930 0.6923261
181940 0.6886532
181950 0.690176
181960 0.6805249
181970 0.6723009
181980 0.6804098
181990 0.6945046
182000 0.6921971
182010 0.6896893
182020 0.695677
182030 0.7076527
182040 0.7010446
182050 0.6942758
182060 0.6884115
182070 0.6833307
182080 0.6936585
182090 0.6998989
182100 0.7103288
182110 0.7052877
182120 0.7003508
182130 0.6994251
182140 0.7014004
182150 0.694198
182160 0.6853726
182170 0.6812419
182180 0.6957403
182190 0.6950459
182200 0.695269
182210 0.6881258
182220 0.6879271
182230 0.6970978
182240 0.6845903
182250 0.6970067
182260 0.7041688
182270 0.7077892
182280 0.7094328
182290 0.7133988
182300 0.7130085
182310 0.7195423
182320 0.7189533
182330 0.7252913
182340 0.714075
182350 0.7195464
182360 0.7140508
182370 0.7129565
182380 0.7092919
182390 0.7169044
182400 0.7117979
182410 0.702656
182420 0.6975627
182430 0.6970087
182440 0.6924358
182450 0.700096
182460 0.7035629
182470 0.6930631
182480 0.689917
182490 0.687713
182500 0.6998297
182510 0.6924858
182520 0.6929057
182530 0.7001813
182540 0.7149613
182550 0.7090844
182560 0.7000598
182570 0.7048921
182580 0.6957381
182590 0.6920912
182600 0.6988251
182610 0.7130525
182620 0.7222804
182630 0.7177513
182640 0.7201776
182650 0.7254998
182660 0.7238784
182670 0.7269164
182680 0.727925
182690 0.7296923
182700 0.7332643
182710 0.7351007
182720 0.7233704
182730 0.729039
182740 0.7240046
182750 0.7322458
182760 0.7290827
182770 0.722658
182780 0.7355405
182790 0.7350178
182800 0.7218369
182810 0.7284036
182820 0.7169533
182830 0.7148703
182840 0.7186524
182850 0.7200099
182860 0.7188596
182870 0.7260424
182880 0.7196882
182890 0.7231532
182900 0.7157236
182910 0.7275788
182920 0.7293194
182930 0.7262616
182940 0.7119749
182950 0.7194572
182960 0.7206294
182970 0.7165839
182980 0.7068398
182990 0.7089177
183000 0.7136638
183010 0.7009833
183020 0.7100986
183030 0.7091829
183040 0.7054697
183050 0.7010716
183060 0.7056173
183070 0.7083739
183080 0.7033955
183090 0.7212467
183100 0.7185602
183110 0.7272711
183120 0.7177648
183130 0.7144414
183140 0.7179193
183150 0.7067263
183160 0.7047306
183170 0.7141536
183180 0.7125947
183190 0.7007334
183200 0.6984524
183210 0.7084818
183220 0.708594
183230 0.7272652
183240 0.7108204
183250 0.702186
183260 0.7032252
183270 0.7014269
183280 0.7074502
183290 0.7102208
183300 0.7027791
183310 0.7052289
183320 0.7155931
183330 0.7211515
183340 0.7034987
183350 0.6974573
183360 0.6938756
183370 0.7009434
183380 0.6982354
183390 0.7053856
183400 0.6994259
183410 0.6945578
183420 0.6983706
183430 0.7071776
183440 0.7033989
183450 0.7088943
183460 0.7056145
183470 0.7023116
183480 0.7022486
183490 0.7148662
183500 0.7162361
183510 0.7165896
183520 0.7174808
183530 0.7284911
183540 0.7230173
183550 0.7184886
183560 0.7150674
183570 0.7079439
183580 0.6992474
183590 0.7208303
183600 0.7205596
183610 0.7180623
183620 0.705951
183630 0.708509
183640 0.7028514
183650 0.6995183
183660 0.6885778
183670 0.6966467
183680 0.6987066
183690 0.7020457
183700 0.7052247
183710 0.7034542
183720 0.6974597
183730 0.7015717
183740 0.6981375
183750 0.7027429
183760 0.7032624
183770 0.6983122
183780 0.6924987
183790 0.7040879
183800 0.7081063
183810 0.7034068
183820 0.7023277
183830 0.7173918
183840 0.6978255
183850 0.715376
183860 0.715387
183870 0.7066587
183880 0.7154821
183890 0.7068468
183900 0.6956341
183910 0.7076515
183920 0.7194203
183930 0.7239301
183940 0.7185193
183950 0.7207537
183960 0.7121699
183970 0.7124731
183980 0.7236243
183990 0.7224998
184000 0.7262396
184010 0.7288172
184020 0.7106321
184030 0.7134717
184040 0.719276
184050 0.7224714
184060 0.723
184070 0.7140379
184080 0.6976898
184090 0.7080458
184100 0.717981
184110 0.7084626
184120 0.7127779
184130 0.7191904
184140 0.7234761
184150 0.7215257
184160 0.7181029
184170 0.7156011
184180 0.7116576
184190 0.7063752
184200 0.7095849
184210 0.7132872
184220 0.7166448
184230 0.7155562
184240 0.7103911
184250 0.7045372
184260 0.6977605
184270 0.7056912
184280 0.7156526
184290 0.7145314
184300 0.7118202
184310 0.7082192
184320 0.7037104
184330 0.7240061
184340 0.7247974
184350 0.7297478
184360 0.7298369
184370 0.7267405
184380 0.7235051
184390 0.7165751
184400 0.7101007
184410 0.7196596
184420 0.7150903
184430 0.721362
184440 0.710805
184450 0.7000734
184460 0.7072629
184470 0.7047831
184480 0.7232849
184490 0.7128469
184500 0.7208807
184510 0.7277987
184520 0.7251291
184530 0.7321661
184540 0.7384499
184550 0.7361209
184560 0.7321953
184570 0.7328246
184580 0.7210842
184590 0.7342988
184600 0.7228506
184610 0.7284155
184620 0.7254816
184630 0.7173951
184640 0.7139331
184650 0.7208304
184660 0.7193714
184670 0.7204449
184680 0.7089429
184690 0.6963263
184700 0.6932784
184710 0.6991599
184720 0.7020993
184730 0.7013967
184740 0.6988192
184750 0.7029812
184760 0.696181
184770 0.7017711
184780 0.7048372
184790 0.7016071
184800 0.7085219
184810 0.7072593
184820 0.7104537
184830 0.7081696
184840 0.7156234
184850 0.7242208
184860 0.7087749
184870 0.703504
184880 0.7115061
184890 0.702005
184900 0.7021323
184910 0.7107705
184920 0.7260021
184930 0.7274721
184940 0.714421
184950 0.7062247
184960 0.7027624
184970 0.7098188
184980 0.7097104
184990 0.7010956
185000 0.6983215
185010 0.6980283
185020 0.7013041
185030 0.7044486
185040 0.718487
185050 0.721815
185060 0.727098
185070 0.7299107
185080 0.7279001
185090 0.7200313
185100 0.7382813
185110 0.7294445
185120 0.7302329
185130 0.7281638
185140 0.7287662
185150 0.7463843
185160 0.7433459
185170 0.7190463
185180 0.7255769
185190 0.729563
185200 0.7317998
185210 0.7271848
185220 0.7316238
185230 0.7298797
185240 0.718766
185250 0.71917
185260 0.7121278
185270 0.7201056
185280 0.7277716
185290 0.7268049
185300 0.718607
185310 0.7101934
185320 0.7340587
185330 0.7431353
185340 0.7291987
185350 0.7333464
185360 0.7331951
185370 0.7140467
185380 0.7196091
185390 0.7076585
185400 0.7287214
185410 0.7415389
185420 0.7325643
185430 0.7283455
185440 0.7307621
185450 0.7203224
185460 0.7262107
185470 0.7320073
185480 0.7387712
185490 0.7352836
185500 0.7253919
185510 0.7419543
185520 0.7326869
185530 0.7566048
185540 0.7421383
185550 0.7333453
185560 0.7252999
185570 0.716404
185580 0.7283217
185590 0.7245387
185600 0.7206454
185610 0.735132
185620 0.7375273
185630 0.7451301
185640 0.7511682
185650 0.7440916
185660 0.7309961
185670 0.7472686
185680 0.7653252
185690 0.7625355
185700 0.7525962
185710 0.7519668
185720 0.732341
185730 0.7212356
185740 0.7193222
185750 0.7279002
185760 0.7329853
185770 0.7356125
185780 0.7363718
185790 0.7336366
185800 0.7254887
185810 0.722932
185820 0.7183571
185830 0.7156827
185840 0.7085866
185850 0.7028723
185860 0.7102019
185870 0.7194307
185880 0.7202015
185890 0.7207975
185900 0.7215295
185910 0.7172741
185920 0.7196615
185930 0.7231714
185940 0.7228284
185950 0.7239563
185960 0.711508
185970 0.7147147
185980 0.7167397
185990 0.7209607
186000 0.7027876
186010 0.697184
186020 0.7003469
186030 0.7020879
186040 0.6972388
186050 0.6944448
186060 0.6998169
186070 0.7041377
186080 0.6916155
186090 0.6988121
186100 0.6961337
186110 0.6974418
186120 0.6987042
186130 0.6903241
186140 0.700856
186150 0.7032689
186160 0.7047882
186170 0.7003968
186180 0.6964898
186190 0.6940253
186200 0.6970684
186210 0.7003086
186220 0.7159332
186230 0.7086965
186240 0.6897296
186250 0.6847533
186260 0.6858152
186270 0.6945692
186280 0.69915
186290 0.69135
186300 0.7031998
186310 0.6959003
186320 0.6939441
186330 0.6900218
186340 0.6983237
186350 0.6908532
186360 0.6940845
186370 0.6972927
186380 0.7047451
186390 0.7004144
186400 0.6979433
186410 0.7055333
186420 0.7011502
186430 0.7085785
186440 0.7027906
186450 0.7058911
186460 0.7079787
186470 0.6943235
186480 0.693217
186490 0.6891995
186500 0.7039247
186510 0.705685
186520 0.7087229
186530 0.7105562
186540 0.7205371
186550 0.7087156
186560 0.7143632
186570 0.7249605
186580 0.7147654
186590 0.7093279
186600 0.7147535
186610 0.7087457
186620 0.7053257
186630 0.7105363
186640 0.7028994
186650 0.6996669
186660 0.702355
186670 0.710786
186680 0.7062922
186690 0.7087068
186700 0.7065257
186710 0.7147822
186720 0.7058215
186730 0.7058135
186740 0.6961135
186750 0.7015064
186760 0.7008073
186770 0.7144647
186780 0.7200439
186790 0.7191426
186800 0.7126334
186810 0.7000414
186820 0.7073004
186830 0.7071476
186840 0.6944621
186850 0.6969796
186860 0.6950421
186870 0.6843849
186880 0.6955061
186890 0.6972036
186900 0.69411
186910 0.6902553
186920 0.6924843
186930 0.695792
186940 0.6990027
186950 0.702266
186960 0.6873344
186970 0.6951016
186980 0.682143
186990 0.6847984
187000 0.6873667
187010 0.6950164
187020 0.7091227
187030 0.7000152
187040 0.6965915
187050 0.695501
187060 0.6906015
187070 0.7068481
187080 0.707381
187090 0.7036328
187100 0.7015304
187110 0.6951204
187120 0.6906709
187130 0.6961638
187140 0.6891645
187150 0.6799518
187160 0.6807651
187170 0.6765079
187180 0.6875843
187190 0.6977358
187200 0.7088339
187210 0.7027276
187220 0.7010492
187230 0.7022876
187240 0.6956536
187250 0.6944236
187260 0.7046704
187270 0.6901923
187280 0.6839687
187290 0.6907581
187300 0.6839532
187310 0.6914527
187320 0.6877747
187330 0.6934621
187340 0.6893132
187350 0.6862048
187360 0.6820835
187370 0.6915258
187380 0.694952
187390 0.7009315
187400 0.7006253
187410 0.6924218
187420 0.7122813
187430 0.7204195
187440 0.7077623
187450 0.6918891
187460 0.6882282
187470 0.686461
187480 0.6945729
187490 0.6906321
187500 0.6952355
187510 0.6934149
187520 0.6887375
187530 0.6850681
187540 0.6897836
187550 0.6845726
187560 0.6930588
187570 0.7035939
187580 0.7102117
187590 0.7103128
187600 0.7080977
187610 0.7053899
187620 0.699361
187630 0.6933444
187640 0.7027065
187650 0.6878083
187660 0.6876087
187670 0.6964568
187680 0.7075543
187690 0.7120358
187700 0.7036656
187710 0.71435
187720 0.7208238
187730 0.7027746
187740 0.6930629
187750 0.6963584
187760 0.6973083
187770 0.6914083
187780 0.6914445
187790 0.7071402
187800 0.6989493
187810 0.6990392
187820 0.7049371
187830 0.7099322
187840 0.7032877
187850 0.6988056
187860 0.7097273
187870 0.7017316
187880 0.7042763
187890 0.7109628
187900 0.7163461
187910 0.7196199
187920 0.716024
187930 0.7282276
187940 0.7160783
187950 0.716743
187960 0.7182638
187970 0.7053415
187980 0.705486
187990 0.6964009
188000 0.6944842
188010 0.692863
188020 0.6986557
188030 0.6864711
188040 0.6818605
188050 0.6726733
188060 0.6756188
188070 0.6680554
188080 0.6718274
188090 0.6761675
188100 0.6816337
188110 0.6743198
188120 0.6830348
188130 0.6812402
188140 0.6819441
188150 0.6844143
188160 0.691327
188170 0.6940812
188180 0.6941565
188190 0.6931599
188200 0.6782759
188210 0.6836661
188220 0.6746415
188230 0.6784022
188240 0.6741555
188250 0.6635392
188260 0.6604152
188270 0.6650859
188280 0.6700081
188290 0.6753931
188300 0.6737735
188310 0.6697634
188320 0.6648783
188330 0.6535372
188340 0.658961
188350 0.6532058
188360 0.6641482
188370 0.6673303
188380 0.6737447
188390 0.6632916
188400 0.6780584
188410 0.67528
188420 0.6822707
188430 0.6752608
188440 0.6838012
188450 0.679444
188460 0.6920667
188470 0.6765066
188480 0.6751767
188490 0.6750033
188500 0.6689382
188510 0.6578798
188520 0.6623766
188530 0.6525764
188540 0.6575987
188550 0.6661454
188560 0.670682
188570 0.6699234
188580 0.6645473
188590 0.6596803
188600 0.666961
188610 0.6760796
188620 0.6751491
188630 0.6775782
188640 0.6867906
188650 0.6632916
188660 0.6692877
188670 0.6775173
188680 0.691806
188690 0.6841388
188700 0.6846913
188710 0.6831341
188720 0.6896008
188730 0.6876205
188740 0.676685
188750 0.6745086
188760 0.6817764
188770 0.6797928
188780 0.6830555
188790 0.6768225
188800 0.6672268
188810 0.6652781
188820 0.6726742
188830 0.6687743
188840 0.6645397
188850 0.6687884
188860 0.668447
188870 0.6713721
188880 0.6807975
188890 0.6802447
188900 0.6953929
188910 0.686731
188920 0.6853105
188930 0.6938622
188940 0.6945329
188950 0.6898696
188960 0.6825764
188970 0.6833798
188980 0.6863763
188990 0.681641
189000 0.6997867
189010 0.7063925
189020 0.7112912
189030 0.705797
189040 0.7063897
189050 0.6969237
189060 0.7080068
189070 0.711478
189080 0.7115846
189090 0.7116018
189100 0.7169084
189110 0.7139928
189120 0.7060784
189130 0.6985792
189140 0.708773
189150 0.7002621
189160 0.7144903
189170 0.7127334
189180 0.7164912
189190 0.720392
189200 0.7322478
189210 0.7214968
189220 0.7303348
189230 0.7134303
189240 0.7004166
189250 0.6900698
189260 0.7059955
189270 0.6959682
189280 0.6926315
189290 0.6902538
189300 0.6867161
189310 0.6840113
189320 0.6953491
189330 0.6935305
189340 0.6871623
189350 0.6941547
189360 0.690259
189370 0.6932491
189380 0.6897144
189390 0.6790613
189400 0.6817995
189410 0.6968998
189420 0.6880382
189430 0.7020885
189440 0.6892546
189450 0.6945808
189460 0.6897987
189470 0.6825811
189480 0.68229
189490 0.7054615
189500 0.7182674
189510 0.7169163
189520 0.718067
189530 0.7063423
189540 0.7175076
189550 0.7123022
189560 0.7269133
189570 0.7287619
189580 0.7209648
189590 0.7186531
189600 0.7333916
189610 0.7278907
189620 0.7236946
189630 0.7143995
189640 0.7135457
189650 0.7023863
189660 0.7060407
189670 0.7111411
189680 0.7110794
189690 0.7142159
189700 0.706064
189710 0.7103775
189720 0.7105644
189730 0.7184756
189740 0.7349122
189750 0.7210161
189760 0.7220013
189770 0.7159438
189780 0.7055766
189790 0.711185
189800 0.7098887
189810 0.7001213
189820 0.6996214
189830 0.6879808
189840 0.6919603
189850 0.6922405
189860 0.7019977
189870 0.7060995
189880 0.6978929
189890 0.6968002
189900 0.7067223
189910 0.7046348
189920 0.7145078
189930 0.7141386
189940 0.7100627
189950 0.7152135
189960 0.7125109
189970 0.7178525
189980 0.7280189
189990 0.7281656
190000 0.7344823
190010 0.7293726
190020 0.7337545
190030 0.7314104
190040 0.7305
190050 0.7177472
190060 0.7135799
190070 0.7043731
190080 0.7031998
190090 0.7153781
190100 0.7165558
190110 0.7146833
190120 0.725573
190130 0.7139181
190140 0.7211201
190150 0.7185284
190160 0.7117476
190170 0.7109596
190180 0.7043989
190190 0.7068383
190200 0.7038981
190210 0.7126756
190220 0.7154532
190230 0.7132866
190240 0.71487
190250 0.7129329
190260 0.7075858
190270 0.7089856
190280 0.7058643
190290 0.6985049
190300 0.7087464
190310 0.7218969
190320 0.7131616
190330 0.7192149
190340 0.7191763
190350 0.7213379
190360 0.7204924
190370 0.7132977
190380 0.711916
190390 0.717136
190400 0.7103615
190410 0.7193966
190420 0.7316343
190430 0.7284769
190440 0.717239
190450 0.7199367
190460 0.7343315
190470 0.7333353
190480 0.7335789
190490 0.7248241
190500 0.7310495
190510 0.7194902
190520 0.7318902
190530 0.7236824
190540 0.7328783
190550 0.7288029
190560 0.7128908
190570 0.7140244
190580 0.7171921
190590 0.7130119
190600 0.718297
190610 0.7161697
190620 0.7214051
190630 0.7239656
190640 0.7096756
190650 0.7079071
190660 0.7195965
190670 0.7122036
190680 0.7230528
190690 0.7099947
190700 0.7238183
190710 0.7138746
190720 0.7060226
190730 0.7028435
190740 0.7046213
190750 0.704701
190760 0.7007768
190770 0.6978042
190780 0.7016557
190790 0.701396
190800 0.7114025
190810 0.7055268
190820 0.7065592
190830 0.7068069
190840 0.7193316
190850 0.7219585
190860 0.7190953
190870 0.7088354
190880 0.7113299
190890 0.7072144
190900 0.7079268
190910 0.7260702
190920 0.7139645
190930 0.7174434
190940 0.7022617
190950 0.7120827
190960 0.7046435
190970 0.6934215
190980 0.7026799
190990 0.6997181
191000 0.7043546
191010 0.7113885
191020 0.7083998
191030 0.7141035
191040 0.7241232
191050 0.7146797
191060 0.6985426
191070 0.6994853
191080 0.7124289
191090 0.7095727
191100 0.7043482
191110 0.702064
191120 0.6935077
191130 0.7030759
191140 0.6983756
191150 0.7041502
191160 0.7090282
191170 0.6989439
191180 0.7009873
191190 0.6988551
191200 0.7059308
191210 0.7067558
191220 0.7118058
191230 0.7139807
191240 0.7158778
191250 0.7072853
191260 0.7041355
191270 0.7058659
191280 0.7018149
191290 0.7126358
191300 0.708584
191310 0.7057387
191320 0.7183445
191330 0.7054094
191340 0.7095333
191350 0.7044731
191360 0.707652
191370 0.7199856
191380 0.7224109
191390 0.7219531
191400 0.7078785
191410 0.715363
191420 0.7221448
191430 0.7223324
191440 0.7066072
191450 0.7002268
191460 0.701101
191470 0.6940209
191480 0.7030863
191490 0.7065727
191500 0.7059774
191510 0.7134886
191520 0.7041763
191530 0.7119359
191540 0.7141299
191550 0.7125336
191560 0.704705
191570 0.698102
191580 0.7081054
191590 0.7039475
191600 0.7073637
191610 0.7002157
191620 0.7101617
191630 0.7062575
191640 0.7079644
191650 0.6989061
191660 0.71225
191670 0.7034523
191680 0.7093216
191690 0.7107642
191700 0.7093912
191710 0.714185
191720 0.7142558
191730 0.701292
191740 0.68992
191750 0.6880704
191760 0.7046959
191770 0.7025231
191780 0.6987083
191790 0.7040772
191800 0.7012148
191810 0.690713
191820 0.7012394
191830 0.7057034
191840 0.7127714
191850 0.7120836
191860 0.7237142
191870 0.7245737
191880 0.7376303
191890 0.7280719
191900 0.7321263
191910 0.7240932
191920 0.7205884
191930 0.7255567
191940 0.7214342
191950 0.7101925
191960 0.7168717
191970 0.7358997
191980 0.7335375
191990 0.7197644
192000 0.7203981
192010 0.7107925
192020 0.7125493
192030 0.7199637
192040 0.7092537
192050 0.7239617
192060 0.729899
192070 0.7105166
192080 0.707715
192090 0.7118598
192100 0.7137844
192110 0.7207159
192120 0.7116197
192130 0.6967392
192140 0.7032988
192150 0.6996992
192160 0.7036153
192170 0.7132801
192180 0.7129685
192190 0.7004235
192200 0.6974164
192210 0.6990151
192220 0.7026383
192230 0.695049
192240 0.6960599
192250 0.6873353
192260 0.6940836
192270 0.7069058
192280 0.7132614
192290 0.7061353
192300 0.7153769
192310 0.718873
192320 0.7176632
192330 0.7195899
192340 0.7145168
192350 0.717858
192360 0.7202105
192370 0.7240422
192380 0.7217306
192390 0.735359
192400 0.7339406
192410 0.7332107
192420 0.7404119
192430 0.7304719
192440 0.7338306
192450 0.7448828
192460 0.7379466
192470 0.7256386
192480 0.731021
192490 0.7302369
192500 0.735755
192510 0.7272339
192520 0.734833
192530 0.7309145
192540 0.7229131
192550 0.7192869
192560 0.7311588
192570 0.7288949
192580 0.7286544
192590 0.7267439
192600 0.7377633
192610 0.7273594
192620 0.7181422
192630 0.7100416
192640 0.7097379
192650 0.733458
192660 0.7386497
192670 0.728738
192680 0.7203745
192690 0.7224557
192700 0.724562
192710 0.7165161
192720 0.7103658
192730 0.7113695
192740 0.7113533
192750 0.7127113
192760 0.7178546
192770 0.7218813
192780 0.7105994
192790 0.7047948
192800 0.7066479
192810 0.7112207
192820 0.7186725
192830 0.7131469
192840 0.7123089
192850 0.7134661
192860 0.7055488
192870 0.7169501
192880 0.7009049
192890 0.6984845
192900 0.6997736
192910 0.7072275
192920 0.7105401
192930 0.7129225
192940 0.705857
192950 0.7104572
192960 0.7121201
192970 0.7091883
192980 0.7124141
192990 0.7271264
193000 0.7204475
193010 0.7131752
193020 0.7137496
193030 0.7006631
193040 0.7172545
193050 0.6994151
193060 0.6963623
193070 0.6940796
193080 0.695358
193090 0.7115453
193100 0.7184584
193110 0.728829
193120 0.7197391
193130 0.7104306
193140 0.7104058
193150 0.708504
193160 0.6995543
193170 0.7098885
193180 0.7039561
193190 0.7094744
193200 0.7167413
193210 0.710825
193220 0.7144595
193230 0.7245702
193240 0.7253336
193250 0.7399867
193260 0.7364725
193270 0.7387672
193280 0.7367412
193290 0.7351189
193300 0.7551597
193310 0.7460709
193320 0.7415506
193330 0.7482009
193340 0.7618061
193350 0.7507201
193360 0.7455935
193370 0.7500075
193380 0.729505
193390 0.7296309
193400 0.7273777
193410 0.7150442
193420 0.7177876
193430 0.73271
193440 0.7245409
193450 0.7157869
193460 0.7338472
193470 0.7141554
193480 0.7184454
193490 0.7240269
193500 0.7276758
193510 0.71614
193520 0.7189523
193530 0.7315177
193540 0.7253101
193550 0.7359657
193560 0.7274569
193570 0.730857
193580 0.7399669
193590 0.7413782
193600 0.730835
193610 0.732291
193620 0.7206413
193630 0.7110729
193640 0.7248973
193650 0.7169559
193660 0.7224057
193670 0.7164754
193680 0.7228696
193690 0.7185735
193700 0.7221869
193710 0.7196405
193720 0.7008447
193730 0.7104521
193740 0.7194721
193750 0.7070153
193760 0.7179529
193770 0.7261385
193780 0.7215039
193790 0.7206681
193800 0.7318671
193810 0.7189216
193820 0.7280413
193830 0.7206029
193840 0.7256835
193850 0.717279
193860 0.6968279
193870 0.7091039
193880 0.7331679
193890 0.7300111
193900 0.7319217
193910 0.7302637
193920 0.7269174
193930 0.7279916
193940 0.734629
193950 0.7348991
193960 0.7324679
193970 0.733085
193980 0.7352936
193990 0.7343322
194000 0.7299165
194010 0.7469683
194020 0.7390677
194030 0.7503045
194040 0.7236863
194050 0.7282058
194060 0.7473427
194070 0.7584141
194080 0.7759365
194090 0.7653551
194100 0.7637567
194110 0.7653157
194120 0.774391
194130 0.7665024
194140 0.7659334
194150 0.7560989
194160 0.768538
194170 0.7639147
194180 0.7666895
194190 0.7600632
194200 0.7685105
194210 0.7492201
194220 0.7478092
194230 0.7492952
194240 0.748629
194250 0.7321284
194260 0.7329734
194270 0.7262048
194280 0.7142301
194290 0.7101734
194300 0.7180274
194310 0.7185314
194320 0.7128836
194330 0.7125546
194340 0.710275
194350 0.7102897
194360 0.7154905
194370 0.7294583
194380 0.7320029
194390 0.7212605
194400 0.7321389
194410 0.7313292
194420 0.721648
194430 0.7279325
194440 0.7266499
194450 0.7256445
194460 0.7343282
194470 0.7200503
194480 0.715159
194490 0.7046239
194500 0.7109321
194510 0.7091755
194520 0.7050519
194530 0.7044654
194540 0.7175665
194550 0.7326117
194560 0.7407222
194570 0.7335774
194580 0.7394987
194590 0.7528932
194600 0.7432884
194610 0.7228829
194620 0.7182736
194630 0.7384562
194640 0.749581
194650 0.7565772
194660 0.748619
194670 0.7678047
194680 0.7723079
194690 0.7583835
194700 0.7543617
194710 0.7549531
194720 0.7434161
194730 0.7516116
194740 0.7511782
194750 0.7404453
194760 0.7429913
194770 0.7406357
194780 0.743265
194790 0.745885
194800 0.7442701
194810 0.7555769
194820 0.7502812
194830 0.7437211
194840 0.7459515
194850 0.7516174
194860 0.7377811
194870 0.7324066
194880 0.7427607
194890 0.7481039
194900 0.7367511
194910 0.7272118
194920 0.7192335
194930 0.7185298
194940 0.7124557
194950 0.718567
194960 0.7081947
194970 0.707959
194980 0.7204498
194990 0.723528
195000 0.7308203
195010 0.7309783
195020 0.7327486
195030 0.7369423
195040 0.7389597
195050 0.7382092
195060 0.7427612
195070 0.7541639
195080 0.7551993
195090 0.7387421
195100 0.7342595
195110 0.7407067
195120 0.7434311
195130 0.7390695
195140 0.7313676
195150 0.7297041
195160 0.7425091
195170 0.7470046
195180 0.7441814
195190 0.7472007
195200 0.7522035
195210 0.7458614
195220 0.7431898
195230 0.7631602
195240 0.7775114
195250 0.7708066
195260 0.7708334
195270 0.7742115
195280 0.765658
195290 0.7647212
195300 0.7661189
195310 0.7696139
195320 0.7623188
195330 0.7517768
195340 0.7494468
195350 0.739536
195360 0.731708
195370 0.7302114
195380 0.7456983
195390 0.7248832
195400 0.7277405
195410 0.7294083
195420 0.7261711
195430 0.7277899
195440 0.737367
195450 0.7340944
195460 0.728482
195470 0.733233
195480 0.7312524
195490 0.7634178
195500 0.7575316
195510 0.7469789
195520 0.7443697
195530 0.7492293
195540 0.7587363
195550 0.7513912
195560 0.745741
195570 0.7407547
195580 0.7442663
195590 0.7425197
195600 0.7524088
195610 0.7519646
195620 0.7512239
195630 0.7525909
195640 0.7626688
195650 0.7459005
195660 0.7626381
195670 0.7613711
195680 0.7603481
195690 0.7656824
195700 0.7489779
195710 0.7517932
195720 0.7377395
195730 0.7436775
195740 0.7430251
195750 0.7289718
195760 0.729952
195770 0.7245871
195780 0.7162191
195790 0.7076059
195800 0.7172754
195810 0.7207122
195820 0.7195144
195830 0.7173726
195840 0.7279524
195850 0.7283175
195860 0.7473583
195870 0.7405279
195880 0.7343499
195890 0.7366955
195900 0.729098
195910 0.7221112
195920 0.7147817
195930 0.7171944
195940 0.7149043
195950 0.7195683
195960 0.7082769
195970 0.6977304
195980 0.7034152
195990 0.693792
196000 0.7024021
196010 0.711076
196020 0.7275571
196030 0.7251034
196040 0.7082103
196050 0.7087959
196060 0.7088335
196070 0.7253725
196080 0.7269593
196090 0.7075631
196100 0.7187445
196110 0.7198741
196120 0.7205188
196130 0.7307634
196140 0.7350111
196150 0.7256222
196160 0.7232653
196170 0.7118631
196180 0.7061689
196190 0.7094802
196200 0.7200332
196210 0.7096583
196220 0.7152039
196230 0.7033999
196240 0.719285
196250 0.7251424
196260 0.7104638
196270 0.7181923
196280 0.715867
196290 0.7220922
196300 0.722404
196310 0.7129999
196320 0.7131545
196330 0.7089816
196340 0.7055554
196350 0.7066354
196360 0.7160876
196370 0.7041095
196380 0.7115445
196390 0.7204184
196400 0.7352722
196410 0.7252746
196420 0.7312068
196430 0.7295899
196440 0.7253366
196450 0.7175939
196460 0.7066425
196470 0.7078789
196480 0.7055817
196490 0.7090991
196500 0.7079564
196510 0.711621
196520 0.7191803
196530 0.7187351
196540 0.7055628
196550 0.7209896
196560 0.7201676
196570 0.711935
196580 0.7163188
196590 0.7060197
196600 0.7136721
196610 0.7039479
196620 0.6953894
196630 0.7131222
196640 0.7036822
196650 0.7188355
196660 0.729304
196670 0.7170563
196680 0.7311266
196690 0.7494636
196700 0.7352988
196710 0.7266929
196720 0.722333
196730 0.7316187
196740 0.7252012
196750 0.7226297
196760 0.728047
196770 0.7271703
196780 0.728285
196790 0.7314787
196800 0.7368396
196810 0.7298024
196820 0.7198055
196830 0.727588
196840 0.7286271
196850 0.7162228
196860 0.712905
196870 0.7101299
196880 0.7049576
196890 0.7128116
196900 0.7034587
196910 0.716033
196920 0.711526
196930 0.6995202
196940 0.692952
196950 0.7009466
196960 0.695611
196970 0.7075096
196980 0.7057369
196990 0.7114422
197000 0.7139248
197010 0.711746
197020 0.6969251
197030 0.6959927
197040 0.7169759
197050 0.7345606
197060 0.7353401
197070 0.7415668
197080 0.7467472
197090 0.7329597
197100 0.7255294
197110 0.7132647
197120 0.7108321
197130 0.7147761
197140 0.6969075
197150 0.6907747
197160 0.6944807
197170 0.706944
197180 0.7125468
197190 0.7123235
197200 0.7148572
197210 0.7094919
197220 0.7182232
197230 0.7303365
197240 0.7242879
197250 0.7184937
197260 0.7363014
197270 0.7338684
197280 0.7302729
197290 0.7323669
197300 0.737205
197310 0.7347527
197320 0.7530335
197330 0.7340342
197340 0.7354122
197350 0.7386287
197360 0.7289385
197370 0.7323467
197380 0.7272484
197390 0.735191
197400 0.7178192
197410 0.7155274
197420 0.7248451
197430 0.7405961
197440 0.7278862
197450 0.737308
197460 0.7440618
197470 0.7432543
197480 0.7466675
197490 0.7461127
197500 0.758487
197510 0.7540994
197520 0.7328404
197530 0.7238808
197540 0.7395557
197550 0.7363031
197560 0.7268488
197570 0.7326922
197580 0.7461836
197590 0.737131
197600 0.7443786
197610 0.7348896
197620 0.7461838
197630 0.7325878
197640 0.7464708
197650 0.7373383
197660 0.7335571
197670 0.7396865
197680 0.7453163
197690 0.7544222
197700 0.7519144
197710 0.742359
197720 0.7449486
197730 0.7620926
197740 0.755414
197750 0.7395806
197760 0.7397476
197770 0.739843
197780 0.7302855
197790 0.7553924
197800 0.7483341
197810 0.7530001
197820 0.7504528
197830 0.7420856
197840 0.7370377
197850 0.7432342
197860 0.7417403
197870 0.743017
197880 0.756741
197890 0.7637686
197900 0.7659933
197910 0.7518855
197920 0.7493271
197930 0.7441559
197940 0.7426154
197950 0.7326411
197960 0.729645
197970 0.7276948
197980 0.7283046
197990 0.7271855
198000 0.7334253
198010 0.7343185
198020 0.7321993
198030 0.7420638
198040 0.7423314
198050 0.731645
198060 0.7401654
198070 0.7348942
198080 0.7214229
198090 0.6999657
198100 0.7139214
198110 0.7080169
198120 0.717785
198130 0.7124445
198140 0.7204401
198150 0.7217754
198160 0.7114372
198170 0.7220526
198180 0.7133542
198190 0.7030481
198200 0.7190642
198210 0.7091905
198220 0.7133952
198230 0.7087361
198240 0.7136604
198250 0.7190976
198260 0.7101796
198270 0.7211428
198280 0.7342523
198290 0.7346908
198300 0.7366279
198310 0.7292642
198320 0.7182851
198330 0.7163446
198340 0.7237892
198350 0.7218751
198360 0.7302563
198370 0.7212498
198380 0.7251344
198390 0.7230313
198400 0.7223889
198410 0.7125204
198420 0.7125759
198430 0.7146562
198440 0.7060714
198450 0.710067
198460 0.6989629
198470 0.7124943
198480 0.712635
198490 0.7160771
198500 0.7204186
198510 0.7316249
198520 0.723511
198530 0.7375072
198540 0.7405032
198550 0.733839
198560 0.734913
198570 0.7436558
198580 0.7375593
198590 0.7288154
198600 0.7280998
198610 0.7169595
198620 0.718572
198630 0.7142104
198640 0.7259543
198650 0.7225133
198660 0.7128834
198670 0.7061571
198680 0.7054041
198690 0.7181838
198700 0.7166583
198710 0.7075044
198720 0.713273
198730 0.7131154
198740 0.7300057
198750 0.7190601
198760 0.7319831
198770 0.7434678
198780 0.7278696
198790 0.7277584
198800 0.7333742
198810 0.7303943
198820 0.7304013
198830 0.7179711
198840 0.7136818
198850 0.7209505
198860 0.7283567
198870 0.7290506
198880 0.7317024
198890 0.7289076
198900 0.7140723
198910 0.7305708
198920 0.714886
198930 0.7068024
198940 0.7244016
198950 0.7271892
198960 0.7251607
198970 0.7088678
198980 0.7152807
198990 0.708794
199000 0.7227627
199010 0.7319034
199020 0.7274098
199030 0.7255366
199040 0.7271636
199050 0.7217786
199060 0.724331
199070 0.710739
199080 0.7132855
199090 0.7101277
199100 0.7123325
199110 0.72043
199120 0.7284998
199130 0.7174851
199140 0.7247364
199150 0.7288423
199160 0.7243987
199170 0.734392
199180 0.7290918
199190 0.7260267
199200 0.7317353
199210 0.7229688
199220 0.7230747
199230 0.7175925
199240 0.7156287
199250 0.7009336
199260 0.7170011
199270 0.7177953
199280 0.7146034
199290 0.7201009
199300 0.7322781
199310 0.724577
199320 0.7154532
199330 0.7134471
199340 0.7181606
199350 0.720559
199360 0.7192001
199370 0.7120608
199380 0.7036178
199390 0.704942
199400 0.7011535
199410 0.7027463
199420 0.7052962
199430 0.7046739
199440 0.7080054
199450 0.7143051
199460 0.7156071
199470 0.7157448
199480 0.7344576
199490 0.7289758
199500 0.7210888
199510 0.7410963
199520 0.7441956
199530 0.7361036
199540 0.7313558
199550 0.7430593
199560 0.7397279
199570 0.7418804
199580 0.7304058
199590 0.7425232
199600 0.7362571
199610 0.7496447
199620 0.7427013
199630 0.7430037
199640 0.73899
199650 0.7255945
199660 0.7360877
199670 0.7463348
199680 0.7446329
199690 0.753657
199700 0.7427096
199710 0.7544001
199720 0.74787
199730 0.741259
199740 0.7345924
199750 0.7330045
199760 0.7413812
199770 0.7407854
199780 0.7361968
199790 0.7400365
199800 0.7340071
199810 0.7429622
199820 0.7476824
199830 0.74804
199840 0.7501491
199850 0.7587298
199860 0.7605855
199870 0.7478855
199880 0.7472603
199890 0.7447478
199900 0.7499136
199910 0.7537273
199920 0.7482581
199930 0.7412618
199940 0.7502728
199950 0.7574145
199960 0.7540679
199970 0.7652484
199980 0.7618575
199990 0.75966
200000 0.7545146
200010 0.7668248
200020 0.7641492
200030 0.7513155
200040 0.7605808
200050 0.7659192
200060 0.7532092
200070 0.7485923
200080 0.7406217
200090 0.7522391
200100 0.748599
200110 0.7596199
200120 0.754945
200130 0.7543
200140 0.7593765
200150 0.7507048
200160 0.7521039
200170 0.740602
200180 0.7324741
200190 0.7360184
200200 0.7437056
200210 0.7438519
200220 0.7483575
200230 0.7531721
200240 0.7480421
200250 0.7419217
200260 0.7283587
200270 0.7387168
200280 0.7315446
200290 0.7370576
200300 0.7312639
200310 0.7500923
200320 0.7390653
200330 0.7477847
200340 0.7406754
200350 0.7501892
200360 0.7256972
200370 0.7280943
200380 0.7253616
200390 0.7318464
200400 0.7384166
200410 0.7513339
200420 0.7703682
200430 0.7495912
200440 0.7406874
200450 0.7406906
200460 0.7416571
200470 0.7409475
200480 0.7246274
200490 0.7279707
200500 0.7392403
200510 0.7499346
200520 0.7477945
200530 0.7478528
200540 0.7393451
200550 0.742662
200560 0.741258
200570 0.7530143
200580 0.7513769
200590 0.7482498
200600 0.7512609
200610 0.7489145
200620 0.7652365
200630 0.753885
200640 0.7615557
200650 0.7438854
200660 0.7380875
200670 0.747184
200680 0.7394602
200690 0.7417008
200700 0.7346998
200710 0.7308129
200720 0.7309728
200730 0.73316
200740 0.7379754
200750 0.7453097
200760 0.7366818
200770 0.7525119
200780 0.7492252
200790 0.7433811
200800 0.7455282
200810 0.7438568
200820 0.7528738
200830 0.7419525
200840 0.7363287
200850 0.7536641
200860 0.7455465
200870 0.7393284
200880 0.7351627
200890 0.7441339
200900 0.7441109
200910 0.7539542
200920 0.7403747
200930 0.7314866
200940 0.727109
200950 0.7256231
200960 0.7253485
200970 0.7196848
200980 0.7268749
200990 0.7214752
201000 0.7251046
201010 0.7309255
201020 0.7250445
201030 0.7183488
201040 0.7356763
201050 0.7458564
201060 0.7433106
201070 0.740793
201080 0.7331313
201090 0.7313426
201100 0.7197915
201110 0.7362455
201120 0.7293677
201130 0.7364975
201140 0.7371082
201150 0.7162548
201160 0.7324554
201170 0.7247577
201180 0.7260444
201190 0.7306491
201200 0.7320366
201210 0.7354005
201220 0.7293695
201230 0.7357984
201240 0.726396
201250 0.7366769
201260 0.7302267
201270 0.7280066
201280 0.7267123
201290 0.737919
201300 0.7407812
201310 0.7340685
201320 0.7352746
201330 0.7474445
201340 0.7458143
201350 0.7451326
201360 0.7337847
201370 0.7406643
201380 0.7358603
201390 0.7362338
201400 0.7475533
201410 0.7389685
201420 0.7278619
201430 0.7325261
201440 0.7250078
201450 0.7296961
201460 0.7242878
201470 0.7191433
201480 0.721801
201490 0.7211285
201500 0.7195406
201510 0.7154288
201520 0.7234722
201530 0.7422982
201540 0.7442545
201550 0.7336381
201560 0.7388396
201570 0.7345704
201580 0.7376101
201590 0.7382771
201600 0.7335672
201610 0.7449624
201620 0.7391363
201630 0.7459846
201640 0.7305215
201650 0.7156717
201660 0.7294996
201670 0.7338694
201680 0.7407526
201690 0.7366757
201700 0.7458829
201710 0.7381652
201720 0.7495841
201730 0.7414511
201740 0.7406402
201750 0.746221
201760 0.7480401
201770 0.7402011
201780 0.7438151
201790 0.7435515
201800 0.7444535
201810 0.7454112
201820 0.7455144
201830 0.7482588
201840 0.7550518
201850 0.7480336
201860 0.7331384
201870 0.7410479
201880 0.7450712
201890 0.7495398
201900 0.7526174
201910 0.756891
201920 0.7519634
201930 0.7390631
201940 0.7399498
201950 0.7496262
201960 0.7462475
201970 0.7507024
201980 0.7478049
201990 0.744223
202000 0.7325023
202010 0.7367209
202020 0.7490535
202030 0.7438929
202040 0.7436289
202050 0.7505704
202060 0.7560095
202070 0.7586148
202080 0.7651592
202090 0.7593578
202100 0.7548214
202110 0.763225
202120 0.7609435
202130 0.7561902
202140 0.7573799
202150 0.7507877
202160 0.7580103
202170 0.7554224
202180 0.7497723
202190 0.7573158
202200 0.7449719
202210 0.7495263
202220 0.7536133
202230 0.7433528
202240 0.741969
202250 0.7455354
202260 0.7503217
202270 0.7639824
202280 0.7540094
202290 0.7465553
202300 0.7376869
202310 0.7383816
202320 0.7396398
202330 0.752409
202340 0.7424294
202350 0.7405426
202360 0.7506621
202370 0.7609545
202380 0.7555513
202390 0.7533216
202400 0.7524683
202410 0.753535
202420 0.7598519
202430 0.7613459
202440 0.7690487
202450 0.7566431
202460 0.7594133
202470 0.7659085
202480 0.7557826
202490 0.7578406
202500 0.760271
202510 0.7656264
202520 0.7788776
202530 0.7564642
202540 0.7732714
202550 0.7534269
202560 0.7567785
202570 0.7607249
202580 0.7624836
202590 0.7848468
202600 0.7819169
202610 0.7652491
202620 0.7644258
202630 0.7612321
202640 0.768072
202650 0.7764599
202660 0.7666238
202670 0.7756828
202680 0.7847445
202690 0.7631082
202700 0.7553959
202710 0.7598274
202720 0.7550256
202730 0.7370756
202740 0.7570685
202750 0.7370801
202760 0.7428278
202770 0.7298805
202780 0.7354568
202790 0.7216772
202800 0.7243503
202810 0.7317178
202820 0.7311341
202830 0.7361229
202840 0.7418891
202850 0.7233035
202860 0.734052
202870 0.7385078
202880 0.7374992
202890 0.7340512
202900 0.7325606
202910 0.7367861
202920 0.742521
202930 0.7316808
202940 0.7372838
202950 0.737676
202960 0.7379075
202970 0.7374143
202980 0.7207102
202990 0.7325599
203000 0.7456574
203010 0.7319334
203020 0.7418283
203030 0.7462356
203040 0.7508175
203050 0.7567761
203060 0.762479
203070 0.761691
203080 0.7519284
203090 0.748596
203100 0.7437023
203110 0.7482436
203120 0.7360182
203130 0.7334566
203140 0.7355195
203150 0.7428802
203160 0.738362
203170 0.7489064
203180 0.7483181
203190 0.7454476
203200 0.7362855
203210 0.7407126
203220 0.7349827
203230 0.7396247
203240 0.7502067
203250 0.7586318
203260 0.7535378
203270 0.7619925
203280 0.7701684
203290 0.7653866
203300 0.7563788
203310 0.7476113
203320 0.7541402
203330 0.7583693
203340 0.7556863
203350 0.7480819
203360 0.7440062
203370 0.7502133
203380 0.7493513
203390 0.7425989
203400 0.7394423
203410 0.7373682
203420 0.7312
203430 0.7343898
203440 0.7398474
203450 0.7431285
203460 0.743686
203470 0.7445699
203480 0.7379919
203490 0.7368591
203500 0.7392824
203510 0.7392581
203520 0.7427935
203530 0.7344885
203540 0.7312121
203550 0.7424058
203560 0.7416541
203570 0.723566
203580 0.7261921
203590 0.7471484
203600 0.7531585
203610 0.7343391
203620 0.7396824
203630 0.7473748
203640 0.7402509
203650 0.7453757
203660 0.7565156
203670 0.7382094
203680 0.7394573
203690 0.7373817
203700 0.7403235
203710 0.744755
203720 0.7370056
203730 0.7244071
203740 0.7262801
203750 0.7192035
203760 0.7208042
203770 0.7261403
203780 0.7254127
203790 0.7311819
203800 0.7279179
203810 0.7268202
203820 0.7299175
203830 0.7369044
203840 0.7365484
203850 0.73451
203860 0.7245001
203870 0.7270494
203880 0.7370512
203890 0.7437227
203900 0.7455926
203910 0.7422957
203920 0.7452521
203930 0.7558484
203940 0.7542668
203950 0.7536353
203960 0.7429554
203970 0.7453571
203980 0.7584481
203990 0.7423537
204000 0.7367709
204010 0.7555181
204020 0.7516682
204030 0.7509051
204040 0.744436
204050 0.7586465
204060 0.7571278
204070 0.7495732
204080 0.7570071
204090 0.7520511
204100 0.7391803
204110 0.7514101
204120 0.7571884
204130 0.7638754
204140 0.7721854
204150 0.7643802
204160 0.7639564
204170 0.7707164
204180 0.764949
204190 0.7696674
204200 0.7794102
204210 0.7649313
204220 0.7608721
204230 0.7762324
204240 0.7782236
204250 0.7780331
204260 0.7726899
204270 0.7712935
204280 0.7674994
204290 0.7711529
204300 0.7686801
204310 0.7762082
204320 0.7848153
204330 0.7639068
204340 0.7534875
204350 0.7624631
204360 0.7505295
204370 0.7567483
204380 0.7655139
204390 0.7629506
204400 0.7577993
204410 0.7650972
204420 0.7590222
204430 0.7520835
204440 0.763331
204450 0.7509086
204460 0.7522358
204470 0.7653987
204480 0.7536321
204490 0.7514414
204500 0.7614592
204510 0.7544808
204520 0.7535731
204530 0.7620714
204540 0.7509497
204550 0.7558203
204560 0.7527917
204570 0.7623032
204580 0.7645295
204590 0.7670465
204600 0.7658554
204610 0.7686198
204620 0.771355
204630 0.7619709
204640 0.757085
204650 0.7545006
204660 0.7544205
204670 0.7354385
204680 0.744451
204690 0.7378648
204700 0.7425127
204710 0.7314262
204720 0.7508622
204730 0.7538863
204740 0.7604674
204750 0.7675694
204760 0.7599251
204770 0.7632455
204780 0.7555656
204790 0.7612515
204800 0.7620046
204810 0.7557228
204820 0.7474318
204830 0.7470908
204840 0.7482198
204850 0.7432085
204860 0.750444
204870 0.7525942
204880 0.750815
204890 0.7525968
204900 0.7490767
204910 0.7421533
204920 0.7528747
204930 0.7437856
204940 0.7480841
204950 0.7528465
204960 0.739154
204970 0.7353368
204980 0.7419387
204990 0.7488235
205000 0.7593908
205010 0.7527617
205020 0.7534221
205030 0.7441964
205040 0.7432596
205050 0.7556542
205060 0.7616487
205070 0.7611929
205080 0.7623742
205090 0.7558144
205100 0.7477259
205110 0.7579635
205120 0.7615011
205130 0.7552133
205140 0.7718207
205150 0.7631362
205160 0.7690146
205170 0.759172
205180 0.7583528
205190 0.7569445
205200 0.7563491
205210 0.7658719
205220 0.7634966
205230 0.7622139
205240 0.7582242
205250 0.7717477
205260 0.7755963
205270 0.7734025
205280 0.7816243
205290 0.7888317
205300 0.7840462
205310 0.7815911
205320 0.7699736
205330 0.7673687
205340 0.7688733
205350 0.7666779
205360 0.7555206
205370 0.762497
205380 0.7610208
205390 0.7660303
205400 0.7598206
205410 0.7555476
205420 0.752224
205430 0.7422768
205440 0.7599013
205450 0.7685637
205460 0.7605801
205470 0.7661723
205480 0.757486
205490 0.7591308
205500 0.7589262
205510 0.758091
205520 0.7673107
205530 0.7612952
205540 0.7649267
205550 0.7847831
205560 0.7711184
205570 0.759842
205580 0.770454
205590 0.7704816
205600 0.7658941
205610 0.7552596
205620 0.7548202
205630 0.7583817
205640 0.7482069
205650 0.7593728
205660 0.7609488
205670 0.7744076
205680 0.7822312
205690 0.7700493
205700 0.7877789
205710 0.7775286
205720 0.7741797
205730 0.7641525
205740 0.7741507
205750 0.7748578
205760 0.7663159
205770 0.7632056
205780 0.7666051
205790 0.7641945
205800 0.7681653
205810 0.7575877
205820 0.7565809
205830 0.7598671
205840 0.7684877
205850 0.7719843
205860 0.7667587
205870 0.7529347
205880 0.7585577
205890 0.7567208
205900 0.7652385
205910 0.7610006
205920 0.7475399
205930 0.751581
205940 0.7713112
205950 0.7688236
205960 0.7639722
205970 0.7652897
205980 0.7652578
205990 0.7505656
206000 0.7484695
206010 0.7423375
206020 0.7342663
206030 0.749624
206040 0.7549489
206050 0.7643288
206060 0.7675268
206070 0.7561527
206080 0.7506608
206090 0.7529452
206100 0.7484267
206110 0.7437043
206120 0.7377836
206130 0.7567798
206140 0.7566409
206150 0.7567478
206160 0.7532832
206170 0.7634957
206180 0.7641169
206190 0.7555858
206200 0.7564092
206210 0.7460617
206220 0.743952
206230 0.743764
206240 0.7441803
206250 0.7264855
206260 0.7360874
206270 0.7237903
206280 0.7314702
206290 0.7378399
206300 0.7349247
206310 0.7218816
206320 0.7287296
206330 0.7388954
206340 0.7447622
206350 0.755838
206360 0.7529728
206370 0.7615268
206380 0.7560939
206390 0.7525773
206400 0.7593113
206410 0.7520887
206420 0.7557123
206430 0.7667212
206440 0.7712227
206450 0.7700492
206460 0.756649
206470 0.754144
206480 0.7513223
206490 0.7507023
206500 0.7514126
206510 0.7503373
206520 0.7604796
206530 0.758449
206540 0.7496154
206550 0.7564694
206560 0.7536988
206570 0.7543814
206580 0.7498919
206590 0.7417458
206600 0.7391793
206610 0.7462886
206620 0.7423083
206630 0.7440394
206640 0.7403007
206650 0.751698
206660 0.7379247
206670 0.7559503
206680 0.7621358
206690 0.7580848
206700 0.7597241
206710 0.7496257
206720 0.7501511
206730 0.7477702
206740 0.7477031
206750 0.7540792
206760 0.7607164
206770 0.7683211
206780 0.7690508
206790 0.7588498
206800 0.7518591
206810 0.7663194
206820 0.7732157
206830 0.7632385
206840 0.7768601
206850 0.7647384
206860 0.7565597
206870 0.7580441
206880 0.7517872
206890 0.7535861
206900 0.7528954
206910 0.7604188
206920 0.7540022
206930 0.7516965
206940 0.749957
206950 0.7436688
206960 0.732053
206970 0.7344255
206980 0.729089
206990 0.7309813
207000 0.7328766
207010 0.7335461
207020 0.7431092
207030 0.7492203
207040 0.7408438
207050 0.7353863
207060 0.737908
207070 0.7412223
207080 0.7380985
207090 0.7484058
207100 0.7508004
207110 0.7591676
207120 0.7522151
207130 0.7486656
207140 0.7516786
207150 0.753378
207160 0.7465551
207170 0.7469357
207180 0.7460697
207190 0.7468318
207200 0.7517539
207210 0.7639102
207220 0.7732158
207230 0.7635912
207240 0.7725515
207250 0.7514687
207260 0.7510962
207270 0.754386
207280 0.752985
207290 0.7477161
207300 0.7639239
207310 0.7554209
207320 0.7526223
207330 0.75632
207340 0.7453058
207350 0.7499117
207360 0.7519991
207370 0.7661096
207380 0.7582189
207390 0.7650486
207400 0.7520911
207410 0.7468385
207420 0.7545611
207430 0.7561163
207440 0.7463198
207450 0.7403979
207460 0.7452647
207470 0.7455205
207480 0.7435549
207490 0.7570479
207500 0.7728955
207510 0.7690724
207520 0.7626121
207530 0.7611554
207540 0.7547815
207550 0.7493867
207560 0.7506248
207570 0.7466586
207580 0.7374628
207590 0.7407615
207600 0.7490777
207610 0.7505206
207620 0.7457362
207630 0.7432979
207640 0.7300804
207650 0.7265055
207660 0.7287463
207670 0.7362227
207680 0.730629
207690 0.715966
207700 0.7298176
207710 0.7336974
207720 0.734552
207730 0.7269312
207740 0.720125
207750 0.7335037
207760 0.7269213
207770 0.7315673
207780 0.7261298
207790 0.7246438
207800 0.721222
207810 0.7242047
207820 0.7220355
207830 0.7249212
207840 0.7316985
207850 0.7260411
207860 0.7289057
207870 0.7456018
207880 0.7421299
207890 0.7392488
207900 0.7321045
207910 0.7425939
207920 0.7312014
207930 0.7341412
207940 0.7312096
207950 0.7291165
207960 0.732012
207970 0.7449635
207980 0.7423199
207990 0.7557271
208000 0.7546669
208010 0.7596186
208020 0.7600603
208030 0.7573293
208040 0.7493347
208050 0.743371
208060 0.7624002
208070 0.7476526
208080 0.7422692
208090 0.7425129
208100 0.7351608
208110 0.730408
208120 0.7336025
208130 0.7421885
208140 0.7462814
208150 0.7442179
208160 0.7392667
208170 0.7432736
208180 0.7439939
208190 0.7360622
208200 0.7373953
208210 0.7323484
208220 0.7290201
208230 0.7269776
208240 0.7440079
208250 0.7396715
208260 0.7362618
208270 0.7380135
208280 0.7391839
208290 0.7339506
208300 0.7333583
208310 0.7313564
208320 0.7246132
208330 0.7289807
208340 0.7367763
208350 0.7450035
208360 0.7450276
208370 0.7542378
208380 0.7527956
208390 0.7476543
208400 0.7458562
208410 0.7343483
208420 0.7517418
208430 0.7532711
208440 0.743353
208450 0.7451183
208460 0.7409039
208470 0.7394931
208480 0.7492707
208490 0.7463486
208500 0.7480965
208510 0.749774
208520 0.747031
208530 0.7286983
208540 0.7381682
208550 0.7402847
208560 0.7355553
208570 0.7219742
208580 0.7291953
208590 0.7279763
208600 0.7264134
208610 0.7341697
208620 0.7403318
208630 0.7374284
208640 0.7369395
208650 0.732784
208660 0.729633
208670 0.7397832
208680 0.7334521
208690 0.7375146
208700 0.7277865
208710 0.7339348
208720 0.7416809
208730 0.7429199
208740 0.7404576
208750 0.7350715
208760 0.7333225
208770 0.7370551
208780 0.7463943
208790 0.7588475
208800 0.7374251
208810 0.7539043
208820 0.7466018
208830 0.7192308
208840 0.7256502
208850 0.7249029
208860 0.738596
208870 0.7282559
208880 0.7286137
208890 0.7180782
208900 0.7179363
208910 0.7195091
208920 0.7122844
208930 0.7277506
208940 0.73032
208950 0.7369045
208960 0.7297136
208970 0.7410746
208980 0.7316302
208990 0.7309299
209000 0.7151754
209010 0.722527
209020 0.7282814
209030 0.7391444
209040 0.737196
209050 0.7509322
209060 0.7488374
209070 0.7302843
209080 0.7487932
209090 0.7512243
209100 0.7594282
209110 0.745464
209120 0.748771
209130 0.7617317
209140 0.7526543
209150 0.7408209
209160 0.745728
209170 0.7510469
209180 0.7408523
209190 0.727127
209200 0.7297019
209210 0.7443902
209220 0.7232864
209230 0.7264134
209240 0.7325867
209250 0.7408003
209260 0.7443104
209270 0.7331482
209280 0.7349821
209290 0.7296386
209300 0.7236136
209310 0.7241184
209320 0.7322598
209330 0.7370712
209340 0.7343683
209350 0.7440885
209360 0.7289922
209370 0.7258044
209380 0.7230036
209390 0.7259666
209400 0.726759
209410 0.7427318
209420 0.7248722
209430 0.7223564
209440 0.7218233
209450 0.7289284
209460 0.7286742
209470 0.7315919
209480 0.7191721
209490 0.726319
209500 0.7249658
209510 0.7235677
209520 0.7151884
209530 0.7121451
209540 0.7102624
209550 0.7143291
209560 0.7163973
209570 0.7279426
209580 0.7430212
209590 0.7316581
209600 0.7464918
209610 0.7246478
209620 0.725049
209630 0.7240841
209640 0.7178022
209650 0.719363
209660 0.7249839
209670 0.7211913
209680 0.7263532
209690 0.7339626
209700 0.7327405
209710 0.7232282
209720 0.7241223
209730 0.7233534
209740 0.7276142
209750 0.7273654
209760 0.7436555
209770 0.7283692
209780 0.7285954
209790 0.7254519
209800 0.7232018
209810 0.7210858
209820 0.7213602
209830 0.7457622
209840 0.7450809
209850 0.7515558
209860 0.7615921
209870 0.7494848
209880 0.7399555
209890 0.7435715
209900 0.7361755
209910 0.7232881
209920 0.7286101
209930 0.7222858
209940 0.7308524
209950 0.7328609
209960 0.7249865
209970 0.7227107
209980 0.7176383
209990 0.7190991
210000 0.7261733
210010 0.7166582
210020 0.7224663
210030 0.7331973
210040 0.7237374
210050 0.71811
210060 0.7113253
210070 0.7120237
210080 0.7039348
210090 0.7085603
210100 0.7135516
210110 0.7193663
210120 0.7286493
210130 0.7241451
210140 0.7314154
210150 0.7191978
210160 0.7240578
210170 0.7495906
210180 0.7499055
210190 0.743462
210200 0.7445383
210210 0.7278091
210220 0.7202338
210230 0.7230997
210240 0.7282695
210250 0.7232489
210260 0.7356063
210270 0.7201291
210280 0.7207258
210290 0.7284446
210300 0.7337231
210310 0.7251399
210320 0.7221323
210330 0.7248355
210340 0.7172583
210350 0.7269354
210360 0.7382145
210370 0.7429364
210380 0.7546197
210390 0.7493344
210400 0.7343736
210410 0.7273367
210420 0.7210684
210430 0.7218134
210440 0.7164484
210450 0.7339308
210460 0.7280847
210470 0.7200533
210480 0.7141015
210490 0.7274058
210500 0.7243571
210510 0.7186225
210520 0.7162847
210530 0.7270333
210540 0.723561
210550 0.7188761
210560 0.7252575
210570 0.7262948
210580 0.7265385
210590 0.7277812
210600 0.7345408
210610 0.7393061
210620 0.7451065
210630 0.746003
210640 0.746876
210650 0.7473088
210660 0.7443085
210670 0.7491674
210680 0.7439468
210690 0.7471595
210700 0.7308717
210710 0.7302265
210720 0.7377917
210730 0.7420752
210740 0.740564
210750 0.7537382
210760 0.7461772
210770 0.7453998
210780 0.745183
210790 0.7557985
210800 0.7539901
210810 0.7562733
210820 0.7698952
210830 0.7657178
210840 0.7560563
210850 0.7737458
210860 0.7712492
210870 0.7638766
210880 0.7462918
210890 0.7536059
210900 0.7631451
210910 0.7716275
210920 0.774771
210930 0.7796882
210940 0.7878124
210950 0.7721566
210960 0.7748204
210970 0.7675035
210980 0.7634834
210990 0.7690945
211000 0.7634782
211010 0.7483267
211020 0.7599682
211030 0.7630747
211040 0.765244
211050 0.7700276
211060 0.7668331
211070 0.7767978
211080 0.7695706
211090 0.7594374
211100 0.7594107
211110 0.7590846
211120 0.7589488
211130 0.7628704
211140 0.7461449
211150 0.7314978
211160 0.7393184
211170 0.7399913
211180 0.7444275
211190 0.7390063
211200 0.7472795
211210 0.7454142
211220 0.7494544
211230 0.7454915
211240 0.7387937
211250 0.7348281
211260 0.7461149
211270 0.7488252
211280 0.750168
211290 0.7522186
211300 0.7569821
211310 0.7588309
211320 0.75309
211330 0.7484075
211340 0.7528026
211350 0.761803
211360 0.7536306
211370 0.7631002
211380 0.747718
211390 0.7432075
211400 0.7380491
211410 0.7337987
211420 0.7346953
211430 0.7442794
211440 0.7428964
211450 0.741214
211460 0.7472337
211470 0.7551149
211480 0.757883
211490 0.7557753
211500 0.7562304
211510 0.7557113
211520 0.753276
211530 0.7541528
211540 0.740204
211550 0.7413175
211560 0.7353482
211570 0.7391933
211580 0.7439563
211590 0.7445915
211600 0.7382687
211610 0.7502106
211620 0.7400612
211630 0.7327217
211640 0.7291539
211650 0.7409679
211660 0.7421608
211670 0.7491041
211680 0.7574735
211690 0.7622274
211700 0.7469041
211710 0.7570599
211720 0.7489449
211730 0.7587925
211740 0.7345485
211750 0.7364443
211760 0.7308593
211770 0.7269263
211780 0.7310117
211790 0.7424319
211800 0.7417253
211810 0.7373485
211820 0.7333048
211830 0.7339505
211840 0.7333084
211850 0.7315284
211860 0.7259785
211870 0.729349
211880 0.7460068
211890 0.7483534
211900 0.7507988
211910 0.7439533
211920 0.7478992
211930 0.7481472
211940 0.7609391
211950 0.7554207
211960 0.7601731
211970 0.7658746
211980 0.7579153
211990 0.745586
212000 0.7656106
212010 0.7580037
212020 0.7492864
212030 0.7435127
212040 0.7430371
212050 0.7382208
212060 0.7299712
212070 0.7405548
212080 0.7294757
212090 0.725545
212100 0.7301502
212110 0.7400194
212120 0.7366936
212130 0.7423919
212140 0.7530554
212150 0.7501349
212160 0.7444546
212170 0.7542783
212180 0.7543468
212190 0.7540368
212200 0.7465682
212210 0.7402288
212220 0.7466181
212230 0.7319124
212240 0.7338795
212250 0.7263443
212260 0.73286
212270 0.73909
212280 0.7368056
212290 0.7443068
212300 0.7342988
212310 0.7463232
212320 0.7384126
212330 0.745709
212340 0.759755
212350 0.7598103
212360 0.7633997
212370 0.7572494
212380 0.7574058
212390 0.7495949
212400 0.747833
212410 0.7550741
212420 0.7445478
212430 0.7428182
212440 0.7362499
212450 0.7416681
212460 0.739662
212470 0.7354666
212480 0.748659
212490 0.7460226
212500 0.756353
212510 0.7647467
212520 0.766446
212530 0.7638012
212540 0.7621278
212550 0.7541534
212560 0.7608529
212570 0.7554761
212580 0.7499658
212590 0.741959
212600 0.7470192
212610 0.7504802
212620 0.7578183
212630 0.7510558
212640 0.7474431
212650 0.7414243
212660 0.7506269
212670 0.7469406
212680 0.7533354
212690 0.7518876
212700 0.7565731
212710 0.7516487
212720 0.7496647
212730 0.7431023
212740 0.734249
212750 0.7480776
212760 0.7572279
212770 0.7562308
212780 0.7560702
212790 0.7591611
212800 0.7573367
212810 0.7512385
212820 0.7392687
212830 0.7455396
212840 0.7378815
212850 0.7472152
212860 0.7510039
212870 0.7430251
212880 0.7528429
212890 0.7547533
212900 0.7501556
212910 0.7540471
212920 0.7427528
212930 0.7337759
212940 0.7254707
212950 0.7363414
212960 0.7422405
212970 0.7384172
212980 0.7262678
212990 0.7398768
213000 0.7329124
213010 0.7364114
213020 0.7341412
213030 0.7303852
213040 0.7412602
213050 0.7410285
213060 0.7364149
213070 0.7343488
213080 0.7473673
213090 0.7332304
213100 0.7342924
213110 0.7460505
213120 0.7389718
213130 0.7332963
213140 0.7361051
213150 0.7385806
213160 0.733879
213170 0.7352012
213180 0.7447756
213190 0.7512789
213200 0.7449676
213210 0.7470022
213220 0.7518228
213230 0.7494829
213240 0.7718842
213250 0.7595487
213260 0.7612142
213270 0.7545429
213280 0.762462
213290 0.7407569
213300 0.7399077
213310 0.7351382
213320 0.7173555
213330 0.7168058
213340 0.7023106
213350 0.7169772
213360 0.7312719
213370 0.7345496
213380 0.7279546
213390 0.7317498
213400 0.7421787
213410 0.7465054
213420 0.7289025
213430 0.7273645
213440 0.7268249
213450 0.7414053
213460 0.746443
213470 0.749881
213480 0.7441717
213490 0.7542575
213500 0.767505
213510 0.7816272
213520 0.7647687
213530 0.7670754
213540 0.7662581
213550 0.7679861
213560 0.7738012
213570 0.7798651
213580 0.7768474
213590 0.7810385
213600 0.762283
213610 0.7489892
213620 0.7499424
213630 0.7583492
213640 0.753881
213650 0.748017
213660 0.7617121
213670 0.7519871
213680 0.7644455
213690 0.7635829
213700 0.7650149
213710 0.7553251
213720 0.7591513
213730 0.7534658
213740 0.7503405
213750 0.7607849
213760 0.7596138
213770 0.7643311
213780 0.7604557
213790 0.758153
213800 0.7610054
213810 0.7607995
213820 0.7353125
213830 0.7405891
213840 0.7398514
213850 0.7594588
213860 0.7626596
213870 0.7458047
213880 0.7507313
213890 0.743807
213900 0.7391648
213910 0.7521582
213920 0.7415755
213930 0.7466319
213940 0.7475522
213950 0.7453837
213960 0.7454702
213970 0.7336213
213980 0.7483075
213990 0.7587427
214000 0.7578408
214010 0.7578087
214020 0.7512957
214030 0.757109
214040 0.7500053
214050 0.7490005
214060 0.7512341
214070 0.7528005
214080 0.7563984
214090 0.7600011
214100 0.7541237
214110 0.7561785
214120 0.761717
214130 0.7701634
214140 0.7583603
214150 0.7519702
214160 0.751543
214170 0.7507656
214180 0.7560315
214190 0.7721422
214200 0.7651683
214210 0.7568414
214220 0.753163
214230 0.7531925
214240 0.7441718
214250 0.7419927
214260 0.7355749
214270 0.7341252
214280 0.7435025
214290 0.7401058
214300 0.7435603
214310 0.7528582
214320 0.7519231
214330 0.7430175
214340 0.7451736
214350 0.7475968
214360 0.7372021
214370 0.7367895
214380 0.7370672
214390 0.7409872
214400 0.7500641
214410 0.7393552
214420 0.7461662
214430 0.7343589
214440 0.7359397
214450 0.7378212
214460 0.7376429
214470 0.7488689
214480 0.7445333
214490 0.7368134
214500 0.7397655
214510 0.7448259
214520 0.7509839
214530 0.7363966
214540 0.7512301
214550 0.7497885
214560 0.7412802
214570 0.7369129
214580 0.7371224
214590 0.7507314
214600 0.7462226
214610 0.7381567
214620 0.7477417
214630 0.7439948
214640 0.7409424
214650 0.7347988
214660 0.7281892
214670 0.7137124
214680 0.7331483
214690 0.7355592
214700 0.7474399
214710 0.7404384
214720 0.7317839
214730 0.7274204
214740 0.722669
214750 0.7267178
214760 0.7139702
214770 0.7255898
214780 0.7357796
214790 0.7281938
214800 0.7399499
214810 0.7419388
214820 0.7360293
214830 0.7361361
214840 0.7402127
214850 0.7503656
214860 0.7393288
214870 0.7446529
214880 0.7413185
214890 0.7451355
214900 0.7550737
214910 0.7540506
214920 0.749343
214930 0.7436403
214940 0.7459295
214950 0.7557728
214960 0.7429808
214970 0.7350451
214980 0.7476392
214990 0.7409482
215000 0.729732
215010 0.7380477
215020 0.7376683
215030 0.7417311
215040 0.7302725
215050 0.7207653
215060 0.722392
215070 0.7319049
215080 0.7384016
215090 0.7405691
215100 0.7298533
215110 0.7134283
215120 0.7210861
215130 0.7238352
215140 0.7335434
215150 0.7261144
215160 0.7248244
215170 0.7246725
215180 0.7237982
215190 0.7250466
215200 0.7473842
215210 0.7493225
215220 0.7407994
215230 0.7390995
215240 0.7515686
215250 0.7398054
215260 0.74323
215270 0.7405987
215280 0.7496547
215290 0.7503231
215300 0.7429555
215310 0.7407849
215320 0.7398993
215330 0.743068
215340 0.7328352
215350 0.7326704
215360 0.7465224
215370 0.7470838
215380 0.7360807
215390 0.7418056
215400 0.7433035
215410 0.7538813
215420 0.7537382
215430 0.7557462
215440 0.7592548
215450 0.7564921
215460 0.7477736
215470 0.7497171
215480 0.7471288
215490 0.7543054
215500 0.7353501
215510 0.738298
215520 0.7360789
215530 0.7348673
215540 0.7285234
215550 0.7365063
215560 0.7453175
215570 0.7352884
215580 0.747902
215590 0.7454349
215600 0.7498879
215610 0.7505513
215620 0.732778
215630 0.733533
215640 0.7292991
215650 0.7391009
215660 0.7388482
215670 0.7371367
215680 0.7487428
215690 0.7498423
215700 0.7597596
215710 0.7556319
215720 0.7426741
215730 0.7476231
215740 0.7543454
215750 0.7396623
215760 0.748081
215770 0.7420117
215780 0.7348017
215790 0.7451466
215800 0.7523883
215810 0.7379356
215820 0.7484243
215830 0.7456347
215840 0.7502804
215850 0.7428827
215860 0.7349167
215870 0.7413376
215880 0.7436195
215890 0.7319082
215900 0.7259448
215910 0.7188728
215920 0.7243595
215930 0.7273719
215940 0.7300115
215950 0.7384478
215960 0.7484446
215970 0.7478811
215980 0.7397608
215990 0.7445002
216000 0.7588546
216010 0.7558725
216020 0.7390704
216030 0.7418002
216040 0.743912
216050 0.7389187
216060 0.7391176
216070 0.73822
216080 0.737992
216090 0.75446
216100 0.7343461
216110 0.7465561
216120 0.7332645
216130 0.7338009
216140 0.7256629
216150 0.7353961
216160 0.7284978
216170 0.7251613
216180 0.7304862
216190 0.7183194
216200 0.7166451
216210 0.7254208
216220 0.7257063
216230 0.7224138
216240 0.7305897
216250 0.7289549
216260 0.7367793
216270 0.740734
216280 0.7356688
216290 0.7376396
216300 0.7319331
216310 0.73265
216320 0.7419732
216330 0.7323401
216340 0.7175285
216350 0.7200581
216360 0.7277709
216370 0.7324241
216380 0.739808
216390 0.7382478
216400 0.7377421
216410 0.7360125
216420 0.7417865
216430 0.7402868
216440 0.752811
216450 0.7479038
216460 0.7369218
216470 0.7447627
216480 0.7524732
216490 0.7484416
216500 0.7526988
216510 0.747822
216520 0.7412907
216530 0.734893
216540 0.7386146
216550 0.7390108
216560 0.7425675
216570 0.7398018
216580 0.7413688
216590 0.7423787
216600 0.7433602
216610 0.7497274
216620 0.7561247
216630 0.7424656
216640 0.7469773
216650 0.75308
216660 0.7547563
216670 0.7475766
216680 0.7495221
216690 0.7512409
216700 0.7510101
216710 0.7513667
216720 0.7495989
216730 0.7375019
216740 0.7481009
216750 0.7479697
216760 0.7452047
216770 0.7468832
216780 0.7372126
216790 0.7244785
216800 0.7353553
216810 0.7407071
216820 0.7488644
216830 0.7392507
216840 0.7554275
216850 0.7494002
216860 0.7524363
216870 0.7527716
216880 0.7520207
216890 0.763501
216900 0.7575594
216910 0.753687
216920 0.7480482
216930 0.7458318
216940 0.7398894
216950 0.7481284
216960 0.7447956
216970 0.7417747
216980 0.7518226
216990 0.75321
217000 0.7506502
217010 0.7474749
217020 0.742104
217030 0.7474781
217040 0.7549322
217050 0.7601026
217060 0.7617007
217070 0.7568834
217080 0.7569803
217090 0.7559636
217100 0.75648
217110 0.7652807
217120 0.758106
217130 0.7641358
217140 0.7755737
217150 0.7633604
217160 0.7639767
217170 0.7651677
217180 0.7686762
217190 0.768627
217200 0.7789533
217210 0.7706552
217220 0.7572592
217230 0.7618657
217240 0.7543235
217250 0.7588116
217260 0.778052
217270 0.7800548
217280 0.7791582
217290 0.7753448
217300 0.7657197
217310 0.7726536
217320 0.763063
217330 0.7645048
217340 0.7634374
217350 0.7609476
217360 0.7650452
217370 0.7694951
217380 0.7648215
217390 0.7671937
217400 0.7718865
217410 0.764231
217420 0.7771087
217430 0.788647
217440 0.778418
217450 0.76157
217460 0.7689008
217470 0.7596213
217480 0.7680546
217490 0.7699437
217500 0.7516739
217510 0.7711283
217520 0.7718402
217530 0.7821527
217540 0.7744782
217550 0.7700056
217560 0.7733775
217570 0.7748521
217580 0.7783878
217590 0.7720614
217600 0.7659433
217610 0.7721983
217620 0.7732394
217630 0.7638189
217640 0.747264
217650 0.7533357
217660 0.7521913
217670 0.7622662
217680 0.7771726
217690 0.7657403
217700 0.752765
217710 0.751458
217720 0.7447295
217730 0.7483035
217740 0.7491174
217750 0.7565576
217760 0.7492199
217770 0.7636946
217780 0.7581438
217790 0.7552357
217800 0.7504174
217810 0.7559116
217820 0.7644088
217830 0.7501715
217840 0.7565285
217850 0.7573077
217860 0.7722964
217870 0.7674313
217880 0.7651795
217890 0.7620417
217900 0.7694214
217910 0.7413766
217920 0.7567341
217930 0.7469193
217940 0.7559204
217950 0.7540513
217960 0.763274
217970 0.7664714
217980 0.7645258
217990 0.7636346
218000 0.7571572
218010 0.75568
218020 0.7632443
218030 0.7478144
218040 0.7469762
218050 0.7379993
218060 0.7423999
218070 0.7399873
218080 0.7448546
218090 0.7380435
218100 0.7486212
218110 0.7481785
218120 0.7443752
218130 0.7428183
218140 0.7421336
218150 0.7503346
218160 0.7459815
218170 0.7550846
218180 0.7577819
218190 0.7493966
218200 0.7419872
218210 0.7405678
218220 0.7510151
218230 0.7457706
218240 0.7410403
218250 0.743846
218260 0.7538916
218270 0.7483901
218280 0.7495852
218290 0.7538769
218300 0.7579709
218310 0.7697064
218320 0.7664443
218330 0.7530746
218340 0.7657039
218350 0.7712871
218360 0.7577552
218370 0.7642633
218380 0.763215
218390 0.7605342
218400 0.7615465
218410 0.7596644
218420 0.7659073
218430 0.7599772
218440 0.7666272
218450 0.7568208
218460 0.7741477
218470 0.7572623
218480 0.7680016
218490 0.7474797
218500 0.7350671
218510 0.7561181
218520 0.7655365
218530 0.7621566
218540 0.7591763
218550 0.7597803
218560 0.7557029
218570 0.7576489
218580 0.7481625
218590 0.7590699
218600 0.7491231
218610 0.7458274
218620 0.7491336
218630 0.7472172
218640 0.7618882
218650 0.757683
218660 0.7553421
218670 0.7647374
218680 0.7617108
218690 0.7534755
218700 0.7597525
218710 0.7580171
218720 0.7596554
218730 0.7535014
218740 0.7645883
218750 0.767727
218760 0.7640055
218770 0.7483704
218780 0.7480788
218790 0.7493855
218800 0.7434326
218810 0.7430415
218820 0.7465618
218830 0.7538751
218840 0.7438157
218850 0.7467176
218860 0.7470036
218870 0.745948
218880 0.7545329
218890 0.7435862
218900 0.7578121
218910 0.7516594
218920 0.7538713
218930 0.7592305
218940 0.7589245
218950 0.7554768
218960 0.7517269
218970 0.7433382
218980 0.7446842
218990 0.7550805
219000 0.7427213
219010 0.7406449
219020 0.7428367
219030 0.7358826
219040 0.739455
219050 0.7305139
219060 0.7289547
219070 0.7434515
219080 0.7435939
219090 0.7448915
219100 0.7380355
219110 0.7406518
219120 0.751296
219130 0.7489223
219140 0.7556711
219150 0.7565829
219160 0.7515707
219170 0.7551125
219180 0.7351807
219190 0.7372819
219200 0.7375324
219210 0.7480176
219220 0.7471434
219230 0.7406076
219240 0.7345933
219250 0.7422856
219260 0.7420219
219270 0.7385194
219280 0.7444708
219290 0.7540715
219300 0.7455074
219310 0.7546008
219320 0.7429327
219330 0.7621549
219340 0.7445574
219350 0.7502791
219360 0.7438637
219370 0.7513508
219380 0.755208
219390 0.7499344
219400 0.7612216
219410 0.7415707
219420 0.7334861
219430 0.7462915
219440 0.7371135
219450 0.7485394
219460 0.7496669
219470 0.7561464
219480 0.7483714
219490 0.7425106
219500 0.7519774
219510 0.743547
219520 0.7477604
219530 0.7527937
219540 0.7440355
219550 0.7331232
219560 0.7317384
219570 0.729699
219580 0.728277
219590 0.7175443
219600 0.7258704
219610 0.7202276
219620 0.7400445
219630 0.7338879
219640 0.7236494
219650 0.7338592
219660 0.7182286
219670 0.7245979
219680 0.7370403
219690 0.7291822
219700 0.7286011
219710 0.7223703
219720 0.7196277
219730 0.7285894
219740 0.723644
219750 0.7240184
219760 0.7330235
219770 0.7383832
219780 0.7326477
219790 0.7421384
219800 0.7331674
219810 0.7337336
219820 0.7336911
219830 0.7241664
219840 0.7420177
219850 0.7396144
219860 0.7538125
219870 0.7509782
219880 0.7419102
219890 0.7428567
219900 0.7343804
219910 0.7438121
219920 0.7277809
219930 0.7283635
219940 0.7323338
219950 0.7226344
219960 0.7263132
219970 0.723204
219980 0.7246016
219990 0.7321942
220000 0.7472461
220010 0.7540389
220020 0.7560551
220030 0.7586911
220040 0.7555878
220050 0.7428668
220060 0.7481593
220070 0.7476691
220080 0.7397648
220090 0.7434269
220100 0.7437658
220110 0.7342282
220120 0.7415317
220130 0.7346447
220140 0.7356037
220150 0.7335281
220160 0.7279126
220170 0.7389254
220180 0.732434
220190 0.7317894
220200 0.7273411
220210 0.7314471
220220 0.7410334
220230 0.7263741
220240 0.7332052
220250 0.7398546
220260 0.7402731
220270 0.7397875
220280 0.7421819
220290 0.754821
220300 0.7515349
220310 0.7537774
220320 0.7539403
220330 0.7552583
220340 0.7563355
220350 0.7549218
220360 0.7482215
220370 0.741914
220380 0.7453139
220390 0.7315108
220400 0.7356107
220410 0.7345303
220420 0.7384377
220430 0.7332682
220440 0.7427463
220450 0.7302121
220460 0.7276248
220470 0.7333828
220480 0.7370504
220490 0.7332769
220500 0.7419435
220510 0.7515181
220520 0.7415314
220530 0.7297118
220540 0.7397064
220550 0.7304606
220560 0.7411229
220570 0.7446345
220580 0.7447915
220590 0.7394973
220600 0.7402467
220610 0.7488783
220620 0.7500188
220630 0.7486389
220640 0.7490838
220650 0.7429456
220660 0.75144
220670 0.7504191
220680 0.7643871
220690 0.7660946
220700 0.7562302
220710 0.7640096
220720 0.7602499
220730 0.7515931
220740 0.7539108
220750 0.754694
220760 0.7553123
220770 0.7514411
220780 0.7539009
220790 0.7552738
220800 0.7595302
220810 0.7494188
220820 0.7611315
220830 0.7558087
220840 0.7434384
220850 0.7471597
220860 0.736998
220870 0.7388844
220880 0.7515298
220890 0.7557202
220900 0.7610969
220910 0.7616176
220920 0.7670189
220930 0.7669331
220940 0.7640173
220950 0.7580337
220960 0.7551993
220970 0.7553682
220980 0.7520303
220990 0.7563501
221000 0.7452496
221010 0.7488992
221020 0.7557197
221030 0.7552086
221040 0.7519926
221050 0.742312
221060 0.7395139
221070 0.738183
221080 0.7451586
221090 0.7514164
221100 0.7341847
221110 0.7354805
221120 0.7404711
221130 0.7377434
221140 0.7294961
221150 0.725784
221160 0.7338524
221170 0.7292554
221180 0.7301566
221190 0.7369189
221200 0.7416083
221210 0.7413672
221220 0.7487047
221230 0.7305976
221240 0.7312253
221250 0.7288275
221260 0.7292459
221270 0.730493
221280 0.7351671
221290 0.7276238
221300 0.7384517
221310 0.7394285
221320 0.7418938
221330 0.753773
221340 0.7601928
221350 0.7687284
221360 0.7569748
221370 0.7427683
221380 0.7488974
221390 0.7491211
221400 0.7522854
221410 0.7421401
221420 0.74898
221430 0.7391056
221440 0.7490467
221450 0.7458878
221460 0.7396575
221470 0.7402697
221480 0.7344108
221490 0.7276171
221500 0.7254657
221510 0.7218246
221520 0.7402411
221530 0.7453142
221540 0.7391047
221550 0.7394377
221560 0.7402335
221570 0.7284548
221580 0.7204692
221590 0.7161579
221600 0.7221147
221610 0.722957
221620 0.7164869
221630 0.7328772
221640 0.7201471
221650 0.7288637
221660 0.7225314
221670 0.7214111
221680 0.7193531
221690 0.7345497
221700 0.734061
221710 0.7301943
221720 0.7223133
221730 0.7201731
221740 0.7226675
221750 0.7215705
221760 0.7188513
221770 0.7216949
221780 0.7263736
221790 0.7312076
221800 0.7311375
221810 0.7400647
221820 0.7479208
221830 0.7472753
221840 0.746904
221850 0.7425295
221860 0.7276992
221870 0.7431855
221880 0.7492252
221890 0.753814
221900 0.750593
221910 0.7366054
221920 0.7533979
221930 0.7537856
221940 0.7419752
221950 0.7304472
221960 0.7426703
221970 0.7456163
221980 0.7537904
221990 0.7534547
222000 0.7410011
222010 0.7333153
222020 0.730279
222030 0.7373006
222040 0.7289349
222050 0.7324135
222060 0.7361729
222070 0.7571863
222080 0.7545066
222090 0.7475811
222100 0.7611681
222110 0.7593227
222120 0.7551203
222130 0.7597322
222140 0.7552283
222150 0.7525276
222160 0.7574285
222170 0.7548619
222180 0.758958
222190 0.7573735
222200 0.7641689
222210 0.7637066
222220 0.7726058
222230 0.7662648
222240 0.7633314
222250 0.7412331
222260 0.7616718
222270 0.7557647
222280 0.74923
222290 0.7420892
222300 0.752105
222310 0.7543064
222320 0.752501
222330 0.7488136
222340 0.7541711
222350 0.7521276
222360 0.7504147
222370 0.747134
222380 0.7421272
222390 0.7480181
222400 0.7597571
222410 0.7620414
222420 0.7550863
222430 0.764986
222440 0.7554818
222450 0.7542649
222460 0.748719
222470 0.7523035
222480 0.7470908
222490 0.7589867
222500 0.7593611
222510 0.7527531
222520 0.7629076
222530 0.7623274
222540 0.7435238
222550 0.73853
222560 0.7370067
222570 0.7538025
222580 0.7575764
222590 0.7493511
222600 0.7498789
222610 0.755974
222620 0.7580503
222630 0.753423
222640 0.7474337
222650 0.7383095
222660 0.7413569
222670 0.7517138
222680 0.7500541
222690 0.7408065
222700 0.7576442
222710 0.7453309
222720 0.7498901
222730 0.7498196
222740 0.7512423
222750 0.739867
222760 0.7363501
222770 0.7437477
222780 0.7490528
222790 0.7641662
222800 0.7788336
222810 0.7680088
222820 0.7606369
222830 0.7565163
222840 0.7516218
222850 0.7480661
222860 0.7539971
222870 0.7479922
222880 0.7383302
222890 0.7389843
222900 0.7295386
222910 0.7379341
222920 0.7477083
222930 0.7548099
222940 0.7450766
222950 0.7384027
222960 0.7442799
222970 0.7525213
222980 0.7504116
222990 0.7538889
223000 0.7462547
223010 0.7442778
223020 0.7578813
223030 0.753898
223040 0.7658737
223050 0.762468
223060 0.7735913
223070 0.7589651
223080 0.754934
223090 0.751713
223100 0.7516215
223110 0.7591873
223120 0.7569498
223130 0.7491322
223140 0.7540011
223150 0.7499108
223160 0.7519279
223170 0.7553123
223180 0.7484105
223190 0.736789
223200 0.747229
223210 0.744303
223220 0.7401577
223230 0.7480001
223240 0.7472443
223250 0.7540734
223260 0.7601486
223270 0.7586446
223280 0.7558856
223290 0.7577137
223300 0.7485088
223310 0.753626
223320 0.7463503
223330 0.7462608
223340 0.7433394
223350 0.7415311
223360 0.7507276
223370 0.7431113
223380 0.743291
223390 0.7399659
223400 0.739387
223410 0.7306203
223420 0.7357585
223430 0.7308362
223440 0.7364926
223450 0.7323414
223460 0.741277
223470 0.742494
223480 0.7423655
223490 0.7401969
223500 0.7334226
223510 0.7331412
223520 0.7200859
223530 0.7349563
223540 0.7343675
223550 0.7308414
223560 0.7349643
223570 0.7225836
223580 0.7217551
223590 0.7278649
223600 0.7292155
223610 0.7327242
223620 0.7375155
223630 0.7357115
223640 0.7357723
223650 0.7325739
223660 0.7368411
223670 0.7424546
223680 0.7339159
223690 0.7401894
223700 0.755911
223710 0.7471964
223720 0.7580302
223730 0.7548333
223740 0.7535959
223750 0.7403165
223760 0.726767
223770 0.7313766
223780 0.7357699
223790 0.7441537
223800 0.7336549
223810 0.725275
223820 0.7445298
223830 0.7426077
223840 0.7340308
223850 0.7395971
223860 0.7510896
223870 0.7506535
223880 0.7615094
223890 0.751914
223900 0.7590975
223910 0.7650179
223920 0.7566388
223930 0.7516399
223940 0.7424258
223950 0.7373769
223960 0.7523093
223970 0.7411212
223980 0.725525
223990 0.733804
224000 0.7378461
224010 0.7381834
224020 0.7403464
224030 0.7405338
224040 0.756826
224050 0.7466722
224060 0.742302
224070 0.7516133
224080 0.7540438
224090 0.7396026
224100 0.7467726
224110 0.7433034
224120 0.7314149
224130 0.7360898
224140 0.7457048
224150 0.7308379
224160 0.7399201
224170 0.7328486
224180 0.7354434
224190 0.7421605
224200 0.7383475
224210 0.7403174
224220 0.7325874
224230 0.7251372
224240 0.7344213
224250 0.7367933
224260 0.7409708
224270 0.7371476
224280 0.7345735
224290 0.7354185
224300 0.7420799
224310 0.7326214
224320 0.7299297
224330 0.7295799
224340 0.7329734
224350 0.7208941
224360 0.7209211
224370 0.7190759
224380 0.7282393
224390 0.7261533
224400 0.7223083
224410 0.7310802
224420 0.7376454
224430 0.7418623
224440 0.7315091
224450 0.7303635
224460 0.7436945
224470 0.7462996
224480 0.7410171
224490 0.7367274
224500 0.7372074
224510 0.7373797
224520 0.7380104
224530 0.7325644
224540 0.735998
224550 0.7335429
224560 0.7276038
224570 0.7423825
224580 0.7439913
224590 0.7337998
224600 0.727556
224610 0.7313601
224620 0.7371117
224630 0.7423266
224640 0.7422563
224650 0.7468595
224660 0.7418594
224670 0.7184399
224680 0.7197975
224690 0.7134063
224700 0.7195092
224710 0.7179515
224720 0.7338842
224730 0.7402866
224740 0.7308151
224750 0.7198433
224760 0.7151105
224770 0.7167984
224780 0.7048959
224790 0.71562
224800 0.7191913
224810 0.7202588
224820 0.7179549
224830 0.7185555
224840 0.7204944
224850 0.7139303
224860 0.7069462
224870 0.7124146
224880 0.7234685
224890 0.7286603
224900 0.7341604
224910 0.7278475
224920 0.7311057
224930 0.7293929
224940 0.7327507
224950 0.7291242
224960 0.7331834
224970 0.7255279
224980 0.7149075
224990 0.7162079
225000 0.7182842
225010 0.7213115
225020 0.7263446
225030 0.7297916
225040 0.7189494
225050 0.7267122
225060 0.7171252
225070 0.7301291
225080 0.7269872
225090 0.7320304
225100 0.7182173
225110 0.7151722
225120 0.7131338
225130 0.7238392
225140 0.7280354
225150 0.7284958
225160 0.7279342
225170 0.7277181
225180 0.710214
225190 0.7185782
225200 0.718336
225210 0.7255778
225220 0.7328374
225230 0.7373903
225240 0.7351549
225250 0.7390671
225260 0.7346218
225270 0.7381417
225280 0.7155067
225290 0.7257034
225300 0.7224667
225310 0.7292594
225320 0.7364746
225330 0.7330487
225340 0.7310127
225350 0.7287475
225360 0.7280516
225370 0.7245253
225380 0.7234263
225390 0.7126958
225400 0.7367117
225410 0.7333009
225420 0.7365887
225430 0.7386519
225440 0.734053
225450 0.7247455
225460 0.7340665
225470 0.7247575
225480 0.7306101
225490 0.7317163
225500 0.7286728
225510 0.727954
225520 0.7232378
225530 0.7207703
225540 0.7243519
225550 0.7187405
225560 0.7135713
225570 0.7107962
225580 0.7155051
225590 0.7132703
225600 0.7092354
225610 0.7149623
225620 0.7230489
225630 0.7216852
225640 0.7216491
225650 0.7204261
225660 0.7206555
225670 0.7104493
225680 0.7119455
225690 0.6992615
225700 0.6982677
225710 0.7110041
225720 0.7188454
225730 0.7174469
225740 0.715918
225750 0.709341
225760 0.7159426
225770 0.7069045
225780 0.7050176
225790 0.7167392
225800 0.7157859
225810 0.7127106
225820 0.7127953
225830 0.7227552
225840 0.7182476
225850 0.7208413
225860 0.716677
225870 0.7252437
225880 0.7246995
225890 0.7195587
225900 0.7204313
225910 0.7333835
225920 0.7385798
225930 0.7337954
225940 0.7288764
225950 0.7262895
225960 0.727702
225970 0.7313626
225980 0.7436765
225990 0.763526
226000 0.7586949
226010 0.7488086
226020 0.748183
226030 0.7420261
226040 0.7467023
226050 0.7468907
226060 0.7373873
226070 0.7321353
226080 0.742196
226090 0.7371964
226100 0.7348841
226110 0.7261615
226120 0.7326975
226130 0.7492669
226140 0.7567345
226150 0.7571962
226160 0.7274362
226170 0.7135502
226180 0.7120982
226190 0.7279023
226200 0.7277261
226210 0.7311725
226220 0.7188339
226230 0.7225718
226240 0.7336426
226250 0.7203836
226260 0.7260824
226270 0.7361763
226280 0.732457
226290 0.7226197
226300 0.7101251
226310 0.7230195
226320 0.7236361
226330 0.7227262
226340 0.7193853
226350 0.7252532
226360 0.7212122
226370 0.7278842
226380 0.7434309
226390 0.743822
226400 0.7475948
226410 0.7382312
226420 0.7442833
226430 0.7468908
226440 0.7427648
226450 0.7460857
226460 0.7384777
226470 0.7493356
226480 0.7560572
226490 0.7514241
226500 0.7390544
226510 0.7330151
226520 0.729631
226530 0.7340533
226540 0.7407482
226550 0.7492138
226560 0.7547388
226570 0.7553424
226580 0.7526873
226590 0.7502697
226600 0.7484933
226610 0.7556753
226620 0.7460843
226630 0.7510625
226640 0.7532601
226650 0.7618237
226660 0.7655643
226670 0.7523485
226680 0.7455654
226690 0.742262
226700 0.7347713
226710 0.7395747
226720 0.7391094
226730 0.7422289
226740 0.7459767
226750 0.7518581
226760 0.7444417
226770 0.7447417
226780 0.7356169
226790 0.7311901
226800 0.7235042
226810 0.7413642
226820 0.7494757
226830 0.7560272
226840 0.7370694
226850 0.7336822
226860 0.7303462
226870 0.729364
226880 0.7387968
226890 0.7387923
226900 0.7210664
226910 0.7337238
226920 0.7477888
226930 0.7490887
226940 0.7491504
226950 0.7608723
226960 0.7547035
226970 0.7509486
226980 0.7460092
226990 0.7440262
227000 0.7542771
227010 0.7425727
227020 0.736214
227030 0.7376007
227040 0.7298529
227050 0.7484736
227060 0.7375322
227070 0.7297266
227080 0.7335293
227090 0.7394291
227100 0.732837
227110 0.7334843
227120 0.7376351
227130 0.7261884
227140 0.7214425
227150 0.7340092
227160 0.7296702
227170 0.7242721
227180 0.7200857
227190 0.7271469
227200 0.7387216
227210 0.7432225
227220 0.7342619
227230 0.73134
227240 0.7376459
227250 0.7304696
227260 0.739373
227270 0.7386229
227280 0.7378415
227290 0.7400976
227300 0.741906
227310 0.749228
227320 0.745698
227330 0.7428544
227340 0.7458727
227350 0.7471737
227360 0.7480705
227370 0.7496192
227380 0.7539483
227390 0.7496632
227400 0.7575721
227410 0.7494544
227420 0.7516189
227430 0.7636372
227440 0.7470635
227450 0.7340895
227460 0.7458823
227470 0.745992
227480 0.7543979
227490 0.7487038
227500 0.7524884
227510 0.7423063
227520 0.736205
227530 0.7357267
227540 0.7240968
227550 0.731167
227560 0.7393484
227570 0.7451383
227580 0.7338036
227590 0.7305477
227600 0.731587
227610 0.7327584
227620 0.738991
227630 0.7407092
227640 0.7492064
227650 0.7583985
227660 0.7462859
227670 0.7379848
227680 0.7285289
227690 0.7383657
227700 0.7416934
227710 0.7437971
227720 0.7385168
227730 0.7264518
227740 0.7254856
227750 0.722295
227760 0.7214994
227770 0.7141007
227780 0.7171301
227790 0.7163171
227800 0.7160049
227810 0.7202818
227820 0.7340271
227830 0.7323667
227840 0.7321976
227850 0.7266729
227860 0.7372007
227870 0.7347345
227880 0.7227859
227890 0.714309
227900 0.7294201
227910 0.7180902
227920 0.7188246
227930 0.7318674
227940 0.719972
227950 0.7205848
227960 0.725897
227970 0.7281936
227980 0.7362769
227990 0.7146624
228000 0.7211179
228010 0.7226825
228020 0.7257199
228030 0.7256498
228040 0.7123798
228050 0.7176722
228060 0.7185716
228070 0.7188705
228080 0.7108511
228090 0.7221565
228100 0.7413359
228110 0.7290232
228120 0.7267798
228130 0.7357522
228140 0.7306132
228150 0.7305941
228160 0.72655
228170 0.7182953
228180 0.7169929
228190 0.7157305
228200 0.7104532
228210 0.7236841
228220 0.7134265
228230 0.7075905
228240 0.7134586
228250 0.7202235
228260 0.7219324
228270 0.7192634
228280 0.7214376
228290 0.7174077
228300 0.7097145
228310 0.722306
228320 0.7331346
228330 0.7299779
228340 0.7353696
228350 0.7402437
228360 0.7355155
228370 0.7359886
228380 0.7356184
228390 0.7294229
228400 0.7310584
228410 0.729871
228420 0.7232314
228430 0.7184485
228440 0.7219416
228450 0.7228424
228460 0.7243116
228470 0.7249753
228480 0.721534
228490 0.7187445
228500 0.7056702
228510 0.7081606
228520 0.7059509
228530 0.7087194
228540 0.7190425
228550 0.7193884
228560 0.7166151
228570 0.7267823
228580 0.7140455
228590 0.7228708
228600 0.7178354
228610 0.7344233
228620 0.7399714
228630 0.723649
228640 0.7319081
228650 0.7336724
228660 0.7337158
228670 0.7378365
228680 0.7485011
228690 0.7442473
228700 0.7327459
228710 0.7433386
228720 0.7394369
228730 0.7451225
228740 0.7244584
228750 0.7310206
228760 0.7313677
228770 0.7322243
228780 0.7510351
228790 0.7349666
228800 0.7336028
228810 0.7341405
228820 0.7356369
228830 0.7270281
228840 0.7443764
228850 0.7390014
228860 0.7513926
228870 0.7468546
228880 0.7501754
228890 0.7347105
228900 0.7592322
228910 0.7599055
228920 0.7520692
228930 0.7466618
228940 0.7546267
228950 0.7460932
228960 0.7512253
228970 0.7470769
228980 0.7489593
228990 0.7557032
229000 0.7478403
229010 0.7417312
229020 0.7314983
229030 0.7371716
229040 0.7286973
229050 0.7300391
229060 0.73035
229070 0.7278348
229080 0.7356286
229090 0.7331489
229100 0.7357034
229110 0.7398286
229120 0.7372223
229130 0.7439888
229140 0.7480215
229150 0.7525663
229160 0.7400792
229170 0.7405152
229180 0.7441694
229190 0.7365795
229200 0.7280412
229210 0.7264668
229220 0.7268525
229230 0.7309624
229240 0.7285802
229250 0.7438613
229260 0.7389067
229270 0.7516181
229280 0.756708
229290 0.76284
229300 0.7680401
229310 0.7514403
229320 0.7437505
229330 0.7414969
229340 0.7438825
229350 0.7450144
229360 0.7511322
229370 0.7627102
229380 0.7636711
229390 0.754458
229400 0.763981
229410 0.7712781
229420 0.7620226
229430 0.7740882
229440 0.7568645
229450 0.7719371
229460 0.7589067
229470 0.7602507
229480 0.7681049
229490 0.7689091
229500 0.7610158
229510 0.7708886
229520 0.7587273
229530 0.7676428
229540 0.7750461
229550 0.7833716
229560 0.767248
229570 0.7726581
229580 0.7633275
229590 0.777461
229600 0.778777
229610 0.7623246
229620 0.7625485
229630 0.7596327
229640 0.7560892
229650 0.7534955
229660 0.7579188
229670 0.7596512
229680 0.7570989
229690 0.7640566
229700 0.7621617
229710 0.7674182
229720 0.7596672
229730 0.763985
229740 0.7596694
229750 0.7689874
229760 0.772038
229770 0.7617931
229780 0.7665683
229790 0.7588778
229800 0.7570371
229810 0.7560127
229820 0.757621
229830 0.7572009
229840 0.7540528
229850 0.7493009
229860 0.7425549
229870 0.7497822
229880 0.7549461
229890 0.7436844
229900 0.7471346
229910 0.7504631
229920 0.758497
229930 0.7565086
229940 0.7548643
229950 0.7580017
229960 0.7516238
229970 0.7528524
229980 0.7521175
229990 0.7572124
230000 0.7496045
230010 0.7541595
230020 0.7648808
230030 0.7601491
230040 0.756784
230050 0.7647525
230060 0.752975
230070 0.749927
230080 0.7546619
230090 0.75504
230100 0.7505687
230110 0.7596693
230120 0.7610084
230130 0.761595
230140 0.7532768
230150 0.7599536
230160 0.7593889
230170 0.771166
230180 0.7551244
230190 0.7541789
230200 0.7488095
230210 0.7653283
230220 0.7506656
230230 0.757693
230240 0.7481343
230250 0.7540561
230260 0.7531676
230270 0.7562963
230280 0.7639361
230290 0.7632268
230300 0.7666213
230310 0.7683799
230320 0.7527007
230330 0.7512163
230340 0.7533035
230350 0.7551243
230360 0.7595302
230370 0.7632313
230380 0.7716907
230390 0.7637267
230400 0.7748634
230410 0.7616326
230420 0.7523009
230430 0.7696792
230440 0.7617092
230450 0.7692868
230460 0.7520317
230470 0.7566419
230480 0.7602899
230490 0.7610124
230500 0.7637116
230510 0.7604761
230520 0.7575349
230530 0.7464803
230540 0.7561954
230550 0.7691997
230560 0.7718695
230570 0.7772843
230580 0.7800314
230590 0.7637703
230600 0.7585376
230610 0.7513333
230620 0.7590046
230630 0.7513247
230640 0.7471491
230650 0.74641
230660 0.7513612
230670 0.7483844
230680 0.7513838
230690 0.7691747
230700 0.7714108
230710 0.7676926
230720 0.774966
230730 0.7741043
230740 0.7663066
230750 0.7728448
230760 0.763407
230770 0.7777703
230780 0.7727206
230790 0.7614911
230800 0.7599465
230810 0.7664257
230820 0.7516143
230830 0.759131
230840 0.7499981
230850 0.7598432
230860 0.7594938
230870 0.7678402
230880 0.7644854
230890 0.7748488
230900 0.7724069
230910 0.7744175
230920 0.7640271
230930 0.7705147
230940 0.7597379
230950 0.7693436
230960 0.7608821
230970 0.7584831
230980 0.7692824
230990 0.7750013
231000 0.761963
231010 0.7615442
231020 0.7696249
231030 0.7835634
231040 0.7797633
231050 0.7752351
231060 0.7755182
231070 0.7754062
231080 0.7650986
231090 0.7641823
231100 0.7731959
231110 0.7769097
231120 0.772278
231130 0.7703528
231140 0.7713642
231150 0.7614825
231160 0.7669119
231170 0.7695429
231180 0.7739256
231190 0.7827791
231200 0.7807209
231210 0.7807915
231220 0.7786046
231230 0.7740032
231240 0.7741486
231250 0.7729461
231260 0.7627245
231270 0.7769934
231280 0.7722194
231290 0.7806475
231300 0.7743329
231310 0.772146
231320 0.7624298
231330 0.7669679
231340 0.7659884
231350 0.7624568
231360 0.7687834
231370 0.7734382
231380 0.7765707
231390 0.7984197
231400 0.7876772
231410 0.7869231
231420 0.7780352
231430 0.7703472
231440 0.7675933
231450 0.7696252
231460 0.7699525
231470 0.7707441
231480 0.7871652
231490 0.7832303
231500 0.7781517
231510 0.7832288
231520 0.7808917
231530 0.7714373
231540 0.7585245
231550 0.7572114
231560 0.7537317
231570 0.7716026
231580 0.7702534
231590 0.7533149
231600 0.7708002
231610 0.7683719
231620 0.770672
231630 0.7758961
231640 0.7763393
231650 0.7759079
231660 0.7725671
231670 0.7754517
231680 0.7867402
231690 0.7670727
231700 0.7752193
231710 0.7773026
231720 0.7833069
231730 0.7738194
231740 0.7764845
231750 0.7801929
231760 0.7798569
231770 0.7776198
231780 0.7668173
231790 0.7622943
231800 0.766794
231810 0.7603354
231820 0.7712055
231830 0.7685514
231840 0.7733066
231850 0.7747592
231860 0.7716485
231870 0.7806002
231880 0.776998
231890 0.7734681
231900 0.7666395
231910 0.7829505
231920 0.7870306
231930 0.7797659
231940 0.7688144
231950 0.769214
231960 0.7691076
231970 0.7710341
231980 0.7789828
231990 0.7664663
232000 0.7700696
232010 0.7694137
232020 0.7683694
232030 0.7517372
232040 0.7679042
232050 0.7715284
232060 0.7817901
232070 0.7730271
232080 0.7886005
232090 0.7765248
232100 0.7715665
232110 0.7747378
232120 0.7822781
232130 0.7753311
232140 0.7762957
232150 0.7834293
232160 0.7820091
232170 0.7762085
232180 0.7689359
232190 0.7667144
232200 0.7603415
232210 0.7677413
232220 0.7835109
232230 0.7855766
232240 0.7899128
232250 0.7824422
232260 0.7725577
232270 0.7865644
232280 0.7820383
232290 0.7965204
232300 0.788218
232310 0.7944922
232320 0.8019577
232330 0.7935123
232340 0.7992443
232350 0.8029119
232360 0.7950906
232370 0.7920099
232380 0.7832115
232390 0.7838182
232400 0.7890941
232410 0.7903377
232420 0.7800322
232430 0.780306
232440 0.7998122
232450 0.790815
232460 0.7945437
232470 0.7905809
232480 0.7930072
232490 0.7989135
232500 0.7907136
232510 0.7965147
232520 0.7886475
232530 0.7931628
232540 0.7923674
232550 0.7913604
232560 0.7805766
232570 0.7836441
232580 0.7733985
232590 0.7713739
232600 0.7740833
232610 0.7867314
232620 0.781626
232630 0.7813548
232640 0.7825107
232650 0.7919233
232660 0.8032123
232670 0.7859985
232680 0.7939856
232690 0.7941641
232700 0.7939626
232710 0.7949972
232720 0.7945129
232730 0.7881286
232740 0.7817637
232750 0.7868642
232760 0.773672
232770 0.7815468
232780 0.7848033
232790 0.7943462
232800 0.770929
232810 0.7748337
232820 0.7792642
232830 0.7760549
232840 0.7676325
232850 0.7626024
232860 0.774231
232870 0.7697741
232880 0.7624219
232890 0.7662637
232900 0.7624883
232910 0.7650226
232920 0.7661347
232930 0.7774504
232940 0.7777752
232950 0.7791604
232960 0.7828498
232970 0.7791727
232980 0.7811915
232990 0.7817514
233000 0.7991369
233010 0.7773458
233020 0.7820697
233030 0.7858657
233040 0.7774945
233050 0.7752879
233060 0.7686281
233070 0.7645217
233080 0.7643145
233090 0.7848371
233100 0.770794
233110 0.7717372
233120 0.7745632
233130 0.7763269
233140 0.7797793
233150 0.7729507
233160 0.7802072
233170 0.7692522
233180 0.7726035
233190 0.7680511
233200 0.7721419
233210 0.7785863
233220 0.7727917
233230 0.7838155
233240 0.7866011
233250 0.7919605
233260 0.7848876
233270 0.7987116
233280 0.8176592
233290 0.8042043
233300 0.8086291
233310 0.8029637
233320 0.8090461
233330 0.8012841
233340 0.8091167
233350 0.7954385
233360 0.7916269
233370 0.7921132
233380 0.7953519
233390 0.8067936
233400 0.8045815
233410 0.8009971
233420 0.8061119
233430 0.802664
233440 0.8196448
233450 0.8062462
233460 0.8174415
233470 0.8084484
233480 0.7990246
233490 0.8107384
233500 0.8070502
233510 0.8051767
233520 0.8053075
233530 0.8095718
233540 0.7960376
233550 0.794891
233560 0.7948608
233570 0.7981753
233580 0.8159475
233590 0.8122032
233600 0.8076489
233610 0.7974845
233620 0.7909962
233630 0.7828476
233640 0.7897553
233650 0.7963205
233660 0.7876145
233670 0.7915897
233680 0.803852
233690 0.7988504
233700 0.8013421
233710 0.7998925
233720 0.7994375
233730 0.8007852
233740 0.7862532
233750 0.7977889
233760 0.7965631
233770 0.8005309
233780 0.7984311
233790 0.8024253
233800 0.797601
233810 0.8093813
233820 0.8124833
233830 0.8123194
233840 0.8138897
233850 0.8153062
233860 0.8188831
233870 0.8142996
233880 0.8107291
233890 0.7986687
233900 0.8031204
233910 0.8052528
233920 0.8072975
233930 0.8076903
233940 0.8023748
233950 0.8056128
233960 0.8065875
233970 0.8068366
233980 0.8177863
233990 0.8311139
234000 0.8295746
234010 0.8151558
234020 0.8040963
234030 0.8222061
234040 0.8292379
234050 0.815235
234060 0.7933689
234070 0.8024793
234080 0.806006
234090 0.8021517
234100 0.8023779
234110 0.8179953
234120 0.814884
234130 0.8110912
234140 0.8019336
234150 0.797785
234160 0.8060851
234170 0.8146358
234180 0.8025002
234190 0.8089341
234200 0.8106523
234210 0.8097962
234220 0.8137392
234230 0.8193392
234240 0.8088258
234250 0.8079456
234260 0.7973608
234270 0.7930431
234280 0.7898296
234290 0.7878558
234300 0.7888104
234310 0.7918209
234320 0.8074785
234330 0.8110405
234340 0.7918869
234350 0.7995581
234360 0.8014625
234370 0.811044
234380 0.7965273
234390 0.8062661
234400 0.7949327
234410 0.7862484
234420 0.8029098
234430 0.7856395
234440 0.7838223
234450 0.7909558
234460 0.7802413
234470 0.7724831
234480 0.7778504
234490 0.7762199
234500 0.7756663
234510 0.7785642
234520 0.7770708
234530 0.7828248
234540 0.7870899
234550 0.7973419
234560 0.7889486
234570 0.7877711
234580 0.7841527
234590 0.7852253
234600 0.7816089
234610 0.7837291
234620 0.7841931
234630 0.7749968
234640 0.7711149
234650 0.7688016
234660 0.7756507
234670 0.7689685
234680 0.7747009
234690 0.764001
234700 0.7738043
234710 0.7744899
234720 0.7774396
234730 0.7715951
234740 0.7743691
234750 0.7717461
234760 0.766085
234770 0.7779659
234780 0.7615296
234790 0.7651678
234800 0.7695199
234810 0.7734344
234820 0.7752825
234830 0.7609494
234840 0.7694569
234850 0.77118
234860 0.7787299
234870 0.766663
234880 0.7786967
234890 0.7765668
234900 0.778721
234910 0.7768797
234920 0.7740903
234930 0.7782683
234940 0.7807118
234950 0.7725581
234960 0.7662064
234970 0.7743276
234980 0.7739417
234990 0.7690206
235000 0.7677423
235010 0.7744877
235020 0.7688295
235030 0.7623109
235040 0.7729647
235050 0.7635268
235060 0.7784299
235070 0.7676212
235080 0.7684121
235090 0.7660891
235100 0.7658719
235110 0.7641132
235120 0.776923
235130 0.773845
235140 0.7736899
235150 0.765582
235160 0.7693044
235170 0.7808602
235180 0.7716699
235190 0.7742986
235200 0.7764712
235210 0.7760854
235220 0.7755361
235230 0.7749971
235240 0.7714714
235250 0.7699082
235260 0.7680749
235270 0.7656279
235280 0.7792918
235290 0.7865421
235300 0.7783341
235310 0.7804387
235320 0.7710616
235330 0.7753984
235340 0.7646617
235350 0.7620538
235360 0.7623278
235370 0.7590548
235380 0.7554971
235390 0.7484381
235400 0.7530401
235410 0.7620456
235420 0.7709974
235430 0.7578816
235440 0.7682816
235450 0.7704535
235460 0.7579224
235470 0.7586378
235480 0.7578886
235490 0.7641388
235500 0.7661477
235510 0.7656575
235520 0.7744388
235530 0.7729842
235540 0.7711872
235550 0.7721713
235560 0.7805552
235570 0.7716283
235580 0.7838213
235590 0.787825
235600 0.7881403
235610 0.7908085
235620 0.7884668
235630 0.7797297
235640 0.7839187
235650 0.7831332
235660 0.7783005
235670 0.7855525
235680 0.7814294
235690 0.7769545
235700 0.7728875
235710 0.7769041
235720 0.7822465
235730 0.7786224
235740 0.7935803
235750 0.7756506
235760 0.7796844
235770 0.792166
235780 0.7863091
235790 0.7862886
235800 0.782488
235810 0.7751828
235820 0.774245
235830 0.7780915
235840 0.7716748
235850 0.7518028
235860 0.7589396
235870 0.7633054
235880 0.7637571
235890 0.7681172
235900 0.7807779
235910 0.7818257
235920 0.7800878
235930 0.7619405
235940 0.763492
235950 0.7603636
235960 0.7525588
235970 0.765375
235980 0.7713944
235990 0.7735798
236000 0.7708346
236010 0.7632434
236020 0.7576822
236030 0.7711355
236040 0.7776986
236050 0.7652676
236060 0.7625485
236070 0.7712473
236080 0.7808523
236090 0.7790847
236100 0.776796
236110 0.7587178
236120 0.7547891
236130 0.7638847
236140 0.7663925
236150 0.7714599
236160 0.7599671
236170 0.7590113
236180 0.7558893
236190 0.7590979
236200 0.7531667
236210 0.7575927
236220 0.7564051
236230 0.7547067
236240 0.75788
236250 0.7615589
236260 0.7655546
236270 0.7698141
236280 0.763386
236290 0.7603793
236300 0.7663407
236310 0.7685251
236320 0.7685912
236330 0.7472388
236340 0.751775
236350 0.7578266
236360 0.7474388
236370 0.7522236
236380 0.7533541
236390 0.7664615
236400 0.7729921
236410 0.7746179
236420 0.7799944
236430 0.7733569
236440 0.7710987
236450 0.7612345
236460 0.76371
236470 0.7765745
236480 0.7682235
236490 0.7670547
236500 0.7655693
236510 0.760938
236520 0.7612152
236530 0.7599983
236540 0.7634026
236550 0.7586599
236560 0.7720568
236570 0.7707726
236580 0.7732826
236590 0.7614475
236600 0.7538068
236610 0.7631532
236620 0.7600423
236630 0.7658425
236640 0.7555182
236650 0.7652122
236660 0.7649757
236670 0.759704
236680 0.7712294
236690 0.767713
236700 0.7685882
236710 0.7822632
236720 0.773117
236730 0.7663953
236740 0.769729
236750 0.770615
236760 0.7622799
236770 0.7691222
236780 0.7685385
236790 0.7666299
236800 0.7630219
236810 0.7686131
236820 0.7573518
236830 0.7567836
236840 0.7621503
236850 0.7680299
236860 0.7764026
236870 0.7678631
236880 0.770526
236890 0.7641492
236900 0.7670072
236910 0.7664367
236920 0.7559791
236930 0.7574001
236940 0.7564554
236950 0.7570462
236960 0.744054
236970 0.7614633
236980 0.7578287
236990 0.7564099
237000 0.7598473
237010 0.7632486
237020 0.7527257
237030 0.7757699
237040 0.7591101
237050 0.7639798
237060 0.7596507
237070 0.7573525
237080 0.7616728
237090 0.7521698
237100 0.7505687
237110 0.7569541
237120 0.7528726
237130 0.7509267
237140 0.7548026
237150 0.7575133
237160 0.7622085
237170 0.7658275
237180 0.7669435
237190 0.7682347
237200 0.7669506
237210 0.7627313
237220 0.7597307
237230 0.7405723
237240 0.7534083
237250 0.7556587
237260 0.7534346
237270 0.7597029
237280 0.760293
237290 0.7494875
237300 0.7525489
237310 0.7624369
237320 0.7488442
237330 0.7502115
237340 0.7511377
237350 0.7603086
237360 0.7571685
237370 0.7566961
237380 0.7649239
237390 0.7568218
237400 0.7572626
237410 0.7595184
237420 0.7593126
237430 0.760135
237440 0.7673777
237450 0.7681186
237460 0.7659552
237470 0.7533209
237480 0.761813
237490 0.7763181
237500 0.7773523
237510 0.7779967
237520 0.7886587
237530 0.7686944
237540 0.771254
237550 0.7824884
237560 0.7886641
237570 0.7831352
237580 0.787437
237590 0.7779115
237600 0.7752213
237610 0.7822239
237620 0.77376
237630 0.778016
237640 0.7783893
237650 0.7860385
237660 0.766812
237670 0.7701744
237680 0.7702109
237690 0.7546928
237700 0.7615113
237710 0.7438876
237720 0.7539066
237730 0.7506085
237740 0.739368
237750 0.7450907
237760 0.7558613
237770 0.7563602
237780 0.7527888
237790 0.7432191
237800 0.7597131
237810 0.7503582
237820 0.7480308
237830 0.7500479
237840 0.7530138
237850 0.7569283
237860 0.7665194
237870 0.7597184
237880 0.7538975
237890 0.7582685
237900 0.7534721
237910 0.7597032
237920 0.7590213
237930 0.7557631
237940 0.7627151
237950 0.758029
237960 0.7609016
237970 0.753517
237980 0.7459349
237990 0.7439815
238000 0.7484294
238010 0.7515022
238020 0.7507984
238030 0.7569266
238040 0.7532624
238050 0.7679408
238060 0.7642903
238070 0.7501698
238080 0.753969
238090 0.7498599
238100 0.7490921
238110 0.7466057
238120 0.7533386
238130 0.7559067
238140 0.7592397
238150 0.7682934
238160 0.7656724
238170 0.7751207
238180 0.7672578
238190 0.7663388
238200 0.7569682
238210 0.7692688
238220 0.7589255
238230 0.7493211
238240 0.7426012
238250 0.7500134
238260 0.764165
238270 0.7606826
238280 0.7575896
238290 0.7550371
238300 0.7588562
238310 0.7632812
238320 0.7564467
238330 0.7490225
238340 0.7423006
238350 0.7545041
238360 0.7542288
238370 0.771184
238380 0.7650579
238390 0.7683471
238400 0.760709
238410 0.7599106
238420 0.760405
238430 0.7656841
238440 0.7758719
238450 0.7696872
238460 0.7633659
238470 0.7516072
238480 0.747983
238490 0.7570757
238500 0.7571144
238510 0.7609227
238520 0.7621288
238530 0.7697924
238540 0.75504
238550 0.7599422
238560 0.7582141
238570 0.7648765
238580 0.7705418
238590 0.7649481
238600 0.7670372
238610 0.7661999
238620 0.7617764
238630 0.761838
238640 0.7524852
238650 0.7650663
238660 0.7757739
238670 0.7712705
238680 0.7675404
238690 0.7662288
238700 0.7687238
238710 0.7710236
238720 0.7721981
238730 0.7676675
238740 0.766661
238750 0.7711781
238760 0.7630754
238770 0.7800818
238780 0.7687606
238790 0.7636389
238800 0.7637272
238810 0.7690006
238820 0.7650986
238830 0.7619669
238840 0.7622654
238850 0.7615556
238860 0.7661083
238870 0.7564231
238880 0.7586758
238890 0.7462946
238900 0.7611312
238910 0.7578091
238920 0.7457815
238930 0.7438297
238940 0.7551156
238950 0.7646837
238960 0.7686697
238970 0.7639675
238980 0.755847
238990 0.7584261
239000 0.7607653
239010 0.7612889
239020 0.7636408
239030 0.757422
239040 0.7663222
239050 0.7508799
239060 0.7529033
239070 0.7340161
239080 0.7366592
239090 0.7492511
239100 0.7571576
239110 0.761758
239120 0.7672934
239130 0.7712153
239140 0.774745
239150 0.7732553
239160 0.7660716
239170 0.7798637
239180 0.7779254
239190 0.768076
239200 0.7597254
239210 0.7647187
239220 0.7563981
239230 0.7663541
239240 0.7641159
239250 0.771772
239260 0.7712995
239270 0.7761453
239280 0.7630948
239290 0.7739105
239300 0.7707497
239310 0.7804399
239320 0.7796106
239330 0.7780229
239340 0.7750571
239350 0.757809
239360 0.7749652
239370 0.7750632
239380 0.759572
239390 0.7693765
239400 0.7857156
239410 0.7928802
239420 0.7894816
239430 0.7847279
239440 0.7759444
239450 0.7687769
239460 0.7731611
239470 0.781522
239480 0.7848079
239490 0.7681745
239500 0.7768296
239510 0.7724385
239520 0.7746053
239530 0.7769998
239540 0.7806736
239550 0.778806
239560 0.7785758
239570 0.7813529
239580 0.7845766
239590 0.7812809
239600 0.7857735
239610 0.7721846
239620 0.7688212
239630 0.7751874
239640 0.7719883
239650 0.7593902
239660 0.7690657
239670 0.7714061
239680 0.7768024
239690 0.7821473
239700 0.7840234
239710 0.7780196
239720 0.781036
239730 0.7935286
239740 0.7868463
239750 0.7756844
239760 0.7865057
239770 0.7726848
239780 0.7727075
239790 0.7731493
239800 0.7665732
239810 0.7687762
239820 0.775847
239830 0.7656925
239840 0.7694148
239850 0.7675286
239860 0.7689083
239870 0.77126
239880 0.7576039
239890 0.7636371
239900 0.7703266
239910 0.7816641
239920 0.7772257
239930 0.768791
239940 0.7620362
239950 0.7600278
239960 0.768921
239970 0.7744224
239980 0.7724383
239990 0.7746243
240000 0.7760153
240010 0.774645
240020 0.7665706
240030 0.7728403
240040 0.7793492
240050 0.7640847
240060 0.7642239
240070 0.7677996
240080 0.7797294
240090 0.7769737
240100 0.782921
240110 0.7825257
240120 0.7835887
240130 0.7872125
240140 0.7764071
240150 0.7724403
240160 0.7754614
240170 0.7754976
240180 0.7758384
240190 0.7716582
240200 0.7763358
240210 0.7663317
240220 0.7774583
240230 0.7666323
240240 0.766733
240250 0.7747054
240260 0.7813852
240270 0.7752807
240280 0.7645468
240290 0.7711412
240300 0.7675059
240310 0.7640223
240320 0.7668396
240330 0.7783912
240340 0.7701368
240350 0.7659093
240360 0.7745948
240370 0.7780102
240380 0.7688876
240390 0.7722843
240400 0.7723795
240410 0.769988
240420 0.7718261
240430 0.7579067
240440 0.7714889
240450 0.769045
240460 0.7687092
240470 0.7635524
240480 0.7605552
240490 0.762224
240500 0.7716846
240510 0.7567254
240520 0.7613948
240530 0.7664987
240540 0.7537206
240550 0.7511492
240560 0.7593858
240570 0.7485747
240580 0.7697412
240590 0.7497411
240600 0.7514668
240610 0.7489266
240620 0.7483877
240630 0.7516857
240640 0.7574791
240650 0.7627868
240660 0.7604322
240670 0.7642434
240680 0.7613529
240690 0.7623209
240700 0.7691783
240710 0.765318
240720 0.7743729
240730 0.7577654
240740 0.7693859
240750 0.7804867
240760 0.7784615
240770 0.7900323
240780 0.792468
240790 0.7944326
240800 0.7798024
240810 0.7697061
240820 0.7594
240830 0.7712556
240840 0.7847382
240850 0.7892765
240860 0.785284
240870 0.7847453
240880 0.7798254
240890 0.7702413
240900 0.7556621
240910 0.7672353
240920 0.7827624
240930 0.7775903
240940 0.7770138
240950 0.7776943
240960 0.7902678
240970 0.7774445
240980 0.7652859
240990 0.7767265
241000 0.7700384
241010 0.7771359
241020 0.7700477
241030 0.7714235
241040 0.7660457
241050 0.7723774
241060 0.7893572
241070 0.7792817
241080 0.7742189
241090 0.7910717
241100 0.7830957
241110 0.7856004
241120 0.7694361
241130 0.7634613
241140 0.7611076
241150 0.76403
241160 0.774707
241170 0.7694925
241180 0.7775005
241190 0.7786492
241200 0.7739168
241210 0.7673298
241220 0.7733914
241230 0.7825409
241240 0.7865416
241250 0.780645
241260 0.7695107
241270 0.7588065
241280 0.7734829
241290 0.7754799
241300 0.7788953
241310 0.7700199
241320 0.7772058
241330 0.7699738
241340 0.7654164
241350 0.7626411
241360 0.7670632
241370 0.7785006
241380 0.7774446
241390 0.7708341
241400 0.7633753
241410 0.764366
241420 0.7722622
241430 0.7625017
241440 0.7684549
241450 0.7701375
241460 0.774455
241470 0.7771795
241480 0.771751
241490 0.7564301
241500 0.7609877
241510 0.7645616
241520 0.7598802
241530 0.7668589
241540 0.7655012
241550 0.7654474
241560 0.7708482
241570 0.76276
241580 0.7687028
241590 0.7807986
241600 0.7704623
241610 0.773876
241620 0.7786925
241630 0.7765658
241640 0.7836586
241650 0.7924517
241660 0.7945074
241670 0.7926745
241680 0.7791572
241690 0.7747008
241700 0.7778515
241710 0.7814608
241720 0.7834107
241730 0.7990183
241740 0.7840768
241750 0.7772615
241760 0.7953449
241770 0.8039295
241780 0.7976307
241790 0.7866733
241800 0.7766455
241810 0.7678573
241820 0.7703581
241830 0.7769716
241840 0.7651488
241850 0.7647876
241860 0.7691256
241870 0.7641209
241880 0.7786244
241890 0.7842539
241900 0.7855431
241910 0.7831964
241920 0.783531
241930 0.7837525
241940 0.7961626
241950 0.8139942
241960 0.8115847
241970 0.8158335
241980 0.7999566
241990 0.788363
242000 0.7832513
242010 0.7906869
242020 0.7921233
242030 0.79272
242040 0.7895105
242050 0.7845213
242060 0.7820628
242070 0.787084
242080 0.7895708
242090 0.8026201
242100 0.788306
242110 0.7894979
242120 0.7832041
242130 0.786886
242140 0.778038
242150 0.786981
242160 0.7789183
242170 0.786836
242180 0.7895085
242190 0.7904472
242200 0.794621
242210 0.7898105
242220 0.8075267
242230 0.7957159
242240 0.7995171
242250 0.8071066
242260 0.7973158
242270 0.7930227
242280 0.7977936
242290 0.7969478
242300 0.7970999
242310 0.7945141
242320 0.77849
242330 0.7845604
242340 0.7795292
242350 0.7806938
242360 0.7889924
242370 0.7887332
242380 0.7782637
242390 0.77701
242400 0.7719911
242410 0.7657316
242420 0.7624435
242430 0.7695796
242440 0.7711118
242450 0.7517877
242460 0.7517522
242470 0.7459109
242480 0.7514769
242490 0.7490507
242500 0.7564185
242510 0.7636301
242520 0.7654403
242530 0.7740862
242540 0.771939
242550 0.7866269
242560 0.7789518
242570 0.7794143
242580 0.777351
242590 0.7870217
242600 0.7779359
242610 0.7934766
242620 0.7824193
242630 0.7839272
242640 0.7799371
242650 0.7811734
242660 0.7962639
242670 0.7870359
242680 0.795648
242690 0.7891729
242700 0.7757802
242710 0.7626938
242720 0.7711995
242730 0.7690398
242740 0.7685538
242750 0.7696689
242760 0.7578765
242770 0.7694493
242780 0.7800324
242790 0.7848638
242800 0.7833691
242810 0.7837744
242820 0.7946562
242830 0.7939074
242840 0.7895323
242850 0.777588
242860 0.7715114
242870 0.7785139
242880 0.7883384
242890 0.7822175
242900 0.7817664
242910 0.78169
242920 0.7787627
242930 0.7749867
242940 0.7870728
242950 0.7837576
242960 0.7890694
242970 0.7680897
242980 0.7706259
242990 0.7806231
243000 0.7710598
243010 0.7860016
243020 0.7749221
243030 0.773601
243040 0.7852371
243050 0.7878616
243060 0.7843608
243070 0.7855839
243080 0.7970237
243090 0.7977711
243100 0.800806
243110 0.7934306
243120 0.7970131
243130 0.7795866
243140 0.7915375
243150 0.7840245
243160 0.7896981
243170 0.7824504
243180 0.780003
243190 0.7791851
243200 0.7798955
243210 0.7820508
243220 0.7785515
243230 0.7831272
243240 0.7964955
243250 0.7976326
243260 0.7961901
243270 0.8019518
243280 0.8079097
243290 0.8012485
243300 0.8028966
243310 0.7981043
243320 0.7909899
243330 0.7973886
243340 0.7885137
243350 0.7666154
243360 0.7761991
243370 0.7709545
243380 0.7831008
243390 0.7710261
[truncated: 95,627 more chars]
