# Supplementary material for: Targeted systematic evolution of an RNA platform neutralizing DNMT1 function and controlling DNA methylation
Source: Nat Commun. 2023 Jan 6;14:99. doi: 10.1038/s41467-022-35222-4 (PMC9823104; doi:10.1038/s41467-022-35222-4)
Supplement: Supplementary file 6 — Source Data [file 41467_2022_35222_MOESM6_ESM.zip › source data file/Supplementary Figure 14/Ce10-2/Ce10-2-DNMT1-R3.dat]

0 0.0002171
10 0.1129292
20 0.1439008
30 0.1669299
40 0.1858103
50 0.1872184
60 0.2032392
70 0.1920546
80 0.2021955
90 0.2124209
100 0.2175911
110 0.2337387
120 0.2435904
130 0.245043
140 0.2491404
150 0.2606421
160 0.2626525
170 0.2650764
180 0.2754933
190 0.2625502
200 0.2642115
210 0.2763472
220 0.2692808
230 0.2745388
240 0.2728558
250 0.2754017
260 0.2934653
270 0.289802
280 0.2972313
290 0.2992509
300 0.3009329
310 0.3091212
320 0.3201417
330 0.3220809
340 0.3328712
350 0.3209003
360 0.3181475
370 0.3160954
380 0.3137181
390 0.3087748
400 0.3095861
410 0.317414
420 0.3092139
430 0.3077671
440 0.3181588
450 0.3135827
460 0.3148163
470 0.3212285
480 0.3243096
490 0.3372891
500 0.3385157
510 0.3328464
520 0.3349463
530 0.3249967
540 0.3200611
550 0.3093572
560 0.3242595
570 0.3213088
580 0.3162234
590 0.330244
600 0.3347024
610 0.327079
620 0.328838
630 0.328159
640 0.3290687
650 0.325091
660 0.3165841
670 0.3273918
680 0.3156055
690 0.3206605
700 0.3206646
710 0.3311376
720 0.3397175
730 0.3413986
740 0.3319484
750 0.3441814
760 0.344798
770 0.3546988
780 0.3490494
790 0.3446522
800 0.3427205
810 0.35029
820 0.348608
830 0.3627094
840 0.3598987
850 0.352467
860 0.3554546
870 0.3391961
880 0.3360568
890 0.3361031
900 0.3367922
910 0.3314308
920 0.3311239
930 0.3337333
940 0.3369536
950 0.3419164
960 0.3402815
970 0.3441898
980 0.3395071
990 0.3465152
1000 0.3398097
1010 0.3460699
1020 0.3561029
1030 0.3580132
1040 0.3602058
1050 0.3708501
1060 0.366675
1070 0.3618236
1080 0.3688405
1090 0.3563692
1100 0.3563024
1110 0.3500954
1120 0.349297
1130 0.3437105
1140 0.3442541
1150 0.3474301
1160 0.3423946
1170 0.3408231
1180 0.3480436
1190 0.3542347
1200 0.3648162
1210 0.3465023
1220 0.3570201
1230 0.3644729
1240 0.3618446
1250 0.3673941
1260 0.3694095
1270 0.3721539
1280 0.3658561
1290 0.3619143
1300 0.370059
1310 0.360739
1320 0.3561141
1330 0.3653409
1340 0.3622953
1350 0.3498725
1360 0.3545156
1370 0.3547668
1380 0.3615709
1390 0.3580156
1400 0.3574242
1410 0.3527627
1420 0.3484414
1430 0.3433791
1440 0.3630617
1450 0.3598208
1460 0.3604447
1470 0.3605069
1480 0.365581
1490 0.3686153
1500 0.3659246
1510 0.360418
1520 0.3554028
1530 0.3693742
1540 0.3661107
1550 0.3530721
1560 0.3718703
1570 0.3662727
1580 0.3727088
1590 0.3687256
1600 0.3805158
1610 0.3785862
1620 0.3754937
1630 0.3796339
1640 0.3773676
1650 0.3749081
1660 0.3804442
1670 0.3632745
1680 0.3702144
1690 0.366888
1700 0.3679077
1710 0.3735203
1720 0.3630691
1730 0.3567415
1740 0.3559227
1750 0.3515407
1760 0.3460701
1770 0.3563012
1780 0.3545311
1790 0.3588315
1800 0.3665846
1810 0.3610333
1820 0.3537107
1830 0.361065
1840 0.363315
1850 0.359708
1860 0.3530205
1870 0.3488483
1880 0.3542929
1890 0.3636397
1900 0.3562521
1910 0.3607348
1920 0.3565283
1930 0.3625045
1940 0.3605342
1950 0.3638112
1960 0.3657961
1970 0.3720802
1980 0.3747348
1990 0.3757721
2000 0.3627674
2010 0.3747424
2020 0.3737988
2030 0.3687801
2040 0.3620773
2050 0.3705283
2060 0.359894
2070 0.3468666
2080 0.352984
2090 0.3569882
2100 0.3629396
2110 0.3650551
2120 0.3655907
2130 0.3582923
2140 0.3566971
2150 0.3610723
2160 0.3599965
2170 0.3719797
2180 0.3702819
2190 0.3719381
2200 0.3637823
2210 0.360185
2220 0.3620506
2230 0.3598027
2240 0.3710837
2250 0.3723492
2260 0.374342
2270 0.3614652
2280 0.3664485
2290 0.3650449
2300 0.3657084
2310 0.3714933
2320 0.37028
2330 0.3747207
2340 0.3777569
2350 0.3750393
2360 0.3747023
2370 0.3730702
2380 0.368904
2390 0.3630931
2400 0.3642166
2410 0.3807031
2420 0.3735144
2430 0.3709879
2440 0.3576397
2450 0.3629712
2460 0.3713426
2470 0.3691282
2480 0.3687766
2490 0.366314
2500 0.3705785
2510 0.3777297
2520 0.3764321
2530 0.3705927
2540 0.3721524
2550 0.3724271
2560 0.3797415
2570 0.3808275
2580 0.3742919
2590 0.3761791
2600 0.3796058
2610 0.3819248
2620 0.3873245
2630 0.3806249
2640 0.3729556
2650 0.381654
2660 0.3901591
2670 0.3908701
2680 0.3846853
2690 0.3830523
2700 0.3822176
2710 0.3866089
2720 0.3834602
2730 0.392711
2740 0.3947496
2750 0.3947217
2760 0.3801024
2770 0.3897184
2780 0.3935655
2790 0.4007671
2800 0.3932295
2810 0.3952665
2820 0.4101687
2830 0.4052904
2840 0.4132633
2850 0.4021042
2860 0.3999099
2870 0.4006104
2880 0.4097547
2890 0.4050135
2900 0.4070219
2910 0.4079249
2920 0.3978592
2930 0.4104813
2940 0.412788
2950 0.4157107
2960 0.4001353
2970 0.4052754
2980 0.4054798
2990 0.3976271
3000 0.4044909
3010 0.4044856
3020 0.3924759
3030 0.3987606
3040 0.3981951
3050 0.4059498
3060 0.4039343
3070 0.4059049
3080 0.4010696
3090 0.3862739
3100 0.3916559
3110 0.3957309
3120 0.3926532
3130 0.3911154
3140 0.3951805
3150 0.3975156
3160 0.4052751
3170 0.4056071
3180 0.4034716
3190 0.3985278
3200 0.3992522
3210 0.4042093
3220 0.4032224
3230 0.3982953
3240 0.4063017
3250 0.386754
3260 0.3887642
3270 0.3943342
3280 0.4016417
3290 0.4016099
3300 0.4055562
3310 0.416038
3320 0.4100804
3330 0.4105599
3340 0.4226273
3350 0.4254939
3360 0.4120679
3370 0.4022685
3380 0.4098614
3390 0.4118047
3400 0.4232783
3410 0.4234293
3420 0.4142364
3430 0.4132796
3440 0.4019194
3450 0.4064419
3460 0.4087702
3470 0.4011259
3480 0.4065178
3490 0.4003793
3500 0.4028915
3510 0.4039494
3520 0.3999759
3530 0.4068008
3540 0.3989194
3550 0.4101348
3560 0.4102009
3570 0.4100479
3580 0.4139653
3590 0.415271
3600 0.4138382
3610 0.4158332
3620 0.4104667
3630 0.4246307
3640 0.4201408
3650 0.4372354
3660 0.4335091
3670 0.4341013
3680 0.4478837
3690 0.4529036
3700 0.4517093
3710 0.4347683
3720 0.4440109
3730 0.4431104
3740 0.4462011
3750 0.4648273
3760 0.4741014
3770 0.4642757
3780 0.4559564
3790 0.4495939
3800 0.438677
3810 0.4387592
3820 0.4219518
3830 0.414962
3840 0.4173913
3850 0.4092477
3860 0.4042506
3870 0.4094831
3880 0.4133163
3890 0.4121492
3900 0.4278013
3910 0.4151249
3920 0.4396737
3930 0.4401499
3940 0.4332018
3950 0.439076
3960 0.4480075
3970 0.448322
3980 0.4374433
3990 0.4360434
4000 0.4413166
4010 0.4372628
4020 0.4417216
4030 0.447798
4040 0.4548964
4050 0.4679444
4060 0.4636261
4070 0.4647174
4080 0.4522002
4090 0.4635005
4100 0.4767757
4110 0.4732299
4120 0.4670483
4130 0.4658338
4140 0.4553888
4150 0.4534434
4160 0.4566085
4170 0.4511228
4180 0.4543165
4190 0.4652933
4200 0.4599705
4210 0.4603035
4220 0.4566999
4230 0.4577665
4240 0.4522775
4250 0.4518489
4260 0.4618403
4270 0.4619412
4280 0.4544549
4290 0.4503545
4300 0.43563
4310 0.4455914
4320 0.4520127
4330 0.4571597
4340 0.451213
4350 0.4522588
4360 0.4443598
4370 0.44731
4380 0.460273
4390 0.4610272
4400 0.4544671
4410 0.450242
4420 0.4475147
4430 0.4444556
4440 0.4431264
4450 0.43389
4460 0.4237067
4470 0.425253
4480 0.4309723
4490 0.4349908
4500 0.4516804
4510 0.4534249
4520 0.4481748
4530 0.4426471
4540 0.4541466
4550 0.4511825
4560 0.4513507
4570 0.4369116
4580 0.4464793
4590 0.4452215
4600 0.4541792
4610 0.4609462
4620 0.4589185
4630 0.4561844
4640 0.4643294
4650 0.4608209
4660 0.4491389
4670 0.4582094
4680 0.4554316
4690 0.4582229
4700 0.4507777
4710 0.4588672
4720 0.4780291
4730 0.4645216
4740 0.4756926
4750 0.4720314
4760 0.4595493
4770 0.4643323
4780 0.460193
4790 0.4670189
4800 0.4690878
4810 0.4670986
4820 0.4702974
4830 0.4634559
4840 0.4656669
4850 0.4613872
4860 0.4685309
4870 0.4822378
4880 0.4942305
4890 0.4903179
4900 0.4855015
4910 0.486349
4920 0.4807055
4930 0.4829767
4940 0.478619
4950 0.4717356
4960 0.4646939
4970 0.4655441
4980 0.4662323
4990 0.4657271
5000 0.4672521
5010 0.468364
5020 0.4604252
5030 0.4654064
5040 0.4714947
5050 0.4698568
5060 0.4774355
5070 0.4773999
5080 0.4784855
5090 0.4757533
5100 0.4685366
5110 0.4625309
5120 0.4710871
5130 0.4546783
5140 0.4601729
5150 0.4681377
5160 0.4684079
5170 0.4694656
5180 0.4711228
5190 0.4675924
5200 0.4674917
5210 0.467834
5220 0.4643578
5230 0.4678521
5240 0.466949
5250 0.4586991
5260 0.4490203
5270 0.4654761
5280 0.4625963
5290 0.4536885
5300 0.4699546
5310 0.4748803
5320 0.4795049
5330 0.4812768
5340 0.4713659
5350 0.4716934
5360 0.4678434
5370 0.4699372
5380 0.4654379
5390 0.4810145
5400 0.4915608
5410 0.4894107
5420 0.4853503
5430 0.4752513
5440 0.4632421
5450 0.4580671
5460 0.456481
5470 0.456958
5480 0.4704467
5490 0.4725989
5500 0.4707674
5510 0.4676951
5520 0.4749532
5530 0.4690517
5540 0.4632413
5550 0.4718943
5560 0.4920873
5570 0.4822771
5580 0.4917241
5590 0.4967522
5600 0.4889774
5610 0.4878352
5620 0.4887911
5630 0.4932317
5640 0.4866855
5650 0.4824987
5660 0.4888087
5670 0.4820711
5680 0.4842042
5690 0.4894537
5700 0.4845031
5710 0.4865282
5720 0.4734145
5730 0.4652743
5740 0.468346
5750 0.4851067
5760 0.5017904
5770 0.5095536
5780 0.503074
5790 0.4960437
5800 0.4897973
5810 0.4961124
5820 0.5057375
5830 0.5052356
5840 0.4969846
5850 0.494366
5860 0.5014919
5870 0.5044672
5880 0.5031253
5890 0.4997046
5900 0.4870311
5910 0.4760714
5920 0.4814695
5930 0.4769258
5940 0.4741446
5950 0.4757484
5960 0.4906263
5970 0.488892
5980 0.4870562
5990 0.483387
6000 0.4920348
6010 0.4881487
6020 0.4758297
6030 0.4759155
6040 0.4807599
6050 0.4876359
6060 0.4785812
6070 0.478689
6080 0.4680828
6090 0.4773907
6100 0.4858683
6110 0.4810257
6120 0.4935784
6130 0.4868194
6140 0.479556
6150 0.4821892
6160 0.4881964
6170 0.483323
6180 0.4774547
6190 0.4790201
6200 0.4806262
6210 0.4777853
6220 0.4666728
6230 0.466216
6240 0.468601
6250 0.4695042
6260 0.4715751
6270 0.4624261
6280 0.4587339
6290 0.4673586
6300 0.472465
6310 0.4735088
6320 0.4693257
6330 0.4737802
6340 0.4764061
6350 0.4807538
6360 0.4777823
6370 0.4838094
6380 0.4953886
6390 0.4799179
6400 0.4892459
6410 0.4825853
6420 0.4855755
6430 0.4905842
6440 0.4766377
6450 0.4817039
6460 0.4875468
6470 0.5106719
6480 0.4995715
6490 0.5013325
6500 0.5131286
6510 0.5125785
6520 0.5056322
6530 0.4971886
6540 0.5019221
6550 0.501616
6560 0.4896351
6570 0.4929982
6580 0.4896914
6590 0.4944296
6600 0.5006059
6610 0.5028867
6620 0.4917549
6630 0.4970877
6640 0.5127286
6650 0.4960886
6660 0.4963353
6670 0.5140862
6680 0.5170146
6690 0.5192316
6700 0.5179592
6710 0.5140294
6720 0.5119512
6730 0.5171297
6740 0.5163435
6750 0.5134954
6760 0.5070538
6770 0.5175571
6780 0.4970719
6790 0.5010118
6800 0.4980002
6810 0.4855383
6820 0.4953344
6830 0.5076545
6840 0.5226558
6850 0.5302694
6860 0.5230632
6870 0.5113228
6880 0.5165946
6890 0.5066851
6900 0.4946659
6910 0.4981884
6920 0.5003868
6930 0.4889937
6940 0.4958229
6950 0.4820622
6960 0.4869199
6970 0.4865544
6980 0.4857704
6990 0.4865108
7000 0.4821072
7010 0.4879699
7020 0.4839619
7030 0.4719038
7040 0.4753053
7050 0.4709727
7060 0.4668509
7070 0.4728036
7080 0.4863945
7090 0.4842425
7100 0.4896663
7110 0.4887068
7120 0.4886286
7130 0.4946582
7140 0.4982986
7150 0.4900836
7160 0.4778119
7170 0.4850594
7180 0.4763516
7190 0.481227
7200 0.4932495
7210 0.4931969
7220 0.4855016
7230 0.5036949
7240 0.5075651
7250 0.5029027
7260 0.501703
7270 0.5141214
7280 0.5153344
7290 0.5285147
7300 0.5297107
7310 0.5343381
7320 0.5207262
7330 0.5164551
7340 0.5281714
7350 0.5332594
7360 0.5421911
7370 0.5330511
7380 0.542637
7390 0.5457889
7400 0.534023
7410 0.5269929
7420 0.5179373
7430 0.5193205
7440 0.5209537
7450 0.5322916
7460 0.5375078
7470 0.5433858
7480 0.5312411
7490 0.5302876
7500 0.5376297
7510 0.5342683
7520 0.5419966
7530 0.5361788
7540 0.5283312
7550 0.539476
7560 0.536193
7570 0.5300392
7580 0.5296562
7590 0.5379869
7600 0.5412797
7610 0.5403675
7620 0.5217754
7630 0.5218686
7640 0.5227733
7650 0.5332071
7660 0.5353699
7670 0.5321415
7680 0.5423586
7690 0.5471278
7700 0.5320951
7710 0.5291976
7720 0.526027
7730 0.5375044
7740 0.5428209
7750 0.5457384
7760 0.5434191
7770 0.5505278
7780 0.5548434
7790 0.5481072
7800 0.5495813
7810 0.5582857
7820 0.5581545
7830 0.5538645
7840 0.5613602
7850 0.5491563
7860 0.5465382
7870 0.545357
7880 0.5490682
7890 0.5549186
7900 0.5621219
7910 0.5469072
7920 0.549383
7930 0.559047
7940 0.5530586
7950 0.5659823
7960 0.5681467
7970 0.5584528
7980 0.5608402
7990 0.5554882
8000 0.54837
8010 0.5645412
8020 0.5553679
8030 0.5436758
8040 0.5389903
8050 0.5336112
8060 0.5338659
8070 0.5480144
8080 0.5425988
8090 0.5353245
8100 0.5375139
8110 0.5527604
8120 0.5580562
8130 0.5574383
8140 0.5574288
8150 0.5456849
8160 0.5580043
8170 0.5667701
8180 0.5754388
8190 0.5594492
8200 0.5549049
8210 0.546475
8220 0.5479929
8230 0.5506886
8240 0.5555733
8250 0.554862
8260 0.5440063
8270 0.5302222
8280 0.5202842
8290 0.5277858
8300 0.5384079
8310 0.5269308
8320 0.5177985
8330 0.5234491
8340 0.5296296
8350 0.5188653
8360 0.5054698
8370 0.4994199
8380 0.5038022
8390 0.51453
8400 0.5022909
8410 0.49479
8420 0.5019888
8430 0.5000656
8440 0.4999533
8450 0.4954167
8460 0.5049949
8470 0.5103714
8480 0.5221744
8490 0.5273518
8500 0.5248086
8510 0.5282872
8520 0.5250461
8530 0.5152038
8540 0.5168525
8550 0.5075285
8560 0.5087903
8570 0.5052222
8580 0.5062923
8590 0.5049523
8600 0.4955622
8610 0.5050022
8620 0.5132266
8630 0.5129842
8640 0.5079308
8650 0.5018438
8660 0.4997867
8670 0.5003088
8680 0.5111818
8690 0.5166411
8700 0.5077556
8710 0.5047231
8720 0.4983292
8730 0.5090117
8740 0.5038768
8750 0.5097185
8760 0.5093857
8770 0.51804
8780 0.5225853
8790 0.5229187
8800 0.5181963
8810 0.511753
8820 0.5322933
8830 0.5308462
8840 0.5412197
8850 0.5407628
8860 0.5448682
8870 0.5361736
8880 0.5341566
8890 0.5289514
8900 0.5445501
8910 0.5413378
8920 0.5426786
8930 0.5456269
8940 0.5470689
8950 0.5303732
8960 0.5403007
8970 0.5297081
8980 0.5345722
8990 0.5366234
9000 0.5318202
9010 0.5341854
9020 0.535899
9030 0.5332937
9040 0.5290353
9050 0.5391944
9060 0.5362853
9070 0.5317144
9080 0.52564
9090 0.5215766
9100 0.5074109
9110 0.506062
9120 0.5102118
9130 0.5074176
9140 0.5106438
9150 0.5088612
9160 0.5218053
9170 0.5208007
9180 0.5189688
9190 0.5156996
9200 0.5055693
9210 0.505518
9220 0.5099912
9230 0.5066991
9240 0.5016513
9250 0.5167399
9260 0.5165973
9270 0.521064
9280 0.5171881
9290 0.522549
9300 0.5358855
9310 0.5362187
9320 0.5324336
9330 0.5304226
9340 0.5265969
9350 0.5257447
9360 0.5196655
9370 0.5207816
9380 0.5140373
9390 0.5193542
9400 0.5202995
9410 0.5242331
9420 0.5244893
9430 0.5250539
9440 0.5345947
9450 0.5411518
9460 0.5367401
9470 0.5349163
9480 0.5354716
9490 0.5305007
9500 0.5337852
9510 0.5308509
9520 0.5301059
9530 0.5400638
9540 0.5456074
9550 0.5348925
9560 0.5437487
9570 0.5432826
9580 0.5420053
9590 0.5371473
9600 0.5364542
9610 0.5301778
9620 0.5312514
9630 0.5284851
9640 0.5243044
9650 0.5192048
9660 0.5301179
9670 0.5275135
9680 0.5219629
9690 0.5114582
9700 0.5139401
9710 0.5266497
9720 0.5241113
9730 0.5162225
9740 0.5322661
9750 0.5296996
9760 0.535497
9770 0.5179198
9780 0.5182758
9790 0.5298109
9800 0.5210258
9810 0.5184638
9820 0.5212831
9830 0.5366802
9840 0.5325999
9850 0.5166019
9860 0.5254264
9870 0.5188518
9880 0.5179684
9890 0.5271954
9900 0.5327934
9910 0.5372943
9920 0.5372583
9930 0.5395002
9940 0.5386508
9950 0.5316952
9960 0.5397152
9970 0.5381646
9980 0.5303845
9990 0.5276455
10000 0.5315322
10010 0.5181467
10020 0.5211177
10030 0.5162322
10040 0.5147677
10050 0.5266606
10060 0.5275775
10070 0.5279878
10080 0.5297445
10090 0.5272347
10100 0.52421
10110 0.512265
10120 0.5187947
10130 0.5048939
10140 0.5131315
10150 0.5152345
10160 0.5139551
10170 0.5257175
10180 0.5352756
10190 0.529691
10200 0.5322674
10210 0.5258161
10220 0.5222809
10230 0.5282022
10240 0.5261821
10250 0.5165554
10260 0.5244794
10270 0.5303341
10280 0.5233508
10290 0.5217765
10300 0.520632
10310 0.5321751
10320 0.5354135
10330 0.5397759
10340 0.5444812
10350 0.5367311
10360 0.5261868
10370 0.5324247
10380 0.5337582
10390 0.536635
10400 0.5409909
10410 0.5293828
10420 0.5302489
10430 0.5362918
10440 0.5382575
10450 0.5337798
10460 0.5180083
10470 0.5077132
10480 0.5126054
10490 0.5118453
10500 0.5033247
10510 0.5021105
10520 0.5081463
10530 0.5025694
10540 0.5111545
10550 0.5048187
10560 0.5021012
10570 0.5028841
10580 0.5160661
10590 0.5148542
10600 0.5249882
10610 0.5373095
10620 0.5431953
10630 0.5363712
10640 0.5452481
10650 0.5466861
10660 0.5454131
10670 0.5277056
10680 0.5329434
10690 0.5325978
10700 0.5381202
10710 0.5367274
10720 0.5361453
10730 0.5276331
10740 0.5356826
10750 0.5404323
10760 0.5560655
10770 0.5603514
10780 0.5512185
10790 0.5666996
10800 0.5648314
10810 0.5613937
10820 0.5575825
10830 0.5516101
10840 0.5544791
10850 0.5577057
10860 0.5580916
10870 0.5563296
10880 0.5500001
10890 0.5371749
10900 0.528948
10910 0.5074537
10920 0.5173112
10930 0.5231788
10940 0.5188467
10950 0.5188351
10960 0.5046393
10970 0.5068663
10980 0.5198807
10990 0.5236166
11000 0.5335882
11010 0.5382825
11020 0.5368705
11030 0.5378677
11040 0.5346602
11050 0.5378937
11060 0.5414757
11070 0.5429451
11080 0.5562722
11090 0.5484544
11100 0.5654066
11110 0.5580645
11120 0.5550209
11130 0.5759713
11140 0.5783268
11150 0.5554549
11160 0.5563227
11170 0.5487148
11180 0.5493856
11190 0.5554265
11200 0.5424719
11210 0.5441844
11220 0.5367978
11230 0.5405284
11240 0.5379534
11250 0.5474302
11260 0.5462834
11270 0.5620136
11280 0.5395003
11290 0.5435035
11300 0.5350274
11310 0.5331708
11320 0.5271592
11330 0.5323443
11340 0.5432678
11350 0.5387596
11360 0.5373824
11370 0.5253286
11380 0.5355591
11390 0.542299
11400 0.5394831
11410 0.5446312
11420 0.5396355
11430 0.5470958
11440 0.5478686
11450 0.5575563
11460 0.5611717
11470 0.5590054
11480 0.5697751
11490 0.5710592
11500 0.5741342
11510 0.564531
11520 0.5675728
11530 0.55849
11540 0.5552739
11550 0.5551215
11560 0.5548664
11570 0.5648042
11580 0.5710494
11590 0.5783629
11600 0.5781108
11610 0.5819034
11620 0.5805345
11630 0.5714807
11640 0.5682738
11650 0.5621535
11660 0.5580816
11670 0.5440558
11680 0.5502992
11690 0.5559548
11700 0.5540767
11710 0.5490291
11720 0.5614623
11730 0.5661344
11740 0.5768594
11750 0.5663611
11760 0.5659428
11770 0.5735642
11780 0.571384
11790 0.5729417
11800 0.5715317
11810 0.5765137
11820 0.5690839
11830 0.5678837
11840 0.551963
11850 0.5665105
11860 0.5688329
11870 0.5589106
11880 0.5630872
11890 0.5579512
11900 0.5492588
11910 0.5467281
11920 0.5406883
11930 0.5402501
11940 0.5465367
11950 0.5576022
11960 0.5544851
11970 0.5602612
11980 0.5542336
11990 0.5440537
12000 0.5521572
12010 0.5384948
12020 0.5294225
12030 0.5305466
12040 0.5399753
12050 0.539165
12060 0.5471343
12070 0.5444804
12080 0.5470307
12090 0.5392662
12100 0.541756
12110 0.5442294
12120 0.5370656
12130 0.5469196
12140 0.5388696
12150 0.5466247
12160 0.5464683
12170 0.5459108
12180 0.546397
12190 0.5320988
12200 0.5409732
12210 0.5357279
12220 0.5370305
12230 0.5393536
12240 0.542968
12250 0.5350225
12260 0.5430932
12270 0.5288922
12280 0.5317339
12290 0.5445955
12300 0.541801
12310 0.5450421
12320 0.5324075
12330 0.51641
12340 0.5239242
12350 0.5264086
12360 0.5373722
12370 0.5359005
12380 0.5281482
12390 0.5332205
12400 0.5226395
12410 0.5186816
12420 0.5175596
12430 0.509926
12440 0.5102901
12450 0.5176519
12460 0.5186489
12470 0.5120054
12480 0.5199502
12490 0.5338917
12500 0.5262983
12510 0.5346308
12520 0.5225272
12530 0.5321459
12540 0.5352031
12550 0.5432067
12560 0.537253
12570 0.52677
12580 0.5300403
12590 0.5404164
12600 0.5423957
12610 0.5411541
12620 0.5328295
12630 0.536859
12640 0.5393414
12650 0.5386473
12660 0.5505036
12670 0.5435469
12680 0.5381395
12690 0.5434691
12700 0.5298147
12710 0.5329747
12720 0.52955
12730 0.5417737
12740 0.5487133
12750 0.5361139
12760 0.531604
12770 0.5333414
12780 0.5271595
12790 0.5257367
12800 0.5210553
12810 0.5248979
12820 0.5294133
12830 0.5309429
12840 0.5221813
12850 0.5300625
12860 0.5334754
12870 0.5333948
12880 0.5334436
12890 0.5164542
12900 0.5105641
12910 0.5258148
12920 0.5350617
12930 0.518598
12940 0.5207509
12950 0.5170928
12960 0.5286096
12970 0.5323416
12980 0.5344381
12990 0.5389221
13000 0.5410832
13010 0.5422652
13020 0.5425171
13030 0.5481306
13040 0.5524284
13050 0.5580292
13060 0.5539379
13070 0.5517901
13080 0.5534015
13090 0.5548579
13100 0.5699592
13110 0.5665414
13120 0.5759126
13130 0.5544776
13140 0.5608574
13150 0.5550661
13160 0.5548534
13170 0.5589483
13180 0.5501482
13190 0.5545779
13200 0.5611439
13210 0.5542495
13220 0.5560214
13230 0.5506529
13240 0.5474725
13250 0.539669
13260 0.5428566
13270 0.5509524
13280 0.5477754
13290 0.5422391
13300 0.5460952
13310 0.544626
13320 0.5409584
13330 0.5376808
13340 0.5431681
13350 0.5466316
13360 0.5438422
13370 0.5422394
13380 0.5490228
13390 0.5475929
13400 0.5413361
13410 0.5518842
13420 0.5501212
13430 0.557826
13440 0.5630679
13450 0.553647
13460 0.5514889
13470 0.5430963
13480 0.5555753
13490 0.5463662
13500 0.5519056
13510 0.5375402
13520 0.5403247
13530 0.5268723
13540 0.5317305
13550 0.5404232
13560 0.536743
13570 0.5521793
13580 0.5438882
13590 0.5323732
13600 0.5403693
13610 0.5448827
13620 0.5544934
13630 0.5555649
13640 0.5601457
13650 0.5685536
13660 0.5634828
13670 0.5602072
13680 0.5592261
13690 0.5689011
13700 0.5623297
13710 0.5706742
13720 0.5647645
13730 0.5756605
13740 0.5669934
13750 0.5746128
13760 0.5525029
13770 0.5489735
13780 0.5619089
13790 0.5536604
13800 0.5589184
13810 0.5592383
13820 0.5509397
13830 0.5557267
13840 0.5610389
13850 0.5454232
13860 0.540796
13870 0.5359086
13880 0.5349453
13890 0.5427698
13900 0.5356674
13910 0.5534166
13920 0.5334721
13930 0.5300763
13940 0.5378006
13950 0.5414836
13960 0.5438023
13970 0.540549
13980 0.5476179
13990 0.5456311
14000 0.5367666
14010 0.5381237
14020 0.5440016
14030 0.5338541
14040 0.537218
14050 0.5319694
14060 0.5462534
14070 0.5509252
14080 0.5551865
14090 0.5603091
14100 0.5689198
14110 0.5649956
14120 0.5755058
14130 0.5681562
14140 0.5563306
14150 0.5654269
14160 0.5611046
14170 0.5636035
14180 0.570179
14190 0.5626919
14200 0.5594764
14210 0.5453096
14220 0.559236
14230 0.5572534
14240 0.5499638
14250 0.5401533
14260 0.5371797
14270 0.5404624
14280 0.5468153
14290 0.5501923
14300 0.5468772
14310 0.5329859
14320 0.5364743
14330 0.5372019
14340 0.5446159
14350 0.5424745
14360 0.548712
14370 0.5510803
14380 0.562106
14390 0.5597457
14400 0.5610677
14410 0.5548165
14420 0.5545954
14430 0.5617348
14440 0.5743917
14450 0.5619468
14460 0.5640298
14470 0.5540274
14480 0.5501559
14490 0.5381584
14500 0.5358832
14510 0.5551241
14520 0.5359339
14530 0.5453139
14540 0.5743347
14550 0.568057
14560 0.5758231
14570 0.5783338
14580 0.5777793
14590 0.5782697
14600 0.5805186
14610 0.5755149
14620 0.5707869
14630 0.5682538
14640 0.5835711
14650 0.585174
14660 0.5830865
14670 0.5795791
14680 0.5899748
14690 0.5811203
14700 0.5754908
14710 0.578513
14720 0.5754139
14730 0.5783973
14740 0.5773662
14750 0.5813875
14760 0.574501
14770 0.5676728
14780 0.5659671
14790 0.5601137
14800 0.572093
14810 0.5632988
14820 0.5688404
14830 0.5754765
14840 0.57177
14850 0.5679271
14860 0.5776821
14870 0.5775397
14880 0.5804522
14890 0.5901708
14900 0.5801812
14910 0.5780238
14920 0.5725107
14930 0.5737883
14940 0.5843923
14950 0.5854027
14960 0.5808234
14970 0.5920814
14980 0.5833151
14990 0.5947457
15000 0.5883545
15010 0.577581
15020 0.5695255
15030 0.5690972
15040 0.5766696
15050 0.569667
15060 0.56146
15070 0.5706085
15080 0.5783701
15090 0.5884595
15100 0.592291
15110 0.5893556
15120 0.597046
15130 0.5836504
15140 0.5826263
15150 0.5863357
15160 0.576642
15170 0.587639
15180 0.5893846
15190 0.5926024
15200 0.5953631
15210 0.5887867
15220 0.5799725
15230 0.5757747
15240 0.5758061
15250 0.5671542
15260 0.5894845
15270 0.5885939
15280 0.5808728
15290 0.5836048
15300 0.5882751
15310 0.5818077
15320 0.5789875
15330 0.5711746
15340 0.5734283
15350 0.5764836
15360 0.5902706
15370 0.5981568
15380 0.5937583
15390 0.5790625
15400 0.5884221
15410 0.5760748
15420 0.5877922
15430 0.581686
15440 0.5831604
15450 0.5722677
15460 0.5864042
15470 0.5780177
15480 0.5824264
15490 0.5834528
15500 0.5922963
15510 0.5790963
15520 0.5729884
15530 0.5672852
15540 0.5744259
15550 0.5678906
15560 0.5676066
15570 0.5893518
15580 0.5813566
15590 0.5912529
15600 0.5768818
15610 0.5906525
15620 0.581854
15630 0.5773447
15640 0.5737383
15650 0.5778292
15660 0.5725105
15670 0.5789547
15680 0.5849429
15690 0.5885389
15700 0.5828459
15710 0.5841379
15720 0.5949099
15730 0.6021084
15740 0.5975537
15750 0.5812914
15760 0.585566
15770 0.5730114
15780 0.579757
15790 0.5723153
15800 0.5869044
15810 0.5881215
15820 0.5880401
15830 0.5923141
15840 0.5828854
15850 0.5800148
15860 0.5699078
15870 0.5533987
15880 0.5587622
15890 0.56475
15900 0.5794215
15910 0.574827
15920 0.5708638
15930 0.5660968
15940 0.5852028
15950 0.5828688
15960 0.584331
15970 0.5864561
15980 0.5835432
15990 0.5736983
16000 0.5717566
16010 0.5684895
16020 0.5897349
16030 0.5712609
16040 0.5755667
16050 0.5850045
16060 0.5742262
16070 0.5807109
16080 0.5765631
16090 0.5739138
16100 0.5795754
16110 0.5805096
16120 0.5863143
16130 0.5901087
16140 0.5992188
16150 0.6005186
16160 0.5802745
16170 0.5883545
16180 0.5827011
16190 0.5723913
16200 0.5708769
16210 0.5769708
16220 0.5944967
16230 0.5801427
16240 0.588896
16250 0.5851158
16260 0.5813709
16270 0.567341
16280 0.5553252
16290 0.5660952
16300 0.5620418
16310 0.5791082
16320 0.5764019
16330 0.5778435
16340 0.5828449
16350 0.5755035
16360 0.5742053
16370 0.5719653
16380 0.5592644
16390 0.5707048
16400 0.5753843
16410 0.5623083
16420 0.5679535
16430 0.5719613
16440 0.556459
16450 0.5763869
16460 0.5802495
16470 0.5830064
16480 0.5871051
16490 0.5823861
16500 0.5851984
16510 0.5899971
16520 0.5969649
16530 0.592117
16540 0.5924373
16550 0.5865201
16560 0.5807011
16570 0.5878076
16580 0.5969704
16590 0.6019754
16600 0.5960032
16610 0.5922409
16620 0.6009264
16630 0.5908123
16640 0.5828657
16650 0.5693783
16660 0.5517233
16670 0.5484221
16680 0.5535381
16690 0.5508012
16700 0.5467952
16710 0.54919
16720 0.5378305
16730 0.546329
16740 0.5550202
16750 0.5476449
16760 0.5503076
16770 0.5564473
16780 0.5581006
16790 0.5567592
16800 0.5564457
16810 0.561761
16820 0.5529552
16830 0.5451794
16840 0.5534624
16850 0.5474788
16860 0.5565444
16870 0.5672204
16880 0.5610474
16890 0.5661815
16900 0.5660774
16910 0.5691183
16920 0.5622147
16930 0.5645967
16940 0.555164
16950 0.5644076
16960 0.5751524
16970 0.5745887
16980 0.5611539
16990 0.5610135
17000 0.560035
17010 0.5616345
17020 0.5544016
17030 0.5647677
17040 0.5415497
17050 0.5452446
17060 0.5465107
17070 0.5498088
17080 0.5530319
17090 0.5544166
17100 0.5633631
17110 0.5550614
17120 0.5570054
17130 0.5640847
17140 0.5605208
17150 0.5589779
17160 0.5669002
17170 0.5603158
17180 0.5616242
17190 0.5509698
17200 0.5652815
17210 0.5550842
17220 0.5505188
17230 0.5758696
17240 0.5827317
17250 0.5788749
17260 0.5615469
17270 0.5533388
17280 0.5620707
17290 0.5712311
17300 0.5666425
17310 0.5696198
17320 0.5803097
17330 0.5890203
17340 0.5819066
17350 0.584798
17360 0.5864506
17370 0.5840794
17380 0.5865163
17390 0.582502
17400 0.5755463
17410 0.5853316
17420 0.5801098
17430 0.5820341
17440 0.5856688
17450 0.595978
17460 0.593139
17470 0.5834668
17480 0.582005
17490 0.5759699
17500 0.5849722
17510 0.5883983
17520 0.5905467
17530 0.5852817
17540 0.5931276
17550 0.5833849
17560 0.5878426
17570 0.5676714
17580 0.5695319
17590 0.570338
17600 0.5621257
17610 0.5566525
17620 0.5658207
17630 0.5672584
17640 0.5782794
17650 0.5617263
17660 0.5467919
17670 0.5456409
17680 0.554631
17690 0.5542076
17700 0.5666804
17710 0.5850611
17720 0.5857952
17730 0.5836115
17740 0.5602404
17750 0.5729079
17760 0.563639
17770 0.5559119
17780 0.5681292
17790 0.5654959
17800 0.5593099
17810 0.5733868
17820 0.5645521
17830 0.5701429
17840 0.5688392
17850 0.5684757
17860 0.5531029
17870 0.5571218
17880 0.5641682
17890 0.5801669
17900 0.5747159
17910 0.5639115
17920 0.5564069
17930 0.563912
17940 0.5614069
17950 0.5490008
17960 0.5549741
17970 0.5595815
17980 0.5702211
17990 0.5662355
18000 0.5822317
18010 0.5669696
18020 0.5733083
18030 0.5722717
18040 0.5766611
18050 0.5819208
18060 0.5699366
18070 0.5596623
18080 0.5605226
18090 0.5721328
18100 0.5705364
18110 0.5574536
18120 0.5651696
18130 0.5684454
18140 0.5835539
18150 0.5875391
18160 0.5743056
18170 0.5777062
18180 0.5777616
18190 0.5760143
18200 0.5722396
18210 0.5835795
18220 0.5770251
18230 0.5864033
18240 0.5941522
18250 0.5864068
18260 0.5914878
18270 0.5909305
18280 0.598444
18290 0.6094889
18300 0.6167725
18310 0.6188368
18320 0.6013203
18330 0.6006698
18340 0.6266641
18350 0.6313425
18360 0.6166437
18370 0.6056007
18380 0.6233261
18390 0.6032842
18400 0.5985133
18410 0.603707
18420 0.6028658
18430 0.6081123
18440 0.6162955
18450 0.5994734
18460 0.6014909
18470 0.6035931
18480 0.5915743
18490 0.5907565
18500 0.5994284
18510 0.6050107
18520 0.5973688
18530 0.6018907
18540 0.6013429
18550 0.6162738
18560 0.6089007
18570 0.6183752
18580 0.6079243
18590 0.622501
18600 0.622463
18610 0.6131553
18620 0.6112597
18630 0.6146993
18640 0.6086595
18650 0.6075168
18660 0.6113
18670 0.6133421
18680 0.6131189
18690 0.6140586
18700 0.6137972
18710 0.6043137
18720 0.6286904
18730 0.6045418
18740 0.5880336
18750 0.5809559
18760 0.5752231
18770 0.5739727
18780 0.5710452
18790 0.5715827
18800 0.5738263
18810 0.5685029
18820 0.5739021
18830 0.582374
18840 0.5769843
18850 0.5858931
18860 0.5844714
18870 0.6048322
18880 0.6040632
18890 0.5905521
18900 0.589837
18910 0.5908853
18920 0.5973343
18930 0.588031
18940 0.5900795
18950 0.5861011
18960 0.5715592
18970 0.57074
18980 0.577618
18990 0.571534
19000 0.5743497
19010 0.5672424
19020 0.5680048
19030 0.5752968
19040 0.5679871
19050 0.5793027
19060 0.5960202
19070 0.5727617
19080 0.5829127
19090 0.5702993
19100 0.5675554
19110 0.5633051
19120 0.5620456
19130 0.5674623
19140 0.5675079
19150 0.5628169
19160 0.5614
19170 0.5656129
19180 0.5621904
19190 0.5637275
19200 0.581537
19210 0.5807716
19220 0.5747343
19230 0.5747361
19240 0.5578404
19250 0.5632333
19260 0.5697189
19270 0.5792903
19280 0.5808823
19290 0.5759816
19300 0.5749412
19310 0.581311
19320 0.5704872
19330 0.5601377
19340 0.5816007
19350 0.5975633
19360 0.5842865
19370 0.5913874
19380 0.5932478
19390 0.5948477
19400 0.593696
19410 0.5903441
19420 0.5905724
19430 0.5954017
19440 0.5908677
19450 0.5905351
19460 0.5774877
19470 0.5813928
19480 0.5789247
19490 0.5646307
19500 0.5659217
19510 0.5727978
19520 0.5726379
19530 0.5704051
19540 0.5672128
19550 0.580902
19560 0.5663216
19570 0.5574306
19580 0.5702726
19590 0.5680351
19600 0.5715926
19610 0.5724327
19620 0.5735551
19630 0.5605282
19640 0.5742334
19650 0.5807266
19660 0.5836282
19670 0.5755119
19680 0.583969
19690 0.5717508
19700 0.5707744
19710 0.5724455
19720 0.5679423
19730 0.5615187
19740 0.5571344
19750 0.5604676
19760 0.5636059
19770 0.5652781
19780 0.5609135
19790 0.5773293
19800 0.581152
19810 0.586256
19820 0.5874456
19830 0.5935466
19840 0.5970654
19850 0.5918754
19860 0.6023183
19870 0.5894714
19880 0.5953199
19890 0.6116052
19900 0.6060804
19910 0.6137851
19920 0.6057101
19930 0.6025027
19940 0.6003316
19950 0.6005975
19960 0.5964155
19970 0.5986548
19980 0.6001374
19990 0.6126548
20000 0.6272721
20010 0.6094964
20020 0.6111264
20030 0.6034525
20040 0.5979342
20050 0.5995829
20060 0.6008868
20070 0.5988665
20080 0.6079238
20090 0.5926116
20100 0.5931457
20110 0.5950681
20120 0.5783864
20130 0.5918801
20140 0.5939771
20150 0.586994
20160 0.5851308
20170 0.5707368
20180 0.5737499
20190 0.5778883
20200 0.5804459
20210 0.580794
20220 0.5814636
20230 0.5863259
20240 0.5799764
20250 0.5822084
20260 0.5752642
20270 0.5800165
20280 0.5854468
20290 0.5907509
20300 0.5954526
20310 0.5781803
20320 0.5932221
20330 0.5898653
20340 0.5750805
20350 0.577368
20360 0.5732738
20370 0.5920661
20380 0.5808629
20390 0.5915226
20400 0.5989124
20410 0.5861015
20420 0.5776276
20430 0.5898833
20440 0.6108221
20450 0.5962623
20460 0.6089572
20470 0.5998408
20480 0.5941688
20490 0.6254135
20500 0.6127171
20510 0.610832
20520 0.6126149
20530 0.6092798
20540 0.6044012
20550 0.6025892
20560 0.5979919
20570 0.5972019
20580 0.6012722
20590 0.5930445
20600 0.5932199
20610 0.6014562
20620 0.6037015
20630 0.6090951
20640 0.6148304
20650 0.6074482
20660 0.6081265
20670 0.599488
20680 0.6132992
20690 0.6185925
20700 0.6101357
20710 0.6286965
20720 0.6227056
20730 0.6440255
20740 0.6353331
20750 0.6222209
20760 0.6390948
20770 0.6260489
20780 0.6259425
20790 0.6250389
20800 0.614472
20810 0.6086718
20820 0.6112303
20830 0.6100435
20840 0.6165363
20850 0.631604
20860 0.6242236
20870 0.6109319
20880 0.61384
20890 0.6017393
20900 0.6067184
20910 0.6119847
20920 0.6104726
20930 0.6206769
20940 0.6190857
20950 0.6243411
20960 0.6325687
20970 0.6422952
20980 0.646819
20990 0.6395082
21000 0.6408386
21010 0.6412624
21020 0.6299033
21030 0.6145294
21040 0.6166418
21050 0.628283
21060 0.6262896
21070 0.6284453
21080 0.6362171
21090 0.640475
21100 0.6436378
21110 0.6554317
21120 0.6454617
21130 0.6512437
21140 0.6475548
21150 0.6481162
21160 0.6519125
21170 0.6347671
21180 0.6358829
21190 0.6297683
21200 0.6087928
21210 0.6104994
21220 0.6181569
21230 0.6229339
21240 0.6193008
21250 0.6229839
21260 0.6315168
21270 0.6368092
21280 0.6435691
21290 0.6472178
21300 0.6582855
21310 0.6542609
21320 0.6450623
21330 0.644288
21340 0.6559469
21350 0.6470444
21360 0.6331771
21370 0.6326262
21380 0.635946
21390 0.6191983
21400 0.6169158
21410 0.6231826
21420 0.6258088
21430 0.6276867
21440 0.62578
21450 0.6303798
21460 0.6281105
21470 0.6201053
21480 0.6186041
21490 0.6024757
21500 0.6147928
21510 0.6164941
21520 0.6139858
21530 0.621924
21540 0.6136417
21550 0.596364
21560 0.5950447
21570 0.6030646
21580 0.6044469
21590 0.597086
21600 0.5916502
21610 0.5891815
21620 0.6012398
21630 0.5929606
21640 0.5963661
21650 0.6050233
21660 0.6070378
21670 0.6129038
21680 0.6096848
21690 0.6061195
21700 0.6038893
21710 0.6035503
21720 0.597437
21730 0.5928534
21740 0.5932184
21750 0.608355
21760 0.5830888
21770 0.5853456
21780 0.5813834
21790 0.5854888
21800 0.5820156
21810 0.5877674
21820 0.5928209
21830 0.5941864
21840 0.60067
21850 0.6062602
21860 0.5968774
21870 0.5932224
21880 0.5781981
21890 0.5903316
21900 0.595889
21910 0.6142612
21920 0.5953642
21930 0.5915224
21940 0.5996447
21950 0.5949206
21960 0.5994405
21970 0.6041172
21980 0.5860382
21990 0.6092351
22000 0.5928742
22010 0.5973864
22020 0.6103688
22030 0.5976852
22040 0.61772
22050 0.6114556
22060 0.6018043
22070 0.5990369
22080 0.5866638
22090 0.5888971
22100 0.5903287
22110 0.5872129
22120 0.5823894
22130 0.5646579
22140 0.5680865
22150 0.5773814
22160 0.5660725
22170 0.5770913
22180 0.5794504
22190 0.5861477
22200 0.5710385
22210 0.5739321
22220 0.5818548
22230 0.5936304
22240 0.6021851
22250 0.5951117
22260 0.6003207
22270 0.6050616
22280 0.6077115
22290 0.598281
22300 0.6017492
22310 0.6076036
22320 0.5969456
22330 0.6001412
22340 0.5929545
22350 0.6006513
22360 0.6088907
22370 0.6015917
22380 0.6004799
22390 0.6178672
22400 0.6209638
22410 0.6086661
22420 0.6092163
22430 0.6189419
22440 0.6180331
22450 0.6169155
22460 0.6220044
22470 0.6232498
22480 0.6251083
22490 0.6152182
22500 0.6195179
22510 0.6208591
22520 0.6268427
22530 0.6248088
22540 0.615214
22550 0.6114095
22560 0.6080631
22570 0.6067001
22580 0.6128234
22590 0.6168467
22600 0.6211025
22610 0.6087609
22620 0.6108134
22630 0.6059444
22640 0.6049788
22650 0.6186966
22660 0.6136039
22670 0.6237118
22680 0.622122
22690 0.6135821
22700 0.6103994
22710 0.6163948
22720 0.6031644
22730 0.5993236
22740 0.6076701
22750 0.5944807
22760 0.5916422
22770 0.5879228
22780 0.5835034
22790 0.5867654
22800 0.598268
22810 0.5907797
22820 0.5851072
22830 0.5941525
22840 0.5894231
22850 0.5935007
22860 0.58583
22870 0.5863307
22880 0.5938802
22890 0.5922983
22900 0.5793155
22910 0.576582
22920 0.5859909
22930 0.5795494
22940 0.5619312
22950 0.5904582
22960 0.5778915
22970 0.5841935
22980 0.5781006
22990 0.5714693
23000 0.5816593
23010 0.5787627
23020 0.5771415
23030 0.5809785
23040 0.5762572
23050 0.5713895
23060 0.5599155
23070 0.5591429
23080 0.5640967
23090 0.5652735
23100 0.5793584
23110 0.5675685
23120 0.5517977
23130 0.5617548
23140 0.5717108
23150 0.5702017
23160 0.5641286
23170 0.5567694
23180 0.5672615
23190 0.5661192
23200 0.5638922
23210 0.5564787
23220 0.5682093
23230 0.5729131
23240 0.5752964
23250 0.5725635
23260 0.5766754
23270 0.5758765
23280 0.5640068
23290 0.575123
23300 0.5748093
23310 0.5779161
23320 0.5744758
23330 0.5851266
23340 0.5795755
23350 0.5702417
23360 0.5603027
23370 0.5613272
23380 0.5651489
23390 0.551924
23400 0.5503798
23410 0.5561739
23420 0.558203
23430 0.5530967
23440 0.5557839
23450 0.5498099
23460 0.5496008
23470 0.5505705
23480 0.5504038
23490 0.5500138
23500 0.5471872
23510 0.5549223
23520 0.5541081
23530 0.551357
23540 0.5646361
23550 0.5677139
23560 0.5553045
23570 0.5681494
23580 0.5768377
23590 0.5645622
23600 0.5424739
23610 0.5569406
23620 0.5774171
23630 0.5767755
23640 0.5768539
23650 0.5680783
23660 0.5707638
23670 0.5825961
23680 0.5682511
23690 0.5765596
23700 0.5820914
23710 0.5819357
23720 0.5982661
23730 0.5976211
23740 0.5757164
23750 0.5667819
23760 0.5767962
23770 0.57602
23780 0.5769111
23790 0.5755415
23800 0.5860834
23810 0.5889767
23820 0.5972848
23830 0.5971214
23840 0.5860155
23850 0.592438
23860 0.5672784
23870 0.5671851
23880 0.5674413
23890 0.5727898
23900 0.5703057
23910 0.5708019
23920 0.5595812
23930 0.5664307
23940 0.5607579
23950 0.5625468
23960 0.5597778
23970 0.5832554
23980 0.5759937
23990 0.5642668
24000 0.5786011
24010 0.5892842
24020 0.595205
24030 0.5889195
24040 0.5812681
24050 0.5749096
24060 0.5736019
24070 0.5765559
24080 0.5705255
24090 0.5757883
24100 0.5777603
24110 0.5768396
24120 0.5702273
24130 0.5651259
24140 0.5760282
24150 0.5750293
24160 0.5746245
24170 0.5731915
24180 0.5829535
24190 0.5664397
24200 0.5575364
24210 0.5571153
24220 0.5553914
24230 0.5522434
24240 0.549812
24250 0.5617297
24260 0.5564436
24270 0.5449079
24280 0.5488175
24290 0.5679764
24300 0.5548718
24310 0.5451304
24320 0.5360928
24330 0.538344
24340 0.5399761
24350 0.5367336
24360 0.5409684
24370 0.5554117
24380 0.552394
24390 0.5530735
24400 0.5421371
24410 0.5600153
24420 0.5676501
24430 0.5690808
24440 0.5722365
24450 0.5507675
24460 0.5432781
24470 0.5510767
24480 0.5422304
24490 0.5501891
24500 0.5517178
24510 0.556549
24520 0.5543224
24530 0.5460414
24540 0.5454217
24550 0.5469739
24560 0.5493299
24570 0.5553846
24580 0.5656087
24590 0.5571908
24600 0.5510923
24610 0.5431004
24620 0.5422434
24630 0.5383906
24640 0.5445651
24650 0.5504081
24660 0.5295355
24670 0.5302779
24680 0.540886
24690 0.5447029
24700 0.5532842
24710 0.5474817
24720 0.5509779
24730 0.5517733
24740 0.540204
24750 0.5373735
24760 0.5528392
24770 0.5513715
24780 0.550535
24790 0.5585578
24800 0.5524282
24810 0.5574964
24820 0.5542724
24830 0.5614452
24840 0.5636882
24850 0.5770222
24860 0.5695938
24870 0.5539683
24880 0.5652747
24890 0.5636538
24900 0.5778255
24910 0.567269
24920 0.562447
24930 0.5702572
24940 0.569723
24950 0.5765901
24960 0.5703424
24970 0.5656547
24980 0.5761319
24990 0.5716335
25000 0.5661172
25010 0.5628006
25020 0.5594934
25030 0.5654396
25040 0.5640445
25050 0.5561042
25060 0.5608577
25070 0.5682943
25080 0.5601423
25090 0.5699913
25100 0.5648491
25110 0.5744532
25120 0.5808231
25130 0.5745694
25140 0.5561612
25150 0.578651
25160 0.575119
25170 0.5821829
25180 0.5896853
25190 0.5878193
25200 0.5710455
25210 0.5780225
25220 0.5686069
25230 0.5666975
25240 0.5571502
25250 0.565329
25260 0.5587203
25270 0.5566093
25280 0.5689451
25290 0.5494371
25300 0.5504918
25310 0.5439595
25320 0.5406796
25330 0.5401992
25340 0.5217736
25350 0.5373768
25360 0.5496805
25370 0.5482832
25380 0.5385088
25390 0.5388358
25400 0.5337521
25410 0.5298326
25420 0.5294376
25430 0.5249828
25440 0.5223653
25450 0.5155852
25460 0.5213541
25470 0.531308
25480 0.5544491
25490 0.5493766
25500 0.5535242
25510 0.5533288
25520 0.558859
25530 0.5591296
25540 0.5427132
25550 0.5538414
25560 0.5392678
25570 0.5414667
25580 0.5438578
25590 0.5431498
25600 0.5515667
25610 0.5596654
25620 0.5572975
25630 0.5544716
25640 0.5471369
25650 0.5356718
25660 0.5299722
25670 0.5334384
25680 0.540628
25690 0.5530831
25700 0.5562704
25710 0.5618267
25720 0.568911
25730 0.5752088
25740 0.570801
25750 0.5658106
25760 0.5648782
25770 0.5701929
25780 0.565293
25790 0.5734335
25800 0.5748082
25810 0.5639046
25820 0.5607622
25830 0.5480281
25840 0.5504931
25850 0.5511078
25860 0.5478777
25870 0.5528814
25880 0.5489959
25890 0.5648757
25900 0.5569501
25910 0.5432575
25920 0.5472352
25930 0.5505395
25940 0.5598673
25950 0.5453796
25960 0.5451686
25970 0.5438162
25980 0.5490292
25990 0.5519288
26000 0.5572289
26010 0.5524248
26020 0.5596426
26030 0.5467859
26040 0.5423452
26050 0.5466828
26060 0.535926
26070 0.5463519
26080 0.5380409
26090 0.5324009
26100 0.5273798
26110 0.5192217
26120 0.5358259
26130 0.54434
26140 0.5427173
26150 0.547742
26160 0.5540563
26170 0.5475178
26180 0.547431
26190 0.5446891
26200 0.5360809
26210 0.5288874
26220 0.5318396
26230 0.5450412
26240 0.5449927
26250 0.5289365
26260 0.5366163
26270 0.5369998
26280 0.5307667
26290 0.5387636
26300 0.5392568
26310 0.54325
26320 0.5395316
26330 0.5353591
26340 0.5382051
26350 0.5426657
26360 0.5461909
26370 0.5438831
26380 0.5480549
26390 0.544768
26400 0.5572159
26410 0.569075
26420 0.5563376
26430 0.5579289
26440 0.5547891
26450 0.5545048
26460 0.5671657
26470 0.556617
26480 0.5573218
26490 0.5670415
26500 0.5719415
26510 0.5737061
26520 0.5743608
26530 0.5802153
26540 0.5751812
26550 0.5644764
26560 0.5618419
26570 0.5642911
26580 0.5592155
26590 0.5546694
26600 0.5556315
26610 0.5709278
26620 0.5677334
26630 0.576244
26640 0.5640412
26650 0.5606004
26660 0.5568267
26670 0.5537299
26680 0.5550154
26690 0.548299
26700 0.5494208
26710 0.5601419
26720 0.5386356
26730 0.5587338
26740 0.5604522
26750 0.5639904
26760 0.5655951
26770 0.5633786
26780 0.5597259
26790 0.5536995
26800 0.5610406
26810 0.562844
26820 0.557071
26830 0.5622843
26840 0.5659687
26850 0.5696275
26860 0.5559459
26870 0.5549319
26880 0.5499288
26890 0.5380192
26900 0.5399601
26910 0.5419192
26920 0.5588769
26930 0.5578253
26940 0.5605789
26950 0.5420964
26960 0.5596398
26970 0.5674074
26980 0.5431234
26990 0.5472751
27000 0.5340267
27010 0.524615
27020 0.5276021
27030 0.5235542
27040 0.5125096
27050 0.5058647
27060 0.5005622
27070 0.5181837
27080 0.5222293
27090 0.5227877
27100 0.5231216
27110 0.5329582
27120 0.5431676
27130 0.5508412
27140 0.5523528
27150 0.5426049
27160 0.5493509
27170 0.5511844
27180 0.5532743
27190 0.5451291
27200 0.5443826
27210 0.5433128
27220 0.5473166
27230 0.5460143
27240 0.5583766
27250 0.5487488
27260 0.5379243
27270 0.5428343
27280 0.5417477
27290 0.5395005
27300 0.5421602
27310 0.5459539
27320 0.5482265
27330 0.557488
27340 0.5482346
27350 0.5399922
27360 0.5322455
27370 0.5338014
27380 0.5453001
27390 0.5452358
27400 0.537497
27410 0.552251
27420 0.5375185
27430 0.5385913
27440 0.532344
27450 0.5365848
27460 0.5432527
27470 0.5368178
27480 0.5398001
27490 0.5300615
27500 0.533094
27510 0.5391809
27520 0.5323333
27530 0.535574
27540 0.543138
27550 0.5487393
27560 0.5534453
27570 0.5553322
27580 0.5539296
27590 0.5408368
27600 0.5359869
27610 0.5239664
27620 0.5258052
27630 0.5328253
27640 0.5382138
27650 0.5376075
27660 0.5480845
27670 0.5564957
27680 0.5571005
27690 0.5519143
27700 0.5510901
27710 0.547911
27720 0.5423134
27730 0.5440202
27740 0.5509419
27750 0.562419
27760 0.5564568
27770 0.5393277
27780 0.5364861
27790 0.5351532
27800 0.5320771
27810 0.5432693
27820 0.5548712
27830 0.5477307
27840 0.5522088
27850 0.5449113
27860 0.5437819
27870 0.5521065
27880 0.5416059
27890 0.5466192
27900 0.5386977
27910 0.5409406
27920 0.5382043
27930 0.5317402
27940 0.5368782
27950 0.5541474
27960 0.5496348
27970 0.5423953
27980 0.5432563
27990 0.5361403
28000 0.538146
28010 0.5407025
28020 0.5478837
28030 0.5397751
28040 0.5426006
28050 0.5446566
28060 0.540772
28070 0.5302562
28080 0.5312505
28090 0.5255886
28100 0.5410518
28110 0.5351736
28120 0.5307845
28130 0.5346052
28140 0.5486254
28150 0.5598512
28160 0.5553409
28170 0.5516891
28180 0.5604867
28190 0.5740517
28200 0.5803239
28210 0.5838392
28220 0.5802725
28230 0.568463
28240 0.5733443
28250 0.5756642
28260 0.5709502
28270 0.5760394
28280 0.5732687
28290 0.5792993
28300 0.5755483
28310 0.5640696
28320 0.5796636
28330 0.579513
28340 0.569865
28350 0.5767359
28360 0.575734
28370 0.5800737
28380 0.5811237
28390 0.5693378
28400 0.5664734
28410 0.5840554
28420 0.5778407
28430 0.5825652
28440 0.5772718
28450 0.5834645
28460 0.5968266
28470 0.5961547
28480 0.6151847
28490 0.6098871
28500 0.6081863
28510 0.5995687
28520 0.6013387
28530 0.5992108
28540 0.5937783
28550 0.5937898
28560 0.5911884
28570 0.5839062
28580 0.5895005
28590 0.5884914
28600 0.599435
28610 0.6108292
28620 0.592616
28630 0.597466
28640 0.5972664
28650 0.5933388
28660 0.5895435
28670 0.5914956
28680 0.5792955
28690 0.5920174
28700 0.5929842
28710 0.5910005
28720 0.5922236
28730 0.6046231
28740 0.6006702
28750 0.6096807
28760 0.6063129
28770 0.6061941
28780 0.6171
28790 0.6092872
28800 0.6078385
28810 0.5987412
28820 0.6065765
28830 0.6087101
28840 0.6090074
28850 0.5927849
28860 0.5948947
28870 0.5968952
28880 0.5942538
28890 0.5805283
28900 0.5716436
28910 0.5742674
28920 0.5654684
28930 0.5694918
28940 0.5732906
28950 0.5735738
28960 0.5758239
28970 0.5749916
28980 0.5716756
28990 0.5763388
29000 0.5801714
29010 0.5886427
29020 0.5901474
29030 0.5851334
29040 0.5858632
29050 0.5753185
29060 0.5597677
29070 0.5733147
29080 0.5656512
29090 0.5665841
29100 0.5780036
29110 0.5892087
29120 0.5858461
29130 0.5962976
29140 0.5910406
29150 0.6014699
29160 0.5967851
29170 0.5991063
29180 0.596493
29190 0.5896999
29200 0.5884098
29210 0.6049648
29220 0.5999093
29230 0.5969519
29240 0.6063797
29250 0.5866109
29260 0.5890467
29270 0.5769876
29280 0.594246
29290 0.6116942
29300 0.6106043
29310 0.6163923
29320 0.612154
29330 0.5925687
29340 0.6141878
29350 0.6163573
29360 0.6085031
29370 0.6109442
29380 0.6089577
29390 0.6089481
29400 0.5991049
29410 0.594254
29420 0.59284
29430 0.5879134
29440 0.5765273
29450 0.5696858
29460 0.5707398
29470 0.5582135
29480 0.5695854
29490 0.5711344
29500 0.5907417
29510 0.5950767
29520 0.5950984
29530 0.5884674
29540 0.5745732
29550 0.5817164
29560 0.5882601
29570 0.5844399
29580 0.5913157
29590 0.5830932
29600 0.5877038
29610 0.5834461
29620 0.5942986
29630 0.5952335
29640 0.5941924
29650 0.5918971
29660 0.5899363
29670 0.5832668
29680 0.5915321
29690 0.5780656
29700 0.5860711
29710 0.6024339
29720 0.6011552
29730 0.5933049
29740 0.594776
29750 0.5929047
29760 0.5989666
29770 0.5959718
29780 0.5924155
29790 0.5931402
29800 0.5863347
29810 0.5868052
29820 0.5993688
29830 0.5987047
29840 0.593129
29850 0.5971898
29860 0.5979826
29870 0.5938588
29880 0.6095563
29890 0.5996369
29900 0.5815353
29910 0.5938739
29920 0.5876776
29930 0.5993161
29940 0.6026537
29950 0.608694
29960 0.6080363
29970 0.6026672
29980 0.5921283
29990 0.614567
30000 0.6117932
30010 0.6113161
30020 0.6016704
30030 0.593568
30040 0.5942087
30050 0.5847555
30060 0.6034622
30070 0.6203157
30080 0.6073093
30090 0.590291
30100 0.5965751
30110 0.5948581
30120 0.5986949
30130 0.6112493
30140 0.6184932
30150 0.6118032
30160 0.6085164
30170 0.6033967
30180 0.6010931
30190 0.6019837
30200 0.5970684
30210 0.6012936
30220 0.5953568
30230 0.6022046
30240 0.597259
30250 0.5873225
30260 0.5952144
30270 0.6063809
30280 0.5764793
30290 0.5765486
30300 0.5810499
30310 0.5804328
30320 0.5870837
30330 0.5815752
30340 0.5724986
30350 0.5865156
30360 0.5927382
30370 0.5857944
30380 0.5999169
30390 0.6011539
30400 0.5941874
30410 0.5883415
30420 0.6044858
30430 0.5986502
30440 0.6077956
30450 0.6074852
30460 0.6051151
30470 0.6038375
30480 0.5996431
30490 0.5987893
30500 0.5914006
30510 0.5926557
30520 0.6062658
30530 0.60579
30540 0.6148016
30550 0.615674
30560 0.6094801
30570 0.6080744
30580 0.6169239
30590 0.6181599
30600 0.631277
30610 0.6206928
30620 0.6063024
30630 0.5927055
30640 0.5946062
30650 0.5906493
30660 0.5889684
30670 0.5831425
30680 0.6005541
30690 0.59393
30700 0.6022369
30710 0.5977916
30720 0.6008456
30730 0.6015584
30740 0.5955838
30750 0.5919617
30760 0.5912373
30770 0.5813228
30780 0.5832101
30790 0.5699703
30800 0.565393
30810 0.5587685
30820 0.5654632
30830 0.5687191
30840 0.5746875
30850 0.5963959
30860 0.5952806
30870 0.5839869
30880 0.5713814
30890 0.5617132
30900 0.5645788
30910 0.5652246
30920 0.5743414
30930 0.5627446
30940 0.5647538
30950 0.5658338
30960 0.5616992
30970 0.5466325
30980 0.5531602
30990 0.5611106
31000 0.5543535
31010 0.5446337
31020 0.5579993
31030 0.5685318
31040 0.581879
31050 0.5749102
31060 0.5793968
31070 0.5656412
31080 0.567633
31090 0.5681353
31100 0.5788577
31110 0.5736696
31120 0.5853032
31130 0.5881985
31140 0.6016504
31150 0.5989067
31160 0.6019262
31170 0.5982992
31180 0.5999296
31190 0.5807489
31200 0.5719264
31210 0.5604762
31220 0.5671094
31230 0.5617148
31240 0.5882617
31250 0.5730506
31260 0.5617722
31270 0.5658442
31280 0.5647196
31290 0.5707359
31300 0.5622069
31310 0.5577371
31320 0.555812
31330 0.5467607
31340 0.5547659
31350 0.5519239
31360 0.5515814
31370 0.5488251
31380 0.5596811
31390 0.5674214
31400 0.568837
31410 0.57498
31420 0.5855187
31430 0.5842161
31440 0.5778925
31450 0.5756255
31460 0.5768549
31470 0.5732978
31480 0.582917
31490 0.5485294
31500 0.5456181
31510 0.5501101
31520 0.5378338
31530 0.5589666
31540 0.5706441
31550 0.5621806
31560 0.553282
31570 0.566578
31580 0.5544347
31590 0.5597975
31600 0.5744107
31610 0.5720468
31620 0.5637532
31630 0.5672585
31640 0.5728499
31650 0.570627
31660 0.5772573
31670 0.5638908
31680 0.5722532
31690 0.5620955
31700 0.561143
31710 0.5791247
31720 0.5680602
31730 0.574415
31740 0.5711873
31750 0.5578026
31760 0.5472134
31770 0.5565435
31780 0.5690144
31790 0.5487923
31800 0.5615148
31810 0.5686032
31820 0.56621
31830 0.5701609
31840 0.5801868
31850 0.5753691
31860 0.5785955
31870 0.5685109
31880 0.5722261
31890 0.5812702
31900 0.5853205
31910 0.5885803
31920 0.5809897
31930 0.5742503
31940 0.5623424
31950 0.5557677
31960 0.5615743
31970 0.5692121
31980 0.5824062
31990 0.5871431
32000 0.5757542
32010 0.5725427
32020 0.5858527
32030 0.5865424
32040 0.5695756
32050 0.5704221
32060 0.5720497
32070 0.5765039
32080 0.5730163
32090 0.5738812
32100 0.5692236
32110 0.5654142
32120 0.5703031
32130 0.5661814
32140 0.5721471
32150 0.5724927
32160 0.576375
32170 0.5807731
32180 0.5644156
32190 0.5705568
32200 0.5638995
32210 0.5769764
32220 0.5824246
32230 0.5758032
32240 0.5629282
32250 0.5661278
32260 0.5699247
32270 0.5692335
32280 0.560614
32290 0.5644429
32300 0.5640939
32310 0.5660952
32320 0.5553616
32330 0.5711986
32340 0.5560772
32350 0.5483871
32360 0.5443275
32370 0.5389531
32380 0.5447837
32390 0.5608138
32400 0.5541134
32410 0.5585273
32420 0.5562326
32430 0.5577857
32440 0.5601851
32450 0.5580094
32460 0.5538658
32470 0.5616359
32480 0.5618161
32490 0.5707735
32500 0.5722758
32510 0.5677322
32520 0.5625827
32530 0.5543051
32540 0.560079
32550 0.5602766
32560 0.56911
32570 0.5714464
32580 0.5701038
32590 0.5599472
32600 0.550327
32610 0.5503339
32620 0.5516384
32630 0.5627311
32640 0.5477086
32650 0.5557665
32660 0.5675361
32670 0.5607697
32680 0.5608394
32690 0.5636268
32700 0.5529137
32710 0.5596958
32720 0.5582401
32730 0.5679516
32740 0.5583399
32750 0.5630953
32760 0.5504428
32770 0.5518474
32780 0.5479771
32790 0.5524227
32800 0.5541313
32810 0.5611725
32820 0.5621389
32830 0.5514504
32840 0.5533298
32850 0.5529287
32860 0.559864
32870 0.5674452
32880 0.5599856
32890 0.5469715
32900 0.5536747
32910 0.5645127
32920 0.5648497
32930 0.5605298
32940 0.5672653
32950 0.5604866
32960 0.5665473
32970 0.5723395
32980 0.5746031
32990 0.5685626
33000 0.5763693
33010 0.5608707
33020 0.5702834
33030 0.5581321
33040 0.5560477
33050 0.5593243
33060 0.5635206
33070 0.5670713
33080 0.5628228
33090 0.5587865
33100 0.5731959
33110 0.5638738
33120 0.5672159
33130 0.5720423
33140 0.5714615
33150 0.5642094
33160 0.5620906
33170 0.5615419
33180 0.546768
33190 0.5508209
33200 0.5594131
33210 0.5537432
33220 0.5676379
33230 0.5579145
33240 0.5588444
33250 0.5751081
33260 0.5523205
33270 0.5565526
33280 0.550927
33290 0.5465344
33300 0.5492211
33310 0.5512512
33320 0.5417367
33330 0.5400672
33340 0.5451626
33350 0.5429549
33360 0.5596564
33370 0.5538613
33380 0.5517051
33390 0.543951
33400 0.5381932
33410 0.5457318
33420 0.5530068
33430 0.5513698
33440 0.555527
33450 0.5545667
33460 0.565545
33470 0.5687907
33480 0.5614535
33490 0.5560542
33500 0.5521585
33510 0.5615627
33520 0.5571136
33530 0.5498052
33540 0.5713094
33550 0.5734091
33560 0.5772111
33570 0.5657641
33580 0.5702443
33590 0.5790128
33600 0.5715624
33610 0.5590094
33620 0.5678594
33630 0.5639002
33640 0.5607136
33650 0.5526665
33660 0.565151
33670 0.5538276
33680 0.5556377
33690 0.5572969
33700 0.5691595
33710 0.5678715
33720 0.5710159
33730 0.5634751
33740 0.5763552
33750 0.5783777
33760 0.5689409
33770 0.5793794
33780 0.5867443
33790 0.5888727
33800 0.5887378
33810 0.5936689
33820 0.5891119
33830 0.5878029
33840 0.602699
33850 0.5952657
33860 0.5979273
33870 0.5877395
33880 0.5947419
33890 0.611116
33900 0.6001482
33910 0.6049743
33920 0.6124722
33930 0.6107758
33940 0.6104882
33950 0.6020132
33960 0.598608
33970 0.6212917
33980 0.6158088
33990 0.6112693
34000 0.5956197
34010 0.5859481
34020 0.5861095
34030 0.5695996
34040 0.5608474
34050 0.5670441
34060 0.5692521
34070 0.578398
34080 0.5771004
34090 0.584839
34100 0.5960554
34110 0.5763414
34120 0.5746135
34130 0.568379
34140 0.5682726
34150 0.5640091
34160 0.5947446
34170 0.5888275
34180 0.580699
34190 0.5804767
34200 0.5694521
34210 0.5822304
34220 0.5829646
34230 0.5765218
34240 0.5810302
34250 0.5692427
34260 0.56297
34270 0.561694
34280 0.5694993
34290 0.5670003
34300 0.5591613
34310 0.5727659
34320 0.5591266
34330 0.5750427
34340 0.5757013
34350 0.5799875
34360 0.5864655
34370 0.5779573
34380 0.5748379
34390 0.569127
34400 0.5708464
34410 0.5668028
34420 0.5679632
34430 0.5667861
34440 0.5580592
34450 0.5512986
34460 0.5558212
34470 0.5620583
34480 0.5669791
34490 0.5775263
34500 0.585544
34510 0.5709841
34520 0.5760416
34530 0.582983
34540 0.5857437
34550 0.5843063
34560 0.5742865
34570 0.5726894
34580 0.576243
34590 0.5775744
34600 0.5699354
34610 0.5680264
34620 0.5627844
34630 0.5662289
34640 0.5761204
34650 0.5729086
34660 0.5534968
34670 0.5556356
34680 0.5625145
34690 0.5551667
34700 0.5686115
34710 0.5622692
34720 0.5449759
34730 0.5552624
34740 0.5582537
34750 0.5578185
34760 0.5584991
34770 0.5752714
34780 0.5744182
34790 0.5650177
34800 0.5741858
34810 0.5688585
34820 0.5592885
34830 0.5656562
34840 0.5706518
34850 0.5758485
34860 0.5683144
34870 0.569399
34880 0.577112
34890 0.589615
34900 0.5951871
34910 0.5989677
34920 0.6016682
34930 0.6053832
34940 0.5951142
34950 0.5838914
34960 0.5699319
34970 0.5713332
34980 0.5819864
34990 0.5604488
35000 0.5580375
35010 0.5705977
35020 0.5677622
35030 0.5775582
35040 0.5793831
35050 0.5771765
35060 0.5781194
35070 0.5551752
35080 0.5427049
35090 0.5389042
35100 0.5484464
35110 0.5511945
35120 0.5569056
35130 0.5769268
35140 0.5749024
35150 0.5733106
35160 0.5660658
35170 0.5647828
35180 0.5744581
35190 0.5677509
35200 0.567127
35210 0.567738
35220 0.5633602
35230 0.5663055
35240 0.5706416
35250 0.5737282
35260 0.5748712
35270 0.5547267
35280 0.5512592
35290 0.5462109
35300 0.5505587
35310 0.5445254
35320 0.5485173
35330 0.5430108
35340 0.5722889
35350 0.5837941
35360 0.5878668
35370 0.5869701
35380 0.5751425
35390 0.5803909
35400 0.5718082
35410 0.5566964
35420 0.5613673
35430 0.5545117
35440 0.5577535
35450 0.5610197
35460 0.5686767
35470 0.5789714
35480 0.5732596
35490 0.5642501
35500 0.5635448
35510 0.5709792
35520 0.5522352
35530 0.5566376
35540 0.5575923
35550 0.551154
35560 0.5509495
35570 0.5653518
35580 0.5546856
35590 0.5635936
35600 0.5671759
35610 0.5772249
35620 0.5621452
35630 0.5626693
35640 0.5804863
35650 0.5771612
35660 0.569352
35670 0.5728382
35680 0.5747155
35690 0.5652025
35700 0.5880651
35710 0.57701
35720 0.5828177
35730 0.5785813
35740 0.5811799
35750 0.5775558
35760 0.5769402
35770 0.5775069
35780 0.5710738
35790 0.5724103
35800 0.5687297
35810 0.5776438
35820 0.5763686
35830 0.5872222
35840 0.6061677
35850 0.597532
35860 0.5909634
35870 0.5924982
35880 0.5798316
35890 0.5845425
35900 0.5927375
35910 0.6017963
35920 0.5936605
35930 0.5868949
35940 0.5731363
35950 0.5746269
35960 0.5772787
35970 0.5942734
35980 0.5917391
35990 0.5979683
36000 0.5896596
36010 0.5944603
36020 0.5977015
36030 0.5892572
36040 0.6127703
36050 0.6113474
36060 0.6101483
36070 0.6181182
36080 0.6180421
36090 0.6056175
36100 0.6152881
36110 0.6225966
36120 0.6114832
36130 0.6069254
36140 0.6122096
36150 0.6082105
36160 0.6031386
36170 0.601883
36180 0.6061832
36190 0.6034188
36200 0.6101161
36210 0.5993422
36220 0.5962357
36230 0.5983397
36240 0.5935206
36250 0.6005274
36260 0.5992981
36270 0.6012729
36280 0.6021904
36290 0.5876362
36300 0.5855032
36310 0.5873739
36320 0.5826669
36330 0.5808482
36340 0.5831938
36350 0.6001279
36360 0.6025212
36370 0.6019253
36380 0.6070856
36390 0.5887774
36400 0.5851618
36410 0.5898768
36420 0.6014889
36430 0.5992717
36440 0.5978789
36450 0.5994024
36460 0.5994933
36470 0.5996074
36480 0.5776049
36490 0.589048
36500 0.5894289
36510 0.5768716
36520 0.5775425
36530 0.5931967
36540 0.6008748
36550 0.606771
36560 0.610122
36570 0.5846462
36580 0.5862465
36590 0.5939996
36600 0.5989661
36610 0.5893865
36620 0.6045742
36630 0.6164174
36640 0.5967573
36650 0.6072631
36660 0.6074701
36670 0.6035502
36680 0.6105402
36690 0.5895423
36700 0.6037092
36710 0.6062405
36720 0.6155573
36730 0.594112
36740 0.5978214
36750 0.5972826
36760 0.584597
36770 0.5790236
36780 0.5718088
36790 0.5789717
36800 0.5821525
36810 0.6130624
36820 0.6223674
36830 0.6231768
36840 0.6223013
36850 0.6223497
36860 0.6195137
36870 0.6148323
36880 0.6149945
36890 0.6036535
36900 0.5981125
36910 0.6167262
36920 0.6195253
36930 0.6072129
36940 0.6246916
36950 0.6169127
36960 0.614472
36970 0.6137497
36980 0.6070985
36990 0.6269637
37000 0.6351041
37010 0.6171303
37020 0.6186002
37030 0.6239502
37040 0.6257156
37050 0.6163781
37060 0.5976142
37070 0.5969709
37080 0.5992687
37090 0.5976473
37100 0.6187476
37110 0.6188731
37120 0.6051609
37130 0.6079237
37140 0.6091585
37150 0.6180567
37160 0.6182614
37170 0.6216404
37180 0.6256021
37190 0.6265738
37200 0.6334147
37210 0.6298031
37220 0.6303366
37230 0.6181182
37240 0.6076311
37250 0.5978891
37260 0.5949384
37270 0.6140637
37280 0.6034805
37290 0.6039033
37300 0.5922049
37310 0.5993027
37320 0.598224
37330 0.5948693
37340 0.591734
37350 0.5911028
37360 0.5981296
37370 0.5966719
37380 0.6006591
37390 0.6017067
37400 0.6066169
37410 0.5980273
37420 0.5906903
37430 0.6058796
37440 0.60532
37450 0.6065196
37460 0.5986064
37470 0.5852223
37480 0.5777522
37490 0.5723653
37500 0.5707225
37510 0.5814967
37520 0.589604
37530 0.5838146
37540 0.5820567
37550 0.5902728
37560 0.594626
37570 0.6001661
37580 0.5855783
37590 0.5912116
37600 0.5995184
37610 0.5852
37620 0.5807999
37630 0.5732707
37640 0.5861111
37650 0.5745284
37660 0.576103
37670 0.5674698
37680 0.5681839
37690 0.5664763
37700 0.5598727
37710 0.5620598
37720 0.5747221
37730 0.5797336
37740 0.5859894
37750 0.5937866
37760 0.5907784
37770 0.5831044
37780 0.5799661
37790 0.5889844
37800 0.5940012
37810 0.5899891
37820 0.6096691
37830 0.6188566
37840 0.6249293
37850 0.6168206
37860 0.594768
37870 0.6015416
37880 0.591451
37890 0.5984915
37900 0.6019033
37910 0.596294
37920 0.57868
37930 0.5852411
37940 0.5762201
37950 0.5918928
37960 0.5967681
37970 0.5810779
37980 0.5751634
37990 0.5767577
38000 0.5808662
38010 0.5838393
38020 0.5863092
38030 0.5975359
38040 0.6071759
38050 0.5896623
38060 0.5812913
38070 0.5822141
38080 0.5940249
38090 0.5959964
38100 0.584618
38110 0.5868849
38120 0.5854566
38130 0.5777891
38140 0.5762626
38150 0.5756549
38160 0.5737472
38170 0.5732536
38180 0.5738342
38190 0.5752473
38200 0.5608286
38210 0.5621977
38220 0.5723138
38230 0.5657775
38240 0.5470632
38250 0.5546447
38260 0.5675428
38270 0.5704269
38280 0.5756978
38290 0.5732322
38300 0.5608929
38310 0.5623099
38320 0.5641754
38330 0.5666758
38340 0.5727951
38350 0.5700408
38360 0.579465
38370 0.568392
38380 0.5711153
38390 0.5690926
38400 0.5564906
38410 0.5619118
38420 0.5621693
38430 0.559324
38440 0.5515512
38450 0.544565
38460 0.551364
38470 0.5545871
38480 0.5680363
38490 0.5707108
38500 0.5821664
38510 0.5907151
38520 0.5815492
38530 0.5869797
38540 0.583992
38550 0.5815744
38560 0.577417
38570 0.585691
38580 0.5963728
38590 0.5912351
38600 0.5863246
38610 0.5934802
38620 0.5963939
38630 0.586005
38640 0.5903719
38650 0.5906851
38660 0.5932559
38670 0.5930611
38680 0.5980539
38690 0.5867385
38700 0.5781336
38710 0.5721294
38720 0.5646548
38730 0.5658426
38740 0.5578397
38750 0.5532851
38760 0.563561
38770 0.5605446
38780 0.5694272
38790 0.5828018
38800 0.5798768
38810 0.5734464
38820 0.5749631
38830 0.5873042
38840 0.588876
38850 0.5849918
38860 0.585317
38870 0.5883242
38880 0.5900371
38890 0.5892524
38900 0.5804862
38910 0.5868316
38920 0.5823487
38930 0.5903954
38940 0.5953104
38950 0.5989789
38960 0.5897049
38970 0.5827014
38980 0.5741255
38990 0.5727865
39000 0.5744693
39010 0.5737628
39020 0.5777986
39030 0.5693402
39040 0.5552765
39050 0.5650628
39060 0.5739443
39070 0.573575
39080 0.566932
39090 0.573191
39100 0.5766497
39110 0.5769215
39120 0.5817827
39130 0.5758247
39140 0.5796963
39150 0.5656548
39160 0.553261
39170 0.5575297
39180 0.5717497
39190 0.562201
39200 0.5639925
39210 0.576488
39220 0.5796322
39230 0.5820794
39240 0.5795597
39250 0.5788826
39260 0.5779882
39270 0.5752439
39280 0.5636408
39290 0.5595446
39300 0.5663149
39310 0.5668359
39320 0.5607235
39330 0.5776397
39340 0.5770541
39350 0.5730114
39360 0.5590793
39370 0.5620722
39380 0.5630297
39390 0.5556297
39400 0.5595035
39410 0.5501214
39420 0.5572594
39430 0.5598786
39440 0.569068
39450 0.5751795
39460 0.5786667
39470 0.5772734
39480 0.5715552
39490 0.5561962
39500 0.5463095
39510 0.545518
39520 0.5481793
39530 0.5506077
39540 0.5646783
39550 0.5694667
39560 0.5797554
39570 0.5928146
39580 0.5847375
39590 0.5740986
39600 0.5714098
39610 0.5793898
39620 0.588616
39630 0.5876344
39640 0.5747318
39650 0.5644948
39660 0.5698075
39670 0.5756374
39680 0.5792869
39690 0.5726361
39700 0.5605488
39710 0.5612809
39720 0.5751398
39730 0.5837572
39740 0.5806639
39750 0.5739914
39760 0.5803617
39770 0.5714651
39780 0.5887632
39790 0.579452
39800 0.5894512
39810 0.5908031
39820 0.5929378
39830 0.5986329
39840 0.6103455
39850 0.6034011
39860 0.592663
39870 0.5870702
39880 0.5973437
39890 0.6049325
39900 0.6156353
39910 0.632458
39920 0.6272657
39930 0.6258326
39940 0.6294621
39950 0.6282703
39960 0.6264756
39970 0.6276208
39980 0.6161055
39990 0.59799
40000 0.6098958
40010 0.6096827
40020 0.6081082
40030 0.59898
40040 0.6180789
40050 0.6234834
40060 0.6055447
40070 0.6042861
40080 0.6063923
40090 0.6086065
40100 0.5949226
40110 0.5834778
40120 0.5862246
40130 0.5915195
40140 0.5862551
40150 0.5901795
40160 0.5966693
40170 0.5867184
40180 0.5812264
40190 0.5757313
40200 0.5721194
40210 0.5770934
40220 0.5882089
40230 0.6095518
40240 0.6086763
40250 0.5962519
40260 0.5895472
40270 0.5985845
40280 0.6053584
40290 0.6004066
40300 0.579514
40310 0.5899335
40320 0.5785292
40330 0.5806414
40340 0.5939432
40350 0.5820342
40360 0.5873193
40370 0.5999591
40380 0.5923654
40390 0.5912626
40400 0.5825431
40410 0.5918332
40420 0.59716
40430 0.5999783
40440 0.6100895
40450 0.6118889
40460 0.6149018
40470 0.5980643
40480 0.5855377
40490 0.587373
40500 0.5988176
40510 0.5827946
40520 0.5914305
40530 0.6047614
40540 0.6073183
40550 0.6148054
40560 0.6131526
40570 0.6100658
40580 0.6057435
40590 0.5996699
40600 0.5966362
40610 0.601622
40620 0.5926977
40630 0.5965115
40640 0.5930972
40650 0.5900937
40660 0.5928714
40670 0.5839933
40680 0.5898744
40690 0.5935429
40700 0.5868734
40710 0.6008297
40720 0.605674
40730 0.6009611
40740 0.5964485
40750 0.5913076
40760 0.5895963
40770 0.5931486
40780 0.5890133
40790 0.5916884
40800 0.6108816
40810 0.6126999
40820 0.6012697
40830 0.5994279
40840 0.5989122
40850 0.5978765
40860 0.5920353
40870 0.601077
40880 0.602358
40890 0.605671
40900 0.592079
40910 0.5814703
40920 0.5903403
40930 0.5854105
40940 0.5972275
40950 0.588709
40960 0.5873542
40970 0.5917221
40980 0.5949174
40990 0.5908171
41000 0.6076747
41010 0.6042674
41020 0.604305
41030 0.5938309
41040 0.5977619
41050 0.6085737
41060 0.6109885
41070 0.602396
41080 0.6065326
41090 0.5941955
41100 0.5969592
41110 0.6026238
41120 0.6186819
41130 0.6060463
41140 0.6244648
41150 0.6102216
41160 0.6140714
41170 0.5912632
41180 0.6044095
41190 0.6228474
41200 0.6141667
41210 0.6198332
41220 0.6160076
41230 0.6150495
41240 0.6227841
41250 0.6213137
41260 0.6194533
41270 0.6268947
41280 0.6206991
41290 0.6300733
41300 0.6180517
41310 0.6104282
41320 0.6192436
41330 0.6314163
41340 0.6295323
41350 0.6149311
41360 0.6292453
41370 0.6291496
41380 0.6214572
41390 0.6182985
41400 0.6085014
41410 0.6104401
41420 0.6198197
41430 0.6268326
41440 0.6246663
41450 0.6218004
41460 0.6173444
41470 0.6197886
41480 0.6143093
41490 0.6197651
41500 0.6220068
41510 0.6240189
41520 0.609652
41530 0.6117514
41540 0.6215518
41550 0.6172861
41560 0.6200107
41570 0.6157795
41580 0.601644
41590 0.5954199
41600 0.5919219
41610 0.5876763
41620 0.5989598
41630 0.5993507
41640 0.6186065
41650 0.6360618
41660 0.6199269
41670 0.6152349
41680 0.6161932
41690 0.6130465
41700 0.6128531
41710 0.6060499
41720 0.5950596
41730 0.5964092
41740 0.603361
41750 0.6080268
41760 0.6056912
41770 0.5961281
41780 0.5923609
41790 0.585202
41800 0.5954559
41810 0.5904595
41820 0.570594
41830 0.5814323
41840 0.5908047
41850 0.5909848
41860 0.5936133
41870 0.5955207
41880 0.6001764
41890 0.5917177
41900 0.5979546
41910 0.5892493
41920 0.5976586
41930 0.5965741
41940 0.6056085
41950 0.600418
41960 0.5928671
41970 0.5989125
41980 0.597526
41990 0.5906652
42000 0.5941298
42010 0.5899211
42020 0.5824199
42030 0.5888144
42040 0.5931661
42050 0.5857813
42060 0.5858421
42070 0.6005329
42080 0.5975426
42090 0.6017288
42100 0.6111324
42110 0.6164824
42120 0.6252919
42130 0.6225124
42140 0.6154615
42150 0.6200171
42160 0.6222222
42170 0.6207204
42180 0.6247554
42190 0.620384
42200 0.6099288
42210 0.6221254
42220 0.6156492
42230 0.6084589
42240 0.6046065
42250 0.5947982
42260 0.6052791
42270 0.6074282
42280 0.6174065
42290 0.6152781
42300 0.6041131
42310 0.6104817
42320 0.6121888
42330 0.6104492
42340 0.6110176
42350 0.5946068
42360 0.6003651
42370 0.6015959
42380 0.588626
42390 0.6065059
42400 0.6002101
42410 0.6002063
42420 0.6144067
42430 0.6101304
42440 0.6065513
42450 0.6089863
42460 0.5989682
42470 0.5971733
42480 0.597221
42490 0.5925733
42500 0.61023
42510 0.6158996
42520 0.6103339
42530 0.6064854
42540 0.5971239
42550 0.6017441
42560 0.6108047
42570 0.6114767
42580 0.6082847
42590 0.6011667
42600 0.6072048
42610 0.5944085
42620 0.5960716
42630 0.596595
42640 0.6007312
42650 0.6030564
42660 0.6138362
42670 0.6050198
42680 0.600475
42690 0.6050344
42700 0.6234534
42710 0.6180477
42720 0.633023
42730 0.6369569
42740 0.6304816
42750 0.6204682
42760 0.6163055
42770 0.6330203
42780 0.6091784
42790 0.6170408
42800 0.5975496
42810 0.6006242
42820 0.6040279
42830 0.6259262
42840 0.6255305
42850 0.6172714
42860 0.617523
42870 0.6159162
42880 0.6115967
42890 0.6308117
42900 0.6343637
42910 0.6359521
42920 0.6241972
42930 0.6157318
42940 0.6304048
42950 0.6329461
42960 0.6271935
42970 0.6297103
42980 0.6325338
42990 0.6516265
43000 0.6485093
43010 0.6456746
43020 0.6384428
43030 0.6263109
43040 0.6352074
43050 0.6445062
43060 0.6312053
43070 0.6382024
43080 0.6474786
43090 0.6486043
43100 0.6421245
43110 0.647885
43120 0.6495757
43130 0.645986
43140 0.6440617
43150 0.6446061
43160 0.6375484
43170 0.6304591
43180 0.6326238
43190 0.6127061
43200 0.6059657
43210 0.60804
43220 0.6231403
43230 0.6257458
43240 0.620219
43250 0.615955
43260 0.6204836
43270 0.614855
43280 0.6243423
43290 0.6235474
43300 0.6206681
43310 0.6062448
43320 0.5963618
43330 0.5910771
43340 0.5857839
43350 0.6015934
43360 0.6067111
43370 0.5999182
43380 0.6007307
43390 0.6067888
43400 0.6202928
43410 0.6219783
43420 0.6384705
43430 0.643126
43440 0.6454804
43450 0.6233447
43460 0.63173
43470 0.6186624
43480 0.5985923
43490 0.6032284
43500 0.5993875
43510 0.601616
43520 0.6142714
43530 0.6207896
43540 0.6201825
43550 0.6257277
43560 0.6262594
43570 0.6262168
43580 0.6223679
43590 0.6309159
43600 0.6170208
43610 0.6215798
43620 0.6145031
43630 0.6118849
43640 0.632462
43650 0.6373921
43660 0.6324447
43670 0.6465287
43680 0.6288282
43690 0.6213192
43700 0.6054262
43710 0.6150966
43720 0.6041476
43730 0.6084629
43740 0.6189111
43750 0.6034933
43760 0.6114786
43770 0.6080725
43780 0.6016366
43790 0.6044636
43800 0.5974533
43810 0.6132585
43820 0.6072969
43830 0.621172
43840 0.6255752
43850 0.6303881
43860 0.6305542
43870 0.6252916
43880 0.619361
43890 0.6133049
43900 0.6068729
43910 0.6028703
43920 0.6318123
43930 0.6373605
43940 0.6430066
43950 0.6215999
43960 0.6079133
43970 0.6090007
43980 0.5986673
43990 0.5917405
44000 0.5897771
44010 0.595592
44020 0.5969208
44030 0.6084436
44040 0.6025553
44050 0.6060116
44060 0.5984563
44070 0.6047164
44080 0.6020445
44090 0.5961806
44100 0.6111875
44110 0.6261175
44120 0.6291027
44130 0.6175286
44140 0.6166821
44150 0.6186695
44160 0.6192592
44170 0.6235263
44180 0.6228228
44190 0.6295163
44200 0.6250387
44210 0.6406888
44220 0.657914
44230 0.669369
44240 0.6464187
44250 0.650489
44260 0.6396624
44270 0.6375725
44280 0.6355973
44290 0.6293421
44300 0.6305874
44310 0.6264329
44320 0.6288026
44330 0.6328702
44340 0.6162543
44350 0.6294215
44360 0.6429464
44370 0.6355484
44380 0.6366337
44390 0.6307253
44400 0.6208779
44410 0.6217375
44420 0.6054026
44430 0.6145447
44440 0.6038297
44450 0.6064653
44460 0.6084251
44470 0.6140029
44480 0.6062651
44490 0.6192558
44500 0.6188813
44510 0.6110992
44520 0.614117
44530 0.6079152
44540 0.6031711
44550 0.6062781
44560 0.5995944
44570 0.5973604
44580 0.6028816
44590 0.6113186
44600 0.6088241
44610 0.6065575
44620 0.6042396
44630 0.6119347
44640 0.6082215
44650 0.6025198
44660 0.6080903
44670 0.6194739
44680 0.6185957
44690 0.6160616
44700 0.6183993
44710 0.622021
44720 0.618259
44730 0.6171101
44740 0.610251
44750 0.6013022
44760 0.600496
44770 0.6112238
44780 0.6224157
44790 0.6236055
44800 0.613355
44810 0.6241671
44820 0.6297488
44830 0.6273883
44840 0.6244403
44850 0.6419674
44860 0.6471791
44870 0.6428068
44880 0.6361046
44890 0.6455961
44900 0.6529553
44910 0.680035
44920 0.6512621
44930 0.6242048
44940 0.6276231
44950 0.6111719
44960 0.6128668
44970 0.6165568
44980 0.6116979
44990 0.6129509
45000 0.630758
45010 0.6209565
45020 0.6200207
45030 0.6272846
45040 0.6335993
45050 0.6405897
45060 0.6458423
45070 0.6364155
45080 0.6359046
45090 0.6368641
45100 0.6230086
45110 0.6212202
45120 0.6370457
45130 0.6412428
45140 0.6499978
45150 0.647841
45160 0.6535106
45170 0.6579891
45180 0.6550305
45190 0.6520865
45200 0.6442684
45210 0.623376
45220 0.6314598
45230 0.6301014
45240 0.6274319
45250 0.6211864
45260 0.6287298
45270 0.6279853
45280 0.6424231
45290 0.6451151
45300 0.63983
45310 0.6558968
45320 0.6621398
45330 0.6472836
45340 0.6488529
45350 0.6419263
45360 0.6442727
45370 0.6601099
45380 0.6653634
45390 0.6518455
45400 0.6518999
45410 0.6555305
45420 0.6701087
45430 0.6628598
45440 0.6565189
45450 0.659368
45460 0.6387576
45470 0.6408197
45480 0.6309114
45490 0.6478867
45500 0.6387361
45510 0.6356858
45520 0.6501178
45530 0.6502272
45540 0.6569281
45550 0.6544499
45560 0.664431
45570 0.6690027
45580 0.6625717
45590 0.6629951
45600 0.6425403
45610 0.6334578
45620 0.626357
45630 0.6431054
45640 0.6499329
45650 0.6443375
45660 0.6361855
45670 0.6290386
45680 0.6306841
45690 0.640491
45700 0.6520161
45710 0.6436806
45720 0.6465491
45730 0.634262
45740 0.6415091
45750 0.6357286
45760 0.6547297
45770 0.6532171
45780 0.6425167
45790 0.6505387
45800 0.6447551
45810 0.6392651
45820 0.6372234
45830 0.6348445
45840 0.6549583
45850 0.6626536
45860 0.674682
45870 0.6761457
45880 0.6804906
45890 0.6817617
45900 0.6698412
45910 0.6738534
45920 0.6681383
45930 0.6612397
45940 0.6433626
45950 0.6583868
45960 0.6616396
45970 0.6720831
45980 0.6650798
45990 0.6662374
46000 0.6688047
46010 0.6801767
46020 0.6706178
46030 0.6781086
46040 0.6881536
46050 0.6829147
46060 0.6818542
46070 0.6756673
46080 0.6650308
46090 0.663599
46100 0.6664177
46110 0.6691254
46120 0.6687042
46130 0.6860136
46140 0.669067
46150 0.6749791
46160 0.6842921
46170 0.6646471
46180 0.6598639
46190 0.667867
46200 0.6940487
46210 0.7047098
46220 0.6898474
46230 0.6950479
46240 0.6923615
46250 0.6961303
46260 0.683107
46270 0.6702939
46280 0.6742571
46290 0.6822872
46300 0.6796741
46310 0.6797587
46320 0.6768509
46330 0.6793183
46340 0.6700348
46350 0.6842479
46360 0.6856275
46370 0.6906391
46380 0.6722764
46390 0.6682836
46400 0.6441454
46410 0.6400584
46420 0.6630092
46430 0.6718348
46440 0.6769984
46450 0.6778623
46460 0.6847427
46470 0.6811097
46480 0.6838585
46490 0.6890748
46500 0.6861993
46510 0.6845024
46520 0.6846685
46530 0.6958866
46540 0.6659226
46550 0.6616516
46560 0.6657507
46570 0.66554
46580 0.6626825
46590 0.6646959
46600 0.6557651
46610 0.6544828
46620 0.6467955
46630 0.6518892
46640 0.6481925
46650 0.6520293
46660 0.6349518
46670 0.6365439
46680 0.6395952
46690 0.6317729
46700 0.6275064
46710 0.6289441
46720 0.6454208
46730 0.6474282
46740 0.659291
46750 0.6436866
46760 0.6386076
46770 0.6349754
46780 0.6312814
46790 0.616128
46800 0.6147933
46810 0.6218815
46820 0.6209093
46830 0.6567551
46840 0.6319044
46850 0.621144
46860 0.6218922
46870 0.6255577
46880 0.6240194
46890 0.6300964
46900 0.6452213
46910 0.6344504
46920 0.6362717
46930 0.6298825
46940 0.6195354
46950 0.6166171
46960 0.6233136
46970 0.6349453
46980 0.6326563
46990 0.623263
47000 0.6302469
47010 0.6341029
47020 0.6299339
47030 0.6370689
47040 0.640632
47050 0.6394242
47060 0.642125
47070 0.6331674
47080 0.6402327
47090 0.6449556
47100 0.6435961
47110 0.639751
47120 0.6508344
47130 0.6578729
47140 0.6445431
47150 0.6542605
47160 0.6462643
47170 0.6359182
47180 0.621257
47190 0.6337151
47200 0.6334199
47210 0.6163971
47220 0.6355
47230 0.6451374
47240 0.653108
47250 0.6541132
47260 0.6482195
47270 0.6498855
47280 0.6562194
47290 0.6610609
47300 0.6603931
47310 0.6620584
47320 0.6673886
47330 0.671823
47340 0.6740649
47350 0.6879358
47360 0.6596684
47370 0.6547287
47380 0.650289
47390 0.6577112
47400 0.6636664
47410 0.6520709
47420 0.6557527
47430 0.6735135
47440 0.673408
47450 0.6742613
47460 0.6580173
47470 0.6406197
47480 0.6431609
47490 0.6457712
47500 0.655068
47510 0.6566589
47520 0.637511
47530 0.6556003
47540 0.6443042
47550 0.6244538
47560 0.6269294
47570 0.6352105
47580 0.6171101
47590 0.6292887
47600 0.6445177
47610 0.6432995
47620 0.6563218
47630 0.6499524
47640 0.6572207
47650 0.650595
47660 0.6435572
47670 0.6513574
47680 0.655482
47690 0.6671049
47700 0.6562627
47710 0.6546213
47720 0.642434
47730 0.6488022
47740 0.6448752
47750 0.6412171
47760 0.634293
47770 0.6438841
47780 0.6362945
47790 0.6432347
47800 0.6431559
47810 0.6563725
47820 0.6480664
47830 0.6288285
47840 0.6233607
47850 0.625698
47860 0.631537
47870 0.6188795
47880 0.6353856
47890 0.6262383
47900 0.632597
47910 0.6299171
47920 0.649014
47930 0.646158
47940 0.6361048
47950 0.6296021
47960 0.6370426
47970 0.6459692
47980 0.6405943
47990 0.6383129
48000 0.6571205
48010 0.6726337
48020 0.6624581
48030 0.651989
48040 0.6613731
48050 0.6658101
48060 0.6572433
48070 0.6596957
48080 0.653975
48090 0.6555906
48100 0.6573461
48110 0.6652489
48120 0.6803665
48130 0.6611781
48140 0.6516197
48150 0.6497572
48160 0.6586285
48170 0.6570832
48180 0.656545
48190 0.6598233
48200 0.6663805
48210 0.6705246
48220 0.6564137
48230 0.6481878
48240 0.6415066
48250 0.6652212
48260 0.6694021
48270 0.6637196
48280 0.6598091
48290 0.6721597
48300 0.6967804
48310 0.7001313
48320 0.7101085
48330 0.6906809
48340 0.6778877
48350 0.680638
48360 0.680618
48370 0.6712211
48380 0.6633324
48390 0.6490409
48400 0.6450606
48410 0.66299
48420 0.6522327
48430 0.6420673
48440 0.6370745
48450 0.6460781
48460 0.6446211
48470 0.6535139
48480 0.6578895
48490 0.6583816
48500 0.6508014
48510 0.6586805
48520 0.6531065
48530 0.6788084
48540 0.6756942
48550 0.6757649
48560 0.6685794
48570 0.6696417
48580 0.6708665
48590 0.6605308
48600 0.6646438
48610 0.6692831
48620 0.6693755
48630 0.6498315
48640 0.6398443
48650 0.647895
48660 0.6635603
48670 0.6475853
48680 0.6499584
48690 0.6513439
48700 0.6636806
48710 0.6612413
48720 0.6635509
48730 0.6574598
48740 0.665445
48750 0.6622221
48760 0.6562108
48770 0.6778005
48780 0.6764717
48790 0.6681991
48800 0.6601047
48810 0.6657978
48820 0.6757919
48830 0.6728147
48840 0.6656265
48850 0.6657351
48860 0.6726331
48870 0.6586592
48880 0.6563488
48890 0.6586088
48900 0.6446142
48910 0.6510083
48920 0.6429975
48930 0.644393
48940 0.6274067
48950 0.6459487
48960 0.6436867
48970 0.6322321
48980 0.6370261
48990 0.6508504
49000 0.6361909
49010 0.635586
49020 0.6404834
49030 0.6493588
49040 0.6448514
49050 0.6483015
49060 0.6465586
49070 0.6454387
49080 0.6546511
49090 0.6527385
49100 0.6504995
49110 0.6513565
49120 0.6506641
49130 0.6654271
49140 0.674783
49150 0.6620671
49160 0.6483635
49170 0.6414177
49180 0.6369869
49190 0.6355139
49200 0.6323172
49210 0.6184922
49220 0.6187961
49230 0.6219584
49240 0.6276548
49250 0.6407903
49260 0.6461806
49270 0.6449798
49280 0.6555057
49290 0.6498094
49300 0.6308249
49310 0.6397487
49320 0.6406608
49330 0.6426846
49340 0.6400219
49350 0.6434664
49360 0.6385999
49370 0.6476257
49380 0.630379
49390 0.6370303
49400 0.6258506
49410 0.6126194
49420 0.5962467
49430 0.6007396
49440 0.6118078
49450 0.6120902
49460 0.6103144
49470 0.6129643
49480 0.608403
49490 0.6292936
49500 0.639832
49510 0.6361154
49520 0.6157081
49530 0.6204414
49540 0.6391572
49550 0.6261468
49560 0.6316658
49570 0.6318828
49580 0.6271403
49590 0.6196902
49600 0.6293455
49610 0.6350347
49620 0.6165238
49630 0.6151825
49640 0.6272211
49650 0.6202074
49660 0.6133103
49670 0.6137846
49680 0.6126062
49690 0.6183831
49700 0.6268198
49710 0.6319712
49720 0.6272838
49730 0.6206161
49740 0.6318884
49750 0.6359458
49760 0.6375279
49770 0.6301485
49780 0.6317583
49790 0.6337423
49800 0.6290407
49810 0.6344045
49820 0.6312518
49830 0.6300687
49840 0.6373854
49850 0.6415383
49860 0.6405209
49870 0.6335195
49880 0.6306043
49890 0.6283712
49900 0.6191569
49910 0.619987
49920 0.6458067
49930 0.6525969
49940 0.6455055
49950 0.6563672
49960 0.6454752
49970 0.6602222
49980 0.653123
49990 0.6562855
50000 0.669459
50010 0.6671628
50020 0.655539
50030 0.6452129
50040 0.6539248
50050 0.6519135
50060 0.6561819
50070 0.6461521
50080 0.6446057
50090 0.6496536
50100 0.6409196
50110 0.6394673
50120 0.6496747
50130 0.638476
50140 0.6392509
50150 0.6366716
50160 0.6494523
50170 0.6468319
50180 0.6416304
50190 0.6455867
50200 0.6465766
50210 0.6621557
50220 0.6682352
50230 0.652731
50240 0.6448429
50250 0.6369458
50260 0.6461615
50270 0.6583748
50280 0.6474353
50290 0.6533982
50300 0.6658247
50310 0.6534964
50320 0.6469416
50330 0.648151
50340 0.6540238
50350 0.6676648
50360 0.6658331
50370 0.6806514
50380 0.6725173
50390 0.6601443
50400 0.6582732
50410 0.657246
50420 0.6610166
50430 0.6620491
50440 0.6680578
50450 0.6612995
50460 0.6511936
50470 0.655324
50480 0.6538426
50490 0.6441807
50500 0.6444109
50510 0.6506128
50520 0.65055
50530 0.6611804
50540 0.6573256
50550 0.6466191
50560 0.6608946
50570 0.6535556
50580 0.6504419
50590 0.6407933
50600 0.6526179
50610 0.6440846
50620 0.6471668
50630 0.6594558
50640 0.6553068
50650 0.6617082
50660 0.6676249
50670 0.6619041
50680 0.6740807
50690 0.6740646
50700 0.6486265
50710 0.656042
50720 0.6715816
50730 0.6642869
50740 0.6665565
50750 0.6509392
50760 0.6477538
50770 0.6584404
50780 0.6547137
50790 0.6517038
50800 0.6463298
50810 0.6464249
50820 0.6629949
50830 0.6552242
50840 0.653273
50850 0.6642685
50860 0.6419002
50870 0.6548682
50880 0.6698684
50890 0.6812527
50900 0.6846525
50910 0.6799823
50920 0.696061
50930 0.6758951
50940 0.6854022
50950 0.6872986
50960 0.6927186
50970 0.6857855
50980 0.6970774
50990 0.6977177
51000 0.686785
51010 0.6827237
51020 0.6615153
51030 0.6544145
51040 0.651453
51050 0.6577918
51060 0.6590793
51070 0.6665146
51080 0.6677
51090 0.6733068
51100 0.6758673
51110 0.670683
51120 0.6895495
51130 0.6817746
51140 0.6839415
51150 0.6851485
51160 0.6740372
51170 0.6661748
51180 0.6800638
51190 0.6526242
51200 0.6627733
51210 0.650937
51220 0.6421579
51230 0.6553665
51240 0.67007
51250 0.6592255
51260 0.6708646
51270 0.6661155
51280 0.6542783
51290 0.640724
51300 0.6591076
51310 0.6727964
51320 0.6678627
51330 0.6593745
51340 0.6600585
51350 0.6621864
51360 0.6536793
51370 0.644648
51380 0.6491616
51390 0.6491773
51400 0.6447482
51410 0.6145474
51420 0.6085016
51430 0.6267371
51440 0.6314498
51450 0.6289564
51460 0.6331715
51470 0.6372016
51480 0.6433403
51490 0.6456725
51500 0.6390117
51510 0.6369695
51520 0.6513895
51530 0.6400098
51540 0.6415712
51550 0.6540089
51560 0.6657881
51570 0.6682088
51580 0.6615388
51590 0.6525372
51600 0.6440369
51610 0.6495522
51620 0.6505173
51630 0.6483567
51640 0.6353978
51650 0.6536326
51660 0.6497319
51670 0.6435906
51680 0.6577848
51690 0.6654834
51700 0.6725914
51710 0.6750218
51720 0.6528482
51730 0.6506604
51740 0.6191362
51750 0.616217
51760 0.6242069
51770 0.638883
51780 0.6508453
51790 0.6536376
51800 0.6516442
51810 0.6405407
51820 0.6539472
51830 0.6321591
51840 0.6385528
51850 0.638654
51860 0.6343142
51870 0.6319306
51880 0.6536382
51890 0.655928
51900 0.6670671
51910 0.662339
51920 0.6597938
51930 0.649899
51940 0.6576162
51950 0.6427369
51960 0.6554797
51970 0.6383647
51980 0.6488531
51990 0.6578185
52000 0.6499221
52010 0.655931
52020 0.6604459
52030 0.6712274
52040 0.6598955
52050 0.6637043
52060 0.6426873
52070 0.6445155
52080 0.6515762
52090 0.6601121
52100 0.6667653
52110 0.6683028
52120 0.6767594
52130 0.6626103
52140 0.6705809
52150 0.6543059
52160 0.6530842
52170 0.6646591
52180 0.6691785
52190 0.6812654
52200 0.6753291
52210 0.6904592
52220 0.689251
52230 0.668101
52240 0.6520191
52250 0.6442717
52260 0.6617994
52270 0.6583589
52280 0.6686167
52290 0.6498523
52300 0.6530984
52310 0.6589702
52320 0.6395074
52330 0.6386111
52340 0.6300077
52350 0.6404165
52360 0.6370985
52370 0.6415741
52380 0.6421972
52390 0.6463851
52400 0.6466588
52410 0.6519395
52420 0.6458454
52430 0.6494092
52440 0.6524651
52450 0.6522017
52460 0.6449127
52470 0.6505349
52480 0.6397392
52490 0.6336539
52500 0.6388414
52510 0.6198521
52520 0.6244764
52530 0.6236255
52540 0.636765
52550 0.6367955
52560 0.6255797
52570 0.6116145
52580 0.5971586
52590 0.6120478
52600 0.6216184
52610 0.6245609
52620 0.6423025
52630 0.6384405
52640 0.6261483
52650 0.6285546
52660 0.6360655
52670 0.6363616
52680 0.6296608
52690 0.6340141
52700 0.6170591
52710 0.6186106
52720 0.6254195
52730 0.6352242
52740 0.6364189
52750 0.6420416
52760 0.6262065
52770 0.6250371
52780 0.637305
52790 0.6434412
52800 0.6448254
52810 0.6290537
52820 0.6231807
52830 0.6087444
52840 0.6025246
52850 0.6033671
52860 0.6105121
52870 0.6319516
52880 0.6421721
52890 0.6370779
52900 0.636921
52910 0.6343175
52920 0.635382
52930 0.6417368
52940 0.6476474
52950 0.6427917
52960 0.6364542
52970 0.6339031
52980 0.6322024
52990 0.632466
53000 0.6407303
53010 0.6308326
53020 0.6247835
53030 0.6254698
53040 0.6486102
53050 0.6509719
53060 0.6495159
53070 0.6557651
53080 0.6632322
53090 0.6510443
53100 0.6372035
53110 0.6490961
53120 0.6349841
53130 0.6287365
53140 0.6338491
53150 0.6314194
53160 0.6340295
53170 0.6289006
53180 0.6248683
53190 0.6225401
53200 0.6182075
53210 0.6189893
53220 0.6238695
53230 0.6343011
53240 0.6265665
53250 0.6324438
53260 0.6412035
53270 0.6307521
53280 0.6343573
53290 0.6305465
53300 0.633933
53310 0.6344225
53320 0.6301926
53330 0.6242252
53340 0.60786
53350 0.6284351
53360 0.6304736
53370 0.6341323
53380 0.6297224
53390 0.6346992
53400 0.6369002
53410 0.6377183
53420 0.6520671
53430 0.6520283
53440 0.6448198
53450 0.6519483
53460 0.6636513
53470 0.6545388
53480 0.6473334
53490 0.6355652
53500 0.6328131
53510 0.638233
53520 0.628026
53530 0.6283858
53540 0.6277372
53550 0.6491467
53560 0.660264
53570 0.655999
53580 0.6518599
53590 0.6602979
53600 0.6527063
53610 0.6444024
53620 0.6384694
53630 0.6423843
53640 0.6456451
53650 0.6433927
53660 0.627671
53670 0.6288694
53680 0.6223117
53690 0.6303295
53700 0.627785
53710 0.6309902
53720 0.6329713
53730 0.6340132
53740 0.6273273
53750 0.6205354
53760 0.6268415
53770 0.639369
53780 0.6404493
53790 0.6429324
53800 0.6509465
53810 0.6470327
53820 0.6450567
53830 0.6426653
53840 0.6530786
53850 0.6455681
53860 0.6413515
53870 0.6468025
53880 0.6542357
53890 0.6505365
53900 0.6461686
53910 0.6553034
53920 0.6599194
53930 0.6585531
53940 0.6631959
53950 0.6612257
53960 0.6698052
53970 0.6538457
53980 0.663628
53990 0.6619959
54000 0.6589793
54010 0.6512148
54020 0.6411871
54030 0.6411438
54040 0.6379833
54050 0.6404781
54060 0.645899
54070 0.6462773
54080 0.6452878
54090 0.6355702
54100 0.6347486
54110 0.6338173
54120 0.6572357
54130 0.6482339
54140 0.6475176
54150 0.6547161
54160 0.6497729
54170 0.6338644
54180 0.6323558
54190 0.622561
54200 0.6108383
54210 0.6301502
54220 0.618558
54230 0.6247229
54240 0.6333746
54250 0.6417109
54260 0.6509337
54270 0.6531729
54280 0.6382121
54290 0.6433225
54300 0.6409537
54310 0.6493312
54320 0.6429635
54330 0.6329846
54340 0.6492074
54350 0.6439082
54360 0.6239656
54370 0.6310056
54380 0.6295432
54390 0.6204941
54400 0.6174862
54410 0.6200077
54420 0.6154271
54430 0.6220963
54440 0.6115373
54450 0.608504
54460 0.5955359
54470 0.6082321
54480 0.5963112
54490 0.6048812
54500 0.6220659
54510 0.5999517
54520 0.6058676
54530 0.6032308
54540 0.6160499
54550 0.6113338
54560 0.6120358
54570 0.6236547
54580 0.6248479
54590 0.6079342
54600 0.6133187
54610 0.6179813
54620 0.6152818
54630 0.6135118
54640 0.6094715
54650 0.6211222
54660 0.6200057
54670 0.6133804
54680 0.6170035
54690 0.6220051
54700 0.6233704
54710 0.6179476
54720 0.6154815
54730 0.6324168
54740 0.6285395
54750 0.6284639
54760 0.6260834
54770 0.6197209
54780 0.6277362
54790 0.6366636
54800 0.6513299
54810 0.6641458
54820 0.6502323
54830 0.6380345
54840 0.6412581
54850 0.6458183
54860 0.6385983
54870 0.6358117
54880 0.623457
54890 0.6403178
54900 0.6370507
54910 0.6424755
54920 0.6426451
54930 0.6290269
54940 0.620653
54950 0.6223422
54960 0.6303843
54970 0.6346462
54980 0.6312866
54990 0.6414302
55000 0.6422617
55010 0.6244308
55020 0.6302405
55030 0.6322328
55040 0.6350085
55050 0.6267364
55060 0.633172
55070 0.6188149
55080 0.6226686
55090 0.6298684
55100 0.6429523
55110 0.6626753
55120 0.6668928
55130 0.6491769
55140 0.6521641
55150 0.6526016
55160 0.6560398
55170 0.6719506
55180 0.6711987
55190 0.6718716
55200 0.6524593
55210 0.677408
55220 0.6852829
55230 0.6847156
55240 0.6657878
55250 0.6805267
55260 0.6818531
55270 0.6892291
55280 0.7050653
55290 0.7129705
55300 0.7051908
55310 0.6943269
55320 0.712469
55330 0.7140034
55340 0.712572
55350 0.6900198
55360 0.6650471
55370 0.6655505
55380 0.6766407
55390 0.6772609
55400 0.684266
55410 0.6873185
55420 0.7034116
55430 0.6853895
55440 0.7085027
55450 0.7060667
55460 0.700942
55470 0.6930348
55480 0.6924993
55490 0.7052318
55500 0.7110571
55510 0.7135697
55520 0.7178977
55530 0.6995877
55540 0.7089195
55550 0.7139664
55560 0.7119588
55570 0.7110602
55580 0.7046911
55590 0.7113642
55600 0.7083995
55610 0.697763
55620 0.7026579
55630 0.6950943
55640 0.6825346
55650 0.6679185
55660 0.6829868
55670 0.6610367
55680 0.667448
55690 0.6713036
55700 0.6780878
55710 0.6871975
55720 0.6767641
55730 0.6743476
55740 0.6778551
55750 0.6827248
55760 0.6803132
55770 0.6802549
55780 0.6918332
55790 0.6789717
55800 0.6764322
55810 0.6796983
55820 0.6844683
55830 0.6746914
55840 0.6850193
55850 0.6885489
55860 0.6946516
55870 0.6746213
55880 0.6820289
55890 0.6874482
55900 0.6901273
55910 0.6997857
55920 0.6763414
55930 0.6656273
55940 0.6599387
55950 0.6821087
55960 0.6896762
55970 0.6874884
55980 0.6815709
55990 0.6613073
56000 0.6644371
56010 0.6661723
56020 0.677703
56030 0.6815841
56040 0.6828661
56050 0.6817294
56060 0.6670578
56070 0.6516808
56080 0.650646
56090 0.6358845
56100 0.6444118
56110 0.6331057
56120 0.6357085
56130 0.6313879
56140 0.6350365
56150 0.6559257
56160 0.6611269
56170 0.6608362
56180 0.6571593
56190 0.6578964
56200 0.6507766
56210 0.6597066
56220 0.6604349
56230 0.6634368
56240 0.6773398
56250 0.6761726
56260 0.6824842
56270 0.6778355
56280 0.6800796
56290 0.6855336
56300 0.6677883
56310 0.6565127
56320 0.6584508
56330 0.6783828
56340 0.6808119
56350 0.6697217
56360 0.6704867
56370 0.6687683
56380 0.6531856
56390 0.6653305
56400 0.6532618
56410 0.6654837
56420 0.6798092
56430 0.6708757
56440 0.6754009
56450 0.6777555
56460 0.6744297
56470 0.6759531
56480 0.6741385
56490 0.6800752
56500 0.6755233
56510 0.6681198
56520 0.6654276
56530 0.6640816
56540 0.6601342
56550 0.6683171
56560 0.6897723
56570 0.6950334
56580 0.7032818
56590 0.7080335
56600 0.7094204
56610 0.7172269
56620 0.715257
56630 0.7037724
56640 0.7069756
56650 0.6877107
56660 0.6766738
56670 0.6694403
56680 0.6722838
56690 0.6698551
56700 0.674081
56710 0.6687914
56720 0.6716195
56730 0.6857991
56740 0.6975638
56750 0.7046561
56760 0.7049785
56770 0.7091565
56780 0.707686
56790 0.697586
56800 0.6981398
56810 0.6977397
56820 0.7103367
56830 0.6992897
56840 0.6965744
56850 0.7051437
56860 0.7253309
56870 0.6957396
56880 0.6997284
56890 0.7014023
56900 0.7031102
56910 0.6983255
56920 0.6872588
56930 0.6954376
56940 0.7066696
56950 0.7128443
56960 0.7244886
56970 0.7175152
56980 0.736377
56990 0.7259916
57000 0.7320762
57010 0.724996
57020 0.7323981
57030 0.7188848
57040 0.7310427
57050 0.7371108
57060 0.7547374
57070 0.7603036
57080 0.7458094
57090 0.7285073
57100 0.7143232
57110 0.7143779
57120 0.7109189
57130 0.7247664
57140 0.716103
57150 0.7244563
57160 0.6963851
57170 0.7108427
57180 0.7141737
57190 0.7142381
57200 0.7091217
57210 0.7128852
57220 0.712816
57230 0.7261347
57240 0.7301088
57250 0.7193272
57260 0.7157429
57270 0.7106586
57280 0.7068846
57290 0.7232944
57300 0.7138518
57310 0.7201001
57320 0.7107565
57330 0.6872374
57340 0.7080202
57350 0.7021554
57360 0.7073366
57370 0.6928006
57380 0.6835105
57390 0.6807982
57400 0.7004265
57410 0.6968952
57420 0.7068785
57430 0.6957448
57440 0.7097676
57450 0.6973404
57460 0.6956177
57470 0.6952955
57480 0.7038739
57490 0.699039
57500 0.6966572
57510 0.7192623
57520 0.7101647
57530 0.7206653
57540 0.7208123
57550 0.7119002
57560 0.7091344
57570 0.7052393
57580 0.6908017
57590 0.6768656
57600 0.6922882
57610 0.6894145
57620 0.7059615
57630 0.7072586
57640 0.6985705
57650 0.7035345
57660 0.6981813
57670 0.6927004
57680 0.704581
57690 0.6929296
57700 0.6885536
57710 0.6867056
57720 0.6967767
57730 0.7065186
57740 0.6833346
57750 0.6829934
57760 0.6824296
57770 0.6924744
57780 0.690568
57790 0.6952079
57800 0.7012198
57810 0.7114763
57820 0.7152951
57830 0.7162019
57840 0.7141694
57850 0.7064664
57860 0.7174178
57870 0.7188591
57880 0.7156833
57890 0.7034304
57900 0.6986032
57910 0.7048383
57920 0.7010436
57930 0.6979091
57940 0.6898064
57950 0.6905685
57960 0.6903449
57970 0.7027928
57980 0.6987027
57990 0.6977549
58000 0.6963369
58010 0.7168704
58020 0.7278941
58030 0.7153869
58040 0.6984769
58050 0.6831912
58060 0.6914701
58070 0.7026606
58080 0.7120118
58090 0.7155294
58100 0.7120625
58110 0.7083086
58120 0.7094181
58130 0.7247348
58140 0.6975173
58150 0.6988864
58160 0.7012353
58170 0.6966149
58180 0.6984274
58190 0.6946834
58200 0.6985628
58210 0.7022888
58220 0.7104871
58230 0.7137715
58240 0.71356
58250 0.709473
58260 0.7044266
58270 0.7119128
58280 0.6995361
58290 0.7056816
58300 0.7119354
58310 0.7219718
58320 0.7118402
58330 0.7094651
58340 0.71847
58350 0.7140826
58360 0.7000212
58370 0.7060606
58380 0.6802909
58390 0.6818194
58400 0.6920852
58410 0.6941033
58420 0.7055161
58430 0.710978
58440 0.7091867
58450 0.6963542
58460 0.6975765
58470 0.6959748
58480 0.6950051
58490 0.6814996
58500 0.6860281
58510 0.6847053
58520 0.6692044
58530 0.6647765
58540 0.6909522
58550 0.7003565
58560 0.723084
58570 0.7368904
58580 0.7165533
58590 0.7055579
58600 0.6865321
58610 0.6824049
58620 0.6891689
58630 0.6959225
58640 0.7013362
58650 0.713374
58660 0.6953847
58670 0.6920291
58680 0.6816077
58690 0.6948545
58700 0.6960634
58710 0.6954088
58720 0.6979077
58730 0.687583
58740 0.6662041
58750 0.6661903
58760 0.6539641
58770 0.6476024
58780 0.6475707
58790 0.6382359
58800 0.6531705
58810 0.6453077
58820 0.6463022
58830 0.642662
58840 0.6549549
58850 0.6551018
58860 0.6748736
58870 0.6729481
58880 0.6616336
58890 0.6610342
58900 0.668092
58910 0.6623506
58920 0.6562174
58930 0.6577588
58940 0.6598109
58950 0.6600309
58960 0.6796638
58970 0.6862736
58980 0.6874169
58990 0.6831138
59000 0.6850726
59010 0.682734
59020 0.6697375
59030 0.6862382
59040 0.6899354
59050 0.6720257
59060 0.6684032
59070 0.6591117
59080 0.6604366
59090 0.6684864
59100 0.6768158
59110 0.6727091
59120 0.6660656
59130 0.6627802
59140 0.6609141
59150 0.672926
59160 0.6810384
59170 0.695686
59180 0.7015758
59190 0.6971508
59200 0.7043493
59210 0.7009193
59220 0.6905944
59230 0.6799597
59240 0.666679
59250 0.6715978
59260 0.6679711
59270 0.6639401
59280 0.6724882
59290 0.6671327
59300 0.6657515
59310 0.6716652
59320 0.6653292
59330 0.6691653
59340 0.6622254
59350 0.6637163
59360 0.6629768
59370 0.668743
59380 0.6776837
59390 0.666835
59400 0.6840354
59410 0.6800936
59420 0.6718268
59430 0.6791212
59440 0.6752563
59450 0.6654302
59460 0.6612622
59470 0.66379
59480 0.6650541
59490 0.658873
59500 0.6577718
59510 0.6522164
59520 0.6654042
59530 0.666342
59540 0.6729714
59550 0.6738684
59560 0.6736672
59570 0.6714185
59580 0.6861306
59590 0.6640235
59600 0.6539451
59610 0.6565399
59620 0.6460305
59630 0.6385283
59640 0.6438996
59650 0.6510134
59660 0.6576437
59670 0.6488636
59680 0.6397592
59690 0.6254355
59700 0.6322235
59710 0.6442459
59720 0.6406341
59730 0.6464211
59740 0.6541042
59750 0.6411144
59760 0.6309902
59770 0.6391021
59780 0.6344652
59790 0.6160618
59800 0.6202215
59810 0.6230898
59820 0.6328504
59830 0.633391
59840 0.6396409
59850 0.6494303
59860 0.6500481
59870 0.6511585
59880 0.6293423
59890 0.6379988
59900 0.634136
59910 0.6289236
59920 0.641386
59930 0.6350577
59940 0.6412561
59950 0.6301125
59960 0.6336291
59970 0.6352229
59980 0.6380702
59990 0.647183
60000 0.6550608
60010 0.6439003
60020 0.6440229
60030 0.6463884
60040 0.6579441
60050 0.6502582
60060 0.6470439
60070 0.6634383
60080 0.6568544
60090 0.6477386
60100 0.6522062
60110 0.6492726
60120 0.6544477
60130 0.6590956
60140 0.6689206
60150 0.6561929
60160 0.6560327
60170 0.6606282
60180 0.6652219
60190 0.6635125
60200 0.6630886
60210 0.6607305
60220 0.6674379
60230 0.65466
60240 0.639034
60250 0.6323326
60260 0.6318411
60270 0.6225884
60280 0.6355967
60290 0.6183413
60300 0.633154
60310 0.6435454
60320 0.6304441
60330 0.6251375
60340 0.6332361
60350 0.6385332
60360 0.645664
60370 0.6502053
60380 0.6522352
60390 0.6397901
60400 0.6323469
60410 0.6602153
60420 0.649641
60430 0.63967
60440 0.6330087
60450 0.6392109
60460 0.6322849
60470 0.6430995
60480 0.6325713
60490 0.6271726
60500 0.6278446
60510 0.6058881
60520 0.637398
60530 0.6511942
60540 0.6525221
60550 0.6441427
60560 0.6457554
60570 0.6358967
60580 0.6456489
60590 0.6285345
60600 0.635868
60610 0.6500602
60620 0.6503239
60630 0.6528606
60640 0.6481174
60650 0.6429777
60660 0.6483502
60670 0.6579703
60680 0.6608516
60690 0.6515213
60700 0.6539664
60710 0.6574658
60720 0.6694619
60730 0.6599058
60740 0.6572581
60750 0.6615158
60760 0.6673049
60770 0.6445035
60780 0.6555666
60790 0.6582604
60800 0.6588361
60810 0.6525667
60820 0.6438953
60830 0.6532035
60840 0.6528803
60850 0.6544836
60860 0.6613238
60870 0.6502957
60880 0.6467133
60890 0.6474289
60900 0.6578739
60910 0.6639169
60920 0.6603811
60930 0.6643442
60940 0.6533004
60950 0.6459168
60960 0.6411268
60970 0.6428669
60980 0.6523836
60990 0.643451
61000 0.6444657
61010 0.6594913
61020 0.6713701
61030 0.6735343
61040 0.6765723
61050 0.6490537
61060 0.6378255
61070 0.6491948
61080 0.6536481
61090 0.6605812
61100 0.6575286
61110 0.6378992
61120 0.6390867
61130 0.6507685
61140 0.6654622
61150 0.6653723
61160 0.6587181
61170 0.670857
61180 0.6607302
61190 0.663472
61200 0.655809
61210 0.6464223
61220 0.653193
61230 0.6466688
61240 0.6697323
61250 0.6728879
61260 0.6516593
61270 0.6542895
61280 0.6594223
61290 0.660512
61300 0.6787103
61310 0.6945509
61320 0.7034261
61330 0.6915313
61340 0.6937555
61350 0.6927579
61360 0.7016992
61370 0.6868827
61380 0.6909995
61390 0.6762261
61400 0.6771774
61410 0.6668216
61420 0.6534938
61430 0.6590584
61440 0.6566037
61450 0.6635432
61460 0.6786935
61470 0.6690949
61480 0.6635679
61490 0.668026
61500 0.6487176
61510 0.6612492
61520 0.6717591
61530 0.677223
61540 0.6882268
61550 0.6711961
61560 0.6573703
61570 0.6650175
61580 0.6616103
61590 0.6600609
61600 0.6532899
61610 0.6504856
61620 0.6682947
61630 0.6597638
61640 0.66515
61650 0.6629385
61660 0.6661993
61670 0.6732619
61680 0.6721283
61690 0.6850217
61700 0.6732886
61710 0.6742164
61720 0.6794277
61730 0.6853251
61740 0.666065
61750 0.6732131
61760 0.6732052
61770 0.6836302
61780 0.6770654
61790 0.686145
61800 0.6579272
61810 0.6649055
61820 0.6579747
61830 0.6534544
61840 0.6546574
61850 0.6372482
61860 0.6387025
61870 0.649975
61880 0.6464667
61890 0.6381403
61900 0.635323
61910 0.6355009
61920 0.6306509
61930 0.6422845
61940 0.6307788
61950 0.6393901
61960 0.6432986
61970 0.6613547
61980 0.6646506
61990 0.6697392
62000 0.6619062
62010 0.6718414
62020 0.6671559
62030 0.6756628
62040 0.6713095
62050 0.6453575
62060 0.6512648
62070 0.6593711
62080 0.6366293
62090 0.6703606
62100 0.6726694
62110 0.6711971
62120 0.6582654
62130 0.6500499
62140 0.6453699
62150 0.6576767
62160 0.6661668
62170 0.6490326
62180 0.647257
62190 0.6509708
62200 0.6546428
62210 0.6581019
62220 0.6689793
62230 0.6879847
62240 0.6597474
62250 0.6660374
62260 0.6706296
62270 0.6468217
62280 0.6643378
62290 0.6592658
62300 0.6602004
62310 0.6658928
62320 0.664755
62330 0.6532378
62340 0.6552036
62350 0.6669554
62360 0.6587524
62370 0.6573461
62380 0.6528424
62390 0.6505632
62400 0.6521072
62410 0.6477938
62420 0.6622781
62430 0.6663905
62440 0.6706163
62450 0.6618639
62460 0.6668887
62470 0.6669555
62480 0.661992
62490 0.6588749
62500 0.6618632
62510 0.659419
62520 0.6526588
62530 0.6552338
62540 0.6554836
62550 0.6530911
62560 0.6527143
62570 0.6532599
62580 0.6567781
62590 0.6554555
62600 0.6684279
62610 0.6632485
62620 0.6654811
62630 0.6642649
62640 0.6596636
62650 0.6617155
62660 0.6551125
62670 0.6718842
62680 0.6744421
62690 0.6574008
62700 0.6692014
62710 0.6763852
62720 0.6760048
62730 0.676455
62740 0.6754028
62750 0.679238
62760 0.6869353
62770 0.6751217
62780 0.6773806
62790 0.6724052
62800 0.6723411
62810 0.6726521
62820 0.6745379
62830 0.6755632
62840 0.6643426
62850 0.6673155
62860 0.6526722
62870 0.6560776
62880 0.6662819
62890 0.6798236
62900 0.6843727
62910 0.6792706
62920 0.669325
62930 0.6472957
62940 0.6785513
62950 0.670917
62960 0.6762857
62970 0.6782902
62980 0.6892334
62990 0.6981557
63000 0.7017249
63010 0.7072057
63020 0.6894438
63030 0.6840144
63040 0.6941199
63050 0.6893749
63060 0.6981478
63070 0.6988291
63080 0.7008513
63090 0.686739
63100 0.6835488
63110 0.6873543
63120 0.6897299
63130 0.6999972
63140 0.691751
63150 0.6882343
63160 0.688132
63170 0.7029833
63180 0.7020692
63190 0.7010698
63200 0.7032758
63210 0.7159312
63220 0.722312
63230 0.7208155
63240 0.7100662
63250 0.6936632
63260 0.7057438
63270 0.6986046
63280 0.7098022
63290 0.7158574
63300 0.7043976
63310 0.6972349
63320 0.6938486
63330 0.7060823
63340 0.7055662
63350 0.7009625
63360 0.7026586
63370 0.7059631
63380 0.7131844
63390 0.7135968
63400 0.7117085
63410 0.6981606
63420 0.6990646
63430 0.6859444
63440 0.6801952
63450 0.6748489
63460 0.6713393
63470 0.6855765
63480 0.6865677
63490 0.6932307
63500 0.685842
63510 0.6841779
63520 0.6998084
63530 0.6891694
63540 0.6765072
63550 0.6854798
63560 0.6802377
63570 0.679925
63580 0.6796007
63590 0.6717277
63600 0.6721058
63610 0.6593053
63620 0.6541156
63630 0.6589672
63640 0.6815905
63650 0.6990284
63660 0.6925736
63670 0.691125
63680 0.6962487
63690 0.675999
63700 0.6886351
63710 0.6894341
63720 0.7091777
63730 0.690613
63740 0.6978984
63750 0.6972973
63760 0.6984463
63770 0.6881183
63780 0.692095
63790 0.6864795
63800 0.6929238
63810 0.6935198
63820 0.6889217
63830 0.7143562
63840 0.6898552
63850 0.6885517
63860 0.6963791
63870 0.7057054
63880 0.6846886
63890 0.6817995
63900 0.6803013
63910 0.6918973
63920 0.698613
63930 0.6929266
63940 0.6828246
63950 0.689143
63960 0.6866344
63970 0.6854974
63980 0.7122576
63990 0.704719
64000 0.6828181
64010 0.6911249
64020 0.6902968
64030 0.7093486
64040 0.7038354
64050 0.6938331
64060 0.7004002
64070 0.6881686
64080 0.6835218
64090 0.6943548
64100 0.6950206
64110 0.6854902
64120 0.6830687
64130 0.6994359
64140 0.7133324
64150 0.7211695
64160 0.7129766
64170 0.7027248
64180 0.7044175
64190 0.704888
64200 0.7089169
64210 0.7034147
64220 0.7067403
64230 0.7042013
64240 0.694814
64250 0.7077727
64260 0.7014369
64270 0.69295
64280 0.696533
64290 0.6905434
64300 0.6903556
64310 0.6918703
64320 0.6931514
64330 0.6880994
64340 0.6825172
64350 0.687001
64360 0.6809191
64370 0.6744224
64380 0.6718764
64390 0.6747767
64400 0.6776121
64410 0.6940635
64420 0.7006494
64430 0.6869872
64440 0.6802156
64450 0.6763365
64460 0.6785913
64470 0.6864266
64480 0.6804411
64490 0.6691229
64500 0.6555998
64510 0.6695814
64520 0.67234
64530 0.6716222
64540 0.6803868
64550 0.6697962
64560 0.6826885
64570 0.6910962
64580 0.6916741
64590 0.6884048
64600 0.6831337
64610 0.6957459
64620 0.70358
64630 0.709512
64640 0.7038754
64650 0.7102696
64660 0.6988959
64670 0.7090477
64680 0.7158482
64690 0.7144726
64700 0.7190561
64710 0.7131454
64720 0.7142613
64730 0.7112902
64740 0.7099434
64750 0.7106404
64760 0.7011251
64770 0.7109723
64780 0.7233618
64790 0.7315562
64800 0.7150745
64810 0.7196599
64820 0.7156462
64830 0.7081435
64840 0.7159339
64850 0.7000114
64860 0.7114229
64870 0.7004995
64880 0.7035806
64890 0.708814
64900 0.7181283
64910 0.7234888
64920 0.7139248
64930 0.7109479
64940 0.7210501
64950 0.716226
64960 0.7206926
64970 0.709662
64980 0.7022625
64990 0.7012341
65000 0.7090759
65010 0.6988267
65020 0.70718
65030 0.7002872
65040 0.7066677
65050 0.7259336
65060 0.7100392
65070 0.7123013
65080 0.6990952
65090 0.6903672
65100 0.7087535
65110 0.7010501
65120 0.7025841
65130 0.699897
65140 0.7020153
65150 0.706732
65160 0.7278127
65170 0.7402135
65180 0.7413938
65190 0.7301543
65200 0.7387792
65210 0.7321287
65220 0.7269595
65230 0.71074
65240 0.7042612
65250 0.7151247
65260 0.7157375
65270 0.7049922
65280 0.7122874
65290 0.699681
65300 0.7013774
65310 0.697909
65320 0.6856496
65330 0.691369
65340 0.6991116
65350 0.7102338
65360 0.7154773
65370 0.7206933
65380 0.7108647
65390 0.7144365
65400 0.7226532
65410 0.7172383
65420 0.7025745
65430 0.7000498
65440 0.709907
65450 0.6986451
65460 0.6857889
65470 0.6782001
65480 0.6718929
65490 0.6579586
65500 0.6693751
65510 0.691111
65520 0.6840019
65530 0.68451
65540 0.6902538
65550 0.6782939
65560 0.6862268
65570 0.6952369
65580 0.6841936
65590 0.6899169
65600 0.67308
65610 0.6798124
65620 0.6577565
65630 0.6709501
65640 0.675672
65650 0.687017
65660 0.6890553
65670 0.6895398
65680 0.6763378
65690 0.6739115
65700 0.679746
65710 0.6777575
65720 0.6755367
65730 0.6686067
65740 0.6771711
65750 0.6889793
65760 0.6877571
65770 0.6942939
65780 0.6837791
65790 0.6907396
65800 0.6682932
65810 0.6734409
65820 0.6924515
65830 0.7095757
65840 0.7116191
65850 0.7315164
65860 0.730602
65870 0.7175963
65880 0.7140098
65890 0.7179809
65900 0.7107999
65910 0.7178134
65920 0.7096447
65930 0.7122136
65940 0.7024122
65950 0.7046037
65960 0.7029064
65970 0.7162609
65980 0.7262939
65990 0.7232839
66000 0.7224365
66010 0.7118145
66020 0.7133362
66030 0.709377
66040 0.7051398
66050 0.7084897
66060 0.701229
66070 0.6955295
66080 0.698913
66090 0.7125986
66100 0.7006969
66110 0.7049546
66120 0.6956419
66130 0.6789284
66140 0.6745265
66150 0.6704012
66160 0.6700951
66170 0.6806846
66180 0.6912992
66190 0.6942236
66200 0.688772
66210 0.6804878
66220 0.6753604
66230 0.6707153
66240 0.6605192
66250 0.6728815
66260 0.6718116
66270 0.6675653
66280 0.6617348
66290 0.6559514
66300 0.649546
66310 0.6602678
66320 0.6517847
66330 0.65864
66340 0.6688758
66350 0.6622136
66360 0.6718894
66370 0.6655567
66380 0.6733178
66390 0.6715975
66400 0.6648964
66410 0.6556117
66420 0.6615244
66430 0.6754454
66440 0.6690201
66450 0.6965088
66460 0.6981516
66470 0.7037834
66480 0.7035661
66490 0.6931748
66500 0.6855245
66510 0.684482
66520 0.6915703
66530 0.6944987
66540 0.6875913
66550 0.6854278
66560 0.6870788
66570 0.6925008
66580 0.6871008
66590 0.6912688
66600 0.6778619
66610 0.7042682
66620 0.6863109
66630 0.6799426
66640 0.6807753
66650 0.6795049
66660 0.6943881
66670 0.7063647
66680 0.6995097
66690 0.7108898
66700 0.701467
66710 0.7087823
66720 0.6962906
66730 0.6943729
66740 0.666666
66750 0.6887389
66760 0.6726626
66770 0.6824904
66780 0.6798541
66790 0.6713247
66800 0.6798968
66810 0.683006
66820 0.6855841
66830 0.68097
66840 0.6750756
66850 0.6649957
66860 0.6630468
66870 0.6809481
66880 0.6758357
66890 0.6732267
66900 0.6669191
66910 0.6737145
66920 0.6884061
66930 0.6865141
66940 0.6953396
66950 0.7096232
66960 0.6888063
66970 0.6820524
66980 0.6968436
66990 0.7004292
67000 0.7000104
67010 0.6981972
67020 0.7078252
67030 0.710573
67040 0.7092063
67050 0.7099438
67060 0.7020814
67070 0.7077143
67080 0.6988009
67090 0.6919537
67100 0.6862803
67110 0.691529
67120 0.6894839
67130 0.6944357
67140 0.6962227
67150 0.7061498
67160 0.7173284
67170 0.7172747
67180 0.7252017
67190 0.7164664
67200 0.7230259
67210 0.7106412
67220 0.6796649
67230 0.6917948
67240 0.6812041
67250 0.693243
67260 0.6931571
67270 0.7024734
67280 0.7029088
67290 0.7024832
67300 0.7024191
67310 0.6907189
67320 0.6969792
67330 0.685477
67340 0.6925261
67350 0.6882525
67360 0.6924981
67370 0.6936197
67380 0.7031354
67390 0.7144814
67400 0.7157265
67410 0.713807
67420 0.7171609
67430 0.7361656
67440 0.7424737
67450 0.7344717
67460 0.7361391
67470 0.726962
67480 0.7157407
67490 0.7407812
67500 0.7393482
67510 0.7179785
67520 0.7172049
67530 0.7092358
67540 0.7017242
67550 0.6974759
67560 0.7084628
67570 0.7082229
67580 0.7182196
67590 0.7068861
67600 0.7069127
67610 0.7150649
67620 0.725426
67630 0.7006207
67640 0.7183157
67650 0.7117928
67660 0.7116743
67670 0.7077953
67680 0.7083141
67690 0.7081391
67700 0.7062291
67710 0.7228286
67720 0.7340934
67730 0.7316931
67740 0.7398215
67750 0.7129092
67760 0.7054959
67770 0.7115479
67780 0.7074134
67790 0.7041302
67800 0.7102593
67810 0.7209585
67820 0.7197776
67830 0.7204791
67840 0.7243832
67850 0.7124433
67860 0.7189852
67870 0.7118206
67880 0.6960502
67890 0.7022337
67900 0.7055889
67910 0.7094603
67920 0.6974066
67930 0.7050018
67940 0.7054218
67950 0.7057078
67960 0.7093405
67970 0.7116461
67980 0.7052058
67990 0.7095249
68000 0.7082122
68010 0.6924886
68020 0.6957037
68030 0.6966786
68040 0.6980966
68050 0.70931
68060 0.7191663
68070 0.7018422
68080 0.6967717
68090 0.6883897
68100 0.6916041
68110 0.6955836
68120 0.6969199
68130 0.7067875
68140 0.7101466
68150 0.7143981
68160 0.7072038
68170 0.6975614
68180 0.6938379
68190 0.6975194
68200 0.6944737
68210 0.6889531
68220 0.6995096
68230 0.6983227
68240 0.6987698
68250 0.7190665
68260 0.7298081
68270 0.7097394
68280 0.7065667
68290 0.7115551
68300 0.7120314
68310 0.7210531
68320 0.7114681
68330 0.7105048
68340 0.7196219
68350 0.7233785
68360 0.7154563
68370 0.707023
68380 0.7033336
68390 0.6988976
68400 0.7097878
68410 0.7138465
68420 0.7268953
68430 0.7212909
68440 0.7227321
68450 0.7241205
68460 0.7098336
68470 0.7025148
68480 0.7047073
68490 0.6997015
68500 0.6994945
68510 0.7056419
68520 0.6986736
68530 0.7050664
68540 0.7060499
68550 0.708046
68560 0.6952606
68570 0.6922505
68580 0.6949773
68590 0.7036755
68600 0.7034813
68610 0.6926863
68620 0.6803735
68630 0.6886279
68640 0.6977401
68650 0.7025793
68660 0.6951709
68670 0.7096427
68680 0.7047808
68690 0.6832707
68700 0.6857731
68710 0.6861129
68720 0.6776057
68730 0.6842068
68740 0.6880819
68750 0.6868695
68760 0.6841245
68770 0.6837394
68780 0.6641878
68790 0.6783018
68800 0.6832224
68810 0.6790536
68820 0.6941114
68830 0.71842
68840 0.7241595
68850 0.7254459
68860 0.7183053
68870 0.6968036
68880 0.6872053
68890 0.7038952
68900 0.6885402
68910 0.6910073
68920 0.685949
68930 0.6921468
68940 0.6858456
68950 0.6722672
68960 0.6749008
68970 0.6752141
68980 0.6830233
68990 0.6889832
69000 0.6675314
69010 0.6819976
69020 0.6851352
69030 0.6885191
69040 0.6934147
69050 0.6972715
69060 0.7000282
69070 0.6919467
69080 0.6819184
69090 0.6816146
69100 0.6825879
69110 0.6800429
69120 0.6946627
69130 0.6908236
69140 0.6978133
69150 0.6925328
69160 0.6752991
69170 0.6820202
69180 0.7051062
69190 0.6941493
69200 0.7049833
69210 0.7025777
69220 0.7006354
69230 0.7003853
69240 0.7053297
69250 0.7054554
69260 0.7139088
69270 0.7013437
69280 0.6933125
69290 0.6753107
69300 0.6645454
69310 0.668264
69320 0.6779875
69330 0.6919625
69340 0.7201415
69350 0.7057154
69360 0.6935747
69370 0.6909763
69380 0.6928301
69390 0.7013351
69400 0.715984
69410 0.6934021
69420 0.6866069
69430 0.6928039
69440 0.7004696
69450 0.6943195
69460 0.6891638
69470 0.6936249
69480 0.7021106
69490 0.6860583
69500 0.6747035
69510 0.674861
69520 0.6860663
69530 0.683383
69540 0.6835413
69550 0.6842586
69560 0.6869416
69570 0.6919521
69580 0.6829056
69590 0.6756377
69600 0.6670748
69610 0.6664644
69620 0.6826665
69630 0.6855935
69640 0.6770324
69650 0.663184
69660 0.665338
69670 0.6732169
69680 0.6747391
69690 0.6719598
69700 0.6819005
69710 0.6809437
69720 0.6826047
69730 0.6811016
69740 0.6821867
69750 0.6863577
69760 0.6943689
69770 0.6958628
69780 0.7035301
69790 0.7035947
69800 0.702491
69810 0.697421
69820 0.6906926
69830 0.6960571
69840 0.6948202
69850 0.6981774
69860 0.6963653
69870 0.7117645
69880 0.7130694
69890 0.6980559
69900 0.7089612
69910 0.7047182
69920 0.7063572
69930 0.6972668
69940 0.6958859
69950 0.6949398
69960 0.6979334
69970 0.7035543
69980 0.7003431
69990 0.6956532
70000 0.6988996
70010 0.7095082
70020 0.7242489
70030 0.7162182
70040 0.7236136
70050 0.7243804
70060 0.7185362
70070 0.7138538
70080 0.7181071
70090 0.7103398
70100 0.705435
70110 0.6996399
70120 0.7052054
70130 0.706946
70140 0.7126914
70150 0.7134272
70160 0.7154436
70170 0.7232934
70180 0.7191817
70190 0.7122804
70200 0.7071848
70210 0.7168496
70220 0.7146892
70230 0.70469
70240 0.7089948
70250 0.7035585
70260 0.7006795
70270 0.7035078
70280 0.6893876
70290 0.6968258
70300 0.6972107
70310 0.708591
70320 0.7229591
70330 0.7176166
70340 0.7112399
70350 0.7023749
70360 0.6972162
70370 0.7152062
70380 0.7128097
70390 0.7137312
70400 0.7117973
70410 0.7177554
70420 0.7071102
70430 0.7121904
70440 0.7079614
70450 0.714087
70460 0.7035818
70470 0.7065793
70480 0.691095
70490 0.6911425
70500 0.6927382
70510 0.7006459
70520 0.7148031
70530 0.709253
70540 0.7013824
70550 0.7047725
70560 0.7097968
70570 0.7066093
70580 0.6970046
70590 0.6821969
70600 0.6888545
70610 0.7016063
70620 0.7085865
70630 0.700425
70640 0.707868
70650 0.7114903
70660 0.7017669
70670 0.7017251
70680 0.7067016
70690 0.6997468
70700 0.700222
70710 0.6964523
70720 0.6980229
70730 0.6976033
70740 0.6861565
70750 0.6708611
70760 0.6798252
70770 0.6872168
70780 0.6958143
70790 0.6975139
70800 0.705129
70810 0.706624
70820 0.6962466
70830 0.6919307
70840 0.7022282
70850 0.7022687
70860 0.698826
70870 0.6897709
70880 0.6858791
70890 0.6908837
70900 0.691004
70910 0.6852712
70920 0.684701
70930 0.6927625
70940 0.6927423
70950 0.6876605
70960 0.7016416
70970 0.7003247
70980 0.6836342
70990 0.6967935
71000 0.6982211
71010 0.6923264
71020 0.6920581
71030 0.6904723
71040 0.694096
71050 0.6929876
71060 0.69067
71070 0.7027239
71080 0.7065098
71090 0.7108096
71100 0.7148896
71110 0.691663
71120 0.6911159
71130 0.6729448
71140 0.6866437
71150 0.6891952
71160 0.6886978
71170 0.6904567
71180 0.6998755
71190 0.7136291
71200 0.7013093
71210 0.7086365
71220 0.6869618
71230 0.6958374
71240 0.7022526
71250 0.7007461
71260 0.6949323
71270 0.698159
71280 0.7007162
71290 0.6842444
71300 0.6806569
71310 0.6720185
71320 0.6724845
71330 0.6819618
71340 0.685191
71350 0.6883371
71360 0.6853274
71370 0.6957209
71380 0.6972502
71390 0.6881493
71400 0.6747498
71410 0.6873548
71420 0.6744343
71430 0.6707892
71440 0.6603683
71450 0.6668528
71460 0.6643237
71470 0.6647424
71480 0.6667073
71490 0.6819641
71500 0.6737056
71510 0.6752034
71520 0.6679714
71530 0.67132
71540 0.6685947
71550 0.6737179
71560 0.6812952
71570 0.6880373
71580 0.6821989
71590 0.6918118
71600 0.677608
71610 0.6816124
71620 0.6788242
71630 0.6766349
71640 0.6748025
71650 0.6762161
71660 0.6732374
71670 0.6840443
71680 0.6796856
71690 0.686764
71700 0.6768687
71710 0.6875852
71720 0.6856386
71730 0.6740966
71740 0.6700867
71750 0.6712937
71760 0.6708654
71770 0.6744356
71780 0.6863139
71790 0.7037794
71800 0.687174
71810 0.6849177
71820 0.6866327
71830 0.6876692
71840 0.6970591
71850 0.6973068
71860 0.7089247
71870 0.7181814
71880 0.7146682
71890 0.7126833
71900 0.7177053
71910 0.7133818
71920 0.7278029
71930 0.7134265
71940 0.7072173
71950 0.7250063
71960 0.719458
71970 0.7045361
71980 0.7131431
71990 0.7090865
72000 0.7058196
72010 0.713098
72020 0.7202929
72030 0.7236288
72040 0.7188629
72050 0.7152656
72060 0.7230353
72070 0.7163014
72080 0.7075533
72090 0.7216814
72100 0.7174576
72110 0.7061159
72120 0.7257691
72130 0.724713
72140 0.7278356
72150 0.717607
72160 0.7237734
72170 0.7120309
72180 0.7168892
72190 0.6937187
72200 0.6977335
72210 0.6948547
72220 0.6948387
72230 0.7263865
72240 0.7141464
72250 0.7187476
72260 0.7206366
72270 0.7427847
72280 0.7335869
72290 0.7416422
72300 0.7423703
72310 0.7361889
72320 0.7310258
72330 0.7251108
72340 0.7246121
72350 0.7171525
72360 0.7317245
72370 0.7378037
72380 0.7185215
72390 0.7160095
72400 0.7055547
72410 0.7021819
72420 0.7056751
72430 0.7160639
72440 0.7074907
72450 0.7036729
72460 0.7098187
72470 0.7088937
72480 0.7051415
72490 0.7124377
72500 0.6921983
72510 0.697563
72520 0.6822735
72530 0.7050177
72540 0.6946682
72550 0.702819
72560 0.6810319
72570 0.6722882
72580 0.6759499
72590 0.678394
72600 0.6828489
72610 0.6760289
72620 0.6874421
72630 0.6929601
72640 0.6830753
72650 0.6796429
72660 0.6966136
72670 0.7009699
72680 0.7022074
72690 0.6894837
72700 0.700957
72710 0.7061217
72720 0.6948873
72730 0.69339
72740 0.6883146
72750 0.6960225
72760 0.715978
72770 0.717645
72780 0.7160589
72790 0.7108083
72800 0.6984775
72810 0.6909888
72820 0.6879503
72830 0.69024
72840 0.6976848
72850 0.7071023
72860 0.7020597
72870 0.6869934
72880 0.6911609
72890 0.6959795
72900 0.6892884
72910 0.6950358
72920 0.6923448
72930 0.6976103
72940 0.7056893
72950 0.7056464
72960 0.698256
72970 0.685351
72980 0.6829108
72990 0.6938251
73000 0.7058374
73010 0.7011017
73020 0.7022192
73030 0.7050663
73040 0.7075005
73050 0.6999735
73060 0.7061296
73070 0.7014417
73080 0.7011167
73090 0.713652
73100 0.6984903
73110 0.7038175
73120 0.7133344
73130 0.7227455
73140 0.7165431
73150 0.7289519
73160 0.7205976
73170 0.7099119
73180 0.7053541
73190 0.7068056
73200 0.7084535
73210 0.7061019
73220 0.6937086
73230 0.703027
73240 0.6953283
73250 0.7016857
73260 0.6995634
73270 0.715257
73280 0.7106702
73290 0.7114236
73300 0.7249328
73310 0.7289385
73320 0.7266113
73330 0.7248999
73340 0.7216027
73350 0.7288844
73360 0.7275224
73370 0.7368453
73380 0.7521201
73390 0.74832
73400 0.750854
73410 0.7601652
73420 0.7530341
73430 0.7562402
73440 0.7741696
73450 0.7663704
73460 0.7496684
73470 0.7349761
73480 0.7231208
73490 0.7342356
73500 0.7370366
73510 0.7331713
73520 0.7313156
73530 0.7263864
73540 0.7234779
73550 0.7092189
73560 0.7091568
73570 0.7017783
73580 0.705935
73590 0.7004092
73600 0.7157534
73610 0.7111591
73620 0.7010736
73630 0.7078941
73640 0.7000658
73650 0.6982605
73660 0.7020144
73670 0.7036406
73680 0.7077136
73690 0.7049351
73700 0.6916882
73710 0.6833693
73720 0.6932924
73730 0.6954106
73740 0.6838467
73750 0.6861947
73760 0.6780845
73770 0.6845601
73780 0.6765481
73790 0.6814207
73800 0.6811588
73810 0.6616098
73820 0.6652979
73830 0.6605052
73840 0.6774031
73850 0.6759926
73860 0.6828083
73870 0.7048692
73880 0.7023947
73890 0.7095271
73900 0.7168
73910 0.6944253
73920 0.7041393
73930 0.6984186
73940 0.6815793
73950 0.6902763
73960 0.6956707
73970 0.6926743
73980 0.7033986
73990 0.701704
74000 0.711687
74010 0.7115215
74020 0.7018312
74030 0.6998811
74040 0.7110656
74050 0.7158009
74060 0.7167511
74070 0.718838
74080 0.72395
74090 0.7277457
74100 0.7336504
74110 0.7392815
74120 0.7297728
74130 0.718833
74140 0.7276078
74150 0.7219118
74160 0.7187451
74170 0.7129816
74180 0.7089213
74190 0.7022411
74200 0.7079284
74210 0.7138933
74220 0.7081807
74230 0.712168
74240 0.7280911
74250 0.7230757
74260 0.7084746
74270 0.7219654
74280 0.7193731
74290 0.7219211
74300 0.715393
74310 0.7164525
74320 0.7254916
74330 0.7212251
74340 0.6967166
74350 0.7078499
74360 0.7076375
74370 0.7124885
74380 0.7161661
74390 0.7095762
74400 0.7185447
74410 0.710902
74420 0.7182307
74430 0.7271438
74440 0.7298263
74450 0.7322792
74460 0.725683
74470 0.7087046
74480 0.706459
74490 0.7018803
74500 0.694838
74510 0.6906241
74520 0.7123975
74530 0.7102001
74540 0.710915
74550 0.7012641
74560 0.700462
74570 0.7198703
74580 0.7078605
74590 0.7202355
74600 0.7337439
74610 0.7160522
74620 0.7173856
74630 0.7134588
74640 0.7155939
74650 0.7123039
74660 0.7052186
74670 0.7206061
74680 0.7294269
74690 0.72367
74700 0.7216353
74710 0.7171023
74720 0.7031478
74730 0.6972512
74740 0.6882887
74750 0.7010618
74760 0.6998957
74770 0.7078661
74780 0.709265
74790 0.7124566
74800 0.7210413
74810 0.7179378
74820 0.7062356
74830 0.7001839
74840 0.7094778
74850 0.7047541
74860 0.7036222
74870 0.7103539
74880 0.7188166
74890 0.7202714
74900 0.7271302
74910 0.7118268
74920 0.7087487
74930 0.7107671
74940 0.6989049
74950 0.690581
74960 0.7025047
74970 0.710987
74980 0.7036982
74990 0.6922473
75000 0.6955277
75010 0.7040004
75020 0.7025904
75030 0.695412
75040 0.7098865
75050 0.7133217
75060 0.6976761
75070 0.6911094
75080 0.699174
75090 0.7055576
75100 0.7063777
75110 0.6975709
75120 0.6898007
75130 0.6987378
75140 0.7074757
75150 0.7137298
75160 0.718975
75170 0.7127792
75180 0.6951397
75190 0.6900994
75200 0.6820249
75210 0.6675826
75220 0.675716
75230 0.6832311
75240 0.6847009
75250 0.683652
75260 0.6835007
75270 0.6862552
75280 0.6845303
75290 0.6696087
75300 0.6708253
75310 0.6716093
75320 0.6646228
75330 0.6744494
75340 0.6742563
75350 0.6760373
75360 0.6704483
75370 0.6856793
75380 0.6847371
75390 0.7006772
75400 0.7080429
75410 0.6933748
75420 0.7059815
75430 0.6946146
75440 0.6899195
75450 0.6867974
75460 0.6871282
75470 0.689413
75480 0.6941487
75490 0.6878765
75500 0.6705948
75510 0.6876475
75520 0.6993721
75530 0.7039183
75540 0.705573
75550 0.6854196
75560 0.6761376
75570 0.6672781
75580 0.67834
75590 0.6898649
75600 0.685025
75610 0.6726074
75620 0.669994
75630 0.6704035
75640 0.6802777
75650 0.6755375
75660 0.6751871
75670 0.6753311
75680 0.682705
75690 0.6767114
75700 0.6801848
75710 0.6809425
75720 0.6923614
75730 0.6884553
75740 0.6927866
75750 0.7011028
75760 0.6925517
75770 0.7029756
75780 0.6871565
75790 0.69164
75800 0.7089204
75810 0.6977724
75820 0.6955631
75830 0.6901187
75840 0.6932587
75850 0.698392
75860 0.6967264
75870 0.6904203
75880 0.6936935
75890 0.7062489
75900 0.7261156
75910 0.7157404
75920 0.7054434
75930 0.7115382
75940 0.7102764
75950 0.720224
75960 0.7169657
75970 0.7089226
75980 0.7082191
75990 0.7130209
76000 0.6980603
76010 0.6930723
76020 0.7071484
76030 0.695366
76040 0.6757033
76050 0.6809969
76060 0.6684145
76070 0.6735005
76080 0.6844947
76090 0.6753457
76100 0.6752163
76110 0.6718043
76120 0.6614093
76130 0.6592886
76140 0.6552951
76150 0.6557057
76160 0.6618301
76170 0.6652388
76180 0.6743942
76190 0.6935852
76200 0.6959822
76210 0.6944993
76220 0.7037968
76230 0.7022181
76240 0.7032595
76250 0.6913016
76260 0.6910381
76270 0.6782324
76280 0.680588
76290 0.6996663
76300 0.6964607
76310 0.6970395
76320 0.6997132
76330 0.6966662
76340 0.6860293
76350 0.6826346
76360 0.6691629
76370 0.6862976
76380 0.6889069
76390 0.6891893
76400 0.7075202
76410 0.6980695
76420 0.6892254
76430 0.6896821
76440 0.7006117
76450 0.7019134
76460 0.6955435
76470 0.7064484
76480 0.6958845
76490 0.7128338
76500 0.703284
76510 0.6984866
76520 0.7013183
76530 0.6976761
76540 0.7004142
76550 0.6902577
76560 0.6905235
76570 0.6809379
76580 0.6863665
76590 0.695961
76600 0.6960582
76610 0.6941
76620 0.6887559
76630 0.6793822
76640 0.6788838
76650 0.6813863
76660 0.6787105
76670 0.6709399
76680 0.6718971
76690 0.6714267
76700 0.6809725
76710 0.6886473
76720 0.68358
76730 0.6857441
76740 0.686915
76750 0.6786907
76760 0.6782652
76770 0.6686875
76780 0.6771607
76790 0.6772633
76800 0.6730631
76810 0.6731174
76820 0.6770114
76830 0.6818678
76840 0.672437
76850 0.6674971
76860 0.6696939
76870 0.6710208
76880 0.6692652
76890 0.6741744
76900 0.6838188
76910 0.678074
76920 0.6844631
76930 0.6796817
76940 0.6844993
76950 0.6771673
76960 0.6740528
76970 0.6798697
76980 0.6815265
76990 0.7013317
77000 0.6912028
77010 0.6858745
77020 0.6965237
77030 0.6940036
77040 0.69436
77050 0.6901028
77060 0.683763
77070 0.6762608
77080 0.6872517
77090 0.6880128
77100 0.6873598
77110 0.6888207
77120 0.6740189
77130 0.6752347
77140 0.6712452
77150 0.6662327
77160 0.6733275
77170 0.6761248
77180 0.6701069
77190 0.691314
77200 0.6876312
77210 0.676146
77220 0.6718879
77230 0.6797314
77240 0.690817
77250 0.6928158
77260 0.706153
77270 0.6958693
77280 0.6712994
77290 0.6660971
77300 0.6844406
77310 0.6768212
77320 0.6876382
77330 0.690156
77340 0.6816266
77350 0.6764117
77360 0.6843309
77370 0.6972728
77380 0.7004998
77390 0.6871672
77400 0.6903646
77410 0.6943278
77420 0.6815515
77430 0.6791731
77440 0.6643726
77450 0.6687212
77460 0.6733752
77470 0.7010895
77480 0.6957644
77490 0.695846
77500 0.6896294
77510 0.6922557
77520 0.6979989
77530 0.6925218
77540 0.6908262
77550 0.6974978
77560 0.7060758
77570 0.6965541
77580 0.7089107
77590 0.6838329
77600 0.693076
77610 0.6916476
77620 0.7094378
77630 0.7079058
77640 0.689432
77650 0.6934427
77660 0.7028962
77670 0.7285503
77680 0.718101
77690 0.723783
77700 0.7091368
77710 0.7066848
77720 0.7113668
77730 0.7015029
77740 0.7010911
77750 0.7089686
77760 0.719223
77770 0.7144533
77780 0.7186382
77790 0.7025393
77800 0.7160997
77810 0.6945993
77820 0.7007991
77830 0.7119538
77840 0.6995926
77850 0.7088385
77860 0.7128382
77870 0.7090353
77880 0.7032315
77890 0.700127
77900 0.6981512
77910 0.7049371
77920 0.6977779
77930 0.6984807
77940 0.6784853
77950 0.6728851
77960 0.678542
77970 0.6785531
77980 0.6756601
77990 0.6826593
78000 0.6906455
78010 0.6986185
78020 0.7050667
78030 0.6994653
78040 0.6829978
78050 0.6892843
78060 0.7024669
78070 0.7025588
78080 0.7023801
78090 0.7195795
78100 0.7116433
78110 0.717565
78120 0.7169376
78130 0.692553
78140 0.6919866
78150 0.7015696
78160 0.7050362
78170 0.7073985
78180 0.699995
78190 0.678896
78200 0.6783144
78210 0.6894933
78220 0.6939243
78230 0.7089152
78240 0.6971009
78250 0.7025195
78260 0.688113
78270 0.692569
78280 0.6971337
78290 0.6825136
78300 0.6746919
78310 0.6759964
78320 0.6887109
78330 0.6880168
78340 0.6870875
78350 0.6915217
78360 0.6840922
78370 0.684113
78380 0.6850345
78390 0.6909717
78400 0.6978902
78410 0.709171
78420 0.7090774
78430 0.7217653
78440 0.7309431
78450 0.7254997
78460 0.721904
78470 0.7157031
78480 0.7092947
78490 0.7024532
78500 0.708955
78510 0.7115324
78520 0.696151
78530 0.6903667
78540 0.6999467
78550 0.7057258
78560 0.6959513
78570 0.7042963
78580 0.7094784
78590 0.7053267
78600 0.6976683
78610 0.7097275
78620 0.7019462
78630 0.7100961
78640 0.7020514
78650 0.7147313
78660 0.7069412
78670 0.6990226
78680 0.7132162
78690 0.710878
78700 0.7033202
78710 0.7166076
78720 0.7027171
78730 0.7046466
78740 0.7037998
78750 0.7192379
78760 0.7162698
78770 0.7139878
78780 0.7405043
78790 0.7213495
78800 0.7139274
78810 0.7312617
78820 0.7208702
78830 0.7305498
78840 0.72498
78850 0.7195826
78860 0.7041656
78870 0.7006559
78880 0.6935772
78890 0.6930101
78900 0.6868299
78910 0.7015179
78920 0.7151802
78930 0.7058631
78940 0.7101498
78950 0.7204296
78960 0.6983702
78970 0.7058314
78980 0.7099037
78990 0.6992877
79000 0.7158975
79010 0.6984869
79020 0.6960474
79030 0.7249588
79040 0.7051171
79050 0.693956
79060 0.6916248
79070 0.7143219
79080 0.7110249
79090 0.7071577
79100 0.696524
79110 0.6958474
79120 0.6980483
79130 0.6895751
79140 0.6938596
79150 0.6977821
79160 0.7076471
79170 0.7042548
79180 0.6954138
79190 0.7084703
79200 0.6985751
79210 0.6989232
79220 0.6831663
79230 0.7015767
79240 0.7032625
79250 0.69266
79260 0.6995268
79270 0.6825799
79280 0.7028761
79290 0.7219928
79300 0.7156851
79310 0.7123804
79320 0.7092175
79330 0.7011392
79340 0.69913
79350 0.6924046
79360 0.6922305
79370 0.6994666
79380 0.6996073
79390 0.6990287
79400 0.7002401
79410 0.6940069
79420 0.7023076
79430 0.7031697
79440 0.6936675
79450 0.6877808
79460 0.6897511
79470 0.6866596
79480 0.6827033
79490 0.6870434
79500 0.6792016
79510 0.6957139
79520 0.7074947
79530 0.6990969
79540 0.6925618
79550 0.7033919
79560 0.7065834
79570 0.7012263
79580 0.7081074
79590 0.7097089
79600 0.7096072
79610 0.7114022
79620 0.7063279
79630 0.7130828
79640 0.7146264
79650 0.7172368
79660 0.7145475
79670 0.6934987
79680 0.6934713
79690 0.7002605
79700 0.6931797
79710 0.693404
79720 0.6956257
79730 0.7095478
79740 0.7098904
79750 0.7116523
79760 0.7142285
79770 0.7031191
79780 0.6879052
79790 0.6956847
79800 0.6941613
79810 0.6760444
79820 0.6854437
79830 0.6765972
79840 0.6798024
79850 0.6763986
79860 0.6835454
79870 0.6758856
79880 0.6987842
79890 0.6952596
79900 0.6992021
79910 0.6958096
79920 0.6970534
79930 0.7005985
79940 0.6985391
79950 0.7029318
79960 0.6933945
79970 0.6984693
79980 0.7090249
79990 0.7055063
80000 0.7008051
80010 0.6943182
80020 0.7062829
80030 0.7157448
80040 0.7197896
80050 0.7349784
80060 0.7201558
80070 0.7214668
80080 0.7150183
80090 0.7081421
80100 0.7012379
80110 0.7078677
80120 0.6988953
80130 0.6908613
80140 0.6805584
80150 0.6836032
80160 0.6790391
80170 0.6713794
80180 0.6662684
80190 0.6656638
80200 0.6680725
80210 0.6725572
80220 0.6655824
80230 0.678266
80240 0.6850421
80250 0.6869707
80260 0.6816974
80270 0.6881831
80280 0.6986962
80290 0.7033644
80300 0.6956671
80310 0.6856396
80320 0.6808631
80330 0.6841723
80340 0.6806874
80350 0.6749179
80360 0.6874741
80370 0.6864209
80380 0.6804368
80390 0.6695903
80400 0.6706102
80410 0.6710458
80420 0.6669743
80430 0.667564
80440 0.6714889
80450 0.6755318
80460 0.682374
80470 0.6852038
80480 0.6887034
80490 0.6874748
80500 0.6908336
80510 0.6952558
80520 0.7075911
80530 0.7018136
80540 0.685941
80550 0.6884811
80560 0.6798246
80570 0.6916305
80580 0.6924918
80590 0.6940976
80600 0.6824262
80610 0.6872398
80620 0.6877479
80630 0.6961545
80640 0.6879933
80650 0.6718614
80660 0.6789044
80670 0.6853336
80680 0.6906452
80690 0.6988224
80700 0.7018839
80710 0.6914555
80720 0.7023197
80730 0.7086732
80740 0.7002581
80750 0.6973529
80760 0.6959425
80770 0.700156
80780 0.6964972
80790 0.6818268
80800 0.6776345
80810 0.6791084
80820 0.6896881
80830 0.680609
80840 0.7019601
80850 0.7115226
80860 0.7191123
80870 0.7022495
80880 0.7099983
80890 0.7077017
80900 0.7041371
80910 0.7141062
80920 0.705044
80930 0.6979532
80940 0.705907
80950 0.7172357
80960 0.7148123
80970 0.7086511
80980 0.6976474
80990 0.6932722
81000 0.6945108
81010 0.6918843
81020 0.7007837
81030 0.7044464
81040 0.7064824
81050 0.7221251
81060 0.7092717
81070 0.7113895
81080 0.7020624
81090 0.7090234
81100 0.7108967
81110 0.6976751
81120 0.6965648
81130 0.6944764
81140 0.706367
81150 0.6972774
81160 0.7162313
81170 0.7006813
81180 0.6951524
81190 0.7029353
81200 0.7069042
81210 0.7047478
81220 0.7022365
81230 0.704147
81240 0.6996444
81250 0.6923684
81260 0.708551
81270 0.7126042
81280 0.6938298
81290 0.6976643
81300 0.7003438
81310 0.7062317
81320 0.7110292
81330 0.7087562
81340 0.7062637
81350 0.719339
81360 0.7457269
81370 0.7325203
81380 0.7244574
81390 0.7080171
81400 0.6991999
81410 0.6931242
81420 0.68156
81430 0.6795972
81440 0.6928542
81450 0.6961008
81460 0.7092049
81470 0.6933597
81480 0.7063202
81490 0.7166706
81500 0.7025642
81510 0.7092343
81520 0.7254722
81530 0.6988991
81540 0.7063723
81550 0.7112555
81560 0.7112482
81570 0.7038344
81580 0.7124902
81590 0.697437
81600 0.7110239
81610 0.7127242
81620 0.7121033
81630 0.7179093
81640 0.7208878
81650 0.7175029
81660 0.7258881
81670 0.7109489
81680 0.7166545
81690 0.7305353
81700 0.7154943
81710 0.7115007
81720 0.7028548
81730 0.7011115
81740 0.7054603
81750 0.6992506
81760 0.7070165
81770 0.7148849
81780 0.7298951
81790 0.7383859
81800 0.7374405
81810 0.7492623
81820 0.7678264
81830 0.7587762
81840 0.748262
81850 0.7269444
81860 0.7152121
81870 0.7219623
81880 0.732417
81890 0.7125099
81900 0.7296907
81910 0.742566
81920 0.7292921
81930 0.7178184
81940 0.718146
81950 0.7336337
81960 0.719081
81970 0.7343556
81980 0.7382944
81990 0.7350641
82000 0.7317232
82010 0.7221571
82020 0.719422
82030 0.7034612
82040 0.7157893
82050 0.7294994
82060 0.7349253
82070 0.7413675
82080 0.7262506
82090 0.7269893
82100 0.7411247
82110 0.7479864
82120 0.7515859
82130 0.7533348
82140 0.7444536
82150 0.7308663
82160 0.7328551
82170 0.743115
82180 0.7388529
82190 0.7366221
82200 0.7358186
82210 0.7357299
82220 0.7439048
82230 0.7322163
82240 0.7363963
82250 0.7272811
82260 0.7236257
82270 0.7140016
82280 0.7207991
82290 0.7165629
82300 0.718007
82310 0.7135434
82320 0.7250589
82330 0.7187412
82340 0.7229658
82350 0.7225853
82360 0.7355914
82370 0.7395621
82380 0.7272186
82390 0.7283106
82400 0.7328676
82410 0.7233888
82420 0.725287
82430 0.7397924
82440 0.7348254
82450 0.7262535
82460 0.7268066
82470 0.7365206
82480 0.7526672
82490 0.7457798
82500 0.765397
82510 0.7326995
82520 0.7345594
82530 0.7434919
82540 0.7324101
82550 0.7279324
82560 0.7374997
82570 0.7307507
82580 0.7417316
82590 0.7417165
82600 0.7399664
82610 0.7339058
82620 0.717881
82630 0.7246171
82640 0.7341971
82650 0.7336072
82660 0.7450531
82670 0.7443343
82680 0.7380155
82690 0.7529395
82700 0.7432926
82710 0.743179
82720 0.7343096
82730 0.7350376
82740 0.7484766
82750 0.735936
82760 0.7437412
82770 0.7483941
82780 0.7483467
82790 0.7476017
82800 0.7689132
82810 0.7606062
82820 0.7544624
82830 0.754557
82840 0.7540088
82850 0.755614
82860 0.7584544
82870 0.7516119
82880 0.7630405
82890 0.7590802
82900 0.7616875
82910 0.7593545
82920 0.739217
82930 0.7283019
82940 0.7256669
82950 0.721619
82960 0.7394835
82970 0.734959
82980 0.7322534
82990 0.7471926
83000 0.7382828
83010 0.7142621
83020 0.7279379
83030 0.729969
83040 0.7372947
83050 0.7298443
83060 0.7230939
83070 0.7134503
83080 0.7033346
83090 0.7107934
83100 0.7068621
83110 0.7073509
83120 0.7002258
83130 0.7199302
83140 0.7172967
83150 0.725639
83160 0.7191579
83170 0.7146897
83180 0.7145274
83190 0.7080825
83200 0.723543
83210 0.7255702
83220 0.7288678
83230 0.7304797
83240 0.7278376
83250 0.7285635
83260 0.7323725
83270 0.7148192
83280 0.710823
83290 0.7227939
83300 0.7228947
83310 0.72866
83320 0.7318516
83330 0.7214978
83340 0.7201505
83350 0.7188116
83360 0.7093096
83370 0.7130338
83380 0.7265541
83390 0.7266415
83400 0.7260532
83410 0.7302371
83420 0.7350511
83430 0.7334942
83440 0.7363693
83450 0.7280925
83460 0.7419258
83470 0.7393563
83480 0.7326369
83490 0.7297204
83500 0.7313064
83510 0.7298067
83520 0.7267564
83530 0.7279164
83540 0.7327628
83550 0.7364722
83560 0.7368711
83570 0.7396016
83580 0.7452841
83590 0.7475315
83600 0.7394492
83610 0.7489527
83620 0.7408673
83630 0.7270314
83640 0.7146963
83650 0.7007889
83660 0.7164655
83670 0.7230321
83680 0.7125599
83690 0.7163498
83700 0.724736
83710 0.72859
83720 0.724393
83730 0.7223077
83740 0.7191396
83750 0.7007153
83760 0.7002058
83770 0.7018775
83780 0.7037036
83790 0.7089444
83800 0.7109045
83810 0.7257102
83820 0.7274334
83830 0.7183617
83840 0.7253478
83850 0.7166598
83860 0.7228048
83870 0.7360585
83880 0.7219028
83890 0.7181988
83900 0.7113411
83910 0.7204243
83920 0.7197568
83930 0.7175687
83940 0.7304132
83950 0.7444975
83960 0.7346746
83970 0.7415254
83980 0.7565948
83990 0.7678946
84000 0.7404118
84010 0.7437894
84020 0.7405299
84030 0.7441972
84040 0.7340623
84050 0.7266359
84060 0.7299419
84070 0.7244391
84080 0.7259534
84090 0.7284893
84100 0.7125055
84110 0.7145169
84120 0.7148215
84130 0.6961063
84140 0.7233777
84150 0.7284962
84160 0.7228439
84170 0.7223014
84180 0.7264361
84190 0.7242093
84200 0.7081415
84210 0.7026461
84220 0.703088
84230 0.7057422
84240 0.6918895
84250 0.7170719
84260 0.7151127
84270 0.7331043
84280 0.72313
84290 0.7151968
84300 0.7164548
84310 0.7001233
84320 0.6954842
84330 0.7043142
84340 0.7100995
84350 0.7000288
84360 0.6985513
84370 0.7054479
84380 0.7073711
84390 0.6992767
84400 0.7087736
84410 0.7081903
84420 0.7060992
84430 0.6947471
84440 0.7047081
84450 0.702867
84460 0.7100325
84470 0.6984398
84480 0.6927658
84490 0.6983647
84500 0.695856
84510 0.6819732
84520 0.6932724
84530 0.6882268
84540 0.6852057
84550 0.6733572
84560 0.6856849
84570 0.6731509
84580 0.6812518
84590 0.6910338
84600 0.6983097
84610 0.6897345
84620 0.6770963
84630 0.6873102
84640 0.6684046
84650 0.6748633
84660 0.6686969
84670 0.6786315
84680 0.6787302
84690 0.6919011
84700 0.6898291
84710 0.6943997
84720 0.7000853
84730 0.6880649
84740 0.6729044
84750 0.6873716
84760 0.6781934
84770 0.6836025
84780 0.6857816
84790 0.6854873
84800 0.6841701
84810 0.68745
84820 0.6852945
84830 0.6897559
84840 0.6948511
84850 0.6695538
84860 0.6823767
84870 0.6888214
84880 0.6827793
84890 0.6905307
84900 0.7007892
84910 0.7074711
84920 0.711462
84930 0.7022408
84940 0.699888
84950 0.7048371
84960 0.7031302
84970 0.7255831
84980 0.7258237
84990 0.7217969
85000 0.7042786
85010 0.707989
85020 0.7175871
85030 0.697535
85040 0.6994017
85050 0.7048264
85060 0.7023509
85070 0.7100507
85080 0.7008649
85090 0.6933993
85100 0.6887229
85110 0.703781
85120 0.7036208
85130 0.6902056
85140 0.6862525
85150 0.6961336
85160 0.7088174
85170 0.6959843
85180 0.7099996
85190 0.7094255
85200 0.7000561
85210 0.7091789
85220 0.7235581
85230 0.7250796
85240 0.7158294
85250 0.7134053
85260 0.7100146
85270 0.7103551
85280 0.7153721
85290 0.6990696
85300 0.7012656
85310 0.7055027
85320 0.7031604
85330 0.7023423
85340 0.6995143
85350 0.7042832
85360 0.720109
85370 0.7069553
85380 0.7029237
85390 0.7146276
85400 0.7104412
85410 0.7021051
85420 0.7082722
85430 0.7049866
85440 0.7130688
85450 0.7201494
85460 0.7263518
85470 0.7236838
85480 0.7122825
85490 0.7144337
85500 0.721111
85510 0.7042698
85520 0.7084782
85530 0.7148855
85540 0.7139806
85550 0.7344795
85560 0.732264
85570 0.7299095
85580 0.715834
85590 0.7079746
85600 0.7236699
85610 0.704482
85620 0.683599
85630 0.6831875
85640 0.6883415
85650 0.6905716
85660 0.6787021
85670 0.6888694
85680 0.6931328
85690 0.6827571
85700 0.6851209
85710 0.6783196
85720 0.6842498
85730 0.6885563
85740 0.6877282
85750 0.6903259
85760 0.6763058
85770 0.6965482
85780 0.7001024
85790 0.6796707
85800 0.6718585
85810 0.660444
85820 0.6621429
85830 0.6744753
85840 0.6856334
85850 0.6816795
85860 0.6832749
85870 0.6764484
85880 0.6851514
85890 0.6859854
85900 0.6911086
85910 0.6903043
85920 0.709505
85930 0.7015496
85940 0.6910209
85950 0.7003908
85960 0.7071249
85970 0.6959001
85980 0.6824893
85990 0.6902285
86000 0.6929505
86010 0.6852301
86020 0.6902544
86030 0.7106956
86040 0.7226006
86050 0.729757
86060 0.7254279
86070 0.7115355
86080 0.7131954
86090 0.7264542
86100 0.706754
86110 0.6984281
86120 0.6975806
86130 0.6920024
86140 0.6900089
86150 0.6879432
86160 0.6946611
86170 0.6803717
86180 0.6686262
86190 0.6704434
86200 0.6761059
86210 0.698043
86220 0.6996235
86230 0.7041119
86240 0.6882445
86250 0.6981577
86260 0.6924781
86270 0.6923302
86280 0.6802402
86290 0.6876631
86300 0.67469
86310 0.659548
86320 0.6434254
86330 0.6343798
86340 0.6367474
86350 0.6513188
86360 0.65307
86370 0.6563777
86380 0.650077
86390 0.6542519
86400 0.6700213
86410 0.6610172
86420 0.6598499
86430 0.6644098
86440 0.6678274
86450 0.6636326
86460 0.664362
86470 0.663001
86480 0.662389
86490 0.6709261
86500 0.677066
86510 0.672992
86520 0.6906354
86530 0.6947905
86540 0.6871606
86550 0.6802251
86560 0.6792811
86570 0.6864244
86580 0.6817973
86590 0.6784896
86600 0.6832098
86610 0.6802812
86620 0.6690354
86630 0.6665418
86640 0.6727222
86650 0.6843297
86660 0.6584659
86670 0.6597896
86680 0.6692912
86690 0.6737231
86700 0.6647831
86710 0.6713845
86720 0.6661091
86730 0.6631821
86740 0.6540051
86750 0.6734325
86760 0.6715441
86770 0.6619188
86780 0.6763964
86790 0.6719623
86800 0.6684095
86810 0.6735609
86820 0.64479
86830 0.6464735
86840 0.6420315
86850 0.6485193
86860 0.6541675
86870 0.6561584
86880 0.6638542
86890 0.6581013
86900 0.6696538
86910 0.6706278
86920 0.6718342
86930 0.6785029
86940 0.6728663
86950 0.66028
86960 0.6689422
86970 0.6702329
86980 0.6730648
86990 0.680061
87000 0.6727527
87010 0.6722756
87020 0.6700466
87030 0.6418984
87040 0.6560076
87050 0.6522118
87060 0.6474293
87070 0.6564937
87080 0.6438491
87090 0.6531069
87100 0.6578408
87110 0.6545027
87120 0.6702232
87130 0.6750711
87140 0.6840928
87150 0.6780534
87160 0.6814534
87170 0.6740959
87180 0.668183
87190 0.6599621
87200 0.6580981
87210 0.6526785
87220 0.6553696
87230 0.6580822
87240 0.666836
87250 0.6666168
87260 0.6696375
87270 0.6774599
87280 0.6779675
87290 0.6735796
87300 0.7026595
87310 0.7024158
87320 0.6895985
87330 0.6932187
87340 0.6961768
87350 0.7019588
87360 0.6896535
87370 0.6830534
87380 0.6872616
87390 0.6786876
87400 0.6613839
87410 0.6656742
87420 0.6750589
87430 0.6917536
87440 0.6829947
87450 0.6689527
87460 0.6739756
87470 0.6768197
87480 0.6771392
87490 0.6786879
87500 0.6859926
87510 0.6991065
87520 0.6906511
87530 0.6701393
87540 0.6636384
87550 0.6730874
87560 0.6770684
87570 0.672802
87580 0.6724414
87590 0.6833392
87600 0.6613179
87610 0.6753047
87620 0.6773947
87630 0.675272
87640 0.6762857
87650 0.6821631
87660 0.685168
87670 0.6770144
87680 0.681596
87690 0.6914428
87700 0.6690372
87710 0.6656181
87720 0.6739932
87730 0.6765324
87740 0.6794326
87750 0.6766178
87760 0.6803332
87770 0.689688
87780 0.6857707
87790 0.6845822
87800 0.6852881
87810 0.6864565
87820 0.6857876
87830 0.6623297
87840 0.6688307
87850 0.6751582
87860 0.6859522
87870 0.682381
87880 0.6844534
87890 0.6964341
87900 0.7017955
87910 0.7040689
87920 0.6844442
87930 0.7011626
87940 0.681596
87950 0.6780465
87960 0.6749336
87970 0.6631022
87980 0.6785089
87990 0.6827317
88000 0.6967276
88010 0.6943263
88020 0.6996679
88030 0.6958186
88040 0.6812223
88050 0.6871112
88060 0.6861603
88070 0.685853
88080 0.6885589
88090 0.6883901
88100 0.679413
88110 0.6679768
88120 0.679875
88130 0.6781695
88140 0.685582
88150 0.6892301
88160 0.6960087
88170 0.6971009
88180 0.6979884
88190 0.6893052
88200 0.6988578
88210 0.6987432
88220 0.6905473
88230 0.6969284
88240 0.7025579
88250 0.7008678
88260 0.7065801
88270 0.7153533
88280 0.7084219
88290 0.7056071
88300 0.6945266
88310 0.6966411
88320 0.6880108
88330 0.6994273
88340 0.707822
88350 0.7134083
88360 0.7027227
88370 0.7043119
88380 0.6994153
88390 0.6903446
88400 0.6855799
88410 0.6798036
88420 0.6908407
88430 0.6955224
88440 0.6921807
88450 0.6814128
88460 0.6835799
88470 0.6798689
88480 0.6766479
88490 0.6854799
88500 0.6784568
88510 0.685688
88520 0.6956792
88530 0.7034228
88540 0.6970559
88550 0.6941301
88560 0.6873742
88570 0.6884739
88580 0.6807399
88590 0.6859254
88600 0.7076375
88610 0.6900206
88620 0.6982113
88630 0.7044678
88640 0.7017038
88650 0.7005344
88660 0.7009606
88670 0.6994002
88680 0.7031053
88690 0.7193386
88700 0.715208
88710 0.7258607
88720 0.7195992
88730 0.7103086
88740 0.7235833
88750 0.7282681
88760 0.7252297
88770 0.746124
88780 0.7229531
88790 0.709033
88800 0.7190552
88810 0.7056229
88820 0.7017797
88830 0.7050374
88840 0.7119065
88850 0.7092594
88860 0.7210791
88870 0.7055104
88880 0.7119371
88890 0.693358
88900 0.7014986
88910 0.6918942
88920 0.7108508
88930 0.7031605
88940 0.6965912
88950 0.6911951
88960 0.6953815
88970 0.6953747
88980 0.6972266
88990 0.6982689
89000 0.6909326
89010 0.6787727
89020 0.693345
89030 0.7052354
89040 0.6924109
89050 0.6937044
89060 0.6779515
89070 0.6786742
89080 0.6746698
89090 0.6904467
89100 0.6815859
89110 0.692951
89120 0.6926567
89130 0.6887362
89140 0.6937177
89150 0.6898561
89160 0.681201
89170 0.6830782
89180 0.6888402
89190 0.6761866
89200 0.6762574
89210 0.6767101
89220 0.6693725
89230 0.6828055
89240 0.6640398
89250 0.6694044
89260 0.6668845
89270 0.6763976
89280 0.6782325
89290 0.6585518
89300 0.6762851
89310 0.6783995
89320 0.6893811
89330 0.6988242
89340 0.6964813
89350 0.7122877
89360 0.7146786
89370 0.706781
89380 0.7122378
89390 0.709873
89400 0.7153924
89410 0.7134065
89420 0.7091009
89430 0.7084345
89440 0.7226214
89450 0.7223028
89460 0.7248731
89470 0.7171963
89480 0.7098969
89490 0.6964367
89500 0.7002476
89510 0.6973262
89520 0.7020902
89530 0.7179841
89540 0.6982452
89550 0.7063743
89560 0.7034257
89570 0.6938679
89580 0.7104484
89590 0.7068487
89600 0.70091
89610 0.6929121
89620 0.6893805
89630 0.7079239
89640 0.7044312
89650 0.696979
89660 0.7171045
89670 0.7224931
89680 0.7054002
89690 0.7191276
89700 0.7088445
89710 0.6860313
89720 0.6866674
89730 0.6765371
89740 0.6819709
89750 0.6932061
89760 0.6926807
89770 0.6892242
89780 0.6848952
89790 0.691084
89800 0.6865209
89810 0.7051054
89820 0.695895
89830 0.6804847
89840 0.6762532
89850 0.6777341
89860 0.6818284
89870 0.6874433
89880 0.6959083
89890 0.7013376
89900 0.6798592
89910 0.6797591
89920 0.7007593
89930 0.7037632
89940 0.7078432
89950 0.7103243
89960 0.7104081
89970 0.7022658
89980 0.7012708
89990 0.6984699
90000 0.6860542
90010 0.7037121
90020 0.6996002
90030 0.6958953
90040 0.6956177
90050 0.7077907
90060 0.7096359
90070 0.6953849
90080 0.6993887
90090 0.6879703
90100 0.6929246
90110 0.6949114
90120 0.7158598
90130 0.7289214
90140 0.7279168
90150 0.7176428
90160 0.7135738
90170 0.7202924
90180 0.7215782
90190 0.6934918
90200 0.6932382
90210 0.6912675
90220 0.698487
90230 0.7035383
90240 0.7205567
90250 0.7326438
90260 0.7383014
90270 0.7247822
90280 0.7222508
90290 0.7106309
90300 0.7200314
90310 0.7225351
90320 0.7206445
90330 0.7052513
90340 0.7255443
90350 0.7291569
90360 0.7295655
90370 0.7255164
90380 0.7435252
90390 0.7444956
90400 0.7245565
90410 0.7271797
90420 0.7248533
90430 0.7249699
90440 0.7232937
90450 0.7344218
90460 0.7407086
90470 0.7279539
90480 0.727747
90490 0.736465
90500 0.7627907
90510 0.7574643
90520 0.744967
90530 0.7391545
90540 0.7243649
90550 0.709722
90560 0.718778
90570 0.7231407
90580 0.7162957
90590 0.7346547
90600 0.7303997
90610 0.7245654
90620 0.7271263
90630 0.7229807
90640 0.7232852
90650 0.7240272
90660 0.7155001
90670 0.7151539
90680 0.7266551
90690 0.7243199
90700 0.7174294
90710 0.72775
90720 0.7349845
90730 0.7173359
90740 0.7161877
90750 0.7116169
90760 0.7094959
90770 0.7103177
90780 0.713428
90790 0.7238147
90800 0.7229209
90810 0.7350301
90820 0.7395637
90830 0.7358232
90840 0.7381253
90850 0.7361919
90860 0.7275233
90870 0.7231269
90880 0.7175403
90890 0.7114525
90900 0.7188392
90910 0.7188233
90920 0.7235032
90930 0.7251256
90940 0.7181519
90950 0.7043439
90960 0.714913
90970 0.7059836
90980 0.6994646
90990 0.6960159
91000 0.7078392
91010 0.7029282
91020 0.7060264
91030 0.6983901
91040 0.7182526
91050 0.7247534
91060 0.7096962
91070 0.6987609
91080 0.6953455
91090 0.6987389
91100 0.7136994
91110 0.6997267
91120 0.7058722
91130 0.6964941
91140 0.7026241
91150 0.6991985
91160 0.7025288
91170 0.7048636
91180 0.6952748
91190 0.6860642
91200 0.6790823
91210 0.6935093
91220 0.7064269
91230 0.6974613
91240 0.6975793
91250 0.7016962
91260 0.6997748
91270 0.6856256
91280 0.6955746
91290 0.6866335
91300 0.6907752
91310 0.6987149
91320 0.6814741
91330 0.6981617
91340 0.6948624
91350 0.6842316
91360 0.6894535
91370 0.6842474
91380 0.6897274
91390 0.6948306
91400 0.6953458
91410 0.6962121
91420 0.7096349
91430 0.7048548
91440 0.711957
91450 0.7161363
91460 0.7161477
91470 0.7170897
91480 0.7130923
91490 0.7229697
91500 0.7172927
91510 0.7269595
91520 0.7350202
91530 0.7273912
91540 0.7341704
91550 0.723872
91560 0.7197068
91570 0.724942
91580 0.7121001
91590 0.7223768
91600 0.7168844
91610 0.710795
91620 0.7154793
91630 0.7194865
91640 0.713123
91650 0.7114384
91660 0.7117004
91670 0.6969005
91680 0.6992613
91690 0.7050085
91700 0.6922171
91710 0.7059585
91720 0.7213256
91730 0.7259325
91740 0.736618
91750 0.7349612
91760 0.7400573
91770 0.7379693
91780 0.7301211
91790 0.7254376
91800 0.7283123
91810 0.7212197
91820 0.7144586
91830 0.7306043
91840 0.7276613
91850 0.7164849
91860 0.7018704
91870 0.7214725
91880 0.7257211
91890 0.719098
91900 0.7137558
91910 0.7184968
91920 0.7038261
91930 0.7092458
91940 0.7163813
91950 0.7444664
91960 0.7282097
91970 0.7158422
91980 0.711095
91990 0.7167317
92000 0.7099701
92010 0.7034768
92020 0.6974424
92030 0.7042496
92040 0.7117862
92050 0.7052472
92060 0.7129268
92070 0.7120911
92080 0.7135059
92090 0.6996939
92100 0.7030689
92110 0.697002
92120 0.6954833
92130 0.6973754
92140 0.6896161
92150 0.6816521
92160 0.6961869
92170 0.7005641
92180 0.7214072
92190 0.7118391
92200 0.710941
92210 0.7056749
92220 0.6972445
92230 0.6891935
92240 0.6855383
92250 0.6856257
92260 0.6830266
92270 0.6883671
92280 0.6800534
92290 0.6919103
92300 0.7025167
92310 0.7021541
92320 0.7009173
92330 0.7066913
92340 0.706297
92350 0.7017779
92360 0.6996788
92370 0.7029944
92380 0.7003268
92390 0.703225
92400 0.7218471
92410 0.7308249
92420 0.7177008
92430 0.7258519
92440 0.7104456
92450 0.6940031
92460 0.6873046
92470 0.6778677
92480 0.6704479
92490 0.678265
92500 0.6808078
92510 0.6842401
92520 0.6974649
92530 0.6972325
92540 0.6963163
92550 0.7131903
92560 0.7193085
92570 0.7184675
92580 0.7119213
92590 0.7237477
92600 0.7151186
92610 0.6985266
92620 0.7041395
92630 0.7181308
92640 0.7062679
92650 0.702904
92660 0.7050204
92670 0.721679
92680 0.7307976
92690 0.7480196
92700 0.760457
92710 0.7684522
92720 0.7825501
92730 0.757568
92740 0.7431008
92750 0.7329719
92760 0.7053461
92770 0.7130994
92780 0.7105306
92790 0.7020029
92800 0.7001343
92810 0.6969568
92820 0.7012743
92830 0.7110056
92840 0.7036109
92850 0.709015
92860 0.7035471
92870 0.7005556
92880 0.6827193
92890 0.6998709
92900 0.6985591
92910 0.7008829
92920 0.71298
92930 0.7184364
92940 0.6948235
92950 0.7015685
92960 0.7015028
92970 0.7151383
92980 0.706153
92990 0.6965364
93000 0.6943818
93010 0.7248589
93020 0.705328
93030 0.7119145
93040 0.7193826
93050 0.7132589
93060 0.7059625
93070 0.7179282
93080 0.7164347
93090 0.7266847
93100 0.7258006
93110 0.729568
93120 0.7231255
93130 0.726828
93140 0.7305513
93150 0.7197062
93160 0.7113853
93170 0.7189915
93180 0.7224851
93190 0.7166527
93200 0.7281601
93210 0.7275714
93220 0.7311815
93230 0.7221937
93240 0.7317744
93250 0.73022
93260 0.7219223
93270 0.7221045
93280 0.7297215
93290 0.7347516
93300 0.7272319
93310 0.7231604
93320 0.7186787
93330 0.7294548
93340 0.7272299
93350 0.7264994
93360 0.7251432
93370 0.7062984
93380 0.6997513
93390 0.7117279
93400 0.7122073
93410 0.7139833
93420 0.7131171
93430 0.718028
93440 0.7383362
93450 0.7300961
93460 0.7311767
93470 0.7292476
93480 0.7199602
93490 0.7109157
93500 0.7214413
93510 0.723604
93520 0.7232255
93530 0.7410981
93540 0.7544631
93550 0.7441065
93560 0.7326702
93570 0.7433836
93580 0.7312673
93590 0.7228116
93600 0.7181808
93610 0.7150305
93620 0.7162096
93630 0.7154266
93640 0.716987
93650 0.7142031
93660 0.7077148
93670 0.7002525
93680 0.7033431
93690 0.7075262
93700 0.6962042
93710 0.6992646
93720 0.6927665
93730 0.6983503
93740 0.7036335
93750 0.6969509
93760 0.6978585
93770 0.7022107
93780 0.6898322
93790 0.7028733
93800 0.7062458
93810 0.7051641
93820 0.7119735
93830 0.7179414
93840 0.7211799
93850 0.7111858
93860 0.7048328
93870 0.7145334
93880 0.7188341
93890 0.7044661
93900 0.7101458
93910 0.7201589
93920 0.7394161
93930 0.7226964
93940 0.7201772
93950 0.7172051
93960 0.7196128
93970 0.7207133
93980 0.7064566
93990 0.7229148
94000 0.720139
94010 0.7227758
94020 0.7138234
94030 0.7272183
94040 0.7069753
94050 0.7041577
94060 0.7042674
94070 0.7049569
94080 0.7031447
94090 0.7055448
94100 0.7259243
94110 0.7371926
94120 0.7283732
94130 0.7350217
94140 0.7248643
94150 0.7195083
94160 0.7072089
94170 0.7083618
94180 0.7142079
94190 0.7202083
94200 0.7233032
94210 0.7279826
94220 0.7327838
94230 0.737442
94240 0.7399735
94250 0.7185727
94260 0.7193819
94270 0.7106205
94280 0.6961795
94290 0.7096272
94300 0.7178593
94310 0.7142597
94320 0.7330785
94330 0.7384647
94340 0.7265732
94350 0.7261945
94360 0.7272961
94370 0.7220026
94380 0.7231673
94390 0.7063264
94400 0.7048177
94410 0.687537
94420 0.6856394
94430 0.6952679
94440 0.7000333
94450 0.6858498
94460 0.6858371
94470 0.685675
94480 0.7001092
94490 0.6975706
94500 0.704243
94510 0.7050611
94520 0.7046285
94530 0.7071657
94540 0.6981754
94550 0.7052774
94560 0.7173519
94570 0.6975645
94580 0.6872442
94590 0.6789831
94600 0.679319
94610 0.6773732
94620 0.6935231
94630 0.7030365
94640 0.6949068
94650 0.6838139
94660 0.6832043
94670 0.685234
94680 0.6751403
94690 0.6792729
94700 0.6871384
94710 0.6888258
94720 0.6830051
94730 0.6931386
94740 0.6786106
94750 0.6956613
94760 0.6957555
94770 0.6956995
94780 0.6895645
94790 0.6846898
94800 0.6916205
94810 0.6991245
94820 0.696538
94830 0.6896941
94840 0.6955949
94850 0.6903087
94860 0.6811799
94870 0.6753649
94880 0.6741229
94890 0.6882004
94900 0.6804361
94910 0.6656042
94920 0.6734513
94930 0.6666566
94940 0.6664298
94950 0.6692174
94960 0.6725187
94970 0.6675999
94980 0.6691479
94990 0.6742969
95000 0.6985935
95010 0.6866971
95020 0.6867464
95030 0.6895476
95040 0.6957017
95050 0.69965
95060 0.6971641
95070 0.6950065
95080 0.7029686
95090 0.7058175
95100 0.6956123
95110 0.672659
95120 0.6852893
95130 0.6745598
95140 0.6785662
95150 0.683023
95160 0.6990535
95170 0.7035923
95180 0.6943854
95190 0.6944657
95200 0.6971645
95210 0.677398
95220 0.6869636
95230 0.6832868
95240 0.6888433
95250 0.6963223
95260 0.6928652
95270 0.6917363
95280 0.6788436
95290 0.6914254
95300 0.6922263
95310 0.6900283
95320 0.6835756
95330 0.6954688
95340 0.6933738
95350 0.6846384
95360 0.6971557
95370 0.7004284
95380 0.7085567
95390 0.7146844
95400 0.7143171
95410 0.7037659
95420 0.6958092
95430 0.6936534
95440 0.6901802
95450 0.6903729
95460 0.6986867
95470 0.6974514
95480 0.7052211
95490 0.7085639
95500 0.7093406
95510 0.710475
95520 0.7138499
95530 0.7263358
95540 0.7125461
95550 0.7206467
95560 0.7286576
95570 0.7244027
95580 0.7237774
95590 0.7171857
95600 0.7189025
95610 0.7123417
95620 0.6998957
95630 0.6997964
95640 0.7001134
95650 0.6906554
95660 0.6898862
95670 0.697888
95680 0.7132633
95690 0.7113144
95700 0.7179519
95710 0.7053646
95720 0.69542
95730 0.6960227
95740 0.7136585
95750 0.713956
95760 0.7033347
95770 0.6922598
95780 0.6918722
95790 0.6993397
95800 0.7036928
95810 0.70037
95820 0.6943294
95830 0.6911216
95840 0.7026325
95850 0.7020597
95860 0.7214639
95870 0.7209361
95880 0.7255142
95890 0.7121662
95900 0.7119851
95910 0.7050148
95920 0.7076056
95930 0.6958539
95940 0.6921917
95950 0.688243
95960 0.6817733
95970 0.6954104
95980 0.6963965
95990 0.6938278
96000 0.6804071
96010 0.6881815
96020 0.6810429
96030 0.6870836
96040 0.6944708
96050 0.6790998
96060 0.695511
96070 0.6920179
96080 0.7003108
96090 0.7052445
96100 0.7090969
96110 0.7166501
96120 0.7078962
96130 0.7098747
96140 0.6980456
96150 0.6969448
96160 0.6951731
96170 0.6933763
96180 0.6917924
96190 0.6930862
96200 0.7041607
96210 0.7009818
96220 0.7099762
96230 0.7010428
96240 0.7013167
96250 0.6934227
96260 0.6943111
96270 0.6872277
96280 0.6941693
96290 0.6924987
96300 0.6962575
96310 0.6916822
96320 0.6976628
96330 0.6975207
96340 0.696431
96350 0.6960112
96360 0.6944765
96370 0.6874591
96380 0.688729
96390 0.6990481
96400 0.6897213
96410 0.6947789
96420 0.6907728
96430 0.6813457
96440 0.7045249
96450 0.7139553
96460 0.7022194
96470 0.6987008
96480 0.6974012
96490 0.6975981
96500 0.7089571
96510 0.7133211
96520 0.7062611
96530 0.706369
96540 0.7071938
96550 0.7084917
96560 0.7078256
96570 0.7197497
96580 0.7152884
96590 0.7182667
96600 0.7090613
96610 0.7087633
96620 0.6963615
96630 0.7004119
96640 0.6988959
96650 0.7096881
96660 0.7040709
96670 0.6962985
96680 0.7029434
96690 0.6985723
96700 0.7019656
96710 0.7057883
96720 0.7004559
96730 0.7003394
96740 0.700483
96750 0.7056871
96760 0.6864833
96770 0.683985
96780 0.6983235
96790 0.6951663
96800 0.7030767
96810 0.7015378
96820 0.7093133
96830 0.7262256
96840 0.6995872
96850 0.7130639
96860 0.7211987
96870 0.7239544
96880 0.7161411
96890 0.7094842
96900 0.7048435
96910 0.7060854
96920 0.6963769
96930 0.71251
96940 0.7089882
96950 0.7078092
96960 0.7057896
96970 0.703261
96980 0.6942781
96990 0.7033195
97000 0.7079412
97010 0.707628
97020 0.7034937
97030 0.7056328
97040 0.7013342
97050 0.7015243
97060 0.7032944
97070 0.6964425
97080 0.7012424
97090 0.690928
97100 0.6844934
97110 0.6825022
97120 0.6921433
97130 0.6834794
97140 0.6867239
97150 0.6974483
97160 0.6948448
97170 0.69682
97180 0.6898398
97190 0.6894959
97200 0.6868195
97210 0.696073
97220 0.6849883
97230 0.6947915
97240 0.7017323
97250 0.7013472
97260 0.6926965
97270 0.6948461
97280 0.6964967
97290 0.7000127
97300 0.7077683
97310 0.7200692
97320 0.7040443
97330 0.6974406
97340 0.716535
97350 0.7044197
97360 0.7004301
97370 0.7078548
97380 0.696524
97390 0.6950927
97400 0.7025821
97410 0.6976064
97420 0.6979679
97430 0.6948985
97440 0.6896793
97450 0.6826094
97460 0.6875711
97470 0.6855816
97480 0.6924674
97490 0.6934949
97500 0.6861155
97510 0.7023704
97520 0.6895556
97530 0.6815008
97540 0.6806479
97550 0.6845954
97560 0.6732283
97570 0.6830302
97580 0.7015519
97590 0.719301
97600 0.7127687
97610 0.6933424
97620 0.710556
97630 0.7150671
97640 0.7094645
97650 0.7102582
97660 0.7257581
97670 0.7061936
97680 0.714084
97690 0.7260842
97700 0.7099428
97710 0.7038544
97720 0.7043401
97730 0.6976799
97740 0.6933559
97750 0.6890085
97760 0.7127993
97770 0.7061439
97780 0.714159
97790 0.6933812
97800 0.7057028
97810 0.7124254
97820 0.6970462
97830 0.6959867
97840 0.7020281
97850 0.6987361
97860 0.7035132
97870 0.6936542
97880 0.7060735
97890 0.6932795
97900 0.7001152
97910 0.6848019
97920 0.7031121
97930 0.705568
97940 0.7090678
97950 0.697749
97960 0.6968802
97970 0.6898342
97980 0.7013448
97990 0.6887582
98000 0.6832551
98010 0.6916252
98020 0.6924266
98030 0.7025329
98040 0.698413
98050 0.6966
98060 0.7070647
98070 0.7019161
98080 0.6831954
98090 0.7050714
98100 0.7008388
98110 0.6961449
98120 0.7056825
98130 0.7241932
98140 0.7126097
98150 0.7299771
98160 0.7186857
98170 0.7147976
98180 0.7079788
98190 0.7026317
98200 0.7047814
98210 0.6968269
98220 0.7080663
98230 0.693212
98240 0.6830235
98250 0.6888303
98260 0.6875591
98270 0.6863933
98280 0.6841957
98290 0.6799091
98300 0.6926674
98310 0.6881822
98320 0.6761416
98330 0.6796788
98340 0.6717907
98350 0.6828717
98360 0.6797643
98370 0.6706811
98380 0.6700542
98390 0.6762375
98400 0.6843652
98410 0.6882073
98420 0.6686683
98430 0.6750821
98440 0.6669115
98450 0.6725166
98460 0.6819379
98470 0.6897546
98480 0.6876931
98490 0.6845785
98500 0.6721604
98510 0.6701648
98520 0.6739419
98530 0.6866378
98540 0.680181
98550 0.6631073
98560 0.6632723
98570 0.6796752
98580 0.6673924
98590 0.6669729
98600 0.6810344
98610 0.6710892
98620 0.6742765
98630 0.6872718
98640 0.6838804
98650 0.6825666
98660 0.6801002
98670 0.6771087
98680 0.6800433
98690 0.678808
98700 0.68647
98710 0.6924102
98720 0.6943568
98730 0.6919936
98740 0.6811587
98750 0.667589
98760 0.6642014
98770 0.6584967
98780 0.6600122
98790 0.658762
98800 0.6593568
98810 0.6623163
98820 0.6648114
98830 0.6779932
98840 0.6678998
98850 0.6727299
98860 0.6781998
98870 0.6773989
98880 0.6799001
98890 0.6689071
98900 0.6721995
98910 0.6679128
98920 0.6661766
98930 0.6775786
98940 0.6814908
98950 0.6804162
98960 0.6770128
98970 0.677705
98980 0.6750548
98990 0.678657
99000 0.6751608
99010 0.6660568
99020 0.66136
99030 0.6712071
99040 0.6656534
99050 0.6784654
99060 0.6844738
99070 0.7043135
99080 0.7036577
99090 0.6940779
99100 0.677264
99110 0.6949098
99120 0.6930434
99130 0.6907136
99140 0.6991601
99150 0.7047453
99160 0.6976306
99170 0.6951144
99180 0.7032927
99190 0.6948379
99200 0.7102959
99210 0.7083722
99220 0.7165848
99230 0.7348731
99240 0.7396187
99250 0.7350319
99260 0.7176099
99270 0.7149735
99280 0.71477
99290 0.6956013
99300 0.6936407
99310 0.7008132
99320 0.6889594
99330 0.6919258
99340 0.6874571
99350 0.6964643
99360 0.7064118
99370 0.7012457
99380 0.7176781
99390 0.7270311
99400 0.7217314
99410 0.7263966
99420 0.7246315
99430 0.6979521
99440 0.6932501
99450 0.6920714
99460 0.6969925
99470 0.6957908
99480 0.6858546
99490 0.6977675
99500 0.6977433
99510 0.6867853
99520 0.7038696
99530 0.7002411
99540 0.7117428
99550 0.6935946
99560 0.6994399
99570 0.7046849
99580 0.697556
99590 0.7073717
99600 0.7200507
99610 0.7092773
99620 0.7076647
99630 0.7169073
99640 0.7022967
99650 0.6995094
99660 0.698428
99670 0.6954619
99680 0.6926812
99690 0.682331
99700 0.6843087
99710 0.6880542
99720 0.6857657
99730 0.6833002
99740 0.6927926
99750 0.6863452
99760 0.6976869
99770 0.7063993
99780 0.6897329
99790 0.6908038
99800 0.6837528
99810 0.6936061
99820 0.6847384
99830 0.6911204
99840 0.6896222
99850 0.6859622
99860 0.6752316
99870 0.6639696
99880 0.6680106
99890 0.6756948
99900 0.6862697
99910 0.68204
99920 0.691493
99930 0.6737987
99940 0.6729099
99950 0.6772363
99960 0.675833
99970 0.6617959
99980 0.6692125
99990 0.679154
100000 0.6860693
100010 0.677872
100020 0.6850962
100030 0.6818953
100040 0.6755059
100050 0.6627065
100060 0.6562635
100070 0.6990921
100080 0.6995627
100090 0.6863858
100100 0.6857304
100110 0.6848649
100120 0.6805937
100130 0.6774896
100140 0.6853727
100150 0.6874735
100160 0.7070218
100170 0.7054492
100180 0.7095137
100190 0.7168112
100200 0.7055154
100210 0.7016825
100220 0.7012878
100230 0.7073399
100240 0.6941944
100250 0.6939372
100260 0.6896483
100270 0.6957734
100280 0.6866234
100290 0.6987763
100300 0.7108928
100310 0.7152857
100320 0.7160063
100330 0.6957452
100340 0.7077895
100350 0.7148663
100360 0.724596
100370 0.7123085
100380 0.7012852
100390 0.7014433
100400 0.6903831
100410 0.6904873
100420 0.7063053
100430 0.7053805
100440 0.6922345
100450 0.6997219
100460 0.7027194
100470 0.7047598
100480 0.7043709
100490 0.7072051
100500 0.6992126
100510 0.711826
100520 0.707768
100530 0.7247486
100540 0.7254288
100550 0.7097998
100560 0.7107541
100570 0.7159244
100580 0.706118
100590 0.715121
100600 0.7134587
100610 0.7109117
100620 0.7146263
100630 0.7151946
100640 0.7258782
100650 0.7123346
100660 0.7092817
100670 0.7009726
100680 0.7025607
100690 0.7039554
100700 0.6983133
100710 0.7041227
100720 0.7031476
100730 0.6957858
100740 0.7028913
100750 0.7116637
100760 0.6871445
100770 0.6980224
100780 0.6944308
100790 0.7044811
100800 0.7168324
100810 0.7042223
100820 0.6843467
100830 0.6921518
100840 0.6829402
100850 0.694452
100860 0.6773241
100870 0.6644514
100880 0.6825266
100890 0.6986086
100900 0.6859346
100910 0.7009328
100920 0.707888
100930 0.7024015
100940 0.698451
100950 0.698507
100960 0.696515
100970 0.6946229
100980 0.6990942
100990 0.6998422
101000 0.6941776
101010 0.676589
101020 0.6866459
101030 0.6915708
101040 0.6979928
101050 0.6913605
101060 0.6918427
101070 0.6882526
101080 0.6882316
101090 0.6852655
101100 0.6945409
101110 0.6846425
101120 0.7033116
101130 0.6917368
101140 0.6730652
101150 0.6785182
101160 0.6808778
101170 0.6799323
101180 0.7000735
101190 0.6944001
101200 0.6829318
101210 0.6768295
101220 0.6836362
101230 0.6841999
101240 0.6702501
101250 0.6981068
101260 0.694075
101270 0.6737056
101280 0.6872479
101290 0.6951596
101300 0.6805061
101310 0.6779595
101320 0.676498
101330 0.6738606
101340 0.6774429
101350 0.6604385
101360 0.6518001
101370 0.6804461
101380 0.6817605
101390 0.687537
101400 0.6832781
101410 0.6811523
101420 0.6687322
101430 0.6501387
101440 0.6676627
101450 0.6625782
101460 0.6619559
101470 0.6585771
101480 0.6632048
101490 0.6697567
101500 0.663258
101510 0.670791
101520 0.671946
101530 0.6556672
101540 0.6571149
101550 0.6578889
101560 0.6708894
101570 0.6714082
101580 0.6553667
101590 0.64867
101600 0.6457571
101610 0.6484014
101620 0.6479094
101630 0.6564704
101640 0.6579199
101650 0.6813753
101660 0.6797705
101670 0.6708143
101680 0.6710747
101690 0.6722472
101700 0.6802188
101710 0.6793397
101720 0.6593053
101730 0.6616042
101740 0.6648494
101750 0.6814744
101760 0.672646
101770 0.6836904
101780 0.6824188
101790 0.6793657
101800 0.66906
101810 0.6776656
101820 0.6780832
101830 0.6715587
101840 0.6811528
101850 0.685053
101860 0.656521
101870 0.6606265
101880 0.6695697
101890 0.6787455
101900 0.6835589
101910 0.6834078
101920 0.6715019
101930 0.6648811
101940 0.6809956
101950 0.6816193
101960 0.681568
101970 0.6749461
101980 0.6730273
101990 0.6889938
102000 0.675138
102010 0.678046
102020 0.6705562
102030 0.6629565
102040 0.6774233
102050 0.6810032
102060 0.6766898
102070 0.6836878
102080 0.6821605
102090 0.6937065
102100 0.6929742
102110 0.7073975
102120 0.6968967
102130 0.6857429
102140 0.6976839
102150 0.705607
102160 0.6984509
102170 0.7040116
102180 0.6913544
102190 0.6952988
102200 0.6888916
102210 0.6803035
102220 0.6766502
102230 0.6599595
102240 0.6897998
102250 0.6919727
102260 0.6925706
102270 0.6923531
102280 0.6940246
102290 0.7017943
102300 0.6931567
102310 0.6903574
102320 0.6970831
102330 0.6930422
102340 0.6699624
102350 0.6805957
102360 0.6838019
102370 0.6870347
102380 0.6735132
102390 0.6746807
102400 0.6776098
102410 0.6796432
102420 0.6817284
102430 0.6773693
102440 0.6783882
102450 0.6797521
102460 0.6816649
102470 0.6949416
102480 0.6840926
102490 0.6888057
102500 0.6877538
102510 0.6827708
102520 0.6774934
102530 0.6915586
102540 0.6836596
102550 0.6852457
102560 0.6888427
102570 0.6920639
102580 0.688936
102590 0.6969905
102600 0.688008
102610 0.6734524
102620 0.6815131
102630 0.683271
102640 0.6693257
102650 0.6784944
102660 0.6717235
102670 0.6836527
102680 0.6715035
102690 0.6684482
102700 0.6623371
102710 0.6694309
102720 0.6772841
102730 0.6774861
102740 0.674238
102750 0.6738628
102760 0.6949499
102770 0.6879957
102780 0.6938878
102790 0.6948223
102800 0.7043745
102810 0.6785899
102820 0.6859428
102830 0.6915259
102840 0.6825193
102850 0.6869203
102860 0.6845342
102870 0.6878909
102880 0.6894361
102890 0.6915811
102900 0.6859409
102910 0.6770722
102920 0.6834739
102930 0.6852695
102940 0.6855657
102950 0.6931258
102960 0.6917222
102970 0.6828115
102980 0.6860371
102990 0.6765385
103000 0.683964
103010 0.679184
103020 0.6752261
103030 0.66579
103040 0.6751744
103050 0.6556627
103060 0.6702554
103070 0.6734429
103080 0.6740111
103090 0.6837263
103100 0.6812344
103110 0.6751508
103120 0.676784
103130 0.6830829
103140 0.6837658
103150 0.6899761
103160 0.6812105
103170 0.669643
103180 0.6782634
103190 0.6697168
103200 0.6748316
103210 0.6725528
103220 0.6861378
103230 0.6786583
103240 0.6663417
103250 0.6720258
103260 0.6784642
103270 0.6887798
103280 0.7054255
103290 0.6959685
103300 0.6860183
103310 0.6901054
103320 0.6931136
103330 0.6813054
103340 0.6988178
103350 0.6969877
103360 0.6966285
103370 0.6971177
103380 0.6900935
103390 0.6910942
103400 0.7037024
103410 0.6913812
103420 0.6847454
103430 0.6841633
103440 0.6892457
103450 0.7006016
103460 0.7016394
103470 0.7121146
103480 0.7070351
103490 0.7025269
103500 0.7119539
103510 0.6955478
103520 0.689447
103530 0.688808
103540 0.6870444
103550 0.6862805
103560 0.6848993
103570 0.6767258
103580 0.6858664
103590 0.700959
103600 0.7067105
103610 0.7044545
103620 0.7062867
103630 0.7067873
103640 0.7039711
103650 0.7039137
103660 0.7192326
103670 0.7098063
103680 0.7132131
103690 0.6998681
103700 0.6983528
103710 0.7047849
103720 0.6940566
103730 0.7027971
103740 0.7127222
103750 0.7083353
103760 0.7029694
103770 0.7135761
103780 0.6904104
103790 0.6918661
103800 0.7006437
103810 0.7064784
103820 0.6937794
103830 0.7126088
103840 0.6988216
103850 0.699093
103860 0.697774
103870 0.7054903
103880 0.6982079
103890 0.7000047
103900 0.7068703
103910 0.6934841
103920 0.6926506
103930 0.7038898
103940 0.6970889
103950 0.7005314
103960 0.6999505
103970 0.7005438
103980 0.6918171
103990 0.6936504
104000 0.6997907
104010 0.6966891
104020 0.6951039
104030 0.6981901
104040 0.7000009
104050 0.703871
104060 0.6974499
104070 0.7015102
104080 0.7096199
104090 0.7064072
104100 0.7105474
104110 0.6976482
104120 0.6968754
104130 0.6903993
104140 0.6904723
104150 0.6974024
104160 0.696233
104170 0.6992378
104180 0.6883889
104190 0.6915569
104200 0.6966375
104210 0.6883208
104220 0.6862167
104230 0.6748321
104240 0.6935478
104250 0.6987231
104260 0.6887886
104270 0.6818481
104280 0.6826895
104290 0.6857483
104300 0.6794357
104310 0.6861342
104320 0.6781734
104330 0.6639911
104340 0.6663603
104350 0.6665779
104360 0.6702585
104370 0.6760862
104380 0.6702041
104390 0.657221
104400 0.6570098
104410 0.6722612
104420 0.6728264
104430 0.6776528
104440 0.6962287
104450 0.6932561
104460 0.6945943
104470 0.7180436
104480 0.7008711
104490 0.6889768
104500 0.6878771
104510 0.6845939
104520 0.6893378
104530 0.6781914
104540 0.681594
104550 0.6829988
104560 0.6677975
104570 0.6724163
104580 0.6745185
104590 0.6834691
104600 0.6900564
104610 0.6890026
104620 0.6732416
104630 0.6787571
104640 0.6830019
104650 0.6737795
104660 0.6792719
104670 0.6747142
104680 0.6793113
104690 0.6913881
104700 0.6969641
104710 0.698531
104720 0.7083932
104730 0.6867204
104740 0.6742432
104750 0.6797471
104760 0.6687747
104770 0.6732147
104780 0.6628364
104790 0.6635817
104800 0.6707906
104810 0.6695418
104820 0.6867024
104830 0.6948257
104840 0.6807933
104850 0.668697
104860 0.671059
104870 0.6819901
104880 0.699789
104890 0.6982759
104900 0.7096164
104910 0.7095392
104920 0.7131287
104930 0.7082458
104940 0.7014933
104950 0.7090437
104960 0.7132913
104970 0.7200994
104980 0.7231983
104990 0.7207094
105000 0.7009691
105010 0.6842245
105020 0.680109
105030 0.6858762
105040 0.6894338
105050 0.699719
105060 0.6957187
105070 0.6757104
105080 0.6704537
105090 0.6646353
105100 0.6830113
105110 0.6778496
105120 0.6707047
105130 0.6830077
105140 0.6913469
105150 0.6715931
105160 0.6807069
105170 0.674152
105180 0.6676452
105190 0.684385
105200 0.6907691
105210 0.6828752
105220 0.6760724
105230 0.6720091
105240 0.6768939
105250 0.6835097
105260 0.6772823
105270 0.6880085
105280 0.689539
105290 0.6893809
105300 0.6757714
105310 0.6771043
105320 0.671706
105330 0.6767178
105340 0.6754318
105350 0.6811041
105360 0.6722239
105370 0.6793226
105380 0.6882463
105390 0.6841196
105400 0.6853312
105410 0.6863526
105420 0.6807885
105430 0.6754247
105440 0.6741208
105450 0.6679736
105460 0.6662791
105470 0.6572872
105480 0.6694055
105490 0.6638306
105500 0.6762689
105510 0.6714815
105520 0.6729919
105530 0.6795294
105540 0.688962
105550 0.6901852
105560 0.6885076
105570 0.678019
105580 0.6906984
105590 0.6974798
105600 0.6902924
105610 0.6921058
105620 0.6726854
105630 0.6694217
105640 0.6827195
105650 0.6556389
105660 0.666387
105670 0.6625136
105680 0.6598709
105690 0.6638327
105700 0.6659819
105710 0.6754637
105720 0.6894599
105730 0.6742082
105740 0.6776696
105750 0.689591
105760 0.6880443
105770 0.693832
105780 0.6875079
105790 0.6971781
105800 0.7122228
105810 0.6990722
105820 0.6917182
105830 0.6863889
105840 0.6845766
105850 0.6922489
105860 0.6913267
105870 0.7077305
105880 0.7083924
105890 0.7036455
105900 0.7103729
105910 0.6952999
105920 0.695489
105930 0.6799152
105940 0.6861148
105950 0.6974917
105960 0.6918906
105970 0.6911605
105980 0.6961963
105990 0.7092928
106000 0.6967405
106010 0.7111124
106020 0.6934868
106030 0.700349
106040 0.706751
106050 0.7098441
106060 0.7089378
106070 0.6963022
106080 0.6912235
106090 0.7041919
106100 0.7046841
106110 0.6924558
106120 0.6700985
106130 0.6734992
106140 0.656851
106150 0.6629085
106160 0.6730688
106170 0.6700589
106180 0.6726079
106190 0.6648443
106200 0.6763597
106210 0.6843545
106220 0.6820251
106230 0.6747849
106240 0.6666586
106250 0.674141
106260 0.6727057
106270 0.6763076
106280 0.6830786
106290 0.6891119
106300 0.680437
106310 0.6717702
106320 0.6751114
106330 0.681694
106340 0.6756709
106350 0.6733562
106360 0.6865505
106370 0.6717197
106380 0.6730732
106390 0.6746273
106400 0.6632823
106410 0.6628207
106420 0.6585176
106430 0.6511382
106440 0.647805
106450 0.6502622
106460 0.6612003
106470 0.6550685
106480 0.6488646
106490 0.657347
106500 0.6526212
106510 0.645853
106520 0.6461596
106530 0.6459463
106540 0.6521975
106550 0.6590214
106560 0.6579975
106570 0.6570363
106580 0.6512367
106590 0.6552947
106600 0.6644208
106610 0.6591366
106620 0.6746978
106630 0.6628538
106640 0.6561452
106650 0.6740434
106660 0.6817773
106670 0.6944404
106680 0.6976484
106690 0.6779467
106700 0.6780645
106710 0.6811931
106720 0.6830114
106730 0.6894429
106740 0.6729488
106750 0.6829069
106760 0.6853833
106770 0.6728368
106780 0.6615813
106790 0.6636691
106800 0.6657054
106810 0.6613817
106820 0.664943
106830 0.660754
106840 0.6640123
106850 0.6667658
106860 0.6693829
106870 0.6597152
106880 0.6804109
106890 0.6764982
106900 0.6895386
106910 0.6786043
106920 0.6816162
106930 0.6731598
106940 0.678905
106950 0.6750276
106960 0.6695409
106970 0.6776437
106980 0.6912739
106990 0.6936409
107000 0.6870971
107010 0.6844608
107020 0.6849295
107030 0.6707014
107040 0.6742597
107050 0.6755422
107060 0.6772491
107070 0.6751282
107080 0.6699042
107090 0.6690723
107100 0.6686766
107110 0.6687512
107120 0.6680788
107130 0.6740591
107140 0.672962
107150 0.6674421
107160 0.6734757
107170 0.6893913
107180 0.6740145
107190 0.6727676
107200 0.6817609
107210 0.6813339
107220 0.6633047
107230 0.6657529
107240 0.6739622
107250 0.6732547
107260 0.6805658
107270 0.6737329
107280 0.6714557
107290 0.6671109
107300 0.6737695
107310 0.6835914
107320 0.67631
107330 0.6903799
107340 0.6958207
107350 0.6934316
107360 0.7043571
107370 0.6972682
107380 0.7101045
107390 0.7099772
107400 0.6943804
107410 0.6903414
107420 0.6926554
107430 0.7047508
107440 0.7042331
107450 0.6832078
107460 0.6835128
107470 0.6917835
107480 0.695444
107490 0.7047856
107500 0.6945725
107510 0.696998
107520 0.6865892
107530 0.6835425
107540 0.6775221
107550 0.6790546
107560 0.66268
107570 0.6600683
107580 0.6714533
107590 0.681618
107600 0.675435
107610 0.6730624
107620 0.6793678
107630 0.6788171
107640 0.6735703
107650 0.679733
107660 0.6776739
107670 0.6778272
107680 0.6806858
107690 0.6919719
107700 0.6853327
107710 0.6755458
107720 0.6906082
107730 0.7006759
107740 0.6878967
107750 0.6856751
107760 0.6856198
107770 0.6891375
107780 0.6855142
107790 0.6944246
107800 0.6834451
107810 0.6703563
107820 0.6647844
107830 0.6608605
107840 0.658659
107850 0.660901
107860 0.6714913
107870 0.6689916
107880 0.6735521
107890 0.6747217
107900 0.6637682
107910 0.6751239
107920 0.6697725
107930 0.6796896
107940 0.669829
107950 0.6610925
107960 0.6616222
107970 0.6520593
107980 0.6473193
107990 0.6488995
108000 0.637064
108010 0.6416414
108020 0.6580273
108030 0.6597781
108040 0.6556714
108050 0.6583681
108060 0.6566278
108070 0.6495886
108080 0.6536726
108090 0.6546443
108100 0.6704389
108110 0.6823226
108120 0.6682253
108130 0.653719
108140 0.6631269
108150 0.6803729
108160 0.6757143
108170 0.665551
108180 0.6630974
108190 0.6628712
108200 0.6675764
108210 0.6716238
108220 0.6805418
108230 0.6770142
108240 0.6707977
108250 0.6749276
108260 0.6770345
108270 0.6880599
108280 0.6736436
108290 0.681015
108300 0.6812323
108310 0.6680987
108320 0.662903
108330 0.6564058
108340 0.6546665
108350 0.6539935
108360 0.6551915
108370 0.6669378
108380 0.6723323
108390 0.665653
108400 0.6681116
108410 0.6699398
108420 0.6666912
108430 0.6759571
108440 0.6732578
108450 0.6750553
108460 0.6632194
108470 0.6746647
108480 0.6717605
108490 0.6741265
108500 0.6673868
108510 0.6760443
108520 0.6798657
108530 0.6769701
108540 0.6669398
108550 0.6817787
108560 0.691575
108570 0.6866791
108580 0.6834677
108590 0.6790655
108600 0.6753917
108610 0.6900873
108620 0.692045
108630 0.7007721
108640 0.6976379
108650 0.6763852
108660 0.6649935
108670 0.6761063
108680 0.6840168
108690 0.6774929
108700 0.6819819
108710 0.6773815
108720 0.6756519
108730 0.6798233
108740 0.6818437
108750 0.6984002
108760 0.7035467
108770 0.686247
108780 0.6862884
108790 0.6881472
108800 0.6869246
108810 0.6807854
108820 0.674895
108830 0.6897442
108840 0.6915552
108850 0.6891149
108860 0.6948511
108870 0.6828669
108880 0.6935688
108890 0.687238
108900 0.6960645
108910 0.6906115
108920 0.6913777
108930 0.6934786
108940 0.6788384
108950 0.6654079
108960 0.6777363
108970 0.6842375
108980 0.6814947
108990 0.6834844
109000 0.6867959
109010 0.6876717
109020 0.6927824
109030 0.6897704
109040 0.6916995
109050 0.7003982
109060 0.702565
109070 0.6944975
109080 0.6926521
109090 0.7069334
109100 0.7013831
109110 0.6916632
109120 0.6988832
109130 0.695953
109140 0.687157
109150 0.6807143
109160 0.6722487
109170 0.6795734
109180 0.6781495
109190 0.6934903
109200 0.6946378
109210 0.693249
109220 0.6965657
109230 0.6943549
109240 0.6947982
109250 0.6973863
109260 0.6873556
109270 0.6829659
109280 0.6739985
109290 0.6780021
109300 0.6866215
109310 0.6902676
109320 0.6892734
109330 0.6960065
109340 0.6921549
109350 0.6984261
109360 0.6941323
109370 0.6974682
109380 0.6875083
109390 0.6823115
109400 0.6937343
109410 0.7059198
109420 0.7038921
109430 0.706957
109440 0.7062612
109450 0.6923437
109460 0.6946347
109470 0.6906566
109480 0.6944418
109490 0.695294
109500 0.6887212
109510 0.6839961
109520 0.685634
109530 0.6824452
109540 0.6831318
109550 0.6949853
109560 0.7036512
109570 0.7062696
109580 0.7054131
109590 0.7068049
109600 0.7114389
109610 0.700576
109620 0.6884207
109630 0.6796892
109640 0.6848358
109650 0.6880428
109660 0.6992068
109670 0.6997544
109680 0.6998352
109690 0.6915894
109700 0.69258
109710 0.6867563
109720 0.6952612
109730 0.6957135
109740 0.6834532
109750 0.6742563
109760 0.6866803
109770 0.6958955
109780 0.6808428
109790 0.6759771
109800 0.6671596
109810 0.6769006
109820 0.6773337
109830 0.6783268
109840 0.6860442
109850 0.6864571
109860 0.6759682
109870 0.6834292
109880 0.6659824
109890 0.67711
109900 0.6875622
109910 0.6940241
109920 0.690253
109930 0.7008672
109940 0.6841974
109950 0.7007887
109960 0.6958801
109970 0.6947145
109980 0.688207
109990 0.6893556
110000 0.6875129
110010 0.6847192
110020 0.6947247
110030 0.6958514
110040 0.6857798
110050 0.6897711
110060 0.6783794
110070 0.689494
110080 0.6891229
110090 0.6951867
110100 0.6878479
110110 0.6851738
110120 0.6886651
110130 0.6831899
110140 0.6899325
110150 0.6807294
110160 0.687063
110170 0.691875
110180 0.7059326
110190 0.6938095
110200 0.6896666
110210 0.6788662
110220 0.6800541
110230 0.6760821
110240 0.6885961
110250 0.6855329
110260 0.689676
110270 0.6944419
110280 0.6962553
110290 0.6962255
110300 0.6920227
110310 0.6834916
110320 0.6879414
110330 0.6928387
110340 0.7019751
110350 0.7007766
110360 0.6862158
110370 0.701802
110380 0.6844868
110390 0.6788427
110400 0.6791921
110410 0.6707332
110420 0.680822
110430 0.6855248
110440 0.6800507
110450 0.6902578
110460 0.6902684
110470 0.6817227
110480 0.6911469
110490 0.682416
110500 0.6725631
110510 0.6755196
110520 0.6835037
110530 0.6927153
110540 0.6943244
110550 0.6898891
110560 0.6920397
110570 0.6890217
110580 0.690683
110590 0.6852373
110600 0.6908249
110610 0.6853627
110620 0.6801596
110630 0.6849955
110640 0.6818061
110650 0.6902144
110660 0.6864322
110670 0.6867087
110680 0.7007482
110690 0.692077
110700 0.6945158
110710 0.7017089
110720 0.6996779
110730 0.6902112
110740 0.6970076
110750 0.6932213
110760 0.6773944
110770 0.6914974
110780 0.6981955
110790 0.6975494
110800 0.7104508
110810 0.7077825
110820 0.7058877
110830 0.6956966
110840 0.7003036
110850 0.7076032
110860 0.7041679
110870 0.7043982
110880 0.6949823
110890 0.6787664
110900 0.6886497
110910 0.6865813
110920 0.689059
110930 0.6849882
110940 0.6972666
110950 0.6815852
110960 0.6898727
110970 0.7079154
110980 0.690145
110990 0.6902885
111000 0.6992941
111010 0.6944999
111020 0.6858347
111030 0.6776893
111040 0.6837769
111050 0.6914881
111060 0.6797698
111070 0.6759411
111080 0.6846594
111090 0.6815677
111100 0.6869838
111110 0.6884612
111120 0.6790869
111130 0.6872199
111140 0.6913618
111150 0.6768335
111160 0.6735714
111170 0.6818133
111180 0.6850159
111190 0.694775
111200 0.6964166
111210 0.6956702
111220 0.6932694
111230 0.6962548
111240 0.6967669
111250 0.6969361
111260 0.6839373
111270 0.6803488
111280 0.6855046
111290 0.6795672
111300 0.6916075
111310 0.6991361
111320 0.6905141
111330 0.6886037
111340 0.6776007
111350 0.6947627
111360 0.6845155
111370 0.6765049
111380 0.683941
111390 0.6844397
111400 0.6705122
111410 0.6872055
111420 0.6816352
111430 0.6712056
111440 0.665014
111450 0.6748034
111460 0.6798846
111470 0.6853611
111480 0.6857911
111490 0.693583
111500 0.6981603
111510 0.6929507
111520 0.6986952
111530 0.6932346
111540 0.6896337
111550 0.6932177
111560 0.6946473
111570 0.6810596
111580 0.6803151
111590 0.6888117
111600 0.6820686
111610 0.6855449
111620 0.6788032
111630 0.6847361
111640 0.6965467
111650 0.6966858
111660 0.7027708
111670 0.6936789
111680 0.6894097
111690 0.6989416
111700 0.6919879
111710 0.6819773
111720 0.6807769
111730 0.6880071
111740 0.6930056
111750 0.6957816
111760 0.7010759
111770 0.6809382
111780 0.6960878
111790 0.6974755
111800 0.6818801
111810 0.6833906
111820 0.6813954
111830 0.6880575
111840 0.697122
111850 0.6885554
111860 0.6813487
111870 0.6891902
111880 0.6880183
111890 0.6949238
111900 0.6894028
111910 0.7002652
111920 0.7096151
111930 0.7087922
111940 0.7047566
111950 0.6938605
111960 0.6956021
111970 0.7007842
111980 0.6970505
111990 0.7015364
112000 0.6899855
112010 0.6804031
112020 0.6866731
112030 0.6826805
112040 0.6902477
112050 0.6900489
112060 0.6764793
112070 0.6823112
112080 0.6827972
112090 0.6788315
112100 0.6864376
112110 0.6807494
112120 0.6813796
112130 0.6838109
112140 0.6789309
112150 0.6830344
112160 0.6791179
112170 0.6901762
112180 0.7000467
112190 0.6995398
112200 0.6802185
112210 0.6706055
112220 0.673466
112230 0.6696856
112240 0.6551117
112250 0.6595472
112260 0.6596111
112270 0.6512973
112280 0.6505037
112290 0.6613916
112300 0.6598222
112310 0.6547131
112320 0.6636513
112330 0.673241
112340 0.6574326
112350 0.6656086
112360 0.6680903
112370 0.6781203
112380 0.6675404
112390 0.6830813
112400 0.6856002
112410 0.6823921
112420 0.680673
112430 0.6735179
112440 0.6648383
112450 0.6525895
112460 0.6496848
112470 0.6492985
112480 0.6614621
112490 0.6691657
112500 0.6642823
112510 0.651388
112520 0.647549
112530 0.6591877
112540 0.6639636
112550 0.6628528
112560 0.6759132
112570 0.6916642
112580 0.6972461
112590 0.69972
112600 0.6961138
112610 0.6793269
112620 0.6893154
112630 0.6836201
112640 0.6860096
112650 0.6953698
112660 0.7083997
112670 0.7025325
112680 0.7028941
112690 0.6954255
112700 0.6824746
112710 0.6746312
112720 0.6815104
112730 0.66497
112740 0.668991
112750 0.6651253
112760 0.670755
112770 0.6638262
112780 0.6534328
112790 0.672761
112800 0.6535248
112810 0.6557465
112820 0.6725452
112830 0.6728892
112840 0.6549931
112850 0.662474
112860 0.6624268
112870 0.6655522
112880 0.6725072
112890 0.6655137
112900 0.6702332
112910 0.6621031
112920 0.670136
112930 0.6590521
112940 0.6630253
112950 0.6634443
112960 0.6657006
112970 0.6599526
112980 0.6601362
112990 0.6485442
113000 0.657926
113010 0.6624543
113020 0.6579915
113030 0.6707567
113040 0.6773468
113050 0.6709678
113060 0.6643696
113070 0.6611617
113080 0.6464756
113090 0.6530772
113100 0.6584278
113110 0.6641116
113120 0.6633517
113130 0.6591149
113140 0.6647082
113150 0.6602944
113160 0.6833263
113170 0.6850407
113180 0.6771133
113190 0.6693842
113200 0.6586326
113210 0.6667532
113220 0.6688126
113230 0.6513084
113240 0.6685569
113250 0.6631731
113260 0.6599478
113270 0.666103
113280 0.6698849
113290 0.6690184
113300 0.6754276
113310 0.6808368
113320 0.6869004
113330 0.6552678
113340 0.6719089
113350 0.6825488
113360 0.6690621
113370 0.6811042
113380 0.6779944
113390 0.6808789
113400 0.6808359
113410 0.6871457
113420 0.6956065
113430 0.672529
113440 0.6673654
113450 0.6654225
113460 0.6641195
113470 0.6734813
113480 0.6894597
113490 0.6976715
113500 0.6889608
113510 0.6790928
113520 0.6869099
113530 0.6845998
113540 0.6962416
113550 0.6918488
113560 0.6822804
113570 0.6803103
113580 0.6926246
113590 0.6805983
113600 0.6830634
113610 0.6893789
113620 0.6881287
113630 0.6776985
113640 0.6820127
113650 0.677728
113660 0.6812606
113670 0.6755081
113680 0.6729439
113690 0.660612
113700 0.6768519
113710 0.6874924
113720 0.6843017
113730 0.6892968
113740 0.688821
113750 0.6897465
113760 0.684018
113770 0.6669184
113780 0.6655404
113790 0.6745777
113800 0.6619354
113810 0.660767
113820 0.6630737
113830 0.6603138
113840 0.6928247
113850 0.7073405
113860 0.6904117
113870 0.692643
113880 0.7029733
113890 0.6842681
113900 0.6887928
113910 0.694224
113920 0.6907439
113930 0.692672
113940 0.6859502
113950 0.6718915
113960 0.6693609
113970 0.6815607
113980 0.6976886
113990 0.6977371
114000 0.6947121
114010 0.6797679
114020 0.6802141
114030 0.6819746
114040 0.6998375
114050 0.6741756
114060 0.6745904
114070 0.6686298
114080 0.6792212
114090 0.6820762
114100 0.6778517
114110 0.6852873
114120 0.6683068
114130 0.6647996
114140 0.6597274
114150 0.650437
114160 0.6419186
114170 0.6638882
114180 0.6644096
114190 0.6663936
114200 0.6688455
114210 0.6713693
114220 0.6834096
114230 0.6761118
114240 0.6841987
114250 0.6831704
114260 0.6809225
114270 0.6880288
114280 0.6790122
114290 0.6818701
114300 0.6906964
114310 0.6881291
114320 0.6932375
114330 0.6888402
114340 0.6889772
114350 0.6909189
114360 0.683486
114370 0.6824055
114380 0.6706155
114390 0.6634138
114400 0.6605486
114410 0.6572167
114420 0.6520734
114430 0.6434395
114440 0.6531674
114450 0.6603292
114460 0.6799594
114470 0.6690826
114480 0.6427423
114490 0.6488507
114500 0.6492984
114510 0.6408088
114520 0.6410708
114530 0.6472495
114540 0.6414478
114550 0.6486441
114560 0.6413307
114570 0.644944
114580 0.6544115
114590 0.6805468
114600 0.676325
114610 0.6804422
114620 0.6612654
114630 0.6516987
114640 0.6467276
114650 0.6447001
114660 0.6559451
114670 0.6498162
114680 0.6684672
114690 0.6800051
114700 0.6658694
114710 0.6574157
114720 0.6520122
114730 0.659173
114740 0.6429063
114750 0.6419623
114760 0.6528716
114770 0.6634567
114780 0.6577699
114790 0.6576245
114800 0.6619312
114810 0.6606334
114820 0.659506
114830 0.6490068
114840 0.6512785
114850 0.6596879
114860 0.6656776
114870 0.6529638
114880 0.6366829
114890 0.6411425
114900 0.6391234
114910 0.6446723
114920 0.6639857
114930 0.672181
114940 0.6764162
114950 0.6610634
114960 0.6515977
114970 0.6596818
114980 0.6575542
114990 0.6427284
115000 0.6292516
115010 0.6373856
115020 0.6498496
115030 0.64101
115040 0.6444587
115050 0.6657566
115060 0.6534016
115070 0.6606684
115080 0.654938
115090 0.6546866
115100 0.6430112
115110 0.6285806
115120 0.6368411
115130 0.6352222
115140 0.6340182
115150 0.6387548
115160 0.6364662
115170 0.638759
115180 0.6372423
115190 0.6558502
115200 0.6645025
115210 0.6470948
115220 0.6419206
115230 0.6470495
115240 0.660485
115250 0.6418864
115260 0.6424041
115270 0.640956
115280 0.6493255
115290 0.6459255
115300 0.6486442
115310 0.6512544
115320 0.6388455
115330 0.6556299
115340 0.6723661
115350 0.655158
115360 0.6572273
115370 0.6576815
115380 0.6568232
115390 0.6638445
115400 0.6479718
115410 0.6408642
115420 0.6335568
115430 0.6287155
115440 0.6275071
115450 0.6456538
115460 0.6287562
115470 0.6202706
115480 0.6320016
115490 0.6368597
115500 0.6390352
115510 0.627883
115520 0.6374847
115530 0.6287894
115540 0.6401401
115550 0.6482558
115560 0.6525011
115570 0.6426219
115580 0.6555041
115590 0.6551341
115600 0.6610107
115610 0.6556985
115620 0.6486496
115630 0.6515132
115640 0.652832
115650 0.6424661
115660 0.6440197
115670 0.6322354
115680 0.6387652
115690 0.644078
115700 0.6434633
115710 0.6409054
115720 0.6585286
115730 0.6492438
115740 0.641294
115750 0.646169
115760 0.6591063
115770 0.6579555
115780 0.6593806
115790 0.6712682
115800 0.6688375
115810 0.6587132
115820 0.6545942
115830 0.6640391
115840 0.6689098
115850 0.666182
115860 0.6668123
115870 0.6724861
115880 0.6702295
115890 0.6766089
115900 0.6803061
115910 0.6873323
115920 0.6846067
115930 0.6839713
115940 0.6963932
115950 0.7016743
115960 0.6963069
115970 0.6961621
115980 0.6933094
115990 0.6863766
116000 0.684426
116010 0.6817778
116020 0.6895937
116030 0.6849886
116040 0.688549
116050 0.6828761
116060 0.6827161
116070 0.6907488
116080 0.6816868
116090 0.6849095
116100 0.6981176
116110 0.7061159
116120 0.6990507
116130 0.7103668
116140 0.7274149
116150 0.7118432
116160 0.7006366
116170 0.7056654
116180 0.7130629
116190 0.71069
116200 0.7230423
116210 0.7159547
116220 0.7086682
116230 0.6979531
116240 0.6880154
116250 0.6926684
116260 0.6899615
116270 0.6893494
116280 0.7057905
116290 0.700626
116300 0.6930568
116310 0.6829913
116320 0.6926668
116330 0.7087713
116340 0.7078503
116350 0.6868117
116360 0.6914292
116370 0.6947334
116380 0.7009531
116390 0.6979056
116400 0.6872556
116410 0.6761855
116420 0.6893002
116430 0.6835732
116440 0.6799163
116450 0.672049
116460 0.6751921
116470 0.6752993
116480 0.6780334
116490 0.6760885
116500 0.6697255
116510 0.6793351
116520 0.6906678
116530 0.690851
116540 0.6802071
116550 0.6957805
116560 0.6879048
116570 0.6836608
116580 0.6776165
116590 0.6927031
116600 0.6853775
116610 0.695829
116620 0.7056509
116630 0.7000036
116640 0.7046322
116650 0.7111768
116660 0.7127507
116670 0.7172324
116680 0.722228
116690 0.7201595
116700 0.7216455
116710 0.7015582
116720 0.7103672
116730 0.7155743
116740 0.7060844
116750 0.7040775
116760 0.7079191
116770 0.7050493
116780 0.6976286
116790 0.7032301
116800 0.7065406
116810 0.7036827
116820 0.6999982
116830 0.6960316
116840 0.7002563
116850 0.6903185
116860 0.7016665
116870 0.6983003
116880 0.6806962
116890 0.6930971
116900 0.7006182
116910 0.6954786
116920 0.7072601
116930 0.7090023
116940 0.7127486
116950 0.7159511
116960 0.6992672
116970 0.7176676
116980 0.7129811
116990 0.7085028
117000 0.7126317
117010 0.7017983
117020 0.6982946
117030 0.7082804
117040 0.7054756
117050 0.7081532
117060 0.7033405
117070 0.6953524
117080 0.6722755
117090 0.6783258
117100 0.6785468
117110 0.679375
117120 0.6853653
117130 0.6798174
117140 0.6851984
117150 0.690824
117160 0.6888705
117170 0.6864826
117180 0.677496
117190 0.6677096
117200 0.6803055
117210 0.6573459
117220 0.6670836
117230 0.6539648
117240 0.6621254
117250 0.6611319
117260 0.6624597
117270 0.6663804
117280 0.6718122
117290 0.6788511
117300 0.6665509
117310 0.674465
117320 0.6730593
117330 0.6722044
117340 0.6734591
117350 0.6650587
117360 0.6784945
117370 0.6601037
117380 0.6623313
117390 0.6701384
117400 0.6816846
117410 0.6862838
117420 0.6781297
117430 0.6821328
117440 0.6779875
117450 0.6805567
117460 0.6908915
117470 0.6766825
117480 0.6690295
117490 0.671454
117500 0.6639915
117510 0.6551715
117520 0.6724032
117530 0.658551
117540 0.6489154
117550 0.6498059
117560 0.6540678
117570 0.6562724
117580 0.6533178
117590 0.6551638
117600 0.6616433
117610 0.6653714
117620 0.6642404
117630 0.6763185
117640 0.6896857
117650 0.6772028
117660 0.677192
117670 0.6715111
117680 0.677735
117690 0.6724763
117700 0.6746024
117710 0.6808819
117720 0.6676304
117730 0.6622514
117740 0.6621756
117750 0.6558157
117760 0.6693556
117770 0.6693494
117780 0.6726456
117790 0.6661716
117800 0.6661877
117810 0.6532797
117820 0.6565606
117830 0.6468281
117840 0.6629586
117850 0.6557488
117860 0.658274
117870 0.6701797
117880 0.6721457
117890 0.6610802
117900 0.6855806
117910 0.6827716
117920 0.6680678
117930 0.6648184
117940 0.6578687
117950 0.6569154
117960 0.6768761
117970 0.673671
117980 0.6592936
117990 0.6546285
118000 0.6553743
118010 0.6464701
118020 0.660445
118030 0.6662989
118040 0.664616
118050 0.6646627
118060 0.6702329
118070 0.6707461
118080 0.6648785
118090 0.6712045
118100 0.6764388
118110 0.6684721
118120 0.6681309
118130 0.6651232
118140 0.6718862
118150 0.6701259
118160 0.6633946
118170 0.6626408
118180 0.6609922
118190 0.6732481
118200 0.6763619
118210 0.6823493
118220 0.6892087
118230 0.6777148
118240 0.6790048
118250 0.6768284
118260 0.676829
118270 0.6786059
118280 0.6882815
118290 0.6712551
118300 0.6765857
118310 0.6753758
118320 0.6795113
118330 0.6752585
118340 0.6803817
118350 0.6798809
118360 0.6700852
118370 0.6781745
118380 0.6845396
118390 0.6914876
118400 0.6866492
118410 0.6787634
118420 0.6704085
118430 0.6726931
118440 0.6772385
118450 0.686454
118460 0.67821
118470 0.674315
118480 0.6915609
118490 0.6733538
118500 0.6713039
118510 0.6884192
118520 0.6821885
118530 0.6764342
118540 0.6688597
118550 0.6538415
118560 0.6705242
118570 0.6689911
118580 0.6740009
118590 0.66596
118600 0.66061
118610 0.6522843
118620 0.6570644
118630 0.6570014
118640 0.6661742
118650 0.6587208
118660 0.6645194
118670 0.665225
118680 0.6695713
118690 0.6613051
118700 0.6589804
118710 0.6632537
118720 0.6676384
118730 0.6636102
118740 0.6591355
118750 0.6595898
118760 0.6510308
118770 0.6643301
118780 0.6641142
118790 0.6666949
118800 0.6754642
118810 0.6881054
118820 0.6910263
118830 0.682178
118840 0.6687253
118850 0.670736
118860 0.6710851
118870 0.6633821
118880 0.6720153
118890 0.6591694
118900 0.6643474
118910 0.6619258
118920 0.6661807
118930 0.6632941
118940 0.6539447
118950 0.660061
118960 0.6550112
118970 0.6381797
118980 0.6488616
118990 0.6472912
119000 0.6411334
119010 0.6504113
119020 0.6522955
119030 0.6547745
119040 0.6664145
119050 0.6605049
119060 0.6417948
119070 0.6406227
119080 0.6290097
119090 0.6273652
119100 0.6382097
119110 0.644638
119120 0.6456112
119130 0.6366598
119140 0.6391667
119150 0.6334059
119160 0.6232477
119170 0.6358956
119180 0.6462885
119190 0.6378518
119200 0.6349028
119210 0.6339093
119220 0.653194
119230 0.6424071
119240 0.648313
119250 0.6591187
119260 0.6549076
119270 0.6553945
119280 0.6670967
119290 0.6615132
119300 0.6605885
119310 0.6731977
119320 0.6738828
119330 0.67934
119340 0.6624453
119350 0.6606236
119360 0.6624995
119370 0.6751586
119380 0.6675166
119390 0.6651425
119400 0.6748886
119410 0.668964
119420 0.6657659
119430 0.6636478
119440 0.6570029
119450 0.6707596
119460 0.6695259
119470 0.6587154
119480 0.6672701
119490 0.6605448
119500 0.6623989
119510 0.6514149
119520 0.6427978
119530 0.6450156
119540 0.6628503
119550 0.6632082
119560 0.6637269
119570 0.6569037
119580 0.6698109
119590 0.6551337
119600 0.6670184
119610 0.6624014
119620 0.6478246
119630 0.6417435
119640 0.6434984
119650 0.6387837
119660 0.6402035
119670 0.6399516
119680 0.6439959
119690 0.6436409
119700 0.6400204
119710 0.6453514
119720 0.6468477
119730 0.6544703
119740 0.6567889
119750 0.653106
119760 0.6595805
119770 0.6576706
119780 0.6589109
119790 0.6511625
119800 0.660033
119810 0.6623342
119820 0.6608611
119830 0.6531332
119840 0.648941
119850 0.6461393
119860 0.6494924
119870 0.6582638
119880 0.6493829
119890 0.6436636
119900 0.6511578
119910 0.6371286
119920 0.6350788
119930 0.6488333
119940 0.6516284
119950 0.642419
119960 0.6442868
119970 0.6556271
119980 0.6432024
119990 0.6377081
120000 0.6333491
120010 0.6371036
120020 0.6418569
120030 0.6512355
120040 0.6399259
120050 0.6344836
120060 0.6320484
120070 0.6290058
120080 0.633446
120090 0.642821
120100 0.6348223
120110 0.6405837
120120 0.6333876
120130 0.6373186
120140 0.6447185
120150 0.6331642
120160 0.6466525
120170 0.6380166
120180 0.6402778
120190 0.6368991
120200 0.6307542
120210 0.629298
120220 0.6250309
120230 0.6311682
120240 0.6285656
120250 0.6202711
120260 0.6238213
120270 0.6206448
120280 0.6187504
120290 0.6213431
120300 0.6170155
120310 0.6198845
120320 0.6302044
120330 0.6324142
120340 0.6272445
120350 0.6265537
120360 0.6241468
120370 0.6221436
120380 0.6163767
120390 0.6186185
120400 0.6177619
120410 0.6204802
120420 0.6202507
120430 0.6324961
120440 0.6335307
120450 0.6331562
120460 0.6299778
120470 0.6283344
120480 0.6320335
120490 0.6314879
120500 0.6332154
120510 0.6377133
120520 0.6346298
120530 0.6459258
120540 0.6463695
120550 0.6450984
120560 0.6482385
120570 0.6412081
120580 0.6329026
120590 0.6364226
120600 0.6398927
120610 0.6411353
120620 0.6478775
120630 0.6325215
120640 0.6418092
120650 0.6416667
120660 0.6346002
120670 0.6395688
120680 0.6348972
120690 0.632803
120700 0.6331311
120710 0.6326123
120720 0.6326656
120730 0.6268755
120740 0.6303927
120750 0.6417389
120760 0.6297821
120770 0.6217349
120780 0.6310055
120790 0.6373234
120800 0.6369852
120810 0.6486997
120820 0.6349461
120830 0.6329571
120840 0.651886
120850 0.6513733
120860 0.6478194
120870 0.652729
120880 0.6476784
120890 0.645331
120900 0.6302713
120910 0.6374017
120920 0.6346585
120930 0.6488705
120940 0.6581661
120950 0.661374
120960 0.6586943
120970 0.6655055
120980 0.6637163
120990 0.6576707
121000 0.6536573
121010 0.6457907
121020 0.649113
121030 0.6454984
121040 0.6498072
121050 0.6815116
121060 0.6739014
121070 0.6791239
121080 0.6644514
121090 0.6602988
121100 0.6590478
121110 0.6460775
121120 0.6527257
121130 0.6555339
121140 0.6521497
121150 0.6573284
121160 0.6574868
121170 0.6570995
121180 0.6563936
121190 0.6455662
121200 0.6420614
121210 0.6407836
121220 0.6321228
121230 0.6356725
121240 0.6290941
121250 0.6321968
121260 0.6355457
121270 0.6466756
121280 0.6469016
121290 0.6462873
121300 0.6486966
121310 0.6359045
121320 0.6252431
121330 0.6189908
121340 0.6310623
121350 0.6387526
121360 0.6377593
121370 0.6508877
121380 0.6504011
121390 0.6513048
121400 0.6565839
121410 0.6607783
121420 0.6558245
121430 0.6431067
121440 0.6389027
121450 0.6324222
121460 0.6416171
121470 0.6521584
121480 0.6480446
121490 0.6401268
121500 0.6395428
121510 0.6472668
121520 0.6486664
121530 0.6582879
121540 0.6420782
121550 0.6321751
121560 0.6477673
121570 0.6603276
121580 0.6565685
121590 0.6528692
121600 0.6555431
121610 0.6587642
121620 0.651693
121630 0.6452866
121640 0.6401275
121650 0.6314913
121660 0.6495255
121670 0.6409562
121680 0.6520359
121690 0.6570337
121700 0.6556047
121710 0.6629987
121720 0.6564429
121730 0.6559436
121740 0.6640987
121750 0.6498577
121760 0.6544189
121770 0.6481588
121780 0.6454141
121790 0.6357899
121800 0.6345527
121810 0.618539
121820 0.6286304
121830 0.6389422
121840 0.6276823
121850 0.6320868
121860 0.6410044
121870 0.639121
121880 0.6493954
121890 0.6528177
121900 0.6573625
121910 0.6450789
121920 0.6529541
121930 0.6474357
121940 0.6430888
121950 0.6474217
121960 0.6395126
121970 0.6574801
121980 0.6594089
121990 0.6533412
122000 0.6551955
122010 0.653629
122020 0.6462718
122030 0.6439042
122040 0.6484829
122050 0.6436023
122060 0.6453656
122070 0.6386863
122080 0.6299744
122090 0.6482327
122100 0.6439798
122110 0.647592
122120 0.640084
122130 0.6403325
122140 0.643772
122150 0.6397674
122160 0.6508786
122170 0.6460144
122180 0.6411278
122190 0.6465123
122200 0.6453705
122210 0.6452451
122220 0.642369
122230 0.6471183
122240 0.6535121
122250 0.6570955
122260 0.6434361
122270 0.6640642
122280 0.6538194
122290 0.6452025
122300 0.6390567
122310 0.6423128
122320 0.6382679
122330 0.6352316
122340 0.6393422
122350 0.6407524
122360 0.6494716
122370 0.6454348
122380 0.6387272
122390 0.6554374
122400 0.6482518
122410 0.6543065
122420 0.6460052
122430 0.6573992
122440 0.6635627
122450 0.6547924
122460 0.6470973
122470 0.6442813
122480 0.6490073
122490 0.6557437
122500 0.6579323
122510 0.6558571
122520 0.6510347
122530 0.6509148
122540 0.6460959
122550 0.6647493
122560 0.6574062
122570 0.6587835
122580 0.6670974
122590 0.6628481
122600 0.6586211
122610 0.6642428
122620 0.6690277
122630 0.6711827
122640 0.6487886
122650 0.6620055
122660 0.6703305
122670 0.6725851
122680 0.6670617
122690 0.6641442
122700 0.6597098
122710 0.6524435
122720 0.6667556
122730 0.653711
122740 0.6553449
122750 0.6438659
122760 0.6487452
122770 0.6494629
122780 0.6447909
122790 0.6517706
122800 0.661285
122810 0.655289
122820 0.6706651
122830 0.6731622
122840 0.67356
122850 0.6672617
122860 0.6688035
122870 0.669322
122880 0.6624295
122890 0.6642506
122900 0.6596529
122910 0.6526843
122920 0.6588657
122930 0.6573583
122940 0.6702106
122950 0.6596512
122960 0.6586716
122970 0.6626539
122980 0.6725723
122990 0.6742091
123000 0.6672363
123010 0.6567279
123020 0.6445467
123030 0.6501108
123040 0.6665362
123050 0.6646627
123060 0.6617503
123070 0.6635161
123080 0.668532
123090 0.6573081
123100 0.6460623
123110 0.6341938
123120 0.6339365
123130 0.6367967
123140 0.6342409
123150 0.6521631
123160 0.6485526
123170 0.6376762
123180 0.6349308
123190 0.6362904
123200 0.6222928
123210 0.6351843
123220 0.6372094
123230 0.6394057
123240 0.6391031
123250 0.6470542
123260 0.6533736
123270 0.6350663
123280 0.6381471
123290 0.6511827
123300 0.648764
123310 0.6458496
123320 0.6432918
123330 0.6305695
123340 0.6498455
123350 0.6381205
123360 0.6361402
123370 0.6487882
123380 0.6362795
123390 0.6459485
123400 0.6388652
123410 0.6485818
123420 0.6447666
123430 0.6463594
123440 0.6524337
123450 0.6642882
123460 0.6608946
123470 0.648017
123480 0.6468858
123490 0.6392148
123500 0.6514513
123510 0.6413775
123520 0.6452142
123530 0.630338
123540 0.6420451
123550 0.6381754
123560 0.6220111
123570 0.623677
123580 0.6400054
123590 0.6470654
123600 0.646005
123610 0.6479411
123620 0.6402531
123630 0.6388203
123640 0.6333518
123650 0.643382
123660 0.6395918
123670 0.6326466
123680 0.638914
123690 0.6355758
123700 0.6166988
123710 0.6217383
123720 0.6167569
123730 0.6260718
123740 0.6330939
123750 0.6299519
123760 0.6255593
123770 0.6281957
123780 0.6363391
123790 0.6375126
123800 0.6368707
123810 0.6367303
123820 0.6320917
123830 0.6357579
123840 0.6429484
123850 0.6298096
123860 0.6419945
123870 0.6312634
123880 0.6319813
123890 0.6220037
123900 0.6233261
123910 0.6195988
123920 0.6303067
123930 0.6325363
123940 0.639698
123950 0.636094
123960 0.6478604
123970 0.6441551
123980 0.6385719
123990 0.641513
124000 0.6366779
124010 0.6443273
124020 0.6388684
124030 0.6481977
124040 0.6387786
124050 0.626273
124060 0.634384
124070 0.6311989
124080 0.623863
124090 0.6351672
124100 0.6282291
124110 0.6238709
124120 0.6186616
124130 0.6135217
124140 0.6096256
124150 0.6153249
124160 0.6099861
124170 0.6096246
124180 0.6139739
124190 0.596895
124200 0.6072229
124210 0.6145816
124220 0.6091234
124230 0.6138464
124240 0.6130127
124250 0.6041742
124260 0.608848
124270 0.6130586
124280 0.6168812
124290 0.6192976
124300 0.6274227
124310 0.63226
124320 0.6364372
124330 0.6393976
124340 0.6367484
124350 0.6282439
124360 0.6271898
124370 0.6291868
124380 0.6308082
124390 0.6314066
124400 0.6315334
124410 0.6131729
124420 0.6276841
124430 0.6178878
124440 0.635959
124450 0.6468401
124460 0.6466551
124470 0.6386762
124480 0.6411402
124490 0.6457924
124500 0.6380289
124510 0.641162
124520 0.6409078
124530 0.63432
124540 0.6378995
124550 0.6425387
124560 0.642255
124570 0.6443079
124580 0.632017
124590 0.6346541
124600 0.6251413
124610 0.6180599
124620 0.6266185
124630 0.6307322
124640 0.6349555
124650 0.6396806
124660 0.6398187
124670 0.6309848
124680 0.6341349
124690 0.6378816
124700 0.6342634
124710 0.6295581
124720 0.635757
124730 0.6391513
124740 0.6491053
124750 0.6376632
124760 0.6430272
124770 0.6405665
124780 0.6348513
124790 0.625973
124800 0.6269031
124810 0.6241292
124820 0.62387
124830 0.630105
124840 0.6357931
124850 0.624324
124860 0.6182022
124870 0.6240666
124880 0.6256648
124890 0.6329502
124900 0.637607
124910 0.6418921
124920 0.6299228
124930 0.6268891
124940 0.6214319
124950 0.6207395
124960 0.6364214
124970 0.6281564
124980 0.6308556
124990 0.6374359
125000 0.6420957
125010 0.6332868
125020 0.6390032
125030 0.6485494
125040 0.639391
125050 0.6461123
125060 0.6587424
125070 0.6479119
125080 0.6326886
125090 0.6252752
125100 0.6371262
125110 0.6323351
125120 0.6380285
125130 0.6340578
125140 0.6309602
125150 0.6162679
125160 0.6334315
125170 0.6192401
125180 0.6173734
125190 0.6120732
125200 0.6144298
125210 0.6153743
125220 0.6115693
125230 0.6221573
125240 0.6265936
125250 0.6190567
125260 0.6298333
125270 0.6232423
125280 0.6200501
125290 0.612022
125300 0.6299189
125310 0.6101171
125320 0.6077828
125330 0.6049603
125340 0.616082
125350 0.6175795
125360 0.6155757
125370 0.6237749
125380 0.6227493
125390 0.625854
125400 0.6194631
125410 0.6348294
125420 0.6213317
125430 0.6211264
125440 0.6253092
125450 0.6241328
125460 0.6325493
125470 0.6240832
125480 0.6211
125490 0.6143979
125500 0.6163837
125510 0.631412
125520 0.6175964
125530 0.6180815
125540 0.6161467
125550 0.6284111
125560 0.6317665
125570 0.6241366
125580 0.6297265
125590 0.6434412
125600 0.6360115
125610 0.6412568
125620 0.6327299
125630 0.6353362
125640 0.6468347
125650 0.6529837
125660 0.6457471
125670 0.653067
125680 0.6538675
125690 0.6442338
125700 0.6516352
125710 0.6478518
125720 0.6373524
125730 0.6600143
125740 0.6632971
125750 0.6646428
125760 0.6603311
125770 0.6511601
125780 0.6509317
125790 0.6447032
125800 0.6491143
125810 0.6382053
125820 0.6375159
125830 0.6347256
125840 0.6432897
125850 0.6344335
125860 0.6391036
125870 0.6426325
125880 0.6433904
125890 0.6447543
125900 0.6592281
125910 0.6490268
125920 0.6375368
125930 0.640369
125940 0.6424935
125950 0.6391947
125960 0.6550052
125970 0.6409929
125980 0.6409983
125990 0.641773
126000 0.6564989
126010 0.6565521
126020 0.650077
126030 0.661485
126040 0.6476774
126050 0.6479932
126060 0.6603088
126070 0.6495863
126080 0.6378171
126090 0.6392087
126100 0.6320829
126110 0.6388277
126120 0.6437416
126130 0.6524385
126140 0.6579474
126150 0.6534702
126160 0.6419014
126170 0.6519342
126180 0.6567993
126190 0.6449448
126200 0.6451747
126210 0.6393529
126220 0.6440748
126230 0.6467987
126240 0.6412004
126250 0.6290967
126260 0.6553541
126270 0.6431708
126280 0.6425568
126290 0.6329679
126300 0.653384
126310 0.6662049
126320 0.6575717
126330 0.666272
126340 0.6681493
126350 0.6552365
126360 0.6556836
126370 0.6572419
126380 0.6630499
126390 0.6659533
126400 0.6589668
126410 0.6559207
126420 0.6559048
126430 0.6445893
126440 0.642956
126450 0.6410737
126460 0.6469541
126470 0.6451231
126480 0.6489545
126490 0.6586948
126500 0.6675227
126510 0.6745301
126520 0.6665753
126530 0.6645813
126540 0.668545
126550 0.6666362
126560 0.6786614
126570 0.6807342
126580 0.6848181
126590 0.6833936
126600 0.6757529
126610 0.6721857
126620 0.6674219
126630 0.6743191
126640 0.6745134
126650 0.6713453
126660 0.6712371
126670 0.670805
126680 0.6539909
126690 0.6582822
126700 0.6686822
126710 0.6690642
126720 0.6714977
126730 0.6722103
126740 0.680958
126750 0.6790952
126760 0.6726238
126770 0.6820745
126780 0.6705774
126790 0.6526359
126800 0.6573495
126810 0.6579272
126820 0.6592118
126830 0.6539758
126840 0.6496791
126850 0.6403631
126860 0.6483718
126870 0.6482399
126880 0.6486645
126890 0.646095
126900 0.6427722
126910 0.6505099
126920 0.6490089
126930 0.6524172
126940 0.6431653
126950 0.6498681
126960 0.6567852
126970 0.6381306
126980 0.6442882
126990 0.6512417
127000 0.6475503
127010 0.6525203
127020 0.653816
127030 0.6597135
127040 0.6586837
127050 0.6652282
127060 0.6684477
127070 0.6748595
127080 0.6595723
127090 0.6606265
127100 0.6730404
127110 0.683387
127120 0.6896569
127130 0.6847374
127140 0.6821913
127150 0.6892308
127160 0.6874609
127170 0.6958649
127180 0.6864887
127190 0.6897376
127200 0.6996112
127210 0.6972575
127220 0.6875938
127230 0.6646125
127240 0.6769816
127250 0.6833103
127260 0.6773033
127270 0.6803322
127280 0.6781879
127290 0.6709257
127300 0.6842419
127310 0.6796964
127320 0.6866745
127330 0.6720345
127340 0.6650949
127350 0.68336
127360 0.677256
127370 0.6877913
127380 0.6795858
127390 0.6831666
127400 0.678933
127410 0.6788538
127420 0.6755795
127430 0.6756635
127440 0.6880322
127450 0.6703914
127460 0.6857798
127470 0.6806243
127480 0.6871603
127490 0.6825902
127500 0.6772423
127510 0.6733153
127520 0.6698109
127530 0.6712736
127540 0.6627345
127550 0.6594046
127560 0.6705761
127570 0.6676613
127580 0.6802075
127590 0.6715677
127600 0.669627
127610 0.670252
127620 0.6768495
127630 0.6799834
127640 0.6722546
127650 0.6536321
127660 0.6615423
127670 0.6602191
127680 0.662525
127690 0.6737674
127700 0.6641019
127710 0.6738266
127720 0.6798698
127730 0.6752386
127740 0.6663277
127750 0.669923
127760 0.6668802
127770 0.6745319
127780 0.6669013
127790 0.6733267
127800 0.680766
127810 0.666285
127820 0.66285
127830 0.6628598
127840 0.654388
127850 0.658324
127860 0.6624449
127870 0.6591306
127880 0.6625505
127890 0.6648799
127900 0.6647592
127910 0.6553735
127920 0.6659166
127930 0.6642319
127940 0.66686
127950 0.6769599
127960 0.679777
127970 0.6825203
127980 0.6945388
127990 0.6826138
128000 0.682977
128010 0.6657436
128020 0.6656738
128030 0.6673058
128040 0.6603326
128050 0.6650023
128060 0.6556565
128070 0.6464401
128080 0.648375
128090 0.6380635
128100 0.6567448
128110 0.6616828
128120 0.656793
128130 0.6553228
128140 0.6527249
128150 0.6490747
128160 0.6508575
128170 0.6607372
128180 0.6636866
128190 0.6687757
128200 0.6606037
128210 0.6468676
128220 0.6518998
128230 0.64943
128240 0.6459001
128250 0.6578916
128260 0.6623695
128270 0.6515222
128280 0.6367469
128290 0.636245
128300 0.6343421
128310 0.6540416
128320 0.652571
128330 0.6520692
128340 0.6486168
128350 0.6666859
128360 0.6499106
128370 0.6509951
128380 0.6526595
128390 0.6450495
128400 0.6501307
128410 0.6507898
128420 0.6499627
128430 0.6395541
128440 0.6451035
128450 0.6330626
128460 0.649003
128470 0.6578174
128480 0.6583049
128490 0.6593557
128500 0.6570188
128510 0.650527
128520 0.6527925
128530 0.6439725
128540 0.6364128
128550 0.6427997
128560 0.6442577
128570 0.643854
128580 0.6533608
128590 0.649242
128600 0.6488661
128610 0.6567321
128620 0.6569426
128630 0.6529328
128640 0.6565646
128650 0.6558293
128660 0.6464445
128670 0.6448113
128680 0.6483273
128690 0.6522278
128700 0.649616
128710 0.6532839
128720 0.6508938
128730 0.6476612
128740 0.6564519
128750 0.6477485
128760 0.6548957
128770 0.6499549
128780 0.6471694
128790 0.6415567
128800 0.6399068
128810 0.6431351
128820 0.6422351
128830 0.6456476
128840 0.6491346
128850 0.6481639
128860 0.6479229
128870 0.6521349
128880 0.6516981
128890 0.6520144
128900 0.6609517
128910 0.6587992
128920 0.6548804
128930 0.6483319
128940 0.6599956
128950 0.6495048
128960 0.6526238
128970 0.6451045
128980 0.6524411
128990 0.6625866
129000 0.6605316
129010 0.6710038
129020 0.6706703
129030 0.6637915
129040 0.6616143
129050 0.6577987
129060 0.6559898
129070 0.6476507
129080 0.6671584
129090 0.6631687
129100 0.6763961
129110 0.6682014
129120 0.661918
129130 0.6599828
129140 0.6679137
129150 0.6601396
129160 0.6642557
129170 0.6648304
129180 0.6760863
129190 0.6694298
129200 0.6690056
129210 0.6547137
129220 0.6561877
129230 0.6542014
129240 0.6508408
129250 0.6535649
129260 0.6450748
129270 0.6565855
129280 0.6526268
129290 0.6397602
129300 0.6512662
129310 0.6504571
129320 0.6467378
129330 0.6521291
129340 0.657972
129350 0.6527026
129360 0.646885
129370 0.6548601
129380 0.6539841
129390 0.6479024
129400 0.6520348
129410 0.655318
129420 0.6538644
129430 0.651759
129440 0.66017
129450 0.6619967
129460 0.6655757
129470 0.6760971
129480 0.6646492
129490 0.6553844
129500 0.6734884
129510 0.6508158
129520 0.6634229
129530 0.6675981
129540 0.66101
129550 0.6538675
129560 0.6566452
129570 0.6604039
129580 0.6635731
129590 0.6611702
129600 0.655995
129610 0.6617737
129620 0.6564903
129630 0.662752
129640 0.6535408
129650 0.6455216
129660 0.6518635
129670 0.6475089
129680 0.6653993
129690 0.6635237
129700 0.6753618
129710 0.6651374
129720 0.6524001
129730 0.641403
129740 0.6455416
129750 0.652081
129760 0.6530439
129770 0.6625621
129780 0.6686029
129790 0.6701438
129800 0.6662822
129810 0.6649435
129820 0.6544712
129830 0.6481794
129840 0.6420031
129850 0.6394792
129860 0.6463958
129870 0.6431266
129880 0.6496737
129890 0.6507363
129900 0.648199
129910 0.6508598
129920 0.6524196
129930 0.6618807
129940 0.6584073
129950 0.6563069
129960 0.6490553
129970 0.6446176
129980 0.6489881
129990 0.6530863
130000 0.6532382
130010 0.6544899
130020 0.6534455
130030 0.6539952
130040 0.6420913
130050 0.63766
130060 0.6480691
130070 0.6520435
130080 0.649955
130090 0.6539308
130100 0.6519067
130110 0.6331659
130120 0.6344842
130130 0.6341376
130140 0.6251138
130150 0.6244727
130160 0.6239054
130170 0.6142106
130180 0.6240435
130190 0.6281071
130200 0.6353265
130210 0.6346464
130220 0.6279367
130230 0.6322864
130240 0.6425778
130250 0.6386119
130260 0.6440891
130270 0.6500703
130280 0.649807
130290 0.6528482
130300 0.6560146
130310 0.6453217
130320 0.657735
130330 0.6601275
130340 0.6491687
130350 0.6553287
130360 0.6504489
130370 0.6495797
130380 0.6294078
130390 0.6385012
130400 0.6351724
130410 0.6402172
130420 0.6404145
130430 0.6514761
130440 0.6509188
130450 0.6535038
130460 0.6575425
130470 0.6625414
130480 0.6533788
130490 0.652533
130500 0.6572424
130510 0.6659635
130520 0.667544
130530 0.6726478
130540 0.6793828
130550 0.6698722
130560 0.6713306
130570 0.6697885
130580 0.6578979
130590 0.6599138
130600 0.6603939
130610 0.6617529
130620 0.6597213
130630 0.6495558
130640 0.6538662
130650 0.6417969
130660 0.6382242
130670 0.6340694
130680 0.6554624
130690 0.6567374
130700 0.6591206
130710 0.6605985
130720 0.6693023
130730 0.6643414
130740 0.6556603
130750 0.6580207
130760 0.6633754
130770 0.6633208
130780 0.6736327
130790 0.6816326
130800 0.6748935
130810 0.6636014
130820 0.6639293
130830 0.6720046
130840 0.6545638
130850 0.6464042
130860 0.6607115
130870 0.6711411
130880 0.6665164
130890 0.6668786
130900 0.6777954
130910 0.664514
130920 0.6536942
130930 0.6573063
130940 0.6541908
130950 0.6549333
130960 0.6532105
130970 0.6636784
130980 0.6701338
130990 0.6711675
131000 0.6774513
131010 0.6834174
131020 0.6830385
131030 0.6655638
131040 0.6621394
131050 0.6564196
131060 0.6486307
131070 0.6467733
131080 0.6512905
131090 0.653437
131100 0.6526139
131110 0.6535598
131120 0.6630607
131130 0.6535722
131140 0.667849
131150 0.6724488
131160 0.6627569
131170 0.6643977
131180 0.6564439
131190 0.6454722
131200 0.6594179
131210 0.6638068
131220 0.6624237
131230 0.6719376
131240 0.6672766
131250 0.6654837
131260 0.6662985
131270 0.6728752
131280 0.6742968
131290 0.6809368
131300 0.6796576
131310 0.6684852
131320 0.6589511
131330 0.6619115
131340 0.6565252
131350 0.65723
131360 0.6721937
131370 0.6715248
131380 0.6717152
131390 0.6776199
131400 0.6724141
131410 0.653896
131420 0.6507104
131430 0.6612365
131440 0.6688255
131450 0.6636727
131460 0.6682073
131470 0.6770373
131480 0.6811832
131490 0.6699402
131500 0.6746348
131510 0.6748502
131520 0.6658711
131530 0.6661038
131540 0.6698253
131550 0.6745866
131560 0.682102
131570 0.6711388
131580 0.6769036
131590 0.6755156
131600 0.6724409
131610 0.6646482
131620 0.6719776
131630 0.6767036
131640 0.6743383
131650 0.6724697
131660 0.6684172
131670 0.6834727
131680 0.683973
131690 0.6849192
131700 0.6793765
131710 0.6885127
131720 0.6869333
131730 0.6802611
131740 0.6746871
131750 0.6694742
131760 0.6690277
131770 0.6834247
131780 0.6797975
131790 0.6873948
131800 0.6882499
131810 0.6838787
131820 0.6837465
131830 0.6715822
131840 0.6872184
131850 0.6859393
131860 0.6786951
131870 0.6791208
131880 0.6714544
131890 0.6615208
131900 0.6642962
131910 0.6721146
131920 0.6649531
131930 0.6585351
131940 0.6499719
131950 0.6600804
131960 0.6610191
131970 0.6657442
131980 0.6694796
131990 0.6666825
132000 0.6656376
132010 0.665766
132020 0.6687095
132030 0.6779547
132040 0.6722622
132050 0.6630095
132060 0.657644
132070 0.658111
132080 0.6699356
132090 0.6609977
132100 0.6690434
132110 0.6665916
132120 0.6588403
132130 0.6511104
132140 0.6633185
132150 0.6499692
132160 0.6562629
132170 0.6562144
132180 0.6502913
132190 0.6676791
132200 0.6657702
132210 0.6738592
132220 0.6773108
132230 0.6817924
132240 0.6815003
132250 0.6738257
132260 0.6703689
132270 0.664664
132280 0.6666946
132290 0.6658505
132300 0.6736351
132310 0.6708318
132320 0.6811105
132330 0.6661985
132340 0.6521721
132350 0.6469914
132360 0.6490228
132370 0.6612268
132380 0.6703105
132390 0.6700621
132400 0.6683623
132410 0.6813379
132420 0.6811342
132430 0.680518
132440 0.6874555
132450 0.6899851
132460 0.68792
132470 0.6983418
132480 0.6860773
132490 0.6845462
132500 0.6772349
132510 0.6797199
132520 0.6803371
132530 0.6829844
132540 0.6721498
132550 0.6753956
132560 0.6640953
132570 0.6589776
132580 0.6615123
132590 0.6699789
132600 0.6723676
132610 0.6762612
132620 0.6770553
132630 0.6764976
132640 0.6713834
132650 0.6742536
132660 0.678648
132670 0.6739772
132680 0.6740285
132690 0.6807357
132700 0.6730812
132710 0.678336
132720 0.6663312
132730 0.6801279
132740 0.6738991
132750 0.6777713
132760 0.6826798
132770 0.6826728
132780 0.6801206
132790 0.6753553
132800 0.6750774
132810 0.6835412
132820 0.6832471
132830 0.6865422
132840 0.6845136
132850 0.6790809
132860 0.676479
132870 0.6844366
132880 0.6951344
132890 0.6821688
132900 0.6799154
132910 0.6625026
132920 0.663727
132930 0.6702799
132940 0.6689723
132950 0.6756536
132960 0.6826248
132970 0.6795089
132980 0.6838329
132990 0.6812025
133000 0.6893128
133010 0.6774346
133020 0.6755677
133030 0.6692585
133040 0.672015
133050 0.6710296
133060 0.6773943
133070 0.6671646
133080 0.6695148
133090 0.6740741
133100 0.6775323
133110 0.6812785
133120 0.6776731
133130 0.6836234
133140 0.6868697
133150 0.6884261
133160 0.6839871
133170 0.6990428
133180 0.6874825
133190 0.6908
133200 0.6884029
133210 0.6877053
133220 0.6806396
133230 0.6739748
133240 0.6806355
133250 0.6910417
133260 0.6830006
133270 0.682331
133280 0.6859964
133290 0.6677436
133300 0.6668054
133310 0.6724306
133320 0.6802982
133330 0.6755323
133340 0.6734886
133350 0.6762226
133360 0.6648661
133370 0.6721172
133380 0.6775054
133390 0.6681836
133400 0.6685891
133410 0.667071
133420 0.6617451
133430 0.661411
133440 0.6710044
133450 0.670057
133460 0.6715801
133470 0.6773725
133480 0.6724427
133490 0.6767048
133500 0.6746819
133510 0.683625
133520 0.6770321
133530 0.6660639
133540 0.6807716
133550 0.6789112
133560 0.6786336
133570 0.6781742
133580 0.6886143
133590 0.6715838
133600 0.6828111
133610 0.6765708
133620 0.6798466
133630 0.6835131
133640 0.6692948
133650 0.6734556
133660 0.667183
133670 0.6841225
133680 0.6803101
133690 0.6914923
133700 0.7069297
133710 0.6923786
133720 0.6934317
133730 0.6983525
133740 0.7014678
133750 0.6951895
133760 0.6877432
133770 0.6900616
133780 0.6864388
133790 0.6830802
133800 0.6859864
133810 0.6885303
133820 0.69214
133830 0.6780922
133840 0.6816255
133850 0.6775625
133860 0.6778458
133870 0.6912376
133880 0.6819926
133890 0.6779616
133900 0.6827896
133910 0.6571685
133920 0.6689238
133930 0.6801155
133940 0.6834054
133950 0.6809382
133960 0.6659604
133970 0.6829292
133980 0.6816913
133990 0.6841515
134000 0.6825098
134010 0.6991653
134020 0.6900028
134030 0.6774561
134040 0.681353
134050 0.6837665
134060 0.6959415
134070 0.6750914
134080 0.6811898
134090 0.6744443
134100 0.6795763
134110 0.6741176
134120 0.6713864
134130 0.6688432
134140 0.6637341
134150 0.6644143
134160 0.6599603
134170 0.6578115
134180 0.6683925
134190 0.6689644
134200 0.6711907
134210 0.6652181
134220 0.6701366
134230 0.6664776
134240 0.6618461
134250 0.6737781
134260 0.6738132
134270 0.6772279
134280 0.6706206
134290 0.683184
134300 0.6647685
134310 0.6698558
134320 0.6677002
134330 0.6749256
134340 0.6633502
134350 0.6657363
134360 0.6778579
134370 0.6629362
134380 0.6663855
134390 0.6650001
134400 0.6597299
134410 0.6474666
134420 0.6512815
134430 0.6597884
134440 0.6672503
134450 0.6573837
134460 0.6688491
134470 0.6669992
134480 0.6666845
134490 0.6679615
134500 0.6740826
134510 0.6852073
134520 0.6728221
134530 0.6768683
134540 0.6733186
134550 0.6639376
134560 0.6681193
134570 0.6769468
134580 0.680397
134590 0.6886907
134600 0.6930302
134610 0.6935186
134620 0.6968665
134630 0.6905249
134640 0.679175
134650 0.6938062
134660 0.6888943
134670 0.6772161
134680 0.679015
134690 0.6785297
134700 0.6904425
134710 0.67098
134720 0.6742949
134730 0.6721796
134740 0.6714518
134750 0.6700362
134760 0.6733469
134770 0.6650183
134780 0.6642988
134790 0.6661488
134800 0.6697672
134810 0.6773825
134820 0.6759773
134830 0.683253
134840 0.681792
134850 0.6872426
134860 0.6801173
134870 0.6857549
134880 0.6839409
134890 0.6878262
134900 0.6822136
134910 0.6776291
134920 0.6784727
134930 0.6827521
134940 0.6858692
134950 0.6643363
134960 0.6655397
134970 0.6664648
134980 0.6626951
134990 0.6733612
135000 0.665523
135010 0.6669735
135020 0.6709082
135030 0.6596758
135040 0.6629637
135050 0.6687462
135060 0.673183
135070 0.6658161
135080 0.659461
135090 0.6587822
135100 0.6603875
135110 0.6510143
135120 0.6566318
135130 0.6610805
135140 0.6794025
135150 0.6758177
135160 0.6718019
135170 0.6703625
135180 0.6717837
135190 0.6786043
135200 0.6788495
135210 0.6892765
135220 0.6780267
135230 0.6734361
135240 0.6648716
135250 0.6723961
135260 0.6805342
135270 0.6924053
135280 0.6911767
135290 0.6993185
135300 0.6877701
135310 0.6890361
135320 0.6897302
135330 0.6717632
135340 0.6680258
135350 0.6612476
135360 0.6707725
135370 0.6783744
135380 0.6849298
135390 0.6945307
135400 0.6917264
135410 0.6962886
135420 0.6951552
135430 0.6768525
135440 0.6841999
135450 0.6817569
135460 0.6864046
135470 0.6956693
135480 0.6899141
135490 0.6936808
135500 0.6916251
135510 0.6928223
135520 0.6855519
135530 0.6834016
135540 0.6903672
135550 0.6869893
135560 0.6881188
135570 0.6968372
135580 0.7005358
135590 0.6877146
135600 0.6878863
135610 0.6783523
135620 0.6907043
135630 0.684171
135640 0.6874228
135650 0.703652
135660 0.704218
135670 0.7147757
135680 0.7169399
135690 0.7055634
135700 0.6979228
135710 0.7016515
135720 0.7045339
135730 0.6950461
135740 0.7040052
135750 0.708236
135760 0.6896064
135770 0.6920297
135780 0.6922322
135790 0.6936463
135800 0.6821535
135810 0.6975761
135820 0.6953186
135830 0.6929138
135840 0.7010325
135850 0.6958321
135860 0.6991598
135870 0.7065822
135880 0.7134771
135890 0.70215
135900 0.7115989
135910 0.7011297
135920 0.7130588
135930 0.7146508
135940 0.7084123
135950 0.7002218
135960 0.7085587
135970 0.7102183
135980 0.7060763
135990 0.6986054
136000 0.6973107
136010 0.693382
136020 0.6844954
136030 0.680014
136040 0.69638
136050 0.6851274
136060 0.6817048
136070 0.6954503
136080 0.7079335
136090 0.6910313
136100 0.6957361
136110 0.6911528
136120 0.69382
136130 0.6886245
136140 0.6867184
136150 0.6835974
136160 0.6832393
136170 0.6886569
136180 0.6881176
136190 0.6959128
136200 0.7048164
136210 0.7003672
136220 0.6893473
136230 0.6891008
136240 0.6956555
136250 0.6912525
136260 0.6923388
136270 0.6978436
136280 0.6939277
136290 0.6886762
136300 0.6947752
136310 0.6875851
136320 0.6878117
136330 0.6871202
136340 0.6826186
136350 0.6844187
136360 0.6931216
136370 0.6912687
136380 0.695632
136390 0.6988105
136400 0.7011824
136410 0.6973187
136420 0.7029302
136430 0.6875256
136440 0.698804
136450 0.6955868
136460 0.7016734
136470 0.7050598
136480 0.6978021
136490 0.691443
136500 0.6845136
136510 0.6787325
136520 0.6916421
136530 0.6916435
136540 0.6855554
136550 0.697461
136560 0.7021222
136570 0.7108372
136580 0.7205293
136590 0.7201276
136600 0.7087219
136610 0.7126781
136620 0.7183187
136630 0.7164511
136640 0.7034456
136650 0.6899326
136660 0.6976258
136670 0.687253
136680 0.6801702
136690 0.6645551
136700 0.6670706
136710 0.6693199
136720 0.6751451
136730 0.674045
136740 0.6858933
136750 0.6884027
136760 0.692935
136770 0.7005173
136780 0.6995416
136790 0.6825932
136800 0.6955923
136810 0.6841571
136820 0.6913076
136830 0.6913789
136840 0.6914896
136850 0.6843907
136860 0.6869975
136870 0.6960324
136880 0.6970733
136890 0.6953174
136900 0.6904808
136910 0.6815302
136920 0.6829728
136930 0.67914
136940 0.6807798
136950 0.6780579
136960 0.6769183
136970 0.6901889
136980 0.6928565
136990 0.6764508
137000 0.675752
137010 0.6867112
137020 0.6829231
137030 0.6795532
137040 0.6660427
137050 0.6810552
137060 0.685581
137070 0.6871536
137080 0.6808469
137090 0.6870539
137100 0.6887797
137110 0.678668
137120 0.6836401
137130 0.6883657
137140 0.683969
137150 0.676409
137160 0.6770524
137170 0.6864603
137180 0.6821793
137190 0.6860601
137200 0.6815968
137210 0.6766705
137220 0.6673097
137230 0.6706336
137240 0.678169
137250 0.6914617
137260 0.6966233
137270 0.7001591
137280 0.6916763
137290 0.6822146
137300 0.6728948
137310 0.658581
137320 0.6641733
137330 0.6670927
137340 0.6633607
137350 0.6588495
137360 0.6594859
137370 0.6664044
137380 0.6615246
137390 0.657917
137400 0.6521937
137410 0.6672524
137420 0.6664896
137430 0.6584485
137440 0.6618283
137450 0.6535451
137460 0.6616325
137470 0.6622893
137480 0.6629417
137490 0.6613166
137500 0.658612
137510 0.6647905
137520 0.6749024
137530 0.6709995
137540 0.6731552
137550 0.6826797
137560 0.6720831
137570 0.6696379
137580 0.6704023
137590 0.6582798
137600 0.6730992
137610 0.6691342
137620 0.6734292
137630 0.6831102
137640 0.6810176
137650 0.6797799
137660 0.6756451
137670 0.6832476
137680 0.6972687
137690 0.6937948
137700 0.6795606
137710 0.6822025
137720 0.6930343
137730 0.6737443
137740 0.6727504
137750 0.676208
137760 0.6642537
137770 0.6659222
137780 0.6926685
137790 0.6924644
137800 0.6887682
137810 0.6889617
137820 0.6885982
137830 0.6880801
137840 0.6848036
137850 0.6958401
137860 0.6911398
137870 0.690415
137880 0.6942837
137890 0.6864548
137900 0.6962654
137910 0.7073596
137920 0.7101291
137930 0.6945007
137940 0.6977507
137950 0.6977885
137960 0.7060744
137970 0.7078826
137980 0.7187406
137990 0.7094548
138000 0.7240822
138010 0.7294784
138020 0.7335107
138030 0.7152874
138040 0.7173882
138050 0.7121858
138060 0.7079827
138070 0.7073357
138080 0.7070611
138090 0.7014421
138100 0.7024601
138110 0.6991374
138120 0.7000276
138130 0.6947514
138140 0.6974477
138150 0.701408
138160 0.6898374
138170 0.7132344
138180 0.7205794
138190 0.7036866
138200 0.7050618
138210 0.6976614
138220 0.7051009
138230 0.6923717
138240 0.6905735
138250 0.681573
138260 0.6907572
138270 0.6935245
138280 0.6894271
138290 0.6852369
138300 0.6961603
138310 0.7034159
138320 0.70531
138330 0.6938866
138340 0.7086837
138350 0.7050341
138360 0.7078591
138370 0.7025247
138380 0.6971459
138390 0.7022343
138400 0.7004337
138410 0.6916959
138420 0.6947688
138430 0.7085874
138440 0.7109981
138450 0.7131535
138460 0.7151107
138470 0.7070233
138480 0.695171
138490 0.6867797
138500 0.6818315
138510 0.6783369
138520 0.674324
138530 0.6824623
138540 0.66772
138550 0.6689393
138560 0.6638394
138570 0.6579557
138580 0.6542486
138590 0.6632605
138600 0.6663885
138610 0.6564867
138620 0.6689491
138630 0.6649312
138640 0.6776302
138650 0.6796539
138660 0.6825213
138670 0.6781619
138680 0.6805498
138690 0.6781451
138700 0.6871951
138710 0.6744277
138720 0.6650603
138730 0.6790792
138740 0.6791371
138750 0.6806344
138760 0.6771303
138770 0.6656747
138780 0.6653896
138790 0.6647014
138800 0.6722012
138810 0.6729461
138820 0.6846459
138830 0.6779473
138840 0.6620543
138850 0.6670803
138860 0.6621878
138870 0.6742293
138880 0.6946889
138890 0.6934215
138900 0.6748174
138910 0.6660671
138920 0.6702744
138930 0.671906
138940 0.6756768
138950 0.6753843
138960 0.6642523
138970 0.6767438
138980 0.6808548
138990 0.6868128
139000 0.6783863
139010 0.6750834
139020 0.6767546
139030 0.6731402
139040 0.6738166
139050 0.6773056
139060 0.6797326
139070 0.6732744
139080 0.6713781
139090 0.6793897
139100 0.6849474
139110 0.6941285
139120 0.6837543
139130 0.6764269
139140 0.6792509
139150 0.6769213
139160 0.6773537
139170 0.6866697
139180 0.6909161
139190 0.6859183
139200 0.6826351
139210 0.6715252
139220 0.6763684
139230 0.6768388
139240 0.6732839
139250 0.6674559
139260 0.6653743
139270 0.6770553
139280 0.6687418
139290 0.6733477
139300 0.6848952
139310 0.6828455
139320 0.6719555
139330 0.6779011
139340 0.6807883
139350 0.698116
139360 0.6933667
139370 0.6946084
139380 0.6959742
139390 0.6934773
139400 0.7025207
139410 0.6989908
139420 0.710396
139430 0.7089358
139440 0.7077144
139450 0.7019369
139460 0.7000906
139470 0.6988614
139480 0.6974307
139490 0.6973672
139500 0.6977228
139510 0.6964179
139520 0.6989582
139530 0.7045951
139540 0.6975284
139550 0.6945331
139560 0.6824165
139570 0.6828047
139580 0.6921747
139590 0.7033055
139600 0.7088004
139610 0.7001672
139620 0.7000608
139630 0.70274
139640 0.7056071
139650 0.7078726
139660 0.693538
139670 0.6998881
139680 0.6994944
139690 0.7094397
139700 0.7124737
139710 0.7162123
139720 0.7083383
139730 0.7096655
139740 0.7165493
139750 0.7093259
139760 0.7123494
139770 0.7109081
139780 0.7042279
139790 0.7016538
139800 0.6913422
139810 0.6976042
139820 0.6978059
139830 0.7090836
139840 0.7110054
139850 0.7095945
139860 0.712721
139870 0.7193787
139880 0.7091531
139890 0.7161131
139900 0.7022461
139910 0.6854935
139920 0.6870698
139930 0.6957301
139940 0.6934033
139950 0.6880075
139960 0.6897225
139970 0.6949718
139980 0.699365
139990 0.6966796
140000 0.6949868
140010 0.6997867
140020 0.7023968
140030 0.6976838
140040 0.6994035
140050 0.7147684
140060 0.718709
140070 0.7104293
140080 0.7067615
140090 0.6995662
140100 0.7128655
140110 0.7040576
140120 0.7113207
140130 0.6919632
140140 0.6997785
140150 0.7047338
140160 0.7102612
140170 0.7090942
140180 0.7074749
140190 0.6944729
140200 0.6900854
140210 0.7013745
140220 0.7023119
140230 0.7064813
140240 0.7078356
140250 0.7038516
140260 0.7140304
140270 0.714147
140280 0.707862
140290 0.7049354
140300 0.7075933
140310 0.712477
140320 0.7097741
140330 0.6900163
140340 0.6857898
140350 0.6799024
140360 0.6867137
140370 0.6867585
140380 0.7013555
140390 0.7084311
140400 0.7017261
140410 0.6981101
140420 0.7114552
140430 0.7128224
140440 0.7106649
140450 0.720067
140460 0.7009916
140470 0.6945671
140480 0.6937405
140490 0.6893803
140500 0.7067972
140510 0.6982798
140520 0.6979417
140530 0.707559
140540 0.7052315
140550 0.6938536
140560 0.6984137
140570 0.7104306
140580 0.7043864
140590 0.7118297
140600 0.7089801
140610 0.7167342
140620 0.7108106
140630 0.7045372
140640 0.7056841
140650 0.7001498
140660 0.6974126
140670 0.7036148
140680 0.7105836
140690 0.7049866
140700 0.7018775
140710 0.7136955
140720 0.7072471
140730 0.7154795
140740 0.7163802
140750 0.7176502
140760 0.7074831
140770 0.7072111
140780 0.7086114
140790 0.7083309
140800 0.6929118
140810 0.700174
140820 0.678735
140830 0.679861
140840 0.6899766
140850 0.7015335
140860 0.6884513
140870 0.6751887
140880 0.6817034
140890 0.6828516
140900 0.6730513
140910 0.6729179
140920 0.6692297
140930 0.6733822
140940 0.6672321
140950 0.6795289
140960 0.6838259
140970 0.6719486
140980 0.6664335
140990 0.6717075
141000 0.6865169
141010 0.6785591
141020 0.6744019
141030 0.6788102
141040 0.6809139
141050 0.6955778
141060 0.6780156
141070 0.6805825
141080 0.6861671
141090 0.6909128
141100 0.6916295
141110 0.6872446
141120 0.6883535
141130 0.6948845
141140 0.6862476
141150 0.6830359
141160 0.6864303
141170 0.6731023
141180 0.6688706
141190 0.6731459
141200 0.6715387
141210 0.6624178
141220 0.6687784
141230 0.6785311
141240 0.6769444
141250 0.6823852
141260 0.6750209
141270 0.6914401
141280 0.6961962
141290 0.6902843
141300 0.6938635
141310 0.6961625
141320 0.6964734
141330 0.6930618
141340 0.6754873
141350 0.6817262
141360 0.6826211
141370 0.6768288
141380 0.6884471
141390 0.6973478
141400 0.6969561
141410 0.6937559
141420 0.7017257
141430 0.6865785
141440 0.6972921
141450 0.7095727
141460 0.7135294
141470 0.7165658
141480 0.7201877
141490 0.7255826
141500 0.719928
141510 0.7180044
141520 0.7109472
141530 0.714983
141540 0.7089646
141550 0.7115095
141560 0.6989376
141570 0.7039254
141580 0.7079313
141590 0.702796
141600 0.7155493
141610 0.7218022
141620 0.7289451
141630 0.7163175
141640 0.7186596
141650 0.725484
141660 0.7288489
141670 0.7184945
141680 0.7017372
141690 0.701023
141700 0.7092699
141710 0.7078618
141720 0.7071295
141730 0.7016106
141740 0.6928004
141750 0.6999613
141760 0.6994824
141770 0.7000303
141780 0.6897303
141790 0.690126
141800 0.6884101
141810 0.7046
141820 0.6942346
141830 0.6962281
141840 0.7036846
141850 0.7080024
141860 0.7129832
141870 0.7262933
141880 0.7081631
141890 0.7158852
141900 0.7276741
141910 0.7284913
141920 0.7310485
141930 0.7267605
141940 0.7287071
141950 0.7433273
141960 0.7318599
141970 0.7394802
141980 0.7356812
141990 0.7394938
142000 0.7223422
142010 0.7289834
142020 0.7197748
142030 0.7130055
142040 0.7236741
142050 0.7235611
142060 0.7371703
142070 0.7198007
142080 0.7144939
142090 0.7206246
142100 0.7070896
142110 0.7064521
142120 0.7096893
142130 0.6998613
142140 0.71184
142150 0.6993768
142160 0.699342
142170 0.7172275
142180 0.7051235
142190 0.7110258
142200 0.7076077
142210 0.72517
142220 0.7289133
142230 0.7223493
142240 0.7371452
142250 0.7275983
142260 0.7199196
142270 0.7286223
142280 0.7400879
142290 0.7486449
142300 0.7493964
142310 0.7422272
142320 0.7422289
142330 0.7343928
142340 0.7458426
142350 0.7385249
142360 0.7364134
142370 0.7187774
142380 0.7269475
142390 0.7077904
142400 0.7068006
142410 0.7124519
142420 0.7126111
142430 0.7032824
142440 0.7166033
142450 0.7344866
142460 0.7404354
142470 0.7336869
142480 0.7369493
142490 0.7175406
142500 0.7236547
142510 0.7235414
142520 0.7307728
142530 0.7415582
142540 0.7255094
142550 0.7301552
142560 0.7208692
142570 0.7226569
142580 0.7254972
142590 0.7258701
142600 0.7312314
142610 0.7424914
142620 0.7352807
142630 0.7442384
142640 0.7434203
142650 0.7359666
142660 0.7408192
142670 0.7474416
142680 0.7466639
142690 0.7335158
142700 0.7348088
142710 0.7395544
142720 0.7358618
142730 0.7386524
142740 0.7383445
142750 0.7450144
142760 0.7550961
142770 0.7592668
142780 0.7528036
142790 0.7522676
142800 0.745739
142810 0.7349693
142820 0.7266967
142830 0.7270913
142840 0.7241737
142850 0.7253736
142860 0.7289206
142870 0.7308242
142880 0.7325752
142890 0.742004
142900 0.7311401
142910 0.7270366
142920 0.7486504
142930 0.746996
142940 0.7194024
142950 0.7099037
142960 0.7128569
142970 0.7213617
142980 0.7389153
142990 0.7294089
143000 0.7391853
143010 0.74093
143020 0.7324635
143030 0.7290111
143040 0.7303398
143050 0.7365938
143060 0.7233533
143070 0.7270067
143080 0.7334422
143090 0.7313837
143100 0.735236
143110 0.726702
143120 0.7218457
143130 0.7236245
143140 0.7341935
143150 0.7428759
143160 0.7353304
143170 0.749624
143180 0.7495301
143190 0.7490277
143200 0.7547408
143210 0.7581034
143220 0.7592926
143230 0.7553805
143240 0.7457685
143250 0.7489338
143260 0.7417594
143270 0.7477509
143280 0.7548182
143290 0.7501678
143300 0.7464634
143310 0.734686
143320 0.73153
143330 0.7368198
143340 0.7414017
143350 0.7403995
143360 0.7375548
143370 0.7392638
143380 0.7315913
143390 0.7287251
143400 0.7336274
143410 0.7265649
143420 0.7424722
143430 0.7464199
143440 0.743449
143450 0.7600029
143460 0.7520777
143470 0.7589176
143480 0.7695179
143490 0.7819638
143500 0.779333
143510 0.7647741
143520 0.7651306
143530 0.7691154
143540 0.7586736
143550 0.7537844
143560 0.7505437
143570 0.7506971
143580 0.7682196
143590 0.7546533
143600 0.756247
143610 0.7412276
143620 0.7501593
143630 0.7624192
143640 0.7534282
143650 0.7573455
143660 0.7649181
143670 0.758204
143680 0.7522393
143690 0.7526355
143700 0.7602694
143710 0.7631081
143720 0.7628501
143730 0.7588201
143740 0.7637646
143750 0.7507414
143760 0.7561936
143770 0.7556547
143780 0.7509584
143790 0.7535343
143800 0.7535539
143810 0.7523288
143820 0.7512926
143830 0.7454645
143840 0.747956
143850 0.7628459
143860 0.7667041
143870 0.7537473
143880 0.7583265
143890 0.7611519
143900 0.7555582
143910 0.7649788
143920 0.7636505
143930 0.7604319
143940 0.7637699
143950 0.7587537
143960 0.7662705
143970 0.7636232
143980 0.7603232
143990 0.7617051
144000 0.7734616
144010 0.7698202
144020 0.7736418
144030 0.7605189
144040 0.7587737
144050 0.7554306
144060 0.7666076
144070 0.7652237
144080 0.7614258
144090 0.7587672
144100 0.7598908
144110 0.7499341
144120 0.7543782
144130 0.7552234
144140 0.7480828
144150 0.7658519
144160 0.7653962
144170 0.7765962
144180 0.7718878
144190 0.7770519
144200 0.764212
144210 0.7714662
144220 0.771965
144230 0.7878065
144240 0.779115
144250 0.7773677
144260 0.7718417
144270 0.7719287
144280 0.7679954
144290 0.7621033
144300 0.7558146
144310 0.7490267
144320 0.7483023
144330 0.7503285
144340 0.7617037
144350 0.7600379
144360 0.7496096
144370 0.7519752
144380 0.7592836
144390 0.758589
144400 0.765534
144410 0.75199
144420 0.7390923
144430 0.7387091
144440 0.7367117
144450 0.7287394
144460 0.7327781
144470 0.7319168
144480 0.7274311
144490 0.7259372
144500 0.7300026
144510 0.7325984
144520 0.7336605
144530 0.7427512
144540 0.7546902
144550 0.7525359
144560 0.7394057
144570 0.7461839
144580 0.7597075
144590 0.7562426
144600 0.7431694
144610 0.7552149
144620 0.7526217
144630 0.7734458
144640 0.7658504
144650 0.7750607
144660 0.7662749
144670 0.7574797
144680 0.7517725
144690 0.7543713
144700 0.7489197
144710 0.7491545
144720 0.7365238
144730 0.729454
144740 0.7254757
144750 0.7358673
144760 0.7393686
144770 0.7347425
144780 0.7480834
144790 0.7366723
144800 0.7361307
144810 0.7378526
144820 0.7436655
144830 0.7439679
144840 0.7409222
144850 0.7506364
144860 0.7487478
144870 0.7523276
144880 0.7368479
144890 0.7477034
144900 0.7482716
144910 0.7317538
144920 0.7388809
144930 0.7396876
144940 0.7553818
144950 0.7397794
144960 0.7608053
144970 0.7633553
144980 0.7531377
144990 0.7411336
145000 0.7405993
145010 0.7314445
145020 0.7433738
145030 0.7501265
145040 0.7462388
145050 0.7386069
145060 0.7545792
145070 0.7534295
145080 0.7556152
145090 0.7549905
145100 0.7427565
145110 0.7384499
145120 0.7328572
145130 0.7345831
145140 0.7435313
145150 0.7479919
145160 0.7572167
145170 0.7524859
145180 0.7402676
145190 0.7453899
145200 0.7460121
145210 0.7462866
145220 0.743095
145230 0.7545838
145240 0.7566537
145250 0.7575564
145260 0.7424535
145270 0.7422743
145280 0.7555543
145290 0.7536764
145300 0.7340177
145310 0.7410945
145320 0.7401628
145330 0.7466869
145340 0.7350413
145350 0.7356104
145360 0.7480721
145370 0.7284831
145380 0.7316567
145390 0.7312256
145400 0.7436233
145410 0.7467149
145420 0.749638
145430 0.7623046
145440 0.7536248
145450 0.7481377
145460 0.7650139
145470 0.7653909
145480 0.7628815
145490 0.7529268
145500 0.7528105
145510 0.74787
145520 0.7579675
145530 0.7495424
145540 0.7428746
145550 0.7332042
145560 0.7345363
145570 0.7509173
145580 0.7707655
145590 0.7617097
145600 0.7511525
145610 0.7640686
145620 0.7574546
145630 0.7432778
145640 0.7475831
145650 0.7475899
145660 0.7382224
145670 0.7409307
145680 0.7549149
145690 0.7429605
145700 0.7518511
145710 0.7485506
145720 0.7521138
145730 0.762139
145740 0.7546721
145750 0.7551959
145760 0.761819
145770 0.7615529
145780 0.7468408
145790 0.7265928
145800 0.7310271
145810 0.7320437
145820 0.7425122
145830 0.7311796
145840 0.7406696
145850 0.7340562
145860 0.7366204
145870 0.7377193
145880 0.7284681
145890 0.7314969
145900 0.7351889
145910 0.7357986
145920 0.7611689
145930 0.7576982
145940 0.7547875
145950 0.7660676
145960 0.7779626
145970 0.7685316
145980 0.7766536
145990 0.7635753
146000 0.7570665
146010 0.7598329
146020 0.7629872
146030 0.7578806
146040 0.7723283
146050 0.7859673
146060 0.7936874
146070 0.7949402
146080 0.7934718
146090 0.7969594
146100 0.7889419
146110 0.8014484
146120 0.7936102
146130 0.7865838
146140 0.804187
146150 0.7863376
146160 0.7897896
146170 0.7875687
146180 0.8111839
146190 0.8110852
146200 0.8055516
146210 0.7934961
146220 0.7798176
146230 0.7781834
146240 0.7621752
146250 0.7649316
146260 0.7691399
146270 0.7914566
146280 0.7696193
146290 0.7714533
146300 0.7833372
146310 0.7769102
146320 0.7722533
146330 0.7671076
146340 0.7759777
146350 0.7703037
146360 0.7746882
146370 0.7676518
146380 0.7793555
146390 0.7662345
146400 0.7666649
146410 0.7650613
146420 0.7706754
146430 0.7731056
146440 0.7752641
146450 0.7764019
146460 0.7749754
146470 0.7799727
146480 0.7918413
146490 0.7981621
146500 0.7910073
146510 0.7898453
146520 0.7909644
146530 0.7934847
146540 0.7826368
146550 0.7798607
146560 0.7534324
146570 0.7752827
146580 0.7666721
146590 0.7619413
146600 0.7624565
146610 0.7609619
146620 0.7648742
146630 0.7651596
146640 0.7747039
146650 0.7740696
146660 0.7713368
146670 0.7704758
146680 0.7731624
146690 0.7629052
146700 0.7769989
146710 0.7668032
146720 0.7619532
146730 0.7671958
146740 0.753145
146750 0.7471789
146760 0.7550527
146770 0.74923
146780 0.7591785
146790 0.7643673
146800 0.759217
146810 0.7626674
146820 0.7733918
146830 0.7550832
146840 0.7461057
146850 0.7669611
146860 0.7742295
146870 0.7784233
146880 0.7874276
146890 0.7771086
146900 0.7831499
146910 0.7922137
146920 0.7980248
146930 0.7982195
146940 0.7839456
146950 0.7629618
146960 0.753192
146970 0.757589
146980 0.7505817
146990 0.7466235
147000 0.7604254
147010 0.7534012
147020 0.759368
147030 0.7554072
147040 0.7569417
147050 0.7542396
147060 0.7511012
147070 0.7482051
147080 0.7461751
147090 0.7566
147100 0.7473257
147110 0.7500677
147120 0.7542289
147130 0.7501222
147140 0.7402025
147150 0.7479365
147160 0.7504351
147170 0.7496499
147180 0.7476388
147190 0.7545802
147200 0.7519683
147210 0.7577457
147220 0.7602775
147230 0.7567987
147240 0.7591059
147250 0.7607384
147260 0.7682233
147270 0.7791003
147280 0.7876489
147290 0.7786874
147300 0.7854087
147310 0.7854106
147320 0.7864599
147330 0.78021
147340 0.7972857
147350 0.7775846
147360 0.7764196
147370 0.7797786
147380 0.7790931
147390 0.8001497
147400 0.8027089
147410 0.7830813
147420 0.7845894
147430 0.7811321
147440 0.7819761
147450 0.7838261
147460 0.78083
147470 0.7747098
147480 0.7803822
147490 0.7831323
147500 0.7732607
147510 0.7726679
147520 0.7801096
147530 0.7855431
147540 0.7961826
147550 0.7943258
147560 0.7854353
147570 0.777822
147580 0.7709224
147590 0.7786047
147600 0.7856798
147610 0.7850732
147620 0.7937126
147630 0.7965174
147640 0.8089442
147650 0.8042582
147660 0.8112538
147670 0.8074204
147680 0.799628
147690 0.8019375
147700 0.8011215
147710 0.7982215
147720 0.8005341
147730 0.8395751
147740 0.8411598
147750 0.8222579
147760 0.8258171
147770 0.8145453
147780 0.8073022
147790 0.7853324
147800 0.7763124
147810 0.7938764
147820 0.7985771
147830 0.796898
147840 0.788756
147850 0.790408
147860 0.7877011
147870 0.7720063
147880 0.7607139
147890 0.7756706
147900 0.7834802
147910 0.7813023
147920 0.7739792
147930 0.7731648
147940 0.7781575
147950 0.7846785
147960 0.7697846
147970 0.779371
147980 0.7858362
147990 0.7671268
148000 0.7655358
148010 0.7585757
148020 0.7573483
148030 0.7618611
148040 0.7599621
148050 0.7614828
148060 0.7627623
148070 0.7538996
148080 0.7641194
148090 0.7542403
148100 0.751274
148110 0.7497376
148120 0.7494549
148130 0.752281
148140 0.7393228
148150 0.7447525
148160 0.7595466
148170 0.7598167
148180 0.7860774
148190 0.7920195
148200 0.7849629
148210 0.7894256
148220 0.7965074
148230 0.7885867
148240 0.781225
148250 0.7967527
148260 0.7952195
148270 0.8019032
148280 0.8003953
148290 0.7742835
148300 0.7892176
148310 0.7933384
148320 0.7988932
148330 0.7949617
148340 0.781217
148350 0.7768146
148360 0.7938549
148370 0.7946351
148380 0.8182858
148390 0.8081088
148400 0.8192624
148410 0.810778
148420 0.8017988
148430 0.8016004
148440 0.7862951
148450 0.7951736
148460 0.7914153
148470 0.7958884
148480 0.7970077
148490 0.81454
148500 0.8059043
148510 0.8025607
148520 0.8000458
148530 0.8034855
148540 0.7996072
148550 0.8021728
148560 0.8096858
148570 0.8138734
148580 0.8291406
148590 0.8138037
148600 0.8183938
148610 0.8113084
148620 0.8144378
148630 0.8078887
148640 0.8126718
148650 0.8132622
148660 0.8255854
148670 0.8247704
148680 0.8454742
148690 0.8442228
148700 0.8560264
148710 0.8455653
148720 0.8396769
148730 0.838123
148740 0.8295257
148750 0.8328752
148760 0.8404979
148770 0.8411906
148780 0.8373929
148790 0.8227829
148800 0.8207799
148810 0.825999
148820 0.8279571
148830 0.8455926
148840 0.8442978
148850 0.8325661
148860 0.8320863
148870 0.8290943
148880 0.828968
148890 0.8307963
148900 0.8305211
148910 0.8226289
148920 0.8336571
148930 0.8229021
148940 0.8172865
148950 0.8185527
148960 0.8071948
148970 0.8082128
148980 0.7933701
148990 0.7883425
149000 0.7887993
149010 0.7686465
149020 0.7727057
149030 0.7702762
149040 0.7844545
149050 0.7755172
149060 0.7897087
149070 0.7998085
149080 0.7943138
149090 0.7977096
149100 0.7922341
149110 0.7874748
149120 0.7930599
149130 0.8005501
149140 0.7950411
149150 0.8021239
149160 0.800478
149170 0.7912658
149180 0.8010548
149190 0.7914737
149200 0.7892209
149210 0.7884699
149220 0.7951945
149230 0.7918602
149240 0.807304
149250 0.8051508
149260 0.8127103
149270 0.812229
149280 0.8146352
149290 0.8056178
149300 0.8136508
149310 0.8116815
149320 0.8211085
149330 0.8361382
149340 0.8215383
149350 0.8119597
149360 0.8210212
149370 0.8108557
149380 0.8029523
149390 0.8146037
149400 0.8211063
149410 0.819836
149420 0.8235787
149430 0.8137342
149440 0.8189517
149450 0.8240484
149460 0.8115199
149470 0.8064728
149480 0.784713
149490 0.7900988
149500 0.8064153
149510 0.8158271
149520 0.8169198
149530 0.8052979
149540 0.8122437
149550 0.808607
149560 0.8125798
149570 0.8241127
149580 0.8175917
149590 0.8159844
149600 0.8078392
149610 0.801803
149620 0.8033426
149630 0.80175
149640 0.8114294
149650 0.811312
149660 0.8106496
149670 0.7935529
149680 0.7957242
149690 0.801818
149700 0.7938863
149710 0.7880225
149720 0.7938795
149730 0.7957059
149740 0.7975173
149750 0.7990299
149760 0.8115199
149770 0.8070201
149780 0.8113135
149790 0.8152532
149800 0.7998027
149810 0.8144987
149820 0.8263696
149830 0.8195612
149840 0.8303404
149850 0.806926
149860 0.8115869
149870 0.8075994
149880 0.7841561
149890 0.7887416
149900 0.7965946
149910 0.7899476
149920 0.788597
149930 0.7755539
149940 0.787562
149950 0.7879475
149960 0.795849
149970 0.8029766
149980 0.796864
149990 0.7884469
150000 0.7842235
150010 0.7912934
150020 0.7715824
150030 0.7749082
150040 0.7749817
150050 0.7754318
150060 0.7886151
150070 0.7772395
150080 0.7797734
150090 0.759022
150100 0.7710665
150110 0.764295
150120 0.7602836
150130 0.7647846
150140 0.7545802
150150 0.7531986
150160 0.7678548
150170 0.7547253
150180 0.7623963
150190 0.7678365
150200 0.7779266
150210 0.771437
150220 0.7894446
150230 0.7768233
150240 0.7552845
150250 0.7619031
150260 0.7665665
150270 0.7675404
150280 0.7760305
150290 0.7798253
150300 0.7855092
150310 0.7777498
150320 0.7701401
150330 0.7826147
150340 0.7608646
150350 0.7428575
150360 0.752812
150370 0.7609619
150380 0.7757973
150390 0.7654246
150400 0.7562306
150410 0.7702866
150420 0.7709352
150430 0.7767357
150440 0.7769272
150450 0.7743017
150460 0.7749876
150470 0.7810327
150480 0.773488
150490 0.7768887
150500 0.7804542
150510 0.779663
150520 0.7657038
150530 0.7655627
150540 0.7611965
150550 0.760799
150560 0.7801806
150570 0.7927325
150580 0.7871516
150590 0.7739237
150600 0.7656047
150610 0.7665751
150620 0.7826148
150630 0.7959581
150640 0.786718
150650 0.7786037
150660 0.7719184
150670 0.7880679
150680 0.7894758
150690 0.7872732
150700 0.7860019
150710 0.784205
150720 0.7936967
150730 0.788065
150740 0.8099526
150750 0.7964414
150760 0.7960234
150770 0.791011
150780 0.7952423
150790 0.8078871
150800 0.7956008
150810 0.784644
150820 0.7873415
150830 0.7904084
150840 0.7949622
150850 0.8068405
150860 0.8134084
150870 0.813927
150880 0.8288665
150890 0.8322676
150900 0.8174406
150910 0.8199026
150920 0.8179637
150930 0.8156585
150940 0.8245615
150950 0.818778
150960 0.8079655
150970 0.8107893
150980 0.8121098
150990 0.8238499
151000 0.8283035
151010 0.8183473
151020 0.8158564
151030 0.813628
151040 0.8194633
151050 0.8263345
151060 0.8369744
151070 0.8412189
151080 0.8436054
151090 0.8535833
151100 0.8374471
151110 0.8144253
151120 0.8170248
151130 0.8061123
151140 0.8029215
151150 0.803876
151160 0.8066332
151170 0.8025386
151180 0.8027512
151190 0.8019383
151200 0.7988102
151210 0.8072824
151220 0.8033512
151230 0.7988923
151240 0.7870139
151250 0.8004461
151260 0.7976772
151270 0.7978248
151280 0.8054515
151290 0.8069367
151300 0.7957366
151310 0.8064275
151320 0.795781
151330 0.7847666
151340 0.784892
151350 0.7931776
151360 0.8000342
151370 0.8060513
151380 0.8122668
151390 0.7967422
151400 0.8151611
151410 0.8045221
151420 0.8057445
151430 0.8067034
151440 0.8070347
151450 0.8029059
151460 0.7895436
151470 0.7891947
151480 0.7955789
151490 0.7973756
151500 0.8008357
151510 0.8028816
151520 0.8079262
151530 0.8154554
151540 0.7993501
151550 0.7948673
151560 0.8012927
151570 0.8082368
151580 0.7975929
151590 0.7963929
151600 0.800694
151610 0.8091169
151620 0.8044913
151630 0.800512
151640 0.787379
151650 0.7948673
151660 0.7897434
151670 0.8033656
151680 0.7955769
151690 0.7932383
151700 0.7891678
151710 0.803202
151720 0.8097836
151730 0.8072969
151740 0.8077005
151750 0.8012027
151760 0.7919425
151770 0.7860773
151780 0.7795112
151790 0.778064
151800 0.7753298
151810 0.7844048
151820 0.7709605
151830 0.7708218
151840 0.7657493
151850 0.760069
151860 0.7559415
151870 0.7576728
151880 0.752681
151890 0.770022
151900 0.7794897
151910 0.76691
151920 0.7747054
151930 0.7948438
151940 0.7931227
151950 0.806106
151960 0.8030315
151970 0.7983049
151980 0.79866
151990 0.798099
152000 0.8001575
152010 0.788914
152020 0.7870791
152030 0.7824183
152040 0.7917917
152050 0.7817577
152060 0.7782063
152070 0.7652783
152080 0.7794678
152090 0.7756745
152100 0.7879312
152110 0.7861801
152120 0.7922925
152130 0.7974724
152140 0.7862183
152150 0.7962018
152160 0.8046483
152170 0.8129007
152180 0.8053292
152190 0.8033932
152200 0.8010048
152210 0.8067477
152220 0.8151458
152230 0.8147449
152240 0.8095134
152250 0.8110612
152260 0.7938517
152270 0.7885579
152280 0.8042746
152290 0.7932697
152300 0.7969707
152310 0.8010196
152320 0.7896068
152330 0.7885999
152340 0.7764524
152350 0.7856554
152360 0.789042
152370 0.7763119
152380 0.7671021
152390 0.7735916
152400 0.7678078
152410 0.7718202
152420 0.7735032
152430 0.7945288
152440 0.7750518
152450 0.7833086
152460 0.7644701
152470 0.7860398
152480 0.7742806
152490 0.7751621
152500 0.7642976
152510 0.7720047
152520 0.7667493
152530 0.7643663
152540 0.7604946
152550 0.7740705
152560 0.7698837
152570 0.7806714
152580 0.7810112
152590 0.7850125
152600 0.7857729
152610 0.7897452
152620 0.781621
152630 0.7903934
152640 0.7874722
152650 0.782698
152660 0.7904152
152670 0.7905273
152680 0.7899252
152690 0.7774765
152700 0.779053
152710 0.7831893
152720 0.7829827
152730 0.7804068
152740 0.7812608
152750 0.7778791
152760 0.7797878
152770 0.7748109
152780 0.7727331
152790 0.7658516
152800 0.7731744
152810 0.7700905
152820 0.7740476
152830 0.7823191
152840 0.7838765
152850 0.789791
152860 0.7906434
152870 0.786542
152880 0.7686423
152890 0.7834252
152900 0.7863346
152910 0.795598
152920 0.7807157
152930 0.7636284
152940 0.7715166
152950 0.7667567
152960 0.7749571
152970 0.7682312
152980 0.7860603
152990 0.774149
153000 0.773478
153010 0.7628955
153020 0.7636555
153030 0.7791526
153040 0.7720532
153050 0.7532067
153060 0.7569705
153070 0.7642586
153080 0.7660962
153090 0.7756116
153100 0.7586955
153110 0.7609537
153120 0.7671574
153130 0.7620228
153140 0.7666052
153150 0.7612749
153160 0.7602428
153170 0.7534918
153180 0.7507951
153190 0.7453106
153200 0.7646583
153210 0.7711377
153220 0.7607965
153230 0.7491165
153240 0.7542955
153250 0.7514927
153260 0.759897
153270 0.7728212
153280 0.784981
153290 0.7897117
153300 0.7768312
153310 0.7903648
153320 0.7839919
153330 0.7949098
153340 0.7747882
153350 0.7712102
153360 0.7856568
153370 0.7895223
153380 0.7762702
153390 0.7626443
153400 0.7583482
153410 0.7591174
153420 0.7840117
153430 0.7803996
153440 0.7827797
153450 0.7852784
153460 0.800087
153470 0.8001346
153480 0.7807899
153490 0.7775164
153500 0.7684507
153510 0.7701625
153520 0.7694004
153530 0.7806681
153540 0.772672
153550 0.7768649
153560 0.773199
153570 0.7758482
153580 0.7810526
153590 0.7699733
153600 0.7630601
153610 0.7650681
153620 0.7667682
153630 0.7669468
153640 0.7764345
153650 0.7685173
153660 0.781252
153670 0.7596549
153680 0.7580728
153690 0.7800849
153700 0.7751281
153710 0.7601736
153720 0.7668418
153730 0.7701139
153740 0.7676546
153750 0.7631586
153760 0.769313
153770 0.7772468
153780 0.7843317
153790 0.7762122
153800 0.781567
153810 0.7762909
153820 0.7695472
153830 0.7693936
153840 0.7794669
153850 0.7880515
153860 0.7895682
153870 0.8068038
153880 0.7918686
153890 0.7744965
153900 0.7750989
153910 0.7641388
153920 0.7536655
153930 0.771168
153940 0.775237
153950 0.7831017
153960 0.776297
153970 0.7819334
153980 0.780417
153990 0.784593
154000 0.789916
154010 0.7716001
154020 0.767064
154030 0.7681799
154040 0.7773188
154050 0.781791
154060 0.7812591
154070 0.780431
154080 0.7786372
154090 0.7824876
154100 0.7801538
154110 0.760074
154120 0.7696915
154130 0.7701852
154140 0.7667514
154150 0.7726328
154160 0.7596191
154170 0.7697756
154180 0.7590739
154190 0.7693906
154200 0.7697475
154210 0.771037
154220 0.7878655
154230 0.7856529
154240 0.7848533
154250 0.7921827
154260 0.7879931
154270 0.7972982
154280 0.7865093
154290 0.7826764
154300 0.7844537
154310 0.8023571
154320 0.8111441
154330 0.819841
154340 0.8024642
154350 0.7775589
154360 0.7892243
154370 0.7798431
154380 0.7712988
154390 0.7738806
154400 0.7747546
154410 0.7839674
154420 0.792523
154430 0.8004355
154440 0.8059481
154450 0.7864696
154460 0.7883863
154470 0.8058177
154480 0.8064777
154490 0.8109979
154500 0.8112041
154510 0.8055326
154520 0.7998126
154530 0.8007647
154540 0.8040236
154550 0.7942834
154560 0.7942893
154570 0.8059486
154580 0.7961278
154590 0.7977197
154600 0.7964047
154610 0.7962764
154620 0.7939408
154630 0.8081979
154640 0.8128126
154650 0.8094035
154660 0.7986734
154670 0.7965479
154680 0.7952809
154690 0.7833591
154700 0.784799
154710 0.793164
154720 0.8013783
154730 0.8152103
154740 0.788967
154750 0.7787871
154760 0.7760766
154770 0.7814061
154780 0.7838088
154790 0.7903872
154800 0.7991773
154810 0.7940096
154820 0.7950605
154830 0.7951345
154840 0.8082377
154850 0.8072495
154860 0.7958955
154870 0.8065409
154880 0.793628
154890 0.7774271
154900 0.7816018
154910 0.7743286
154920 0.7810935
154930 0.7795168
154940 0.7818505
154950 0.781552
154960 0.7881019
154970 0.7933746
154980 0.799265
154990 0.7887381
155000 0.795491
155010 0.8127546
155020 0.8097128
155030 0.8109431
155040 0.7906642
155050 0.7892307
155060 0.7869005
155070 0.8021108
155080 0.7944142
155090 0.8183167
155100 0.815562
155110 0.8034577
155120 0.798045
155130 0.7955585
155140 0.7912705
155150 0.7991621
155160 0.8048763
155170 0.8175449
155180 0.7953957
155190 0.7964336
155200 0.7873032
155210 0.796409
155220 0.7969823
155230 0.7993692
155240 0.8016376
155250 0.8155611
155260 0.8134819
155270 0.8088507
155280 0.803513
155290 0.8029382
155300 0.8069971
155310 0.8085425
155320 0.8087037
155330 0.8095854
155340 0.8175297
155350 0.7929438
155360 0.8044699
155370 0.7888439
155380 0.7987542
155390 0.8111339
155400 0.8174562
155410 0.8162796
155420 0.8086414
155430 0.8094826
155440 0.7995195
155450 0.7995582
155460 0.7949634
155470 0.8066328
155480 0.7937009
155490 0.7777381
155500 0.7773194
155510 0.789966
155520 0.8068287
155530 0.7911744
155540 0.8043047
155550 0.7932224
155560 0.7932132
155570 0.811394
155580 0.8125431
155590 0.8058668
155600 0.8069373
155610 0.8173819
155620 0.8306776
155630 0.8175181
155640 0.8130499
155650 0.8087699
155660 0.806155
155670 0.8148173
155680 0.8075024
155690 0.8081604
155700 0.8185526
155710 0.8070689
155720 0.8028794
155730 0.8200993
155740 0.8148479
155750 0.8061059
155760 0.8167397
155770 0.8329679
155780 0.8297167
155790 0.8204915
155800 0.8100545
155810 0.8120421
155820 0.8134294
155830 0.8146819
155840 0.8087214
155850 0.8130379
155860 0.8030877
155870 0.8159515
155880 0.8115051
155890 0.8049631
155900 0.7988472
155910 0.7967642
155920 0.8069848
155930 0.7932705
155940 0.7928811
155950 0.8187205
155960 0.8245108
155970 0.7977727
155980 0.7925887
155990 0.792081
156000 0.7870055
156010 0.7853606
156020 0.7931938
156030 0.7905752
156040 0.7919199
156050 0.7951576
156060 0.7899458
156070 0.7727773
156080 0.7798108
156090 0.7810469
156100 0.770348
156110 0.7779179
156120 0.7869565
156130 0.7760032
156140 0.783978
156150 0.785162
156160 0.7831178
156170 0.7966877
156180 0.809143
156190 0.7983968
156200 0.7869789
156210 0.7879804
156220 0.7844122
156230 0.7877071
156240 0.7971708
156250 0.7949797
156260 0.7820964
156270 0.7917383
156280 0.7903702
156290 0.7947332
156300 0.8050805
156310 0.8021556
156320 0.7791018
156330 0.7798735
156340 0.784028
156350 0.7918781
156360 0.8008681
156370 0.7948346
156380 0.7988685
156390 0.8124033
156400 0.7900451
156410 0.7931287
156420 0.7921423
156430 0.7869292
156440 0.7953292
156450 0.7735308
156460 0.7679247
156470 0.7739913
156480 0.7652252
156490 0.7978839
156500 0.8099557
156510 0.7935536
156520 0.802659
156530 0.8101742
156540 0.8024501
156550 0.7959862
156560 0.7946254
156570 0.8024423
156580 0.8017929
156590 0.7959015
156600 0.8032109
156610 0.7949342
156620 0.7913402
156630 0.8000399
156640 0.8062088
156650 0.8028164
156660 0.7889595
156670 0.7924926
156680 0.7962365
156690 0.7976521
156700 0.7952547
156710 0.7949089
156720 0.79843
156730 0.7867804
156740 0.8035578
156750 0.8045485
156760 0.8060568
156770 0.8130991
156780 0.799383
156790 0.8044163
156800 0.8057173
156810 0.8212649
156820 0.812682
156830 0.8055912
156840 0.8169253
156850 0.8215933
156860 0.8241958
156870 0.818248
156880 0.8177741
156890 0.8120115
156900 0.8012486
156910 0.8264941
156920 0.8301063
156930 0.809844
156940 0.8145677
156950 0.8008254
156960 0.8175091
156970 0.8237068
156980 0.8176932
156990 0.8171956
157000 0.8136568
157010 0.8170432
157020 0.798279
157030 0.7983939
157040 0.807223
157050 0.8056595
157060 0.8036972
157070 0.7965013
157080 0.786769
157090 0.8088349
157100 0.8093192
157110 0.80367
157120 0.7927202
157130 0.7882388
157140 0.8036596
157150 0.7969928
157160 0.7952956
157170 0.7959631
157180 0.7997711
157190 0.8097343
157200 0.805477
157210 0.7966636
157220 0.7987263
157230 0.798094
157240 0.7957
157250 0.8008506
157260 0.7980294
157270 0.7915704
157280 0.7883531
157290 0.7921892
157300 0.7943643
157310 0.7939482
157320 0.8066576
157330 0.7863588
157340 0.7887523
157350 0.7788709
157360 0.7883406
157370 0.7904775
157380 0.7932095
157390 0.8085802
157400 0.7990413
157410 0.7901961
157420 0.7967668
157430 0.7911913
157440 0.7920898
157450 0.7865541
157460 0.7838001
157470 0.7651198
157480 0.7850296
157490 0.8001884
157500 0.7833196
157510 0.7946221
157520 0.7841316
157530 0.7889417
157540 0.7962898
157550 0.7987697
157560 0.7866319
157570 0.7858827
157580 0.7883313
157590 0.7875755
157600 0.8002806
157610 0.792272
157620 0.7756021
157630 0.7731473
157640 0.7768909
157650 0.7760266
157660 0.781888
157670 0.7756541
157680 0.7874833
157690 0.7816335
157700 0.7934548
157710 0.8079842
157720 0.8097286
157730 0.8093843
157740 0.8111489
157750 0.8042368
157760 0.8068982
157770 0.8000062
157780 0.8026479
157790 0.7968634
157800 0.795165
157810 0.8082604
157820 0.8067107
157830 0.8078703
157840 0.8112651
157850 0.8050324
157860 0.81023
157870 0.8126979
157880 0.8141138
157890 0.8181843
157900 0.8109711
157910 0.8065017
157920 0.814234
157930 0.8090228
157940 0.8225838
157950 0.8319032
157960 0.8304355
157970 0.8319244
157980 0.8387232
157990 0.8324344
158000 0.8426428
158010 0.8326429
158020 0.8197663
158030 0.8218818
158040 0.8340251
158050 0.820402
158060 0.817925
158070 0.8108937
158080 0.8231952
158090 0.8272123
158100 0.8151249
158110 0.8242365
158120 0.8144641
158130 0.8181948
158140 0.8192086
158150 0.8208106
158160 0.8192437
158170 0.8035063
158180 0.7998614
158190 0.801874
158200 0.8055022
158210 0.8032972
158220 0.8012432
158230 0.807571
158240 0.80479
158250 0.8003677
158260 0.813027
158270 0.818666
158280 0.8177341
158290 0.8127853
158300 0.8087923
158310 0.8185817
158320 0.8130124
158330 0.8053459
158340 0.8069225
158350 0.81734
158360 0.8212432
158370 0.8159143
158380 0.8226607
158390 0.8260672
158400 0.8099006
158410 0.8178664
158420 0.8202066
158430 0.8276923
158440 0.8336715
158450 0.812606
158460 0.834167
158470 0.8353907
158480 0.8250558
158490 0.8325095
158500 0.8332556
158510 0.8223161
158520 0.8218011
158530 0.8205604
158540 0.8240994
158550 0.8383114
158560 0.8151218
158570 0.818298
158580 0.8096724
158590 0.8097722
158600 0.8176734
158610 0.8199878
158620 0.8198817
158630 0.8198041
158640 0.8115553
158650 0.8235886
158660 0.8303773
158670 0.8256603
158680 0.8281068
158690 0.8069102
158700 0.8203743
158710 0.8152536
158720 0.8328334
158730 0.8175576
158740 0.8173749
158750 0.8079677
158760 0.8085607
158770 0.816052
158780 0.8095544
158790 0.8139096
158800 0.80681
158810 0.8156657
158820 0.8137364
158830 0.8215489
158840 0.8243727
158850 0.8075742
158860 0.8035638
158870 0.7953916
158880 0.799898
158890 0.7961153
158900 0.8010235
158910 0.823122
158920 0.8204465
158930 0.8254026
158940 0.8246032
158950 0.84234
158960 0.8248459
158970 0.8269626
158980 0.831608
158990 0.8290727
159000 0.832235
159010 0.8113838
159020 0.8268927
159030 0.833737
159040 0.8344249
159050 0.8249384
159060 0.842645
159070 0.8502091
159080 0.8268124
159090 0.8227235
159100 0.8353832
159110 0.8218819
159120 0.82449
159130 0.821126
159140 0.8180907
159150 0.812029
159160 0.8229985
159170 0.8072319
159180 0.8303631
159190 0.8164356
159200 0.8084802
159210 0.8218488
159220 0.8024002
159230 0.8005588
159240 0.8127878
159250 0.8137848
159260 0.8147967
159270 0.8125724
159280 0.8160099
159290 0.8108388
159300 0.8039635
159310 0.8055444
159320 0.8068807
159330 0.7933792
159340 0.7891827
159350 0.7818255
159360 0.792415
159370 0.7867532
159380 0.7868762
159390 0.7937596
159400 0.7927114
159410 0.7889849
159420 0.790307
159430 0.7869874
159440 0.7790265
159450 0.7889245
159460 0.7899203
159470 0.7917638
159480 0.7959107
159490 0.7921538
159500 0.8020452
159510 0.7883065
159520 0.7860537
159530 0.7976614
159540 0.8016478
159550 0.806729
159560 0.8039371
159570 0.8065379
159580 0.8067244
159590 0.7964497
159600 0.7974355
159610 0.8100734
159620 0.8156211
159630 0.8067284
159640 0.8129095
159650 0.8091276
159660 0.8079163
159670 0.8203335
159680 0.8186604
159690 0.799754
159700 0.8016761
159710 0.8083066
159720 0.8060606
159730 0.8116429
159740 0.8245905
159750 0.8099815
159760 0.8109384
159770 0.8095361
159780 0.8105718
159790 0.8004199
159800 0.8024533
159810 0.8082933
159820 0.8173881
159830 0.8266321
159840 0.8229483
159850 0.8080668
159860 0.8114576
159870 0.8247434
159880 0.8178224
159890 0.8194537
159900 0.8185686
159910 0.81527
159920 0.8021918
159930 0.8074363
159940 0.7987824
159950 0.7954577
159960 0.8115012
159970 0.8128686
159980 0.8009874
159990 0.8026673
160000 0.8025742
160010 0.8069971
160020 0.8028727
160030 0.7969487
160040 0.7877554
160050 0.783281
160060 0.7941237
160070 0.7991089
160080 0.8033578
160090 0.8095575
160100 0.8020583
160110 0.7997252
160120 0.7868761
160130 0.7989357
160140 0.7961696
160150 0.8018286
160160 0.7941695
160170 0.7966601
160180 0.8027161
160190 0.7931437
160200 0.803067
160210 0.802194
160220 0.7979261
160230 0.7884458
160240 0.7967446
160250 0.8022842
160260 0.7988831
160270 0.8175622
160280 0.8181319
160290 0.8152599
160300 0.8072309
160310 0.8035266
160320 0.8000552
160330 0.8077193
160340 0.8215892
160350 0.8102345
160360 0.8101194
160370 0.8080454
160380 0.8143366
160390 0.8043106
160400 0.8027863
160410 0.7919713
160420 0.8008696
160430 0.7924058
160440 0.7912155
160450 0.7895235
160460 0.8016113
160470 0.7865673
160480 0.7876254
160490 0.803039
160500 0.7926269
160510 0.7951472
160520 0.7998097
160530 0.794358
160540 0.8097473
160550 0.8055534
160560 0.8017714
160570 0.7977247
160580 0.800774
160590 0.808822
160600 0.8037535
160610 0.8097074
160620 0.7938308
160630 0.8106141
160640 0.8093054
160650 0.8001371
160660 0.8030729
160670 0.7895207
160680 0.797102
160690 0.8017566
160700 0.7994768
160710 0.8077235
160720 0.7968363
160730 0.8136849
160740 0.8159922
160750 0.8121078
160760 0.8037863
160770 0.7866924
160780 0.7762302
160790 0.7730361
160800 0.7876867
160810 0.8017662
160820 0.7747997
160830 0.7823758
160840 0.7841263
160850 0.7729182
160860 0.7661243
160870 0.764688
160880 0.7774076
160890 0.7806538
160900 0.7870156
160910 0.7808022
160920 0.7807004
160930 0.7736031
160940 0.7851503
160950 0.7876721
160960 0.7954361
160970 0.7782982
160980 0.7826306
160990 0.7885854
161000 0.7727267
161010 0.778991
161020 0.786258
161030 0.7961046
161040 0.7825181
161050 0.7834735
161060 0.7853931
161070 0.785898
161080 0.7779487
161090 0.7880792
161100 0.7799975
161110 0.7757095
161120 0.7793004
161130 0.776117
161140 0.7675442
161150 0.7609268
161160 0.7701607
161170 0.7705767
161180 0.7733276
161190 0.7645203
161200 0.7714353
161210 0.7842168
161220 0.7804953
161230 0.7673088
161240 0.7763352
161250 0.7580997
161260 0.7654264
161270 0.7557606
161280 0.7585269
161290 0.7648227
161300 0.779705
161310 0.7739174
161320 0.7811317
161330 0.7744825
161340 0.7754583
161350 0.7791818
161360 0.7842531
161370 0.7732157
161380 0.7895279
161390 0.7825848
161400 0.7800274
161410 0.784865
161420 0.7887214
161430 0.7812324
161440 0.772532
161450 0.786077
161460 0.7896669
161470 0.7907049
161480 0.7771552
161490 0.7858891
161500 0.7776127
161510 0.7895443
161520 0.7946525
161530 0.7908997
161540 0.79267
161550 0.7879455
161560 0.7794983
161570 0.7679854
161580 0.7772179
161590 0.7800258
161600 0.7816306
161610 0.7923071
161620 0.7870185
161630 0.7918037
161640 0.79099
161650 0.7988998
161660 0.8079757
161670 0.8070663
161680 0.8021827
161690 0.8045859
161700 0.8010432
161710 0.7979276
161720 0.7930161
161730 0.782608
161740 0.7913605
161750 0.7944355
161760 0.7862071
161770 0.7871915
161780 0.7993677
161790 0.7901815
161800 0.7849541
161810 0.7883162
161820 0.7966516
161830 0.7821479
161840 0.7782646
161850 0.776863
161860 0.7793313
161870 0.7793998
161880 0.7782261
161890 0.7775235
161900 0.7654194
161910 0.7761921
161920 0.7724284
161930 0.7867203
161940 0.7831584
161950 0.7876346
161960 0.7909103
161970 0.7806902
161980 0.7738497
161990 0.7797392
162000 0.7870868
162010 0.791447
162020 0.7993187
162030 0.7835301
162040 0.7989191
162050 0.7893781
162060 0.7797576
162070 0.7944281
162080 0.7874083
162090 0.803164
162100 0.8028667
162110 0.7993167
162120 0.7953793
162130 0.8012589
162140 0.8104817
162150 0.7950724
162160 0.8102903
162170 0.8245807
162180 0.818033
162190 0.8222114
162200 0.8150533
162210 0.8237828
162220 0.8151153
162230 0.8006735
162240 0.8062457
162250 0.7996747
162260 0.8155412
162270 0.8050147
162280 0.8071981
162290 0.7967173
162300 0.7795005
162310 0.7755226
162320 0.7784495
162330 0.7823886
162340 0.8001929
162350 0.7959017
162360 0.7932479
162370 0.7985345
162380 0.8005767
162390 0.7976222
162400 0.7955323
162410 0.7965645
162420 0.8057348
162430 0.7998738
162440 0.8076468
162450 0.8054209
162460 0.8119196
162470 0.813122
162480 0.8120072
162490 0.8032023
162500 0.7964357
162510 0.7870398
162520 0.7890069
162530 0.7802811
162540 0.7961536
162550 0.800887
162560 0.8007447
162570 0.8048168
162580 0.8015655
162590 0.7900222
162600 0.7846338
162610 0.7811734
162620 0.7775562
162630 0.7877043
162640 0.8015696
162650 0.7952694
162660 0.8105565
162670 0.8058864
162680 0.8036673
162690 0.7988825
162700 0.7829147
162710 0.7975036
162720 0.7922734
162730 0.7811286
162740 0.7804163
162750 0.7792711
162760 0.7839819
162770 0.77546
162780 0.7781996
162790 0.7812136
162800 0.7792162
162810 0.7843632
162820 0.7824336
162830 0.7786612
162840 0.770585
162850 0.7773815
162860 0.7952197
162870 0.7952178
162880 0.7808616
162890 0.7738857
162900 0.7666344
162910 0.7872627
162920 0.7811651
162930 0.7924315
162940 0.7827424
162950 0.7964242
162960 0.8020965
162970 0.7934647
162980 0.7892016
162990 0.7753056
163000 0.762509
163010 0.7664975
163020 0.7697462
163030 0.7616261
163040 0.7646992
163050 0.7655408
163060 0.7544942
163070 0.7621554
163080 0.7718775
163090 0.7726923
163100 0.7701461
163110 0.7825314
163120 0.7741224
163130 0.7873337
163140 0.7814935
163150 0.7834751
163160 0.7988366
163170 0.7939626
163180 0.8098277
163190 0.7924464
163200 0.7958026
163210 0.7837188
163220 0.8030058
163230 0.7907158
163240 0.7885093
163250 0.7819669
163260 0.7803524
163270 0.7973704
163280 0.7933764
163290 0.7866943
163300 0.7964705
163310 0.799684
163320 0.8092892
163330 0.7923259
163340 0.8006439
163350 0.7958388
163360 0.793824
163370 0.7962031
163380 0.8015284
163390 0.7878525
163400 0.7945855
163410 0.8166449
163420 0.8028398
163430 0.7908567
163440 0.7914674
163450 0.7877134
163460 0.7983699
163470 0.7853981
163480 0.7960069
163490 0.7937872
163500 0.7896149
163510 0.790736
163520 0.794776
163530 0.788109
163540 0.7735899
163550 0.7698272
163560 0.7616241
163570 0.7612129
163580 0.769457
163590 0.7563873
163600 0.7483804
163610 0.7659441
163620 0.7584702
163630 0.7645355
163640 0.7643785
163650 0.7706452
163660 0.7610067
163670 0.7647959
163680 0.7563432
163690 0.7595606
163700 0.7380612
163710 0.7462603
163720 0.7600411
163730 0.7774076
163740 0.7592752
163750 0.7666845
163760 0.7683777
163770 0.7596415
163780 0.7620432
163790 0.7608045
163800 0.749222
163810 0.7530665
163820 0.7599365
163830 0.7691427
163840 0.7587774
163850 0.7632121
163860 0.7672648
163870 0.7696904
163880 0.7621556
163890 0.766259
163900 0.7611614
163910 0.7604172
163920 0.7617656
163930 0.7604364
163940 0.7669228
163950 0.761708
163960 0.7604213
163970 0.7732598
163980 0.7692403
163990 0.7695141
164000 0.7842083
164010 0.7890993
164020 0.7837982
164030 0.7729788
164040 0.7610816
164050 0.7628229
164060 0.7679972
164070 0.7667117
164080 0.7724729
164090 0.7758659
164100 0.780834
164110 0.7816955
164120 0.771179
164130 0.7586902
164140 0.7661268
164150 0.7707822
164160 0.7813634
164170 0.7739937
164180 0.7736737
164190 0.7537608
164200 0.7560133
164210 0.7495126
164220 0.762736
164230 0.7743511
164240 0.764154
164250 0.7547885
164260 0.7480052
164270 0.7510861
164280 0.7482325
164290 0.756277
164300 0.748549
164310 0.7587444
164320 0.7626381
164330 0.7885571
164340 0.7829195
164350 0.7692353
164360 0.7702427
164370 0.7661908
164380 0.7677811
164390 0.7805754
164400 0.7887672
164410 0.7805696
164420 0.7754868
164430 0.7785625
164440 0.7656537
164450 0.7717811
164460 0.7623256
164470 0.7693902
164480 0.7657079
164490 0.7647095
164500 0.759805
164510 0.7436138
164520 0.7578424
164530 0.761301
164540 0.7724327
164550 0.7650726
164560 0.7720379
164570 0.7810455
164580 0.7817224
164590 0.77702
164600 0.7737008
164610 0.7730786
164620 0.7744432
164630 0.7825618
164640 0.7866724
164650 0.7749324
164660 0.7654141
164670 0.7640112
164680 0.7755503
164690 0.7754727
164700 0.7802866
164710 0.782791
164720 0.7764915
164730 0.7877415
164740 0.7899051
164750 0.7961006
164760 0.8039171
164770 0.7922119
164780 0.7885702
164790 0.7672573
164800 0.7881944
164810 0.7918262
164820 0.7722966
164830 0.7806467
164840 0.7867635
164850 0.7820751
164860 0.7884508
164870 0.7855936
164880 0.778978
164890 0.7824724
164900 0.774763
164910 0.7707143
164920 0.7809624
164930 0.7790603
164940 0.7813557
164950 0.7648631
164960 0.76655
164970 0.763705
164980 0.768244
164990 0.769654
165000 0.7713286
165010 0.7834098
165020 0.7867404
165030 0.7834356
165040 0.7810839
165050 0.7717365
165060 0.7767191
165070 0.7912941
165080 0.7846501
165090 0.7839112
165100 0.7776695
165110 0.7726464
165120 0.7713661
165130 0.7602363
165140 0.7591638
165150 0.7760954
165160 0.7708486
165170 0.7692655
165180 0.7799895
165190 0.7720862
165200 0.7748829
165210 0.7738781
165220 0.7783008
165230 0.7694393
165240 0.7719135
165250 0.7702391
165260 0.7855568
165270 0.7818035
165280 0.7901268
165290 0.7961757
165300 0.7978334
165310 0.797895
165320 0.7930672
165330 0.8066658
165340 0.7922579
165350 0.7958822
165360 0.7959657
165370 0.8148932
165380 0.8006058
165390 0.8100935
165400 0.805105
165410 0.7929568
165420 0.7814353
165430 0.7879554
165440 0.8007681
165450 0.7914946
165460 0.7797213
165470 0.7680502
165480 0.7784556
165490 0.7885643
165500 0.7855861
165510 0.7812643
165520 0.7776591
165530 0.7700796
165540 0.7826828
165550 0.7841216
165560 0.7801979
165570 0.7833989
165580 0.7692648
165590 0.7676169
165600 0.7552108
165610 0.76653
165620 0.7573541
165630 0.7566084
165640 0.7538903
165650 0.7559401
165660 0.7620595
165670 0.76968
165680 0.7713183
165690 0.7810211
165700 0.7762945
165710 0.7935315
165720 0.7781377
165730 0.7842464
165740 0.7920809
165750 0.7903977
165760 0.7749184
165770 0.7863168
165780 0.7892329
165790 0.8013211
165800 0.8020798
165810 0.8123921
165820 0.810816
165830 0.7893796
165840 0.8044243
165850 0.8012953
165860 0.7939296
165870 0.7774673
165880 0.794186
165890 0.788389
165900 0.7915236
165910 0.7816076
165920 0.7872062
165930 0.7818966
165940 0.7852463
165950 0.79414
165960 0.8006786
165970 0.7886215
165980 0.7824359
165990 0.7680551
166000 0.7829585
166010 0.7911186
166020 0.790299
166030 0.7942646
166040 0.781146
166050 0.7726611
166060 0.7821668
166070 0.7862383
166080 0.7852265
166090 0.7917576
166100 0.7961693
166110 0.8059366
166120 0.8098347
166130 0.8012718
166140 0.8024649
166150 0.7934414
166160 0.7979777
166170 0.8020847
166180 0.7964004
166190 0.7999959
166200 0.7989777
166210 0.8097932
166220 0.7964404
166230 0.8020484
166240 0.7977838
166250 0.798669
166260 0.8022341
166270 0.7953614
166280 0.7779482
166290 0.7719053
166300 0.7724768
166310 0.772474
166320 0.7826384
166330 0.7740827
166340 0.7743403
166350 0.7740051
166360 0.7733335
166370 0.7841957
166380 0.7838351
166390 0.7795985
166400 0.7728726
166410 0.7808661
166420 0.7755097
166430 0.7824917
166440 0.7789576
166450 0.768411
166460 0.7788894
166470 0.7606612
166480 0.7628562
166490 0.7712288
166500 0.771731
166510 0.7682834
166520 0.7752932
166530 0.777195
166540 0.7852014
166550 0.7808246
166560 0.7790431
166570 0.7873381
166580 0.7940976
166590 0.7865461
166600 0.794145
166610 0.7922177
166620 0.7931392
166630 0.788633
166640 0.8099403
166650 0.8193401
166660 0.8038428
166670 0.802717
166680 0.7910241
166690 0.7983355
166700 0.8083529
166710 0.8000071
166720 0.794988
166730 0.7930351
166740 0.7994125
166750 0.8026596
166760 0.7933723
166770 0.7852767
166780 0.7909755
166790 0.7854021
166800 0.7791591
166810 0.784482
166820 0.790076
166830 0.7850271
166840 0.7851004
166850 0.8040039
166860 0.8034626
166870 0.8039008
166880 0.7842238
166890 0.7924991
166900 0.7859375
166910 0.7738099
166920 0.76665
166930 0.7778898
166940 0.7943962
166950 0.785966
166960 0.7857726
166970 0.7858658
166980 0.7850443
166990 0.7811227
167000 0.7834558
167010 0.7722735
167020 0.7763479
167030 0.7805333
167040 0.786237
167050 0.7768585
167060 0.7743494
167070 0.7638494
167080 0.7736661
167090 0.7666477
167100 0.758275
167110 0.7753955
167120 0.7806174
167130 0.7875379
167140 0.7855637
167150 0.7883185
167160 0.7801058
167170 0.793294
167180 0.7798944
167190 0.7838741
167200 0.7821049
167210 0.7910252
167220 0.7908105
167230 0.7791661
167240 0.7941874
167250 0.7937295
167260 0.7813076
167270 0.7814804
167280 0.7946031
167290 0.7796102
167300 0.7975752
167310 0.7893888
167320 0.7907562
167330 0.797508
167340 0.8067626
167350 0.7985095
167360 0.7964798
167370 0.7857082
167380 0.7868896
167390 0.78544
167400 0.7858613
167410 0.8085228
167420 0.8123314
167430 0.7962884
167440 0.8001601
167450 0.8020881
167460 0.7907416
167470 0.7863214
167480 0.7825685
167490 0.7729516
167500 0.7910445
167510 0.796303
167520 0.79785
167530 0.7987392
167540 0.7898895
167550 0.795802
167560 0.7910547
167570 0.7865162
167580 0.7807757
167590 0.7842724
167600 0.7739711
167610 0.7817934
167620 0.7934374
167630 0.7889661
167640 0.7889222
167650 0.7901107
167660 0.7986419
167670 0.7852525
167680 0.7827216
167690 0.789411
167700 0.8080181
167710 0.7960358
167720 0.8063911
167730 0.8227594
167740 0.8108678
167750 0.7870261
167760 0.8023871
167770 0.8022556
167780 0.7977031
167790 0.8030309
167800 0.8085593
167810 0.8171747
167820 0.8151013
167830 0.8039911
167840 0.8039021
167850 0.787916
167860 0.7826201
167870 0.7916335
167880 0.7974311
167890 0.803838
167900 0.8111115
167910 0.8026009
167920 0.7932346
167930 0.7960187
167940 0.7976581
167950 0.7974343
167960 0.7879806
167970 0.7873802
167980 0.7946315
167990 0.7801509
168000 0.7766936
168010 0.771054
168020 0.793609
168030 0.8079824
168040 0.7903006
168050 0.7871895
168060 0.7989175
168070 0.7852359
168080 0.7752379
168090 0.7750103
168100 0.7591618
168110 0.7763516
168120 0.768916
168130 0.7632748
168140 0.7701519
168150 0.7638577
168160 0.7634846
168170 0.7631417
168180 0.7722952
168190 0.7713183
168200 0.765178
168210 0.7672207
168220 0.7638118
168230 0.7661986
168240 0.7745059
168250 0.7717206
168260 0.7765003
168270 0.7767819
168280 0.7699586
168290 0.7776949
168300 0.7757508
168310 0.7650724
168320 0.7719584
168330 0.7679501
168340 0.7735971
168350 0.7698231
168360 0.7562998
168370 0.7654664
168380 0.7732924
168390 0.7733731
168400 0.7757562
168410 0.7832697
168420 0.7662463
168430 0.7720222
168440 0.7804697
168450 0.7754591
168460 0.7858811
168470 0.7792243
168480 0.7837171
168490 0.7857878
168500 0.7746007
168510 0.7809256
168520 0.7762523
168530 0.7790396
168540 0.7796426
168550 0.7765067
168560 0.7739274
168570 0.7680464
168580 0.7680253
168590 0.7728679
168600 0.7662498
168610 0.778803
168620 0.7769
168630 0.7792533
168640 0.7918217
168650 0.7879462
168660 0.7812533
168670 0.7909544
168680 0.7929634
168690 0.8001189
168700 0.7907978
168710 0.8089415
168720 0.7835613
168730 0.7870734
168740 0.7917963
168750 0.7948966
168760 0.7967581
168770 0.7850108
168780 0.7861328
168790 0.7772172
168800 0.7768905
168810 0.7693013
168820 0.770499
168830 0.7817959
168840 0.7870066
168850 0.7959242
168860 0.7852746
168870 0.7896991
168880 0.7787416
168890 0.7793315
168900 0.7667086
168910 0.7584683
168920 0.7488203
168930 0.7631506
168940 0.7717267
168950 0.7681757
168960 0.7655403
168970 0.7583462
168980 0.7519128
168990 0.7455279
169000 0.7543485
169010 0.7634858
169020 0.7697117
169030 0.7656094
169040 0.7553766
169050 0.7563516
169060 0.758669
169070 0.75985
169080 0.7537451
169090 0.7545453
169100 0.7514094
169110 0.7448937
169120 0.7549029
169130 0.7599596
169140 0.7581747
169150 0.7507949
169160 0.7422388
169170 0.7364419
169180 0.7348027
169190 0.7204795
169200 0.7255396
169210 0.7280931
169220 0.7310597
169230 0.738614
169240 0.7521542
169250 0.7598175
169260 0.7551582
169270 0.7537511
169280 0.7610176
169290 0.7457161
169300 0.744831
169310 0.7554568
169320 0.7513502
169330 0.7579805
169340 0.758376
169350 0.7614994
169360 0.7490239
169370 0.7414956
169380 0.7451603
169390 0.7357941
169400 0.7322502
169410 0.7438043
169420 0.7475461
169430 0.7364544
169440 0.7508876
169450 0.7488171
169460 0.7362599
169470 0.7413872
169480 0.7607125
169490 0.7502629
169500 0.7557789
169510 0.7545537
169520 0.7633513
169530 0.7661396
169540 0.7540187
169550 0.7553618
169560 0.7601622
169570 0.7722165
169580 0.7627112
169590 0.7546288
169600 0.7443648
169610 0.7540278
169620 0.7422652
169630 0.7534577
169640 0.7573429
169650 0.7750534
169660 0.7810651
169670 0.7802817
169680 0.7560059
169690 0.750891
169700 0.7556724
169710 0.7579734
169720 0.7650632
169730 0.771131
169740 0.7787877
169750 0.7721753
169760 0.7594659
169770 0.75466
169780 0.7711105
169790 0.7714856
169800 0.7618381
169810 0.7652617
169820 0.7524601
169830 0.7537694
169840 0.758285
169850 0.7507799
169860 0.7573929
169870 0.7629512
169880 0.7572866
169890 0.7660035
169900 0.7669363
169910 0.7711589
169920 0.7677901
169930 0.7555106
169940 0.7543656
169950 0.7525337
169960 0.7611246
169970 0.7606695
169980 0.751081
169990 0.7554657
170000 0.7579815
170010 0.7548469
170020 0.7601945
170030 0.7562609
170040 0.7688613
170050 0.7727979
170060 0.7605565
170070 0.757473
170080 0.7567784
170090 0.7560642
170100 0.7654005
170110 0.7623343
170120 0.7677328
170130 0.7537197
170140 0.7469287
170150 0.7435054
170160 0.7492905
170170 0.75732
170180 0.753225
170190 0.7495732
170200 0.7514957
170210 0.7603526
170220 0.7507067
170230 0.7493752
170240 0.7494278
170250 0.7545462
170260 0.7499649
170270 0.7571319
170280 0.7581705
170290 0.7623674
170300 0.7636781
170310 0.7532268
170320 0.7547931
170330 0.7554585
170340 0.7615915
170350 0.7648945
170360 0.7533431
170370 0.7454527
170380 0.7532939
170390 0.7624649
170400 0.7494736
170410 0.7478265
170420 0.765913
170430 0.759399
170440 0.7584395
170450 0.7709759
170460 0.7800674
170470 0.7884196
170480 0.7639332
170490 0.7601494
170500 0.7572634
170510 0.7659705
170520 0.7790841
170530 0.781163
170540 0.7843546
170550 0.7906201
170560 0.7700129
170570 0.7672827
170580 0.7741497
170590 0.783663
170600 0.7786246
170610 0.7712463
170620 0.7747453
170630 0.7725025
170640 0.7607373
170650 0.7584193
170660 0.7695503
170670 0.7655678
170680 0.7746674
170690 0.7660086
170700 0.7707767
170710 0.7628275
170720 0.7701252
170730 0.7715061
170740 0.7638243
170750 0.7636518
170760 0.7717119
170770 0.7698766
170780 0.7557065
170790 0.772628
170800 0.7645014
170810 0.7515125
170820 0.7517142
170830 0.7464058
170840 0.7484941
170850 0.7488301
170860 0.7518328
170870 0.7466874
170880 0.7552543
170890 0.7534249
170900 0.7400082
170910 0.7524273
170920 0.7584897
170930 0.7709622
170940 0.7738156
170950 0.765333
170960 0.7677161
170970 0.7761517
170980 0.7656652
170990 0.7603159
171000 0.7663677
171010 0.7568211
171020 0.7637407
171030 0.7606851
171040 0.7603014
171050 0.7591875
171060 0.7569939
171070 0.7556499
171080 0.7609299
171090 0.7456136
171100 0.7561371
171110 0.7588995
171120 0.7491196
171130 0.7408376
171140 0.7484252
171150 0.7424819
171160 0.7584621
171170 0.7580855
171180 0.7646148
171190 0.761882
171200 0.7581279
171210 0.7495981
171220 0.7553716
171230 0.7481711
171240 0.7338045
171250 0.7405457
171260 0.7441977
171270 0.7628881
171280 0.7618652
171290 0.7623227
171300 0.7507071
171310 0.7647002
171320 0.7428424
171330 0.74698
171340 0.7576561
171350 0.7507997
171360 0.7484345
171370 0.736611
171380 0.7262894
171390 0.7332483
171400 0.7384328
171410 0.743618
171420 0.7470399
171430 0.7484624
171440 0.7622529
171450 0.7563539
171460 0.7506343
171470 0.7481959
171480 0.7515746
171490 0.7428891
171500 0.7453907
171510 0.7536458
171520 0.7501378
171530 0.7513484
171540 0.7390661
171550 0.7479154
171560 0.7271361
171570 0.7155189
171580 0.7116857
171590 0.70614
171600 0.7188566
171610 0.7271252
171620 0.7367886
171630 0.7526038
171640 0.7439356
171650 0.743165
171660 0.7425528
171670 0.7399691
171680 0.7350273
171690 0.7432723
171700 0.7464561
171710 0.7492445
171720 0.7543792
171730 0.7561579
171740 0.7630308
171750 0.7470454
171760 0.7557849
171770 0.7703272
171780 0.7916618
171790 0.7896829
171800 0.7919772
171810 0.7958161
171820 0.7911971
171830 0.7919363
171840 0.7694991
171850 0.7821075
171860 0.8052199
171870 0.8021764
171880 0.798186
171890 0.7975087
171900 0.7947697
171910 0.7735318
171920 0.768701
171930 0.7644189
171940 0.7880117
171950 0.7856393
171960 0.7911378
171970 0.7838197
171980 0.785696
171990 0.785777
172000 0.7866864
172010 0.7646083
172020 0.7778558
172030 0.774936
172040 0.7676013
172050 0.7622424
172060 0.78268
172070 0.7771317
172080 0.7864375
172090 0.7844379
172100 0.7751971
172110 0.7875186
172120 0.7714853
172130 0.7690203
172140 0.7873973
172150 0.7600979
172160 0.7602465
172170 0.7719202
172180 0.7700565
172190 0.7754636
172200 0.7793511
172210 0.7795747
172220 0.7895412
172230 0.8042722
172240 0.7924095
172250 0.7902684
172260 0.7753826
172270 0.7847257
172280 0.7919252
172290 0.7878546
172300 0.7901594
172310 0.7980593
172320 0.7881541
172330 0.7855739
172340 0.7837665
172350 0.7870327
172360 0.7830181
172370 0.7851368
172380 0.7721972
172390 0.7989522
172400 0.789692
172410 0.780871
172420 0.7667115
172430 0.7578273
172440 0.7524168
172450 0.7535241
172460 0.7640454
172470 0.7599967
172480 0.7581325
172490 0.754257
172500 0.7476223
172510 0.7656749
172520 0.7804302
172530 0.760806
172540 0.7644008
172550 0.75718
172560 0.7524774
172570 0.7407663
172580 0.7560263
172590 0.7514624
172600 0.7657291
172610 0.7761375
172620 0.7833126
172630 0.7784111
172640 0.7748098
172650 0.7711937
172660 0.7715546
172670 0.783458
172680 0.7879248
172690 0.790884
172700 0.7838863
172710 0.8009066
172720 0.79212
172730 0.7901443
172740 0.7890847
172750 0.7877225
172760 0.8000095
172770 0.7858037
172780 0.7964432
172790 0.7904647
172800 0.7906353
172810 0.7751246
172820 0.7675058
172830 0.772167
172840 0.7731021
172850 0.7868957
172860 0.7689566
172870 0.755465
172880 0.7558351
172890 0.7477737
172900 0.7615237
172910 0.7670538
172920 0.7903265
172930 0.7726634
172940 0.774993
172950 0.780774
172960 0.7839407
172970 0.7905209
172980 0.7917694
172990 0.8019016
173000 0.8038032
173010 0.7881809
173020 0.7924204
173030 0.7966169
173040 0.7941822
173050 0.7977585
173060 0.7984362
173070 0.7789302
173080 0.7825086
173090 0.7805811
173100 0.7858217
173110 0.7855228
173120 0.7799986
173130 0.8014978
173140 0.7790197
173150 0.7768747
173160 0.7825213
173170 0.7740231
173180 0.7686477
173190 0.7654783
173200 0.7700879
173210 0.7577305
173220 0.7723879
173230 0.7881233
173240 0.7960983
173250 0.792035
173260 0.7932167
173270 0.777467
173280 0.777064
173290 0.7848232
173300 0.7825356
173310 0.7826874
173320 0.787277
173330 0.7818898
173340 0.7836142
173350 0.7860674
173360 0.7816034
173370 0.7763869
173380 0.7717503
173390 0.77283
173400 0.7652656
173410 0.7699524
173420 0.7667699
173430 0.7590397
173440 0.7656922
173450 0.7816501
173460 0.7782748
173470 0.7658426
173480 0.7665446
173490 0.7606847
173500 0.763209
173510 0.7727085
173520 0.7633086
173530 0.7665213
173540 0.7757395
173550 0.7810525
173560 0.7889074
173570 0.7892261
173580 0.8041968
173590 0.8000161
173600 0.7697389
173610 0.7869169
173620 0.7696711
173630 0.7718172
173640 0.7816299
173650 0.7853084
173660 0.7940912
173670 0.7915719
173680 0.7992718
173690 0.791923
173700 0.7998189
173710 0.7888917
173720 0.7926179
173730 0.7815478
173740 0.7866179
173750 0.7901836
173760 0.7934985
173770 0.794269
173780 0.7936826
173790 0.7908396
173800 0.7815435
173810 0.7800514
173820 0.7823076
173830 0.7856691
173840 0.7908098
173850 0.7939574
173860 0.7938236
173870 0.7911933
173880 0.7803947
173890 0.7741711
173900 0.7679393
173910 0.7694595
173920 0.7780486
173930 0.7656873
173940 0.769024
173950 0.7733793
173960 0.7783269
173970 0.7740928
173980 0.7874108
173990 0.7850313
174000 0.7765665
174010 0.7696829
174020 0.7793329
174030 0.7629757
174040 0.7799527
174050 0.7862554
174060 0.7869717
174070 0.7856249
174080 0.787623
174090 0.7841699
174100 0.7696139
174110 0.7752833
174120 0.7814465
174130 0.7825914
174140 0.7847781
174150 0.7935798
174160 0.7919602
174170 0.7886458
174180 0.7758816
174190 0.7765032
174200 0.7751535
174210 0.7867239
174220 0.7758297
174230 0.7717665
174240 0.7738893
174250 0.7815455
174260 0.7727836
174270 0.7837065
174280 0.7599242
174290 0.7630703
174300 0.7765776
174310 0.7557586
174320 0.7617607
174330 0.7546085
174340 0.7686619
174350 0.7650979
174360 0.7646524
174370 0.7640058
174380 0.7776772
174390 0.7710305
174400 0.7808564
174410 0.7801456
174420 0.7839685
174430 0.7609498
174440 0.7854431
174450 0.7836428
174460 0.7689649
174470 0.7749622
174480 0.7895146
174490 0.7950675
174500 0.7882403
174510 0.7804108
174520 0.7759776
174530 0.7580355
174540 0.7683359
174550 0.7624722
174560 0.7699319
174570 0.7599422
174580 0.7637928
174590 0.7690468
174600 0.7845026
174610 0.7854575
174620 0.7899477
174630 0.7947525
174640 0.794493
174650 0.7899011
174660 0.7933447
174670 0.7838112
174680 0.7784701
174690 0.7552617
174700 0.7638027
174710 0.7751003
174720 0.7801858
174730 0.7664993
174740 0.7694837
174750 0.7831432
174760 0.7797413
174770 0.7864181
174780 0.7756841
174790 0.7851335
174800 0.7883831
174810 0.7774947
174820 0.7847099
174830 0.7876817
174840 0.7980008
174850 0.7863103
174860 0.7771352
174870 0.7715417
174880 0.7772698
174890 0.7854002
174900 0.7782564
174910 0.7740657
174920 0.7742299
174930 0.7864803
174940 0.7914991
174950 0.7907521
174960 0.7894195
174970 0.788665
174980 0.7842349
174990 0.7939662
175000 0.7858074
175010 0.7954267
175020 0.7807375
175030 0.782473
175040 0.7821556
175050 0.7747115
175060 0.7810484
175070 0.7713792
175080 0.7824714
175090 0.7732455
175100 0.7611594
175110 0.7826412
175120 0.7574699
175130 0.774949
175140 0.7722899
175150 0.7661561
175160 0.7656668
175170 0.7606794
175180 0.7624803
175190 0.7556336
175200 0.7511217
175210 0.7606922
175220 0.7597278
175230 0.7638453
175240 0.7567798
175250 0.7537828
175260 0.7600501
175270 0.7653762
175280 0.7687018
175290 0.7637011
175300 0.7730033
175310 0.7856547
175320 0.780672
175330 0.7887826
175340 0.7785027
175350 0.7829124
175360 0.7743674
175370 0.7704381
175380 0.7856379
175390 0.7836905
175400 0.7893835
175410 0.7828653
175420 0.7738154
175430 0.7728989
175440 0.7732839
175450 0.779427
175460 0.7761813
175470 0.7770441
175480 0.767621
175490 0.7573311
175500 0.7605875
175510 0.7679963
175520 0.767054
175530 0.7669564
175540 0.7696324
175550 0.769325
175560 0.7662789
175570 0.7655411
175580 0.7741262
175590 0.7655872
175600 0.7523428
175610 0.7531733
175620 0.7441484
175630 0.7314217
175640 0.7286621
175650 0.7335362
175660 0.7484182
175670 0.767852
175680 0.7734661
175690 0.7689202
175700 0.7550709
175710 0.756526
175720 0.7551504
175730 0.7510798
175740 0.750355
175750 0.7667364
175760 0.7679591
175770 0.7689718
175780 0.772059
175790 0.7568721
175800 0.7518694
175810 0.754338
175820 0.767101
175830 0.7697545
175840 0.7777444
175850 0.7769793
175860 0.7821922
175870 0.7805804
175880 0.7610509
175890 0.7710704
175900 0.7683941
175910 0.7646117
175920 0.766265
175930 0.7663419
175940 0.7628363
175950 0.7765991
175960 0.7823964
175970 0.7789381
175980 0.7799394
175990 0.7713491
176000 0.7799459
176010 0.7854721
176020 0.7926343
176030 0.7874448
176040 0.7866068
176050 0.786146
176060 0.7799289
176070 0.7751238
176080 0.7777338
176090 0.7697691
176100 0.7817549
176110 0.7871795
176120 0.7845113
176130 0.7885264
176140 0.7960651
176150 0.7847127
176160 0.7970728
176170 0.7952256
176180 0.7931075
176190 0.7757291
176200 0.7755216
176210 0.7598321
176220 0.7756594
176230 0.7743462
176240 0.7810098
176250 0.7844663
176260 0.7699431
176270 0.7705375
176280 0.7573164
176290 0.750894
176300 0.768461
176310 0.7807776
176320 0.7803524
176330 0.7820049
176340 0.785163
176350 0.7827147
176360 0.7653374
176370 0.7638183
176380 0.7674696
176390 0.7729501
176400 0.7769073
176410 0.7933067
176420 0.7761374
176430 0.784955
176440 0.7924914
176450 0.7938266
176460 0.787235
176470 0.7843249
176480 0.7830336
176490 0.7710136
176500 0.7706429
176510 0.7809594
176520 0.7825601
176530 0.7798761
176540 0.7932661
176550 0.7960653
176560 0.794256
176570 0.7957122
176580 0.7977124
176590 0.7929971
176600 0.7805613
176610 0.7805177
176620 0.7709115
176630 0.7777612
176640 0.7903787
176650 0.7807314
176660 0.7790816
176670 0.7612051
176680 0.7768661
176690 0.7616242
176700 0.7723749
176710 0.7738448
176720 0.7812951
176730 0.7645295
176740 0.766037
176750 0.7718813
176760 0.7689645
176770 0.7705019
176780 0.7814901
176790 0.7792412
176800 0.790121
176810 0.7935114
176820 0.8123085
176830 0.7916399
176840 0.7954542
176850 0.8022186
176860 0.806134
176870 0.80145
176880 0.8066074
176890 0.8064851
176900 0.7966917
176910 0.7907653
176920 0.7878714
176930 0.791672
176940 0.7937595
176950 0.7879973
176960 0.8051406
176970 0.8036956
176980 0.7996551
176990 0.7982979
177000 0.7984905
177010 0.8076708
177020 0.7951868
177030 0.779843
177040 0.7910001
177050 0.8044326
177060 0.7992311
177070 0.7961714
177080 0.810599
177090 0.8054712
177100 0.8174931
177110 0.8093886
177120 0.8097296
177130 0.8159699
177140 0.8003573
177150 0.7986078
177160 0.8047673
177170 0.8091589
177180 0.798874
177190 0.7967672
177200 0.7934978
177210 0.7864614
177220 0.7947869
177230 0.7942058
177240 0.7897897
177250 0.7825792
177260 0.7812601
177270 0.778285
177280 0.7753523
177290 0.7784671
177300 0.7759389
177310 0.7528809
177320 0.7519456
177330 0.7651816
177340 0.7699982
177350 0.7674422
177360 0.7681118
177370 0.7679113
177380 0.7747341
177390 0.7684669
177400 0.7720725
177410 0.7699379
177420 0.7688192
177430 0.7681803
177440 0.7618682
177450 0.7719793
177460 0.7803351
177470 0.7913884
177480 0.7907741
177490 0.7958509
177500 0.781003
177510 0.7719302
177520 0.7867182
177530 0.7891288
177540 0.7848095
177550 0.7738385
177560 0.7581569
177570 0.7554966
177580 0.7480702
177590 0.7545342
177600 0.7415509
177610 0.7494204
177620 0.7560698
177630 0.765605
177640 0.7673377
177650 0.7431245
177660 0.740958
177670 0.7445083
177680 0.7540002
177690 0.7487062
177700 0.7570428
177710 0.7644638
177720 0.7572579
177730 0.7551931
177740 0.7541307
177750 0.7523196
177760 0.7557868
177770 0.754162
177780 0.7541893
177790 0.7606883
177800 0.7505879
177810 0.7382197
177820 0.7273394
177830 0.7302364
177840 0.7302646
177850 0.7226104
177860 0.7347776
177870 0.7267281
177880 0.7307926
177890 0.736977
177900 0.7430826
177910 0.7351035
177920 0.7321507
177930 0.7294155
177940 0.7309546
177950 0.7324233
177960 0.7345731
177970 0.7279071
177980 0.7299525
177990 0.737895
178000 0.7411315
178010 0.745047
178020 0.740421
178030 0.754141
178040 0.7356579
178050 0.726209
178060 0.7357257
178070 0.7360877
178080 0.718217
178090 0.7332902
178100 0.7373734
178110 0.7262362
178120 0.7235955
178130 0.7333097
178140 0.7165466
178150 0.7189794
178160 0.7263643
178170 0.7309447
178180 0.7359682
178190 0.7251952
178200 0.7357833
178210 0.7295529
178220 0.7344389
178230 0.7305973
178240 0.7432609
178250 0.7517265
178260 0.7421371
178270 0.7398669
178280 0.7474419
178290 0.7459974
178300 0.742898
178310 0.7423772
178320 0.75544
178330 0.7649643
178340 0.7575753
178350 0.7692318
178360 0.7880591
178370 0.7651508
178380 0.7771415
178390 0.7877302
178400 0.7789834
178410 0.7781792
178420 0.7835294
178430 0.7867843
178440 0.7785901
178450 0.790568
178460 0.7982768
178470 0.798114
178480 0.7892404
178490 0.7931808
178500 0.795442
178510 0.7746158
178520 0.7844116
178530 0.7819746
178540 0.788178
178550 0.7895445
178560 0.7856685
178570 0.7748526
178580 0.7828435
178590 0.7917576
178600 0.7860481
178610 0.7886837
178620 0.7918991
178630 0.7880747
178640 0.7993068
178650 0.7938578
178660 0.7935784
178670 0.7886631
178680 0.7803013
178690 0.7853287
178700 0.7862566
178710 0.796011
178720 0.7815378
178730 0.7798448
178740 0.774419
178750 0.7712383
178760 0.7741802
178770 0.769999
178780 0.7721983
178790 0.7741553
178800 0.7582799
178810 0.7662306
178820 0.7647613
178830 0.7622334
178840 0.7684883
178850 0.7606499
178860 0.7755747
178870 0.7677633
178880 0.7793269
178890 0.773786
178900 0.7579001
178910 0.7605531
178920 0.7699191
178930 0.7554707
178940 0.7445399
178950 0.7758668
178960 0.774826
178970 0.7767092
178980 0.7811762
178990 0.7703363
179000 0.7704841
179010 0.7631941
179020 0.7672901
179030 0.7771167
179040 0.7787398
179050 0.7828546
179060 0.7602664
179070 0.7723747
179080 0.761013
179090 0.773077
179100 0.7682146
179110 0.764399
179120 0.77697
179130 0.7683092
179140 0.7654327
179150 0.7519655
179160 0.7455264
179170 0.7534778
179180 0.7644311
179190 0.7736412
179200 0.7703112
179210 0.7663851
179220 0.7833825
179230 0.7870619
179240 0.7710159
179250 0.7865707
179260 0.777933
179270 0.7694604
179280 0.7648768
179290 0.7766784
179300 0.778124
179310 0.78663
179320 0.7647108
179330 0.768907
179340 0.7771631
179350 0.7719966
179360 0.7707584
179370 0.7701457
179380 0.7991298
179390 0.8023428
179400 0.7940935
179410 0.7826733
179420 0.7771624
179430 0.7706262
179440 0.7834435
179450 0.7929864
179460 0.7961912
179470 0.7791627
179480 0.7723894
179490 0.7672548
179500 0.7672516
179510 0.7791984
179520 0.7858136
179530 0.7953047
179540 0.7869053
179550 0.7800286
179560 0.7730147
179570 0.7827629
179580 0.7696539
179590 0.7770941
179600 0.7671683
179610 0.7617893
179620 0.7738188
179630 0.7765595
179640 0.7725747
179650 0.7858238
179660 0.7833523
179670 0.776573
179680 0.7815828
179690 0.7873995
179700 0.7768729
179710 0.7772127
179720 0.7870737
179730 0.7846103
179740 0.7869759
179750 0.7743206
179760 0.7729303
179770 0.775699
179780 0.7717058
179790 0.770205
179800 0.783498
179810 0.7830341
179820 0.7749963
179830 0.7709932
179840 0.774518
179850 0.7800046
179860 0.7884473
179870 0.7754937
179880 0.7757733
179890 0.7720016
179900 0.7756218
179910 0.7917337
179920 0.7850262
179930 0.7834082
179940 0.7811478
179950 0.7769778
179960 0.7641208
179970 0.7555915
179980 0.7605377
179990 0.7594439
180000 0.7555899
180010 0.759132
180020 0.7550091
180030 0.7598833
180040 0.7642054
180050 0.7608331
180060 0.7660038
180070 0.7560616
180080 0.7576744
180090 0.7596288
180100 0.7486662
180110 0.7549224
180120 0.7407966
180130 0.7383038
180140 0.7496708
180150 0.7644339
180160 0.7655547
180170 0.7599376
180180 0.7705479
180190 0.7512056
180200 0.7585493
180210 0.7609352
180220 0.7709332
180230 0.7519332
180240 0.7452902
180250 0.7319458
180260 0.7445402
180270 0.7309031
180280 0.7384923
180290 0.7405132
180300 0.7455232
180310 0.7464972
180320 0.7543415
180330 0.7629926
180340 0.7588989
180350 0.7516608
180360 0.7469572
180370 0.7675747
180380 0.7600679
180390 0.7474592
180400 0.7458112
180410 0.7451535
180420 0.7426989
180430 0.7296658
180440 0.7462459
180450 0.7468828
180460 0.7511188
180470 0.7647823
180480 0.7751403
180490 0.7800256
180500 0.7771975
180510 0.7703081
180520 0.7634298
180530 0.7797637
180540 0.7878965
180550 0.77855
180560 0.770632
180570 0.7821074
180580 0.7795682
180590 0.7815198
180600 0.7978296
180610 0.8015727
180620 0.7903402
180630 0.7818198
180640 0.7886904
180650 0.7936928
180660 0.7870948
180670 0.7779733
180680 0.7702503
180690 0.7838608
180700 0.7915217
180710 0.7786623
180720 0.7783426
180730 0.7740056
180740 0.775492
180750 0.7726954
180760 0.7633511
180770 0.7717433
180780 0.7786922
180790 0.7657946
180800 0.7765809
180810 0.7849093
180820 0.7872635
180830 0.7844386
180840 0.7680911
180850 0.7597437
180860 0.7567572
180870 0.765431
180880 0.7723616
180890 0.7836267
180900 0.7745247
180910 0.7657147
180920 0.7773108
180930 0.7760152
180940 0.7673497
180950 0.7676806
180960 0.773892
180970 0.7814926
180980 0.7893739
180990 0.8054554
181000 0.7930713
181010 0.7953376
181020 0.795025
181030 0.777895
181040 0.7790098
181050 0.7815946
181060 0.7997362
181070 0.7860606
181080 0.7791543
181090 0.7725611
181100 0.7739476
181110 0.7710908
181120 0.774107
181130 0.7752904
181140 0.7783558
181150 0.7760078
181160 0.7740365
181170 0.7847809
181180 0.7806205
181190 0.7682981
181200 0.7776711
181210 0.7832041
181220 0.7782369
181230 0.7868431
181240 0.7780414
181250 0.7719693
181260 0.7655145
181270 0.7789025
181280 0.7686455
181290 0.7498047
181300 0.7669141
181310 0.7726523
181320 0.7644174
181330 0.7655564
181340 0.7680864
181350 0.7638296
181360 0.7689646
181370 0.7850823
181380 0.80092
181390 0.797937
181400 0.7837054
181410 0.7847187
181420 0.7903802
181430 0.7895358
181440 0.791804
181450 0.7965627
181460 0.7832404
181470 0.7825727
181480 0.7809805
181490 0.770428
181500 0.7565303
181510 0.7454746
181520 0.750414
181530 0.7431443
181540 0.7411148
181550 0.7522488
181560 0.7472283
181570 0.761232
181580 0.7664267
181590 0.7686055
181600 0.7645337
181610 0.7712945
181620 0.7678557
181630 0.7700006
181640 0.7603663
181650 0.7528228
181660 0.7464632
181670 0.7366985
181680 0.7489911
181690 0.7608581
181700 0.7683429
181710 0.7608124
181720 0.7738594
181730 0.7756925
181740 0.774037
181750 0.7734042
181760 0.7775058
181770 0.7545446
181780 0.752089
181790 0.7557961
181800 0.7437989
181810 0.7438443
181820 0.7510493
181830 0.7643268
181840 0.7501523
181850 0.7544382
181860 0.759496
181870 0.7682074
181880 0.7844014
181890 0.7744272
181900 0.7769752
181910 0.7719468
181920 0.7780885
181930 0.7736632
181940 0.768594
181950 0.7657767
181960 0.7820291
181970 0.7831338
181980 0.7919308
181990 0.7871917
182000 0.7672072
182010 0.7653905
182020 0.7744303
182030 0.7651645
182040 0.7717487
182050 0.7648686
182060 0.7668154
182070 0.7554869
182080 0.7513918
182090 0.7671216
182100 0.7698489
182110 0.7671021
182120 0.7688274
182130 0.7876375
182140 0.7704043
182150 0.7815198
182160 0.7773473
182170 0.7714902
182180 0.7567632
182190 0.7645071
182200 0.7574916
182210 0.7602983
182220 0.7577544
182230 0.7505621
182240 0.7676457
182250 0.7646569
182260 0.7641241
182270 0.7632877
182280 0.755688
182290 0.7681008
182300 0.7568287
182310 0.7714784
182320 0.7589709
182330 0.783276
182340 0.7738281
182350 0.7787144
182360 0.7871079
182370 0.7745789
182380 0.7863169
182390 0.7836704
182400 0.7779244
182410 0.7920431
182420 0.790904
182430 0.7824683
182440 0.7942133
182450 0.7841531
182460 0.7833903
182470 0.7828096
182480 0.7948819
182490 0.788751
182500 0.7918319
182510 0.7843231
182520 0.7878475
182530 0.7809886
182540 0.7690049
182550 0.7713858
182560 0.7654522
182570 0.7718918
182580 0.7613299
182590 0.7811274
182600 0.7971303
182610 0.7998049
182620 0.7840149
182630 0.7876252
182640 0.7875759
182650 0.7841601
182660 0.7893674
182670 0.7892792
182680 0.7949944
182690 0.7711804
182700 0.7841857
182710 0.7910168
182720 0.7889392
182730 0.7945507
182740 0.799042
182750 0.7912274
182760 0.8018966
182770 0.8038653
182780 0.7997252
182790 0.796102
182800 0.7768183
182810 0.7859278
182820 0.7814426
182830 0.7932435
182840 0.7913238
182850 0.780809
182860 0.7832298
182870 0.7876374
182880 0.7861329
182890 0.7909694
182900 0.7873482
182910 0.7867476
182920 0.7842702
182930 0.7871208
182940 0.7828178
182950 0.7821766
182960 0.7818128
182970 0.7757453
182980 0.7786937
182990 0.7726547
183000 0.7663497
183010 0.7697296
183020 0.7745608
183030 0.782132
183040 0.7649743
183050 0.7545494
183060 0.7538474
183070 0.7489871
183080 0.7618476
183090 0.7748064
183100 0.7773882
183110 0.7678962
183120 0.7790093
183130 0.7721415
183140 0.7828729
183150 0.7751807
183160 0.769766
183170 0.7752452
183180 0.7828173
183190 0.7726634
183200 0.776562
183210 0.7818333
183220 0.7700838
183230 0.7867137
183240 0.7775884
183250 0.7739666
183260 0.7642419
183270 0.7667202
183280 0.7614621
183290 0.7661336
183300 0.7942988
183310 0.8027707
183320 0.8009986
183330 0.7972039
183340 0.7859384
183350 0.7952039
183360 0.7907593
183370 0.7985232
183380 0.7894331
183390 0.7893628
183400 0.7827295
183410 0.7821819
183420 0.7716377
183430 0.7801653
183440 0.7807842
183450 0.7623684
183460 0.7799994
183470 0.787459
183480 0.7863706
183490 0.7758436
183500 0.7812724
183510 0.8035141
183520 0.7872487
183530 0.793052
183540 0.8034791
183550 0.7916099
183560 0.7938281
183570 0.7955216
183580 0.7934034
183590 0.7864445
183600 0.7767513
183610 0.7594031
183620 0.7805427
183630 0.7845666
183640 0.7917194
183650 0.7825442
183660 0.7943149
183670 0.7866675
183680 0.7702833
183690 0.7630098
183700 0.7699471
183710 0.7752962
183720 0.7766764
183730 0.792105
183740 0.7972527
183750 0.7933102
183760 0.7907403
183770 0.7770929
183780 0.7816429
183790 0.7735379
183800 0.765559
183810 0.7771723
183820 0.783199
183830 0.775253
183840 0.7788485
183850 0.7792164
183860 0.7908338
183870 0.7920914
183880 0.8011624
183890 0.8034016
183900 0.8061891
183910 0.8152003
183920 0.8185367
183930 0.815024
183940 0.8101661
183950 0.8077469
183960 0.8009676
183970 0.7865533
183980 0.7921953
183990 0.7922211
184000 0.7881164
184010 0.7992439
184020 0.7959788
184030 0.7844112
184040 0.7884005
184050 0.7784378
184060 0.7767571
184070 0.77579
184080 0.7733549
184090 0.7663034
184100 0.7914405
184110 0.7747294
184120 0.7726134
184130 0.7826831
184140 0.7811311
184150 0.7749005
184160 0.7933729
184170 0.7897797
184180 0.7912755
184190 0.800486
184200 0.7939506
184210 0.7894827
184220 0.7888358
184230 0.7783719
184240 0.778734
184250 0.7716492
184260 0.7751144
184270 0.7850179
184280 0.7935969
184290 0.8174617
184300 0.8173247
184310 0.8012986
184320 0.7974252
184330 0.8021381
184340 0.8129922
184350 0.7977047
184360 0.7905855
184370 0.7878725
184380 0.7954255
184390 0.7831632
184400 0.7890584
184410 0.7696083
184420 0.7715609
184430 0.7776012
184440 0.780939
184450 0.7911761
184460 0.8084403
184470 0.7892289
184480 0.7975428
184490 0.7834883
184500 0.7877894
184510 0.7888703
184520 0.7762881
184530 0.7850308
184540 0.7876911
184550 0.7735966
184560 0.7785999
184570 0.7947113
184580 0.7833008
184590 0.7731176
184600 0.7668886
184610 0.7721473
184620 0.7635887
184630 0.7828904
184640 0.7798594
184650 0.764168
184660 0.7769256
184670 0.7723874
184680 0.7649381
184690 0.7610714
184700 0.769482
184710 0.7881245
184720 0.7794433
184730 0.7845291
184740 0.7750401
184750 0.7715116
184760 0.7909476
184770 0.8051959
184780 0.7966289
184790 0.801455
184800 0.7983175
184810 0.7951752
184820 0.7889706
184830 0.7792095
184840 0.7789171
184850 0.7663968
184860 0.7755554
184870 0.7837909
184880 0.7859998
184890 0.8115318
184900 0.7932572
184910 0.7799475
184920 0.7699181
184930 0.7607716
184940 0.7570263
184950 0.7656772
184960 0.7722242
184970 0.7597251
184980 0.7657076
184990 0.7681913
185000 0.7633036
185010 0.7675796
185020 0.7658081
185030 0.7654549
185040 0.7646028
185050 0.7828263
185060 0.7721794
185070 0.7797669
185080 0.7735174
185090 0.7752362
185100 0.7660241
185110 0.7660767
185120 0.7561287
185130 0.7657009
185140 0.7682809
185150 0.7548409
185160 0.7695451
185170 0.7607206
185180 0.7570224
185190 0.7598518
185200 0.7689462
185210 0.7511469
185220 0.7619231
185230 0.771246
185240 0.7557464
185250 0.7545127
185260 0.7648656
185270 0.7615002
185280 0.764518
185290 0.7679493
185300 0.7734089
185310 0.7582961
185320 0.7671589
185330 0.7522546
185340 0.743737
185350 0.7546011
185360 0.7653266
185370 0.7653902
185380 0.7568089
185390 0.7462971
185400 0.7493638
185410 0.7495586
185420 0.7477295
185430 0.748437
185440 0.7534785
185450 0.7535865
185460 0.7494025
185470 0.7505991
185480 0.7615749
185490 0.7780389
185500 0.7676848
185510 0.7762727
185520 0.7805682
185530 0.7804228
185540 0.7828253
185550 0.7712499
185560 0.7620622
185570 0.7580277
185580 0.763846
185590 0.773042
185600 0.7776421
185610 0.7659521
185620 0.765486
185630 0.7577639
185640 0.7406033
185650 0.767379
185660 0.7663113
185670 0.7584318
185680 0.7491586
185690 0.7504023
185700 0.7672232
185710 0.7690513
185720 0.7631195
185730 0.7657912
185740 0.7488653
185750 0.757044
185760 0.7595475
185770 0.7443895
185780 0.7490891
185790 0.7473598
185800 0.7572438
185810 0.7440815
185820 0.7379912
185830 0.7407323
185840 0.7610443
185850 0.7516087
185860 0.7351495
185870 0.7442628
185880 0.7574723
185890 0.7610913
185900 0.7612358
185910 0.7474144
185920 0.7516109
185930 0.7533041
185940 0.7426293
185950 0.7288851
185960 0.7409875
185970 0.7400762
185980 0.7307383
185990 0.7377765
186000 0.728633
186010 0.7392985
186020 0.7488824
186030 0.7551919
186040 0.7445535
186050 0.7327968
186060 0.7518427
186070 0.7473143
186080 0.746015
186090 0.7521109
186100 0.7619811
186110 0.7769071
186120 0.7774306
186130 0.7784594
186140 0.765658
186150 0.7712798
186160 0.7737368
186170 0.7608219
186180 0.763546
186190 0.7580817
186200 0.7641411
186210 0.7548749
186220 0.7623587
186230 0.7700861
186240 0.7643012
186250 0.7423152
186260 0.7589111
186270 0.7612129
186280 0.7708696
186290 0.7745085
186300 0.7724257
186310 0.7721942
186320 0.770461
186330 0.7672128
186340 0.7501139
186350 0.7522916
186360 0.7508637
186370 0.7526256
186380 0.7420751
186390 0.7339021
186400 0.7262048
186410 0.7294663
186420 0.7339915
186430 0.7487081
186440 0.7498909
186450 0.7566118
186460 0.7426205
186470 0.7461229
186480 0.7420528
186490 0.7422186
186500 0.7361469
186510 0.7384955
186520 0.7407243
186530 0.7387364
186540 0.7408757
186550 0.7409089
186560 0.7379969
186570 0.7381324
186580 0.7351853
186590 0.7407573
186600 0.7410015
186610 0.741798
186620 0.7286533
186630 0.7231427
186640 0.7276627
186650 0.7357517
186660 0.7324978
186670 0.7344216
186680 0.7369688
186690 0.7369979
186700 0.7325679
186710 0.7351378
186720 0.745123
186730 0.7319243
186740 0.7326784
186750 0.7309354
186760 0.7340563
186770 0.7332579
186780 0.7339348
186790 0.7404057
186800 0.7558435
186810 0.7518122
186820 0.7417163
186830 0.7366321
186840 0.7373812
186850 0.741653
186860 0.7337626
186870 0.7335052
186880 0.7408441
186890 0.7331415
186900 0.7364367
186910 0.7351544
186920 0.7168159
186930 0.722748
186940 0.7239861
186950 0.7266675
186960 0.7264762
186970 0.738996
186980 0.7358676
186990 0.754146
187000 0.7412208
187010 0.740055
187020 0.7316456
187030 0.7504606
187040 0.7447825
187050 0.7432899
187060 0.7514558
187070 0.753076
187080 0.7438848
187090 0.7398376
187100 0.7346084
187110 0.7346793
187120 0.7423127
187130 0.7422529
187140 0.7385688
187150 0.7499515
187160 0.7479235
187170 0.7296634
187180 0.7276571
187190 0.7313542
187200 0.7310955
187210 0.7085036
187220 0.7017455
187230 0.7212638
187240 0.7257623
187250 0.7380215
187260 0.72067
187270 0.7149583
187280 0.7222039
187290 0.7293556
187300 0.7371942
187310 0.7316966
187320 0.7361283
187330 0.7365916
187340 0.7385738
187350 0.7292625
187360 0.7268126
187370 0.7323266
187380 0.7307175
187390 0.7130015
187400 0.7300743
187410 0.7372755
187420 0.7353804
187430 0.7383364
187440 0.7345508
187450 0.7214366
187460 0.7281666
187470 0.7311328
187480 0.7301585
187490 0.7322689
187500 0.7321842
187510 0.7318785
187520 0.7288157
187530 0.7385492
187540 0.7346456
187550 0.7235926
187560 0.7207682
187570 0.7257792
187580 0.7276778
187590 0.7291534
187600 0.7316883
187610 0.7251775
187620 0.7221162
187630 0.736659
187640 0.7459346
187650 0.7383714
187660 0.7421302
187670 0.7205136
187680 0.713416
187690 0.7212173
187700 0.7249836
187710 0.7251459
187720 0.7358239
187730 0.7401233
187740 0.7410574
187750 0.7403933
187760 0.7403435
187770 0.7456068
187780 0.7273294
187790 0.7227103
187800 0.722638
187810 0.7364891
187820 0.7343508
187830 0.7374333
187840 0.7308348
187850 0.7361791
187860 0.7367036
187870 0.7461215
187880 0.7340547
187890 0.7397278
187900 0.744761
187910 0.7407293
187920 0.7431109
187930 0.7401977
187940 0.7515099
187950 0.7494244
187960 0.7452987
187970 0.7436767
187980 0.7460694
187990 0.7551466
188000 0.7563306
188010 0.7656496
188020 0.7711862
188030 0.7620286
188040 0.7638526
188050 0.7688178
188060 0.7688696
188070 0.7773807
188080 0.7768307
188090 0.7570349
188100 0.7642827
188110 0.7494444
188120 0.7559598
188130 0.7604864
188140 0.7632185
188150 0.7490255
188160 0.7456044
188170 0.7482696
188180 0.7568902
188190 0.7495997
188200 0.7497048
188210 0.7493344
188220 0.7582693
188230 0.7709731
188240 0.7666129
188250 0.7676392
188260 0.7550339
188270 0.771777
188280 0.7606792
188290 0.7680193
188300 0.7690858
188310 0.7689192
188320 0.7804765
188330 0.7749161
188340 0.7684826
188350 0.7595186
188360 0.770111
188370 0.7774147
188380 0.7750786
188390 0.7794074
188400 0.7639721
188410 0.7588509
188420 0.7496867
188430 0.7468904
188440 0.7404987
188450 0.7330374
188460 0.7404637
188470 0.7356425
188480 0.7360898
188490 0.7393872
188500 0.7381636
188510 0.7528685
188520 0.7547238
188530 0.7639278
188540 0.763324
188550 0.7693883
188560 0.7763885
188570 0.7681622
188580 0.7579318
188590 0.7610606
188600 0.7620686
188610 0.7553512
188620 0.7466544
188630 0.7563055
188640 0.7438057
188650 0.7622321
188660 0.7595149
188670 0.7541925
188680 0.760105
188690 0.7541113
188700 0.7415444
188710 0.7483978
188720 0.7494744
188730 0.7473161
188740 0.7501381
188750 0.7411089
188760 0.7397276
188770 0.7529246
188780 0.7526149
188790 0.7443642
188800 0.7517056
188810 0.737254
188820 0.7436522
188830 0.7408736
188840 0.7437195
188850 0.7459332
188860 0.7483025
188870 0.7548859
188880 0.7415448
188890 0.748581
188900 0.7519813
188910 0.7484935
188920 0.7461964
188930 0.7436338
188940 0.7459253
188950 0.7432236
188960 0.740249
188970 0.7505847
188980 0.7478237
188990 0.7488076
189000 0.7435948
189010 0.749672
189020 0.7383417
189030 0.743929
189040 0.7634246
189050 0.7579462
189060 0.7542534
189070 0.7457411
189080 0.7503777
189090 0.7538749
189100 0.7560016
189110 0.7664246
189120 0.753711
189130 0.7433469
189140 0.7380845
189150 0.7528009
189160 0.7562917
189170 0.7570786
189180 0.7516872
189190 0.7602071
189200 0.7608642
189210 0.7651622
189220 0.7713547
189230 0.7657926
189240 0.7637114
189250 0.7576818
189260 0.7648335
189270 0.7667834
189280 0.7627519
189290 0.7511883
189300 0.7530504
189310 0.7686376
189320 0.7678456
189330 0.7759538
189340 0.7660359
189350 0.7657749
189360 0.7690866
189370 0.7682915
189380 0.7724975
189390 0.7657405
189400 0.7589426
189410 0.7562315
189420 0.7680053
189430 0.769217
189440 0.7686239
189450 0.7622085
189460 0.757416
189470 0.7573
189480 0.7545754
189490 0.7724839
189500 0.7722018
189510 0.7808694
189520 0.7810051
189530 0.7822323
189540 0.7745683
189550 0.765173
189560 0.7744347
189570 0.7686217
189580 0.7696077
189590 0.7609869
189600 0.7629122
189610 0.7659097
189620 0.7732629
189630 0.7708297
189640 0.75737
189650 0.7671989
189660 0.7620677
189670 0.7724302
189680 0.7590259
189690 0.7590831
189700 0.7690175
189710 0.7738097
189720 0.7698436
189730 0.7667543
189740 0.7642676
189750 0.757767
189760 0.7553772
189770 0.7624362
189780 0.7477177
189790 0.7278848
189800 0.7384306
189810 0.741065
189820 0.7391818
189830 0.7491254
189840 0.7489121
189850 0.7518391
189860 0.7474103
189870 0.7417545
189880 0.7312729
189890 0.754119
189900 0.7567464
189910 0.7644697
189920 0.7735804
189930 0.7746764
189940 0.7802933
189950 0.758153
189960 0.7648636
189970 0.7776807
189980 0.7688688
189990 0.7734038
190000 0.7601635
190010 0.7502504
190020 0.7562788
190030 0.7671812
190040 0.7709619
190050 0.7818722
190060 0.7844409
190070 0.7751452
190080 0.7581797
190090 0.7567087
190100 0.7566584
190110 0.7694911
190120 0.7548019
190130 0.7510713
190140 0.7468439
190150 0.7588289
190160 0.7553947
190170 0.7601542
190180 0.7638412
190190 0.772373
190200 0.7800459
190210 0.7780861
190220 0.7844326
190230 0.7916574
190240 0.7821893
190250 0.7825597
190260 0.7814082
190270 0.770031
190280 0.7780719
190290 0.7682431
190300 0.768258
190310 0.7755426
190320 0.7736862
190330 0.7647828
190340 0.7667861
190350 0.7657627
190360 0.7617195
190370 0.7464564
190380 0.7621531
190390 0.7560773
190400 0.7639117
190410 0.7554175
190420 0.7643471
190430 0.7811887
190440 0.7725319
190450 0.7787756
190460 0.7597333
190470 0.7629932
190480 0.7618089
190490 0.7745991
190500 0.7799494
190510 0.7683784
190520 0.761552
190530 0.7646387
190540 0.7616172
190550 0.7653897
190560 0.7675837
190570 0.7607233
190580 0.7656823
190590 0.7704256
190600 0.7764651
190610 0.7792028
190620 0.7666415
190630 0.7594276
190640 0.7708082
190650 0.7604226
190660 0.7650901
190670 0.7694966
190680 0.7612543
190690 0.7721848
190700 0.752601
190710 0.7554423
190720 0.7614493
190730 0.7627603
190740 0.7568454
190750 0.7515248
190760 0.7492496
190770 0.7419502
190780 0.7581881
190790 0.7557325
190800 0.7650051
190810 0.7542691
190820 0.7629017
190830 0.7807572
190840 0.7563058
190850 0.7541808
190860 0.755935
190870 0.7576358
190880 0.7683657
190890 0.7696236
190900 0.7565492
190910 0.7451072
190920 0.7526042
190930 0.7521097
190940 0.7543716
190950 0.7704441
190960 0.7624658
190970 0.751897
190980 0.7482771
190990 0.7521284
191000 0.7520936
191010 0.7615522
191020 0.7561141
191030 0.7471988
191040 0.7394329
191050 0.7478141
191060 0.7324878
191070 0.746249
191080 0.7475287
191090 0.7491462
191100 0.7433322
191110 0.7467911
191120 0.7359038
191130 0.7341901
191140 0.7412894
191150 0.7424048
191160 0.7479423
191170 0.7515553
191180 0.7557238
191190 0.7518672
191200 0.7742667
191210 0.765358
191220 0.773131
191230 0.7795888
191240 0.7851524
191250 0.780068
191260 0.7762991
191270 0.7714642
191280 0.7544317
191290 0.7610356
191300 0.7664094
191310 0.7647955
191320 0.7726935
191330 0.7696059
191340 0.7560943
191350 0.7557901
191360 0.7590763
191370 0.7665598
191380 0.7626367
191390 0.7681109
191400 0.7665706
191410 0.7606341
191420 0.7506412
191430 0.7618538
191440 0.7602938
191450 0.7618752
191460 0.754196
191470 0.7649185
191480 0.7651755
191490 0.7511523
191500 0.7562033
191510 0.7660134
191520 0.7816498
191530 0.7736307
191540 0.7582219
191550 0.7614912
191560 0.7593306
191570 0.7640504
191580 0.7567205
191590 0.76337
191600 0.7610891
191610 0.7693177
191620 0.7705576
191630 0.774766
191640 0.7630028
191650 0.7595117
191660 0.7525762
191670 0.7633411
191680 0.7613224
191690 0.7595229
191700 0.7679566
191710 0.7677428
191720 0.7672805
191730 0.7628899
191740 0.763114
191750 0.7604995
191760 0.7669972
191770 0.7658896
191780 0.7589327
191790 0.7639402
191800 0.7583918
191810 0.7626175
191820 0.7662175
191830 0.7761953
191840 0.7799535
191850 0.7777666
191860 0.7800251
191870 0.7815639
191880 0.7901665
191890 0.7756557
191900 0.7813863
191910 0.7712532
191920 0.7781234
191930 0.7631899
191940 0.7657091
191950 0.7659447
191960 0.7739858
191970 0.7731891
191980 0.7663806
191990 0.7620254
192000 0.7689389
192010 0.7686458
192020 0.7804949
192030 0.7866855
192040 0.7670178
192050 0.7668188
192060 0.7775563
192070 0.772896
192080 0.7712089
192090 0.7623482
192100 0.7614796
192110 0.7752839
192120 0.7733614
192130 0.7770979
192140 0.7870684
192150 0.7804511
192160 0.7865945
192170 0.7803345
192180 0.7846267
192190 0.7766417
192200 0.7681392
192210 0.7755736
192220 0.7745857
192230 0.7760691
192240 0.7700858
192250 0.7724118
192260 0.7874258
192270 0.7847437
192280 0.7709723
192290 0.7568232
192300 0.7588444
192310 0.76491
192320 0.7625251
192330 0.7529829
192340 0.757803
192350 0.7631654
192360 0.7801194
192370 0.7790064
192380 0.7873113
192390 0.7881752
192400 0.7774745
192410 0.7685065
192420 0.7802526
192430 0.7757999
192440 0.77486
192450 0.7712104
192460 0.7725285
192470 0.7823624
192480 0.773479
192490 0.7702463
192500 0.7752445
192510 0.7756183
192520 0.7672121
192530 0.7817171
192540 0.7825493
192550 0.7694959
192560 0.7682384
192570 0.7720812
192580 0.7585462
192590 0.7698427
192600 0.7661183
192610 0.7700756
192620 0.7642214
192630 0.7806239
192640 0.7699636
192650 0.7690326
192660 0.7695834
192670 0.7763341
192680 0.7903877
192690 0.7810729
192700 0.7779817
192710 0.7890672
192720 0.7899029
192730 0.7818725
192740 0.7792856
192750 0.7673321
192760 0.7582734
192770 0.7557176
192780 0.754256
192790 0.7462273
192800 0.7510365
192810 0.7485722
192820 0.7555385
192830 0.7609686
192840 0.7655828
192850 0.7470182
192860 0.75071
192870 0.7573053
192880 0.7523378
192890 0.7511876
192900 0.7543043
192910 0.7600021
192920 0.7579949
192930 0.7586545
192940 0.7534523
192950 0.757217
192960 0.7575014
192970 0.7598442
192980 0.7630117
192990 0.7691721
193000 0.7703376
193010 0.7676839
193020 0.759591
193030 0.7662713
193040 0.7597539
193050 0.7827491
193060 0.7633168
193070 0.7558419
193080 0.7654554
193090 0.7781916
193100 0.7645824
193110 0.758389
193120 0.7585167
193130 0.7723365
193140 0.7751788
193150 0.7820124
193160 0.7653627
193170 0.7682479
193180 0.766238
193190 0.7642252
193200 0.7519301
193210 0.7638397
193220 0.763656
193230 0.7607814
193240 0.7536331
193250 0.7610353
193260 0.749447
193270 0.740042
193280 0.7673628
193290 0.7553472
193300 0.7446461
193310 0.7638236
193320 0.7561657
193330 0.7541525
193340 0.7620146
193350 0.7572241
193360 0.7791479
193370 0.7690881
193380 0.7700735
193390 0.7634668
193400 0.7606624
193410 0.7503145
193420 0.7705063
193430 0.7619839
193440 0.7759665
193450 0.7751195
193460 0.7778238
193470 0.7705981
193480 0.787397
193490 0.7849001
193500 0.7647544
193510 0.7578676
193520 0.7743923
193530 0.7719542
193540 0.7848327
193550 0.7718244
193560 0.7683674
193570 0.7702905
193580 0.7707845
193590 0.7806979
193600 0.7745525
193610 0.7653194
193620 0.7701753
193630 0.7690748
193640 0.7445195
193650 0.7623336
193660 0.754582
193670 0.7590481
193680 0.7615805
193690 0.783022
193700 0.7740546
193710 0.7651684
193720 0.7617648
193730 0.7479178
193740 0.7583881
193750 0.7593614
193760 0.7564099
193770 0.7569047
193780 0.7622892
193790 0.7489378
193800 0.7489703
193810 0.7440233
193820 0.7577353
193830 0.7518758
193840 0.7512649
193850 0.7501597
193860 0.7547153
193870 0.7457833
193880 0.7597166
193890 0.7646556
193900 0.7610565
193910 0.7674499
193920 0.7611221
193930 0.7514418
193940 0.7456095
193950 0.7426314
193960 0.7377755
193970 0.7501157
193980 0.7444998
193990 0.7623606
194000 0.748255
194010 0.7513124
194020 0.7512239
194030 0.7581941
194040 0.7633501
194050 0.7511489
194060 0.7725241
194070 0.774401
194080 0.7767071
194090 0.7747515
194100 0.7842517
194110 0.7681327
194120 0.7833788
194130 0.7821593
194140 0.766266
194150 0.7821716
194160 0.7705582
194170 0.7654429
194180 0.7778338
194190 0.7762633
194200 0.7707639
194210 0.7649512
194220 0.7661614
194230 0.7698866
194240 0.7627901
194250 0.7708791
194260 0.7644194
194270 0.7637716
194280 0.7720483
194290 0.7750649
194300 0.7733253
194310 0.7661907
194320 0.765163
194330 0.7607124
194340 0.7612834
194350 0.7529218
194360 0.7528507
194370 0.7627409
194380 0.757425
194390 0.7645217
194400 0.776033
194410 0.7658069
194420 0.7679862
194430 0.7630445
194440 0.7666698
194450 0.7532691
194460 0.7469415
194470 0.7528199
194480 0.7545698
194490 0.774412
194500 0.767558
194510 0.7652437
194520 0.7686902
194530 0.7639667
194540 0.7626495
194550 0.7773615
194560 0.7745957
194570 0.7711173
194580 0.7688174
194590 0.7606428
194600 0.7702177
194610 0.7627931
194620 0.7540221
194630 0.7473424
194640 0.7528331
194650 0.7622879
194660 0.7553743
194670 0.754987
194680 0.7515932
194690 0.7459456
194700 0.7733284
194710 0.7718841
194720 0.7809277
194730 0.7748697
194740 0.7741692
194750 0.7691022
194760 0.7671805
194770 0.7653183
194780 0.7606003
194790 0.7723722
194800 0.7737387
194810 0.7805312
194820 0.7943455
194830 0.7721552
194840 0.7760129
194850 0.7622783
194860 0.766089
194870 0.7611309
194880 0.7578463
194890 0.7646804
194900 0.7599068
194910 0.7516983
194920 0.7536561
194930 0.7574651
194940 0.7591664
194950 0.7710004
194960 0.7547598
194970 0.7580513
194980 0.7695916
194990 0.7647432
195000 0.7674178
195010 0.7660877
195020 0.7801036
195030 0.7632523
195040 0.7625965
195050 0.7670929
195060 0.7697778
195070 0.782489
195080 0.7892051
195090 0.776184
195100 0.7802258
195110 0.773756
195120 0.7739677
195130 0.7708035
195140 0.7726412
195150 0.7717788
195160 0.7788487
195170 0.7841029
195180 0.7944978
195190 0.7808709
195200 0.7830574
195210 0.772262
195220 0.7722911
195230 0.7793846
195240 0.7837973
195250 0.7813376
195260 0.7681884
195270 0.7712275
195280 0.7692695
195290 0.7776618
195300 0.776105
195310 0.7711363
195320 0.7868274
195330 0.780924
195340 0.7864749
195350 0.8130876
195360 0.7950301
195370 0.7892644
195380 0.7897301
195390 0.7695022
195400 0.7641801
195410 0.7610096
195420 0.7693679
195430 0.7633151
195440 0.7644995
195450 0.7752175
195460 0.7622976
195470 0.7698107
195480 0.7692131
195490 0.7589289
195500 0.7738894
195510 0.7749964
195520 0.7730541
195530 0.7815157
195540 0.7754196
195550 0.782067
195560 0.7735669
195570 0.748779
195580 0.7565989
195590 0.7630665
195600 0.7751668
195610 0.7704633
195620 0.7817264
195630 0.7638387
195640 0.7566088
195650 0.7718363
195660 0.7723706
195670 0.7894274
195680 0.7781202
195690 0.7711814
195700 0.7792028
195710 0.7833038
195720 0.7630577
195730 0.7752256
195740 0.7840579
195750 0.7756372
195760 0.7802087
195770 0.7761214
195780 0.7676495
195790 0.7686414
195800 0.7775829
195810 0.770489
195820 0.7674299
195830 0.7649644
195840 0.7577196
195850 0.7620668
195860 0.7685286
195870 0.7781561
195880 0.7743959
195890 0.7819843
195900 0.7723438
195910 0.7669656
195920 0.7672881
195930 0.770634
195940 0.7653419
195950 0.7728077
195960 0.7598873
195970 0.7574283
195980 0.7545758
195990 0.7472748
196000 0.7470475
196010 0.7487344
196020 0.7515977
196030 0.7440219
196040 0.7528962
196050 0.7564714
196060 0.7701494
196070 0.7687458
196080 0.7680629
196090 0.7642209
196100 0.7637776
196110 0.7677894
196120 0.7514074
196130 0.7606936
196140 0.7678474
196150 0.7488904
196160 0.750807
196170 0.7502642
196180 0.7536323
196190 0.7479447
196200 0.7547935
196210 0.7563259
196220 0.765991
196230 0.7646161
196240 0.7566779
196250 0.7739893
196260 0.7668799
196270 0.7630147
196280 0.7516552
196290 0.754452
196300 0.7600513
196310 0.7652588
196320 0.760766
196330 0.7685902
196340 0.7636235
196350 0.7432794
196360 0.7489823
196370 0.7526735
196380 0.7640464
196390 0.767752
196400 0.7661625
196410 0.7711526
196420 0.7661429
196430 0.7578063
196440 0.7420497
196450 0.7590172
196460 0.7542864
196470 0.7583768
196480 0.772509
196490 0.7732764
196500 0.7632833
196510 0.7575104
196520 0.7713164
196530 0.7571177
196540 0.7649809
196550 0.7755222
196560 0.7614316
196570 0.7647568
196580 0.764819
196590 0.7647737
196600 0.7694117
196610 0.753994
196620 0.7678467
196630 0.7739521
196640 0.7680339
196650 0.782752
196660 0.7881788
196670 0.7753237
196680 0.7647331
196690 0.7655278
196700 0.7605244
196710 0.7729205
196720 0.7557617
196730 0.7566583
196740 0.7535978
196750 0.7705563
196760 0.7683717
196770 0.7574232
196780 0.7520572
196790 0.7480174
196800 0.7559697
196810 0.7621514
196820 0.7752002
196830 0.7637861
196840 0.7734521
196850 0.7645825
196860 0.7562566
196870 0.7527812
196880 0.7517681
196890 0.7414941
196900 0.7461788
196910 0.755047
196920 0.7471729
196930 0.7411795
196940 0.7419026
196950 0.7375582
196960 0.7336302
196970 0.7497884
196980 0.7604061
196990 0.7506256
197000 0.7550383
197010 0.7438211
197020 0.7438713
197030 0.741667
197040 0.764006
197050 0.7647632
197060 0.7632991
197070 0.7714743
197080 0.7662286
197090 0.7720207
197100 0.7671537
197110 0.7654123
197120 0.7596351
197130 0.7566229
197140 0.7460339
197150 0.7610496
197160 0.7501715
197170 0.7512653
197180 0.74639
197190 0.7534648
197200 0.7583919
197210 0.7581952
197220 0.7782642
197230 0.7753764
197240 0.7712458
197250 0.7596132
197260 0.7578176
197270 0.7498343
197280 0.7541667
197290 0.7476996
197300 0.7482435
197310 0.7468578
197320 0.7650712
197330 0.7591246
197340 0.7750798
197350 0.7671809
197360 0.7727273
197370 0.7755261
197380 0.7657385
197390 0.7675271
197400 0.777672
197410 0.770168
197420 0.755954
197430 0.762937
197440 0.7563626
197450 0.7597598
197460 0.764513
197470 0.763415
197480 0.752972
197490 0.7534685
197500 0.7676499
197510 0.7638444
197520 0.7568123
197530 0.7627891
197540 0.7714722
197550 0.7754872
197560 0.7906654
197570 0.7801481
197580 0.7807871
197590 0.7635974
197600 0.7577363
197610 0.7841923
197620 0.7831224
197630 0.7807559
197640 0.7764563
197650 0.7651888
197660 0.7633736
197670 0.755295
197680 0.7480481
197690 0.7514707
197700 0.7561913
197710 0.7484494
197720 0.7384459
197730 0.7500345
197740 0.7619394
197750 0.7435153
197760 0.7684724
197770 0.7510474
197780 0.7626119
197790 0.7620238
197800 0.7674118
197810 0.7672817
197820 0.7654381
197830 0.7656835
197840 0.7591479
197850 0.7794962
197860 0.7915887
197870 0.7844326
197880 0.7720141
197890 0.7659922
197900 0.7700365
197910 0.7712154
197920 0.7789131
197930 0.7733758
197940 0.7704416
197950 0.7631674
197960 0.7694918
197970 0.7658107
197980 0.7648848
197990 0.7750275
198000 0.7597083
198010 0.7764304
198020 0.7780291
198030 0.7714692
198040 0.7707261
198050 0.7691226
198060 0.7739639
198070 0.7730144
198080 0.7797583
198090 0.7719236
198100 0.7835174
198110 0.7720989
198120 0.7840537
198130 0.7753708
198140 0.7632755
198150 0.7640963
198160 0.7641997
198170 0.7633477
198180 0.7523592
198190 0.7357242
198200 0.7570176
198210 0.7630055
198220 0.7617916
198230 0.7538853
198240 0.7594051
198250 0.7513012
198260 0.7563842
198270 0.7479548
198280 0.7662334
198290 0.7503094
198300 0.7600133
198310 0.7519479
198320 0.7586786
198330 0.7744683
198340 0.7619455
198350 0.7635403
198360 0.7740135
198370 0.7742833
198380 0.7669913
198390 0.7786923
198400 0.7846005
198410 0.7782612
198420 0.7718904
198430 0.773786
198440 0.7688497
198450 0.7664025
198460 0.7709743
198470 0.7823513
198480 0.7678255
198490 0.7576165
198500 0.7641171
198510 0.7645518
198520 0.761143
198530 0.766884
198540 0.7525956
198550 0.7403212
198560 0.7469029
198570 0.7468813
198580 0.7436362
198590 0.7735103
198600 0.7701631
198610 0.7763091
198620 0.770293
198630 0.7617387
198640 0.7742615
198650 0.7742367
198660 0.772203
198670 0.7715179
198680 0.771397
198690 0.7576944
198700 0.7591081
198710 0.7703432
198720 0.7822619
198730 0.7787203
198740 0.7635734
198750 0.7782905
198760 0.7687533
198770 0.7828771
198780 0.7809921
198790 0.7635659
198800 0.7826757
198810 0.7787883
198820 0.7711644
198830 0.7776009
198840 0.7776633
198850 0.7772275
198860 0.7820596
198870 0.7713232
198880 0.7794173
198890 0.7735254
198900 0.7720128
198910 0.7657936
198920 0.7570477
198930 0.7646004
198940 0.7577875
198950 0.7602411
198960 0.7701815
198970 0.7711421
198980 0.7811412
198990 0.7882627
199000 0.7789795
199010 0.7879927
199020 0.8011028
199030 0.788915
199040 0.7763848
199050 0.776419
199060 0.7917556
199070 0.7923828
199080 0.7786683
199090 0.7656314
199100 0.7726
199110 0.7584891
199120 0.772339
199130 0.7663274
199140 0.7545297
199150 0.7411379
199160 0.739765
199170 0.7476053
199180 0.7398207
199190 0.7452275
199200 0.7537299
199210 0.7474822
199220 0.7491918
199230 0.7405833
199240 0.7348986
199250 0.7466494
199260 0.7444959
199270 0.748863
199280 0.7462268
199290 0.7552203
199300 0.7435111
199310 0.7494892
199320 0.7537247
199330 0.7562476
199340 0.747473
199350 0.7547672
199360 0.7579888
199370 0.7582801
199380 0.7629851
199390 0.7606847
199400 0.7550304
199410 0.7581276
199420 0.7487248
199430 0.7513097
199440 0.7576755
199450 0.7589303
199460 0.7577147
199470 0.7582465
199480 0.7449318
199490 0.7626439
199500 0.7728018
199510 0.7716863
199520 0.7737925
199530 0.7600241
199540 0.7716964
199550 0.7657645
199560 0.7740338
199570 0.7700468
199580 0.7870981
199590 0.7872245
199600 0.7866964
199610 0.7737012
199620 0.7743645
199630 0.767199
199640 0.7603042
199650 0.7675996
199660 0.7802201
199670 0.7976645
199680 0.7942417
199690 0.7863378
199700 0.7822481
199710 0.7823548
199720 0.7952143
199730 0.7852715
199740 0.7920988
199750 0.7995037
199760 0.7988248
199770 0.7989199
199780 0.7954947
199790 0.7995638
199800 0.7901058
199810 0.7760258
199820 0.7740374
199830 0.7886768
199840 0.7822059
199850 0.7733894
199860 0.7778198
199870 0.777199
199880 0.7732661
199890 0.7671195
199900 0.7642183
199910 0.7597759
199920 0.761763
199930 0.7639433
199940 0.7698667
199950 0.7837743
199960 0.7823995
199970 0.7729478
199980 0.7655944
199990 0.7723727
200000 0.7784538
200010 0.7815678
200020 0.7727294
200030 0.7643555
200040 0.7760339
200050 0.7711485
200060 0.7689269
200070 0.7644265
200080 0.764867
200090 0.7719335
200100 0.7760258
200110 0.7724241
200120 0.7646537
200130 0.7659996
200140 0.773779
200150 0.7860416
200160 0.7737648
200170 0.7848241
200180 0.7937956
200190 0.7918562
200200 0.7932117
200210 0.7780295
200220 0.7841192
200230 0.7837254
200240 0.7844834
200250 0.7904593
200260 0.7900316
200270 0.7790207
200280 0.7692361
200290 0.7852698
200300 0.7840948
200310 0.7747707
200320 0.788169
200330 0.7876961
200340 0.800167
200350 0.7712791
200360 0.7805715
200370 0.7715499
200380 0.7698982
200390 0.7750379
200400 0.7713559
200410 0.7650388
200420 0.7586734
200430 0.7600018
200440 0.7661539
200450 0.7617815
200460 0.7676638
200470 0.7627431
200480 0.7680309
200490 0.772125
200500 0.773881
200510 0.7737746
200520 0.7760124
200530 0.76455
200540 0.7582822
200550 0.7700457
200560 0.7697927
200570 0.7653536
200580 0.7631795
200590 0.7663233
200600 0.7616734
200610 0.7573105
200620 0.7663057
200630 0.7688083
200640 0.7665147
200650 0.7738356
200660 0.7635098
200670 0.7761891
200680 0.7609734
200690 0.7393214
200700 0.735203
200710 0.7384127
200720 0.7520492
200730 0.7513802
200740 0.7583812
200750 0.7521839
200760 0.7485436
200770 0.7607443
200780 0.7566206
200790 0.751783
200800 0.756194
200810 0.7575608
200820 0.7583624
200830 0.7673134
200840 0.7658917
200850 0.7785555
200860 0.7810195
200870 0.7740844
200880 0.7832689
200890 0.7813577
200900 0.778697
200910 0.7705807
200920 0.7750815
200930 0.7773979
200940 0.7793419
200950 0.7777097
200960 0.7657087
200970 0.7698551
200980 0.765367
200990 0.7589577
201000 0.761244
201010 0.7535786
201020 0.7538277
201030 0.7636586
201040 0.758533
201050 0.7722049
201060 0.7639421
201070 0.751865
201080 0.7553397
201090 0.7681199
201100 0.7545943
201110 0.762412
201120 0.7656305
201130 0.7714193
201140 0.7704756
201150 0.7658854
201160 0.7537406
201170 0.7563894
201180 0.7638135
201190 0.7687895
201200 0.7543065
201210 0.7481671
201220 0.7535273
201230 0.7540015
201240 0.7608957
201250 0.7613567
201260 0.758643
201270 0.7566321
201280 0.7726257
201290 0.7705701
201300 0.7643322
201310 0.7799324
201320 0.7668394
201330 0.7760897
201340 0.7709605
201350 0.7494056
201360 0.7556717
201370 0.7567295
201380 0.7729561
201390 0.7638838
201400 0.7616568
201410 0.7627394
201420 0.7509722
201430 0.7514433
201440 0.7486944
201450 0.7571315
201460 0.7561775
201470 0.7578756
201480 0.7588284
201490 0.7501407
201500 0.7682143
201510 0.7684597
201520 0.7562792
201530 0.7642823
201540 0.7545455
201550 0.7602811
201560 0.7731072
201570 0.7732325
201580 0.7683008
201590 0.7788101
201600 0.7733806
201610 0.7631667
201620 0.7728382
201630 0.7659979
201640 0.7764121
201650 0.7712681
201660 0.7731686
201670 0.7690667
201680 0.768084
201690 0.7622355
201700 0.7625396
201710 0.7600388
201720 0.7697747
201730 0.7843812
201740 0.7880384
201750 0.7721312
201760 0.7754472
201770 0.7537029
201780 0.7590882
201790 0.7618632
201800 0.7653329
201810 0.7561349
201820 0.7767515
201830 0.7786136
201840 0.7608793
201850 0.7734715
201860 0.7637087
201870 0.7539718
201880 0.7494241
201890 0.7571402
201900 0.7602524
201910 0.7644218
201920 0.7631159
201930 0.7640141
201940 0.7556589
201950 0.7612678
201960 0.7770644
201970 0.7909675
201980 0.781432
201990 0.7796666
202000 0.757754
202010 0.7622485
202020 0.7576859
202030 0.7551161
202040 0.7667804
202050 0.7558664
202060 0.7614977
202070 0.7544991
202080 0.7501565
202090 0.747102
202100 0.764703
202110 0.7475277
202120 0.7708358
202130 0.7579548
202140 0.7589801
202150 0.7658271
202160 0.7633486
202170 0.7687491
202180 0.7584754
202190 0.7763622
202200 0.7544876
202210 0.7551752
202220 0.7742577
202230 0.7776454
202240 0.7723001
202250 0.7728272
202260 0.7661752
202270 0.7572539
202280 0.7569416
202290 0.7666535
202300 0.770358
202310 0.7544519
202320 0.7463968
202330 0.7542064
202340 0.7683954
202350 0.7660211
202360 0.7549722
202370 0.7654067
202380 0.753071
202390 0.7527714
202400 0.7603989
202410 0.7500038
202420 0.7591186
202430 0.747018
202440 0.7541253
202450 0.7523282
202460 0.7507821
202470 0.7604339
202480 0.7569807
202490 0.755157
202500 0.7495314
202510 0.7502441
202520 0.7574295
202530 0.7681446
202540 0.763086
202550 0.7597223
202560 0.7549925
202570 0.7538332
202580 0.7567268
202590 0.7608953
202600 0.7614862
202610 0.7662355
202620 0.7655247
202630 0.7557174
202640 0.7669333
202650 0.7579966
202660 0.763446
202670 0.7633383
202680 0.7645977
202690 0.7638929
202700 0.753604
202710 0.7619686
202720 0.7599531
202730 0.7682559
202740 0.7693396
202750 0.7730606
202760 0.7567872
202770 0.763487
202780 0.7563225
202790 0.7631481
202800 0.7582137
202810 0.7579435
202820 0.7480225
202830 0.7601287
202840 0.7759992
202850 0.7734383
202860 0.783224
202870 0.7821507
202880 0.7783337
202890 0.7690727
202900 0.7740316
202910 0.7874997
202920 0.7985532
202930 0.7804319
202940 0.7757125
202950 0.7702762
202960 0.7672687
202970 0.7718562
202980 0.7598929
202990 0.7609425
203000 0.773702
203010 0.7695009
203020 0.7645804
203030 0.7539681
203040 0.7485609
203050 0.7500501
203060 0.7572334
203070 0.7667544
203080 0.7771692
203090 0.7663785
203100 0.7655122
203110 0.767707
203120 0.7595733
203130 0.7514769
203140 0.7597404
203150 0.7670048
203160 0.7675981
203170 0.766283
203180 0.74562
203190 0.7466391
203200 0.763904
203210 0.7681778
203220 0.7581961
203230 0.7783032
203240 0.7756813
203250 0.773279
203260 0.7668824
203270 0.7650653
203280 0.7824157
203290 0.7682945
203300 0.7681755
203310 0.7703699
203320 0.7777604
203330 0.7725081
203340 0.7650755
203350 0.7689385
203360 0.7733246
203370 0.7782547
203380 0.7821983
203390 0.778277
203400 0.7636809
203410 0.7710581
203420 0.7735966
203430 0.7708157
203440 0.7646209
203450 0.7739984
203460 0.7887359
203470 0.7796813
203480 0.7905417
203490 0.7749794
203500 0.7725565
203510 0.768343
203520 0.7651993
203530 0.7749271
203540 0.7826832
203550 0.772761
203560 0.7654517
203570 0.7723585
203580 0.760657
203590 0.759046
203600 0.7534664
203610 0.7576307
203620 0.7497841
203630 0.7625367
203640 0.7610951
203650 0.7649572
203660 0.7662328
203670 0.7728306
203680 0.7758412
203690 0.784209
203700 0.7751601
203710 0.7807104
203720 0.7694155
203730 0.7765492
203740 0.7771069
203750 0.7552136
203760 0.7698175
203770 0.764786
203780 0.7596546
203790 0.7596146
203800 0.7685823
203810 0.78246
203820 0.7694507
203830 0.7751327
203840 0.7794226
203850 0.7678368
203860 0.7628679
203870 0.7675167
203880 0.7696096
203890 0.7762083
203900 0.7672427
203910 0.7599456
203920 0.7684786
203930 0.7689435
203940 0.7756175
203950 0.7736162
203960 0.7703963
203970 0.7581744
203980 0.7824161
203990 0.7816834
204000 0.7781785
204010 0.7698399
204020 0.7889375
204030 0.7848281
204040 0.7905144
204050 0.7923609
204060 0.7854228
204070 0.7767478
204080 0.781902
204090 0.7831857
204100 0.7833617
204110 0.7853116
204120 0.7863045
204130 0.7704393
204140 0.7678406
204150 0.7716491
204160 0.7827836
204170 0.7756727
204180 0.7789493
204190 0.7730061
204200 0.7796817
204210 0.7859197
204220 0.7715465
204230 0.7706054
204240 0.7686144
204250 0.7686299
204260 0.7736064
204270 0.7662424
204280 0.7636863
204290 0.7726867
204300 0.7716016
204310 0.7657631
204320 0.7831283
204330 0.7817091
204340 0.7788833
204350 0.7762692
204360 0.7703476
204370 0.7782719
204380 0.7766113
204390 0.7790593
204400 0.78217
204410 0.7824842
204420 0.7832637
204430 0.8005522
204440 0.7878633
204450 0.7775198
204460 0.7766119
204470 0.7769406
204480 0.7760912
204490 0.7765833
204500 0.7723888
204510 0.768881
204520 0.7696497
204530 0.7683834
204540 0.7626671
204550 0.7663821
204560 0.7795165
204570 0.7753674
204580 0.7832321
204590 0.7786828
204600 0.7850811
204610 0.7756296
204620 0.7812575
204630 0.790605
204640 0.7944683
204650 0.7897894
204660 0.7843233
204670 0.7728508
204680 0.7832392
204690 0.7689007
204700 0.7671076
204710 0.7767219
204720 0.7702109
204730 0.7659826
204740 0.7566209
204750 0.7491072
204760 0.7556585
204770 0.761156
204780 0.7624904
204790 0.7774118
204800 0.7726588
204810 0.7653946
204820 0.7607031
204830 0.7683358
204840 0.7803395
204850 0.7983269
204860 0.7762533
204870 0.7858478
204880 0.7850983
204890 0.7782828
204900 0.7750877
204910 0.7675259
204920 0.7752082
204930 0.7809409
204940 0.7707757
204950 0.7715284
204960 0.7654912
204970 0.7745771
204980 0.7777027
204990 0.7884285
205000 0.7739028
205010 0.7890496
205020 0.7989817
205030 0.7846402
205040 0.7791873
205050 0.7931489
205060 0.7733034
205070 0.7835416
205080 0.7920075
205090 0.7690802
205100 0.7649534
205110 0.7758968
205120 0.7743586
205130 0.7787201
205140 0.7752157
205150 0.7856498
205160 0.778139
205170 0.7779847
205180 0.7825984
205190 0.7835269
205200 0.7729426
205210 0.7734534
205220 0.7860855
205230 0.7895111
205240 0.7805021
205250 0.7784452
205260 0.7745172
205270 0.7699209
205280 0.762354
205290 0.7758934
205300 0.7836216
205310 0.7786406
205320 0.7732628
205330 0.7711226
205340 0.7727925
205350 0.7712174
205360 0.7807984
205370 0.7709856
205380 0.7872605
205390 0.7817673
205400 0.7832302
205410 0.7708187
205420 0.7756799
205430 0.7713265
205440 0.7664467
205450 0.7807006
205460 0.7787282
205470 0.7782292
205480 0.7754129
205490 0.7744534
205500 0.7762804
205510 0.7776216
205520 0.7817726
205530 0.7790855
205540 0.7864073
205550 0.7747025
205560 0.7818348
205570 0.7689565
205580 0.7700016
205590 0.7593992
205600 0.7797458
205610 0.7657449
205620 0.7616971
205630 0.7840663
205640 0.7791551
205650 0.7759271
205660 0.7877949
205670 0.7760369
205680 0.7833288
205690 0.7751594
205700 0.7785921
205710 0.777351
205720 0.7734869
205730 0.7792473
205740 0.781656
205750 0.792181
205760 0.7958208
205770 0.7910582
205780 0.7805874
205790 0.7921572
205800 0.7766868
205810 0.7822592
205820 0.7889391
205830 0.7790334
205840 0.7760487
205850 0.7797073
205860 0.7843134
205870 0.778831
205880 0.7713967
205890 0.7671036
205900 0.7686401
205910 0.7767096
205920 0.7711501
205930 0.775138
205940 0.7877635
205950 0.7904956
205960 0.7847729
205970 0.7762235
205980 0.7843311
205990 0.7959284
206000 0.7911997
206010 0.7803088
206020 0.7700202
206030 0.7770652
206040 0.7789882
206050 0.7889954
206060 0.8034195
206070 0.7826152
206080 0.7777212
206090 0.7692203
206100 0.7729333
206110 0.7818142
206120 0.7821316
206130 0.7666832
206140 0.76752
206150 0.7653091
206160 0.7581433
206170 0.7615455
206180 0.7710908
206190 0.7728435
206200 0.7832829
206210 0.7795392
206220 0.7732278
206230 0.760246
206240 0.7724404
206250 0.7660137
206260 0.7624048
206270 0.763016
206280 0.7638702
206290 0.7687452
206300 0.7709116
206310 0.7709833
206320 0.7780796
206330 0.7750757
206340 0.7847452
206350 0.7694948
206360 0.7737231
206370 0.7760536
206380 0.7683704
206390 0.7772873
206400 0.765849
206410 0.763115
206420 0.7578992
206430 0.7716938
206440 0.7829873
206450 0.7740088
206460 0.7866754
206470 0.783245
206480 0.7862104
206490 0.772038
206500 0.7764815
206510 0.7745665
206520 0.7753686
206530 0.7792524
206540 0.7712581
206550 0.7556548
206560 0.7587095
206570 0.7660396
206580 0.752051
206590 0.7632395
206600 0.7642875
206610 0.7543231
206620 0.7572009
206630 0.7662102
206640 0.7647489
206650 0.7719032
206660 0.768584
206670 0.7797227
206680 0.7673638
206690 0.7726269
206700 0.7647563
206710 0.7590225
206720 0.7563861
206730 0.7629082
206740 0.7500529
206750 0.7512223
206760 0.7508203
206770 0.7645283
206780 0.7621215
206790 0.7687593
206800 0.7579941
206810 0.7661851
206820 0.76063
206830 0.7807254
206840 0.7758505
206850 0.7640728
206860 0.7589892
206870 0.7648748
206880 0.7655616
206890 0.7759219
206900 0.7821044
206910 0.7951444
206920 0.7972467
206930 0.7998093
206940 0.7946376
206950 0.8049127
206960 0.810038
206970 0.7831155
206980 0.7813613
206990 0.7903633
207000 0.7701596
207010 0.7712563
207020 0.7752208
207030 0.7761801
207040 0.7758222
207050 0.7783681
207060 0.7821651
207070 0.7864666
207080 0.7828905
207090 0.7893665
207100 0.7818521
207110 0.7799552
207120 0.765567
207130 0.7738085
207140 0.7951577
207150 0.7879785
207160 0.7843901
207170 0.7747951
207180 0.7855334
207190 0.777539
207200 0.7905695
207210 0.7683643
207220 0.7770973
207230 0.7817976
207240 0.7804137
207250 0.7736159
207260 0.7802158
207270 0.7887038
207280 0.7779404
207290 0.7800467
207300 0.7696358
207310 0.7777559
207320 0.773658
207330 0.766116
207340 0.7614847
207350 0.7667366
207360 0.7742741
207370 0.7720462
207380 0.7790507
207390 0.7790303
207400 0.7679753
207410 0.7766173
207420 0.7886803
207430 0.7847169
207440 0.7923727
207450 0.7949026
207460 0.7848158
207470 0.7849911
207480 0.7890553
207490 0.7779699
207500 0.767511
207510 0.7689959
207520 0.7605678
207530 0.7714205
207540 0.7717363
207550 0.7849421
207560 0.7729798
207570 0.7758767
207580 0.7791814
207590 0.7853172
207600 0.7798246
207610 0.7806884
207620 0.7870806
207630 0.7904112
207640 0.7958706
207650 0.7888616
207660 0.7925915
207670 0.7921146
207680 0.7750698
207690 0.7860794
207700 0.7856534
207710 0.7894055
207720 0.7948943
207730 0.7935654
207740 0.7996594
207750 0.7909696
207760 0.7818375
207770 0.7682447
207780 0.782105
207790 0.7743209
207800 0.7679997
207810 0.7732936
207820 0.7796851
207830 0.7771773
207840 0.7764401
207850 0.7803385
207860 0.779946
207870 0.7751148
207880 0.7712571
207890 0.7923511
207900 0.7797445
207910 0.7892886
207920 0.7892603
207930 0.781234
207940 0.7816884
207950 0.7858566
207960 0.7730703
207970 0.7725667
207980 0.7729235
207990 0.7721476
208000 0.7722051
208010 0.7770573
208020 0.7829926
208030 0.7856706
208040 0.7840053
208050 0.7739009
208060 0.7652462
208070 0.7783808
208080 0.7987511
208090 0.7909732
208100 0.7833424
208110 0.7808085
208120 0.7803209
208130 0.7920349
208140 0.7921502
208150 0.7891868
208160 0.7956022
208170 0.7930683
208180 0.7848781
208190 0.7877527
208200 0.7858998
208210 0.799531
208220 0.7872996
208230 0.7776109
208240 0.7753718
208250 0.7741837
208260 0.7629962
208270 0.7730365
208280 0.7857908
208290 0.7653812
208300 0.7667027
208310 0.7670024
208320 0.7612486
208330 0.7671695
208340 0.7721552
208350 0.7744315
208360 0.7656045
208370 0.7697927
208380 0.7762513
208390 0.7737874
208400 0.7844156
208410 0.7827669
208420 0.7898314
208430 0.793042
208440 0.7918186
208450 0.7905437
208460 0.7844325
208470 0.7856826
208480 0.7807087
208490 0.7835735
208500 0.7872942
208510 0.7872394
208520 0.7905506
208530 0.7888642
208540 0.785182
208550 0.7913629
208560 0.7825638
208570 0.7744852
208580 0.7662926
208590 0.7762039
208600 0.763517
208610 0.7672089
208620 0.7668981
208630 0.7805115
208640 0.7719409
208650 0.7630801
208660 0.7780632
208670 0.7717928
208680 0.7556504
208690 0.7686905
208700 0.7791295
208710 0.7759779
208720 0.7737698
208730 0.7708275
208740 0.7694154
208750 0.7663495
208760 0.7611088
208770 0.7608162
208780 0.7663291
208790 0.7703226
208800 0.763499
208810 0.7721651
208820 0.7747254
208830 0.7532518
208840 0.7522953
208850 0.7657915
208860 0.7552679
208870 0.7569451
208880 0.7673801
208890 0.7590356
208900 0.7701666
208910 0.7677412
208920 0.7744539
208930 0.7681916
208940 0.7698382
208950 0.758688
208960 0.7549847
208970 0.756179
208980 0.7592259
208990 0.7636122
209000 0.7681118
209010 0.7556699
209020 0.7553666
209030 0.7617721
209040 0.7682487
209050 0.7769215
209060 0.7674338
209070 0.7717834
209080 0.7713364
209090 0.7701842
209100 0.7795711
209110 0.7774302
209120 0.7769637
209130 0.7726954
209140 0.7703845
209150 0.7687376
209160 0.7804843
209170 0.7827584
209180 0.7886228
209190 0.786809
209200 0.7843792
209210 0.778097
209220 0.7659241
209230 0.7614809
209240 0.7678574
209250 0.7634521
209260 0.7621273
209270 0.7724665
209280 0.7696853
209290 0.7813882
209300 0.7788814
209310 0.7842763
209320 0.7913516
209330 0.7908566
209340 0.7878211
209350 0.7895198
209360 0.7854445
209370 0.7859672
209380 0.791941
209390 0.7897954
209400 0.7945396
209410 0.7884574
209420 0.7802975
209430 0.7859342
209440 0.7857862
209450 0.7947034
209460 0.7912686
209470 0.7943478
209480 0.7767501
209490 0.783278
209500 0.7810301
209510 0.7875769
209520 0.779677
209530 0.78714
209540 0.7846122
209550 0.7812676
209560 0.7714996
209570 0.7775589
209580 0.7707213
209590 0.7774295
209600 0.780911
209610 0.7796543
209620 0.7721206
209630 0.7661234
209640 0.7769848
209650 0.7766348
209660 0.7832426
209670 0.7861372
209680 0.7783874
209690 0.7841845
209700 0.7859054
209710 0.7789955
209720 0.7950357
209730 0.7762616
209740 0.7713112
209750 0.7767885
209760 0.7871848
209770 0.7843522
209780 0.7764931
209790 0.7782888
209800 0.7811403
209810 0.7818767
209820 0.7960629
209830 0.7890715
209840 0.795716
209850 0.7966725
209860 0.8054602
209870 0.7990233
209880 0.7989435
209890 0.7810515
209900 0.7872838
209910 0.7887132
209920 0.7863086
209930 0.7693051
209940 0.7707791
209950 0.7820725
209960 0.7754092
209970 0.7688681
209980 0.7659704
209990 0.7658495
210000 0.7690454
210010 0.770336
210020 0.7724435
210030 0.7728001
210040 0.7760689
210050 0.7819183
210060 0.7850027
210070 0.7854328
210080 0.8026877
210090 0.7941893
210100 0.7952626
210110 0.7906766
210120 0.7871981
210130 0.7987765
210140 0.7869609
210150 0.7873831
210160 0.7904792
210170 0.7698001
210180 0.765738
210190 0.7657315
210200 0.7714254
210210 0.7646239
210220 0.775384
210230 0.774036
210240 0.7866307
210250 0.7883812
210260 0.7901951
210270 0.7869805
210280 0.7937979
210290 0.7762622
210300 0.7772991
210310 0.7826037
210320 0.7832669
210330 0.7705151
210340 0.7705874
210350 0.7595358
210360 0.7613579
210370 0.7637339
210380 0.7541835
210390 0.7606723
210400 0.7704707
210410 0.7779415
210420 0.7709318
210430 0.7758099
210440 0.7671209
210450 0.7656763
210460 0.7693487
210470 0.7738698
210480 0.7787595
210490 0.7702828
210500 0.7681636
210510 0.7654262
210520 0.7567155
210530 0.7504297
210540 0.7677233
210550 0.7727917
210560 0.7712544
210570 0.7634918
210580 0.7678384
210590 0.763348
210600 0.7711258
210610 0.7579036
210620 0.7639413
210630 0.7865847
210640 0.7701963
210650 0.7747415
210660 0.762578
210670 0.7637051
210680 0.7633768
210690 0.7717687
210700 0.7785379
210710 0.787301
210720 0.79111
210730 0.7959381
210740 0.7745084
210750 0.7712231
210760 0.7648534
210770 0.7590822
210780 0.7789479
210790 0.7866286
210800 0.7725902
210810 0.7832888
210820 0.783352
210830 0.7693743
210840 0.7628757
210850 0.7875812
210860 0.7847427
210870 0.7825737
210880 0.7786145
210890 0.7829852
210900 0.7760598
210910 0.7922546
210920 0.7886549
210930 0.7854003
210940 0.7770686
210950 0.7759938
210960 0.7755516
210970 0.7825831
210980 0.7910961
210990 0.7908695
211000 0.7972592
211010 0.8022622
211020 0.7885987
211030 0.7865956
211040 0.7835968
211050 0.7823641
211060 0.7782918
211070 0.7786003
211080 0.7879205
211090 0.7852
211100 0.7840837
211110 0.7796412
211120 0.7756812
211130 0.7712282
211140 0.7687874
211150 0.7829732
211160 0.7818839
211170 0.7821724
211180 0.7720098
211190 0.7566606
211200 0.7686829
211210 0.7714368
211220 0.7608854
211230 0.7589313
211240 0.7567211
211250 0.7748473
211260 0.7876593
211270 0.7739781
211280 0.7804739
211290 0.7688441
211300 0.7794752
211310 0.775323
211320 0.7735314
211330 0.7748293
211340 0.7722507
211350 0.7868299
211360 0.787955
211370 0.7972317
211380 0.7871653
211390 0.7715523
211400 0.7757645
211410 0.7920535
211420 0.7888102
211430 0.7852057
211440 0.7692978
211450 0.7737199
211460 0.762254
211470 0.7605608
211480 0.76833
211490 0.7544774
211500 0.7730933
211510 0.7914601
211520 0.7952997
211530 0.7783234
211540 0.7781564
211550 0.7713507
211560 0.7741827
211570 0.7728776
211580 0.7740176
211590 0.7795866
211600 0.7876137
211610 0.7929291
211620 0.7781386
211630 0.7811018
211640 0.7749928
211650 0.7608861
211660 0.7801101
211670 0.7686765
211680 0.768016
211690 0.7794524
211700 0.7777793
211710 0.7707194
211720 0.7615752
211730 0.7617589
211740 0.7574341
211750 0.7692776
211760 0.7621115
211770 0.7663749
211780 0.7620558
211790 0.7713628
211800 0.7712012
211810 0.7598941
211820 0.762836
211830 0.7649061
211840 0.7819752
211850 0.7729675
211860 0.7844707
211870 0.7781611
211880 0.7805043
211890 0.7816579
211900 0.7656901
211910 0.7676222
211920 0.7717146
211930 0.7772439
211940 0.7775706
211950 0.7799229
211960 0.7833864
211970 0.7798679
211980 0.7686124
211990 0.7998384
212000 0.7869439
212010 0.7890959
212020 0.785006
212030 0.7915655
212040 0.7730343
212050 0.7753319
212060 0.7754082
212070 0.7667612
212080 0.7665154
212090 0.7747414
212100 0.7631344
212110 0.7825508
212120 0.7778513
212130 0.7761449
212140 0.7824746
212150 0.7677279
212160 0.7680918
212170 0.7709256
212180 0.7763357
212190 0.7632686
212200 0.7689289
212210 0.7613223
212220 0.7623315
212230 0.7599263
212240 0.7650788
212250 0.7709091
212260 0.7500945
212270 0.7689123
212280 0.7604521
212290 0.7560482
212300 0.7550678
212310 0.7516355
212320 0.7647392
212330 0.7820473
212340 0.7791563
212350 0.7722087
212360 0.7800665
212370 0.7790267
212380 0.7678501
212390 0.7634703
212400 0.7683959
212410 0.7678832
212420 0.7725298
212430 0.7625841
212440 0.7683564
212450 0.7849798
212460 0.775574
212470 0.7804036
212480 0.7858687
212490 0.771852
212500 0.7834276
212510 0.7875085
212520 0.7849301
212530 0.7900245
212540 0.7906895
212550 0.7862787
212560 0.7803178
212570 0.7759287
212580 0.7620013
212590 0.7585988
212600 0.7627979
212610 0.7708548
212620 0.77601
212630 0.7735388
212640 0.7634929
212650 0.7570885
212660 0.754952
212670 0.7461717
212680 0.7456094
212690 0.7349795
212700 0.7375507
212710 0.7521886
212720 0.7429233
212730 0.7431142
212740 0.7599611
212750 0.7570929
212760 0.7603989
212770 0.755362
212780 0.7694342
212790 0.7710277
212800 0.7674399
212810 0.7774244
212820 0.7683455
212830 0.7817358
212840 0.7737368
212850 0.7617089
212860 0.7628491
212870 0.7599459
212880 0.7580048
212890 0.7658316
212900 0.7741028
212910 0.7612892
212920 0.7760579
212930 0.7854703
212940 0.7935668
212950 0.7898535
212960 0.7769833
212970 0.7789103
212980 0.7649428
212990 0.7763515
213000 0.7691281
213010 0.7713913
213020 0.758497
213030 0.7721094
213040 0.7801902
213050 0.7789754
213060 0.7640476
213070 0.7680378
213080 0.7703042
213090 0.7817807
213100 0.7833362
213110 0.7703205
213120 0.7755727
213130 0.7912275
213140 0.7798042
213150 0.7917672
213160 0.7776541
213170 0.7923476
213180 0.7855881
213190 0.7908244
213200 0.7782462
213210 0.7779016
213220 0.7762119
213230 0.7710164
213240 0.784689
213250 0.7732686
213260 0.7660079
213270 0.7675501
213280 0.7604553
213290 0.7718373
213300 0.7706743
213310 0.7752563
213320 0.7626238
213330 0.7732836
213340 0.7709641
213350 0.7855476
213360 0.7828615
213370 0.7934766
213380 0.7886219
213390 0.8030195
213400 0.8032318
213410 0.8018286
213420 0.8020391
213430 0.8039625
213440 0.8055535
213450 0.8003126
213460 0.7949764
213470 0.7869922
213480 0.8016871
213490 0.7948047
213500 0.7859673
213510 0.7980155
213520 0.7924913
213530 0.7645223
213540 0.7517582
213550 0.7778826
213560 0.7791855
213570 0.7856737
213580 0.7773164
213590 0.7836711
213600 0.776625
213610 0.7676848
213620 0.7819373
213630 0.7797629
213640 0.7914378
213650 0.7920018
213660 0.7768653
213670 0.7845659
213680 0.7781657
213690 0.7814889
213700 0.7730346
213710 0.7697893
213720 0.77754
213730 0.7720083
213740 0.7753358
213750 0.7760646
213760 0.7754052
213770 0.7745261
213780 0.7901367
213790 0.7715921
213800 0.7703574
213810 0.7702872
213820 0.7893458
213830 0.7690127
213840 0.7684345
213850 0.7629179
213860 0.752126
213870 0.749166
213880 0.7682212
213890 0.7637469
213900 0.7750013
213910 0.770539
213920 0.7604903
213930 0.7602248
213940 0.7553101
213950 0.7711463
213960 0.7716987
213970 0.7771232
213980 0.7808164
213990 0.7811425
214000 0.781276
214010 0.7775441
214020 0.7730458
214030 0.7829034
214040 0.7813842
214050 0.7898389
214060 0.7914838
214070 0.7804548
214080 0.7777863
214090 0.78028
214100 0.7846152
214110 0.7774253
214120 0.7705271
214130 0.7841062
214140 0.7882721
214150 0.7965373
214160 0.7896838
214170 0.7788445
214180 0.7791922
214190 0.7858853
214200 0.7750733
214210 0.7888747
214220 0.7781523
214230 0.7711636
214240 0.7599055
214250 0.782434
214260 0.7929108
214270 0.7976013
214280 0.7852848
214290 0.7731313
214300 0.7581442
214310 0.770878
214320 0.7590064
214330 0.763308
214340 0.7615495
214350 0.7501201
214360 0.7577568
214370 0.7775458
214380 0.7666771
214390 0.7674246
214400 0.765785
214410 0.777419
214420 0.7750169
214430 0.7741752
214440 0.7642668
214450 0.7658487
214460 0.7746557
214470 0.7737222
214480 0.780302
214490 0.7792968
214500 0.7868702
214510 0.7920793
214520 0.8006296
214530 0.7850377
214540 0.8053427
214550 0.7984132
214560 0.7900979
214570 0.8004675
214580 0.7995619
214590 0.7969148
214600 0.7815607
214610 0.7825815
214620 0.7766869
214630 0.7865418
214640 0.7898239
214650 0.7896789
214660 0.7838854
214670 0.797103
214680 0.7840247
214690 0.7898177
214700 0.7901211
214710 0.7904693
214720 0.7853923
214730 0.7857529
214740 0.787618
214750 0.7768826
214760 0.7738852
214770 0.7832193
214780 0.7685048
214790 0.7762018
214800 0.7678621
214810 0.772804
214820 0.7741215
214830 0.7677096
214840 0.7643611
214850 0.7612454
214860 0.7585264
214870 0.7615365
214880 0.7569997
214890 0.7625932
214900 0.7776884
214910 0.7706304
214920 0.7713716
214930 0.762971
214940 0.7694436
214950 0.7659157
214960 0.7739927
214970 0.778847
214980 0.77815
214990 0.7748042
215000 0.7892988
215010 0.7906955
215020 0.7798222
215030 0.7866904
215040 0.7956923
215050 0.7904041
215060 0.7940656
215070 0.8080844
215080 0.8142226
215090 0.8033208
215100 0.7991263
215110 0.7773042
215120 0.7663593
215130 0.7774106
215140 0.7771528
215150 0.7899244
215160 0.7987282
215170 0.7870796
215180 0.7885261
215190 0.7792587
215200 0.7922909
215210 0.7824961
215220 0.7896838
215230 0.8058267
215240 0.8019772
215250 0.7889781
215260 0.7892562
215270 0.7964493
215280 0.7952723
215290 0.7974395
215300 0.7923242
215310 0.7858602
215320 0.7941116
215330 0.7833095
215340 0.775175
215350 0.7690005
215360 0.7622479
215370 0.7679456
215380 0.7687905
215390 0.7619022
215400 0.7592124
215410 0.7603817
215420 0.7652444
215430 0.7577886
215440 0.7617579
215450 0.7722611
215460 0.7611982
215470 0.7668356
215480 0.7725878
215490 0.7769035
215500 0.7885014
215510 0.7818114
215520 0.7689807
215530 0.7844358
215540 0.7773787
215550 0.7869177
215560 0.7740181
215570 0.7903464
215580 0.7851908
215590 0.7785451
215600 0.7786947
215610 0.7760444
215620 0.772353
215630 0.7659521
215640 0.7719806
215650 0.775395
215660 0.7866039
215670 0.7831888
215680 0.7762467
215690 0.7879055
215700 0.7723581
215710 0.7713795
215720 0.7714362
215730 0.7726429
215740 0.7735493
215750 0.7762963
215760 0.7775069
215770 0.7794627
215780 0.7698427
215790 0.7701238
215800 0.7607501
215810 0.7687087
215820 0.7851558
215830 0.7817118
215840 0.7743111
215850 0.7762725
215860 0.7723528
215870 0.7728658
215880 0.7706647
215890 0.7695174
215900 0.7643337
215910 0.7741818
215920 0.7765704
215930 0.7817818
215940 0.7909839
215950 0.7943953
215960 0.797906
215970 0.7967495
215980 0.8053674
215990 0.8062047
216000 0.7987887
216010 0.8039634
216020 0.7985831
216030 0.7919713
216040 0.8059945
216050 0.8017113
216060 0.7872683
216070 0.783515
216080 0.7977942
216090 0.7982593
216100 0.7874689
216110 0.78606
216120 0.793388
216130 0.7945639
216140 0.7979503
216150 0.7941893
216160 0.7953236
216170 0.7929586
216180 0.7853349
216190 0.782028
216200 0.7864591
216210 0.7887982
216220 0.7993497
216230 0.7967998
216240 0.8050936
216250 0.8085502
216260 0.8005702
216270 0.8049857
216280 0.8093436
216290 0.8066134
216300 0.7986353
216310 0.807329
216320 0.8011457
216330 0.7983438
216340 0.7963426
216350 0.7973735
216360 0.7999995
216370 0.8048394
216380 0.8008807
216390 0.7888384
216400 0.8009571
216410 0.80132
216420 0.817458
216430 0.8042327
216440 0.7942947
216450 0.7976709
216460 0.8009257
216470 0.7913632
216480 0.7884421
216490 0.7970712
216500 0.7914791
216510 0.7930879
216520 0.7878745
216530 0.7850975
216540 0.7991667
216550 0.7955911
216560 0.7956184
216570 0.7903126
216580 0.794772
216590 0.7970278
216600 0.7900795
216610 0.7943549
216620 0.7924937
216630 0.7879776
216640 0.7933749
216650 0.7875612
216660 0.7985021
216670 0.7872066
216680 0.7805061
216690 0.7761564
216700 0.7840981
216710 0.8009741
216720 0.7975333
216730 0.8023539
216740 0.7882253
216750 0.7866052
216760 0.7798989
216770 0.7701111
216780 0.7841143
216790 0.7883013
216800 0.7862672
216810 0.792758
216820 0.7931549
216830 0.7916507
216840 0.7915691
216850 0.807563
216860 0.8159648
216870 0.812984
216880 0.7952753
216890 0.7899432
216900 0.7973776
216910 0.8057404
216920 0.8014703
216930 0.7963858
216940 0.8069117
216950 0.7925625
216960 0.7966648
216970 0.7901409
216980 0.7903363
216990 0.7899924
217000 0.7835495
217010 0.7825037
217020 0.7855203
217030 0.7829043
217040 0.7778468
217050 0.7967802
217060 0.8009136
217070 0.8054346
217080 0.792386
217090 0.791629
217100 0.7840585
217110 0.7767007
217120 0.7771595
217130 0.7758814
217140 0.7715857
217150 0.7782805
217160 0.7840768
217170 0.7879653
217180 0.7794037
217190 0.7749833
217200 0.7782057
217210 0.7766788
217220 0.7692802
217230 0.7870652
217240 0.7783816
217250 0.7820259
217260 0.7859781
217270 0.7991236
217280 0.7825329
217290 0.7802841
217300 0.7873263
217310 0.7936414
217320 0.7809632
217330 0.7797653
217340 0.7805347
217350 0.786391
217360 0.7842107
217370 0.7797722
217380 0.7981527
217390 0.7841055
217400 0.7789887
217410 0.7831377
217420 0.7787979
217430 0.7771979
217440 0.7774807
217450 0.7803543
217460 0.775247
217470 0.7815615
217480 0.775364
217490 0.7816973
217500 0.7698351
217510 0.7745641
217520 0.777232
217530 0.7803174
217540 0.7769294
217550 0.7672184
217560 0.7538425
217570 0.7601519
217580 0.7536649
217590 0.7698073
217600 0.7884403
217610 0.7751347
217620 0.7798672
217630 0.7785578
217640 0.7726125
217650 0.7777274
217660 0.7663441
217670 0.7762837
217680 0.7860842
217690 0.7778446
217700 0.7755328
217710 0.7731456
217720 0.7781294
217730 0.781457
217740 0.7851461
217750 0.7884849
217760 0.7781498
217770 0.788624
217780 0.7764819
217790 0.7957548
217800 0.7876972
217810 0.7912037
217820 0.7820027
217830 0.7846479
217840 0.7875128
217850 0.7919803
217860 0.8012586
217870 0.7988347
217880 0.8030509
217890 0.801668
217900 0.7966986
217910 0.7907348
217920 0.788075
217930 0.7836091
217940 0.7868676
217950 0.7790954
217960 0.7731165
217970 0.7724703
217980 0.7785929
217990 0.7715393
218000 0.7748632
218010 0.7634904
218020 0.7692485
218030 0.7837416
218040 0.7918621
218050 0.7927278
218060 0.7888433
218070 0.7914794
218080 0.7839755
218090 0.7920188
218100 0.7943943
218110 0.7997534
218120 0.8031006
218130 0.800231
218140 0.7943795
218150 0.7919664
218160 0.7984124
218170 0.7870315
218180 0.7815728
218190 0.7898436
218200 0.7732435
218210 0.7765507
218220 0.7622832
218230 0.7600034
218240 0.7593278
218250 0.7630883
218260 0.7562191
218270 0.7551239
218280 0.7668837
218290 0.7690005
218300 0.7730613
218310 0.7795271
218320 0.7717431
218330 0.7644298
218340 0.7684689
218350 0.7608854
218360 0.7656453
218370 0.7676886
218380 0.7620896
218390 0.7752049
218400 0.7827209
218410 0.7974818
218420 0.7813546
218430 0.7832327
218440 0.787207
218450 0.7767961
218460 0.7815831
218470 0.7853707
218480 0.7830817
218490 0.782516
218500 0.7853536
218510 0.7908052
218520 0.7875322
218530 0.7796488
218540 0.7773534
218550 0.7760187
218560 0.7839173
218570 0.7821972
218580 0.7828968
218590 0.7681695
218600 0.7751953
218610 0.7712338
218620 0.7721437
218630 0.7747483
218640 0.7783934
218650 0.7777478
218660 0.7826003
218670 0.7699554
218680 0.7722763
218690 0.7813213
218700 0.7869408
218710 0.7896106
218720 0.7867484
218730 0.7934765
218740 0.788701
218750 0.7862934
218760 0.788662
218770 0.7638108
218780 0.7782228
218790 0.7800449
218800 0.7711724
218810 0.7633274
218820 0.7701246
218830 0.7651199
218840 0.7703886
218850 0.7603935
218860 0.7583283
218870 0.7525274
218880 0.7585769
218890 0.76126
218900 0.7744814
218910 0.7653133
218920 0.7755404
218930 0.7816452
218940 0.7800046
218950 0.7895796
218960 0.7899927
218970 0.7819366
218980 0.7875265
218990 0.7872607
219000 0.7757231
219010 0.7804149
219020 0.7771444
219030 0.7854244
219040 0.7819186
219050 0.7859453
219060 0.77436
219070 0.7724642
219080 0.7686068
219090 0.7688225
219100 0.7754453
219110 0.7788078
219120 0.7784557
219130 0.7762161
219140 0.7808706
219150 0.7711729
219160 0.7581164
219170 0.7502845
219180 0.758125
219190 0.7628789
219200 0.7714483
219210 0.7715755
219220 0.7645738
219230 0.7598113
219240 0.7681291
219250 0.7823451
219260 0.7728376
219270 0.7702025
219280 0.7730063
219290 0.7649536
219300 0.7528816
219310 0.7599131
219320 0.7689061
219330 0.7709447
219340 0.778911
219350 0.7649032
219360 0.7554289
219370 0.75914
219380 0.760233
219390 0.7637982
219400 0.7698528
219410 0.7717742
219420 0.7739721
219430 0.7760167
219440 0.7715858
219450 0.7791313
219460 0.7759682
219470 0.7784316
219480 0.7883136
219490 0.7723135
219500 0.7699711
219510 0.761346
219520 0.7577419
219530 0.7689518
219540 0.7742462
219550 0.780538
219560 0.7919866
219570 0.7802503
219580 0.7849539
219590 0.7790293
219600 0.7733026
219610 0.7725947
219620 0.7619714
219630 0.7570574
219640 0.7571418
219650 0.7746132
219660 0.7726465
219670 0.7616072
219680 0.7596749
219690 0.7585713
219700 0.7610856
219710 0.7640648
219720 0.7719957
219730 0.7753283
219740 0.7541372
219750 0.7477468
219760 0.7555119
219770 0.7423007
219780 0.7575411
219790 0.7518005
219800 0.7366961
219810 0.7421039
219820 0.7435547
219830 0.7434151
219840 0.7426999
219850 0.7521265
219860 0.7530977
219870 0.7461935
219880 0.7400569
219890 0.7474841
219900 0.7485057
219910 0.7467582
219920 0.7546715
219930 0.7571833
219940 0.7681484
219950 0.7634378
219960 0.7540446
219970 0.7546444
219980 0.7479652
219990 0.7530225
220000 0.759742
220010 0.7493696
220020 0.755891
220030 0.7565419
220040 0.7522941
220050 0.7446223
220060 0.7528378
220070 0.7661647
220080 0.7561777
220090 0.7664217
220100 0.7533419
220110 0.765301
220120 0.7723815
220130 0.7594256
220140 0.755986
220150 0.7572643
220160 0.7431501
220170 0.7605087
220180 0.7644773
220190 0.7656516
220200 0.7602273
220210 0.7690113
220220 0.7660015
220230 0.7632515
220240 0.7588867
220250 0.7488381
220260 0.7383327
220270 0.7534907
220280 0.7581043
220290 0.761878
220300 0.7394049
220310 0.7547475
220320 0.7576343
220330 0.7632819
220340 0.7697282
220350 0.7667124
220360 0.7776063
220370 0.7811603
220380 0.778993
220390 0.7950009
220400 0.781272
220410 0.7779239
220420 0.7866402
220430 0.7718591
220440 0.7699867
220450 0.7626531
220460 0.7758301
220470 0.7739843
220480 0.7629595
220490 0.761165
220500 0.7756051
220510 0.7747555
220520 0.780405
220530 0.7913703
220540 0.7886402
220550 0.7723125
220560 0.780486
220570 0.7858019
220580 0.7952097
220590 0.7932121
220600 0.8039517
220610 0.7891405
220620 0.7970862
220630 0.7941411
220640 0.7858783
220650 0.7727156
220660 0.7652044
220670 0.7601395
220680 0.7777135
220690 0.7756284
220700 0.7717205
220710 0.7563593
220720 0.761535
220730 0.7577257
220740 0.7608473
220750 0.7747487
220760 0.7660489
220770 0.76249
220780 0.7605318
220790 0.7661224
220800 0.7572556
220810 0.7591423
220820 0.7555513
220830 0.7578964
220840 0.7555769
220850 0.7606108
220860 0.7474163
220870 0.7505101
220880 0.7559488
220890 0.7582642
220900 0.7519603
220910 0.7641366
220920 0.7698943
220930 0.7723811
220940 0.7774549
220950 0.7904618
220960 0.7736059
220970 0.7660668
220980 0.7700638
220990 0.7630205
221000 0.7657762
221010 0.7679476
221020 0.7582597
221030 0.7644429
221040 0.7564786
221050 0.7692821
221060 0.7685776
221070 0.782038
221080 0.77003
221090 0.7650447
221100 0.7744534
221110 0.7773721
221120 0.7744077
221130 0.7642697
221140 0.7613381
221150 0.7481115
221160 0.7542821
221170 0.7475392
221180 0.7482377
221190 0.7488077
221200 0.7578104
221210 0.7713921
221220 0.7678514
221230 0.7632318
221240 0.760006
221250 0.7646506
221260 0.7698262
221270 0.7595422
221280 0.7572507
221290 0.771319
221300 0.7737062
221310 0.7724533
221320 0.766439
221330 0.7693892
221340 0.7752553
221350 0.7689395
221360 0.7766175
221370 0.7626243
221380 0.7698714
221390 0.7673909
221400 0.765544
221410 0.7736344
221420 0.7736536
221430 0.775762
221440 0.7688351
221450 0.769085
221460 0.7666147
221470 0.7660863
221480 0.7599203
221490 0.7699056
221500 0.767621
221510 0.7521142
221520 0.7637131
221530 0.7601469
221540 0.7557837
221550 0.7674827
221560 0.770346
221570 0.7720958
221580 0.7859727
221590 0.7692484
221600 0.7759724
221610 0.7674282
221620 0.7706828
221630 0.7725683
221640 0.7601951
221650 0.7690467
221660 0.7431121
221670 0.7526405
221680 0.7510783
221690 0.7498792
221700 0.7497577
221710 0.7529323
221720 0.7483194
221730 0.7558357
221740 0.7608749
221750 0.7582912
221760 0.7624189
221770 0.7576392
221780 0.7590567
221790 0.7536582
221800 0.7518414
221810 0.7583321
221820 0.750613
221830 0.7612085
221840 0.7694241
221850 0.759599
221860 0.757951
221870 0.7625362
221880 0.7587475
221890 0.7621962
221900 0.7567073
221910 0.7584879
221920 0.7613753
221930 0.751012
221940 0.76138
221950 0.7617382
221960 0.768213
221970 0.7555375
221980 0.7569445
221990 0.7694476
222000 0.7658432
222010 0.7664697
222020 0.7682865
222030 0.7772772
222040 0.7838031
222050 0.7745886
222060 0.7787122
222070 0.7798706
222080 0.7646257
222090 0.7719871
222100 0.7899539
222110 0.7954744
222120 0.7693629
222130 0.7730445
222140 0.7635667
222150 0.7773573
222160 0.7702419
222170 0.7687188
222180 0.7611914
222190 0.7565408
222200 0.755527
222210 0.7609752
222220 0.7695794
222230 0.7498419
222240 0.7568809
222250 0.7666839
222260 0.7774534
222270 0.7750868
222280 0.7660501
222290 0.7653761
222300 0.7712865
222310 0.7708434
222320 0.7725503
222330 0.7594283
222340 0.7629915
222350 0.763821
222360 0.778416
222370 0.7784578
222380 0.7597611
222390 0.7742501
222400 0.7739686
222410 0.7839474
222420 0.7812834
222430 0.7843435
222440 0.7785832
222450 0.7689644
222460 0.7722082
222470 0.7718775
222480 0.7660958
222490 0.7561927
222500 0.7583893
222510 0.761472
222520 0.7684379
222530 0.771226
222540 0.7766238
222550 0.7734511
222560 0.7698464
222570 0.774931
222580 0.7670387
222590 0.7495258
222600 0.7524074
222610 0.75013
222620 0.7494607
222630 0.7561275
222640 0.7640426
222650 0.7513375
222660 0.7543173
222670 0.7578649
222680 0.7562072
222690 0.7564412
222700 0.7483575
222710 0.7579194
222720 0.7596796
222730 0.7527244
222740 0.7430053
222750 0.7563739
222760 0.753019
222770 0.7572269
222780 0.7490145
222790 0.7473235
222800 0.7461632
222810 0.7552541
222820 0.7379872
222830 0.7336268
222840 0.7203596
222850 0.73887
222860 0.7384719
222870 0.725115
222880 0.7367473
222890 0.7431037
222900 0.7500408
222910 0.7472286
222920 0.7267857
222930 0.73875
222940 0.7591634
222950 0.747991
222960 0.7476153
222970 0.7436908
222980 0.7405428
222990 0.7446429
223000 0.7408549
223010 0.741685
223020 0.7353467
223030 0.749327
223040 0.7446304
223050 0.7535047
223060 0.7445551
223070 0.7505792
223080 0.7520434
223090 0.7450022
223100 0.7547446
223110 0.7591756
223120 0.7536814
223130 0.749092
223140 0.7525914
223150 0.76147
223160 0.7671973
223170 0.7567953
223180 0.7508711
223190 0.752267
223200 0.7612967
223210 0.7713251
223220 0.7577699
223230 0.7608505
223240 0.7523954
223250 0.7538755
223260 0.753614
223270 0.7522867
223280 0.7451314
223290 0.7560334
223300 0.7657797
223310 0.7625301
223320 0.76458
223330 0.7554771
223340 0.7494903
223350 0.7511371
223360 0.7514769
223370 0.7507308
223380 0.7636732
223390 0.7569675
223400 0.7654701
223410 0.7745998
223420 0.77891
223430 0.784443
223440 0.7679417
223450 0.7769371
223460 0.7659804
223470 0.7686977
223480 0.7592542
223490 0.7625664
223500 0.7676473
223510 0.7499045
223520 0.7460862
223530 0.7544665
223540 0.7537954
223550 0.7623501
223560 0.7680701
223570 0.7740539
223580 0.7804838
223590 0.7884765
223600 0.7727393
223610 0.7836098
223620 0.7873965
223630 0.7819217
223640 0.7783021
223650 0.7626475
223660 0.7651218
223670 0.7664548
223680 0.7681341
223690 0.7718664
223700 0.7652531
223710 0.7574077
223720 0.7615295
223730 0.7695749
223740 0.7626081
223750 0.7655681
223760 0.7626947
223770 0.7702495
223780 0.7760779
223790 0.7823755
223800 0.7733428
223810 0.7704558
223820 0.7693066
223830 0.761499
223840 0.7674273
223850 0.7635095
223860 0.7485401
223870 0.7438682
223880 0.7463582
223890 0.739392
223900 0.7465572
223910 0.7448722
223920 0.7505611
223930 0.7513095
223940 0.7577105
223950 0.7548755
223960 0.7549454
223970 0.7624894
223980 0.7534841
223990 0.7544813
224000 0.7524295
224010 0.7373934
224020 0.7357047
224030 0.7377103
224040 0.7403986
224050 0.7533783
224060 0.7524893
224070 0.7508764
224080 0.7369841
224090 0.739221
224100 0.7532311
224110 0.7554821
224120 0.7530414
224130 0.7378598
224140 0.7383863
224150 0.7279952
224160 0.7394033
224170 0.7462493
224180 0.7570817
224190 0.7605309
224200 0.761912
224210 0.7609487
224220 0.7752016
224230 0.7647175
224240 0.7691222
224250 0.7750871
224260 0.7633781
224270 0.7633125
224280 0.7590181
224290 0.7625245
224300 0.7602934
224310 0.761426
224320 0.7586341
224330 0.7605336
224340 0.7510715
224350 0.7510161
224360 0.7472017
224370 0.7587055
224380 0.7676723
224390 0.7584748
224400 0.7566547
224410 0.7615349
224420 0.7577973
224430 0.7727687
224440 0.7600098
224450 0.7538037
224460 0.7665581
224470 0.7572101
224480 0.7430655
224490 0.7437338
224500 0.7539619
224510 0.7450877
224520 0.7443692
224530 0.7655952
224540 0.7587652
224550 0.7684587
224560 0.7689094
224570 0.7692772
224580 0.7734751
224590 0.7752913
224600 0.7759616
224610 0.7728373
224620 0.7741618
224630 0.7618667
224640 0.7573289
224650 0.7682988
224660 0.7736559
224670 0.7731459
224680 0.7877306
224690 0.782135
224700 0.7797095
224710 0.7796752
224720 0.7828894
224730 0.7612059
224740 0.7627177
224750 0.7653912
224760 0.7676513
224770 0.7576473
224780 0.7706029
224790 0.7808496
224800 0.7746106
224810 0.7842602
224820 0.7724977
224830 0.7743055
224840 0.7810767
224850 0.7870182
224860 0.7841843
224870 0.781141
224880 0.7924187
224890 0.7854731
224900 0.7800932
224910 0.7724199
224920 0.7834538
224930 0.7650272
224940 0.7802835
224950 0.7736131
224960 0.7709675
224970 0.7702379
224980 0.7779005
224990 0.7836056
225000 0.7714256
225010 0.781028
225020 0.7716836
225030 0.7762128
225040 0.7778234
225050 0.7758255
225060 0.7785431
225070 0.7867991
225080 0.7703332
225090 0.7789688
225100 0.7665261
225110 0.7726249
225120 0.7601674
225130 0.7651832
225140 0.7700532
225150 0.7604671
225160 0.7723644
225170 0.7712224
225180 0.7651318
225190 0.7555394
225200 0.761468
225210 0.7564954
225220 0.7564381
225230 0.7527977
225240 0.7599418
225250 0.7622657
225260 0.7767422
225270 0.7715843
225280 0.7783546
225290 0.7705657
225300 0.7721453
225310 0.7813202
225320 0.7831574
225330 0.7789708
225340 0.7722663
225350 0.7936621
225360 0.7901789
225370 0.7811047
225380 0.7878052
225390 0.7786871
225400 0.7836594
225410 0.7908124
225420 0.7947953
225430 0.7953455
225440 0.7880579
225450 0.7995422
225460 0.7971779
225470 0.7733654
225480 0.7710997
225490 0.7604248
225500 0.7764278
225510 0.7622987
225520 0.7612155
225530 0.7716804
225540 0.7614587
225550 0.7631595
225560 0.7663521
225570 0.7630094
225580 0.7541312
225590 0.7521566
225600 0.7437089
225610 0.7549598
225620 0.762401
225630 0.7662609
225640 0.7444834
225650 0.7514238
225660 0.7529731
225670 0.7532707
225680 0.7574699
225690 0.7552862
225700 0.7507684
225710 0.7366619
225720 0.754258
225730 0.7592425
225740 0.7602739
225750 0.7427627
225760 0.7463414
225770 0.771812
225780 0.7451265
225790 0.7577728
225800 0.7677153
225810 0.7543358
225820 0.7547398
225830 0.7605997
225840 0.7555456
225850 0.7582492
225860 0.7505649
225870 0.7515327
225880 0.7456843
225890 0.7555296
225900 0.7624076
225910 0.7896177
225920 0.7673359
225930 0.7658795
225940 0.769956
225950 0.780158
225960 0.7599297
225970 0.7655776
225980 0.7645715
225990 0.7684657
226000 0.768164
226010 0.7495151
226020 0.7681192
226030 0.759011
226040 0.7589804
226050 0.7524588
226060 0.75277
226070 0.7584471
226080 0.7682011
226090 0.7654921
226100 0.7726578
226110 0.7701227
226120 0.7787468
226130 0.7775701
226140 0.7833056
226150 0.778663
226160 0.7844722
226170 0.7878493
226180 0.8023609
226190 0.7925981
226200 0.8009703
226210 0.7949127
226220 0.7939325
226230 0.7892155
226240 0.7865098
226250 0.7955137
226260 0.795739
226270 0.8001343
226280 0.7905092
226290 0.8046365
226300 0.7818583
226310 0.7791686
226320 0.7731155
226330 0.7876637
226340 0.7999552
226350 0.8091585
226360 0.8023235
226370 0.7914624
226380 0.7847061
226390 0.7834728
226400 0.7717722
226410 0.7738025
226420 0.7732943
226430 0.771406
226440 0.783811
226450 0.7828439
226460 0.7898663
226470 0.7964522
226480 0.7784124
226490 0.790139
226500 0.7865705
226510 0.7857397
226520 0.7795779
226530 0.7781013
226540 0.7764193
226550 0.773821
226560 0.7727336
226570 0.771468
226580 0.7806318
226590 0.7863832
226600 0.7872713
226610 0.7909712
226620 0.7924537
226630 0.7983286
226640 0.801281
226650 0.7749448
226660 0.7735006
226670 0.7742522
226680 0.7937687
226690 0.7912727
226700 0.7940581
226710 0.7911906
226720 0.7978743
226730 0.7900741
226740 0.7877818
226750 0.7869958
226760 0.7735596
226770 0.7758913
226780 0.7628106
226790 0.7759355
226800 0.7876971
226810 0.7660288
226820 0.7688172
226830 0.7729176
226840 0.7684782
226850 0.7831835
226860 0.7661883
226870 0.7624096
226880 0.7536397
226890 0.771433
226900 0.7715226
226910 0.7842749
226920 0.7987937
226930 0.7980875
226940 0.7859188
226950 0.7945781
226960 0.7816016
226970 0.7859452
226980 0.7756931
226990 0.7791954
227000 0.7761824
227010 0.7822657
227020 0.7737769
227030 0.7786454
227040 0.7882847
227050 0.7777115
227060 0.7849262
227070 0.7793594
227080 0.7800125
227090 0.7856483
227100 0.7889943
227110 0.7753895
227120 0.7863282
227130 0.7920537
227140 0.7895426
227150 0.7833053
227160 0.7688918
227170 0.7679653
227180 0.7700869
227190 0.7743998
227200 0.7830486
227210 0.7854804
227220 0.7935081
227230 0.7741956
227240 0.7727934
227250 0.7560455
227260 0.7613661
227270 0.7580339
227280 0.7735452
227290 0.7718843
227300 0.7702864
227310 0.768325
227320 0.785031
227330 0.7827065
227340 0.7907109
227350 0.7834435
227360 0.7940812
227370 0.7899923
227380 0.7957619
227390 0.7899309
227400 0.7899081
227410 0.7885513
227420 0.7854869
227430 0.7920756
227440 0.8111659
227450 0.8156592
227460 0.8139667
227470 0.808891
227480 0.8049487
227490 0.8003175
227500 0.7909274
227510 0.7943938
227520 0.7926844
227530 0.8035729
227540 0.7893605
227550 0.7946121
227560 0.8009949
227570 0.8066239
227580 0.7832176
227590 0.7845927
227600 0.7924498
227610 0.7759652
227620 0.7902196
227630 0.7980615
227640 0.791626
227650 0.7838907
227660 0.7982855
227670 0.7884076
227680 0.7848763
227690 0.7773747
227700 0.7631301
227710 0.7763484
227720 0.7858356
227730 0.8020865
227740 0.7917308
227750 0.7898565
227760 0.7979137
227770 0.7898923
227780 0.793485
227790 0.776905
227800 0.7847525
227810 0.7858452
227820 0.7887503
227830 0.7959762
227840 0.784147
227850 0.7722769
227860 0.7776068
227870 0.7860184
227880 0.7861458
227890 0.7895452
227900 0.7931757
227910 0.7793203
227920 0.7807318
227930 0.7654664
227940 0.7720372
227950 0.7649958
227960 0.7751735
227970 0.7756599
227980 0.7652685
227990 0.7691112
228000 0.7754453
228010 0.7926996
228020 0.7916539
228030 0.808764
228040 0.7969128
228050 0.7941359
228060 0.792036
228070 0.7812698
228080 0.7888233
228090 0.7985188
228100 0.7927291
228110 0.7854948
228120 0.7852995
228130 0.79581
228140 0.7860079
228150 0.7952484
228160 0.7997624
228170 0.7824278
228180 0.7724035
228190 0.7835932
228200 0.7777906
228210 0.7668564
228220 0.7855783
228230 0.7760524
228240 0.7844968
228250 0.780284
228260 0.7838496
228270 0.7851883
228280 0.7842388
228290 0.7715359
228300 0.7818797
228310 0.7805134
228320 0.7923647
228330 0.7706127
228340 0.7869558
228350 0.7897375
228360 0.8020478
228370 0.7964756
228380 0.8041947
228390 0.8053405
228400 0.809252
228410 0.8038036
228420 0.7989715
228430 0.8011828
228440 0.7911969
228450 0.8049092
228460 0.8044077
228470 0.783583
228480 0.7812881
228490 0.7817813
228500 0.7802921
228510 0.77932
228520 0.7777212
228530 0.7792721
228540 0.7794854
228550 0.7898772
228560 0.7797414
228570 0.7858434
228580 0.7841238
228590 0.7695691
228600 0.7836837
228610 0.7882187
228620 0.7902026
228630 0.7866486
228640 0.7893226
228650 0.8012086
228660 0.7882574
228670 0.7814181
228680 0.7648373
228690 0.7854309
228700 0.7836741
228710 0.7724422
228720 0.7627857
228730 0.7788857
228740 0.7645761
228750 0.7676911
228760 0.7711269
228770 0.767171
228780 0.7629845
228790 0.7748406
228800 0.7834051
228810 0.7857562
228820 0.8092751
228830 0.8022346
228840 0.8023051
228850 0.7947434
228860 0.8094334
228870 0.8148985
228880 0.8124226
228890 0.8058386
228900 0.8004986
228910 0.8049005
228920 0.8094239
228930 0.8082032
228940 0.8038234
228950 0.8143578
228960 0.8047466
228970 0.7939811
228980 0.7779104
228990 0.7946424
229000 0.8004551
229010 0.7975835
229020 0.8010466
229030 0.8025301
229040 0.7918499
229050 0.7922638
229060 0.8027766
229070 0.7930054
229080 0.7650391
229090 0.7817221
229100 0.785568
229110 0.7952814
229120 0.7967213
229130 0.7854303
229140 0.779484
229150 0.7908111
229160 0.8055187
229170 0.7954329
229180 0.8012272
229190 0.8164947
229200 0.8096705
229210 0.8098367
229220 0.8008955
229230 0.7910848
229240 0.7914078
229250 0.7866332
229260 0.7806553
229270 0.8037542
229280 0.8084629
229290 0.7819869
229300 0.8035464
229310 0.7977811
229320 0.8030935
229330 0.8044469
229340 0.8021888
229350 0.8164867
229360 0.7878662
229370 0.7971488
229380 0.8055832
229390 0.8119644
229400 0.813281
229410 0.7973171
229420 0.7955234
229430 0.8018945
229440 0.8122729
229450 0.8251825
229460 0.8251395
229470 0.8192211
229480 0.809944
229490 0.8223026
229500 0.8304295
229510 0.8248606
229520 0.8321361
229530 0.8203931
229540 0.8365266
229550 0.8374348
229560 0.8259762
229570 0.8276522
229580 0.8275504
229590 0.8251618
229600 0.8391641
229610 0.8395514
229620 0.8433245
229630 0.8370201
229640 0.815723
229650 0.8109189
229660 0.8170043
229670 0.8227907
229680 0.8367586
229690 0.8346682
229700 0.8208081
229710 0.8264896
229720 0.8079535
229730 0.8158915
229740 0.8051538
229750 0.800009
229760 0.7966779
229770 0.8105425
229780 0.813648
229790 0.8208785
229800 0.8177533
229810 0.8082476
229820 0.8004595
229830 0.7960529
229840 0.7984769
229850 0.8067329
229860 0.8027619
229870 0.7995219
229880 0.7899855
229890 0.7859602
229900 0.8065912
229910 0.7891818
229920 0.7818422
229930 0.7947077
229940 0.7917674
229950 0.7909591
229960 0.79101
229970 0.7852902
229980 0.77463
229990 0.7924403
230000 0.788855
230010 0.7848662
230020 0.787909
230030 0.7733287
230040 0.7704192
230050 0.7621675
230060 0.7654328
230070 0.7624258
230080 0.7600955
230090 0.755657
230100 0.7589325
230110 0.7801833
230120 0.7836049
230130 0.7877313
230140 0.7927094
230150 0.7893099
230160 0.7854959
230170 0.7837539
230180 0.7831436
230190 0.7961819
230200 0.7821963
230210 0.7803316
230220 0.7989262
230230 0.7945019
230240 0.7884504
230250 0.7879034
230260 0.7655469
230270 0.7780367
230280 0.7806523
230290 0.781707
230300 0.7765521
230310 0.7911645
230320 0.7863552
230330 0.7952091
230340 0.7951008
230350 0.7913111
230360 0.7985952
230370 0.7851286
230380 0.7873739
230390 0.7910333
230400 0.7866048
230410 0.7887384
230420 0.7794243
230430 0.7921625
230440 0.7952259
230450 0.7926212
230460 0.7827134
230470 0.7951949
230480 0.7938058
230490 0.7974499
230500 0.8004209
230510 0.7926611
230520 0.7994822
230530 0.7993166
230540 0.777282
230550 0.7861918
230560 0.7994533
230570 0.7931545
230580 0.7957384
230590 0.7916183
230600 0.7768597
230610 0.7791632
230620 0.7844841
230630 0.7817155
230640 0.7819353
230650 0.7862013
230660 0.7830889
230670 0.7751668
230680 0.7733397
230690 0.7872354
230700 0.7903215
230710 0.7771614
230720 0.7862096
230730 0.7793161
230740 0.7944123
230750 0.7916664
230760 0.7941406
230770 0.7767627
230780 0.774206
230790 0.768064
230800 0.7834831
230810 0.789528
230820 0.7815961
230830 0.7841032
230840 0.7824122
230850 0.7689247
230860 0.773073
230870 0.7705371
230880 0.7681156
230890 0.7762413
230900 0.7631878
230910 0.76562
230920 0.7660554
230930 0.7745256
230940 0.7699833
230950 0.7711653
230960 0.7799813
230970 0.7768368
230980 0.7694878
230990 0.7764657
231000 0.7761914
231010 0.7883279
231020 0.7866335
231030 0.8049461
231040 0.7938443
231050 0.7793275
231060 0.7764982
231070 0.7829138
231080 0.7822281
231090 0.775757
231100 0.7798241
231110 0.7676213
231120 0.7633663
231130 0.7756971
231140 0.7770455
231150 0.7615442
231160 0.7565014
231170 0.7488033
231180 0.7607756
231190 0.7534036
231200 0.7729849
231210 0.7688267
231220 0.7758577
231230 0.7842581
231240 0.7724121
231250 0.784436
231260 0.7625008
231270 0.7508373
231280 0.7556689
231290 0.7750293
231300 0.7733465
231310 0.7904068
231320 0.7852597
231330 0.7816482
231340 0.7732843
231350 0.7748474
231360 0.7856734
231370 0.7793599
231380 0.7773824
231390 0.7739833
231400 0.775691
231410 0.7760153
231420 0.7792742
231430 0.7870033
231440 0.7726649
231450 0.779167
231460 0.7825068
231470 0.7805495
231480 0.7848802
231490 0.7824218
231500 0.7740229
231510 0.7827773
231520 0.7774469
231530 0.7713048
231540 0.7619953
231550 0.762429
231560 0.7703273
231570 0.7642316
231580 0.7695063
231590 0.7927656
231600 0.7969682
231610 0.794966
231620 0.7711387
231630 0.7738844
231640 0.7793977
231650 0.7827492
231660 0.7885635
231670 0.79575
231680 0.796077
231690 0.8011872
231700 0.7992257
231710 0.8019842
231720 0.7848532
231730 0.795794
231740 0.8007141
231750 0.7952735
231760 0.786811
231770 0.775224
231780 0.770968
231790 0.7704935
231800 0.7647452
231810 0.7616577
231820 0.7698518
231830 0.770995
231840 0.7811695
231850 0.796985
231860 0.8133922
231870 0.8024606
231880 0.8101009
231890 0.8058137
231900 0.7938612
231910 0.7913099
231920 0.7906044
231930 0.7842246
231940 0.793609
231950 0.7715319
231960 0.7709497
231970 0.7735053
231980 0.7699395
231990 0.7719933
232000 0.772949
232010 0.7669957
232020 0.7792099
232030 0.779973
232040 0.7836503
232050 0.7806282
232060 0.7888424
232070 0.7817775
232080 0.7700878
232090 0.7686602
232100 0.7709978
232110 0.7709786
232120 0.7786337
232130 0.7814484
232140 0.7714431
232150 0.782611
232160 0.7831792
232170 0.7781935
232180 0.7771133
232190 0.7750124
232200 0.7691564
232210 0.7666588
232220 0.7766302
232230 0.7787341
232240 0.7689091
232250 0.7693073
232260 0.7665791
232270 0.7620862
232280 0.7569699
232290 0.7743922
232300 0.7746698
232310 0.7840305
232320 0.8036324
232330 0.7992417
232340 0.801335
232350 0.8003192
232360 0.7892468
232370 0.798773
232380 0.7887135
232390 0.7914551
232400 0.7969965
232410 0.7865657
232420 0.7860458
232430 0.7847805
232440 0.7889096
232450 0.7803382
232460 0.7839788
232470 0.7888287
232480 0.7935154
232490 0.7882413
232500 0.7842389
232510 0.7798151
232520 0.7963123
232530 0.7976531
232540 0.8220313
232550 0.8026533
232560 0.7806247
232570 0.8044385
232580 0.8043362
232590 0.7853536
232600 0.7754273
232610 0.7842139
232620 0.7979109
232630 0.7938064
232640 0.788802
232650 0.7964666
232660 0.7888263
232670 0.7876173
232680 0.7950878
232690 0.7781849
232700 0.7680942
232710 0.7639846
232720 0.7639005
232730 0.7699228
232740 0.7726548
232750 0.7799191
232760 0.7863261
232770 0.7771783
232780 0.7916775
232790 0.7729329
232800 0.7795593
232810 0.783971
232820 0.7928755
232830 0.7854413
232840 0.781425
232850 0.7892743
232860 0.7895428
232870 0.7809937
232880 0.7831332
232890 0.7860035
232900 0.7939639
232910 0.8056516
232920 0.7935259
232930 0.7978724
232940 0.7891111
232950 0.7879283
232960 0.7841403
232970 0.800558
232980 0.8014732
232990 0.7999117
233000 0.7921544
233010 0.7877672
233020 0.7716842
233030 0.7708104
233040 0.7685191
233050 0.7643408
233060 0.7743521
233070 0.7773848
233080 0.7882179
233090 0.7768533
233100 0.7959341
233110 0.7738821
233120 0.7680033
233130 0.7712656
233140 0.7706674
233150 0.7840069
233160 0.7771432
233170 0.7647564
233180 0.7697854
233190 0.7733595
233200 0.7741846
233210 0.7708961
233220 0.7673175
233230 0.7726686
233240 0.7774679
233250 0.7781806
233260 0.7770551
233270 0.7736701
233280 0.7830271
233290 0.7877384
233300 0.7865644
233310 0.7847407
233320 0.7891359
233330 0.7971168
233340 0.8050389
233350 0.7921048
233360 0.7882633
233370 0.7794152
233380 0.7778811
233390 0.7815104
233400 0.7937121
233410 0.784866
233420 0.8005175
233430 0.7949106
233440 0.7984759
233450 0.7875109
233460 0.7951666
233470 0.7894139
233480 0.7934519
233490 0.784808
233500 0.7870428
233510 0.7820776
233520 0.7724678
233530 0.7642847
233540 0.7786481
233550 0.7807051
233560 0.7820814
233570 0.7763917
233580 0.7727253
233590 0.7699901
233600 0.7716416
233610 0.7580027
233620 0.7696059
233630 0.7708977
233640 0.771584
233650 0.7586316
233660 0.7512502
233670 0.7645069
233680 0.7674028
233690 0.7724085
233700 0.759808
233710 0.7667174
233720 0.7686245
233730 0.7684249
233740 0.7723184
233750 0.7789963
233760 0.7726813
233770 0.7653726
233780 0.7705279
233790 0.781041
233800 0.7984278
233810 0.7942728
233820 0.7844257
233830 0.7805529
233840 0.7749103
233850 0.7633234
233860 0.7668204
233870 0.7758501
233880 0.7763926
233890 0.7706888
233900 0.7678514
233910 0.7618958
233920 0.7755464
233930 0.7805213
233940 0.7551553
233950 0.7606018
233960 0.7743855
233970 0.7626863
233980 0.7647715
233990 0.7649006
234000 0.7568665
234010 0.7699924
234020 0.7714871
234030 0.7731205
234040 0.7658232
234050 0.7767057
234060 0.7568065
234070 0.7624866
234080 0.7550486
234090 0.7528636
234100 0.7622969
234110 0.7662126
234120 0.7687116
234130 0.7722057
234140 0.7833149
234150 0.7817223
234160 0.768724
234170 0.7696126
234180 0.7577643
234190 0.7676995
234200 0.7633057
234210 0.7737401
234220 0.793399
234230 0.7719728
234240 0.7867871
234250 0.7779323
234260 0.7762441
234270 0.7885453
234280 0.779014
234290 0.7815307
234300 0.791856
234310 0.7876362
234320 0.7730866
234330 0.7773177
234340 0.7864335
234350 0.7825491
234360 0.7710297
234370 0.7683898
234380 0.7706194
234390 0.790334
234400 0.7912531
234410 0.7987247
234420 0.7970099
234430 0.8015135
234440 0.7973109
234450 0.7915265
234460 0.7886663
234470 0.798479
234480 0.7948278
234490 0.8012497
234500 0.8028558
234510 0.7907959
234520 0.7857947
234530 0.7753162
234540 0.7715781
234550 0.7769697
234560 0.7678372
234570 0.7772037
234580 0.7640203
234590 0.7610956
234600 0.754833
234610 0.7611848
234620 0.7758994
234630 0.7629999
234640 0.77193
234650 0.7811362
234660 0.7913049
234670 0.777842
234680 0.7719266
234690 0.7821948
234700 0.7860121
234710 0.7878092
234720 0.7815599
234730 0.7848255
234740 0.7763904
234750 0.7742005
234760 0.7567392
234770 0.7590609
234780 0.7772993
234790 0.7665138
234800 0.7694435
234810 0.7705683
234820 0.7711995
234830 0.7756358
234840 0.7764207
234850 0.7685293
234860 0.7823176
234870 0.7942944
234880 0.7889814
234890 0.7906622
234900 0.7933175
234910 0.7818759
234920 0.7774928
234930 0.7752315
234940 0.7812527
234950 0.775112
234960 0.7843428
234970 0.7801791
234980 0.7805432
234990 0.793727
235000 0.7896335
235010 0.7765805
235020 0.7712661
235030 0.7890484
235040 0.7799095
235050 0.7706597
235060 0.7700137
235070 0.7610635
235080 0.7648166
235090 0.7645951
235100 0.7727116
235110 0.7612806
235120 0.7660599
235130 0.7616606
235140 0.7569309
235150 0.7489148
235160 0.7543151
235170 0.749802
235180 0.7610425
235190 0.7549462
235200 0.7691966
235210 0.764683
235220 0.7668688
235230 0.7634611
235240 0.7604198
235250 0.7592366
235260 0.7516008
235270 0.7587662
235280 0.7736454
235290 0.771839
235300 0.7681776
235310 0.7707209
235320 0.7697315
235330 0.7626069
235340 0.7653663
235350 0.7471803
235360 0.7547653
235370 0.7515925
235380 0.7533848
235390 0.7583891
235400 0.751823
235410 0.7528327
235420 0.7446751
235430 0.7696998
235440 0.7538642
235450 0.7654879
235460 0.7678016
235470 0.7585164
235480 0.7539972
235490 0.7507849
235500 0.751687
235510 0.7669709
235520 0.7642894
235530 0.7584545
235540 0.7528816
235550 0.7556534
235560 0.7562381
235570 0.7676191
235580 0.7677602
235590 0.7719496
235600 0.7777942
235610 0.7774456
235620 0.7812542
235630 0.7815706
235640 0.7819414
235650 0.7685845
235660 0.7696927
235670 0.7717761
235680 0.7658702
235690 0.7519698
235700 0.7583176
235710 0.7757488
235720 0.7733251
235730 0.7713221
235740 0.771922
235750 0.777538
235760 0.773871
235770 0.7734622
235780 0.7778865
235790 0.7745391
235800 0.7739214
235810 0.7898644
235820 0.7803758
235830 0.7661538
235840 0.7667544
235850 0.7808499
235860 0.7848207
235870 0.7875231
235880 0.788569
235890 0.7729006
235900 0.7787846
235910 0.7841608
235920 0.7704427
235930 0.7728928
235940 0.7885455
235950 0.7891135
235960 0.7860266
235970 0.8011844
235980 0.7955169
235990 0.7947234
236000 0.796931
236010 0.7849518
236020 0.7789404
236030 0.7795481
236040 0.7880255
236050 0.7801473
236060 0.7820131
236070 0.7783301
236080 0.7804012
236090 0.7624996
236100 0.7618412
236110 0.7614232
236120 0.7617574
236130 0.7796435
236140 0.7652769
236150 0.7683179
236160 0.7662977
236170 0.7763071
236180 0.7671516
236190 0.7721867
236200 0.7778146
236210 0.7772989
236220 0.7683739
236230 0.77738
236240 0.7831726
236250 0.7706643
236260 0.7819732
236270 0.787293
236280 0.7875187
236290 0.777508
236300 0.7868149
236310 0.7831963
236320 0.7825213
236330 0.7633406
236340 0.7710696
236350 0.7692575
236360 0.7648221
236370 0.7639006
236380 0.7688178
236390 0.7602073
236400 0.7551969
236410 0.7544248
236420 0.7568378
236430 0.7629181
236440 0.7710956
236450 0.7716874
236460 0.7752042
236470 0.7740251
236480 0.7665874
236490 0.7505009
236500 0.753153
236510 0.7598826
236520 0.7620755
236530 0.7500164
236540 0.7471831
236550 0.756696
236560 0.7531763
236570 0.7664746
236580 0.7697569
236590 0.7613431
236600 0.7509705
236610 0.7562013
236620 0.7542868
236630 0.7584338
236640 0.7678561
236650 0.7483612
236660 0.7542401
236670 0.7502562
236680 0.7595554
236690 0.7537527
236700 0.7504275
236710 0.7445335
236720 0.7645989
236730 0.7800854
236740 0.7755233
236750 0.7713757
236760 0.7736159
236770 0.7647732
236780 0.7633886
236790 0.7584035
236800 0.7631598
236810 0.7566954
236820 0.7503163
236830 0.7686666
236840 0.7893031
236850 0.7807963
236860 0.7785127
236870 0.7729527
236880 0.7542681
236890 0.7740104
236900 0.7756128
236910 0.7667042
236920 0.7756664
236930 0.7631854
236940 0.765435
236950 0.7635422
236960 0.7541133
236970 0.7627209
236980 0.7704614
236990 0.7647496
237000 0.7617431
237010 0.7533809
237020 0.7700616
237030 0.7667806
237040 0.7581764
237050 0.7491034
237060 0.7556816
237070 0.7474357
237080 0.7504469
237090 0.7525585
237100 0.7558547
237110 0.7588281
237120 0.7633595
237130 0.7684859
237140 0.7646691
237150 0.7550026
237160 0.7443147
237170 0.7560922
237180 0.7491127
237190 0.7532312
237200 0.7582501
237210 0.7459771
237220 0.7550788
237230 0.7656554
237240 0.7629499
237250 0.7570124
237260 0.7580081
237270 0.7643608
237280 0.7703073
237290 0.766729
237300 0.7665874
237310 0.769135
237320 0.7813129
237330 0.7852083
237340 0.7858953
237350 0.7780548
237360 0.7775832
237370 0.7791878
237380 0.7702313
237390 0.7722625
237400 0.7622195
237410 0.7646697
237420 0.7714841
237430 0.759964
237440 0.7488117
237450 0.7529691
237460 0.7539092
237470 0.7693423
237480 0.7642645
237490 0.7542143
237500 0.7565097
237510 0.754609
237520 0.7591016
237530 0.7723586
237540 0.7785455
237550 0.7635034
237560 0.7886651
237570 0.7838898
237580 0.7808942
237590 0.7846959
237600 0.7807215
237610 0.7849298
237620 0.781214
237630 0.7875276
237640 0.7875323
237650 0.7974189
237660 0.7853429
237670 0.7822998
237680 0.7996781
237690 0.7854838
237700 0.7822245
237710 0.7730327
237720 0.7798391
237730 0.7890123
237740 0.7867003
237750 0.7821884
237760 0.7867046
237770 0.7867071
237780 0.7728484
237790 0.7665644
237800 0.7908731
237810 0.7929243
237820 0.7754102
237830 0.7832577
237840 0.7822137
237850 0.787735
237860 0.7952262
237870 0.7849421
237880 0.7860422
237890 0.7634165
237900 0.7749864
237910 0.7904156
237920 0.7851602
237930 0.7889602
237940 0.7654063
237950 0.7857406
237960 0.7760558
237970 0.7729608
237980 0.7722393
237990 0.7799544
238000 0.7733365
238010 0.7725375
238020 0.769475
238030 0.7644451
238040 0.7673714
238050 0.7663859
238060 0.7592714
238070 0.7789913
238080 0.7652436
238090 0.7635625
238100 0.7649133
238110 0.7635444
238120 0.7789803
238130 0.7796582
238140 0.7713552
238150 0.7688652
238160 0.7701805
238170 0.7777459
238180 0.7841977
238190 0.7811618
238200 0.7723494
238210 0.7769502
238220 0.7845838
238230 0.7957858
238240 0.7956695
238250 0.796135
238260 0.787968
238270 0.7847061
238280 0.7831592
238290 0.7806391
238300 0.7832968
238310 0.7788754
238320 0.7860595
238330 0.7793439
238340 0.7779236
238350 0.7726555
238360 0.7705386
238370 0.7647489
238380 0.7500999
238390 0.7696676
238400 0.7718233
238410 0.774297
238420 0.7793999
238430 0.7766762
238440 0.7709763
238450 0.7804586
238460 0.7800426
238470 0.7613404
238480 0.7700676
238490 0.7804448
238500 0.7747508
238510 0.7888943
238520 0.7773474
238530 0.7720249
238540 0.7824584
238550 0.7744467
238560 0.7915128
238570 0.7878255
238580 0.7797841
238590 0.7908858
238600 0.7738332
238610 0.7862065
238620 0.7780253
238630 0.766946
238640 0.7637987
238650 0.762367
238660 0.7663574
238670 0.7713571
238680 0.7695941
238690 0.7668962
238700 0.7847553
238710 0.7760785
238720 0.7787287
238730 0.7687128
238740 0.7583122
238750 0.7676138
238760 0.7560101
238770 0.7735894
238780 0.7677634
238790 0.7616939
238800 0.7655202
238810 0.7690005
238820 0.7681507
238830 0.7607551
238840 0.7798076
238850 0.7806795
238860 0.7635342
238870 0.764995
238880 0.7636039
238890 0.7519991
238900 0.7666534
238910 0.7662611
238920 0.7705384
238930 0.7659841
238940 0.7695307
238950 0.7617656
238960 0.7693071
238970 0.759418
238980 0.7554701
238990 0.7442079
239000 0.7639965
239010 0.7638542
239020 0.7549492
239030 0.7558116
239040 0.7470096
239050 0.760177
239060 0.7543719
239070 0.7623036
239080 0.7588869
239090 0.7507396
239100 0.7511262
239110 0.744781
239120 0.7485002
239130 0.7513285
239140 0.7529071
239150 0.7670909
239160 0.7702754
239170 0.7725915
239180 0.7895466
239190 0.7853045
239200 0.7758251
239210 0.7736149
239220 0.7604771
239230 0.7744628
239240 0.7885406
239250 0.7811401
239260 0.7849811
239270 0.779709
239280 0.7821509
239290 0.7727957
239300 0.77503
239310 0.779035
239320 0.7723603
239330 0.7678617
239340 0.7777719
239350 0.7741947
239360 0.7830107
239370 0.7800816
239380 0.7783247
239390 0.7933235
239400 0.7968715
239410 0.7932908
239420 0.7907737
239430 0.7856026
239440 0.781134
239450 0.774405
239460 0.7767159
239470 0.7670832
239480 0.7624166
239490 0.7692628
239500 0.7680904
239510 0.7613434
239520 0.7577016
239530 0.7661929
239540 0.7675364
239550 0.7793051
239560 0.7761279
239570 0.783097
239580 0.7888779
239590 0.7837026
239600 0.7908157
239610 0.7927085
239620 0.7775648
239630 0.7759737
239640 0.7769674
239650 0.7696109
239660 0.7660583
239670 0.7669203
239680 0.7644985
239690 0.7572296
239700 0.7484555
239710 0.7600666
239720 0.754288
239730 0.7644741
239740 0.7782379
239750 0.7782183
239760 0.7782597
239770 0.786047
239780 0.7930725
239790 0.7852651
239800 0.7723648
239810 0.767005
239820 0.7594042
239830 0.7799985
239840 0.7737038
239850 0.7688533
239860 0.7733761
239870 0.7821733
239880 0.7828996
239890 0.7737834
239900 0.7562103
239910 0.7602724
239920 0.7571442
239930 0.7615665
239940 0.7760984
239950 0.7810372
239960 0.7819248
239970 0.7676648
239980 0.7788104
239990 0.7632449
240000 0.7508751
240010 0.7580532
240020 0.7552137
240030 0.7556538
240040 0.7593039
240050 0.7705631
240060 0.7672284
240070 0.7656045
240080 0.7651163
240090 0.7605423
240100 0.7623827
240110 0.7740783
240120 0.754387
240130 0.7716284
240140 0.7590188
240150 0.7585374
240160 0.7534916
240170 0.7509977
240180 0.7525786
240190 0.7571957
240200 0.7558039
240210 0.760739
240220 0.7641029
240230 0.7568465
240240 0.7597063
240250 0.7682464
240260 0.7692915
240270 0.7831003
240280 0.7754956
240290 0.7731803
240300 0.7675409
240310 0.7643955
240320 0.7627707
240330 0.7566577
240340 0.7639748
240350 0.7683688
240360 0.7693772
240370 0.7627163
240380 0.7664387
240390 0.7655351
240400 0.7694774
240410 0.7734315
240420 0.7690583
240430 0.7758983
240440 0.7759821
240450 0.7564051
240460 0.7613242
240470 0.7657439
240480 0.7634155
240490 0.7661269
240500 0.771864
240510 0.7772701
240520 0.7695619
240530 0.776567
240540 0.7725582
240550 0.7761145
240560 0.7762081
240570 0.7754341
240580 0.7564906
240590 0.763712
240600 0.7497978
240610 0.7571517
240620 0.7650054
240630 0.7711107
240640 0.7602059
240650 0.764703
240660 0.7683207
240670 0.772409
240680 0.7712451
240690 0.7679687
240700 0.7597727
240710 0.7643477
240720 0.7571465
240730 0.7640591
240740 0.7562706
240750 0.7537617
240760 0.7518326
240770 0.7635199
240780 0.7604009
240790 0.7630362
240800 0.7619615
240810 0.7656749
240820 0.7789797
240830 0.7732424
240840 0.7722518
240850 0.7677416
240860 0.7811127
240870 0.7831005
240880 0.7763522
240890 0.7647911
240900 0.7761415
240910 0.7798494
240920 0.7901607
240930 0.784227
240940 0.7773815
240950 0.7785843
240960 0.7834375
240970 0.7713944
240980 0.7797656
240990 0.7815647
241000 0.7637767
241010 0.7706457
241020 0.775881
241030 0.7811217
241040 0.7664307
241050 0.7500815
241060 0.7673686
241070 0.7595744
241080 0.7640479
241090 0.7661526
241100 0.7682499
241110 0.7651765
241120 0.773213
241130 0.7796898
241140 0.7762557
241150 0.7765544
241160 0.7787809
241170 0.7865365
241180 0.7840827
241190 0.7756258
241200 0.7818212
241210 0.7870213
241220 0.7761342
241230 0.7724904
241240 0.7954488
241250 0.7956452
241260 0.7846587
241270 0.7735304
241280 0.7693775
241290 0.7684783
241300 0.775363
241310 0.7733855
241320 0.7592669
241330 0.7583937
241340 0.7668717
241350 0.7650642
241360 0.7690431
241370 0.7674606
241380 0.7657872
241390 0.7643708
241400 0.76397
241410 0.7743225
241420 0.7649498
241430 0.7654417
241440 0.760467
241450 0.7678924
241460 0.7547914
241470 0.7604292
241480 0.7574078
241490 0.7543907
241500 0.7611507
241510 0.7665741
241520 0.7514595
241530 0.7540193
241540 0.758703
241550 0.756748
241560 0.7495581
241570 0.7514591
241580 0.7592965
241590 0.753046
241600 0.7609488
241610 0.7663671
241620 0.7621755
241630 0.7622561
241640 0.7665947
241650 0.7672339
241660 0.7603722
241670 0.7732707
241680 0.777562
241690 0.7734305
241700 0.7821474
241710 0.7928464
241720 0.7842022
241730 0.796817
241740 0.7964562
241750 0.7974027
241760 0.7977355
241770 0.7992045
241780 0.7953902
241790 0.7900383
241800 0.7900427
241810 0.7854659
241820 0.7850541
241830 0.7721388
241840 0.7725886
241850 0.7701263
241860 0.7778512
241870 0.7565833
241880 0.7626544
241890 0.7742158
241900 0.7728854
241910 0.7798114
241920 0.7747396
241930 0.7817388
241940 0.7753948
241950 0.7705988
241960 0.7702916
241970 0.7629193
241980 0.77647
241990 0.778837
242000 0.7672522
242010 0.7927175
242020 0.7952576
242030 0.7891638
242040 0.7818733
242050 0.7865518
242060 0.790922
242070 0.7975413
242080 0.7945904
242090 0.7892096
242100 0.7933074
242110 0.7989208
242120 0.7968065
242130 0.7841472
242140 0.7954523
242150 0.8015088
242160 0.809707
242170 0.8097212
242180 0.7931331
242190 0.7970493
242200 0.7930828
242210 0.7941158
242220 0.788397
242230 0.792517
242240 0.7925548
242250 0.8003126
242260 0.80628
242270 0.7981187
242280 0.7928531
242290 0.7788306
242300 0.7824104
242310 0.779973
242320 0.7700235
242330 0.7648245
242340 0.7637668
242350 0.7791308
242360 0.7677907
242370 0.7591362
242380 0.7748623
242390 0.77145
242400 0.7691467
242410 0.7780968
242420 0.7672494
242430 0.7686739
242440 0.7708178
242450 0.7763948
242460 0.7854636
242470 0.7794799
242480 0.7840586
242490 0.7795271
242500 0.7833736
242510 0.7792907
242520 0.7873077
242530 0.7906113
242540 0.7697837
242550 0.7664981
242560 0.7604448
242570 0.7857888
242580 0.7870771
242590 0.789365
242600 0.7794898
242610 0.7906472
242620 0.7696049
242630 0.7817905
242640 0.7764444
242650 0.7871561
242660 0.7706918
242670 0.7815955
242680 0.777933
242690 0.7853602
242700 0.7954358
242710 0.7916496
242720 0.7921565
242730 0.7830558
242740 0.7822474
242750 0.7764215
242760 0.7757078
242770 0.7783687
242780 0.7933133
242790 0.7815866
242800 0.7708246
242810 0.7826388
242820 0.7877626
242830 0.7904357
242840 0.7942626
242850 0.7813977
242860 0.8042141
242870 0.7922935
242880 0.7864384
242890 0.7872708
242900 0.7832263
242910 0.7953147
242920 0.785298
242930 0.7929272
242940 0.79821
242950 0.7889497
242960 0.7786301
242970 0.7785947
242980 0.7865636
242990 0.7821898
243000 0.7859043
243010 0.7996972
243020 0.7903227
243030 0.8095329
243040 0.7894944
243050 0.7974155
243060 0.7917423
243070 0.7859709
243080 0.7935688
243090 0.8004686
243100 0.7981029
243110 0.8017409
243120 0.8038395
243130 0.799036
243140 0.7955444
243150 0.7896947
243160 0.7974772
243170 0.7874039
243180 0.7729245
243190 0.7836335
243200 0.7769075
243210 0.7892425
243220 0.7952418
243230 0.80982
243240 0.8062863
243250 0.803534
243260 0.7993076
243270 0.8018807
243280 0.8067522
243290 0.8050542
243300 0.8044153
243310 0.806649
243320 0.8045734
243330 0.7850264
243340 0.7899626
243350 0.7870407
243360 0.7960994
243370 0.7983224
243380 0.8081861
[truncated: 95,644 more chars]
