# Supplementary material for: Targeted systematic evolution of an RNA platform neutralizing DNMT1 function and controlling DNA methylation
Source: Nat Commun. 2023 Jan 6;14:99. doi: 10.1038/s41467-022-35222-4 (PMC9823104; doi:10.1038/s41467-022-35222-4)
Supplement: Supplementary file 6 — Source Data [file 41467_2022_35222_MOESM6_ESM.zip › source data file/Supplementary Figure 14/Ce49/Ce49-ce49-R1.dat]

0 0.0001962
10 0.0996286
20 0.1304469
30 0.1311302
40 0.1185554
50 0.1441821
60 0.1482313
70 0.145629
80 0.1961207
90 0.189653
100 0.1716778
110 0.1918999
120 0.1688938
130 0.199414
140 0.1999188
150 0.1867574
160 0.1944512
170 0.1956021
180 0.2262282
190 0.2166592
200 0.2674983
210 0.2553149
220 0.2605219
230 0.2598665
240 0.2699045
250 0.2415652
260 0.2517815
270 0.2319123
280 0.2527627
290 0.2792185
300 0.2724907
310 0.2663079
320 0.2561731
330 0.2730164
340 0.2953289
350 0.243821
360 0.2495626
370 0.2528931
380 0.2841003
390 0.2764058
400 0.2576088
410 0.2659558
420 0.2844953
430 0.3168162
440 0.3049906
450 0.317813
460 0.3043454
470 0.2835495
480 0.2613334
490 0.2628926
500 0.2893044
510 0.2802472
520 0.2557004
530 0.2917976
540 0.2861375
550 0.2707186
560 0.2711651
570 0.2880186
580 0.2655396
590 0.3166167
600 0.3415031
610 0.3369099
620 0.3031792
630 0.3085531
640 0.3578408
650 0.3895236
660 0.4092758
670 0.415107
680 0.3680767
690 0.3110996
700 0.3019485
710 0.2906332
720 0.3143954
730 0.3183674
740 0.3134905
750 0.3232583
760 0.3173552
770 0.3097199
780 0.2596617
790 0.3209353
800 0.3324764
810 0.3176559
820 0.3134924
830 0.2785591
840 0.2983169
850 0.2728308
860 0.3269958
870 0.2999768
880 0.3310998
890 0.3359096
900 0.3102888
910 0.3606156
920 0.3469558
930 0.3522902
940 0.3974116
950 0.3625664
960 0.3536074
970 0.3350268
980 0.3307647
990 0.346964
1000 0.3967351
1010 0.3966311
1020 0.3920862
1030 0.4257962
1040 0.424546
1050 0.3902675
1060 0.4142886
1070 0.471321
1080 0.4270673
1090 0.4111877
1100 0.3831741
1110 0.3625148
1120 0.4111356
1130 0.4352632
1140 0.4163877
1150 0.4293149
1160 0.4000904
1170 0.3703425
1180 0.3833429
1190 0.3959672
1200 0.3788358
1210 0.4169429
1220 0.4415632
1230 0.4224439
1240 0.3935196
1250 0.3486933
1260 0.3679663
1270 0.3749041
1280 0.3913792
1290 0.3660007
1300 0.3986839
1310 0.369887
1320 0.3961479
1330 0.3645186
1340 0.409924
1350 0.3913165
1360 0.3851422
1370 0.3757185
1380 0.3799467
1390 0.4023678
1400 0.3794628
1410 0.4178691
1420 0.3811472
1430 0.3370791
1440 0.332866
1450 0.3431997
1460 0.3441204
1470 0.3400727
1480 0.3077905
1490 0.2899201
1500 0.3274106
1510 0.3647853
1520 0.3578103
1530 0.3437322
1540 0.3636028
1550 0.4073073
1560 0.3924898
1570 0.3931472
1580 0.3870455
1590 0.4072411
1600 0.3901267
1610 0.3561524
1620 0.3532877
1630 0.3389173
1640 0.3567722
1650 0.3845058
1660 0.3459509
1670 0.3209684
1680 0.3061825
1690 0.3395267
1700 0.3419212
1710 0.3247298
1720 0.2612627
1730 0.2548375
1740 0.2714514
1750 0.3293571
1760 0.3252603
1770 0.3391621
1780 0.3482107
1790 0.3340131
1800 0.3532684
1810 0.3330928
1820 0.3667265
1830 0.3634889
1840 0.3792991
1850 0.3372384
1860 0.3623532
1870 0.339137
1880 0.3172861
1890 0.3613768
1900 0.399507
1910 0.3912604
1920 0.4065201
1930 0.4358761
1940 0.4017768
1950 0.4093129
1960 0.4329969
1970 0.4268295
1980 0.4407604
1990 0.410745
2000 0.4108149
2010 0.4609217
2020 0.4423242
2030 0.4548218
2040 0.4510207
2050 0.4298596
2060 0.4374287
2070 0.4315128
2080 0.3943585
2090 0.3895372
2100 0.3570972
2110 0.3478694
2120 0.3712727
2130 0.416161
2140 0.3567642
2150 0.3312832
2160 0.3055658
2170 0.3361363
2180 0.3199168
2190 0.3484958
2200 0.3374833
2210 0.3880906
2220 0.380341
2230 0.387128
2240 0.3632233
2250 0.342871
2260 0.3496947
2270 0.3502153
2280 0.3825421
2290 0.3649236
2300 0.3335235
2310 0.3663694
2320 0.3765959
2330 0.3590127
2340 0.3854675
2350 0.3437602
2360 0.3294215
2370 0.3389735
2380 0.349028
2390 0.2941501
2400 0.3033403
2410 0.3009833
2420 0.2731391
2430 0.3386171
2440 0.3491366
2450 0.3826074
2460 0.4354764
2470 0.3672307
2480 0.3525988
2490 0.3726447
2500 0.3495787
2510 0.3534011
2520 0.3723849
2530 0.3772691
2540 0.4213257
2550 0.3948349
2560 0.350614
2570 0.3202688
2580 0.3306735
2590 0.3658165
2600 0.3593866
2610 0.3160844
2620 0.3488386
2630 0.3406941
2640 0.3055302
2650 0.3319223
2660 0.3491504
2670 0.3392412
2680 0.3585168
2690 0.3237026
2700 0.3060122
2710 0.3157076
2720 0.3558828
2730 0.3743524
2740 0.3445215
2750 0.3446567
2760 0.3314166
2770 0.3198232
2780 0.3641616
2790 0.3639414
2800 0.3700028
2810 0.396314
2820 0.4084151
2830 0.399505
2840 0.4181991
2850 0.4478303
2860 0.4302846
2870 0.4167519
2880 0.4286756
2890 0.4563109
2900 0.4298096
2910 0.4264157
2920 0.4743376
2930 0.4535214
2940 0.4868603
2950 0.470408
2960 0.4790188
2970 0.5310838
2980 0.5133176
2990 0.481922
3000 0.4945535
3010 0.4681427
3020 0.422786
3030 0.4552249
3040 0.4244205
3050 0.368001
3060 0.3942069
3070 0.4306886
3080 0.3978943
3090 0.3999959
3100 0.4194416
3110 0.3958744
3120 0.3981053
3130 0.3737586
3140 0.3930357
3150 0.3676028
3160 0.3974376
3170 0.377212
3180 0.3483737
3190 0.3863995
3200 0.3912588
3210 0.4283598
3220 0.4557514
3230 0.4119081
3240 0.4178833
3250 0.4031517
3260 0.4119408
3270 0.3651017
3280 0.3767302
3290 0.3887711
3300 0.3392918
3310 0.3451084
3320 0.3568639
3330 0.3878978
3340 0.3805466
3350 0.3843993
3360 0.3843274
3370 0.3750998
3380 0.3924467
3390 0.4019331
3400 0.4253786
3410 0.3967235
3420 0.4072115
3430 0.4517233
3440 0.4796435
3450 0.4414031
3460 0.4454629
3470 0.4396001
3480 0.489225
3490 0.452646
3500 0.4669096
3510 0.4823586
3520 0.4668877
3530 0.4787944
3540 0.4841763
3550 0.447116
3560 0.4588038
3570 0.4746197
3580 0.4615827
3590 0.4896821
3600 0.4576742
3610 0.444518
3620 0.4715647
3630 0.4731548
3640 0.444198
3650 0.44951
3660 0.4277998
3670 0.4444542
3680 0.4064457
3690 0.4232996
3700 0.4114148
3710 0.4196489
3720 0.4609898
3730 0.4194695
3740 0.4532132
3750 0.4719651
3760 0.4798913
3770 0.4740914
3780 0.5039297
3790 0.4979382
3800 0.5061627
3810 0.5251219
3820 0.5391166
3830 0.5437015
3840 0.4967673
3850 0.503113
3860 0.494891
3870 0.5125738
3880 0.5175158
3890 0.470285
3900 0.5125358
3910 0.4969569
3920 0.4568294
3930 0.4350829
3940 0.4397981
3950 0.4766599
3960 0.458344
3970 0.494974
3980 0.4825149
3990 0.4567055
4000 0.4724265
4010 0.3995213
4020 0.4136873
4030 0.4124241
4040 0.4224275
4050 0.4255886
4060 0.4163373
4070 0.4030215
4080 0.4328984
4090 0.4502539
4100 0.4908384
4110 0.4983934
4120 0.5118861
4130 0.4948087
4140 0.4669231
4150 0.4622284
4160 0.4533456
4170 0.4746134
4180 0.4751346
4190 0.4417648
4200 0.41463
4210 0.4325029
4220 0.4400786
4230 0.4569688
4240 0.4608262
4250 0.4538958
4260 0.4308589
4270 0.3995548
4280 0.4192158
4290 0.3914415
4300 0.4691004
4310 0.4567295
4320 0.4495224
4330 0.4106435
4340 0.4174522
4350 0.4238699
4360 0.4290431
4370 0.4345893
4380 0.428431
4390 0.4295189
4400 0.4075523
4410 0.3984876
4420 0.3990611
4430 0.3899682
4440 0.4040144
4450 0.3967825
4460 0.4392782
4470 0.4369576
4480 0.4298327
4490 0.4613439
4500 0.4715663
4510 0.4488538
4520 0.4775343
4530 0.4513332
4540 0.4481373
4550 0.4615568
4560 0.4106473
4570 0.3990922
4580 0.4138839
4590 0.3992944
4600 0.4056733
4610 0.3864049
4620 0.400278
4630 0.4026066
4640 0.3972949
4650 0.4201037
4660 0.4196114
4670 0.3969387
4680 0.3909338
4690 0.4287365
4700 0.4160371
4710 0.4663606
4720 0.4717922
4730 0.4477121
4740 0.4182466
4750 0.4007708
4760 0.4220446
4770 0.4361235
4780 0.4056088
4790 0.4047374
4800 0.4032636
4810 0.3852718
4820 0.3757008
4830 0.4014661
4840 0.3961854
4850 0.4160534
4860 0.4522191
4870 0.4187845
4880 0.3810863
4890 0.3972027
4900 0.4067286
4910 0.3971896
4920 0.4383643
4930 0.4282513
4940 0.418558
4950 0.4224185
4960 0.4065874
4970 0.4331273
4980 0.3984125
4990 0.4030705
5000 0.4361398
5010 0.4012425
5020 0.4284222
5030 0.4630826
5040 0.455388
5050 0.4764605
5060 0.477562
5070 0.4815159
5080 0.4458735
5090 0.405631
5100 0.4135949
5110 0.4320072
5120 0.4283915
5130 0.408888
5140 0.4599267
5150 0.4819308
5160 0.4800124
5170 0.4316307
5180 0.45757
5190 0.4320184
5200 0.4493446
5210 0.4483272
5220 0.4423667
5230 0.4448939
5240 0.4401804
5250 0.4424236
5260 0.4483818
5270 0.454044
5280 0.4427549
5290 0.4189796
5300 0.4296712
5310 0.4464447
5320 0.4299511
5330 0.4494792
5340 0.4162771
5350 0.414667
5360 0.4342563
5370 0.4318365
5380 0.4177066
5390 0.4660323
5400 0.4832705
5410 0.493606
5420 0.4748028
5430 0.4725251
5440 0.4453196
5450 0.4316269
5460 0.4166694
5470 0.4377127
5480 0.4444987
5490 0.3997937
5500 0.3750142
5510 0.4047835
5520 0.4251336
5530 0.4168884
5540 0.442386
5550 0.4575864
5560 0.4366572
5570 0.4815224
5580 0.4806711
5590 0.4733462
5600 0.4603947
5610 0.4314724
5620 0.4424229
5630 0.4405337
5640 0.4404014
5650 0.4425416
5660 0.4164189
5670 0.4218497
5680 0.4472289
5690 0.4377384
5700 0.4421656
5710 0.4150158
5720 0.4411403
5730 0.4426588
5740 0.4145653
5750 0.4136954
5760 0.3892802
5770 0.3847659
5780 0.3924477
5790 0.423094
5800 0.3956038
5810 0.4005048
5820 0.4158122
5830 0.396804
5840 0.4011284
5850 0.388954
5860 0.4139215
5870 0.4021599
5880 0.3947925
5890 0.4178071
5900 0.4438904
5910 0.4585747
5920 0.4562145
5930 0.4330989
5940 0.3937908
5950 0.4036404
5960 0.3897293
5970 0.4683667
5980 0.4443373
5990 0.4299627
6000 0.3864658
6010 0.409684
6020 0.4476329
6030 0.4534341
6040 0.4595535
6050 0.4452595
6060 0.4587759
6070 0.4210016
6080 0.397971
6090 0.4438346
6100 0.4379029
6110 0.4466224
6120 0.4447837
6130 0.4442389
6140 0.4695492
6150 0.4620195
6160 0.4366945
6170 0.404606
6180 0.4148581
6190 0.389783
6200 0.4133104
6210 0.4781727
6220 0.4977803
6230 0.4824732
6240 0.4944163
6250 0.49171
6260 0.4533162
6270 0.4817739
6280 0.4604148
6290 0.4505167
6300 0.4756356
6310 0.4306574
6320 0.4259984
6330 0.4145722
6340 0.4031194
6350 0.4143663
6360 0.3809231
6370 0.4415655
6380 0.4084871
6390 0.4260572
6400 0.4241522
6410 0.4154703
6420 0.4078231
6430 0.4295726
6440 0.4379329
6450 0.4110765
6460 0.3607697
6470 0.4006274
6480 0.389363
6490 0.3783314
6500 0.3726323
6510 0.3846762
6520 0.3915817
6530 0.3667524
6540 0.4014774
6550 0.3974295
6560 0.3756995
6570 0.3455648
6580 0.3068484
6590 0.3165885
6600 0.3050941
6610 0.3141281
6620 0.321764
6630 0.3143981
6640 0.3344092
6650 0.3590433
6660 0.3493053
6670 0.3533413
6680 0.3557062
6690 0.3382668
6700 0.3813445
6710 0.390216
6720 0.3935449
6730 0.3893839
6740 0.3701541
6750 0.3901131
6760 0.4333908
6770 0.4033733
6780 0.4057849
6790 0.3966389
6800 0.4126165
6810 0.4236707
6820 0.414787
6830 0.3738893
6840 0.3823821
6850 0.3890721
6860 0.3470769
6870 0.3385636
6880 0.3712295
6890 0.3576424
6900 0.3911341
6910 0.3997808
6920 0.4118906
6930 0.4262154
6940 0.4050915
6950 0.3925639
6960 0.3813564
6970 0.3810987
6980 0.3901732
6990 0.4016038
7000 0.4049707
7010 0.4304724
7020 0.3839753
7030 0.4136745
7040 0.4278109
7050 0.4090128
7060 0.436938
7070 0.4100934
7080 0.4154633
7090 0.3723047
7100 0.397957
7110 0.3704628
7120 0.3878032
7130 0.3966595
7140 0.3714051
7150 0.3995916
7160 0.3585521
7170 0.4045768
7180 0.4157453
7190 0.4245066
7200 0.3979908
7210 0.393058
7220 0.3634293
7230 0.3700141
7240 0.3533184
7250 0.3628197
7260 0.344247
7270 0.3331835
7280 0.350684
7290 0.3937275
7300 0.4194802
7310 0.4128423
7320 0.3875307
7330 0.419903
7340 0.3875991
7350 0.3560293
7360 0.3222951
7370 0.3259762
7380 0.2946925
7390 0.3088705
7400 0.3224689
7410 0.3360029
7420 0.3253423
7430 0.3898489
7440 0.3579343
7450 0.3563364
7460 0.3582763
7470 0.3442053
7480 0.362439
7490 0.3448563
7500 0.3346702
7510 0.3581491
7520 0.3723432
7530 0.3608272
7540 0.3302758
7550 0.3322141
7560 0.3260243
7570 0.3023768
7580 0.3624034
7590 0.3336915
7600 0.3677574
7610 0.3915689
7620 0.3659351
7630 0.3638706
7640 0.3499156
7650 0.3549714
7660 0.3355646
7670 0.3602466
7680 0.3514974
7690 0.3306902
7700 0.3273983
7710 0.3024088
7720 0.3057819
7730 0.3360463
7740 0.3427316
7750 0.3132897
7760 0.3342275
7770 0.3277018
7780 0.3277172
7790 0.3377713
7800 0.339907
7810 0.3218006
7820 0.3186156
7830 0.3060394
7840 0.3138558
7850 0.3286722
7860 0.3583393
7870 0.3323707
7880 0.3126782
7890 0.3449101
7900 0.3304506
7910 0.3529556
7920 0.3498715
7930 0.3640286
7940 0.3565746
7950 0.3800471
7960 0.3577356
7970 0.3499705
7980 0.3620566
7990 0.4112994
8000 0.3840246
8010 0.4202476
8020 0.4187787
8030 0.4098271
8040 0.3774595
8050 0.4160098
8060 0.4137115
8070 0.388373
8080 0.3740763
8090 0.4061559
8100 0.393349
8110 0.4013516
8120 0.3643264
8130 0.3761268
8140 0.3710437
8150 0.3840675
8160 0.3720639
8170 0.4082926
8180 0.3979251
8190 0.379971
8200 0.3569983
8210 0.3330884
8220 0.3233453
8230 0.3239586
8240 0.3428889
8250 0.3281323
8260 0.3568533
8270 0.3449767
8280 0.3276006
8290 0.3233914
8300 0.3218426
8310 0.3265299
8320 0.3203958
8330 0.313448
8340 0.3350338
8350 0.3331774
8360 0.3411137
8370 0.3217825
8380 0.3343541
8390 0.3034836
8400 0.3253203
8410 0.3107413
8420 0.3032662
8430 0.3124625
8440 0.3402422
8450 0.3426843
8460 0.3355785
8470 0.3497692
8480 0.3702047
8490 0.3419975
8500 0.356498
8510 0.3282503
8520 0.3359216
8530 0.3286936
8540 0.3281069
8550 0.3517296
8560 0.3875253
8570 0.4018815
8580 0.3741672
8590 0.3694557
8600 0.3542446
8610 0.3880632
8620 0.3990306
8630 0.3956947
8640 0.397962
8650 0.3934785
8660 0.3896293
8670 0.369877
8680 0.3415263
8690 0.3409556
8700 0.3407143
8710 0.3575982
8720 0.3673569
8730 0.3384685
8740 0.35355
8750 0.3630839
8760 0.3480131
8770 0.362946
8780 0.3673387
8790 0.3809345
8800 0.4098406
8810 0.4364143
8820 0.4145612
8830 0.4163652
8840 0.4023975
8850 0.4029326
8860 0.3907523
8870 0.385634
8880 0.3968948
8890 0.3639936
8900 0.3731269
8910 0.3996561
8920 0.3968796
8930 0.3927465
8940 0.3797911
8950 0.3655401
8960 0.3944499
8970 0.3840206
8980 0.415185
8990 0.3880348
9000 0.4054891
9010 0.3958144
9020 0.3841874
9030 0.3854418
9040 0.3764774
9050 0.3402589
9060 0.3662234
9070 0.3209701
9080 0.3182193
9090 0.3209848
9100 0.3315439
9110 0.3271967
9120 0.3503623
9130 0.3202283
9140 0.330342
9150 0.3549881
9160 0.3508136
9170 0.3537007
9180 0.3665143
9190 0.3326221
9200 0.3403269
9210 0.3392176
9220 0.3199387
9230 0.3130338
9240 0.3614143
9250 0.3265767
9260 0.3528533
9270 0.3387305
9280 0.3348895
9290 0.3471272
9300 0.3113061
9310 0.3096197
9320 0.3261294
9330 0.3622555
9340 0.3227344
9350 0.3313102
9360 0.3310562
9370 0.3503291
9380 0.3634515
9390 0.3233882
9400 0.3448525
9410 0.3839551
9420 0.3061559
9430 0.3100305
9440 0.3130412
9450 0.3115498
9460 0.3213173
9470 0.3381269
9480 0.3433028
9490 0.318278
9500 0.2853439
9510 0.2756416
9520 0.2885366
9530 0.2797714
9540 0.3115624
9550 0.3520125
9560 0.3376465
9570 0.3163523
9580 0.3093252
9590 0.2974565
9600 0.3102043
9610 0.3397605
9620 0.4001536
9630 0.3920547
9640 0.4160068
9650 0.4021738
9660 0.3628306
9670 0.3934662
9680 0.3136697
9690 0.2813502
9700 0.2986454
9710 0.2914338
9720 0.2702664
9730 0.2799517
9740 0.2728801
9750 0.28393
9760 0.2709154
9770 0.2815211
9780 0.3010058
9790 0.3020475
9800 0.3258017
9810 0.3296356
9820 0.3358414
9830 0.3135146
9840 0.2627823
9850 0.3039618
9860 0.2857047
9870 0.2586008
9880 0.2905345
9890 0.2852516
9900 0.2675378
9910 0.2556026
9920 0.2627562
9930 0.2647015
9940 0.2641046
9950 0.2585721
9960 0.2452039
9970 0.2547244
9980 0.2532741
9990 0.2398926
10000 0.2578729
10010 0.2835004
10020 0.2852995
10030 0.2675324
10040 0.2795764
10050 0.2823939
10060 0.2748771
10070 0.2835866
10080 0.2811474
10090 0.2848675
10100 0.2987342
10110 0.3281921
10120 0.2984635
10130 0.2799382
10140 0.2737074
10150 0.3040127
10160 0.2909603
10170 0.3113725
10180 0.2649367
10190 0.2777272
10200 0.2669761
10210 0.2469849
10220 0.2512785
10230 0.2780207
10240 0.2686945
10250 0.2864061
10260 0.2992854
10270 0.2790398
10280 0.2904201
10290 0.2884857
10300 0.2468554
10310 0.2514591
10320 0.2504214
10330 0.2423138
10340 0.2517848
10350 0.247063
10360 0.2645203
10370 0.2533271
10380 0.2593132
10390 0.2709048
10400 0.2446432
10410 0.2265176
10420 0.2264728
10430 0.2420335
10440 0.2809388
10450 0.2782775
10460 0.3084567
10470 0.2827931
10480 0.2436375
10490 0.2307835
10500 0.2237838
10510 0.2336807
10520 0.2390338
10530 0.245609
10540 0.2379858
10550 0.2318923
10560 0.2632359
10570 0.2684248
10580 0.2659087
10590 0.2526926
10600 0.2908382
10610 0.263882
10620 0.2721448
10630 0.2838788
10640 0.2436129
10650 0.2475953
10660 0.2297727
10670 0.2378879
10680 0.2573179
10690 0.3019956
10700 0.3070647
10710 0.2922761
10720 0.3176572
10730 0.3711247
10740 0.3464693
10750 0.3581664
10760 0.3715063
10770 0.3871476
10780 0.4063959
10790 0.3701546
10800 0.3814688
10810 0.4087916
10820 0.3645717
10830 0.3531395
10840 0.3450044
10850 0.3672012
10860 0.367629
10870 0.3393167
10880 0.3433397
10890 0.342781
10900 0.3771138
10910 0.3661801
10920 0.3773118
10930 0.372536
10940 0.3365452
10950 0.339189
10960 0.3618306
10970 0.3823313
10980 0.3551819
10990 0.3600751
11000 0.3634208
11010 0.391243
11020 0.3665415
11030 0.3824809
11040 0.3995484
11050 0.4337536
11060 0.4325998
11070 0.4023994
11080 0.401887
11090 0.4571638
11100 0.4732371
11110 0.4268547
11120 0.4615535
11130 0.4063958
11140 0.429437
11150 0.3962592
11160 0.4194357
11170 0.4026632
11180 0.4323315
11190 0.3907354
11200 0.399518
11210 0.4045896
11220 0.3854424
11230 0.3825314
11240 0.3544975
11250 0.3575758
11260 0.384253
11270 0.3700936
11280 0.3982399
11290 0.417004
11300 0.4223283
11310 0.4295152
11320 0.3863192
11330 0.405437
11340 0.4054414
11350 0.4277117
11360 0.4343348
11370 0.4389777
11380 0.4261635
11390 0.4064498
11400 0.3911323
11410 0.3966863
11420 0.4152463
11430 0.3917678
11440 0.3993853
11450 0.4171181
11460 0.4559719
11470 0.4331833
11480 0.451833
11490 0.4809984
11500 0.4636382
11510 0.4580897
11520 0.4327317
11530 0.4478184
11540 0.4881577
11550 0.50262
11560 0.508625
11570 0.5445914
11580 0.5196355
11590 0.5089857
11600 0.4618855
11610 0.4712459
11620 0.5044829
11630 0.5521736
11640 0.593554
11650 0.5572296
11660 0.5175785
11670 0.5174895
11680 0.5388949
11690 0.5181941
11700 0.5300118
11710 0.505886
11720 0.4750418
11730 0.4818457
11740 0.4734389
11750 0.4872448
11760 0.4563736
11770 0.4504166
11780 0.449684
11790 0.4994233
11800 0.5069719
11810 0.5215221
11820 0.4719726
11830 0.4546764
11840 0.4432895
11850 0.4898245
11860 0.5032145
11870 0.4958497
11880 0.4788383
11890 0.4337447
11900 0.4109251
11910 0.421727
11920 0.4064003
11930 0.3963266
11940 0.4357983
11950 0.4131298
11960 0.4078835
11970 0.4311227
11980 0.4368242
11990 0.4077564
12000 0.4245912
12010 0.4406151
12020 0.4302902
12030 0.4286241
12040 0.4627577
12050 0.4217365
12060 0.4114566
12070 0.4180894
12080 0.4289087
12090 0.4385266
12100 0.4342973
12110 0.4254833
12120 0.4352162
12130 0.4161097
12140 0.4238236
12150 0.4241831
12160 0.4099215
12170 0.3997668
12180 0.4485099
12190 0.4324727
12200 0.3783889
12210 0.3966318
12220 0.3814208
12230 0.3935649
12240 0.3923259
12250 0.3850929
12260 0.4028731
12270 0.4184291
12280 0.4054452
12290 0.3976134
12300 0.4258944
12310 0.4175279
12320 0.4338401
12330 0.418667
12340 0.4074697
12350 0.4248437
12360 0.4363068
12370 0.4434398
12380 0.442951
12390 0.4148844
12400 0.4473976
12410 0.4196504
12420 0.4021471
12430 0.420782
12440 0.4600309
12450 0.4581685
12460 0.4426369
12470 0.4216405
12480 0.4503243
12490 0.4889255
12500 0.4673116
12510 0.4573185
12520 0.4665028
12530 0.4784093
12540 0.4675536
12550 0.430577
12560 0.4580294
12570 0.456259
12580 0.4338276
12590 0.4669048
12600 0.4243136
12610 0.4171246
12620 0.4171851
12630 0.4344396
12640 0.4348786
12650 0.4198055
12660 0.4414471
12670 0.4312567
12680 0.4465952
12690 0.475511
12700 0.4709685
12710 0.461669
12720 0.4569437
12730 0.4639367
12740 0.4685069
12750 0.4239989
12760 0.4447334
12770 0.4244154
12780 0.4447343
12790 0.4296694
12800 0.4324242
12810 0.4317916
12820 0.4197972
12830 0.4436997
12840 0.3990304
12850 0.428821
12860 0.4108497
12870 0.3999298
12880 0.4068166
12890 0.3978459
12900 0.3978219
12910 0.3997679
12920 0.4073371
12930 0.4457773
12940 0.4335426
12950 0.4208671
12960 0.4526779
12970 0.4531643
12980 0.4485782
12990 0.4609816
13000 0.4398077
13010 0.4581051
13020 0.4511817
13030 0.4559441
13040 0.4621701
13050 0.4250981
13060 0.4257193
13070 0.4720965
13080 0.4358111
13090 0.4518735
13100 0.494593
13110 0.4757633
13120 0.4665174
13130 0.4474964
13140 0.4296798
13150 0.4435104
13160 0.4475305
13170 0.4044942
13180 0.4174661
13190 0.4542421
13200 0.4225026
13210 0.3744084
13220 0.3846275
13230 0.3671374
13240 0.3837712
13250 0.3960087
13260 0.3619472
13270 0.388738
13280 0.3798112
13290 0.3796555
13300 0.3998553
13310 0.3960535
13320 0.3885502
13330 0.3920473
13340 0.4121064
13350 0.3973793
13360 0.4227437
13370 0.4172205
13380 0.4280538
13390 0.4177923
13400 0.3963391
13410 0.4189748
13420 0.4319732
13430 0.4359654
13440 0.4134021
13450 0.4206844
13460 0.3893611
13470 0.4063544
13480 0.3941405
13490 0.4119512
13500 0.4021047
13510 0.3952946
13520 0.4109379
13530 0.4096375
13540 0.4192275
13550 0.4070648
13560 0.4199432
13570 0.4360649
13580 0.3822377
13590 0.40228
13600 0.4386866
13610 0.469425
13620 0.4370572
13630 0.4323077
13640 0.4463011
13650 0.428324
13660 0.4108251
13670 0.4429911
13680 0.4647164
13690 0.4659862
13700 0.4550406
13710 0.4489221
13720 0.4513264
13730 0.4283951
13740 0.4449085
13750 0.4304284
13760 0.4504535
13770 0.4250529
13780 0.4138619
13790 0.4023874
13800 0.3854246
13810 0.3806156
13820 0.3871438
13830 0.3593321
13840 0.3256646
13850 0.3382683
13860 0.3170757
13870 0.3407089
13880 0.3310773
13890 0.3401858
13900 0.3368507
13910 0.3665632
13920 0.3405804
13930 0.3754458
13940 0.3820955
13950 0.3768478
13960 0.3500313
13970 0.3520771
13980 0.3117575
13990 0.3501819
14000 0.3441471
14010 0.3270287
14020 0.3107241
14030 0.3082942
14040 0.3040756
14050 0.2874244
14060 0.2980918
14070 0.3245407
14080 0.3197762
14090 0.3309885
14100 0.3080874
14110 0.3098696
14120 0.2937303
14130 0.2937193
14140 0.3178926
14150 0.2876567
14160 0.2899393
14170 0.3055457
14180 0.3197827
14190 0.3342164
14200 0.3359512
14210 0.3344454
14220 0.3281526
14230 0.3553423
14240 0.3679665
14250 0.3516794
14260 0.3388433
14270 0.3650026
14280 0.3466659
14290 0.3299455
14300 0.3140604
14310 0.3340856
14320 0.3323057
14330 0.345732
14340 0.3049231
14350 0.3208515
14360 0.2994514
14370 0.2997666
14380 0.3164772
14390 0.2906215
14400 0.2892754
14410 0.2890112
14420 0.3015167
14430 0.3065563
14440 0.3347876
14450 0.3528078
14460 0.3549969
14470 0.3237364
14480 0.3223807
14490 0.3410111
14500 0.3642589
14510 0.3779182
14520 0.3579506
14530 0.3326129
14540 0.3393346
14550 0.3289218
14560 0.3370024
14570 0.3169968
14580 0.3426675
14590 0.3212866
14600 0.3435683
14610 0.3367023
14620 0.3309924
14630 0.3439939
14640 0.3687016
14650 0.3357293
14660 0.3435448
14670 0.345513
14680 0.323164
14690 0.3001194
14700 0.3343225
14710 0.3446414
14720 0.3523701
14730 0.3170868
14740 0.2845938
14750 0.2752088
14760 0.2834566
14770 0.309408
14780 0.3213336
14790 0.3555497
14800 0.3627181
14810 0.3387109
14820 0.3120025
14830 0.3249679
14840 0.3265476
14850 0.2906252
14860 0.3116521
14870 0.3344544
14880 0.3237599
14890 0.35074
14900 0.3462803
14910 0.3379677
14920 0.3455656
14930 0.3306107
14940 0.3574368
14950 0.3553616
14960 0.3596698
14970 0.3369405
14980 0.3464674
14990 0.3529
15000 0.3624539
15010 0.3881385
15020 0.3864015
15030 0.4207353
15040 0.4266619
15050 0.4426017
15060 0.3897725
15070 0.354754
15080 0.343917
15090 0.3341667
15100 0.3451056
15110 0.352755
15120 0.3662564
15130 0.3940779
15140 0.3964827
15150 0.4000753
15160 0.3981252
15170 0.3880222
15180 0.3928568
15190 0.3752241
15200 0.3858259
15210 0.3812128
15220 0.3995483
15230 0.3855867
15240 0.3942003
15250 0.3971162
15260 0.4183449
15270 0.4302854
15280 0.41355
15290 0.4071261
15300 0.4122459
15310 0.3985829
15320 0.3971693
15330 0.4243553
15340 0.4016834
15350 0.4179083
15360 0.4122299
15370 0.4329214
15380 0.4133766
15390 0.4126187
15400 0.3962951
15410 0.3711966
15420 0.3839741
15430 0.3840362
15440 0.3960477
15450 0.3893909
15460 0.3777152
15470 0.3926578
15480 0.3720284
15490 0.3659527
15500 0.3690387
15510 0.3595457
15520 0.3754891
15530 0.3646897
15540 0.3687589
15550 0.3853731
15560 0.3906105
15570 0.4057402
15580 0.3877925
15590 0.3552593
15600 0.3467944
15610 0.3506047
15620 0.3601505
15630 0.3786954
15640 0.3619048
15650 0.3421195
15660 0.3566863
15670 0.3615128
15680 0.3665134
15690 0.3712513
15700 0.3839609
15710 0.3626492
15720 0.3908986
15730 0.3638535
15740 0.3738045
15750 0.3889439
15760 0.3753528
15770 0.3714093
15780 0.3969969
15790 0.3918581
15800 0.4083419
15810 0.4190331
15820 0.4079771
15830 0.4076428
15840 0.3860511
15850 0.4021589
15860 0.4230324
15870 0.4123915
15880 0.4101372
15890 0.4175954
15900 0.4144346
15910 0.422879
15920 0.4079997
15930 0.3969105
15940 0.4250672
15950 0.4548293
15960 0.437782
15970 0.4208418
15980 0.3918877
15990 0.399003
16000 0.3837616
16010 0.3767369
16020 0.3726358
16030 0.3615709
16040 0.3504259
16050 0.3712353
16060 0.3753379
16070 0.3714401
16080 0.3911417
16090 0.35719
16100 0.3776448
16110 0.3605632
16120 0.3573336
16130 0.362797
16140 0.3636968
16150 0.32722
16160 0.3782958
16170 0.4162563
16180 0.3430003
16190 0.3623368
16200 0.3514841
16210 0.357377
16220 0.3480877
16230 0.3659217
16240 0.3096246
16250 0.3503413
16260 0.3199787
16270 0.3183254
16280 0.3297532
16290 0.3505145
16300 0.3490742
16310 0.3474835
16320 0.3635672
16330 0.3906494
16340 0.3733201
16350 0.3372836
16360 0.339056
16370 0.320812
16380 0.321196
16390 0.3099332
16400 0.3057997
16410 0.2982826
16420 0.3093325
16430 0.3286346
16440 0.2834888
16450 0.3083
16460 0.2978957
16470 0.2795403
16480 0.2881666
16490 0.300956
16500 0.2598855
16510 0.2985422
16520 0.2918305
16530 0.2813337
16540 0.2854558
16550 0.313141
16560 0.2930293
16570 0.3037596
16580 0.2861179
16590 0.2889862
16600 0.316622
16610 0.3019939
16620 0.2978449
16630 0.3377054
16640 0.3238802
16650 0.3440253
16660 0.3684341
16670 0.3521398
16680 0.2994021
16690 0.3141615
16700 0.3357261
16710 0.3379367
16720 0.3706915
16730 0.3506802
16740 0.3422787
16750 0.3480614
16760 0.327001
16770 0.3353744
16780 0.3553483
16790 0.3499313
16800 0.3353135
16810 0.3042321
16820 0.3276362
16830 0.3169268
16840 0.3664311
16850 0.3537825
16860 0.3703942
16870 0.3458682
16880 0.3602328
16890 0.3444951
16900 0.3084704
16910 0.344733
16920 0.3240526
16930 0.3040048
16940 0.303739
16950 0.2976108
16960 0.2924064
16970 0.2909466
16980 0.3227787
16990 0.3124632
17000 0.3116725
17010 0.2960345
17020 0.3067602
17030 0.3084065
17040 0.3226676
17050 0.3155947
17060 0.3152978
17070 0.3299419
17080 0.3322037
17090 0.3310726
17100 0.3755138
17110 0.362832
17120 0.3534796
17130 0.351422
17140 0.3476003
17150 0.3293966
17160 0.3452311
17170 0.3646198
17180 0.3597248
17190 0.323805
17200 0.3186327
17210 0.3016507
17220 0.3087415
17230 0.3109723
17240 0.3440911
17250 0.3054061
17260 0.3107657
17270 0.3100274
17280 0.30057
17290 0.3342974
17300 0.3348892
17310 0.3280539
17320 0.3367902
17330 0.3108756
17340 0.3259776
17350 0.317699
17360 0.3081572
17370 0.3061876
17380 0.2998314
17390 0.2808135
17400 0.3088479
17410 0.3321357
17420 0.2999494
17430 0.3236276
17440 0.3064624
17450 0.3298808
17460 0.3342659
17470 0.331209
17480 0.3262094
17490 0.3420671
17500 0.3405854
17510 0.3462006
17520 0.3489072
17530 0.373661
17540 0.3602969
17550 0.3652323
17560 0.3505002
17570 0.3436244
17580 0.3364532
17590 0.3462282
17600 0.3510162
17610 0.3423709
17620 0.3727868
17630 0.3922658
17640 0.3683726
17650 0.3708616
17660 0.4021821
17670 0.3775543
17680 0.3764071
17690 0.3894297
17700 0.376871
17710 0.3653745
17720 0.3777428
17730 0.3717741
17740 0.382416
17750 0.378853
17760 0.3754755
17770 0.3663923
17780 0.3831529
17790 0.3928483
17800 0.4145108
17810 0.4032937
17820 0.3853334
17830 0.4078404
17840 0.4064154
17850 0.3835457
17860 0.3939308
17870 0.3978609
17880 0.4027637
17890 0.3977447
17900 0.3839751
17910 0.3903263
17920 0.3911403
17930 0.3729241
17940 0.3885064
17950 0.3998615
17960 0.388024
17970 0.3986406
17980 0.3755439
17990 0.3764094
18000 0.3866395
18010 0.3654467
18020 0.4013545
18030 0.3943632
18040 0.3815819
18050 0.3551176
18060 0.349949
18070 0.3406222
18080 0.3730447
18090 0.39353
18100 0.370032
18110 0.370716
18120 0.384927
18130 0.3958438
18140 0.3784234
18150 0.3701797
18160 0.3815422
18170 0.398139
18180 0.3884465
18190 0.395245
18200 0.3832239
18210 0.392508
18220 0.3754163
18230 0.3808377
18240 0.3834435
18250 0.3824649
18260 0.3839787
18270 0.3941082
18280 0.3966803
18290 0.4082229
18300 0.4140089
18310 0.3981653
18320 0.3904746
18330 0.3939982
18340 0.4125118
18350 0.387145
18360 0.4035839
18370 0.3898271
18380 0.3940947
18390 0.3824282
18400 0.3952635
18410 0.3912478
18420 0.3920665
18430 0.3872027
18440 0.3920065
18450 0.4136109
18460 0.3989429
18470 0.3501496
18480 0.3652348
18490 0.3823478
18500 0.3783864
18510 0.3952749
18520 0.423642
18530 0.3816246
18540 0.3777501
18550 0.3420399
18560 0.3577423
18570 0.3859177
18580 0.379717
18590 0.3630334
18600 0.3574517
18610 0.3694972
18620 0.3676456
18630 0.3574525
18640 0.3873283
18650 0.383714
18660 0.3807657
18670 0.3554329
18680 0.3361947
18690 0.3667828
18700 0.3608593
18710 0.3556296
18720 0.3523182
18730 0.3657822
18740 0.3482478
18750 0.3491803
18760 0.3625871
18770 0.3739428
18780 0.3418461
18790 0.3305671
18800 0.342066
18810 0.3445813
18820 0.3701531
18830 0.3624592
18840 0.3552421
18850 0.3439183
18860 0.3496646
18870 0.3630032
18880 0.3781122
18890 0.3753355
18900 0.3622572
18910 0.3510683
18920 0.3251222
18930 0.3369405
18940 0.3222501
18950 0.3155484
18960 0.3236398
18970 0.3331857
18980 0.3249652
18990 0.3341639
19000 0.3436347
19010 0.320424
19020 0.2829382
19030 0.3154193
19040 0.2972507
19050 0.3369452
19060 0.3385715
19070 0.3422684
19080 0.3473222
19090 0.3315689
19100 0.3321427
19110 0.319677
19120 0.3425322
19130 0.3542129
19140 0.3423878
19150 0.3576831
19160 0.3797855
19170 0.398546
19180 0.3840865
19190 0.3948111
19200 0.3594436
19210 0.3926399
19220 0.3899102
19230 0.3682352
19240 0.3778906
19250 0.3919795
19260 0.3942802
19270 0.3754757
19280 0.3614946
19290 0.3579844
19300 0.3603137
19310 0.3689084
19320 0.3654909
19330 0.3588559
19340 0.3671189
19350 0.3618148
19360 0.3643701
19370 0.3657887
19380 0.3510627
19390 0.3441014
19400 0.3416525
19410 0.3502209
19420 0.3694194
19430 0.3647699
19440 0.3585828
19450 0.3712097
19460 0.4011624
19470 0.3782326
19480 0.409581
19490 0.4238341
19500 0.4103063
19510 0.39487
19520 0.3734721
19530 0.3621053
19540 0.3923156
19550 0.367096
19560 0.3829882
19570 0.386839
19580 0.3742096
19590 0.3975521
19600 0.3691929
19610 0.3776667
19620 0.3751513
19630 0.3601239
19640 0.3544518
19650 0.3428476
19660 0.3608956
19670 0.3541159
19680 0.3389387
19690 0.344512
19700 0.3665953
19710 0.3705173
19720 0.3848977
19730 0.385706
19740 0.3780555
19750 0.3775775
19760 0.393509
19770 0.3846709
19780 0.3972764
19790 0.3555915
19800 0.363535
19810 0.391834
19820 0.3718586
19830 0.3693693
19840 0.3552552
19850 0.3856024
19860 0.3734394
19870 0.3913943
19880 0.4258067
19890 0.3966807
19900 0.3972567
19910 0.3911874
19920 0.3690174
19930 0.3756498
19940 0.3732284
19950 0.3481418
19960 0.3443877
19970 0.3469254
19980 0.3431118
19990 0.3513438
20000 0.367213
20010 0.3562372
20020 0.3673234
20030 0.3881163
20040 0.4261961
20050 0.404463
20060 0.3879107
20070 0.3595503
20080 0.3639828
20090 0.3574347
20100 0.3376614
20110 0.3574966
20120 0.3412444
20130 0.3587546
20140 0.3929302
20150 0.3833093
20160 0.3885157
20170 0.3452854
20180 0.3657399
20190 0.356577
20200 0.3375001
20210 0.363964
20220 0.3566742
20230 0.361757
20240 0.3619241
20250 0.3812551
20260 0.3790854
20270 0.3624595
20280 0.3640369
20290 0.3399535
20300 0.3315382
20310 0.3296707
20320 0.3082508
20330 0.3055487
20340 0.3310118
20350 0.3379838
20360 0.3342469
20370 0.3437229
20380 0.3218577
20390 0.3409792
20400 0.363865
20410 0.3641062
20420 0.3580117
20430 0.3401085
20440 0.3750009
20450 0.3789153
20460 0.3931027
20470 0.3709922
20480 0.4079937
20490 0.3691338
20500 0.3754999
20510 0.3705292
20520 0.3523519
20530 0.3351351
20540 0.3226129
20550 0.3233037
20560 0.3755254
20570 0.3879527
20580 0.3586842
20590 0.3604935
20600 0.3664329
20610 0.3602237
20620 0.3469821
20630 0.3414665
20640 0.3289993
20650 0.3008893
20660 0.2980281
20670 0.3091779
20680 0.3334756
20690 0.3073512
20700 0.3084764
20710 0.3130485
20720 0.3021951
20730 0.3210193
20740 0.3207653
20750 0.3304129
20760 0.3696372
20770 0.3792135
20780 0.3735415
20790 0.3685
20800 0.3686739
20810 0.3615838
20820 0.3802653
20830 0.3781331
20840 0.378861
20850 0.3484926
20860 0.3717113
20870 0.3390445
20880 0.3461773
20890 0.3382526
20900 0.3388813
20910 0.3391104
20920 0.3713859
20930 0.3758599
20940 0.3605913
20950 0.383512
20960 0.3747325
20970 0.3711662
20980 0.3818268
20990 0.395771
21000 0.3715982
21010 0.3579433
21020 0.3334684
21030 0.356287
21040 0.3501933
21050 0.3666041
21060 0.3933161
21070 0.380092
21080 0.3571945
21090 0.3650406
21100 0.3606513
21110 0.3375238
21120 0.3362742
21130 0.3280032
21140 0.3241109
21150 0.3706629
21160 0.3496231
21170 0.3623614
21180 0.3697834
21190 0.3618405
21200 0.360854
21210 0.3670898
21220 0.3877259
21230 0.3646227
21240 0.3871725
21250 0.3618321
21260 0.3606268
21270 0.3661819
21280 0.3617269
21290 0.3748573
21300 0.3786058
21310 0.3775015
21320 0.375807
21330 0.4073954
21340 0.4058063
21350 0.4115601
21360 0.3925062
21370 0.4338455
21380 0.4191853
21390 0.4197919
21400 0.4141431
21410 0.4122184
21420 0.39565
21430 0.402016
21440 0.396809
21450 0.3886512
21460 0.4142889
21470 0.3787056
21480 0.3645759
21490 0.3808185
21500 0.3761818
21510 0.3868446
21520 0.3886617
21530 0.4073639
21540 0.3966902
21550 0.3496229
21560 0.374803
21570 0.3833871
21580 0.3976676
21590 0.3951887
21600 0.38875
21610 0.3768812
21620 0.4030506
21630 0.3825042
21640 0.3891548
21650 0.3551841
21660 0.4084553
21670 0.3835362
21680 0.3481946
21690 0.3462258
21700 0.3291032
21710 0.3507059
21720 0.3302594
21730 0.3350616
21740 0.3286813
21750 0.3358963
21760 0.3349194
21770 0.3334711
21780 0.3511994
21790 0.3542854
21800 0.3485802
21810 0.3459818
21820 0.3375841
21830 0.3130913
21840 0.3136031
21850 0.3236267
21860 0.330442
21870 0.3368999
21880 0.3522803
21890 0.3594147
21900 0.3491989
21910 0.3382528
21920 0.3459945
21930 0.328649
21940 0.3499545
21950 0.3852456
21960 0.4044297
21970 0.4145601
21980 0.4350493
21990 0.402995
22000 0.3956097
22010 0.3754887
22020 0.3922971
22030 0.4098262
22040 0.3832272
22050 0.3636919
22060 0.3593777
22070 0.4046284
22080 0.4136928
22090 0.4060937
22100 0.4127966
22110 0.425956
22120 0.4807711
22130 0.4633992
22140 0.4520381
22150 0.3877792
22160 0.4198518
22170 0.4178864
22180 0.4389308
22190 0.4374886
22200 0.4270647
22210 0.4214196
22220 0.3773958
22230 0.4070104
22240 0.3999223
22250 0.417864
22260 0.4187686
22270 0.4088107
22280 0.4075494
22290 0.3856255
22300 0.4153751
22310 0.4093626
22320 0.3932094
22330 0.3971882
22340 0.4046536
22350 0.441582
22360 0.4417676
22370 0.4534536
22380 0.4375753
22390 0.4242335
22400 0.4354462
22410 0.4580906
22420 0.4253746
22430 0.429401
22440 0.4002287
22450 0.4516651
22460 0.4603927
22470 0.4612328
22480 0.4413972
22490 0.4476096
22500 0.5022373
22510 0.499849
22520 0.4956394
22530 0.4933864
22540 0.4451403
22550 0.4341096
22560 0.4501218
22570 0.4363925
22580 0.440464
22590 0.4466252
22600 0.4589516
22610 0.4579981
22620 0.4721307
22630 0.4624415
22640 0.4727337
22650 0.4521719
22660 0.4574142
22670 0.4418468
22680 0.4482766
22690 0.4556915
22700 0.4679702
22710 0.4328745
22720 0.4623369
22730 0.4394789
22740 0.4443325
22750 0.4372126
22760 0.4150063
22770 0.3941821
22780 0.3917526
22790 0.3959562
22800 0.4128324
22810 0.3631947
22820 0.3710697
22830 0.3632129
22840 0.3674967
22850 0.3835708
22860 0.3817309
22870 0.3860635
22880 0.4158498
22890 0.408281
22900 0.4430951
22910 0.4299361
22920 0.424394
22930 0.4215391
22940 0.4252817
22950 0.4161153
22960 0.4143547
22970 0.4227397
22980 0.3936762
22990 0.4264857
23000 0.4054959
23010 0.4026486
23020 0.4143214
23030 0.4103023
23040 0.3975343
23050 0.407911
23060 0.3918975
23070 0.4238174
23080 0.402747
23090 0.4225644
23100 0.4054815
23110 0.3881237
23120 0.4173835
23130 0.4038307
23140 0.4277191
23150 0.4572161
23160 0.4445854
23170 0.4048957
23180 0.4153965
23190 0.4233514
23200 0.4318014
23210 0.439019
23220 0.4547523
23230 0.4394757
23240 0.4341504
23250 0.4299052
23260 0.4112458
23270 0.4156106
23280 0.3962368
23290 0.402188
23300 0.3805126
23310 0.3687251
23320 0.3695556
23330 0.4181032
23340 0.4109221
23350 0.4100847
23360 0.4303744
23370 0.463994
23380 0.4567752
23390 0.4200269
23400 0.420558
23410 0.4159475
23420 0.4411395
23430 0.4494378
23440 0.454491
23450 0.4284472
23460 0.4195453
23470 0.4517229
23480 0.4342671
23490 0.4173689
23500 0.4066762
23510 0.4143188
23520 0.4110056
23530 0.4028794
23540 0.4006876
23550 0.4138462
23560 0.4022927
23570 0.3820153
23580 0.3916149
23590 0.3857878
23600 0.389586
23610 0.3863886
23620 0.3881981
23630 0.4166116
23640 0.3925661
23650 0.4161099
23660 0.3855565
23670 0.4018647
23680 0.3998875
23690 0.4069146
23700 0.3977661
23710 0.4185306
23720 0.410663
23730 0.3956697
23740 0.4222737
23750 0.4377429
23760 0.4088756
23770 0.3952489
23780 0.4293912
23790 0.4155067
23800 0.4183691
23810 0.3783974
23820 0.4031469
23830 0.4218915
23840 0.4389934
23850 0.3915195
23860 0.4347329
23870 0.4103392
23880 0.4196727
23890 0.4163956
23900 0.3980463
23910 0.420921
23920 0.4282318
23930 0.413087
23940 0.4226744
23950 0.4077775
23960 0.3994416
23970 0.4112718
23980 0.4188049
23990 0.435305
24000 0.4236574
24010 0.457531
24020 0.4610119
24030 0.4506044
24040 0.4364671
24050 0.3981865
24060 0.3839876
24070 0.4277479
24080 0.4216891
24090 0.4073256
24100 0.4203718
24110 0.3979137
24120 0.44704
24130 0.4205316
24140 0.4112039
24150 0.4066104
24160 0.4200414
24170 0.4244615
24180 0.4134935
24190 0.4427161
24200 0.4150653
24210 0.4652137
24220 0.4283714
24230 0.4371129
24240 0.4420053
24250 0.4164519
24260 0.405209
24270 0.3983153
24280 0.4344694
24290 0.4270936
24300 0.4293078
24310 0.4262065
24320 0.3982305
24330 0.3932509
24340 0.4115514
24350 0.4217175
24360 0.4210418
24370 0.4047976
24380 0.3850553
24390 0.3751175
24400 0.3931349
24410 0.3801545
24420 0.3697625
24430 0.3837753
24440 0.3994625
24450 0.3955536
24460 0.3850484
24470 0.4202652
24480 0.4101425
24490 0.3902995
24500 0.384866
24510 0.3985615
24520 0.3983019
24530 0.4052049
24540 0.4081311
24550 0.380331
24560 0.4199204
24570 0.4268699
24580 0.4003858
24590 0.4091612
24600 0.3999492
24610 0.3824805
24620 0.3963439
24630 0.4010125
24640 0.3845699
24650 0.379636
24660 0.3854581
24670 0.3629102
24680 0.3897395
24690 0.3762605
24700 0.4053757
24710 0.3789132
24720 0.3750343
24730 0.354264
24740 0.3352513
24750 0.3335769
24760 0.3248533
24770 0.3388412
24780 0.3474923
24790 0.3843511
24800 0.4043042
24810 0.39346
24820 0.4010637
24830 0.4315718
24840 0.4647277
24850 0.4134777
24860 0.4037607
24870 0.3795795
24880 0.4154979
24890 0.4068249
24900 0.4045355
24910 0.3888409
24920 0.4202664
24930 0.4007153
24940 0.4141486
24950 0.4144205
24960 0.4133008
24970 0.4051741
24980 0.4098258
24990 0.4189805
25000 0.4396015
25010 0.4534104
25020 0.4263921
25030 0.4301875
25040 0.4213467
25050 0.4008298
25060 0.4083438
25070 0.4192926
25080 0.4114092
25090 0.3711387
25100 0.3698137
25110 0.4034459
25120 0.4045781
25130 0.4125685
25140 0.4287777
25150 0.4376669
25160 0.4299526
25170 0.414625
25180 0.3989254
25190 0.4355565
25200 0.4152423
25210 0.4259737
25220 0.4297468
25230 0.4373095
25240 0.4041849
25250 0.4242842
25260 0.4347774
25270 0.3947461
25280 0.3776554
25290 0.3993466
25300 0.4261762
25310 0.4356962
25320 0.4346581
25330 0.4037337
25340 0.3985759
25350 0.3943613
25360 0.4378494
25370 0.4139904
25380 0.4011543
25390 0.4264742
25400 0.4310961
25410 0.4520248
25420 0.4481407
25430 0.4658347
25440 0.4374496
25450 0.4272902
25460 0.4078673
25470 0.4086376
25480 0.3835811
25490 0.4259046
25500 0.3765489
25510 0.3745806
25520 0.4038842
25530 0.4002607
25540 0.3958278
25550 0.4105604
25560 0.3983933
25570 0.3993989
25580 0.3866687
25590 0.4122477
25600 0.4072105
25610 0.4196831
25620 0.4220575
25630 0.4141905
25640 0.4060629
25650 0.3888609
25660 0.3949713
25670 0.4154475
25680 0.4563578
25690 0.4476187
25700 0.4078799
25710 0.4154213
25720 0.4048679
25730 0.4216384
25740 0.3982537
25750 0.4236911
25760 0.3919303
25770 0.4042811
25780 0.3900795
25790 0.4139248
25800 0.4196642
25810 0.4229769
25820 0.3915724
25830 0.4125125
25840 0.41799
25850 0.4193197
25860 0.416096
25870 0.4687955
25880 0.4541179
25890 0.4697351
25900 0.4250642
25910 0.4095592
25920 0.4176558
25930 0.4229183
25940 0.447897
25950 0.4192256
25960 0.4185251
25970 0.4278659
25980 0.4301557
25990 0.4030456
26000 0.3926968
26010 0.4069611
26020 0.399227
26030 0.3974537
26040 0.4073723
26050 0.3895299
26060 0.3902875
26070 0.405034
26080 0.4251761
26090 0.4190232
26100 0.4120793
26110 0.430121
26120 0.397261
26130 0.4072513
26140 0.4160832
26150 0.4337448
26160 0.3889503
26170 0.3976075
26180 0.4172643
26190 0.4058669
26200 0.4118885
26210 0.4243558
26220 0.4278119
26230 0.4182841
26240 0.3902257
26250 0.4294922
26260 0.424663
26270 0.4199344
26280 0.3899934
26290 0.4290329
26300 0.4435504
26310 0.4437582
26320 0.4378856
26330 0.4214397
26340 0.4245058
26350 0.3890053
26360 0.4209936
26370 0.4352045
26380 0.4180664
26390 0.4248637
26400 0.4505725
26410 0.4131632
26420 0.4607656
26430 0.4207439
26440 0.4384064
26450 0.4493107
26460 0.4285041
26470 0.4587909
26480 0.4135705
26490 0.4280674
26500 0.437786
26510 0.4325177
26520 0.4534492
26530 0.4630591
26540 0.4362005
26550 0.4443257
26560 0.4181639
26570 0.366571
26580 0.3795319
26590 0.4004093
26600 0.4097577
26610 0.3922381
26620 0.3899073
26630 0.379634
26640 0.3921793
26650 0.3888432
26660 0.4103037
26670 0.4049776
26680 0.4049057
26690 0.4224475
26700 0.4294627
26710 0.4226433
26720 0.4196815
26730 0.443786
26740 0.4443612
26750 0.4337173
26760 0.4407482
26770 0.3950137
26780 0.4090934
26790 0.4108133
26800 0.3950079
26810 0.3962571
26820 0.4016995
26830 0.4144647
26840 0.4114837
26850 0.3827567
26860 0.396735
26870 0.4270356
26880 0.3989829
26890 0.3948518
26900 0.4084296
26910 0.4100224
26920 0.4399647
26930 0.4304781
26940 0.4443591
26950 0.4472177
26960 0.4601922
26970 0.454648
26980 0.4281216
26990 0.4322159
27000 0.4674448
27010 0.4357112
27020 0.4600399
27030 0.4340383
27040 0.4420706
27050 0.4147124
27060 0.4439635
27070 0.4572956
27080 0.4313301
27090 0.4686489
27100 0.4428996
27110 0.4383968
27120 0.4174022
27130 0.4421217
27140 0.4332932
27150 0.4179514
27160 0.4318762
27170 0.43026
27180 0.4262851
27190 0.4035888
27200 0.3896179
27210 0.4142678
27220 0.4121421
27230 0.3926699
27240 0.3790613
27250 0.4048479
27260 0.3740281
27270 0.3834117
27280 0.4258682
27290 0.4151607
27300 0.3931425
27310 0.4320157
27320 0.4171038
27330 0.4237484
27340 0.4180296
27350 0.4597639
27360 0.436972
27370 0.4205875
27380 0.4633251
27390 0.4351544
27400 0.4569616
27410 0.4631626
27420 0.4508252
27430 0.4342616
27440 0.4232286
27450 0.4332438
27460 0.4215865
27470 0.4263285
27480 0.4362836
27490 0.4392202
27500 0.4124168
27510 0.4164617
27520 0.4235747
27530 0.4309503
27540 0.4455724
27550 0.4679586
27560 0.4468949
27570 0.4324008
27580 0.4398867
27590 0.4184115
27600 0.4280143
27610 0.4170415
27620 0.406467
27630 0.4390019
27640 0.447778
27650 0.4631091
27660 0.4766031
27670 0.4529616
27680 0.4388366
27690 0.4583552
27700 0.4700855
27710 0.4590002
27720 0.4733505
27730 0.4753102
27740 0.4866929
27750 0.4568711
27760 0.4140421
27770 0.4358924
27780 0.4397087
27790 0.431332
27800 0.4158168
27810 0.4024345
27820 0.3919885
27830 0.4322207
27840 0.4103652
27850 0.4354122
27860 0.4035891
27870 0.3974137
27880 0.4219274
27890 0.4333906
27900 0.4054949
27910 0.4315173
27920 0.3998647
27930 0.4065472
27940 0.4106562
27950 0.3959557
27960 0.3964539
27970 0.4078307
27980 0.410071
27990 0.4160459
28000 0.3975669
28010 0.4090776
28020 0.4210981
28030 0.402627
28040 0.3821265
28050 0.3968704
28060 0.4300038
28070 0.4305094
28080 0.4065817
28090 0.4222002
28100 0.4000699
28110 0.4088161
28120 0.3959333
28130 0.4090304
28140 0.4081771
28150 0.4319034
28160 0.4427862
28170 0.4368522
28180 0.419791
28190 0.4193525
28200 0.4053902
28210 0.3855426
28220 0.3990875
28230 0.4176495
28240 0.4259943
28250 0.4044321
28260 0.4182947
28270 0.4131502
28280 0.4219111
28290 0.4038095
28300 0.4246806
28310 0.4074513
28320 0.4050032
28330 0.3756799
28340 0.3988896
28350 0.3549791
28360 0.3657322
28370 0.3760591
28380 0.3716177
28390 0.3806195
28400 0.3850682
28410 0.3805653
28420 0.3865776
28430 0.3920428
28440 0.4029322
28450 0.4354558
28460 0.4660173
28470 0.4589646
28480 0.4200593
28490 0.3667205
28500 0.4353765
28510 0.3879664
28520 0.4276568
28530 0.3880946
28540 0.4019617
28550 0.39826
28560 0.4025132
28570 0.3888682
28580 0.3713949
28590 0.3960715
28600 0.3749112
28610 0.3812638
28620 0.3857211
28630 0.4240871
28640 0.3991067
28650 0.4175988
28660 0.410214
28670 0.4273134
28680 0.4267947
28690 0.4149228
28700 0.3870524
28710 0.4061194
28720 0.420572
28730 0.3970555
28740 0.4331313
28750 0.402476
28760 0.3826892
28770 0.4070781
28780 0.4080613
28790 0.4157438
28800 0.4285395
28810 0.4454641
28820 0.4483053
28830 0.4404007
28840 0.412693
28850 0.4183896
28860 0.4438713
28870 0.4343792
28880 0.4178476
28890 0.4138562
28900 0.407132
28910 0.4083267
28920 0.4032828
28930 0.3941894
28940 0.3948368
28950 0.3812389
28960 0.3983396
28970 0.3708746
28980 0.3537882
28990 0.3578633
29000 0.3759336
29010 0.3811924
29020 0.3925692
29030 0.4068347
29040 0.4244207
29050 0.4008087
29060 0.3792676
29070 0.4053916
29080 0.4030023
29090 0.4232344
29100 0.391958
29110 0.4235729
29120 0.4019693
29130 0.4067252
29140 0.4208165
29150 0.4166708
29160 0.4214829
29170 0.4220513
29180 0.4258876
29190 0.394903
29200 0.4276685
29210 0.4274192
29220 0.4011925
29230 0.4108696
29240 0.4362261
29250 0.3992918
29260 0.3945279
29270 0.4034939
29280 0.4162489
29290 0.4076706
29300 0.4080257
29310 0.3870656
29320 0.3823847
29330 0.4234665
29340 0.4078595
29350 0.4183776
29360 0.4183047
29370 0.4394758
29380 0.4232908
29390 0.4257895
29400 0.4334703
29410 0.4423901
29420 0.4502148
29430 0.4344815
29440 0.4194811
29450 0.3994815
29460 0.406243
29470 0.3981714
29480 0.3854264
29490 0.3879226
29500 0.3843907
29510 0.3895886
29520 0.4009506
29530 0.3894564
29540 0.3826712
29550 0.3710078
29560 0.3570215
29570 0.3584946
29580 0.3648552
29590 0.3897141
29600 0.3982188
29610 0.3908258
29620 0.3906442
29630 0.3828546
29640 0.3886107
29650 0.3888022
29660 0.3914697
29670 0.3887636
29680 0.3941441
29690 0.3996471
29700 0.3838157
29710 0.3924226
29720 0.4107789
29730 0.3997277
29740 0.3852036
29750 0.3895443
29760 0.4126653
29770 0.4068174
29780 0.4123626
29790 0.3885029
29800 0.3989112
29810 0.4011924
29820 0.4098798
29830 0.4240634
29840 0.4344333
29850 0.4186552
29860 0.4459831
29870 0.4274633
29880 0.4448805
29890 0.4312708
29900 0.4469192
29910 0.4632075
29920 0.460665
29930 0.4905059
29940 0.4684147
29950 0.4491848
29960 0.5031248
29970 0.4973267
29980 0.501757
29990 0.4829959
30000 0.4677696
30010 0.4754543
30020 0.4726503
30030 0.4559643
30040 0.426081
30050 0.4223739
30060 0.4245882
30070 0.4243177
30080 0.4210071
30090 0.4196781
30100 0.4300734
30110 0.4623493
30120 0.4590248
30130 0.4662822
30140 0.4183936
30150 0.4612241
30160 0.4736996
30170 0.4427887
30180 0.4393702
30190 0.4462836
30200 0.4370097
30210 0.4417639
30220 0.4534852
30230 0.4365782
30240 0.4450329
30250 0.4282266
30260 0.4148271
30270 0.4120102
30280 0.4022015
30290 0.4259045
30300 0.4120585
30310 0.4216734
30320 0.4411946
30330 0.4374126
30340 0.430888
30350 0.4704189
30360 0.4654614
30370 0.494459
30380 0.4993236
30390 0.4845885
30400 0.4913376
30410 0.4753129
30420 0.4700827
30430 0.470879
30440 0.4857118
30450 0.5218446
30460 0.5064229
30470 0.5315071
30480 0.5435326
30490 0.5175032
30500 0.5062574
30510 0.4998989
30520 0.5077194
30530 0.5073133
30540 0.5099207
30550 0.4799896
30560 0.4999245
30570 0.4850487
30580 0.5079065
30590 0.4888486
30600 0.464007
30610 0.4699805
30620 0.4744396
30630 0.4992186
30640 0.4808539
30650 0.4626569
30660 0.4594588
30670 0.4882664
30680 0.475531
30690 0.4609507
30700 0.5048701
30710 0.5039914
30720 0.4907183
30730 0.5241239
30740 0.4597176
30750 0.4698806
30760 0.4636614
30770 0.4723214
30780 0.4736179
30790 0.4816853
30800 0.4835554
30810 0.457213
30820 0.5051056
30830 0.4875118
30840 0.5019056
30850 0.4938452
30860 0.5071588
30870 0.5103635
30880 0.4781944
30890 0.4936931
30900 0.519327
30910 0.5106343
30920 0.4913699
30930 0.5240865
30940 0.5386451
30950 0.5289895
30960 0.4959823
30970 0.5193907
30980 0.4983072
30990 0.4855213
31000 0.4632095
31010 0.4730638
31020 0.4830129
31030 0.4523975
31040 0.4312418
31050 0.439729
31060 0.4385104
31070 0.4283239
31080 0.4098686
31090 0.4549857
31100 0.4482309
31110 0.4253343
31120 0.4532128
31130 0.4384219
31140 0.4439786
31150 0.4893916
31160 0.4700791
31170 0.475672
31180 0.4525337
31190 0.4370366
31200 0.4449852
31210 0.4950262
31220 0.4973608
31230 0.4841475
31240 0.4848787
31250 0.499621
31260 0.4699606
31270 0.4689811
31280 0.4737236
31290 0.4735405
31300 0.4705104
31310 0.4474083
31320 0.4202387
31330 0.4651344
31340 0.4894802
31350 0.5040416
31360 0.4931398
31370 0.5093337
31380 0.4599479
31390 0.4607058
31400 0.4592317
31410 0.4615423
31420 0.4544012
31430 0.4591776
31440 0.4669287
31450 0.4752868
31460 0.500437
31470 0.487867
31480 0.5075243
31490 0.480197
31500 0.4908408
31510 0.4562124
31520 0.4639485
31530 0.4797621
31540 0.476721
31550 0.4753862
31560 0.4655824
31570 0.4821281
31580 0.4984829
31590 0.492884
31600 0.4958138
31610 0.4992941
31620 0.4974234
31630 0.4838231
31640 0.4955787
31650 0.5047739
31660 0.4770627
31670 0.4764847
31680 0.4950679
31690 0.4776777
31700 0.4681655
31710 0.4665166
31720 0.4944949
31730 0.4869125
31740 0.4870647
31750 0.4779112
31760 0.4888507
31770 0.4906425
31780 0.4769044
31790 0.4892813
31800 0.468585
31810 0.4943314
31820 0.4887677
31830 0.5176511
31840 0.5026703
31850 0.4890914
31860 0.4618556
31870 0.4548218
31880 0.4602917
31890 0.4382652
31900 0.4607281
31910 0.4763419
31920 0.4676524
31930 0.48311
31940 0.48094
31950 0.4878103
31960 0.4916149
31970 0.5042574
31980 0.4923236
31990 0.4756795
32000 0.4582459
32010 0.4258901
32020 0.4259211
32030 0.4367309
32040 0.4391776
32050 0.440337
32060 0.4200451
32070 0.4328845
32080 0.4354604
32090 0.4583021
32100 0.4544523
32110 0.4524224
32120 0.450467
32130 0.4531831
32140 0.490265
32150 0.4734068
32160 0.464892
32170 0.4753851
32180 0.4673202
32190 0.4771202
32200 0.4892791
32210 0.4742534
32220 0.4539262
32230 0.4421592
32240 0.4652599
32250 0.4328366
32260 0.476365
32270 0.5015633
32280 0.5154195
32290 0.5202242
32300 0.5134723
32310 0.5061181
32320 0.5039313
32330 0.5052204
32340 0.5331401
32350 0.5143806
32360 0.5194933
32370 0.5052938
32380 0.5052125
32390 0.4939923
32400 0.4996678
32410 0.5074828
32420 0.4986356
32430 0.4946353
32440 0.5108076
32450 0.4914952
32460 0.5074184
32470 0.5193413
32480 0.5143805
32490 0.5177189
32500 0.5064531
32510 0.4962603
32520 0.5099797
32530 0.5167173
32540 0.5179822
32550 0.5182321
32560 0.499269
32570 0.5072308
32580 0.5024837
32590 0.4974535
32600 0.5052701
32610 0.5006511
32620 0.4917164
32630 0.5131313
32640 0.5006481
32650 0.5026377
32660 0.4968555
32670 0.5111028
32680 0.5061918
32690 0.5196666
32700 0.476387
32710 0.4923934
32720 0.5046663
32730 0.5019262
32740 0.4881301
32750 0.5019675
32760 0.4724542
32770 0.4906431
32780 0.4590735
32790 0.4644611
32800 0.4812027
32810 0.5026189
32820 0.5034824
32830 0.5099961
32840 0.4791766
32850 0.4846134
32860 0.4785513
32870 0.4913686
32880 0.4762368
32890 0.5203642
32900 0.5305146
32910 0.5116831
32920 0.5362571
32930 0.5034658
32940 0.5076917
32950 0.4897323
32960 0.4891554
32970 0.4961385
32980 0.4915545
32990 0.5152342
33000 0.5003707
33010 0.47453
33020 0.4819207
33030 0.474475
33040 0.4635334
33050 0.4832123
33060 0.4915233
33070 0.4812124
33080 0.4744582
33090 0.4763626
33100 0.4843431
33110 0.4826556
33120 0.4728944
33130 0.5059257
33140 0.490898
33150 0.4878765
33160 0.4959232
33170 0.4838848
33180 0.4784574
33190 0.4679659
33200 0.4701322
33210 0.4816508
33220 0.5017232
33230 0.4928517
33240 0.4794636
33250 0.476156
33260 0.4833412
33270 0.4660195
33280 0.4699664
33290 0.4805346
33300 0.4647189
33310 0.4568128
33320 0.4200862
33330 0.4369456
33340 0.432959
33350 0.451156
33360 0.4506478
33370 0.4609556
33380 0.4659136
33390 0.4641335
33400 0.4691066
33410 0.4842218
33420 0.5093092
33430 0.4935524
33440 0.5260171
33450 0.5300123
33460 0.4914219
33470 0.4973601
33480 0.4672402
33490 0.4852249
33500 0.453705
33510 0.4730918
33520 0.4835033
33530 0.4749196
33540 0.4896598
33550 0.4712056
33560 0.4598915
33570 0.4702661
33580 0.4715924
33590 0.4314472
33600 0.4572963
33610 0.4608764
33620 0.4509268
33630 0.4721288
33640 0.5018037
33650 0.4843768
33660 0.4900099
33670 0.4463758
33680 0.4687582
33690 0.4755277
33700 0.4909697
33710 0.510354
33720 0.5004526
33730 0.474502
33740 0.4732645
33750 0.4786831
33760 0.4863659
33770 0.4988502
33780 0.5093982
33790 0.4885359
33800 0.5404974
33810 0.5293746
33820 0.5207758
33830 0.5162494
33840 0.5181739
33850 0.5180244
33860 0.4964466
33870 0.5116653
33880 0.4989315
33890 0.5035937
33900 0.5064588
33910 0.5167456
33920 0.5291175
33930 0.5016637
33940 0.5172567
33950 0.5021378
33960 0.4965022
33970 0.5002283
33980 0.5020422
33990 0.4808903
34000 0.5062729
34010 0.482207
34020 0.4734777
34030 0.4637161
34040 0.4815977
34050 0.4834301
34060 0.4894983
34070 0.4741611
34080 0.4889243
34090 0.4659095
34100 0.4410535
34110 0.4479987
34120 0.472374
34130 0.486222
34140 0.4860709
34150 0.4987155
34160 0.498475
34170 0.4983747
34180 0.5100754
34190 0.5094168
34200 0.5148218
34210 0.5166553
34220 0.4741428
34230 0.4961287
34240 0.4934923
34250 0.5028951
34260 0.5028876
34270 0.4707437
34280 0.4760733
34290 0.4794149
34300 0.4630908
34310 0.468236
34320 0.4689052
34330 0.4655975
34340 0.464687
34350 0.4764201
34360 0.4709997
34370 0.4925054
34380 0.4730239
34390 0.4832141
34400 0.4861339
34410 0.4778052
34420 0.5016382
34430 0.4952487
34440 0.4909506
34450 0.516053
34460 0.5300832
34470 0.5173779
34480 0.5183742
34490 0.5133966
34500 0.512897
34510 0.530886
34520 0.5317883
34530 0.5486971
34540 0.5446835
34550 0.527706
34560 0.5193297
34570 0.5106572
34580 0.4901026
34590 0.4960225
34600 0.4974335
34610 0.4796015
34620 0.4738837
34630 0.4967191
34640 0.4923332
34650 0.5262026
34660 0.5509071
34670 0.5294713
34680 0.542452
34690 0.5222099
34700 0.5291935
34710 0.5436372
34720 0.5238278
34730 0.5334346
34740 0.5104477
34750 0.5104162
34760 0.5064029
34770 0.5232496
34780 0.5396428
34790 0.5202855
34800 0.5348961
34810 0.5286078
34820 0.5286235
34830 0.5085976
34840 0.5155105
34850 0.5221487
34860 0.5067067
34870 0.5149219
34880 0.4987618
34890 0.4971353
34900 0.5214316
34910 0.5246548
34920 0.5277715
34930 0.5346718
34940 0.5162397
34950 0.4990118
34960 0.5060512
34970 0.5206525
34980 0.5259844
34990 0.5036065
35000 0.5159549
35010 0.4924016
35020 0.5188508
35030 0.5151409
35040 0.4929297
35050 0.5116475
35060 0.4902897
35070 0.4757217
35080 0.486054
35090 0.4818515
35100 0.4945096
35110 0.4921801
35120 0.4997432
35130 0.489199
35140 0.5024489
35150 0.4838527
35160 0.5115144
35170 0.5052061
35180 0.5121183
35190 0.5046512
35200 0.4745565
35210 0.4899348
35220 0.498243
35230 0.4955709
35240 0.4882154
35250 0.4830354
35260 0.4698816
35270 0.4831618
35280 0.4791086
35290 0.4816544
35300 0.4776048
35310 0.4821697
35320 0.477358
35330 0.4734314
35340 0.5103965
35350 0.4912888
35360 0.4981942
35370 0.5032632
35380 0.5049483
35390 0.5111665
35400 0.4782599
35410 0.4855002
35420 0.5079718
35430 0.5127886
35440 0.4953744
35450 0.4519289
35460 0.4892826
35470 0.4923691
35480 0.5086545
35490 0.483402
35500 0.5125502
35510 0.5175444
35520 0.5038686
35530 0.4764354
35540 0.5047811
35550 0.4801011
35560 0.508672
35570 0.5112357
35580 0.5426073
35590 0.5587844
35600 0.54559
35610 0.5544617
35620 0.5533998
35630 0.5630189
35640 0.5790005
35650 0.5576508
35660 0.5238662
35670 0.5211079
35680 0.5186489
35690 0.470162
35700 0.4680869
35710 0.4748949
35720 0.4913239
35730 0.4864287
35740 0.4724198
35750 0.4693039
35760 0.5010446
35770 0.4682467
35780 0.4870375
35790 0.4820225
35800 0.4738272
35810 0.4695948
35820 0.4852058
35830 0.4694265
35840 0.4513255
35850 0.4839672
35860 0.4677364
35870 0.486984
35880 0.4837522
35890 0.4883367
35900 0.5117022
35910 0.5214464
35920 0.5136267
35930 0.4844822
35940 0.4970405
35950 0.4938592
35960 0.5063008
35970 0.5033377
35980 0.5052015
35990 0.5207907
36000 0.5263938
36010 0.5098709
36020 0.5079302
36030 0.4866554
36040 0.4824167
36050 0.4891641
36060 0.4944956
36070 0.4996582
36080 0.5081264
36090 0.5116273
36100 0.4916236
36110 0.5171999
36120 0.4972633
36130 0.5110338
36140 0.4740182
36150 0.4988458
36160 0.5184269
36170 0.48573
36180 0.5079083
36190 0.4969715
36200 0.5103855
36210 0.5135207
36220 0.5160266
36230 0.5278677
36240 0.5385589
36250 0.5296676
36260 0.5293119
36270 0.5081383
36280 0.5132017
36290 0.5311518
36300 0.526418
36310 0.5171779
36320 0.511183
36330 0.5104968
36340 0.4895426
36350 0.4823872
36360 0.4636798
36370 0.4777111
36380 0.4574266
36390 0.4694245
36400 0.4860015
36410 0.4949689
36420 0.4909863
36430 0.4946383
36440 0.5045134
36450 0.4983022
36460 0.5129048
36470 0.4769099
36480 0.4735928
36490 0.4844573
36500 0.4882295
36510 0.4924192
36520 0.4915549
36530 0.5013072
36540 0.4816058
36550 0.5067841
36560 0.501744
36570 0.503394
36580 0.4888436
36590 0.5010878
36600 0.5149875
36610 0.4918701
36620 0.4868513
36630 0.4960399
36640 0.501336
36650 0.4940813
36660 0.506585
36670 0.5148398
36680 0.5085947
36690 0.4828112
36700 0.4720567
36710 0.4624059
36720 0.4708
36730 0.4775356
36740 0.4784908
36750 0.4458789
36760 0.4757476
36770 0.4475752
36780 0.432649
36790 0.4482005
36800 0.4478728
36810 0.4701869
36820 0.4712468
36830 0.4887465
36840 0.4638405
36850 0.472199
36860 0.4695602
36870 0.496501
36880 0.4744829
36890 0.4592043
36900 0.4705324
36910 0.4621688
36920 0.450073
36930 0.4692406
36940 0.4431381
36950 0.4273797
36960 0.4470367
36970 0.4398114
36980 0.4499622
36990 0.4633977
37000 0.4743563
37010 0.4480055
37020 0.4738595
37030 0.4595248
37040 0.465841
37050 0.4497467
37060 0.4753529
37070 0.4790407
37080 0.4699148
37090 0.4519452
37100 0.4645863
37110 0.4598306
37120 0.4708127
37130 0.460694
37140 0.4380583
37150 0.4364293
37160 0.4499865
37170 0.4491099
37180 0.449303
37190 0.4527195
37200 0.4405961
37210 0.4661367
37220 0.4707535
37230 0.5038571
37240 0.4529389
37250 0.4679169
37260 0.4697416
37270 0.4762653
37280 0.4882709
37290 0.45621
37300 0.4811766
37310 0.4836559
37320 0.4954556
37330 0.4863782
37340 0.4780244
37350 0.479498
37360 0.4781449
37370 0.4705419
37380 0.5012624
37390 0.4753597
37400 0.4477936
37410 0.4433139
37420 0.4406831
37430 0.4579458
37440 0.4367009
37450 0.4652385
37460 0.4426382
37470 0.440556
37480 0.4524552
37490 0.4478617
37500 0.4498973
37510 0.4411801
37520 0.4492202
37530 0.4560912
37540 0.4537615
37550 0.4672348
37560 0.4710455
37570 0.4776923
37580 0.4695489
37590 0.4804059
37600 0.4881398
37610 0.5034823
37620 0.511339
37630 0.4911258
37640 0.4763356
37650 0.4520564
37660 0.4404279
37670 0.4547141
37680 0.4513728
37690 0.4241437
37700 0.4356801
37710 0.4673351
37720 0.4478293
37730 0.4421489
37740 0.4284478
37750 0.4265215
37760 0.4214847
37770 0.411875
37780 0.3914171
37790 0.4249213
37800 0.4329468
37810 0.4534256
37820 0.4662032
37830 0.4502205
37840 0.4471292
37850 0.4545528
37860 0.4649996
37870 0.4612731
37880 0.4342635
37890 0.4374911
37900 0.4695428
37910 0.4665073
37920 0.4725765
37930 0.4514824
37940 0.4362145
37950 0.4581425
37960 0.453462
37970 0.4518572
37980 0.4638954
37990 0.4368752
38000 0.4288839
38010 0.4078387
38020 0.4119585
38030 0.4166562
38040 0.4002552
38050 0.3822065
38060 0.3929642
38070 0.3783458
38080 0.3818428
38090 0.3600043
38100 0.3838266
38110 0.3867149
38120 0.3835301
38130 0.3777129
38140 0.3757209
38150 0.3610144
38160 0.3410319
38170 0.3771305
38180 0.3656774
38190 0.3784849
38200 0.3743768
38210 0.4212817
38220 0.3908712
38230 0.3755546
38240 0.3900577
38250 0.3984559
38260 0.3848917
38270 0.4215118
38280 0.4206428
38290 0.4058418
38300 0.4313086
38310 0.4324862
38320 0.4573135
38330 0.439891
38340 0.4167024
38350 0.4549011
38360 0.4253528
38370 0.421854
38380 0.4318677
38390 0.4301866
38400 0.4238597
38410 0.4510802
38420 0.444685
38430 0.4282801
38440 0.4386467
38450 0.4146408
38460 0.4283588
38470 0.4139783
38480 0.4276774
38490 0.4355469
38500 0.4205264
38510 0.4323412
38520 0.4449909
38530 0.4306926
38540 0.4208481
38550 0.4290398
38560 0.4423472
38570 0.4111555
38580 0.4219116
38590 0.396509
38600 0.4015298
38610 0.4218379
38620 0.396269
38630 0.4114969
38640 0.4158061
38650 0.4204416
38660 0.4017442
38670 0.4294941
38680 0.4254738
38690 0.4227116
38700 0.4028534
38710 0.4247347
38720 0.4331727
38730 0.4316669
38740 0.4001141
38750 0.4218178
38760 0.4160823
38770 0.4220476
38780 0.4036411
38790 0.4046362
38800 0.4194287
38810 0.4311949
38820 0.4116055
38830 0.429905
38840 0.4109612
38850 0.3874322
38860 0.4005159
38870 0.4310863
38880 0.4178251
38890 0.4346068
38900 0.4201353
38910 0.434478
38920 0.439962
38930 0.4511277
38940 0.4433236
38950 0.4333992
38960 0.4584184
38970 0.4237785
38980 0.4126073
38990 0.4298518
39000 0.4454896
39010 0.4188535
39020 0.4110758
39030 0.4358002
39040 0.4454182
39050 0.4227169
39060 0.4263686
39070 0.4339159
39080 0.4496358
39090 0.452737
39100 0.455106
39110 0.4428563
39120 0.4405322
39130 0.4448068
39140 0.4543801
39150 0.4240258
39160 0.4308155
39170 0.4196485
39180 0.4480302
39190 0.4324404
39200 0.4469658
39210 0.4481477
39220 0.4462435
39230 0.4358612
39240 0.4441252
39250 0.4224841
39260 0.4334924
39270 0.4219405
39280 0.4225444
39290 0.4232484
39300 0.411831
39310 0.4010867
39320 0.4235531
39330 0.439231
39340 0.4211165
39350 0.4163351
39360 0.4309986
39370 0.4290381
39380 0.443694
39390 0.4151123
39400 0.4146348
39410 0.4125836
39420 0.392044
39430 0.4235416
39440 0.4083057
39450 0.3914386
39460 0.3894331
39470 0.3948358
39480 0.3970227
39490 0.3901413
39500 0.3946237
39510 0.4068234
39520 0.3947157
39530 0.403653
39540 0.4287674
39550 0.4257658
39560 0.4114522
39570 0.4070114
39580 0.4317556
39590 0.4147586
39600 0.4244542
39610 0.407263
39620 0.4125096
39630 0.3968325
39640 0.4150694
39650 0.4398149
39660 0.4131089
39670 0.4272324
39680 0.4090375
39690 0.4196493
39700 0.4130222
39710 0.3928437
39720 0.4027396
39730 0.4006703
39740 0.4112003
39750 0.4306783
39760 0.4417899
39770 0.4621283
39780 0.4335919
39790 0.4195733
39800 0.4467051
39810 0.4322663
39820 0.4198028
39830 0.4204863
39840 0.4205047
39850 0.4183246
39860 0.4159352
39870 0.4256972
39880 0.4229863
39890 0.4027539
39900 0.4272786
39910 0.4248751
39920 0.4393254
39930 0.4230544
39940 0.4109712
39950 0.4033219
39960 0.4201699
39970 0.4306731
39980 0.4328078
39990 0.4273929
40000 0.4319589
40010 0.4086733
40020 0.4244869
40030 0.4365388
40040 0.4273671
40050 0.4232471
40060 0.4373593
40070 0.434866
40080 0.4362037
40090 0.4294317
40100 0.4056854
40110 0.4173564
40120 0.4312024
40130 0.4247339
40140 0.4257843
40150 0.4012274
40160 0.4153932
40170 0.4148542
40180 0.4181353
40190 0.4064145
40200 0.4147199
40210 0.4118552
40220 0.4406881
40230 0.4291082
40240 0.4371701
40250 0.4288571
40260 0.4441921
40270 0.419354
40280 0.4122751
40290 0.4114393
40300 0.4079455
40310 0.4159247
40320 0.3952949
40330 0.3812952
40340 0.4005162
40350 0.3987035
40360 0.3916216
40370 0.3928415
40380 0.4003536
40390 0.3792515
40400 0.3735864
40410 0.3650511
40420 0.37794
40430 0.367614
40440 0.3877095
40450 0.3928743
40460 0.375441
40470 0.3649186
40480 0.3742642
40490 0.3574162
40500 0.3770196
40510 0.3788034
40520 0.3833027
40530 0.3961434
40540 0.3547754
40550 0.3485647
40560 0.3532111
40570 0.3820045
40580 0.403414
40590 0.3835909
40600 0.3817463
40610 0.3922243
40620 0.3594169
40630 0.3662229
40640 0.3840014
40650 0.3815833
40660 0.3495148
40670 0.3520104
40680 0.3608367
40690 0.3789031
40700 0.3758244
40710 0.3574231
40720 0.3716519
40730 0.37653
40740 0.3586347
40750 0.3621861
40760 0.3722316
40770 0.3824444
40780 0.3794398
40790 0.4042953
40800 0.3953164
40810 0.3713778
40820 0.3716815
40830 0.375584
40840 0.3704407
40850 0.3926267
40860 0.3979713
40870 0.4062637
40880 0.4116788
40890 0.4013387
40900 0.3925895
40910 0.3877869
40920 0.376242
40930 0.378717
40940 0.3739187
40950 0.378729
40960 0.3688637
40970 0.3905981
40980 0.37627
40990 0.3888373
41000 0.3712788
41010 0.3910523
41020 0.3966298
41030 0.3720342
41040 0.3875676
41050 0.3912315
41060 0.4016204
41070 0.4027901
41080 0.3892927
41090 0.3843372
41100 0.3899208
41110 0.4139363
41120 0.4013691
41130 0.4110328
41140 0.4051092
41150 0.4117174
41160 0.4110289
41170 0.4134843
41180 0.4022211
41190 0.3830746
41200 0.3745753
41210 0.3662345
41220 0.3682322
41230 0.3554525
41240 0.3304
41250 0.3216644
41260 0.3362017
41270 0.3811073
41280 0.4021184
41290 0.3762919
41300 0.356229
41310 0.3859207
41320 0.3782211
41330 0.3872245
41340 0.3869862
41350 0.36963
41360 0.3476204
41370 0.3272465
41380 0.3712761
41390 0.3679548
41400 0.4039736
41410 0.4034627
41420 0.424751
41430 0.4518187
41440 0.4384141
41450 0.4265091
41460 0.4126119
41470 0.4000095
41480 0.4263575
41490 0.4162816
41500 0.424636
41510 0.4053641
41520 0.3878096
41530 0.4091087
41540 0.4049948
41550 0.4052243
41560 0.4214886
41570 0.4115026
41580 0.4273809
41590 0.432529
41600 0.4302446
41610 0.392161
41620 0.3868594
41630 0.4144521
41640 0.4073572
41650 0.4345677
41660 0.431649
41670 0.4461854
41680 0.4110037
41690 0.4127735
41700 0.4093407
41710 0.4045857
41720 0.3978451
41730 0.3835489
41740 0.4097933
41750 0.4156148
41760 0.414891
41770 0.4582799
41780 0.4553232
41790 0.4325044
41800 0.4284561
41810 0.420613
41820 0.4428471
41830 0.438773
41840 0.4007679
41850 0.4435329
41860 0.4284357
41870 0.4174694
41880 0.4099605
41890 0.4399117
41900 0.4241687
41910 0.4222942
41920 0.4061502
41930 0.4046528
41940 0.4081888
41950 0.3838619
41960 0.3841598
41970 0.4295666
41980 0.4256239
41990 0.3915354
42000 0.3882333
42010 0.3844772
42020 0.3793854
42030 0.4049966
42040 0.3778172
42050 0.3567126
42060 0.3554714
42070 0.3364958
42080 0.3523537
42090 0.331594
42100 0.3884068
42110 0.4233343
42120 0.3982116
42130 0.3778992
42140 0.3796068
42150 0.4015613
42160 0.3689107
42170 0.3747055
42180 0.3738758
42190 0.3767665
42200 0.3791862
42210 0.3663386
42220 0.3767059
42230 0.3797259
42240 0.3559664
42250 0.3908244
42260 0.3749619
42270 0.3427647
42280 0.366787
42290 0.3612824
42300 0.3757296
42310 0.3911931
42320 0.3738872
42330 0.3985502
42340 0.3897503
42350 0.3916022
42360 0.389801
42370 0.3807893
42380 0.4005991
42390 0.4053693
42400 0.4154772
42410 0.4160726
42420 0.4340244
42430 0.4303114
42440 0.4399237
42450 0.4202246
42460 0.4113886
42470 0.3806035
42480 0.4140151
42490 0.4101468
42500 0.4061209
42510 0.4081953
42520 0.4162153
42530 0.4455627
42540 0.4652859
42550 0.4251968
42560 0.4105512
42570 0.3996941
42580 0.4190693
42590 0.4267137
42600 0.4099556
42610 0.3819098
42620 0.3972144
42630 0.3988536
42640 0.3943763
42650 0.4164862
42660 0.4139657
42670 0.4087071
42680 0.4072361
42690 0.3689587
42700 0.3765378
42710 0.3835014
42720 0.3700117
42730 0.354334
42740 0.3726394
42750 0.3993345
42760 0.4046182
42770 0.3712147
42780 0.373782
42790 0.3946225
42800 0.3590306
42810 0.3433426
42820 0.3598562
42830 0.3422747
42840 0.3757121
42850 0.380915
42860 0.4025451
42870 0.3769473
42880 0.3578132
42890 0.3646004
42900 0.3758703
42910 0.3745574
42920 0.4038389
42930 0.4207986
42940 0.391921
42950 0.3897546
42960 0.432233
42970 0.3854916
42980 0.3919951
42990 0.4139488
43000 0.4344253
43010 0.4358068
43020 0.4196522
43030 0.4094036
43040 0.376027
43050 0.3837259
43060 0.3810414
43070 0.3997558
43080 0.3933608
43090 0.4181404
43100 0.4128214
43110 0.4309857
43120 0.4287922
43130 0.4235097
43140 0.438925
43150 0.4665696
43160 0.4321212
43170 0.4457175
43180 0.4636303
43190 0.4262371
43200 0.4218874
43210 0.4378815
43220 0.4372477
43230 0.4448285
43240 0.4024837
43250 0.4177042
43260 0.4734878
43270 0.4927925
43280 0.473833
43290 0.4514004
43300 0.4641731
43310 0.4496665
43320 0.4171566
43330 0.4236575
43340 0.4006911
43350 0.4407836
43360 0.4169574
43370 0.4509478
43380 0.4277276
43390 0.4668836
43400 0.4254
43410 0.4482274
43420 0.463464
43430 0.4610292
43440 0.4346125
43450 0.3975129
43460 0.4290787
43470 0.4312858
43480 0.4326302
43490 0.4610816
43500 0.447527
43510 0.4369818
43520 0.4483891
43530 0.4065851
43540 0.4207424
43550 0.418143
43560 0.4127884
43570 0.3915128
43580 0.4122765
43590 0.3935515
43600 0.3808435
43610 0.4192853
43620 0.4387895
43630 0.4246537
43640 0.4479999
43650 0.4312521
43660 0.4068271
43670 0.419422
43680 0.4321239
43690 0.452128
43700 0.4532241
43710 0.4334203
43720 0.4667782
43730 0.4656462
43740 0.4835652
43750 0.4542675
43760 0.5092781
43770 0.4781766
43780 0.454442
43790 0.4853835
43800 0.4834184
43810 0.4995026
43820 0.4467014
43830 0.4692742
43840 0.5092463
43850 0.445078
43860 0.4299034
43870 0.4300005
43880 0.4511002
43890 0.4298042
43900 0.4435831
43910 0.4912464
43920 0.4485955
43930 0.4588512
43940 0.4564174
43950 0.4586574
43960 0.4703873
43970 0.4582554
43980 0.4532441
43990 0.4352533
44000 0.445772
44010 0.4428098
44020 0.4555022
44030 0.4392993
44040 0.4343579
44050 0.4445504
44060 0.4217773
44070 0.3789892
44080 0.404393
44090 0.3997078
44100 0.438689
44110 0.4431187
44120 0.4033509
44130 0.4021718
44140 0.4150573
44150 0.4122541
44160 0.4163218
44170 0.4090614
44180 0.4164909
44190 0.4040215
44200 0.4027192
44210 0.4614737
44220 0.4459721
44230 0.435923
44240 0.4385582
44250 0.4128503
44260 0.4066641
44270 0.4111248
44280 0.3919392
44290 0.392553
44300 0.4149669
44310 0.4084721
44320 0.4310415
44330 0.3933185
44340 0.3971743
44350 0.3920799
44360 0.4046185
44370 0.4277927
44380 0.4251636
44390 0.4156879
44400 0.3856803
44410 0.3921414
44420 0.3850503
44430 0.3796989
44440 0.3908927
44450 0.3639725
44460 0.3932895
44470 0.4061397
44480 0.3828491
44490 0.4286332
44500 0.4090552
44510 0.418285
44520 0.4035594
44530 0.3898923
44540 0.4288715
44550 0.4339494
44560 0.4410509
44570 0.4522817
44580 0.4002825
44590 0.4049962
44600 0.3833646
44610 0.3860371
44620 0.393858
44630 0.4007183
44640 0.3856224
44650 0.3936992
44660 0.3944947
44670 0.4083311
44680 0.4059708
44690 0.3917228
44700 0.3483377
44710 0.4018137
44720 0.4202737
44730 0.4010759
44740 0.4018231
44750 0.434807
44760 0.4167025
44770 0.4134099
44780 0.4061908
44790 0.3757939
44800 0.4005389
44810 0.3833487
44820 0.3661354
44830 0.3756005
44840 0.3669887
44850 0.3720642
44860 0.3783958
44870 0.4091282
44880 0.41478
44890 0.4318217
44900 0.436824
44910 0.4169649
44920 0.4007128
44930 0.4266936
44940 0.43131
44950 0.4161547
44960 0.4379767
44970 0.4257107
44980 0.4270603
44990 0.4351065
45000 0.3875681
45010 0.3646124
45020 0.3916914
45030 0.372209
45040 0.3497066
45050 0.3627391
45060 0.3537495
45070 0.3895976
45080 0.3914243
45090 0.3620724
45100 0.3771458
45110 0.3686928
45120 0.3742365
45130 0.3761221
45140 0.3897022
45150 0.3888904
45160 0.3932728
45170 0.4075663
45180 0.4154974
45190 0.413396
45200 0.4149283
45210 0.3982396
45220 0.4162325
45230 0.4175358
45240 0.401015
45250 0.3962578
45260 0.386834
45270 0.3763181
45280 0.3714568
45290 0.3683099
45300 0.3709537
45310 0.3862355
45320 0.3954847
45330 0.3876229
45340 0.4100922
45350 0.3932461
45360 0.3928383
45370 0.3920435
45380 0.4112031
45390 0.4074414
45400 0.3878826
45410 0.3949956
45420 0.3761278
45430 0.3795961
45440 0.4166809
45450 0.4283449
45460 0.4486467
45470 0.3947974
45480 0.4081323
45490 0.3906183
45500 0.3959095
45510 0.4028752
45520 0.3856829
45530 0.4163891
45540 0.3839097
45550 0.3782806
45560 0.3871349
45570 0.4164854
45580 0.4024548
45590 0.4020373
45600 0.403272
45610 0.4202496
45620 0.3966161
45630 0.4030392
45640 0.4096044
45650 0.423697
45660 0.3942975
45670 0.3704108
45680 0.3337781
45690 0.3628598
45700 0.3560689
45710 0.3715407
45720 0.3832607
45730 0.3832206
45740 0.402198
45750 0.4135543
45760 0.3865263
45770 0.3898334
45780 0.4033447
45790 0.3859612
45800 0.3923081
45810 0.4173258
45820 0.4290111
45830 0.3899348
45840 0.4545447
45850 0.4477819
45860 0.4273517
45870 0.3803795
45880 0.3726441
45890 0.3783133
45900 0.3764439
45910 0.3757914
45920 0.3734428
45930 0.3542736
45940 0.3596606
45950 0.3959278
45960 0.4267126
45970 0.4175213
45980 0.4283377
45990 0.4421636
46000 0.4445834
46010 0.4226165
46020 0.404309
46030 0.4187317
46040 0.4104906
46050 0.3942261
46060 0.4000965
46070 0.4246625
46080 0.4357584
46090 0.4193295
46100 0.3960681
46110 0.4001173
46120 0.3610004
46130 0.3924159
46140 0.4102338
46150 0.399788
46160 0.4410705
46170 0.4187702
46180 0.3724785
46190 0.3567072
46200 0.352502
46210 0.3631354
46220 0.4066941
46230 0.390982
46240 0.3656208
46250 0.3914992
46260 0.3908612
46270 0.4106935
46280 0.4107843
46290 0.4100106
46300 0.4030452
46310 0.4226372
46320 0.436474
46330 0.4073091
46340 0.3934454
46350 0.3850749
46360 0.3800534
46370 0.3848937
46380 0.3705159
46390 0.3659639
46400 0.3970002
46410 0.4044069
46420 0.3808606
46430 0.3953297
46440 0.3744025
46450 0.3912696
46460 0.3945237
46470 0.424602
46480 0.4450466
46490 0.3990853
46500 0.4184845
46510 0.4328704
46520 0.4135834
46530 0.4089029
46540 0.3947084
46550 0.404581
46560 0.4042666
46570 0.389749
46580 0.3892243
46590 0.3826225
46600 0.3825441
46610 0.4201184
46620 0.3857992
46630 0.3963467
46640 0.4007948
46650 0.3959887
46660 0.4185016
46670 0.4252838
46680 0.4057667
46690 0.3926269
46700 0.3706203
46710 0.3830182
46720 0.3944581
46730 0.4207785
46740 0.4096883
46750 0.4164965
46760 0.4064929
46770 0.4155112
46780 0.4030492
46790 0.4239589
46800 0.4256744
46810 0.4389688
46820 0.4216207
46830 0.4090346
46840 0.4202619
46850 0.4210116
46860 0.3959057
46870 0.451935
46880 0.439928
46890 0.423353
46900 0.4203311
46910 0.3908987
46920 0.4050771
46930 0.3892868
46940 0.3971365
46950 0.412661
46960 0.4181118
46970 0.4248541
46980 0.3952293
46990 0.395623
47000 0.4191778
47010 0.3927241
47020 0.4069695
47030 0.4022806
47040 0.4107978
47050 0.4472229
47060 0.4491645
47070 0.4389201
47080 0.4312044
47090 0.4186018
47100 0.4141557
47110 0.3971368
47120 0.3970147
47130 0.4034134
47140 0.4281139
47150 0.4407831
47160 0.423091
47170 0.4155633
47180 0.4194777
47190 0.410741
47200 0.4305525
47210 0.4099433
47220 0.3806583
47230 0.405876
47240 0.3909494
47250 0.3952402
47260 0.395187
47270 0.4167392
47280 0.4307801
47290 0.4214293
47300 0.4137016
47310 0.3972287
47320 0.4182755
47330 0.4077465
47340 0.412228
47350 0.3966069
47360 0.4020018
47370 0.410058
47380 0.4029523
47390 0.4202331
47400 0.4154609
47410 0.4353347
47420 0.411505
47430 0.4207222
47440 0.4465756
47450 0.4365712
47460 0.4155534
47470 0.4108837
47480 0.4325039
47490 0.4414919
47500 0.4416017
47510 0.4414062
47520 0.4173816
47530 0.4321347
47540 0.4332055
47550 0.4503645
47560 0.4788414
47570 0.455325
47580 0.4438083
47590 0.4359774
47600 0.4465559
47610 0.4468576
47620 0.4360859
47630 0.4304499
47640 0.3942289
47650 0.4263161
47660 0.4226438
47670 0.4301907
47680 0.424091
47690 0.429346
47700 0.4157333
47710 0.4160261
47720 0.428813
47730 0.4027809
47740 0.4218619
47750 0.4309776
47760 0.4391193
47770 0.4542419
47780 0.4296651
47790 0.4227247
47800 0.4408211
47810 0.4145313
47820 0.4243349
47830 0.4356101
47840 0.4406917
47850 0.4588576
47860 0.4653222
47870 0.4617608
47880 0.448752
47890 0.4353425
47900 0.4267296
47910 0.4110972
47920 0.4010276
47930 0.3905612
47940 0.4146692
47950 0.3956884
47960 0.4114624
47970 0.3896898
47980 0.3794511
47990 0.4075629
48000 0.4020304
48010 0.3960724
48020 0.3989995
48030 0.3651501
48040 0.3642638
48050 0.3779206
48060 0.395423
48070 0.3849167
48080 0.4003935
48090 0.3911306
48100 0.3889828
48110 0.4041372
48120 0.3905883
48130 0.4032442
48140 0.4095493
48150 0.3986981
48160 0.4052443
48170 0.3943931
48180 0.3867912
48190 0.4177866
48200 0.3983351
48210 0.4074256
48220 0.3955418
48230 0.4002939
48240 0.3987277
48250 0.4035161
48260 0.3815828
48270 0.3722479
48280 0.3771018
48290 0.3914792
48300 0.3917247
48310 0.4007353
48320 0.4072748
48330 0.3901522
48340 0.4051467
48350 0.3988645
48360 0.3968211
48370 0.4063063
48380 0.4106203
48390 0.3940387
48400 0.3752377
48410 0.4031707
48420 0.4329778
48430 0.407008
48440 0.416897
48450 0.4004484
48460 0.3929046
48470 0.3944147
48480 0.4142902
48490 0.3995753
48500 0.4243293
48510 0.4137736
48520 0.400168
48530 0.3971209
48540 0.3806984
48550 0.390478
48560 0.3781369
48570 0.3859626
48580 0.3875902
48590 0.3808737
48600 0.4088144
48610 0.4197023
48620 0.445371
48630 0.4262108
48640 0.4463219
48650 0.4232966
48660 0.4445465
48670 0.4439352
48680 0.4288898
48690 0.4154072
48700 0.3969168
48710 0.3852385
48720 0.4135038
48730 0.3790838
48740 0.403499
48750 0.3794017
48760 0.4070596
48770 0.3819926
48780 0.3930113
48790 0.3801969
48800 0.3841444
48810 0.3910869
48820 0.4170754
48830 0.385166
48840 0.3720316
48850 0.3727762
48860 0.395756
48870 0.3689476
48880 0.3907217
48890 0.3947633
48900 0.3951745
48910 0.3755772
48920 0.3994879
48930 0.3924243
48940 0.3931344
48950 0.3786509
48960 0.4083005
48970 0.4166346
48980 0.3973097
48990 0.4182021
49000 0.4131199
49010 0.4102893
49020 0.3984581
49030 0.4166141
49040 0.4088196
49050 0.415461
49060 0.4207631
49070 0.4167271
49080 0.4129534
49090 0.419017
49100 0.4498595
49110 0.41659
49120 0.421804
49130 0.4243688
49140 0.4032165
49150 0.3863229
49160 0.3671985
49170 0.3438402
49180 0.363421
49190 0.3588016
49200 0.358845
49210 0.3408138
49220 0.3541026
49230 0.373543
49240 0.3675237
49250 0.3982942
49260 0.3653138
49270 0.3787439
49280 0.4040336
49290 0.3757229
49300 0.3813316
49310 0.3741899
49320 0.3858537
49330 0.3925582
49340 0.3960171
49350 0.3893574
49360 0.3819656
49370 0.3677533
49380 0.3815418
49390 0.3758581
49400 0.3824952
49410 0.3792419
49420 0.3879503
49430 0.4012684
49440 0.3857224
49450 0.3871141
49460 0.3810934
49470 0.4027195
49480 0.3855591
49490 0.3782561
49500 0.3651927
49510 0.3640288
49520 0.3831727
49530 0.3854535
49540 0.3852154
49550 0.3799824
49560 0.3934936
49570 0.4249609
49580 0.415217
49590 0.4091992
49600 0.398232
49610 0.3921839
49620 0.4093149
49630 0.3793935
49640 0.3902307
49650 0.3875141
49660 0.4325568
49670 0.3879366
49680 0.4155301
49690 0.408492
49700 0.4045124
49710 0.4242327
49720 0.4060207
49730 0.3989952
49740 0.3840823
49750 0.3594253
49760 0.3791523
49770 0.3680245
49780 0.3994321
49790 0.3889529
49800 0.4022335
49810 0.3780482
49820 0.3707035
49830 0.3903549
49840 0.3794059
49850 0.3591976
49860 0.3633995
49870 0.3669739
49880 0.3536949
49890 0.3592828
49900 0.3598008
49910 0.3537423
49920 0.3887258
49930 0.3752537
49940 0.3829506
49950 0.3588825
49960 0.3700149
49970 0.3716355
49980 0.3824776
49990 0.351667
50000 0.3704374
50010 0.3696827
50020 0.3814145
50030 0.3812821
50040 0.399886
50050 0.40444
50060 0.4047149
50070 0.4187017
50080 0.4180814
50090 0.396525
50100 0.3930869
50110 0.385821
50120 0.3750784
50130 0.3764364
50140 0.3718469
50150 0.3703049
50160 0.3528069
50170 0.3681834
50180 0.3636976
50190 0.3538803
50200 0.3739415
50210 0.3744688
50220 0.3899253
50230 0.3838228
50240 0.3988232
50250 0.3846617
50260 0.3811945
50270 0.387965
50280 0.4080841
50290 0.4174281
50300 0.4075702
50310 0.3930185
50320 0.4008411
50330 0.3971774
50340 0.3990821
50350 0.4191615
50360 0.4429776
50370 0.3965339
50380 0.4197929
50390 0.3878857
50400 0.3963885
50410 0.3790429
50420 0.3749422
50430 0.3779634
50440 0.3726206
50450 0.3868503
50460 0.3818618
50470 0.3666503
50480 0.3909761
50490 0.3879521
50500 0.4115406
50510 0.4073905
50520 0.4022343
50530 0.4152606
50540 0.3943706
50550 0.3980437
50560 0.3886232
50570 0.403199
50580 0.3916534
50590 0.3918443
50600 0.380882
50610 0.3925323
50620 0.3749196
50630 0.373533
50640 0.377224
50650 0.3728446
50660 0.3787145
50670 0.3974468
50680 0.3736186
50690 0.3834984
50700 0.3652486
50710 0.3693395
50720 0.3842159
50730 0.3947466
50740 0.3933353
50750 0.3921177
50760 0.3927296
50770 0.401239
50780 0.4060528
50790 0.3868117
50800 0.3790469
50810 0.3595195
50820 0.3936896
50830 0.3909724
50840 0.3955283
50850 0.3824176
50860 0.3914263
50870 0.3899463
50880 0.382935
50890 0.3848726
50900 0.3911319
50910 0.3809949
50920 0.3754253
50930 0.3736667
50940 0.3868642
50950 0.3723451
50960 0.3670042
50970 0.3791027
50980 0.3690598
50990 0.3634209
51000 0.3870986
51010 0.4006383
51020 0.3937003
51030 0.4040467
51040 0.401871
51050 0.4023936
51060 0.3829139
51070 0.3924713
51080 0.3853058
51090 0.371696
51100 0.3889913
51110 0.3713602
51120 0.3905981
51130 0.3960977
51140 0.4255665
51150 0.4199121
51160 0.39338
51170 0.3842967
51180 0.3723056
51190 0.3837477
51200 0.4007959
51210 0.3970978
51220 0.3977161
51230 0.370338
51240 0.3716941
51250 0.3701023
51260 0.382528
51270 0.3818642
51280 0.3844627
51290 0.3706442
51300 0.3722372
51310 0.3696699
51320 0.368106
51330 0.3979034
51340 0.3739634
51350 0.3741252
51360 0.3960443
51370 0.3806063
51380 0.3505628
51390 0.3763633
51400 0.3702582
51410 0.3796407
51420 0.3785477
51430 0.3618124
51440 0.38638
51450 0.3892142
51460 0.3893919
51470 0.4063572
51480 0.3973841
51490 0.4137438
51500 0.3932064
51510 0.3925987
51520 0.4148679
51530 0.4037685
51540 0.4035173
51550 0.4054274
51560 0.4279613
51570 0.4319957
51580 0.4367933
51590 0.4018534
51600 0.4393615
51610 0.4132313
51620 0.4063333
51630 0.4169574
51640 0.4104378
51650 0.4079146
51660 0.4164694
51670 0.4255385
51680 0.3932891
51690 0.3894774
51700 0.3935559
51710 0.4142206
51720 0.4145568
51730 0.3965618
51740 0.422485
51750 0.3894086
51760 0.3835862
51770 0.3857904
51780 0.3785495
51790 0.3878902
51800 0.3991399
51810 0.3888719
51820 0.3935444
51830 0.3924936
51840 0.4119237
51850 0.4090498
51860 0.403257
51870 0.3985271
51880 0.40091
51890 0.3991963
51900 0.4025055
51910 0.4227508
51920 0.4033766
51930 0.3974023
51940 0.4029968
51950 0.4255944
51960 0.408797
51970 0.3916239
51980 0.3834787
51990 0.3855032
52000 0.4046422
52010 0.3983432
52020 0.4120185
52030 0.4200357
52040 0.3910811
52050 0.3944812
52060 0.4063013
52070 0.4124691
52080 0.3897607
52090 0.3914855
52100 0.3826407
52110 0.3925936
52120 0.3765978
52130 0.3796477
52140 0.4032452
52150 0.4161315
52160 0.4152856
52170 0.3937684
52180 0.3998766
52190 0.4011289
52200 0.3970382
52210 0.4139952
52220 0.3958987
52230 0.3782385
52240 0.3768196
52250 0.4002766
52260 0.3936696
52270 0.3921342
52280 0.3823682
52290 0.3906882
52300 0.4060792
52310 0.4052697
52320 0.3906845
52330 0.3955264
52340 0.4029468
52350 0.395243
52360 0.3853852
52370 0.4000717
52380 0.4007437
52390 0.3947244
52400 0.3932064
52410 0.4148315
52420 0.3905593
52430 0.3920923
52440 0.3719187
52450 0.3794598
52460 0.3850813
52470 0.3826343
52480 0.3822773
52490 0.397607
52500 0.37919
52510 0.39195
52520 0.3786741
52530 0.3711211
52540 0.3790553
52550 0.3868695
52560 0.382918
52570 0.3678941
52580 0.3675289
52590 0.3636383
52600 0.3795144
52610 0.3717736
52620 0.380587
52630 0.3825705
52640 0.3724075
52650 0.3672332
52660 0.3661796
52670 0.3717383
52680 0.3842376
52690 0.3859195
52700 0.3988278
52710 0.3801173
52720 0.370207
52730 0.3888205
52740 0.37093
52750 0.3692603
52760 0.355341
52770 0.3770051
52780 0.3638374
52790 0.3513092
52800 0.3607619
52810 0.3504953
52820 0.3578946
52830 0.3667163
52840 0.3763087
52850 0.3810442
52860 0.3669365
52870 0.3536365
52880 0.3640662
52890 0.3787384
52900 0.3757492
52910 0.3772544
52920 0.3764803
52930 0.3836499
52940 0.369808
52950 0.374804
52960 0.3745361
52970 0.3859248
52980 0.4091422
52990 0.4034817
53000 0.4128764
53010 0.3811766
53020 0.3862965
53030 0.3939788
53040 0.3995271
53050 0.3716047
53060 0.3854712
53070 0.3488539
53080 0.3863815
53090 0.3927364
53100 0.4011141
53110 0.3731951
53120 0.3920386
53130 0.3733789
53140 0.3924157
53150 0.3817632
53160 0.4135897
53170 0.3956618
53180 0.4000623
53190 0.3772894
53200 0.3674427
53210 0.3978295
53220 0.3932914
53230 0.3996909
53240 0.3880995
53250 0.3681631
53260 0.3689495
53270 0.3591013
53280 0.348409
53290 0.351964
53300 0.3605174
53310 0.3553294
53320 0.3365797
53330 0.3650794
53340 0.3650298
53350 0.3331747
53360 0.3550944
53370 0.3408138
53380 0.3581293
53390 0.3700671
53400 0.3680035
53410 0.3557562
53420 0.3326295
53430 0.3418939
53440 0.3650283
53450 0.3865812
53460 0.3663732
53470 0.3729776
53480 0.3825687
53490 0.3773128
53500 0.38388
53510 0.4026083
53520 0.387263
53530 0.3801381
53540 0.3708329
53550 0.3608151
53560 0.3599813
53570 0.3649009
53580 0.3637117
53590 0.3676826
53600 0.3418925
53610 0.3687765
53620 0.3655119
53630 0.3525161
53640 0.3732564
53650 0.370477
53660 0.3779574
53670 0.3919972
53680 0.4024835
53690 0.376666
53700 0.3658143
53710 0.3957039
53720 0.3640009
53730 0.3860329
53740 0.3873982
53750 0.3841595
53760 0.361578
53770 0.348866
53780 0.3765563
53790 0.3465472
53800 0.3579185
53810 0.3375187
53820 0.3348162
53830 0.3461874
53840 0.3541563
53850 0.3316361
53860 0.3413982
53870 0.3496768
53880 0.3685579
53890 0.3388407
53900 0.3524623
53910 0.351753
53920 0.3616922
53930 0.3430895
53940 0.3730524
53950 0.3759656
53960 0.354616
53970 0.3464837
53980 0.3531317
53990 0.374152
54000 0.3692475
54010 0.3660171
54020 0.3580283
54030 0.3689082
54040 0.3745264
54050 0.3787052
54060 0.3639269
54070 0.3716702
54080 0.3741327
54090 0.421728
54100 0.4360344
54110 0.4198441
54120 0.3965637
54130 0.3837274
54140 0.411188
54150 0.4123227
54160 0.4112025
54170 0.3869544
54180 0.3851683
54190 0.3964834
54200 0.3796155
54210 0.3594123
54220 0.3754812
54230 0.3763024
54240 0.3776502
54250 0.388358
54260 0.3784199
54270 0.3871632
54280 0.3986699
54290 0.3817801
54300 0.379189
54310 0.37527
54320 0.3592286
54330 0.3962867
54340 0.4017099
54350 0.4151557
54360 0.3862067
54370 0.4015486
54380 0.3963326
54390 0.3743102
54400 0.3989995
54410 0.3960274
54420 0.3993905
54430 0.3753044
54440 0.3859336
54450 0.3693224
54460 0.3812076
54470 0.3845116
54480 0.3731866
54490 0.4171073
54500 0.3838044
54510 0.3910554
54520 0.3820031
54530 0.4007141
54540 0.3943902
54550 0.3777007
54560 0.3810497
54570 0.4005313
54580 0.4005265
54590 0.3904059
54600 0.381658
54610 0.3916701
54620 0.3811755
54630 0.3598315
54640 0.3507995
54650 0.3426694
54660 0.3498251
54670 0.3609534
54680 0.3652099
54690 0.3727567
54700 0.3427519
54710 0.3535154
54720 0.3678258
54730 0.3871585
54740 0.3682773
54750 0.3621702
54760 0.3520701
54770 0.3542845
54780 0.3703859
54790 0.3482233
54800 0.3516428
54810 0.3440021
54820 0.3453843
54830 0.3292358
54840 0.3434374
54850 0.3723212
54860 0.3684905
54870 0.3674527
54880 0.374567
54890 0.3612924
54900 0.3662331
54910 0.3700529
54920 0.379472
54930 0.373779
54940 0.3719941
54950 0.3801105
54960 0.3836236
54970 0.4083187
54980 0.3661118
54990 0.3959349
55000 0.4000987
55010 0.3818454
55020 0.3569785
55030 0.3673396
55040 0.3647892
55050 0.3846879
55060 0.3635899
55070 0.3868011
55080 0.3907043
55090 0.3817914
55100 0.3952515
55110 0.3773398
55120 0.3622382
55130 0.3630207
55140 0.3841333
55150 0.3671663
55160 0.353421
55170 0.3686135
55180 0.3718289
55190 0.3703572
55200 0.356357
55210 0.3727496
55220 0.3809509
55230 0.3646976
55240 0.3764421
55250 0.3890658
55260 0.3827632
55270 0.3505885
55280 0.3483845
55290 0.3632662
55300 0.3310811
55310 0.3322493
55320 0.3497816
55330 0.3674229
55340 0.3559471
55350 0.3511305
55360 0.3794058
55370 0.3794674
55380 0.3581403
55390 0.3326308
55400 0.3127715
55410 0.3190807
55420 0.3329254
55430 0.3440157
55440 0.367027
55450 0.3404112
55460 0.3325736
55470 0.3344267
55480 0.3447074
55490 0.3380631
55500 0.3453576
55510 0.3359764
55520 0.3294351
55530 0.3355741
55540 0.3546834
55550 0.3544458
55560 0.3494723
55570 0.3181215
55580 0.3292205
55590 0.3193714
55600 0.3325321
55610 0.3108276
55620 0.3217138
55630 0.300525
55640 0.3420534
55650 0.3190256
55660 0.3374096
55670 0.3130589
55680 0.3413643
55690 0.3208583
55700 0.2937522
55710 0.3058734
55720 0.3038613
55730 0.2945106
55740 0.2784516
55750 0.2932639
55760 0.3032882
55770 0.3056589
55780 0.3261345
55790 0.3318974
55800 0.3312714
55810 0.3299264
55820 0.3549873
55830 0.3270743
55840 0.3422526
55850 0.3313464
55860 0.3606153
55870 0.361869
55880 0.3328533
55890 0.3450935
55900 0.342031
55910 0.3180205
55920 0.3420982
55930 0.3737362
55940 0.3598104
55950 0.3449631
55960 0.3699509
55970 0.3449091
55980 0.3487269
55990 0.3278108
56000 0.3362001
56010 0.3218942
56020 0.3413553
56030 0.3350514
56040 0.3277093
56050 0.3236576
56060 0.3462543
56070 0.3591095
56080 0.350833
56090 0.3499561
56100 0.3436496
56110 0.3199366
56120 0.342161
56130 0.3298882
56140 0.3278675
56150 0.317289
56160 0.3255563
56170 0.319174
56180 0.3125975
56190 0.3195155
56200 0.3249523
56210 0.2958817
56220 0.3033466
56230 0.3290772
56240 0.3099984
56250 0.2926139
56260 0.3167208
56270 0.3004388
56280 0.3159058
56290 0.3159547
56300 0.3064721
56310 0.319964
56320 0.314305
56330 0.3093587
56340 0.3170777
56350 0.3011189
56360 0.2997339
56370 0.2998378
56380 0.3058051
56390 0.3219228
56400 0.3278344
56410 0.3313881
56420 0.3204746
56430 0.3189184
56440 0.3026381
56450 0.3114898
56460 0.3041032
56470 0.2954526
56480 0.2984853
56490 0.2940137
56500 0.3016766
56510 0.3059858
56520 0.2973079
56530 0.2957403
56540 0.3178182
56550 0.2873459
56560 0.3096802
56570 0.3016635
56580 0.3251449
56590 0.2947108
56600 0.2756145
56610 0.2969278
56620 0.268751
56630 0.2976061
56640 0.2926003
56650 0.3175595
56660 0.3079419
56670 0.3219216
56680 0.3164868
56690 0.3191268
56700 0.3240844
56710 0.3180674
56720 0.3008487
56730 0.3026802
56740 0.2986094
56750 0.3076358
56760 0.2915969
56770 0.3241624
56780 0.2978435
56790 0.3230823
56800 0.3109213
56810 0.3020342
56820 0.3458164
56830 0.3231054
56840 0.2957999
56850 0.3002275
56860 0.3010726
56870 0.3209389
56880 0.3176475
56890 0.3042804
56900 0.329994
56910 0.3005462
56920 0.305599
56930 0.2859153
56940 0.2772111
56950 0.2508426
56960 0.2732001
56970 0.2755061
56980 0.2692702
56990 0.2674057
57000 0.3211083
57010 0.3091021
57020 0.2973668
57030 0.2786303
57040 0.2967964
57050 0.2920054
57060 0.2994796
57070 0.2779745
57080 0.2949216
57090 0.3157451
57100 0.3139441
57110 0.2966185
57120 0.3180259
57130 0.3271432
57140 0.3129475
57150 0.3296304
57160 0.3000033
57170 0.3025483
57180 0.2982893
57190 0.3075365
57200 0.3178239
57210 0.2886422
57220 0.2830728
57230 0.2789451
57240 0.2895336
57250 0.2950436
57260 0.3185687
57270 0.3161789
57280 0.2966742
57290 0.2907444
57300 0.3118065
57310 0.3419936
57320 0.3078358
57330 0.3219342
57340 0.3272681
57350 0.3425554
57360 0.3448635
57370 0.3360112
57380 0.3222556
57390 0.3210969
57400 0.3418457
57410 0.3623844
57420 0.3399205
57430 0.3283679
57440 0.3073711
57450 0.3195824
57460 0.3367713
57470 0.3355126
57480 0.3258322
57490 0.3235996
57500 0.3488759
57510 0.3297141
57520 0.3253781
57530 0.3232233
57540 0.3261077
57550 0.3144927
57560 0.3254556
57570 0.3130071
57580 0.355042
57590 0.3221299
57600 0.3321732
57610 0.3334596
57620 0.3047013
57630 0.3073447
57640 0.3143574
57650 0.3163308
57660 0.316304
57670 0.3131816
57680 0.3141161
57690 0.3096614
57700 0.335288
57710 0.3273888
57720 0.3045484
57730 0.3394418
57740 0.3196786
57750 0.3284454
57760 0.3099225
57770 0.3124962
57780 0.3421253
57790 0.3048902
57800 0.3144833
57810 0.3232277
57820 0.3207325
57830 0.2838719
57840 0.301001
57850 0.3300812
57860 0.3213913
57870 0.3026437
57880 0.2875924
57890 0.2980133
57900 0.284088
57910 0.291261
57920 0.29438
57930 0.2944721
57940 0.3052996
57950 0.3110275
57960 0.3088365
57970 0.3030062
57980 0.2927991
57990 0.3028172
58000 0.2930958
58010 0.2849501
58020 0.3046063
58030 0.2920401
58040 0.3030919
58050 0.2734468
58060 0.2673782
58070 0.2598712
58080 0.2824515
58090 0.2909424
58100 0.2699331
58110 0.275406
58120 0.285741
58130 0.3058884
58140 0.3050927
58150 0.2915385
58160 0.3018074
58170 0.3079201
58180 0.3088463
58190 0.3133717
58200 0.3163954
58210 0.2888111
58220 0.2890805
58230 0.3167029
58240 0.3329051
58250 0.3458329
58260 0.3373885
58270 0.3416768
58280 0.3556659
58290 0.3553488
58300 0.3437252
58310 0.3229554
58320 0.3370023
58330 0.3279746
58340 0.34694
58350 0.3473215
58360 0.3176308
58370 0.3072684
58380 0.3189487
58390 0.3018991
58400 0.2813718
58410 0.2768746
58420 0.2608829
58430 0.2947614
58440 0.2996398
58450 0.3050002
58460 0.334953
58470 0.3318948
58480 0.3025171
58490 0.2965546
58500 0.307534
58510 0.3018612
58520 0.3074523
58530 0.3140096
58540 0.2958967
58550 0.3228036
58560 0.3384543
58570 0.3369756
58580 0.3144572
58590 0.2941548
58600 0.3069934
58610 0.3156224
58620 0.2998424
58630 0.3214636
58640 0.3457339
58650 0.3534194
58660 0.3560079
58670 0.3713355
58680 0.3340751
58690 0.3577175
58700 0.3327056
58710 0.3394966
58720 0.3395844
58730 0.3476356
58740 0.3297188
58750 0.3885124
58760 0.3589811
58770 0.3463329
58780 0.3322986
58790 0.3205071
58800 0.3425426
58810 0.3277832
58820 0.3272301
58830 0.3257686
58840 0.3101714
58850 0.3019175
58860 0.3132272
58870 0.3330337
58880 0.3717254
58890 0.3536515
58900 0.343365
58910 0.3451089
58920 0.3516109
58930 0.3630798
58940 0.3456462
58950 0.3755005
58960 0.3668789
58970 0.3635075
58980 0.3209665
58990 0.3394624
59000 0.3323222
59010 0.3347254
59020 0.3460359
59030 0.3677633
59040 0.3665493
59050 0.352618
59060 0.3260629
59070 0.3133591
59080 0.2908251
59090 0.3109539
59100 0.3032221
59110 0.316319
59120 0.2930517
59130 0.3042485
59140 0.2936432
59150 0.3307084
59160 0.3143392
59170 0.3291776
59180 0.3534863
59190 0.363668
59200 0.3205032
59210 0.320176
59220 0.3138046
59230 0.3500881
59240 0.3406531
59250 0.3294675
59260 0.3326802
59270 0.3382097
59280 0.3503094
59290 0.3853027
59300 0.3515553
59310 0.3496385
59320 0.3579088
59330 0.3378116
59340 0.3388605
59350 0.3553061
59360 0.3682413
59370 0.3509133
59380 0.3396585
59390 0.3366665
59400 0.3080847
59410 0.3137616
59420 0.3081909
59430 0.3214525
59440 0.298345
59450 0.3053869
59460 0.2945876
59470 0.313905
59480 0.3248351
59490 0.3270405
59500 0.3545886
59510 0.374696
59520 0.391227
59530 0.4156359
59540 0.3935997
59550 0.4083512
59560 0.4122129
59570 0.4005511
59580 0.3897396
59590 0.3772525
59600 0.3815773
59610 0.3631359
59620 0.3965253
59630 0.370413
59640 0.3637691
59650 0.3832215
59660 0.4110503
59670 0.4018679
59680 0.4104237
59690 0.3766983
59700 0.3793215
59710 0.3991488
59720 0.3900206
59730 0.3723969
59740 0.3832552
59750 0.3834058
59760 0.3899089
59770 0.3904207
59780 0.424785
59790 0.4151795
59800 0.3758858
59810 0.4014683
59820 0.3916126
59830 0.4150446
59840 0.4058555
59850 0.3662726
59860 0.3608179
59870 0.3524948
59880 0.3903535
59890 0.3595016
59900 0.3547027
59910 0.3310744
59920 0.3285144
59930 0.3271029
59940 0.3199534
59950 0.3336915
59960 0.3118507
59970 0.298843
59980 0.2933823
59990 0.313089
60000 0.3049431
60010 0.2966226
60020 0.3178093
60030 0.3355921
60040 0.3289425
60050 0.3124467
60060 0.289584
60070 0.2764989
60080 0.2932999
60090 0.2875929
60100 0.2836806
60110 0.3005749
60120 0.3252621
60130 0.3271584
60140 0.2875845
60150 0.2814707
60160 0.294067
60170 0.2640934
60180 0.2737082
60190 0.2654709
60200 0.2859531
60210 0.2950464
60220 0.2837252
60230 0.3029531
60240 0.3044883
60250 0.2998684
60260 0.2959021
60270 0.3041666
60280 0.2782675
60290 0.2714827
60300 0.2999701
60310 0.2862334
60320 0.3009678
60330 0.3053181
60340 0.2885975
60350 0.2821833
60360 0.2892524
60370 0.2867799
60380 0.2951707
60390 0.3126512
60400 0.3023476
60410 0.3088364
60420 0.3125561
60430 0.3150187
60440 0.3065294
60450 0.3055178
60460 0.3292699
60470 0.3045017
60480 0.3015554
60490 0.3198719
60500 0.2917376
60510 0.3064463
60520 0.2914998
60530 0.3122139
60540 0.3058412
60550 0.3059497
60560 0.3070475
60570 0.2760215
60580 0.3087375
60590 0.3036888
60600 0.3089013
60610 0.3384315
60620 0.3141015
60630 0.326189
60640 0.3120534
60650 0.2976031
60660 0.3040943
60670 0.295763
60680 0.311718
60690 0.311061
60700 0.2981912
60710 0.3259456
60720 0.3492312
60730 0.322794
60740 0.3704183
60750 0.3543091
60760 0.3372547
60770 0.3388336
60780 0.32773
60790 0.3345907
60800 0.3681069
60810 0.3692985
60820 0.384599
60830 0.3639113
60840 0.3483885
60850 0.3341013
60860 0.3370018
60870 0.3380197
60880 0.3235615
60890 0.3184911
60900 0.3477644
60910 0.3314151
60920 0.3019614
60930 0.2978881
60940 0.2918446
60950 0.2755779
60960 0.2882941
60970 0.2810364
60980 0.2879113
60990 0.2961898
61000 0.3310932
61010 0.3319757
61020 0.3067105
61030 0.3160554
61040 0.3134125
61050 0.3125579
61060 0.3086422
61070 0.3306881
61080 0.3289166
61090 0.3395329
61100 0.3313678
61110 0.3452404
61120 0.3821788
61130 0.349411
61140 0.368523
61150 0.3435262
61160 0.3536772
61170 0.2918037
61180 0.3064094
61190 0.3141223
61200 0.3248667
61210 0.3457052
61220 0.3333612
61230 0.3503758
61240 0.3534842
61250 0.3604286
61260 0.3488672
61270 0.3617747
61280 0.3733608
61290 0.3367603
61300 0.3221314
61310 0.3207975
61320 0.3389816
61330 0.3508233
61340 0.3610407
61350 0.3306271
61360 0.3361751
61370 0.364531
61380 0.3483488
61390 0.3200136
61400 0.3158996
61410 0.2885256
61420 0.2909136
61430 0.276287
61440 0.2919209
61450 0.3388515
61460 0.347044
61470 0.3608661
61480 0.3712057
61490 0.373567
61500 0.3498688
61510 0.3194518
61520 0.3343289
61530 0.3170423
61540 0.3360531
61550 0.320343
61560 0.3170253
61570 0.3177971
61580 0.3277535
61590 0.3018661
61600 0.2996154
61610 0.2994064
61620 0.3011131
61630 0.318409
61640 0.2983227
61650 0.3102074
61660 0.3205914
61670 0.3633538
61680 0.3602909
61690 0.345808
61700 0.368897
61710 0.3533356
61720 0.3416786
61730 0.3479215
61740 0.3327564
61750 0.3258334
61760 0.3443953
61770 0.3542106
61780 0.3602333
61790 0.340521
61800 0.324607
61810 0.348433
61820 0.3058665
61830 0.3184182
61840 0.2975981
61850 0.2682788
61860 0.2742518
61870 0.295449
61880 0.2760298
61890 0.29111
61900 0.3049911
61910 0.311976
61920 0.3170537
61930 0.287997
61940 0.3241656
61950 0.3090398
61960 0.3254687
61970 0.336557
61980 0.3206522
61990 0.3613141
62000 0.3568397
62010 0.3601092
62020 0.3395011
62030 0.3433822
62040 0.3279596
62050 0.3005233
62060 0.3255034
62070 0.3374031
62080 0.3330145
62090 0.3210969
62100 0.3361346
62110 0.3690235
62120 0.3771018
62130 0.3763753
62140 0.3168982
62150 0.3356595
62160 0.3585695
62170 0.3297839
62180 0.3367813
62190 0.3478324
62200 0.3564098
62210 0.2978613
62220 0.3004854
62230 0.3270907
62240 0.3093629
62250 0.2979233
62260 0.300481
62270 0.2831259
62280 0.2986554
62290 0.3148887
62300 0.3036194
62310 0.272391
62320 0.3059892
62330 0.3015722
62340 0.3017241
62350 0.2841591
62360 0.2979865
62370 0.2791555
62380 0.2822557
62390 0.2776583
62400 0.2757016
62410 0.3111733
62420 0.3190039
62430 0.3486758
62440 0.3254792
62450 0.3281659
62460 0.3345217
62470 0.3022798
62480 0.3037736
62490 0.3299415
62500 0.3191415
62510 0.3084426
62520 0.3239886
62530 0.3324781
62540 0.359485
62550 0.3102438
62560 0.3186809
62570 0.3218028
62580 0.3143596
62590 0.3207579
62600 0.3142798
62610 0.3070715
62620 0.2901103
62630 0.2967593
62640 0.3293948
62650 0.3039036
62660 0.2793089
62670 0.2750841
62680 0.3115264
62690 0.2942502
62700 0.3021836
62710 0.3045736
62720 0.301616
62730 0.2716332
62740 0.2780003
62750 0.2806314
62760 0.2943696
62770 0.2844498
62780 0.2904781
62790 0.3236609
62800 0.3113602
62810 0.2937773
62820 0.288709
62830 0.3118385
62840 0.3122008
62850 0.3105291
62860 0.2881787
62870 0.2626339
62880 0.2846317
62890 0.2683992
62900 0.3138914
62910 0.3119621
62920 0.3056543
62930 0.3140514
62940 0.2987068
62950 0.285846
62960 0.2697396
62970 0.2733012
62980 0.2761857
62990 0.2978318
63000 0.3089042
63010 0.2555396
63020 0.2687791
63030 0.2908739
63040 0.3252304
63050 0.3311357
63060 0.3367451
63070 0.3629649
63080 0.3114789
63090 0.3502972
63100 0.343051
63110 0.3197964
63120 0.3693466
63130 0.3354697
63140 0.3521595
63150 0.3538057
63160 0.3533445
63170 0.2988991
63180 0.3034277
63190 0.2779721
63200 0.2936902
63210 0.3416767
63220 0.3687991
63230 0.3496419
63240 0.3373194
63250 0.3299555
63260 0.3169714
63270 0.2977565
63280 0.2992365
63290 0.3204664
63300 0.3270825
63310 0.3112224
63320 0.3140435
63330 0.3034891
63340 0.3175303
63350 0.3275509
63360 0.3390637
63370 0.3571919
63380 0.3433041
63390 0.3208054
63400 0.2897892
63410 0.2761197
63420 0.3009026
63430 0.3262738
63440 0.3249505
63450 0.315804
63460 0.3363398
63470 0.3530814
63480 0.3699907
63490 0.361063
63500 0.3537993
63510 0.3547186
63520 0.3289619
63530 0.3150069
63540 0.3189671
63550 0.3315338
63560 0.3611371
63570 0.3257951
63580 0.3266027
63590 0.3397348
63600 0.3028735
63610 0.3487187
63620 0.321193
63630 0.3356585
63640 0.3730452
63650 0.345866
63660 0.3694323
63670 0.3561691
63680 0.3454362
63690 0.3293071
63700 0.3338122
63710 0.339656
63720 0.3556372
63730 0.3526171
63740 0.3079253
63750 0.3104719
63760 0.2943969
63770 0.3006732
63780 0.2996987
63790 0.3044822
63800 0.3136785
63810 0.3419491
63820 0.3430659
63830 0.3284702
63840 0.341769
63850 0.3553453
63860 0.340013
63870 0.3137484
63880 0.3167633
63890 0.3332383
63900 0.3241865
63910 0.3370222
63920 0.3755852
63930 0.3718246
63940 0.3618225
63950 0.3418951
63960 0.3316686
63970 0.3036979
63980 0.3359381
63990 0.3299062
64000 0.323703
64010 0.3260469
64020 0.360459
64030 0.3870203
64040 0.4108835
64050 0.4118246
64060 0.3771186
64070 0.3575544
64080 0.3743217
64090 0.3704983
64100 0.3702475
64110 0.3749503
64120 0.3809984
64130 0.3460858
64140 0.3662927
64150 0.3751369
64160 0.4075284
64170 0.4129564
64180 0.3909302
64190 0.4122472
64200 0.4056706
64210 0.3764584
64220 0.3599504
64230 0.3488328
64240 0.3340849
64250 0.3209219
64260 0.3289277
64270 0.3085057
64280 0.3042536
64290 0.3134665
64300 0.2988194
64310 0.3439614
64320 0.3506849
64330 0.3478473
64340 0.3917712
64350 0.3981294
64360 0.3774641
64370 0.4222921
64380 0.4220943
64390 0.4199615
64400 0.3944862
64410 0.3914511
64420 0.4032817
64430 0.3767323
64440 0.4020046
64450 0.4016963
64460 0.4035223
64470 0.3748989
64480 0.3422841
64490 0.3282439
64500 0.343807
64510 0.3664334
64520 0.4042756
64530 0.3494103
64540 0.3691411
64550 0.3560756
64560 0.3427394
64570 0.3894681
64580 0.3825905
64590 0.3850087
64600 0.3979267
64610 0.4002003
64620 0.3570306
64630 0.3799528
64640 0.3715503
64650 0.4328527
64660 0.4312196
64670 0.4402753
64680 0.4368321
64690 0.4153663
64700 0.4134669
64710 0.427843
64720 0.4131862
64730 0.4079404
64740 0.4095151
64750 0.4331055
64760 0.4017929
64770 0.3892848
64780 0.3671051
64790 0.3891644
64800 0.3429464
64810 0.3756099
64820 0.3617421
64830 0.3665512
64840 0.3673126
64850 0.3396197
64860 0.317819
64870 0.3177127
64880 0.3230194
64890 0.3319514
64900 0.3111157
64910 0.3444459
64920 0.3364219
64930 0.3450812
64940 0.3888871
64950 0.3608483
64960 0.3860217
64970 0.4137738
64980 0.4014919
64990 0.4095332
65000 0.4199975
65010 0.4135062
65020 0.3977689
65030 0.3877786
65040 0.3821793
65050 0.3604178
65060 0.3833455
65070 0.3769213
65080 0.412668
65090 0.4104341
65100 0.368535
65110 0.3375653
65120 0.4232792
65130 0.4107342
65140 0.3951707
65150 0.3994211
65160 0.425361
65170 0.4187357
65180 0.4213308
65190 0.4186611
65200 0.4221438
65210 0.3934612
65220 0.3689277
65230 0.3501124
65240 0.3423222
65250 0.3813813
65260 0.3685733
65270 0.3855488
65280 0.3758207
65290 0.3938741
65300 0.384065
65310 0.3844117
65320 0.4051023
65330 0.4286332
65340 0.4721085
65350 0.4252643
65360 0.3967932
65370 0.3804846
65380 0.3827808
65390 0.3857102
65400 0.3898235
65410 0.4123819
65420 0.4025137
65430 0.4306822
65440 0.4515953
65450 0.4728779
65460 0.449219
65470 0.4042424
65480 0.4224319
65490 0.437769
65500 0.4542996
65510 0.4552081
65520 0.4222644
65530 0.4050679
65540 0.4352658
65550 0.4366181
65560 0.4274164
65570 0.4432612
65580 0.4323753
65590 0.4129659
65600 0.4065005
65610 0.4379674
65620 0.4432251
65630 0.446181
65640 0.4394191
65650 0.4364659
65660 0.422122
65670 0.4296365
65680 0.4101421
65690 0.4243902
65700 0.4117385
65710 0.4289904
65720 0.432564
65730 0.4163384
65740 0.4328462
65750 0.4154771
65760 0.4115821
65770 0.4146118
65780 0.4025593
65790 0.4209428
65800 0.4214635
65810 0.4030084
65820 0.3917988
65830 0.3951172
65840 0.3975142
65850 0.4026832
65860 0.4090472
65870 0.4021321
65880 0.4101987
65890 0.4260661
65900 0.4291436
65910 0.4125042
65920 0.4140065
65930 0.406301
65940 0.4164309
65950 0.4154457
65960 0.4011651
65970 0.4082296
65980 0.4167172
65990 0.3941562
66000 0.4245333
66010 0.4218723
66020 0.390527
66030 0.4180698
66040 0.4018809
66050 0.3984832
66060 0.3873307
66070 0.4339919
66080 0.4153213
66090 0.4127362
66100 0.4163737
66110 0.3869526
66120 0.3851386
66130 0.4059317
66140 0.4187176
66150 0.3915935
66160 0.411753
66170 0.4137378
66180 0.3972887
66190 0.4176995
66200 0.4163419
66210 0.4381174
66220 0.4084819
66230 0.3927661
66240 0.3884159
66250 0.3993803
66260 0.3806857
66270 0.4059225
66280 0.4073451
66290 0.3935485
66300 0.3828905
66310 0.3835604
66320 0.3870537
66330 0.3868963
66340 0.3841452
66350 0.4148778
66360 0.3936233
66370 0.425981
66380 0.427948
66390 0.4075062
66400 0.413236
66410 0.3986334
66420 0.4081896
66430 0.4179913
66440 0.3817756
66450 0.3887855
66460 0.3801324
66470 0.3782054
66480 0.386416
66490 0.3995523
66500 0.3916881
66510 0.4319743
66520 0.4332931
66530 0.4078431
66540 0.4039032
66550 0.4252221
66560 0.4022494
66570 0.3957146
66580 0.4159491
66590 0.3983261
66600 0.3918635
66610 0.3793522
66620 0.3645198
66630 0.383094
66640 0.3772562
66650 0.3888279
66660 0.4023321
66670 0.3821212
66680 0.4032422
66690 0.3775057
66700 0.4008684
66710 0.406401
66720 0.3765159
66730 0.3903678
66740 0.3888905
66750 0.3642195
66760 0.3409698
66770 0.3806921
66780 0.3996716
66790 0.3801153
66800 0.4058879
66810 0.4102271
66820 0.4073645
66830 0.4000317
66840 0.370968
66850 0.4106591
66860 0.4017105
66870 0.4011185
66880 0.3943862
66890 0.4190332
66900 0.4124029
66910 0.4048136
66920 0.4215639
66930 0.4015681
66940 0.4000299
66950 0.3758024
66960 0.3781365
66970 0.3845938
66980 0.3973356
66990 0.382711
67000 0.398988
67010 0.3715452
67020 0.3626342
67030 0.3705993
67040 0.3891312
67050 0.3877279
67060 0.3952424
67070 0.375615
67080 0.3842254
67090 0.3653491
67100 0.3854672
67110 0.3917553
67120 0.3924668
67130 0.4026236
67140 0.4065964
67150 0.3990455
67160 0.3846787
67170 0.3799133
67180 0.3921922
67190 0.400913
67200 0.4171033
67210 0.4170013
67220 0.3996819
67230 0.4097722
67240 0.4025862
67250 0.4194971
67260 0.4380322
67270 0.3923977
67280 0.3967802
67290 0.408994
67300 0.4093499
67310 0.3960921
67320 0.398777
67330 0.4146654
67340 0.4086826
67350 0.4158628
67360 0.4096621
67370 0.4162804
67380 0.4011105
67390 0.4322064
67400 0.4060237
67410 0.4218737
67420 0.4157165
67430 0.4149512
67440 0.4107858
67450 0.4133774
67460 0.4011381
67470 0.4177299
67480 0.4290735
67490 0.3905281
67500 0.4194803
67510 0.4256541
67520 0.4244843
67530 0.4054059
67540 0.4209912
67550 0.3899605
67560 0.3931257
67570 0.4102334
67580 0.4243637
67590 0.4176982
67600 0.4042949
67610 0.4026729
67620 0.3923389
67630 0.3970193
67640 0.39214
67650 0.3883808
67660 0.3931237
67670 0.3745409
67680 0.3975528
67690 0.3874536
67700 0.3979784
67710 0.4082298
67720 0.3952894
67730 0.3776985
67740 0.3839798
67750 0.4073542
67760 0.3986396
67770 0.4080167
67780 0.4196092
67790 0.4144421
67800 0.3863117
67810 0.3946291
67820 0.3825891
67830 0.3943615
67840 0.3961657
67850 0.3808308
67860 0.396349
67870 0.3992472
67880 0.3610106
67890 0.3929057
67900 0.3962656
67910 0.4024394
67920 0.3892627
67930 0.3814318
67940 0.4024762
67950 0.3846526
67960 0.4065887
67970 0.4011736
67980 0.3951973
67990 0.4260899
68000 0.4159444
68010 0.403659
68020 0.4030987
68030 0.3875568
68040 0.3800545
68050 0.3884901
68060 0.4021239
68070 0.3831744
68080 0.4061378
68090 0.3877472
68100 0.3962423
68110 0.3809302
68120 0.387997
68130 0.3984263
68140 0.4102055
68150 0.3996358
68160 0.4216117
68170 0.4370345
68180 0.4069404
68190 0.447806
68200 0.4349038
68210 0.4045306
68220 0.4106854
68230 0.3909222
68240 0.4057425
68250 0.3883828
68260 0.3924657
68270 0.4001034
68280 0.3852361
68290 0.3834387
68300 0.3828883
68310 0.3540748
68320 0.3775415
68330 0.3797921
68340 0.3826587
68350 0.380919
68360 0.4157413
68370 0.4020388
68380 0.3918304
68390 0.3746006
68400 0.3897268
68410 0.3899133
68420 0.3817588
68430 0.3669182
68440 0.3606759
68450 0.3819427
68460 0.384649
68470 0.3643638
68480 0.3687074
68490 0.3725469
68500 0.3664321
68510 0.3934484
68520 0.3876781
68530 0.3941188
68540 0.3903319
68550 0.404754
68560 0.4122177
68570 0.4072991
68580 0.4082207
68590 0.4034602
68600 0.3796235
68610 0.3949852
68620 0.3844217
68630 0.3826517
68640 0.391655
68650 0.390381
68660 0.3997902
68670 0.4162287
68680 0.413405
68690 0.3982901
68700 0.3910171
68710 0.3961023
68720 0.3704822
68730 0.3826559
68740 0.3850222
68750 0.3965665
68760 0.4071283
68770 0.404313
68780 0.4040671
68790 0.3866586
68800 0.3846721
68810 0.3890246
68820 0.3937987
68830 0.3972485
68840 0.4158905
68850 0.4022431
68860 0.387016
68870 0.3877783
68880 0.3923585
68890 0.3807327
68900 0.3886151
68910 0.3761452
68920 0.4192883
68930 0.413487
68940 0.4138016
68950 0.4137922
68960 0.4001623
68970 0.4069271
68980 0.4089346
68990 0.4286119
69000 0.4371568
69010 0.4408649
69020 0.4326184
69030 0.4321372
69040 0.412338
69050 0.4014472
69060 0.4203829
69070 0.3952641
69080 0.414805
69090 0.4004469
69100 0.4209555
69110 0.4145298
69120 0.4247004
69130 0.4106145
69140 0.4288305
69150 0.4357805
69160 0.4393772
69170 0.4320307
69180 0.4315487
69190 0.4271128
69200 0.4330623
69210 0.4411521
69220 0.4297573
69230 0.4250116
69240 0.4227835
69250 0.4272428
69260 0.4212051
69270 0.4191339
69280 0.4227727
69290 0.4144151
69300 0.4236525
69310 0.4373368
69320 0.4245969
69330 0.4384128
69340 0.4179926
69350 0.4231574
69360 0.4120148
69370 0.4069441
69380 0.4057112
69390 0.4129925
69400 0.4032631
69410 0.3983835
69420 0.4126031
69430 0.401178
69440 0.4056879
69450 0.4030494
69460 0.4117415
69470 0.4151141
69480 0.4069887
69490 0.3907659
69500 0.3735626
69510 0.3973661
69520 0.3792109
69530 0.3982235
69540 0.3887189
69550 0.4187131
69560 0.3976675
69570 0.403252
69580 0.3917173
69590 0.3550101
69600 0.3933635
69610 0.4199747
69620 0.4244984
69630 0.4154424
69640 0.4210538
69650 0.4302809
69660 0.4061122
69670 0.3933476
69680 0.4013743
69690 0.4035899
69700 0.443891
69710 0.4214045
69720 0.4338474
69730 0.4172752
69740 0.423956
69750 0.3962391
69760 0.4078664
69770 0.428502
69780 0.4322152
69790 0.4189626
69800 0.4126017
69810 0.4015505
69820 0.4202728
69830 0.4223785
69840 0.4371874
69850 0.4247057
69860 0.4306915
69870 0.4032031
69880 0.3873766
69890 0.41426
69900 0.4039636
69910 0.4001255
69920 0.40589
69930 0.4084158
69940 0.3998219
69950 0.3942054
69960 0.3914784
69970 0.3887506
69980 0.3888864
69990 0.3761864
70000 0.3896711
70010 0.3835423
70020 0.392198
70030 0.3954583
70040 0.3796595
70050 0.3775583
70060 0.3791216
70070 0.4051108
70080 0.4062169
70090 0.4115795
70100 0.4298174
70110 0.4133682
70120 0.4011627
70130 0.4004787
70140 0.4261548
70150 0.4092922
70160 0.3891101
70170 0.4132858
70180 0.3932948
70190 0.385725
70200 0.4241008
70210 0.412767
70220 0.3999013
70230 0.4007484
70240 0.4090164
70250 0.3926562
70260 0.4082765
70270 0.4124218
70280 0.4133108
70290 0.4033185
70300 0.398284
70310 0.4020872
70320 0.4046378
70330 0.4163347
70340 0.414991
70350 0.4157426
70360 0.4121828
70370 0.3901131
70380 0.3888308
70390 0.4014111
70400 0.3973385
70410 0.3987966
70420 0.3971313
70430 0.3932723
70440 0.4120052
70450 0.4065675
70460 0.4147144
70470 0.4179208
70480 0.4105963
70490 0.4150344
70500 0.4088815
70510 0.3934582
70520 0.4086787
70530 0.4126489
70540 0.3948557
70550 0.4273418
70560 0.4298692
70570 0.4041978
70580 0.4264604
70590 0.4159121
70600 0.4015376
70610 0.4090709
70620 0.4083579
70630 0.3906956
70640 0.3918555
70650 0.393429
70660 0.3975613
70670 0.3886866
70680 0.4076079
70690 0.419228
70700 0.4295694
70710 0.4177979
70720 0.4108795
70730 0.4240144
70740 0.4256988
70750 0.4303868
70760 0.4019521
70770 0.3901178
70780 0.4277989
70790 0.4099505
70800 0.4072434
70810 0.438733
70820 0.4177116
70830 0.4307175
70840 0.422287
70850 0.4074035
70860 0.4056433
70870 0.4146928
70880 0.4268811
70890 0.4292205
70900 0.4338336
70910 0.4315287
70920 0.4682302
70930 0.4455528
70940 0.4478699
70950 0.4439421
70960 0.4145347
70970 0.4344428
70980 0.4183611
70990 0.4197076
71000 0.408001
71010 0.4247191
71020 0.4121412
71030 0.4121654
71040 0.4218882
71050 0.4134257
71060 0.3949721
71070 0.4211301
71080 0.4221604
71090 0.4091707
71100 0.3915619
71110 0.3757321
71120 0.4239571
71130 0.4363638
71140 0.4336798
71150 0.4268605
71160 0.4316159
71170 0.4160509
71180 0.4320501
71190 0.4258176
71200 0.4163253
71210 0.4182472
71220 0.4265109
71230 0.4212729
71240 0.4293771
71250 0.4110433
71260 0.4167732
71270 0.4152611
71280 0.4060423
71290 0.4053614
71300 0.4149973
71310 0.4019029
71320 0.4170344
71330 0.4151147
71340 0.4227009
71350 0.4114079
71360 0.4244746
71370 0.4097596
71380 0.4168373
71390 0.4138288
71400 0.3939231
71410 0.4054519
71420 0.4063791
71430 0.4150238
71440 0.3938428
71450 0.4024592
71460 0.4180452
71470 0.4207321
71480 0.4344512
71490 0.4084004
71500 0.4116516
71510 0.3943607
71520 0.3900472
71530 0.4226658
71540 0.4369599
71550 0.4454825
71560 0.4399348
71570 0.4292625
71580 0.435216
71590 0.4496411
71600 0.429612
71610 0.4305263
71620 0.4041868
71630 0.3916259
71640 0.4130145
71650 0.4253605
71660 0.4174638
71670 0.4110091
71680 0.4235214
71690 0.4130306
71700 0.4128988
71710 0.4126001
71720 0.4260791
71730 0.4183828
71740 0.4294299
71750 0.4175364
71760 0.4149761
71770 0.4174571
71780 0.4033572
71790 0.4060862
71800 0.4195622
71810 0.4171695
71820 0.4197712
71830 0.4262841
71840 0.4218466
71850 0.4340174
71860 0.4121708
71870 0.4037088
71880 0.4050395
71890 0.4022091
71900 0.4010149
71910 0.4008653
71920 0.3955997
71930 0.3936138
71940 0.4202304
71950 0.4013396
71960 0.4151713
71970 0.4387034
71980 0.4142907
71990 0.3955218
72000 0.3887677
72010 0.3924631
72020 0.4004676
72030 0.3920219
72040 0.4071902
72050 0.4077705
72060 0.4148314
72070 0.3971283
72080 0.4012292
72090 0.3996117
72100 0.3767232
72110 0.4034958
72120 0.3919352
72130 0.4073188
72140 0.3990306
72150 0.4175861
72160 0.3984821
72170 0.4026328
72180 0.4232343
72190 0.4050834
72200 0.4095837
72210 0.3983124
72220 0.4081299
72230 0.3961186
72240 0.4025532
72250 0.3853236
72260 0.3992784
72270 0.4056788
72280 0.4211529
72290 0.4083355
72300 0.3666814
72310 0.3837711
72320 0.3744521
72330 0.3865045
72340 0.4062724
72350 0.395375
72360 0.4083639
72370 0.3934674
72380 0.3950358
72390 0.3925181
72400 0.379697
72410 0.3705355
72420 0.3784263
72430 0.3708396
72440 0.3942203
72450 0.3880754
72460 0.3781995
72470 0.3972863
72480 0.4130807
72490 0.3964526
72500 0.3959478
72510 0.4217333
72520 0.4259456
72530 0.4189358
72540 0.4244935
72550 0.427373
72560 0.4215881
72570 0.4311141
72580 0.4065691
72590 0.4116761
72600 0.4050139
72610 0.3908709
72620 0.3903709
72630 0.3942688
72640 0.420885
72650 0.4143666
72660 0.4181924
72670 0.4056423
72680 0.4241747
72690 0.4089584
72700 0.3769911
72710 0.3927998
72720 0.4291708
72730 0.4138213
72740 0.4038577
72750 0.3961907
72760 0.4195921
72770 0.3980089
72780 0.3928732
72790 0.3981133
72800 0.4108071
72810 0.4303545
72820 0.4111634
72830 0.3993608
72840 0.4069456
72850 0.395476
72860 0.4024642
72870 0.4078748
72880 0.4178683
72890 0.4380423
72900 0.4150766
72910 0.4303457
72920 0.4080306
72930 0.4200033
72940 0.4169088
72950 0.4151271
72960 0.4090095
72970 0.400466
72980 0.4049036
72990 0.3701827
73000 0.4083191
73010 0.3984147
73020 0.4056774
73030 0.37942
73040 0.4172813
73050 0.4582695
73060 0.446688
73070 0.4314538
73080 0.467321
73090 0.4723096
73100 0.5006775
73110 0.5013748
73120 0.5126504
73130 0.510163
73140 0.4836719
73150 0.4723931
73160 0.4738508
73170 0.4512829
73180 0.4643068
73190 0.4442509
73200 0.4539011
73210 0.432459
73220 0.4505276
73230 0.4514322
73240 0.5016087
73250 0.4675213
73260 0.4819938
73270 0.4767811
73280 0.4604127
73290 0.4474123
73300 0.4523436
73310 0.4825695
73320 0.471357
73330 0.4909747
73340 0.472181
73350 0.4400148
73360 0.4799768
73370 0.434679
73380 0.4431039
73390 0.410394
73400 0.3980663
73410 0.4085363
73420 0.4076401
73430 0.4050349
73440 0.3970626
73450 0.3768781
73460 0.3868825
73470 0.4026324
73480 0.3816476
73490 0.4005252
73500 0.4066534
73510 0.427494
73520 0.4183537
73530 0.4047624
73540 0.4001393
73550 0.4191644
73560 0.4230873
73570 0.4242065
73580 0.4476842
73590 0.4103982
73600 0.3999651
73610 0.4030589
73620 0.4308244
73630 0.3789749
73640 0.4013736
73650 0.3894034
73660 0.3890555
73670 0.3914462
73680 0.4051778
73690 0.4265725
73700 0.4174907
73710 0.4447301
73720 0.4343095
73730 0.4410512
73740 0.4250917
73750 0.4104272
73760 0.4223009
73770 0.420537
73780 0.4224092
73790 0.427562
73800 0.4100716
73810 0.4081409
73820 0.427681
73830 0.3977829
73840 0.4083877
73850 0.4086139
73860 0.3993286
73870 0.4029967
73880 0.4186268
73890 0.4222399
73900 0.4380686
73910 0.4244003
73920 0.434208
73930 0.4150829
73940 0.4240913
73950 0.4253879
73960 0.4064538
73970 0.4082057
73980 0.3982672
73990 0.4374142
74000 0.4218402
74010 0.432484
74020 0.4415663
74030 0.4226913
74040 0.4244628
74050 0.4030541
74060 0.4077783
74070 0.4136961
74080 0.3983613
74090 0.4113592
74100 0.3978828
74110 0.3979119
74120 0.3994079
74130 0.3996835
74140 0.3863332
74150 0.4043216
74160 0.3964396
74170 0.4170813
74180 0.4422182
74190 0.4408247
74200 0.4305947
74210 0.4111404
74220 0.4224711
74230 0.4083428
74240 0.4089252
74250 0.4066204
74260 0.4310463
74270 0.4353925
74280 0.4022563
74290 0.3973066
74300 0.4177187
74310 0.4272307
74320 0.4250529
74330 0.4262304
74340 0.4039174
74350 0.4052959
74360 0.4147261
74370 0.4334122
74380 0.422064
74390 0.425247
74400 0.4425614
74410 0.4386266
74420 0.4115904
74430 0.4286358
74440 0.4503736
74450 0.427244
74460 0.4357039
74470 0.4442082
74480 0.4361219
74490 0.4547973
74500 0.4626526
74510 0.4319325
74520 0.4312871
74530 0.4143521
74540 0.4359675
74550 0.4360032
74560 0.4555201
74570 0.4403201
74580 0.4268768
74590 0.4322203
74600 0.4185878
74610 0.43784
74620 0.454881
74630 0.443923
74640 0.4329816
74650 0.458376
74660 0.4649723
74670 0.4489492
74680 0.4397461
74690 0.4216871
74700 0.4236351
74710 0.4553027
74720 0.4446218
74730 0.437229
74740 0.422536
74750 0.4165769
74760 0.4015741
74770 0.3717017
74780 0.4014217
74790 0.4088398
74800 0.4173881
74810 0.431034
74820 0.441517
74830 0.4230443
74840 0.4426044
74850 0.4230657
74860 0.458896
74870 0.444748
74880 0.4234339
74890 0.4279147
74900 0.4143959
74910 0.4029503
74920 0.4328234
74930 0.4385255
74940 0.4090002
74950 0.4192454
74960 0.4367789
74970 0.4300677
74980 0.4461396
74990 0.4309562
75000 0.4392442
75010 0.4653886
75020 0.4480197
75030 0.4462081
75040 0.4561447
75050 0.4257625
75060 0.4169616
75070 0.4058785
75080 0.4027397
75090 0.3997248
75100 0.4057051
75110 0.4354828
75120 0.4343351
75130 0.4626566
75140 0.4477794
75150 0.4454106
75160 0.4191701
75170 0.4102513
75180 0.4258641
75190 0.4124687
75200 0.38355
75210 0.3872218
75220 0.4079469
75230 0.4198961
75240 0.4072294
75250 0.4217707
75260 0.4012962
75270 0.4094489
75280 0.3883692
75290 0.419587
75300 0.4088512
75310 0.394286
75320 0.3996861
75330 0.4373235
75340 0.4316007
75350 0.4073609
75360 0.4230288
75370 0.4089119
75380 0.4184249
75390 0.4133046
75400 0.4157687
75410 0.4339437
75420 0.4363723
75430 0.4128741
75440 0.4169831
75450 0.4293734
75460 0.4389758
75470 0.4554995
75480 0.4127955
75490 0.4120868
75500 0.4117932
75510 0.4131765
75520 0.3996379
75530 0.4236227
75540 0.4193015
75550 0.4068865
75560 0.4009274
75570 0.3890069
75580 0.4211918
75590 0.394062
75600 0.3954305
75610 0.3772551
75620 0.3871524
75630 0.4061237
75640 0.3974558
75650 0.4014948
75660 0.4284608
75670 0.4107236
75680 0.4222294
75690 0.3962415
75700 0.4074122
75710 0.4072362
75720 0.4150472
75730 0.4057962
75740 0.41405
75750 0.4228941
75760 0.4296944
75770 0.4502035
75780 0.4314011
75790 0.4062767
75800 0.4253703
75810 0.4236328
75820 0.4179241
75830 0.4300706
75840 0.4307172
75850 0.4445921
75860 0.4303403
75870 0.4424716
75880 0.4047524
75890 0.4070797
75900 0.4145817
75910 0.4209371
75920 0.4210315
75930 0.4226318
75940 0.4315972
75950 0.417489
75960 0.4184255
75970 0.4071486
75980 0.4262836
75990 0.4399894
76000 0.4391609
76010 0.4546382
76020 0.4312055
76030 0.4523093
76040 0.4669393
76050 0.4679297
76060 0.4547542
76070 0.449102
76080 0.4388931
76090 0.4538571
76100 0.4297407
76110 0.4298358
76120 0.4261712
76130 0.4305082
76140 0.4693401
76150 0.4337576
76160 0.4194043
76170 0.4269109
76180 0.4313825
76190 0.4553591
76200 0.4354744
76210 0.4460813
76220 0.4580297
76230 0.4365185
76240 0.4305649
76250 0.4211526
76260 0.4548952
76270 0.4142856
76280 0.4831186
76290 0.4850999
76300 0.4413804
76310 0.4523654
76320 0.4709549
76330 0.4694443
76340 0.4725406
76350 0.4548873
76360 0.4718398
76370 0.4581304
76380 0.4565381
76390 0.4458607
76400 0.3898331
76410 0.3940131
76420 0.4216208
76430 0.4441434
76440 0.4061803
76450 0.4257857
76460 0.437483
76470 0.425386
76480 0.4231244
76490 0.4405735
76500 0.44554
76510 0.437212
76520 0.4338329
76530 0.413506
76540 0.4416056
76550 0.4698991
76560 0.4683886
76570 0.4735516
76580 0.484683
76590 0.4733162
76600 0.4918624
76610 0.425597
76620 0.4501761
76630 0.4561467
76640 0.4519028
76650 0.4670823
76660 0.4768754
76670 0.475313
76680 0.4246692
76690 0.4151829
76700 0.418826
76710 0.4040659
76720 0.4237763
76730 0.4316483
76740 0.4682416
76750 0.424601
76760 0.4272937
76770 0.4203372
76780 0.411164
76790 0.4188977
76800 0.441131
76810 0.439467
76820 0.4372028
76830 0.4422283
76840 0.4210719
76850 0.4409064
76860 0.43506
76870 0.4336396
76880 0.4427654
76890 0.4338479
76900 0.4214323
76910 0.4155851
76920 0.3892779
76930 0.3817628
76940 0.3861392
76950 0.3627559
76960 0.3832425
76970 0.3796352
76980 0.3816884
76990 0.39947
77000 0.4046926
77010 0.3862134
77020 0.3804689
77030 0.3800984
77040 0.3995672
77050 0.3683367
77060 0.3643312
77070 0.392751
77080 0.3966823
77090 0.4022281
77100 0.4092079
77110 0.4320291
77120 0.396869
77130 0.4310196
77140 0.4200388
77150 0.4172719
77160 0.4428234
77170 0.4480749
77180 0.3920351
77190 0.3918362
77200 0.3942744
77210 0.40265
77220 0.3594919
77230 0.3515985
77240 0.3377351
77250 0.3423029
77260 0.3358064
77270 0.3790244
77280 0.3924316
77290 0.3972844
77300 0.372666
77310 0.3587929
77320 0.3784093
77330 0.3927495
77340 0.3986296
77350 0.3766319
77360 0.3657592
77370 0.3712113
77380 0.381606
77390 0.4064054
77400 0.4185987
77410 0.4098354
77420 0.4393341
77430 0.4338937
77440 0.4258268
77450 0.3955944
77460 0.4011838
77470 0.4139597
77480 0.4177604
77490 0.4336715
77500 0.4159957
77510 0.4409333
77520 0.4294309
77530 0.4686568
77540 0.4613405
77550 0.4658495
77560 0.4729239
77570 0.461935
77580 0.4388506
77590 0.452944
77600 0.4319131
77610 0.4195267
77620 0.4246786
77630 0.4220057
77640 0.4292856
77650 0.4230123
77660 0.4348666
77670 0.413396
77680 0.4155307
77690 0.3871345
77700 0.3911216
77710 0.3801388
77720 0.4086125
77730 0.3993337
77740 0.4028756
77750 0.39211
77760 0.3936267
77770 0.3831903
77780 0.3936622
77790 0.4098106
77800 0.3992304
77810 0.3953958
77820 0.3910285
77830 0.3917517
77840 0.3946104
77850 0.3970887
77860 0.4053574
77870 0.3925261
77880 0.37646
77890 0.4024743
77900 0.4000551
77910 0.411303
77920 0.4001021
77930 0.3869625
77940 0.4095668
77950 0.4037731
77960 0.3868784
77970 0.4008899
77980 0.3963278
77990 0.390159
78000 0.4083939
78010 0.3970941
78020 0.4231921
78030 0.395874
78040 0.4014746
78050 0.4282627
78060 0.4103206
78070 0.3828101
78080 0.4171451
78090 0.4240702
78100 0.4131645
78110 0.4286212
78120 0.4215131
78130 0.432397
78140 0.426009
78150 0.3973152
78160 0.4145108
78170 0.3943243
78180 0.4114596
78190 0.4150328
78200 0.4074578
78210 0.3792953
78220 0.3713573
78230 0.3929435
78240 0.3866305
78250 0.3828984
78260 0.4119224
78270 0.4138762
78280 0.4138169
78290 0.382046
78300 0.390848
78310 0.3917156
78320 0.3859348
78330 0.389611
78340 0.3837652
78350 0.4003819
78360 0.401091
78370 0.4058776
78380 0.4035527
78390 0.3930033
78400 0.415445
78410 0.3994638
78420 0.4076923
78430 0.3933665
78440 0.3836306
78450 0.3876084
78460 0.3732211
78470 0.3940268
78480 0.3999904
78490 0.3990341
78500 0.411332
78510 0.4331636
78520 0.4206994
78530 0.4313464
78540 0.4013979
78550 0.3999112
78560 0.4258962
78570 0.406798
78580 0.4396782
78590 0.4218791
78600 0.4303262
78610 0.4257725
78620 0.3957936
78630 0.4035261
78640 0.4113193
78650 0.4198028
78660 0.4364507
78670 0.4243782
78680 0.4239754
78690 0.4010981
78700 0.4333592
78710 0.4094022
78720 0.4012903
78730 0.3960892
78740 0.3910062
78750 0.4078754
78760 0.4042733
78770 0.3887945
78780 0.3954752
78790 0.3925361
78800 0.4054902
78810 0.4136049
78820 0.4007832
78830 0.3959752
78840 0.3867151
78850 0.4301111
78860 0.4296429
78870 0.4176487
78880 0.4395558
78890 0.4312898
78900 0.4410245
78910 0.4515377
78920 0.4493535
78930 0.4279404
78940 0.4038093
78950 0.3881592
78960 0.3973498
78970 0.4093415
78980 0.3735936
78990 0.4073103
79000 0.4003301
79010 0.3777921
79020 0.4041502
79030 0.4117193
79040 0.4042608
79050 0.411017
79060 0.4109561
79070 0.4189658
79080 0.4156443
79090 0.4220645
79100 0.423734
79110 0.4311983
79120 0.3980913
79130 0.3957976
79140 0.4054261
79150 0.414142
79160 0.4041615
79170 0.4245059
79180 0.4447533
79190 0.4494066
79200 0.4334008
79210 0.4412928
79220 0.4755255
79230 0.4799804
79240 0.5058888
79250 0.474081
79260 0.4381056
79270 0.4789917
79280 0.4591071
79290 0.4442784
79300 0.4484718
79310 0.4204355
79320 0.4491298
79330 0.4706789
79340 0.472344
79350 0.4497143
79360 0.4239188
79370 0.4351526
79380 0.4423743
79390 0.4283285
79400 0.4194315
79410 0.4432964
79420 0.4588445
79430 0.4587501
79440 0.4664494
79450 0.4601171
79460 0.4477196
79470 0.4148901
79480 0.4248929
79490 0.4499221
79500 0.4149812
79510 0.4132756
79520 0.4203672
79530 0.4023228
79540 0.3944421
79550 0.3930737
79560 0.4086498
79570 0.4026533
79580 0.3789454
79590 0.3910373
79600 0.3513711
79610 0.3886546
79620 0.3860834
79630 0.414403
79640 0.4054862
79650 0.3857891
79660 0.4059087
79670 0.4477786
79680 0.3912849
79690 0.3854281
79700 0.4021442
79710 0.3628315
79720 0.3994174
79730 0.4297
79740 0.446034
79750 0.4388455
79760 0.4472965
79770 0.4471962
79780 0.4257503
79790 0.4350052
79800 0.4443301
79810 0.4402063
79820 0.4101897
79830 0.4043256
79840 0.4051977
79850 0.4588286
79860 0.4378449
79870 0.4225674
79880 0.3822265
79890 0.4244088
79900 0.4066412
79910 0.3914861
79920 0.4392861
79930 0.4299259
79940 0.4291039
79950 0.4168778
79960 0.442165
79970 0.4073275
79980 0.4249223
79990 0.4172826
80000 0.4640371
80010 0.4343641
80020 0.4352236
80030 0.4426674
80040 0.4542937
80050 0.4622982
80060 0.4227592
80070 0.4468012
80080 0.4663266
80090 0.433778
80100 0.41612
80110 0.4360288
80120 0.4310917
80130 0.4011608
80140 0.4378926
80150 0.4446796
80160 0.4060698
80170 0.4027076
80180 0.3847905
80190 0.3940007
80200 0.389195
80210 0.3842169
80220 0.3665617
80230 0.3614891
80240 0.3822692
80250 0.391835
80260 0.3701898
80270 0.3996637
80280 0.4167246
80290 0.3940521
80300 0.3754019
80310 0.3987139
80320 0.4103668
80330 0.3918416
80340 0.4125675
80350 0.4116016
80360 0.4151346
80370 0.42308
80380 0.4213171
80390 0.4262816
80400 0.4314345
80410 0.4236543
80420 0.4458139
80430 0.4350305
80440 0.4387295
80450 0.4420761
80460 0.415682
80470 0.4017663
80480 0.4126247
80490 0.4233749
80500 0.4072583
80510 0.3877015
80520 0.4213825
80530 0.4226792
80540 0.4401273
80550 0.414191
80560 0.4123984
80570 0.4296379
80580 0.4179896
80590 0.4172907
80600 0.3905391
80610 0.3828934
80620 0.385148
80630 0.3908992
80640 0.4010558
80650 0.4148206
80660 0.4148885
80670 0.4008155
80680 0.4125702
80690 0.4089352
80700 0.4405515
80710 0.4113327
80720 0.4220442
80730 0.4018953
80740 0.4248604
80750 0.4316509
80760 0.4225971
80770 0.4569105
80780 0.4316817
80790 0.4401616
80800 0.4221889
80810 0.390708
80820 0.3877994
80830 0.4219266
80840 0.4031565
80850 0.4512868
80860 0.4742364
80870 0.4672435
80880 0.4564884
80890 0.4617296
80900 0.4624794
80910 0.443876
80920 0.4585034
80930 0.4641953
80940 0.4450245
80950 0.4361196
80960 0.4354206
80970 0.4004219
80980 0.3858384
80990 0.3611031
81000 0.3975611
81010 0.3694752
81020 0.3467051
81030 0.348147
81040 0.3609615
81050 0.3456222
81060 0.3705396
81070 0.3607436
81080 0.3447649
81090 0.3466169
81100 0.3429981
81110 0.3273643
81120 0.3617894
81130 0.3662008
81140 0.3898071
81150 0.3859203
81160 0.3523115
81170 0.3577764
81180 0.3602583
81190 0.3567061
81200 0.3704908
81210 0.3743979
81220 0.3756852
81230 0.3562937
81240 0.3589655
81250 0.3407183
81260 0.3522528
81270 0.3521352
81280 0.3465443
81290 0.3474713
81300 0.3542043
81310 0.3664845
81320 0.3683148
81330 0.3399858
81340 0.3145333
81350 0.3761957
81360 0.3298108
81370 0.3577953
81380 0.3691697
81390 0.347331
81400 0.3582713
81410 0.3727666
81420 0.3642055
81430 0.3929462
81440 0.3826955
81450 0.4100331
81460 0.4386364
81470 0.4469451
81480 0.4412365
81490 0.4320616
81500 0.4348217
81510 0.3877859
81520 0.3728717
81530 0.3847128
81540 0.3771364
81550 0.3999796
81560 0.3673222
81570 0.401618
81580 0.3937375
81590 0.3715223
81600 0.3749477
81610 0.3576778
81620 0.3706336
81630 0.376722
81640 0.3877063
81650 0.4098811
81660 0.4640515
81670 0.4163644
81680 0.4619039
81690 0.4265195
81700 0.4271947
81710 0.3994758
81720 0.4250992
81730 0.4071043
81740 0.3942298
81750 0.3963614
81760 0.4162039
81770 0.4225974
81780 0.4235469
81790 0.4434282
81800 0.4395162
81810 0.4486892
81820 0.4632039
81830 0.4669644
81840 0.4542601
81850 0.4368228
81860 0.4386959
81870 0.4321148
81880 0.4362574
81890 0.412338
81900 0.425611
81910 0.4348854
81920 0.4488954
81930 0.4830121
81940 0.4816466
81950 0.465083
81960 0.4862982
81970 0.4833206
81980 0.4981961
81990 0.4999895
82000 0.4852528
82010 0.4820131
82020 0.4826505
82030 0.4328071
82040 0.4460699
82050 0.4546026
82060 0.4565355
82070 0.4585413
82080 0.3915339
82090 0.3918483
82100 0.4034597
82110 0.4139533
82120 0.3973384
82130 0.4431839
82140 0.4221488
82150 0.4521996
82160 0.4593154
82170 0.4409518
82180 0.4485781
82190 0.4507875
82200 0.4241074
82210 0.4509742
82220 0.4664269
82230 0.4546785
82240 0.4301354
82250 0.4225723
82260 0.4191449
82270 0.416474
82280 0.4396071
82290 0.428939
82300 0.4099649
82310 0.4320263
82320 0.4363356
82330 0.3937684
82340 0.4178289
82350 0.4035565
82360 0.3984285
82370 0.4207117
82380 0.4232347
82390 0.431924
82400 0.4738419
82410 0.4315272
82420 0.4496872
82430 0.4577748
82440 0.479643
82450 0.48982
82460 0.4846526
82470 0.4645332
82480 0.4645734
82490 0.4348049
82500 0.4137039
82510 0.4112858
82520 0.4200133
82530 0.4038506
82540 0.4044853
82550 0.4013411
82560 0.4147681
82570 0.4219244
82580 0.4080569
82590 0.4071426
82600 0.4153758
82610 0.4255679
82620 0.4069298
82630 0.3942188
82640 0.4101968
82650 0.4141307
82660 0.4478258
82670 0.4336487
82680 0.4220819
82690 0.4189512
82700 0.4236711
82710 0.4358608
82720 0.42529
82730 0.4144623
82740 0.425044
82750 0.4183452
82760 0.4372729
82770 0.4127077
82780 0.4149536
82790 0.4000889
82800 0.3784722
82810 0.3866437
82820 0.3949738
82830 0.4174868
82840 0.4171242
82850 0.4113327
82860 0.4387245
82870 0.4256538
82880 0.4418896
82890 0.4462913
82900 0.4536524
82910 0.4476505
82920 0.4232186
82930 0.4441626
82940 0.4232386
82950 0.41121
82960 0.4217696
82970 0.40083
82980 0.3941267
82990 0.4188784
83000 0.4213077
83010 0.4150329
83020 0.4134989
83030 0.3896376
83040 0.3973899
83050 0.4029843
83060 0.4093502
83070 0.4233504
83080 0.4004425
83090 0.3899699
83100 0.4157127
83110 0.4029424
83120 0.4133595
83130 0.4035988
83140 0.4214932
83150 0.4033898
83160 0.4172918
83170 0.4176701
83180 0.4343715
83190 0.4044963
83200 0.4331737
83210 0.4154785
83220 0.4235458
83230 0.3892299
83240 0.3914246
83250 0.3929689
83260 0.3971136
83270 0.422997
83280 0.4108022
83290 0.396923
83300 0.4217086
83310 0.3981105
83320 0.3766872
83330 0.4113456
83340 0.4211881
83350 0.4177081
83360 0.4311335
83370 0.4203979
83380 0.4186338
83390 0.4362418
83400 0.4088491
83410 0.4085702
83420 0.4164578
83430 0.4087638
83440 0.4435554
83450 0.4279275
83460 0.4285004
83470 0.4456644
83480 0.4268953
83490 0.4485091
83500 0.4236962
83510 0.4098243
83520 0.4159209
83530 0.4104647
83540 0.4078557
83550 0.3960484
83560 0.4062753
83570 0.4040146
83580 0.4148412
83590 0.423006
83600 0.4063309
83610 0.4326376
83620 0.4178042
83630 0.4230456
83640 0.4270038
83650 0.4188537
83660 0.4171502
83670 0.4298883
83680 0.4151039
83690 0.3886872
83700 0.3739638
83710 0.3977792
83720 0.4357618
83730 0.4492765
83740 0.4377591
83750 0.4493358
83760 0.4303625
83770 0.3925966
83780 0.3866857
83790 0.4045033
83800 0.3874029
83810 0.4022773
83820 0.3969605
83830 0.4072101
83840 0.3841267
83850 0.3811218
83860 0.3962047
83870 0.4315445
83880 0.4321472
83890 0.4332491
83900 0.4131007
83910 0.4267229
83920 0.4170384
83930 0.4008967
83940 0.4058867
83950 0.3943433
83960 0.4040579
83970 0.3953538
83980 0.4045394
83990 0.3982081
84000 0.4163047
84010 0.4211878
84020 0.393579
84030 0.4074051
84040 0.3897598
84050 0.4051115
84060 0.4277358
84070 0.4165579
84080 0.4239304
84090 0.4212426
84100 0.4088133
84110 0.4294831
84120 0.4340841
84130 0.4292949
84140 0.4198809
84150 0.4297788
84160 0.4370263
84170 0.3891199
84180 0.4002918
84190 0.386571
84200 0.4146852
84210 0.4006645
84220 0.3778513
84230 0.3842999
84240 0.4047436
84250 0.4045409
84260 0.3735812
84270 0.4034387
84280 0.3851131
84290 0.4027141
84300 0.3937639
84310 0.3984459
84320 0.3788873
84330 0.3945301
84340 0.3902668
84350 0.384638
84360 0.3748642
84370 0.4048992
84380 0.3827713
84390 0.4217434
84400 0.3909587
84410 0.3712031
84420 0.3697208
84430 0.3756834
84440 0.3765324
84450 0.3729974
84460 0.4014289
84470 0.3767108
84480 0.4005121
84490 0.3923767
84500 0.4050036
84510 0.3996796
84520 0.3963494
84530 0.4005426
84540 0.3889409
84550 0.4069313
84560 0.4154262
84570 0.4103945
84580 0.4242462
84590 0.3961399
84600 0.4191661
84610 0.4148242
84620 0.4055719
84630 0.4115071
84640 0.4023594
84650 0.4332306
84660 0.4360317
84670 0.4348881
84680 0.4268459
84690 0.4079083
84700 0.4024452
84710 0.4230568
84720 0.4202516
84730 0.4248566
84740 0.442898
84750 0.4577088
84760 0.4437575
84770 0.4297241
84780 0.4324288
84790 0.4378897
84800 0.4442471
84810 0.4332018
84820 0.4543294
84830 0.4490128
84840 0.4538097
84850 0.4332306
84860 0.4296396
84870 0.4254862
84880 0.4005246
84890 0.4388753
84900 0.4346201
84910 0.442382
84920 0.4418563
84930 0.4557452
84940 0.4367767
84950 0.4353512
84960 0.4452477
84970 0.4336315
84980 0.4291832
84990 0.4398504
85000 0.4528843
85010 0.4512176
85020 0.4377429
85030 0.4340883
85040 0.4291885
85050 0.4223511
85060 0.4441014
85070 0.4509276
85080 0.4357985
85090 0.4415875
85100 0.423131
85110 0.43255
85120 0.44779
85130 0.4449244
85140 0.4502187
85150 0.4579625
85160 0.4367315
85170 0.4217059
85180 0.4344449
85190 0.4347732
85200 0.4287153
85210 0.4313447
85220 0.4109292
85230 0.4151359
85240 0.424964
85250 0.4177212
85260 0.4306298
85270 0.4363406
85280 0.4171649
85290 0.4305217
85300 0.4260866
85310 0.433198
85320 0.4419282
85330 0.4143821
85340 0.4102811
85350 0.4179137
85360 0.4172126
85370 0.4049162
85380 0.413969
85390 0.4197835
85400 0.4125566
85410 0.423307
85420 0.4324312
85430 0.427234
85440 0.4169054
85450 0.421185
85460 0.417435
85470 0.417803
85480 0.4072855
85490 0.4176991
85500 0.429722
85510 0.4204579
85520 0.4194928
85530 0.422515
85540 0.4342128
85550 0.4254974
85560 0.410475
85570 0.4145412
85580 0.4295409
85590 0.3991353
85600 0.4069629
85610 0.405589
85620 0.3893851
85630 0.3971773
85640 0.3954167
85650 0.385839
85660 0.3864137
85670 0.3695303
85680 0.3733971
85690 0.369563
85700 0.3889033
85710 0.3822277
85720 0.410668
85730 0.3773259
85740 0.3786622
85750 0.383311
85760 0.3793137
85770 0.3674403
85780 0.3750465
85790 0.3661068
85800 0.3971509
85810 0.4059888
85820 0.3846611
85830 0.3926473
85840 0.401332
85850 0.396285
85860 0.412266
85870 0.432198
85880 0.4405576
85890 0.4170538
85900 0.4009835
85910 0.4199574
85920 0.4132003
85930 0.4015216
85940 0.4022091
85950 0.399201
85960 0.4333512
85970 0.4054553
85980 0.4100697
85990 0.3975174
86000 0.4129494
86010 0.4077242
86020 0.3985301
86030 0.3911494
86040 0.4034896
86050 0.4156473
86060 0.400146
86070 0.405815
86080 0.4061984
86090 0.4102938
86100 0.4076008
86110 0.4158424
86120 0.4340947
86130 0.4150205
86140 0.411877
86150 0.3995906
86160 0.4030555
86170 0.4108943
86180 0.4112567
86190 0.4109873
86200 0.3920511
86210 0.4105118
86220 0.4196769
86230 0.4100144
86240 0.4184276
86250 0.4076057
86260 0.418696
86270 0.4045074
86280 0.4200306
86290 0.4206201
86300 0.4064468
86310 0.4236953
86320 0.4268873
86330 0.4005587
86340 0.3934888
86350 0.4171054
86360 0.4112887
86370 0.4095283
86380 0.407647
86390 0.4053188
86400 0.3994921
86410 0.4284603
86420 0.4008234
86430 0.3996522
86440 0.4052859
86450 0.4208905
86460 0.3987903
86470 0.3906011
86480 0.4168193
86490 0.4027827
86500 0.4055922
86510 0.3971896
86520 0.3970309
86530 0.3884309
86540 0.3931017
86550 0.3823371
86560 0.3956494
86570 0.3873476
86580 0.3849789
86590 0.4104158
86600 0.3929028
86610 0.3952551
86620 0.4047133
86630 0.4047394
86640 0.4049796
86650 0.400976
86660 0.4127664
86670 0.3992187
86680 0.4164628
86690 0.4081089
86700 0.3936906
86710 0.405553
86720 0.3969135
86730 0.4037564
86740 0.4026128
86750 0.3904057
86760 0.417811
86770 0.4097176
86780 0.4108627
86790 0.3969977
86800 0.4015496
86810 0.3975087
86820 0.3950975
86830 0.4067046
86840 0.3972034
86850 0.4138832
86860 0.4161519
86870 0.408832
86880 0.4207016
86890 0.4105656
86900 0.425012
86910 0.4003831
86920 0.3980358
86930 0.4117385
86940 0.4005863
86950 0.3982352
86960 0.3971293
86970 0.3908566
86980 0.3886115
86990 0.3852808
87000 0.3942218
87010 0.3985988
87020 0.4102226
87030 0.4095397
87040 0.4165017
87050 0.4249935
87060 0.4090129
87070 0.4233767
87080 0.4120183
87090 0.4038947
87100 0.4172045
87110 0.3966758
87120 0.4020237
87130 0.3925435
87140 0.3860015
87150 0.3924402
87160 0.3956136
87170 0.3846771
87180 0.3778414
87190 0.4031072
87200 0.4120686
87210 0.399904
87220 0.3675821
87230 0.3764675
87240 0.3711684
87250 0.3716255
87260 0.3752615
87270 0.3814545
87280 0.3919977
87290 0.3816659
87300 0.3829517
87310 0.39098
87320 0.3909522
87330 0.3967463
87340 0.3844789
87350 0.3828737
87360 0.3728217
87370 0.3997859
87380 0.3977896
87390 0.3711353
87400 0.3913552
87410 0.3835343
87420 0.3999032
87430 0.399534
87440 0.3920407
87450 0.3956724
87460 0.4153265
87470 0.3920118
87480 0.3882305
87490 0.3943537
87500 0.401241
87510 0.3967448
87520 0.3727669
87530 0.3678686
87540 0.3793912
87550 0.3869939
87560 0.3787541
87570 0.3933172
87580 0.3879936
87590 0.4013872
87600 0.3990374
87610 0.4044427
87620 0.4008612
87630 0.4209711
87640 0.4170026
87650 0.4052244
87660 0.3913994
87670 0.4106054
87680 0.4142781
87690 0.4244377
87700 0.4094242
87710 0.4194635
87720 0.3939985
87730 0.3942318
87740 0.3898706
87750 0.3914487
87760 0.3960872
87770 0.3921645
87780 0.4009037
87790 0.3774725
87800 0.4071665
87810 0.3715503
87820 0.402402
87830 0.3763597
87840 0.3815416
87850 0.4073504
87860 0.3852456
87870 0.3781569
87880 0.3947222
87890 0.3931414
87900 0.402285
87910 0.3943532
87920 0.4052334
87930 0.3996513
87940 0.3816619
87950 0.3752223
87960 0.3925524
87970 0.3983906
87980 0.3955526
87990 0.4005612
88000 0.4045486
88010 0.4162108
88020 0.3957117
88030 0.3926805
88040 0.4091018
88050 0.4181575
88060 0.4066094
88070 0.4056512
88080 0.397114
88090 0.4179417
88100 0.4136093
88110 0.4135897
88120 0.4155472
88130 0.3919879
88140 0.3857662
88150 0.4006517
88160 0.4209686
88170 0.3963138
88180 0.3964683
88190 0.3994296
88200 0.3954957
88210 0.3861703
88220 0.4141888
88230 0.405609
88240 0.419787
88250 0.4022803
88260 0.4222433
88270 0.4374167
88280 0.4299753
88290 0.4194418
88300 0.4061604
88310 0.4233643
88320 0.3793273
88330 0.4007095
88340 0.3893821
88350 0.394916
88360 0.3883187
88370 0.4135776
88380 0.4229467
88390 0.4106612
88400 0.4141827
88410 0.4065812
88420 0.417698
88430 0.4002738
88440 0.4127795
88450 0.4285924
88460 0.4212608
88470 0.4090895
88480 0.4134913
88490 0.3921137
88500 0.3922308
88510 0.3968137
88520 0.4152949
88530 0.3903057
88540 0.3982281
88550 0.3847712
88560 0.3853493
88570 0.3899798
88580 0.3976204
88590 0.3656393
88600 0.3993496
88610 0.3966698
88620 0.4079376
88630 0.4143802
88640 0.4069752
88650 0.4075247
88660 0.4166768
88670 0.4013503
88680 0.3889928
88690 0.392881
88700 0.392137
88710 0.4054039
88720 0.3867283
88730 0.3770679
88740 0.4051673
88750 0.3709894
88760 0.3989282
88770 0.394189
88780 0.3798846
88790 0.3897618
88800 0.3801264
88810 0.3867034
88820 0.4004932
88830 0.3846262
88840 0.3906453
88850 0.4067777
88860 0.4087109
88870 0.3999433
88880 0.4135177
88890 0.4057624
88900 0.4017711
88910 0.4162429
88920 0.4004551
88930 0.3816262
88940 0.3980291
88950 0.3955057
88960 0.3975361
88970 0.4078607
88980 0.3921981
88990 0.3968994
89000 0.4007441
89010 0.4060166
89020 0.3889394
89030 0.3893434
89040 0.405362
89050 0.405861
89060 0.415145
89070 0.4127882
89080 0.4218757
89090 0.4066856
89100 0.4040751
89110 0.4033605
89120 0.3953305
89130 0.4117686
89140 0.4289767
89150 0.4319117
89160 0.4366749
89170 0.4219371
89180 0.4282745
89190 0.4082856
89200 0.4146023
89210 0.4283636
89220 0.44486
89230 0.4251194
89240 0.4323632
89250 0.4364136
89260 0.4202923
89270 0.4128137
89280 0.4123167
89290 0.4018352
89300 0.4121752
89310 0.413843
89320 0.4156019
89330 0.4093911
89340 0.4120037
89350 0.418519
89360 0.429801
89370 0.3967413
89380 0.3912511
89390 0.4140865
89400 0.4272536
89410 0.4205666
89420 0.4340208
89430 0.4470856
89440 0.433749
89450 0.4037544
89460 0.425794
89470 0.4160312
89480 0.4238596
89490 0.4354427
89500 0.4420262
89510 0.4447592
89520 0.4505853
89530 0.4348024
89540 0.4349013
89550 0.448307
89560 0.4331638
89570 0.4354343
89580 0.439585
89590 0.4408455
89600 0.4702863
89610 0.4375842
89620 0.4433733
89630 0.4334653
89640 0.4464484
89650 0.4476544
89660 0.4407489
89670 0.4379109
89680 0.4143655
89690 0.4055406
89700 0.4346771
89710 0.4298928
89720 0.4298574
89730 0.427505
89740 0.4165366
89750 0.4161542
89760 0.4536592
89770 0.458654
89780 0.4166352
89790 0.4501362
89800 0.4350828
89810 0.4335624
89820 0.4358004
89830 0.4296835
89840 0.4584261
89850 0.442119
89860 0.4417559
89870 0.4441252
89880 0.4286966
89890 0.4452558
89900 0.429695
89910 0.4358977
89920 0.4232977
89930 0.4107988
89940 0.420406
89950 0.4138155
89960 0.4127179
89970 0.4457575
89980 0.4248883
89990 0.4398599
90000 0.4152715
90010 0.4321537
90020 0.4246902
90030 0.4303563
90040 0.4378304
90050 0.4585425
90060 0.43916
90070 0.4558426
90080 0.4614638
90090 0.4573222
90100 0.4378609
90110 0.4549216
90120 0.4587266
90130 0.449129
90140 0.4397607
90150 0.4514986
90160 0.4633847
90170 0.4412585
90180 0.4593345
90190 0.4486465
90200 0.464177
90210 0.4489385
90220 0.4303413
90230 0.4724082
90240 0.4551734
90250 0.432961
90260 0.4442931
90270 0.4525231
90280 0.4584907
90290 0.4563623
90300 0.4711996
90310 0.4796259
90320 0.4903359
90330 0.4716389
90340 0.4869803
90350 0.4972973
90360 0.4723781
90370 0.4707784
90380 0.4673317
90390 0.4540477
90400 0.469076
90410 0.4789256
90420 0.4629611
90430 0.4455441
90440 0.4666555
90450 0.4679084
90460 0.4594126
90470 0.4558136
90480 0.4687606
90490 0.475864
90500 0.4608368
90510 0.4605584
90520 0.4554759
90530 0.4720699
90540 0.4602547
90550 0.4715586
90560 0.4630691
90570 0.4899245
90580 0.4919121
90590 0.4821856
90600 0.472959
90610 0.472441
90620 0.4640656
90630 0.4551213
90640 0.4377118
90650 0.4299887
90660 0.430007
90670 0.4235685
90680 0.4626116
90690 0.4582949
90700 0.4754396
90710 0.4777382
90720 0.4811575
90730 0.4790023
90740 0.4646173
90750 0.4586203
90760 0.4544372
90770 0.4522924
90780 0.4741915
90790 0.4421143
90800 0.4404922
90810 0.4421603
90820 0.4440945
90830 0.4372937
90840 0.4390588
90850 0.4399417
90860 0.4357315
90870 0.4422779
90880 0.4786538
90890 0.5028583
90900 0.4832951
90910 0.4906777
90920 0.4938308
90930 0.4980495
90940 0.4959086
90950 0.4823016
90960 0.4789337
90970 0.473408
90980 0.4859335
90990 0.4661633
91000 0.4632497
91010 0.4543444
91020 0.4449374
91030 0.4370476
91040 0.4498523
91050 0.4354177
91060 0.4442375
91070 0.4469322
91080 0.4577488
91090 0.4616775
91100 0.4414399
91110 0.4211857
91120 0.438033
91130 0.4474989
91140 0.4557264
91150 0.4525812
91160 0.4395859
91170 0.4615712
91180 0.4349434
91190 0.4450669
91200 0.4359678
91210 0.4427927
91220 0.4490178
91230 0.4412977
91240 0.4446338
91250 0.4485445
91260 0.4643997
91270 0.4233243
91280 0.422246
91290 0.442427
91300 0.4579778
91310 0.4611434
91320 0.4695269
91330 0.4633035
91340 0.4489854
91350 0.4427396
91360 0.43445
91370 0.4399838
91380 0.4256094
91390 0.4363308
91400 0.4388059
91410 0.4503656
91420 0.4589888
91430 0.452112
91440 0.4229474
91450 0.4427213
91460 0.4427494
91470 0.4493711
91480 0.4548106
91490 0.4435754
91500 0.4519712
91510 0.4549263
91520 0.4580939
91530 0.4473989
91540 0.4399467
91550 0.4560839
91560 0.4435239
91570 0.449304
91580 0.4425355
91590 0.4586834
91600 0.449873
91610 0.4283884
91620 0.4247361
91630 0.4519512
91640 0.4202065
91650 0.4312198
91660 0.4361971
91670 0.4596232
91680 0.4694371
91690 0.4596619
91700 0.447124
91710 0.4508323
91720 0.4576141
91730 0.4385069
91740 0.4404275
91750 0.4320309
91760 0.4463883
91770 0.4219761
91780 0.4206465
91790 0.4249044
91800 0.4354111
91810 0.445953
91820 0.4391394
91830 0.4488046
91840 0.4347235
91850 0.4632696
91860 0.4499272
91870 0.4321738
91880 0.4580175
91890 0.4525262
91900 0.4449531
91910 0.4324287
91920 0.4422716
91930 0.4425926
91940 0.4513681
91950 0.4349762
91960 0.4256721
91970 0.4457278
91980 0.4610884
91990 0.4611496
92000 0.452068
92010 0.4308421
92020 0.4098701
92030 0.4055813
92040 0.4096784
92050 0.4096256
92060 0.4259203
92070 0.4259741
92080 0.41183
92090 0.4167744
92100 0.4291659
92110 0.4348714
92120 0.4361476
92130 0.4370325
92140 0.4227003
92150 0.4242704
92160 0.4276065
92170 0.4407184
92180 0.4498455
92190 0.4403138
92200 0.436893
92210 0.4451555
92220 0.4463633
92230 0.4396925
92240 0.4325772
92250 0.4118855
92260 0.4035648
92270 0.3983634
92280 0.4079039
92290 0.4137038
92300 0.3998939
92310 0.4197316
92320 0.4260885
92330 0.4273852
92340 0.432053
92350 0.4465587
92360 0.4488024
92370 0.4219488
92380 0.4513566
92390 0.4239148
92400 0.4225003
92410 0.4231408
92420 0.4134339
92430 0.4127314
92440 0.4288959
92450 0.4379764
92460 0.4195789
92470 0.4275175
92480 0.4338385
92490 0.4357209
92500 0.4085133
92510 0.4174139
92520 0.4216334
92530 0.4088163
92540 0.3977155
92550 0.4177617
92560 0.3887762
92570 0.391982
92580 0.4333273
92590 0.4320232
92600 0.4202072
92610 0.4185436
92620 0.4204574
92630 0.421055
92640 0.4217264
92650 0.4064222
92660 0.4089989
92670 0.4267271
92680 0.4080416
92690 0.4160731
92700 0.4277424
92710 0.4181365
92720 0.4189444
92730 0.4125852
92740 0.4255875
92750 0.404716
92760 0.4227998
92770 0.4099453
92780 0.4323969
92790 0.4079064
92800 0.3992163
92810 0.4094653
92820 0.414167
92830 0.4009778
92840 0.4215213
92850 0.4433932
92860 0.4220261
92870 0.4031388
92880 0.3929935
92890 0.4045456
92900 0.4093983
92910 0.4201403
92920 0.4166064
92930 0.4327661
92940 0.4262249
92950 0.4220213
92960 0.3957841
92970 0.4069043
92980 0.4280877
92990 0.4250948
93000 0.4252762
93010 0.4173057
93020 0.4405125
93030 0.4599218
93040 0.4513809
93050 0.4250106
93060 0.4313219
93070 0.426324
93080 0.4137778
93090 0.4487818
93100 0.4122805
93110 0.4180611
93120 0.4025275
93130 0.4166735
93140 0.4074894
93150 0.418275
93160 0.4360222
93170 0.4258188
93180 0.4349878
93190 0.4145322
93200 0.3984231
93210 0.4080191
93220 0.4292933
93230 0.4255621
93240 0.4207456
93250 0.4233053
93260 0.4123321
93270 0.4196329
93280 0.4193933
93290 0.4012475
93300 0.4018674
93310 0.3955641
93320 0.3806506
93330 0.3836538
93340 0.3942683
93350 0.3896405
93360 0.3954104
93370 0.404099
93380 0.398726
93390 0.401933
93400 0.3915142
93410 0.4071137
93420 0.3941264
93430 0.427447
93440 0.4107165
93450 0.4182872
93460 0.4247856
93470 0.399998
93480 0.4171484
93490 0.4147055
93500 0.4179159
93510 0.4095797
93520 0.4116405
93530 0.411551
93540 0.4185302
93550 0.4299863
93560 0.4348266
93570 0.4347895
93580 0.448782
93590 0.4594572
93600 0.4427243
93610 0.4432763
93620 0.4621035
93630 0.4416088
93640 0.4371322
93650 0.4357435
93660 0.4457068
93670 0.4423993
93680 0.4459735
93690 0.4418982
93700 0.442772
93710 0.4359755
93720 0.4212029
93730 0.4309438
93740 0.4132735
93750 0.4252516
93760 0.4460033
93770 0.4422926
93780 0.4264039
93790 0.412636
93800 0.4216097
93810 0.4255619
93820 0.4374187
93830 0.4612087
93840 0.4303882
93850 0.4315801
93860 0.4363785
93870 0.4540205
93880 0.4588335
93890 0.4562124
93900 0.4624363
93910 0.4414108
93920 0.4473549
93930 0.4642438
93940 0.4670029
93950 0.4553967
93960 0.4644805
93970 0.4594332
93980 0.4389601
93990 0.4328707
94000 0.4699754
94010 0.4684916
94020 0.4577271
94030 0.4576631
94040 0.4417506
94050 0.4663077
94060 0.4566433
94070 0.4601771
94080 0.4536854
94090 0.4750638
94100 0.4765454
94110 0.4931426
94120 0.4774673
94130 0.4639168
94140 0.4560664
94150 0.475827
94160 0.4618742
94170 0.4706491
94180 0.4783358
94190 0.4876195
94200 0.4680694
94210 0.4495301
94220 0.4118013
94230 0.4510756
94240 0.4508446
94250 0.4589983
94260 0.4566779
94270 0.467649
94280 0.4583157
94290 0.4401091
94300 0.4538865
94310 0.4387083
94320 0.4634565
94330 0.4721786
94340 0.4732972
94350 0.4872537
94360 0.4871666
94370 0.4897327
94380 0.4494216
94390 0.4415334
94400 0.4466492
94410 0.4536531
94420 0.4606265
94430 0.4492618
94440 0.4385172
94450 0.4268156
94460 0.4294156
94470 0.4410636
94480 0.4386377
94490 0.462492
94500 0.4541671
94510 0.4716626
94520 0.4562201
94530 0.4609503
94540 0.4501273
94550 0.4556015
94560 0.4315841
94570 0.4242611
94580 0.4267183
94590 0.4193355
94600 0.4270772
94610 0.4643981
94620 0.4226441
94630 0.4287828
94640 0.4509132
94650 0.4619539
94660 0.4514439
94670 0.4510797
94680 0.4375562
94690 0.4659847
94700 0.4629445
94710 0.445672
94720 0.4443469
94730 0.4461899
94740 0.4592592
94750 0.4360225
94760 0.441115
94770 0.4484625
94780 0.4444073
94790 0.4398555
94800 0.444174
94810 0.4369358
94820 0.4543507
94830 0.4331972
94840 0.4575575
94850 0.460652
94860 0.4658754
94870 0.4705286
94880 0.4913884
94890 0.4889029
94900 0.4662087
94910 0.4771469
94920 0.46762
94930 0.4844509
94940 0.4761617
94950 0.4532711
94960 0.4599522
94970 0.470629
94980 0.4702715
94990 0.4693574
95000 0.4795543
95010 0.4808064
95020 0.4519315
95030 0.4695213
95040 0.4788821
95050 0.4836741
95060 0.4704109
95070 0.4805307
95080 0.4850898
95090 0.4675212
95100 0.4730853
95110 0.4723516
95120 0.4479349
95130 0.4666081
95140 0.4756222
95150 0.4568235
95160 0.4748117
95170 0.4495124
95180 0.447749
95190 0.4575847
95200 0.4689351
95210 0.4683058
95220 0.4495769
95230 0.4531735
95240 0.4484608
95250 0.4792796
95260 0.4808397
95270 0.4586237
95280 0.4671215
95290 0.4683963
95300 0.4656421
95310 0.445887
95320 0.4524768
95330 0.4639528
95340 0.4647322
95350 0.4594969
95360 0.4794291
95370 0.4771836
95380 0.4879428
95390 0.4862247
95400 0.4601918
95410 0.4736244
95420 0.4686385
95430 0.47914
95440 0.4610358
95450 0.4688639
95460 0.4787686
95470 0.4538038
95480 0.4472027
95490 0.440086
95500 0.4592479
95510 0.4277433
95520 0.4676469
95530 0.4590409
95540 0.4783846
95550 0.5106236
95560 0.4929808
95570 0.511035
95580 0.5250928
95590 0.4979632
95600 0.504748
95610 0.4825358
95620 0.474648
95630 0.4964584
95640 0.5039531
95650 0.4773026
95660 0.5001587
95670 0.490497
95680 0.4842987
95690 0.4528574
95700 0.4727598
95710 0.4729272
95720 0.4755434
95730 0.4726563
95740 0.4708658
95750 0.4813028
95760 0.4783096
95770 0.4771503
95780 0.4747726
95790 0.4713973
95800 0.483905
95810 0.4790378
95820 0.4973191
95830 0.4932966
95840 0.4908682
95850 0.4823672
95860 0.4905891
95870 0.4985418
95880 0.4783798
95890 0.4842611
95900 0.4693532
95910 0.468885
95920 0.4529912
95930 0.4613138
95940 0.4795436
95950 0.4862719
95960 0.4889895
95970 0.4933581
95980 0.5001182
95990 0.4890735
96000 0.5039982
96010 0.4846302
96020 0.5215106
96030 0.5109326
96040 0.5046515
96050 0.5048859
96060 0.4821474
96070 0.4660966
96080 0.4742097
96090 0.4587164
96100 0.4568399
96110 0.497101
96120 0.4619257
96130 0.4820099
96140 0.4737392
96150 0.4532288
96160 0.444338
96170 0.456115
96180 0.4520143
96190 0.4461185
96200 0.4529903
96210 0.4650161
96220 0.464204
96230 0.449907
96240 0.4547673
96250 0.4387767
96260 0.4481556
96270 0.4366713
96280 0.4534971
96290 0.45225
96300 0.4519196
96310 0.4543104
96320 0.4856818
96330 0.46834
96340 0.4733485
96350 0.4591136
96360 0.4743948
96370 0.4544423
96380 0.4557852
96390 0.440938
96400 0.4539998
96410 0.4540715
96420 0.4720219
96430 0.4537324
96440 0.4286294
96450 0.4473578
96460 0.448218
96470 0.4348505
96480 0.4362727
96490 0.4692977
96500 0.4647523
96510 0.4486963
96520 0.4517652
96530 0.4643533
96540 0.4410681
96550 0.4235689
96560 0.4551249
96570 0.4465573
96580 0.4352653
96590 0.4415937
96600 0.4444019
96610 0.4482317
96620 0.4434837
96630 0.4442194
96640 0.4492117
96650 0.4531346
96660 0.4566952
96670 0.4282357
96680 0.4522403
96690 0.4649887
96700 0.4786666
96710 0.4847117
96720 0.4805745
96730 0.47642
96740 0.4617247
96750 0.4386851
96760 0.4514798
96770 0.462938
96780 0.4553841
96790 0.4646758
96800 0.4489595
96810 0.4559205
96820 0.4489051
96830 0.4596328
96840 0.4545267
96850 0.4378439
96860 0.4400748
96870 0.4411348
96880 0.4548841
96890 0.4639164
96900 0.467338
96910 0.4518999
96920 0.4496707
96930 0.4474514
96940 0.4537293
96950 0.4666876
96960 0.466505
96970 0.4661801
96980 0.4696807
96990 0.4807091
97000 0.4901882
97010 0.4689259
97020 0.4752656
97030 0.4879096
97040 0.4714471
97050 0.489233
97060 0.4710812
97070 0.4640403
97080 0.4559791
97090 0.4587542
97100 0.444362
97110 0.4365381
97120 0.4540845
97130 0.4315055
97140 0.445352
97150 0.4286363
97160 0.4559298
97170 0.462023
97180 0.4492664
97190 0.4378411
97200 0.4440707
97210 0.4565346
97220 0.470847
97230 0.4688949
97240 0.4492251
97250 0.4595938
97260 0.4534666
97270 0.4619008
97280 0.4654936
97290 0.4479662
97300 0.446035
97310 0.4522394
97320 0.4571809
97330 0.4762242
97340 0.4567094
97350 0.4629912
97360 0.4500402
97370 0.4547578
97380 0.4544663
97390 0.4440629
97400 0.4564165
97410 0.4421384
97420 0.4406323
97430 0.4527262
97440 0.4512864
97450 0.4570186
97460 0.4622811
97470 0.4596725
97480 0.4445907
97490 0.4469483
97500 0.4526634
97510 0.4294674
97520 0.4185472
97530 0.4148028
97540 0.4289131
97550 0.4222838
97560 0.433157
97570 0.4463246
97580 0.4672081
97590 0.4530935
97600 0.4388676
97610 0.4736855
97620 0.4573777
97630 0.4548711
97640 0.4494496
97650 0.4618422
97660 0.4426236
97670 0.4124607
97680 0.464107
97690 0.4617381
97700 0.4581748
97710 0.4693975
97720 0.4609579
97730 0.4711785
97740 0.4661642
97750 0.4767743
97760 0.4662859
97770 0.4680535
97780 0.4628882
97790 0.4660073
97800 0.4577721
97810 0.4541452
97820 0.4574818
97830 0.4579509
97840 0.4760002
97850 0.4605317
97860 0.4819564
97870 0.4739386
97880 0.455295
97890 0.4627448
97900 0.4691207
97910 0.4637047
97920 0.4710173
97930 0.4850703
97940 0.4857422
97950 0.4625873
97960 0.4575523
97970 0.4663659
97980 0.4493613
97990 0.4656404
98000 0.4998372
98010 0.4766897
98020 0.5043817
98030 0.4709226
98040 0.4736859
98050 0.4739287
98060 0.4858434
98070 0.4527213
98080 0.463214
98090 0.4728113
98100 0.4661326
98110 0.4543763
98120 0.4694175
98130 0.474955
98140 0.4790977
98150 0.4612398
98160 0.4576396
98170 0.466384
98180 0.4419793
98190 0.4502232
98200 0.4697798
98210 0.4625143
98220 0.442265
98230 0.435925
98240 0.4311529
98250 0.4214853
98260 0.4083945
98270 0.4340283
98280 0.4603455
98290 0.4454621
98300 0.4594505
98310 0.4614079
98320 0.429386
98330 0.446458
98340 0.4508198
98350 0.450528
98360 0.4591823
98370 0.4608846
98380 0.4316828
98390 0.4673418
98400 0.4458831
98410 0.4578091
98420 0.4430574
98430 0.4543597
98440 0.4634331
98450 0.4748873
98460 0.4803373
98470 0.4711939
98480 0.4861155
98490 0.4578503
98500 0.4499884
98510 0.4651248
98520 0.4694591
98530 0.4804459
98540 0.4785048
98550 0.4562903
98560 0.4615349
98570 0.4431676
98580 0.4477019
98590 0.4706419
98600 0.4914536
98610 0.4833987
98620 0.4759977
98630 0.4547016
98640 0.4651833
98650 0.4568559
98660 0.4593854
98670 0.43157
98680 0.4505538
98690 0.4407004
98700 0.4373525
98710 0.4334309
98720 0.4385002
98730 0.4332231
98740 0.428367
98750 0.4512545
98760 0.4414706
98770 0.4379182
98780 0.4543736
98790 0.4353198
98800 0.4517082
98810 0.4640181
98820 0.4559612
98830 0.431068
98840 0.456644
98850 0.4282845
98860 0.4248517
98870 0.4342685
98880 0.4427978
98890 0.4426768
98900 0.4400917
98910 0.4492542
98920 0.4687096
98930 0.4570001
98940 0.4664549
98950 0.4705234
98960 0.4658706
98970 0.4594663
98980 0.4796267
98990 0.4496216
99000 0.4600433
99010 0.4707256
99020 0.4523412
99030 0.4424521
99040 0.4398917
99050 0.4530213
99060 0.4533104
99070 0.4485565
99080 0.4648273
99090 0.4415445
99100 0.4507948
99110 0.4339235
99120 0.4478192
99130 0.4460048
99140 0.438415
99150 0.4448232
99160 0.4410265
99170 0.442387
99180 0.4347735
99190 0.4510714
99200 0.4252897
99210 0.4242341
99220 0.4283259
99230 0.416838
99240 0.418356
99250 0.4584013
99260 0.4747181
99270 0.4630386
99280 0.4438051
99290 0.4442085
99300 0.4439279
99310 0.4496506
99320 0.4522501
99330 0.4442756
99340 0.4375408
99350 0.4465384
99360 0.4445218
99370 0.4600993
99380 0.4445307
99390 0.4419003
99400 0.4509941
99410 0.4409661
99420 0.4474596
99430 0.4723512
99440 0.428269
99450 0.443974
99460 0.4443083
99470 0.445637
99480 0.4653396
99490 0.4438321
99500 0.4378779
99510 0.4404843
99520 0.4477345
99530 0.4363009
99540 0.4314133
99550 0.4407342
99560 0.466899
99570 0.4469517
99580 0.4365266
99590 0.4381024
99600 0.4197359
99610 0.4387051
99620 0.4374342
99630 0.4434992
99640 0.4355279
99650 0.4519605
99660 0.4717345
99670 0.4722079
99680 0.4819349
99690 0.4611249
99700 0.4481765
99710 0.4517673
99720 0.4368229
99730 0.4390385
99740 0.456902
99750 0.4337507
99760 0.4391294
99770 0.4312145
99780 0.4397029
99790 0.4560358
99800 0.430597
99810 0.4548654
99820 0.4420277
99830 0.4430933
99840 0.4514393
99850 0.4429295
99860 0.4469136
99870 0.4630381
99880 0.4448262
99890 0.438431
99900 0.4359762
99910 0.4376155
99920 0.4482387
99930 0.4426831
99940 0.4421953
99950 0.4574954
99960 0.4583031
99970 0.4605513
99980 0.4702711
99990 0.4946231
100000 0.4780298
100010 0.4744485
100020 0.4652234
100030 0.4935966
100040 0.4786564
100050 0.4761431
100060 0.4540102
100070 0.4555698
100080 0.4710471
100090 0.4643589
100100 0.4782737
100110 0.4660441
100120 0.4803049
100130 0.4942039
100140 0.470224
100150 0.4678889
100160 0.4748139
100170 0.469659
100180 0.4634772
100190 0.4739398
100200 0.4769166
100210 0.4586076
100220 0.4705637
100230 0.4796751
100240 0.4745951
100250 0.4766195
100260 0.469623
100270 0.4596927
100280 0.4789308
100290 0.4468866
100300 0.462232
100310 0.447372
100320 0.4310416
100330 0.4510709
100340 0.4397577
100350 0.4423708
100360 0.4358182
100370 0.4523414
100380 0.4651611
100390 0.4428112
100400 0.43874
100410 0.4492135
100420 0.4620326
100430 0.4620431
100440 0.4378732
100450 0.4399166
100460 0.4548213
100470 0.4460475
100480 0.4438653
100490 0.4311207
100500 0.4225319
100510 0.4319697
100520 0.4281696
100530 0.4335863
100540 0.4433586
100550 0.4535901
100560 0.4390365
100570 0.4468945
100580 0.4583223
100590 0.4406114
100600 0.4563932
100610 0.4278961
100620 0.4540016
100630 0.4438857
100640 0.4530861
100650 0.4562622
100660 0.4447429
100670 0.4389462
100680 0.4511933
100690 0.4292186
100700 0.4290648
100710 0.4458033
100720 0.4299067
100730 0.4397476
100740 0.4399668
100750 0.4512823
100760 0.4275662
100770 0.4382252
100780 0.4334206
100790 0.4390248
100800 0.4281084
100810 0.4411663
100820 0.4385673
100830 0.4399129
100840 0.421
100850 0.4280845
100860 0.4234042
100870 0.4498433
100880 0.4344162
100890 0.4467088
100900 0.4229506
100910 0.4146584
100920 0.4380056
100930 0.4238862
100940 0.4388255
100950 0.4314435
100960 0.4335129
100970 0.441511
100980 0.4354049
100990 0.4553581
101000 0.4336601
101010 0.4496002
101020 0.4674976
101030 0.4650511
101040 0.4664336
101050 0.4797533
101060 0.4714985
101070 0.4726016
101080 0.471421
101090 0.4421254
101100 0.4568971
101110 0.4637505
101120 0.4409288
101130 0.456417
101140 0.4456945
101150 0.4577615
101160 0.4463185
101170 0.4319115
101180 0.4206993
101190 0.4266032
101200 0.4434996
101210 0.4314929
101220 0.4385018
101230 0.4293048
101240 0.4193848
101250 0.4204136
101260 0.4227593
101270 0.4329744
101280 0.4097531
101290 0.4087734
101300 0.403305
101310 0.4108237
101320 0.4360972
101330 0.434611
101340 0.4205021
101350 0.4325838
101360 0.4162738
101370 0.4131806
101380 0.4257854
101390 0.4341004
101400 0.4277485
101410 0.4354559
101420 0.4594161
101430 0.4611256
101440 0.4477883
101450 0.4521719
101460 0.4389705
101470 0.443856
101480 0.4280139
101490 0.4414232
101500 0.4486766
101510 0.461633
101520 0.4390841
101530 0.4365135
101540 0.4413383
101550 0.4468257
101560 0.4554006
101570 0.436671
101580 0.4286382
101590 0.4449045
101600 0.4266191
101610 0.4402415
101620 0.4494232
101630 0.445132
101640 0.4473172
101650 0.4454806
101660 0.4521299
101670 0.4585377
101680 0.4488952
101690 0.4541045
101700 0.438334
101710 0.4434288
101720 0.4398578
101730 0.4352536
101740 0.4294832
101750 0.4213639
101760 0.4425392
101770 0.4327852
101780 0.4294617
101790 0.4218324
101800 0.4159621
101810 0.4642558
101820 0.4389376
101830 0.4326084
101840 0.4328977
101850 0.43912
101860 0.4454703
101870 0.4319225
101880 0.4366704
101890 0.4486676
101900 0.4556136
101910 0.4273229
101920 0.4496546
101930 0.4545977
101940 0.4519755
101950 0.4636212
101960 0.442548
101970 0.4341184
101980 0.4486099
101990 0.438245
102000 0.4495735
102010 0.4297751
102020 0.4169303
102030 0.4341203
102040 0.4419659
102050 0.4554753
102060 0.4510086
102070 0.4720373
102080 0.4627494
102090 0.4468479
102100 0.4445799
102110 0.4579127
102120 0.446635
102130 0.4363113
102140 0.4565404
102150 0.4498867
102160 0.4690587
102170 0.500021
102180 0.4749941
102190 0.4659084
102200 0.447527
102210 0.458227
102220 0.4517567
102230 0.4552351
102240 0.4597853
102250 0.4666769
102260 0.4559324
102270 0.4485812
102280 0.4516883
102290 0.4778726
102300 0.4674256
102310 0.4490291
102320 0.451686
102330 0.4538198
102340 0.445531
102350 0.4444496
102360 0.4467497
102370 0.4246883
102380 0.445163
102390 0.4265254
102400 0.4268367
102410 0.4264681
102420 0.4420612
102430 0.4376664
102440 0.4320076
102450 0.4371789
102460 0.4246505
102470 0.431013
102480 0.4402835
102490 0.4540733
102500 0.4559041
102510 0.4481645
102520 0.4558104
102530 0.4460241
102540 0.4834906
102550 0.4669121
102560 0.4573363
102570 0.459674
102580 0.4556542
102590 0.4539337
102600 0.4556779
102610 0.4405846
102620 0.44007
102630 0.4305963
102640 0.4492103
102650 0.441906
102660 0.4355778
102670 0.4481764
102680 0.4432864
102690 0.4310901
102700 0.4458031
102710 0.4207683
102720 0.4200506
102730 0.4213943
102740 0.4152038
102750 0.4381441
102760 0.4277052
102770 0.423088
102780 0.4458917
102790 0.4558838
102800 0.4340507
102810 0.4266181
102820 0.4463454
102830 0.4426138
102840 0.4289201
102850 0.4296314
102860 0.4387683
102870 0.4278588
102880 0.4367092
102890 0.4350369
102900 0.4437056
102910 0.4343634
102920 0.4485204
102930 0.4371282
102940 0.4259621
102950 0.4291644
102960 0.4389663
102970 0.4573168
102980 0.4426252
102990 0.4435371
103000 0.4423734
103010 0.4304895
103020 0.4442726
103030 0.4418607
103040 0.4203441
103050 0.4413054
103060 0.4396208
103070 0.4155307
103080 0.4382177
103090 0.4362969
103100 0.4366384
103110 0.4511779
103120 0.4762134
103130 0.4681832
103140 0.4508197
103150 0.4446308
103160 0.4528648
103170 0.4525144
103180 0.4593464
103190 0.450251
103200 0.4384811
103210 0.4390575
103220 0.4708603
103230 0.4488872
103240 0.4342881
103250 0.4577284
103260 0.4497807
103270 0.4176843
103280 0.4412499
103290 0.4500973
103300 0.4547158
103310 0.4601565
103320 0.4446435
103330 0.4447742
103340 0.4243099
103350 0.4328855
103360 0.440673
103370 0.433197
103380 0.4301959
103390 0.4288626
103400 0.4506929
103410 0.4252754
103420 0.4169299
103430 0.4427218
103440 0.4322226
103450 0.4620072
103460 0.4436375
103470 0.4500159
103480 0.4496323
103490 0.4485409
103500 0.4494618
103510 0.4306864
103520 0.4447875
103530 0.4452987
103540 0.4660829
103550 0.4608686
103560 0.4357513
103570 0.4456193
103580 0.4476347
103590 0.4503489
103600 0.4582021
103610 0.4582092
103620 0.4616487
103630 0.4474582
103640 0.4512031
103650 0.4421034
103660 0.4697965
103670 0.4481971
103680 0.4375742
103690 0.433346
103700 0.4329587
103710 0.4500345
103720 0.454173
103730 0.4535216
103740 0.4311739
103750 0.4553982
103760 0.4461861
103770 0.4331245
103780 0.4210014
103790 0.4099569
103800 0.4301804
103810 0.4353963
103820 0.4150125
103830 0.4207192
103840 0.4347543
103850 0.4719439
103860 0.467939
103870 0.4601497
103880 0.4515307
103890 0.432714
103900 0.4477017
103910 0.4386844
103920 0.4259964
103930 0.4305287
103940 0.4253501
103950 0.4483189
103960 0.4357098
103970 0.4477369
103980 0.431358
103990 0.437832
104000 0.4200574
104010 0.4082635
104020 0.4390019
104030 0.4458068
104040 0.4401065
104050 0.4266725
104060 0.440693
104070 0.4931283
104080 0.4790239
104090 0.4551222
104100 0.4449382
104110 0.4219043
104120 0.4419503
104130 0.436684
104140 0.4521261
104150 0.4262158
104160 0.4434206
104170 0.4416167
104180 0.4302095
104190 0.4455868
104200 0.4312949
104210 0.4451697
104220 0.4642543
104230 0.4512297
104240 0.4342237
104250 0.4235319
104260 0.4619139
104270 0.4517797
104280 0.4500048
104290 0.4569677
104300 0.4573418
104310 0.4440761
104320 0.4462656
104330 0.4442284
104340 0.43727
104350 0.4341572
104360 0.4272532
104370 0.4212061
104380 0.4628433
104390 0.4369086
104400 0.4516557
104410 0.4314558
104420 0.4240715
104430 0.4175093
104440 0.4351851
104450 0.4366679
104460 0.4465721
104470 0.4312274
104480 0.4365974
104490 0.4233347
104500 0.433566
104510 0.4293875
104520 0.4493042
104530 0.4490598
104540 0.4375229
104550 0.4103267
104560 0.4344627
104570 0.4458722
104580 0.4617101
104590 0.4508658
104600 0.4486104
104610 0.4454142
104620 0.4232217
104630 0.428198
104640 0.4255226
104650 0.4363243
104660 0.451103
104670 0.4530388
104680 0.4529426
104690 0.4296415
104700 0.4425867
104710 0.4327092
104720 0.4291615
104730 0.4340681
104740 0.4387172
104750 0.4399103
104760 0.4310836
104770 0.4366994
104780 0.4177352
104790 0.4318016
104800 0.427453
104810 0.4548127
104820 0.4452505
104830 0.4297411
104840 0.4388708
104850 0.4712847
104860 0.4494891
104870 0.4530785
104880 0.4391378
104890 0.4450849
104900 0.4257864
104910 0.4411441
104920 0.4452554
104930 0.4353272
104940 0.4498274
104950 0.462956
104960 0.4466956
104970 0.435478
104980 0.4487809
104990 0.4459403
105000 0.4424869
105010 0.436287
105020 0.4470627
105030 0.4339866
105040 0.4299741
105050 0.4380159
105060 0.431415
105070 0.4363935
105080 0.4407762
105090 0.4279108
105100 0.4315909
105110 0.4414399
105120 0.4268221
105130 0.4427173
105140 0.4483945
105150 0.4523877
105160 0.4466104
105170 0.4448137
105180 0.4399555
105190 0.4472018
105200 0.4548123
105210 0.4305805
105220 0.4359043
105230 0.4210465
105240 0.4363023
105250 0.4433938
105260 0.4450977
105270 0.448471
105280 0.4372796
105290 0.4521203
105300 0.4470833
105310 0.4428107
105320 0.4481339
105330 0.4411792
105340 0.4326967
105350 0.4489983
105360 0.4593993
105370 0.4720372
105380 0.4391533
105390 0.4465197
105400 0.4527637
105410 0.4437497
105420 0.4478975
105430 0.4188783
105440 0.4150029
105450 0.406853
105460 0.3780752
105470 0.40132
105480 0.4181325
105490 0.3997475
105500 0.413793
105510 0.4089675
105520 0.4145649
105530 0.4082384
105540 0.4191236
105550 0.4113982
105560 0.4140229
105570 0.4050249
105580 0.4114034
105590 0.419026
105600 0.4423215
105610 0.4236307
105620 0.4284424
105630 0.4502782
105640 0.4332748
105650 0.4327619
105660 0.4087771
105670 0.419278
105680 0.4147529
105690 0.4271713
105700 0.4054636
105710 0.4047303
105720 0.4041064
105730 0.39581
105740 0.4015796
105750 0.4110862
105760 0.3994897
105770 0.3994391
105780 0.4117125
105790 0.4319721
105800 0.435102
105810 0.4337554
105820 0.4224024
105830 0.4109898
105840 0.407354
105850 0.4135142
105860 0.4178346
105870 0.4450367
105880 0.4263215
105890 0.4198272
105900 0.4312428
105910 0.424138
105920 0.4089048
105930 0.427208
105940 0.4260559
105950 0.4283351
105960 0.4227845
105970 0.4154085
105980 0.4098765
105990 0.4336573
106000 0.410393
106010 0.4195389
106020 0.4164948
106030 0.4307635
106040 0.4149558
106050 0.4015958
106060 0.40885
106070 0.4127285
106080 0.4244772
106090 0.4185035
106100 0.3988263
106110 0.4165214
106120 0.422845
106130 0.4118245
106140 0.4046144
106150 0.4148146
106160 0.4105032
106170 0.4089762
106180 0.3822774
106190 0.386595
106200 0.4101035
106210 0.3830151
106220 0.4139269
106230 0.422249
106240 0.4266591
106250 0.4194376
106260 0.4131902
106270 0.4040182
106280 0.4441652
106290 0.4220918
106300 0.4388283
106310 0.4142255
106320 0.4116978
106330 0.4076897
106340 0.4154758
106350 0.4280602
106360 0.4124635
106370 0.4053927
106380 0.406524
106390 0.4147037
106400 0.4059739
106410 0.4411384
106420 0.413463
106430 0.4173212
106440 0.4078185
106450 0.4099168
106460 0.4099986
106470 0.4077231
106480 0.4122485
106490 0.416447
106500 0.4227118
106510 0.4173981
106520 0.4241309
106530 0.4134786
106540 0.4076838
106550 0.4355096
106560 0.4375372
106570 0.4230153
106580 0.4432941
106590 0.4221928
106600 0.4187341
106610 0.4494742
106620 0.4217665
106630 0.4172568
106640 0.430133
106650 0.4256007
106660 0.4396065
106670 0.4426637
106680 0.4441192
106690 0.4429662
106700 0.4373826
106710 0.4267808
106720 0.4402233
106730 0.419663
106740 0.428398
106750 0.4178178
106760 0.4281512
106770 0.4310615
106780 0.4239576
106790 0.4212836
106800 0.4216704
106810 0.429072
106820 0.4151991
106830 0.4141708
106840 0.4268335
106850 0.4215469
106860 0.4170958
106870 0.4315426
106880 0.426779
106890 0.4305116
106900 0.4314484
106910 0.4446437
106920 0.4187822
106930 0.4210331
106940 0.408936
106950 0.4171932
106960 0.4230181
106970 0.4101581
106980 0.4247411
106990 0.4329154
107000 0.4231452
107010 0.4254782
107020 0.4366603
107030 0.4183788
107040 0.4270165
107050 0.4324912
107060 0.4210609
107070 0.4307747
107080 0.4437881
107090 0.4329756
107100 0.4385884
107110 0.4135413
107120 0.4268715
107130 0.4241523
107140 0.4175933
107150 0.4234074
107160 0.4140634
107170 0.409606
107180 0.4325774
107190 0.4015618
107200 0.4217752
107210 0.4114241
107220 0.4273457
107230 0.4236245
107240 0.4261024
107250 0.4168392
107260 0.4138046
107270 0.4348308
107280 0.4088592
107290 0.4309217
107300 0.4224591
107310 0.4291027
107320 0.4430125
107330 0.4300871
107340 0.4265781
107350 0.4264241
107360 0.4352303
107370 0.4325624
107380 0.4222244
107390 0.4171886
107400 0.3994197
107410 0.4272133
107420 0.4106736
107430 0.4174735
107440 0.4239511
107450 0.4183706
107460 0.421534
107470 0.4131774
107480 0.4191937
107490 0.4358071
107500 0.4363115
107510 0.4414102
107520 0.4439063
107530 0.4349973
107540 0.4397906
107550 0.4228488
107560 0.4273476
107570 0.4224508
107580 0.4274257
107590 0.4453075
107600 0.4394552
107610 0.4365481
107620 0.4278623
107630 0.4294271
107640 0.4364107
107650 0.4328671
107660 0.442266
107670 0.4210173
107680 0.4274212
107690 0.4497874
107700 0.4207478
107710 0.4394038
107720 0.4384094
107730 0.4481714
107740 0.4370174
107750 0.4391047
107760 0.4369157
107770 0.4228708
107780 0.4308196
107790 0.4068545
107800 0.4295768
107810 0.433655
107820 0.4309347
107830 0.4423751
107840 0.4261665
107850 0.4112345
107860 0.397889
107870 0.3885462
107880 0.3993628
107890 0.3934574
107900 0.3656428
107910 0.3984701
107920 0.3845364
107930 0.3694039
107940 0.3517694
107950 0.3459832
107960 0.3659127
107970 0.3611954
107980 0.3749139
107990 0.3687242
108000 0.3571443
108010 0.3814289
108020 0.3687181
108030 0.3760027
108040 0.3837241
108050 0.402243
108060 0.412275
108070 0.4074973
108080 0.4175087
108090 0.4070452
108100 0.4169976
108110 0.3973557
108120 0.3943142
108130 0.3924673
108140 0.3792174
108150 0.3890729
108160 0.403358
108170 0.3809852
108180 0.3891936
108190 0.3851967
108200 0.377409
108210 0.3766144
108220 0.4001008
108230 0.3877951
108240 0.3877899
108250 0.385464
108260 0.3786744
108270 0.391835
108280 0.3914745
108290 0.3959424
108300 0.3737853
108310 0.4066769
108320 0.3876007
108330 0.3836848
108340 0.3851328
108350 0.3839469
108360 0.3659856
108370 0.3737835
108380 0.4027652
108390 0.4235366
108400 0.4044606
108410 0.3958367
108420 0.4185731
108430 0.4439901
108440 0.4239271
108450 0.4417224
108460 0.4169667
108470 0.4153567
108480 0.4316707
108490 0.4410918
108500 0.4429061
108510 0.4234688
108520 0.4358745
108530 0.4263089
108540 0.4305286
108550 0.4308308
108560 0.4313875
108570 0.4161573
108580 0.4171237
108590 0.4145446
108600 0.418693
108610 0.4271707
108620 0.4106306
108630 0.396117
108640 0.4032866
108650 0.4038931
108660 0.3969037
108670 0.4133053
108680 0.41812
108690 0.4133789
108700 0.3995497
108710 0.4223869
108720 0.4285503
108730 0.4130798
108740 0.4255103
108750 0.4149057
108760 0.4017259
108770 0.4168968
108780 0.4122838
108790 0.4031291
108800 0.4160833
108810 0.4032357
108820 0.3871231
108830 0.4032783
108840 0.3980859
108850 0.3763865
108860 0.3862811
108870 0.3968988
108880 0.4265448
108890 0.4016681
108900 0.4059009
108910 0.4006258
108920 0.4054589
108930 0.3975156
108940 0.3999771
108950 0.4138078
108960 0.42932
108970 0.4266337
108980 0.4108782
108990 0.4315686
109000 0.4391699
109010 0.4552604
109020 0.4502779
109030 0.4296032
109040 0.4196873
109050 0.4281036
109060 0.4122297
109070 0.4589574
109080 0.4469512
109090 0.4419944
109100 0.4333839
109110 0.4604644
109120 0.4526561
109130 0.446642
109140 0.4367746
109150 0.4255347
109160 0.4301476
109170 0.424944
109180 0.407449
109190 0.4237143
109200 0.4535511
109210 0.4388506
109220 0.4482034
109230 0.4679892
109240 0.4615935
109250 0.4432901
109260 0.4501488
109270 0.4628866
109280 0.4546914
109290 0.4499241
109300 0.4307421
109310 0.4530238
109320 0.4346336
109330 0.4329405
109340 0.4525
109350 0.4678134
109360 0.4804431
109370 0.4728763
109380 0.4494662
109390 0.4631419
109400 0.4790424
109410 0.483579
109420 0.4830069
109430 0.4650164
109440 0.4896679
109450 0.4873384
109460 0.4683916
109470 0.4749341
109480 0.4694909
109490 0.4676091
109500 0.4600807
109510 0.4426054
109520 0.4430005
109530 0.4433921
109540 0.4525336
109550 0.4347585
109560 0.4153116
109570 0.4427872
109580 0.4426933
109590 0.4294227
109600 0.4432935
109610 0.4319342
109620 0.4167814
109630 0.423185
109640 0.4151623
109650 0.4075548
109660 0.4039141
109670 0.4205614
109680 0.3927682
109690 0.4160231
109700 0.40009
109710 0.3940157
109720 0.3852904
109730 0.396474
109740 0.4029714
109750 0.3887991
109760 0.3975552
109770 0.4061962
109780 0.4227435
109790 0.4230152
109800 0.4246385
109810 0.4240116
109820 0.4211008
109830 0.4042092
109840 0.4192307
109850 0.424773
109860 0.4336511
109870 0.4394564
109880 0.4410975
109890 0.4332469
109900 0.4253894
109910 0.4273005
109920 0.4292026
109930 0.4361257
109940 0.439958
109950 0.4185251
109960 0.440663
109970 0.4394542
109980 0.4429592
109990 0.443299
110000 0.4436142
110010 0.4468685
110020 0.4510587
110030 0.434467
110040 0.4524752
110050 0.4169089
110060 0.4201608
110070 0.412756
110080 0.4286765
110090 0.4220303
110100 0.3905589
110110 0.4100417
110120 0.4167514
110130 0.4191095
110140 0.4274531
110150 0.4188651
110160 0.4218583
110170 0.4188991
110180 0.4286106
110190 0.417451
110200 0.4323279
110210 0.4162078
110220 0.407793
110230 0.3980979
110240 0.40537
110250 0.3905017
110260 0.4128649
110270 0.4286628
110280 0.4136592
110290 0.3858589
110300 0.3977671
110310 0.4197496
110320 0.4003294
110330 0.3937455
110340 0.4151722
110350 0.4016097
110360 0.3894404
110370 0.3885864
110380 0.3984013
110390 0.3995785
110400 0.4287058
110410 0.4165054
110420 0.4174078
110430 0.43686
110440 0.4141988
110450 0.4025593
110460 0.4009602
110470 0.4117065
110480 0.3922095
110490 0.4351064
110500 0.4120991
110510 0.4247271
110520 0.4299557
110530 0.4086183
110540 0.4162881
110550 0.4023727
110560 0.405225
110570 0.3847317
110580 0.4027626
110590 0.3887864
110600 0.415909
110610 0.3896601
110620 0.4051298
110630 0.3965293
110640 0.3930427
110650 0.4019533
110660 0.4078348
110670 0.4148869
110680 0.3836429
110690 0.416028
110700 0.4193074
110710 0.4082439
110720 0.4028072
110730 0.4362183
110740 0.4091022
110750 0.4138299
110760 0.4035449
110770 0.4063143
110780 0.3862889
110790 0.3804321
110800 0.4149476
110810 0.4243052
110820 0.4130707
110830 0.4063228
110840 0.3859253
110850 0.4302957
110860 0.3862053
110870 0.4212178
110880 0.4054892
110890 0.4123294
110900 0.3947485
110910 0.3983904
110920 0.4009194
110930 0.391475
110940 0.4045805
110950 0.4063281
110960 0.385282
110970 0.3926139
110980 0.3793474
110990 0.3928606
111000 0.4001065
111010 0.4198877
111020 0.4229767
111030 0.4115807
111040 0.415656
111050 0.3979424
111060 0.4100649
111070 0.4167641
111080 0.3943897
111090 0.3860888
111100 0.3785098
111110 0.3848354
111120 0.4169319
111130 0.3909207
111140 0.3962432
111150 0.3925778
111160 0.3973316
111170 0.4071439
111180 0.4017344
111190 0.4366036
111200 0.4470356
111210 0.4402152
111220 0.4342794
111230 0.41026
111240 0.4352212
111250 0.4091284
111260 0.4342437
111270 0.4118453
111280 0.4108161
111290 0.4053617
111300 0.4306642
111310 0.4207464
111320 0.4174647
111330 0.4240639
111340 0.4077623
111350 0.4206232
111360 0.3842452
111370 0.3727588
111380 0.3887244
111390 0.4309105
111400 0.4031258
111410 0.4136565
111420 0.4311523
111430 0.4216323
111440 0.434119
111450 0.4627205
111460 0.4391688
111470 0.4299857
111480 0.4183429
111490 0.4327933
111500 0.419104
111510 0.4114265
111520 0.4349643
111530 0.4214819
111540 0.4214734
111550 0.4160019
111560 0.4420322
111570 0.4127192
111580 0.4009036
111590 0.4204153
111600 0.4128607
111610 0.4377693
111620 0.4129594
111630 0.4342971
111640 0.4236566
111650 0.3883719
111660 0.4011557
111670 0.3828298
111680 0.4180112
111690 0.4054502
111700 0.3854591
111710 0.3918897
111720 0.4109874
111730 0.4369214
111740 0.4310904
111750 0.4317974
111760 0.4357418
111770 0.4455476
111780 0.4352005
111790 0.4383583
111800 0.4415569
111810 0.4630445
111820 0.4114781
111830 0.3921474
111840 0.3861506
111850 0.3897453
111860 0.3851297
111870 0.4065388
111880 0.3732857
111890 0.3773083
111900 0.4125648
111910 0.3944609
111920 0.4085955
111930 0.4358695
111940 0.4307327
111950 0.4328892
111960 0.4150238
111970 0.4143756
111980 0.4056431
111990 0.3922413
112000 0.4021392
112010 0.3899823
112020 0.402448
112030 0.3962527
112040 0.3857554
112050 0.3891475
112060 0.3825887
112070 0.3908522
112080 0.3917736
112090 0.3809663
112100 0.3865248
112110 0.3912761
112120 0.3860843
112130 0.3808475
112140 0.3831931
112150 0.3948742
112160 0.3799659
112170 0.3884758
112180 0.3661475
112190 0.3788812
112200 0.3787633
112210 0.393747
112220 0.3747065
112230 0.3719275
112240 0.3767132
112250 0.3475862
112260 0.3771499
112270 0.3944324
112280 0.3708962
112290 0.3488704
112300 0.3656913
112310 0.3288733
112320 0.3370913
112330 0.3512717
112340 0.3804168
112350 0.3644377
112360 0.3783449
112370 0.3929863
112380 0.3617816
112390 0.379708
112400 0.378615
112410 0.3813486
112420 0.3556495
112430 0.3585527
112440 0.3407687
112450 0.3356747
112460 0.3620003
112470 0.3663055
112480 0.3566845
112490 0.3561858
112500 0.3641234
112510 0.3484723
112520 0.3507762
112530 0.356818
112540 0.3467817
112550 0.360961
112560 0.362356
112570 0.3784419
112580 0.3356262
112590 0.3372686
112600 0.3521134
112610 0.3547605
112620 0.3470427
112630 0.3731304
112640 0.3684945
112650 0.3677878
112660 0.3731767
112670 0.3557777
112680 0.3646725
112690 0.3629978
112700 0.3627506
112710 0.3587788
112720 0.3321412
112730 0.3439424
112740 0.3411151
112750 0.3663076
112760 0.3560438
112770 0.3708285
112780 0.3457212
112790 0.3622557
112800 0.3258074
112810 0.3531277
112820 0.3542673
112830 0.3534254
112840 0.3438539
112850 0.353298
112860 0.3631307
112870 0.3410952
112880 0.36084
112890 0.3664331
112900 0.3750689
112910 0.3395851
112920 0.3244021
112930 0.3273703
112940 0.3306563
112950 0.353306
112960 0.3559385
112970 0.3296312
112980 0.3317086
112990 0.3644669
113000 0.4004513
113010 0.3876856
113020 0.3497478
113030 0.372009
113040 0.348014
113050 0.3567017
113060 0.3905388
113070 0.3627627
113080 0.3675191
113090 0.3932556
113100 0.4038229
113110 0.3833763
113120 0.3742545
113130 0.3641462
113140 0.3506884
113150 0.3474965
113160 0.3395374
113170 0.3253073
113180 0.3515057
113190 0.3458374
113200 0.3639101
113210 0.3330417
113220 0.366157
113230 0.3295913
113240 0.3411862
113250 0.391183
113260 0.3531033
113270 0.3499705
113280 0.3561904
113290 0.3420874
113300 0.34565
113310 0.3268156
113320 0.3559231
113330 0.3911957
113340 0.3773285
113350 0.3449254
113360 0.3636674
113370 0.3694978
113380 0.3516248
113390 0.3161619
113400 0.3486971
113410 0.3525144
113420 0.3431807
113430 0.3580783
113440 0.396512
113450 0.366979
113460 0.3844748
113470 0.3944977
113480 0.3841124
113490 0.4261249
113500 0.4069312
113510 0.4070726
113520 0.4359619
113530 0.4193808
113540 0.4238107
113550 0.4474848
113560 0.4369176
113570 0.436403
113580 0.4575447
113590 0.4428368
113600 0.4798327
113610 0.4311033
113620 0.3844439
113630 0.3860966
113640 0.4388806
113650 0.4029117
113660 0.3810919
113670 0.3862209
113680 0.4117793
113690 0.4224285
113700 0.4364071
113710 0.46093
113720 0.4176153
113730 0.4232556
113740 0.4218361
113750 0.4380249
113760 0.4147125
113770 0.3916677
113780 0.3853253
113790 0.3852661
113800 0.4207214
113810 0.3872146
113820 0.4261817
113830 0.4061123
113840 0.4053286
113850 0.3794788
113860 0.4029814
113870 0.3715467
113880 0.3746267
113890 0.3942516
113900 0.4005656
113910 0.3745206
113920 0.3690684
113930 0.3889979
113940 0.3982722
113950 0.3794974
113960 0.3704214
113970 0.3706452
113980 0.3615111
113990 0.3723757
114000 0.3548708
114010 0.3679242
114020 0.3797239
114030 0.3984791
114040 0.3624624
114050 0.3401136
114060 0.3809501
114070 0.3916189
114080 0.367207
114090 0.3732585
114100 0.3801195
114110 0.3828726
114120 0.3765604
114130 0.4230508
114140 0.3841746
114150 0.3776339
114160 0.3834973
114170 0.3875815
114180 0.4067644
114190 0.3864449
114200 0.373169
114210 0.3754206
114220 0.3669773
114230 0.3944688
114240 0.3667429
114250 0.4105284
114260 0.3791963
114270 0.3723288
114280 0.3969289
114290 0.3619438
114300 0.3686514
114310 0.3754655
114320 0.379013
114330 0.3908393
114340 0.3794947
114350 0.3663896
114360 0.3760983
114370 0.3765796
114380 0.3687461
114390 0.3739877
114400 0.366355
114410 0.3491363
114420 0.3696578
114430 0.3328975
114440 0.3400024
114450 0.3828144
114460 0.370543
114470 0.359988
114480 0.3666083
114490 0.3430356
114500 0.336116
114510 0.3291553
114520 0.3486704
114530 0.3417513
114540 0.3515238
114550 0.3741858
114560 0.3709545
114570 0.4243554
114580 0.3692006
114590 0.3679823
114600 0.4188729
114610 0.3777777
114620 0.4008522
114630 0.4010845
114640 0.4101888
114650 0.4112046
114660 0.3745532
114670 0.3547886
114680 0.3528844
114690 0.3643899
114700 0.3613903
114710 0.3376865
114720 0.3516659
114730 0.3703291
114740 0.371895
114750 0.3712538
114760 0.351804
114770 0.3755805
114780 0.3847158
114790 0.3704073
114800 0.3682088
114810 0.3382138
114820 0.3556204
114830 0.3436234
114840 0.3505698
114850 0.3721787
114860 0.377539
114870 0.3614546
114880 0.3587158
114890 0.3550392
114900 0.368412
114910 0.3705048
114920 0.3543938
114930 0.3220539
114940 0.3435794
114950 0.3258507
114960 0.3546725
114970 0.358786
114980 0.3607788
114990 0.3364044
115000 0.3503483
115010 0.3374353
115020 0.3676873
115030 0.3634429
115040 0.3543033
115050 0.3651271
115060 0.3527613
115070 0.333551
115080 0.3295757
115090 0.3521746
115100 0.3450475
115110 0.3656263
115120 0.3481697
115130 0.3614735
115140 0.3485132
115150 0.3560407
115160 0.357279
115170 0.3694184
115180 0.3658181
115190 0.3828452
115200 0.373607
115210 0.3664092
115220 0.3905532
115230 0.3654626
115240 0.3634765
115250 0.3752285
115260 0.3635112
115270 0.3609463
115280 0.3325763
115290 0.3586815
115300 0.3503577
115310 0.3325521
115320 0.3509061
115330 0.3616219
115340 0.389409
115350 0.3808869
115360 0.3854245
115370 0.3678941
115380 0.3556392
115390 0.368076
115400 0.3714307
115410 0.3684724
115420 0.3798384
115430 0.3491165
115440 0.3507471
115450 0.3720534
115460 0.3677687
115470 0.3809997
115480 0.4047041
115490 0.3844191
115500 0.3825898
115510 0.3698791
115520 0.367487
115530 0.3485312
115540 0.3485873
115550 0.3736516
115560 0.3703282
115570 0.3814442
115580 0.3874937
115590 0.3626407
115600 0.3730056
115610 0.3772056
115620 0.3659655
115630 0.3666146
115640 0.384724
115650 0.3860375
115660 0.3884225
115670 0.3854053
115680 0.3477939
115690 0.3371198
115700 0.3299135
115710 0.3440287
115720 0.3531218
115730 0.3423281
115740 0.3328961
115750 0.3419231
115760 0.3299131
115770 0.3793802
115780 0.3607851
115790 0.3572608
115800 0.3627083
115810 0.3808263
115820 0.4059093
115830 0.3959494
115840 0.3736998
115850 0.400578
115860 0.390893
115870 0.377172
115880 0.3561411
115890 0.3659174
115900 0.3816508
115910 0.3985296
115920 0.4127155
115930 0.4250501
115940 0.4090396
115950 0.4209741
115960 0.3943456
115970 0.3865576
115980 0.3548696
115990 0.3772822
116000 0.3915274
116010 0.3936844
116020 0.3875574
116030 0.3713528
116040 0.3411767
116050 0.3423727
116060 0.3214664
116070 0.3254277
116080 0.3482848
116090 0.3459654
116100 0.3697014
116110 0.3475262
116120 0.3608976
116130 0.3527889
116140 0.362075
116150 0.3199608
116160 0.299848
116170 0.3201994
116180 0.3113225
116190 0.3342865
116200 0.3499704
116210 0.3508385
116220 0.3630339
116230 0.3798078
116240 0.3905041
116250 0.4005536
116260 0.4385823
116270 0.435542
116280 0.3975192
116290 0.3909706
116300 0.3901463
116310 0.371068
116320 0.3829617
116330 0.397093
116340 0.3548873
116350 0.3366203
116360 0.304124
116370 0.322607
116380 0.3451632
116390 0.3366001
116400 0.3423685
116410 0.3016702
116420 0.338134
116430 0.3111975
116440 0.2962836
116450 0.2887892
116460 0.3273933
116470 0.368511
116480 0.3803848
116490 0.3665347
116500 0.3638145
116510 0.3763648
116520 0.3687596
116530 0.3348224
116540 0.3463381
116550 0.3785949
116560 0.3587916
116570 0.3764798
116580 0.3498855
116590 0.3379991
116600 0.348257
116610 0.3565221
116620 0.3585815
116630 0.3695737
116640 0.3416364
116650 0.335728
116660 0.3572483
116670 0.3976476
116680 0.3856021
116690 0.3954783
116700 0.382317
116710 0.3939399
116720 0.4139022
116730 0.3926605
116740 0.4022412
116750 0.3694873
116760 0.3712321
116770 0.360662
116780 0.3915357
116790 0.3884911
116800 0.387533
116810 0.4025015
116820 0.3868285
116830 0.3669329
116840 0.4006407
116850 0.4062418
116860 0.4357757
116870 0.4156272
116880 0.4269457
116890 0.4240739
116900 0.4190638
116910 0.4235689
116920 0.4228674
116930 0.4175431
116940 0.4156349
116950 0.4162963
116960 0.3981565
116970 0.4244544
116980 0.4060001
116990 0.4030549
117000 0.3985661
117010 0.4044761
117020 0.4194788
117030 0.392153
117040 0.4017838
117050 0.4070647
117060 0.4245324
117070 0.4199322
117080 0.4194407
117090 0.4322296
117100 0.4033233
117110 0.4178942
117120 0.3993215
117130 0.4183189
117140 0.4003637
117150 0.4098853
117160 0.4099102
117170 0.3981302
117180 0.3829462
117190 0.3757238
117200 0.3977874
117210 0.394767
117220 0.3984349
117230 0.3941126
117240 0.4097677
117250 0.3978353
117260 0.3792334
117270 0.3706904
117280 0.3686735
117290 0.385175
117300 0.3829722
117310 0.4085169
117320 0.3851995
117330 0.3928525
117340 0.4083786
117350 0.4142862
117360 0.3932273
117370 0.3962098
117380 0.3849678
117390 0.3973313
117400 0.4255588
117410 0.4116781
117420 0.4114394
117430 0.3978514
117440 0.3871479
117450 0.3960906
117460 0.4128247
117470 0.3998475
117480 0.4148881
117490 0.4155068
117500 0.4060688
117510 0.4187694
117520 0.4032712
117530 0.4165836
117540 0.3996327
117550 0.406502
117560 0.4150122
117570 0.3899282
117580 0.4076503
117590 0.3989179
117600 0.4118322
117610 0.4335533
117620 0.4061729
117630 0.3809352
117640 0.3962305
117650 0.3959205
117660 0.3867923
117670 0.4039451
117680 0.3933989
117690 0.4041528
117700 0.4221211
117710 0.4425673
117720 0.4305845
117730 0.4164651
117740 0.4348272
117750 0.4112752
117760 0.4407136
117770 0.4665523
117780 0.4698372
117790 0.4631514
117800 0.4436118
117810 0.4341122
117820 0.4324728
117830 0.4081952
117840 0.3975755
117850 0.410176
117860 0.4023212
117870 0.4105417
117880 0.3947459
117890 0.4047813
117900 0.4278281
117910 0.4245662
117920 0.4043097
117930 0.405075
117940 0.427778
117950 0.4394704
117960 0.4662879
117970 0.4552834
117980 0.431108
117990 0.4123455
118000 0.3981927
118010 0.4218344
118020 0.4313847
118030 0.4287623
118040 0.4236811
118050 0.3843984
118060 0.3995257
118070 0.4076553
118080 0.411067
118090 0.425112
118100 0.4216
118110 0.4351025
118120 0.4579581
118130 0.4160193
118140 0.3967388
118150 0.391912
118160 0.4156952
118170 0.3956767
118180 0.3909419
118190 0.3889786
118200 0.4008399
118210 0.4486466
118220 0.4183643
118230 0.4266673
118240 0.4261033
118250 0.4348368
118260 0.4183321
118270 0.3998591
118280 0.4002482
118290 0.4059978
118300 0.3737864
118310 0.3563567
118320 0.3941594
118330 0.3960545
118340 0.397049
118350 0.3827626
118360 0.3974198
118370 0.422025
118380 0.3785964
118390 0.404539
118400 0.3935176
118410 0.4009727
118420 0.4424037
118430 0.4330728
118440 0.443908
118450 0.4274819
118460 0.4272014
118470 0.4153706
118480 0.4160535
118490 0.4213602
118500 0.3980804
118510 0.3899023
118520 0.4061274
118530 0.3828397
118540 0.3906091
118550 0.422299
118560 0.4096736
118570 0.4135707
118580 0.4203818
118590 0.4111942
118600 0.4446365
118610 0.443902
118620 0.4095753
118630 0.3815223
118640 0.4053989
118650 0.3851661
118660 0.3772328
118670 0.3905953
118680 0.3887359
118690 0.4021246
118700 0.4107994
118710 0.4097683
118720 0.3871003
118730 0.4035281
118740 0.3974644
118750 0.3956424
118760 0.3748488
118770 0.3943866
118780 0.3743827
118790 0.3491749
118800 0.3519787
118810 0.3551915
118820 0.3600817
118830 0.3452278
118840 0.3508968
118850 0.3632943
118860 0.3769112
118870 0.3722262
118880 0.3499644
118890 0.365889
118900 0.3758082
118910 0.3794739
118920 0.3784103
118930 0.3969021
118940 0.3965423
118950 0.3912291
118960 0.3827316
118970 0.3825583
118980 0.4289616
118990 0.3771639
119000 0.4271783
119010 0.4306329
119020 0.4079259
119030 0.4223442
119040 0.4117389
119050 0.4134605
119060 0.3721271
119070 0.4010257
119080 0.4129556
119090 0.4164521
119100 0.4494311
119110 0.4225613
119120 0.4141458
119130 0.416646
119140 0.3527138
119150 0.377963
119160 0.37925
119170 0.3531596
119180 0.3701829
119190 0.4053934
119200 0.4016513
119210 0.4020157
119220 0.3790704
119230 0.3589413
119240 0.3465182
119250 0.383918
119260 0.3653339
119270 0.368865
119280 0.3822294
119290 0.3758494
119300 0.378141
119310 0.3648905
119320 0.4152456
119330 0.4248094
119340 0.3596196
119350 0.3792225
119360 0.3639681
119370 0.3385236
119380 0.329736
119390 0.3436703
119400 0.3500635
119410 0.3364379
119420 0.3339566
119430 0.3462366
119440 0.3328682
119450 0.3423992
119460 0.3442884
119470 0.3727061
119480 0.3547999
119490 0.3256385
119500 0.3467167
119510 0.3523835
119520 0.3520852
119530 0.3591019
119540 0.3441244
119550 0.3431559
119560 0.3508165
119570 0.337324
119580 0.3465413
119590 0.3361539
119600 0.3479843
119610 0.3462094
119620 0.3939308
119630 0.359538
119640 0.3771841
119650 0.4176684
119660 0.4295335
119670 0.4124903
119680 0.3913237
119690 0.3698025
119700 0.3722362
119710 0.3567993
119720 0.362334
119730 0.3601131
119740 0.380468
119750 0.4079472
119760 0.3630135
119770 0.3367975
119780 0.3531649
119790 0.3915373
119800 0.3719721
119810 0.3939757
119820 0.3607433
119830 0.384465
119840 0.3805675
119850 0.3963774
119860 0.3875099
119870 0.3615913
119880 0.382534
119890 0.3522311
119900 0.3501585
119910 0.3208238
119920 0.3390809
119930 0.347997
119940 0.3357017
119950 0.3457236
119960 0.3713445
119970 0.3876052
119980 0.3743986
119990 0.4177738
120000 0.3793718
120010 0.3750567
120020 0.3616957
120030 0.3823444
120040 0.4208874
120050 0.4069518
120060 0.394913
120070 0.4389859
120080 0.399871
120090 0.385967
120100 0.3587284
120110 0.3791536
120120 0.3340823
120130 0.338476
120140 0.3345203
120150 0.3712462
120160 0.3566968
120170 0.3289053
120180 0.3403116
120190 0.3610983
120200 0.3295771
120210 0.3458751
120220 0.3571372
120230 0.3515586
120240 0.3541048
120250 0.3892067
120260 0.3668756
120270 0.3665672
120280 0.3451403
120290 0.3117153
120300 0.3227486
120310 0.356088
120320 0.3547219
120330 0.341
120340 0.3182639
120350 0.33748
120360 0.3347045
120370 0.2904824
120380 0.2974639
120390 0.2932538
120400 0.295777
120410 0.273238
120420 0.2817682
120430 0.2874064
120440 0.295662
120450 0.3149165
120460 0.3108571
120470 0.3119765
120480 0.3397034
120490 0.3330027
120500 0.3707257
120510 0.3600814
120520 0.3632615
120530 0.3744479
120540 0.4051434
120550 0.4072507
120560 0.394949
120570 0.4108766
120580 0.3895869
120590 0.3905809
120600 0.3729312
120610 0.3652344
120620 0.3494156
120630 0.337124
120640 0.3646266
120650 0.3697395
120660 0.3422937
120670 0.3324092
120680 0.3279106
120690 0.319658
120700 0.3425649
120710 0.3330397
120720 0.3385481
120730 0.3592969
120740 0.3350959
120750 0.3440824
120760 0.3382859
120770 0.358926
120780 0.3646789
120790 0.3549237
120800 0.3247417
120810 0.3142191
120820 0.2849026
120830 0.2905304
120840 0.2977581
120850 0.2773757
120860 0.2701829
120870 0.279503
120880 0.3069355
120890 0.301313
120900 0.2943792
120910 0.2925021
120920 0.2915901
120930 0.3009502
120940 0.305805
120950 0.3041554
120960 0.2945295
120970 0.3048232
120980 0.3002319
120990 0.2931606
121000 0.306232
121010 0.3168881
121020 0.3016571
121030 0.2977924
121040 0.2905194
121050 0.2958231
121060 0.3178336
121070 0.3023769
121080 0.3257149
121090 0.3244732
121100 0.3203041
121110 0.313005
121120 0.3114917
121130 0.3355166
121140 0.335863
121150 0.3333118
121160 0.3523649
121170 0.3576862
121180 0.3519722
121190 0.3704047
121200 0.3842996
121210 0.3812138
121220 0.3634946
121230 0.3524394
121240 0.3480383
121250 0.3311088
121260 0.3534896
121270 0.3632546
121280 0.3686758
121290 0.3351038
121300 0.3256629
121310 0.3355768
121320 0.356494
121330 0.3861549
121340 0.3815069
121350 0.3795599
121360 0.4077524
121370 0.407299
121380 0.3822705
121390 0.4124942
121400 0.4213223
121410 0.4054717
121420 0.4399677
121430 0.4436566
121440 0.3928526
121450 0.3781448
121460 0.3953431
121470 0.4013517
121480 0.4270497
121490 0.3779818
121500 0.3652388
121510 0.3506306
121520 0.3676964
121530 0.365416
121540 0.3669843
121550 0.3453659
121560 0.3512581
121570 0.3816428
121580 0.4057364
121590 0.3859115
121600 0.3521509
121610 0.3679038
121620 0.3345042
121630 0.3604733
121640 0.3680972
121650 0.3706464
121660 0.3857524
121670 0.357182
121680 0.3370765
121690 0.3347975
121700 0.3238605
121710 0.3139113
121720 0.307262
121730 0.3130023
121740 0.3233282
121750 0.3447363
121760 0.3411767
121770 0.3428842
121780 0.3684452
121790 0.3543217
121800 0.3520729
121810 0.3250602
121820 0.3275461
121830 0.3371044
121840 0.3400005
121850 0.3246435
121860 0.3592352
121870 0.3553949
121880 0.3959776
121890 0.3780701
121900 0.3596835
121910 0.3846709
121920 0.3675562
121930 0.3557211
121940 0.3514284
121950 0.3440093
121960 0.3168063
121970 0.3181754
121980 0.3040415
121990 0.3179195
122000 0.3043193
122010 0.2995915
122020 0.297471
122030 0.2940707
122040 0.3038418
122050 0.3134937
122060 0.3018517
122070 0.3111562
122080 0.3370134
122090 0.3339457
122100 0.3048289
122110 0.3251737
122120 0.3285213
122130 0.3150565
122140 0.3202544
122150 0.3087657
122160 0.3197095
122170 0.3394214
122180 0.3384522
122190 0.3473228
122200 0.3300619
122210 0.298858
122220 0.3374822
122230 0.3442855
122240 0.3338397
122250 0.3202607
122260 0.3208661
122270 0.3331154
122280 0.3452531
122290 0.3289132
122300 0.3486026
122310 0.3215488
122320 0.3487694
122330 0.3190119
122340 0.3492927
122350 0.3331822
122360 0.333839
122370 0.3055826
122380 0.2982318
122390 0.3066941
122400 0.2853668
122410 0.2800849
122420 0.315041
122430 0.3375747
122440 0.3442055
122450 0.3714012
122460 0.3454926
122470 0.3404798
122480 0.3115492
122490 0.3528125
122500 0.351583
122510 0.3097816
122520 0.2912768
122530 0.3203061
122540 0.3190196
122550 0.3151434
122560 0.3163059
122570 0.321152
122580 0.3284325
122590 0.299426
122600 0.2999884
122610 0.3329651
122620 0.3518541
122630 0.3308378
122640 0.3230546
122650 0.3288885
122660 0.3317125
122670 0.3309792
122680 0.3214924
122690 0.3347618
122700 0.3601311
122710 0.3565892
122720 0.3574922
122730 0.3586349
122740 0.3605677
122750 0.3739427
122760 0.3575371
122770 0.3867905
122780 0.4253181
122790 0.4069414
122800 0.4160042
122810 0.3949468
122820 0.4029272
122830 0.3963912
122840 0.3786542
122850 0.3539435
122860 0.3977493
122870 0.4116517
122880 0.404029
122890 0.4104221
122900 0.3951171
122910 0.4036484
122920 0.4465561
122930 0.4094355
122940 0.4143254
122950 0.4064617
122960 0.3866333
122970 0.3459638
122980 0.3501093
122990 0.3318154
123000 0.3267494
123010 0.3174536
123020 0.3551605
123030 0.311277
123040 0.3591412
123050 0.3354108
123060 0.3207141
123070 0.3259426
123080 0.3114664
123090 0.3425475
123100 0.3585185
123110 0.3402831
123120 0.3201977
123130 0.3388584
123140 0.3396531
123150 0.3092346
123160 0.3469155
123170 0.3638614
123180 0.3397178
123190 0.3746521
123200 0.3164062
123210 0.3481663
123220 0.3456582
123230 0.333252
123240 0.3424719
123250 0.3343924
123260 0.3167945
123270 0.3398155
123280 0.3281928
123290 0.3421211
123300 0.3293426
123310 0.3463106
123320 0.3300368
123330 0.3404025
123340 0.3702535
123350 0.3613145
123360 0.3617378
123370 0.3565156
123380 0.3538662
123390 0.3332257
123400 0.347907
123410 0.3408174
123420 0.353025
123430 0.3799419
123440 0.3514
123450 0.3648486
123460 0.3670014
123470 0.3323572
123480 0.3436924
123490 0.3388874
123500 0.3341574
123510 0.3250437
123520 0.3350851
123530 0.3132689
123540 0.3140333
123550 0.3085662
123560 0.3057305
123570 0.3308402
123580 0.3360485
123590 0.3215796
123600 0.3382873
123610 0.3415521
123620 0.350506
123630 0.3270947
123640 0.3129882
123650 0.3444799
123660 0.3034872
123670 0.3133906
123680 0.3349142
123690 0.3451217
123700 0.3651782
123710 0.3539432
123720 0.33045
123730 0.335583
123740 0.3319535
123750 0.3448537
123760 0.3505957
123770 0.3292958
123780 0.3560871
123790 0.349527
123800 0.3729306
123810 0.3730231
123820 0.3485145
123830 0.3720733
123840 0.3720096
123850 0.3626018
123860 0.3577201
123870 0.3363575
123880 0.3862323
123890 0.3766481
123900 0.3842888
123910 0.386772
123920 0.3583651
123930 0.3772909
123940 0.3761655
123950 0.3885322
123960 0.3671002
123970 0.3866875
123980 0.4048554
123990 0.3819584
124000 0.3724869
124010 0.3956761
124020 0.3993008
124030 0.3887314
124040 0.3826828
124050 0.4071896
124060 0.4114282
124070 0.3708109
124080 0.3579496
124090 0.3531797
124100 0.3560362
124110 0.3374809
124120 0.3379116
124130 0.3289983
124140 0.3283147
124150 0.3315658
124160 0.3449039
124170 0.3268442
124180 0.3089839
124190 0.3158149
124200 0.3212598
124210 0.3322816
124220 0.3157323
124230 0.3252962
124240 0.3332286
124250 0.3336042
124260 0.3592442
124270 0.3412855
124280 0.3393297
124290 0.3457769
124300 0.3391637
124310 0.3761082
124320 0.3513185
124330 0.3765989
124340 0.35575
124350 0.3488294
124360 0.3475161
124370 0.3507645
124380 0.3790619
124390 0.3537519
124400 0.3718353
124410 0.3594766
124420 0.3613861
124430 0.3696865
124440 0.3675777
124450 0.3747117
124460 0.3743175
124470 0.3847282
124480 0.4040936
124490 0.4074503
124500 0.4028832
124510 0.3768987
124520 0.4074993
124530 0.4012306
124540 0.3978823
124550 0.4046299
124560 0.4127781
124570 0.4207935
124580 0.3852119
124590 0.4034769
124600 0.4123273
124610 0.378282
124620 0.4034705
124630 0.3978367
124640 0.3530155
124650 0.3398119
124660 0.3304287
124670 0.3203155
124680 0.3346353
124690 0.3389304
124700 0.3260393
124710 0.3364284
124720 0.3603003
124730 0.338033
124740 0.3380063
124750 0.3360155
124760 0.3111744
124770 0.2948319
124780 0.3157675
124790 0.3068093
124800 0.3136138
124810 0.3138857
124820 0.2970684
124830 0.3409395
124840 0.3209892
124850 0.346414
124860 0.3389536
124870 0.3367871
124880 0.3742335
124890 0.3609846
124900 0.3270584
124910 0.3444024
124920 0.3849696
124930 0.3398387
124940 0.3499992
124950 0.3592183
124960 0.3680111
124970 0.3839231
124980 0.3644267
124990 0.3731972
125000 0.3540001
125010 0.3327138
125020 0.3467671
125030 0.3650176
125040 0.3484899
125050 0.3742652
125060 0.3773037
125070 0.3545215
125080 0.3589621
125090 0.3637822
125100 0.3632235
125110 0.3614925
125120 0.3746898
125130 0.3792465
125140 0.3902584
125150 0.3831874
125160 0.3986924
125170 0.4026732
125180 0.3785642
125190 0.3713601
125200 0.3770058
125210 0.3835245
125220 0.3495027
125230 0.3730564
125240 0.3586866
125250 0.369596
125260 0.3582348
125270 0.3293423
125280 0.3652311
125290 0.3577835
125300 0.3578498
125310 0.3725008
125320 0.3637263
125330 0.3425569
125340 0.343776
125350 0.326152
125360 0.3308099
125370 0.3362793
125380 0.3251047
125390 0.3317308
125400 0.3529604
125410 0.3499656
125420 0.3378237
125430 0.3290197
125440 0.3611279
125450 0.3480889
125460 0.3503971
125470 0.3433065
125480 0.354261
125490 0.3512396
125500 0.369402
125510 0.366834
125520 0.3540964
125530 0.3521945
125540 0.3548436
125550 0.3308908
125560 0.348722
125570 0.3446372
125580 0.3192377
125590 0.3638719
125600 0.3641848
125610 0.3473992
125620 0.3629504
125630 0.3667637
125640 0.3464158
125650 0.320463
125660 0.3349361
125670 0.3549144
125680 0.365033
125690 0.3684944
125700 0.3560893
125710 0.3612933
125720 0.3763894
125730 0.3594299
125740 0.3442645
125750 0.3574842
125760 0.3214436
125770 0.3277076
125780 0.3232974
125790 0.3418097
125800 0.3435178
125810 0.3564189
125820 0.346153
125830 0.3233374
125840 0.327302
125850 0.3476556
125860 0.3598495
125870 0.3504356
125880 0.3271967
125890 0.3335162
125900 0.35209
125910 0.3459669
125920 0.342188
125930 0.3228708
125940 0.3438407
125950 0.3882761
125960 0.3945523
125970 0.3495451
125980 0.3604331
125990 0.3671473
126000 0.361798
126010 0.3691122
126020 0.3455079
126030 0.3557847
126040 0.345033
126050 0.3405089
126060 0.3218921
126070 0.3700789
126080 0.3480087
126090 0.3616472
126100 0.3878689
126110 0.3724318
126120 0.3945795
126130 0.350154
126140 0.3202763
126150 0.3411584
126160 0.3511021
126170 0.3534965
126180 0.3497775
126190 0.3698665
126200 0.3701023
126210 0.375818
126220 0.3790945
126230 0.4032315
126240 0.3993799
126250 0.4005494
126260 0.4229404
126270 0.401764
126280 0.4141768
126290 0.3909919
126300 0.4295219
126310 0.4235174
126320 0.453182
126330 0.4123968
126340 0.4040751
126350 0.4232158
126360 0.3970549
126370 0.3711811
126380 0.3578835
126390 0.3411871
126400 0.3503653
126410 0.364563
126420 0.4017285
126430 0.3868693
126440 0.3495938
126450 0.3616302
126460 0.3336244
126470 0.3161191
126480 0.3440082
126490 0.3500731
126500 0.3665905
126510 0.350073
126520 0.3518336
126530 0.3645392
126540 0.3788509
126550 0.3416623
126560 0.3524129
126570 0.3491361
126580 0.347574
126590 0.3526081
126600 0.3357182
126610 0.3202082
126620 0.3691729
126630 0.3285747
126640 0.3415974
126650 0.3309792
126660 0.3275995
126670 0.3333583
126680 0.3342127
126690 0.3302215
126700 0.3340959
126710 0.3215989
126720 0.3279986
126730 0.3340749
126740 0.3263574
126750 0.3118875
126760 0.3000546
126770 0.3218152
126780 0.3487158
126790 0.3364634
126800 0.3299423
126810 0.3383451
126820 0.3000411
126830 0.3207212
126840 0.3571286
126850 0.3146505
126860 0.307832
126870 0.3264947
126880 0.3341902
126890 0.3150463
126900 0.3391493
126910 0.3372341
126920 0.3170347
126930 0.3700303
126940 0.3548374
126950 0.35359
126960 0.3535399
126970 0.3575321
126980 0.3387218
126990 0.3536104
127000 0.3779581
127010 0.356876
127020 0.3655222
127030 0.3498999
127040 0.361143
127050 0.3909442
127060 0.3972928
127070 0.4038648
127080 0.4222151
127090 0.3639185
127100 0.3576683
127110 0.3429514
127120 0.3363348
127130 0.3459241
127140 0.3347307
127150 0.3291075
127160 0.3071035
127170 0.3114003
127180 0.3096573
127190 0.32639
127200 0.3095435
127210 0.3415295
127220 0.3203815
127230 0.3213057
127240 0.3221849
127250 0.3352433
127260 0.2933411
127270 0.3161848
127280 0.33588
127290 0.314293
127300 0.3410144
127310 0.3380181
127320 0.3604419
127330 0.3315438
127340 0.3155164
127350 0.3359911
127360 0.3165018
127370 0.3203419
127380 0.3432249
127390 0.3492008
127400 0.3759874
127410 0.3747493
127420 0.363672
127430 0.3586525
127440 0.3802096
127450 0.3622335
127460 0.3516737
127470 0.3410039
127480 0.3690841
127490 0.3494529
127500 0.3364861
127510 0.3235484
127520 0.315599
127530 0.3168832
127540 0.3027117
127550 0.3101173
127560 0.3175832
127570 0.3662927
127580 0.3182064
127590 0.3401397
127600 0.3226866
127610 0.3841336
127620 0.34009
127630 0.3688975
127640 0.3515255
127650 0.3411759
127660 0.3589723
127670 0.3872668
127680 0.3537377
127690 0.3608398
127700 0.3705765
127710 0.3885558
127720 0.4215548
127730 0.4125918
127740 0.3693639
127750 0.3817619
127760 0.3782012
127770 0.3574681
127780 0.3562806
127790 0.3840166
127800 0.4045291
127810 0.3897448
127820 0.3780356
127830 0.3430657
127840 0.3727321
127850 0.3536304
127860 0.3632968
127870 0.3690318
127880 0.3576114
127890 0.3732045
127900 0.3581438
127910 0.3906508
127920 0.3795009
127930 0.369056
127940 0.3420888
127950 0.3344929
127960 0.3339368
127970 0.3350981
127980 0.3646935
127990 0.3542689
128000 0.3482816
128010 0.3341394
128020 0.3469626
128030 0.3615172
128040 0.3345216
128050 0.365178
128060 0.360036
128070 0.3805204
128080 0.358239
128090 0.3631609
128100 0.3918649
128110 0.3776731
128120 0.3358695
128130 0.3564213
128140 0.3593549
128150 0.3535252
128160 0.3710946
128170 0.3644519
128180 0.3545147
128190 0.3285548
128200 0.3206676
128210 0.3083993
128220 0.3161481
128230 0.305621
128240 0.2885768
128250 0.3170119
128260 0.3072851
128270 0.3187388
128280 0.3358662
128290 0.3253646
128300 0.3480417
128310 0.376554
128320 0.3226397
128330 0.3580995
128340 0.3444723
128350 0.3330775
128360 0.3428223
128370 0.3520283
128380 0.3339283
128390 0.3325559
128400 0.3408069
128410 0.3169813
128420 0.3199439
128430 0.3099655
128440 0.3095152
128450 0.3063189
128460 0.3178783
128470 0.3133499
128480 0.2970172
128490 0.3059414
128500 0.2971748
128510 0.3022277
128520 0.3066642
128530 0.3326543
128540 0.3022945
128550 0.296064
128560 0.3098543
128570 0.3055098
128580 0.3259683
128590 0.3264084
128600 0.3056327
128610 0.2880629
128620 0.2783282
128630 0.2753949
128640 0.2807348
128650 0.2942106
128660 0.2847922
128670 0.3143117
128680 0.2936991
128690 0.3109419
128700 0.3033654
128710 0.3108782
128720 0.3067159
128730 0.3157071
128740 0.2847803
128750 0.2669924
128760 0.3161668
128770 0.3207595
128780 0.3216909
128790 0.3109979
128800 0.3107486
128810 0.3135627
128820 0.2900444
128830 0.2922245
128840 0.2969029
128850 0.2902224
128860 0.3084015
128870 0.290037
128880 0.2645925
128890 0.2725673
128900 0.283073
128910 0.282804
128920 0.2667728
128930 0.2804067
128940 0.2848492
128950 0.269981
128960 0.2738417
128970 0.2905604
128980 0.2679919
128990 0.2858847
129000 0.3046676
129010 0.272929
129020 0.2989139
129030 0.292578
129040 0.2776216
129050 0.3071421
129060 0.3148599
129070 0.3312863
129080 0.3265338
129090 0.336997
129100 0.3268566
129110 0.3146186
129120 0.2979247
129130 0.305684
129140 0.3323452
129150 0.3232984
129160 0.3192276
129170 0.3267682
129180 0.3185883
129190 0.2892585
129200 0.3222633
129210 0.3138713
129220 0.3288229
129230 0.3108737
129240 0.3044492
129250 0.2910625
129260 0.3096114
129270 0.3226357
129280 0.3058361
129290 0.3128307
129300 0.3115795
129310 0.3349765
129320 0.3296733
129330 0.3313114
129340 0.3259277
129350 0.3351411
129360 0.3295359
129370 0.3126751
129380 0.3263869
129390 0.3276344
129400 0.3479062
129410 0.3502539
129420 0.3228574
129430 0.32957
129440 0.3300468
129450 0.3251293
129460 0.322275
129470 0.3237827
129480 0.3096526
129490 0.3449137
129500 0.3341249
129510 0.3331678
129520 0.3450274
129530 0.3349585
129540 0.3151022
129550 0.3177863
129560 0.3311795
129570 0.3455682
129580 0.3219622
129590 0.3338264
129600 0.3206358
129610 0.3339502
129620 0.3422364
129630 0.3324311
129640 0.3580813
129650 0.3556064
129660 0.3662679
129670 0.3738303
129680 0.3764494
129690 0.3651436
129700 0.3555834
129710 0.3542734
129720 0.3402863
129730 0.339251
129740 0.3399258
129750 0.3379612
129760 0.3774125
129770 0.3577165
129780 0.3426945
129790 0.3396938
129800 0.3466454
129810 0.3602545
129820 0.4070602
129830 0.3911497
129840 0.3861022
129850 0.3701204
129860 0.3729445
129870 0.3717898
129880 0.3568936
129890 0.3891424
129900 0.3835845
129910 0.3675045
129920 0.358395
129930 0.3338479
129940 0.3274516
129950 0.332247
129960 0.3353545
129970 0.367091
129980 0.3344308
129990 0.3352198
130000 0.3496297
130010 0.3590821
130020 0.3459058
130030 0.3563575
130040 0.3912044
130050 0.3366925
130060 0.3500502
130070 0.3513454
130080 0.3460875
130090 0.3773524
130100 0.3522372
130110 0.3511259
130120 0.3406985
130130 0.3389325
130140 0.3449965
130150 0.3632455
130160 0.3319765
130170 0.3421316
130180 0.3542648
130190 0.3830833
130200 0.3717571
130210 0.3662463
130220 0.3500191
130230 0.3449102
130240 0.3589347
130250 0.3608659
130260 0.3425839
130270 0.3379753
130280 0.3562405
130290 0.3174457
130300 0.3553837
130310 0.3510318
130320 0.3650914
130330 0.3795464
130340 0.358986
130350 0.3752399
130360 0.3906154
130370 0.3605931
130380 0.3328615
130390 0.345961
130400 0.3379507
130410 0.355657
130420 0.3509336
130430 0.3767536
130440 0.3643307
130450 0.3347923
130460 0.3644311
130470 0.3627836
130480 0.354522
130490 0.3869442
130500 0.3759097
130510 0.3240666
130520 0.3578948
130530 0.3226514
130540 0.3180061
130550 0.338062
130560 0.3391089
130570 0.3361938
130580 0.3610082
130590 0.3577172
130600 0.3908627
130610 0.3745996
130620 0.3620183
130630 0.3435161
130640 0.3360257
130650 0.3309891
130660 0.3625361
130670 0.3376513
130680 0.3461312
130690 0.3480203
130700 0.3986175
130710 0.3872848
130720 0.4306546
130730 0.3905855
130740 0.4053172
130750 0.3996074
130760 0.4191198
130770 0.391977
130780 0.3949512
130790 0.412606
130800 0.4008589
130810 0.4249267
130820 0.3916675
130830 0.3824063
130840 0.4019482
130850 0.3790938
130860 0.3860146
130870 0.4028116
130880 0.383873
130890 0.3727792
130900 0.3768749
130910 0.3777602
130920 0.388128
130930 0.392495
130940 0.3789315
130950 0.4018191
130960 0.4005019
130970 0.4057598
130980 0.380582
130990 0.3931538
131000 0.3867671
131010 0.3772848
131020 0.3924918
131030 0.3871832
131040 0.4013808
131050 0.3828426
131060 0.3885757
131070 0.3967445
131080 0.403776
131090 0.4072465
131100 0.4276994
131110 0.39712
131120 0.4156348
131130 0.447721
131140 0.4366224
131150 0.4663873
131160 0.4394097
131170 0.4343564
131180 0.4036514
131190 0.4052458
131200 0.4178665
131210 0.4279745
131220 0.4445372
131230 0.4023942
131240 0.4162939
131250 0.4215539
131260 0.4229434
131270 0.4144874
131280 0.4333785
131290 0.4195259
131300 0.4294925
131310 0.4212623
131320 0.4366279
131330 0.3927526
131340 0.4221804
131350 0.4014667
131360 0.4263364
131370 0.4280637
131380 0.4172028
131390 0.42221
131400 0.406058
131410 0.4019909
131420 0.3824242
131430 0.3755955
131440 0.3763561
131450 0.4065544
131460 0.3531095
131470 0.3269045
131480 0.3670768
131490 0.3440682
131500 0.3505857
131510 0.3499975
131520 0.3628571
131530 0.3325961
131540 0.3756899
131550 0.3484834
131560 0.3513149
131570 0.3619959
131580 0.3671449
131590 0.3775515
131600 0.3623205
131610 0.3580031
131620 0.3791158
131630 0.4036478
131640 0.3906327
131650 0.3656954
131660 0.3963301
131670 0.3761328
131680 0.3754516
131690 0.376222
131700 0.3769295
131710 0.3488358
131720 0.3961747
131730 0.3576019
131740 0.3511727
131750 0.3794847
131760 0.3539797
131770 0.3771007
131780 0.3606213
131790 0.3415814
131800 0.3315876
131810 0.3529977
131820 0.3818401
131830 0.3889922
131840 0.3852644
131850 0.4182751
131860 0.3885197
131870 0.3753783
131880 0.4086385
131890 0.4186643
131900 0.4287832
131910 0.4169299
131920 0.3894954
131930 0.4005824
131940 0.3906508
131950 0.3948244
131960 0.3867384
131970 0.4144087
131980 0.4110819
131990 0.3945276
132000 0.3616209
132010 0.4090723
132020 0.4265158
132030 0.4067124
132040 0.3822488
132050 0.3897344
132060 0.3882381
132070 0.3818559
132080 0.412957
132090 0.3986157
132100 0.401735
132110 0.3665352
132120 0.3756118
132130 0.4018606
132140 0.3618462
132150 0.4144643
132160 0.3988605
132170 0.4128689
132180 0.426439
132190 0.3988796
132200 0.3961275
132210 0.4121558
132220 0.3943567
132230 0.4114155
132240 0.4071355
132250 0.414411
132260 0.4066918
132270 0.3876863
132280 0.3928472
132290 0.3922582
132300 0.4125715
132310 0.3827948
132320 0.3769006
132330 0.3660867
132340 0.3825488
132350 0.3531241
132360 0.3609478
132370 0.3597958
132380 0.3686521
132390 0.3804338
132400 0.3808183
132410 0.337707
132420 0.3383418
132430 0.3531048
132440 0.3787255
132450 0.3505428
132460 0.3700697
132470 0.3929686
132480 0.4088995
132490 0.4342681
132500 0.4052199
132510 0.4079195
132520 0.3862306
132530 0.3851534
132540 0.3967381
132550 0.3857231
132560 0.4275011
132570 0.4072084
132580 0.4110676
132590 0.3961834
132600 0.4028846
132610 0.3892934
132620 0.3946214
132630 0.3932754
132640 0.4181553
132650 0.3810937
132660 0.4180254
132670 0.396845
132680 0.4123708
132690 0.4030139
132700 0.4126649
132710 0.38036
132720 0.393563
132730 0.3808342
132740 0.3765004
132750 0.3523886
132760 0.3618588
132770 0.3638301
132780 0.3501692
132790 0.3813502
132800 0.3749855
132810 0.4170484
132820 0.3839386
132830 0.3693667
132840 0.397506
132850 0.4136408
132860 0.4274299
132870 0.439441
132880 0.4165146
132890 0.4592813
132900 0.4811532
132910 0.4373457
132920 0.4576451
132930 0.3946944
132940 0.435547
132950 0.4137892
132960 0.3955912
132970 0.3780063
132980 0.3458477
132990 0.3464049
133000 0.3867151
133010 0.3991881
133020 0.4121573
133030 0.3753051
133040 0.3570175
133050 0.3636963
133060 0.3410146
133070 0.3705871
133080 0.3475719
133090 0.3420183
133100 0.3623009
133110 0.3806743
133120 0.3593767
133130 0.3933607
133140 0.3800476
133150 0.3680167
133160 0.3598235
133170 0.3587692
133180 0.3242138
133190 0.3463653
133200 0.3236468
133210 0.3713876
133220 0.4055903
133230 0.396489
133240 0.3704834
133250 0.3724361
133260 0.3349288
133270 0.3140347
133280 0.3217327
133290 0.3549206
133300 0.3214702
133310 0.3241222
133320 0.3411066
133330 0.3539514
133340 0.3251484
133350 0.3371492
133360 0.3693319
133370 0.3367844
133380 0.3621169
133390 0.358334
133400 0.3914174
133410 0.3925145
133420 0.3775574
133430 0.3441276
133440 0.3126181
133450 0.3036559
133460 0.3035025
133470 0.2976852
133480 0.3003835
133490 0.3148425
133500 0.2979404
133510 0.3150758
133520 0.3278187
133530 0.3529333
133540 0.3544353
133550 0.3455823
133560 0.3536266
133570 0.3796551
133580 0.3425513
133590 0.3632866
133600 0.3394181
133610 0.3668481
133620 0.3518164
133630 0.3399942
133640 0.3788497
133650 0.390162
133660 0.3907516
133670 0.3537723
133680 0.3666722
133690 0.3708225
133700 0.3771739
133710 0.3775045
133720 0.3684505
133730 0.3790579
133740 0.4054191
133750 0.381341
133760 0.3400498
133770 0.3208184
133780 0.3300477
133790 0.3352677
133800 0.3569414
133810 0.3464265
133820 0.3251051
133830 0.3546001
133840 0.3398146
133850 0.339916
133860 0.323765
133870 0.3672415
133880 0.3798004
133890 0.3608685
133900 0.402824
133910 0.3871395
133920 0.372333
133930 0.3951656
133940 0.4008926
133950 0.3924156
133960 0.3934903
133970 0.3980211
133980 0.4012441
133990 0.4339171
134000 0.4329833
134010 0.3942887
134020 0.4101113
134030 0.4037776
134040 0.4251563
134050 0.4023053
134060 0.4041179
134070 0.4123042
134080 0.3678695
134090 0.3787522
134100 0.3593717
134110 0.3738764
134120 0.3940685
134130 0.4175697
134140 0.4240082
134150 0.4129644
134160 0.3781853
134170 0.3862012
134180 0.3882706
134190 0.3884168
134200 0.3664113
134210 0.3854183
134220 0.4016764
134230 0.4550527
134240 0.3964929
134250 0.3925346
134260 0.3724107
134270 0.3743663
134280 0.3840006
134290 0.3738274
134300 0.3745424
134310 0.3533487
134320 0.332019
134330 0.335637
134340 0.3338841
134350 0.3619103
134360 0.3347404
134370 0.3574812
134380 0.3519216
134390 0.3619781
134400 0.3721216
134410 0.34514
134420 0.3649671
134430 0.3464088
134440 0.3819871
134450 0.3753354
134460 0.3737333
134470 0.3423023
134480 0.3620909
134490 0.3710007
134500 0.3633565
134510 0.3596201
134520 0.3867031
134530 0.3755214
134540 0.3566129
134550 0.3910387
134560 0.3748178
134570 0.3681063
134580 0.3603157
134590 0.399511
134600 0.3953032
134610 0.3896859
134620 0.3813166
134630 0.3718025
134640 0.3666627
134650 0.3874851
134660 0.3756673
134670 0.3567031
134680 0.3729101
134690 0.3949854
134700 0.370564
134710 0.3638417
134720 0.3857843
134730 0.4071862
134740 0.4878397
134750 0.4708963
134760 0.4314301
134770 0.4299238
134780 0.4239264
134790 0.4194506
134800 0.451728
134810 0.4240564
134820 0.4134768
134830 0.442537
134840 0.4479723
134850 0.4195586
134860 0.3886845
134870 0.3787672
134880 0.4114555
134890 0.4366772
134900 0.4625053
134910 0.4877495
134920 0.467695
134930 0.4789593
134940 0.4601444
134950 0.4576983
134960 0.456484
134970 0.4443575
134980 0.4559325
134990 0.4458309
135000 0.4159598
135010 0.4519303
135020 0.4041748
135030 0.3738083
135040 0.3891392
135050 0.3968998
135060 0.4413418
135070 0.3559985
135080 0.3943241
135090 0.3766169
135100 0.3782133
135110 0.4054896
135120 0.3590294
135130 0.3767893
135140 0.3774874
135150 0.411378
135160 0.3922521
135170 0.3823749
135180 0.3641503
135190 0.3672811
135200 0.382248
135210 0.3763876
135220 0.4031247
135230 0.4082119
135240 0.4016146
135250 0.4234457
135260 0.465739
135270 0.4791033
135280 0.4366877
135290 0.4556508
135300 0.4446299
135310 0.4925787
135320 0.4528615
135330 0.4601453
135340 0.4310582
135350 0.4174423
135360 0.439624
135370 0.4144123
135380 0.4547044
135390 0.4608965
135400 0.4857761
135410 0.4479669
135420 0.4394957
135430 0.4304195
135440 0.4573168
135450 0.4853136
135460 0.4766386
135470 0.499573
135480 0.5162528
135490 0.526944
135500 0.5068632
135510 0.5012425
135520 0.4996542
135530 0.5522292
135540 0.5644649
135550 0.551533
135560 0.5562341
135570 0.5679913
135580 0.5715997
135590 0.6033567
135600 0.552916
135610 0.5813278
135620 0.5419102
135630 0.5187021
135640 0.5150571
135650 0.5132993
135660 0.520439
135670 0.5316861
135680 0.5161995
135690 0.4864996
135700 0.4905897
135710 0.4807086
135720 0.4744823
135730 0.4794704
135740 0.4990826
135750 0.475256
135760 0.4576756
135770 0.4434641
135780 0.4286205
135790 0.3830142
135800 0.3857171
135810 0.3881475
135820 0.4216287
135830 0.3802564
135840 0.4270909
135850 0.3946317
135860 0.408516
135870 0.4043613
135880 0.3868848
135890 0.4294298
135900 0.4129941
135910 0.3931354
135920 0.3670033
135930 0.3751882
135940 0.3891062
135950 0.3831085
135960 0.3607191
135970 0.3670351
135980 0.376608
135990 0.3586916
136000 0.3831652
136010 0.368867
136020 0.3594568
136030 0.3731477
136040 0.3632859
136050 0.4320613
136060 0.3968192
136070 0.3897423
136080 0.3782879
136090 0.3940772
136100 0.4078158
136110 0.4278099
136120 0.3986061
136130 0.3953292
136140 0.3878314
136150 0.3773038
136160 0.364777
136170 0.3740544
136180 0.403166
136190 0.3994696
136200 0.3789934
136210 0.3773232
136220 0.3732108
136230 0.3865395
136240 0.3715507
136250 0.4023699
136260 0.3982608
136270 0.393251
136280 0.3866798
136290 0.403626
136300 0.4348229
136310 0.4554063
136320 0.4198369
136330 0.4122608
136340 0.4060672
136350 0.399615
136360 0.4035617
136370 0.3970279
136380 0.3924831
136390 0.4196749
136400 0.4059478
136410 0.4068491
136420 0.4408408
136430 0.4285585
136440 0.4049757
136450 0.3862472
136460 0.4210391
136470 0.4294783
136480 0.4093143
136490 0.4209729
136500 0.4171256
136510 0.4164737
136520 0.438827
136530 0.428125
136540 0.4161359
136550 0.4457862
136560 0.4484587
136570 0.4442998
136580 0.4703979
136590 0.4343522
136600 0.4224557
136610 0.4160565
136620 0.4164769
136630 0.3978218
136640 0.3881189
136650 0.4172117
136660 0.4054166
136670 0.3831199
136680 0.4102302
136690 0.3810565
136700 0.3804654
136710 0.3846165
136720 0.4065894
136730 0.3887452
136740 0.3817677
136750 0.3880675
136760 0.4113947
136770 0.4034161
136780 0.4031647
136790 0.3941876
136800 0.3887578
136810 0.3869091
136820 0.3778689
136830 0.3786586
136840 0.3838779
136850 0.3987129
136860 0.4002942
136870 0.3768141
136880 0.3506237
136890 0.3657528
136900 0.3884721
136910 0.3706038
136920 0.3595244
136930 0.3547743
136940 0.3737938
136950 0.3633505
136960 0.3384854
136970 0.3630525
136980 0.3533978
136990 0.3627706
137000 0.3877758
137010 0.3748896
137020 0.3899578
137030 0.3835038
137040 0.3710761
137050 0.3992546
137060 0.4129761
137070 0.3894869
137080 0.4127076
137090 0.4240927
137100 0.4229735
137110 0.4067633
137120 0.3884857
137130 0.3752994
137140 0.4073112
137150 0.4005381
137160 0.4077219
137170 0.3929122
137180 0.3991708
137190 0.4037086
137200 0.3859329
137210 0.3930319
137220 0.3874632
137230 0.3787854
137240 0.3597928
137250 0.3703381
137260 0.3684345
137270 0.3364805
137280 0.3532502
137290 0.3392761
137300 0.3637647
137310 0.383981
137320 0.3619196
137330 0.3392058
137340 0.3440538
137350 0.3563878
137360 0.3575201
137370 0.3318402
137380 0.3634286
137390 0.3488862
137400 0.3538042
137410 0.3680627
137420 0.340837
137430 0.3542605
137440 0.3530952
137450 0.3461322
137460 0.32586
137470 0.3474295
137480 0.3740374
137490 0.3814282
137500 0.3714723
137510 0.3492117
137520 0.3736064
137530 0.3503255
137540 0.3702419
137550 0.3669746
137560 0.3548661
137570 0.3531159
137580 0.354493
137590 0.3437001
137600 0.3556744
137610 0.3457595
137620 0.3497747
137630 0.3505886
137640 0.3772842
137650 0.3782571
137660 0.3586862
137670 0.3902557
137680 0.3978938
137690 0.4150891
137700 0.4005991
137710 0.3873664
137720 0.3672585
137730 0.3876199
137740 0.3917307
137750 0.3851963
137760 0.378668
137770 0.3846546
137780 0.3849833
137790 0.3618547
137800 0.3915271
137810 0.387285
137820 0.354965
137830 0.3548221
137840 0.3542841
137850 0.3693225
137860 0.3680704
137870 0.3586058
137880 0.3908355
137890 0.3607006
137900 0.3726586
137910 0.3786001
137920 0.3870907
137930 0.3805683
137940 0.3872433
137950 0.4035121
137960 0.3896111
137970 0.4042558
137980 0.3890606
137990 0.4069251
138000 0.4139564
138010 0.4176674
138020 0.4362763
138030 0.4581475
138040 0.4634848
138050 0.4472636
138060 0.4632891
138070 0.4696427
138080 0.4413058
138090 0.4346613
138100 0.4279876
138110 0.4225346
138120 0.4315405
138130 0.428925
138140 0.4324199
138150 0.4361823
138160 0.450054
138170 0.4516783
138180 0.4236647
138190 0.4252955
138200 0.4142929
138210 0.4385822
138220 0.4404447
138230 0.4354223
138240 0.4144778
138250 0.4245222
138260 0.4522589
138270 0.4447511
138280 0.4332759
138290 0.4557419
138300 0.4486644
138310 0.4597805
138320 0.4322041
138330 0.4239326
138340 0.4305489
138350 0.4343558
138360 0.4415475
138370 0.4387603
138380 0.4482782
138390 0.434316
138400 0.4369895
138410 0.430583
138420 0.4255575
138430 0.4342985
138440 0.4055766
138450 0.4120777
138460 0.423961
138470 0.4100072
138480 0.4249452
138490 0.4299341
138500 0.4390839
138510 0.4523651
138520 0.4319923
138530 0.4380431
138540 0.422076
138550 0.4399078
138560 0.4352069
138570 0.4209519
138580 0.4279558
138590 0.4153411
138600 0.4304056
138610 0.4402337
138620 0.4299737
138630 0.4330704
138640 0.4377717
138650 0.4182103
138660 0.4147335
138670 0.4043139
138680 0.4266947
138690 0.4269287
138700 0.4073675
138710 0.4000719
138720 0.402755
138730 0.430243
138740 0.4467204
138750 0.4538342
138760 0.4294542
138770 0.470067
138780 0.4603103
138790 0.4474532
138800 0.4715186
138810 0.4566719
138820 0.4488453
138830 0.4705676
138840 0.4784613
138850 0.4577062
138860 0.4638781
138870 0.4517471
138880 0.4693259
138890 0.4405313
138900 0.4256742
138910 0.4042365
138920 0.4266896
138930 0.4132353
138940 0.4578161
138950 0.4615956
138960 0.4338892
138970 0.4407896
138980 0.424342
138990 0.440268
139000 0.459392
139010 0.4629369
139020 0.4367724
139030 0.4610648
139040 0.4508684
139050 0.4242793
139060 0.4207351
139070 0.4450437
139080 0.4460468
139090 0.4305815
139100 0.4606415
139110 0.4711995
139120 0.4558392
139130 0.4665087
139140 0.4684906
139150 0.4385707
139160 0.4426078
139170 0.4242741
139180 0.4218583
139190 0.4423033
139200 0.4416734
139210 0.4339965
139220 0.4546915
139230 0.4471609
139240 0.4379096
139250 0.4536375
139260 0.4484883
139270 0.4626825
139280 0.4622823
139290 0.4574783
139300 0.4166662
139310 0.4513461
139320 0.4525121
139330 0.4242607
139340 0.4320348
139350 0.4443101
139360 0.4471525
139370 0.4283853
139380 0.4352486
139390 0.459985
139400 0.4418237
139410 0.4302832
139420 0.4286657
139430 0.4222094
139440 0.4313056
139450 0.4372216
139460 0.430664
139470 0.4353479
139480 0.4304163
139490 0.4504661
139500 0.4248
139510 0.4353152
139520 0.425143
139530 0.4367775
139540 0.4571282
139550 0.4537463
139560 0.4050356
139570 0.4390697
139580 0.4365294
139590 0.4471951
139600 0.4319961
139610 0.4541901
139620 0.4288603
139630 0.4564946
139640 0.4453129
139650 0.4621662
139660 0.429376
139670 0.4069383
139680 0.4417096
139690 0.4331271
139700 0.4189148
139710 0.4365765
139720 0.4421163
139730 0.4421129
139740 0.421915
139750 0.4423131
139760 0.4548377
139770 0.4399996
139780 0.4363365
139790 0.4486559
139800 0.4451797
139810 0.4304078
139820 0.4154336
139830 0.4183491
139840 0.4291677
139850 0.4250054
139860 0.4232342
139870 0.4087212
139880 0.4179608
139890 0.4164863
139900 0.4027091
139910 0.3898593
139920 0.3991205
139930 0.3916197
139940 0.3983178
139950 0.4088433
139960 0.4004503
139970 0.4033651
139980 0.3946252
139990 0.4100897
140000 0.4241085
140010 0.4498653
140020 0.4552464
140030 0.4194826
140040 0.38663
140050 0.3935975
140060 0.3867529
140070 0.3931746
140080 0.3939415
140090 0.4008908
140100 0.409245
140110 0.396707
140120 0.3867437
140130 0.3685013
140140 0.3863634
140150 0.3860793
140160 0.3725607
140170 0.3817053
140180 0.3938286
140190 0.3858631
140200 0.4064158
140210 0.3781674
140220 0.3705125
140230 0.3683909
140240 0.3924217
140250 0.3870635
140260 0.3910438
140270 0.3758517
140280 0.3693964
140290 0.3632741
140300 0.3800224
140310 0.3814856
140320 0.3794437
140330 0.375884
140340 0.4356668
140350 0.4287124
140360 0.419467
140370 0.4287476
140380 0.4088209
140390 0.4153722
140400 0.4420409
140410 0.4018055
140420 0.4094155
140430 0.4328843
140440 0.4210187
140450 0.4061709
140460 0.4180251
140470 0.4237038
140480 0.3970127
140490 0.4150708
140500 0.4190171
140510 0.4008773
140520 0.4299964
140530 0.4225728
140540 0.4281738
140550 0.4125859
140560 0.4369694
140570 0.4355261
140580 0.4354152
140590 0.4454701
140600 0.4218028
140610 0.4396911
140620 0.4114212
140630 0.4036449
140640 0.418235
140650 0.4253217
140660 0.4297203
140670 0.4163824
140680 0.4126536
140690 0.4114645
140700 0.4243736
140710 0.4183538
140720 0.4091749
140730 0.4062692
140740 0.4017833
140750 0.3846312
140760 0.3984573
140770 0.3805063
140780 0.4068835
140790 0.4220845
140800 0.4249964
140810 0.4295959
140820 0.4251958
140830 0.4192216
140840 0.4302076
140850 0.4271452
140860 0.4233782
140870 0.4402266
140880 0.4374087
140890 0.4195303
140900 0.411838
140910 0.4176882
140920 0.4193117
140930 0.4175567
140940 0.4593537
140950 0.4223085
140960 0.4407486
140970 0.4240917
140980 0.4289646
140990 0.4207389
141000 0.4284328
141010 0.4602572
141020 0.4388754
141030 0.409975
141040 0.4155822
141050 0.4145021
141060 0.4138878
141070 0.4161466
141080 0.410368
141090 0.414378
141100 0.3798306
141110 0.396852
141120 0.3949533
141130 0.4144287
141140 0.41915
141150 0.4021335
141160 0.4145155
141170 0.3941917
141180 0.3864878
141190 0.3916405
141200 0.4050566
141210 0.4038562
141220 0.3933662
141230 0.3812641
141240 0.362883
141250 0.3606914
141260 0.3818512
141270 0.401654
141280 0.4158517
141290 0.3928276
141300 0.3781797
141310 0.3976061
141320 0.3855263
141330 0.3726515
141340 0.3536718
141350 0.3807049
141360 0.3783519
141370 0.3637686
141380 0.3689395
141390 0.3823367
141400 0.3730879
141410 0.3787923
141420 0.3637657
141430 0.3718228
141440 0.3811793
141450 0.3796621
141460 0.3777916
141470 0.3850608
141480 0.3958201
141490 0.3786561
141500 0.4073476
141510 0.3894109
141520 0.4082256
141530 0.4062194
141540 0.410779
141550 0.4108115
141560 0.4219683
141570 0.415228
141580 0.4131715
141590 0.3961722
141600 0.3924518
141610 0.3832535
141620 0.4068028
141630 0.4036626
141640 0.3956711
141650 0.3876515
141660 0.3875201
141670 0.3873175
141680 0.3940019
141690 0.3667796
141700 0.3725378
141710 0.3649242
141720 0.3755648
141730 0.352939
141740 0.3751366
141750 0.356592
141760 0.3737311
141770 0.391661
141780 0.3763734
141790 0.3773388
141800 0.3788726
141810 0.3877177
141820 0.3888861
141830 0.4037749
141840 0.4280009
141850 0.3891968
141860 0.3862399
141870 0.3881979
141880 0.3883943
141890 0.3734517
141900 0.3810639
141910 0.3910118
141920 0.370115
141930 0.3737114
141940 0.3842381
141950 0.4006501
141960 0.3731965
141970 0.3835713
141980 0.3865619
141990 0.3809545
142000 0.3765615
142010 0.3595807
142020 0.3560227
142030 0.368359
142040 0.374155
142050 0.3720513
142060 0.3612469
142070 0.3695498
142080 0.3721881
142090 0.3680363
142100 0.3677564
142110 0.3928616
142120 0.3958217
142130 0.3998093
142140 0.3959152
142150 0.3739815
142160 0.3796151
142170 0.3862291
142180 0.3714648
142190 0.3796101
142200 0.3896157
142210 0.3961022
142220 0.3923022
142230 0.3800765
142240 0.3610456
142250 0.3795665
142260 0.3877464
142270 0.3845471
142280 0.409567
142290 0.4028738
142300 0.4127531
142310 0.3969088
142320 0.3951387
142330 0.3781165
142340 0.3920707
142350 0.3987861
142360 0.377548
142370 0.389981
142380 0.386335
142390 0.3810839
142400 0.3831768
142410 0.3805803
142420 0.3565885
142430 0.3531875
142440 0.3740438
142450 0.3691719
142460 0.3648142
142470 0.3717038
142480 0.3622024
142490 0.3587041
142500 0.3734829
142510 0.3642794
142520 0.3613223
142530 0.3623542
142540 0.3569051
142550 0.358579
142560 0.356564
142570 0.3311011
142580 0.3539578
142590 0.3273639
142600 0.3394392
142610 0.3428145
142620 0.3514513
142630 0.3428025
142640 0.3418991
142650 0.3468323
142660 0.3706548
142670 0.4102291
142680 0.4132279
142690 0.3896024
142700 0.381348
142710 0.3798522
142720 0.3837054
142730 0.3763306
142740 0.3923833
142750 0.3728025
142760 0.3779883
142770 0.3947867
142780 0.3672907
142790 0.3739041
142800 0.3891781
142810 0.3775779
142820 0.3778297
142830 0.3925402
142840 0.3887532
142850 0.3986971
142860 0.4018157
142870 0.4028375
142880 0.4017578
142890 0.3710081
142900 0.3852631
142910 0.3632612
142920 0.3601718
142930 0.3703415
142940 0.372196
142950 0.3717309
142960 0.3628315
142970 0.3680532
142980 0.3890734
142990 0.3850668
143000 0.3803028
143010 0.3877435
143020 0.3981777
143030 0.3927603
143040 0.3804206
143050 0.3707758
143060 0.3677695
143070 0.3576377
143080 0.370264
143090 0.3578993
143100 0.3674533
143110 0.3587046
143120 0.3719194
143130 0.3694002
143140 0.3495588
143150 0.3502915
143160 0.3415856
143170 0.3645185
143180 0.3595778
143190 0.3617267
143200 0.34812
143210 0.3596493
143220 0.3520694
143230 0.3483546
143240 0.3477359
143250 0.3602963
143260 0.3729096
143270 0.3528636
143280 0.3675826
143290 0.3460586
143300 0.3555751
143310 0.3364575
143320 0.3518435
143330 0.3737946
143340 0.3633865
143350 0.3532086
143360 0.3702531
143370 0.328055
143380 0.3576197
143390 0.3656313
143400 0.3863088
143410 0.3500729
143420 0.3715689
143430 0.3703082
143440 0.3804993
143450 0.3658669
143460 0.3652071
143470 0.3467254
143480 0.3515792
143490 0.3850218
143500 0.3669767
143510 0.3596137
143520 0.3612644
143530 0.3514605
143540 0.352988
143550 0.3529507
143560 0.3678544
143570 0.3698206
143580 0.3635711
143590 0.3791608
143600 0.3571411
143610 0.3401908
143620 0.3554298
143630 0.3623874
143640 0.3470355
143650 0.3605104
143660 0.3609593
143670 0.3520151
143680 0.3348601
143690 0.3410415
143700 0.3554796
143710 0.3576716
143720 0.3838053
143730 0.3696167
143740 0.3535233
143750 0.3693373
143760 0.3675224
143770 0.3484152
143780 0.346381
143790 0.3424744
143800 0.3382313
143810 0.3385948
143820 0.351936
143830 0.3703793
143840 0.3296521
143850 0.3325565
143860 0.3460823
143870 0.3585602
143880 0.3390258
143890 0.3664953
143900 0.3706702
143910 0.3737471
143920 0.3522904
143930 0.3622147
143940 0.3531714
143950 0.3438606
143960 0.3503863
143970 0.3544507
143980 0.3644825
143990 0.3669004
144000 0.3643579
144010 0.3721685
144020 0.3535403
144030 0.3486162
144040 0.3486173
144050 0.3588241
144060 0.3513253
144070 0.33227
144080 0.3513832
144090 0.3537202
144100 0.3483222
144110 0.3517605
144120 0.3584709
144130 0.360011
144140 0.3660721
144150 0.3601403
144160 0.3589091
144170 0.3642725
144180 0.3539685
144190 0.3577417
144200 0.3817981
144210 0.3605821
144220 0.3556704
144230 0.3607506
144240 0.3597875
144250 0.3684352
144260 0.3589824
144270 0.3601562
144280 0.3438624
144290 0.340293
144300 0.3529679
144310 0.361339
144320 0.3537185
144330 0.3768872
144340 0.3895632
144350 0.3657183
144360 0.3669855
144370 0.353648
144380 0.3744497
144390 0.361381
144400 0.3640309
144410 0.3589932
144420 0.3810874
144430 0.3848548
144440 0.4125705
144450 0.4163662
144460 0.3981799
144470 0.3975584
144480 0.383484
144490 0.3856545
144500 0.3784387
144510 0.3793791
144520 0.3818035
144530 0.3585898
144540 0.3521357
144550 0.3615195
144560 0.3387574
144570 0.3641504
144580 0.367604
144590 0.3688192
144600 0.3491826
144610 0.3471653
144620 0.3415557
144630 0.3526198
144640 0.3511032
144650 0.3897853
144660 0.3679044
144670 0.3646033
144680 0.396601
144690 0.3753855
144700 0.3528365
144710 0.3588559
144720 0.364446
144730 0.3803909
144740 0.3577862
144750 0.3604148
144760 0.3700502
144770 0.3468817
144780 0.3390042
144790 0.3566281
144800 0.3589096
144810 0.3799256
144820 0.3823012
144830 0.3569268
144840 0.3619588
144850 0.3628797
144860 0.3493934
144870 0.3517708
144880 0.3440365
144890 0.3694698
144900 0.3465295
144910 0.3630238
144920 0.3380861
144930 0.3437317
144940 0.3567996
144950 0.3311051
144960 0.3364395
144970 0.3335116
144980 0.3346156
144990 0.3352743
145000 0.3351586
145010 0.3414201
145020 0.324966
145030 0.3356448
145040 0.3534163
145050 0.3539702
145060 0.334598
145070 0.3489686
145080 0.370873
145090 0.3666917
145100 0.3774523
145110 0.3599947
145120 0.3452045
145130 0.3684752
145140 0.361526
145150 0.3439476
145160 0.3505484
145170 0.3614922
145180 0.3498563
145190 0.3793424
145200 0.3643472
145210 0.3734768
145220 0.3731074
145230 0.3788995
145240 0.3698536
145250 0.3917939
145260 0.3718763
145270 0.4182363
145280 0.3734371
145290 0.3601427
145300 0.3778668
145310 0.3838221
145320 0.3871673
145330 0.404568
145340 0.3675021
145350 0.3861189
145360 0.380818
145370 0.3936644
145380 0.3998489
145390 0.3690528
145400 0.3448708
145410 0.3850248
145420 0.3921108
145430 0.4015473
145440 0.4064166
145450 0.3805764
145460 0.3794107
145470 0.3807339
145480 0.3991782
145490 0.3937818
145500 0.423259
145510 0.4344589
145520 0.4398551
145530 0.4334677
145540 0.4098483
145550 0.4327931
145560 0.4184704
145570 0.4473698
145580 0.4522232
145590 0.4330085
145600 0.4240625
145610 0.436625
145620 0.4288829
145630 0.4125234
145640 0.4266272
145650 0.423851
145660 0.3941463
145670 0.3957265
145680 0.4042767
145690 0.3763868
145700 0.3865529
145710 0.384095
145720 0.3756088
145730 0.3667568
145740 0.3680736
145750 0.3690881
145760 0.3688788
145770 0.3688047
145780 0.3720901
145790 0.3654958
145800 0.374855
145810 0.3668865
145820 0.3625607
145830 0.3565066
145840 0.3723622
145850 0.3402792
145860 0.3354937
145870 0.3493434
145880 0.3519008
145890 0.3395434
145900 0.3626151
145910 0.3565109
145920 0.3630536
145930 0.3858887
145940 0.3759526
145950 0.3843585
145960 0.3936633
145970 0.3629525
145980 0.3450041
145990 0.3554005
146000 0.3555164
146010 0.3635146
146020 0.3539407
146030 0.3585645
146040 0.3810687
146050 0.363475
146060 0.3528331
146070 0.3465599
146080 0.3596432
146090 0.3576657
146100 0.3741248
146110 0.3844441
146120 0.3783879
146130 0.3702032
146140 0.3616153
146150 0.3668331
146160 0.394478
146170 0.3823965
146180 0.3679289
146190 0.3808697
146200 0.3891576
146210 0.3654565
146220 0.3779438
146230 0.3739158
146240 0.3615775
146250 0.3573368
146260 0.3420157
146270 0.3551046
146280 0.3701219
146290 0.3886012
146300 0.3731009
146310 0.3437531
146320 0.3609967
146330 0.382996
146340 0.3859757
146350 0.3638502
146360 0.3582716
146370 0.3826079
146380 0.3569001
146390 0.3533691
146400 0.3380629
146410 0.3439485
146420 0.3678243
146430 0.3727859
146440 0.3641891
146450 0.3630097
146460 0.3737139
146470 0.3498374
146480 0.3530107
146490 0.3573232
146500 0.3557999
146510 0.3659201
146520 0.3595078
146530 0.363688
146540 0.3765089
146550 0.3770226
146560 0.3463978
146570 0.3489197
146580 0.3728417
146590 0.3483382
146600 0.3484708
146610 0.349912
146620 0.3394322
146630 0.342912
146640 0.3468256
146650 0.3566732
146660 0.3470615
146670 0.3358039
146680 0.3514874
146690 0.3329209
146700 0.3567279
146710 0.3704219
146720 0.3642333
146730 0.3653667
146740 0.3611989
146750 0.3761133
146760 0.3828655
146770 0.4004506
146780 0.399399
146790 0.3684869
146800 0.3869408
146810 0.4015222
146820 0.3807407
146830 0.3747183
146840 0.3727267
146850 0.359356
146860 0.3633261
146870 0.3686907
146880 0.3654556
146890 0.3684618
146900 0.344635
146910 0.3688177
146920 0.3755231
146930 0.3711371
146940 0.3732767
146950 0.3740987
146960 0.3680576
146970 0.3764083
146980 0.3987554
146990 0.3942201
147000 0.3745211
147010 0.3839855
147020 0.3922813
147030 0.3814368
147040 0.3902856
147050 0.3899436
147060 0.3998148
147070 0.3723785
147080 0.3604956
147090 0.3376627
147100 0.3471589
147110 0.345993
147120 0.3691515
147130 0.3432632
147140 0.3417262
147150 0.3552368
147160 0.3906493
147170 0.3863105
147180 0.3734589
147190 0.3374866
147200 0.3615445
147210 0.3565976
147220 0.3321805
147230 0.3547698
147240 0.3574465
147250 0.3648328
147260 0.3564597
147270 0.3639626
147280 0.361351
147290 0.3560293
147300 0.365783
147310 0.3817368
147320 0.372886
147330 0.3522881
147340 0.3841228
147350 0.3878449
147360 0.3902499
147370 0.3911469
147380 0.3636467
147390 0.3936095
147400 0.3969274
147410 0.3932857
147420 0.3702115
147430 0.3636308
147440 0.3729902
147450 0.3701627
147460 0.3881504
147470 0.373981
147480 0.4051258
147490 0.4171222
147500 0.4143248
147510 0.415547
147520 0.3800136
147530 0.3735096
147540 0.3633669
147550 0.373784
147560 0.3619737
147570 0.3727798
147580 0.3902559
147590 0.3949981
147600 0.3653485
147610 0.3821781
147620 0.3870975
147630 0.402264
147640 0.3887064
147650 0.3873359
147660 0.3913638
147670 0.3721632
147680 0.3996713
147690 0.3738509
147700 0.3990459
147710 0.3857502
147720 0.4161711
147730 0.4211019
147740 0.4148743
147750 0.3990467
147760 0.3978519
147770 0.397779
147780 0.3761981
147790 0.3835638
147800 0.355803
147810 0.3379362
147820 0.3266188
147830 0.3382865
147840 0.3398655
147850 0.3301435
147860 0.3364157
147870 0.3368147
147880 0.3309429
147890 0.340337
147900 0.3464714
147910 0.3272128
147920 0.3458472
147930 0.3543166
147940 0.3434849
147950 0.3366179
147960 0.3619719
147970 0.3373244
147980 0.3547491
147990 0.3473745
148000 0.3554166
148010 0.3335465
148020 0.3171653
148030 0.3218573
148040 0.3319643
148050 0.3311099
148060 0.3250223
148070 0.3380308
148080 0.3314924
148090 0.3516797
148100 0.3419766
148110 0.330104
148120 0.332602
148130 0.3441243
148140 0.3429324
148150 0.3285859
148160 0.3279062
148170 0.3358699
148180 0.3255682
148190 0.3503251
148200 0.3389436
148210 0.3241844
148220 0.3553709
148230 0.3455828
148240 0.3446985
148250 0.3489475
148260 0.3406322
148270 0.3491052
148280 0.3208284
148290 0.3290355
148300 0.3273045
148310 0.3370341
148320 0.336722
148330 0.3255423
148340 0.3430526
148350 0.3245318
148360 0.3435552
148370 0.3340356
148380 0.3452258
148390 0.3308823
148400 0.3327802
148410 0.3159036
148420 0.3173172
148430 0.3246036
148440 0.3412354
148450 0.3460466
148460 0.3423084
148470 0.3289078
148480 0.3422329
148490 0.3167093
148500 0.340539
148510 0.3349388
148520 0.3377123
148530 0.3269792
148540 0.3507106
148550 0.3366955
148560 0.3474687
148570 0.329339
148580 0.3318715
148590 0.3310265
148600 0.341392
148610 0.331776
148620 0.3504023
148630 0.3417864
148640 0.3561159
148650 0.3381175
148660 0.3352
148670 0.3370894
148680 0.3326106
148690 0.3375604
148700 0.3501726
148710 0.3368496
148720 0.330337
148730 0.3311046
148740 0.326726
148750 0.3261431
148760 0.3202976
148770 0.3357424
148780 0.3376234
148790 0.3294532
148800 0.328744
148810 0.3067607
148820 0.3071819
148830 0.3250972
148840 0.36177
148850 0.3472309
148860 0.350053
148870 0.3386711
148880 0.3472049
148890 0.3634577
148900 0.3694488
148910 0.3520042
148920 0.3556702
148930 0.3507487
148940 0.3399981
148950 0.330709
148960 0.3461796
148970 0.3484005
148980 0.3355755
148990 0.3326986
149000 0.3383099
149010 0.3334409
149020 0.3103237
149030 0.3359986
149040 0.3271087
149050 0.3497996
149060 0.3552096
149070 0.3391832
149080 0.3455411
149090 0.3444844
149100 0.3371818
149110 0.3343028
149120 0.3489495
149130 0.3355958
149140 0.3374174
149150 0.3548274
149160 0.3179957
149170 0.3407133
149180 0.3499436
149190 0.3466322
149200 0.3585234
149210 0.3648995
149220 0.3505999
149230 0.3788552
149240 0.3391405
149250 0.3453763
149260 0.3319974
149270 0.3349183
149280 0.3371828
149290 0.3431457
149300 0.3371953
149310 0.3277788
149320 0.3554329
149330 0.3518279
149340 0.3379916
149350 0.3494116
149360 0.3598039
149370 0.3388263
149380 0.3257354
149390 0.3585365
149400 0.3410121
149410 0.3523079
149420 0.3316405
149430 0.3388692
149440 0.3586495
149450 0.3569153
149460 0.363638
149470 0.3554884
149480 0.3589257
149490 0.353819
149500 0.3653413
149510 0.3667367
149520 0.352613
149530 0.3490108
149540 0.3540435
149550 0.356674
149560 0.3516126
149570 0.3736384
149580 0.3716091
149590 0.3651081
149600 0.3643372
149610 0.3684247
149620 0.3715086
149630 0.3842806
149640 0.3814305
149650 0.3635469
149660 0.3584671
149670 0.3482524
149680 0.3482783
149690 0.3423882
149700 0.3514714
149710 0.3343381
149720 0.3339704
149730 0.3713444
149740 0.3686321
149750 0.3662817
149760 0.3638144
149770 0.3346732
149780 0.357946
149790 0.3763925
149800 0.3607546
149810 0.3492469
149820 0.3469737
149830 0.376155
149840 0.3588644
149850 0.3474093
149860 0.3670045
149870 0.3512364
149880 0.3427035
149890 0.3574229
149900 0.3791854
149910 0.3642644
149920 0.3456039
149930 0.3492374
149940 0.362373
149950 0.3844744
149960 0.3818104
149970 0.3635231
149980 0.3794088
149990 0.3834316
150000 0.3461479
150010 0.3675866
150020 0.3631473
150030 0.3586896
150040 0.3368156
150050 0.3455803
150060 0.3417806
150070 0.3624958
150080 0.3795073
150090 0.3820836
150100 0.3780316
150110 0.3635556
150120 0.3456224
150130 0.3768672
150140 0.385483
150150 0.3867379
150160 0.3952187
150170 0.3800219
150180 0.3996312
150190 0.4048408
150200 0.4266706
150210 0.4048531
150220 0.3857151
150230 0.3865771
150240 0.3697229
150250 0.3882165
150260 0.3838779
150270 0.3787512
150280 0.3843214
150290 0.3892579
150300 0.393385
150310 0.3881458
150320 0.386236
150330 0.3839367
150340 0.38722
150350 0.3758506
150360 0.3700214
150370 0.3704895
150380 0.3793799
150390 0.3664495
150400 0.3724959
150410 0.3757631
150420 0.3706508
150430 0.376171
150440 0.3674494
150450 0.3599529
150460 0.3656674
150470 0.3586801
150480 0.3458455
150490 0.3566016
150500 0.3600221
150510 0.3875623
150520 0.3751237
150530 0.3740433
150540 0.3687179
150550 0.3924089
150560 0.3726111
150570 0.3821857
150580 0.3619882
150590 0.3445443
150600 0.3710924
150610 0.3672385
150620 0.3468899
150630 0.3543192
150640 0.3501613
150650 0.3645809
150660 0.3573366
150670 0.3575299
150680 0.3603317
150690 0.3594618
150700 0.35248
150710 0.3482876
150720 0.3553137
150730 0.360557
150740 0.3480595
150750 0.3605472
150760 0.3750814
150770 0.3869851
150780 0.3675324
150790 0.3935552
150800 0.3909546
150810 0.390913
150820 0.3806798
150830 0.3800544
150840 0.3854403
150850 0.3724046
150860 0.372938
150870 0.3627825
150880 0.393137
150890 0.3704393
150900 0.3701484
150910 0.3891153
150920 0.3763612
150930 0.3846165
150940 0.3936785
150950 0.3910703
150960 0.3713619
150970 0.3743369
150980 0.3711882
150990 0.3679914
151000 0.3755265
151010 0.371477
151020 0.3637574
151030 0.3721715
151040 0.3615395
151050 0.3598655
151060 0.3717926
151070 0.3846898
151080 0.3788318
151090 0.3556359
151100 0.3538296
151110 0.368045
151120 0.3469246
151130 0.3574525
151140 0.3529397
151150 0.3614373
151160 0.3658461
151170 0.3555408
151180 0.373009
151190 0.3658902
151200 0.4004005
151210 0.3675414
151220 0.3839377
151230 0.3871416
151240 0.377708
151250 0.3814823
151260 0.395517
151270 0.3858794
151280 0.392064
151290 0.3600688
151300 0.3770387
151310 0.3519951
151320 0.3706693
151330 0.362578
151340 0.3691386
151350 0.3622835
151360 0.3731539
151370 0.3654655
151380 0.3707896
151390 0.3795446
151400 0.378484
151410 0.3645803
151420 0.386696
151430 0.3748302
151440 0.3608727
151450 0.3943954
151460 0.3761579
151470 0.4133016
151480 0.3904562
151490 0.395471
151500 0.4326704
151510 0.3829878
151520 0.3965192
151530 0.3957318
151540 0.4042705
151550 0.4093968
151560 0.404014
151570 0.4109328
151580 0.4055763
151590 0.3971906
151600 0.4074567
151610 0.4036788
151620 0.3863926
151630 0.3926642
151640 0.4282221
151650 0.4439791
151660 0.4568752
151670 0.4494639
151680 0.4384451
151690 0.4419587
151700 0.4272514
151710 0.4152492
151720 0.4038303
151730 0.4177073
151740 0.4135363
151750 0.4031889
151760 0.3954573
151770 0.3956302
151780 0.3841891
151790 0.3912092
151800 0.3714783
151810 0.3682142
151820 0.3875408
151830 0.3947801
151840 0.3954688
151850 0.3865844
151860 0.3597131
151870 0.3660097
151880 0.3698922
151890 0.3534655
151900 0.3595004
151910 0.3747686
151920 0.3767738
151930 0.3906583
151940 0.3875799
151950 0.4029118
151960 0.389234
151970 0.3673146
151980 0.3831064
151990 0.364042
152000 0.3931904
152010 0.3847873
152020 0.3602407
152030 0.3634251
152040 0.3675592
152050 0.3769504
152060 0.3560636
152070 0.3765039
152080 0.3737304
152090 0.3641844
152100 0.3722689
152110 0.3731922
152120 0.3736776
152130 0.3886062
152140 0.3584109
152150 0.3698073
152160 0.3737823
152170 0.3699608
152180 0.3889451
152190 0.364282
152200 0.3528464
152210 0.3818226
152220 0.3497424
152230 0.3723483
152240 0.360026
152250 0.3744327
152260 0.3574305
152270 0.3899472
152280 0.3783312
152290 0.3915247
152300 0.3709721
152310 0.3326605
152320 0.3869355
152330 0.387739
152340 0.3905266
152350 0.3600984
152360 0.3810951
152370 0.3832192
152380 0.3873605
152390 0.4039941
152400 0.3952019
152410 0.396091
152420 0.389267
152430 0.3977948
152440 0.3591239
152450 0.3686299
152460 0.345334
152470 0.344232
152480 0.3528183
152490 0.3537559
152500 0.3639764
152510 0.3667136
152520 0.376036
152530 0.353548
152540 0.3671505
152550 0.3536604
152560 0.3552273
152570 0.3555628
152580 0.3410837
152590 0.331448
152600 0.3366101
152610 0.3378503
152620 0.3679706
152630 0.3625006
152640 0.3778668
152650 0.3762977
152660 0.3757291
152670 0.373459
152680 0.3741082
152690 0.3827453
152700 0.3692539
152710 0.3563688
152720 0.368726
152730 0.3689821
152740 0.3678358
152750 0.369809
152760 0.3706365
152770 0.3857977
152780 0.3881294
152790 0.3780544
152800 0.3663911
152810 0.3766562
152820 0.3852861
152830 0.3838691
152840 0.3886045
152850 0.3545367
152860 0.3624402
152870 0.3808616
152880 0.3602731
152890 0.3999966
152900 0.3665
152910 0.3668164
152920 0.3755621
152930 0.3358067
152940 0.3395402
152950 0.3669949
152960 0.3313903
152970 0.3430674
152980 0.3384311
152990 0.3756468
153000 0.36192
153010 0.3705753
153020 0.3704475
153030 0.3529155
153040 0.3509928
153050 0.3543372
153060 0.3578375
153070 0.3646452
153080 0.3759182
153090 0.3738263
153100 0.3763265
153110 0.3785948
153120 0.3641837
153130 0.3334336
153140 0.3493429
153150 0.3586722
153160 0.3509642
153170 0.3534025
153180 0.3489123
153190 0.3285196
153200 0.3382394
153210 0.3239047
153220 0.3331486
153230 0.3330936
153240 0.3334669
153250 0.3488918
153260 0.347325
153270 0.3214162
153280 0.3153016
153290 0.3238841
153300 0.3443897
153310 0.3521703
153320 0.3347921
153330 0.3320213
153340 0.3482892
153350 0.3636874
153360 0.3501338
153370 0.3415832
153380 0.3328596
153390 0.396026
153400 0.3869233
153410 0.4056602
153420 0.3897422
153430 0.3789361
153440 0.3691556
153450 0.3759184
153460 0.360507
153470 0.3405882
153480 0.3520627
153490 0.3486932
153500 0.3480963
153510 0.3541543
153520 0.3558801
153530 0.3375909
153540 0.3579324
153550 0.3593872
153560 0.3388144
153570 0.369637
153580 0.3731662
153590 0.3531468
153600 0.3779919
153610 0.3750401
153620 0.380298
153630 0.3914043
153640 0.4033113
153650 0.3983107
153660 0.3760235
153670 0.3953308
153680 0.4109455
153690 0.3916843
153700 0.4009114
153710 0.3883291
153720 0.4019579
153730 0.3727863
153740 0.3798893
153750 0.348594
153760 0.377151
153770 0.3611026
153780 0.3729219
153790 0.3406086
153800 0.3395683
153810 0.3400636
153820 0.3651127
153830 0.3707671
153840 0.3586941
153850 0.3579732
153860 0.3672459
153870 0.3619124
153880 0.3451475
153890 0.3713619
153900 0.3723744
153910 0.3579498
153920 0.3703587
153930 0.3427193
153940 0.350949
153950 0.3730225
153960 0.3403704
153970 0.3613569
153980 0.3559988
153990 0.3542812
154000 0.3691905
154010 0.3558117
154020 0.3508982
154030 0.3582067
154040 0.3492146
154050 0.3441361
154060 0.3482523
154070 0.3561974
154080 0.3562764
154090 0.3562758
154100 0.353455
154110 0.3447256
154120 0.3252201
154130 0.3369362
154140 0.3618225
154150 0.34553
154160 0.3494194
154170 0.3301184
154180 0.3268398
154190 0.3417554
154200 0.3587439
154210 0.3833585
154220 0.3830089
154230 0.3896399
154240 0.3728047
154250 0.3620962
154260 0.3274654
154270 0.3490837
154280 0.3596143
154290 0.3546571
154300 0.3720089
154310 0.365003
154320 0.3842884
154330 0.3867992
154340 0.3565537
154350 0.3741325
154360 0.3700105
154370 0.3636785
154380 0.381427
154390 0.3774226
154400 0.3758515
154410 0.3621257
154420 0.3633464
154430 0.3371518
154440 0.3677145
154450 0.3725536
154460 0.3483862
154470 0.3539519
154480 0.3502974
154490 0.3582242
154500 0.3535043
154510 0.3516403
154520 0.3453431
154530 0.3460466
154540 0.332277
154550 0.3432129
154560 0.3567283
154570 0.3454219
154580 0.3372802
154590 0.3432432
154600 0.3318381
154610 0.3414351
154620 0.3420506
154630 0.3633944
154640 0.3787421
154650 0.3681148
154660 0.3796972
154670 0.3684863
154680 0.3713819
154690 0.3722874
154700 0.3553992
154710 0.3520921
154720 0.368568
154730 0.3826143
154740 0.3705406
154750 0.3680149
154760 0.3620898
154770 0.3510902
154780 0.3664357
154790 0.3634082
154800 0.3620369
154810 0.3545184
154820 0.3544509
154830 0.3397928
154840 0.3490571
154850 0.3447879
154860 0.356009
154870 0.3390435
154880 0.3425119
154890 0.3692104
154900 0.376846
154910 0.3619203
154920 0.3441686
154930 0.3294942
154940 0.3251823
154950 0.3291477
154960 0.3488427
154970 0.3495436
154980 0.3493446
154990 0.3686195
155000 0.3542422
155010 0.3389482
155020 0.3506882
155030 0.3319988
155040 0.3213192
155050 0.3436455
155060 0.3415881
155070 0.3436952
155080 0.3525278
155090 0.3741728
155100 0.3813348
155110 0.375355
155120 0.3796705
155130 0.3693539
155140 0.3836965
155150 0.3788862
155160 0.3792858
155170 0.3774279
155180 0.3922112
155190 0.3805889
155200 0.3585519
155210 0.3803216
155220 0.3780087
155230 0.3673703
155240 0.3786648
155250 0.3792179
155260 0.3726414
155270 0.3665527
155280 0.3661931
155290 0.3675126
155300 0.3491475
155310 0.3504854
155320 0.3509953
155330 0.339387
155340 0.3419563
155350 0.3541686
155360 0.3472385
155370 0.3670986
155380 0.3667339
155390 0.3596081
155400 0.3771632
155410 0.3872292
155420 0.3900982
155430 0.3949358
155440 0.3927099
155450 0.3759744
155460 0.3720377
155470 0.3719923
155480 0.3779354
155490 0.3674223
155500 0.3606321
155510 0.3687647
155520 0.375786
155530 0.38007
155540 0.3950584
155550 0.3809389
155560 0.3831207
155570 0.4020815
155580 0.3625883
155590 0.3488964
155600 0.3585144
155610 0.3953305
155620 0.3928672
155630 0.3923073
155640 0.4014516
155650 0.3970372
155660 0.3966284
155670 0.3897263
155680 0.396452
155690 0.4159244
155700 0.4363514
155710 0.4069411
155720 0.4141346
155730 0.4054988
155740 0.3983174
155750 0.3995462
155760 0.3860568
155770 0.3830538
155780 0.3923601
155790 0.4089989
155800 0.3959464
155810 0.4113315
155820 0.4084671
155830 0.3882613
155840 0.3950155
155850 0.4040211
155860 0.4012002
155870 0.3853165
155880 0.3970989
155890 0.3935705
155900 0.4181059
155910 0.4097111
155920 0.3971581
155930 0.4099984
155940 0.400728
155950 0.4167511
155960 0.4081471
155970 0.4029826
155980 0.3857967
155990 0.3946776
156000 0.3742835
156010 0.3733445
156020 0.3819329
156030 0.3966807
156040 0.416865
156050 0.4049179
156060 0.4128583
156070 0.4128203
156080 0.3945903
156090 0.3792165
156100 0.3849259
156110 0.3783491
156120 0.3851312
156130 0.3800912
156140 0.3848487
156150 0.3832812
156160 0.3807102
156170 0.3863465
156180 0.3749247
156190 0.3772942
156200 0.3885922
156210 0.3670896
156220 0.3877344
156230 0.3870909
156240 0.3692628
156250 0.3684899
156260 0.3865489
156270 0.387933
156280 0.3837979
156290 0.3840328
156300 0.4050035
156310 0.3858678
156320 0.3862835
156330 0.3837866
156340 0.4016797
156350 0.4050887
156360 0.4157199
156370 0.4140446
156380 0.4317157
156390 0.4280905
156400 0.4222167
156410 0.4125051
156420 0.3946993
156430 0.3888081
156440 0.4050352
156450 0.3832084
156460 0.3688135
156470 0.4031499
156480 0.3823876
156490 0.4039011
156500 0.3902868
156510 0.3733702
156520 0.387952
156530 0.3927917
156540 0.3906106
156550 0.3852462
156560 0.3617766
156570 0.3781812
156580 0.362758
156590 0.3990176
156600 0.376358
156610 0.3709958
156620 0.3798
156630 0.3674665
156640 0.3865596
156650 0.3862964
156660 0.3605177
156670 0.3616696
156680 0.3820467
156690 0.3964254
156700 0.3587618
156710 0.3555488
156720 0.3477142
156730 0.343935
156740 0.3359239
156750 0.353813
156760 0.3523569
156770 0.3541009
156780 0.3701609
156790 0.345856
156800 0.3575621
156810 0.3592561
156820 0.3603266
156830 0.3571061
156840 0.3439883
156850 0.3475448
156860 0.3511801
156870 0.3607914
156880 0.3487551
156890 0.3505889
156900 0.3553234
156910 0.3578131
156920 0.3681102
156930 0.3419037
156940 0.3332054
156950 0.3484164
156960 0.3556689
156970 0.3780667
156980 0.3508781
156990 0.3553142
157000 0.3618551
157010 0.3642562
157020 0.3664049
157030 0.3882085
157040 0.396113
157050 0.4024628
157060 0.3971133
157070 0.372892
157080 0.3599032
157090 0.3560416
157100 0.3703934
157110 0.3719613
157120 0.368801
157130 0.3638165
157140 0.3572527
157150 0.3673015
157160 0.3787099
157170 0.3805983
157180 0.3776491
157190 0.3745919
157200 0.3833295
157210 0.4004181
157220 0.3597612
157230 0.356558
157240 0.353934
157250 0.3634053
157260 0.3543409
157270 0.3756171
157280 0.4027052
157290 0.3680979
157300 0.3801688
157310 0.3867289
157320 0.4153238
157330 0.4117466
157340 0.4169728
157350 0.4165861
157360 0.4159949
157370 0.4081389
157380 0.4164424
157390 0.4258403
157400 0.417285
157410 0.3948715
157420 0.3926185
157430 0.3736826
157440 0.3643672
157450 0.3669919
157460 0.3869618
157470 0.3845406
157480 0.3818906
157490 0.3792289
157500 0.3651287
157510 0.3909824
157520 0.3697692
157530 0.3639652
157540 0.3847955
157550 0.3743965
157560 0.3708702
157570 0.3760115
157580 0.3728641
157590 0.4056967
157600 0.3693648
157610 0.4000884
157620 0.3813928
157630 0.385583
157640 0.4091593
157650 0.4140405
157660 0.3807647
157670 0.4010023
157680 0.4039054
157690 0.3892435
157700 0.3944417
157710 0.3908263
157720 0.3979671
157730 0.3864616
157740 0.3729035
157750 0.3713411
157760 0.3917814
157770 0.3718843
157780 0.3844728
157790 0.3604716
157800 0.378044
157810 0.3869954
157820 0.3798562
157830 0.3852335
157840 0.3832427
157850 0.3841134
157860 0.3847723
157870 0.3624416
157880 0.376132
157890 0.380548
157900 0.3957644
157910 0.3668056
157920 0.3820228
157930 0.3662845
157940 0.3753001
157950 0.3862872
157960 0.376281
157970 0.3792332
157980 0.3928348
157990 0.3816001
158000 0.3966043
158010 0.3795734
158020 0.3963366
158030 0.3951183
158040 0.3596761
158050 0.3891394
158060 0.3979622
158070 0.4098152
158080 0.3773513
158090 0.3909429
158100 0.3730825
158110 0.3792996
158120 0.3885496
158130 0.3944235
158140 0.3894432
158150 0.3690799
158160 0.3662041
158170 0.3705845
158180 0.3863415
158190 0.3661906
158200 0.3663462
158210 0.3676357
158220 0.3625525
158230 0.3746411
158240 0.361633
158250 0.3656981
158260 0.363522
158270 0.3712299
158280 0.3769997
158290 0.3786744
158300 0.3674375
158310 0.3537901
158320 0.3595227
158330 0.3609087
158340 0.3516611
158350 0.3815716
158360 0.3750056
158370 0.3872769
158380 0.3935921
158390 0.3966078
158400 0.389402
158410 0.3892084
158420 0.4063922
158430 0.4026472
158440 0.4042975
158450 0.4082762
158460 0.408711
158470 0.4031427
158480 0.4141907
158490 0.4015616
158500 0.388368
158510 0.4142566
158520 0.3798733
158530 0.3741142
158540 0.379368
158550 0.3643044
158560 0.3836121
158570 0.3657332
158580 0.3976733
158590 0.3788745
158600 0.4136222
158610 0.4001489
158620 0.3966097
158630 0.4053034
158640 0.3813104
158650 0.3847262
158660 0.378451
158670 0.3922416
158680 0.3732712
158690 0.3975665
158700 0.3820739
158710 0.3652352
158720 0.3819532
158730 0.347575
158740 0.3824407
158750 0.3594249
158760 0.3500913
158770 0.3599156
158780 0.3701168
158790 0.3679667
158800 0.3684143
158810 0.3941456
158820 0.3802635
158830 0.3682338
158840 0.3789775
158850 0.386108
158860 0.3744835
158870 0.370648
158880 0.36631
158890 0.3800618
158900 0.3851198
158910 0.381381
158920 0.3946933
158930 0.3904032
158940 0.3959582
158950 0.4038723
158960 0.3688362
158970 0.3631622
158980 0.3973665
158990 0.4083434
159000 0.3861499
159010 0.3876585
159020 0.382211
159030 0.3684979
159040 0.4029695
159050 0.3875787
159060 0.4009962
159070 0.4018751
159080 0.3799894
159090 0.3897536
159100 0.3750298
159110 0.397843
159120 0.3925685
159130 0.4008668
159140 0.4051849
159150 0.394462
159160 0.3980805
159170 0.3986593
159180 0.3986063
159190 0.4133249
159200 0.3906325
159210 0.4022063
159220 0.4050208
159230 0.3874534
159240 0.3986358
159250 0.375297
159260 0.3866133
159270 0.4010711
159280 0.3777702
159290 0.4068432
159300 0.4015595
159310 0.4169759
159320 0.4233914
159330 0.389758
159340 0.3705913
159350 0.3881482
159360 0.3899547
159370 0.3913062
159380 0.389885
159390 0.3980915
159400 0.3840484
159410 0.3910893
159420 0.4052388
159430 0.4085297
159440 0.3842168
159450 0.3725608
159460 0.3845142
159470 0.4063265
159480 0.3919221
159490 0.3971523
159500 0.3884415
159510 0.387148
159520 0.3893106
159530 0.3958355
159540 0.394708
159550 0.402873
159560 0.4107016
159570 0.4102439
159580 0.4061521
159590 0.3885526
159600 0.4021758
159610 0.384434
159620 0.377594
159630 0.396418
159640 0.4073001
159650 0.416393
159660 0.4159059
159670 0.4234986
159680 0.4227445
159690 0.417064
159700 0.4075388
159710 0.4167424
159720 0.4144022
159730 0.4057755
159740 0.4176829
159750 0.417114
159760 0.4039229
159770 0.4117932
159780 0.4240059
159790 0.4177808
159800 0.4027063
159810 0.4163396
159820 0.4057677
159830 0.4085734
159840 0.3964649
159850 0.4163952
159860 0.3989993
159870 0.4077758
159880 0.4125777
159890 0.4270892
159900 0.4108804
159910 0.4128187
159920 0.4135816
159930 0.4161546
159940 0.3986184
159950 0.4031687
159960 0.4138543
159970 0.43486
159980 0.4050724
159990 0.4276268
160000 0.420458
160010 0.4166737
160020 0.3978061
160030 0.4067477
160040 0.3992496
160050 0.3912778
160060 0.3877148
160070 0.3995843
160080 0.3821267
160090 0.4057715
160100 0.3943337
160110 0.406448
160120 0.3969761
160130 0.3999608
160140 0.3985938
160150 0.3895109
160160 0.3905295
160170 0.3898082
160180 0.3856761
160190 0.3753219
160200 0.3878852
160210 0.3857163
160220 0.3859273
160230 0.3774904
160240 0.3736301
160250 0.3785284
160260 0.3803519
160270 0.3886941
160280 0.3861948
160290 0.3896072
160300 0.3976102
160310 0.4084901
160320 0.4000798
160330 0.3805772
160340 0.4139704
160350 0.3721543
160360 0.3965144
160370 0.3924347
160380 0.3656925
160390 0.3841136
160400 0.3849136
160410 0.3704593
160420 0.3705277
160430 0.3575475
160440 0.3655708
160450 0.3937392
160460 0.3600647
160470 0.3703854
160480 0.3728767
160490 0.3713063
160500 0.3922325
160510 0.3875613
160520 0.3933191
160530 0.3833896
160540 0.3472678
160550 0.3603395
160560 0.3740506
160570 0.3769766
160580 0.3657741
160590 0.3906112
160600 0.3666585
160610 0.3535344
160620 0.3663834
160630 0.3762392
160640 0.3681496
160650 0.3595417
160660 0.3647391
160670 0.3502242
160680 0.3669737
160690 0.3734926
160700 0.3678552
160710 0.3664208
160720 0.3651283
160730 0.3849366
160740 0.3753799
160750 0.4005163
160760 0.3891998
160770 0.3927501
160780 0.3677344
160790 0.3695765
160800 0.371886
160810 0.3666135
160820 0.3649291
160830 0.3392189
160840 0.3582694
160850 0.3769037
160860 0.3879189
160870 0.3794892
160880 0.354355
160890 0.3834958
160900 0.3688778
160910 0.3698239
160920 0.3953386
160930 0.3987697
160940 0.4124995
160950 0.3971289
160960 0.3958973
160970 0.4031834
160980 0.3823063
160990 0.3909543
161000 0.407265
161010 0.3821307
161020 0.3868486
161030 0.4094903
161040 0.4040459
161050 0.413749
161060 0.4098244
161070 0.3699922
161080 0.37682
161090 0.3837238
161100 0.3721303
161110 0.383213
161120 0.3727765
161130 0.3626989
161140 0.3572401
161150 0.3705526
161160 0.3549024
161170 0.381241
161180 0.3890994
161190 0.3928645
161200 0.3787705
161210 0.3884334
161220 0.3642409
161230 0.3914164
161240 0.3871799
161250 0.3807194
161260 0.3845011
161270 0.3803464
161280 0.3710099
161290 0.3755466
161300 0.3655346
161310 0.3712621
161320 0.360075
161330 0.3605038
161340 0.3648514
161350 0.3546541
161360 0.352053
161370 0.3567319
161380 0.369036
161390 0.3591626
161400 0.3497203
161410 0.3907225
161420 0.3798349
161430 0.3288447
161440 0.3273202
161450 0.3706754
161460 0.348968
161470 0.3553074
161480 0.3281514
161490 0.3408809
161500 0.3701318
161510 0.3836396
161520 0.381911
161530 0.3780602
161540 0.3696004
161550 0.378236
161560 0.3900052
161570 0.368246
161580 0.3683224
161590 0.3678702
161600 0.3795985
161610 0.3633642
161620 0.3742071
161630 0.3685708
161640 0.3567579
161650 0.3478356
161660 0.3769337
161670 0.3617954
161680 0.3657621
161690 0.3807996
161700 0.3797739
161710 0.375838
161720 0.3918062
161730 0.3776043
161740 0.3557842
161750 0.3646891
161760 0.3487558
161770 0.3559947
161780 0.3661261
161790 0.3813743
161800 0.3938107
161810 0.379003
161820 0.390042
161830 0.3872287
161840 0.393386
161850 0.3934013
161860 0.3770443
161870 0.3736114
161880 0.3724421
161890 0.3946976
161900 0.4005206
161910 0.4030797
161920 0.410837
161930 0.3876031
161940 0.3895048
161950 0.3951971
161960 0.3853879
161970 0.3799765
161980 0.3787381
161990 0.3823169
162000 0.3691343
162010 0.3775355
162020 0.3562944
162030 0.3541635
162040 0.3793913
162050 0.4016978
162060 0.386767
162070 0.3808575
162080 0.3650643
162090 0.3521502
162100 0.3384596
162110 0.3545828
162120 0.3632866
162130 0.3525513
162140 0.3555098
162150 0.336675
162160 0.343262
162170 0.3388205
162180 0.3661495
162190 0.3710776
162200 0.3698158
162210 0.3795268
162220 0.3518641
162230 0.3347754
162240 0.3639183
162250 0.3609845
162260 0.3611843
162270 0.3529675
162280 0.358963
162290 0.3625793
162300 0.3702823
162310 0.4002866
162320 0.3786094
162330 0.3682434
162340 0.3899207
162350 0.4022604
162360 0.3978784
162370 0.3955561
162380 0.4148531
162390 0.4110714
162400 0.3815049
162410 0.3902045
162420 0.3662594
162430 0.3729956
162440 0.3745868
162450 0.3844367
162460 0.3950948
162470 0.3890617
162480 0.4094582
162490 0.3929603
162500 0.3622835
162510 0.3843062
162520 0.396773
162530 0.3906151
162540 0.3731235
162550 0.3642018
162560 0.3715048
162570 0.3773033
162580 0.3791247
162590 0.3751647
162600 0.3728934
162610 0.3806905
162620 0.390048
162630 0.4069591
162640 0.4240884
162650 0.4181806
162660 0.4046588
162670 0.3907392
162680 0.377317
162690 0.3828805
162700 0.3769959
162710 0.3784253
162720 0.3805327
162730 0.3854876
162740 0.3838704
162750 0.3626671
162760 0.3632826
162770 0.3719355
162780 0.3578437
162790 0.3661147
162800 0.3930991
162810 0.3783344
162820 0.381236
162830 0.4122096
162840 0.3971619
162850 0.3972277
162860 0.4140117
162870 0.4200035
162880 0.4051222
162890 0.4034471
162900 0.3795751
162910 0.3952099
162920 0.3754054
162930 0.3857538
162940 0.3751833
162950 0.3737278
162960 0.3910328
162970 0.3994071
162980 0.3873242
162990 0.3872995
163000 0.3903472
163010 0.3756827
163020 0.3911962
163030 0.4100848
163040 0.3948494
163050 0.4010895
163060 0.3847935
163070 0.3546972
163080 0.3697602
163090 0.3955208
163100 0.3760846
163110 0.3699595
163120 0.3555253
163130 0.3891028
163140 0.3764465
163150 0.3920107
163160 0.3611389
163170 0.3624116
163180 0.3546153
163190 0.3610865
163200 0.3689704
163210 0.393124
163220 0.3663912
163230 0.3755789
163240 0.3692439
163250 0.3618004
163260 0.3695709
163270 0.3374748
163280 0.3729422
163290 0.3586718
163300 0.3690759
163310 0.3722782
163320 0.374669
163330 0.3761936
163340 0.3727184
163350 0.3629346
163360 0.3694315
163370 0.3824489
163380 0.3565738
163390 0.3761873
163400 0.3717729
163410 0.3796358
163420 0.3921668
163430 0.4021409
163440 0.3811685
163450 0.3829972
163460 0.3809777
163470 0.3751099
163480 0.3558283
163490 0.3563733
163500 0.3698353
163510 0.3821939
163520 0.3940864
163530 0.3824169
163540 0.371195
163550 0.3789895
163560 0.3892291
163570 0.3771959
163580 0.3980191
163590 0.4022801
163600 0.3800332
163610 0.3825817
163620 0.4016975
163630 0.3956227
163640 0.4000684
163650 0.4132038
163660 0.3880431
163670 0.3991085
163680 0.3891841
163690 0.3572572
163700 0.3749208
163710 0.3815368
163720 0.3928814
163730 0.3919194
163740 0.3776203
163750 0.3820505
163760 0.3779004
163770 0.3757486
163780 0.3510453
163790 0.3719657
163800 0.3783038
163810 0.3789044
163820 0.3624218
163830 0.3613384
163840 0.3660357
163850 0.3701891
163860 0.3566714
163870 0.3556374
163880 0.3708629
163890 0.3862703
163900 0.3786156
163910 0.3695041
163920 0.3598796
163930 0.3671372
163940 0.3666413
163950 0.3584502
163960 0.3652592
163970 0.3684853
163980 0.3829151
163990 0.3884956
164000 0.3817025
164010 0.3674757
164020 0.3844579
164030 0.3909113
164040 0.4125163
164050 0.3750454
164060 0.3852671
164070 0.38353
164080 0.3510166
164090 0.3540879
164100 0.3539242
164110 0.3635267
164120 0.3655538
164130 0.3670284
164140 0.3625551
164150 0.3696075
164160 0.3636084
164170 0.3646556
164180 0.3657963
164190 0.349013
164200 0.3461013
164210 0.372922
164220 0.3672121
164230 0.3368496
164240 0.3683048
164250 0.36181
164260 0.4096827
164270 0.3748967
164280 0.3926533
164290 0.4065053
164300 0.3919689
164310 0.3991143
164320 0.3803963
164330 0.3825557
164340 0.4140035
164350 0.3863809
164360 0.3855589
164370 0.3978779
164380 0.3984386
164390 0.3612603
164400 0.3693154
164410 0.3751593
164420 0.3716267
164430 0.3709328
164440 0.3729568
164450 0.3700358
164460 0.3697628
164470 0.3594523
164480 0.3630596
164490 0.377889
164500 0.3724583
164510 0.3708627
164520 0.3658052
164530 0.3788247
164540 0.3663003
164550 0.3766162
164560 0.3791725
164570 0.3584132
164580 0.3762278
164590 0.3780417
164600 0.3799394
164610 0.3826318
164620 0.3851487
164630 0.3758565
164640 0.3948903
164650 0.3917153
164660 0.3966785
164670 0.3905103
164680 0.3945836
164690 0.3675133
164700 0.3585769
164710 0.3484997
164720 0.3542356
164730 0.3597935
164740 0.3586495
164750 0.3687437
164760 0.3830077
164770 0.3677852
164780 0.3706955
164790 0.3996796
164800 0.3776248
164810 0.3766482
164820 0.37064
164830 0.3769776
164840 0.3674001
164850 0.3793559
164860 0.3609082
164870 0.3849979
164880 0.3825509
164890 0.3671142
164900 0.3538637
164910 0.3562009
164920 0.373291
164930 0.3465307
164940 0.3681403
164950 0.3629574
164960 0.3797611
164970 0.4068579
164980 0.3904601
164990 0.3783262
165000 0.3791063
165010 0.3922151
165020 0.4051166
165030 0.3986664
165040 0.4170679
165050 0.4142562
165060 0.3906707
165070 0.3913749
165080 0.3708754
165090 0.3701964
165100 0.3663349
165110 0.3757408
165120 0.3914257
165130 0.3731193
165140 0.3722169
165150 0.3685581
165160 0.3709256
165170 0.3706669
165180 0.3655913
165190 0.3646597
165200 0.3570499
165210 0.3685839
165220 0.3564892
165230 0.3829226
165240 0.3720822
165250 0.3700825
165260 0.3674911
165270 0.372914
165280 0.3575346
165290 0.3753429
165300 0.3844213
165310 0.3757961
165320 0.3665773
165330 0.3703508
165340 0.382722
165350 0.3964836
165360 0.3861391
165370 0.3636368
165380 0.3556571
165390 0.3645958
165400 0.370999
165410 0.3817638
165420 0.3791647
165430 0.3730395
165440 0.3740959
165450 0.3561634
165460 0.3782454
165470 0.357806
165480 0.3558682
165490 0.3567751
165500 0.3586046
165510 0.3689448
165520 0.3688885
165530 0.3838016
165540 0.3658409
165550 0.3571497
165560 0.355662
165570 0.3553134
165580 0.3572304
165590 0.330195
165600 0.3416421
165610 0.3355186
165620 0.3443649
165630 0.3497753
165640 0.3722647
165650 0.3536834
165660 0.3589742
165670 0.3635277
165680 0.3608307
165690 0.3661273
165700 0.3571657
165710 0.3579307
165720 0.3518663
165730 0.3351562
165740 0.3535984
165750 0.3542316
165760 0.3733689
165770 0.3673487
165780 0.3432236
165790 0.3658357
165800 0.3745585
165810 0.3895424
165820 0.379038
165830 0.4013467
165840 0.3899784
165850 0.3931296
165860 0.3945194
165870 0.394125
165880 0.4085074
165890 0.4007356
165900 0.4023351
165910 0.4132433
165920 0.4156267
165930 0.436632
165940 0.4509478
165950 0.4431424
165960 0.4278187
165970 0.4151725
165980 0.3941053
165990 0.415391
166000 0.4070094
166010 0.3926758
166020 0.4129437
166030 0.4260927
166040 0.4282733
166050 0.4070648
166060 0.3929701
166070 0.3847001
166080 0.3868805
166090 0.3665944
166100 0.3644617
166110 0.3807546
166120 0.38674
166130 0.378562
166140 0.3956225
166150 0.3747011
166160 0.3959209
166170 0.3803069
166180 0.3590976
166190 0.3577437
166200 0.3580905
166210 0.3674379
166220 0.3754054
166230 0.3807828
166240 0.3785989
166250 0.3923716
166260 0.3894398
166270 0.3816676
166280 0.4026054
166290 0.3879161
166300 0.4049655
166310 0.4166195
166320 0.4103117
166330 0.4219847
166340 0.3822009
166350 0.3864914
166360 0.3662671
166370 0.3930358
166380 0.4011546
166390 0.4004412
166400 0.38502
166410 0.3825329
166420 0.3789488
166430 0.3598061
166440 0.3975827
166450 0.4086473
166460 0.4004024
166470 0.4229671
166480 0.4130406
166490 0.4008763
166500 0.3895539
166510 0.4017741
166520 0.4025152
166530 0.4020191
166540 0.393059
166550 0.3723711
166560 0.3805247
166570 0.4228109
166580 0.3728349
166590 0.367355
166600 0.378893
166610 0.3710536
166620 0.3986533
166630 0.3850355
166640 0.3984413
166650 0.4191166
166660 0.417494
166670 0.3994234
166680 0.3924254
166690 0.4264826
166700 0.4420265
166710 0.3862822
166720 0.3856907
166730 0.3897651
166740 0.3816339
166750 0.3921322
166760 0.3673697
166770 0.3855555
166780 0.3841808
166790 0.4000442
166800 0.3851911
166810 0.4019718
166820 0.4073082
166830 0.3958794
166840 0.4006153
166850 0.3784852
166860 0.3933875
166870 0.4118184
166880 0.4147338
166890 0.3981534
166900 0.3679389
166910 0.399939
166920 0.4145526
166930 0.4155527
166940 0.4219773
166950 0.411842
166960 0.4082537
166970 0.4060861
166980 0.4253415
166990 0.3988068
167000 0.3801581
167010 0.3919797
167020 0.3848483
167030 0.3993469
167040 0.3944943
167050 0.3882857
167060 0.3652248
167070 0.3589313
167080 0.3692414
167090 0.3741663
167100 0.3478358
167110 0.3651996
167120 0.3564869
167130 0.3280355
167140 0.3591633
167150 0.357129
167160 0.3307616
167170 0.3417688
167180 0.3399001
167190 0.3353608
167200 0.3515144
167210 0.35435
167220 0.3610635
167230 0.357788
167240 0.3567946
167250 0.3579895
167260 0.3488191
167270 0.3441944
167280 0.3318809
167290 0.3641457
167300 0.3640019
167310 0.3618517
167320 0.3584324
167330 0.3781764
167340 0.3586594
167350 0.3604484
167360 0.35442
167370 0.335955
167380 0.3614272
167390 0.3964188
167400 0.4110695
167410 0.4021052
167420 0.3853999
167430 0.3715348
167440 0.3870791
167450 0.3962378
167460 0.3815688
167470 0.3909142
167480 0.3951513
167490 0.3640406
167500 0.3514732
167510 0.3490175
167520 0.3597078
167530 0.3661437
167540 0.3344678
167550 0.3676469
167560 0.3694171
167570 0.3498859
167580 0.3684074
167590 0.3664914
167600 0.4039303
167610 0.4051526
167620 0.3978523
167630 0.3839149
167640 0.3830926
167650 0.3965814
167660 0.4075291
167670 0.3934867
167680 0.4071236
167690 0.39196
167700 0.4061986
167710 0.4010225
167720 0.4049235
167730 0.3944412
167740 0.4009362
167750 0.4053106
167760 0.4317465
167770 0.4093352
167780 0.4362133
167790 0.399999
167800 0.4164378
167810 0.4152718
167820 0.382418
167830 0.3923633
167840 0.4005633
167850 0.4063503
167860 0.3866548
167870 0.3701934
167880 0.3825268
167890 0.3723445
167900 0.3961845
167910 0.3676465
167920 0.395399
167930 0.3812455
167940 0.3763397
167950 0.412956
167960 0.3977109
167970 0.3710227
167980 0.3789763
167990 0.3978566
168000 0.4165704
168010 0.3873805
168020 0.3896429
168030 0.4067893
168040 0.4236531
168050 0.4134928
168060 0.3974511
168070 0.4178689
168080 0.4137057
168090 0.4018486
168100 0.3833444
168110 0.3862801
168120 0.399532
168130 0.3860447
168140 0.3909541
168150 0.3715075
168160 0.3865003
168170 0.4158542
168180 0.3988679
168190 0.3784992
168200 0.3727341
168210 0.4022007
168220 0.4149411
168230 0.4134375
168240 0.4135549
168250 0.416252
168260 0.4332377
168270 0.4408069
168280 0.4329696
168290 0.4409338
168300 0.3855031
168310 0.4018668
168320 0.4011883
168330 0.4112623
168340 0.4322809
168350 0.4666633
168360 0.4676934
168370 0.4450899
168380 0.4828404
168390 0.4299781
168400 0.4351177
168410 0.4285787
168420 0.4131044
168430 0.4090551
168440 0.4165869
168450 0.4365052
168460 0.4422343
168470 0.4241588
168480 0.4235732
168490 0.4232969
168500 0.4372814
168510 0.4020787
168520 0.3960553
168530 0.3901929
168540 0.3953474
168550 0.3832406
168560 0.3902161
168570 0.382341
168580 0.4052688
168590 0.4125777
168600 0.3979852
168610 0.3810152
168620 0.4081372
168630 0.3737836
168640 0.3927898
168650 0.4011978
168660 0.4054939
168670 0.4011088
168680 0.422952
168690 0.4226473
168700 0.4089216
168710 0.412345
168720 0.4132892
168730 0.423717
168740 0.4377162
168750 0.4289075
168760 0.3847266
168770 0.3779808
168780 0.3675486
168790 0.3769323
168800 0.3845024
168810 0.3641359
168820 0.40538
168830 0.4293655
168840 0.4305308
168850 0.4148303
168860 0.419127
168870 0.4036731
168880 0.4151193
168890 0.420877
168900 0.41254
168910 0.4460586
168920 0.4187983
168930 0.4290246
168940 0.3979977
168950 0.434129
168960 0.4401794
168970 0.4488459
168980 0.4457149
168990 0.4252459
169000 0.4380471
169010 0.4198283
169020 0.4461432
169030 0.4386781
169040 0.4292004
169050 0.4056153
169060 0.421628
169070 0.4288955
169080 0.4213367
169090 0.4390554
169100 0.4268861
169110 0.4407221
169120 0.4478047
169130 0.4394655
169140 0.4457016
169150 0.4607679
169160 0.461448
169170 0.449824
169180 0.4307749
169190 0.4270913
169200 0.4196196
169210 0.4160968
169220 0.408468
169230 0.3701105
169240 0.3584127
169250 0.3954095
169260 0.4252948
169270 0.4244498
169280 0.4183963
169290 0.4191348
169300 0.4218074
169310 0.4618905
169320 0.4526718
169330 0.4567385
169340 0.4943975
169350 0.4616479
169360 0.4965792
169370 0.4472275
169380 0.4541283
169390 0.4865256
169400 0.4525128
169410 0.4641019
169420 0.4503649
169430 0.4650722
169440 0.4529394
169450 0.4148105
169460 0.4545997
169470 0.4499863
169480 0.4616969
169490 0.4716148
169500 0.4608512
169510 0.456585
169520 0.4220934
169530 0.4025166
169540 0.3945757
169550 0.3974985
169560 0.4089619
169570 0.3816032
169580 0.3615912
169590 0.3871579
169600 0.3724906
169610 0.3826189
169620 0.3931097
169630 0.3991106
169640 0.4149659
169650 0.4334168
169660 0.4560487
169670 0.419407
169680 0.4074264
169690 0.4140705
169700 0.4001368
169710 0.3852279
169720 0.3884661
169730 0.3690369
169740 0.3802209
169750 0.3785715
169760 0.3887026
169770 0.3717413
169780 0.4168635
169790 0.4020736
169800 0.4266019
169810 0.4149209
169820 0.3957306
169830 0.3879509
169840 0.3969919
169850 0.4212247
169860 0.4413451
169870 0.3903779
169880 0.3879713
169890 0.4005387
169900 0.4049467
169910 0.458755
169920 0.4190362
169930 0.4140097
169940 0.4229667
169950 0.46847
169960 0.4280612
169970 0.4431109
169980 0.4296686
169990 0.4383172
170000 0.4247348
170010 0.3833946
170020 0.4115371
170030 0.4021277
170040 0.4008236
170050 0.3867733
170060 0.3589132
170070 0.3772767
170080 0.3780756
170090 0.3767398
170100 0.3971885
170110 0.3981796
170120 0.3981175
170130 0.4147332
170140 0.4071018
170150 0.3930128
170160 0.4016508
170170 0.3777237
170180 0.3774365
170190 0.3991305
170200 0.392759
170210 0.3879594
170220 0.3737683
170230 0.3913287
170240 0.3709937
170250 0.3914078
170260 0.3936185
170270 0.4330911
170280 0.3990408
170290 0.4162109
170300 0.4163975
170310 0.3739918
170320 0.3619219
170330 0.3457543
170340 0.3496031
170350 0.3388436
170360 0.3476372
170370 0.3538079
170380 0.349787
170390 0.3570938
170400 0.3978804
170410 0.3743251
170420 0.3597178
170430 0.3695405
170440 0.3710533
170450 0.4008007
170460 0.3951445
170470 0.381846
170480 0.4335295
170490 0.4283683
170500 0.4082398
170510 0.4434331
170520 0.4862427
170530 0.433029
170540 0.4273301
170550 0.436567
170560 0.391126
170570 0.3917115
170580 0.3821894
170590 0.3809061
170600 0.4175428
170610 0.4207848
170620 0.404348
170630 0.3798175
170640 0.3905401
170650 0.3897578
170660 0.3712572
170670 0.3704731
170680 0.4026181
170690 0.3913739
170700 0.3736141
170710 0.4107592
170720 0.4202358
170730 0.4064152
170740 0.425744
170750 0.4239182
170760 0.3974829
170770 0.4151239
170780 0.4025216
170790 0.3903062
170800 0.4230016
170810 0.4371753
170820 0.4250667
170830 0.4215841
170840 0.3809745
170850 0.3991211
170860 0.3684841
170870 0.3937574
170880 0.3914032
170890 0.4017454
170900 0.3958116
170910 0.3670655
170920 0.3767991
170930 0.3857288
170940 0.3899384
170950 0.3400102
170960 0.3491843
170970 0.364712
170980 0.3759225
170990 0.3686639
171000 0.3652844
171010 0.3327667
171020 0.351362
171030 0.3401011
171040 0.3464755
171050 0.3472154
171060 0.3766366
171070 0.3812811
171080 0.3548933
171090 0.3490077
171100 0.379376
171110 0.3576637
171120 0.3468225
171130 0.3435668
171140 0.3483301
171150 0.3499189
171160 0.3418785
171170 0.3412635
171180 0.3332718
171190 0.340204
171200 0.3490376
171210 0.3341006
171220 0.3439036
171230 0.3230736
171240 0.37175
171250 0.3528926
171260 0.3517908
171270 0.3542863
171280 0.3806294
171290 0.3745925
171300 0.4085777
171310 0.411772
171320 0.3930793
171330 0.4109087
171340 0.4063204
171350 0.405724
171360 0.3884806
171370 0.3805639
171380 0.3728032
171390 0.3492876
171400 0.3670508
171410 0.351551
171420 0.3490928
171430 0.3512193
171440 0.3642989
171450 0.3585276
171460 0.3649068
171470 0.3578192
171480 0.3833793
171490 0.3655448
171500 0.3839301
171510 0.3553297
171520 0.386251
171530 0.3720672
171540 0.3729751
171550 0.365409
171560 0.3685476
171570 0.37184
171580 0.3350347
171590 0.3436821
171600 0.3717282
171610 0.3508826
171620 0.3544518
171630 0.3682939
171640 0.3490894
171650 0.3498592
171660 0.3412772
171670 0.3511008
171680 0.3819496
171690 0.372759
171700 0.3532691
171710 0.3425407
171720 0.3495664
171730 0.3518092
171740 0.3303762
171750 0.3564873
171760 0.3538045
171770 0.3459672
171780 0.36434
171790 0.3451838
171800 0.3394181
171810 0.3438031
171820 0.3559058
171830 0.3536158
171840 0.3680625
171850 0.3777849
171860 0.3643799
171870 0.3716975
171880 0.3916858
171890 0.37392
171900 0.3768888
171910 0.3690317
171920 0.3785926
171930 0.3788958
171940 0.4027169
171950 0.4000648
171960 0.3800018
171970 0.3865444
171980 0.3894154
171990 0.3873521
172000 0.4050759
172010 0.4047495
172020 0.4074694
172030 0.3839124
172040 0.3753931
172050 0.3693881
172060 0.3634285
172070 0.3440425
172080 0.3420252
172090 0.3607823
172100 0.3768395
172110 0.3993804
172120 0.38293
172130 0.3579619
172140 0.3407519
172150 0.3552581
172160 0.3457976
172170 0.3388553
172180 0.3619012
172190 0.3647808
172200 0.3725296
172210 0.3812284
172220 0.3676456
172230 0.3565869
172240 0.342808
172250 0.3648888
172260 0.406715
172270 0.4011325
172280 0.4019151
172290 0.399265
172300 0.4051296
172310 0.369307
172320 0.3751829
172330 0.3608208
172340 0.3676786
172350 0.3990926
172360 0.4119202
172370 0.4259639
172380 0.4134211
172390 0.4051992
172400 0.3814826
172410 0.3942209
172420 0.3838555
172430 0.4230698
172440 0.3922059
172450 0.4028657
172460 0.4118307
172470 0.4036479
172480 0.3816257
172490 0.3472514
172500 0.3331788
172510 0.3541477
172520 0.349611
172530 0.3384333
172540 0.3376193
172550 0.3396542
172560 0.3446921
172570 0.3454081
172580 0.3345535
172590 0.3626952
172600 0.3717085
172610 0.3575058
172620 0.3592078
172630 0.3794892
172640 0.360499
172650 0.3824263
172660 0.3860036
172670 0.3908823
172680 0.4059547
172690 0.3525837
172700 0.3767012
172710 0.3434844
172720 0.3548136
172730 0.369847
172740 0.3946033
172750 0.3945347
172760 0.3651513
172770 0.350682
172780 0.3472389
172790 0.3571629
172800 0.3595856
172810 0.373543
172820 0.3628277
172830 0.3713551
172840 0.3635453
172850 0.3608314
172860 0.3663503
172870 0.3449988
172880 0.3328454
172890 0.3234022
172900 0.3231235
172910 0.3261679
172920 0.3160603
172930 0.3202147
172940 0.3491697
172950 0.3374414
172960 0.3421504
172970 0.3551653
172980 0.3492745
172990 0.3443322
173000 0.3282024
173010 0.3378873
173020 0.333878
173030 0.3629253
173040 0.339352
173050 0.3894172
173060 0.405217
173070 0.4068746
173080 0.4085035
173090 0.3858265
173100 0.3789172
173110 0.3652475
173120 0.3699369
173130 0.3743651
173140 0.3644657
173150 0.3354478
173160 0.328117
173170 0.3408031
173180 0.3547133
173190 0.3451295
173200 0.3715688
173210 0.3478567
173220 0.3352718
173230 0.3579638
173240 0.3728828
173250 0.3720194
173260 0.365508
173270 0.3745
173280 0.3847571
173290 0.3881381
173300 0.3674827
173310 0.3751849
173320 0.3636918
173330 0.3683029
173340 0.3515426
173350 0.3650084
173360 0.3753173
173370 0.3548683
173380 0.3819863
173390 0.3719999
173400 0.3836714
173410 0.3948783
173420 0.3875894
173430 0.3947691
173440 0.4036794
173450 0.3919735
173460 0.3611373
173470 0.3593358
173480 0.3534425
173490 0.3714537
173500 0.3658413
173510 0.3832287
173520 0.3942964
173530 0.4020734
173540 0.3491376
173550 0.3565164
173560 0.3921167
173570 0.3994992
173580 0.37165
173590 0.3631055
173600 0.3863032
173610 0.3599413
173620 0.352999
173630 0.3596616
173640 0.3927382
173650 0.3733694
173660 0.3646822
173670 0.3976583
173680 0.4015861
173690 0.4266883
173700 0.4845681
173710 0.454395
173720 0.4464226
173730 0.4035771
173740 0.4397418
173750 0.4032889
173760 0.3838452
173770 0.3944717
173780 0.4109144
173790 0.4160335
173800 0.4077113
173810 0.4049413
173820 0.4465368
173830 0.435198
173840 0.4661686
173850 0.4420168
173860 0.4451274
173870 0.479245
173880 0.4310517
173890 0.4612505
173900 0.4303668
173910 0.4495256
173920 0.4328472
173930 0.4468552
173940 0.4570681
173950 0.4539764
173960 0.4738395
173970 0.4466132
173980 0.4455687
173990 0.4601017
174000 0.4405411
174010 0.4161389
174020 0.4344648
174030 0.4249846
174040 0.4442992
174050 0.4311257
174060 0.3997113
174070 0.3887546
174080 0.3978596
174090 0.3939872
174100 0.435975
174110 0.4287962
174120 0.4425212
174130 0.4450819
174140 0.4421465
174150 0.4598932
174160 0.4620868
174170 0.4821509
174180 0.4556068
174190 0.4286677
174200 0.4428174
174210 0.4155423
174220 0.4593572
174230 0.4395963
174240 0.4362279
174250 0.4108914
174260 0.4382371
174270 0.4023936
174280 0.4112316
174290 0.4026888
174300 0.4310111
174310 0.4066016
174320 0.4381668
174330 0.456511
174340 0.4767226
174350 0.4719625
174360 0.4536107
174370 0.4357902
174380 0.5062251
174390 0.5059539
174400 0.4745664
174410 0.4655672
174420 0.4641028
174430 0.4679074
174440 0.4351357
174450 0.4559215
174460 0.4874338
174470 0.485328
174480 0.4967196
174490 0.5057458
174500 0.4751327
174510 0.4915781
174520 0.4464774
174530 0.4763573
174540 0.4835571
174550 0.4747538
174560 0.4768941
174570 0.4767619
174580 0.474048
174590 0.4566715
174600 0.4443755
174610 0.4660443
174620 0.4843028
174630 0.4750526
174640 0.4290455
174650 0.481176
174660 0.4830024
174670 0.4751035
174680 0.484361
174690 0.5139372
174700 0.5048183
174710 0.5115046
174720 0.4871228
174730 0.4746886
174740 0.4708668
174750 0.4900214
174760 0.4520993
174770 0.4905994
174780 0.4284235
174790 0.3714569
174800 0.4273075
174810 0.4387644
174820 0.4640041
174830 0.4239324
174840 0.4250686
174850 0.4408152
174860 0.4398914
174870 0.4502057
174880 0.4484467
174890 0.4508782
174900 0.4487665
174910 0.430195
174920 0.4401573
174930 0.4538818
174940 0.4343745
174950 0.4316352
174960 0.4287267
174970 0.426898
174980 0.4713365
174990 0.4559472
175000 0.4871529
175010 0.4850457
175020 0.4395581
175030 0.4529837
175040 0.4523434
175050 0.4356792
175060 0.4487423
175070 0.4408846
175080 0.4298382
175090 0.43445
175100 0.4424044
175110 0.4506842
175120 0.4108859
175130 0.3797683
175140 0.3795207
175150 0.3890201
175160 0.3794934
175170 0.448077
175180 0.4030995
175190 0.4155595
175200 0.4019634
175210 0.4171191
175220 0.4034786
175230 0.3900009
175240 0.3826932
175250 0.3781759
175260 0.3962945
175270 0.3804737
175280 0.3761695
175290 0.4354652
175300 0.3874964
175310 0.3495607
175320 0.3466762
175330 0.3786896
175340 0.3715124
175350 0.384841
175360 0.3856316
175370 0.334537
175380 0.3535492
175390 0.3590407
175400 0.3841676
175410 0.371502
175420 0.3865169
175430 0.3916518
175440 0.3867549
175450 0.3903994
175460 0.3729582
175470 0.3595514
175480 0.3692744
175490 0.3362345
175500 0.3746955
175510 0.380255
175520 0.3887182
175530 0.3958455
175540 0.3802792
175550 0.3610532
175560 0.3738768
175570 0.3852801
175580 0.3834258
175590 0.3858663
175600 0.3636535
175610 0.3838488
175620 0.396637
175630 0.3846226
175640 0.410322
175650 0.4184974
175660 0.4176346
175670 0.3711703
175680 0.3727543
175690 0.3680263
175700 0.368962
175710 0.4065994
175720 0.4068925
175730 0.4068018
175740 0.3881802
175750 0.3884271
175760 0.4083342
175770 0.4163609
175780 0.4153211
175790 0.4212235
175800 0.4085029
175810 0.4286782
175820 0.414173
175830 0.4114754
175840 0.4020214
175850 0.3907706
175860 0.4128154
175870 0.390002
175880 0.3961369
175890 0.3989367
175900 0.4153252
175910 0.432301
175920 0.4212199
175930 0.4215457
175940 0.3962026
175950 0.3937405
175960 0.3938929
175970 0.408793
175980 0.3949203
175990 0.4407697
176000 0.4256833
176010 0.4176044
176020 0.386368
176030 0.4234949
176040 0.434758
176050 0.4502472
176060 0.4768282
176070 0.4827319
176080 0.4777633
176090 0.4904527
176100 0.4606904
176110 0.4533037
176120 0.4307053
176130 0.4568552
176140 0.4122373
176150 0.4055739
176160 0.4283251
176170 0.440856
176180 0.4453196
176190 0.4191653
176200 0.4255529
176210 0.4382189
176220 0.4346547
176230 0.42514
176240 0.3855517
176250 0.387396
176260 0.3735815
176270 0.386937
176280 0.4067594
176290 0.4207214
176300 0.4127462
176310 0.4159896
176320 0.426174
176330 0.4108659
176340 0.4037952
176350 0.3702994
176360 0.3561643
176370 0.3827468
176380 0.3982157
176390 0.3903101
176400 0.396398
176410 0.3953857
176420 0.3970382
176430 0.3802803
176440 0.4070151
176450 0.4295788
176460 0.4291535
176470 0.4288714
176480 0.4342534
176490 0.4634556
176500 0.4461845
176510 0.4507305
176520 0.4337518
176530 0.425023
176540 0.4186082
176550 0.3952402
176560 0.4093277
176570 0.3957088
176580 0.4135433
176590 0.4115377
176600 0.4273145
176610 0.4407754
176620 0.4130546
176630 0.4459255
176640 0.4144592
176650 0.4058963
176660 0.4501288
176670 0.4346865
176680 0.4037203
176690 0.390034
176700 0.4104716
176710 0.4228261
176720 0.4119544
176730 0.4149501
176740 0.4390592
176750 0.4431933
176760 0.4096179
176770 0.4191367
176780 0.4084753
176790 0.383477
176800 0.3981399
176810 0.4079119
176820 0.4295138
176830 0.4164774
176840 0.4385535
176850 0.4320147
176860 0.4328183
176870 0.432971
176880 0.4270736
176890 0.4369524
176900 0.4099514
176910 0.4223202
176920 0.4293198
176930 0.4054612
176940 0.4160155
176950 0.4260583
176960 0.4227318
176970 0.4201251
176980 0.4343937
176990 0.4405071
177000 0.4514322
177010 0.3961977
177020 0.4201398
177030 0.4203556
177040 0.4342441
177050 0.419238
177060 0.408168
177070 0.413715
177080 0.3937982
177090 0.4179039
177100 0.4370374
177110 0.4463641
177120 0.4487361
177130 0.4410733
177140 0.4331954
177150 0.4363402
177160 0.3979461
177170 0.3955815
177180 0.4063446
177190 0.4157142
177200 0.3851686
177210 0.3770604
177220 0.3632858
177230 0.3612869
177240 0.3542293
177250 0.3470443
177260 0.3510987
177270 0.3422969
177280 0.3452421
177290 0.3516105
177300 0.3749142
177310 0.3891896
177320 0.3646049
177330 0.3520183
177340 0.3435732
177350 0.3535559
177360 0.3514369
177370 0.3505341
177380 0.3424811
177390 0.3332537
177400 0.3431479
177410 0.3173636
177420 0.3427679
177430 0.3506988
177440 0.3480979
177450 0.3689478
177460 0.3221833
177470 0.3392322
177480 0.3643519
177490 0.3622757
177500 0.379037
177510 0.365144
177520 0.3468206
177530 0.3734857
177540 0.3669305
177550 0.3432336
177560 0.3927264
177570 0.3624631
177580 0.363113
177590 0.401826
177600 0.3706744
177610 0.3644789
177620 0.3393252
177630 0.3686037
177640 0.3939389
177650 0.3820609
177660 0.3889953
177670 0.3764057
177680 0.4232024
177690 0.3981997
177700 0.4071738
177710 0.3927527
177720 0.4068243
177730 0.4211773
177740 0.4110744
177750 0.3859012
177760 0.4089103
177770 0.4017324
177780 0.4071816
177790 0.4170817
177800 0.4130382
177810 0.428917
177820 0.3942838
177830 0.3666694
177840 0.3612997
177850 0.3838066
177860 0.3973827
177870 0.4303438
177880 0.4178902
177890 0.406143
177900 0.4071253
177910 0.4119697
177920 0.4178186
177930 0.425739
177940 0.4297179
177950 0.4422255
177960 0.4150929
177970 0.4521377
177980 0.455929
177990 0.4665721
178000 0.4615197
178010 0.4439923
178020 0.4173407
178030 0.4252626
178040 0.394108
178050 0.3943905
178060 0.3986573
178070 0.4198534
178080 0.4130724
178090 0.4350028
178100 0.4619929
178110 0.4496024
178120 0.4686471
178130 0.4679106
178140 0.4568002
178150 0.4296831
178160 0.4290936
178170 0.42552
178180 0.4441636
178190 0.4245344
178200 0.4267286
178210 0.4514599
178220 0.4222572
178230 0.4211066
178240 0.4346437
178250 0.4545937
178260 0.427204
178270 0.4334052
178280 0.4337997
178290 0.4318181
178300 0.4327684
178310 0.4267323
178320 0.4405867
178330 0.4282995
178340 0.4088348
178350 0.3763487
178360 0.4004469
178370 0.4128159
178380 0.4061821
178390 0.4171743
178400 0.3852047
178410 0.4019007
178420 0.3806728
178430 0.3888666
178440 0.3854988
178450 0.4020749
178460 0.3938348
178470 0.3977427
178480 0.3769841
178490 0.3728066
178500 0.3723913
178510 0.3839184
178520 0.3717626
178530 0.3559905
178540 0.3984573
178550 0.4058683
178560 0.4000574
178570 0.4012034
178580 0.3856326
178590 0.388315
178600 0.4031727
178610 0.3875888
178620 0.3748296
178630 0.3485192
178640 0.3772418
178650 0.3417513
178660 0.374424
178670 0.3718566
178680 0.3725367
178690 0.3904636
178700 0.4123509
178710 0.3943791
178720 0.4050234
178730 0.3750885
178740 0.3790153
178750 0.3963878
178760 0.3637664
178770 0.3655556
178780 0.353358
178790 0.3705396
178800 0.3666354
178810 0.363378
178820 0.3902594
178830 0.364301
178840 0.3447929
178850 0.3548869
178860 0.3634831
178870 0.3927456
178880 0.4034454
178890 0.3778128
178900 0.352429
178910 0.3424117
178920 0.3513257
178930 0.369644
178940 0.3682843
178950 0.3810063
178960 0.3537887
178970 0.3444813
178980 0.3812297
178990 0.3726679
179000 0.3700072
179010 0.3843442
179020 0.379755
179030 0.3943945
179040 0.3815139
179050 0.3810073
179060 0.3739187
179070 0.3564671
179080 0.3462626
179090 0.3428367
179100 0.3624366
179110 0.3817715
179120 0.3585674
179130 0.3418981
179140 0.3483106
179150 0.3794213
179160 0.3920677
179170 0.3645839
179180 0.3745777
179190 0.3576208
179200 0.3746322
179210 0.3578162
179220 0.3478165
179230 0.3891081
179240 0.3810511
179250 0.383626
179260 0.385165
179270 0.3714088
179280 0.3767964
179290 0.3642123
179300 0.3676398
179310 0.359577
179320 0.3377617
179330 0.3513092
179340 0.3834839
179350 0.4176205
179360 0.3982587
179370 0.4060014
179380 0.37389
179390 0.3922444
179400 0.3651421
179410 0.3812309
179420 0.3714295
179430 0.376737
179440 0.3805674
179450 0.409115
179460 0.402441
179470 0.3845121
179480 0.3954657
179490 0.3849326
179500 0.4010455
179510 0.3982567
179520 0.3499451
179530 0.3469146
179540 0.3322155
179550 0.3556162
179560 0.332743
179570 0.3265754
179580 0.3386476
179590 0.3631155
179600 0.3667488
179610 0.3183791
179620 0.3190637
179630 0.3135618
179640 0.3269365
179650 0.3410978
179660 0.3335363
179670 0.3773601
179680 0.391334
179690 0.3469548
179700 0.3580874
179710 0.3309594
179720 0.3538411
179730 0.3508108
179740 0.3440349
179750 0.3401283
179760 0.3295633
179770 0.3513677
179780 0.3596835
179790 0.3475907
179800 0.3406153
179810 0.3607048
179820 0.3650758
179830 0.3712698
179840 0.3952758
179850 0.4189599
179860 0.4248073
179870 0.4078325
179880 0.4068553
179890 0.3937221
179900 0.4638126
179910 0.4275462
179920 0.4464304
179930 0.4665482
179940 0.4467882
179950 0.4282267
179960 0.3914447
179970 0.3703333
179980 0.3798671
179990 0.4125483
180000 0.4017338
180010 0.3920101
180020 0.3882255
180030 0.3648986
180040 0.3916655
180050 0.3853204
180060 0.3848857
180070 0.3759898
180080 0.3906104
180090 0.3841467
180100 0.4015359
180110 0.3764802
180120 0.4102016
180130 0.4078914
180140 0.3767386
180150 0.3798885
180160 0.4021114
180170 0.3619018
180180 0.3809179
180190 0.3818583
180200 0.37757
180210 0.3815528
180220 0.3782242
180230 0.4152286
180240 0.4092194
180250 0.4304806
180260 0.4102975
180270 0.4443567
180280 0.4193477
180290 0.427491
180300 0.436897
180310 0.4210317
180320 0.3954825
180330 0.4166425
180340 0.4250136
180350 0.4216809
180360 0.4212054
180370 0.4149833
180380 0.4110031
180390 0.4338643
180400 0.4355802
180410 0.4535237
180420 0.4250413
180430 0.4066792
180440 0.4186387
180450 0.406655
180460 0.4221713
180470 0.4295299
180480 0.4311037
180490 0.4349354
180500 0.4175709
180510 0.4344367
180520 0.4405749
180530 0.4130551
180540 0.4186521
180550 0.4250727
180560 0.4305938
180570 0.4502434
180580 0.4240092
180590 0.4374833
180600 0.415172
180610 0.4402275
180620 0.4301402
180630 0.4400901
180640 0.4327359
180650 0.4297819
180660 0.4359683
180670 0.4246917
180680 0.4199125
180690 0.4156919
180700 0.437793
180710 0.4336374
180720 0.4375224
180730 0.4477563
180740 0.4342196
180750 0.4211737
180760 0.4074883
180770 0.4324341
180780 0.4399184
180790 0.4348664
180800 0.4283419
180810 0.4356826
180820 0.4380729
180830 0.4279977
180840 0.442247
180850 0.4342101
180860 0.4476885
180870 0.426283
180880 0.4124385
180890 0.4109627
180900 0.4233564
180910 0.4269971
180920 0.4165693
180930 0.4131037
180940 0.4266922
180950 0.4348463
180960 0.4244729
180970 0.4310386
180980 0.4433362
180990 0.4124773
181000 0.416689
181010 0.419593
181020 0.4458061
181030 0.4325581
181040 0.391123
181050 0.4064853
181060 0.378874
181070 0.3768266
181080 0.381887
181090 0.382285
181100 0.3799712
181110 0.3864929
181120 0.379245
181130 0.3965136
181140 0.3702077
181150 0.3753968
181160 0.3748232
181170 0.3800676
181180 0.3942957
181190 0.3969441
181200 0.3939371
181210 0.3803716
181220 0.399645
181230 0.3988848
181240 0.420387
181250 0.4120255
181260 0.3874393
181270 0.3840387
181280 0.3811522
181290 0.3686535
181300 0.3452987
181310 0.3461445
181320 0.3596658
181330 0.3824507
181340 0.3768254
181350 0.3744395
181360 0.3695595
181370 0.3483593
181380 0.3512451
181390 0.3691043
181400 0.3469445
181410 0.3819328
181420 0.363392
181430 0.3497332
181440 0.3418565
181450 0.3676763
181460 0.3658176
181470 0.3678895
181480 0.3592258
181490 0.3670876
181500 0.3833048
181510 0.4074736
181520 0.3842447
181530 0.3802288
181540 0.361991
181550 0.3861497
181560 0.3764848
181570 0.3720118
181580 0.3612857
181590 0.3763738
181600 0.390014
181610 0.4081617
181620 0.4021542
181630 0.4102512
181640 0.3762983
181650 0.3588722
181660 0.3587366
181670 0.3667586
181680 0.3567165
181690 0.3322749
181700 0.3553578
181710 0.3587925
181720 0.3526711
181730 0.3673009
181740 0.3717666
181750 0.3558481
181760 0.3648257
181770 0.3745043
181780 0.355703
181790 0.3666028
181800 0.3812896
181810 0.383228
181820 0.3717111
181830 0.3685564
181840 0.3934698
181850 0.3833078
181860 0.4086984
181870 0.381062
181880 0.4018075
181890 0.4067356
181900 0.3954892
181910 0.400618
181920 0.3933789
181930 0.3780349
181940 0.388774
181950 0.4021585
181960 0.3814679
181970 0.3835187
181980 0.3650806
181990 0.3800306
182000 0.3521377
182010 0.325421
182020 0.3331155
182030 0.3370224
182040 0.3645735
182050 0.3358785
182060 0.3429207
182070 0.3559666
182080 0.3517987
182090 0.3541116
182100 0.3492484
182110 0.358426
182120 0.3585955
182130 0.3482096
182140 0.3714201
182150 0.402776
182160 0.3787901
182170 0.3964851
182180 0.3834723
182190 0.3712966
182200 0.3928331
182210 0.393489
182220 0.4002164
182230 0.4016793
182240 0.3820379
182250 0.3821792
182260 0.3858707
182270 0.3877895
182280 0.4003088
182290 0.4142221
182300 0.4051045
182310 0.3634588
182320 0.3667101
182330 0.3592249
182340 0.3729439
182350 0.3625216
182360 0.3547898
182370 0.3597468
182380 0.3301427
182390 0.3420846
182400 0.3519416
182410 0.3527911
182420 0.353687
182430 0.3340452
182440 0.3480876
182450 0.3520416
182460 0.3560681
182470 0.3406503
182480 0.327599
182490 0.3425812
182500 0.3582116
182510 0.3312523
182520 0.3167599
182530 0.3360375
182540 0.3382647
182550 0.3336038
182560 0.3402407
182570 0.34685
182580 0.3406112
182590 0.349181
182600 0.3739782
182610 0.3710538
182620 0.3626004
182630 0.3569605
182640 0.3696271
182650 0.3937184
182660 0.3912343
182670 0.4157796
182680 0.4393648
182690 0.4551997
182700 0.408631
182710 0.4094128
182720 0.3935384
182730 0.3590932
182740 0.3748794
182750 0.3788191
182760 0.3625793
182770 0.384865
182780 0.3571793
182790 0.3684908
182800 0.4034757
182810 0.4179824
182820 0.3832095
182830 0.3764706
182840 0.3928548
182850 0.405399
182860 0.4056712
182870 0.3970788
182880 0.3913167
182890 0.3725694
182900 0.3743963
182910 0.3576172
182920 0.404676
182930 0.3854623
182940 0.3512385
182950 0.3775238
182960 0.3874404
182970 0.3640631
182980 0.3829747
182990 0.4146134
183000 0.3768308
183010 0.3855213
183020 0.4020765
183030 0.4108166
183040 0.3860221
183050 0.3830411
183060 0.3933526
183070 0.3723812
183080 0.3815908
183090 0.3904698
183100 0.3843134
183110 0.3650194
183120 0.3722365
183130 0.4011003
183140 0.3939025
183150 0.3918531
183160 0.4079934
183170 0.3936582
183180 0.3831319
183190 0.3784788
183200 0.3719307
183210 0.3563926
183220 0.3838878
183230 0.3702843
183240 0.3596044
183250 0.387315
183260 0.3713101
183270 0.3444538
183280 0.3644871
183290 0.371675
183300 0.346819
183310 0.367764
183320 0.3670291
183330 0.3544603
183340 0.3619909
183350 0.3632841
183360 0.3696457
183370 0.3693182
183380 0.3690107
183390 0.367512
183400 0.3812231
183410 0.3758383
183420 0.403704
183430 0.3595423
183440 0.3885257
183450 0.3816352
183460 0.377535
183470 0.380154
183480 0.3861822
183490 0.3585052
183500 0.3740295
183510 0.3467243
183520 0.3730792
183530 0.365694
183540 0.3900388
183550 0.3870082
183560 0.3635632
183570 0.3805431
183580 0.3755845
183590 0.3929803
183600 0.3806824
183610 0.370831
183620 0.3798839
183630 0.3838473
183640 0.3938852
183650 0.3785232
183660 0.3952234
183670 0.4023495
183680 0.3863209
183690 0.4176039
183700 0.4167699
183710 0.4088016
183720 0.4025974
183730 0.3742803
183740 0.3796377
183750 0.3826792
183760 0.3711559
183770 0.3733601
183780 0.370849
183790 0.3761721
183800 0.3814849
183810 0.3663213
183820 0.3644364
183830 0.3760485
183840 0.389421
183850 0.4004706
183860 0.3722427
183870 0.3959993
183880 0.3755073
183890 0.3915986
183900 0.3789984
183910 0.3599716
183920 0.3859803
183930 0.3949866
183940 0.3792025
183950 0.3606195
183960 0.3811352
183970 0.3701286
183980 0.406691
183990 0.4477446
184000 0.4227742
184010 0.3958
184020 0.4569832
184030 0.4423753
184040 0.4217836
184050 0.4135291
184060 0.4030448
184070 0.4183386
184080 0.4268444
184090 0.4426271
184100 0.4356681
184110 0.4247776
184120 0.4021975
184130 0.4403109
184140 0.4437879
184150 0.4402882
184160 0.4383473
184170 0.3999748
184180 0.40855
184190 0.377606
184200 0.3722451
184210 0.3619827
184220 0.3631836
184230 0.3923854
184240 0.3752286
184250 0.4043098
184260 0.382008
184270 0.3952944
184280 0.4259092
184290 0.4393958
184300 0.4144429
184310 0.3966638
184320 0.4078099
184330 0.4219075
184340 0.4253682
184350 0.4229365
184360 0.4308275
184370 0.435779
184380 0.4192227
184390 0.4147826
184400 0.44358
184410 0.4272207
184420 0.4131667
184430 0.4194094
184440 0.4120338
184450 0.4150665
184460 0.4128812
184470 0.4241533
184480 0.3995757
184490 0.4014986
184500 0.4067481
184510 0.3988356
184520 0.4201228
184530 0.4095771
184540 0.4542915
184550 0.4321
184560 0.4180582
184570 0.4384512
184580 0.4056123
184590 0.3697829
184600 0.3682172
184610 0.3725924
184620 0.3754408
184630 0.3912628
184640 0.4124148
184650 0.445471
184660 0.4531282
184670 0.4573376
184680 0.4285798
184690 0.4555751
184700 0.4662514
184710 0.4644693
184720 0.4644503
184730 0.4669795
184740 0.4397517
184750 0.4300545
184760 0.4169228
184770 0.4152281
184780 0.4049979
184790 0.4200166
184800 0.4107139
184810 0.433638
184820 0.4064657
184830 0.3987724
184840 0.3892594
184850 0.409087
184860 0.4171857
184870 0.4552322
184880 0.4383456
184890 0.4523115
184900 0.4520706
184910 0.4444344
184920 0.4681417
184930 0.478739
184940 0.4568672
184950 0.4514055
184960 0.4282104
184970 0.4323054
184980 0.4300572
184990 0.4667469
185000 0.4568227
185010 0.4478343
185020 0.430256
185030 0.4244922
185040 0.4368767
185050 0.4305025
185060 0.4253027
185070 0.4229376
185080 0.418184
185090 0.4410788
185100 0.433656
185110 0.4125208
185120 0.4294908
185130 0.4095306
185140 0.4016049
185150 0.4045387
185160 0.4071922
185170 0.4322057
185180 0.4227091
185190 0.4176555
185200 0.3830388
185210 0.3997539
185220 0.3860843
185230 0.4070081
185240 0.4209369
185250 0.3937398
185260 0.3953947
185270 0.4018822
185280 0.4021477
185290 0.3931327
185300 0.4169286
185310 0.3906124
185320 0.3939522
185330 0.4337015
185340 0.4138965
185350 0.3972964
185360 0.3977883
185370 0.3953155
185380 0.3988207
185390 0.4382971
185400 0.4085672
185410 0.4202013
185420 0.4120564
185430 0.3875078
185440 0.4004903
185450 0.4225874
185460 0.4279967
185470 0.4298648
185480 0.4327326
185490 0.4146974
185500 0.4009874
185510 0.4040324
185520 0.3740957
185530 0.3852415
185540 0.4212566
185550 0.432877
185560 0.4776313
185570 0.4764518
185580 0.4813313
185590 0.4685706
185600 0.4471662
185610 0.464484
185620 0.4437376
185630 0.4536197
185640 0.4329372
185650 0.4331537
185660 0.4175016
185670 0.4311896
185680 0.4183981
185690 0.3956337
185700 0.3931266
185710 0.4080449
185720 0.3851954
185730 0.3871636
185740 0.4067096
185750 0.4009651
185760 0.3878691
185770 0.3586189
185780 0.366823
185790 0.3492804
185800 0.3947977
185810 0.3941975
185820 0.3546976
185830 0.3709512
185840 0.3462927
185850 0.3445242
185860 0.3385751
185870 0.3364667
185880 0.3701465
185890 0.3622485
185900 0.3520927
185910 0.3813978
185920 0.369533
185930 0.3568724
185940 0.3684402
185950 0.3901253
185960 0.4087771
185970 0.4106417
185980 0.3906563
185990 0.3575163
186000 0.3717712
186010 0.3644677
186020 0.3939267
186030 0.3974169
186040 0.3991952
186050 0.4136764
186060 0.3993613
186070 0.4180422
186080 0.4125286
186090 0.428932
186100 0.4118691
186110 0.4113819
186120 0.4001155
186130 0.4117178
186140 0.4126243
186150 0.4027771
186160 0.4421756
186170 0.4457669
186180 0.4094227
186190 0.4008347
186200 0.4268256
186210 0.4332506
186220 0.4339498
186230 0.4513538
186240 0.4244062
186250 0.4285839
186260 0.413227
186270 0.4139318
186280 0.4442722
186290 0.4266723
186300 0.4039736
186310 0.4027166
186320 0.3969947
186330 0.4024375
186340 0.4137649
186350 0.4085523
186360 0.3877581
186370 0.4088419
186380 0.4290324
186390 0.4188177
186400 0.444384
186410 0.4242864
186420 0.4325157
186430 0.4257139
186440 0.4079683
186450 0.4213715
186460 0.4205139
186470 0.4362514
186480 0.4107791
186490 0.3898448
186500 0.398957
186510 0.4007139
186520 0.394482
186530 0.3965761
186540 0.4269525
186550 0.3919186
186560 0.3977901
186570 0.3918264
186580 0.3988274
186590 0.4052971
186600 0.3937608
186610 0.4156416
186620 0.4071316
186630 0.4137441
186640 0.4119235
186650 0.4156019
186660 0.425255
186670 0.4009635
186680 0.4264999
186690 0.4227369
186700 0.42446
186710 0.4411722
186720 0.4476482
186730 0.4426063
186740 0.41811
186750 0.4131424
186760 0.4207761
186770 0.3904168
186780 0.3924956
186790 0.4082137
186800 0.4170453
186810 0.4416577
186820 0.448669
186830 0.4386217
186840 0.4319137
186850 0.4451607
186860 0.45034
186870 0.4430653
186880 0.4574064
186890 0.4449189
186900 0.4222352
186910 0.4429586
186920 0.446723
186930 0.4489095
186940 0.4286188
186950 0.4496998
186960 0.4733453
186970 0.4568186
186980 0.4637432
186990 0.447706
187000 0.45324
187010 0.4545119
187020 0.4427271
187030 0.4433627
187040 0.4340864
187050 0.4587191
187060 0.4689212
187070 0.4632412
187080 0.4331543
187090 0.4436013
187100 0.4494599
187110 0.4648869
187120 0.472366
187130 0.4425057
187140 0.4748675
187150 0.4652472
187160 0.4535676
187170 0.4528638
187180 0.4341309
187190 0.4292312
187200 0.4335517
187210 0.4387623
187220 0.4318587
187230 0.4206069
187240 0.4529101
187250 0.4542961
187260 0.4526623
187270 0.4278112
187280 0.4414628
187290 0.4388881
187300 0.4395341
187310 0.4273266
187320 0.4334531
187330 0.4299153
187340 0.4377108
187350 0.4300562
187360 0.4356325
187370 0.4269808
187380 0.4194447
187390 0.4264624
187400 0.4327534
187410 0.43749
187420 0.444313
187430 0.4266055
187440 0.4386483
187450 0.4392494
187460 0.442631
187470 0.4453894
187480 0.4442258
187490 0.4603725
187500 0.4512287
187510 0.4529418
187520 0.4536959
187530 0.4571417
187540 0.4513472
187550 0.4537481
187560 0.4675341
187570 0.4627121
187580 0.4652396
187590 0.4620438
187600 0.4671476
187610 0.4276602
187620 0.4425196
187630 0.4423264
187640 0.430701
187650 0.4681951
187660 0.4458943
187670 0.4348219
187680 0.4347717
187690 0.4237129
187700 0.4615895
187710 0.4586774
187720 0.468026
187730 0.4402528
187740 0.4576137
187750 0.4462776
187760 0.4561342
187770 0.4519785
187780 0.4570328
187790 0.4824855
187800 0.4813096
187810 0.4759187
187820 0.4527453
187830 0.4682826
187840 0.4704932
187850 0.4645028
187860 0.4639784
187870 0.4906025
187880 0.47558
187890 0.5081386
187900 0.4867459
187910 0.4868221
187920 0.4857478
187930 0.4792609
187940 0.4694839
187950 0.4732753
187960 0.449007
187970 0.4541442
187980 0.4546759
187990 0.4741542
188000 0.4756682
188010 0.4476607
188020 0.4600156
188030 0.4740995
188040 0.4561275
188050 0.4783734
188060 0.4415916
188070 0.4553873
188080 0.4447266
188090 0.4469177
188100 0.4624602
188110 0.4510838
188120 0.4512523
188130 0.4441724
188140 0.4523624
188150 0.4612382
188160 0.4470306
188170 0.4477033
188180 0.4344496
188190 0.4408988
188200 0.4547633
188210 0.4673832
188220 0.4723991
188230 0.4621077
188240 0.4706816
188250 0.4664142
188260 0.4602205
188270 0.4510167
188280 0.4376306
188290 0.4431567
188300 0.4388408
188310 0.4541709
188320 0.4499017
188330 0.4232875
188340 0.4308237
188350 0.4657674
188360 0.4471545
188370 0.4757207
188380 0.4549107
188390 0.4434389
188400 0.4212044
188410 0.4678971
188420 0.4617198
188430 0.4468019
188440 0.4323786
188450 0.4467244
188460 0.4557771
188470 0.4498686
188480 0.4327442
188490 0.4411322
188500 0.4422778
188510 0.4248016
188520 0.4344739
188530 0.4411274
188540 0.4410778
188550 0.4297561
188560 0.4541438
188570 0.423973
188580 0.4202065
188590 0.4481744
188600 0.4280715
188610 0.4247363
188620 0.4104795
188630 0.438762
188640 0.4112241
188650 0.4321817
188660 0.4148136
188670 0.4271228
188680 0.4262205
188690 0.4157236
188700 0.4346409
188710 0.4347661
188720 0.4213875
188730 0.4132776
188740 0.41475
188750 0.405167
188760 0.4423245
188770 0.4405417
188780 0.4492783
188790 0.4335407
188800 0.4319421
188810 0.4444373
188820 0.4575569
188830 0.4306346
188840 0.4591184
188850 0.4554045
188860 0.457966
188870 0.4623668
188880 0.4490232
188890 0.4406738
188900 0.4585674
188910 0.4467214
188920 0.415756
188930 0.429652
188940 0.4133088
188950 0.4401731
188960 0.4512684
188970 0.4302126
188980 0.4540583
188990 0.4534472
189000 0.4672016
189010 0.4682452
189020 0.4558801
189030 0.4775046
189040 0.4558623
189050 0.4474906
189060 0.4267155
189070 0.4595984
189080 0.4522822
189090 0.4468987
189100 0.4364864
189110 0.4325252
189120 0.4710984
189130 0.4607367
189140 0.4570804
189150 0.4513941
189160 0.4475903
189170 0.4333113
189180 0.4106783
189190 0.4411946
189200 0.4321067
189210 0.4355952
189220 0.4189945
189230 0.4462532
189240 0.4098262
189250 0.4237816
189260 0.4017492
189270 0.4196023
189280 0.4209334
189290 0.3898816
189300 0.4273728
189310 0.4311672
189320 0.4098318
189330 0.3978614
189340 0.3835641
189350 0.3888279
189360 0.4058405
189370 0.4079539
189380 0.4035935
189390 0.4199463
189400 0.4250413
189410 0.4312307
189420 0.4399428
189430 0.417505
189440 0.4449178
189450 0.4327129
189460 0.4297304
189470 0.4154886
189480 0.3922538
189490 0.4083057
189500 0.419632
189510 0.4249606
189520 0.4252239
189530 0.429871
189540 0.4086484
189550 0.4046664
189560 0.3969419
189570 0.4267074
189580 0.4154705
189590 0.4064796
189600 0.41313
189610 0.3718438
189620 0.4025042
189630 0.3760281
189640 0.3752618
189650 0.3982477
189660 0.3749911
189670 0.3907151
189680 0.3866867
189690 0.381586
189700 0.3660691
189710 0.3812951
189720 0.3820476
189730 0.3853308
189740 0.3583519
189750 0.3923818
189760 0.3908638
189770 0.398389
189780 0.4005996
189790 0.3774927
189800 0.3846143
189810 0.3846004
189820 0.3660924
189830 0.3544513
189840 0.3818927
189850 0.3834561
189860 0.357863
189870 0.3359427
189880 0.3530728
189890 0.3512473
189900 0.3475427
189910 0.3569468
189920 0.380311
189930 0.3489847
189940 0.3471003
189950 0.3355958
189960 0.3545297
189970 0.3465324
189980 0.3851842
189990 0.3681585
190000 0.3757493
190010 0.3643081
190020 0.3742871
190030 0.3747506
190040 0.3762519
190050 0.3712022
190060 0.37203
190070 0.3871566
190080 0.3768543
190090 0.3883814
190100 0.3792562
190110 0.3800019
190120 0.4124341
190130 0.4279634
190140 0.4287458
190150 0.4465418
190160 0.4148848
190170 0.4396315
190180 0.4130733
190190 0.4305409
190200 0.4039217
190210 0.3910826
190220 0.3960507
190230 0.3848346
190240 0.3664777
190250 0.3744358
190260 0.3790755
190270 0.3740972
190280 0.369265
190290 0.3728513
190300 0.3929459
190310 0.3810968
190320 0.3832476
190330 0.3585638
190340 0.3431893
190350 0.3753343
190360 0.3865743
190370 0.3715295
190380 0.3728383
190390 0.3806595
190400 0.391311
190410 0.3786469
190420 0.3667572
190430 0.353054
190440 0.3631449
190450 0.3627921
190460 0.3521181
190470 0.3477589
190480 0.3488949
190490 0.3452994
190500 0.343082
190510 0.3537934
190520 0.3532073
190530 0.3571135
190540 0.3828556
190550 0.3513804
190560 0.3508308
190570 0.3586556
190580 0.3559642
190590 0.3508276
190600 0.3496895
190610 0.3652723
190620 0.3456809
190630 0.3438011
190640 0.3424429
190650 0.3635841
190660 0.3521795
190670 0.3608864
190680 0.3658024
190690 0.3364167
190700 0.3078706
190710 0.3077908
190720 0.329677
190730 0.325772
190740 0.3496364
190750 0.3540167
190760 0.3607355
190770 0.3486468
190780 0.3442173
190790 0.3628531
190800 0.3590304
190810 0.3935868
190820 0.3771979
190830 0.38228
190840 0.368149
190850 0.3672608
190860 0.3678187
190870 0.3635726
190880 0.3668134
190890 0.363403
190900 0.3507721
190910 0.3710621
190920 0.3767267
190930 0.3610235
190940 0.3589074
190950 0.3546693
190960 0.3405785
190970 0.342696
190980 0.358638
190990 0.3584915
191000 0.3380876
191010 0.3653206
191020 0.3927424
191030 0.3954584
191040 0.3882827
191050 0.3711617
191060 0.3742853
191070 0.3641548
191080 0.3782045
191090 0.3731829
191100 0.3656703
191110 0.3518919
191120 0.3840392
191130 0.3850723
191140 0.3533316
191150 0.3414968
191160 0.3419686
191170 0.3790977
191180 0.3307096
191190 0.3470082
191200 0.3553299
191210 0.3621224
191220 0.3762284
191230 0.3815173
191240 0.3580055
191250 0.3717519
191260 0.3745849
191270 0.3693968
191280 0.3499804
191290 0.3654274
191300 0.3679587
191310 0.3591461
191320 0.3764408
191330 0.393681
191340 0.3647595
191350 0.3638303
191360 0.368928
191370 0.3502794
191380 0.3727225
191390 0.3694209
191400 0.347014
191410 0.3671897
191420 0.3514082
191430 0.3719535
191440 0.3691356
191450 0.3703658
191460 0.3534136
191470 0.3853566
191480 0.3748153
191490 0.3668757
191500 0.3470735
191510 0.3643128
191520 0.4062279
191530 0.4052419
191540 0.3925258
191550 0.4195681
191560 0.4005104
191570 0.4076013
191580 0.3705806
191590 0.3839688
191600 0.3998643
191610 0.4190379
191620 0.4120866
191630 0.4210818
191640 0.4113309
191650 0.3906084
191660 0.407132
191670 0.374614
191680 0.3844553
191690 0.3656025
191700 0.3543255
191710 0.3835943
191720 0.3559899
191730 0.3513238
191740 0.3855658
191750 0.3733669
191760 0.3782739
191770 0.372414
191780 0.3637672
191790 0.3589069
191800 0.3645045
191810 0.3690858
191820 0.3552764
191830 0.3685708
191840 0.4009921
191850 0.3985104
191860 0.3824414
191870 0.4159763
191880 0.3929075
191890 0.4286582
191900 0.422894
191910 0.4315773
191920 0.4452241
191930 0.4327672
191940 0.4651426
191950 0.4535643
191960 0.426908
191970 0.4480304
191980 0.4522303
191990 0.4266801
192000 0.4273584
192010 0.4497248
192020 0.4177843
192030 0.4105943
192040 0.4252863
192050 0.4453089
192060 0.4010572
192070 0.3796385
192080 0.3790738
192090 0.377406
192100 0.3680111
192110 0.3705803
192120 0.3760927
192130 0.378917
192140 0.3887917
192150 0.3833265
192160 0.3973018
192170 0.4189315
192180 0.4078961
192190 0.4181782
192200 0.4308894
192210 0.4315745
192220 0.4203081
192230 0.3946661
192240 0.3829648
192250 0.383072
192260 0.3980788
192270 0.3992023
192280 0.3910034
192290 0.4025555
192300 0.3901503
192310 0.3788887
192320 0.3691011
192330 0.3848148
192340 0.3727052
192350 0.3851848
192360 0.3790971
192370 0.3953409
192380 0.3776007
192390 0.3579692
192400 0.3578002
192410 0.3834448
192420 0.3696202
192430 0.3889968
192440 0.374851
192450 0.3790058
192460 0.3636814
192470 0.37582
192480 0.3951342
192490 0.3638977
192500 0.3971168
192510 0.3787793
192520 0.3724577
192530 0.3989846
192540 0.3732394
192550 0.3731696
192560 0.3732418
192570 0.394031
192580 0.3814414
192590 0.3727022
192600 0.3723607
192610 0.3741098
192620 0.3859295
192630 0.3910776
192640 0.4082818
192650 0.41086
192660 0.4160418
192670 0.4000377
192680 0.4067107
192690 0.3935337
192700 0.388131
192710 0.3568471
192720 0.3786359
192730 0.3914351
192740 0.3659804
192750 0.3796851
192760 0.3682434
192770 0.377949
192780 0.3765434
192790 0.4197121
192800 0.3995519
192810 0.4034381
192820 0.4110867
192830 0.4019381
192840 0.4313447
192850 0.4033824
192860 0.4264582
192870 0.4034194
192880 0.4051718
192890 0.3959442
192900 0.3954996
192910 0.3740915
192920 0.3548906
192930 0.3713822
192940 0.3833263
192950 0.3854796
192960 0.3766711
192970 0.3857168
192980 0.3989579
192990 0.4043544
193000 0.405837
193010 0.4163183
193020 0.4350407
193030 0.4093967
193040 0.3954773
193050 0.40168
193060 0.4099202
193070 0.4031221
193080 0.3664021
193090 0.3993408
193100 0.3648343
193110 0.3589425
193120 0.3709066
193130 0.3868587
193140 0.369091
193150 0.373435
193160 0.3709655
193170 0.3862761
193180 0.3949718
193190 0.3919262
193200 0.4108964
193210 0.4078246
193220 0.3797526
193230 0.4182816
193240 0.4132345
193250 0.3667334
193260 0.3629114
193270 0.3885956
193280 0.3997967
193290 0.3756481
193300 0.3712482
193310 0.392021
193320 0.3799801
193330 0.3855584
193340 0.3708815
193350 0.3754583
193360 0.3763006
193370 0.3743416
193380 0.3723752
193390 0.369992
193400 0.4057011
193410 0.395732
193420 0.4270421
193430 0.4014391
193440 0.4131256
193450 0.4208276
193460 0.4170442
193470 0.391643
193480 0.3865788
193490 0.3794236
193500 0.3946966
193510 0.4139804
193520 0.4125074
193530 0.4142582
193540 0.4137491
193550 0.4081546
193560 0.4104134
193570 0.3981627
193580 0.4028789
193590 0.3977502
193600 0.4116095
193610 0.4249865
193620 0.4344926
193630 0.418473
193640 0.4202005
193650 0.3985536
193660 0.4173464
193670 0.4448785
193680 0.4329445
193690 0.44367
193700 0.441018
193710 0.4371012
193720 0.4277557
193730 0.4292095
193740 0.4325361
193750 0.394947
193760 0.416768
193770 0.390236
193780 0.4286941
193790 0.4325469
193800 0.3829212
193810 0.3777991
193820 0.3793016
193830 0.352308
193840 0.3440554
193850 0.4028606
193860 0.3748568
193870 0.4138413
193880 0.4006934
193890 0.359512
193900 0.3688526
193910 0.3676271
193920 0.3510877
193930 0.3956837
193940 0.3592603
193950 0.3700871
193960 0.342959
193970 0.3840802
193980 0.3940518
193990 0.3991137
194000 0.3656244
194010 0.3739687
194020 0.3826047
194030 0.3400036
194040 0.3409725
194050 0.371535
194060 0.3756621
194070 0.3717482
194080 0.3591028
194090 0.4137554
194100 0.3999939
194110 0.3995724
194120 0.3879479
194130 0.3913025
194140 0.3982935
194150 0.3917423
194160 0.3957026
194170 0.4043762
194180 0.3550712
194190 0.3646439
194200 0.3538342
194210 0.3725233
194220 0.3666968
194230 0.3991299
194240 0.3757074
194250 0.3687073
194260 0.3570434
194270 0.378219
194280 0.3905454
194290 0.3500448
194300 0.3730493
194310 0.3687305
194320 0.3540492
194330 0.3628707
194340 0.3922648
194350 0.4074677
194360 0.3870683
194370 0.3675098
194380 0.375988
194390 0.3831059
194400 0.3928197
194410 0.3762535
194420 0.3826573
194430 0.3722768
194440 0.3926853
194450 0.3795215
194460 0.3856724
194470 0.4024346
194480 0.3567775
194490 0.3819376
194500 0.3716922
194510 0.383844
194520 0.3969959
194530 0.4061758
194540 0.3857938
194550 0.3879886
194560 0.3671073
194570 0.3822304
194580 0.3836789
194590 0.3925466
194600 0.386416
194610 0.3774233
194620 0.3772245
194630 0.4003771
194640 0.3942131
194650 0.4076915
194660 0.4067747
194670 0.3827627
194680 0.4080752
194690 0.3842726
194700 0.3906945
194710 0.3655403
194720 0.3720745
194730 0.3601196
194740 0.3762222
194750 0.3821203
194760 0.3671488
194770 0.3482532
194780 0.3815955
194790 0.4483734
194800 0.4362063
194810 0.4070646
194820 0.407546
194830 0.3869787
194840 0.4026603
194850 0.4090718
194860 0.39875
194870 0.3901345
194880 0.4034512
194890 0.3758273
194900 0.4119262
194910 0.4169931
194920 0.3665417
194930 0.3739718
194940 0.3638041
194950 0.4133587
194960 0.3791181
194970 0.4053579
194980 0.3972403
194990 0.4157674
195000 0.390624
195010 0.382431
195020 0.3637167
195030 0.3632347
195040 0.3839445
195050 0.3756509
195060 0.3766536
195070 0.3680499
195080 0.3873366
195090 0.3626205
195100 0.3680352
195110 0.3694566
195120 0.3911974
195130 0.3903975
195140 0.4201239
195150 0.4083054
195160 0.4255071
195170 0.3977839
195180 0.4187405
195190 0.4254098
195200 0.4349662
195210 0.4615948
195220 0.4260693
195230 0.4525386
195240 0.4643888
195250 0.4938402
195260 0.4776233
195270 0.4525538
195280 0.4204794
195290 0.4003827
195300 0.3951159
195310 0.3973422
195320 0.3934375
195330 0.4110755
195340 0.4268774
195350 0.3971668
195360 0.39292
195370 0.4222445
195380 0.4021446
195390 0.4016943
195400 0.4001027
195410 0.4156808
195420 0.4165516
195430 0.4164466
195440 0.4254927
195450 0.413097
195460 0.4097868
195470 0.4166982
195480 0.4295026
195490 0.4142668
195500 0.4243861
195510 0.4286524
195520 0.4002087
195530 0.4206476
195540 0.3964512
195550 0.4124224
195560 0.4138357
195570 0.3809685
195580 0.4039289
195590 0.3814446
195600 0.3935837
195610 0.3777466
195620 0.4005381
195630 0.3723751
195640 0.390905
195650 0.4014386
195660 0.3374913
195670 0.3799127
195680 0.3516843
195690 0.3458429
195700 0.3804564
195710 0.4276735
195720 0.4180069
195730 0.3848175
195740 0.37475
195750 0.3542902
195760 0.3640919
195770 0.360045
195780 0.348286
195790 0.369013
195800 0.3804776
195810 0.4031502
195820 0.4015742
195830 0.3985909
195840 0.3883197
195850 0.3846412
195860 0.3861881
195870 0.3960568
195880 0.4115918
195890 0.3928424
195900 0.3897497
195910 0.4686271
195920 0.4323904
195930 0.3621702
195940 0.3690645
195950 0.3401475
195960 0.3598339
195970 0.3737307
195980 0.3612721
195990 0.3666664
196000 0.3599426
196010 0.3601539
196020 0.3732033
196030 0.3908885
196040 0.3617701
196050 0.3608844
196060 0.3895679
196070 0.4101699
196080 0.3909513
196090 0.377663
196100 0.3709645
196110 0.3896056
196120 0.3790064
196130 0.382106
196140 0.3931424
196150 0.3854824
196160 0.4068094
196170 0.3928312
196180 0.3927965
196190 0.3763958
196200 0.3665689
196210 0.3695657
196220 0.3792199
196230 0.386117
196240 0.380987
196250 0.3874286
196260 0.3869038
196270 0.3709439
196280 0.369118
196290 0.3448674
196300 0.3630194
196310 0.3554832
196320 0.3901831
196330 0.4114617
196340 0.4570475
196350 0.425382
196360 0.4389081
196370 0.4272503
196380 0.3993398
196390 0.4321603
196400 0.410066
196410 0.4165541
196420 0.4189116
196430 0.4044751
196440 0.4337631
196450 0.417226
196460 0.4019079
196470 0.4123811
196480 0.4273747
196490 0.4419551
196500 0.4408647
196510 0.4212275
196520 0.4146647
196530 0.415743
196540 0.4281196
196550 0.4161884
196560 0.388839
196570 0.4051121
196580 0.388711
196590 0.3989256
196600 0.4124313
196610 0.4152038
196620 0.436606
196630 0.4363887
196640 0.3994293
196650 0.3766993
196660 0.3830951
196670 0.3794884
196680 0.3867551
196690 0.3918116
196700 0.3644124
196710 0.3567206
196720 0.3608441
196730 0.3607179
196740 0.3585356
196750 0.3609357
196760 0.3905214
196770 0.3879818
196780 0.3945407
196790 0.3758794
196800 0.3976863
196810 0.4273971
196820 0.3841772
196830 0.4060298
196840 0.3765894
196850 0.3714347
196860 0.3710423
196870 0.3451544
196880 0.3606803
196890 0.3675189
196900 0.3730846
196910 0.3792324
196920 0.3997136
196930 0.4413316
196940 0.4474734
196950 0.4144599
196960 0.4195904
196970 0.4001884
196980 0.399283
196990 0.4081146
197000 0.4169182
197010 0.4193383
197020 0.4036985
197030 0.3892426
197040 0.4095822
197050 0.3764249
197060 0.4094744
197070 0.438729
197080 0.4543538
197090 0.420383
197100 0.3981279
197110 0.3776251
197120 0.3977254
197130 0.4026252
197140 0.4059281
197150 0.4212524
197160 0.4203137
197170 0.3956321
197180 0.3722214
197190 0.3791683
197200 0.3488322
197210 0.3683737
197220 0.3637232
197230 0.3702669
197240 0.382298
197250 0.363402
197260 0.4012021
197270 0.4141427
197280 0.4080957
197290 0.3993058
197300 0.4314716
197310 0.4296522
197320 0.409284
197330 0.3857441
197340 0.3998856
197350 0.3965567
197360 0.3849016
197370 0.4115823
197380 0.3568182
197390 0.3510366
197400 0.3724359
197410 0.3906487
197420 0.3754931
197430 0.3766347
197440 0.3569209
197450 0.3785106
197460 0.3504798
197470 0.3858585
197480 0.3714812
197490 0.3844689
197500 0.3904653
197510 0.3913745
197520 0.390908
197530 0.4029267
197540 0.3554651
197550 0.3732655
197560 0.3555044
197570 0.3773425
197580 0.403154
197590 0.4000056
197600 0.4165544
197610 0.3983675
197620 0.3867387
197630 0.4157985
197640 0.3985563
197650 0.3984313
197660 0.3658623
197670 0.3529906
197680 0.3557831
197690 0.3821873
197700 0.3537942
197710 0.3783812
197720 0.3908867
197730 0.3725813
197740 0.3876812
197750 0.3706896
197760 0.3937461
197770 0.3597643
197780 0.367375
197790 0.3624001
197800 0.3710601
197810 0.3734319
197820 0.3867731
197830 0.3789697
197840 0.3628744
197850 0.3949449
197860 0.3926583
197870 0.4011734
197880 0.403347
197890 0.4019524
197900 0.3767245
197910 0.3971794
197920 0.3785567
197930 0.3555886
197940 0.3627839
197950 0.4127232
197960 0.4547709
197970 0.4340481
197980 0.4311605
197990 0.4258834
198000 0.4349918
198010 0.4152918
198020 0.4032098
198030 0.4261226
198040 0.4160802
198050 0.4427459
198060 0.4285812
198070 0.4078463
198080 0.4504305
198090 0.3975782
198100 0.4207736
198110 0.4294536
198120 0.442627
198130 0.4172231
198140 0.3862568
198150 0.39813
198160 0.4240818
198170 0.4110564
198180 0.4361344
198190 0.402686
198200 0.3823546
198210 0.3817541
198220 0.3849138
198230 0.380935
198240 0.3643358
198250 0.3711954
198260 0.3741058
198270 0.3708201
198280 0.3798082
198290 0.3733029
198300 0.37481
198310 0.3882491
198320 0.3854006
198330 0.3915587
198340 0.372733
198350 0.3866163
198360 0.3869063
198370 0.3795292
198380 0.3992775
198390 0.3897584
198400 0.4001963
198410 0.3975836
198420 0.3865203
198430 0.4115868
198440 0.4031578
198450 0.4091529
198460 0.3995804
198470 0.4010216
198480 0.3933435
198490 0.3946839
198500 0.4098477
198510 0.3904964
198520 0.4013973
198530 0.3884909
198540 0.3775176
198550 0.3737907
198560 0.410309
198570 0.3954431
198580 0.4089125
198590 0.4004924
198600 0.3942146
198610 0.4147173
198620 0.399393
198630 0.4272006
198640 0.436375
198650 0.411789
198660 0.4372787
198670 0.4782918
198680 0.4892071
198690 0.4830734
198700 0.4744965
198710 0.4651948
198720 0.4635667
198730 0.4634394
198740 0.4352929
198750 0.4482967
198760 0.4534031
198770 0.4374655
198780 0.4448848
198790 0.4602948
198800 0.4551511
198810 0.4909867
198820 0.4455702
198830 0.4285651
198840 0.4231773
198850 0.4591745
198860 0.4254335
198870 0.4310006
198880 0.4416761
198890 0.4217185
198900 0.44166
198910 0.3994544
198920 0.373501
198930 0.3601809
198940 0.3663262
198950 0.348907
198960 0.3402809
198970 0.35908
198980 0.3790187
198990 0.4135476
199000 0.3910919
199010 0.3923482
199020 0.352414
199030 0.370272
199040 0.3848611
199050 0.3682318
199060 0.3887394
199070 0.4008462
199080 0.3808896
199090 0.4003814
199100 0.391519
199110 0.3959783
199120 0.4384294
199130 0.4617168
199140 0.4404286
199150 0.4008876
199160 0.4151042
199170 0.4284705
199180 0.4353749
199190 0.4138308
199200 0.4115668
199210 0.4505365
199220 0.4274336
199230 0.4757545
199240 0.4687687
199250 0.4749987
199260 0.4716133
199270 0.4790052
199280 0.4514965
199290 0.433595
199300 0.4469947
199310 0.4506307
199320 0.4312126
199330 0.4521182
199340 0.4129884
199350 0.4138906
199360 0.4371794
199370 0.4214992
199380 0.4343745
199390 0.4316037
199400 0.4100736
199410 0.4300886
199420 0.4518446
199430 0.4586062
199440 0.4149205
199450 0.4146112
199460 0.4037739
199470 0.4020939
199480 0.4003347
199490 0.4103281
199500 0.4094472
199510 0.3906646
199520 0.3647164
199530 0.3827144
199540 0.3966537
199550 0.4451043
199560 0.4175947
199570 0.4140202
199580 0.425814
199590 0.4180362
199600 0.3814108
199610 0.4045727
199620 0.4048658
199630 0.3954888
199640 0.381994
199650 0.3982306
199660 0.4282336
199670 0.404557
199680 0.4012652
199690 0.4161578
199700 0.4206013
199710 0.424431
199720 0.4332592
199730 0.4321795
199740 0.4336221
199750 0.4298828
199760 0.419753
199770 0.4104855
199780 0.414415
199790 0.4159405
199800 0.3843749
199810 0.4084359
199820 0.4065422
199830 0.3887165
199840 0.4081124
199850 0.4195257
199860 0.4086704
199870 0.4105352
199880 0.3642415
199890 0.3734069
199900 0.4065974
199910 0.3877444
199920 0.4080675
199930 0.417535
199940 0.425626
199950 0.4101203
199960 0.4210162
199970 0.4131165
199980 0.3945225
199990 0.3991936
200000 0.3983828
200010 0.4073807
200020 0.3870045
200030 0.3846203
200040 0.3872605
200050 0.4178527
200060 0.3781558
200070 0.3898496
200080 0.3770321
200090 0.3621467
200100 0.3627957
200110 0.3546891
200120 0.3417079
200130 0.3443454
200140 0.3331766
200150 0.3514944
200160 0.3396003
200170 0.3544093
200180 0.3930722
200190 0.3716286
200200 0.3657874
200210 0.3497202
200220 0.3656255
200230 0.3394472
200240 0.3523829
200250 0.3389918
200260 0.3725205
200270 0.3746221
200280 0.3889672
200290 0.366125
200300 0.3890563
200310 0.4021164
200320 0.3907676
200330 0.3785555
200340 0.3950132
200350 0.3653482
200360 0.386755
200370 0.3820389
200380 0.3804022
200390 0.3828595
200400 0.4005185
200410 0.4145924
200420 0.452914
200430 0.4449142
200440 0.4315392
200450 0.4544062
200460 0.430357
200470 0.4058414
200480 0.4337676
200490 0.4619828
200500 0.430895
200510 0.4339471
200520 0.4108495
200530 0.3894417
200540 0.4001587
200550 0.3771326
200560 0.3865533
200570 0.3815271
200580 0.358511
200590 0.3480494
200600 0.3542742
200610 0.3557599
200620 0.3729058
200630 0.3806649
200640 0.382126
200650 0.4049448
200660 0.3861376
200670 0.3721324
200680 0.3801421
200690 0.3680805
200700 0.3662515
200710 0.3830358
200720 0.3716991
200730 0.3842391
200740 0.3609778
200750 0.3678657
200760 0.3650271
200770 0.3627827
200780 0.3450775
200790 0.3675574
200800 0.3732762
200810 0.3513125
200820 0.3680114
200830 0.3719403
200840 0.3872726
200850 0.3620779
200860 0.395457
200870 0.4056381
200880 0.3714128
200890 0.3699965
200900 0.3617547
200910 0.3292298
200920 0.3645386
200930 0.3895738
200940 0.4005182
200950 0.4166919
200960 0.3987644
200970 0.4030144
200980 0.3883983
200990 0.4147851
201000 0.420298
201010 0.4090791
201020 0.4150536
201030 0.4255147
201040 0.3956448
201050 0.3533872
201060 0.3633589
201070 0.3666788
201080 0.3694012
201090 0.3572794
201100 0.3461752
201110 0.3680316
201120 0.3914683
201130 0.3882309
201140 0.3781447
201150 0.3966973
201160 0.3973832
201170 0.3479943
201180 0.3774589
201190 0.3492865
201200 0.3311744
201210 0.3698231
201220 0.3565729
201230 0.3712755
201240 0.3536134
201250 0.3579262
201260 0.3683222
201270 0.3567129
201280 0.3784838
201290 0.3964671
201300 0.3800327
201310 0.3608729
201320 0.3785979
201330 0.3722793
201340 0.4074529
201350 0.3932858
201360 0.3501281
201370 0.3443442
201380 0.3514189
201390 0.3656002
201400 0.3837483
201410 0.3599135
201420 0.3514222
201430 0.3554323
201440 0.3831931
201450 0.3652811
201460 0.390795
201470 0.3801252
201480 0.3969738
201490 0.379301
201500 0.3766873
201510 0.370218
201520 0.3738777
201530 0.3734435
201540 0.3743246
201550 0.3625507
201560 0.365189
201570 0.3520004
201580 0.3389137
201590 0.3359192
201600 0.3579363
201610 0.3627475
201620 0.3711015
201630 0.3657806
201640 0.3986132
201650 0.4152115
201660 0.395921
201670 0.3960484
201680 0.3881899
201690 0.4028867
201700 0.4170303
201710 0.4076807
201720 0.4190946
201730 0.3978299
201740 0.4003258
201750 0.4118588
201760 0.4149154
201770 0.3761302
201780 0.3782507
201790 0.3969866
201800 0.3896612
201810 0.4068801
201820 0.3880161
201830 0.3878715
201840 0.3930215
201850 0.398235
201860 0.3733512
201870 0.3973829
201880 0.3788484
201890 0.368542
201900 0.3627334
201910 0.3829733
201920 0.4298011
201930 0.3969041
201940 0.4160294
201950 0.4347517
201960 0.4237113
201970 0.3915826
201980 0.4016452
201990 0.4031077
202000 0.3993435
202010 0.379007
202020 0.4079869
202030 0.3900495
202040 0.3749785
202050 0.3670058
202060 0.3355372
202070 0.3558049
202080 0.3627783
202090 0.3593479
202100 0.3451689
202110 0.3591296
202120 0.3372141
202130 0.3401056
202140 0.3527249
202150 0.3509047
202160 0.3760672
202170 0.3610074
202180 0.3457845
202190 0.3391193
202200 0.3452506
202210 0.3871334
202220 0.3916028
202230 0.4015309
202240 0.3818656
202250 0.3922667
202260 0.3637857
202270 0.3832845
202280 0.3696401
202290 0.3955655
202300 0.4086663
202310 0.415463
202320 0.3708884
202330 0.3569291
202340 0.3808927
202350 0.3514878
202360 0.3667648
202370 0.3776628
202380 0.3795445
202390 0.3973804
202400 0.3811702
202410 0.3768095
202420 0.4015218
202430 0.410401
202440 0.3918821
202450 0.4407067
202460 0.4302086
202470 0.4147447
202480 0.4420591
202490 0.419711
202500 0.4365339
202510 0.4411528
202520 0.4101389
202530 0.4135682
202540 0.3887784
202550 0.4149642
202560 0.4045069
202570 0.372872
202580 0.3790021
202590 0.3801588
202600 0.3753533
202610 0.3658847
202620 0.3775017
202630 0.3833457
202640 0.3811677
202650 0.3622956
202660 0.3648372
202670 0.3920931
202680 0.4044302
202690 0.3761184
202700 0.3953867
202710 0.4172003
202720 0.4328345
202730 0.4111342
202740 0.4102044
202750 0.4050785
202760 0.3914317
202770 0.4155861
202780 0.4227755
202790 0.4609893
202800 0.4086864
202810 0.3904187
202820 0.3863969
202830 0.3986973
202840 0.3923607
202850 0.3917163
202860 0.3729226
202870 0.390709
202880 0.3862893
202890 0.3916451
202900 0.3941725
202910 0.3983205
202920 0.3785726
202930 0.3980251
202940 0.4166029
202950 0.4345011
202960 0.4052502
202970 0.4122656
202980 0.4193844
202990 0.4233841
203000 0.4022731
203010 0.399105
203020 0.3780901
203030 0.3794162
203040 0.4031431
203050 0.3890581
203060 0.3918552
203070 0.3906648
203080 0.354813
203090 0.36022
203100 0.3579082
203110 0.3631436
203120 0.3701801
203130 0.3730815
203140 0.3622054
203150 0.3832554
203160 0.408861
203170 0.3974332
203180 0.4018037
203190 0.4039229
203200 0.3838857
203210 0.3886736
203220 0.4040134
203230 0.3840752
203240 0.4042956
203250 0.4007638
203260 0.3965293
203270 0.4056399
203280 0.3915379
203290 0.3894725
203300 0.3718697
203310 0.389039
203320 0.4041938
203330 0.3648639
203340 0.3823005
203350 0.3945985
203360 0.3798086
203370 0.3700688
203380 0.4167864
203390 0.4023191
203400 0.4268073
203410 0.4193167
203420 0.4063475
203430 0.4144401
203440 0.4411988
203450 0.4470896
203460 0.4518003
203470 0.4317065
203480 0.4467714
203490 0.4377284
203500 0.4320748
203510 0.4238089
203520 0.4424219
203530 0.448309
203540 0.4435583
203550 0.4351121
203560 0.4204823
203570 0.4226153
203580 0.4490665
203590 0.4370244
203600 0.4369524
203610 0.4410646
203620 0.4242505
203630 0.4162527
203640 0.4320034
203650 0.4091727
203660 0.4098453
203670 0.408627
203680 0.4286934
203690 0.4388449
203700 0.4199564
203710 0.4346676
203720 0.4571647
203730 0.4421099
203740 0.4366365
203750 0.4691372
203760 0.4727206
203770 0.4683911
203780 0.4476856
203790 0.4332435
203800 0.4455712
203810 0.4362423
203820 0.4302631
203830 0.4136169
203840 0.3814029
203850 0.434287
203860 0.3935047
203870 0.3930126
203880 0.4002572
203890 0.431042
203900 0.4182086
203910 0.4035963
203920 0.4061316
203930 0.4190626
203940 0.4192621
203950 0.4109068
203960 0.421963
203970 0.4393832
203980 0.4105277
203990 0.3731095
204000 0.3866853
204010 0.3850159
204020 0.3688729
204030 0.3796439
204040 0.3790697
204050 0.3970841
204060 0.4054396
204070 0.3884913
204080 0.3720833
204090 0.3838204
204100 0.3629839
204110 0.4040962
204120 0.3895434
204130 0.3794446
204140 0.3825856
204150 0.3822101
204160 0.3838682
204170 0.3878525
204180 0.3979135
204190 0.3872711
204200 0.3724443
204210 0.4203255
204220 0.4439538
204230 0.4240842
204240 0.437094
204250 0.4225292
204260 0.4205642
204270 0.3895246
204280 0.3976814
204290 0.3780841
204300 0.3751103
204310 0.3657444
204320 0.3675102
204330 0.3544841
204340 0.3656064
204350 0.3930707
204360 0.3935751
204370 0.393573
204380 0.3821799
204390 0.3602329
204400 0.3805713
204410 0.3688582
204420 0.365489
204430 0.390243
204440 0.3695651
204450 0.3667128
204460 0.3737951
204470 0.3711703
204480 0.3717206
204490 0.3635093
204500 0.3798048
204510 0.3938885
204520 0.352237
204530 0.3876157
204540 0.3957674
204550 0.3831381
204560 0.3759473
204570 0.3711829
204580 0.3558352
204590 0.3704003
204600 0.3904774
204610 0.3583902
204620 0.3790516
204630 0.3949655
204640 0.3853207
204650 0.3965902
204660 0.3826782
204670 0.3812799
204680 0.3947708
204690 0.3980641
204700 0.3868106
204710 0.409965
204720 0.4215944
204730 0.4175744
204740 0.38954
204750 0.3662013
204760 0.3819732
204770 0.3929581
204780 0.388014
204790 0.3841476
204800 0.3824129
204810 0.3865863
204820 0.388174
204830 0.413999
204840 0.4256276
204850 0.427938
204860 0.3868231
204870 0.4029699
204880 0.3909285
204890 0.3745864
204900 0.3426829
204910 0.3363328
204920 0.3294925
204930 0.3594977
204940 0.3551247
204950 0.3445281
204960 0.3632686
204970 0.362746
204980 0.3672655
204990 0.3877806
205000 0.3747093
205010 0.3964853
205020 0.4038992
205030 0.3640301
205040 0.390168
205050 0.4034181
205060 0.4069678
205070 0.3871342
205080 0.394138
205090 0.4022996
205100 0.3905329
205110 0.4240431
205120 0.4092941
205130 0.3991082
205140 0.371305
205150 0.3948614
205160 0.3923869
205170 0.3915561
205180 0.3867458
205190 0.4253953
205200 0.3904038
205210 0.402806
205220 0.4163645
205230 0.3882537
205240 0.4015222
205250 0.4246155
205260 0.4044036
205270 0.4106853
205280 0.4164029
205290 0.4235375
205300 0.4115475
205310 0.4233153
205320 0.3965729
205330 0.3953535
205340 0.3907674
205350 0.4126144
205360 0.4325318
205370 0.4273833
205380 0.4613695
205390 0.419433
205400 0.4256718
205410 0.4325986
205420 0.4359575
205430 0.4267787
205440 0.4239134
205450 0.3958057
205460 0.4386274
205470 0.4232456
205480 0.4008387
205490 0.3973419
205500 0.4030731
205510 0.4015037
205520 0.3899626
205530 0.4149399
205540 0.4176765
205550 0.4309454
205560 0.3890288
205570 0.4049278
205580 0.4146882
205590 0.4097282
205600 0.4545146
205610 0.4100485
205620 0.456106
205630 0.4199356
205640 0.4245887
205650 0.4450969
205660 0.4206635
205670 0.4253959
205680 0.4366667
205690 0.4552443
205700 0.4679956
205710 0.4728297
205720 0.4809266
205730 0.4688327
205740 0.4345208
205750 0.4803424
205760 0.483843
205770 0.4380521
205780 0.4317649
205790 0.4317199
205800 0.4268744
205810 0.3674343
205820 0.3706308
205830 0.3641874
205840 0.3764775
205850 0.3731157
205860 0.3879967
205870 0.4136406
205880 0.4042887
205890 0.4448169
205900 0.4095981
205910 0.4027641
205920 0.4504852
205930 0.4409963
205940 0.4414523
205950 0.4434371
205960 0.429444
205970 0.3906318
205980 0.4445205
205990 0.4433369
206000 0.464458
206010 0.4826273
206020 0.4844801
206030 0.4468213
206040 0.4523393
206050 0.4613938
206060 0.4758794
206070 0.46615
206080 0.4791811
206090 0.4475406
206100 0.4621007
206110 0.4362869
206120 0.4388405
206130 0.4277665
206140 0.4071929
206150 0.4083656
206160 0.3962187
206170 0.406717
206180 0.4303662
206190 0.4060738
206200 0.3965771
206210 0.411292
206220 0.4376858
206230 0.4263733
206240 0.4145065
206250 0.4415791
206260 0.4152806
206270 0.4183401
206280 0.4412693
206290 0.4569584
206300 0.4767407
206310 0.4384311
206320 0.448857
206330 0.4527253
206340 0.4229753
206350 0.3882174
206360 0.4071381
206370 0.4238072
206380 0.4314755
206390 0.4571148
206400 0.4248297
206410 0.4163648
206420 0.4030449
206430 0.3998974
206440 0.4176322
206450 0.4115355
206460 0.4044298
206470 0.3946248
206480 0.4184761
206490 0.4577609
206500 0.4004264
206510 0.4302996
206520 0.429012
206530 0.4092703
206540 0.425331
206550 0.4031384
206560 0.3783423
206570 0.378649
206580 0.376786
206590 0.353723
206600 0.3426749
206610 0.3746761
206620 0.3609148
206630 0.3694234
206640 0.3745336
206650 0.3585478
206660 0.3773201
206670 0.3793365
206680 0.3755975
206690 0.3687251
206700 0.3576909
206710 0.3524703
206720 0.3372301
206730 0.3512939
206740 0.3637481
206750 0.3419124
206760 0.3469848
206770 0.3715603
206780 0.4025114
206790 0.4278444
206800 0.39729
206810 0.374667
206820 0.3861713
206830 0.3579377
206840 0.3455798
206850 0.365902
206860 0.368597
206870 0.3847051
206880 0.38465
206890 0.4095177
206900 0.4014187
206910 0.4098073
206920 0.397141
206930 0.3995946
206940 0.3920708
206950 0.4028976
206960 0.4097898
206970 0.3805505
206980 0.378819
206990 0.3768519
207000 0.3755156
207010 0.3787381
207020 0.368975
207030 0.3729927
207040 0.4017701
207050 0.4142917
207060 0.4310173
207070 0.4236737
207080 0.4060244
207090 0.3904663
207100 0.3927582
207110 0.4047714
207120 0.3812043
207130 0.4045917
207140 0.4047546
207150 0.4191045
207160 0.4164401
207170 0.4575714
207180 0.4270641
207190 0.4075562
207200 0.3986979
207210 0.3908038
207220 0.4042645
207230 0.4026957
207240 0.4035961
207250 0.3784548
207260 0.4030576
207270 0.4067436
207280 0.410716
207290 0.3874287
207300 0.3803008
207310 0.3899148
207320 0.3999565
207330 0.3933393
207340 0.3772506
207350 0.3939297
207360 0.3933844
207370 0.4144322
207380 0.3947778
207390 0.3774921
207400 0.3888444
207410 0.3508858
207420 0.3647133
207430 0.3566275
207440 0.358483
207450 0.3415236
207460 0.3581952
207470 0.3742758
207480 0.3845696
207490 0.3802509
207500 0.4046778
207510 0.3709005
207520 0.3766774
207530 0.3650891
207540 0.3509204
207550 0.3624569
207560 0.3689261
207570 0.3730899
207580 0.400437
207590 0.3630873
207600 0.3808726
207610 0.3923664
207620 0.3930122
207630 0.369704
207640 0.3806952
207650 0.383747
207660 0.3687501
207670 0.3725585
207680 0.3628892
207690 0.3669092
207700 0.364094
207710 0.3924055
207720 0.3821063
207730 0.4079977
207740 0.3713456
207750 0.3853783
207760 0.3871379
207770 0.3894751
207780 0.3702619
207790 0.3988337
207800 0.3773949
207810 0.3566694
207820 0.4001018
207830 0.3921875
207840 0.370667
207850 0.384763
207860 0.3983212
207870 0.3829778
207880 0.3888479
207890 0.3979026
207900 0.4057632
207910 0.4254187
207920 0.3938944
207930 0.3957642
207940 0.4190083
207950 0.3863493
207960 0.4010858
207970 0.3683824
207980 0.4154204
207990 0.422031
208000 0.4394058
208010 0.4040018
208020 0.3957465
208030 0.4047512
208040 0.4088498
208050 0.3871768
208060 0.3870792
208070 0.3748504
208080 0.3866475
208090 0.3830732
208100 0.390429
208110 0.4129402
208120 0.3941283
208130 0.4105149
208140 0.3876539
208150 0.3709541
208160 0.3707497
208170 0.3504951
208180 0.3477701
208190 0.3582996
208200 0.3712477
208210 0.3901222
208220 0.3790575
208230 0.4229487
208240 0.4202521
208250 0.4033793
208260 0.385827
208270 0.403132
208280 0.4055366
208290 0.4215592
208300 0.3845095
208310 0.3895119
208320 0.4032768
208330 0.3631606
208340 0.3729189
208350 0.3577476
208360 0.3772172
208370 0.3891279
208380 0.3655849
208390 0.3761399
208400 0.414053
208410 0.4118961
208420 0.4443855
208430 0.4296334
208440 0.4394816
208450 0.4094618
208460 0.4481073
208470 0.4586776
208480 0.449604
208490 0.430802
208500 0.4190603
208510 0.4415617
208520 0.4498128
208530 0.4404485
208540 0.4059105
208550 0.3620566
208560 0.3491643
208570 0.355504
208580 0.374891
208590 0.3747877
208600 0.3919064
208610 0.3831609
208620 0.3442386
208630 0.3709064
208640 0.3425735
208650 0.3644572
208660 0.3830106
208670 0.386766
208680 0.3941832
208690 0.3601961
208700 0.3566248
208710 0.382008
208720 0.3935562
208730 0.3870435
208740 0.3837757
208750 0.3619531
208760 0.3923095
208770 0.3870363
208780 0.3551481
208790 0.4006659
208800 0.3936606
208810 0.4144537
208820 0.430115
208830 0.4426912
208840 0.4348479
208850 0.4138904
208860 0.4457675
208870 0.4575979
208880 0.436443
208890 0.4193253
208900 0.425628
208910 0.4068516
208920 0.4136028
208930 0.4070916
208940 0.4107074
208950 0.4095666
208960 0.4089788
208970 0.387706
208980 0.3767381
208990 0.4000994
209000 0.3870602
209010 0.3885444
209020 0.3912857
209030 0.4028056
209040 0.4014286
209050 0.3899904
209060 0.3996859
209070 0.4106698
209080 0.3771475
209090 0.3946282
209100 0.4327551
209110 0.4267542
209120 0.4284672
209130 0.4188609
209140 0.4318864
209150 0.4257405
209160 0.429359
209170 0.4485675
209180 0.462393
209190 0.4121929
209200 0.4135551
209210 0.3925068
209220 0.4338049
209230 0.4364336
209240 0.4097561
209250 0.3562029
209260 0.3785231
209270 0.3801404
209280 0.3806972
209290 0.3470162
209300 0.3952456
209310 0.3673645
209320 0.3700157
209330 0.3712502
209340 0.3643948
209350 0.3701524
209360 0.3513846
209370 0.3893683
209380 0.3964635
209390 0.3762787
209400 0.4250959
209410 0.4099635
209420 0.3956392
209430 0.3964587
209440 0.3686026
209450 0.3801693
209460 0.3784491
209470 0.3371354
209480 0.3357326
209490 0.3652423
209500 0.3520012
209510 0.3495435
209520 0.3528928
209530 0.3753776
209540 0.3898751
209550 0.386348
209560 0.3953255
209570 0.3718584
209580 0.3822349
209590 0.386255
209600 0.414403
209610 0.3792028
209620 0.3803183
209630 0.3514361
209640 0.3719806
209650 0.3873552
209660 0.3724504
209670 0.3471273
209680 0.3656673
209690 0.3479153
209700 0.3657855
209710 0.3948769
209720 0.3646815
209730 0.3476653
209740 0.3684187
209750 0.3729479
209760 0.3493057
209770 0.3566706
209780 0.3451382
209790 0.3434721
209800 0.3742466
209810 0.3636961
209820 0.3801177
209830 0.3454128
209840 0.3464612
209850 0.3770193
209860 0.3518982
209870 0.3541383
209880 0.3551359
209890 0.3561189
209900 0.3616445
209910 0.3730939
209920 0.407507
209930 0.3791721
209940 0.3689649
209950 0.3449017
209960 0.3498079
209970 0.3759519
209980 0.3649237
209990 0.3853402
210000 0.3810404
210010 0.3573466
210020 0.3414435
210030 0.3424354
210040 0.3686424
210050 0.3822681
210060 0.3730823
210070 0.370959
210080 0.3158549
210090 0.3671953
210100 0.3619761
210110 0.3723087
210120 0.3514982
210130 0.3797767
210140 0.3710117
210150 0.3461924
210160 0.3739655
210170 0.3902968
210180 0.3798204
210190 0.3724818
210200 0.3715502
210210 0.3771909
210220 0.3816601
210230 0.3592921
210240 0.3472115
210250 0.3522993
210260 0.3488711
210270 0.351122
210280 0.3840608
210290 0.3645701
210300 0.3362879
210310 0.3618085
210320 0.3459401
210330 0.3431807
210340 0.3471061
210350 0.3128349
210360 0.3168607
210370 0.3177491
210380 0.2987906
210390 0.2995463
210400 0.303268
210410 0.3764811
210420 0.3681708
210430 0.3423339
210440 0.35703
210450 0.3555221
210460 0.3431809
210470 0.3489966
210480 0.3321508
210490 0.3407201
210500 0.3347492
210510 0.3470542
210520 0.3474841
210530 0.3607779
210540 0.3859368
210550 0.3783581
210560 0.3966727
210570 0.3891047
210580 0.3824578
210590 0.3491069
210600 0.3530855
210610 0.3599007
210620 0.3684375
210630 0.3431348
210640 0.3717222
210650 0.3464441
210660 0.3482328
210670 0.3311022
210680 0.319405
210690 0.3288962
210700 0.3197618
210710 0.3410249
210720 0.3604212
210730 0.3558979
210740 0.3517664
210750 0.3431708
210760 0.3532203
210770 0.3550273
210780 0.3649365
210790 0.3658336
210800 0.3322033
210810 0.3409396
210820 0.318619
210830 0.3563201
210840 0.3798987
210850 0.371994
210860 0.3573598
210870 0.3357817
210880 0.319851
210890 0.3256505
210900 0.351619
210910 0.3562535
210920 0.3631839
210930 0.3721482
210940 0.3647389
210950 0.358911
210960 0.3521478
210970 0.3650111
210980 0.3706618
210990 0.370134
211000 0.3686928
211010 0.3579533
211020 0.3648901
211030 0.3614789
211040 0.3466004
211050 0.3255865
211060 0.3507712
211070 0.3622307
211080 0.3537652
211090 0.3403384
211100 0.3413114
211110 0.3598004
211120 0.3593185
211130 0.3900683
211140 0.3887734
211150 0.4085268
211160 0.3923956
211170 0.4088565
211180 0.4204421
211190 0.4170507
211200 0.4209081
211210 0.4172931
211220 0.4152046
211230 0.4069831
211240 0.4106154
211250 0.4261396
211260 0.4095353
211270 0.4252858
211280 0.4345735
211290 0.4189947
211300 0.4300151
211310 0.4335537
211320 0.4198703
211330 0.4522601
211340 0.4811715
211350 0.4580667
211360 0.4275182
211370 0.4479228
211380 0.4464006
211390 0.4396969
211400 0.4711384
211410 0.448957
211420 0.4184465
211430 0.4289662
211440 0.4023745
211450 0.4076448
211460 0.4300247
211470 0.450256
211480 0.4179267
211490 0.4012871
211500 0.4091218
211510 0.4010631
211520 0.389676
211530 0.3848854
211540 0.3986697
211550 0.4093821
211560 0.4016601
211570 0.4043377
211580 0.4075355
211590 0.3713681
211600 0.3946497
211610 0.3845915
211620 0.3780236
211630 0.3860388
211640 0.3684156
211650 0.3931071
211660 0.3842209
211670 0.3909165
211680 0.3963168
211690 0.3918807
211700 0.3772143
211710 0.3681714
211720 0.3961174
211730 0.3835106
211740 0.3860386
211750 0.3758154
211760 0.3932675
211770 0.3948408
211780 0.3877766
211790 0.3884317
211800 0.3819012
211810 0.3977681
211820 0.3894592
211830 0.4102936
211840 0.3785366
211850 0.3935159
211860 0.4000368
211870 0.3974714
211880 0.4176553
211890 0.3971125
211900 0.4084724
211910 0.414205
211920 0.4220296
211930 0.398412
211940 0.407912
211950 0.407035
211960 0.3889026
211970 0.3713976
211980 0.3927515
211990 0.4042536
212000 0.404258
212010 0.4011311
212020 0.4158131
212030 0.4244044
212040 0.4198208
212050 0.4139315
212060 0.4078175
212070 0.3915941
212080 0.4035549
212090 0.4030377
212100 0.4087736
212110 0.4125568
212120 0.3925219
212130 0.4008904
212140 0.4077364
212150 0.3963069
212160 0.3892145
212170 0.3911934
212180 0.4204934
212190 0.4100116
212200 0.4082682
212210 0.4070394
212220 0.4172262
212230 0.4184214
212240 0.4148389
212250 0.417214
212260 0.3941145
212270 0.4166638
212280 0.3963648
212290 0.4003888
212300 0.3842013
212310 0.3679993
212320 0.3794875
212330 0.3846205
212340 0.3890255
212350 0.3918805
212360 0.3886055
212370 0.4032318
212380 0.3952764
212390 0.3913279
212400 0.3997423
212410 0.4092851
212420 0.4067483
212430 0.4103215
212440 0.393849
212450 0.384984
212460 0.3722242
212470 0.3922584
212480 0.3935714
212490 0.393814
212500 0.4002004
212510 0.3820535
212520 0.3887981
212530 0.4048361
212540 0.4008992
212550 0.3990212
212560 0.416336
212570 0.4161391
212580 0.4151725
212590 0.4290297
212600 0.4064372
212610 0.4116191
212620 0.398906
212630 0.4008993
212640 0.3696181
212650 0.4034606
212660 0.4010213
212670 0.4095447
212680 0.3743557
212690 0.3711318
212700 0.3876509
212710 0.3996953
212720 0.4018325
212730 0.3742009
212740 0.3807327
212750 0.3913273
212760 0.4033178
212770 0.3838291
212780 0.3909067
212790 0.4055147
212800 0.4060545
212810 0.3960447
212820 0.4012157
212830 0.40653
212840 0.4011831
212850 0.4196283
212860 0.3985045
212870 0.3910705
212880 0.4100114
212890 0.4082489
212900 0.3924239
212910 0.4096759
212920 0.3926739
212930 0.3973952
212940 0.4018729
212950 0.4103998
212960 0.4506331
212970 0.418216
212980 0.4170855
212990 0.3989908
213000 0.4150468
213010 0.4348022
213020 0.4142709
213030 0.4089579
213040 0.3769876
213050 0.3963543
213060 0.3739136
213070 0.3974083
213080 0.3967502
213090 0.3799993
213100 0.4217131
213110 0.4107984
213120 0.4222502
213130 0.4133081
213140 0.4156661
213150 0.4119819
213160 0.4156833
213170 0.4127465
213180 0.3937692
213190 0.3752949
213200 0.405323
213210 0.3900853
213220 0.3917171
213230 0.3975739
213240 0.3752826
213250 0.361166
213260 0.3707813
213270 0.3781754
213280 0.4024325
213290 0.4080178
213300 0.4090717
213310 0.4117094
213320 0.4070821
213330 0.385058
213340 0.418673
213350 0.4366479
213360 0.4142335
213370 0.4027595
213380 0.3778799
213390 0.3844995
213400 0.3789198
213410 0.3939403
213420 0.4028936
213430 0.3913436
213440 0.3689691
213450 0.3770425
213460 0.382253
213470 0.3838191
213480 0.4034036
213490 0.416323
213500 0.3934381
213510 0.4301569
213520 0.4455475
213530 0.4367085
213540 0.4110343
213550 0.4195068
213560 0.4443782
213570 0.4359418
213580 0.4348173
213590 0.4294493
213600 0.4209609
213610 0.4113498
213620 0.4083666
213630 0.4176257
213640 0.4146252
213650 0.4025736
213660 0.4074844
213670 0.3986169
213680 0.3984095
213690 0.4092206
213700 0.3983856
213710 0.4072443
213720 0.4310903
213730 0.4364257
213740 0.4291228
213750 0.3967523
213760 0.3898703
213770 0.4240698
213780 0.425644
213790 0.4118824
213800 0.3968692
213810 0.3961921
213820 0.3906546
213830 0.4092138
213840 0.3969425
213850 0.4098548
213860 0.4007551
213870 0.4153322
213880 0.3956642
213890 0.4154085
213900 0.4047962
213910 0.3960668
213920 0.4215959
213930 0.4100658
213940 0.4259465
213950 0.4414861
213960 0.4169092
213970 0.4170755
213980 0.4178453
213990 0.421142
214000 0.4189692
214010 0.4034592
214020 0.4014145
214030 0.403144
214040 0.4285197
214050 0.4096606
214060 0.443997
214070 0.4194339
214080 0.4241727
214090 0.4541409
214100 0.4244521
214110 0.4239285
214120 0.4286896
214130 0.4124222
214140 0.4327801
214150 0.3942227
214160 0.3999062
214170 0.4264483
214180 0.4209927
214190 0.4045545
214200 0.4228012
214210 0.3970408
214220 0.3968038
214230 0.426657
214240 0.3969038
214250 0.4033204
214260 0.3913222
214270 0.3712235
214280 0.4150463
214290 0.398277
214300 0.4353338
214310 0.4269997
214320 0.4235536
214330 0.4246978
214340 0.4297024
214350 0.4118896
214360 0.4123754
214370 0.4103959
214380 0.4004609
214390 0.419486
214400 0.4207822
214410 0.4226474
214420 0.4264291
214430 0.4229197
214440 0.4297393
214450 0.4275347
214460 0.4262941
214470 0.4180652
214480 0.387249
214490 0.3898293
214500 0.40183
214510 0.3938912
214520 0.4107126
214530 0.4114556
214540 0.3909588
214550 0.3873406
214560 0.3797566
214570 0.39371
214580 0.3783586
214590 0.3946218
214600 0.4010659
214610 0.406379
214620 0.3984177
214630 0.3815049
214640 0.3812628
214650 0.3451014
214660 0.3751636
214670 0.3585712
214680 0.3795605
214690 0.3840855
214700 0.3754664
214710 0.3703348
214720 0.3706661
214730 0.4034877
214740 0.3783343
214750 0.369491
214760 0.3602935
214770 0.3643987
214780 0.3820601
214790 0.3715338
214800 0.361291
214810 0.3744188
214820 0.3769635
214830 0.3816913
214840 0.3700445
214850 0.3833857
214860 0.3725636
214870 0.3703355
214880 0.3685244
214890 0.3599204
214900 0.3732199
214910 0.3956141
214920 0.4219142
214930 0.4493696
214940 0.4499572
214950 0.4024648
214960 0.4143359
214970 0.4083309
214980 0.3882753
214990 0.4273332
215000 0.4181132
215010 0.4219111
215020 0.429949
215030 0.4483718
215040 0.4191123
215050 0.4361154
215060 0.4273372
215070 0.4264112
215080 0.4193536
215090 0.4348362
215100 0.4255974
215110 0.4214843
215120 0.4121182
215130 0.4361108
215140 0.3830181
215150 0.4221701
215160 0.4152887
215170 0.4244002
215180 0.4338606
215190 0.4353558
215200 0.4128454
215210 0.4269421
215220 0.4037137
215230 0.4195868
215240 0.4002646
215250 0.4107745
215260 0.4159109
215270 0.4025217
215280 0.4156334
215290 0.419184
215300 0.4161406
215310 0.4067935
215320 0.3945171
215330 0.4289076
215340 0.4255347
215350 0.4241302
215360 0.4361767
215370 0.4159931
215380 0.4121545
215390 0.4061475
215400 0.4033789
215410 0.4186055
215420 0.3972108
215430 0.3965523
215440 0.4193765
215450 0.4138237
215460 0.3997733
215470 0.3715173
215480 0.3855683
215490 0.3882589
215500 0.4023271
215510 0.3900537
215520 0.3888932
215530 0.4125382
215540 0.4317308
215550 0.397949
215560 0.427135
215570 0.4323186
215580 0.4066306
215590 0.4300772
215600 0.4379873
215610 0.4221218
215620 0.4264055
215630 0.4241441
215640 0.433304
215650 0.3895517
215660 0.3982096
215670 0.4351947
215680 0.4195401
215690 0.4027868
215700 0.4363537
215710 0.413716
215720 0.3886702
215730 0.3749067
215740 0.3588608
215750 0.3584071
215760 0.3710791
215770 0.3789569
215780 0.3761921
215790 0.3823169
215800 0.3881506
215810 0.3834136
215820 0.352044
215830 0.3721124
215840 0.3649525
215850 0.3704018
215860 0.3698691
215870 0.3645494
215880 0.3623203
215890 0.3862512
215900 0.3468757
215910 0.3645158
215920 0.3790737
215930 0.356291
215940 0.3838738
215950 0.3858093
215960 0.3851582
215970 0.4212903
215980 0.3875656
215990 0.4055484
216000 0.4143567
216010 0.4275351
216020 0.3990132
216030 0.4102721
216040 0.3834992
216050 0.3637385
216060 0.3444315
216070 0.3364797
216080 0.3696543
216090 0.370835
216100 0.3762269
216110 0.3730599
216120 0.3724884
216130 0.3595074
216140 0.3455715
216150 0.3479957
216160 0.3463818
216170 0.3398585
216180 0.3720725
216190 0.3648812
216200 0.3761012
216210 0.4052416
216220 0.3883416
216230 0.3980229
216240 0.3849514
216250 0.4087881
216260 0.3777712
216270 0.3678938
216280 0.3658007
216290 0.3738138
216300 0.3937934
216310 0.4073351
216320 0.3685698
216330 0.3731371
216340 0.3715977
216350 0.3854498
216360 0.3695425
216370 0.3789088
216380 0.4006411
216390 0.4069846
216400 0.3812772
216410 0.3679044
216420 0.3775477
216430 0.3708811
216440 0.332964
216450 0.3415938
216460 0.3775797
216470 0.368617
216480 0.3490851
216490 0.3569953
216500 0.3739198
216510 0.367064
216520 0.3741853
216530 0.3703761
216540 0.3592862
216550 0.3476724
216560 0.3364597
216570 0.3293603
216580 0.3199416
216590 0.3308493
216600 0.3421771
216610 0.3488201
216620 0.343273
216630 0.3361937
216640 0.349897
216650 0.3377405
216660 0.3561834
216670 0.336669
216680 0.3449512
216690 0.352112
216700 0.4025699
216710 0.3753563
216720 0.3691147
216730 0.370656
216740 0.3627062
216750 0.3631527
216760 0.3673043
216770 0.3826099
216780 0.3833994
216790 0.3892492
216800 0.4053478
216810 0.4082122
216820 0.3966075
216830 0.4563217
216840 0.4816064
216850 0.4889571
216860 0.4710946
216870 0.4755567
216880 0.4689806
216890 0.4820798
216900 0.4515082
216910 0.457572
216920 0.4147962
216930 0.4567955
216940 0.4664761
216950 0.4717315
216960 0.4761038
216970 0.4443871
216980 0.4595849
216990 0.4405593
217000 0.4193506
217010 0.4473324
217020 0.42677
217030 0.4153638
217040 0.4352969
217050 0.4471291
217060 0.4377727
217070 0.4290215
217080 0.4273781
217090 0.3907466
217100 0.4119245
217110 0.4321867
217120 0.4119201
217130 0.4223955
217140 0.4342195
217150 0.4387131
217160 0.4498872
217170 0.4104762
217180 0.3398573
217190 0.3738404
217200 0.3806246
217210 0.3728893
217220 0.3548707
217230 0.3681447
217240 0.357615
217250 0.3583755
217260 0.3707178
217270 0.3536347
217280 0.3596399
217290 0.3556029
217300 0.3702165
217310 0.3900758
217320 0.4004207
217330 0.3566399
217340 0.3715909
217350 0.3623952
217360 0.3700168
217370 0.3879903
217380 0.4050774
217390 0.3715805
217400 0.3886924
217410 0.4049829
217420 0.3303489
217430 0.3474539
217440 0.3801674
217450 0.348698
217460 0.3392025
217470 0.3392285
217480 0.3285739
217490 0.343017
217500 0.3575468
217510 0.3336827
217520 0.3498775
217530 0.379977
217540 0.3583113
217550 0.3742833
217560 0.3602648
217570 0.3686872
217580 0.3416535
217590 0.3765324
217600 0.4026336
217610 0.3830737
217620 0.3797396
217630 0.4183687
217640 0.4150422
217650 0.4127529
217660 0.3902396
217670 0.4083929
217680 0.3961951
217690 0.4270019
217700 0.424317
217710 0.3841436
217720 0.4186896
217730 0.404617
217740 0.4115622
217750 0.4520032
217760 0.4615814
217770 0.4453067
217780 0.4331102
217790 0.4195831
217800 0.3948537
217810 0.4259506
217820 0.3947786
217830 0.4164003
217840 0.4189221
217850 0.4165219
217860 0.4128085
217870 0.4196827
217880 0.4513072
217890 0.4585673
217900 0.4251632
217910 0.4109726
217920 0.4241591
217930 0.4382838
217940 0.42902
217950 0.4276366
217960 0.4183502
217970 0.4132504
217980 0.4150636
217990 0.4240615
218000 0.4456351
218010 0.4276168
218020 0.4121974
218030 0.4353411
218040 0.4211937
218050 0.4709623
218060 0.4360274
218070 0.4633688
218080 0.4403511
218090 0.4370188
218100 0.4589193
218110 0.4719204
218120 0.4535528
218130 0.4712268
218140 0.4576808
218150 0.4531164
218160 0.4323717
218170 0.4582182
218180 0.4708593
218190 0.4344708
218200 0.4294857
218210 0.4254918
218220 0.4221684
218230 0.4180572
218240 0.4507852
218250 0.4575594
218260 0.5140491
218270 0.4972758
218280 0.4826067
218290 0.4630372
218300 0.4772591
218310 0.4731539
218320 0.4597257
218330 0.4660379
218340 0.4982897
218350 0.4568194
218360 0.4290268
218370 0.4507083
218380 0.4287873
218390 0.4327922
218400 0.4134527
218410 0.431545
218420 0.4097781
218430 0.4373794
218440 0.4399508
218450 0.441783
218460 0.3847732
218470 0.3840522
218480 0.3750913
218490 0.3744507
218500 0.3953179
218510 0.411117
218520 0.3810364
218530 0.3890212
218540 0.4002206
218550 0.4239633
218560 0.4385466
218570 0.4439891
218580 0.4384801
218590 0.4144783
218600 0.3954951
218610 0.4184334
218620 0.4381589
218630 0.4466151
218640 0.4376799
218650 0.474146
218660 0.4509713
218670 0.4529185
218680 0.4199047
218690 0.4403685
218700 0.4351742
218710 0.453728
218720 0.4598594
218730 0.4545457
218740 0.4667831
218750 0.4547573
218760 0.4580998
218770 0.4245625
218780 0.425549
218790 0.4073775
218800 0.440692
218810 0.4319269
218820 0.4637305
218830 0.454596
218840 0.4365592
218850 0.4229971
218860 0.4067775
218870 0.4154974
218880 0.3889357
218890 0.393962
218900 0.3988259
218910 0.4174927
218920 0.4127611
218930 0.4209102
218940 0.3867364
218950 0.4085325
218960 0.3852656
218970 0.4113586
218980 0.3950537
218990 0.3999797
219000 0.3699997
219010 0.381124
219020 0.4221055
219030 0.3898469
219040 0.3754469
219050 0.3888245
219060 0.4145406
219070 0.4010636
219080 0.3932304
219090 0.3919299
219100 0.399289
219110 0.4138826
219120 0.3964749
219130 0.4332671
219140 0.3980853
219150 0.420558
219160 0.4167811
219170 0.3794375
219180 0.3439919
219190 0.3757821
219200 0.4200532
219210 0.3844798
219220 0.3892023
219230 0.3725132
219240 0.3730783
219250 0.365907
219260 0.3514673
219270 0.3860064
219280 0.3873752
219290 0.3998136
219300 0.3977466
219310 0.3992255
219320 0.3825787
219330 0.4073661
219340 0.3907255
219350 0.4257869
219360 0.4176243
219370 0.410731
219380 0.397343
219390 0.3821546
219400 0.4062355
219410 0.4060627
219420 0.4058553
219430 0.3905634
219440 0.3795048
219450 0.3953782
219460 0.4226137
219470 0.4149879
219480 0.4244755
219490 0.3853087
219500 0.4028407
219510 0.3934089
219520 0.3947344
219530 0.3931742
219540 0.3728191
219550 0.3829425
219560 0.3904403
219570 0.3864134
219580 0.3873
219590 0.3673306
219600 0.3691219
219610 0.3881919
219620 0.4028445
219630 0.4223551
219640 0.4433824
219650 0.4323581
219660 0.4456801
219670 0.4514223
219680 0.4367143
219690 0.4489055
219700 0.4439442
219710 0.456928
219720 0.4702736
219730 0.4543918
219740 0.4364015
219750 0.4085
219760 0.395131
219770 0.388013
219780 0.3968224
219790 0.4073957
219800 0.3829386
219810 0.4183488
219820 0.3837367
219830 0.3618512
219840 0.3708877
219850 0.3830437
219860 0.3843649
219870 0.388291
219880 0.3711863
219890 0.3945698
219900 0.3695845
219910 0.3783641
219920 0.3808937
219930 0.3457324
219940 0.385483
219950 0.4011829
219960 0.3823986
219970 0.4230724
219980 0.4069814
219990 0.4132275
220000 0.4157416
220010 0.3787705
220020 0.3766819
220030 0.3865668
220040 0.4014075
220050 0.4245627
220060 0.4197513
220070 0.3971426
220080 0.3943188
220090 0.3969818
220100 0.4004202
220110 0.4138187
220120 0.3619532
220130 0.3644124
220140 0.4040381
220150 0.4040335
220160 0.4102786
220170 0.4032233
220180 0.4228936
220190 0.3638417
220200 0.3844071
220210 0.4041767
220220 0.4019884
220230 0.3599664
220240 0.4264288
220250 0.4106136
220260 0.4747315
220270 0.4289512
220280 0.4131095
220290 0.3827047
220300 0.4034969
220310 0.3584113
220320 0.3848298
220330 0.4048421
220340 0.3580469
220350 0.3572213
220360 0.3916392
220370 0.3825404
220380 0.3938663
220390 0.3922468
220400 0.4133252
220410 0.3845884
220420 0.3847383
220430 0.3707905
220440 0.3635884
220450 0.3680529
220460 0.3729222
220470 0.3871897
220480 0.3733217
220490 0.3769443
220500 0.3399035
220510 0.3756138
220520 0.3502673
220530 0.3755871
220540 0.3609838
220550 0.3820947
220560 0.3742519
220570 0.3658826
220580 0.3911764
220590 0.4114969
220600 0.3887408
220610 0.386544
220620 0.3660188
220630 0.3689567
220640 0.369453
220650 0.3609659
220660 0.3508105
220670 0.364206
220680 0.3889308
220690 0.4106168
220700 0.3709075
220710 0.3904171
220720 0.365719
220730 0.3797643
220740 0.3769483
220750 0.3794705
220760 0.3595532
220770 0.3740448
220780 0.3779226
220790 0.3594041
220800 0.3398234
220810 0.3794089
220820 0.3938595
220830 0.3802635
220840 0.3759604
220850 0.385271
220860 0.3897304
220870 0.3885903
220880 0.396114
220890 0.382787
220900 0.3771512
220910 0.4326549
220920 0.4210834
220930 0.3935546
220940 0.3601013
220950 0.3522081
220960 0.3517028
220970 0.3658305
220980 0.3905909
220990 0.405212
221000 0.3994978
221010 0.3886383
221020 0.3602056
221030 0.3662479
221040 0.3778318
221050 0.403761
221060 0.4248689
221070 0.4336031
221080 0.424726
221090 0.4057418
221100 0.4020378
221110 0.3674532
221120 0.3772683
221130 0.380812
221140 0.414893
221150 0.425961
221160 0.3944288
221170 0.3719767
221180 0.4069132
221190 0.4053441
221200 0.405659
221210 0.3794636
221220 0.3951334
221230 0.3770502
221240 0.3882661
221250 0.4066599
221260 0.4327809
221270 0.4563041
221280 0.4421975
221290 0.4657893
221300 0.4359681
221310 0.4500862
221320 0.4275704
221330 0.4544605
221340 0.4601233
221350 0.4821603
221360 0.449061
221370 0.4342316
221380 0.4310677
221390 0.4355782
221400 0.432856
221410 0.4424143
221420 0.4237187
221430 0.4139046
221440 0.3997112
221450 0.4128742
221460 0.3852319
221470 0.4335145
221480 0.4294596
221490 0.4143058
221500 0.4180191
221510 0.421398
221520 0.401457
221530 0.4152858
221540 0.4248545
221550 0.4046168
221560 0.398223
221570 0.3677197
221580 0.380465
221590 0.3585729
221600 0.3481108
221610 0.3811428
221620 0.3640171
221630 0.3543393
221640 0.3705662
221650 0.3646381
221660 0.3665163
221670 0.3657978
221680 0.3443907
221690 0.3450534
221700 0.3709079
221710 0.3851454
221720 0.3656638
221730 0.3522019
221740 0.3597063
221750 0.3813463
221760 0.377778
221770 0.3774942
221780 0.3882626
221790 0.4083862
221800 0.431435
221810 0.4071943
221820 0.3804274
221830 0.3447216
221840 0.3751406
221850 0.3863951
221860 0.3931057
221870 0.3916386
221880 0.3647243
221890 0.3828822
221900 0.3857457
221910 0.3991272
221920 0.3976823
221930 0.3594398
221940 0.3867522
221950 0.3719528
221960 0.378697
221970 0.3784844
221980 0.3598645
221990 0.3752761
222000 0.3645207
222010 0.386739
222020 0.384072
222030 0.3805548
222040 0.4033771
222050 0.3625574
222060 0.3573846
222070 0.3421734
222080 0.3590475
222090 0.3601858
222100 0.3816819
222110 0.3563553
222120 0.3489834
222130 0.3582064
222140 0.3799017
222150 0.3772487
222160 0.3558808
222170 0.3752532
222180 0.3867174
222190 0.4116937
222200 0.427281
222210 0.4403608
222220 0.444414
222230 0.4254476
222240 0.3931417
222250 0.4009323
222260 0.4332554
222270 0.4209583
222280 0.4257372
222290 0.4144845
222300 0.3662662
222310 0.3716872
222320 0.3766203
222330 0.3782677
222340 0.3873299
222350 0.4214708
222360 0.3970295
222370 0.3798271
222380 0.4040525
222390 0.4383098
222400 0.4110293
222410 0.4105769
222420 0.41263
222430 0.423047
222440 0.4221927
222450 0.4063065
222460 0.3902527
222470 0.4256265
222480 0.4232152
222490 0.3990676
222500 0.4199223
222510 0.3882261
222520 0.3838577
222530 0.4248874
222540 0.3870615
222550 0.4040719
222560 0.4069429
222570 0.3858355
222580 0.4191408
222590 0.4024108
222600 0.4137651
222610 0.3945642
222620 0.3748353
222630 0.3836341
222640 0.396276
222650 0.4135911
222660 0.3941055
222670 0.4143506
222680 0.3957531
222690 0.4232013
222700 0.4163569
222710 0.3900761
222720 0.3764567
222730 0.3972396
222740 0.3921326
222750 0.387337
222760 0.3903316
222770 0.394875
222780 0.3934517
222790 0.4015425
222800 0.4099545
222810 0.3901448
222820 0.3866838
222830 0.3682361
222840 0.3736039
222850 0.3764467
222860 0.3623397
222870 0.3761444
222880 0.3727943
222890 0.3363665
222900 0.3518495
222910 0.3960737
222920 0.3501844
222930 0.3799569
222940 0.3959243
222950 0.379754
222960 0.3745948
222970 0.3744507
222980 0.3806738
222990 0.416162
223000 0.4041666
223010 0.4298915
223020 0.3951982
223030 0.4011448
223040 0.3915094
223050 0.3945071
223060 0.416229
223070 0.4166134
223080 0.4336885
223090 0.4042602
223100 0.4281009
223110 0.4087223
223120 0.3950782
223130 0.3925653
223140 0.4303063
223150 0.4027313
223160 0.412414
223170 0.3913047
223180 0.4206355
223190 0.3981974
223200 0.4071176
223210 0.395612
223220 0.3941204
223230 0.4078398
223240 0.4050692
223250 0.3705141
223260 0.3798334
223270 0.3761593
223280 0.3781092
223290 0.394471
223300 0.4043138
223310 0.3888104
223320 0.3729277
223330 0.3649439
223340 0.3827718
223350 0.3963583
223360 0.4038333
223370 0.3863737
223380 0.3966594
223390 0.3880906
223400 0.4099714
223410 0.3839687
223420 0.3749896
223430 0.3911913
223440 0.4056667
223450 0.4155799
223460 0.4086802
223470 0.4154886
223480 0.411375
223490 0.4096854
223500 0.4449702
223510 0.4311738
223520 0.4137522
223530 0.4029775
223540 0.3986706
223550 0.4130418
223560 0.4303598
223570 0.4334696
223580 0.4297802
223590 0.437534
223600 0.4262072
223610 0.3994831
223620 0.4114611
223630 0.4010826
223640 0.4076613
223650 0.3947581
223660 0.4357159
223670 0.4106598
223680 0.4207459
223690 0.427239
223700 0.4357184
223710 0.4465829
223720 0.414753
223730 0.4207613
223740 0.4191324
223750 0.4246895
223760 0.4414167
223770 0.4205653
223780 0.4094737
223790 0.4349463
223800 0.4148431
223810 0.4346416
223820 0.4275617
223830 0.4241611
223840 0.4327292
223850 0.4468009
223860 0.4409176
223870 0.4218809
223880 0.431731
223890 0.4020306
223900 0.4175314
223910 0.4092068
223920 0.3998139
223930 0.3962103
223940 0.4149509
223950 0.3894867
223960 0.4004413
223970 0.3983102
223980 0.3937209
223990 0.3947087
224000 0.3978362
224010 0.3898028
224020 0.4148037
224030 0.4363091
224040 0.4243889
224050 0.4362844
224060 0.4358598
224070 0.4415064
224080 0.4291736
224090 0.4266969
224100 0.4261187
224110 0.419906
224120 0.408237
224130 0.4199561
224140 0.4217517
224150 0.4018064
224160 0.3777995
224170 0.3930593
224180 0.3959557
224190 0.3962738
224200 0.4109028
224210 0.4080541
224220 0.4092185
224230 0.4028362
224240 0.4294847
224250 0.4153995
224260 0.4018536
224270 0.4014042
224280 0.3870864
224290 0.398098
224300 0.3923567
224310 0.3945355
224320 0.3784862
224330 0.3863752
224340 0.3858418
224350 0.3962631
224360 0.4043737
224370 0.3912518
224380 0.3822554
224390 0.4019401
224400 0.3837212
224410 0.3906364
224420 0.4158216
224430 0.4082352
224440 0.3914455
224450 0.4012197
224460 0.3959936
224470 0.3920194
224480 0.3821971
224490 0.4028142
224500 0.390311
224510 0.4119992
224520 0.3969586
224530 0.378168
224540 0.3840438
224550 0.3966647
224560 0.3934889
224570 0.3799311
224580 0.3832446
224590 0.3883716
224600 0.3649177
224610 0.4062867
224620 0.3809767
224630 0.4004174
224640 0.3748488
224650 0.3743993
224660 0.3748375
224670 0.3825696
224680 0.390977
224690 0.3934547
224700 0.3863592
224710 0.3880166
224720 0.3992876
224730 0.3969476
224740 0.4007783
224750 0.4175408
224760 0.405549
224770 0.3910463
224780 0.3932497
224790 0.405331
224800 0.4035259
224810 0.402737
224820 0.4165074
224830 0.3889081
224840 0.3771197
224850 0.401455
224860 0.3773841
224870 0.4150448
224880 0.4114724
224890 0.399419
224900 0.3946387
224910 0.4183879
224920 0.4183904
224930 0.4085279
224940 0.4095459
224950 0.400885
224960 0.3857765
224970 0.4006071
224980 0.4077955
224990 0.4047066
225000 0.4220254
225010 0.3940049
225020 0.4004802
225030 0.3838119
225040 0.3915384
225050 0.4066702
225060 0.4005661
225070 0.3844844
225080 0.3885462
225090 0.3825012
225100 0.4056065
225110 0.4059819
225120 0.4043069
225130 0.3958481
225140 0.3946099
225150 0.4184455
225160 0.3916385
225170 0.4167656
225180 0.4065712
225190 0.4121228
225200 0.3969709
225210 0.4031129
225220 0.4074617
225230 0.3923326
225240 0.4207928
225250 0.3980343
225260 0.4117935
225270 0.4365834
225280 0.425788
225290 0.418846
225300 0.4069506
225310 0.4149198
225320 0.4256461
225330 0.4246957
225340 0.401024
225350 0.4054094
225360 0.4124596
225370 0.4339863
225380 0.4298867
225390 0.4196325
225400 0.4050267
225410 0.4324392
225420 0.4276168
225430 0.4338374
225440 0.4220047
225450 0.4172332
225460 0.4237654
225470 0.4204347
225480 0.4152576
225490 0.4187937
225500 0.4022283
225510 0.4047986
225520 0.3957967
225530 0.4036668
225540 0.427778
225550 0.4111628
225560 0.4266094
225570 0.4082786
225580 0.4121698
225590 0.434516
225600 0.4137232
225610 0.4137901
225620 0.3922859
225630 0.3780946
225640 0.4095349
225650 0.369659
225660 0.3873091
225670 0.3945629
225680 0.3984352
225690 0.3946306
225700 0.430348
225710 0.3965535
225720 0.4568628
225730 0.4229124
225740 0.4107483
225750 0.4315141
225760 0.4378005
225770 0.4590596
225780 0.4788186
225790 0.469946
225800 0.4520023
225810 0.4789411
225820 0.4559024
225830 0.4959593
225840 0.4526587
225850 0.4150367
225860 0.4346429
225870 0.42448
225880 0.3998613
225890 0.4100557
225900 0.4030304
225910 0.3615253
225920 0.3753199
225930 0.3791825
225940 0.3930451
225950 0.3848357
225960 0.3950793
225970 0.424673
225980 0.3995234
225990 0.3889729
226000 0.3950086
226010 0.4176987
226020 0.439701
226030 0.3988685
226040 0.3917355
226050 0.4237323
226060 0.4328603
226070 0.4213479
226080 0.429582
226090 0.4287978
226100 0.4464246
226110 0.4061211
226120 0.4146883
226130 0.3696327
226140 0.3670072
226150 0.3737582
226160 0.374596
226170 0.39511
226180 0.3620582
226190 0.3717551
226200 0.3928969
226210 0.3641717
226220 0.4145162
226230 0.4319781
226240 0.3822632
226250 0.400697
226260 0.3855501
226270 0.3914331
226280 0.390147
226290 0.3760408
226300 0.3851342
226310 0.4135195
226320 0.4160354
226330 0.4271142
226340 0.4187345
226350 0.4063041
226360 0.4164296
226370 0.3956069
226380 0.4051919
226390 0.3974002
226400 0.4090856
226410 0.3721589
226420 0.4103087
226430 0.4462828
226440 0.4659718
226450 0.4224841
226460 0.4215162
226470 0.4193876
226480 0.3949615
226490 0.3938367
226500 0.3880613
226510 0.3874923
226520 0.402166
226530 0.4057858
226540 0.3998955
226550 0.3892687
226560 0.3474157
226570 0.3839973
226580 0.3929998
226590 0.3946735
226600 0.372669
226610 0.3534476
226620 0.3719297
226630 0.3406576
226640 0.3606032
226650 0.3688274
226660 0.3528275
226670 0.36617
226680 0.4171879
226690 0.3897014
226700 0.3775581
226710 0.4128087
226720 0.4290425
226730 0.4548635
226740 0.4459086
226750 0.3888422
226760 0.3986436
226770 0.4168592
226780 0.4045633
226790 0.3895573
226800 0.397646
226810 0.4123223
226820 0.4135891
226830 0.3722878
226840 0.3548658
226850 0.3505062
226860 0.3541723
226870 0.365264
226880 0.4193028
226890 0.3890118
226900 0.3612171
226910 0.3669987
226920 0.3998699
226930 0.3829538
226940 0.4312834
226950 0.3992184
226960 0.3737818
226970 0.3351875
226980 0.3640593
226990 0.3887644
227000 0.4053352
227010 0.3893403
227020 0.3742001
227030 0.3895892
227040 0.4092711
227050 0.3987187
227060 0.3988971
227070 0.3722346
227080 0.3906586
227090 0.4003541
227100 0.3898675
227110 0.3770457
227120 0.3671756
227130 0.3587863
227140 0.365502
227150 0.4060256
227160 0.4033837
227170 0.3845996
227180 0.3896571
227190 0.3899243
227200 0.3784302
227210 0.3761174
227220 0.3866307
227230 0.3648047
227240 0.3697544
227250 0.4218273
227260 0.4019565
227270 0.4250173
227280 0.4015211
227290 0.4080544
227300 0.3862712
227310 0.3607213
227320 0.3758854
227330 0.3579352
227340 0.3578163
227350 0.3558489
227360 0.3712881
227370 0.3691592
227380 0.3773179
227390 0.3825439
227400 0.3812369
227410 0.3814671
227420 0.3675538
227430 0.3613961
227440 0.3868392
227450 0.3795969
227460 0.3753358
227470 0.3577691
227480 0.357643
227490 0.3713565
227500 0.3488225
227510 0.3691812
227520 0.3546203
227530 0.3256415
227540 0.3467354
227550 0.329111
227560 0.3342348
227570 0.364816
227580 0.3553173
227590 0.3690989
227600 0.3532124
227610 0.3576621
227620 0.3577541
227630 0.3393357
227640 0.3513694
227650 0.3352247
227660 0.349625
227670 0.3343104
227680 0.3449438
227690 0.345408
227700 0.3651009
227710 0.3549036
227720 0.3964741
227730 0.3755173
227740 0.3307746
227750 0.3539582
227760 0.3237011
227770 0.323358
227780 0.349566
227790 0.3219963
227800 0.365452
227810 0.3341678
227820 0.3487589
227830 0.3545758
227840 0.3546612
227850 0.352349
227860 0.3773174
227870 0.3564878
227880 0.3408928
227890 0.3515024
227900 0.3567777
227910 0.3672822
227920 0.3579311
227930 0.3741035
227940 0.3338147
227950 0.3471913
227960 0.3615819
227970 0.3845792
227980 0.3633468
227990 0.3531497
228000 0.3866706
228010 0.4027126
228020 0.3827825
228030 0.3782454
228040 0.4006996
228050 0.3816146
228060 0.3420801
228070 0.3436107
228080 0.3452359
228090 0.3448891
228100 0.3392847
228110 0.331389
228120 0.3138611
228130 0.3181555
228140 0.3221972
228150 0.3746364
228160 0.3486567
228170 0.3390157
228180 0.3724397
228190 0.3975624
228200 0.3578691
228210 0.3951878
228220 0.3726192
228230 0.3516884
228240 0.3665473
228250 0.3940105
228260 0.3713973
228270 0.3514404
228280 0.3574954
228290 0.3580528
228300 0.3792838
228310 0.3903983
228320 0.4069888
228330 0.3858149
228340 0.3732629
228350 0.361442
228360 0.3602309
228370 0.3773984
228380 0.3720273
228390 0.3422896
228400 0.3513528
228410 0.3401221
228420 0.3599436
228430 0.3423967
228440 0.3547156
228450 0.3522353
228460 0.3494229
228470 0.3745414
228480 0.3381288
228490 0.3648787
228500 0.3557539
228510 0.364585
228520 0.3746895
228530 0.372006
228540 0.3734181
228550 0.375742
228560 0.3802758
228570 0.3816377
228580 0.3559
228590 0.3334788
228600 0.3423281
228610 0.3369212
228620 0.3453299
228630 0.3295741
228640 0.3571988
228650 0.3617695
228660 0.3709782
228670 0.3611121
228680 0.3527782
228690 0.3554487
228700 0.3380609
228710 0.3425144
228720 0.3711509
228730 0.3696946
228740 0.3298928
228750 0.3477581
228760 0.349744
228770 0.3798811
228780 0.3654167
228790 0.3993063
228800 0.3850882
228810 0.4109339
228820 0.3662298
228830 0.4080345
228840 0.4415751
228850 0.4112082
228860 0.4218198
228870 0.3972791
228880 0.4155187
228890 0.4039786
228900 0.3679246
228910 0.3646102
228920 0.3734231
228930 0.377165
228940 0.3797412
228950 0.3652395
228960 0.3407325
228970 0.3594934
228980 0.3508581
228990 0.3674788
229000 0.3654283
229010 0.3419838
229020 0.3176275
229030 0.3064213
229040 0.2929404
229050 0.3115342
229060 0.3220596
229070 0.3310378
229080 0.3589616
229090 0.3528815
229100 0.3398144
229110 0.3263079
229120 0.3214159
229130 0.3478626
229140 0.3312579
229150 0.3424879
229160 0.326537
229170 0.3559733
229180 0.3573032
229190 0.3337765
229200 0.3669007
229210 0.33109
229220 0.3175224
229230 0.3551036
229240 0.3519474
229250 0.3562514
229260 0.358709
229270 0.3712903
229280 0.3347661
229290 0.3544471
229300 0.3865224
229310 0.3656277
229320 0.3440453
229330 0.3337447
229340 0.3632546
229350 0.3737479
229360 0.3798199
229370 0.3784074
229380 0.3618557
229390 0.3488052
229400 0.3512081
229410 0.3531586
229420 0.37986
229430 0.3721539
229440 0.3498848
229450 0.3610898
229460 0.3566779
229470 0.3734969
229480 0.3632993
229490 0.3727062
229500 0.3755221
229510 0.3726672
229520 0.3802429
229530 0.3672599
229540 0.4053304
229550 0.3847525
229560 0.3947545
229570 0.4170125
229580 0.4658643
229590 0.4505844
229600 0.4539687
229610 0.4457306
229620 0.4438791
229630 0.4690875
229640 0.4253067
229650 0.4162466
229660 0.4310202
229670 0.4286635
229680 0.4145506
229690 0.429286
229700 0.4233845
229710 0.4116144
229720 0.4477639
229730 0.4209673
229740 0.4157218
229750 0.433749
229760 0.4616592
229770 0.4373238
229780 0.4234299
229790 0.446932
229800 0.4316534
229810 0.4010569
229820 0.4177164
229830 0.4401652
229840 0.4366743
229850 0.456452
229860 0.4027131
229870 0.4311397
229880 0.3997611
229890 0.3786093
229900 0.4068506
229910 0.3934924
229920 0.4257123
229930 0.4534699
229940 0.4083909
229950 0.3919492
229960 0.420517
229970 0.4219731
229980 0.4287775
229990 0.4303369
230000 0.4130475
230010 0.400204
230020 0.4072226
230030 0.4154849
230040 0.3975365
230050 0.3782754
230060 0.3845755
230070 0.399285
230080 0.3735873
230090 0.3893351
230100 0.4071806
230110 0.4298771
230120 0.4322985
230130 0.4410003
230140 0.4393483
230150 0.4220462
230160 0.407616
230170 0.421269
230180 0.4371895
230190 0.4046064
230200 0.3945411
230210 0.4086614
230220 0.4186894
230230 0.3951893
230240 0.4170886
230250 0.4362264
230260 0.4191472
230270 0.4535645
230280 0.46294
230290 0.438018
230300 0.416431
230310 0.4217514
230320 0.4313452
230330 0.4431114
230340 0.4508197
230350 0.4744915
230360 0.4703255
230370 0.5161523
230380 0.4856483
230390 0.5391098
230400 0.5280211
230410 0.4915622
230420 0.4654288
230430 0.4597124
230440 0.4613358
230450 0.3880506
230460 0.3965213
230470 0.3696553
230480 0.3718225
230490 0.3950462
230500 0.4139919
230510 0.413653
230520 0.3740015
230530 0.3916544
230540 0.4242038
230550 0.4173202
230560 0.400426
230570 0.3800411
230580 0.3550685
230590 0.395295
230600 0.3740048
230610 0.3767895
230620 0.3711092
230630 0.4152327
230640 0.413762
230650 0.4151194
230660 0.4092719
230670 0.420933
230680 0.4264009
230690 0.4155882
230700 0.4163291
230710 0.4096978
230720 0.4385874
230730 0.4482777
230740 0.4546979
230750 0.4354051
230760 0.4119491
230770 0.4248335
230780 0.4495705
230790 0.4575316
230800 0.4501305
230810 0.4421515
230820 0.4901924
230830 0.4616491
230840 0.4710082
230850 0.4374767
230860 0.3866568
230870 0.3961844
230880 0.4162816
230890 0.3852017
230900 0.4106507
230910 0.4125843
230920 0.4345596
230930 0.4302033
230940 0.4375726
230950 0.4522784
230960 0.4149342
230970 0.468385
230980 0.4500742
230990 0.4281868
231000 0.4191719
231010 0.4019141
231020 0.4172348
231030 0.4044399
231040 0.4262818
231050 0.4168429
231060 0.4075833
231070 0.4112462
231080 0.4019687
231090 0.4092025
231100 0.4225695
231110 0.3818472
231120 0.3826759
231130 0.3543427
231140 0.3431451
231150 0.3670971
231160 0.3774202
231170 0.3348803
231180 0.3412259
231190 0.3647712
231200 0.3526649
231210 0.3602597
231220 0.3280497
231230 0.3717309
231240 0.365858
231250 0.3136641
231260 0.3476459
231270 0.3360233
231280 0.3120874
231290 0.3289585
231300 0.3006972
231310 0.3801326
231320 0.3895569
231330 0.3741838
231340 0.3554912
231350 0.3417
231360 0.3717681
231370 0.35032
231380 0.3594831
231390 0.3595006
231400 0.375263
231410 0.3961807
231420 0.3918099
231430 0.4299235
231440 0.4426809
231450 0.4220061
231460 0.4305132
231470 0.3929054
231480 0.3665663
231490 0.3821396
231500 0.38799
231510 0.4046986
231520 0.3920247
231530 0.4227138
231540 0.4147043
231550 0.4708226
231560 0.4339556
231570 0.3971757
231580 0.4115262
231590 0.4283705
231600 0.4700658
231610 0.3925779
231620 0.3800032
231630 0.4267564
231640 0.4096506
231650 0.4116105
231660 0.3597774
231670 0.3618779
231680 0.3788598
231690 0.3843898
231700 0.4202581
231710 0.4143788
231720 0.409175
231730 0.405338
231740 0.4175571
231750 0.3984228
231760 0.3457526
231770 0.3679988
231780 0.3384133
231790 0.3531776
231800 0.3393066
231810 0.3819529
231820 0.3925811
231830 0.3748755
231840 0.3787806
231850 0.3933675
231860 0.3483046
231870 0.3302651
231880 0.3349882
231890 0.3518983
231900 0.3540337
231910 0.3569226
231920 0.3651481
231930 0.4107607
231940 0.4019053
231950 0.3993756
231960 0.3689725
231970 0.3894178
231980 0.3733982
231990 0.3875983
232000 0.3864604
232010 0.3450314
232020 0.3714947
232030 0.3487813
232040 0.3312527
232050 0.3255099
232060 0.3578125
232070 0.3600916
232080 0.3550056
232090 0.3640244
232100 0.3546735
232110 0.3556066
232120 0.3551712
232130 0.3317941
232140 0.3494894
232150 0.3687884
232160 0.3598311
232170 0.3631614
232180 0.3687163
232190 0.3768239
232200 0.3900772
232210 0.3817869
232220 0.3384048
232230 0.3653906
232240 0.3820684
232250 0.3339626
232260 0.3532859
232270 0.3672409
232280 0.3816875
232290 0.3860867
232300 0.3631273
232310 0.349529
232320 0.3592854
232330 0.3684056
232340 0.3805432
232350 0.3817622
232360 0.3847008
232370 0.3780554
232380 0.3575742
232390 0.3280142
232400 0.3569706
232410 0.3669416
232420 0.3589154
232430 0.3545312
232440 0.3302079
232450 0.3071791
232460 0.3063726
232470 0.3693612
232480 0.3393806
232490 0.3505592
232500 0.3649869
232510 0.361703
232520 0.3432821
232530 0.3393458
232540 0.3538055
232550 0.3696051
232560 0.3636177
232570 0.3546391
232580 0.3774492
232590 0.3972149
232600 0.3703711
232610 0.3939884
232620 0.3938618
232630 0.4002479
232640 0.3797466
232650 0.3524364
232660 0.3501796
232670 0.3195554
232680 0.3688352
232690 0.3620696
232700 0.3456252
232710 0.3475174
232720 0.3348349
232730 0.3244166
232740 0.3298524
232750 0.3400614
232760 0.3317696
232770 0.3423604
232780 0.362231
232790 0.3572336
232800 0.3500296
232810 0.3549584
232820 0.3406266
232830 0.3544859
232840 0.3603547
232850 0.3675213
232860 0.3596966
232870 0.3695698
232880 0.3520243
232890 0.341677
232900 0.3344074
232910 0.3262575
232920 0.342628
232930 0.3322636
232940 0.3631013
232950 0.3659579
232960 0.3307021
232970 0.3330651
232980 0.3532126
232990 0.3713384
233000 0.3539518
233010 0.3554766
233020 0.3554473
233030 0.3385432
233040 0.3345255
233050 0.369964
233060 0.3718015
233070 0.35429
233080 0.3437717
233090 0.3339839
233100 0.3275917
233110 0.338454
233120 0.3490008
233130 0.356624
233140 0.3590336
233150 0.3527856
233160 0.3559254
233170 0.3639589
233180 0.3752699
233190 0.3581266
233200 0.3471748
233210 0.332949
233220 0.3299035
233230 0.3362467
233240 0.3267311
233250 0.3456239
233260 0.3585069
233270 0.3678074
233280 0.3612298
233290 0.3692192
233300 0.3640851
233310 0.3730381
233320 0.3697566
233330 0.3642843
233340 0.3468412
233350 0.343734
233360 0.3566212
233370 0.3561849
233380 0.3635698
233390 0.3663325
233400 0.3576333
233410 0.3543128
233420 0.3778811
233430 0.4060451
233440 0.3864681
233450 0.3713682
233460 0.3687125
233470 0.3591241
233480 0.3752443
233490 0.3573414
233500 0.3502395
233510 0.3580086
233520 0.3711801
233530 0.3741442
233540 0.3547858
233550 0.3460562
233560 0.3688261
233570 0.3535934
233580 0.3878994
233590 0.3739217
233600 0.3617796
233610 0.3728175
233620 0.3507575
233630 0.3551005
233640 0.3713353
233650 0.3489616
233660 0.3447606
233670 0.3634448
233680 0.3679642
233690 0.3707444
233700 0.3956275
233710 0.4203144
233720 0.4217978
233730 0.3885356
233740 0.3504053
233750 0.3590823
233760 0.3404832
233770 0.3375292
233780 0.3294925
233790 0.3434916
233800 0.3504616
233810 0.3558082
233820 0.345831
233830 0.3712329
233840 0.3764341
233850 0.3731844
233860 0.3831653
233870 0.3858956
233880 0.365516
233890 0.3726423
233900 0.3828225
233910 0.3777203
233920 0.3665213
233930 0.4033215
233940 0.389108
233950 0.3605663
233960 0.4020569
233970 0.4097523
233980 0.399622
233990 0.386167
234000 0.3776717
234010 0.3689421
234020 0.4040745
234030 0.4221919
234040 0.4120804
234050 0.4276983
234060 0.4239342
234070 0.4097379
234080 0.4154146
234090 0.4139415
234100 0.4062222
234110 0.3692746
234120 0.38293
234130 0.3894422
234140 0.3969043
234150 0.3685887
234160 0.3323995
234170 0.3364049
234180 0.332948
234190 0.3495447
234200 0.3487488
234210 0.3577699
234220 0.3448048
234230 0.3422318
234240 0.3309291
234250 0.3431881
234260 0.361404
234270 0.390141
234280 0.3899028
234290 0.408563
234300 0.3821802
234310 0.3759126
234320 0.3775729
234330 0.384434
234340 0.383781
234350 0.3973711
234360 0.4254824
234370 0.4242692
234380 0.4221358
234390 0.4097295
234400 0.4115581
234410 0.3957856
234420 0.3843227
234430 0.3978048
234440 0.4167304
234450 0.4272169
234460 0.4279458
234470 0.4334809
234480 0.4490789
234490 0.4280472
234500 0.4135731
234510 0.4129602
234520 0.4179257
234530 0.4320433
234540 0.4303875
234550 0.4456431
234560 0.4078598
234570 0.4235945
234580 0.3978353
234590 0.4227439
234600 0.4300328
234610 0.4241287
234620 0.371474
234630 0.4094844
234640 0.4172304
234650 0.4460259
234660 0.4313744
234670 0.4274166
234680 0.4004376
234690 0.4176206
234700 0.4153382
234710 0.4074882
234720 0.4078581
234730 0.4036394
234740 0.4196022
234750 0.3800339
234760 0.4142503
234770 0.4509805
234780 0.400237
234790 0.3828156
234800 0.3805842
234810 0.3780583
234820 0.393065
234830 0.3685492
234840 0.3878656
234850 0.3939921
234860 0.3915453
234870 0.4135923
234880 0.3813499
234890 0.3871649
234900 0.3518644
234910 0.3640583
234920 0.3897777
234930 0.3934626
234940 0.3655863
234950 0.3799025
234960 0.3420642
234970 0.3852505
234980 0.3879902
234990 0.3820165
235000 0.3982563
235010 0.4042727
235020 0.3699452
235030 0.3670794
235040 0.3750354
235050 0.3738786
235060 0.352644
235070 0.3626473
235080 0.3691346
235090 0.4070175
235100 0.3900162
235110 0.3936447
235120 0.3812308
235130 0.3620737
235140 0.3940815
235150 0.3815416
235160 0.3682116
235170 0.376461
235180 0.3675156
235190 0.3965512
235200 0.3627199
235210 0.4031041
235220 0.3985665
235230 0.3899715
235240 0.3911859
235250 0.3782686
235260 0.382185
235270 0.3608755
235280 0.368926
235290 0.3723005
235300 0.3974752
235310 0.3961422
235320 0.4010145
235330 0.3903771
235340 0.4027125
235350 0.3804676
235360 0.3897366
235370 0.3673622
235380 0.3801332
235390 0.4012855
235400 0.355045
235410 0.3922896
235420 0.3928342
235430 0.3999745
235440 0.3894328
235450 0.3840097
235460 0.3821048
235470 0.3768073
235480 0.3822231
235490 0.37694
235500 0.3937285
235510 0.3901253
235520 0.4165384
235530 0.398898
235540 0.4051001
235550 0.412529
235560 0.4134995
235570 0.4254953
235580 0.4425943
235590 0.4435025
235600 0.4315754
235610 0.4073108
235620 0.4032194
235630 0.385249
235640 0.4005432
235650 0.3990577
235660 0.3919853
235670 0.3976921
235680 0.4068933
235690 0.3867407
235700 0.3803608
235710 0.3901713
235720 0.393825
235730 0.3859022
235740 0.3972945
235750 0.4093233
235760 0.375342
235770 0.3835628
235780 0.4056711
235790 0.3931207
235800 0.3858309
235810 0.3843655
235820 0.3880032
235830 0.3806766
235840 0.3929763
235850 0.3918675
235860 0.384528
235870 0.4011272
235880 0.3988793
235890 0.4061965
235900 0.4008378
235910 0.4098809
235920 0.4115937
235930 0.3849266
235940 0.3820466
235950 0.404946
235960 0.4220739
235970 0.4093234
235980 0.4021295
235990 0.3815906
236000 0.3933863
236010 0.382016
236020 0.3907661
236030 0.394392
236040 0.3841462
236050 0.372453
236060 0.3744741
236070 0.3839886
236080 0.3824382
236090 0.3869753
236100 0.3790992
236110 0.3803878
236120 0.3829468
236130 0.3766387
236140 0.3818154
236150 0.3547968
236160 0.3593033
236170 0.3524219
236180 0.3599048
236190 0.3829417
236200 0.3587611
236210 0.3711688
236220 0.3473762
236230 0.338997
236240 0.3485116
236250 0.3494264
236260 0.3551578
236270 0.3659488
236280 0.3748715
236290 0.3685342
236300 0.3769185
236310 0.3968866
236320 0.377226
236330 0.3853683
236340 0.366337
236350 0.3695287
236360 0.4141494
236370 0.3702486
236380 0.3776771
236390 0.3601603
236400 0.353449
236410 0.3632223
236420 0.3720921
236430 0.3544626
236440 0.3498943
236450 0.3675609
236460 0.3549426
236470 0.360208
236480 0.3298874
236490 0.3577027
236500 0.3269502
236510 0.3196525
236520 0.3442527
236530 0.323441
236540 0.341941
236550 0.35824
236560 0.3440298
236570 0.3342457
236580 0.3624743
236590 0.3606943
236600 0.352407
236610 0.3612479
236620 0.3890983
236630 0.3862156
236640 0.3713472
236650 0.3582304
236660 0.3666179
236670 0.3532545
236680 0.3641497
236690 0.3476481
236700 0.3620159
236710 0.3536273
236720 0.3614376
236730 0.3530868
236740 0.3480496
236750 0.3575343
236760 0.3590489
236770 0.3698314
236780 0.3349088
236790 0.3430593
236800 0.3492795
236810 0.3233041
236820 0.3403771
236830 0.3428889
236840 0.3243499
236850 0.3382793
236860 0.3404133
236870 0.3513382
236880 0.3322372
236890 0.3779601
236900 0.3675466
236910 0.3674239
236920 0.3523413
236930 0.3549833
236940 0.3652518
236950 0.3417941
236960 0.3205912
236970 0.3386952
236980 0.3241329
236990 0.3539103
237000 0.3528984
237010 0.3456652
237020 0.3529882
237030 0.3447096
237040 0.3802195
237050 0.3560533
237060 0.3884702
237070 0.3667794
237080 0.3379492
237090 0.3911743
237100 0.4106812
237110 0.3817916
237120 0.3769381
237130 0.3702849
237140 0.3600447
237150 0.3408083
237160 0.344534
237170 0.3474025
237180 0.3679095
237190 0.3716179
237200 0.3726899
237210 0.365175
237220 0.3418932
237230 0.3373148
237240 0.358948
237250 0.3405391
237260 0.3731315
237270 0.3773847
237280 0.3726957
237290 0.3864461
237300 0.3540447
237310 0.3572679
237320 0.4032052
237330 0.340614
237340 0.3200012
237350 0.3385881
237360 0.3451363
237370 0.3257046
237380 0.3338963
237390 0.3066581
237400 0.3227506
237410 0.3460061
237420 0.3410631
237430 0.3452832
237440 0.3123337
237450 0.3312554
237460 0.3169764
237470 0.3044544
237480 0.3221959
237490 0.3091249
237500 0.3181667
237510 0.3124685
237520 0.3363317
237530 0.3199548
237540 0.3247702
237550 0.3220572
237560 0.3269517
237570 0.3291921
237580 0.3292012
237590 0.3498422
237600 0.3615917
237610 0.3363099
237620 0.3564188
237630 0.3777817
237640 0.3938788
237650 0.3749506
237660 0.3787604
237670 0.3654197
237680 0.3659854
237690 0.3718497
237700 0.3642458
237710 0.3265396
237720 0.3418356
237730 0.3446506
237740 0.3521789
237750 0.3311587
237760 0.3396915
237770 0.3470905
237780 0.3561393
237790 0.3450182
237800 0.359918
237810 0.3125801
237820 0.323974
237830 0.3317631
237840 0.305277
237850 0.3118358
237860 0.3340291
237870 0.3456973
237880 0.3497276
237890 0.3409951
237900 0.3434029
237910 0.3402265
237920 0.3394158
237930 0.3421234
237940 0.3414035
237950 0.3660634
237960 0.362795
237970 0.3425762
237980 0.3369569
237990 0.337331
238000 0.3410259
238010 0.3431599
238020 0.3322549
238030 0.3253681
238040 0.3346729
238050 0.3246106
238060 0.3305279
238070 0.3232994
238080 0.3134165
238090 0.3144993
238100 0.3294936
238110 0.3366312
238120 0.3470492
238130 0.3251115
238140 0.3172734
238150 0.3258323
238160 0.3290486
238170 0.3428188
238180 0.3331945
238190 0.3739238
238200 0.3465766
238210 0.3545942
238220 0.3431863
238230 0.3484524
238240 0.3694457
238250 0.3208194
238260 0.3340406
238270 0.3360477
238280 0.3211409
238290 0.3170919
238300 0.3152868
238310 0.3438297
238320 0.3577316
238330 0.3544631
238340 0.3604488
238350 0.363444
238360 0.3313189
238370 0.3308949
238380 0.3305952
238390 0.3333972
238400 0.3302203
238410 0.3441383
238420 0.3319888
238430 0.32491
238440 0.3520699
238450 0.3398379
238460 0.3883118
238470 0.3676414
238480 0.362033
238490 0.3654729
238500 0.389407
238510 0.3784934
238520 0.3425013
238530 0.3085179
238540 0.3235886
238550 0.3197556
238560 0.3380601
238570 0.3407164
238580 0.3218794
238590 0.3716442
238600 0.3515294
238610 0.3294529
238620 0.3208182
238630 0.3282551
238640 0.3117501
238650 0.3029097
238660 0.3020603
238670 0.3035472
238680 0.3477291
238690 0.3356487
238700 0.3240349
238710 0.3211126
238720 0.3138888
238730 0.3120415
238740 0.3211451
238750 0.3329547
238760 0.3314401
238770 0.3469011
238780 0.3451886
238790 0.3570451
238800 0.3604282
238810 0.3739274
238820 0.3775077
238830 0.3862657
238840 0.4036423
238850 0.4279324
238860 0.3798108
238870 0.3564865
238880 0.3609753
238890 0.3586862
238900 0.3638052
238910 0.3811984
238920 0.3908388
238930 0.426173
238940 0.3822658
238950 0.3992054
238960 0.3653149
238970 0.3866019
238980 0.3506198
238990 0.3306045
239000 0.3562951
239010 0.3524707
239020 0.3608488
239030 0.3848186
239040 0.3714288
239050 0.3921591
239060 0.371132
239070 0.3561082
239080 0.3698367
239090 0.3664432
239100 0.3497401
239110 0.3731428
239120 0.3381776
239130 0.3545699
239140 0.3337376
239150 0.3475473
239160 0.3572351
239170 0.3299669
239180 0.3528212
239190 0.3579006
239200 0.3362154
239210 0.3366774
239220 0.321745
239230 0.3330335
239240 0.3470328
239250 0.3395157
239260 0.3434303
239270 0.3511519
239280 0.3519905
239290 0.3697262
239300 0.3506814
239310 0.3273563
239320 0.3564913
239330 0.3335044
239340 0.337934
239350 0.3074751
239360 0.3263647
239370 0.3029165
239380 0.3292041
239390 0.347157
239400 0.3423495
239410 0.3596757
239420 0.3582958
239430 0.3641265
239440 0.3671004
239450 0.3679658
239460 0.3802757
239470 0.3456711
239480 0.3801958
239490 0.3742806
239500 0.3306596
239510 0.3131854
239520 0.3402372
239530 0.3156768
239540 0.3199647
239550 0.3373569
239560 0.3231823
239570 0.3268429
239580 0.3428223
239590 0.3525666
239600 0.3156213
239610 0.3306666
239620 0.3104884
239630 0.3126384
239640 0.3268302
239650 0.3554237
239660 0.3557873
239670 0.3680148
239680 0.3661008
239690 0.3475245
239700 0.3425992
239710 0.3508194
239720 0.3307577
239730 0.3510496
239740 0.3657008
239750 0.3529706
239760 0.3684088
239770 0.3866041
239780 0.370618
239790 0.4088799
239800 0.386907
239810 0.3773617
239820 0.3565425
239830 0.3301475
239840 0.3266333
239850 0.3254195
239860 0.3432905
239870 0.3451581
239880 0.3756164
239890 0.3472788
239900 0.340111
239910 0.3466962
239920 0.4047246
239930 0.3915853
239940 0.3623623
239950 0.3724902
239960 0.3470199
239970 0.364958
239980 0.3558423
239990 0.3712414
240000 0.3517807
240010 0.3493994
240020 0.3577472
240030 0.372644
240040 0.352249
240050 0.356785
240060 0.3856835
240070 0.3505585
240080 0.3646864
240090 0.3589988
240100 0.3829566
240110 0.3432148
240120 0.3769587
240130 0.3470791
240140 0.3508523
240150 0.3694778
240160 0.3544573
240170 0.3414282
240180 0.3493293
240190 0.3465438
240200 0.335532
240210 0.3814723
240220 0.3777419
240230 0.3671989
240240 0.3769742
240250 0.3545465
240260 0.353029
240270 0.3560848
240280 0.3550731
240290 0.3623248
240300 0.3472365
240310 0.3539126
240320 0.3381024
240330 0.3634465
240340 0.3825835
240350 0.3908668
240360 0.3742037
240370 0.3690569
240380 0.3874408
240390 0.3962208
240400 0.3999635
240410 0.3695986
240420 0.3946618
240430 0.395746
240440 0.3936622
240450 0.3794483
240460 0.3911155
240470 0.3768063
240480 0.3651602
240490 0.3909022
240500 0.4034491
240510 0.367075
240520 0.3957075
240530 0.3721946
240540 0.343402
240550 0.3980579
240560 0.3859408
240570 0.3645967
240580 0.3610952
240590 0.4015677
240600 0.4110046
240610 0.3848621
240620 0.3919369
240630 0.3600721
240640 0.3856517
240650 0.3928816
240660 0.3609984
240670 0.3674873
240680 0.3613985
240690 0.3863267
240700 0.3424133
240710 0.3576486
240720 0.3870026
240730 0.3956602
240740 0.3709014
240750 0.3623771
240760 0.3859851
240770 0.4042668
240780 0.4175933
240790 0.4046075
240800 0.3928253
240810 0.3971419
240820 0.3911029
240830 0.3577114
240840 0.3794046
240850 0.3709367
240860 0.4055907
240870 0.3830065
240880 0.3946708
240890 0.397238
240900 0.3771749
240910 0.3643507
240920 0.3426234
240930 0.3001442
240940 0.3131186
240950 0.3335988
240960 0.3540115
240970 0.3519003
240980 0.3845574
240990 0.349477
241000 0.3737649
241010 0.3993213
241020 0.3730933
241030 0.3740443
241040 0.3670533
241050 0.3646012
241060 0.3435763
241070 0.3535174
241080 0.3344943
241090 0.3509217
241100 0.3069868
241110 0.3367284
241120 0.3534869
241130 0.3379359
241140 0.3346128
241150 0.3595967
241160 0.369636
241170 0.3321186
241180 0.3200326
241190 0.302019
241200 0.3443437
241210 0.310172
241220 0.3212106
241230 0.3491616
241240 0.3105313
241250 0.3258735
241260 0.3165899
241270 0.344072
241280 0.3313698
241290 0.3154735
241300 0.3120819
241310 0.3173974
241320 0.3183445
241330 0.3365781
241340 0.3303465
241350 0.3256614
241360 0.3300909
241370 0.3528304
241380 0.3649528
241390 0.3892865
241400 0.3490022
241410 0.3983956
241420 0.3891734
241430 0.3804849
241440 0.3545294
241450 0.3589439
241460 0.3600962
241470 0.3848217
241480 0.4094515
241490 0.3679594
241500 0.3576175
241510 0.3606171
241520 0.3340597
241530 0.3122584
241540 0.2643377
241550 0.2969375
241560 0.2900758
241570 0.3163965
241580 0.3088694
241590 0.300367
241600 0.3251294
241610 0.3029123
241620 0.3512135
241630 0.3368774
241640 0.3609388
241650 0.3455624
241660 0.349465
241670 0.3397448
241680 0.3472427
241690 0.3574173
241700 0.3350393
241710 0.3603927
241720 0.4048353
241730 0.3883364
241740 0.3404171
241750 0.3546055
241760 0.3427368
241770 0.3558091
241780 0.3451039
241790 0.3596389
241800 0.343421
241810 0.333728
241820 0.3675995
241830 0.3770927
241840 0.3853095
241850 0.348095
241860 0.371686
241870 0.3772867
241880 0.3868623
241890 0.3875509
241900 0.3928621
241910 0.4149518
241920 0.3966933
241930 0.3825619
241940 0.380281
241950 0.3622772
241960 0.3694623
241970 0.3687771
241980 0.379664
241990 0.3638465
242000 0.3383904
242010 0.3369366
242020 0.3228599
242030 0.3224688
242040 0.314464
242050 0.3091169
242060 0.3135007
242070 0.3439761
242080 0.334222
242090 0.3428765
242100 0.3674024
242110 0.3655344
242120 0.3739244
242130 0.3742747
242140 0.3761193
242150 0.3640537
242160 0.3553034
242170 0.3588437
242180 0.3679311
242190 0.3573408
242200 0.3726665
242210 0.3531206
242220 0.3612206
242230 0.3376052
242240 0.3511503
242250 0.3257968
242260 0.3465843
242270 0.3186074
242280 0.3049233
242290 0.3199003
242300 0.3265861
242310 0.3482443
242320 0.3418041
242330 0.3429382
242340 0.3319778
242350 0.3697336
242360 0.3784394
242370 0.36729
242380 0.3639528
242390 0.3430975
242400 0.3630224
242410 0.3482896
242420 0.3855499
242430 0.3820485
242440 0.3570113
242450 0.3562969
242460 0.3252728
242470 0.3552399
242480 0.3875182
242490 0.3491955
242500 0.3552665
242510 0.3558179
242520 0.3602756
242530 0.3749371
242540 0.3604133
242550 0.3414597
242560 0.3567865
242570 0.3568967
242580 0.3660972
242590 0.3667897
242600 0.3275895
242610 0.3271665
242620 0.3060022
242630 0.2790806
242640 0.3127847
242650 0.336803
242660 0.3309272
242670 0.3092962
242680 0.3332414
242690 0.3471894
242700 0.3378351
242710 0.3323338
242720 0.326687
242730 0.3344649
242740 0.3485015
242750 0.3400346
242760 0.3412449
242770 0.3559505
242780 0.3552873
242790 0.3596129
242800 0.3766981
242810 0.3419686
242820 0.3434001
242830 0.3540354
242840 0.3352534
242850 0.3381968
242860 0.3540256
242870 0.3554
242880 0.369018
242890 0.3913507
242900 0.3490084
242910 0.3861548
242920 0.3891258
242930 0.392708
242940 0.3473589
242950 0.3587748
242960 0.3615687
242970 0.3930066
242980 0.3350736
242990 0.3573823
243000 0.3833788
243010 0.401714
243020 0.4075476
243030 0.3922859
243040 0.4033401
243050 0.3739897
243060 0.4270532
243070 0.3938192
243080 0.3852256
243090 0.3890706
243100 0.367245
243110 0.386941
243120 0.3531564
243130 0.3346583
243140 0.3272463
243150 0.3337563
243160 0.3278141
243170 0.3389826
243180 0.3106822
243190 0.3560053
243200 0.3698697
243210 0.3764388
243220 0.377063
243230 0.3715714
243240 0.3578188
243250 0.3684367
243260 0.3623928
243270 0.3363691
243280 0.3423805
243290 0.3310272
243300 0.3077264
243310 0.3172829
243320 0.3198521
243330 0.3107547
243340 0.322814
243350 0.3053696
243360 0.3026739
[truncated: 95,614 more chars]
