# Supplementary material for: Targeted systematic evolution of an RNA platform neutralizing DNMT1 function and controlling DNA methylation
Source: Nat Commun. 2023 Jan 6;14:99. doi: 10.1038/s41467-022-35222-4 (PMC9823104; doi:10.1038/s41467-022-35222-4)
Supplement: Supplementary file 6 — Source Data [file 41467_2022_35222_MOESM6_ESM.zip › source data file/Supplementary Figure 14/Ce49/Ce49-ce49-R2.dat]

0 0.0002016
10 0.1140965
20 0.1449877
30 0.1434162
40 0.1570071
50 0.1592204
60 0.1513826
70 0.1542299
80 0.1572564
90 0.1604819
100 0.1782278
110 0.1877567
120 0.2234576
130 0.2591752
140 0.2672987
150 0.2715629
160 0.28664
170 0.2965038
180 0.3078277
190 0.3155355
200 0.3033369
210 0.3476137
220 0.3734297
230 0.3577558
240 0.3697542
250 0.3626823
260 0.3753786
270 0.381982
280 0.3753215
290 0.3371849
300 0.3305544
310 0.3294301
320 0.3705907
330 0.3457648
340 0.3536108
350 0.3411033
360 0.3662063
370 0.3460487
380 0.3450271
390 0.3330987
400 0.349012
410 0.357672
420 0.3231228
430 0.2767694
440 0.3101739
450 0.2841834
460 0.3111033
470 0.3582088
480 0.3332334
490 0.336504
500 0.3655164
510 0.3666247
520 0.3237303
530 0.3291284
540 0.3127779
550 0.3267728
560 0.3015976
570 0.3038971
580 0.3454758
590 0.3320112
600 0.314399
610 0.3330135
620 0.3729456
630 0.3832662
640 0.3740815
650 0.3514887
660 0.3442545
670 0.3492326
680 0.366537
690 0.3970689
700 0.4093085
710 0.4054475
720 0.383322
730 0.3615248
740 0.4091513
750 0.4028636
760 0.4118699
770 0.3921258
780 0.3871295
790 0.3923582
800 0.4314483
810 0.3869587
820 0.4207029
830 0.4172858
840 0.3523419
850 0.4139258
860 0.4435398
870 0.4363742
880 0.4086772
890 0.4073752
900 0.3844363
910 0.4055444
920 0.4046669
930 0.3792798
940 0.4008839
950 0.3618748
960 0.3920789
970 0.3956506
980 0.3443803
990 0.3490574
1000 0.3709032
1010 0.3849247
1020 0.3738463
1030 0.3905646
1040 0.4293292
1050 0.4520993
1060 0.4349379
1070 0.4372252
1080 0.4436938
1090 0.4706824
1100 0.4381414
1110 0.4089496
1120 0.4078394
1130 0.4011776
1140 0.3997474
1150 0.3916884
1160 0.3435552
1170 0.333949
1180 0.3404614
1190 0.3617736
1200 0.3698106
1210 0.370767
1220 0.3440581
1230 0.348459
1240 0.3571905
1250 0.3675613
1260 0.354907
1270 0.3757938
1280 0.3844952
1290 0.3790832
1300 0.3749751
1310 0.3520854
1320 0.3463473
1330 0.3796943
1340 0.3689213
1350 0.3833404
1360 0.3480008
1370 0.3676893
1380 0.3723001
1390 0.3605213
1400 0.4030333
1410 0.4120099
1420 0.4264358
1430 0.4525215
1440 0.4425389
1450 0.4006068
1460 0.3783764
1470 0.3558035
1480 0.3821841
1490 0.3870666
1500 0.3882104
1510 0.3741564
1520 0.3865372
1530 0.3758294
1540 0.3976675
1550 0.3869358
1560 0.3834109
1570 0.367196
1580 0.4356081
1590 0.4316412
1600 0.4317459
1610 0.4401349
1620 0.4232295
1630 0.4448488
1640 0.4666479
1650 0.4138852
1660 0.3728744
1670 0.3760985
1680 0.3626685
1690 0.3221767
1700 0.3472106
1710 0.3465767
1720 0.347129
1730 0.364857
1740 0.351663
1750 0.3552292
1760 0.3322901
1770 0.3390638
1780 0.3239985
1790 0.3312715
1800 0.350948
1810 0.3585511
1820 0.3319165
1830 0.343096
1840 0.3725824
1850 0.3850033
1860 0.3502453
1870 0.3677385
1880 0.3503645
1890 0.3539525
1900 0.3496411
1910 0.3544326
1920 0.3459737
1930 0.3272387
1940 0.3183261
1950 0.3356554
1960 0.3120721
1970 0.3128735
1980 0.3479404
1990 0.363158
2000 0.3709964
2010 0.4113108
2020 0.4268398
2030 0.3990547
2040 0.4053025
2050 0.4168374
2060 0.393994
2070 0.423892
2080 0.396783
2090 0.3838406
2100 0.3991063
2110 0.4198154
2120 0.4254622
2130 0.4069705
2140 0.3803058
2150 0.3687709
2160 0.3297487
2170 0.3561392
2180 0.3618175
2190 0.4090393
2200 0.4258306
2210 0.4078839
2220 0.3928555
2230 0.4140069
2240 0.3819723
2250 0.3600915
2260 0.3500165
2270 0.3372255
2280 0.3317614
2290 0.3531518
2300 0.3461127
2310 0.3797028
2320 0.3458109
2330 0.3308028
2340 0.3277727
2350 0.3363768
2360 0.3454979
2370 0.3398426
2380 0.3272774
2390 0.3239108
2400 0.2887028
2410 0.3154286
2420 0.3491091
2430 0.3458298
2440 0.3307816
2450 0.3151061
2460 0.33632
2470 0.3814931
2480 0.4048731
2490 0.3973416
2500 0.4144698
2510 0.3838477
2520 0.3625718
2530 0.3623165
2540 0.3398069
2550 0.3944727
2560 0.3828007
2570 0.3602033
2580 0.3489423
2590 0.3320094
2600 0.3302498
2610 0.3401905
2620 0.3635345
2630 0.369763
2640 0.3878822
2650 0.4098877
2660 0.4327644
2670 0.4221581
2680 0.3903646
2690 0.4207251
2700 0.3629459
2710 0.3610191
2720 0.3848376
2730 0.335586
2740 0.3392976
2750 0.3395962
2760 0.3473152
2770 0.3209711
2780 0.3522018
2790 0.3314576
2800 0.3159406
2810 0.3382363
2820 0.329568
2830 0.343333
2840 0.3294674
2850 0.3174173
2860 0.313428
2870 0.3213885
2880 0.2595289
2890 0.2603765
2900 0.2806347
2910 0.2703637
2920 0.2844132
2930 0.2682836
2940 0.2968512
2950 0.287225
2960 0.3035184
2970 0.3150422
2980 0.2877991
2990 0.2912733
3000 0.3501152
3010 0.3289396
3020 0.3149074
3030 0.3380736
3040 0.3470534
3050 0.3262461
3060 0.2958798
3070 0.3227362
3080 0.3317356
3090 0.3440157
3100 0.3229326
3110 0.3281744
3120 0.317621
3130 0.3468588
3140 0.3585671
3150 0.3421714
3160 0.3662457
3170 0.3824825
3180 0.356389
3190 0.3690248
3200 0.3327579
3210 0.3479495
3220 0.3553166
3230 0.360009
3240 0.3104803
3250 0.3259768
3260 0.3373691
3270 0.3332596
3280 0.3244414
3290 0.3267483
3300 0.3067091
3310 0.3116321
3320 0.3144395
3330 0.3298521
3340 0.3721582
3350 0.3601632
3360 0.3457237
3370 0.3275014
3380 0.3193554
3390 0.3077602
3400 0.3262643
3410 0.2967382
3420 0.2956713
3430 0.3023811
3440 0.2932578
3450 0.2837628
3460 0.2734363
3470 0.2794171
3480 0.2798211
3490 0.2974396
3500 0.3170827
3510 0.3243397
3520 0.311468
3530 0.3019671
3540 0.32238
3550 0.3110895
3560 0.3048398
3570 0.3362683
3580 0.3235338
3590 0.3551535
3600 0.3699761
3610 0.3321297
3620 0.3301083
3630 0.3099955
3640 0.3315557
3650 0.3268376
3660 0.3247421
3670 0.3367029
3680 0.3583125
3690 0.3290972
3700 0.3775725
3710 0.3324487
3720 0.3418464
3730 0.3397752
3740 0.3429346
3750 0.3099971
3760 0.3175733
3770 0.3223028
3780 0.3164063
3790 0.3087528
3800 0.3100789
3810 0.2961555
3820 0.3064086
3830 0.276386
3840 0.2863435
3850 0.294884
3860 0.3056273
3870 0.3019006
3880 0.2988522
3890 0.2937925
3900 0.2813097
3910 0.2981172
3920 0.2812897
3930 0.2960198
3940 0.3039891
3950 0.3010289
3960 0.2828952
3970 0.3181703
3980 0.306434
3990 0.3053702
4000 0.3117066
4010 0.3041941
4020 0.3029467
4030 0.2815588
4040 0.2938166
4050 0.2828771
4060 0.2395054
4070 0.2823672
4080 0.2856676
4090 0.2968568
4100 0.2854828
4110 0.2819229
4120 0.2862068
4130 0.2870574
4140 0.3113579
4150 0.2766424
4160 0.2760775
4170 0.2811711
4180 0.2750611
4190 0.3010358
4200 0.2950355
4210 0.2665607
4220 0.26189
4230 0.2776749
4240 0.2819972
4250 0.2782319
4260 0.2765749
4270 0.2804732
4280 0.2774394
4290 0.2667486
4300 0.3072963
4310 0.3221268
4320 0.3345498
4330 0.3194666
4340 0.3252418
4350 0.3304661
4360 0.3417408
4370 0.362483
4380 0.3426298
4390 0.3229812
4400 0.3712601
4410 0.3475122
4420 0.3260412
4430 0.3221223
4440 0.3386644
4450 0.3405973
4460 0.3336496
4470 0.3269717
4480 0.3363048
4490 0.2953267
4500 0.2877182
4510 0.2975378
4520 0.3069959
4530 0.3191758
4540 0.3136968
4550 0.319009
4560 0.3281706
4570 0.335945
4580 0.3339672
4590 0.3617517
4600 0.3255899
4610 0.3614427
4620 0.351401
4630 0.3419401
4640 0.3316762
4650 0.3631461
4660 0.337826
4670 0.3290508
4680 0.3282139
4690 0.3478338
4700 0.334824
4710 0.3311678
4720 0.3253776
4730 0.3249123
4740 0.3337637
4750 0.353455
4760 0.3659883
4770 0.3682058
4780 0.3595982
4790 0.3683828
4800 0.3287677
4810 0.3809627
4820 0.3799034
4830 0.4210296
4840 0.3938929
4850 0.398247
4860 0.3740283
4870 0.3866816
4880 0.3536124
4890 0.4000289
4900 0.3687651
4910 0.3514951
4920 0.3317467
4930 0.3510801
4940 0.32724
4950 0.3348242
4960 0.3326341
4970 0.3093693
4980 0.3317374
4990 0.306036
5000 0.3231094
5010 0.3325617
5020 0.3132405
5030 0.2729411
5040 0.2857332
5050 0.2461577
5060 0.2367943
5070 0.2494664
5080 0.2386297
5090 0.2443508
5100 0.2488588
5110 0.266004
5120 0.2861025
5130 0.2893208
5140 0.2941122
5150 0.3382385
5160 0.3312662
5170 0.322102
5180 0.3198841
5190 0.3430077
5200 0.3227323
5210 0.3124145
5220 0.3357835
5230 0.3696117
5240 0.3525281
5250 0.3406383
5260 0.3241
5270 0.3252885
5280 0.3246114
5290 0.331312
5300 0.2910453
5310 0.2859903
5320 0.2875632
5330 0.2561052
5340 0.2706996
5350 0.2575715
5360 0.2643403
5370 0.2571419
5380 0.269751
5390 0.2801402
5400 0.2761933
5410 0.2574926
5420 0.2764383
5430 0.2483226
5440 0.2501169
5450 0.2686522
5460 0.3099578
5470 0.2909363
5480 0.2920698
5490 0.2691767
5500 0.2711507
5510 0.2672722
5520 0.2275026
5530 0.2615334
5540 0.2715329
5550 0.2746929
5560 0.2820064
5570 0.2783474
5580 0.2629109
5590 0.25259
5600 0.2557259
5610 0.2893687
5620 0.2723972
5630 0.2573596
5640 0.2598371
5650 0.2700665
5660 0.2916709
5670 0.247448
5680 0.258124
5690 0.2577859
5700 0.2442561
5710 0.2319528
5720 0.2292437
5730 0.24948
5740 0.2348797
5750 0.2427235
5760 0.2531185
5770 0.2829483
5780 0.2770181
5790 0.2824685
5800 0.2774399
5810 0.2921926
5820 0.2824466
5830 0.2845174
5840 0.2712027
5850 0.2786309
5860 0.2619979
5870 0.2726048
5880 0.263687
5890 0.2715686
5900 0.2755317
5910 0.2782932
5920 0.2822401
5930 0.2594253
5940 0.2779864
5950 0.2837382
5960 0.2924115
5970 0.2993248
5980 0.2956232
5990 0.2991251
6000 0.2774973
6010 0.279086
6020 0.2697889
6030 0.27926
6040 0.2896617
6050 0.2778011
6060 0.2909272
6070 0.2838376
6080 0.2500279
6090 0.2660056
6100 0.2659505
6110 0.2770753
6120 0.2982192
6130 0.3008283
6140 0.2778996
6150 0.2757565
6160 0.281413
6170 0.3037779
6180 0.2785335
6190 0.2933165
6200 0.3208478
6210 0.3011523
6220 0.2760524
6230 0.2742808
6240 0.295305
6250 0.2879124
6260 0.2782709
6270 0.2671308
6280 0.2632653
6290 0.2520687
6300 0.2533979
6310 0.2962518
6320 0.2804713
6330 0.2695899
6340 0.2794783
6350 0.2936294
6360 0.263798
6370 0.2573641
6380 0.2501853
6390 0.2863993
6400 0.2647101
6410 0.2982667
6420 0.26689
6430 0.2689092
6440 0.2858707
6450 0.2982675
6460 0.29449
6470 0.2946242
6480 0.2840723
6490 0.2706598
6500 0.2840128
6510 0.3236332
6520 0.3157966
6530 0.3340556
6540 0.2984617
6550 0.3328544
6560 0.3078136
6570 0.3372577
6580 0.3183461
6590 0.2969766
6600 0.2851425
6610 0.2952013
6620 0.290593
6630 0.2953018
6640 0.2983524
6650 0.2836995
6660 0.2939902
6670 0.2779481
6680 0.2873513
6690 0.2799351
6700 0.2957193
6710 0.3099457
6720 0.3320465
6730 0.3094622
6740 0.2975758
6750 0.279476
6760 0.2658814
6770 0.2632802
6780 0.2876225
6790 0.2751588
6800 0.3100706
6810 0.3001243
6820 0.2894627
6830 0.2987203
6840 0.2844057
6850 0.2712618
6860 0.2758574
6870 0.2566805
6880 0.2629659
6890 0.268055
6900 0.2690116
6910 0.2880974
6920 0.2994942
6930 0.2542699
6940 0.2935325
6950 0.2767061
6960 0.2752116
6970 0.2724575
6980 0.2749783
6990 0.2797852
7000 0.271544
7010 0.2747435
7020 0.2674794
7030 0.2567965
7040 0.2619801
7050 0.2651708
7060 0.2940765
7070 0.3165509
7080 0.2923937
7090 0.2826034
7100 0.2736243
7110 0.2592146
7120 0.2707687
7130 0.2822199
7140 0.282433
7150 0.3018597
7160 0.2895068
7170 0.2842037
7180 0.271068
7190 0.2964305
7200 0.2683409
7210 0.2866041
7220 0.27685
7230 0.2860862
7240 0.2851364
7250 0.3270991
7260 0.3018968
7270 0.3283257
7280 0.3303763
7290 0.3247826
7300 0.3270074
7310 0.3210439
7320 0.3627124
7330 0.3706755
7340 0.3428836
7350 0.3537962
7360 0.3605851
7370 0.3545428
7380 0.3722406
7390 0.3891781
7400 0.3407967
7410 0.3637955
7420 0.3287623
7430 0.3339775
7440 0.3291882
7450 0.3252866
7460 0.3142582
7470 0.3400813
7480 0.342591
7490 0.3228063
7500 0.2965949
7510 0.2948299
7520 0.2734467
7530 0.2890691
7540 0.2879302
7550 0.2635257
7560 0.2823479
7570 0.279572
7580 0.2645243
7590 0.2228761
7600 0.2618624
7610 0.2580448
7620 0.261562
7630 0.2457101
7640 0.2348429
7650 0.2652839
7660 0.2603129
7670 0.2459048
7680 0.2617899
7690 0.2447828
7700 0.2568164
7710 0.2581065
7720 0.2436659
7730 0.2700023
7740 0.2955662
7750 0.2819223
7760 0.2899651
7770 0.2812347
7780 0.3027696
7790 0.2884839
7800 0.2905427
7810 0.2745306
7820 0.2632386
7830 0.2723507
7840 0.2930653
7850 0.3072295
7860 0.2999402
7870 0.3284566
7880 0.3379621
7890 0.3181154
7900 0.3087228
7910 0.3143929
7920 0.316499
7930 0.332913
7940 0.3061713
7950 0.3052382
7960 0.2747675
7970 0.3044154
7980 0.2514933
7990 0.2722242
8000 0.2899723
8010 0.2656623
8020 0.2535165
8030 0.2564308
8040 0.2282391
8050 0.2184645
8060 0.2418998
8070 0.2505727
8080 0.2395532
8090 0.2525951
8100 0.2539546
8110 0.2368926
8120 0.2442726
8130 0.2410928
8140 0.2542043
8150 0.2103517
8160 0.2330056
8170 0.2295403
8180 0.2406545
8190 0.2210429
8200 0.2279186
8210 0.2474596
8220 0.2613301
8230 0.2969932
8240 0.2984809
8250 0.2908512
8260 0.2725348
8270 0.2680164
8280 0.3023662
8290 0.2749738
8300 0.282163
8310 0.2836728
8320 0.2913882
8330 0.2981184
8340 0.2981887
8350 0.2809484
8360 0.2980021
8370 0.2779458
8380 0.2895181
8390 0.2746592
8400 0.2839139
8410 0.2762687
8420 0.2998442
8430 0.2741192
8440 0.2727327
8450 0.280234
8460 0.2632515
8470 0.2521138
8480 0.2454704
8490 0.2489485
8500 0.2679977
8510 0.2574024
8520 0.2750169
8530 0.2627254
8540 0.2864654
8550 0.2811182
8560 0.2728759
8570 0.2778781
8580 0.3120705
8590 0.2713268
8600 0.2629975
8610 0.2929437
8620 0.2947036
8630 0.2950357
8640 0.2924334
8650 0.2719999
8660 0.2928106
8670 0.3274507
8680 0.3380852
8690 0.3423437
8700 0.3339064
8710 0.3223209
8720 0.3060724
8730 0.3154521
8740 0.3512616
8750 0.3165581
8760 0.2960594
8770 0.3354228
8780 0.3351123
8790 0.3277124
8800 0.3317676
8810 0.3356856
8820 0.3203557
8830 0.3318399
8840 0.3517246
8850 0.3080812
8860 0.3292457
8870 0.3293284
8880 0.3539731
8890 0.3501361
8900 0.3494641
8910 0.3580756
8920 0.366865
8930 0.3336858
8940 0.3392664
8950 0.2859446
8960 0.3270066
8970 0.3091137
8980 0.2900122
8990 0.2856444
9000 0.301017
9010 0.3140301
9020 0.2893801
9030 0.3031127
9040 0.3301255
9050 0.3362454
9060 0.3254721
9070 0.3276447
9080 0.2908259
9090 0.2787468
9100 0.2788226
9110 0.2982642
9120 0.2698303
9130 0.2932208
9140 0.3178748
9150 0.3258478
9160 0.3179148
9170 0.3151296
9180 0.3047525
9190 0.2809821
9200 0.2919436
9210 0.2976067
9220 0.2803811
9230 0.259258
9240 0.2748501
9250 0.2944461
9260 0.2567193
9270 0.2455204
9280 0.2607088
9290 0.2910646
9300 0.2850596
9310 0.2781023
9320 0.2711312
9330 0.2817216
9340 0.2634598
9350 0.2723616
9360 0.2953088
9370 0.3107638
9380 0.3079785
9390 0.2746042
9400 0.2814979
9410 0.2940529
9420 0.2614946
9430 0.2855721
9440 0.2787714
9450 0.2708466
9460 0.2578211
9470 0.2587233
9480 0.2418862
9490 0.2697245
9500 0.2596139
9510 0.2606976
9520 0.2577063
9530 0.2471649
9540 0.2628597
9550 0.2738679
9560 0.2824168
9570 0.2687333
9580 0.2605108
9590 0.2503776
9600 0.2615327
9610 0.2697106
9620 0.2639087
9630 0.2685929
9640 0.2536792
9650 0.2896154
9660 0.2672345
9670 0.2529601
9680 0.2564305
9690 0.2755492
9700 0.2683967
9710 0.2764419
9720 0.2689746
9730 0.2791206
9740 0.2563201
9750 0.2629911
9760 0.2560783
9770 0.2488761
9780 0.2614235
9790 0.2771974
9800 0.2697001
9810 0.2806287
9820 0.2802247
9830 0.2870234
9840 0.2853654
9850 0.2731086
9860 0.2620592
9870 0.2521117
9880 0.2603751
9890 0.291356
9900 0.2918266
9910 0.2810365
9920 0.2834321
9930 0.284048
9940 0.3215887
9950 0.3321891
9960 0.3179945
9970 0.2872373
9980 0.2596242
9990 0.2898153
10000 0.2766323
10010 0.2556278
10020 0.2503332
10030 0.26727
10040 0.2716237
10050 0.2675943
10060 0.2700734
10070 0.2727138
10080 0.2651443
10090 0.2556485
10100 0.273251
10110 0.2976205
10120 0.2833856
10130 0.2888565
10140 0.3045793
10150 0.3270825
10160 0.3028167
10170 0.3020744
10180 0.3011569
10190 0.3284307
10200 0.3261228
10210 0.3410476
10220 0.3638386
10230 0.3108127
10240 0.3347959
10250 0.3627131
10260 0.3251566
10270 0.3324746
10280 0.3235085
10290 0.3144177
10300 0.328321
10310 0.3156967
10320 0.2989956
10330 0.2938116
10340 0.2915117
10350 0.324075
10360 0.3227133
10370 0.3300582
10380 0.2926232
10390 0.3129328
10400 0.3165573
10410 0.3836963
10420 0.3662348
10430 0.3301806
10440 0.3722031
10450 0.3811276
10460 0.3589408
10470 0.3692209
10480 0.3718229
10490 0.3439133
10500 0.3321159
10510 0.2976342
10520 0.3238444
10530 0.2948626
10540 0.3188954
10550 0.2976468
10560 0.3058266
10570 0.3111099
10580 0.3404882
10590 0.3211184
10600 0.3308257
10610 0.3300646
10620 0.3222358
10630 0.3039097
10640 0.2934658
10650 0.3264336
10660 0.3278984
10670 0.3157315
10680 0.3046594
10690 0.2960534
10700 0.2601137
10710 0.2762973
10720 0.2741843
10730 0.2796248
10740 0.2895363
10750 0.2893819
10760 0.2646225
10770 0.2992323
10780 0.2871703
10790 0.3004548
10800 0.275459
10810 0.3179906
10820 0.2783838
10830 0.2872124
10840 0.2758959
10850 0.2975344
10860 0.2920032
10870 0.2966107
10880 0.2955516
10890 0.3001216
10900 0.2962241
10910 0.2933658
10920 0.287078
10930 0.2898689
10940 0.2645245
10950 0.279198
10960 0.2818357
10970 0.3080838
10980 0.3160452
10990 0.2893258
11000 0.3003994
11010 0.2980247
11020 0.2970621
11030 0.316011
11040 0.3026192
11050 0.2822298
11060 0.2963091
11070 0.2908265
11080 0.2817954
11090 0.2977111
11100 0.3237386
11110 0.3266814
11120 0.2757367
11130 0.2864259
11140 0.3051388
11150 0.2919061
11160 0.2722595
11170 0.2765033
11180 0.2630661
11190 0.275077
11200 0.2676526
11210 0.2617407
11220 0.2849649
11230 0.2896852
11240 0.3327938
11250 0.3155662
11260 0.2909221
11270 0.3340587
11280 0.2886587
11290 0.3350027
11300 0.3615464
11310 0.3534796
11320 0.3651692
11330 0.345811
11340 0.3418196
11350 0.2910593
11360 0.3008126
11370 0.3086247
11380 0.2972954
11390 0.3118037
11400 0.3055765
11410 0.2797855
11420 0.2782398
11430 0.2716575
11440 0.2726099
11450 0.2816588
11460 0.27108
11470 0.3008696
11480 0.3105637
11490 0.3174459
11500 0.3153221
11510 0.3279229
11520 0.3421696
11530 0.335105
11540 0.3012779
11550 0.3043468
11560 0.3014711
11570 0.3073797
11580 0.2898233
11590 0.3257082
11600 0.3350567
11610 0.3117252
11620 0.3022729
11630 0.3179512
11640 0.3110886
11650 0.3128024
11660 0.3222505
11670 0.3229076
11680 0.3077761
11690 0.2918481
11700 0.3255804
11710 0.3248349
11720 0.3328633
11730 0.3434624
11740 0.3461426
11750 0.354245
11760 0.3133714
11770 0.3141153
11780 0.3057499
11790 0.2814624
11800 0.2925872
11810 0.2887043
11820 0.3058458
11830 0.3124352
11840 0.3212058
11850 0.2778343
11860 0.3021312
11870 0.3124752
11880 0.3100688
11890 0.3354168
11900 0.3559652
11910 0.3821716
11920 0.3637263
11930 0.363505
11940 0.3430962
11950 0.3537897
11960 0.3474704
11970 0.3378136
11980 0.3579512
11990 0.335265
12000 0.3417521
12010 0.3273667
12020 0.3222518
12030 0.3408491
12040 0.3285554
12050 0.3079764
12060 0.3230697
12070 0.3279538
12080 0.305032
12090 0.3428524
12100 0.3385032
12110 0.3162834
12120 0.3208791
12130 0.3024829
12140 0.2859354
12150 0.3005862
12160 0.3220816
12170 0.3337531
12180 0.3079489
12190 0.3096686
12200 0.3124774
12210 0.3091893
12220 0.2977343
12230 0.2745416
12240 0.2974536
12250 0.2860488
12260 0.3028588
12270 0.3091471
12280 0.2862018
12290 0.3155874
12300 0.3315671
12310 0.3338166
12320 0.3311812
12330 0.3430619
12340 0.3338502
12350 0.3038315
12360 0.2976733
12370 0.3146682
12380 0.3041363
12390 0.2842407
12400 0.3031491
12410 0.2884845
12420 0.3053775
12430 0.3229624
12440 0.3643188
12450 0.3115555
12460 0.3134896
12470 0.3266237
12480 0.3365265
12490 0.3373917
12500 0.3435386
12510 0.3292613
12520 0.3444048
12530 0.3371625
12540 0.3313058
12550 0.3454801
12560 0.3939115
12570 0.4197452
12580 0.3941282
12590 0.3731269
12600 0.3716962
12610 0.3786279
12620 0.3813479
12630 0.3802519
12640 0.3398402
12650 0.3159382
12660 0.2736021
12670 0.2805874
12680 0.2918484
12690 0.2945305
12700 0.2949954
12710 0.3173029
12720 0.2977839
12730 0.3159392
12740 0.3327167
12750 0.3272886
12760 0.3209825
12770 0.3257284
12780 0.3301663
12790 0.3146238
12800 0.3339592
12810 0.3151883
12820 0.3279418
12830 0.3131357
12840 0.3387218
12850 0.3387446
12860 0.3094629
12870 0.3385622
12880 0.3466112
12890 0.3595109
12900 0.3309508
12910 0.349579
12920 0.3496199
12930 0.3655431
12940 0.3646263
12950 0.3843118
12960 0.3398286
12970 0.366309
12980 0.3379269
12990 0.3548208
13000 0.324192
13010 0.3142518
13020 0.3124931
13030 0.3136571
13040 0.3061633
13050 0.3252816
13060 0.3121667
13070 0.3125601
13080 0.305279
13090 0.3306436
13100 0.3217165
13110 0.3434338
13120 0.354605
13130 0.3486543
13140 0.3272032
13150 0.3600891
13160 0.3781556
13170 0.347333
13180 0.3015691
13190 0.290778
13200 0.3173853
13210 0.323237
13220 0.3243183
13230 0.3123681
13240 0.3374148
13250 0.3249999
13260 0.3435448
13270 0.3122145
13280 0.3191774
13290 0.3249731
13300 0.3228969
13310 0.3341841
13320 0.3418204
13330 0.3255427
13340 0.3181334
13350 0.3607767
13360 0.3219839
13370 0.3324489
13380 0.3567739
13390 0.3404402
13400 0.3227071
13410 0.328239
13420 0.3276314
13430 0.3114736
13440 0.2997856
13450 0.3158564
13460 0.2903851
13470 0.2949775
13480 0.319584
13490 0.3173323
13500 0.3122355
13510 0.3014559
13520 0.3355752
13530 0.3271793
13540 0.3298006
13550 0.3095888
13560 0.3192447
13570 0.3217074
13580 0.3150473
13590 0.2941785
13600 0.2913386
13610 0.276
13620 0.2945163
13630 0.3048472
13640 0.2957795
13650 0.3091208
13660 0.3082351
13670 0.3069617
13680 0.3099341
13690 0.3015625
13700 0.3234456
13710 0.3018526
13720 0.3221037
13730 0.3185826
13740 0.3035781
13750 0.3177589
13760 0.3203391
13770 0.3170632
13780 0.3323845
13790 0.3164747
13800 0.296747
13810 0.3137561
13820 0.3126041
13830 0.3123553
13840 0.3170858
13850 0.3316881
13860 0.3550547
13870 0.3436315
13880 0.3591746
13890 0.3504846
13900 0.3449773
13910 0.3299297
13920 0.3579677
13930 0.371681
13940 0.3781826
13950 0.3531249
13960 0.341697
13970 0.4047113
13980 0.3631154
13990 0.3611618
14000 0.3649059
14010 0.3618194
14020 0.3259926
14030 0.3446173
14040 0.3612477
14050 0.3664578
14060 0.3611388
14070 0.3499843
14080 0.3423055
14090 0.3574671
14100 0.334347
14110 0.350987
14120 0.3336981
14130 0.3375254
14140 0.3376013
14150 0.3033668
14160 0.3259612
14170 0.3413722
14180 0.3434322
14190 0.3381925
14200 0.3404778
14210 0.3516779
14220 0.3395084
14230 0.3288208
14240 0.3489226
14250 0.3446415
14260 0.3803454
14270 0.3410198
14280 0.3666606
14290 0.3747577
14300 0.3720773
14310 0.3765423
14320 0.3991339
14330 0.4110734
14340 0.3723363
14350 0.4124764
14360 0.4310408
14370 0.421589
14380 0.461493
14390 0.4189368
14400 0.4114209
14410 0.4088644
14420 0.3992816
14430 0.4537493
14440 0.4345477
14450 0.4281939
14460 0.4348359
14470 0.4680337
14480 0.4474732
14490 0.4812939
14500 0.469854
14510 0.4325855
14520 0.4619033
14530 0.4606378
14540 0.4482484
14550 0.4301045
14560 0.4135906
14570 0.3987619
14580 0.3726436
14590 0.3434417
14600 0.3659938
14610 0.3706149
14620 0.3897016
14630 0.3862053
14640 0.4049596
14650 0.4137861
14660 0.4253523
14670 0.4298068
14680 0.3760887
14690 0.3692057
14700 0.3974666
14710 0.4004991
14720 0.3730312
14730 0.3586459
14740 0.3895912
14750 0.3974738
14760 0.3521738
14770 0.349991
14780 0.3485113
14790 0.3577369
14800 0.3628088
14810 0.3543364
14820 0.3686536
14830 0.3680974
14840 0.3587595
14850 0.3316262
14860 0.2782882
14870 0.3122248
14880 0.2819391
14890 0.3053575
14900 0.2917402
14910 0.2991515
14920 0.2971804
14930 0.3112878
14940 0.3137074
14950 0.3210215
14960 0.3484536
14970 0.3036811
14980 0.3138581
14990 0.3145226
15000 0.2861788
15010 0.3077507
15020 0.2898719
15030 0.2369439
15040 0.2490339
15050 0.2398401
15060 0.2830628
15070 0.2703986
15080 0.2895471
15090 0.3074048
15100 0.3311952
15110 0.3062924
15120 0.3208235
15130 0.3243183
15140 0.3468083
15150 0.3648676
15160 0.3154496
15170 0.2776592
15180 0.3189038
15190 0.3311406
15200 0.2969483
15210 0.311961
15220 0.296363
15230 0.2944246
15240 0.3322639
15250 0.300087
15260 0.3198358
15270 0.3131161
15280 0.3395278
15290 0.3078409
15300 0.297921
15310 0.3366679
15320 0.3064674
15330 0.3032962
15340 0.345377
15350 0.370039
15360 0.3586579
15370 0.3612652
15380 0.3311936
15390 0.3109389
15400 0.3263432
15410 0.3483543
15420 0.3265682
15430 0.3076855
15440 0.2899246
15450 0.2834816
15460 0.2810973
15470 0.2622547
15480 0.2731248
15490 0.2734025
15500 0.2830152
15510 0.2847348
15520 0.2647507
15530 0.2889261
15540 0.2935898
15550 0.2683554
15560 0.2654712
15570 0.2889125
15580 0.2512021
15590 0.2385964
15600 0.2578065
15610 0.2313932
15620 0.2565463
15630 0.2380672
15640 0.2310172
15650 0.2482428
15660 0.2786624
15670 0.2384885
15680 0.2446721
15690 0.2701518
15700 0.2561107
15710 0.2701313
15720 0.2879944
15730 0.2835344
15740 0.2626539
15750 0.2643805
15760 0.2691724
15770 0.2761278
15780 0.2876874
15790 0.3207482
15800 0.2937534
15810 0.2723181
15820 0.2892269
15830 0.3041668
15840 0.3312926
15850 0.3303054
15860 0.339456
15870 0.3186463
15880 0.3412519
15890 0.3241699
15900 0.3161052
15910 0.3024282
15920 0.2926252
15930 0.3182782
15940 0.3194574
15950 0.320728
15960 0.3001618
15970 0.3012031
15980 0.2849951
15990 0.2773522
16000 0.2766837
16010 0.2688965
16020 0.2767099
16030 0.2864309
16040 0.2954251
16050 0.3093583
16060 0.332048
16070 0.3392926
16080 0.3029424
16090 0.2806399
16100 0.2662027
16110 0.2766573
16120 0.2794308
16130 0.2608389
16140 0.2416472
16150 0.2843634
16160 0.2609805
16170 0.2546088
16180 0.256917
16190 0.2675362
16200 0.2622308
16210 0.2515613
16220 0.2515584
16230 0.2768673
16240 0.247097
16250 0.2654051
16260 0.2836001
16270 0.2859485
16280 0.2659677
16290 0.2689115
16300 0.2629281
16310 0.2732137
16320 0.2877979
16330 0.2850809
16340 0.2518914
16350 0.264044
16360 0.2575121
16370 0.2635937
16380 0.23972
16390 0.265043
16400 0.2404594
16410 0.2408596
16420 0.2562645
16430 0.2512408
16440 0.2223118
16450 0.2499169
16460 0.2477402
16470 0.2523404
16480 0.2493439
16490 0.2316421
16500 0.2379078
16510 0.2388767
16520 0.2607658
16530 0.2551809
16540 0.2410398
16550 0.2671233
16560 0.2331275
16570 0.2439935
16580 0.2488601
16590 0.2516179
16600 0.2523093
16610 0.2436278
16620 0.2401284
16630 0.2386463
16640 0.2257534
16650 0.2470751
16660 0.2649783
16670 0.2621383
16680 0.2471687
16690 0.2479098
16700 0.2535689
16710 0.2617423
16720 0.261342
16730 0.2654611
16740 0.2609624
16750 0.2505714
16760 0.2557749
16770 0.2676677
16780 0.2737905
16790 0.2454949
16800 0.2439822
16810 0.281965
16820 0.2719363
16830 0.2747547
16840 0.266679
16850 0.2584671
16860 0.2857997
16870 0.2586528
16880 0.2522212
16890 0.2629608
16900 0.2715681
16910 0.2582179
16920 0.2628136
16930 0.2696733
16940 0.2600324
16950 0.2698432
16960 0.2586653
16970 0.2441028
16980 0.250764
16990 0.2545547
17000 0.2267025
17010 0.2468297
17020 0.2437481
17030 0.2485752
17040 0.2538805
17050 0.2460464
17060 0.2454024
17070 0.2578205
17080 0.262609
17090 0.2703414
17100 0.2608835
17110 0.2606225
17120 0.2468413
17130 0.2632011
17140 0.2586395
17150 0.2635009
17160 0.285206
17170 0.2787666
17180 0.2586385
17190 0.2649035
17200 0.2491144
17210 0.2715394
17220 0.258941
17230 0.2766465
17240 0.281095
17250 0.26467
17260 0.2756344
17270 0.2840634
17280 0.2868855
17290 0.2789978
17300 0.2771071
17310 0.2566683
17320 0.2509327
17330 0.2518505
17340 0.2515683
17350 0.2458693
17360 0.2517236
17370 0.2537651
17380 0.2402506
17390 0.24111
17400 0.252261
17410 0.2708618
17420 0.2520676
17430 0.2647567
17440 0.241603
17450 0.2490462
17460 0.2700746
17470 0.2566988
17480 0.2528802
17490 0.2676385
17500 0.2727333
17510 0.2690345
17520 0.2715529
17530 0.2537266
17540 0.2652366
17550 0.2538915
17560 0.2403486
17570 0.2505052
17580 0.2583963
17590 0.2423206
17600 0.2716846
17610 0.2519277
17620 0.2605428
17630 0.2518877
17640 0.2349835
17650 0.2382344
17660 0.2548441
17670 0.2482813
17680 0.2583598
17690 0.2764128
17700 0.2650844
17710 0.2638197
17720 0.2713406
17730 0.262213
17740 0.2606451
17750 0.260876
17760 0.2618775
17770 0.2590347
17780 0.2373769
17790 0.2466805
17800 0.2561045
17810 0.2452087
17820 0.2406478
17830 0.2614711
17840 0.2498886
17850 0.2672944
17860 0.2333781
17870 0.2656609
17880 0.2599407
17890 0.2429045
17900 0.2599223
17910 0.2656703
17920 0.2601247
17930 0.2688723
17940 0.2632214
17950 0.2467
17960 0.2315942
17970 0.2431637
17980 0.2328393
17990 0.2251847
18000 0.2578513
18010 0.2648025
18020 0.2426222
18030 0.242715
18040 0.2495513
18050 0.2292364
18060 0.2314717
18070 0.2331331
18080 0.2373926
18090 0.2340245
18100 0.2350855
18110 0.2417329
18120 0.2514288
18130 0.2273239
18140 0.2488882
18150 0.2519586
18160 0.2661273
18170 0.2469204
18180 0.2450937
18190 0.2487258
18200 0.2659014
18210 0.3090678
18220 0.3134336
18230 0.2967469
18240 0.3048397
18250 0.2911806
18260 0.274267
18270 0.3171185
18280 0.3059941
18290 0.3096832
18300 0.3140354
18310 0.3123021
18320 0.3043866
18330 0.3079421
18340 0.3225192
18350 0.3232596
18360 0.3492354
18370 0.3203555
18380 0.3232042
18390 0.3228972
18400 0.3319946
18410 0.3385476
18420 0.3145667
18430 0.3226773
18440 0.3302267
18450 0.3131672
18460 0.3383325
18470 0.3366273
18480 0.3094446
18490 0.2911631
18500 0.3082039
18510 0.3052141
18520 0.3022224
18530 0.2883334
18540 0.2819096
18550 0.2827131
18560 0.3070666
18570 0.2764272
18580 0.2996859
18590 0.3038642
18600 0.3169889
18610 0.3334846
18620 0.3482118
18630 0.3444842
18640 0.3203256
18650 0.3267058
18660 0.3282741
18670 0.3353051
18680 0.3333926
18690 0.3546984
18700 0.296421
18710 0.2706682
18720 0.3077834
18730 0.3226148
18740 0.3127716
18750 0.3291282
18760 0.3040362
18770 0.3166827
18780 0.3032956
18790 0.3067634
18800 0.3111452
18810 0.3181138
18820 0.3350816
18830 0.3400458
18840 0.3260178
18850 0.3427038
18860 0.3435207
18870 0.3304831
18880 0.352424
18890 0.3394229
18900 0.3393747
18910 0.3302747
18920 0.3448628
18930 0.3562281
18940 0.3096139
18950 0.3216639
18960 0.3007381
18970 0.2954159
18980 0.3087346
18990 0.2932062
19000 0.3128381
19010 0.2855922
19020 0.2962166
19030 0.3188805
19040 0.3178687
19050 0.3049152
19060 0.2952389
19070 0.2826627
19080 0.3038093
19090 0.3081276
19100 0.3256002
19110 0.3306479
19120 0.3203587
19130 0.320839
19140 0.3342077
19150 0.3389108
19160 0.3358608
19170 0.3334937
19180 0.3306817
19190 0.2981071
19200 0.3052445
19210 0.2890905
19220 0.3009446
19230 0.2754938
19240 0.2696213
19250 0.2681272
19260 0.279614
19270 0.2745264
19280 0.3176755
19290 0.2919946
19300 0.3167606
19310 0.2995206
19320 0.2772708
19330 0.2874165
19340 0.3100786
19350 0.3215419
19360 0.3460119
19370 0.3357548
19380 0.3270502
19390 0.340193
19400 0.32406
19410 0.3274601
19420 0.3434005
19430 0.3337647
19440 0.3215036
19450 0.3083059
19460 0.2934788
19470 0.2894591
19480 0.3347979
19490 0.3232747
19500 0.357197
19510 0.3399328
19520 0.2995618
19530 0.3184208
19540 0.336875
19550 0.3194253
19560 0.3485204
19570 0.3062463
19580 0.3688975
19590 0.3424413
19600 0.3277003
19610 0.2938499
19620 0.308778
19630 0.3117841
19640 0.3181181
19650 0.3095112
19660 0.3048471
19670 0.3244636
19680 0.3290801
19690 0.333756
19700 0.3127978
19710 0.3118056
19720 0.3072629
19730 0.3402734
19740 0.3253114
19750 0.3057967
19760 0.298561
19770 0.3090153
19780 0.2990133
19790 0.3126357
19800 0.3211162
19810 0.3367644
19820 0.3420748
19830 0.3528225
19840 0.3917708
19850 0.3937904
19860 0.391279
19870 0.4037038
19880 0.366585
19890 0.3497125
19900 0.3576361
19910 0.3476945
19920 0.3297234
19930 0.3484473
19940 0.3475787
19950 0.3384321
19960 0.3232963
19970 0.3378312
19980 0.3339698
19990 0.3265007
20000 0.3215756
20010 0.3135216
20020 0.3093041
20030 0.3201965
20040 0.317845
20050 0.293897
20060 0.2935538
20070 0.3166086
20080 0.3166441
20090 0.2898117
20100 0.3544701
20110 0.3724411
20120 0.3561577
20130 0.3472706
20140 0.3376398
20150 0.3240305
20160 0.3264369
20170 0.3295536
20180 0.3373798
20190 0.3413588
20200 0.3478704
20210 0.334693
20220 0.3296919
20230 0.3415168
20240 0.3524965
20250 0.334915
20260 0.3275871
20270 0.3270189
20280 0.3265553
20290 0.3229859
20300 0.303758
20310 0.3059697
20320 0.3151473
20330 0.3255119
20340 0.2971952
20350 0.2895748
20360 0.3098486
20370 0.319035
20380 0.3226849
20390 0.3160777
20400 0.3254184
20410 0.3210249
20420 0.3093356
20430 0.2768913
20440 0.2997942
20450 0.3243526
20460 0.3156347
20470 0.3087092
20480 0.31102
20490 0.2830977
20500 0.3121584
20510 0.3253447
20520 0.3331672
20530 0.3194487
20540 0.3302492
20550 0.3057511
20560 0.3198087
20570 0.3414533
20580 0.3219753
20590 0.316168
20600 0.2788697
20610 0.3115928
20620 0.3348483
20630 0.3169398
20640 0.3104283
20650 0.3156642
20660 0.3164523
20670 0.3284577
20680 0.3438421
20690 0.3385028
20700 0.3111769
20710 0.3229748
20720 0.3325889
20730 0.292255
20740 0.2997455
20750 0.3048756
20760 0.3035859
20770 0.2899935
20780 0.2873358
20790 0.2959518
20800 0.3092797
20810 0.2678828
20820 0.2859007
20830 0.2829798
20840 0.2795146
20850 0.2841184
20860 0.3069594
20870 0.2957803
20880 0.30989
20890 0.2857178
20900 0.279055
20910 0.2826485
20920 0.3070434
20930 0.3129353
20940 0.3046766
20950 0.2929024
20960 0.3236677
20970 0.3269313
20980 0.3329342
20990 0.3297932
21000 0.3396839
21010 0.3385099
21020 0.3452029
21030 0.3031231
21040 0.3246399
21050 0.3108857
21060 0.3165752
21070 0.3345709
21080 0.3188185
21090 0.3165054
21100 0.2391703
21110 0.2567525
21120 0.2724616
21130 0.2613953
21140 0.2923565
21150 0.2662964
21160 0.2832856
21170 0.2674263
21180 0.3102081
21190 0.282434
21200 0.2996191
21210 0.3211516
21220 0.3517566
21230 0.3505259
21240 0.3092721
21250 0.318156
21260 0.3304039
21270 0.3361057
21280 0.326
21290 0.3630348
21300 0.3644514
21310 0.353488
21320 0.38639
21330 0.40454
21340 0.3904964
21350 0.3631325
21360 0.3949455
21370 0.3744606
21380 0.3789423
21390 0.3737167
21400 0.3848943
21410 0.3554337
21420 0.3399089
21430 0.3260164
21440 0.3364603
21450 0.3315983
21460 0.3025155
21470 0.2992143
21480 0.2966386
21490 0.3113558
21500 0.3086322
21510 0.3053661
21520 0.2886611
21530 0.2611362
21540 0.2688824
21550 0.2615501
21560 0.2707673
21570 0.2637663
21580 0.2858662
21590 0.2798972
21600 0.2925189
21610 0.3184783
21620 0.3131227
21630 0.3060868
21640 0.3100704
21650 0.3016747
21660 0.3202382
21670 0.306206
21680 0.3192338
21690 0.3372292
21700 0.348168
21710 0.3327267
21720 0.2814178
21730 0.3030759
21740 0.3230883
21750 0.3043681
21760 0.3062065
21770 0.3166049
21780 0.3318726
21790 0.3387845
21800 0.3503189
21810 0.3386438
21820 0.3158039
21830 0.2934602
21840 0.306312
21850 0.310975
21860 0.3028722
21870 0.2902401
21880 0.3169609
21890 0.3125319
21900 0.3221408
21910 0.2990487
21920 0.2978466
21930 0.3058573
21940 0.308279
21950 0.3086015
21960 0.2995913
21970 0.3158285
21980 0.2826705
21990 0.3050647
22000 0.3159613
22010 0.3221419
22020 0.3399984
22030 0.3553418
22040 0.3323343
22050 0.3091581
22060 0.3032916
22070 0.2895704
22080 0.2842843
22090 0.3015417
22100 0.2815254
22110 0.2673803
22120 0.2748956
22130 0.2854321
22140 0.3095604
22150 0.2890923
22160 0.2778375
22170 0.2722151
22180 0.267423
22190 0.2738452
22200 0.2634862
22210 0.2878886
22220 0.2807675
22230 0.3012029
22240 0.2996263
22250 0.2825459
22260 0.2969358
22270 0.3020535
22280 0.3123957
22290 0.3264298
22300 0.3089752
22310 0.3001015
22320 0.2981262
22330 0.3314695
22340 0.3257041
22350 0.3465951
22360 0.3066013
22370 0.3294776
22380 0.3468857
22390 0.359472
22400 0.3744071
22410 0.3664318
22420 0.3799718
22430 0.3602496
22440 0.3632218
22450 0.3673485
22460 0.3640188
22470 0.345846
22480 0.386799
22490 0.3711851
22500 0.4033379
22510 0.3620217
22520 0.3604686
22530 0.3696214
22540 0.3548961
22550 0.3747559
22560 0.3693014
22570 0.3642478
22580 0.3769192
22590 0.3906945
22600 0.4108867
22610 0.3804941
22620 0.3861347
22630 0.4191524
22640 0.3688819
22650 0.3523177
22660 0.3588212
22670 0.3899239
22680 0.3696559
22690 0.3647428
22700 0.3609968
22710 0.3356263
22720 0.3449094
22730 0.366307
22740 0.3615991
22750 0.3779334
22760 0.3684122
22770 0.3505982
22780 0.3774962
22790 0.3362572
22800 0.3370065
22810 0.3313119
22820 0.3452785
22830 0.3295668
22840 0.3769162
22850 0.4013221
22860 0.3812021
22870 0.3918037
22880 0.3851411
22890 0.3691879
22900 0.3747527
22910 0.3700632
22920 0.3861829
22930 0.3547863
22940 0.3547297
22950 0.3490344
22960 0.3558118
22970 0.3646351
22980 0.3575845
22990 0.3493511
23000 0.3476718
23010 0.3289541
23020 0.3376718
23030 0.3080716
23040 0.3143492
23050 0.3016439
23060 0.3132104
23070 0.3374059
23080 0.3484
23090 0.3548611
23100 0.3890148
23110 0.3466116
23120 0.3468897
23130 0.3505115
23140 0.3576508
23150 0.3540689
23160 0.3503471
23170 0.3503234
23180 0.3616461
23190 0.3810279
23200 0.3875191
23210 0.3677588
23220 0.3629527
23230 0.3459097
23240 0.3575477
23250 0.3629855
23260 0.3918259
23270 0.3767717
23280 0.4028945
23290 0.3735933
23300 0.3888432
23310 0.3776971
23320 0.3708557
23330 0.3663517
23340 0.3605508
23350 0.3509938
23360 0.3542274
23370 0.3679584
23380 0.3725059
23390 0.3802517
23400 0.3599264
23410 0.387619
23420 0.3880621
23430 0.36436
23440 0.3269739
23450 0.3092715
23460 0.3488685
23470 0.3361584
23480 0.3193438
23490 0.3572122
23500 0.3046023
23510 0.3163389
23520 0.3113433
23530 0.3272685
23540 0.3330648
23550 0.3451304
23560 0.3306995
23570 0.3240289
23580 0.3053868
23590 0.3214671
23600 0.3450457
23610 0.2928849
23620 0.2668704
23630 0.2414865
23640 0.2651563
23650 0.2883749
23660 0.3067068
23670 0.2973844
23680 0.2789136
23690 0.2818158
23700 0.2852249
23710 0.2743935
23720 0.3029156
23730 0.2947376
23740 0.3108996
23750 0.3046424
23760 0.3150994
23770 0.3097486
23780 0.3208439
23790 0.3386162
23800 0.3124968
23810 0.3416556
23820 0.3169134
23830 0.3055946
23840 0.3295552
23850 0.3037013
23860 0.2959531
23870 0.3202309
23880 0.3255776
23890 0.3400447
23900 0.3116702
23910 0.3134542
23920 0.3307421
23930 0.3818565
23940 0.3899481
23950 0.4060895
23960 0.424334
23970 0.3771727
23980 0.4046302
23990 0.3870665
24000 0.3701316
24010 0.3162291
24020 0.3431989
24030 0.3375706
24040 0.3196409
24050 0.331779
24060 0.3127019
24070 0.3196705
24080 0.3261524
24090 0.3189323
24100 0.3332639
24110 0.3399792
24120 0.3632075
24130 0.3746803
24140 0.3722367
24150 0.3546155
24160 0.3306002
24170 0.3362629
24180 0.353059
24190 0.3695805
24200 0.3539932
24210 0.3763767
24220 0.3665378
24230 0.3994422
24240 0.4049711
24250 0.3893053
24260 0.3608262
24270 0.3265028
24280 0.3256467
24290 0.3349618
24300 0.3278672
24310 0.3187169
24320 0.3068379
24330 0.3025254
24340 0.3169806
24350 0.32623
24360 0.3425584
24370 0.3508168
24380 0.3449158
24390 0.4138083
24400 0.3677525
24410 0.3653985
24420 0.3741501
24430 0.3531393
24440 0.3314034
24450 0.3367897
24460 0.3348639
24470 0.3381934
24480 0.3124937
24490 0.2805256
24500 0.3026827
24510 0.2872432
24520 0.2890851
24530 0.3137203
24540 0.2945023
24550 0.2648928
24560 0.2775937
24570 0.2608295
24580 0.2868218
24590 0.2735128
24600 0.3027102
24610 0.2754856
24620 0.3126214
24630 0.2740845
24640 0.2798081
24650 0.2874151
24660 0.3172246
24670 0.2903808
24680 0.261885
24690 0.2652894
24700 0.2667818
24710 0.2504025
24720 0.2779192
24730 0.2911736
24740 0.2938048
24750 0.2641444
24760 0.2655338
24770 0.2502224
24780 0.2642604
24790 0.2515542
24800 0.2636077
24810 0.2686708
24820 0.253834
24830 0.2664775
24840 0.2632614
24850 0.2776129
24860 0.2719469
24870 0.270271
24880 0.2685605
24890 0.2921077
24900 0.2790069
24910 0.2727635
24920 0.3009608
24930 0.2991718
24940 0.3032341
24950 0.3237212
24960 0.3077147
24970 0.3166747
24980 0.2939577
24990 0.3189731
25000 0.3321781
25010 0.3078258
25020 0.3069373
25030 0.2944037
25040 0.2898096
25050 0.3006216
25060 0.3278153
25070 0.3539009
25080 0.3548608
25090 0.3073452
25100 0.3166178
25110 0.3203376
25120 0.3213308
25130 0.3271516
25140 0.3409453
25150 0.3293175
25160 0.3365209
25170 0.3381144
25180 0.3282498
25190 0.3406872
25200 0.363589
25210 0.3748013
25220 0.3427002
25230 0.3562113
25240 0.3608097
25250 0.3486777
25260 0.3434457
25270 0.349962
25280 0.329087
25290 0.3180355
25300 0.2978599
25310 0.2958787
25320 0.301754
25330 0.312258
25340 0.3275074
25350 0.2760721
25360 0.2798357
25370 0.2758125
25380 0.2970135
25390 0.3106644
25400 0.3347487
25410 0.3488922
25420 0.3619496
25430 0.3356299
25440 0.327011
25450 0.3077091
25460 0.3382606
25470 0.331131
25480 0.3343324
25490 0.3300945
25500 0.3378196
25510 0.3317829
25520 0.3532767
25530 0.3606476
25540 0.3548571
25550 0.3401831
25560 0.3590083
25570 0.3438422
25580 0.3337864
25590 0.3302103
25600 0.3515369
25610 0.3522235
25620 0.3331071
25630 0.3125974
25640 0.3166605
25650 0.3436593
25660 0.3353508
25670 0.3463233
25680 0.3111079
25690 0.3025218
25700 0.3268849
25710 0.3239472
25720 0.2994098
25730 0.3127883
25740 0.340277
25750 0.339449
25760 0.3271984
25770 0.331129
25780 0.3550408
25790 0.3301938
25800 0.3276991
25810 0.3472402
25820 0.3701278
25830 0.3519886
25840 0.3478192
25850 0.3394594
25860 0.3239062
25870 0.3338514
25880 0.3797999
25890 0.3954729
25900 0.3583859
25910 0.3723869
25920 0.3506328
25930 0.358937
25940 0.3211579
25950 0.3384105
25960 0.3476098
25970 0.3804727
25980 0.3727604
25990 0.3923581
26000 0.3999019
26010 0.4229662
26020 0.3775746
26030 0.3968077
26040 0.3655675
26050 0.3576098
26060 0.3633969
26070 0.3276342
26080 0.3714951
26090 0.316384
26100 0.2928348
26110 0.2986199
26120 0.3105201
26130 0.2917985
26140 0.2901202
26150 0.3138176
26160 0.2922344
26170 0.318758
26180 0.293138
26190 0.3178501
26200 0.3034143
26210 0.319263
26220 0.3251483
26230 0.3041105
26240 0.3123232
26250 0.2979957
26260 0.2745666
26270 0.2990717
26280 0.2895182
26290 0.3032231
26300 0.2802251
26310 0.2969345
26320 0.2740482
26330 0.2833886
26340 0.2957413
26350 0.2901084
26360 0.2766373
26370 0.2869725
26380 0.2875766
26390 0.2994909
26400 0.2922513
26410 0.3048098
26420 0.2897945
26430 0.2927041
26440 0.2895738
26450 0.2978478
26460 0.3122096
26470 0.3106663
26480 0.2981328
26490 0.2998076
26500 0.3286355
26510 0.2984126
26520 0.3151379
26530 0.3046072
26540 0.3051578
26550 0.2959901
26560 0.3014817
26570 0.2752203
26580 0.2927775
26590 0.3044533
26600 0.3093846
26610 0.3049706
26620 0.3355865
26630 0.3135082
26640 0.2935789
26650 0.3072123
26660 0.2906439
26670 0.3011815
26680 0.3099231
26690 0.2939481
26700 0.3273641
26710 0.3207481
26720 0.351072
26730 0.3143595
26740 0.3586602
26750 0.3145584
26760 0.2789099
26770 0.2972786
26780 0.3052541
26790 0.2990125
26800 0.2932764
26810 0.2736076
26820 0.250052
26830 0.29422
26840 0.2909985
26850 0.2781436
26860 0.3061023
26870 0.285951
26880 0.2792357
26890 0.2787332
26900 0.302261
26910 0.2821504
26920 0.3020983
26930 0.3035982
26940 0.2943085
26950 0.3338131
26960 0.3305138
26970 0.3455863
26980 0.3443888
26990 0.3376403
27000 0.3307029
27010 0.3340845
27020 0.3160977
27030 0.3106352
27040 0.3124554
27050 0.3171493
27060 0.3175244
27070 0.3407976
27080 0.3310692
27090 0.3243127
27100 0.3300567
27110 0.3367342
27120 0.3416323
27130 0.3147794
27140 0.3173683
27150 0.3078631
27160 0.3097944
27170 0.3168061
27180 0.3028278
27190 0.330834
27200 0.301051
27210 0.3014362
27220 0.3007147
27230 0.3193045
27240 0.3177209
27250 0.3310101
27260 0.363429
27270 0.3430049
27280 0.3300775
27290 0.3515854
27300 0.3470002
27310 0.3324053
27320 0.3155219
27330 0.3353572
27340 0.3130168
27350 0.319245
27360 0.3511394
27370 0.3292368
27380 0.3239442
27390 0.3240882
27400 0.3355222
27410 0.3206342
27420 0.3102645
27430 0.3152803
27440 0.3205111
27450 0.3122829
27460 0.3034235
27470 0.2962915
27480 0.297958
27490 0.299236
27500 0.3090889
27510 0.3148692
27520 0.3318711
27530 0.3311928
27540 0.2991428
27550 0.3178142
27560 0.3348536
27570 0.3154082
27580 0.3236584
27590 0.3278202
27600 0.3088405
27610 0.2994647
27620 0.2845168
27630 0.2815588
27640 0.2978324
27650 0.2841131
27660 0.3022895
27670 0.3017277
27680 0.3015656
27690 0.2958534
27700 0.292355
27710 0.2766704
27720 0.2816994
27730 0.307706
27740 0.3222448
27750 0.3082051
27760 0.3216658
27770 0.3367878
27780 0.3584547
27790 0.350663
27800 0.3470057
27810 0.3604302
27820 0.3468315
27830 0.3698169
27840 0.390594
27850 0.3901582
27860 0.3735822
27870 0.36041
27880 0.349461
27890 0.3430723
27900 0.358327
27910 0.3490947
27920 0.35412
27930 0.337119
27940 0.3310483
27950 0.3384092
27960 0.3523973
27970 0.3594702
27980 0.363092
27990 0.3706957
28000 0.3750728
28010 0.3556608
28020 0.3752979
28030 0.3824682
28040 0.3752251
28050 0.3706887
28060 0.4028599
28070 0.3578638
28080 0.3805255
28090 0.3622822
28100 0.370316
28110 0.3398223
28120 0.3340762
28130 0.3313298
28140 0.33775
28150 0.3335809
28160 0.3470365
28170 0.3635514
28180 0.3760423
28190 0.3632798
28200 0.3961854
28210 0.4191229
28220 0.3889454
28230 0.3813348
28240 0.3663141
28250 0.3528377
28260 0.358935
28270 0.3686688
28280 0.3714692
28290 0.3664346
28300 0.3634481
28310 0.3447993
28320 0.3468748
28330 0.3623869
28340 0.3735351
28350 0.3627734
28360 0.390123
28370 0.4065377
28380 0.3968753
28390 0.3552461
28400 0.351029
28410 0.3536017
28420 0.3784746
28430 0.3783035
28440 0.3656805
28450 0.3945718
28460 0.3831795
28470 0.3758319
28480 0.3681904
28490 0.3854393
28500 0.4057665
28510 0.4071407
28520 0.4440519
28530 0.3962345
28540 0.4250937
28550 0.4149106
28560 0.4240934
28570 0.403308
28580 0.3660109
28590 0.3522563
28600 0.3659803
28610 0.372907
28620 0.3733487
28630 0.3460198
28640 0.3516427
28650 0.326331
28660 0.3475162
28670 0.3510651
28680 0.3518962
28690 0.3536912
28700 0.357945
28710 0.3677269
28720 0.3592015
28730 0.3818468
28740 0.3611469
28750 0.369528
28760 0.3727503
28770 0.4062407
28780 0.4005186
28790 0.366011
28800 0.3402847
28810 0.3778837
28820 0.3761452
28830 0.3834328
28840 0.3952155
28850 0.4488994
28860 0.453259
28870 0.4525196
28880 0.448351
28890 0.4955221
28900 0.4585908
28910 0.4226222
28920 0.4379355
28930 0.4174111
28940 0.4229271
28950 0.4159183
28960 0.3798306
28970 0.373716
28980 0.3675906
28990 0.3896092
29000 0.4172307
29010 0.4096524
29020 0.3664419
29030 0.3847877
29040 0.3700428
29050 0.3859786
29060 0.3984969
29070 0.4271248
29080 0.417652
29090 0.4079667
29100 0.37664
29110 0.3802608
29120 0.397973
29130 0.4014253
29140 0.4060038
29150 0.4298254
29160 0.4227648
29170 0.3918597
29180 0.3796211
29190 0.3615156
29200 0.3698322
29210 0.3705567
29220 0.3713995
29230 0.3575246
29240 0.3429056
29250 0.392347
29260 0.3679838
29270 0.3748706
29280 0.3719945
29290 0.3585234
29300 0.35266
29310 0.3766551
29320 0.3411287
29330 0.3376056
29340 0.3794503
29350 0.3808797
29360 0.3267643
29370 0.3319145
29380 0.3476253
29390 0.343419
29400 0.34328
29410 0.3779014
29420 0.3757149
29430 0.387661
29440 0.3618819
29450 0.3783952
29460 0.353752
29470 0.321646
29480 0.3112951
29490 0.3180087
29500 0.3432537
29510 0.3312596
29520 0.3569891
29530 0.3595361
29540 0.3398466
29550 0.3407221
29560 0.3512573
29570 0.3237345
29580 0.3509801
29590 0.3611092
29600 0.3581279
29610 0.3238831
29620 0.3489056
29630 0.3411573
29640 0.3604142
29650 0.3753417
29660 0.3875823
29670 0.382259
29680 0.445221
29690 0.4277417
29700 0.4210367
29710 0.4234084
29720 0.4107203
29730 0.4152972
29740 0.4104489
29750 0.4100361
29760 0.4254767
29770 0.4103813
29780 0.4336127
29790 0.4488369
29800 0.4231017
29810 0.4337495
29820 0.4076291
29830 0.4100732
29840 0.3781753
29850 0.415906
29860 0.4028243
29870 0.42409
29880 0.4213432
29890 0.4246324
29900 0.4285243
29910 0.4738823
29920 0.4843572
29930 0.4827629
29940 0.4768174
29950 0.4947822
29960 0.4937906
29970 0.494445
29980 0.4841589
29990 0.4779177
30000 0.4672544
30010 0.4688196
30020 0.4575948
30030 0.4240688
30040 0.4105684
30050 0.4045879
30060 0.3871271
30070 0.3970596
30080 0.3513657
30090 0.3243586
30100 0.3277622
30110 0.357035
30120 0.3314621
30130 0.3528666
30140 0.3616398
30150 0.3437213
30160 0.3545841
30170 0.3454933
30180 0.3209696
30190 0.3607514
30200 0.3676544
30210 0.3233135
30220 0.3418649
30230 0.3582661
30240 0.3373871
30250 0.3375706
30260 0.3260402
30270 0.3265878
30280 0.3318862
30290 0.330876
30300 0.3041173
30310 0.3354406
30320 0.346145
30330 0.3516043
30340 0.3403051
30350 0.3486048
30360 0.3554704
30370 0.3413255
30380 0.3601428
30390 0.3486887
30400 0.3351126
30410 0.3341196
30420 0.3478144
30430 0.3306628
30440 0.3369287
30450 0.3170109
30460 0.3225046
30470 0.321493
30480 0.3404857
30490 0.3442242
30500 0.3455475
30510 0.3223337
30520 0.3264931
30530 0.3297947
30540 0.3239943
30550 0.3563984
30560 0.3320383
30570 0.3153291
30580 0.313259
30590 0.3069472
30600 0.3241988
30610 0.3389357
30620 0.3552915
30630 0.3546194
30640 0.391865
30650 0.3463486
30660 0.3416417
30670 0.3233692
30680 0.3373363
30690 0.3202768
30700 0.3044582
30710 0.3325084
30720 0.3164138
30730 0.3203143
30740 0.3320545
30750 0.3191993
30760 0.3476707
30770 0.3366303
30780 0.2988338
30790 0.3030609
30800 0.2846288
30810 0.2918516
30820 0.3058982
30830 0.301758
30840 0.3114258
30850 0.3203774
30860 0.3318191
30870 0.3041022
30880 0.325489
30890 0.2908998
30900 0.3246013
30910 0.3139035
30920 0.3187874
30930 0.3182798
30940 0.3172623
30950 0.2791168
30960 0.2915304
30970 0.2888893
30980 0.2832178
30990 0.2737153
31000 0.2599828
31010 0.2527776
31020 0.2671525
31030 0.2619373
31040 0.2495946
31050 0.2489461
31060 0.2596648
31070 0.2564687
31080 0.2674524
31090 0.2799304
31100 0.2889312
31110 0.2734067
31120 0.2667832
31130 0.2436009
31140 0.2556106
31150 0.2560053
31160 0.2593701
31170 0.2770699
31180 0.2904576
31190 0.2788872
31200 0.2442828
31210 0.2478155
31220 0.2798155
31230 0.2706259
31240 0.2792359
31250 0.2561216
31260 0.2682737
31270 0.240197
31280 0.2351324
31290 0.2518952
31300 0.2447473
31310 0.2531154
31320 0.2471502
31330 0.2807792
31340 0.2711735
31350 0.2600932
31360 0.2634467
31370 0.2546658
31380 0.2742543
31390 0.2726625
31400 0.2960225
31410 0.2779718
31420 0.2935347
31430 0.2884142
31440 0.2437878
31450 0.2571795
31460 0.260332
31470 0.2671758
31480 0.2660279
31490 0.268125
31500 0.2760696
31510 0.2908721
31520 0.2643249
31530 0.2468451
31540 0.2569397
31550 0.2573794
31560 0.2567195
31570 0.2558161
31580 0.2457111
31590 0.270264
31600 0.2760613
31610 0.2824036
31620 0.2800385
31630 0.2465623
31640 0.2660932
31650 0.2712088
31660 0.2742995
31670 0.2826123
31680 0.2434615
31690 0.2579733
31700 0.2531438
31710 0.2508305
31720 0.2605588
31730 0.2747601
31740 0.2764864
31750 0.2729247
31760 0.25308
31770 0.2553349
31780 0.2588339
31790 0.2504421
31800 0.2856873
31810 0.2757527
31820 0.2795267
31830 0.2772879
31840 0.2755029
31850 0.2817996
31860 0.279898
31870 0.2768825
31880 0.2707768
31890 0.2922953
31900 0.2685743
31910 0.2655138
31920 0.275714
31930 0.2839743
31940 0.2752489
31950 0.2510164
31960 0.2535627
31970 0.2571034
31980 0.2556687
31990 0.2662368
32000 0.2935028
32010 0.2719839
32020 0.2632905
32030 0.2562807
32040 0.2583388
32050 0.2446983
32060 0.2765899
32070 0.2580273
32080 0.2458645
32090 0.2467535
32100 0.2653442
32110 0.2545879
32120 0.2422205
32130 0.2456105
32140 0.2390808
32150 0.2460086
32160 0.2458634
32170 0.2567439
32180 0.2564435
32190 0.2624569
32200 0.2565158
32210 0.274512
32220 0.2758866
32230 0.2638817
32240 0.2510631
32250 0.2686072
32260 0.2616988
32270 0.2623219
32280 0.2456082
32290 0.2482305
32300 0.2539755
32310 0.2613316
32320 0.2641378
32330 0.2647851
32340 0.2591804
32350 0.270234
32360 0.2753786
32370 0.2742248
32380 0.2772287
32390 0.2759017
32400 0.281945
32410 0.2684112
32420 0.2760985
32430 0.2679
32440 0.2741094
32450 0.2523426
32460 0.2611477
32470 0.2568689
32480 0.2766756
32490 0.2660975
32500 0.2633883
32510 0.2691752
32520 0.2727066
32530 0.2567509
32540 0.2648134
32550 0.2645734
32560 0.2577016
32570 0.2354749
32580 0.255594
32590 0.2706083
32600 0.2555929
32610 0.2690458
32620 0.281607
32630 0.2676584
32640 0.2699147
32650 0.279538
32660 0.2758168
32670 0.2684058
32680 0.2735754
32690 0.2724151
32700 0.2915045
32710 0.2402384
32720 0.2715597
32730 0.2631736
32740 0.2555584
32750 0.2680278
32760 0.2448983
32770 0.2720745
32780 0.2725826
32790 0.2686909
32800 0.2834623
32810 0.2790696
32820 0.26475
32830 0.2793733
32840 0.2899676
32850 0.2870086
32860 0.3126733
32870 0.3061151
32880 0.3013707
32890 0.2896048
32900 0.3189535
32910 0.3159049
32920 0.3002556
32930 0.2947708
32940 0.2950607
32950 0.2848698
32960 0.3078698
32970 0.3023785
32980 0.3191067
32990 0.2902585
33000 0.2869131
33010 0.2894499
33020 0.2784117
33030 0.3002456
33040 0.2894496
33050 0.2903624
33060 0.3234508
33070 0.3009522
33080 0.3098002
33090 0.3085807
33100 0.3082194
33110 0.2882089
33120 0.2945014
33130 0.3025111
33140 0.2976862
33150 0.3077154
33160 0.2843527
33170 0.2848969
33180 0.2917633
33190 0.2801874
33200 0.2915285
33210 0.2811981
33220 0.283722
33230 0.2941554
33240 0.2804718
33250 0.2855018
33260 0.295073
33270 0.3043767
33280 0.2788246
33290 0.2753932
33300 0.2734573
33310 0.2676635
33320 0.2663685
33330 0.2848011
33340 0.2851917
33350 0.2864413
33360 0.2993868
33370 0.274358
33380 0.2826259
33390 0.2769304
33400 0.2865016
33410 0.2914033
33420 0.2930953
33430 0.2826515
33440 0.2744201
33450 0.2770694
33460 0.2938077
33470 0.2911273
33480 0.279537
33490 0.2906094
33500 0.2962423
33510 0.2904213
33520 0.2894223
33530 0.2867915
33540 0.3167568
33550 0.3234989
33560 0.3037614
33570 0.2972648
33580 0.3018638
33590 0.2880252
33600 0.3105234
33610 0.2884594
33620 0.3188856
33630 0.3074042
33640 0.3129489
33650 0.3023076
33660 0.2946032
33670 0.2830478
33680 0.2834103
33690 0.2852001
33700 0.2983762
33710 0.3037457
33720 0.3048671
33730 0.2907861
33740 0.2996851
33750 0.2901275
33760 0.3008602
33770 0.2811338
33780 0.303108
33790 0.3016717
33800 0.2867709
33810 0.2835439
33820 0.279177
33830 0.2966028
33840 0.2940437
33850 0.2908573
33860 0.2894796
33870 0.2800412
33880 0.2957158
33890 0.3118927
33900 0.2910892
33910 0.2737349
33920 0.2902306
33930 0.3014602
33940 0.2977298
33950 0.2917308
33960 0.3056134
33970 0.2878119
33980 0.2914955
33990 0.3115443
34000 0.2887609
34010 0.2866926
34020 0.2762797
34030 0.2676316
34040 0.2812009
34050 0.291092
34060 0.3108814
34070 0.3130623
34080 0.2911895
34090 0.2998842
34100 0.2912712
34110 0.3141801
34120 0.3020093
34130 0.3123926
34140 0.3093995
34150 0.2966272
34160 0.3316059
34170 0.3233151
34180 0.3383594
34190 0.334115
34200 0.3581126
34210 0.3667838
34220 0.3382609
34230 0.3625124
34240 0.3478404
34250 0.3554163
34260 0.3659001
34270 0.346551
34280 0.3403064
34290 0.3313233
34300 0.3367341
34310 0.357051
34320 0.3428429
34330 0.3552375
34340 0.3238637
34350 0.314601
34360 0.3141995
34370 0.3157212
34380 0.3328791
34390 0.3218469
34400 0.333859
34410 0.326004
34420 0.3040824
34430 0.3137549
34440 0.3140598
34450 0.3138691
34460 0.3318762
34470 0.2895364
34480 0.3184964
34490 0.3031481
34500 0.3151191
34510 0.3040898
34520 0.312789
34530 0.3133041
34540 0.292263
34550 0.2981541
34560 0.3114026
34570 0.3256514
34580 0.3168724
34590 0.3192022
34600 0.3208164
34610 0.3326615
34620 0.3195067
34630 0.3123286
34640 0.3059693
34650 0.2952619
34660 0.308486
34670 0.2990634
34680 0.3087541
34690 0.2891747
34700 0.3234966
34710 0.3137455
34720 0.3023107
34730 0.3156358
34740 0.2988263
34750 0.3162089
34760 0.3140987
34770 0.323466
34780 0.3158157
34790 0.3257775
34800 0.3360367
34810 0.3209139
34820 0.3303359
34830 0.3340622
34840 0.3100144
34850 0.3059998
34860 0.3024965
34870 0.3170011
34880 0.2989454
34890 0.3160609
34900 0.3039875
34910 0.3092439
34920 0.3200213
34930 0.3092965
34940 0.3240842
34950 0.3183578
34960 0.3227018
34970 0.2871239
34980 0.2919333
34990 0.3150283
35000 0.3078476
35010 0.3102189
35020 0.2979428
35030 0.3249226
35040 0.3150457
35050 0.3003934
35060 0.3218012
35070 0.3231171
35080 0.3244444
35090 0.339701
35100 0.3483121
35110 0.3195172
35120 0.304488
35130 0.3148409
35140 0.2825142
35150 0.286262
35160 0.261564
35170 0.2807269
35180 0.2891826
35190 0.2776752
35200 0.293852
35210 0.2945467
35220 0.2848795
35230 0.2925087
35240 0.2805564
35250 0.253829
35260 0.2879183
35270 0.2702978
35280 0.2639204
35290 0.270572
35300 0.2447572
35310 0.2472966
35320 0.267793
35330 0.2675064
35340 0.2353958
35350 0.2761863
35360 0.2587441
35370 0.2543906
35380 0.2574331
35390 0.2591523
35400 0.2484825
35410 0.2529742
35420 0.2635694
35430 0.2649296
35440 0.2900017
35450 0.2654915
35460 0.2649719
35470 0.2572272
35480 0.2597823
35490 0.2548814
35500 0.2621499
35510 0.2555113
35520 0.251432
35530 0.284812
35540 0.2683175
35550 0.2518811
35560 0.2874124
35570 0.2676643
35580 0.2693463
35590 0.2890272
35600 0.2786965
35610 0.2755199
35620 0.2782977
35630 0.2777134
35640 0.2689769
35650 0.2935636
35660 0.2616338
35670 0.2725411
35680 0.2822112
35690 0.2688898
35700 0.2705127
35710 0.2737345
35720 0.260644
35730 0.2676638
35740 0.2728335
35750 0.2737285
35760 0.2762628
35770 0.2715165
35780 0.2696765
35790 0.2642292
35800 0.2746353
35810 0.2693912
35820 0.2516437
35830 0.2357752
35840 0.2443062
35850 0.2557155
35860 0.2528042
35870 0.2596893
35880 0.2589731
35890 0.2538934
35900 0.2393818
35910 0.2550233
35920 0.2596533
35930 0.2645755
35940 0.247016
35950 0.2591101
35960 0.2552226
35970 0.2665676
35980 0.2657908
35990 0.2694307
36000 0.283432
36010 0.2565485
36020 0.2608337
36030 0.2353879
36040 0.2542397
36050 0.2666386
36060 0.2711924
36070 0.2785278
36080 0.2547809
36090 0.2665547
36100 0.2390546
36110 0.2610699
36120 0.2554473
36130 0.2644222
36140 0.2664963
36150 0.2543058
36160 0.264298
36170 0.2566553
36180 0.2526309
36190 0.2638378
36200 0.2613028
36210 0.2551016
36220 0.2628506
36230 0.2524053
36240 0.275977
36250 0.2489919
36260 0.2626424
36270 0.2656578
36280 0.2494571
36290 0.2659227
36300 0.2715166
36310 0.2753366
36320 0.279554
36330 0.2634748
36340 0.2742512
36350 0.2533016
36360 0.2645516
36370 0.2682658
36380 0.2523094
36390 0.2640248
36400 0.2609649
36410 0.2698305
36420 0.2918622
36430 0.2888608
36440 0.2547711
36450 0.2434138
36460 0.2573773
36470 0.2695861
36480 0.265841
36490 0.2699613
36500 0.2823016
36510 0.2798516
36520 0.2549754
36530 0.263055
36540 0.2697395
36550 0.2591395
36560 0.2610908
36570 0.2499459
36580 0.2476385
36590 0.2481116
36600 0.2661262
36610 0.2657936
36620 0.2632929
36630 0.2695952
36640 0.2616568
36650 0.2588498
36660 0.248857
36670 0.2487921
36680 0.2526634
36690 0.2538871
36700 0.2599033
36710 0.2691401
36720 0.2763597
36730 0.2806988
36740 0.2678324
36750 0.2706822
36760 0.2756338
36770 0.283156
36780 0.2899163
36790 0.2780123
36800 0.2843821
36810 0.2697546
36820 0.2791933
36830 0.2722625
36840 0.2691227
36850 0.2579355
36860 0.2652414
36870 0.2876779
36880 0.2640635
36890 0.2775298
36900 0.2707001
36910 0.260643
36920 0.2755289
36930 0.2784689
36940 0.2728271
36950 0.2748046
36960 0.2781036
36970 0.2891253
36980 0.2921891
36990 0.2991008
37000 0.2911457
37010 0.297209
37020 0.2907568
37030 0.2766639
37040 0.2862976
37050 0.3064594
37060 0.2895233
37070 0.282276
37080 0.2725497
37090 0.2711755
37100 0.2699147
37110 0.2689369
37120 0.2756385
37130 0.2781743
37140 0.2829262
37150 0.2655152
37160 0.2754393
37170 0.2845032
37180 0.2750849
37190 0.2733755
37200 0.2730777
37210 0.2949682
37220 0.2742568
37230 0.2786343
37240 0.280222
37250 0.262716
37260 0.2815859
37270 0.2864839
37280 0.2982369
37290 0.2905708
37300 0.3043659
37310 0.2894382
37320 0.3137173
37330 0.2984993
37340 0.325218
37350 0.2801679
37360 0.2782912
37370 0.2921403
37380 0.3092546
37390 0.3204894
37400 0.306598
37410 0.2929124
37420 0.3128233
37430 0.3188356
37440 0.3155964
37450 0.2994773
37460 0.3193368
37470 0.296604
37480 0.3221265
37490 0.3334551
37500 0.3529581
37510 0.3430523
37520 0.3527777
37530 0.3480705
37540 0.3373236
37550 0.3395429
37560 0.3332884
37570 0.3421208
37580 0.3501214
37590 0.3587665
37600 0.3527792
37610 0.3452369
37620 0.3328054
37630 0.3403471
37640 0.3598822
37650 0.3638068
37660 0.3619175
37670 0.3511475
37680 0.3550811
37690 0.3434596
37700 0.3381924
37710 0.3553275
37720 0.3428486
37730 0.343403
37740 0.3663797
37750 0.3607801
37760 0.3787058
37770 0.3486407
37780 0.3557494
37790 0.3289649
37800 0.3383217
37810 0.3595672
37820 0.3683326
37830 0.3754549
37840 0.3538041
37850 0.3484138
37860 0.358225
37870 0.3697128
37880 0.3473753
37890 0.3514073
37900 0.3424823
37910 0.3731458
37920 0.3748371
37930 0.367907
37940 0.3606692
37950 0.3444154
37960 0.3294968
37970 0.3307667
37980 0.3571462
37990 0.3531117
38000 0.3592957
38010 0.3584183
38020 0.3342828
38030 0.3467932
38040 0.3580489
38050 0.3541206
38060 0.3455358
38070 0.3501086
38080 0.3355723
38090 0.3323038
38100 0.3499186
38110 0.3520763
38120 0.3511176
38130 0.3573676
38140 0.3725936
38150 0.3793997
38160 0.3706174
38170 0.3807767
38180 0.3511649
38190 0.3683912
38200 0.3625088
38210 0.3452087
38220 0.3491239
38230 0.3506316
38240 0.3557364
38250 0.3622506
38260 0.3547367
38270 0.3802418
38280 0.3694868
38290 0.3571153
38300 0.3625706
38310 0.3593033
38320 0.3692812
38330 0.3513638
38340 0.3633589
38350 0.3494639
38360 0.342764
38370 0.370649
38380 0.3660803
38390 0.3534272
38400 0.3429687
38410 0.3474817
38420 0.3351084
38430 0.3337053
38440 0.3289861
38450 0.3288445
38460 0.3213849
38470 0.3122943
38480 0.3386838
38490 0.3643646
38500 0.3391062
38510 0.3592738
38520 0.3277374
38530 0.3106619
38540 0.2845755
38550 0.2956363
38560 0.3248475
38570 0.3063166
38580 0.2916901
38590 0.3072281
38600 0.3101144
38610 0.3066487
38620 0.3019291
38630 0.3138884
38640 0.272758
38650 0.2929931
38660 0.3179446
38670 0.3137048
38680 0.3208624
38690 0.2911904
38700 0.2736081
38710 0.2699804
38720 0.2896851
38730 0.3146346
38740 0.3043486
38750 0.2872325
38760 0.3056427
38770 0.3062296
38780 0.3216542
38790 0.3081868
38800 0.3349201
38810 0.3531624
38820 0.3448693
38830 0.3240449
38840 0.2995059
38850 0.3079793
38860 0.3097782
38870 0.3070201
38880 0.3090126
38890 0.3160084
38900 0.311377
38910 0.2962735
38920 0.2952096
38930 0.311668
38940 0.332103
38950 0.3180452
38960 0.2823605
38970 0.3122759
38980 0.298719
38990 0.2889061
39000 0.2883778
39010 0.2939268
39020 0.2919364
39030 0.2867854
39040 0.2743397
39050 0.2810007
39060 0.2885032
39070 0.2855419
39080 0.2873859
39090 0.2979141
39100 0.2870855
39110 0.2857136
39120 0.2966886
39130 0.3078611
39140 0.3169141
39150 0.2951247
39160 0.2947268
39170 0.2818029
39180 0.300212
39190 0.3176636
39200 0.31241
39210 0.3026388
39220 0.2860462
39230 0.3029299
39240 0.2890572
39250 0.2749479
39260 0.2581029
39270 0.2801017
39280 0.2944685
39290 0.28978
39300 0.2809562
39310 0.2790164
39320 0.2868672
39330 0.3000993
39340 0.3076387
39350 0.2947247
39360 0.2747879
39370 0.290231
39380 0.2862219
39390 0.2740639
39400 0.2772681
39410 0.2626572
39420 0.2763695
39430 0.2738034
39440 0.270418
39450 0.2699862
39460 0.300205
39470 0.3107662
39480 0.315205
39490 0.2903548
39500 0.2860153
39510 0.3009302
39520 0.3137385
39530 0.3033989
39540 0.2930951
39550 0.2856821
39560 0.2730193
39570 0.2712305
39580 0.2884827
39590 0.2752357
39600 0.2640551
39610 0.2761101
39620 0.2670618
39630 0.2554609
39640 0.2580446
39650 0.229847
39660 0.2434384
39670 0.2367465
39680 0.2547819
39690 0.2482198
39700 0.2392606
39710 0.2597181
39720 0.2699765
39730 0.2670678
39740 0.2815713
39750 0.2431222
39760 0.2470289
39770 0.2661538
39780 0.2796898
39790 0.2691226
39800 0.2422524
39810 0.2576693
39820 0.255229
39830 0.2875017
39840 0.2705921
39850 0.2697478
39860 0.296404
39870 0.2757693
39880 0.27141
39890 0.280686
39900 0.2891412
39910 0.278241
39920 0.2697605
39930 0.2627146
39940 0.261369
39950 0.2762451
39960 0.2802167
39970 0.2730718
39980 0.2427532
39990 0.2336946
40000 0.2490274
40010 0.2573392
40020 0.2672032
40030 0.2611406
40040 0.2477991
40050 0.2557805
40060 0.2487346
40070 0.2827948
40080 0.25944
40090 0.2536686
40100 0.2621975
40110 0.2809928
40120 0.2568977
40130 0.2698509
40140 0.2556517
40150 0.2619557
40160 0.2604198
40170 0.2633423
40180 0.2498448
40190 0.2519495
40200 0.2471306
40210 0.273663
40220 0.2792937
40230 0.2764423
40240 0.2785253
40250 0.2813617
40260 0.2903504
40270 0.2631629
40280 0.255621
40290 0.2381338
40300 0.2595192
40310 0.2693595
40320 0.2726343
40330 0.2860969
40340 0.277658
40350 0.2594376
40360 0.293936
40370 0.2651828
40380 0.2822353
40390 0.2830189
40400 0.2819971
40410 0.2830737
40420 0.2826344
40430 0.3105699
40440 0.3182386
40450 0.3213086
40460 0.2896108
40470 0.3106804
40480 0.3090276
40490 0.3174993
40500 0.3101988
40510 0.2972393
40520 0.2827098
40530 0.2850967
40540 0.2941734
40550 0.2917552
40560 0.2890074
40570 0.2991879
40580 0.2996437
40590 0.2980829
40600 0.2976868
40610 0.2829351
40620 0.2767949
40630 0.2871732
40640 0.2926363
40650 0.2942752
40660 0.2956187
40670 0.2934525
40680 0.2909152
40690 0.2826909
40700 0.2948534
40710 0.2658136
40720 0.28218
40730 0.2987425
40740 0.3002684
40750 0.2744958
40760 0.2627769
40770 0.2464075
40780 0.2622938
40790 0.2724112
40800 0.3129247
40810 0.2916398
40820 0.2834772
40830 0.3038699
40840 0.2909633
40850 0.2970815
40860 0.299014
40870 0.2774335
40880 0.2972862
40890 0.2722188
40900 0.2706953
40910 0.2872646
40920 0.2945907
40930 0.2578984
40940 0.2893754
40950 0.2776798
40960 0.2822156
40970 0.2607167
40980 0.2763278
40990 0.2750178
41000 0.2648219
41010 0.2564628
41020 0.249421
41030 0.2738868
41040 0.2703647
41050 0.2797851
41060 0.3217117
41070 0.2969111
41080 0.2967499
41090 0.2846255
41100 0.2759683
41110 0.2824784
41120 0.2701226
41130 0.2565165
41140 0.2460118
41150 0.265231
41160 0.2814988
41170 0.2586838
41180 0.2693381
41190 0.2724499
41200 0.268563
41210 0.2663869
41220 0.3009673
41230 0.2969068
41240 0.2847986
41250 0.2726403
41260 0.2805879
41270 0.2924044
41280 0.2681754
41290 0.2475744
41300 0.2542336
41310 0.2363696
41320 0.2242262
41330 0.235632
41340 0.2559251
41350 0.2604375
41360 0.2869573
41370 0.2839383
41380 0.2756102
41390 0.2589011
41400 0.255033
41410 0.2470678
41420 0.2748598
41430 0.2551609
41440 0.2832496
41450 0.2431182
41460 0.2910442
41470 0.2756302
41480 0.2944169
41490 0.2899404
41500 0.287035
41510 0.2929456
41520 0.2809419
41530 0.2609573
41540 0.2629842
41550 0.2876793
41560 0.2760673
41570 0.2854992
41580 0.2761937
41590 0.2788995
41600 0.2523714
41610 0.2564583
41620 0.2463031
41630 0.2500484
41640 0.2614474
41650 0.2612191
41660 0.2792053
41670 0.2887044
41680 0.254869
41690 0.2409113
41700 0.2505186
41710 0.2834822
41720 0.2703892
41730 0.2650826
41740 0.2739749
41750 0.2655243
41760 0.2730482
41770 0.2841931
41780 0.2818953
41790 0.2713817
41800 0.290279
41810 0.2994299
41820 0.2857288
41830 0.2782752
41840 0.2930976
41850 0.3084207
41860 0.2855712
41870 0.2869366
41880 0.2799958
41890 0.2846077
41900 0.2986479
41910 0.2964068
41920 0.2959962
41930 0.2795836
41940 0.2731122
41950 0.3117796
41960 0.2912971
41970 0.31391
41980 0.3324456
41990 0.3126023
42000 0.2962427
42010 0.316488
42020 0.3361119
42030 0.3189759
42040 0.3537508
42050 0.351705
42060 0.3600343
42070 0.3661065
42080 0.3650229
42090 0.3623461
42100 0.351332
42110 0.3720919
42120 0.3324591
42130 0.3246031
42140 0.3271105
42150 0.3310839
42160 0.3422255
42170 0.3478177
42180 0.3636029
42190 0.3895307
42200 0.3455881
42210 0.3218476
42220 0.3244429
42230 0.3270229
42240 0.3346819
42250 0.3388369
42260 0.3328561
42270 0.3272643
42280 0.3272379
42290 0.3281167
42300 0.3639632
42310 0.3609483
42320 0.3434898
42330 0.3460731
42340 0.3304073
42350 0.3333496
42360 0.3040146
42370 0.3113453
42380 0.3090347
42390 0.2848687
42400 0.2914923
42410 0.338476
42420 0.3285916
42430 0.3398848
42440 0.345933
42450 0.3270492
42460 0.3220584
42470 0.3502731
42480 0.3362234
42490 0.3597732
42500 0.3462843
42510 0.3326628
42520 0.3244177
42530 0.3164696
42540 0.3245953
42550 0.3703615
42560 0.3409981
42570 0.3305518
42580 0.3258863
42590 0.3203111
42600 0.3424206
42610 0.3318298
42620 0.3388042
42630 0.339437
42640 0.3618164
42650 0.3508174
42660 0.3099985
42670 0.3281336
42680 0.342053
42690 0.3422042
42700 0.3238195
42710 0.3241782
42720 0.3223618
42730 0.3244175
42740 0.3112969
42750 0.3257815
42760 0.3300828
42770 0.3301416
42780 0.3227677
42790 0.3329513
42800 0.3449353
42810 0.3152795
42820 0.286505
42830 0.2802898
42840 0.2738586
42850 0.2831847
42860 0.2909244
42870 0.3348655
42880 0.3504173
42890 0.3483931
42900 0.3352028
42910 0.3286283
42920 0.3356739
42930 0.392488
42940 0.4027338
42950 0.3851813
42960 0.3610378
42970 0.3737078
42980 0.3596536
42990 0.362002
43000 0.3667201
43010 0.3620886
43020 0.3324113
43030 0.3277468
43040 0.3317464
43050 0.3208791
43060 0.3123423
43070 0.3134387
43080 0.3143804
43090 0.3280085
43100 0.3347323
43110 0.3167939
43120 0.3267168
43130 0.2970431
43140 0.2849432
43150 0.3048365
43160 0.329137
43170 0.2999743
43180 0.3012656
43190 0.3101451
43200 0.3187281
43210 0.3320163
43220 0.33327
43230 0.3516641
43240 0.332422
43250 0.326791
43260 0.3259344
43270 0.320794
43280 0.3236249
43290 0.3496211
43300 0.3425822
43310 0.3323706
43320 0.3469265
43330 0.3507142
43340 0.3547194
43350 0.3759711
43360 0.3809325
43370 0.3407755
43380 0.3567123
43390 0.3231873
43400 0.3392887
43410 0.3322298
43420 0.3526024
43430 0.3300994
43440 0.3623933
43450 0.3407361
43460 0.3703825
43470 0.3652981
43480 0.3645309
43490 0.3759123
43500 0.3720456
43510 0.3665493
43520 0.3461694
43530 0.3435808
43540 0.3480264
43550 0.3541477
43560 0.3632333
43570 0.3512879
43580 0.3641832
43590 0.3550564
43600 0.3862491
43610 0.3748078
43620 0.3532721
43630 0.3742064
43640 0.3952645
43650 0.4163854
43660 0.4164448
43670 0.4063512
43680 0.4153742
43690 0.4161152
43700 0.4332091
43710 0.3998575
43720 0.421117
43730 0.42295
43740 0.417047
43750 0.4379901
43760 0.4039773
43770 0.3828266
43780 0.3511482
43790 0.3452576
43800 0.3458042
43810 0.3578867
43820 0.3800648
43830 0.3818366
43840 0.3579549
43850 0.3585984
43860 0.3662657
43870 0.3550974
43880 0.3378275
43890 0.3629514
43900 0.3788228
43910 0.3754745
43920 0.3781583
43930 0.3729639
43940 0.3607804
43950 0.3330398
43960 0.3511875
43970 0.3587147
43980 0.3287676
43990 0.3213494
44000 0.3172529
44010 0.3133832
44020 0.3397631
44030 0.3704228
44040 0.3296341
44050 0.303926
44060 0.3016108
44070 0.3441042
44080 0.3202102
44090 0.3193081
44100 0.3212979
44110 0.3034699
44120 0.2999017
44130 0.3029248
44140 0.3005353
44150 0.2929863
44160 0.303031
44170 0.302461
44180 0.3149665
44190 0.3122756
44200 0.2962176
44210 0.2958374
44220 0.2759961
44230 0.2926182
44240 0.2725132
44250 0.2749386
44260 0.3067755
44270 0.3268177
44280 0.3014517
44290 0.306742
44300 0.3093008
44310 0.2900699
44320 0.2966633
44330 0.2965153
44340 0.3069424
44350 0.3187704
44360 0.3074865
44370 0.3031026
44380 0.3060757
44390 0.33936
44400 0.3448049
44410 0.348824
44420 0.3590111
44430 0.340916
44440 0.307355
44450 0.3386746
44460 0.3311787
44470 0.331701
44480 0.3377357
44490 0.3497846
44500 0.3425335
44510 0.3567451
44520 0.3692928
44530 0.343193
44540 0.3473526
44550 0.3670177
44560 0.3848737
44570 0.3791612
44580 0.3760376
44590 0.3769247
44600 0.3354762
44610 0.3105034
44620 0.3102716
44630 0.3041831
44640 0.3054731
44650 0.2863725
44660 0.2696408
44670 0.2611795
44680 0.2883939
44690 0.2926067
44700 0.3064949
44710 0.2867184
44720 0.2984439
44730 0.2803115
44740 0.2734886
44750 0.2720321
44760 0.2965381
44770 0.2987427
44780 0.3150411
44790 0.2858448
44800 0.2902346
44810 0.2906303
44820 0.3093757
44830 0.3214324
44840 0.3211673
44850 0.3160425
44860 0.3262031
44870 0.3335403
44880 0.3299168
44890 0.3527445
44900 0.3525454
44910 0.3547104
44920 0.3631542
44930 0.3614216
44940 0.3636199
44950 0.3517329
44960 0.352412
44970 0.3597403
44980 0.3620515
44990 0.3602195
45000 0.365102
45010 0.3297694
45020 0.3629087
45030 0.3508255
45040 0.3715664
45050 0.3605676
45060 0.3598166
45070 0.331568
45080 0.3255183
45090 0.3250144
45100 0.3269639
45110 0.3387901
45120 0.3269234
45130 0.3420018
45140 0.3315637
45150 0.3381218
45160 0.363686
45170 0.3578416
45180 0.3403407
45190 0.3537924
45200 0.3382465
45210 0.327647
45220 0.3349559
45230 0.3130089
45240 0.3212806
45250 0.3167726
45260 0.3116401
45270 0.3173448
45280 0.3440184
45290 0.3347068
45300 0.3667058
45310 0.3600035
45320 0.3515491
45330 0.3569969
45340 0.3708691
45350 0.3564885
45360 0.3340591
45370 0.3086018
45380 0.3035656
45390 0.2750596
45400 0.2859707
45410 0.2935095
45420 0.2834491
45430 0.2965516
45440 0.2887979
45450 0.2938022
45460 0.2782367
45470 0.2720606
45480 0.2774285
45490 0.2903307
45500 0.2984461
45510 0.2698221
45520 0.2986416
45530 0.2830854
45540 0.2983313
45550 0.2855881
45560 0.2914403
45570 0.3005621
45580 0.3059406
45590 0.3052816
45600 0.297078
45610 0.2911195
45620 0.3040023
45630 0.3373838
45640 0.324298
45650 0.3242978
45660 0.3065491
45670 0.3019044
45680 0.2924314
45690 0.2642179
45700 0.2785769
45710 0.3065745
45720 0.2886766
45730 0.3031271
45740 0.2962303
45750 0.2944353
45760 0.2811658
45770 0.2917321
45780 0.2890153
45790 0.2979443
45800 0.2969517
45810 0.3113323
45820 0.3057797
45830 0.3162324
45840 0.3070596
45850 0.2981905
45860 0.3195698
45870 0.3142664
45880 0.3223663
45890 0.2992318
45900 0.318566
45910 0.2908287
45920 0.3213464
45930 0.3245894
45940 0.3311357
45950 0.3165032
45960 0.3196585
45970 0.3137568
45980 0.3140895
45990 0.3045531
46000 0.3149796
46010 0.3197139
46020 0.310792
46030 0.3274917
46040 0.2988355
46050 0.3608963
46060 0.3914868
46070 0.4191793
46080 0.3672754
46090 0.3480776
46100 0.3133995
46110 0.3179262
46120 0.3360634
46130 0.3199384
46140 0.333285
46150 0.3223248
46160 0.3315769
46170 0.3139029
46180 0.3279844
46190 0.3112933
46200 0.3104402
46210 0.2872007
46220 0.2960257
46230 0.2960695
46240 0.2831667
46250 0.3263663
46260 0.303668
46270 0.3100159
46280 0.3140984
46290 0.3222414
46300 0.3015547
46310 0.2927761
46320 0.3113088
46330 0.3040376
46340 0.2992893
46350 0.3142286
46360 0.2884332
46370 0.3001058
46380 0.3265195
46390 0.3243502
46400 0.3352989
46410 0.3116838
46420 0.3065722
46430 0.3177952
46440 0.3096337
46450 0.3055212
46460 0.3228627
46470 0.3113459
46480 0.3034995
46490 0.2922882
46500 0.3023396
46510 0.2990541
46520 0.3007428
46530 0.3125237
46540 0.3265513
46550 0.323674
46560 0.3492351
46570 0.3459212
46580 0.3451687
46590 0.3356138
46600 0.3102694
46610 0.3395331
46620 0.3504007
46630 0.308866
46640 0.2937977
46650 0.3187238
46660 0.3191754
46670 0.3260981
46680 0.3195203
46690 0.3042501
46700 0.2995339
46710 0.3026952
46720 0.3033479
46730 0.3201929
46740 0.3314958
46750 0.3123075
46760 0.309331
46770 0.2950313
46780 0.2973866
46790 0.2899436
46800 0.2856243
46810 0.284757
46820 0.3327813
46830 0.3218988
46840 0.3141797
46850 0.3034396
46860 0.2935409
46870 0.3018347
46880 0.2961538
46890 0.2899159
46900 0.3058918
46910 0.2930956
46920 0.322217
46930 0.3220296
46940 0.3205431
46950 0.3122528
46960 0.316433
46970 0.3065906
46980 0.3062943
46990 0.2991752
47000 0.2979404
47010 0.300325
47020 0.3208896
47030 0.3202732
47040 0.3423441
47050 0.3091368
47060 0.3138492
47070 0.2938419
47080 0.3077461
47090 0.2937704
47100 0.2957695
47110 0.3141836
47120 0.2938604
47130 0.3099117
47140 0.2932732
47150 0.3071525
47160 0.3027665
47170 0.2836449
47180 0.2880916
47190 0.2908495
47200 0.2727792
47210 0.2901578
47220 0.2883232
47230 0.277412
47240 0.2698981
47250 0.2778273
47260 0.2687696
47270 0.2674248
47280 0.2865194
47290 0.3013965
47300 0.2795914
47310 0.2828517
47320 0.278201
47330 0.3012327
47340 0.2864919
47350 0.2810304
47360 0.2842977
47370 0.2969795
47380 0.3138021
47390 0.3155575
47400 0.3032224
47410 0.3044304
47420 0.3149226
47430 0.3092752
47440 0.3101515
47450 0.311928
47460 0.3092196
47470 0.3015883
47480 0.3051105
47490 0.314345
47500 0.2960822
47510 0.3012905
47520 0.30924
47530 0.2926402
47540 0.319519
47550 0.3001191
47560 0.3257433
47570 0.3337912
47580 0.317393
47590 0.3162724
47600 0.3127992
47610 0.3178025
47620 0.3024496
47630 0.3097761
47640 0.3281473
47650 0.3208743
47660 0.3151943
47670 0.336402
47680 0.3509173
47690 0.3423358
47700 0.341926
47710 0.3422959
47720 0.3533801
47730 0.373762
47740 0.3467776
47750 0.3292279
47760 0.343461
47770 0.3524922
47780 0.3553756
47790 0.3628133
47800 0.3459729
47810 0.3528531
47820 0.3581383
47830 0.3490414
47840 0.3549302
47850 0.4057181
47860 0.4058127
47870 0.3969887
47880 0.355962
47890 0.3691055
47900 0.3227156
47910 0.3374941
47920 0.3508313
47930 0.3405723
47940 0.3239654
47950 0.3415275
47960 0.3372735
47970 0.3368788
47980 0.3406333
47990 0.3511083
48000 0.3548772
48010 0.3457186
48020 0.3570263
48030 0.3580645
48040 0.3386706
48050 0.3319407
48060 0.3319642
48070 0.3678502
48080 0.3752099
48090 0.3878802
48100 0.3411674
48110 0.3442624
48120 0.3192676
48130 0.3390805
48140 0.3377234
48150 0.338928
48160 0.3610252
48170 0.3429331
48180 0.3608019
48190 0.3792003
48200 0.3622986
48210 0.3678542
48220 0.3640314
48230 0.3666398
48240 0.4039939
48250 0.3814075
48260 0.367162
48270 0.3718902
48280 0.3672359
48290 0.387285
48300 0.3874323
48310 0.3942853
48320 0.3836339
48330 0.388077
48340 0.3951254
48350 0.3885378
48360 0.3713625
48370 0.3876819
48380 0.4063306
48390 0.417658
48400 0.4593055
48410 0.4388544
48420 0.4036968
48430 0.3593803
48440 0.3669456
48450 0.3566374
48460 0.388521
48470 0.3775562
48480 0.3905822
48490 0.3631205
48500 0.3471269
48510 0.3722253
48520 0.3703679
48530 0.3329879
48540 0.3670652
48550 0.4129509
48560 0.4252262
48570 0.4261483
48580 0.4385778
48590 0.4131902
48600 0.3786675
48610 0.3917697
48620 0.4210565
48630 0.395032
48640 0.4152501
48650 0.3894221
48660 0.3782999
48670 0.3994639
48680 0.4051973
48690 0.3839838
48700 0.3799237
48710 0.3526892
48720 0.345989
48730 0.3339325
48740 0.3477922
48750 0.3567108
48760 0.3378946
48770 0.3230864
48780 0.3324134
48790 0.3321136
48800 0.3365327
48810 0.3529611
48820 0.3724487
48830 0.3745666
48840 0.3502167
48850 0.3619628
48860 0.3410662
48870 0.3504188
48880 0.3604641
48890 0.3393863
48900 0.3526941
48910 0.343669
48920 0.3367424
48930 0.3340746
48940 0.3766722
48950 0.3583896
48960 0.3460038
48970 0.3183098
48980 0.3288174
48990 0.3515748
49000 0.3689612
49010 0.3484272
49020 0.3446871
49030 0.3335539
49040 0.3137718
49050 0.3338899
49060 0.3468339
49070 0.3717771
49080 0.3823862
49090 0.386751
49100 0.3976674
49110 0.4188915
49120 0.4737773
49130 0.4444412
49140 0.4049814
49150 0.4003334
49160 0.3639524
49170 0.4012998
49180 0.4160261
49190 0.4405243
49200 0.4477082
49210 0.4278513
49220 0.3773344
49230 0.3948262
49240 0.3978105
49250 0.3920859
49260 0.3802342
49270 0.3616176
49280 0.3361667
49290 0.3348233
49300 0.3394078
49310 0.3577124
49320 0.3645568
49330 0.3686655
49340 0.376486
49350 0.3944786
49360 0.387006
49370 0.3957268
49380 0.3935805
49390 0.4149147
49400 0.3949012
49410 0.411941
49420 0.4275979
49430 0.4438205
49440 0.4076266
49450 0.3968722
49460 0.3999328
49470 0.4015577
49480 0.4040858
49490 0.3948678
49500 0.4100854
49510 0.3733194
49520 0.3784334
49530 0.4046502
49540 0.4345776
49550 0.4444919
49560 0.4431676
49570 0.4355245
49580 0.4353631
49590 0.4563195
49600 0.4434105
49610 0.456317
49620 0.4228553
49630 0.431692
49640 0.4171946
49650 0.4267107
49660 0.4095003
49670 0.4110317
49680 0.4269147
49690 0.4503569
49700 0.4769962
49710 0.4813921
49720 0.4067999
49730 0.4075656
49740 0.4189315
49750 0.4228635
49760 0.4068075
49770 0.4027182
49780 0.4006594
49790 0.3806341
49800 0.3636386
49810 0.3563585
49820 0.3518074
49830 0.3991666
49840 0.3697329
49850 0.3790492
49860 0.3586255
49870 0.3525083
49880 0.3625155
49890 0.3636347
49900 0.3859395
49910 0.3752677
49920 0.3941207
49930 0.3948561
49940 0.4104789
49950 0.4285025
49960 0.4083373
49970 0.3951202
49980 0.3731273
49990 0.3651721
50000 0.3565786
50010 0.3780862
50020 0.3952403
50030 0.388543
50040 0.3895378
50050 0.3898724
50060 0.4189463
50070 0.4284471
50080 0.3935975
50090 0.3835019
50100 0.3967142
50110 0.4286374
50120 0.4159234
50130 0.3757493
50140 0.3801453
50150 0.4091581
50160 0.394691
50170 0.4267402
50180 0.3940462
50190 0.4325498
50200 0.4455789
50210 0.4221747
50220 0.3919716
50230 0.4226396
50240 0.397761
50250 0.3846973
50260 0.3788814
50270 0.4130234
50280 0.4277804
50290 0.3881475
50300 0.3860592
50310 0.3749333
50320 0.4049693
50330 0.3829725
50340 0.3951084
50350 0.3879137
50360 0.3881338
50370 0.3791687
50380 0.3725772
50390 0.3547548
50400 0.3389135
50410 0.3440937
50420 0.3469409
50430 0.3577471
50440 0.3660542
50450 0.3189099
50460 0.3535954
50470 0.3658084
50480 0.3655275
50490 0.3789411
50500 0.3897147
50510 0.3769799
50520 0.3649804
50530 0.3797514
50540 0.3567538
50550 0.3481173
50560 0.3513362
50570 0.339048
50580 0.3590385
50590 0.3725928
50600 0.3808242
50610 0.3897884
50620 0.3982935
50630 0.4195502
50640 0.429307
50650 0.4300633
50660 0.3889282
50670 0.3861337
50680 0.3494565
50690 0.3293595
50700 0.3610176
50710 0.3539908
50720 0.3554935
50730 0.3440357
50740 0.3512115
50750 0.3516478
50760 0.3470263
50770 0.3507066
50780 0.3741585
50790 0.3458979
50800 0.3218709
50810 0.3306808
50820 0.3657338
50830 0.3486635
50840 0.3348936
50850 0.3287956
50860 0.3300386
50870 0.3512588
50880 0.3370527
50890 0.3481921
50900 0.3038608
50910 0.3292684
50920 0.3524497
50930 0.366042
50940 0.3566711
50950 0.3469798
50960 0.3409737
50970 0.3444168
50980 0.3303385
50990 0.3072037
51000 0.3444536
51010 0.3587307
51020 0.3444941
51030 0.3449961
51040 0.3308559
51050 0.3509922
51060 0.3488888
51070 0.367386
51080 0.3530856
51090 0.3204197
51100 0.327824
51110 0.3237385
51120 0.3339994
51130 0.3316178
51140 0.3317563
51150 0.3451997
51160 0.337803
51170 0.3274198
51180 0.3405473
51190 0.3277612
51200 0.2967815
51210 0.323313
51220 0.3325273
51230 0.2933313
51240 0.3260725
51250 0.3307848
51260 0.3544963
51270 0.3604276
51280 0.3481466
51290 0.3477274
51300 0.3908153
51310 0.3898821
51320 0.370504
51330 0.4027654
51340 0.3806588
51350 0.3943655
51360 0.3788863
51370 0.3631493
51380 0.3220548
51390 0.3517638
51400 0.374546
51410 0.3882313
51420 0.3863842
51430 0.3530882
51440 0.3266276
51450 0.3156379
51460 0.3198025
51470 0.3320667
51480 0.3429471
51490 0.3487341
51500 0.3573619
51510 0.3612928
51520 0.3291073
51530 0.3417608
51540 0.3614658
51550 0.3392353
51560 0.3384373
51570 0.33095
51580 0.3394898
51590 0.3415695
51600 0.3174962
51610 0.3062391
51620 0.3094167
51630 0.2866207
51640 0.3104913
51650 0.3130477
51660 0.3062457
51670 0.3119395
51680 0.304623
51690 0.3392205
51700 0.3317662
51710 0.3365916
51720 0.3465503
51730 0.3489981
51740 0.3739842
51750 0.3890686
51760 0.3718969
51770 0.3364938
51780 0.3419618
51790 0.342991
51800 0.3542381
51810 0.3278907
51820 0.3488569
51830 0.3323436
51840 0.3531164
51850 0.3396612
51860 0.3417905
51870 0.3330649
51880 0.3494714
51890 0.3287306
51900 0.3261639
51910 0.3682473
51920 0.3803627
51930 0.3877141
51940 0.3663696
51950 0.3836086
51960 0.3829455
51970 0.3611892
51980 0.3640153
51990 0.3506512
52000 0.3677383
52010 0.3788737
52020 0.3819382
52030 0.3509617
52040 0.3375841
52050 0.3496286
52060 0.3456359
52070 0.375346
52080 0.3822324
52090 0.3723519
52100 0.3693874
52110 0.3452114
52120 0.343884
52130 0.3558164
52140 0.3585285
52150 0.3517025
52160 0.3490302
52170 0.3479742
52180 0.3197523
52190 0.338722
52200 0.3373935
52210 0.3499957
52220 0.3738123
52230 0.389087
52240 0.394327
52250 0.3736047
52260 0.3671512
52270 0.3589096
52280 0.3510908
52290 0.3234251
52300 0.3222895
52310 0.3448098
52320 0.3526841
52330 0.3505278
52340 0.341123
52350 0.3381396
52360 0.3355283
52370 0.319258
52380 0.3385709
52390 0.3514785
52400 0.3183993
52410 0.3393958
52420 0.3163345
52430 0.31961
52440 0.3071669
52450 0.3333479
52460 0.3156752
52470 0.3227933
52480 0.3423409
52490 0.3244952
52500 0.3370604
52510 0.3372534
52520 0.3362574
52530 0.344086
52540 0.3260185
52550 0.3406702
52560 0.3375262
52570 0.3356774
52580 0.3291952
52590 0.3503637
52600 0.351566
52610 0.3619948
52620 0.3418622
52630 0.3027395
52640 0.3060043
52650 0.3131248
52660 0.3097778
52670 0.3539881
52680 0.322846
52690 0.3443266
52700 0.3377497
52710 0.3337102
52720 0.3241135
52730 0.3101706
52740 0.325096
52750 0.3271646
52760 0.2966622
52770 0.2965927
52780 0.3239875
52790 0.2972338
52800 0.2984547
52810 0.3142598
52820 0.319592
52830 0.3083989
52840 0.3078393
52850 0.3039521
52860 0.3217607
52870 0.3212662
52880 0.3498141
52890 0.3450748
52900 0.3473442
52910 0.3582062
52920 0.3637452
52930 0.3722831
52940 0.353476
52950 0.3334348
52960 0.3440382
52970 0.3289286
52980 0.3094462
52990 0.3588923
53000 0.3330298
53010 0.372036
53020 0.3532738
53030 0.3484295
53040 0.3157498
53050 0.3177755
53060 0.3236942
53070 0.3205845
53080 0.3362355
53090 0.3112478
53100 0.3423833
53110 0.3380587
53120 0.330846
53130 0.3434298
53140 0.3490456
53150 0.3293906
53160 0.3526083
53170 0.3410572
53180 0.3409277
53190 0.3451157
53200 0.3300896
53210 0.3312835
53220 0.3345492
53230 0.33976
53240 0.3093867
53250 0.3190601
53260 0.2955755
53270 0.3122286
53280 0.3056363
53290 0.316957
53300 0.3335936
53310 0.3204509
53320 0.3026288
53330 0.3262978
53340 0.3188714
53350 0.3447043
53360 0.3491694
53370 0.3034169
53380 0.3216297
53390 0.3433762
53400 0.3352497
53410 0.3414929
53420 0.3258544
53430 0.3185581
53440 0.3483933
53450 0.3645766
53460 0.3518363
53470 0.3340878
53480 0.3345867
53490 0.3226545
53500 0.3581434
53510 0.3596686
53520 0.3182096
53530 0.3264913
53540 0.3212675
53550 0.3061062
53560 0.3073909
53570 0.3099525
53580 0.2995069
53590 0.2969981
53600 0.3019441
53610 0.2832024
53620 0.2873539
53630 0.3112571
53640 0.3042546
53650 0.3062885
53660 0.2969695
53670 0.2918068
53680 0.2810744
53690 0.2578944
53700 0.2939091
53710 0.2671575
53720 0.2892781
53730 0.2928512
53740 0.2872877
53750 0.2780108
53760 0.2678298
53770 0.2891131
53780 0.2891794
53790 0.2992458
53800 0.3138427
53810 0.298701
53820 0.2900581
53830 0.2870692
53840 0.3052954
53850 0.3072641
53860 0.2824861
53870 0.2910635
53880 0.2724778
53890 0.2704398
53900 0.2861766
53910 0.3072974
53920 0.3036481
53930 0.3121817
53940 0.3157376
53950 0.3246341
53960 0.2914204
53970 0.2940799
53980 0.3362935
53990 0.3409878
54000 0.3397035
54010 0.3356102
54020 0.344052
54030 0.3342468
54040 0.3314943
54050 0.3433064
54060 0.3181275
54070 0.3113291
54080 0.3363709
54090 0.3475552
54100 0.3246855
54110 0.3188067
54120 0.3291356
54130 0.3392947
54140 0.3369061
54150 0.3214341
54160 0.3352976
54170 0.3222156
54180 0.3293916
54190 0.3239988
54200 0.3116019
54210 0.3218921
54220 0.3368607
54230 0.3681971
54240 0.3564534
54250 0.3653474
54260 0.3610397
54270 0.3699866
54280 0.3480083
54290 0.3507467
54300 0.3645067
54310 0.34894
54320 0.3318415
54330 0.3159082
54340 0.3106978
54350 0.3136265
54360 0.3020691
54370 0.3057965
54380 0.2786227
54390 0.2973005
54400 0.2956455
54410 0.3182774
54420 0.2929598
54430 0.3071455
54440 0.3426733
54450 0.3423672
54460 0.3335966
54470 0.3186646
54480 0.3660361
54490 0.3887033
54500 0.3726567
54510 0.3996722
54520 0.4013299
54530 0.386786
54540 0.3520322
54550 0.3429103
54560 0.3536818
54570 0.3297721
54580 0.3407843
54590 0.3493018
54600 0.3757839
54610 0.3691957
54620 0.3630104
54630 0.3859224
54640 0.3385614
54650 0.3590398
54660 0.3282446
54670 0.3207359
54680 0.3305912
54690 0.309422
54700 0.2956921
54710 0.2914765
54720 0.3170235
54730 0.3060538
54740 0.3321673
54750 0.3245244
54760 0.3239857
54770 0.309103
54780 0.3304946
54790 0.342257
54800 0.3289962
54810 0.3565166
54820 0.3720331
54830 0.3623605
54840 0.354272
54850 0.3250607
54860 0.3088357
54870 0.3337467
54880 0.3224971
54890 0.3116297
54900 0.3065557
54910 0.3208023
54920 0.3197336
54930 0.3334884
54940 0.3312161
54950 0.3241045
54960 0.3305998
54970 0.3358072
54980 0.3189496
54990 0.3454394
55000 0.3195302
55010 0.3195478
55020 0.3046034
55030 0.3211707
55040 0.3163478
55050 0.3579164
55060 0.3322848
55070 0.3533845
55080 0.3283241
55090 0.3235079
55100 0.3184588
55110 0.3642361
55120 0.3454015
55130 0.3284116
55140 0.3378256
55150 0.3470958
55160 0.3509533
55170 0.3476281
55180 0.3532837
55190 0.3405928
55200 0.3499178
55210 0.356786
55220 0.3752277
55230 0.3573321
55240 0.3622495
55250 0.3822181
55260 0.379953
55270 0.3871092
55280 0.3571067
55290 0.3676323
55300 0.3674372
55310 0.3865137
55320 0.4101838
55330 0.3850992
55340 0.3726678
55350 0.3824548
55360 0.4039531
55370 0.393576
55380 0.3951803
55390 0.4048887
55400 0.4027869
55410 0.3696738
55420 0.3849129
55430 0.4039378
55440 0.415148
55450 0.4044101
55460 0.3978385
55470 0.4002617
55480 0.3809706
55490 0.3610339
55500 0.3473535
55510 0.3583299
55520 0.3668369
55530 0.3480811
55540 0.3388131
55550 0.3577893
55560 0.3582804
55570 0.3553683
55580 0.3191604
55590 0.3298562
55600 0.363986
55610 0.3464799
55620 0.3446912
55630 0.3441679
55640 0.3572855
55650 0.351821
55660 0.359101
55670 0.3517932
55680 0.3717358
55690 0.3553379
55700 0.351175
55710 0.3655384
55720 0.3768294
55730 0.3826454
55740 0.3541437
55750 0.3405641
55760 0.3725469
55770 0.3575372
55780 0.3785976
55790 0.3588195
55800 0.3232956
55810 0.3396874
55820 0.3314464
55830 0.3184088
55840 0.3313437
55850 0.3408737
55860 0.3285007
55870 0.3353162
55880 0.3226089
55890 0.3413482
55900 0.3204524
55910 0.3228146
55920 0.296951
55930 0.2971441
55940 0.3147018
55950 0.3342743
55960 0.3223119
55970 0.3183719
55980 0.3070518
55990 0.3006528
56000 0.3258631
56010 0.2943899
56020 0.2850156
56030 0.3341802
56040 0.3074957
56050 0.302981
56060 0.2820658
56070 0.288992
56080 0.3217639
56090 0.3158195
56100 0.3123795
56110 0.3149234
56120 0.3222871
56130 0.305507
56140 0.2868777
56150 0.3056359
56160 0.2959856
56170 0.3193799
56180 0.3479327
56190 0.3418351
56200 0.3537697
56210 0.3315848
56220 0.3436198
56230 0.3706609
56240 0.3726088
56250 0.3721505
56260 0.3808994
56270 0.3715206
56280 0.3589323
56290 0.3143349
56300 0.3300772
56310 0.320084
56320 0.3237882
56330 0.34385
56340 0.3504905
56350 0.3562878
56360 0.3540083
56370 0.3461851
56380 0.3312315
56390 0.3110527
56400 0.3072096
56410 0.3229144
56420 0.3500023
56430 0.3450177
56440 0.3382349
56450 0.3593489
56460 0.3416611
56470 0.3414469
56480 0.3438663
56490 0.3204741
56500 0.3381639
56510 0.33545
56520 0.3150702
56530 0.3125631
56540 0.3173691
56550 0.2997991
56560 0.3100098
56570 0.3263613
56580 0.3238909
56590 0.3290517
56600 0.3193935
56610 0.3334556
56620 0.3173541
56630 0.3312179
56640 0.3485934
56650 0.3374585
56660 0.3212935
56670 0.3527749
56680 0.3612361
56690 0.3532782
56700 0.3507659
56710 0.3644223
56720 0.3632868
56730 0.363222
56740 0.3656051
56750 0.3692356
56760 0.3748457
56770 0.3746502
56780 0.3657254
56790 0.3553861
56800 0.3580191
56810 0.3634681
56820 0.3635994
56830 0.3368591
56840 0.32901
56850 0.3569241
56860 0.3427503
56870 0.3595934
56880 0.3425163
56890 0.3384751
56900 0.3638432
56910 0.3352909
56920 0.3413739
56930 0.318925
56940 0.309285
56950 0.3219443
56960 0.3353745
56970 0.3494587
56980 0.3244675
56990 0.3187329
57000 0.3088232
57010 0.3173409
57020 0.294796
57030 0.3057198
57040 0.3172885
57050 0.3149653
57060 0.3035282
57070 0.3196434
57080 0.3281054
57090 0.3310507
57100 0.3072722
57110 0.3052175
57120 0.2775529
57130 0.3032866
57140 0.2969221
57150 0.2939706
57160 0.3041092
57170 0.3156377
57180 0.3193316
57190 0.3328
57200 0.303925
57210 0.3314998
57220 0.3173544
57230 0.3301734
57240 0.3402313
57250 0.3334567
57260 0.3590058
57270 0.3690172
57280 0.3503247
57290 0.3627816
57300 0.3559201
57310 0.3420525
57320 0.3192983
57330 0.3139752
57340 0.3031525
57350 0.2985348
57360 0.3289997
57370 0.3282914
57380 0.3144112
57390 0.3429043
57400 0.3708722
57410 0.3606083
57420 0.3250677
57430 0.3355569
57440 0.3547809
57450 0.3526911
57460 0.3515113
57470 0.3474569
57480 0.3504268
57490 0.3680469
57500 0.3598137
57510 0.3771194
57520 0.3650821
57530 0.3771351
57540 0.4210601
57550 0.4218442
57560 0.4027435
57570 0.3912906
57580 0.3803193
57590 0.3657752
57600 0.3544408
57610 0.3592704
57620 0.3746689
57630 0.3826215
57640 0.3786074
57650 0.3695001
57660 0.3750246
57670 0.3571166
57680 0.3693631
57690 0.3382645
57700 0.3554198
57710 0.3627597
57720 0.3643384
57730 0.3322262
57740 0.316842
57750 0.3151758
57760 0.3292097
57770 0.3112114
57780 0.3281538
57790 0.3628978
57800 0.3340668
57810 0.3338309
57820 0.3301136
57830 0.3292238
57840 0.3287911
57850 0.3512067
57860 0.3334463
57870 0.3442827
57880 0.3401837
57890 0.3236449
57900 0.3059336
57910 0.2935182
57920 0.3078625
57930 0.2774077
57940 0.2908138
57950 0.2917955
57960 0.3114923
57970 0.3005351
57980 0.287528
57990 0.296654
58000 0.3297933
58010 0.3474596
58020 0.37006
58030 0.3406417
58040 0.361777
58050 0.3383629
58060 0.3276584
58070 0.3239911
58080 0.3054592
58090 0.3151757
58100 0.307336
58110 0.3411852
58120 0.3320289
58130 0.312604
58140 0.3347978
58150 0.3018104
58160 0.3057895
58170 0.3305513
58180 0.3343495
58190 0.3193476
58200 0.3162887
58210 0.305655
58220 0.3346767
58230 0.3352228
58240 0.333656
58250 0.3425594
58260 0.348156
58270 0.3326729
58280 0.333467
58290 0.3292812
58300 0.3384611
58310 0.3297907
58320 0.335108
58330 0.3373575
58340 0.3261684
58350 0.3144583
58360 0.3282194
58370 0.3119109
58380 0.3118322
58390 0.3270215
58400 0.3279371
58410 0.3409767
58420 0.3751105
58430 0.3806843
58440 0.3431096
58450 0.3514672
58460 0.3448575
58470 0.3355849
58480 0.3545475
58490 0.3593491
58500 0.3289811
58510 0.3490424
58520 0.3251837
58530 0.3290398
58540 0.3233601
58550 0.3302714
58560 0.3356048
58570 0.3539073
58580 0.3703595
58590 0.366017
58600 0.3566706
58610 0.3545245
58620 0.3462897
58630 0.3423095
58640 0.3805762
58650 0.3863714
58660 0.3624045
58670 0.3758675
58680 0.3570009
58690 0.3738335
58700 0.3691109
58710 0.3497738
58720 0.3546371
58730 0.3733773
58740 0.3609038
58750 0.3603679
58760 0.3800617
58770 0.3573588
58780 0.3578048
58790 0.3264025
58800 0.3407801
58810 0.3276497
58820 0.3351302
58830 0.3416969
58840 0.3516053
58850 0.3321472
58860 0.3271541
58870 0.3125909
58880 0.3318834
58890 0.3250651
58900 0.3549459
58910 0.3515843
58920 0.3762795
58930 0.3647105
58940 0.3456773
58950 0.308392
58960 0.2895676
58970 0.298937
58980 0.3028274
58990 0.2980227
59000 0.324124
59010 0.3171562
59020 0.2981256
59030 0.3340473
59040 0.3005419
59050 0.3138673
59060 0.3210565
59070 0.3159104
59080 0.3112157
59090 0.3173507
59100 0.3500503
59110 0.3447939
59120 0.3148166
59130 0.3042567
59140 0.298799
59150 0.3221576
59160 0.3137294
59170 0.3437965
59180 0.32104
59190 0.3473841
59200 0.3494014
59210 0.3328671
59220 0.3610359
59230 0.3915836
59240 0.3960254
59250 0.3754154
59260 0.3653794
59270 0.3611585
59280 0.3686393
59290 0.3658818
59300 0.3830051
59310 0.3805565
59320 0.3636135
59330 0.3781096
59340 0.3739368
59350 0.4056501
59360 0.3499398
59370 0.3582663
59380 0.3792871
59390 0.3784431
59400 0.4294638
59410 0.4183972
59420 0.4443923
59430 0.456266
59440 0.4498349
59450 0.459509
59460 0.4733874
59470 0.450832
59480 0.4661098
59490 0.4427398
59500 0.4192979
59510 0.4229475
59520 0.4030006
59530 0.3844873
59540 0.4010924
59550 0.440435
59560 0.4148383
59570 0.4406554
59580 0.4204067
59590 0.4397605
59600 0.3944987
59610 0.4050045
59620 0.4120867
59630 0.3926085
59640 0.3647098
59650 0.3609073
59660 0.3563894
59670 0.3688092
59680 0.3795736
59690 0.3680377
59700 0.3956549
59710 0.3925024
59720 0.3920611
59730 0.3710791
59740 0.381933
59750 0.3697876
59760 0.4054864
59770 0.4308192
59780 0.4160787
59790 0.3954714
59800 0.4199349
59810 0.4242095
59820 0.4263997
59830 0.4144038
59840 0.4282225
59850 0.4662229
59860 0.4613923
59870 0.4740545
59880 0.4411541
59890 0.4825853
59900 0.4420879
59910 0.4400396
59920 0.4161277
59930 0.4503489
59940 0.4319408
59950 0.4621454
59960 0.4510541
59970 0.4649356
59980 0.4713859
59990 0.4474027
60000 0.445701
60010 0.4383271
60020 0.4451969
60030 0.4260271
60040 0.426081
60050 0.4332054
60060 0.434909
60070 0.4594842
60080 0.4772694
60090 0.4610765
60100 0.4404563
60110 0.4197822
60120 0.4158125
60130 0.4143922
60140 0.4440731
60150 0.4568542
60160 0.4581613
60170 0.4446148
60180 0.4273028
60190 0.4369034
60200 0.433575
60210 0.4357331
60220 0.4110475
60230 0.4186147
60240 0.4188463
60250 0.4003889
60260 0.4368002
60270 0.4252707
60280 0.4358955
60290 0.4235955
60300 0.4189155
60310 0.4461741
60320 0.4232681
60330 0.4009998
60340 0.3941475
60350 0.4275113
60360 0.4230292
60370 0.4069975
60380 0.4016431
60390 0.3894386
60400 0.3959204
60410 0.4160531
60420 0.4149143
60430 0.4268033
60440 0.4084378
60450 0.4267668
60460 0.3872098
60470 0.4040119
60480 0.4092601
60490 0.4141398
60500 0.4028982
60510 0.426756
60520 0.4308152
60530 0.4163538
60540 0.3714766
60550 0.384692
60560 0.379527
60570 0.387268
60580 0.4057029
60590 0.3960001
60600 0.3932367
60610 0.428576
60620 0.4057664
60630 0.4006625
60640 0.4190535
60650 0.4100353
60660 0.431789
60670 0.4255515
60680 0.4220281
60690 0.4016837
60700 0.4153789
60710 0.4110858
60720 0.4212418
60730 0.3966319
60740 0.3878988
60750 0.402192
60760 0.4295688
60770 0.3998458
60780 0.3653131
60790 0.3646261
60800 0.3664148
60810 0.393363
60820 0.3715582
60830 0.3755962
60840 0.3783378
60850 0.3858432
60860 0.3781677
60870 0.3769136
60880 0.3571131
60890 0.3695189
60900 0.3537706
60910 0.3612341
60920 0.3591348
60930 0.3433667
60940 0.3686677
60950 0.3811203
60960 0.3539261
60970 0.3315105
60980 0.3694174
60990 0.3754694
61000 0.3960391
61010 0.3614006
61020 0.3472245
61030 0.3330152
61040 0.3326903
61050 0.3278015
61060 0.3304895
61070 0.3124092
61080 0.3220218
61090 0.3385544
61100 0.3328989
61110 0.3548233
61120 0.3801992
61130 0.3596813
61140 0.3731432
61150 0.3756855
61160 0.392641
61170 0.3739797
61180 0.3637698
61190 0.3354366
61200 0.3357384
61210 0.3106071
61220 0.3386251
61230 0.3673391
61240 0.3471824
61250 0.3128814
61260 0.3129629
61270 0.3406218
61280 0.3441155
61290 0.3350714
61300 0.3446641
61310 0.3062409
61320 0.3424612
61330 0.3517636
61340 0.3480933
61350 0.3548265
61360 0.3609351
61370 0.3603963
61380 0.3574944
61390 0.3320186
61400 0.325439
61410 0.3160238
61420 0.3207915
61430 0.3048649
61440 0.2965875
61450 0.3082414
61460 0.3159542
61470 0.3309395
61480 0.333665
61490 0.3307785
61500 0.3267401
61510 0.3282767
61520 0.3212855
61530 0.3249434
61540 0.3147341
61550 0.3351372
61560 0.3475028
61570 0.3291853
61580 0.3181028
61590 0.3140689
61600 0.3385562
61610 0.348534
61620 0.3501148
61630 0.3385832
61640 0.3255239
61650 0.3349875
61660 0.331537
61670 0.326769
61680 0.3293726
61690 0.3429211
61700 0.3581119
61710 0.3441502
61720 0.3807074
61730 0.3724987
61740 0.3654943
61750 0.3783636
61760 0.3777775
61770 0.3621071
61780 0.3864736
61790 0.3550955
61800 0.3452622
61810 0.3293615
61820 0.363589
61830 0.354069
61840 0.3434327
61850 0.338928
61860 0.3328553
61870 0.3154569
61880 0.3144389
61890 0.2875165
61900 0.3257147
61910 0.3186873
61920 0.3209693
61930 0.3251278
61940 0.297323
61950 0.313916
61960 0.3086784
61970 0.3257239
61980 0.3293462
61990 0.3109896
62000 0.3153361
62010 0.3298289
62020 0.3488483
62030 0.3849397
62040 0.3887889
62050 0.3791825
62060 0.3572997
62070 0.3498771
62080 0.3700235
62090 0.3478261
62100 0.3344753
62110 0.3337914
62120 0.3254401
62130 0.3174125
62140 0.3203152
62150 0.3649619
62160 0.3787284
62170 0.381382
62180 0.3513759
62190 0.3370721
62200 0.3280524
62210 0.3125489
62220 0.3172444
62230 0.3084325
62240 0.315011
62250 0.2984748
62260 0.3062883
62270 0.3034978
62280 0.303281
62290 0.3128305
62300 0.3142177
62310 0.3139258
62320 0.3435031
62330 0.3488646
62340 0.3483668
62350 0.350998
62360 0.3634464
62370 0.3845742
62380 0.3727965
62390 0.3872233
62400 0.3582641
62410 0.3816232
62420 0.348168
62430 0.3465614
62440 0.3372496
62450 0.3289834
62460 0.3391759
62470 0.297926
62480 0.3240288
62490 0.3053618
62500 0.3303239
62510 0.3560404
62520 0.3483483
62530 0.3575975
62540 0.3643985
62550 0.3531265
62560 0.3498443
62570 0.3306492
62580 0.3591678
62590 0.3617916
62600 0.3581412
62610 0.3688254
62620 0.3662555
62630 0.3603026
62640 0.3351783
62650 0.3405703
62660 0.3239919
62670 0.3342544
62680 0.3497986
62690 0.3545847
62700 0.3155429
62710 0.3401476
62720 0.3381876
62730 0.3343811
62740 0.3486329
62750 0.3407269
62760 0.3189382
62770 0.2971966
62780 0.3005331
62790 0.2988373
62800 0.324607
62810 0.3283975
62820 0.3037913
62830 0.3238497
62840 0.3241837
62850 0.3279701
62860 0.3090182
62870 0.3230151
62880 0.3484846
62890 0.3529883
62900 0.3323936
62910 0.3125828
62920 0.3406432
62930 0.34295
62940 0.3322724
62950 0.3458442
62960 0.3490014
62970 0.352005
62980 0.3289964
62990 0.3210891
63000 0.3171987
63010 0.3172147
63020 0.3124869
63030 0.3249558
63040 0.3091648
63050 0.3350835
63060 0.3061411
63070 0.3347393
63080 0.3214757
63090 0.3078576
63100 0.3060222
63110 0.3059639
63120 0.3383184
63130 0.3240671
63140 0.3356831
63150 0.329495
63160 0.3357649
63170 0.3508403
63180 0.3699085
63190 0.3784909
63200 0.3820426
63210 0.3652356
63220 0.3383117
63230 0.3240758
63240 0.3268225
63250 0.3496566
63260 0.3416435
63270 0.3369982
63280 0.3311622
63290 0.3510105
63300 0.3140478
63310 0.3214968
63320 0.3450918
63330 0.3354797
63340 0.3245507
63350 0.3377747
63360 0.3379781
63370 0.3317555
63380 0.3284604
63390 0.3193873
63400 0.3331909
63410 0.3336208
63420 0.338309
63430 0.3159068
63440 0.3229942
63450 0.3224454
63460 0.3502526
63470 0.3440102
63480 0.3530882
63490 0.3510425
63500 0.3588702
63510 0.3776741
63520 0.3465645
63530 0.3663592
63540 0.3597636
63550 0.361546
63560 0.3624714
63570 0.371742
63580 0.3587485
63590 0.3501402
63600 0.3629756
63610 0.3667029
63620 0.3411517
63630 0.3637795
63640 0.3381355
63650 0.3515109
63660 0.3553118
63670 0.342654
63680 0.3625357
63690 0.3725801
63700 0.3625257
63710 0.3623998
63720 0.3599566
63730 0.3650214
63740 0.3800595
63750 0.3827816
63760 0.3541345
63770 0.3563273
63780 0.354344
63790 0.3453435
63800 0.3435918
63810 0.3393002
63820 0.3381964
63830 0.3683809
63840 0.3471779
63850 0.3453078
63860 0.3582061
63870 0.3515876
63880 0.356292
63890 0.3605923
63900 0.3749191
63910 0.3576256
63920 0.3768527
63930 0.3687757
63940 0.3392178
63950 0.3458104
63960 0.3479695
63970 0.3581994
63980 0.3430494
63990 0.34948
64000 0.3403914
64010 0.3373017
64020 0.3550426
64030 0.3628737
64040 0.3854477
64050 0.3696771
64060 0.3850638
64070 0.4029768
64080 0.3909253
64090 0.3703723
64100 0.3902136
64110 0.385579
64120 0.3786957
64130 0.3500933
64140 0.3764753
64150 0.3765132
64160 0.3817728
64170 0.3702791
64180 0.3594397
64190 0.3905139
64200 0.3892979
64210 0.37966
64220 0.3731732
64230 0.3791442
64240 0.3789217
64250 0.3657264
64260 0.3759406
64270 0.3663915
64280 0.3860011
64290 0.3812081
64300 0.3756969
64310 0.3715913
64320 0.3666645
64330 0.3740673
64340 0.3581015
64350 0.3645796
64360 0.3463882
64370 0.3553383
64380 0.3595821
64390 0.3517292
64400 0.3419736
64410 0.3504807
64420 0.3493499
64430 0.3546948
64440 0.3647673
64450 0.362221
64460 0.352799
64470 0.3462836
64480 0.3733889
64490 0.3665915
64500 0.3716535
64510 0.3563052
64520 0.3575079
64530 0.3675689
64540 0.3687475
64550 0.3647102
64560 0.3789467
64570 0.3801825
64580 0.3797766
64590 0.3894066
64600 0.3990995
64610 0.4038277
64620 0.3828608
64630 0.3862961
64640 0.3789612
64650 0.3733258
64660 0.3723331
64670 0.3670091
64680 0.3730501
64690 0.3835086
64700 0.3756433
64710 0.4252503
64720 0.4021518
64730 0.4223195
64740 0.4137123
64750 0.423442
64760 0.3959523
64770 0.4136643
64780 0.3926807
64790 0.3591934
64800 0.3828894
64810 0.4026063
64820 0.4193263
64830 0.4139552
64840 0.4152582
64850 0.3973616
64860 0.3813063
64870 0.3589585
64880 0.3512808
64890 0.3567667
64900 0.3588743
64910 0.3504753
64920 0.3638967
64930 0.3617917
64940 0.3575282
64950 0.3574311
64960 0.3358812
64970 0.3087021
64980 0.3138055
64990 0.3293497
65000 0.3199157
65010 0.2956598
65020 0.3548808
65030 0.3611303
65040 0.3313712
65050 0.3536674
65060 0.3493605
65070 0.3431844
65080 0.3602898
65090 0.3432336
65100 0.3593491
65110 0.3207473
65120 0.3242335
65130 0.3541778
65140 0.3410125
65150 0.3528117
65160 0.3593232
65170 0.3787608
65180 0.3898245
65190 0.3866655
65200 0.4011117
65210 0.3863821
65220 0.3799152
65230 0.3768947
65240 0.3460051
65250 0.3651311
65260 0.3323277
65270 0.3233051
65280 0.3104824
65290 0.340213
65300 0.3358269
65310 0.347077
65320 0.3518597
65330 0.3685074
65340 0.341026
65350 0.3224582
65360 0.3485691
65370 0.3776344
65380 0.3991468
65390 0.3933932
65400 0.3902666
65410 0.3633004
65420 0.3856299
65430 0.390663
65440 0.3726627
65450 0.3588543
65460 0.3673319
65470 0.3653149
65480 0.3671065
65490 0.3692742
65500 0.3729871
65510 0.3652566
65520 0.3642551
65530 0.364051
65540 0.3714574
65550 0.3447117
65560 0.3639901
65570 0.3869993
65580 0.3546871
65590 0.3513309
65600 0.380982
65610 0.3818439
65620 0.3524933
65630 0.342525
65640 0.3357023
65650 0.3402117
65660 0.3372641
65670 0.3322344
65680 0.3088478
65690 0.3250887
65700 0.3057898
65710 0.3215876
65720 0.3192022
65730 0.3310832
65740 0.3275278
65750 0.3302582
65760 0.343895
65770 0.3400199
65780 0.3592337
65790 0.3405968
65800 0.3333768
65810 0.3317972
65820 0.3443892
65830 0.352039
65840 0.36402
65850 0.3745179
65860 0.3532027
65870 0.3595935
65880 0.3508235
65890 0.3559549
65900 0.3518097
65910 0.3479685
65920 0.3559449
65930 0.3322131
65940 0.3201225
65950 0.3142627
65960 0.3180102
65970 0.336019
65980 0.3528064
65990 0.3406608
66000 0.3378532
66010 0.3507231
66020 0.3575244
66030 0.3340036
66040 0.3238087
66050 0.3415334
66060 0.3407389
66070 0.3467495
66080 0.3365047
66090 0.3491834
66100 0.3840122
66110 0.3339008
66120 0.3424507
66130 0.343749
66140 0.3178317
66150 0.3149478
66160 0.319343
66170 0.3382068
66180 0.3521375
66190 0.3633596
66200 0.3607354
66210 0.3900439
66220 0.3722914
66230 0.3751077
66240 0.3491354
66250 0.3446045
66260 0.3400524
66270 0.3304037
66280 0.3141845
66290 0.3247224
66300 0.3234301
66310 0.3401473
66320 0.3571185
66330 0.3341704
66340 0.3530445
66350 0.3546629
66360 0.3554538
66370 0.3614416
66380 0.3636541
66390 0.3963363
66400 0.3685221
66410 0.4175581
66420 0.3645906
66430 0.3454282
66440 0.3437501
66450 0.3489541
66460 0.3635248
66470 0.3648639
66480 0.3818935
66490 0.3809632
66500 0.3547969
66510 0.3733869
66520 0.3796137
66530 0.3762501
66540 0.3428088
66550 0.3563449
66560 0.3718071
66570 0.3358841
66580 0.3369566
66590 0.3599426
66600 0.33861
66610 0.3107247
66620 0.3215109
66630 0.2986117
66640 0.2851768
66650 0.2983956
66660 0.299965
66670 0.2925673
66680 0.3270734
66690 0.3117722
66700 0.3249117
66710 0.2987659
66720 0.3328777
66730 0.3155884
66740 0.3285823
66750 0.3286282
66760 0.309274
66770 0.3359306
66780 0.3337247
66790 0.3559621
66800 0.364724
66810 0.3724044
66820 0.3621982
66830 0.3688841
66840 0.3724555
66850 0.3778604
66860 0.368596
66870 0.3436582
66880 0.3516669
66890 0.3370093
66900 0.3272799
66910 0.3179285
66920 0.3067213
66930 0.3189154
66940 0.3195193
66950 0.3334065
66960 0.3231888
66970 0.3444492
66980 0.3279497
66990 0.3494138
67000 0.3439939
67010 0.3492422
67020 0.3387535
67030 0.3647546
67040 0.386295
67050 0.3707841
67060 0.3831712
67070 0.3954272
67080 0.4144013
67090 0.4193142
67100 0.4033151
67110 0.3998895
67120 0.386508
67130 0.3892024
67140 0.3887045
67150 0.4364862
67160 0.419672
67170 0.3945706
67180 0.4082931
67190 0.4260069
67200 0.4239676
67210 0.4168415
67220 0.4215945
67230 0.4080259
67240 0.4123794
67250 0.3966001
67260 0.3720203
67270 0.3839056
67280 0.3928658
67290 0.3912207
67300 0.3606401
67310 0.3381976
67320 0.3521767
67330 0.3429519
67340 0.3447198
67350 0.3692992
67360 0.3532893
67370 0.3583474
67380 0.3920945
67390 0.3770029
67400 0.3539598
67410 0.3677994
67420 0.3738241
67430 0.3380969
67440 0.3587214
67450 0.3726003
67460 0.3720858
67470 0.3749336
67480 0.3560172
67490 0.3537719
67500 0.3591752
67510 0.3405339
67520 0.3150295
67530 0.3231151
67540 0.319479
67550 0.3312562
67560 0.3348239
67570 0.3088106
67580 0.3394851
67590 0.3058141
67600 0.3030276
67610 0.2966025
67620 0.322984
67630 0.3318078
67640 0.3498603
67650 0.3462073
67660 0.3457209
67670 0.3437974
67680 0.3643592
67690 0.3418377
67700 0.3522376
67710 0.3491766
67720 0.3610384
67730 0.3484471
67740 0.3646792
67750 0.3623718
67760 0.388312
67770 0.3849342
67780 0.3575677
67790 0.3742899
67800 0.3386644
67810 0.3247829
67820 0.327791
67830 0.3536108
67840 0.3665657
67850 0.3600926
67860 0.3372224
67870 0.3625151
67880 0.3853342
67890 0.3623656
67900 0.3597952
67910 0.3723414
67920 0.373084
67930 0.3728447
67940 0.3627684
67950 0.3730809
67960 0.3573502
67970 0.3691568
67980 0.369297
67990 0.354694
68000 0.3874372
68010 0.3635724
68020 0.3613379
68030 0.3644927
68040 0.3631626
68050 0.3840608
68060 0.3846026
68070 0.3534979
68080 0.3843732
68090 0.3885464
68100 0.3747296
68110 0.3723152
68120 0.3872977
68130 0.4146708
68140 0.4011692
68150 0.3988882
68160 0.3891105
68170 0.4126134
68180 0.3971721
68190 0.4266274
68200 0.4259185
68210 0.4187548
68220 0.4202123
68230 0.4132903
68240 0.4112422
68250 0.4396388
68260 0.3942564
68270 0.4261624
68280 0.4391586
68290 0.4370679
68300 0.4191335
68310 0.4174598
68320 0.4319216
68330 0.4321087
68340 0.4482941
68350 0.4423722
68360 0.4468842
68370 0.4676412
68380 0.4691968
68390 0.4604275
68400 0.4570105
68410 0.4332008
68420 0.45274
68430 0.4337661
68440 0.4329746
68450 0.4441363
68460 0.4077564
68470 0.3895495
68480 0.3596434
68490 0.3799503
68500 0.3604034
68510 0.376679
68520 0.3969031
68530 0.3879407
68540 0.3852012
68550 0.3969296
68560 0.384578
68570 0.3726363
68580 0.3575327
68590 0.3780575
68600 0.3971951
68610 0.3943909
68620 0.3947782
68630 0.3932232
68640 0.4231059
68650 0.4408244
68660 0.4375113
68670 0.4093392
68680 0.4175353
68690 0.420457
68700 0.431686
68710 0.4288419
68720 0.4074177
68730 0.4227754
68740 0.4322152
68750 0.4162062
68760 0.4093138
68770 0.4289299
68780 0.4084131
68790 0.4304957
68800 0.4202581
68810 0.4147348
68820 0.4226446
68830 0.4208075
68840 0.4134003
68850 0.4149221
68860 0.4088004
68870 0.4259115
68880 0.4181626
68890 0.4387628
68900 0.4305818
68910 0.4069174
68920 0.4192392
68930 0.4148746
68940 0.4225848
68950 0.421995
68960 0.4361916
68970 0.446595
68980 0.4476337
68990 0.4825208
69000 0.4585775
69010 0.4903369
69020 0.467777
69030 0.463214
69040 0.4845435
69050 0.4480587
69060 0.4761765
69070 0.4476841
69080 0.4188103
69090 0.4462972
69100 0.4476328
69110 0.4607719
69120 0.4727774
69130 0.4818344
69140 0.4829413
69150 0.4627275
69160 0.4961754
69170 0.4842067
69180 0.4944407
69190 0.4945081
69200 0.499381
69210 0.488691
69220 0.45401
69230 0.4678476
69240 0.4760233
69250 0.4496596
69260 0.4371558
69270 0.4433263
69280 0.4845299
69290 0.4893841
69300 0.4930362
69310 0.4981169
69320 0.5158246
69330 0.4767314
69340 0.4462595
69350 0.4600388
69360 0.4664264
69370 0.4668011
69380 0.4692985
69390 0.453048
69400 0.4690163
69410 0.4512324
69420 0.4418757
69430 0.3983997
69440 0.4361842
69450 0.4348118
69460 0.4360098
69470 0.3996666
69480 0.4153456
69490 0.4582193
69500 0.4410787
69510 0.4348713
69520 0.4409487
69530 0.4282686
69540 0.4413094
69550 0.4533902
69560 0.4246649
69570 0.4375771
69580 0.4686272
69590 0.4546344
69600 0.4807575
69610 0.4869789
69620 0.4602265
69630 0.5000352
69640 0.490889
69650 0.4834382
69660 0.5055354
69670 0.5051075
69680 0.4904748
69690 0.4707677
69700 0.4632652
69710 0.4314556
69720 0.4385016
69730 0.4513361
69740 0.4603039
69750 0.4412931
69760 0.4528907
69770 0.4547721
69780 0.4357511
69790 0.4559998
69800 0.4679486
69810 0.4516836
69820 0.4234506
69830 0.4583929
69840 0.4610574
69850 0.4440009
69860 0.4635571
69870 0.4621688
69880 0.4500126
69890 0.4365332
69900 0.4414558
69910 0.4323138
69920 0.4365204
69930 0.4414878
69940 0.4688398
69950 0.4508158
69960 0.4465733
69970 0.4432544
69980 0.4314307
69990 0.4328382
70000 0.4407606
70010 0.4709431
70020 0.431591
70030 0.4252943
70040 0.4231963
70050 0.4371632
70060 0.4061985
70070 0.3835283
70080 0.4066987
70090 0.3943
70100 0.4163517
70110 0.4256397
70120 0.4013934
70130 0.4045981
70140 0.406186
70150 0.4238047
70160 0.4081615
70170 0.4116501
70180 0.4119964
70190 0.4107146
70200 0.4428547
70210 0.4046084
70220 0.4347703
70230 0.393014
70240 0.4186201
70250 0.4404307
70260 0.4141205
70270 0.4231547
70280 0.4175874
70290 0.4205795
70300 0.4255979
70310 0.4583793
70320 0.439993
70330 0.4487975
70340 0.4259163
70350 0.4019552
70360 0.4082615
70370 0.4308755
70380 0.4502738
70390 0.4442881
70400 0.4473984
70410 0.455365
70420 0.4461619
70430 0.4408733
70440 0.4260882
70450 0.390324
70460 0.4146673
70470 0.3985517
70480 0.4143799
70490 0.4250059
70500 0.4278052
70510 0.4364293
70520 0.444566
70530 0.44742
70540 0.4487924
70550 0.423118
70560 0.4389343
70570 0.4580535
70580 0.4306304
70590 0.4126953
70600 0.4213619
70610 0.416032
70620 0.4071105
70630 0.4025483
70640 0.4202706
70650 0.4258431
70660 0.3869231
70670 0.4179129
70680 0.4158419
70690 0.4271039
70700 0.4293503
70710 0.4415621
70720 0.455072
70730 0.4212589
70740 0.423133
70750 0.4353231
70760 0.4249271
70770 0.4291975
70780 0.4255937
70790 0.4346811
70800 0.4079311
70810 0.3798954
70820 0.3889858
70830 0.3981491
70840 0.4087822
70850 0.415014
70860 0.4136211
70870 0.3880448
70880 0.4220929
70890 0.4062377
70900 0.3973773
70910 0.4499573
70920 0.4372304
70930 0.4547963
70940 0.4660163
70950 0.4512605
70960 0.4598939
70970 0.4540823
70980 0.4527343
70990 0.4584017
71000 0.4347039
71010 0.4424084
71020 0.459945
71030 0.448983
71040 0.4586446
71050 0.4575546
71060 0.4364376
71070 0.4019039
71080 0.4145059
71090 0.4225956
71100 0.445697
71110 0.4255699
71120 0.4244872
71130 0.4285895
71140 0.411987
71150 0.4225283
71160 0.4435129
71170 0.4194297
71180 0.4142557
71190 0.3973049
71200 0.3802953
71210 0.3583191
71220 0.3788745
71230 0.3889979
71240 0.3714961
71250 0.3813428
71260 0.3915594
71270 0.4135369
71280 0.4183932
71290 0.3840989
71300 0.3916255
71310 0.4218226
71320 0.4169439
71330 0.3871477
71340 0.402276
71350 0.4192411
71360 0.4310834
71370 0.411708
71380 0.393212
71390 0.3936584
71400 0.397769
71410 0.4191483
71420 0.4103936
71430 0.4061081
71440 0.3933125
71450 0.3800248
71460 0.3826487
71470 0.3891014
71480 0.4273588
71490 0.4082234
71500 0.4200746
71510 0.4323166
71520 0.4268517
71530 0.4352887
71540 0.4428643
71550 0.4061254
71560 0.4157237
71570 0.4354823
71580 0.4182524
71590 0.3995464
71600 0.4115009
71610 0.3967711
71620 0.4307462
71630 0.3792527
71640 0.3755609
71650 0.377681
71660 0.3786372
71670 0.3648624
71680 0.367612
71690 0.3948766
71700 0.3972581
71710 0.4158896
71720 0.3900332
71730 0.4089398
71740 0.4099446
71750 0.3798888
71760 0.363028
71770 0.3679311
71780 0.3736154
71790 0.3572767
71800 0.3426802
71810 0.3428011
71820 0.3635716
71830 0.3685149
71840 0.3878303
71850 0.3895971
71860 0.3876762
71870 0.3628141
71880 0.3519262
71890 0.3747226
71900 0.3816489
71910 0.3843334
71920 0.4004522
71930 0.3786078
71940 0.4085984
71950 0.4208698
71960 0.4392581
71970 0.420558
71980 0.4145147
71990 0.3827298
72000 0.3867753
72010 0.4154348
72020 0.4204959
72030 0.4377863
72040 0.454828
72050 0.4396034
72060 0.4366156
72070 0.4149961
72080 0.4406759
72090 0.4187916
72100 0.4314845
72110 0.4445686
72120 0.4296752
72130 0.433087
72140 0.4168242
72150 0.4269825
72160 0.430646
72170 0.4303409
72180 0.4113373
72190 0.3968908
72200 0.4022156
72210 0.4492881
72220 0.4240884
72230 0.4472175
72240 0.4404257
72250 0.4254305
72260 0.4341458
72270 0.4078461
72280 0.4171406
72290 0.4221759
72300 0.4065212
72310 0.4156075
72320 0.4110652
72330 0.4022033
72340 0.3883009
72350 0.4183179
72360 0.4092261
72370 0.3975482
72380 0.4022779
72390 0.4190198
72400 0.4116784
72410 0.4193716
72420 0.4134867
72430 0.4189272
72440 0.4348551
72450 0.4371073
72460 0.4320121
72470 0.4211406
72480 0.4229499
72490 0.4307051
72500 0.4377295
72510 0.4381446
72520 0.4232664
72530 0.4263203
72540 0.4383786
72550 0.4391258
72560 0.417024
72570 0.3906997
72580 0.3888911
72590 0.3837435
72600 0.3914604
72610 0.3788352
72620 0.4177154
72630 0.4009812
72640 0.4139079
72650 0.4107564
72660 0.4116968
72670 0.4140362
72680 0.421287
72690 0.4026183
72700 0.4085469
72710 0.4319876
72720 0.4068131
72730 0.4254846
72740 0.4236154
72750 0.454221
72760 0.4763034
72770 0.473783
72780 0.4787869
72790 0.4376654
72800 0.4177299
72810 0.4139091
72820 0.3991785
72830 0.4160857
72840 0.3949778
72850 0.4066347
72860 0.4032658
72870 0.3950619
72880 0.3981162
72890 0.4031321
72900 0.4368783
72910 0.428306
72920 0.4306431
72930 0.410977
72940 0.4136603
72950 0.4221528
72960 0.4164852
72970 0.4381965
72980 0.4319391
72990 0.4081993
73000 0.4284177
73010 0.4343884
73020 0.3926882
73030 0.3926535
73040 0.4448695
73050 0.483798
73060 0.4316664
73070 0.4213465
73080 0.4221222
73090 0.4206003
73100 0.3913175
73110 0.4197258
73120 0.4190663
73130 0.3913014
73140 0.3633493
73150 0.387016
73160 0.3632253
73170 0.3844179
73180 0.3843806
73190 0.3891845
73200 0.3785841
73210 0.3732741
73220 0.3813639
73230 0.3363713
73240 0.3318369
73250 0.3431667
73260 0.3671519
73270 0.3621223
73280 0.3834967
73290 0.375729
73300 0.3579635
73310 0.3529414
73320 0.3684777
73330 0.3788107
73340 0.3584042
73350 0.3388821
73360 0.3780227
73370 0.3708804
73380 0.3673562
73390 0.3661098
73400 0.3582677
73410 0.3543278
73420 0.3614315
73430 0.3605862
73440 0.3538073
73450 0.3678437
73460 0.3452943
73470 0.3610032
73480 0.3515477
73490 0.3671866
73500 0.3595774
73510 0.3511664
73520 0.3283283
73530 0.3452707
73540 0.3582071
73550 0.3485169
73560 0.3717669
73570 0.3620055
73580 0.3588759
73590 0.3535858
73600 0.3509085
73610 0.3723917
73620 0.353107
73630 0.347897
73640 0.3311911
73650 0.3538251
73660 0.3521868
73670 0.3434078
73680 0.3778753
73690 0.3635957
73700 0.3458559
73710 0.3488463
73720 0.3560406
73730 0.3651549
73740 0.3714329
73750 0.3745928
73760 0.3637552
73770 0.3596914
73780 0.3655987
73790 0.3751129
73800 0.3964663
73810 0.3940445
73820 0.392692
73830 0.3874054
73840 0.3956987
73850 0.3927504
73860 0.399695
73870 0.3603616
73880 0.3735831
73890 0.3702232
73900 0.3725885
73910 0.3589106
73920 0.3622542
73930 0.385548
73940 0.3878925
73950 0.4041311
73960 0.3755033
73970 0.3859342
73980 0.3576674
73990 0.359125
74000 0.3906451
74010 0.3681965
74020 0.3962725
74030 0.3616903
74040 0.3590496
74050 0.345779
74060 0.3766028
74070 0.4016749
74080 0.3663839
74090 0.3805474
74100 0.3811058
74110 0.3656705
74120 0.3353464
74130 0.322218
74140 0.3442027
74150 0.3748723
74160 0.3867329
74170 0.3831016
74180 0.3685977
74190 0.3962568
74200 0.380452
74210 0.3665618
74220 0.3693353
74230 0.3855994
74240 0.3669303
74250 0.3577285
74260 0.3552525
74270 0.360679
74280 0.3478247
74290 0.3616575
74300 0.3479544
74310 0.3388102
74320 0.3686094
74330 0.3737508
74340 0.359173
74350 0.3335528
74360 0.3596743
74370 0.3684126
74380 0.3669938
74390 0.3780913
74400 0.3941854
74410 0.4125023
74420 0.4068223
74430 0.4065072
74440 0.3900826
74450 0.3988395
74460 0.380004
74470 0.3701243
74480 0.3668022
74490 0.3841974
74500 0.3957781
74510 0.3798336
74520 0.4063894
74530 0.3915772
74540 0.3812607
74550 0.4006181
74560 0.3914266
74570 0.3770937
74580 0.4014674
74590 0.4045061
74600 0.4007162
74610 0.4085943
74620 0.400693
74630 0.3900899
74640 0.4084711
74650 0.4037473
74660 0.4003852
74670 0.4182716
74680 0.3983474
74690 0.3977905
74700 0.3960172
74710 0.3736174
74720 0.3916347
74730 0.390249
74740 0.398625
74750 0.3686839
74760 0.3881672
74770 0.3887635
74780 0.3789522
74790 0.3830044
74800 0.3568223
74810 0.3728247
74820 0.369973
74830 0.3692681
74840 0.358098
74850 0.3927144
74860 0.3573623
74870 0.4084259
74880 0.4130252
74890 0.3851914
74900 0.392265
74910 0.3750309
74920 0.3622653
74930 0.35498
74940 0.3747656
74950 0.3675438
74960 0.4038729
74970 0.4135654
74980 0.4219414
74990 0.4387113
75000 0.3969963
75010 0.3856305
75020 0.4107611
75030 0.3912386
75040 0.3737073
75050 0.3989793
75060 0.3956656
75070 0.3993441
75080 0.4095956
75090 0.4030039
75100 0.3878019
75110 0.3774881
75120 0.3885336
75130 0.388667
75140 0.3609613
75150 0.3743925
75160 0.3856041
75170 0.3811226
75180 0.3810329
75190 0.3751612
75200 0.389472
75210 0.3939746
75220 0.3832892
75230 0.4015584
75240 0.3779186
75250 0.3835344
75260 0.404876
75270 0.4138418
75280 0.4326867
75290 0.4232992
75300 0.3676133
75310 0.3828746
75320 0.3599638
75330 0.3510167
75340 0.3643008
75350 0.3624026
75360 0.3660091
75370 0.3660206
75380 0.4078702
75390 0.3876344
75400 0.441256
75410 0.4488873
75420 0.4384293
75430 0.4057297
75440 0.4160357
75450 0.4098948
75460 0.3944789
75470 0.4057902
75480 0.3798024
75490 0.4047093
75500 0.4145696
75510 0.395503
75520 0.4045941
75530 0.3908451
75540 0.3956845
75550 0.4023651
75560 0.4056517
75570 0.4296733
75580 0.4069359
75590 0.3913472
75600 0.3761995
75610 0.3868107
75620 0.3820373
75630 0.4235108
75640 0.4103796
75650 0.4263767
75660 0.448488
75670 0.4514222
75680 0.4518082
75690 0.4425
75700 0.4640628
75710 0.4520426
75720 0.4352035
75730 0.4321441
75740 0.4249846
75750 0.3976811
75760 0.4396935
75770 0.429855
75780 0.4265469
75790 0.4387785
75800 0.4497026
75810 0.4473036
75820 0.4649459
75830 0.4174984
75840 0.415986
75850 0.4255146
75860 0.4262846
75870 0.4204149
75880 0.4304604
75890 0.4238464
75900 0.4073725
75910 0.4301946
75920 0.4365216
75930 0.4151351
75940 0.4015728
75950 0.4145876
75960 0.4089419
75970 0.4237886
75980 0.4383598
75990 0.4133487
76000 0.4104531
76010 0.4008856
76020 0.4035836
76030 0.3726429
76040 0.4026949
76050 0.3965334
76060 0.4122143
76070 0.4078275
76080 0.4150505
76090 0.4057582
76100 0.3974711
76110 0.3896484
76120 0.4241524
76130 0.4293311
76140 0.3926043
76150 0.4137198
76160 0.4087828
76170 0.4016867
76180 0.4107043
76190 0.4205652
76200 0.4105051
76210 0.4025704
76220 0.3988473
76230 0.4235386
76240 0.3994045
76250 0.3936772
76260 0.4210392
76270 0.3742576
76280 0.3891756
76290 0.3759483
76300 0.4059005
76310 0.4109981
76320 0.4184854
76330 0.4145126
76340 0.4111749
76350 0.4098307
76360 0.3935433
76370 0.3947088
76380 0.381463
76390 0.4179836
76400 0.4026805
76410 0.3800041
76420 0.4019942
76430 0.3643641
76440 0.3835253
76450 0.3759021
76460 0.3753265
76470 0.381036
76480 0.4086681
76490 0.412964
76500 0.4295058
76510 0.4367171
76520 0.4115469
76530 0.3981495
76540 0.3647762
76550 0.3602332
76560 0.3495506
76570 0.3678351
76580 0.378821
76590 0.3571171
76600 0.3682128
76610 0.3822833
76620 0.3695776
76630 0.3817078
76640 0.3972256
76650 0.4205374
76660 0.405862
76670 0.4006215
76680 0.4044815
76690 0.4195078
76700 0.3765081
76710 0.3706857
76720 0.3941855
76730 0.4198905
76740 0.4338366
76750 0.417184
76760 0.4443967
76770 0.4366013
76780 0.4472133
76790 0.4456583
76800 0.410277
76810 0.4041212
76820 0.395652
76830 0.4136567
76840 0.4320091
76850 0.4123977
76860 0.3981868
76870 0.4017514
76880 0.3934267
76890 0.4005819
76900 0.4120259
76910 0.403931
76920 0.4082251
76930 0.4261875
76940 0.3993401
76950 0.4187403
76960 0.4283789
76970 0.4235396
76980 0.3878866
76990 0.3936258
77000 0.3888642
77010 0.3774609
77020 0.4134297
77030 0.3835813
77040 0.3802236
77050 0.4244899
77060 0.4085529
77070 0.4018399
77080 0.373621
77090 0.3866006
77100 0.4117246
77110 0.4290223
77120 0.423986
77130 0.4173623
77140 0.3935346
77150 0.4313082
77160 0.4155945
77170 0.4144831
77180 0.4171166
77190 0.4252733
77200 0.4055149
77210 0.3994429
77220 0.3996778
77230 0.4138452
77240 0.4194888
77250 0.4775409
77260 0.4633484
77270 0.4787231
77280 0.4719856
77290 0.4460227
77300 0.4366529
77310 0.44881
77320 0.4261286
77330 0.408401
77340 0.3810554
77350 0.3987286
77360 0.4133494
77370 0.4012202
77380 0.3947924
77390 0.383125
77400 0.4090623
77410 0.4216001
77420 0.4122274
77430 0.3948002
77440 0.4049433
77450 0.4012574
77460 0.3659575
77470 0.3708418
77480 0.3531205
77490 0.3779831
77500 0.3955126
77510 0.3742642
77520 0.4169691
77530 0.3994371
77540 0.4020966
77550 0.4052991
77560 0.3967509
77570 0.3857733
77580 0.4125556
77590 0.3914736
77600 0.420365
77610 0.4175297
77620 0.3863519
77630 0.3927879
77640 0.3978169
77650 0.4026657
77660 0.4107032
77670 0.3920411
77680 0.3954563
77690 0.3854693
77700 0.3842491
77710 0.3854258
77720 0.3820101
77730 0.3890464
77740 0.3700768
77750 0.3858043
77760 0.4007554
77770 0.3595607
77780 0.3953937
77790 0.3950883
77800 0.3847555
77810 0.3962677
77820 0.376217
77830 0.395291
77840 0.3909625
77850 0.4082143
77860 0.4107586
77870 0.4206739
77880 0.4055842
77890 0.3958877
77900 0.3992371
77910 0.3967241
77920 0.3871991
77930 0.3906363
77940 0.3877824
77950 0.3791695
77960 0.3991769
77970 0.3922357
77980 0.370528
77990 0.3663513
78000 0.3771859
78010 0.3870786
78020 0.3777503
78030 0.3833
78040 0.3692528
78050 0.3857708
78060 0.3924229
78070 0.3855251
78080 0.3962021
78090 0.4219748
78100 0.4072294
78110 0.3948994
78120 0.4075868
78130 0.3888862
78140 0.4036695
78150 0.4179916
78160 0.403236
78170 0.3951979
78180 0.3880003
78190 0.391854
78200 0.378221
78210 0.389619
78220 0.3954212
78230 0.4078197
78240 0.415785
78250 0.4054762
78260 0.4009386
78270 0.382384
78280 0.4274058
78290 0.4015441
78300 0.3996317
78310 0.3876548
78320 0.4168869
78330 0.3763558
78340 0.3837235
78350 0.396851
78360 0.4246777
78370 0.3768248
78380 0.3825345
78390 0.4048158
78400 0.411653
78410 0.426608
78420 0.4203674
78430 0.4329749
78440 0.4337213
78450 0.4358896
78460 0.4451379
78470 0.4272565
78480 0.4113446
78490 0.4268012
78500 0.4162637
78510 0.3936256
78520 0.4034748
78530 0.4086758
78540 0.3832929
78550 0.4058483
78560 0.3824931
78570 0.4197603
78580 0.4225889
78590 0.3899164
78600 0.3942673
78610 0.3883617
78620 0.4044971
78630 0.3987242
78640 0.3950149
78650 0.4023239
78660 0.3826792
78670 0.4149249
78680 0.4208825
78690 0.4257579
78700 0.3944695
78710 0.3736909
78720 0.3715899
78730 0.3908582
78740 0.3672443
78750 0.3855838
78760 0.3685122
78770 0.3621774
78780 0.3552452
78790 0.3762346
78800 0.4057597
78810 0.3859334
78820 0.4001081
78830 0.4056943
78840 0.3903292
78850 0.4096352
78860 0.4000725
78870 0.3962416
78880 0.4048901
78890 0.3842895
78900 0.4143842
78910 0.4041542
78920 0.3777397
78930 0.395143
78940 0.3963267
78950 0.4117873
78960 0.4076397
78970 0.3970999
78980 0.4146271
78990 0.4493585
79000 0.4152492
79010 0.4192055
79020 0.4137511
79030 0.4043845
79040 0.3920671
79050 0.3796518
79060 0.4024054
79070 0.3718866
79080 0.3820415
79090 0.39146
79100 0.387801
79110 0.4008067
79120 0.4040511
79130 0.4045946
79140 0.3817963
79150 0.4008965
79160 0.3805217
79170 0.3868932
79180 0.3852454
79190 0.3598828
79200 0.3451108
79210 0.3755932
79220 0.3619889
79230 0.3529869
79240 0.3640002
79250 0.3634819
79260 0.3618855
79270 0.3814858
79280 0.3913192
79290 0.4062749
79300 0.3864911
79310 0.3914168
79320 0.3990243
79330 0.3778475
79340 0.3657041
79350 0.3843906
79360 0.4167459
79370 0.4223446
79380 0.4317661
79390 0.4146383
79400 0.4086936
79410 0.4008448
79420 0.4069138
79430 0.4144065
79440 0.4123127
79450 0.4188847
79460 0.4191611
79470 0.4308569
79480 0.4189444
79490 0.4065877
79500 0.4007185
79510 0.399753
79520 0.4139484
79530 0.4008993
79540 0.4081289
79550 0.4031774
79560 0.4148225
79570 0.4015889
79580 0.4052999
79590 0.3987907
79600 0.4178479
79610 0.3888365
79620 0.3850088
79630 0.4102424
79640 0.3816834
79650 0.3800694
79660 0.3747797
79670 0.379372
79680 0.3683199
79690 0.3686375
79700 0.388662
79710 0.3867084
79720 0.3723314
79730 0.3837898
79740 0.3573723
79750 0.3560255
79760 0.3641357
79770 0.3961552
79780 0.4227669
79790 0.4308649
79800 0.4122583
79810 0.3916299
79820 0.4243051
79830 0.4176304
79840 0.4299042
79850 0.4061241
79860 0.433858
79870 0.4223234
79880 0.4190283
79890 0.4142349
79900 0.3972563
79910 0.3800765
79920 0.3744502
79930 0.3931038
79940 0.363539
79950 0.383139
79960 0.3899024
79970 0.3718661
79980 0.3809327
79990 0.4031409
80000 0.3804906
80010 0.4203549
80020 0.4022014
80030 0.3797434
80040 0.3785258
80050 0.3736676
80060 0.3753408
80070 0.3866492
80080 0.3943124
80090 0.39367
80100 0.4002992
80110 0.4300395
80120 0.3843381
80130 0.3643989
80140 0.3655336
80150 0.394425
80160 0.3830723
80170 0.3819385
80180 0.354059
80190 0.3770692
80200 0.4090718
80210 0.4071501
80220 0.3878454
80230 0.3935792
80240 0.4222056
80250 0.43047
80260 0.3933525
80270 0.3827915
80280 0.3700092
80290 0.379355
80300 0.3534153
80310 0.3678568
80320 0.3683911
80330 0.3874943
80340 0.3860008
80350 0.3697878
80360 0.3665857
80370 0.36244
80380 0.3421894
80390 0.3274004
80400 0.3339337
80410 0.3567068
80420 0.3318263
80430 0.3339036
80440 0.3256424
80450 0.3266132
80460 0.3497925
80470 0.352431
80480 0.339499
80490 0.3383861
80500 0.3474257
80510 0.3592906
80520 0.3632363
80530 0.3722988
80540 0.3466204
80550 0.3539429
80560 0.3286983
80570 0.342584
80580 0.3410355
80590 0.330909
80600 0.3413731
80610 0.3635069
80620 0.3580202
80630 0.3383898
80640 0.3358078
80650 0.3381245
80660 0.3565853
80670 0.3399912
80680 0.3410046
80690 0.3354669
80700 0.3328572
80710 0.3471931
80720 0.3295765
80730 0.3362996
80740 0.3509111
80750 0.3469661
80760 0.3629377
80770 0.3656414
80780 0.3651937
80790 0.3653015
80800 0.3699399
80810 0.354174
80820 0.3501545
80830 0.3806024
80840 0.3847432
80850 0.3992492
80860 0.3922438
80870 0.3708487
80880 0.362871
80890 0.3765918
80900 0.3960401
80910 0.3787175
80920 0.3757437
80930 0.3973916
80940 0.3727857
80950 0.388269
80960 0.3489015
80970 0.3614203
80980 0.3457886
80990 0.3696
81000 0.3430384
81010 0.3622881
81020 0.3233707
81030 0.3327163
81040 0.3231505
81050 0.3320321
81060 0.3252118
81070 0.3454856
81080 0.3304067
81090 0.3613113
81100 0.3557578
81110 0.3564858
81120 0.3849507
81130 0.3495985
81140 0.3499773
81150 0.3619675
81160 0.3730024
81170 0.3676524
81180 0.3793792
81190 0.3816125
81200 0.3416623
81210 0.3477661
81220 0.3505521
81230 0.3725499
81240 0.3566961
81250 0.3350338
81260 0.3356228
81270 0.3637694
81280 0.3468911
81290 0.3393827
81300 0.3620375
81310 0.3431945
81320 0.3370475
81330 0.3461902
81340 0.3394165
81350 0.3408061
81360 0.3676421
81370 0.3744721
81380 0.3607601
81390 0.3466224
81400 0.358559
81410 0.3911335
81420 0.3862556
81430 0.3566906
81440 0.3768964
81450 0.3411233
81460 0.3526739
81470 0.3237367
81480 0.3130024
81490 0.3488302
81500 0.3392263
81510 0.3680526
81520 0.3477742
81530 0.3575856
81540 0.3757835
81550 0.3877977
81560 0.352309
81570 0.3674572
81580 0.3766812
81590 0.3802471
81600 0.416957
81610 0.3579715
81620 0.3739448
81630 0.3774375
81640 0.394644
81650 0.3943371
81660 0.3730299
81670 0.3424435
81680 0.3557346
81690 0.373964
81700 0.3711958
81710 0.370077
81720 0.3572408
81730 0.3624125
81740 0.3736988
81750 0.3723927
81760 0.3840856
81770 0.3574791
81780 0.3392684
81790 0.3507887
81800 0.3348074
81810 0.3415713
81820 0.3155138
81830 0.3563067
81840 0.3808465
81850 0.3835018
81860 0.3538218
81870 0.3697754
81880 0.3852443
81890 0.3998551
81900 0.3699038
81910 0.3862187
81920 0.3725991
81930 0.3740908
81940 0.3811273
81950 0.3777838
81960 0.3518654
81970 0.3613798
81980 0.3699065
81990 0.3497208
82000 0.3523132
82010 0.3813513
82020 0.387702
82030 0.3947838
82040 0.3990403
82050 0.4264467
82060 0.426951
82070 0.4133857
82080 0.4326429
82090 0.4464333
82100 0.4514379
82110 0.438706
82120 0.4241408
82130 0.4039995
82140 0.3937573
82150 0.4041265
82160 0.4070469
82170 0.3830511
82180 0.41193
82190 0.4395642
82200 0.4187337
82210 0.4306113
82220 0.4478698
82230 0.4349929
82240 0.4292241
82250 0.413989
82260 0.4479965
82270 0.4467382
82280 0.4739123
82290 0.4339954
82300 0.4146998
82310 0.4443641
82320 0.4437786
82330 0.4313143
82340 0.4395187
82350 0.3981096
82360 0.3775045
82370 0.3935514
82380 0.3804685
82390 0.3915941
82400 0.344586
82410 0.3473873
82420 0.3533527
82430 0.3838785
82440 0.4066941
82450 0.3752983
82460 0.3928755
82470 0.407919
82480 0.4168046
82490 0.3799446
82500 0.4109065
82510 0.4210562
82520 0.435179
82530 0.4205879
82540 0.4144891
82550 0.4227119
82560 0.3983516
82570 0.410727
82580 0.4214876
82590 0.3852509
82600 0.4129142
82610 0.4102616
82620 0.3998906
82630 0.3766434
82640 0.3910199
82650 0.3542438
82660 0.3702298
82670 0.3654032
82680 0.382356
82690 0.3329991
82700 0.3312982
82710 0.3410385
82720 0.3268192
82730 0.3423755
82740 0.3329769
82750 0.3450623
82760 0.3586786
82770 0.3540194
82780 0.3547558
82790 0.376466
82800 0.3607274
82810 0.3785697
82820 0.4056545
82830 0.4019298
82840 0.4170565
82850 0.4046758
82860 0.4148449
82870 0.4092955
82880 0.419821
82890 0.4093082
82900 0.4043942
82910 0.4126212
82920 0.4179421
82930 0.4424696
82940 0.4265534
82950 0.4020468
82960 0.3744678
82970 0.3944018
82980 0.4150251
82990 0.3996698
83000 0.4028792
83010 0.4353463
83020 0.4436382
83030 0.4110648
83040 0.4255169
83050 0.4116309
83060 0.4403495
83070 0.4605194
83080 0.418078
83090 0.4191751
83100 0.4290243
83110 0.4353954
83120 0.4445099
83130 0.4353352
83140 0.4370826
83150 0.4183862
83160 0.3956151
83170 0.4111047
83180 0.4127509
83190 0.4080779
83200 0.4031912
83210 0.4292953
83220 0.4168843
83230 0.420391
83240 0.4076733
83250 0.4279895
83260 0.3920309
83270 0.4001155
83280 0.4109463
83290 0.4001066
83300 0.4094299
83310 0.4217912
83320 0.3933619
83330 0.3351946
83340 0.3730617
83350 0.3323292
83360 0.329928
83370 0.3457679
83380 0.3831128
83390 0.3411754
83400 0.32569
83410 0.3523028
83420 0.3302128
83430 0.3443001
83440 0.3555676
83450 0.3242662
83460 0.3319318
83470 0.3109306
83480 0.3433784
83490 0.3314335
83500 0.3319106
83510 0.3283323
83520 0.3069013
83530 0.2804982
83540 0.2821551
83550 0.295738
83560 0.322572
83570 0.3392073
83580 0.3752011
83590 0.3448113
83600 0.3448621
83610 0.340495
83620 0.3576072
83630 0.3545648
83640 0.3681102
83650 0.3452469
83660 0.3623369
83670 0.371697
83680 0.372211
83690 0.3877952
83700 0.3951395
83710 0.3955809
83720 0.3775343
83730 0.3815853
83740 0.371485
83750 0.3794916
83760 0.3790614
83770 0.3671407
83780 0.3630042
83790 0.3568168
83800 0.368742
83810 0.3541481
83820 0.3524114
83830 0.3627107
83840 0.3992739
83850 0.3693522
83860 0.3633843
83870 0.3543316
83880 0.3756831
83890 0.3544242
83900 0.3599905
83910 0.3453384
83920 0.3785002
83930 0.376182
83940 0.3347299
83950 0.3435318
83960 0.3272801
83970 0.3360529
83980 0.3265822
83990 0.3342273
84000 0.3389569
84010 0.3534922
84020 0.3486969
84030 0.3271186
84040 0.3316526
84050 0.3376206
84060 0.3771268
84070 0.3540417
84080 0.3689543
84090 0.3781652
84100 0.3727373
84110 0.3887566
84120 0.3727326
84130 0.3733249
84140 0.3839983
84150 0.3927975
84160 0.3846176
84170 0.3732861
84180 0.3596784
84190 0.355667
84200 0.4085051
84210 0.4185756
84220 0.4305286
84230 0.4108549
84240 0.4240921
84250 0.4125798
84260 0.4160825
84270 0.4046629
84280 0.4108454
84290 0.3963842
84300 0.4268456
84310 0.420304
84320 0.394843
84330 0.4055458
84340 0.4172243
84350 0.3660433
84360 0.3802414
84370 0.3665989
84380 0.3735488
84390 0.3702645
84400 0.3762858
84410 0.3780333
84420 0.377331
84430 0.3917114
84440 0.3832284
84450 0.3563661
84460 0.356265
84470 0.3717843
84480 0.3382809
84490 0.3196484
84500 0.3264832
84510 0.3528341
84520 0.3533303
84530 0.3499371
84540 0.368739
84550 0.3795752
84560 0.3390284
84570 0.3467885
84580 0.3643399
84590 0.3830823
84600 0.3600592
84610 0.3553456
84620 0.3871847
84630 0.3706535
84640 0.409382
84650 0.408757
84660 0.383844
84670 0.3884481
84680 0.3652096
84690 0.3737247
84700 0.3523651
84710 0.3391871
84720 0.3432081
84730 0.3557734
84740 0.3448925
84750 0.3511694
84760 0.340039
84770 0.3427275
84780 0.3655576
84790 0.3955882
84800 0.3617676
84810 0.3574283
84820 0.3497517
84830 0.3373421
84840 0.3288198
84850 0.3109969
84860 0.3129488
84870 0.3406167
84880 0.3397995
84890 0.3584512
84900 0.3766044
84910 0.3354912
84920 0.3513548
84930 0.3419943
84940 0.346036
84950 0.348969
84960 0.3508169
84970 0.3503762
84980 0.3560183
84990 0.3507267
85000 0.3749973
85010 0.3634597
85020 0.3874147
85030 0.3454581
85040 0.3571607
85050 0.3421783
85060 0.3565748
85070 0.3589223
85080 0.3409695
85090 0.3756319
85100 0.3648817
85110 0.3375047
85120 0.3414968
85130 0.3192543
85140 0.3352707
85150 0.3205324
85160 0.3235528
85170 0.3049416
85180 0.3029365
85190 0.3184771
85200 0.3111203
85210 0.3188808
85220 0.3118131
85230 0.2914061
85240 0.3025646
85250 0.3095898
85260 0.3186251
85270 0.3211721
85280 0.3233786
85290 0.330835
85300 0.3071706
85310 0.3049074
85320 0.2714452
85330 0.282156
85340 0.2730637
85350 0.2832893
85360 0.2754557
85370 0.2869584
85380 0.287079
85390 0.2985896
85400 0.3130495
85410 0.3221001
85420 0.3476359
85430 0.3315529
85440 0.3393345
85450 0.31952
85460 0.3119704
85470 0.3319342
85480 0.3375149
85490 0.3477017
85500 0.3270071
85510 0.3233175
85520 0.3211767
85530 0.3176036
85540 0.324814
85550 0.3547721
85560 0.329263
85570 0.3139594
85580 0.310102
85590 0.3144857
85600 0.3165324
85610 0.3228795
85620 0.3355766
85630 0.3238787
85640 0.3443804
85650 0.3206773
85660 0.3359182
85670 0.3271144
85680 0.3412401
85690 0.3403852
85700 0.3362619
85710 0.3263914
85720 0.3376797
85730 0.3225269
85740 0.3432042
85750 0.3583014
85760 0.3758633
85770 0.3724096
85780 0.3778095
85790 0.3684692
85800 0.328407
85810 0.3548321
85820 0.3530309
85830 0.3595672
85840 0.3455002
85850 0.3406887
85860 0.3301584
85870 0.3333134
85880 0.3218464
85890 0.3204096
85900 0.3068407
85910 0.30125
85920 0.3266236
85930 0.3566185
85940 0.3376345
85950 0.3335983
85960 0.3338144
85970 0.3113954
85980 0.3081808
85990 0.309267
86000 0.3148209
86010 0.3179716
86020 0.3299599
86030 0.3278393
86040 0.3070543
86050 0.3394999
86060 0.3507621
86070 0.3255039
86080 0.3352593
86090 0.3395935
86100 0.3217013
86110 0.3214329
86120 0.2998062
86130 0.3162147
86140 0.3118233
86150 0.3219039
86160 0.325125
86170 0.3066965
86180 0.3095515
86190 0.2866467
86200 0.3191073
86210 0.3225012
86220 0.3105364
86230 0.3661005
86240 0.3410978
86250 0.3260507
86260 0.3473431
86270 0.3522691
86280 0.3490733
86290 0.3240273
86300 0.3260801
86310 0.3044319
86320 0.3038939
86330 0.3366571
86340 0.3229613
86350 0.3308554
86360 0.3303684
86370 0.3639399
86380 0.3540617
86390 0.3263038
86400 0.3153478
86410 0.3084991
86420 0.3058304
86430 0.3139516
86440 0.2975894
86450 0.2789254
86460 0.2795698
86470 0.3004829
86480 0.2885624
86490 0.2866259
86500 0.3004853
86510 0.2870313
86520 0.3069777
86530 0.3188809
86540 0.2927245
86550 0.3041571
86560 0.3092794
86570 0.3092324
86580 0.3225471
86590 0.3163963
86600 0.2999065
86610 0.2840995
86620 0.3203816
86630 0.314193
86640 0.3215122
86650 0.3140662
86660 0.3186744
86670 0.3179938
86680 0.3000103
86690 0.3010989
86700 0.3081581
86710 0.30821
86720 0.3292947
86730 0.3261001
86740 0.3263707
86750 0.3240502
86760 0.3367729
86770 0.3331868
86780 0.2963439
86790 0.3037368
86800 0.2957066
86810 0.29663
86820 0.3067464
86830 0.2972893
86840 0.2939824
86850 0.3021872
86860 0.2773515
86870 0.3001425
86880 0.3017104
86890 0.3075944
86900 0.3075811
86910 0.3171532
86920 0.3161644
86930 0.3132492
86940 0.2955361
86950 0.2803298
86960 0.3009449
86970 0.3200594
86980 0.3359647
86990 0.3408696
87000 0.3080162
87010 0.3101159
87020 0.3209971
87030 0.3188995
87040 0.3217559
87050 0.3184343
87060 0.3383203
87070 0.3031234
87080 0.3176228
87090 0.3255075
87100 0.3116004
87110 0.3252464
87120 0.306628
87130 0.2698434
87140 0.2869177
87150 0.2952369
87160 0.2942715
87170 0.3017156
87180 0.3045842
87190 0.3156794
87200 0.2936757
87210 0.3110774
87220 0.2894602
87230 0.3260401
87240 0.2945617
87250 0.3046583
87260 0.3338356
87270 0.3245505
87280 0.3163415
87290 0.3263364
87300 0.307355
87310 0.3364714
87320 0.3036566
87330 0.3157722
87340 0.3132993
87350 0.3380375
87360 0.3380137
87370 0.3328242
87380 0.3226798
87390 0.3171238
87400 0.3251117
87410 0.3517376
87420 0.3412098
87430 0.3411851
87440 0.3309756
87450 0.3467692
87460 0.3738415
87470 0.3389868
87480 0.3300774
87490 0.3330233
87500 0.3378578
87510 0.3254849
87520 0.3044445
87530 0.3023592
87540 0.299349
87550 0.3020245
87560 0.2953234
87570 0.2888208
87580 0.2848932
87590 0.2653414
87600 0.2763814
87610 0.273959
87620 0.2595544
87630 0.2597216
87640 0.2776936
87650 0.2933655
87660 0.3120623
87670 0.3183288
87680 0.3032868
87690 0.3196256
87700 0.3273624
87710 0.3095016
87720 0.3375936
87730 0.3390953
87740 0.3361427
87750 0.3555153
87760 0.3554899
87770 0.3351709
87780 0.3362316
87790 0.3485084
87800 0.3408483
87810 0.357391
87820 0.3275
87830 0.3324828
87840 0.3237492
87850 0.3391595
87860 0.3413181
87870 0.3454481
87880 0.3570069
87890 0.3424424
87900 0.3214924
87910 0.3269906
87920 0.3042876
87930 0.3126774
87940 0.3101677
87950 0.3105003
87960 0.2887912
87970 0.2854913
87980 0.2995554
87990 0.293523
88000 0.3150772
88010 0.309892
88020 0.3146865
88030 0.3180502
88040 0.3337541
88050 0.3297573
88060 0.3525162
88070 0.3190113
88080 0.3130366
88090 0.3026625
88100 0.3131517
88110 0.29069
88120 0.3053508
88130 0.3278485
88140 0.33159
88150 0.3094328
88160 0.2959278
88170 0.268981
88180 0.3052069
88190 0.2826486
88200 0.2827393
88210 0.3149211
88220 0.2956781
88230 0.316957
88240 0.3079985
88250 0.3309114
88260 0.3014337
88270 0.3132032
88280 0.3314668
88290 0.2995591
88300 0.3055275
88310 0.2964676
88320 0.2917695
88330 0.3036022
88340 0.3221453
88350 0.3493292
88360 0.3229703
88370 0.333315
88380 0.2996716
88390 0.3182725
88400 0.3150143
88410 0.3154694
88420 0.3232722
88430 0.3225988
88440 0.3334158
88450 0.3446368
88460 0.336217
88470 0.343894
88480 0.3313087
88490 0.307398
88500 0.2918339
88510 0.318498
88520 0.2917726
88530 0.2931929
88540 0.2720264
88550 0.2852559
88560 0.3036457
88570 0.305475
88580 0.3165632
88590 0.329576
88600 0.2918496
88610 0.3043963
88620 0.3110484
88630 0.299105
88640 0.3180028
88650 0.329866
88660 0.3078636
88670 0.3048538
88680 0.3116549
88690 0.295154
88700 0.3171864
88710 0.3035246
88720 0.3137388
88730 0.3262293
88740 0.3231346
88750 0.3318687
88760 0.3071721
88770 0.3029698
88780 0.2937713
88790 0.2903977
88800 0.3006138
88810 0.2773458
88820 0.2917572
88830 0.2972431
88840 0.3039506
88850 0.2818197
88860 0.3037835
88870 0.3028865
88880 0.3007549
88890 0.2911919
88900 0.3107637
88910 0.3061102
88920 0.2976977
88930 0.3180772
88940 0.2766648
88950 0.305561
88960 0.2936644
88970 0.3306377
88980 0.3224692
88990 0.3269283
89000 0.3397379
89010 0.3245949
89020 0.3286033
89030 0.3471021
89040 0.346848
89050 0.3511893
89060 0.3497102
89070 0.332312
89080 0.3437003
89090 0.3280341
89100 0.3127069
89110 0.3330376
89120 0.3459562
89130 0.3297339
89140 0.3263415
89150 0.3178811
89160 0.3173139
89170 0.308371
89180 0.3120671
89190 0.3150464
89200 0.3222279
89210 0.3123868
89220 0.3278367
89230 0.3112915
89240 0.3079942
89250 0.3088152
89260 0.3156112
89270 0.3272492
89280 0.3304071
89290 0.3443981
89300 0.3277987
89310 0.329865
89320 0.3273253
89330 0.3153528
89340 0.3232916
89350 0.3486665
89360 0.3353995
89370 0.3499013
89380 0.3102929
89390 0.3000222
89400 0.3010327
89410 0.2974092
89420 0.3059672
89430 0.3152333
89440 0.3166786
89450 0.3042058
89460 0.3142965
89470 0.319006
89480 0.2898345
89490 0.2842388
89500 0.2836534
89510 0.3213553
89520 0.3171553
89530 0.3327178
89540 0.3004854
89550 0.3084951
89560 0.32932
89570 0.3378246
89580 0.3291244
89590 0.3174093
89600 0.3231487
89610 0.326632
89620 0.3423068
89630 0.3402494
89640 0.3412741
89650 0.3409165
89660 0.3103668
89670 0.2987862
89680 0.3063412
89690 0.2951952
89700 0.3152126
89710 0.2946879
89720 0.3088466
89730 0.3021671
89740 0.2921311
89750 0.3107308
89760 0.3207845
89770 0.3010448
89780 0.3041917
89790 0.304503
89800 0.285211
89810 0.318798
89820 0.3088622
89830 0.3118521
89840 0.3250579
89850 0.3327517
89860 0.3118513
89870 0.3210589
89880 0.3298158
89890 0.3289603
89900 0.3056246
89910 0.3036686
89920 0.3632372
89930 0.3671327
89940 0.3461463
89950 0.3308658
89960 0.3200469
89970 0.3092908
89980 0.3330927
89990 0.3254448
90000 0.3413197
90010 0.3415637
90020 0.3373861
90030 0.3077385
90040 0.3076962
90050 0.3296614
90060 0.3467691
90070 0.3595357
90080 0.3193388
90090 0.3316072
90100 0.3302366
90110 0.3487316
90120 0.3381778
90130 0.3183476
90140 0.3031213
90150 0.3152581
90160 0.3023634
90170 0.2879469
90180 0.3234493
90190 0.3560141
90200 0.3309149
90210 0.3520097
90220 0.3250336
90230 0.3405772
90240 0.3375341
90250 0.3204827
90260 0.3191742
90270 0.3287952
90280 0.3099099
90290 0.3065447
90300 0.3223757
90310 0.322331
90320 0.2931421
90330 0.3051761
90340 0.2864143
90350 0.291936
90360 0.3077374
90370 0.2850551
90380 0.3051346
90390 0.3010482
90400 0.3097005
90410 0.339485
90420 0.3369582
90430 0.3381566
90440 0.3415196
90450 0.320773
90460 0.3304571
90470 0.3022455
90480 0.3123489
90490 0.3183001
90500 0.2982125
90510 0.3156677
90520 0.3362576
90530 0.3372459
90540 0.3295627
90550 0.3344038
90560 0.3055588
90570 0.3229896
90580 0.3306214
90590 0.3590023
90600 0.3258867
90610 0.317347
90620 0.3229166
90630 0.3339664
90640 0.3619275
90650 0.3311893
90660 0.328815
90670 0.3261676
90680 0.3374186
90690 0.3137805
90700 0.3178888
90710 0.3205121
90720 0.3022372
90730 0.2878968
90740 0.3153765
90750 0.312403
90760 0.3244849
90770 0.2957608
90780 0.2905432
90790 0.2721835
90800 0.2754918
90810 0.2990358
90820 0.2949
90830 0.2946673
90840 0.2837066
90850 0.2864286
90860 0.3014086
90870 0.3114813
90880 0.3129601
90890 0.3205725
90900 0.3399212
90910 0.3511551
90920 0.3159147
90930 0.2809286
90940 0.3107049
90950 0.3253127
90960 0.3291675
90970 0.3223943
90980 0.3222107
90990 0.2979295
91000 0.3000565
91010 0.2962647
91020 0.274649
91030 0.2940799
91040 0.3056074
91050 0.2844318
91060 0.2878126
91070 0.3109653
91080 0.3138594
91090 0.3245457
91100 0.2980215
91110 0.2880941
91120 0.3031779
91130 0.3125973
91140 0.2924494
91150 0.3059875
91160 0.3194233
91170 0.3540513
91180 0.3185171
91190 0.2948254
91200 0.3009323
91210 0.3071789
91220 0.3034528
91230 0.3270108
91240 0.336349
91250 0.3145292
91260 0.3105545
91270 0.3381376
91280 0.3129602
91290 0.3000726
91300 0.3023133
91310 0.3279611
91320 0.2854522
91330 0.2579437
91340 0.2526389
91350 0.2496233
91360 0.255393
91370 0.2645819
91380 0.2540902
91390 0.2520393
91400 0.2620996
91410 0.2530947
91420 0.2671718
91430 0.2584295
91440 0.2588332
91450 0.2925612
91460 0.2831096
91470 0.3011643
91480 0.2996397
91490 0.3051361
91500 0.3124119
91510 0.3079225
91520 0.2989655
91530 0.316146
91540 0.3069906
91550 0.2704504
91560 0.2699102
91570 0.2880395
91580 0.2764565
91590 0.2948222
91600 0.2744461
91610 0.2887663
91620 0.295128
91630 0.2797673
91640 0.3087153
91650 0.3099957
91660 0.3396974
91670 0.3254915
91680 0.3293568
91690 0.3374708
91700 0.348605
91710 0.350131
91720 0.3466744
91730 0.3510511
91740 0.3063351
91750 0.3316718
91760 0.3017384
91770 0.3034965
91780 0.3048667
91790 0.30468
91800 0.2902509
91810 0.3079692
91820 0.3026746
91830 0.3040756
91840 0.3175735
91850 0.2996076
91860 0.3074658
91870 0.3117874
91880 0.3239134
91890 0.3423787
91900 0.3405242
91910 0.3200327
91920 0.3337281
91930 0.3456182
91940 0.3295026
91950 0.3246125
91960 0.3329858
91970 0.3558232
91980 0.3371863
91990 0.3444924
92000 0.355633
92010 0.3580166
92020 0.3613557
92030 0.3685923
92040 0.3720606
92050 0.3818766
92060 0.3798578
92070 0.3802994
92080 0.3589899
92090 0.3557602
92100 0.3755148
92110 0.3586305
92120 0.409308
92130 0.3798525
92140 0.3716229
92150 0.3700536
92160 0.3547679
92170 0.3598345
92180 0.3602884
92190 0.3384696
92200 0.3595878
92210 0.3534007
92220 0.3573879
92230 0.3439534
92240 0.3250039
92250 0.3258767
92260 0.331892
92270 0.3102107
92280 0.3214907
92290 0.3164574
92300 0.3272318
92310 0.317261
92320 0.321852
92330 0.2879195
92340 0.3106714
92350 0.3075559
92360 0.3154851
92370 0.2989961
92380 0.2775677
92390 0.3086352
92400 0.2904448
92410 0.3025558
92420 0.3108294
92430 0.3391962
92440 0.3281043
92450 0.3231406
92460 0.306385
92470 0.2945152
92480 0.3210327
92490 0.2967513
92500 0.3188854
92510 0.3434476
92520 0.3232991
92530 0.3402798
92540 0.3198364
92550 0.3160753
92560 0.3138129
92570 0.3468977
92580 0.339833
92590 0.3245779
92600 0.337563
92610 0.3043688
92620 0.3189633
92630 0.3247606
92640 0.3403292
92650 0.3181826
92660 0.3177803
92670 0.3172009
92680 0.3305291
92690 0.3040132
92700 0.3022604
92710 0.3293622
92720 0.31076
92730 0.3160217
92740 0.3319123
92750 0.322531
92760 0.3124331
92770 0.3298926
92780 0.3402375
92790 0.3481255
92800 0.3796742
92810 0.3559768
92820 0.3761486
92830 0.3497063
92840 0.3168434
92850 0.330048
92860 0.3237601
92870 0.3284381
92880 0.3239293
92890 0.330415
92900 0.3358961
92910 0.3352842
92920 0.3620425
92930 0.3624108
92940 0.3447078
92950 0.3351454
92960 0.3341941
92970 0.3261021
92980 0.3424588
92990 0.3387067
93000 0.4017853
93010 0.3771178
93020 0.3415214
93030 0.3173673
93040 0.314528
93050 0.3048325
93060 0.2904925
93070 0.3189706
93080 0.3044346
93090 0.3161556
93100 0.3416593
93110 0.3541815
93120 0.3456231
93130 0.3425105
93140 0.3665946
93150 0.3438475
93160 0.39729
93170 0.3903647
93180 0.3552844
93190 0.3518665
93200 0.3418549
93210 0.3271177
93220 0.3279166
93230 0.3116563
93240 0.3147672
93250 0.3133524
93260 0.3347923
93270 0.3448615
93280 0.3367436
93290 0.3676674
93300 0.3631101
93310 0.3896199
93320 0.3777307
93330 0.3727475
93340 0.3498273
93350 0.3301171
93360 0.3274781
93370 0.3319071
93380 0.3270454
93390 0.350359
93400 0.3402639
93410 0.3076872
93420 0.3328868
93430 0.3079763
93440 0.3503316
93450 0.3341201
93460 0.33331
93470 0.3758624
93480 0.3633716
93490 0.3506041
93500 0.3908831
93510 0.3903821
93520 0.396961
93530 0.4185162
93540 0.3863595
93550 0.3643595
93560 0.3390591
93570 0.3550263
93580 0.3571697
93590 0.3642633
93600 0.3461444
93610 0.374007
93620 0.3576185
93630 0.3484675
93640 0.3670255
93650 0.3446915
93660 0.3358614
93670 0.3708226
93680 0.3544449
93690 0.3603995
93700 0.3742434
93710 0.3675506
93720 0.3799213
93730 0.3669631
93740 0.3735028
93750 0.3692606
93760 0.3659175
93770 0.3550232
93780 0.3570514
93790 0.3792379
93800 0.3690153
93810 0.3651329
93820 0.3750517
93830 0.3646204
93840 0.3410673
93850 0.3468176
93860 0.3660595
93870 0.3614306
93880 0.372264
93890 0.4010986
93900 0.4145831
93910 0.3989983
93920 0.3957011
93930 0.4147732
93940 0.3776601
93950 0.3815147
93960 0.3611657
93970 0.3676603
93980 0.3854307
93990 0.3701918
94000 0.3846937
94010 0.3768116
94020 0.3921083
94030 0.3974047
94040 0.4037955
94050 0.4217134
94060 0.4003668
94070 0.4178795
94080 0.3940927
94090 0.4208359
94100 0.4019417
94110 0.3873478
94120 0.3596401
94130 0.3575998
94140 0.359094
94150 0.3675283
94160 0.3494085
94170 0.3368579
94180 0.3360378
94190 0.3231502
94200 0.3229721
94210 0.3298013
94220 0.334415
94230 0.3426942
94240 0.3245495
94250 0.3252976
94260 0.3232687
94270 0.3426593
94280 0.358031
94290 0.3587745
94300 0.3365215
94310 0.3518334
94320 0.345038
94330 0.3533945
94340 0.3418975
94350 0.3324232
94360 0.3307655
94370 0.3376951
94380 0.3132083
94390 0.3150004
94400 0.3245628
94410 0.3445531
94420 0.3378871
94430 0.329896
94440 0.3218015
94450 0.3339303
94460 0.3515591
94470 0.3781112
94480 0.368573
94490 0.3704801
94500 0.3561995
94510 0.3785609
94520 0.3773087
94530 0.4033127
94540 0.3739149
94550 0.3877375
94560 0.385119
94570 0.3677223
94580 0.3593848
94590 0.3447653
94600 0.3862608
94610 0.37572
94620 0.3973234
94630 0.3772527
94640 0.3576219
94650 0.3961456
94660 0.3823466
94670 0.363507
94680 0.3540975
94690 0.3855641
94700 0.3582351
94710 0.3583721
94720 0.3668774
94730 0.3572998
94740 0.3667648
94750 0.3733871
94760 0.3625882
94770 0.3689132
94780 0.3912139
94790 0.3582549
94800 0.3800033
94810 0.3519276
94820 0.3403064
94830 0.3470072
94840 0.349697
94850 0.3502969
94860 0.3481643
94870 0.3835624
94880 0.3669293
94890 0.3412677
94900 0.3518924
94910 0.347651
94920 0.3642845
94930 0.3512943
94940 0.4095463
94950 0.3848051
94960 0.3355907
94970 0.315401
94980 0.3161494
94990 0.3326613
95000 0.3435379
95010 0.3550339
95020 0.3546776
95030 0.3209784
95040 0.3334375
95050 0.3349728
95060 0.3419083
95070 0.3373455
95080 0.3075434
95090 0.3116503
95100 0.3044933
95110 0.3115566
95120 0.3009729
95130 0.307485
95140 0.3192399
95150 0.3271624
95160 0.33537
95170 0.3291738
95180 0.3368988
95190 0.3214759
95200 0.3201806
95210 0.3236458
95220 0.3497137
95230 0.3808025
95240 0.3457243
95250 0.3678599
95260 0.3899516
95270 0.3514448
95280 0.3546079
95290 0.3408904
95300 0.3378401
95310 0.3316495
95320 0.3048744
95330 0.3103464
95340 0.3390382
95350 0.326711
95360 0.3425261
95370 0.3053602
95380 0.308708
95390 0.3116527
95400 0.3091974
95410 0.3091039
95420 0.3236167
95430 0.3137028
95440 0.323379
95450 0.3301659
95460 0.3085093
95470 0.3174855
95480 0.3225324
95490 0.3209401
95500 0.3227037
95510 0.3140386
95520 0.3405016
95530 0.3285542
95540 0.3548016
95550 0.3571731
95560 0.3588375
95570 0.3450706
95580 0.3441766
95590 0.3424467
95600 0.3587066
95610 0.365453
95620 0.3543229
95630 0.3342073
95640 0.3403021
95650 0.3659355
95660 0.3517176
95670 0.3513795
95680 0.3550274
95690 0.3617409
95700 0.3852934
95710 0.3935419
95720 0.3797753
95730 0.4125905
95740 0.4386168
95750 0.4107566
95760 0.4173641
95770 0.4043104
95780 0.3746535
95790 0.3566909
95800 0.3634097
95810 0.3770163
95820 0.3619583
95830 0.3649141
95840 0.3752687
95850 0.3759094
95860 0.3937402
95870 0.3971385
95880 0.3816159
95890 0.3689886
95900 0.3595824
95910 0.3479131
95920 0.3199928
95930 0.3311643
95940 0.3545435
95950 0.3488847
95960 0.3448673
95970 0.3944881
95980 0.3662868
95990 0.3528663
96000 0.3415971
96010 0.3335916
96020 0.3081172
96030 0.3270074
96040 0.3346565
96050 0.3231781
96060 0.3056056
96070 0.308272
96080 0.3021092
96090 0.3180076
96100 0.339523
96110 0.3511459
96120 0.3496469
96130 0.3170615
96140 0.3165051
96150 0.2873321
96160 0.291651
96170 0.288992
96180 0.3121202
96190 0.3282075
96200 0.3333852
96210 0.3220001
96220 0.3624701
96230 0.3315357
96240 0.3325132
96250 0.3542462
96260 0.3490713
96270 0.3357586
96280 0.3258528
96290 0.3272185
96300 0.3350458
96310 0.3518711
96320 0.3395035
96330 0.3341861
96340 0.3107963
96350 0.3339957
96360 0.3262347
96370 0.3370427
96380 0.3269921
96390 0.315142
96400 0.3381358
96410 0.3341102
96420 0.3352908
96430 0.3237315
96440 0.3150093
96450 0.3154366
96460 0.3185289
96470 0.3387769
96480 0.3440713
96490 0.3365462
96500 0.3288604
96510 0.3157289
96520 0.3395524
96530 0.3422064
96540 0.3501389
96550 0.3483496
96560 0.3405905
96570 0.3264177
96580 0.3765443
96590 0.3449614
96600 0.3507769
96610 0.303489
96620 0.3587322
96630 0.3324578
96640 0.3130553
96650 0.319593
96660 0.3050168
96670 0.2774593
96680 0.3295408
96690 0.3436643
96700 0.3510035
96710 0.317602
96720 0.3416696
96730 0.3240523
96740 0.3499143
96750 0.3251881
96760 0.3242702
96770 0.338517
96780 0.337213
96790 0.3169872
96800 0.310806
96810 0.3124015
96820 0.2974767
96830 0.3153889
96840 0.3497555
96850 0.3308198
96860 0.3287611
96870 0.3495852
96880 0.3447934
96890 0.3478653
96900 0.3267039
96910 0.3373992
96920 0.3366897
96930 0.3368016
96940 0.3582641
96950 0.3356919
96960 0.3520435
96970 0.3745164
96980 0.3688462
96990 0.3164238
97000 0.317961
97010 0.3473727
97020 0.3138168
97030 0.2945292
97040 0.3161321
97050 0.3177304
97060 0.3249537
97070 0.3115048
97080 0.3308901
97090 0.3125077
97100 0.3092027
97110 0.3257449
97120 0.3419699
97130 0.3493254
97140 0.364779
97150 0.3602642
97160 0.3860313
97170 0.3884264
97180 0.4031795
97190 0.4105888
97200 0.3802027
97210 0.3870505
97220 0.34745
97230 0.3672273
97240 0.3615811
97250 0.3408462
97260 0.3332925
97270 0.3469936
97280 0.357199
97290 0.337952
97300 0.3586391
97310 0.3826064
97320 0.3512438
97330 0.3571215
97340 0.3615361
97350 0.3435221
97360 0.3267097
97370 0.333275
97380 0.3367667
97390 0.3267284
97400 0.3157132
97410 0.3439059
97420 0.3517301
97430 0.3545626
97440 0.3113846
97450 0.329354
97460 0.3462099
97470 0.3496236
97480 0.3396472
97490 0.3321063
97500 0.3498163
97510 0.3350413
97520 0.3512135
97530 0.3296485
97540 0.3560049
97550 0.3446133
97560 0.3675145
97570 0.3567939
97580 0.3574605
97590 0.3741331
97600 0.3790482
97610 0.3796709
97620 0.3476741
97630 0.3303986
97640 0.3334679
97650 0.3324968
97660 0.3181334
97670 0.3300983
97680 0.3543944
97690 0.3314385
97700 0.3155846
97710 0.340494
97720 0.346099
97730 0.3564684
97740 0.3435574
97750 0.3335399
97760 0.3515187
97770 0.3418838
97780 0.3369051
97790 0.3543813
97800 0.3407196
97810 0.3607753
97820 0.3540857
97830 0.3387992
97840 0.3434086
97850 0.3324598
97860 0.3550823
97870 0.3302422
97880 0.3593619
97890 0.3387287
97900 0.3526457
97910 0.3462185
97920 0.3581793
97930 0.3434035
97940 0.3473624
97950 0.3411313
97960 0.353152
97970 0.3429353
97980 0.3339877
97990 0.3539188
98000 0.3954305
98010 0.3823399
98020 0.3822403
98030 0.3972234
98040 0.3779248
98050 0.3830523
98060 0.3786198
98070 0.3581918
98080 0.3577169
98090 0.3540152
98100 0.3557701
98110 0.3213999
98120 0.3594095
98130 0.3712499
98140 0.3714485
98150 0.3749253
98160 0.362803
98170 0.373809
98180 0.3399597
98190 0.3400675
98200 0.3577968
98210 0.3474232
98220 0.3714121
98230 0.3902509
98240 0.3764438
98250 0.3783343
98260 0.3868181
98270 0.379564
98280 0.3679777
98290 0.3769299
98300 0.3528532
98310 0.3590692
98320 0.3591684
98330 0.349215
98340 0.3426955
98350 0.3468769
98360 0.3267792
98370 0.3479788
98380 0.3352945
98390 0.3387393
98400 0.3154435
98410 0.311882
98420 0.3424644
98430 0.3118803
98440 0.2850703
98450 0.310769
98460 0.3207345
98470 0.3097779
98480 0.3034118
98490 0.3238711
98500 0.3157292
98510 0.2960971
98520 0.2869219
98530 0.2943526
98540 0.3219081
98550 0.3042451
98560 0.3125997
98570 0.3374811
98580 0.3342495
98590 0.3378258
98600 0.3160122
98610 0.3443134
98620 0.3827367
98630 0.3911461
98640 0.3630224
98650 0.3621915
98660 0.3637351
98670 0.3570721
98680 0.3447968
98690 0.3283322
98700 0.3030915
98710 0.3077391
98720 0.2913077
98730 0.3005749
98740 0.2991615
98750 0.3310984
98760 0.31108
98770 0.3398961
98780 0.328841
98790 0.3301192
98800 0.3472801
98810 0.3566324
98820 0.325361
98830 0.3281488
98840 0.3550783
98850 0.3501259
98860 0.3429154
98870 0.342326
98880 0.3279522
98890 0.3737206
98900 0.3709378
98910 0.3670418
98920 0.3338341
98930 0.3600304
98940 0.3571103
98950 0.3681012
98960 0.3622982
98970 0.3337376
98980 0.3428779
98990 0.3462326
99000 0.3515712
99010 0.3648692
99020 0.3843385
99030 0.3763013
99040 0.3551005
99050 0.3549107
99060 0.3716285
99070 0.3750522
99080 0.3614847
99090 0.3316056
99100 0.3346811
99110 0.3638049
99120 0.36803
99130 0.3487138
99140 0.3561593
99150 0.3461367
99160 0.3669103
99170 0.361482
99180 0.3432422
99190 0.3448391
99200 0.3431419
99210 0.3362109
99220 0.3575747
99230 0.349261
99240 0.3285112
99250 0.3493277
99260 0.3497058
99270 0.3607741
99280 0.3440523
99290 0.3396249
99300 0.3393088
99310 0.3226091
99320 0.3204086
99330 0.2978104
99340 0.3144678
99350 0.3199636
99360 0.3288393
99370 0.371141
99380 0.3474261
99390 0.3444098
99400 0.3531507
99410 0.3318903
99420 0.3330313
99430 0.3196477
99440 0.3168882
99450 0.3354925
99460 0.3049774
99470 0.3279847
99480 0.3157706
99490 0.3088972
99500 0.2992663
99510 0.3138389
99520 0.3183279
99530 0.3148961
99540 0.3274324
99550 0.328518
99560 0.3328008
99570 0.3045445
99580 0.3129387
99590 0.313898
99600 0.3277356
99610 0.3585778
99620 0.3367445
99630 0.3650904
99640 0.3810178
99650 0.3874633
99660 0.3947029
99670 0.3504586
99680 0.3346689
99690 0.3408187
99700 0.3731506
99710 0.3448963
99720 0.3248715
99730 0.3205568
99740 0.3218566
99750 0.2986787
99760 0.3273782
99770 0.3261443
99780 0.3102516
99790 0.2887642
99800 0.2895134
99810 0.3002613
99820 0.2995508
99830 0.3392809
99840 0.3472343
99850 0.3287833
99860 0.3100246
99870 0.3089934
99880 0.285707
99890 0.2841166
99900 0.2923579
99910 0.2740658
99920 0.3003875
99930 0.3193532
99940 0.3323992
99950 0.3342427
99960 0.3390803
99970 0.3442733
99980 0.3519477
99990 0.339776
100000 0.3215963
100010 0.3214396
100020 0.365418
100030 0.3584017
100040 0.3296563
100050 0.3367287
100060 0.3390916
100070 0.347414
100080 0.3256937
100090 0.3308559
100100 0.2798432
100110 0.2988966
100120 0.2979191
100130 0.2956302
100140 0.2866731
100150 0.3063066
100160 0.343972
100170 0.3641549
100180 0.3282066
100190 0.34108
100200 0.3336545
100210 0.3580561
100220 0.3432382
100230 0.3541483
100240 0.3343384
100250 0.3341582
100260 0.3867831
100270 0.3861004
100280 0.3949297
100290 0.3819279
100300 0.3669671
100310 0.3603245
100320 0.3517733
100330 0.3966061
100340 0.3283082
100350 0.3291727
100360 0.3350157
100370 0.3131706
100380 0.3285027
100390 0.3502577
100400 0.3551611
100410 0.3504184
100420 0.3075243
100430 0.295441
100440 0.3208005
100450 0.306967
100460 0.2965691
100470 0.2839868
100480 0.305926
100490 0.315405
100500 0.2957672
100510 0.2924351
100520 0.2966785
100530 0.3145849
100540 0.320071
100550 0.3350956
100560 0.3348885
100570 0.3463215
100580 0.3542003
100590 0.3044403
100600 0.3226477
100610 0.3403721
100620 0.3232104
100630 0.3271455
100640 0.3179578
100650 0.3200876
100660 0.3310371
100670 0.3356155
100680 0.3238632
100690 0.2838908
100700 0.3075524
100710 0.3230142
100720 0.3297315
100730 0.3414828
100740 0.3947992
100750 0.3855165
100760 0.3697188
100770 0.3409008
100780 0.3428819
100790 0.3591399
100800 0.3501127
100810 0.3323034
100820 0.3174535
100830 0.3425838
100840 0.3335292
100850 0.3503352
100860 0.3669998
100870 0.3698405
100880 0.3883298
100890 0.3947816
100900 0.3484165
100910 0.3793113
100920 0.3752028
100930 0.3372163
100940 0.3424989
100950 0.3665201
100960 0.3588404
100970 0.3806311
100980 0.3627808
100990 0.3654014
101000 0.3664325
101010 0.3399533
101020 0.3215213
101030 0.3245499
101040 0.3362455
101050 0.3204359
101060 0.3490961
101070 0.348761
101080 0.354943
101090 0.3593192
101100 0.3587222
101110 0.3763888
101120 0.3829697
101130 0.4009855
101140 0.4018267
101150 0.3991626
101160 0.3881261
101170 0.3775381
101180 0.3866288
101190 0.3782596
101200 0.3911067
101210 0.4110612
101220 0.3909512
101230 0.3530626
101240 0.3386458
101250 0.3151742
101260 0.325554
101270 0.333248
101280 0.338096
101290 0.3211458
101300 0.3237009
101310 0.3374491
101320 0.3348572
101330 0.3306825
101340 0.3062058
101350 0.3226185
101360 0.3100643
101370 0.3176446
101380 0.3145461
101390 0.3220468
101400 0.3048768
101410 0.3237345
101420 0.3181261
101430 0.3230075
101440 0.3257127
101450 0.319177
101460 0.3357227
101470 0.3374352
101480 0.343953
101490 0.3382726
101500 0.3262877
101510 0.3358564
101520 0.3412176
101530 0.3595091
101540 0.3379622
101550 0.3466292
101560 0.3363489
101570 0.3214973
101580 0.3160703
101590 0.327639
101600 0.3275725
101610 0.3211868
101620 0.3279775
101630 0.3249901
101640 0.3188009
101650 0.3477291
101660 0.3352518
101670 0.3632644
101680 0.3484156
101690 0.3369179
101700 0.3279912
101710 0.3560789
101720 0.3417267
101730 0.3301046
101740 0.3521806
101750 0.3622586
101760 0.3448404
101770 0.3569713
101780 0.3444687
101790 0.3486957
101800 0.3578411
101810 0.3536151
101820 0.3731057
101830 0.3269744
101840 0.3386243
101850 0.311297
101860 0.3155994
101870 0.3439826
101880 0.359248
101890 0.3375678
101900 0.3291294
101910 0.3495969
101920 0.3302181
101930 0.3196127
101940 0.3387292
101950 0.3407152
101960 0.358878
101970 0.405873
101980 0.3732042
101990 0.364222
102000 0.3478092
102010 0.3342023
102020 0.3384784
102030 0.3354966
102040 0.3022045
102050 0.3118898
102060 0.2747381
102070 0.2678731
102080 0.2652521
102090 0.2805838
102100 0.2710519
102110 0.289233
102120 0.2825806
102130 0.2780201
102140 0.2808318
102150 0.2836163
102160 0.288458
102170 0.2856388
102180 0.3293032
102190 0.3246779
102200 0.3219207
102210 0.3402891
102220 0.3336191
102230 0.350347
102240 0.3429794
102250 0.3565372
102260 0.3402378
102270 0.3766766
102280 0.3920657
102290 0.3844929
102300 0.3822337
102310 0.4092911
102320 0.3702552
102330 0.3935372
102340 0.368024
102350 0.3501851
102360 0.3501237
102370 0.3464413
102380 0.3517267
102390 0.334248
102400 0.3387458
102410 0.3579247
102420 0.3646927
102430 0.3387156
102440 0.3380702
102450 0.3362739
102460 0.3486829
102470 0.3533892
102480 0.3392718
102490 0.3533031
102500 0.3650827
102510 0.3691259
102520 0.3590017
102530 0.3521612
102540 0.3389733
102550 0.3265534
102560 0.3454444
102570 0.3430928
102580 0.3311123
102590 0.3342076
102600 0.3381795
102610 0.3510521
102620 0.3518218
102630 0.3417826
102640 0.3528836
102650 0.3520488
102660 0.3367741
102670 0.3364644
102680 0.3624412
102690 0.3642301
102700 0.3506071
102710 0.363024
102720 0.3491882
102730 0.3386163
102740 0.3299811
102750 0.3183871
102760 0.3333485
102770 0.3047952
102780 0.3059883
102790 0.3234761
102800 0.3219555
102810 0.3369827
102820 0.3190296
102830 0.3005841
102840 0.2993866
102850 0.310333
102860 0.313982
102870 0.3268244
102880 0.314019
102890 0.335318
102900 0.3580442
102910 0.3330869
102920 0.3317711
102930 0.3300736
102940 0.325251
102950 0.323927
102960 0.3371816
102970 0.3243334
102980 0.3263787
102990 0.3138281
103000 0.3095547
103010 0.3177615
103020 0.3151624
103030 0.3150289
103040 0.3208246
103050 0.3218949
103060 0.3505247
103070 0.3340732
103080 0.3227394
103090 0.3389255
103100 0.332094
103110 0.3504702
103120 0.340514
103130 0.3723567
103140 0.3381037
103150 0.3109297
103160 0.3096112
103170 0.3413376
103180 0.3170597
103190 0.3048975
103200 0.3008438
103210 0.3058221
103220 0.3379681
103230 0.2955316
103240 0.3229217
103250 0.3054404
103260 0.311085
103270 0.3076689
103280 0.3024215
103290 0.3073462
103300 0.3002461
103310 0.2775196
103320 0.2605037
103330 0.2874868
103340 0.307016
103350 0.3336286
103360 0.3381989
103370 0.3634519
103380 0.3673273
103390 0.3587652
103400 0.3667831
103410 0.3322491
103420 0.3253
103430 0.3231859
103440 0.3392003
103450 0.3320578
103460 0.3410183
103470 0.3638575
103480 0.3328751
103490 0.3499855
103500 0.3494842
103510 0.3558061
103520 0.3626179
103530 0.353116
103540 0.3724081
103550 0.3673305
103560 0.3775251
103570 0.3727915
103580 0.3694507
103590 0.3820165
103600 0.3792349
103610 0.3623983
103620 0.3519244
103630 0.3562016
103640 0.3648521
103650 0.3434241
103660 0.3615002
103670 0.3565479
103680 0.3367784
103690 0.3542822
103700 0.3362816
103710 0.3318764
103720 0.3449297
103730 0.3216238
103740 0.3217951
103750 0.3549168
103760 0.3529211
103770 0.3572691
103780 0.3523476
103790 0.3347994
103800 0.3479448
103810 0.3439102
103820 0.3555421
103830 0.3753063
103840 0.3594805
103850 0.3637634
103860 0.3552594
103870 0.3493806
103880 0.3451964
103890 0.3444101
103900 0.3425114
103910 0.351027
103920 0.3520947
103930 0.3201021
103940 0.3397314
103950 0.3514265
103960 0.336632
103970 0.3426057
103980 0.3387951
103990 0.3670456
104000 0.3405474
104010 0.3490205
104020 0.3177192
104030 0.3019758
104040 0.3313931
104050 0.3488836
104060 0.354809
104070 0.3743262
104080 0.3554253
104090 0.3448466
104100 0.3522309
104110 0.3576252
104120 0.3695267
104130 0.3838675
104140 0.3361972
104150 0.33939
104160 0.3512529
104170 0.3734994
104180 0.3421166
104190 0.3437075
104200 0.3645768
104210 0.3704304
104220 0.3515291
104230 0.3348705
104240 0.3451156
104250 0.3286701
104260 0.3281589
104270 0.311869
104280 0.2984062
104290 0.302776
104300 0.3486684
104310 0.325537
104320 0.331693
104330 0.3426517
104340 0.3226646
104350 0.3549186
104360 0.3376643
104370 0.3451529
104380 0.3340728
104390 0.3411064
104400 0.3412182
104410 0.3458463
104420 0.344357
104430 0.3442033
104440 0.3460237
104450 0.3618709
104460 0.3744851
104470 0.3673441
104480 0.3622778
104490 0.3623841
104500 0.3639424
104510 0.3372627
104520 0.368649
104530 0.349174
104540 0.3661245
104550 0.3515159
104560 0.3528131
104570 0.3614568
104580 0.3562309
104590 0.3489532
104600 0.3421248
104610 0.3698856
104620 0.3766947
104630 0.3326769
104640 0.3321059
104650 0.3379817
104660 0.3473819
104670 0.3576671
104680 0.3738191
104690 0.3518585
104700 0.349162
104710 0.3313852
104720 0.3297361
104730 0.3112707
104740 0.3129885
104750 0.3085054
104760 0.3266675
104770 0.3218842
104780 0.3119784
104790 0.3047382
104800 0.3234162
104810 0.3211104
104820 0.3420227
104830 0.3411006
104840 0.3240244
104850 0.3201076
104860 0.3112172
104870 0.3214691
104880 0.3133603
104890 0.3091413
104900 0.3153247
104910 0.3243556
104920 0.3220664
104930 0.326726
104940 0.3407871
104950 0.3224391
104960 0.3271368
104970 0.3455939
104980 0.3427187
104990 0.3399581
105000 0.3300245
105010 0.3468436
105020 0.3273556
105030 0.3178256
105040 0.3165407
105050 0.3293582
105060 0.3292283
105070 0.3365294
105080 0.3286195
105090 0.3345038
105100 0.3412215
105110 0.3405045
105120 0.3123122
105130 0.3042031
105140 0.3087114
105150 0.3295037
105160 0.3141301
105170 0.2953632
105180 0.3200472
105190 0.3002442
105200 0.3283952
105210 0.3347918
105220 0.3346557
105230 0.3423482
105240 0.3370941
105250 0.3213178
105260 0.3271808
105270 0.3375389
105280 0.3425749
105290 0.3593585
105300 0.3611541
105310 0.3614073
105320 0.3391848
105330 0.3435688
105340 0.3448331
105350 0.3569475
105360 0.3626515
105370 0.3315138
105380 0.348932
105390 0.3485448
105400 0.3588454
105410 0.3466256
105420 0.3374775
105430 0.3577666
105440 0.3330684
105450 0.3531066
105460 0.3481627
105470 0.3575566
105480 0.3548346
105490 0.3528718
105500 0.3631268
105510 0.3599506
105520 0.3634846
105530 0.3667223
105540 0.3704064
105550 0.3474235
105560 0.3525344
105570 0.3472786
105580 0.3394765
105590 0.3429249
105600 0.334041
105610 0.347955
105620 0.3545813
105630 0.3211788
105640 0.3206168
105650 0.3182363
105660 0.3096731
105670 0.2836388
105680 0.2931751
105690 0.2825477
105700 0.3280236
105710 0.3529593
105720 0.3146101
105730 0.3253849
105740 0.3317657
105750 0.3222764
105760 0.3155286
105770 0.3333932
105780 0.3404873
105790 0.3438368
105800 0.3455599
105810 0.3470443
105820 0.3429754
105830 0.3350309
105840 0.3394116
105850 0.3323851
105860 0.3357717
105870 0.3338629
105880 0.3063897
105890 0.2995619
105900 0.3118053
105910 0.3271689
105920 0.3319564
105930 0.3385816
105940 0.3261661
105950 0.3249615
105960 0.306588
105970 0.3017571
105980 0.3108716
105990 0.324518
106000 0.3152437
106010 0.3259245
106020 0.3267871
106030 0.3234117
106040 0.3299141
106050 0.3160085
106060 0.3022858
106070 0.2825396
106080 0.3089472
106090 0.2979373
106100 0.3133323
106110 0.291413
106120 0.284482
106130 0.2838641
106140 0.303087
106150 0.3066101
106160 0.2849102
106170 0.3120736
106180 0.3061987
106190 0.3190593
106200 0.3163806
106210 0.2883067
106220 0.3165411
106230 0.3095115
106240 0.3052739
106250 0.2982679
106260 0.3171264
106270 0.3257182
106280 0.3393914
106290 0.3412989
106300 0.3228944
106310 0.3126993
106320 0.3290368
106330 0.3392436
106340 0.3357411
106350 0.3162076
106360 0.3048411
106370 0.3156025
106380 0.3056785
106390 0.3021186
106400 0.3004331
106410 0.3143756
106420 0.2991118
106430 0.308197
106440 0.3001908
106450 0.3120849
106460 0.3164532
106470 0.3133629
106480 0.303494
106490 0.3112031
106500 0.3045069
106510 0.2945687
106520 0.266809
106530 0.2796292
106540 0.2925262
106550 0.2919751
106560 0.2855146
106570 0.3159113
106580 0.2761461
106590 0.2932008
106600 0.3065479
106610 0.3013211
106620 0.3050351
106630 0.2842996
106640 0.2960587
106650 0.302467
106660 0.2963586
106670 0.2984121
106680 0.2893684
106690 0.3084232
106700 0.3015247
106710 0.2871041
106720 0.2876466
106730 0.3116592
106740 0.2860865
106750 0.2932295
106760 0.3023853
106770 0.3034278
106780 0.2975274
106790 0.2860477
106800 0.2994932
106810 0.2940221
106820 0.2991005
106830 0.286175
106840 0.2931181
106850 0.2988396
106860 0.3099242
106870 0.3017178
106880 0.2976047
106890 0.3043401
106900 0.2987773
106910 0.2928994
106920 0.2935501
106930 0.2839814
106940 0.2882461
106950 0.3053874
106960 0.3214338
106970 0.3047099
106980 0.3253159
106990 0.3013435
107000 0.3154973
107010 0.3093574
107020 0.3113762
107030 0.2784767
107040 0.2931961
107050 0.2992386
107060 0.294855
107070 0.2788868
107080 0.2953268
107090 0.31984
107100 0.3015241
107110 0.3092533
107120 0.316386
107130 0.3109589
107140 0.31062
107150 0.3323393
107160 0.2956148
107170 0.3113941
107180 0.2945777
107190 0.2977193
107200 0.3290292
107210 0.3100951
107220 0.2964676
107230 0.3231551
107240 0.3064512
107250 0.2879908
107260 0.3032057
107270 0.3074767
107280 0.2813257
107290 0.3027003
107300 0.2751595
107310 0.2747822
107320 0.26657
107330 0.2643665
107340 0.2827173
107350 0.2638335
107360 0.2747945
107370 0.2833183
107380 0.2994634
107390 0.3169543
107400 0.3115553
107410 0.3004388
107420 0.2854985
107430 0.2896972
107440 0.3009382
107450 0.3094052
107460 0.2926702
107470 0.3024803
107480 0.3074162
107490 0.3093337
107500 0.3019855
107510 0.2999408
107520 0.2972548
107530 0.3143855
107540 0.2933442
107550 0.3104989
107560 0.3173201
107570 0.3095105
107580 0.3093306
107590 0.2936538
107600 0.3187777
107610 0.328256
107620 0.3305795
107630 0.3268351
107640 0.3303565
107650 0.3614633
107660 0.336602
107670 0.3477168
107680 0.3100683
107690 0.3287698
107700 0.3475108
107710 0.346651
107720 0.3222728
107730 0.3231141
107740 0.3418977
107750 0.3116028
107760 0.317689
107770 0.3262406
107780 0.3405195
107790 0.3115081
107800 0.3434383
107810 0.311286
107820 0.3104548
107830 0.3256279
107840 0.3086222
107850 0.314026
107860 0.3105858
107870 0.3041346
107880 0.3233187
107890 0.314341
107900 0.3214343
107910 0.3274744
107920 0.3352913
107930 0.3525384
107940 0.3617626
107950 0.355006
107960 0.3385274
107970 0.3410704
107980 0.348721
107990 0.3703136
108000 0.3714073
108010 0.3453767
108020 0.3365949
108030 0.3355614
108040 0.3373991
108050 0.3345873
108060 0.3101092
108070 0.3129701
108080 0.3167377
108090 0.2796587
108100 0.2807296
108110 0.2986587
108120 0.3134171
108130 0.3164325
108140 0.3238518
108150 0.3129975
108160 0.3356732
108170 0.351236
108180 0.3241783
108190 0.3030366
108200 0.3372953
108210 0.3411414
108220 0.3245474
108230 0.3258942
108240 0.3311457
108250 0.3497299
108260 0.3207305
108270 0.3171906
108280 0.3263074
108290 0.3188457
108300 0.3318443
108310 0.3179625
108320 0.3562261
108330 0.3276708
108340 0.3236999
108350 0.3200462
108360 0.3050883
108370 0.3196363
108380 0.3278865
108390 0.3254457
108400 0.3240805
108410 0.3432841
108420 0.3471777
108430 0.3459352
108440 0.338806
108450 0.3577587
108460 0.3288973
108470 0.3396999
108480 0.3405631
108490 0.3512135
108500 0.3691564
108510 0.3390192
108520 0.3683858
108530 0.3432858
108540 0.3644944
108550 0.3539246
108560 0.359875
108570 0.3504184
108580 0.3812871
108590 0.3649134
108600 0.3583592
108610 0.380071
108620 0.3554807
108630 0.3791665
108640 0.3570559
108650 0.3552296
108660 0.3621845
108670 0.3554491
108680 0.3386414
108690 0.3473997
108700 0.3618191
108710 0.3371706
108720 0.3470443
108730 0.3272231
108740 0.3361444
108750 0.3152578
108760 0.3482299
108770 0.3306132
108780 0.2990767
108790 0.3122508
108800 0.3102542
108810 0.2803066
108820 0.3129982
108830 0.2819161
108840 0.3037952
108850 0.3069496
108860 0.3027822
108870 0.3068968
108880 0.3158857
108890 0.3007812
108900 0.3026922
108910 0.2935036
108920 0.3025803
108930 0.3051647
108940 0.2981637
108950 0.3227176
108960 0.3211476
108970 0.3091365
108980 0.3123604
108990 0.2857472
109000 0.2901597
109010 0.3026726
109020 0.322417
109030 0.3103571
109040 0.2940989
109050 0.3060632
109060 0.3317776
109070 0.3144245
109080 0.3064475
109090 0.3180278
109100 0.3091796
109110 0.332397
109120 0.3091219
109130 0.2919395
109140 0.3143052
109150 0.3009859
109160 0.2948965
109170 0.3037821
109180 0.3357805
109190 0.3636397
109200 0.3434358
109210 0.3713538
109220 0.3341305
109230 0.3267183
109240 0.3365572
109250 0.3426311
109260 0.3167244
109270 0.3334429
109280 0.2899836
109290 0.2972038
109300 0.2731727
109310 0.2831242
109320 0.2815569
109330 0.2851366
109340 0.2759394
109350 0.2775558
109360 0.2885374
109370 0.2999735
109380 0.2806025
109390 0.2900143
109400 0.2885265
109410 0.2927444
109420 0.2833618
109430 0.3261985
109440 0.2974534
109450 0.3066653
109460 0.2869087
109470 0.3146067
109480 0.3061775
109490 0.297535
109500 0.3147736
109510 0.3172598
109520 0.3295505
109530 0.3242899
109540 0.3126636
109550 0.3305811
109560 0.3137505
109570 0.3130383
109580 0.2982768
109590 0.3117356
109600 0.3015031
109610 0.2997891
109620 0.2838776
109630 0.3266665
109640 0.3237286
109650 0.3122706
109660 0.3047118
109670 0.3222443
109680 0.324406
109690 0.3175625
109700 0.3185565
109710 0.2912324
109720 0.3026133
109730 0.3255154
109740 0.328376
109750 0.3196691
109760 0.3275563
109770 0.334903
109780 0.3333717
109790 0.3447384
109800 0.3576127
109810 0.3474525
109820 0.3262177
109830 0.3404628
109840 0.3560954
109850 0.343271
109860 0.3441697
109870 0.3376548
109880 0.3388646
109890 0.3339391
109900 0.3192188
109910 0.3268827
109920 0.3011154
109930 0.3197884
109940 0.3312411
109950 0.3129082
109960 0.3244555
109970 0.3127576
109980 0.3057469
109990 0.2864005
110000 0.3198913
110010 0.2986057
110020 0.3034008
110030 0.3043407
110040 0.3210739
110050 0.3119117
110060 0.291892
110070 0.3172131
110080 0.3200935
110090 0.3114686
110100 0.3368249
110110 0.320482
110120 0.3370736
110130 0.3100697
110140 0.3057972
110150 0.3097507
110160 0.3162748
110170 0.3111745
110180 0.3014834
110190 0.2787147
110200 0.2929457
110210 0.2947297
110220 0.2888726
110230 0.3017954
110240 0.3068679
110250 0.3076127
110260 0.3055525
110270 0.3095126
110280 0.3164663
110290 0.3002738
110300 0.2993489
110310 0.3260989
110320 0.3048148
110330 0.3027981
110340 0.3116454
110350 0.3100235
110360 0.2901299
110370 0.3084903
110380 0.3140174
110390 0.3244304
110400 0.3264622
110410 0.3048724
110420 0.3076093
110430 0.3331103
110440 0.3362304
110450 0.3151642
110460 0.2997135
110470 0.3097412
110480 0.3067985
110490 0.2973027
110500 0.3173158
110510 0.3199824
110520 0.3287286
110530 0.3550549
110540 0.3613514
110550 0.350224
110560 0.3635674
110570 0.3471715
110580 0.3348096
110590 0.3449506
110600 0.345272
110610 0.3337806
110620 0.3229842
110630 0.3077974
110640 0.3020454
110650 0.3215137
110660 0.3257351
110670 0.3245938
110680 0.3397384
110690 0.3361386
110700 0.3525406
110710 0.3367684
110720 0.3212394
110730 0.3272004
110740 0.3082806
110750 0.3182461
110760 0.3097089
110770 0.3178202
110780 0.301428
110790 0.3071713
110800 0.3000184
110810 0.2940593
110820 0.2994072
110830 0.3086087
110840 0.304027
110850 0.3024464
110860 0.2970048
110870 0.2863984
110880 0.3084779
110890 0.3282508
110900 0.3381827
110910 0.3436486
110920 0.3374044
110930 0.3239404
110940 0.3350572
110950 0.3669411
110960 0.338694
110970 0.3325333
110980 0.3556117
110990 0.343389
111000 0.3049799
111010 0.3325089
111020 0.3289825
111030 0.3115327
111040 0.3336081
111050 0.3604971
111060 0.3376434
111070 0.3454436
111080 0.3422021
111090 0.3189633
111100 0.3201159
111110 0.3173673
111120 0.3282439
111130 0.3178398
111140 0.3135568
111150 0.3233627
111160 0.306619
111170 0.3297885
111180 0.3575042
111190 0.3427285
111200 0.3560226
111210 0.3734713
111220 0.3665333
111230 0.3820247
111240 0.377221
111250 0.3434059
111260 0.324826
111270 0.326678
111280 0.3206855
111290 0.3299791
111300 0.342162
111310 0.329439
111320 0.3306997
111330 0.3200659
111340 0.315039
111350 0.3040628
111360 0.3044977
111370 0.3181646
111380 0.345716
111390 0.350217
111400 0.3489986
111410 0.3428356
111420 0.3511542
111430 0.3462527
111440 0.342908
111450 0.3489845
111460 0.3502438
111470 0.3152943
111480 0.3281858
111490 0.3743538
111500 0.347102
111510 0.3654715
111520 0.3450663
111530 0.3574533
111540 0.3390128
111550 0.369958
111560 0.3868076
111570 0.3637739
111580 0.3867606
111590 0.3967686
111600 0.3704414
111610 0.3714832
111620 0.4254927
111630 0.403023
111640 0.4074603
111650 0.3945666
111660 0.4157459
111670 0.4181581
111680 0.4131432
111690 0.4053265
111700 0.3760128
111710 0.3690097
111720 0.3856097
111730 0.3781786
111740 0.3724546
111750 0.3861852
111760 0.3949184
111770 0.4009235
111780 0.3855528
111790 0.3764266
111800 0.369586
111810 0.4222705
111820 0.4218072
111830 0.4040963
111840 0.4041332
111850 0.4220042
111860 0.4253942
111870 0.3605056
111880 0.4088048
111890 0.3915381
111900 0.3885357
111910 0.3858753
111920 0.384738
111930 0.3626992
111940 0.330496
111950 0.3457296
111960 0.349349
111970 0.3698556
111980 0.369291
111990 0.3673558
112000 0.3651792
112010 0.3675158
112020 0.4009156
112030 0.3627254
112040 0.4070352
112050 0.3778262
112060 0.3530105
112070 0.3777957
112080 0.3550957
112090 0.3556933
112100 0.3556557
112110 0.3655145
112120 0.3765185
112130 0.3486092
112140 0.3655778
112150 0.3581787
112160 0.364396
112170 0.3309532
112180 0.3410355
112190 0.3639151
112200 0.3471809
112210 0.3507493
112220 0.3484306
112230 0.336187
112240 0.3274727
112250 0.2979799
112260 0.3197822
112270 0.3131464
112280 0.3197
112290 0.3166327
112300 0.3399194
112310 0.355667
112320 0.3298225
112330 0.3187197
112340 0.2968649
112350 0.3190525
112360 0.3198889
112370 0.3244438
112380 0.3454998
112390 0.3398838
112400 0.3361596
112410 0.3394302
112420 0.327832
112430 0.3271016
112440 0.3441088
112450 0.3213469
112460 0.319822
112470 0.3118607
112480 0.2951036
112490 0.298353
112500 0.3261863
112510 0.3274635
112520 0.3309535
112530 0.3193479
112540 0.2813221
112550 0.30421
112560 0.3004158
112570 0.3274465
112580 0.3371841
112590 0.3460175
112600 0.3628698
112610 0.3513919
112620 0.3486455
112630 0.335053
112640 0.3446948
112650 0.3470696
112660 0.3056421
112670 0.3043632
112680 0.3026732
112690 0.3133886
112700 0.3117467
112710 0.3333635
112720 0.3337328
112730 0.3326722
112740 0.3454739
112750 0.3334745
112760 0.3309417
112770 0.3228532
112780 0.3223821
112790 0.3309329
112800 0.3017184
112810 0.2975914
112820 0.3141001
112830 0.3034315
112840 0.3168826
112850 0.3234467
112860 0.3327535
112870 0.3334022
112880 0.3369578
112890 0.3630849
112900 0.3498642
112910 0.3544847
112920 0.3566726
112930 0.3568084
112940 0.3171256
112950 0.3275144
112960 0.3439469
112970 0.3530311
112980 0.3508524
112990 0.3358643
113000 0.3544
113010 0.3338731
113020 0.3343358
113030 0.3635942
113040 0.3509808
113050 0.3516567
113060 0.3554763
113070 0.3380783
113080 0.3363114
113090 0.3359821
113100 0.3410056
113110 0.3314383
113120 0.3309579
113130 0.3453974
113140 0.3032897
113150 0.3115851
113160 0.3283883
113170 0.3108763
113180 0.3237552
113190 0.3238761
113200 0.3297081
113210 0.3286435
113220 0.3271764
113230 0.3261871
113240 0.3187037
113250 0.3349932
113260 0.3034469
113270 0.3258572
113280 0.3174688
113290 0.3452888
113300 0.3437584
113310 0.3482787
113320 0.3247952
113330 0.3447444
113340 0.3089746
113350 0.3352598
113360 0.3366094
113370 0.3157118
113380 0.3272107
113390 0.3185909
113400 0.3164679
113410 0.3309637
113420 0.3320284
113430 0.3402866
113440 0.3330354
113450 0.3550859
113460 0.3532878
113470 0.3300044
113480 0.33207
113490 0.3146765
113500 0.338248
113510 0.3086539
113520 0.298891
113530 0.3272617
113540 0.3314457
113550 0.2944746
113560 0.2920032
113570 0.268084
113580 0.2889071
113590 0.2918525
113600 0.2832757
113610 0.2887211
113620 0.309534
113630 0.3321002
113640 0.3261274
113650 0.3411265
113660 0.319094
113670 0.3131935
113680 0.283809
113690 0.2678785
113700 0.2818282
113710 0.2741777
113720 0.2567783
113730 0.2639866
113740 0.2689655
113750 0.2509548
113760 0.2616796
113770 0.2799734
113780 0.2803849
113790 0.269418
113800 0.2950602
113810 0.2998809
113820 0.2899276
113830 0.2994975
113840 0.3058316
113850 0.3067645
113860 0.3135792
113870 0.3023819
113880 0.3158438
113890 0.3032491
113900 0.3200408
113910 0.3156404
113920 0.3165458
113930 0.2967057
113940 0.2906499
113950 0.2883545
113960 0.302965
113970 0.3086932
113980 0.3313095
113990 0.304068
114000 0.3105892
114010 0.3116322
114020 0.2952896
114030 0.2909313
114040 0.2775417
114050 0.2906756
114060 0.2896108
114070 0.2911906
114080 0.3028977
114090 0.294592
114100 0.2938334
114110 0.2984106
114120 0.3003501
114130 0.3091145
114140 0.3282135
114150 0.3166633
114160 0.3381255
114170 0.3114014
114180 0.3009437
114190 0.2934552
114200 0.281887
114210 0.3318776
114220 0.3282217
114230 0.2984563
114240 0.3048524
114250 0.310279
114260 0.3123546
114270 0.3273618
114280 0.3230018
114290 0.3163942
114300 0.319995
114310 0.3379608
114320 0.3475073
114330 0.3584258
114340 0.382452
114350 0.3765795
114360 0.3737173
114370 0.3453643
114380 0.3406003
114390 0.3417114
114400 0.320945
114410 0.3513546
114420 0.3491193
114430 0.3360832
114440 0.3441642
114450 0.3630511
114460 0.3442569
114470 0.3439013
114480 0.3414229
114490 0.3524516
114500 0.3785113
114510 0.3625504
114520 0.3610621
114530 0.3358667
114540 0.3477235
114550 0.3442501
114560 0.3689137
114570 0.3490896
114580 0.3472964
114590 0.3370899
114600 0.3053767
114610 0.3144778
114620 0.3019457
114630 0.3197912
114640 0.2845004
114650 0.284059
114660 0.2914498
114670 0.2992431
114680 0.3055372
114690 0.3076977
114700 0.3053567
114710 0.3394405
114720 0.3259563
114730 0.3357355
114740 0.3359664
114750 0.3218739
114760 0.3288182
114770 0.335409
114780 0.3301197
114790 0.3336549
114800 0.3377922
114810 0.3320401
114820 0.3462815
114830 0.3166994
114840 0.2980501
114850 0.2695133
114860 0.2731637
114870 0.296968
114880 0.2767554
114890 0.2967269
114900 0.2902503
114910 0.2830963
114920 0.312627
114930 0.310551
114940 0.3111272
114950 0.2852008
114960 0.2958632
114970 0.3033984
114980 0.3110844
114990 0.3038411
115000 0.3048893
115010 0.2964121
115020 0.2774209
115030 0.2820954
115040 0.2756366
115050 0.2922952
115060 0.2920873
115070 0.3155358
115080 0.3053408
115090 0.3131093
115100 0.3132031
115110 0.3286847
115120 0.3190124
115130 0.3174091
115140 0.3005706
115150 0.3105189
115160 0.3060878
115170 0.2911125
115180 0.2926909
115190 0.2996673
115200 0.2964639
115210 0.2871428
115220 0.2749514
115230 0.2840284
115240 0.2913382
115250 0.2880003
115260 0.3054934
115270 0.3080397
115280 0.3115365
115290 0.3108757
115300 0.3074315
115310 0.3261197
115320 0.311581
115330 0.3183522
115340 0.3195662
115350 0.3290452
115360 0.3344876
115370 0.326023
115380 0.3146285
115390 0.3576814
115400 0.3229716
115410 0.34805
115420 0.3854433
115430 0.3588503
115440 0.3967448
115450 0.3716708
115460 0.3417646
115470 0.342677
115480 0.3295855
115490 0.3223165
115500 0.3409872
115510 0.3223235
115520 0.3300433
115530 0.3349933
115540 0.3438993
115550 0.3116187
115560 0.3342949
115570 0.3719804
115580 0.3459737
115590 0.3441209
115600 0.3473118
115610 0.3357269
115620 0.3274276
115630 0.316105
115640 0.3232589
115650 0.3110647
115660 0.3138871
115670 0.3219875
115680 0.3206177
115690 0.3374382
115700 0.3316223
115710 0.3405972
115720 0.3670033
115730 0.3577408
115740 0.3345043
115750 0.3571156
115760 0.3321148
115770 0.3388351
115780 0.3341712
115790 0.3545189
115800 0.3414932
115810 0.3200986
115820 0.3051169
115830 0.3096397
115840 0.3057986
115850 0.3229825
115860 0.3084653
115870 0.3139297
115880 0.3033405
115890 0.3143337
115900 0.3307895
115910 0.3400921
115920 0.3406224
115930 0.3437196
115940 0.3291527
115950 0.3238998
115960 0.3471993
115970 0.3298766
115980 0.3510631
115990 0.3382332
116000 0.3381222
116010 0.3600371
116020 0.3556302
116030 0.3380251
116040 0.3651987
116050 0.374
116060 0.3308175
116070 0.3263832
116080 0.3214767
116090 0.3424182
116100 0.3263266
116110 0.3088544
116120 0.3210194
116130 0.3031918
116140 0.2920296
116150 0.3085911
116160 0.3153036
116170 0.3337282
116180 0.3476902
116190 0.3495564
116200 0.3412226
116210 0.3300039
116220 0.3347164
116230 0.2993779
116240 0.3167125
116250 0.3027576
116260 0.3277761
116270 0.3316537
116280 0.3360124
116290 0.3304395
116300 0.3293695
116310 0.3100576
116320 0.2995506
116330 0.3299801
116340 0.3373629
116350 0.3294377
116360 0.3523524
116370 0.3422188
116380 0.3366275
116390 0.3505441
116400 0.3254092
116410 0.3313067
116420 0.3397546
116430 0.3286239
116440 0.3164698
116450 0.3155276
116460 0.3011971
116470 0.325107
116480 0.3398304
116490 0.3380587
116500 0.3302306
116510 0.3331744
116520 0.3362606
116530 0.3166848
116540 0.3373201
116550 0.327474
116560 0.3173418
116570 0.2925037
116580 0.3233
116590 0.2998651
116600 0.3281181
116610 0.3229758
116620 0.3564148
116630 0.3360608
116640 0.3503442
116650 0.3499155
116660 0.3734807
116670 0.3537429
116680 0.3392384
116690 0.3408866
116700 0.3580639
116710 0.3350602
116720 0.3397477
116730 0.3497808
116740 0.3452408
116750 0.3286678
116760 0.3242795
116770 0.3030012
116780 0.3116401
116790 0.299858
116800 0.3428546
116810 0.3143771
116820 0.3001311
116830 0.306397
116840 0.3199957
116850 0.3022544
116860 0.3126838
116870 0.312551
116880 0.3315727
116890 0.3078344
116900 0.3495125
116910 0.3168113
116920 0.3309435
116930 0.3310889
116940 0.3174089
116950 0.3229583
116960 0.3083721
116970 0.3263105
116980 0.3260524
116990 0.3320025
117000 0.3111929
117010 0.3296307
117020 0.3006631
117030 0.3057643
117040 0.3333075
117050 0.3246951
117060 0.2985396
117070 0.3051962
117080 0.2992065
117090 0.3276822
117100 0.3156478
117110 0.326817
117120 0.3288471
117130 0.3264656
117140 0.3176183
117150 0.3060606
117160 0.335538
117170 0.3402154
117180 0.3289779
117190 0.3217121
117200 0.3282465
117210 0.3117471
117220 0.3150844
117230 0.3141147
117240 0.2995476
117250 0.291131
117260 0.3134748
117270 0.3155583
117280 0.3506185
117290 0.3354335
117300 0.3235714
117310 0.3564475
117320 0.3098206
117330 0.3359039
117340 0.3358318
117350 0.347264
117360 0.3414849
117370 0.3585263
117380 0.3525823
117390 0.3242763
117400 0.3181486
117410 0.346262
117420 0.3249553
117430 0.3372319
117440 0.3287866
117450 0.333936
117460 0.3529661
117470 0.3368427
117480 0.3548865
117490 0.3458415
117500 0.3316341
117510 0.3518876
117520 0.3423781
117530 0.3570043
117540 0.3355358
117550 0.326541
117560 0.3298345
117570 0.3205768
117580 0.3410141
117590 0.3571758
117600 0.3872595
117610 0.3426288
117620 0.3441469
117630 0.3607769
117640 0.3496553
117650 0.3802976
117660 0.3584257
117670 0.3848793
117680 0.4137452
117690 0.3708758
117700 0.354519
117710 0.3721764
117720 0.3699999
117730 0.389894
117740 0.3919222
117750 0.3832528
117760 0.347288
117770 0.3613724
117780 0.3858622
117790 0.3761011
117800 0.3803097
117810 0.3908312
117820 0.3772749
117830 0.4147411
117840 0.371843
117850 0.4062919
117860 0.3690541
117870 0.3788247
117880 0.3771708
117890 0.3438172
117900 0.3587703
117910 0.3369888
117920 0.3295538
117930 0.3262654
117940 0.3089159
117950 0.319089
117960 0.3370382
117970 0.391624
117980 0.3708073
117990 0.3802885
118000 0.3388377
118010 0.3436931
118020 0.3422945
118030 0.3491531
118040 0.343024
118050 0.3390957
118060 0.3420336
118070 0.3511685
118080 0.3221871
118090 0.3616179
118100 0.3363714
118110 0.363905
118120 0.3208714
118130 0.3345152
118140 0.3270765
118150 0.36025
118160 0.3413191
118170 0.3421853
118180 0.3618667
118190 0.3525508
118200 0.3815109
118210 0.3664857
118220 0.3729452
118230 0.3808902
118240 0.3767167
118250 0.3391513
118260 0.3829686
118270 0.3569915
118280 0.3857639
118290 0.3633539
118300 0.3757278
118310 0.3681524
118320 0.3970835
118330 0.3700299
118340 0.3714934
118350 0.3942651
118360 0.362811
118370 0.3619289
118380 0.3294913
118390 0.3469775
118400 0.35936
118410 0.3702097
118420 0.389856
118430 0.3890957
118440 0.3574429
118450 0.3661207
118460 0.3585113
118470 0.3460186
118480 0.3490607
118490 0.3378636
118500 0.3529434
118510 0.3669127
118520 0.332524
118530 0.3547325
118540 0.3380617
118550 0.314959
118560 0.3182403
118570 0.3393946
118580 0.3278984
118590 0.3218648
118600 0.35765
118610 0.3311429
118620 0.2899608
118630 0.3024784
118640 0.3241333
118650 0.3245549
118660 0.3315696
118670 0.3261402
118680 0.3613233
118690 0.3239354
118700 0.3324141
118710 0.3088066
118720 0.3477498
118730 0.3239873
118740 0.3209487
118750 0.3142565
118760 0.3500435
118770 0.3591228
118780 0.3479155
118790 0.3226614
118800 0.3300449
118810 0.3358794
118820 0.3279141
118830 0.3397624
118840 0.3455056
118850 0.3490066
118860 0.3521869
118870 0.333367
118880 0.3337933
118890 0.3081125
118900 0.3212301
118910 0.319936
118920 0.3085403
118930 0.3085164
118940 0.2944083
118950 0.3196095
118960 0.3099086
118970 0.3137864
118980 0.2861781
118990 0.3168279
119000 0.318716
119010 0.3190673
119020 0.3052109
119030 0.3078573
119040 0.3033524
119050 0.3125391
119060 0.2983754
119070 0.3118463
119080 0.294926
119090 0.2903164
119100 0.2953664
119110 0.3013842
119120 0.3433517
119130 0.3225395
119140 0.3136028
119150 0.3329966
119160 0.3183816
119170 0.3270372
119180 0.3240945
119190 0.3512407
119200 0.3396367
119210 0.3585612
119220 0.3679406
119230 0.3397786
119240 0.3621224
119250 0.3611174
119260 0.3797968
119270 0.3446102
119280 0.340582
119290 0.3065042
119300 0.356999
119310 0.3541252
119320 0.3271354
119330 0.3248057
119340 0.341981
119350 0.3487332
119360 0.3084793
119370 0.3220469
119380 0.2912439
119390 0.3290498
119400 0.3530982
119410 0.3485356
119420 0.3500996
119430 0.3453328
119440 0.3482666
119450 0.348755
119460 0.3372155
119470 0.3294957
119480 0.3305042
119490 0.33606
119500 0.3468913
119510 0.3235075
119520 0.324824
119530 0.3447425
119540 0.3609021
119550 0.3537013
119560 0.3409536
119570 0.3549254
119580 0.3825461
119590 0.3530945
119600 0.3331048
119610 0.3214076
119620 0.3155454
119630 0.3292854
119640 0.3546194
119650 0.3102584
119660 0.3228495
119670 0.3155902
119680 0.3481977
119690 0.3574085
119700 0.3530653
119710 0.3437923
119720 0.3568489
119730 0.3613422
119740 0.355652
119750 0.3464651
119760 0.3499535
119770 0.3505173
119780 0.3465449
119790 0.3266824
119800 0.3250684
119810 0.3252771
119820 0.3370004
119830 0.3483957
119840 0.3682932
119850 0.368294
119860 0.3729203
119870 0.3903481
119880 0.3413283
119890 0.3142626
119900 0.3133975
119910 0.3117607
119920 0.3250055
119930 0.3160617
119940 0.3205869
119950 0.3280184
119960 0.3154377
119970 0.3548613
119980 0.3360958
119990 0.3411738
120000 0.35051
120010 0.3714906
120020 0.3465098
120030 0.3146526
120040 0.3498751
120050 0.3616081
120060 0.3292141
120070 0.3526241
120080 0.367784
120090 0.361897
120100 0.3535627
120110 0.3586655
120120 0.3889308
120130 0.4016504
120140 0.3610352
120150 0.3520666
120160 0.3557893
120170 0.3687935
120180 0.344429
120190 0.3250877
120200 0.3341134
120210 0.344445
120220 0.3537474
120230 0.341805
120240 0.3592293
120250 0.3777812
120260 0.349918
120270 0.3590635
120280 0.3428028
120290 0.3396417
120300 0.3174879
120310 0.3280868
120320 0.3092543
120330 0.3128294
120340 0.3274477
120350 0.3238506
120360 0.3333687
120370 0.3488551
120380 0.353349
120390 0.3505124
120400 0.337038
120410 0.3373874
120420 0.3360344
120430 0.3228803
120440 0.3137285
120450 0.3099831
120460 0.331665
120470 0.3193291
120480 0.3310004
120490 0.361232
120500 0.3309112
120510 0.3290376
120520 0.3115259
120530 0.3362411
120540 0.3378218
120550 0.3379299
120560 0.3508413
120570 0.338541
120580 0.3287417
120590 0.3148496
120600 0.3082376
120610 0.3263237
120620 0.3301963
120630 0.3446644
120640 0.3409502
120650 0.3196589
120660 0.3219738
120670 0.3204822
120680 0.3031696
120690 0.2714653
120700 0.2860648
120710 0.2942037
120720 0.2736045
120730 0.2972084
120740 0.2871609
120750 0.2858111
120760 0.304877
120770 0.3049192
120780 0.3034849
120790 0.3050768
120800 0.3211253
120810 0.2876908
120820 0.3141082
120830 0.3150844
120840 0.2836255
120850 0.312224
120860 0.2988771
120870 0.3373741
120880 0.3303217
120890 0.3215313
120900 0.3294917
120910 0.2955211
120920 0.2959662
120930 0.3016782
120940 0.28301
120950 0.3004044
120960 0.3198607
120970 0.3113311
120980 0.3041894
120990 0.3175124
121000 0.295552
121010 0.2820244
121020 0.2945659
121030 0.2918324
121040 0.2893014
121050 0.2722615
121060 0.2836122
121070 0.2987111
121080 0.2868202
121090 0.3007556
121100 0.2987634
121110 0.2999897
121120 0.2973788
121130 0.2737458
121140 0.2904199
121150 0.3012432
121160 0.282294
121170 0.303267
121180 0.3105382
121190 0.3037618
121200 0.3099924
121210 0.2859844
121220 0.2973549
121230 0.2853153
121240 0.3013743
121250 0.2941579
121260 0.2929567
121270 0.3129588
121280 0.3003096
121290 0.3122529
121300 0.3141668
121310 0.299281
121320 0.3001468
121330 0.3179899
121340 0.302132
121350 0.3102667
121360 0.2935746
121370 0.3087235
121380 0.3054321
121390 0.2998417
121400 0.310498
121410 0.3317852
121420 0.3188039
121430 0.3282838
121440 0.3101212
121450 0.312893
121460 0.3246005
121470 0.3113694
121480 0.3002031
121490 0.3260857
121500 0.3165157
121510 0.2981673
121520 0.3054198
121530 0.3047244
121540 0.3051898
121550 0.2989545
121560 0.2929021
121570 0.315543
121580 0.3157012
121590 0.314261
121600 0.3148975
121610 0.3132054
121620 0.3153137
121630 0.3085625
121640 0.3058865
121650 0.2981162
121660 0.2773363
121670 0.2852719
121680 0.2849818
121690 0.2859598
121700 0.3153874
121710 0.3407795
121720 0.3228376
121730 0.3133779
121740 0.3084207
121750 0.325456
121760 0.3344377
121770 0.3242511
121780 0.3413084
121790 0.3122338
121800 0.3125718
121810 0.3309956
121820 0.3140661
121830 0.3172946
121840 0.3056994
121850 0.2966726
121860 0.290162
121870 0.3084349
121880 0.3344962
121890 0.3227344
121900 0.3289708
121910 0.3066855
121920 0.3222014
121930 0.3266482
121940 0.3184625
121950 0.292504
121960 0.3115735
121970 0.2996621
121980 0.3218892
121990 0.3103103
122000 0.3135408
122010 0.2976811
122020 0.291228
122030 0.3230334
122040 0.3302459
122050 0.306714
122060 0.3187704
122070 0.3188914
122080 0.2942336
122090 0.3173508
122100 0.3154797
122110 0.3248069
122120 0.3313075
122130 0.3059214
122140 0.2908199
122150 0.2874556
122160 0.3013215
122170 0.2778084
122180 0.2886546
122190 0.3002006
122200 0.3088756
122210 0.3084232
122220 0.2966042
122230 0.2800953
122240 0.2894154
122250 0.2995919
122260 0.3047771
122270 0.2828167
122280 0.3028781
122290 0.2934645
122300 0.2973221
122310 0.2905076
122320 0.3001064
122330 0.2949354
122340 0.2844064
122350 0.2946708
122360 0.2901927
122370 0.2995167
122380 0.2915602
122390 0.2911624
122400 0.2930651
122410 0.2958757
122420 0.3074799
122430 0.2986568
122440 0.305062
122450 0.2979058
122460 0.2996214
122470 0.2948939
122480 0.2950981
122490 0.2971494
122500 0.3026536
122510 0.2879097
122520 0.283931
122530 0.2864735
122540 0.3224562
122550 0.2950223
122560 0.3052858
122570 0.3140228
122580 0.2913614
122590 0.3004833
122600 0.3043335
122610 0.287257
122620 0.2860492
122630 0.2928643
122640 0.3146543
122650 0.2932159
122660 0.2962091
122670 0.3117378
122680 0.3108879
122690 0.3176153
122700 0.3034972
122710 0.301834
122720 0.2924592
122730 0.312735
122740 0.2876045
122750 0.3066452
122760 0.3018939
122770 0.3079948
122780 0.3017768
122790 0.3078127
122800 0.3149143
122810 0.3036807
122820 0.3166449
122830 0.3105572
122840 0.2906104
122850 0.3025188
122860 0.3054926
122870 0.3158136
122880 0.3066377
122890 0.3196805
122900 0.2988485
122910 0.2987575
122920 0.3151034
122930 0.3003771
122940 0.2905799
122950 0.303366
122960 0.3005991
122970 0.3111819
122980 0.3286242
122990 0.3195584
123000 0.3258831
123010 0.3190909
123020 0.3103886
123030 0.311959
123040 0.2891669
123050 0.2768468
123060 0.2676389
123070 0.2826236
123080 0.2754795
123090 0.2888055
123100 0.306777
123110 0.3110273
123120 0.3073429
123130 0.3197366
123140 0.3020647
123150 0.297209
123160 0.3053094
123170 0.2987541
123180 0.3033132
123190 0.2893942
123200 0.3084485
123210 0.2934323
123220 0.3009849
123230 0.3017914
123240 0.3120056
123250 0.3056354
123260 0.3424763
123270 0.3372154
123280 0.3095188
123290 0.3017546
123300 0.307437
123310 0.2764512
123320 0.3007753
123330 0.2978247
123340 0.3107128
123350 0.3061235
123360 0.3264708
123370 0.33042
123380 0.3119102
123390 0.2880724
123400 0.2884766
123410 0.3057133
123420 0.3140858
123430 0.3417096
123440 0.3509173
123450 0.3784617
123460 0.3339234
123470 0.3291301
123480 0.3198316
123490 0.308238
123500 0.3390712
123510 0.3397076
123520 0.3199964
123530 0.3293268
123540 0.3405189
123550 0.3275524
123560 0.3178611
123570 0.3386022
123580 0.311369
123590 0.3498608
123600 0.3237818
123610 0.3111682
123620 0.2989248
123630 0.2882765
123640 0.2993646
123650 0.3045271
123660 0.3119363
123670 0.3304146
123680 0.3199349
123690 0.3268099
123700 0.3242654
123710 0.3347071
123720 0.3441013
123730 0.3637362
123740 0.3405877
123750 0.3481077
123760 0.3556722
123770 0.351813
123780 0.3465884
123790 0.3511373
123800 0.3516523
123810 0.3497664
123820 0.3424092
123830 0.3343526
123840 0.3191214
123850 0.3302419
123860 0.3132728
123870 0.2995496
123880 0.303325
123890 0.3166579
123900 0.3191475
123910 0.3065118
123920 0.3417577
123930 0.3174139
123940 0.3205608
123950 0.3198234
123960 0.3088374
123970 0.3137903
123980 0.3089954
123990 0.3371425
124000 0.3627391
124010 0.3715035
124020 0.3646557
124030 0.3526554
124040 0.3592075
124050 0.3355387
124060 0.3364562
124070 0.3411791
124080 0.3398284
124090 0.3214314
124100 0.3221162
124110 0.3162975
124120 0.3044608
124130 0.3129728
124140 0.3085375
124150 0.3253596
124160 0.3259318
124170 0.3313703
124180 0.3374246
124190 0.3068494
124200 0.3028377
124210 0.333458
124220 0.3352351
124230 0.3222843
124240 0.3477565
124250 0.3784214
124260 0.3451478
124270 0.3237756
124280 0.3363301
124290 0.3496779
124300 0.3346985
124310 0.332572
124320 0.323759
124330 0.3203389
124340 0.3331072
124350 0.3177435
124360 0.3450248
124370 0.3273762
124380 0.3293214
124390 0.3202584
124400 0.3294628
124410 0.335205
124420 0.3266079
124430 0.3272454
124440 0.3237685
124450 0.3276521
124460 0.3204808
124470 0.3367991
124480 0.3312787
124490 0.3273834
124500 0.3478614
124510 0.3339102
124520 0.3373842
124530 0.3199055
124540 0.3287665
124550 0.3213062
124560 0.3318691
124570 0.3590409
124580 0.3488134
124590 0.3353288
124600 0.3595198
124610 0.3598091
124620 0.3508357
124630 0.3769647
124640 0.3821165
124650 0.3755262
124660 0.3922347
124670 0.3582348
124680 0.3496394
124690 0.3351944
124700 0.3786683
124710 0.3651385
124720 0.3608067
124730 0.3489432
124740 0.3539591
124750 0.3343021
124760 0.3481314
124770 0.3339181
124780 0.3327804
124790 0.3548346
124800 0.3462541
124810 0.3352663
124820 0.3364432
124830 0.3478476
124840 0.3521648
124850 0.3564512
124860 0.3361124
124870 0.3414569
124880 0.2994285
124890 0.3128797
124900 0.3281714
124910 0.3172351
124920 0.3108068
124930 0.2999968
124940 0.3202774
124950 0.3254996
124960 0.2912839
124970 0.2814094
124980 0.2773393
124990 0.2920359
125000 0.3184997
125010 0.3072069
125020 0.2976797
125030 0.3019483
125040 0.3312812
125050 0.3222455
125060 0.3285786
125070 0.3292684
125080 0.3176675
125090 0.3156794
125100 0.3143097
125110 0.3139279
125120 0.316179
125130 0.3190409
125140 0.3218379
125150 0.2980101
125160 0.3136058
125170 0.3097194
125180 0.3131074
125190 0.3133571
125200 0.2916366
125210 0.3138122
125220 0.3161878
125230 0.3258562
125240 0.3225984
125250 0.330836
125260 0.3215327
125270 0.319501
125280 0.2976936
125290 0.2677897
125300 0.3025942
125310 0.297976
125320 0.2886744
125330 0.3178798
125340 0.3312894
125350 0.3424285
125360 0.3477801
125370 0.3364392
125380 0.3243439
125390 0.3374774
125400 0.3056749
125410 0.305478
125420 0.3015089
125430 0.2878901
125440 0.3093508
125450 0.3007386
125460 0.3074445
125470 0.2920162
125480 0.3007481
125490 0.2822461
125500 0.2980051
125510 0.3067189
125520 0.3204762
125530 0.3166399
125540 0.3135455
125550 0.3295029
125560 0.3189624
125570 0.3284183
125580 0.3124946
125590 0.3323836
125600 0.3441432
125610 0.3254475
125620 0.3218935
125630 0.3235641
125640 0.3190594
125650 0.3320642
125660 0.3398686
125670 0.3281817
125680 0.3264028
125690 0.3417426
125700 0.3282051
125710 0.3051177
125720 0.2965593
125730 0.3172118
125740 0.3025346
125750 0.3071477
125760 0.3039877
125770 0.3201696
125780 0.3018188
125790 0.3227341
125800 0.325904
125810 0.3226523
125820 0.3544455
125830 0.3294924
125840 0.3319281
125850 0.3262707
125860 0.3382467
125870 0.3328028
125880 0.3354469
125890 0.3301239
125900 0.3456461
125910 0.3589403
125920 0.3521049
125930 0.354209
125940 0.334917
125950 0.3503329
125960 0.3298597
125970 0.3271088
125980 0.3315112
125990 0.3483393
126000 0.3383034
126010 0.3319391
126020 0.3481273
126030 0.3440501
126040 0.3573235
126050 0.335623
126060 0.3396107
126070 0.35184
126080 0.3448114
126090 0.3503547
126100 0.3367072
126110 0.3591826
126120 0.3477365
126130 0.3596057
126140 0.3738022
126150 0.3700247
126160 0.3691005
126170 0.3999623
126180 0.3996778
126190 0.3876809
126200 0.3641399
126210 0.3888172
126220 0.3563896
126230 0.3726851
126240 0.366924
126250 0.3703563
126260 0.3513233
126270 0.3689778
126280 0.3810001
126290 0.3297577
126300 0.3238342
126310 0.3485323
126320 0.3508762
126330 0.366986
126340 0.381625
126350 0.3698712
126360 0.3532397
126370 0.3507486
126380 0.3369174
126390 0.3501976
126400 0.3535481
126410 0.3609215
126420 0.3346145
126430 0.3266713
126440 0.3156078
126450 0.3033174
126460 0.2951786
126470 0.283783
126480 0.3065639
126490 0.3441395
126500 0.3405057
126510 0.3604806
126520 0.3188056
126530 0.316635
126540 0.3023028
126550 0.316816
126560 0.3349879
126570 0.34451
126580 0.3278667
126590 0.3243331
126600 0.3385608
126610 0.3304627
126620 0.3204672
126630 0.3194754
126640 0.320748
126650 0.2771615
126660 0.3270391
126670 0.3322151
126680 0.3269131
126690 0.3238252
126700 0.3284916
126710 0.3211723
126720 0.3262177
126730 0.3523691
126740 0.3432387
126750 0.3659111
126760 0.3495691
126770 0.3588762
126780 0.3358937
126790 0.3409169
126800 0.3332097
126810 0.3180573
126820 0.3570756
126830 0.3408043
126840 0.3352771
126850 0.3295372
126860 0.3454633
126870 0.3246025
126880 0.318736
126890 0.3196699
126900 0.327962
126910 0.3202759
126920 0.3334672
126930 0.3459795
126940 0.3165471
126950 0.3039219
126960 0.3114093
126970 0.3139817
126980 0.3303853
126990 0.3279019
127000 0.3250517
127010 0.309861
127020 0.3003857
127030 0.3252007
127040 0.3219356
127050 0.2932138
127060 0.2973913
127070 0.3192721
127080 0.2967465
127090 0.2959127
127100 0.2890115
127110 0.3037014
127120 0.341047
127130 0.3322634
127140 0.3317279
127150 0.3294235
127160 0.339883
127170 0.3436956
127180 0.33315
127190 0.3340776
127200 0.3426034
127210 0.3472379
127220 0.3497124
127230 0.3433627
127240 0.3560631
127250 0.3455793
127260 0.3350219
127270 0.3533539
127280 0.3505492
127290 0.3534256
127300 0.3261004
127310 0.3069471
127320 0.3314995
127330 0.3500144
127340 0.3378028
127350 0.3435679
127360 0.3543141
127370 0.3301016
127380 0.3283345
127390 0.3202473
127400 0.3736772
127410 0.3497356
127420 0.3358872
127430 0.3118298
127440 0.3418521
127450 0.3145847
127460 0.3165982
127470 0.3149284
127480 0.3459376
127490 0.3645987
127500 0.3650983
127510 0.3389906
127520 0.3447864
127530 0.335335
127540 0.3252139
127550 0.3145642
127560 0.3181504
127570 0.3192998
127580 0.3118286
127590 0.3314553
127600 0.3147018
127610 0.333859
127620 0.3434249
127630 0.3442123
127640 0.3336594
127650 0.3374818
127660 0.325478
127670 0.3452894
127680 0.3634982
127690 0.3434955
127700 0.3558569
127710 0.3487411
127720 0.3331888
127730 0.3671396
127740 0.36954
127750 0.3512057
127760 0.3810907
127770 0.3644386
127780 0.3759782
127790 0.3601936
127800 0.3405696
127810 0.3398211
127820 0.348198
127830 0.3293885
127840 0.337844
127850 0.3522486
127860 0.3407655
127870 0.3584579
127880 0.3636218
127890 0.338172
127900 0.3396215
127910 0.3269994
127920 0.3207096
127930 0.3174949
127940 0.3003492
127950 0.30088
127960 0.3463747
127970 0.3299806
127980 0.3411596
127990 0.3270268
128000 0.3647899
128010 0.3167789
128020 0.3172691
128030 0.3352841
128040 0.3360599
128050 0.3314639
128060 0.3208589
128070 0.3346361
128080 0.331755
128090 0.3181829
128100 0.3434029
128110 0.3505762
128120 0.3718162
128130 0.3983443
128140 0.3767258
128150 0.3781461
128160 0.3915132
128170 0.3654758
128180 0.3511383
128190 0.3607837
128200 0.3442247
128210 0.3618909
128220 0.3526256
128230 0.3410606
128240 0.3375185
128250 0.3105235
128260 0.3158269
128270 0.3058527
128280 0.3100917
128290 0.3075923
128300 0.3118925
128310 0.3135601
128320 0.3193469
128330 0.3013482
128340 0.3109126
128350 0.2984239
128360 0.3323072
128370 0.3218708
128380 0.3029426
128390 0.286442
128400 0.2988222
128410 0.3058968
128420 0.3035411
128430 0.2893953
128440 0.296134
128450 0.2945284
128460 0.3176023
128470 0.3111365
128480 0.3041239
128490 0.3138395
128500 0.283964
128510 0.3059805
128520 0.3089859
128530 0.3283465
128540 0.3213113
128550 0.2925332
128560 0.3309181
128570 0.3435785
128580 0.3325956
128590 0.3384108
128600 0.3404761
128610 0.3122463
128620 0.313038
128630 0.3350277
128640 0.3424945
128650 0.3402504
128660 0.3229873
128670 0.3170245
128680 0.2960073
128690 0.324026
128700 0.3143635
128710 0.3430965
128720 0.3520607
128730 0.3448385
128740 0.3375951
128750 0.3218719
128760 0.3264454
128770 0.3017708
128780 0.3189759
128790 0.3301416
128800 0.343393
128810 0.3265661
128820 0.3555191
128830 0.3442482
128840 0.3284083
128850 0.3362884
128860 0.3118519
128870 0.3240067
128880 0.3094576
128890 0.296513
128900 0.3358082
128910 0.3305748
128920 0.310027
128930 0.3122414
128940 0.2820594
128950 0.2831402
128960 0.3109492
128970 0.3209736
128980 0.3286897
128990 0.3012404
129000 0.3078851
129010 0.3265292
129020 0.3185538
129030 0.3289886
129040 0.3256859
129050 0.3403804
129060 0.3157591
129070 0.3200147
129080 0.3520247
129090 0.3332775
129100 0.3028947
129110 0.3211287
129120 0.3518704
129130 0.3207566
129140 0.3167256
129150 0.2974769
129160 0.3090802
129170 0.3099455
129180 0.298788
129190 0.3249567
129200 0.3212116
129210 0.3149095
129220 0.3264647
129230 0.333557
129240 0.3338827
129250 0.3023522
129260 0.3355653
129270 0.2959548
129280 0.3033277
129290 0.3087342
129300 0.3109514
129310 0.3261343
129320 0.3027015
129330 0.3155648
129340 0.3256658
129350 0.3394346
129360 0.3216445
129370 0.3185215
129380 0.332094
129390 0.3306951
129400 0.3131906
129410 0.3165239
129420 0.3410598
129430 0.3274985
129440 0.3289497
129450 0.2999399
129460 0.3347695
129470 0.3251581
129480 0.3192727
129490 0.3092588
129500 0.2994777
129510 0.3356908
129520 0.3429453
129530 0.3442402
129540 0.3581696
129550 0.3390915
129560 0.3657247
129570 0.3557102
129580 0.3623354
129590 0.3593455
129600 0.3551538
129610 0.3847724
129620 0.354945
129630 0.4011012
129640 0.4178665
129650 0.3387115
129660 0.334576
129670 0.348156
129680 0.3604087
129690 0.3459831
129700 0.3475032
129710 0.3756596
129720 0.3420475
129730 0.3259314
129740 0.33944
129750 0.3627402
129760 0.3728677
129770 0.3526495
129780 0.3612372
129790 0.3598603
129800 0.3670085
129810 0.345904
129820 0.3706898
129830 0.3484306
129840 0.3822829
129850 0.3586993
129860 0.3480971
129870 0.3805555
129880 0.3579727
129890 0.3291854
129900 0.3459641
129910 0.3709717
129920 0.3716522
129930 0.3629498
129940 0.3614767
129950 0.3772701
129960 0.3797676
129970 0.3751845
129980 0.3753813
129990 0.3576114
130000 0.3434682
130010 0.3397713
130020 0.3340285
130030 0.341907
130040 0.3236273
130050 0.3429141
130060 0.3562526
130070 0.3385214
130080 0.3569541
130090 0.3475058
130100 0.3453548
130110 0.3477918
130120 0.3339272
130130 0.329251
130140 0.3422171
130150 0.3569335
130160 0.367506
130170 0.3562693
130180 0.3696167
130190 0.3858759
130200 0.3762487
130210 0.3687477
130220 0.3581823
130230 0.3677436
130240 0.38299
130250 0.3962468
130260 0.3830128
130270 0.4030892
130280 0.3933536
130290 0.3841812
130300 0.3840131
130310 0.3708087
130320 0.3758395
130330 0.3554554
130340 0.3329256
130350 0.313787
130360 0.2958217
130370 0.3183111
130380 0.3183906
130390 0.3178537
130400 0.334629
130410 0.3239004
130420 0.3373066
130430 0.3220346
130440 0.3399032
130450 0.3285302
130460 0.3169708
130470 0.3239086
130480 0.3335938
130490 0.3109907
130500 0.3179947
130510 0.3250276
130520 0.3474002
130530 0.3419124
130540 0.3415522
130550 0.3476082
130560 0.3595517
130570 0.3825641
130580 0.3650983
130590 0.3601461
130600 0.3572379
130610 0.3684318
130620 0.3800957
130630 0.3567492
130640 0.3728092
130650 0.3480596
130660 0.364053
130670 0.3881143
130680 0.3801314
130690 0.3621549
130700 0.3343568
130710 0.3251867
130720 0.3459454
130730 0.3644604
130740 0.3326333
130750 0.334079
130760 0.3352016
130770 0.3160384
130780 0.3028374
130790 0.3137396
130800 0.331666
130810 0.3133946
130820 0.3064913
130830 0.322621
130840 0.3333664
130850 0.3692064
130860 0.3546607
130870 0.3560586
130880 0.4050874
130890 0.3964367
130900 0.3921157
130910 0.3551545
130920 0.3316014
130930 0.3165089
130940 0.3526469
130950 0.367532
130960 0.342562
130970 0.3442364
130980 0.3728332
130990 0.3676512
131000 0.3431956
131010 0.3738463
131020 0.3821084
131030 0.3796188
131040 0.3703109
131050 0.3785762
131060 0.3809049
131070 0.3804681
131080 0.4006085
131090 0.3914567
131100 0.364893
131110 0.3386786
131120 0.347108
131130 0.3590339
131140 0.369963
131150 0.3929776
131160 0.3804479
131170 0.3954355
131180 0.361731
131190 0.3406717
131200 0.3752739
131210 0.3378639
131220 0.3668548
131230 0.3659663
131240 0.3540884
131250 0.3413256
131260 0.3434504
131270 0.3356824
131280 0.336844
131290 0.3495428
131300 0.3193307
131310 0.331206
131320 0.3170038
131330 0.3394823
131340 0.3537979
131350 0.3624579
131360 0.3370447
131370 0.3295302
131380 0.356612
131390 0.3506758
131400 0.3393051
131410 0.3112947
131420 0.3564683
131430 0.3475846
131440 0.3254173
131450 0.3287883
131460 0.3308078
131470 0.3539269
131480 0.3182181
131490 0.3043348
131500 0.3277411
131510 0.3232186
131520 0.3334889
131530 0.3361143
131540 0.3262988
131550 0.3464881
131560 0.3372806
131570 0.3168164
131580 0.3475942
131590 0.324775
131600 0.3447942
131610 0.3364239
131620 0.3364873
131630 0.3563992
131640 0.3443854
131650 0.3424158
131660 0.3452996
131670 0.3600705
131680 0.3389262
131690 0.3551605
131700 0.3804061
131710 0.3583743
131720 0.3423667
131730 0.3783188
131740 0.3639557
131750 0.3628272
131760 0.3789672
131770 0.3515885
131780 0.3237545
131790 0.3347892
131800 0.3540596
131810 0.3348076
131820 0.3356101
131830 0.3596667
131840 0.3449491
131850 0.3405312
131860 0.3600601
131870 0.3756729
131880 0.3782456
131890 0.3727118
131900 0.3634945
131910 0.3865277
131920 0.3885069
131930 0.4085613
131940 0.3874528
131950 0.3768683
131960 0.4009953
131970 0.4147102
131980 0.4045462
131990 0.4038536
132000 0.3945802
132010 0.3624977
132020 0.3536644
132030 0.370389
132040 0.3451872
132050 0.3584225
132060 0.3540506
132070 0.3903647
132080 0.3766113
132090 0.3704715
132100 0.3541754
132110 0.3623368
132120 0.3459674
132130 0.3372011
132140 0.3459187
132150 0.359988
132160 0.3480412
132170 0.3516054
132180 0.3449014
132190 0.366981
132200 0.3729775
132210 0.3802865
132220 0.3629875
132230 0.3834682
132240 0.3553792
132250 0.3644796
132260 0.3757063
132270 0.3736522
132280 0.4121005
132290 0.3898978
132300 0.3649088
132310 0.3660909
132320 0.376176
132330 0.3848472
132340 0.3937351
132350 0.3715652
132360 0.3922552
132370 0.4117601
132380 0.4168536
132390 0.3656007
132400 0.3713415
132410 0.3641063
132420 0.3678923
132430 0.3663366
132440 0.3601402
132450 0.3494098
132460 0.3491735
132470 0.3443665
132480 0.3618305
132490 0.3502609
132500 0.37089
132510 0.3657614
132520 0.3599275
132530 0.352512
132540 0.3631021
132550 0.3918704
132560 0.3753026
132570 0.3851355
132580 0.3577149
132590 0.3730641
132600 0.3511282
132610 0.3665003
132620 0.3603622
132630 0.3574015
132640 0.3207063
132650 0.3454106
132660 0.3385462
132670 0.3585056
132680 0.3460377
132690 0.3229323
132700 0.3431031
132710 0.3492108
132720 0.3455439
132730 0.3582605
132740 0.3590699
132750 0.3604101
132760 0.3751595
132770 0.3692016
132780 0.3697962
132790 0.3709899
132800 0.3488286
132810 0.3666351
132820 0.3724254
132830 0.3769389
132840 0.3945566
132850 0.3880044
132860 0.3581771
132870 0.3562652
132880 0.3468547
132890 0.3394992
132900 0.3100903
132910 0.3459727
132920 0.3645656
132930 0.3625544
132940 0.3751297
132950 0.380261
132960 0.354234
132970 0.3654163
132980 0.3364387
132990 0.3278321
133000 0.3286655
133010 0.365787
133020 0.3421051
133030 0.3473398
133040 0.3434648
133050 0.3490402
133060 0.3417394
133070 0.3433865
133080 0.3589839
133090 0.3523089
133100 0.3423887
133110 0.347541
133120 0.3336782
133130 0.3256818
133140 0.3133269
133150 0.3363636
133160 0.3214286
133170 0.3499937
133180 0.3396659
133190 0.3447104
133200 0.3504453
133210 0.3393961
133220 0.3347918
133230 0.3643461
133240 0.3605176
133250 0.3601308
133260 0.3602839
133270 0.361916
133280 0.3523401
133290 0.346547
133300 0.3490494
133310 0.3263766
133320 0.3109749
133330 0.3239394
133340 0.3169001
133350 0.3203771
133360 0.3182073
133370 0.3095742
133380 0.3037088
133390 0.3167678
133400 0.3140541
133410 0.3114676
133420 0.3337945
133430 0.3230991
133440 0.3175818
133450 0.3337784
133460 0.3381533
133470 0.3306781
133480 0.3042264
133490 0.3355628
133500 0.3589706
133510 0.362477
133520 0.3465116
133530 0.3460072
133540 0.3308204
133550 0.3620711
133560 0.3462318
133570 0.3541768
133580 0.3620245
133590 0.370332
133600 0.3386697
133610 0.334927
133620 0.3329511
133630 0.336979
133640 0.3463027
133650 0.3402447
133660 0.3371342
133670 0.3169654
133680 0.322858
133690 0.3146418
133700 0.3127936
133710 0.3133816
133720 0.3194204
133730 0.3264286
133740 0.3053111
133750 0.2927645
133760 0.3168029
133770 0.3226238
133780 0.3255052
133790 0.3505602
133800 0.3385013
133810 0.3608278
133820 0.3291827
133830 0.3288169
133840 0.3231967
133850 0.318914
133860 0.357996
133870 0.3406875
133880 0.349611
133890 0.3369763
133900 0.3589196
133910 0.3595012
133920 0.3511736
133930 0.3425106
133940 0.3334126
133950 0.3253247
133960 0.3126735
133970 0.3145009
133980 0.3224176
133990 0.3351811
134000 0.3246917
134010 0.3331208
134020 0.3360363
134030 0.3302278
134040 0.3079551
134050 0.3114401
134060 0.2966387
134070 0.3029624
134080 0.3131141
134090 0.3133146
134100 0.3046959
134110 0.3023124
134120 0.3042734
134130 0.310809
134140 0.301495
134150 0.3128962
134160 0.3001645
134170 0.3174703
134180 0.3176657
134190 0.3195738
134200 0.3316973
134210 0.3362402
134220 0.3517793
134230 0.3729357
134240 0.3693326
134250 0.3598426
134260 0.3568394
134270 0.3469952
134280 0.3439974
134290 0.3551764
134300 0.357901
134310 0.3542025
134320 0.3537581
134330 0.3630891
134340 0.3554053
134350 0.3778692
134360 0.3687608
134370 0.3914812
134380 0.3713203
134390 0.3594632
134400 0.3741214
134410 0.3801475
134420 0.3954813
134430 0.397437
134440 0.3745128
134450 0.3433176
134460 0.349052
134470 0.3401147
134480 0.3392094
134490 0.3443986
134500 0.3414864
134510 0.3545579
134520 0.385667
134530 0.3508841
134540 0.3600795
134550 0.3485817
134560 0.3339542
134570 0.3515652
134580 0.3345558
134590 0.3255575
134600 0.3270531
134610 0.3314742
134620 0.3422439
134630 0.3455901
134640 0.3256575
134650 0.3219716
134660 0.3453012
134670 0.3541646
134680 0.36467
134690 0.3767043
134700 0.3790063
134710 0.3726761
134720 0.383222
134730 0.3835222
134740 0.3969736
134750 0.3718084
134760 0.3748215
134770 0.3842191
134780 0.381008
134790 0.4015927
134800 0.4019594
134810 0.382883
134820 0.3830101
134830 0.3639599
134840 0.3629317
134850 0.3588606
134860 0.354825
134870 0.3501756
134880 0.3691176
134890 0.3670638
134900 0.3681151
134910 0.3429681
134920 0.3402984
134930 0.3679428
134940 0.3658736
134950 0.3756223
134960 0.3835497
134970 0.3750322
134980 0.3698162
134990 0.3944304
135000 0.383952
135010 0.3822854
135020 0.3712803
135030 0.3671657
135040 0.3760965
135050 0.391207
135060 0.3677545
135070 0.3842731
135080 0.3834073
135090 0.381638
135100 0.3769732
135110 0.3665906
135120 0.3882342
135130 0.3670913
135140 0.3681792
135150 0.3842756
135160 0.3902976
135170 0.3716516
135180 0.3699311
135190 0.36377
135200 0.3544856
135210 0.3937531
135220 0.3483008
135230 0.3663415
135240 0.3670572
135250 0.3435419
135260 0.3455427
135270 0.3523032
135280 0.3406622
135290 0.3666216
135300 0.3804207
135310 0.3974748
135320 0.4215496
135330 0.4212947
135340 0.4328296
135350 0.4215887
135360 0.4328787
135370 0.4127792
135380 0.4313491
135390 0.4304081
135400 0.4167179
135410 0.4084325
135420 0.4258943
135430 0.4275346
135440 0.4129195
135450 0.4264957
135460 0.4058935
135470 0.4095562
135480 0.4135129
135490 0.4138035
135500 0.4071972
135510 0.4085381
135520 0.4255204
135530 0.3983814
135540 0.4181917
135550 0.3920553
135560 0.3903216
135570 0.3893336
135580 0.3972476
135590 0.418776
135600 0.42078
135610 0.4211521
135620 0.4169694
135630 0.414349
135640 0.4240118
135650 0.3998556
135660 0.3984888
135670 0.4050235
135680 0.4043905
135690 0.4284479
135700 0.4083535
135710 0.4180686
135720 0.4272079
135730 0.4148508
135740 0.4101315
135750 0.4210884
135760 0.4198248
135770 0.4120895
135780 0.4205761
135790 0.4218759
135800 0.4070446
135810 0.414306
135820 0.4221256
135830 0.407228
135840 0.4043806
135850 0.3995501
135860 0.4067187
135870 0.4199444
135880 0.4244222
135890 0.421836
135900 0.4045097
135910 0.4120509
135920 0.4096423
135930 0.4326312
135940 0.4256965
135950 0.4131329
135960 0.428681
135970 0.4202714
135980 0.4149865
135990 0.4135777
136000 0.4147442
136010 0.4331203
136020 0.4256689
136030 0.4216781
136040 0.4267778
136050 0.4328993
136060 0.4378947
136070 0.4316436
136080 0.4244527
136090 0.4266419
136100 0.4100892
136110 0.4174973
136120 0.4105684
136130 0.4306079
136140 0.4281962
136150 0.4213654
136160 0.4109569
136170 0.4122972
136180 0.4117087
136190 0.4079429
136200 0.417632
136210 0.4217755
136220 0.4171179
136230 0.396926
136240 0.3962888
136250 0.3976508
136260 0.4098108
136270 0.4041228
136280 0.4100212
136290 0.4210622
136300 0.4308089
136310 0.4283209
136320 0.4104125
136330 0.4471779
136340 0.4385192
136350 0.4208711
136360 0.4274171
136370 0.4319403
136380 0.418196
136390 0.4251997
136400 0.434662
136410 0.4224137
136420 0.4188643
136430 0.424877
136440 0.4326495
136450 0.4371123
136460 0.4315667
136470 0.4312405
136480 0.4296922
136490 0.4248312
136500 0.4400059
136510 0.4256678
136520 0.4293106
136530 0.4411204
136540 0.425976
136550 0.4154149
136560 0.423616
136570 0.4274805
136580 0.4320263
136590 0.4390053
136600 0.4330032
136610 0.425541
136620 0.4283046
136630 0.4451173
136640 0.4390801
136650 0.4290015
136660 0.4217293
136670 0.424587
136680 0.4363671
136690 0.4288436
136700 0.4236045
136710 0.4182468
136720 0.4175187
136730 0.4299326
136740 0.4337254
136750 0.4344064
136760 0.4111853
136770 0.4201078
136780 0.4225662
136790 0.4193229
136800 0.4257218
136810 0.4320657
136820 0.419387
136830 0.4195448
136840 0.4331551
136850 0.436774
136860 0.4224498
136870 0.4178216
136880 0.430434
136890 0.4097166
136900 0.4302984
136910 0.4245918
136920 0.4207277
136930 0.4248006
136940 0.435674
136950 0.4334483
136960 0.4240983
136970 0.4325745
136980 0.4425611
136990 0.4438031
137000 0.4477536
137010 0.438591
137020 0.443429
137030 0.4506391
137040 0.4239692
137050 0.4381715
137060 0.4317673
137070 0.4451731
137080 0.4419774
137090 0.4490116
137100 0.4530494
137110 0.4398899
137120 0.4376461
137130 0.4401084
137140 0.4358096
137150 0.4395843
137160 0.4371741
137170 0.4589351
137180 0.4547841
137190 0.4410226
137200 0.4480523
137210 0.4468249
137220 0.432564
137230 0.4401677
137240 0.4478935
137250 0.4275558
137260 0.4250797
137270 0.4436575
137280 0.4518877
137290 0.4505125
137300 0.438283
137310 0.4538349
137320 0.4385905
137330 0.4488949
137340 0.426858
137350 0.4421059
137360 0.4355374
137370 0.4272362
137380 0.4215817
137390 0.428609
137400 0.4127398
137410 0.4257013
137420 0.4161106
137430 0.4291812
137440 0.4307702
137450 0.4196753
137460 0.4260731
137470 0.4189783
137480 0.4228327
137490 0.4392555
137500 0.4397193
137510 0.4323161
137520 0.4336537
137530 0.4323928
137540 0.4401863
137550 0.4436636
137560 0.4278255
137570 0.4140985
137580 0.4122027
137590 0.4227911
137600 0.4350545
137610 0.4200039
137620 0.4108539
137630 0.4014641
137640 0.4080251
137650 0.4235831
137660 0.4356886
137670 0.4313442
137680 0.4369372
137690 0.4444699
137700 0.4160971
137710 0.4210379
137720 0.4234088
137730 0.4397991
137740 0.4339869
137750 0.4350052
137760 0.4223359
137770 0.4125288
137780 0.423446
137790 0.4274079
137800 0.4177611
137810 0.4345717
137820 0.4442092
137830 0.4306947
137840 0.434712
137850 0.4313837
137860 0.4433883
137870 0.4372955
137880 0.4218566
137890 0.4263959
137900 0.4205254
137910 0.4153173
137920 0.4218797
137930 0.4167656
137940 0.4280341
137950 0.4061952
137960 0.4168843
137970 0.4336848
137980 0.4329588
137990 0.4465852
138000 0.4407405
138010 0.4339016
138020 0.4346965
138030 0.4167051
138040 0.4270858
138050 0.429495
138060 0.4168288
138070 0.4250104
138080 0.4319285
138090 0.4203953
138100 0.4382911
138110 0.4242384
138120 0.4280176
138130 0.4334507
138140 0.4305503
138150 0.4396194
138160 0.4098001
138170 0.4382724
138180 0.4172542
138190 0.4246718
138200 0.4209822
138210 0.4132713
138220 0.4040355
138230 0.4068702
138240 0.4086532
138250 0.4212364
138260 0.4302427
138270 0.4290183
138280 0.4282777
138290 0.429257
138300 0.4346995
138310 0.4303156
138320 0.4266076
138330 0.4029821
138340 0.4130091
138350 0.4233753
138360 0.43424
138370 0.4211283
138380 0.4222599
138390 0.40673
138400 0.3953533
138410 0.3986088
138420 0.403487
138430 0.400013
138440 0.4054568
138450 0.4065369
138460 0.4017792
138470 0.4072501
138480 0.3911504
138490 0.3845884
138500 0.3936482
138510 0.4041168
138520 0.4053609
138530 0.4163179
138540 0.4259948
138550 0.414348
138560 0.4188365
138570 0.4150964
138580 0.4161331
138590 0.4152988
138600 0.4152004
138610 0.4178347
138620 0.4149535
138630 0.4146146
138640 0.4032578
138650 0.4084801
138660 0.4120944
138670 0.4103785
138680 0.4216363
138690 0.4292559
138700 0.4248947
138710 0.4113092
138720 0.4081487
138730 0.4091369
138740 0.3998502
138750 0.4101492
138760 0.3937716
138770 0.3979577
138780 0.4053064
138790 0.3893484
138800 0.4122597
138810 0.4021452
138820 0.3926469
138830 0.4137383
138840 0.4040601
138850 0.419976
138860 0.425157
138870 0.4190277
138880 0.4189713
138890 0.4188106
138900 0.4273314
138910 0.4250931
138920 0.4262573
138930 0.4190322
138940 0.4069548
138950 0.4120408
138960 0.40869
138970 0.4021807
138980 0.3978593
138990 0.4093704
139000 0.4156017
139010 0.4047106
139020 0.4069821
139030 0.42363
139040 0.437665
139050 0.4298017
139060 0.4338042
139070 0.4341585
139080 0.4078227
139090 0.4276144
139100 0.4128841
139110 0.4392813
139120 0.411482
139130 0.4085031
139140 0.4297057
139150 0.4197407
139160 0.410941
139170 0.410834
139180 0.3999391
139190 0.3970614
139200 0.4122441
139210 0.4084433
139220 0.4343845
139230 0.417607
139240 0.3972563
139250 0.4187974
139260 0.4220864
139270 0.4370174
139280 0.4453731
139290 0.4267483
139300 0.4260375
139310 0.4330482
139320 0.4378931
139330 0.4355217
139340 0.4483383
139350 0.4271859
139360 0.4134852
139370 0.4230804
139380 0.4133494
139390 0.4121898
139400 0.4167106
139410 0.4263735
139420 0.4239768
139430 0.4247548
139440 0.4114034
139450 0.4115432
139460 0.4217643
139470 0.4236614
139480 0.4245744
139490 0.4427371
139500 0.4332945
139510 0.4250595
139520 0.4218071
139530 0.4195478
139540 0.4132828
139550 0.4219031
139560 0.4122386
139570 0.4061126
139580 0.4222445
139590 0.4373227
139600 0.4222385
139610 0.4256638
139620 0.4226695
139630 0.4296769
139640 0.4335447
139650 0.4338034
139660 0.4221514
139670 0.4188074
139680 0.4326982
139690 0.4283965
139700 0.4247905
139710 0.4340695
139720 0.4242165
139730 0.4305357
139740 0.43268
139750 0.4149475
139760 0.3979046
139770 0.4106509
139780 0.4248344
139790 0.4341976
139800 0.4260057
139810 0.418607
139820 0.4132686
139830 0.4085859
139840 0.4160254
139850 0.4079269
139860 0.4122896
139870 0.4021244
139880 0.4017508
139890 0.4120952
139900 0.4177607
139910 0.4345061
139920 0.4271124
139930 0.4290262
139940 0.4222476
139950 0.4141517
139960 0.4076948
139970 0.4206426
139980 0.4177875
139990 0.4052737
140000 0.4049542
140010 0.4076267
140020 0.4081231
140030 0.4182815
140040 0.4229988
140050 0.4124707
140060 0.4180995
140070 0.4176006
140080 0.4135529
140090 0.4192994
140100 0.413282
140110 0.4135697
140120 0.4040087
140130 0.3938677
140140 0.3902858
140150 0.4068793
140160 0.4052562
140170 0.4085785
140180 0.3970457
140190 0.3945333
140200 0.4076487
140210 0.3940473
140220 0.3985354
140230 0.4188161
140240 0.413802
140250 0.4007291
140260 0.4034472
140270 0.3937612
140280 0.4007288
140290 0.4120931
140300 0.4000801
140310 0.3842036
140320 0.3997923
140330 0.3834229
140340 0.3963887
140350 0.3889938
140360 0.399477
140370 0.3904862
140380 0.3941306
140390 0.3916812
140400 0.3833
140410 0.3936768
140420 0.3964165
140430 0.3994704
140440 0.396329
140450 0.3955182
140460 0.3736306
140470 0.382264
140480 0.386565
140490 0.3736057
140500 0.3735797
140510 0.3716111
140520 0.3894868
140530 0.3856835
140540 0.3869168
140550 0.3867657
140560 0.3958526
140570 0.3876864
140580 0.3855875
140590 0.4023107
140600 0.4055966
140610 0.3818416
140620 0.3865948
140630 0.3767067
140640 0.3562716
140650 0.3863397
140660 0.393062
140670 0.3813034
140680 0.3974769
140690 0.3835613
140700 0.3870218
140710 0.3827308
140720 0.3864121
140730 0.3877905
140740 0.4111981
140750 0.3969934
140760 0.410488
140770 0.408464
140780 0.4002602
140790 0.4092895
140800 0.396819
140810 0.3831051
140820 0.4082842
140830 0.3998657
140840 0.3942609
140850 0.4007401
140860 0.3893165
140870 0.416106
140880 0.4155625
140890 0.4005762
140900 0.3988505
140910 0.3740758
140920 0.394718
140930 0.3947548
140940 0.3753671
140950 0.3980438
140960 0.4003098
140970 0.4060991
140980 0.4067903
140990 0.4094686
141000 0.4003105
141010 0.3986243
141020 0.3991541
141030 0.3960851
141040 0.4030148
141050 0.3910766
141060 0.3934133
141070 0.3821428
141080 0.3977431
141090 0.3792321
141100 0.3911617
141110 0.405876
141120 0.4009692
141130 0.4008622
141140 0.402877
141150 0.4148838
141160 0.4249213
141170 0.4237118
141180 0.4063499
141190 0.3987792
141200 0.3854942
141210 0.4036829
141220 0.4147701
141230 0.3899473
141240 0.4119265
141250 0.4255578
141260 0.4002906
141270 0.4271404
141280 0.4426125
141290 0.4350789
141300 0.4057009
141310 0.411636
141320 0.4148084
141330 0.3956666
141340 0.3874384
141350 0.4239973
141360 0.4379962
141370 0.4276491
141380 0.4096292
141390 0.4124881
141400 0.4230972
141410 0.4391473
141420 0.432639
141430 0.4183135
141440 0.4260377
141450 0.4107886
141460 0.4232216
141470 0.4120051
141480 0.3978303
141490 0.3994246
141500 0.3990758
141510 0.393301
141520 0.3887174
141530 0.3996738
141540 0.3754999
141550 0.3883354
141560 0.4030901
141570 0.3917398
141580 0.3941702
141590 0.4038949
141600 0.3855861
141610 0.4000256
141620 0.3847883
141630 0.3947297
141640 0.3899327
141650 0.3856654
141660 0.3789497
141670 0.3702173
141680 0.3652992
141690 0.3451757
141700 0.3619006
141710 0.3680789
141720 0.35148
141730 0.3639431
141740 0.3730023
141750 0.3539472
141760 0.379306
141770 0.3676383
141780 0.3842044
141790 0.3721236
141800 0.3647126
141810 0.3729819
141820 0.3899797
141830 0.3833087
141840 0.3768498
141850 0.3773297
141860 0.3836857
141870 0.3676829
141880 0.3635603
141890 0.3699355
141900 0.3795771
141910 0.3782789
141920 0.3803533
141930 0.3929606
141940 0.3764369
141950 0.374185
141960 0.3755747
141970 0.3739114
141980 0.3806331
141990 0.3846309
142000 0.3880492
142010 0.3806538
142020 0.3914249
142030 0.3711043
142040 0.3780437
142050 0.3828873
142060 0.3718313
142070 0.3784878
142080 0.3879286
142090 0.3770934
142100 0.3673314
142110 0.3704807
142120 0.3669779
142130 0.3615789
142140 0.3581142
142150 0.3772816
142160 0.3773567
142170 0.3857472
142180 0.3706251
142190 0.3705956
142200 0.3660427
142210 0.381426
142220 0.3896433
142230 0.3914495
142240 0.3853719
142250 0.388158
142260 0.3758637
142270 0.3692293
142280 0.3951715
142290 0.3913215
142300 0.3860472
142310 0.391788
142320 0.3925371
142330 0.3834119
142340 0.3815213
142350 0.3955815
142360 0.3983659
142370 0.3792641
142380 0.3917432
142390 0.3792173
142400 0.3916061
142410 0.4153182
142420 0.3980665
142430 0.3990857
142440 0.3889773
142450 0.3700547
142460 0.3800414
142470 0.3687354
142480 0.3918759
142490 0.3850281
142500 0.3801205
142510 0.4028697
142520 0.388055
142530 0.3677391
142540 0.3760589
142550 0.3787029
142560 0.3936023
142570 0.372603
142580 0.3728413
142590 0.3872922
142600 0.3917176
142610 0.3635162
142620 0.3659136
142630 0.3771938
142640 0.3827063
142650 0.3735597
142660 0.3802613
142670 0.3911563
142680 0.3653449
142690 0.3685575
142700 0.382184
142710 0.3736071
142720 0.374472
142730 0.3732739
142740 0.3676134
142750 0.376307
142760 0.3683723
142770 0.3652243
142780 0.3842082
142790 0.3717129
142800 0.3541752
142810 0.3590124
142820 0.3668071
142830 0.3632619
142840 0.3584149
142850 0.3641672
142860 0.3897944
142870 0.3660715
142880 0.3875885
142890 0.3801742
142900 0.3802782
142910 0.3750528
142920 0.3823413
142930 0.3789347
142940 0.3727005
142950 0.3758831
142960 0.3886475
142970 0.3910017
142980 0.3713021
142990 0.3778964
143000 0.3960654
143010 0.3859597
143020 0.3669943
143030 0.3821573
143040 0.3762019
143050 0.3772694
143060 0.3777063
143070 0.3630729
143080 0.3445122
143090 0.348848
143100 0.3746498
143110 0.3846292
143120 0.3831875
143130 0.3817526
143140 0.3840934
143150 0.387052
143160 0.3788736
143170 0.366982
143180 0.3614144
143190 0.3616739
143200 0.3767986
143210 0.3690287
143220 0.3605869
143230 0.3712568
143240 0.3771177
143250 0.376651
143260 0.3889855
143270 0.3860438
143280 0.3855452
143290 0.3932522
143300 0.3765026
143310 0.3905089
143320 0.3778278
143330 0.3979426
143340 0.3813224
143350 0.3972687
143360 0.3784768
143370 0.3809043
143380 0.3819373
143390 0.3959041
143400 0.3551029
143410 0.388683
143420 0.3886963
143430 0.3781997
143440 0.384806
143450 0.387825
143460 0.3689142
143470 0.3795902
143480 0.3774688
143490 0.3899053
143500 0.3943051
143510 0.3900388
143520 0.3727478
143530 0.3921737
143540 0.3916231
143550 0.3886023
143560 0.37786
143570 0.401189
143580 0.3695373
143590 0.4003165
143600 0.3987365
143610 0.3884111
143620 0.3900929
143630 0.384071
143640 0.3920263
143650 0.3870913
143660 0.3744253
143670 0.3562089
143680 0.3582956
143690 0.3663132
143700 0.3689343
143710 0.3750273
143720 0.3836692
143730 0.4070346
143740 0.3741835
143750 0.3819619
143760 0.3979756
143770 0.3880536
143780 0.3897624
143790 0.3752736
143800 0.3766013
143810 0.3593463
143820 0.3707424
143830 0.365079
143840 0.3622491
143850 0.3625814
143860 0.3666776
143870 0.3788073
143880 0.3720148
143890 0.3689847
143900 0.371099
143910 0.3956024
143920 0.3949736
143930 0.389454
143940 0.3844497
143950 0.3918929
143960 0.3760329
143970 0.4016436
143980 0.4018685
143990 0.4089313
144000 0.395382
144010 0.3889491
144020 0.3904883
144030 0.3882184
144040 0.3995865
144050 0.3817815
144060 0.3871663
144070 0.3948207
144080 0.3773043
144090 0.399922
144100 0.3940724
144110 0.409428
144120 0.3919216
144130 0.3831542
144140 0.3818367
144150 0.4049785
144160 0.3903634
144170 0.3864226
144180 0.4047355
144190 0.3977053
144200 0.3740164
144210 0.3866925
144220 0.3700082
144230 0.3791682
144240 0.3894363
144250 0.3814144
144260 0.4034711
144270 0.392755
144280 0.3793359
144290 0.3915349
144300 0.391077
144310 0.3907202
144320 0.3981146
144330 0.3937486
144340 0.4050108
144350 0.407217
144360 0.4241858
144370 0.4054219
144380 0.391683
144390 0.418017
144400 0.4222593
144410 0.4083343
144420 0.411866
144430 0.4043192
144440 0.3948996
144450 0.4003513
144460 0.4051045
144470 0.3997616
144480 0.381016
144490 0.4075767
144500 0.3974814
144510 0.4098423
144520 0.4031282
144530 0.3964235
144540 0.3994324
144550 0.3812182
144560 0.3990219
144570 0.3912015
144580 0.3973326
144590 0.3877997
144600 0.398915
144610 0.3995188
144620 0.4109247
144630 0.408103
144640 0.413296
144650 0.4069219
144660 0.3940805
144670 0.4102375
144680 0.4016485
144690 0.4051275
144700 0.39757
144710 0.3905575
144720 0.3890761
144730 0.3839467
144740 0.3813322
144750 0.3849174
144760 0.3990567
144770 0.3859565
144780 0.3936625
144790 0.3865115
144800 0.3932965
144810 0.3892313
144820 0.4074737
144830 0.4037802
144840 0.4085963
144850 0.4090954
144860 0.3741268
144870 0.3862994
144880 0.4024842
144890 0.3935439
144900 0.3850395
144910 0.3990302
144920 0.3855769
144930 0.3906828
144940 0.3992074
144950 0.3722112
144960 0.3830198
144970 0.3880526
144980 0.3939235
144990 0.3915685
145000 0.4028923
145010 0.3816481
145020 0.3899616
145030 0.3796479
145040 0.3719045
145050 0.3789857
145060 0.3757733
145070 0.3666573
145080 0.3621387
145090 0.3615513
145100 0.3704746
145110 0.3717701
145120 0.3657569
145130 0.3870133
145140 0.3903501
145150 0.378537
145160 0.3744375
145170 0.376485
145180 0.3972881
145190 0.4071155
145200 0.3994554
145210 0.4098159
145220 0.4138061
145230 0.4189797
145240 0.4053569
145250 0.4116797
145260 0.4031805
145270 0.3911481
145280 0.4024842
145290 0.3960814
145300 0.3903791
145310 0.4260161
145320 0.409889
145330 0.3961702
145340 0.4004168
145350 0.3810135
145360 0.3959139
145370 0.3749443
145380 0.3884394
145390 0.3900789
145400 0.4027504
145410 0.3912053
145420 0.391633
145430 0.3940538
145440 0.3871924
145450 0.3978683
145460 0.4075941
145470 0.4108246
145480 0.4222558
145490 0.4133939
145500 0.4250764
145510 0.3982801
145520 0.4018369
145530 0.391396
145540 0.400865
145550 0.4141983
145560 0.4114693
145570 0.4027384
145580 0.4163655
145590 0.4157367
145600 0.4248172
145610 0.4155898
145620 0.4324452
145630 0.4094218
145640 0.4030743
145650 0.3971421
145660 0.4139134
145670 0.4227186
145680 0.4099247
145690 0.4005096
145700 0.4166474
145710 0.4051843
145720 0.4157244
145730 0.4119729
145740 0.4181063
145750 0.408944
145760 0.3965931
145770 0.4166471
145780 0.4143169
145790 0.4168693
145800 0.4121662
145810 0.4236195
145820 0.4295096
145830 0.4121075
145840 0.3969145
145850 0.416437
145860 0.4100225
145870 0.3967208
145880 0.4022536
145890 0.4093145
145900 0.4106192
145910 0.4015782
145920 0.424365
145930 0.41109
145940 0.3906044
145950 0.3810956
145960 0.4062289
145970 0.4019898
145980 0.4076752
145990 0.4267167
146000 0.4096433
146010 0.4247295
146020 0.4239094
146030 0.4193724
146040 0.4147396
146050 0.4019349
146060 0.4094161
146070 0.4034896
146080 0.3992057
146090 0.4019706
146100 0.4029935
146110 0.4108907
146120 0.3939474
146130 0.3941098
146140 0.3773064
146150 0.3726713
146160 0.3736163
146170 0.3575973
146180 0.3698496
146190 0.349362
146200 0.3718817
146210 0.3656183
146220 0.3842873
146230 0.3660398
146240 0.3586655
146250 0.3440215
146260 0.3584894
146270 0.3724167
146280 0.3800524
146290 0.3826463
146300 0.3355161
146310 0.364787
146320 0.372941
146330 0.3887933
146340 0.3942658
146350 0.3751389
146360 0.3896522
146370 0.3931894
146380 0.4063431
146390 0.3811858
146400 0.3919668
146410 0.3725893
146420 0.3929424
146430 0.3728818
146440 0.3641093
146450 0.3598559
146460 0.3693583
146470 0.3799179
146480 0.370248
146490 0.3888027
146500 0.3986998
146510 0.3833313
146520 0.3447318
146530 0.3620485
146540 0.3532802
146550 0.3504859
146560 0.3376653
146570 0.3548887
146580 0.360735
146590 0.358263
146600 0.3599615
146610 0.3525646
146620 0.3381367
146630 0.3567253
146640 0.3476698
146650 0.3507482
146660 0.3586938
146670 0.3564634
146680 0.3525181
146690 0.3620154
146700 0.330069
146710 0.3419871
146720 0.3312294
146730 0.342486
146740 0.3272741
146750 0.3458134
146760 0.3469666
146770 0.3446899
146780 0.3353638
146790 0.3424708
146800 0.3380931
146810 0.3382968
146820 0.3375863
146830 0.3360128
146840 0.3522978
146850 0.3390044
146860 0.3342637
146870 0.3210342
146880 0.3321536
146890 0.3418303
146900 0.3438235
146910 0.3260634
146920 0.334368
146930 0.3135325
146940 0.2994223
146950 0.3465902
146960 0.360911
146970 0.339795
146980 0.3500433
146990 0.3528148
147000 0.364542
147010 0.3907697
147020 0.3713877
147030 0.3848214
147040 0.3902254
147050 0.3960993
147060 0.3917333
147070 0.3881325
147080 0.3999501
147090 0.3735957
147100 0.3849464
147110 0.3610939
147120 0.3793784
147130 0.3790479
147140 0.360001
147150 0.3707904
147160 0.3751787
147170 0.3681739
147180 0.382677
147190 0.3671477
147200 0.3556639
147210 0.3435778
147220 0.3748582
147230 0.3836886
147240 0.3585793
147250 0.3893086
147260 0.3819644
147270 0.3788567
147280 0.3756235
147290 0.3668699
147300 0.3336708
147310 0.3521889
147320 0.335009
147330 0.341864
147340 0.341622
147350 0.3535185
147360 0.3148109
147370 0.3089316
147380 0.3008304
147390 0.3265572
147400 0.317203
147410 0.3113245
147420 0.2778468
147430 0.2844416
147440 0.3032903
147450 0.3019301
147460 0.2954457
147470 0.3071395
147480 0.3126628
147490 0.2987003
147500 0.3411937
147510 0.3069624
147520 0.301356
147530 0.3278267
147540 0.3232585
147550 0.3052838
147560 0.3196687
147570 0.3204348
147580 0.321544
147590 0.3081256
147600 0.3004399
147610 0.3264465
147620 0.3347947
147630 0.3314915
147640 0.3368067
147650 0.3576001
147660 0.3369656
147670 0.3403271
147680 0.323708
147690 0.3178104
147700 0.3225095
147710 0.3318344
147720 0.326544
147730 0.3169131
147740 0.3292577
147750 0.3399183
147760 0.3392398
147770 0.3562256
147780 0.3107907
147790 0.3148831
147800 0.3089389
147810 0.2987844
147820 0.3006255
147830 0.3107722
147840 0.3135657
147850 0.3393919
147860 0.3280499
147870 0.3150693
147880 0.348818
147890 0.3671272
147900 0.3493237
147910 0.3735352
147920 0.3464707
147930 0.3546461
147940 0.3243704
147950 0.3242292
147960 0.3060677
147970 0.2944363
147980 0.3299543
147990 0.3166765
148000 0.3505803
148010 0.3223422
148020 0.3536957
148030 0.3359785
148040 0.3313156
148050 0.3192834
148060 0.3272591
148070 0.3225898
148080 0.3260739
148090 0.3355095
148100 0.3335126
148110 0.3286729
148120 0.3349934
148130 0.3354844
148140 0.3387174
148150 0.3141446
148160 0.3203403
148170 0.3373779
148180 0.3233991
148190 0.3203495
148200 0.3217257
148210 0.3109039
148220 0.3417581
148230 0.3228664
148240 0.3154582
148250 0.3102874
148260 0.321663
148270 0.3230465
148280 0.3161824
148290 0.3436528
148300 0.3382314
148310 0.3335375
148320 0.322546
148330 0.3392853
148340 0.3211519
148350 0.3292347
148360 0.3395301
148370 0.3230039
148380 0.3209068
148390 0.3256165
148400 0.3266052
148410 0.3151044
148420 0.3457569
148430 0.3499644
148440 0.3517407
148450 0.3438795
148460 0.3532781
148470 0.3688588
148480 0.353452
148490 0.3682756
148500 0.3504373
148510 0.3499011
148520 0.3311421
148530 0.3269804
148540 0.3353039
148550 0.3048965
148560 0.3265921
148570 0.3239498
148580 0.3284662
148590 0.3334378
148600 0.3615397
148610 0.331308
148620 0.3673791
148630 0.3414803
148640 0.326869
148650 0.3255528
148660 0.3558831
148670 0.3815832
148680 0.3447389
148690 0.3283619
148700 0.3310738
148710 0.3359069
148720 0.3463524
148730 0.3638035
148740 0.3404161
148750 0.3273413
148760 0.3295223
148770 0.3200734
148780 0.3245388
148790 0.3355801
148800 0.3548808
148810 0.3342946
148820 0.3398324
148830 0.3271804
148840 0.3202932
148850 0.3380921
148860 0.3287247
148870 0.3328995
148880 0.3595876
148890 0.3722404
148900 0.3962599
148910 0.3854276
148920 0.3929786
148930 0.3806419
148940 0.3800285
148950 0.3863096
148960 0.3908673
148970 0.3748863
148980 0.3812712
148990 0.3991834
149000 0.3697646
149010 0.3711678
149020 0.360119
149030 0.3424958
149040 0.3513039
149050 0.337184
149060 0.3546688
149070 0.3180345
149080 0.3387901
149090 0.3547513
149100 0.3319806
149110 0.3499781
149120 0.3374071
149130 0.3374853
149140 0.3596672
149150 0.3445207
149160 0.3255076
149170 0.3183239
149180 0.3344941
149190 0.3502658
149200 0.3405106
149210 0.3392918
149220 0.3249776
149230 0.3121716
149240 0.3138739
149250 0.3390417
149260 0.3233837
149270 0.3338563
149280 0.3370898
149290 0.320453
149300 0.3227131
149310 0.3337166
149320 0.3473246
149330 0.329846
149340 0.3184439
149350 0.3285916
149360 0.3440875
149370 0.3407965
149380 0.3323048
149390 0.3185035
149400 0.3297661
149410 0.3100868
149420 0.3409585
149430 0.3457911
149440 0.3341911
149450 0.31714
149460 0.3188984
149470 0.3159958
149480 0.2966295
149490 0.3239616
149500 0.3016557
149510 0.3142451
149520 0.3214001
149530 0.3269922
149540 0.3256519
149550 0.322293
149560 0.3367277
149570 0.3375208
149580 0.3217831
149590 0.3307466
149600 0.3157519
149610 0.3257728
149620 0.325158
149630 0.3071442
149640 0.3132647
149650 0.3184356
149660 0.3476135
149670 0.3575363
149680 0.3915163
149690 0.3696234
149700 0.3309763
149710 0.3203818
149720 0.3239483
149730 0.3222533
149740 0.3151802
149750 0.3523452
149760 0.3552431
149770 0.3491173
149780 0.334817
149790 0.3544574
149800 0.3371332
149810 0.3493806
149820 0.3197348
149830 0.3282541
149840 0.3178276
149850 0.332514
149860 0.3412486
149870 0.3524702
149880 0.335011
149890 0.3454341
149900 0.3446968
149910 0.3431682
149920 0.3340032
149930 0.3421905
149940 0.3443336
149950 0.343691
149960 0.3568224
149970 0.3450087
149980 0.3697023
149990 0.3438299
150000 0.3254929
150010 0.3292606
150020 0.3246068
150030 0.3396069
150040 0.3319086
150050 0.3475022
150060 0.3699156
150070 0.3579108
150080 0.3676617
150090 0.3747819
150100 0.3339295
150110 0.3217475
150120 0.3176662
150130 0.3354957
150140 0.3273521
150150 0.3467567
150160 0.3378133
150170 0.3516878
150180 0.3727352
150190 0.3524371
150200 0.339404
150210 0.3436741
150220 0.3313103
150230 0.324351
150240 0.3635245
150250 0.3348259
150260 0.3393579
150270 0.3342082
150280 0.3509364
150290 0.3502338
150300 0.3482809
150310 0.3357827
150320 0.3393967
150330 0.3087129
150340 0.3176306
150350 0.3247689
150360 0.2903379
150370 0.3185765
150380 0.3269823
150390 0.3549126
150400 0.3336565
150410 0.3322985
150420 0.3605336
150430 0.3303669
150440 0.3577215
150450 0.3635403
150460 0.3478751
150470 0.3478923
150480 0.3474439
150490 0.3295127
150500 0.335463
150510 0.3291601
150520 0.3440522
150530 0.3440761
150540 0.3248648
150550 0.3362778
150560 0.3433991
150570 0.3559587
150580 0.3211085
150590 0.3469864
150600 0.3213669
150610 0.3202975
150620 0.3258834
150630 0.3243132
150640 0.3428061
150650 0.3362482
150660 0.3289893
150670 0.3335402
150680 0.3307199
150690 0.3199551
150700 0.3338056
150710 0.3402678
150720 0.3372611
150730 0.3166939
150740 0.3313692
150750 0.326021
150760 0.3176507
150770 0.3273521
150780 0.3238066
150790 0.3419829
150800 0.3209815
150810 0.3364235
150820 0.3753948
150830 0.3915216
150840 0.3951302
150850 0.3866361
150860 0.3876825
150870 0.36787
150880 0.3703608
150890 0.3569415
150900 0.3506644
150910 0.3691994
150920 0.366288
150930 0.3726366
150940 0.3714267
150950 0.3826831
150960 0.3662973
150970 0.363356
150980 0.3647803
150990 0.3987515
151000 0.4061401
151010 0.3849761
151020 0.3935156
151030 0.3789924
151040 0.3868647
151050 0.3962489
151060 0.3965271
151070 0.3891323
151080 0.3743035
151090 0.4072444
151100 0.3851846
151110 0.3624663
151120 0.371977
151130 0.3799126
151140 0.3675511
151150 0.350928
151160 0.3198406
151170 0.3050714
151180 0.3177001
151190 0.3382072
151200 0.3406627
151210 0.3369249
151220 0.3477878
151230 0.3595901
151240 0.345759
151250 0.3366448
151260 0.3587799
151270 0.3855445
151280 0.3740602
151290 0.3825281
151300 0.39105
151310 0.3928652
151320 0.3815156
151330 0.3782699
151340 0.3820759
151350 0.3892634
151360 0.3658621
151370 0.3586853
151380 0.3711924
151390 0.372048
151400 0.3804423
151410 0.3681566
151420 0.3727448
151430 0.381135
151440 0.3706199
151450 0.3568954
151460 0.3458875
151470 0.3721387
151480 0.3786981
151490 0.3754375
151500 0.4054698
151510 0.3786588
151520 0.3848566
151530 0.359589
151540 0.3518777
151550 0.3481642
151560 0.3980948
151570 0.3701764
151580 0.349332
151590 0.4000405
151600 0.3906711
151610 0.3797814
151620 0.3779933
151630 0.3294348
151640 0.335739
151650 0.3502077
151660 0.3523754
151670 0.3703378
151680 0.3640638
151690 0.3730268
151700 0.3711569
151710 0.3989463
151720 0.4269059
151730 0.4193108
151740 0.3869202
151750 0.3580245
151760 0.3404703
151770 0.3505286
151780 0.3511916
151790 0.3448109
151800 0.3651505
151810 0.3574986
151820 0.3638025
151830 0.3838817
151840 0.3865507
151850 0.355286
151860 0.3588236
151870 0.3607252
151880 0.3762423
151890 0.3825178
151900 0.3640373
151910 0.3562559
151920 0.3317118
151930 0.3439085
151940 0.3578446
151950 0.3411905
151960 0.348927
151970 0.3656107
151980 0.3523647
151990 0.3415762
152000 0.3704907
152010 0.3941587
152020 0.3801678
152030 0.3745217
152040 0.3833635
152050 0.4012725
152060 0.4087285
152070 0.4452495
152080 0.4348623
152090 0.448681
152100 0.4586611
152110 0.4248506
152120 0.4205807
152130 0.4210996
152140 0.3515146
152150 0.3444116
152160 0.3491966
152170 0.3962168
152180 0.401302
152190 0.3923232
152200 0.3952054
152210 0.4086761
152220 0.4262556
152230 0.4362901
152240 0.4278664
152250 0.3991919
152260 0.4037404
152270 0.3836204
152280 0.3939067
152290 0.3609988
152300 0.3724711
152310 0.3928604
152320 0.4028902
152330 0.3890803
152340 0.3764929
152350 0.3591869
152360 0.3544986
152370 0.3456758
152380 0.3637031
152390 0.3548037
152400 0.3517363
152410 0.3326586
152420 0.3737736
152430 0.382403
152440 0.3819978
152450 0.3724815
152460 0.4020334
152470 0.3731353
152480 0.3577114
152490 0.3469431
152500 0.3741944
152510 0.3659874
152520 0.3683644
152530 0.3313255
152540 0.3538434
152550 0.3525082
152560 0.347059
152570 0.3541953
152580 0.3489839
152590 0.3345224
152600 0.3480544
152610 0.3437559
152620 0.3772768
152630 0.3423214
152640 0.3636147
152650 0.3734106
152660 0.3683629
152670 0.3913888
152680 0.3805567
152690 0.3732606
152700 0.3810295
152710 0.3690277
152720 0.3630275
152730 0.3691795
152740 0.3796631
152750 0.3689252
152760 0.3605461
152770 0.3503747
152780 0.3751593
152790 0.3512636
152800 0.3877138
152810 0.4043208
152820 0.3780469
152830 0.3821703
152840 0.3933741
152850 0.3871348
152860 0.3758498
152870 0.3642433
152880 0.3702728
152890 0.3910515
152900 0.3804608
152910 0.3611693
152920 0.3758135
152930 0.3566853
152940 0.3461923
152950 0.3394816
152960 0.313935
152970 0.359666
152980 0.3574271
152990 0.338973
153000 0.3279915
153010 0.3422072
153020 0.3324657
153030 0.3347329
153040 0.3242902
153050 0.3325222
153060 0.3274506
153070 0.3248644
153080 0.3234017
153090 0.3204249
153100 0.3165405
153110 0.3483898
153120 0.3546251
153130 0.3521414
153140 0.344119
153150 0.3307513
153160 0.3505059
153170 0.3498975
153180 0.3423226
153190 0.3210342
153200 0.3369464
153210 0.337359
153220 0.3361712
153230 0.3509397
153240 0.3541335
153250 0.3705256
153260 0.3561986
153270 0.3507395
153280 0.3428416
153290 0.326576
153300 0.327135
153310 0.3401078
153320 0.3288623
153330 0.3378313
153340 0.3565
153350 0.3747
153360 0.3528169
153370 0.3636543
153380 0.3453476
153390 0.3544499
153400 0.3408678
153410 0.3363344
153420 0.3415676
153430 0.3555355
153440 0.3424299
153450 0.3513095
153460 0.3342229
153470 0.3272752
153480 0.3211716
153490 0.3297253
153500 0.3236686
153510 0.324347
153520 0.3385944
153530 0.333144
153540 0.3454336
153550 0.3320721
153560 0.3245412
153570 0.3060586
153580 0.3196702
153590 0.3421343
153600 0.335577
153610 0.316676
153620 0.3129449
153630 0.3175321
153640 0.313451
153650 0.3201169
153660 0.3281844
153670 0.3164847
153680 0.3432128
153690 0.3051776
153700 0.3317474
153710 0.3186263
153720 0.3336812
153730 0.3403808
153740 0.3473091
153750 0.3364745
153760 0.321311
153770 0.311118
153780 0.3031357
153790 0.3017089
153800 0.3534368
153810 0.3103503
153820 0.2940376
153830 0.2894019
153840 0.3165211
153850 0.3033772
153860 0.3150639
153870 0.341942
153880 0.3399559
153890 0.3549514
153900 0.3262515
153910 0.3349077
153920 0.3348413
153930 0.3468578
153940 0.3655013
153950 0.3557762
153960 0.3349165
153970 0.3304115
153980 0.3250977
153990 0.316523
154000 0.332576
154010 0.3150744
154020 0.3371543
154030 0.3525148
154040 0.3609411
154050 0.4005679
154060 0.377362
154070 0.3565839
154080 0.3650223
154090 0.3741314
154100 0.3743896
154110 0.3664679
154120 0.3904978
154130 0.3726828
154140 0.3558946
154150 0.3709854
154160 0.3787916
154170 0.3773612
154180 0.3769473
154190 0.3706361
154200 0.3619125
154210 0.3423549
154220 0.3711149
154230 0.3660147
154240 0.3815844
154250 0.3440092
154260 0.3663093
154270 0.3626173
154280 0.4033569
154290 0.3806018
154300 0.3520779
154310 0.3679313
154320 0.3593271
154330 0.3570055
154340 0.3486913
154350 0.3354884
154360 0.3451256
154370 0.344489
154380 0.3220918
154390 0.3307265
154400 0.3319604
154410 0.3408595
154420 0.3189332
154430 0.3329803
154440 0.3290395
154450 0.3555761
154460 0.3375099
154470 0.3111596
154480 0.324243
154490 0.3364799
154500 0.3272968
154510 0.3530875
154520 0.3273921
154530 0.3472112
154540 0.318893
154550 0.2992
154560 0.3154811
154570 0.2969475
154580 0.320407
154590 0.3148346
154600 0.3294355
154610 0.3402354
154620 0.3959618
154630 0.3816948
154640 0.3589477
154650 0.3343943
154660 0.3506171
154670 0.3218324
154680 0.3644991
154690 0.359632
154700 0.3814237
154710 0.3705985
154720 0.3934209
154730 0.3711686
154740 0.3536795
154750 0.3822094
154760 0.3604209
154770 0.344805
154780 0.364315
154790 0.3434837
154800 0.3672302
154810 0.3926954
154820 0.3816873
154830 0.3862095
154840 0.3514989
154850 0.3550045
154860 0.3427992
154870 0.3445437
154880 0.3410335
154890 0.3529916
154900 0.3598701
154910 0.3578898
154920 0.3606751
154930 0.3665707
154940 0.3560269
154950 0.3790302
154960 0.3522072
154970 0.3207398
154980 0.3126521
154990 0.3368714
155000 0.3269799
155010 0.3185854
155020 0.3487608
155030 0.2969176
155040 0.3349134
155050 0.2992597
155060 0.3041839
155070 0.3176901
155080 0.3262255
155090 0.3262029
155100 0.3531201
155110 0.3648017
155120 0.360211
155130 0.370977
155140 0.3771548
155150 0.3579676
155160 0.3536641
155170 0.3402936
155180 0.3458028
155190 0.3387528
155200 0.3442996
155210 0.3461781
155220 0.3536642
155230 0.3393992
155240 0.3246832
155250 0.3310285
155260 0.3377524
155270 0.3244818
155280 0.3291116
155290 0.3530078
155300 0.3367028
155310 0.3279166
155320 0.3167732
155330 0.313009
155340 0.3305624
155350 0.3508086
155360 0.3460971
155370 0.3485782
155380 0.3439857
155390 0.3741719
155400 0.3630767
155410 0.3585484
155420 0.373116
155430 0.3804369
155440 0.3571824
155450 0.3490337
155460 0.3748632
155470 0.3639239
155480 0.3438913
155490 0.334611
155500 0.3489725
155510 0.3462966
155520 0.3383612
155530 0.327678
155540 0.3437896
155550 0.3386043
155560 0.3394929
155570 0.3326949
155580 0.3530917
155590 0.348161
155600 0.3106229
155610 0.3417042
155620 0.3374633
155630 0.345634
155640 0.3245668
155650 0.3273141
155660 0.3344031
155670 0.3257469
155680 0.3268768
155690 0.3177913
155700 0.326475
155710 0.3277174
155720 0.3334054
155730 0.319434
155740 0.3277068
155750 0.3232601
155760 0.3331829
155770 0.346919
155780 0.340169
155790 0.334915
155800 0.3295586
155810 0.3352874
155820 0.3326008
155830 0.3310871
155840 0.3477463
155850 0.3443623
155860 0.3465154
155870 0.3624526
155880 0.3478631
155890 0.3812939
155900 0.3536271
155910 0.3593205
155920 0.3486085
155930 0.3535049
155940 0.3652412
155950 0.3601543
155960 0.414946
155970 0.3914882
155980 0.3903803
155990 0.3556135
156000 0.3501598
156010 0.3682103
156020 0.3707432
156030 0.3652124
156040 0.3551483
156050 0.3522421
156060 0.3539306
156070 0.381413
156080 0.3614746
156090 0.369314
156100 0.35687
156110 0.3547636
156120 0.3463277
156130 0.3315599
156140 0.3355331
156150 0.3150413
156160 0.3340668
156170 0.3194375
156180 0.3089693
156190 0.3170833
156200 0.3532154
156210 0.3533313
156220 0.3357349
156230 0.330171
156240 0.3371536
156250 0.3116608
156260 0.3353661
156270 0.3293025
156280 0.3298848
156290 0.3337795
156300 0.3507966
156310 0.3541536
156320 0.3297902
156330 0.3230646
156340 0.3356214
156350 0.33493
156360 0.3192293
156370 0.3457809
156380 0.3636796
156390 0.3802915
156400 0.3915361
156410 0.3744834
156420 0.3802701
156430 0.3553433
156440 0.3575101
156450 0.3396386
156460 0.3480399
156470 0.3652617
156480 0.3628886
156490 0.3730772
156500 0.3593181
156510 0.3733047
156520 0.3535234
156530 0.3723263
156540 0.3419216
156550 0.3567975
156560 0.3912056
156570 0.3639382
156580 0.3527362
156590 0.3455036
156600 0.3507756
156610 0.3398248
156620 0.3527365
156630 0.3254565
156640 0.3416306
156650 0.35081
156660 0.3444773
156670 0.3337103
156680 0.3103805
156690 0.3375792
156700 0.3154791
156710 0.3214631
156720 0.3112058
156730 0.3265737
156740 0.3386395
156750 0.3206712
156760 0.3221962
156770 0.3375503
156780 0.3678128
156790 0.3663468
156800 0.3658279
156810 0.345702
156820 0.3351997
156830 0.3505378
156840 0.3277647
156850 0.340172
156860 0.3595884
156870 0.3653118
156880 0.3566687
156890 0.3383928
156900 0.3253213
156910 0.3424934
156920 0.3267478
156930 0.3182208
156940 0.3302447
156950 0.3335957
156960 0.3084532
156970 0.3239501
156980 0.3172397
156990 0.3301027
157000 0.2962285
157010 0.3181008
157020 0.3107979
157030 0.324497
157040 0.3415841
157050 0.3388198
157060 0.3384094
157070 0.3259389
157080 0.3397796
157090 0.3392062
157100 0.3237141
157110 0.3235234
157120 0.3415443
157130 0.340747
157140 0.3313107
157150 0.3441467
157160 0.3234892
157170 0.3197488
157180 0.3397732
157190 0.3429104
157200 0.3421076
157210 0.3336701
157220 0.3376347
157230 0.3266827
157240 0.3260402
157250 0.3354168
157260 0.3168508
157270 0.3090683
157280 0.3116672
157290 0.3160153
157300 0.313786
157310 0.3016855
157320 0.3355742
157330 0.3050142
157340 0.3205764
157350 0.3153344
157360 0.3241822
157370 0.3063921
157380 0.3187259
157390 0.306052
157400 0.306012
157410 0.300382
157420 0.3153818
157430 0.3194217
157440 0.3337212
157450 0.3300714
157460 0.3304357
157470 0.3635733
157480 0.3369518
157490 0.3274692
157500 0.3298138
157510 0.325511
157520 0.3350615
157530 0.3279022
157540 0.3268602
157550 0.3185087
157560 0.3099259
157570 0.3276474
157580 0.3128278
157590 0.3267854
157600 0.3349062
157610 0.3512231
157620 0.3801044
157630 0.3828728
157640 0.3596256
157650 0.3668783
157660 0.3607535
157670 0.3679177
157680 0.3678446
157690 0.3706552
157700 0.3799386
157710 0.3508746
157720 0.357239
157730 0.3578738
157740 0.3580475
157750 0.3630832
157760 0.3790062
157770 0.3358019
157780 0.3509536
157790 0.3330927
157800 0.3559248
157810 0.3373553
157820 0.357888
157830 0.3300384
157840 0.353738
157850 0.3582581
157860 0.3600276
157870 0.354932
157880 0.3540622
157890 0.3562124
157900 0.3619319
157910 0.359438
157920 0.3318107
157930 0.3370412
157940 0.3563549
157950 0.3778568
157960 0.343794
157970 0.3512197
157980 0.357937
157990 0.3608856
158000 0.361484
158010 0.371506
158020 0.3873919
158030 0.3776314
158040 0.383404
158050 0.3705134
158060 0.3803083
158070 0.3796299
158080 0.377231
158090 0.381147
158100 0.4029211
158110 0.3966226
158120 0.3850446
158130 0.3799946
158140 0.4054334
158150 0.4153206
158160 0.4134746
158170 0.4339487
158180 0.4139071
158190 0.4161837
158200 0.4020051
158210 0.4172643
158220 0.4336557
158230 0.4217451
158240 0.4262176
158250 0.4288667
158260 0.4091904
158270 0.3947442
158280 0.3989952
158290 0.3863698
158300 0.3721432
158310 0.3859588
158320 0.3698438
158330 0.3661323
158340 0.3871043
158350 0.3730564
158360 0.3813051
158370 0.3799135
158380 0.3758447
158390 0.3782976
158400 0.3872445
158410 0.3642052
158420 0.3734198
158430 0.372739
158440 0.3488581
158450 0.3438334
158460 0.3478453
158470 0.3480987
158480 0.3563156
158490 0.3382497
158500 0.3300194
158510 0.339729
158520 0.322223
158530 0.3213934
158540 0.3141909
158550 0.3177813
158560 0.315733
158570 0.3278095
158580 0.3282151
158590 0.3053123
158600 0.3209945
158610 0.3203568
158620 0.3267734
158630 0.3397502
158640 0.3453567
158650 0.3672802
158660 0.3540713
158670 0.3660418
158680 0.3577154
158690 0.3617238
158700 0.3466237
158710 0.338207
158720 0.3422783
158730 0.3398877
158740 0.3360343
158750 0.3201722
158760 0.3297409
158770 0.3268985
158780 0.3476356
158790 0.3291705
158800 0.3211302
158810 0.3046563
158820 0.2763622
158830 0.2790052
158840 0.2976566
158850 0.3107593
158860 0.2939993
158870 0.2943608
158880 0.2989346
158890 0.3087436
158900 0.3093401
158910 0.2816989
158920 0.2848983
158930 0.2883412
158940 0.3019246
158950 0.2939968
158960 0.3057706
158970 0.3109858
158980 0.3470015
158990 0.3456431
159000 0.3246593
159010 0.3422084
159020 0.345684
159030 0.3568701
159040 0.36257
159050 0.3252608
159060 0.3410015
159070 0.3375998
159080 0.3308011
159090 0.3157381
159100 0.3257911
159110 0.3224878
159120 0.3428574
159130 0.337646
159140 0.325881
159150 0.3195124
159160 0.3280076
159170 0.3084616
159180 0.2882285
159190 0.3196584
159200 0.336928
159210 0.3573488
159220 0.3528986
159230 0.3565806
159240 0.3306794
159250 0.3521007
159260 0.3295096
159270 0.3448932
159280 0.4046373
159290 0.4199555
159300 0.4050082
159310 0.4290772
159320 0.4194873
159330 0.3989944
159340 0.3808174
159350 0.3987951
159360 0.4003447
159370 0.3984187
159380 0.4141934
159390 0.3783551
159400 0.3525147
159410 0.3879739
159420 0.372148
159430 0.3272689
159440 0.3283833
159450 0.319405
159460 0.3451694
159470 0.3388759
159480 0.3334717
159490 0.328538
159500 0.3260104
159510 0.3171804
159520 0.313754
159530 0.2953406
159540 0.3128425
159550 0.3271796
159560 0.3656044
159570 0.3340328
159580 0.3187799
159590 0.3072888
159600 0.3077001
159610 0.3204278
159620 0.3437555
159630 0.3244208
159640 0.3333583
159650 0.3344967
159660 0.3060361
159670 0.3335765
159680 0.3578043
159690 0.3251938
159700 0.2980825
159710 0.3109922
159720 0.3437255
159730 0.3309744
159740 0.3036912
159750 0.3116353
159760 0.3354123
159770 0.3373798
159780 0.340337
159790 0.3420475
159800 0.3425951
159810 0.3322571
159820 0.3125944
159830 0.3137957
159840 0.3135687
159850 0.3156402
159860 0.3282314
159870 0.2988002
159880 0.3310096
159890 0.3331982
159900 0.3273321
159910 0.3298652
159920 0.3141638
159930 0.3035546
159940 0.306298
159950 0.3131528
159960 0.2936425
159970 0.2978804
159980 0.2908239
159990 0.2898183
160000 0.2748313
160010 0.2819098
160020 0.2920801
160030 0.3019911
160040 0.3096584
160050 0.2994491
160060 0.290009
160070 0.2802112
160080 0.2847492
160090 0.2790929
160100 0.2989129
160110 0.3022657
160120 0.3183151
160130 0.303347
160140 0.3273407
160150 0.3146769
160160 0.316433
160170 0.3138227
160180 0.3534594
160190 0.3641917
160200 0.3514979
160210 0.3746697
160220 0.3915217
160230 0.3371933
160240 0.3061764
160250 0.330225
160260 0.3430783
160270 0.3251525
160280 0.3246756
160290 0.3198531
160300 0.3145057
160310 0.3170472
160320 0.3352658
160330 0.3380581
160340 0.3177329
160350 0.3021279
160360 0.3068219
160370 0.3091804
160380 0.3127224
160390 0.3058758
160400 0.3065863
160410 0.3095841
160420 0.2962517
160430 0.3126242
160440 0.340141
160450 0.346156
160460 0.3386044
160470 0.345038
160480 0.3528211
160490 0.3275383
160500 0.369734
160510 0.3542454
160520 0.3753335
160530 0.3978408
160540 0.4055654
160550 0.3602707
160560 0.3580667
160570 0.3708061
160580 0.3591703
160590 0.3526827
160600 0.3424487
160610 0.3363977
160620 0.3447472
160630 0.3015645
160640 0.3143409
160650 0.3311405
160660 0.3119595
160670 0.3278181
160680 0.3282366
160690 0.3326204
160700 0.3317491
160710 0.3368317
160720 0.3407116
160730 0.3217458
160740 0.3204764
160750 0.34248
160760 0.3154984
160770 0.3062397
160780 0.3242781
160790 0.3182496
160800 0.3098926
160810 0.328997
160820 0.3362427
160830 0.3321013
160840 0.316071
160850 0.3426377
160860 0.3673069
160870 0.3424688
160880 0.3270244
160890 0.3464413
160900 0.3468875
160910 0.3249952
160920 0.3413263
160930 0.3414476
160940 0.3386187
160950 0.323442
160960 0.3503801
160970 0.3437394
160980 0.3480705
160990 0.3575958
161000 0.3606932
161010 0.3329805
161020 0.3167044
161030 0.3277186
161040 0.3143058
161050 0.3214542
161060 0.3474108
161070 0.3520628
161080 0.3710129
161090 0.3700519
161100 0.3596515
161110 0.3794635
161120 0.3771875
161130 0.3596593
161140 0.3664729
161150 0.3707001
161160 0.3603864
161170 0.3694732
161180 0.372677
161190 0.3792323
161200 0.3852969
161210 0.3577015
161220 0.3694804
161230 0.3556637
161240 0.3971939
161250 0.395541
161260 0.3985462
161270 0.3740692
161280 0.3974462
161290 0.3685054
161300 0.3531243
161310 0.397752
161320 0.3656507
161330 0.3410456
161340 0.3598788
161350 0.3417482
161360 0.3386665
161370 0.3693993
161380 0.353278
161390 0.3427708
161400 0.3165733
161410 0.3423003
161420 0.3284439
161430 0.3229132
161440 0.3191597
161450 0.3444526
161460 0.357689
161470 0.3320048
161480 0.3153874
161490 0.313106
161500 0.3107042
161510 0.3105677
161520 0.3304224
161530 0.3246437
161540 0.3284455
161550 0.3109941
161560 0.3236681
161570 0.3432585
161580 0.3295542
161590 0.3169696
161600 0.3214405
161610 0.3341216
161620 0.3388454
161630 0.3593895
161640 0.3428966
161650 0.3451045
161660 0.334099
161670 0.3590354
161680 0.3142814
161690 0.3585937
161700 0.34825
161710 0.3724288
161720 0.3569794
161730 0.3833899
161740 0.4021827
161750 0.3640409
161760 0.3653915
161770 0.3581
161780 0.3663058
161790 0.3258613
161800 0.364301
161810 0.3645737
161820 0.362671
161830 0.3733811
161840 0.3919574
161850 0.3878346
161860 0.3894307
161870 0.3705722
161880 0.3873437
161890 0.3593428
161900 0.3461666
161910 0.3587016
161920 0.3416466
161930 0.3776428
161940 0.3597114
161950 0.3625489
161960 0.3550395
161970 0.3771051
161980 0.3816189
161990 0.3593498
162000 0.3525591
162010 0.3446262
162020 0.342093
162030 0.3461458
162040 0.3430518
162050 0.3501953
162060 0.3078403
162070 0.3162312
162080 0.3157468
162090 0.3091088
162100 0.3194665
162110 0.3158264
162120 0.3491821
162130 0.3406656
162140 0.3389327
162150 0.3496394
162160 0.3312761
162170 0.3265672
162180 0.3461906
162190 0.323036
162200 0.3065997
162210 0.3085769
162220 0.3275684
162230 0.3446686
162240 0.3156141
162250 0.3153991
162260 0.3224659
162270 0.3411368
162280 0.3283236
162290 0.3559436
162300 0.3214457
162310 0.3397356
162320 0.3331672
162330 0.3444679
162340 0.3368072
162350 0.3570704
162360 0.3395105
162370 0.3490187
162380 0.3635672
162390 0.3291137
162400 0.3597095
162410 0.3511492
162420 0.3732671
162430 0.3488897
162440 0.3461227
162450 0.3629247
162460 0.3516189
162470 0.3293344
162480 0.3204999
162490 0.353813
162500 0.3603901
162510 0.330006
162520 0.3364094
162530 0.3572984
162540 0.3821312
162550 0.3817717
162560 0.3599546
162570 0.3691969
162580 0.3735467
162590 0.375886
162600 0.3544832
162610 0.4055455
162620 0.3527577
162630 0.3440466
162640 0.3257855
162650 0.3180282
162660 0.310928
162670 0.3152725
162680 0.3142562
162690 0.2931551
162700 0.3052007
162710 0.3124239
162720 0.365799
162730 0.3679301
162740 0.3757332
162750 0.3519031
162760 0.353399
162770 0.3871709
162780 0.3428662
162790 0.3582408
162800 0.3630072
162810 0.3638671
162820 0.336909
162830 0.3562741
162840 0.3414039
162850 0.3537276
162860 0.3554177
162870 0.352737
162880 0.374952
162890 0.3776391
162900 0.3517541
162910 0.3674514
162920 0.3695604
162930 0.3797196
162940 0.3823383
162950 0.3835531
162960 0.3503002
162970 0.3395218
162980 0.3454667
162990 0.3433153
163000 0.3435245
163010 0.3448467
163020 0.3296916
163030 0.3423738
163040 0.3414587
163050 0.3320095
163060 0.3599742
163070 0.3350022
163080 0.3815503
163090 0.3808194
163100 0.3641705
163110 0.3335314
163120 0.327564
163130 0.3324824
163140 0.3401736
163150 0.3525685
163160 0.3370473
163170 0.3380826
163180 0.3169392
163190 0.3179318
163200 0.3510652
163210 0.313512
163220 0.3322594
163230 0.3115587
163240 0.3247386
163250 0.3250174
163260 0.3197086
163270 0.3300971
163280 0.3250205
163290 0.3432331
163300 0.3378628
163310 0.3173835
163320 0.3335243
163330 0.333528
163340 0.3265267
163350 0.3313664
163360 0.325843
163370 0.3124751
163380 0.3132028
163390 0.3192094
163400 0.2837046
163410 0.3068659
163420 0.3132555
163430 0.3217438
163440 0.3533972
163450 0.339277
163460 0.3458716
163470 0.3937806
163480 0.3884851
163490 0.361445
163500 0.3658905
163510 0.3579389
163520 0.3635028
163530 0.3639407
163540 0.3228834
163550 0.3447203
163560 0.3524995
163570 0.3420025
163580 0.3558651
163590 0.3592288
163600 0.3705917
163610 0.358158
163620 0.3474703
163630 0.3269955
163640 0.3507771
163650 0.3562461
163660 0.3632899
163670 0.3380083
163680 0.3637003
163690 0.3167421
163700 0.3061722
163710 0.2892151
163720 0.3238762
163730 0.311759
163740 0.3113888
163750 0.3246136
163760 0.3017769
163770 0.3067523
163780 0.3203113
163790 0.2895829
163800 0.3012501
163810 0.2907847
163820 0.3019758
163830 0.3010967
163840 0.3067899
163850 0.3233307
163860 0.3333437
163870 0.3300107
163880 0.3047779
163890 0.2930819
163900 0.2960609
163910 0.3110538
163920 0.3127386
163930 0.314919
163940 0.3193344
163950 0.2819712
163960 0.3165035
163970 0.2893451
163980 0.2992252
163990 0.3024165
164000 0.3206313
164010 0.3412212
164020 0.3166575
164030 0.318643
164040 0.3250282
164050 0.3181167
164060 0.2940935
164070 0.3157917
164080 0.30393
164090 0.3212878
164100 0.3155484
164110 0.3191711
164120 0.3148048
164130 0.3209737
164140 0.2894997
164150 0.3192005
164160 0.3253742
164170 0.3241048
164180 0.3240523
164190 0.340788
164200 0.3128878
164210 0.3070005
164220 0.3407586
164230 0.3181857
164240 0.3267484
164250 0.3224781
164260 0.3316869
164270 0.323361
164280 0.308336
164290 0.3362384
164300 0.3283701
164310 0.3331456
164320 0.3482551
164330 0.3455548
164340 0.3308859
164350 0.3579989
164360 0.3549711
164370 0.3611514
164380 0.3810328
164390 0.333201
164400 0.3508479
164410 0.3097488
164420 0.3174456
164430 0.3279083
164440 0.3644
164450 0.3794853
164460 0.3436461
164470 0.3652056
164480 0.3517848
164490 0.3395711
164500 0.3381261
164510 0.3206812
164520 0.3180615
164530 0.3061863
164540 0.3278819
164550 0.3515007
164560 0.3402824
164570 0.327387
164580 0.3365833
164590 0.3449279
164600 0.3356957
164610 0.3268359
164620 0.3400422
164630 0.3216467
164640 0.3160542
164650 0.3312114
164660 0.3208702
164670 0.3216532
164680 0.3240938
164690 0.3076442
164700 0.32122
164710 0.325579
164720 0.3262255
164730 0.3029209
164740 0.3091978
164750 0.305487
164760 0.3104564
164770 0.2894476
164780 0.3240947
164790 0.3301226
164800 0.312361
164810 0.3331732
164820 0.325246
164830 0.3290984
164840 0.3636701
164850 0.3456897
164860 0.3387696
164870 0.3215406
164880 0.3418615
164890 0.3583014
164900 0.3445012
164910 0.3557841
164920 0.3472053
164930 0.3652045
164940 0.3640366
164950 0.3978752
164960 0.3642055
164970 0.3247932
164980 0.3222692
164990 0.3114764
165000 0.298354
165010 0.3046451
165020 0.3045484
165030 0.308261
165040 0.3163134
165050 0.3207415
165060 0.3139373
165070 0.2864752
165080 0.318792
165090 0.3195628
165100 0.3445556
165110 0.3320249
165120 0.3301344
165130 0.3532966
165140 0.3249843
165150 0.3308212
165160 0.3249872
165170 0.3191542
165180 0.3307738
165190 0.3526212
165200 0.3420182
165210 0.3236177
165220 0.3408558
165230 0.3196107
165240 0.3162017
165250 0.3186613
165260 0.3135006
165270 0.3409769
165280 0.3121781
165290 0.2900518
165300 0.3014183
165310 0.2968391
165320 0.3050331
165330 0.3183425
165340 0.3371264
165350 0.3121437
165360 0.3038345
165370 0.3276694
165380 0.3297335
165390 0.3256024
165400 0.3209856
165410 0.3529155
165420 0.3597776
165430 0.3741184
165440 0.3612463
165450 0.3777744
165460 0.391716
165470 0.3729953
165480 0.3772239
165490 0.3474745
165500 0.3550565
165510 0.3249533
165520 0.3235943
165530 0.3266324
165540 0.3131478
165550 0.2969327
165560 0.3002056
165570 0.3137808
165580 0.3104186
165590 0.3064483
165600 0.3049595
165610 0.296507
165620 0.2963302
165630 0.2864314
165640 0.2792398
165650 0.2868427
165660 0.2791218
165670 0.2974895
165680 0.2748833
165690 0.2642315
165700 0.2767977
165710 0.2805578
165720 0.3031785
165730 0.2840089
165740 0.3262624
165750 0.3214125
165760 0.3345435
165770 0.3283897
165780 0.3306287
165790 0.3232881
165800 0.3463362
165810 0.3305843
165820 0.3479274
165830 0.3491289
165840 0.338856
165850 0.2988826
165860 0.3200623
165870 0.3023547
165880 0.34129
165890 0.3406829
165900 0.2960597
165910 0.3035218
165920 0.3012927
165930 0.315939
165940 0.3011545
165950 0.3056059
165960 0.3304708
165970 0.322104
165980 0.3116817
165990 0.3216698
166000 0.3344854
166010 0.3222843
166020 0.3218672
166030 0.3185681
166040 0.3406804
166050 0.3427477
166060 0.3189296
166070 0.3063031
166080 0.3333418
166090 0.3413522
166100 0.3139777
166110 0.2844054
166120 0.3274008
166130 0.3441675
166140 0.2978481
166150 0.3229864
166160 0.3125691
166170 0.300242
166180 0.2989452
166190 0.3076474
166200 0.3050843
166210 0.3073595
166220 0.2933124
166230 0.3071596
166240 0.3161367
166250 0.3431874
166260 0.2882873
166270 0.3078193
166280 0.3036596
166290 0.3099202
166300 0.3257909
166310 0.3525858
166320 0.3500147
166330 0.3217085
166340 0.3064444
166350 0.3311374
166360 0.3147689
166370 0.3184299
166380 0.3242767
166390 0.357958
166400 0.3484099
166410 0.3285367
166420 0.3264752
166430 0.3094647
166440 0.3350507
166450 0.3329616
166460 0.3102816
166470 0.3173168
166480 0.3387322
166490 0.3337056
166500 0.3274862
166510 0.3055247
166520 0.2832688
166530 0.2938197
166540 0.3128995
166550 0.3143447
166560 0.3166469
166570 0.3382041
166580 0.325933
166590 0.3586286
166600 0.333676
166610 0.3351388
166620 0.3141238
166630 0.3188552
166640 0.3110271
166650 0.3252717
166660 0.3330615
166670 0.3109778
166680 0.3047476
166690 0.3099149
166700 0.2833468
166710 0.3219871
166720 0.2923497
166730 0.3054183
166740 0.3207051
166750 0.3557801
166760 0.3487834
166770 0.3628058
166780 0.3626908
166790 0.3729038
166800 0.3604043
166810 0.3584515
166820 0.3240762
166830 0.3108025
166840 0.3143387
166850 0.333887
166860 0.3355561
166870 0.3126552
166880 0.3093895
166890 0.3133902
166900 0.2940354
166910 0.294134
166920 0.3273233
166930 0.3169753
166940 0.3028346
166950 0.2942696
166960 0.2883632
166970 0.3040456
166980 0.3166226
166990 0.3160326
167000 0.3400991
167010 0.3476796
167020 0.3442042
167030 0.3212466
167040 0.3244501
167050 0.3592479
167060 0.3393024
167070 0.3345014
167080 0.320452
167090 0.3131903
167100 0.3012334
167110 0.3241269
167120 0.3265716
167130 0.3227887
167140 0.355156
167150 0.34702
167160 0.3507341
167170 0.3569685
167180 0.3735694
167190 0.3541729
167200 0.3598698
167210 0.3380731
167220 0.3612705
167230 0.3506878
167240 0.3560152
167250 0.3805592
167260 0.3557761
167270 0.3659741
167280 0.3444784
167290 0.3532486
167300 0.376369
167310 0.3687271
167320 0.3632248
167330 0.4020192
167340 0.3991875
167350 0.4045643
167360 0.3892362
167370 0.369614
167380 0.3688804
167390 0.3592881
167400 0.3662484
167410 0.360538
167420 0.3785647
167430 0.3649595
167440 0.346244
167450 0.348881
167460 0.3450551
167470 0.364291
167480 0.3436961
167490 0.3429796
167500 0.3929015
167510 0.4222612
167520 0.4173483
167530 0.3793634
167540 0.3840764
167550 0.3754621
167560 0.3703493
167570 0.4049928
167580 0.3839654
167590 0.3510958
167600 0.3825954
167610 0.3853816
167620 0.4146135
167630 0.3934866
167640 0.3399587
167650 0.3369358
167660 0.3309359
167670 0.3182106
167680 0.3332695
167690 0.3143102
167700 0.3401935
167710 0.364278
167720 0.3689021
167730 0.3313675
167740 0.3079734
167750 0.3464634
167760 0.3096661
167770 0.3122748
167780 0.2940808
167790 0.301444
167800 0.321557
167810 0.3316839
167820 0.3412746
167830 0.3357705
167840 0.3309642
167850 0.3227331
167860 0.3289233
167870 0.3316698
167880 0.3294898
167890 0.3622344
167900 0.3367188
167910 0.3675916
167920 0.3727843
167930 0.3435214
167940 0.368885
167950 0.3792345
167960 0.3727306
167970 0.3662147
167980 0.3920244
167990 0.3787037
168000 0.3847249
168010 0.3950114
168020 0.4035159
168030 0.3664714
168040 0.3784422
168050 0.4049429
168060 0.387958
168070 0.4061857
168080 0.3790112
168090 0.4043158
168100 0.3989996
168110 0.4056115
168120 0.4057507
168130 0.388034
168140 0.387563
168150 0.3881199
168160 0.3778407
168170 0.3718338
168180 0.3683169
168190 0.3913648
168200 0.3657748
168210 0.3613149
168220 0.3528169
168230 0.357051
168240 0.3606051
168250 0.3394248
168260 0.3623891
168270 0.3383295
168280 0.3215876
168290 0.3195358
168300 0.3324711
168310 0.3304568
168320 0.3358988
168330 0.3245131
168340 0.3458877
168350 0.3298188
168360 0.3543797
168370 0.3742493
168380 0.3659117
168390 0.3637812
168400 0.3514476
168410 0.3727492
168420 0.3693751
168430 0.4019859
168440 0.3723602
168450 0.3734818
168460 0.3622719
168470 0.3745771
168480 0.347092
168490 0.3603466
168500 0.3379129
168510 0.3280684
168520 0.3337721
168530 0.3288568
168540 0.3752746
168550 0.375263
168560 0.3810028
168570 0.3706375
168580 0.3596001
168590 0.3414926
168600 0.3466294
168610 0.3291339
168620 0.3457086
168630 0.347488
168640 0.3380449
168650 0.320962
168660 0.3112495
168670 0.3034274
168680 0.3143988
168690 0.3286097
168700 0.3380243
168710 0.3009581
168720 0.2796456
168730 0.2883939
168740 0.3091085
168750 0.3046013
168760 0.2994076
168770 0.2998095
168780 0.3059401
168790 0.301861
168800 0.3054968
168810 0.3115045
168820 0.3245856
168830 0.2901867
168840 0.2827888
168850 0.2932779
168860 0.3276185
168870 0.2923076
168880 0.3475164
168890 0.3229763
168900 0.3160044
168910 0.3205099
168920 0.331031
168930 0.3294563
168940 0.3234158
168950 0.3136771
168960 0.3229807
168970 0.3006966
168980 0.3109349
168990 0.3259678
169000 0.3230463
169010 0.3227533
169020 0.3135448
169030 0.3121462
169040 0.306141
169050 0.3244028
169060 0.2964989
169070 0.3109797
169080 0.3085433
169090 0.3179998
169100 0.3217815
169110 0.299044
169120 0.2902627
169130 0.3017597
169140 0.2991586
169150 0.3010044
169160 0.3159055
169170 0.303896
169180 0.2603368
169190 0.30458
169200 0.2969372
169210 0.3009244
169220 0.2962471
169230 0.3112091
169240 0.295006
169250 0.329062
169260 0.3469671
169270 0.3489141
169280 0.3329721
169290 0.3547041
169300 0.3343078
169310 0.3258806
169320 0.3629086
169330 0.3404625
169340 0.3236354
169350 0.3138735
169360 0.3137227
169370 0.3201777
169380 0.3098549
169390 0.3123927
169400 0.3148918
169410 0.3078962
169420 0.2990577
169430 0.2979739
169440 0.2682935
169450 0.2762332
169460 0.2749794
169470 0.3042057
169480 0.2921711
169490 0.3016642
169500 0.3067856
169510 0.2926317
169520 0.3018499
169530 0.2984637
169540 0.3051303
169550 0.2971289
169560 0.3316354
169570 0.3040619
169580 0.2984771
169590 0.3107417
169600 0.3028828
169610 0.2897356
169620 0.283926
169630 0.2979473
169640 0.3000861
169650 0.309311
169660 0.3056136
169670 0.3065665
169680 0.3303214
169690 0.3332952
169700 0.3096815
169710 0.339378
169720 0.3130313
169730 0.2917715
169740 0.3168695
169750 0.3401099
169760 0.3162586
169770 0.2983583
169780 0.3113383
169790 0.310064
169800 0.3287929
169810 0.3402636
169820 0.3455909
169830 0.355465
169840 0.3328675
169850 0.327873
169860 0.3201451
169870 0.3387681
169880 0.3147456
169890 0.319515
169900 0.3005343
169910 0.2980217
169920 0.2946538
169930 0.298122
169940 0.2955238
169950 0.313906
169960 0.3023319
169970 0.3280438
169980 0.3253903
169990 0.3067216
170000 0.3201233
170010 0.3324107
170020 0.3319916
170030 0.3101943
170040 0.3043017
170050 0.2829278
170060 0.2758896
170070 0.2732075
170080 0.2998897
170090 0.274665
170100 0.2875215
170110 0.2827237
170120 0.297891
170130 0.300512
170140 0.3254114
170150 0.3021873
170160 0.3043147
170170 0.3280599
170180 0.3242842
170190 0.3283507
170200 0.3318138
170210 0.3329894
170220 0.3356892
170230 0.3095491
170240 0.3082812
170250 0.3330842
170260 0.3234637
170270 0.3270005
170280 0.3400288
170290 0.3041089
170300 0.3109594
170310 0.3070506
170320 0.288855
170330 0.3406597
170340 0.3209125
170350 0.316032
170360 0.3478673
170370 0.3324287
170380 0.3052091
170390 0.317995
170400 0.3187186
170410 0.2929562
170420 0.2938085
170430 0.3120066
170440 0.2958183
170450 0.3245855
170460 0.3025667
170470 0.3031987
170480 0.3121078
170490 0.2891907
170500 0.2978127
170510 0.3093575
170520 0.3208227
170530 0.3309049
170540 0.3191259
170550 0.3066572
170560 0.3224519
170570 0.3420889
170580 0.36065
170590 0.362843
170600 0.3689445
170610 0.3488414
170620 0.3330742
170630 0.3244937
170640 0.3471856
170650 0.3194507
170660 0.3248742
170670 0.3229309
170680 0.3505062
170690 0.3587439
170700 0.3369581
170710 0.3194408
170720 0.3013033
170730 0.3358323
170740 0.3097555
170750 0.3031874
170760 0.3060542
170770 0.2804435
170780 0.2739704
170790 0.3107327
170800 0.2990399
170810 0.2643822
170820 0.2719971
170830 0.2623683
170840 0.2813676
170850 0.2775681
170860 0.2793305
170870 0.2803446
170880 0.2645445
170890 0.2639271
170900 0.2553267
170910 0.2871299
170920 0.3130978
170930 0.3114667
170940 0.3326319
170950 0.3014638
170960 0.2957706
170970 0.2932306
170980 0.2878658
170990 0.3086573
171000 0.3229334
171010 0.2855105
171020 0.3049881
171030 0.3115434
171040 0.3211947
171050 0.323437
171060 0.3311712
171070 0.3141131
171080 0.331431
171090 0.3259629
171100 0.3545609
171110 0.3496443
171120 0.3275875
171130 0.3421712
171140 0.3432685
171150 0.3358636
171160 0.3267672
171170 0.3124748
171180 0.3135721
171190 0.3212714
171200 0.3369622
171210 0.3298631
171220 0.3176031
171230 0.3128537
171240 0.3070092
171250 0.3102405
171260 0.3104204
171270 0.3179286
171280 0.3159501
171290 0.3060088
171300 0.3167657
171310 0.3279576
171320 0.3327503
171330 0.313579
171340 0.294151
171350 0.288651
171360 0.3146366
171370 0.3005185
171380 0.2745271
171390 0.3599396
171400 0.3317968
171410 0.3161712
171420 0.3288805
171430 0.3217891
171440 0.3104437
171450 0.3034128
171460 0.3325735
171470 0.3107814
171480 0.3257986
171490 0.3100651
171500 0.3005697
171510 0.301358
171520 0.3107136
171530 0.3162474
171540 0.2836469
171550 0.2871008
171560 0.2882756
171570 0.3031454
171580 0.2874761
171590 0.2833121
171600 0.2937121
171610 0.2957279
171620 0.281645
171630 0.2825056
171640 0.2868823
171650 0.3014058
171660 0.3097643
171670 0.2992547
171680 0.3259538
171690 0.2968132
171700 0.3088071
171710 0.3071324
171720 0.3336221
171730 0.3451416
171740 0.3352431
171750 0.3545264
171760 0.3048653
171770 0.3186555
171780 0.283572
171790 0.2892932
171800 0.2928135
171810 0.2950163
171820 0.3027051
171830 0.2769897
171840 0.2632269
171850 0.3068242
171860 0.2863693
171870 0.3075409
171880 0.2970331
171890 0.3065543
171900 0.2930226
171910 0.3024331
171920 0.3061664
171930 0.3140178
171940 0.3174855
171950 0.3227846
171960 0.2905521
171970 0.3037671
171980 0.3036059
171990 0.2813148
172000 0.3211938
172010 0.3280366
172020 0.3298947
172030 0.3575828
172040 0.3456778
172050 0.3622225
172060 0.3583284
172070 0.3499891
172080 0.3551646
172090 0.3551776
172100 0.3641075
172110 0.357941
172120 0.3352244
172130 0.3843361
172140 0.3547477
172150 0.3510171
172160 0.3558654
172170 0.3546495
172180 0.3589422
172190 0.3373124
172200 0.3376188
172210 0.3281049
172220 0.3298309
172230 0.3354304
172240 0.3437693
172250 0.3644084
172260 0.3296905
172270 0.3230956
172280 0.3399854
172290 0.3438658
172300 0.3555413
172310 0.3440858
172320 0.3772674
172330 0.3583827
172340 0.3534708
172350 0.3540564
172360 0.3130093
172370 0.295568
172380 0.3175761
172390 0.3060557
172400 0.3282765
172410 0.2977928
172420 0.3368929
172430 0.3367993
172440 0.3416179
172450 0.3324775
172460 0.3392486
172470 0.3065967
172480 0.3378985
172490 0.3452398
172500 0.3377792
172510 0.3357222
172520 0.3116789
172530 0.3226912
172540 0.3420428
172550 0.3338364
172560 0.3328323
172570 0.3365061
172580 0.3261852
172590 0.3486557
172600 0.3458082
172610 0.351169
172620 0.3624916
172630 0.3552862
172640 0.3540037
172650 0.352129
172660 0.3502405
172670 0.3238142
172680 0.3357806
172690 0.3510165
172700 0.3294756
172710 0.3624534
172720 0.3483084
172730 0.3447545
172740 0.317774
172750 0.3486507
172760 0.3184562
172770 0.321163
172780 0.3123716
172790 0.3277864
172800 0.3284531
172810 0.300968
172820 0.269666
172830 0.2840276
172840 0.2674881
172850 0.2684126
172860 0.2628732
172870 0.2710161
172880 0.2791213
172890 0.2760684
172900 0.2997449
172910 0.2978441
172920 0.3062363
172930 0.2911648
172940 0.2869962
172950 0.3000087
172960 0.329292
172970 0.3420287
172980 0.3271261
172990 0.3297906
173000 0.3338345
173010 0.3194651
173020 0.3212984
173030 0.3248553
173040 0.3041339
173050 0.3448697
173060 0.3732183
173070 0.3651436
173080 0.3414113
173090 0.3676388
173100 0.3573737
173110 0.3927831
173120 0.3915279
173130 0.389403
173140 0.3858629
173150 0.3747168
173160 0.4144561
173170 0.4381795
173180 0.4075631
173190 0.4142852
173200 0.3862585
173210 0.4014985
173220 0.4380828
173230 0.409187
173240 0.3888346
173250 0.3581665
173260 0.3416055
173270 0.3330723
173280 0.3399949
173290 0.3023995
173300 0.2975745
173310 0.3014933
173320 0.306254
173330 0.3243909
173340 0.287064
173350 0.2854845
173360 0.2907393
173370 0.281876
173380 0.2852842
173390 0.3007388
173400 0.3318994
173410 0.3248611
173420 0.3251651
173430 0.3139562
173440 0.3415602
173450 0.3539956
173460 0.3609059
173470 0.3479378
173480 0.3517225
173490 0.3823653
173500 0.3776073
173510 0.3687748
173520 0.3972721
173530 0.4036044
173540 0.4091463
173550 0.3981264
173560 0.4032405
173570 0.4249094
173580 0.3896478
173590 0.3987714
173600 0.4430496
173610 0.4305787
173620 0.4268398
173630 0.4343042
173640 0.4650368
173650 0.4555166
173660 0.4049228
173670 0.4295131
173680 0.4037748
173690 0.4517066
173700 0.4254972
173710 0.4221826
173720 0.4042072
173730 0.4468559
173740 0.4328261
173750 0.4427878
173760 0.4446949
173770 0.4254515
173780 0.4457017
173790 0.4498261
173800 0.4619351
173810 0.4266749
173820 0.4265251
173830 0.4328494
173840 0.4283835
173850 0.4216262
173860 0.400214
173870 0.4113478
173880 0.433677
173890 0.4557164
173900 0.4807976
173910 0.4626145
173920 0.4610705
173930 0.449861
173940 0.4227095
173950 0.4279651
173960 0.4236682
173970 0.4188326
173980 0.413535
173990 0.3649659
174000 0.3640266
174010 0.3608726
174020 0.3397953
174030 0.3437631
174040 0.3495675
174050 0.3482259
174060 0.3585728
174070 0.3626667
174080 0.3738957
174090 0.3580485
174100 0.359223
174110 0.3653082
174120 0.3615654
174130 0.3540529
174140 0.3561958
174150 0.3462766
174160 0.3305608
174170 0.3145753
174180 0.3483779
174190 0.3339274
174200 0.3320956
174210 0.3301223
174220 0.3556549
174230 0.3727991
174240 0.384003
174250 0.4073832
174260 0.4021755
174270 0.3786412
174280 0.3837758
174290 0.4071062
174300 0.4052538
174310 0.4243902
174320 0.4159394
174330 0.3899745
174340 0.4123011
174350 0.3643714
174360 0.3600413
174370 0.3822289
174380 0.3717908
174390 0.3598441
174400 0.3853768
174410 0.3668129
174420 0.3814823
174430 0.367579
174440 0.3796223
174450 0.3580074
174460 0.393837
174470 0.3923126
174480 0.3945794
174490 0.3862731
174500 0.3803762
174510 0.3852396
174520 0.3717884
174530 0.363634
174540 0.3447265
174550 0.3340381
174560 0.3371143
174570 0.3546077
174580 0.3601334
174590 0.3236282
174600 0.319042
174610 0.3773335
174620 0.3432317
174630 0.378417
174640 0.349673
174650 0.3557324
174660 0.3509837
174670 0.3765495
174680 0.3842693
174690 0.4055365
174700 0.3987999
174710 0.4110377
174720 0.4212317
174730 0.392479
174740 0.4026134
174750 0.392647
174760 0.3927404
174770 0.3988598
174780 0.3978955
174790 0.4097698
174800 0.3938503
174810 0.4162948
174820 0.382504
174830 0.3855986
174840 0.3785805
174850 0.4080335
174860 0.4007962
174870 0.4015881
174880 0.3762307
174890 0.3780318
174900 0.4012544
174910 0.3693069
174920 0.3864521
174930 0.349858
174940 0.3448291
174950 0.3368172
174960 0.3521402
174970 0.3764075
174980 0.3824991
174990 0.3926136
175000 0.3877664
175010 0.377948
175020 0.3741046
175030 0.3623397
175040 0.3554589
175050 0.3700687
175060 0.3890136
175070 0.3695309
175080 0.3625384
175090 0.360516
175100 0.3662354
175110 0.3501737
175120 0.3624009
175130 0.3746997
175140 0.3690293
175150 0.3636561
175160 0.3476649
175170 0.3601482
175180 0.361011
175190 0.3809768
175200 0.3584593
175210 0.3411291
175220 0.3144077
175230 0.3241942
175240 0.3170813
175250 0.3063096
175260 0.3204498
175270 0.305283
175280 0.3231429
175290 0.3028661
175300 0.3221865
175310 0.3099677
175320 0.3207134
175330 0.3462592
175340 0.3359205
175350 0.3446085
175360 0.3301067
175370 0.310281
175380 0.3227127
175390 0.307076
175400 0.3171549
175410 0.3210669
175420 0.3653083
175430 0.3879234
175440 0.3591899
175450 0.3405316
175460 0.3301573
175470 0.3064304
175480 0.3120225
175490 0.3070391
175500 0.3350519
175510 0.3290489
175520 0.3037114
175530 0.3036449
175540 0.2991892
175550 0.3077816
175560 0.2979341
175570 0.3074392
175580 0.2901208
175590 0.2746108
175600 0.3004839
175610 0.2961662
175620 0.2968737
175630 0.295931
175640 0.3119492
175650 0.2948026
175660 0.2951283
175670 0.2755462
175680 0.263946
175690 0.2689072
175700 0.2849549
175710 0.2632679
175720 0.2721876
175730 0.2818711
175740 0.2901712
175750 0.2720187
175760 0.297614
175770 0.2752442
175780 0.3251587
175790 0.3336135
175800 0.3362187
175810 0.3104386
175820 0.2951497
175830 0.293503
175840 0.3015347
175850 0.3033005
175860 0.3083709
175870 0.2993538
175880 0.3264017
175890 0.3022101
175900 0.3027463
175910 0.2968006
175920 0.3371157
175930 0.3250498
175940 0.3193469
175950 0.3118271
175960 0.3028455
175970 0.3019986
175980 0.2799697
175990 0.2871142
176000 0.2959153
176010 0.2711315
176020 0.2828615
176030 0.2880592
176040 0.2726992
176050 0.2836716
176060 0.320529
176070 0.2946127
176080 0.297266
176090 0.2868712
176100 0.2668987
176110 0.276606
176120 0.3063667
176130 0.2885324
176140 0.3045214
176150 0.2962445
176160 0.3026441
176170 0.2971441
176180 0.2992164
176190 0.3033459
176200 0.3377936
176210 0.3130396
176220 0.3261197
176230 0.341664
176240 0.3575392
176250 0.3718943
176260 0.3542546
176270 0.3219766
176280 0.3338117
176290 0.3126622
176300 0.3312217
176310 0.3450886
176320 0.3483461
176330 0.3624387
176340 0.3380891
176350 0.330743
176360 0.3228246
176370 0.3316083
176380 0.3344146
176390 0.3265412
176400 0.3161786
176410 0.3349556
176420 0.3182281
176430 0.3232847
176440 0.3391931
176450 0.3495578
176460 0.3503311
176470 0.3456504
176480 0.3539532
176490 0.3784105
176500 0.3843361
176510 0.3736249
176520 0.4248036
176530 0.4386318
176540 0.4192276
176550 0.4144976
176560 0.4015388
176570 0.4000582
176580 0.4091901
176590 0.3706276
176600 0.3720307
176610 0.3841376
176620 0.3886136
176630 0.3632339
176640 0.3499595
176650 0.3377598
176660 0.3482374
176670 0.3274537
176680 0.3360504
176690 0.3462666
176700 0.3335044
176710 0.3643351
176720 0.375848
176730 0.3601902
176740 0.3630319
176750 0.3375356
176760 0.3389862
176770 0.3231781
176780 0.3449449
176790 0.3582071
176800 0.363053
176810 0.3599664
176820 0.3342594
176830 0.3485554
176840 0.3392967
176850 0.3361228
176860 0.3316475
176870 0.3199328
176880 0.3265915
176890 0.3244875
176900 0.3353466
176910 0.3255435
176920 0.3317965
176930 0.3238782
176940 0.3289296
176950 0.3253803
176960 0.3544182
176970 0.3458966
176980 0.3494969
176990 0.3517556
177000 0.3541498
177010 0.3592847
177020 0.3441119
177030 0.3416373
177040 0.3295295
177050 0.3058308
177060 0.3123901
177070 0.2885796
177080 0.2903397
177090 0.300772
177100 0.3053176
177110 0.3025974
177120 0.3123456
177130 0.2938156
177140 0.319265
177150 0.316277
177160 0.2980669
177170 0.3192831
177180 0.3459803
177190 0.3466078
177200 0.3136247
177210 0.3413665
177220 0.3207396
177230 0.3212267
177240 0.3430863
177250 0.325011
177260 0.3390233
177270 0.337984
177280 0.347513
177290 0.3239895
177300 0.360985
177310 0.3435293
177320 0.3406504
177330 0.3716519
177340 0.375023
177350 0.3530469
177360 0.3392471
177370 0.3321133
177380 0.3352677
177390 0.317612
177400 0.3264863
177410 0.3196441
177420 0.3177477
177430 0.3329025
177440 0.3234442
177450 0.3285408
177460 0.3211818
177470 0.2971018
177480 0.3306516
177490 0.3208019
177500 0.3201088
177510 0.3217506
177520 0.3250708
177530 0.335904
177540 0.3079007
177550 0.2865148
177560 0.3231224
177570 0.2984849
177580 0.2931634
177590 0.3195001
177600 0.3255978
177610 0.3260143
177620 0.3266136
177630 0.3060966
177640 0.2874252
177650 0.2865741
177660 0.2801291
177670 0.2832122
177680 0.2891319
177690 0.3262214
177700 0.2988894
177710 0.2794057
177720 0.2986176
177730 0.3262081
177740 0.3073221
177750 0.3315257
177760 0.3176914
177770 0.3415469
177780 0.3309494
177790 0.3432507
177800 0.337321
177810 0.3128272
177820 0.3222788
177830 0.3166496
177840 0.3479236
177850 0.3715046
177860 0.3568216
177870 0.3631108
177880 0.3414028
177890 0.3277558
177900 0.3570917
177910 0.3537703
177920 0.3565601
177930 0.3829157
177940 0.3765043
177950 0.3601981
177960 0.3400152
177970 0.3520373
177980 0.3277313
177990 0.3271589
178000 0.3554637
178010 0.353907
178020 0.3706596
178030 0.3377675
178040 0.3530099
178050 0.3534918
178060 0.3192058
178070 0.3408608
178080 0.3411703
178090 0.3394459
178100 0.3444049
178110 0.3354055
178120 0.3331746
178130 0.313862
178140 0.3186535
178150 0.3235291
178160 0.2974907
178170 0.3263364
178180 0.3080267
178190 0.3086888
178200 0.3338787
178210 0.3216494
178220 0.3552476
178230 0.346369
178240 0.3346753
178250 0.3479331
178260 0.3333243
178270 0.3812341
178280 0.3682717
178290 0.3481612
178300 0.3471811
178310 0.3426527
178320 0.3378551
178330 0.3509533
178340 0.3609784
178350 0.3498667
178360 0.3521523
178370 0.3842368
178380 0.3783817
178390 0.3673727
178400 0.3824957
178410 0.3935737
178420 0.3906704
178430 0.365101
178440 0.3529613
178450 0.413771
178460 0.3631996
178470 0.3587787
178480 0.4305752
178490 0.4152809
178500 0.3866674
178510 0.3805189
178520 0.3904998
178530 0.3709064
178540 0.3888346
178550 0.3524438
178560 0.3672917
178570 0.3713038
178580 0.3779014
178590 0.4125258
178600 0.4012119
178610 0.3851328
178620 0.354421
178630 0.3650399
178640 0.3653989
178650 0.3649527
178660 0.3419226
178670 0.3534678
178680 0.3715223
178690 0.3537357
178700 0.3803433
178710 0.36313
178720 0.3698771
178730 0.3609826
178740 0.3482459
178750 0.378778
178760 0.3734794
178770 0.349484
178780 0.3796192
178790 0.3470331
178800 0.3483193
178810 0.3311399
178820 0.3207753
178830 0.3170243
178840 0.3117091
178850 0.3437055
178860 0.3373653
178870 0.3378976
178880 0.3349904
178890 0.3418647
178900 0.3303036
178910 0.3288896
178920 0.3306309
178930 0.3252555
178940 0.3060096
178950 0.309725
178960 0.3104781
178970 0.2902773
178980 0.2997402
178990 0.3095761
179000 0.3140366
179010 0.3036893
179020 0.3001079
179030 0.3056819
179040 0.2999047
179050 0.3092498
179060 0.3242457
179070 0.3314732
179080 0.3168385
179090 0.3158964
179100 0.3024634
179110 0.2933869
179120 0.2974534
179130 0.3162892
179140 0.3011267
179150 0.3082977
179160 0.3225094
179170 0.2987278
179180 0.2981422
179190 0.301433
179200 0.3080483
179210 0.312438
179220 0.3086296
179230 0.3047235
179240 0.2808804
179250 0.2939641
179260 0.3129623
179270 0.3441055
179280 0.332472
179290 0.3276322
179300 0.3302938
179310 0.353378
179320 0.3333786
179330 0.3421642
179340 0.3270053
179350 0.3287833
179360 0.3253623
179370 0.3191426
179380 0.3084896
179390 0.2994834
179400 0.294291
179410 0.2970106
179420 0.2783597
179430 0.2720502
179440 0.2698463
179450 0.2825312
179460 0.2842673
179470 0.2784533
179480 0.2952505
179490 0.2661167
179500 0.276213
179510 0.2986782
179520 0.3301866
179530 0.3483944
179540 0.350295
179550 0.3500625
179560 0.3352544
179570 0.3121881
179580 0.2993261
179590 0.3087278
179600 0.3110849
179610 0.2956692
179620 0.312274
179630 0.3212609
179640 0.3098563
179650 0.3288727
179660 0.3099089
179670 0.3163428
179680 0.3068899
179690 0.3203399
179700 0.3066356
179710 0.3200988
179720 0.3019393
179730 0.3005162
179740 0.3013864
179750 0.2962408
179760 0.2856246
179770 0.2929906
179780 0.3023905
179790 0.31901
179800 0.2899681
179810 0.289975
179820 0.3111547
179830 0.3094287
179840 0.2949265
179850 0.3035064
179860 0.2967081
179870 0.288167
179880 0.2993196
179890 0.2955731
179900 0.2880084
179910 0.3122057
179920 0.2863626
179930 0.2955456
179940 0.2872289
179950 0.2850004
179960 0.3095594
179970 0.301647
179980 0.2972953
179990 0.2870688
180000 0.3051093
180010 0.281819
180020 0.2947547
180030 0.2688847
180040 0.2672415
180050 0.2857392
180060 0.3024545
180070 0.3170331
180080 0.3140556
180090 0.2951599
180100 0.2921047
180110 0.2772281
180120 0.2977318
180130 0.3049811
180140 0.2999027
180150 0.3000159
180160 0.2894186
180170 0.2788836
180180 0.2938542
180190 0.3034239
180200 0.2865226
180210 0.3112304
180220 0.3043549
180230 0.302034
180240 0.2865723
180250 0.3234307
180260 0.3020955
180270 0.2991525
180280 0.3081267
180290 0.3166387
180300 0.3161215
180310 0.3047144
180320 0.2987017
180330 0.281545
180340 0.3149632
180350 0.3291534
180360 0.3387802
180370 0.3378922
180380 0.3453034
180390 0.3323217
180400 0.2921135
180410 0.2980254
180420 0.3227314
180430 0.3086086
180440 0.3059798
180450 0.3092742
180460 0.3048605
180470 0.2767013
180480 0.2837058
180490 0.2979237
180500 0.2872263
180510 0.278151
180520 0.2882723
180530 0.2823736
180540 0.2926129
180550 0.2817738
180560 0.2800264
180570 0.2638661
180580 0.2838817
180590 0.2926877
180600 0.2941093
180610 0.2903212
180620 0.277103
180630 0.2984303
180640 0.3081382
180650 0.2989122
180660 0.320197
180670 0.304002
180680 0.2826298
180690 0.2818277
180700 0.3088801
180710 0.3197455
180720 0.3202399
180730 0.334481
180740 0.3281932
180750 0.3532037
180760 0.351133
180770 0.34616
180780 0.3389715
180790 0.3207626
180800 0.3405643
180810 0.3498117
180820 0.3346447
180830 0.3288019
180840 0.324897
180850 0.3388991
180860 0.3332109
180870 0.3264081
180880 0.3303236
180890 0.3518623
180900 0.3264408
180910 0.3347856
180920 0.3470918
180930 0.3416452
180940 0.3382674
180950 0.3334074
180960 0.3441702
180970 0.3380486
180980 0.3591829
180990 0.3448816
181000 0.3470481
181010 0.3394983
181020 0.3247835
181030 0.3300394
181040 0.3310172
181050 0.3441375
181060 0.3472855
181070 0.3335808
181080 0.3575716
181090 0.3430684
181100 0.3539486
181110 0.3451966
181120 0.3416213
181130 0.3417645
181140 0.3552861
181150 0.3513344
181160 0.3389771
181170 0.3103188
181180 0.3209259
181190 0.3411373
181200 0.3301518
181210 0.3228438
181220 0.3310361
181230 0.3198831
181240 0.3241732
181250 0.3214732
181260 0.3196814
181270 0.2922203
181280 0.3134302
181290 0.3386401
181300 0.3245795
181310 0.3201761
181320 0.3141531
181330 0.3042721
181340 0.2971794
181350 0.3079806
181360 0.3056499
181370 0.3117958
181380 0.2965385
181390 0.3112752
181400 0.3014333
181410 0.3161145
181420 0.327378
181430 0.3169515
181440 0.3213132
181450 0.3274155
181460 0.3060344
181470 0.3289357
181480 0.3298619
181490 0.3189128
181500 0.3262544
181510 0.3141904
181520 0.3265612
181530 0.3173922
181540 0.3126471
181550 0.341148
181560 0.3339165
181570 0.3308664
181580 0.3162954
181590 0.3237015
181600 0.3181538
181610 0.3149881
181620 0.2944661
181630 0.3209659
181640 0.3371389
181650 0.3078262
181660 0.3007202
181670 0.301961
181680 0.3041529
181690 0.2793649
181700 0.2852891
181710 0.2946638
181720 0.315124
181730 0.2795042
181740 0.2919515
181750 0.3182637
181760 0.307437
181770 0.3218901
181780 0.3187132
181790 0.3259999
181800 0.3105011
181810 0.3341846
181820 0.3452367
181830 0.343448
181840 0.342244
181850 0.324891
181860 0.3267288
181870 0.3250422
181880 0.3269711
181890 0.3420764
181900 0.3433382
181910 0.3290694
181920 0.3304979
181930 0.3145113
181940 0.3322108
181950 0.3304959
181960 0.322732
181970 0.3223173
181980 0.2984929
181990 0.3071511
182000 0.3129073
182010 0.3027942
182020 0.2902993
182030 0.2680224
182040 0.2761208
182050 0.2779458
182060 0.304483
182070 0.3076306
182080 0.3160667
182090 0.3093111
182100 0.2973129
182110 0.3066053
182120 0.2994049
182130 0.2924237
182140 0.2872743
182150 0.2864303
182160 0.2759346
182170 0.2766187
182180 0.2941031
182190 0.2823126
182200 0.2758496
182210 0.288378
182220 0.2687835
182230 0.2907835
182240 0.2729282
182250 0.2714227
182260 0.292782
182270 0.2583754
182280 0.2534612
182290 0.2527065
182300 0.2589349
182310 0.263472
182320 0.2588492
182330 0.2782077
182340 0.2861823
182350 0.3113
182360 0.3033956
182370 0.2874759
182380 0.2919523
182390 0.2946482
182400 0.2859948
182410 0.3000121
182420 0.2990163
182430 0.2979585
182440 0.314524
182450 0.2967958
182460 0.2754992
182470 0.2752337
182480 0.2736406
182490 0.2917319
182500 0.2673507
182510 0.2812456
182520 0.2783341
182530 0.290477
182540 0.3132257
182550 0.3099401
182560 0.2949748
182570 0.2710324
182580 0.281757
182590 0.2817713
182600 0.3023858
182610 0.299601
182620 0.2986359
182630 0.278965
182640 0.2906607
182650 0.2728646
182660 0.2714061
182670 0.265063
182680 0.2694121
182690 0.2910396
182700 0.2791342
182710 0.2855286
182720 0.2800256
182730 0.2945695
182740 0.2802113
182750 0.2844857
182760 0.2830309
182770 0.2902317
182780 0.2866498
182790 0.2888907
182800 0.2869355
182810 0.2750495
182820 0.2822781
182830 0.2831214
182840 0.2611644
182850 0.2604044
182860 0.2721264
182870 0.2545691
182880 0.256575
182890 0.2786147
182900 0.2629156
182910 0.2724076
182920 0.2701132
182930 0.2925529
182940 0.2822609
182950 0.2841355
182960 0.2807611
182970 0.2950179
182980 0.3159146
182990 0.3106733
183000 0.3062863
183010 0.3177463
183020 0.3213371
183030 0.3076952
183040 0.3205268
183050 0.3163487
183060 0.3079771
183070 0.3079383
183080 0.3095658
183090 0.3003302
183100 0.3018732
183110 0.3164462
183120 0.3332158
183130 0.3115169
183140 0.3023071
183150 0.2965499
183160 0.2977583
183170 0.2962853
183180 0.289438
183190 0.3179804
183200 0.3237613
183210 0.3212321
183220 0.3231394
183230 0.3193311
183240 0.3385964
183250 0.3185955
183260 0.3543856
183270 0.3390754
183280 0.3284385
183290 0.2988621
183300 0.2893497
183310 0.3076949
183320 0.2824401
183330 0.2902034
183340 0.2829461
183350 0.3123533
183360 0.3184401
183370 0.3217022
183380 0.2864907
183390 0.3147982
183400 0.33623
183410 0.3489088
183420 0.3523943
183430 0.2906822
183440 0.3176121
183450 0.2924704
183460 0.2791498
183470 0.2880163
183480 0.295869
183490 0.2985729
183500 0.3071131
183510 0.3197687
183520 0.2928157
183530 0.3015447
183540 0.339374
183550 0.3165353
183560 0.3012185
183570 0.3074136
183580 0.3110658
183590 0.3081533
183600 0.2779951
183610 0.2985931
183620 0.2848774
183630 0.3000836
183640 0.2941518
183650 0.3097483
183660 0.2959715
183670 0.3185206
183680 0.3104326
183690 0.2937209
183700 0.3086804
183710 0.3158355
183720 0.2933326
183730 0.2790668
183740 0.3271697
183750 0.3315027
183760 0.3241064
183770 0.3161848
183780 0.3279333
183790 0.3427454
183800 0.3381657
183810 0.321146
183820 0.3397067
183830 0.3445837
183840 0.3381056
183850 0.3452541
183860 0.3794516
183870 0.3701123
183880 0.358963
183890 0.3536429
183900 0.3653667
183910 0.339888
183920 0.3292594
183930 0.3231921
183940 0.3218339
183950 0.3063698
183960 0.3288698
183970 0.3258634
183980 0.3279769
183990 0.3211845
184000 0.3042082
184010 0.2965383
184020 0.3158698
184030 0.3122143
184040 0.3344322
184050 0.3483887
184060 0.3371668
184070 0.3247842
184080 0.3146879
184090 0.3219729
184100 0.2996041
184110 0.2881192
184120 0.3030587
184130 0.3266279
184140 0.3154484
184150 0.2910567
184160 0.3308183
184170 0.3379426
184180 0.300169
184190 0.3142473
184200 0.3358029
184210 0.3362851
184220 0.3002119
184230 0.3105751
184240 0.3167622
184250 0.314829
184260 0.3083921
184270 0.3279976
184280 0.3364287
184290 0.3494291
184300 0.3686603
184310 0.3664941
184320 0.3383445
184330 0.3375502
184340 0.3251178
184350 0.3219036
184360 0.3076686
184370 0.320855
184380 0.3199591
184390 0.3305903
184400 0.3277313
184410 0.328962
184420 0.3345712
184430 0.337231
184440 0.3293896
184450 0.3281413
184460 0.3421435
184470 0.3351542
184480 0.3747949
184490 0.3629357
184500 0.3537818
184510 0.3089535
184520 0.3140034
184530 0.322678
184540 0.3152983
184550 0.3394244
184560 0.3376059
184570 0.3354111
184580 0.3477947
184590 0.3404244
184600 0.3349628
184610 0.3296538
184620 0.3408637
184630 0.3357627
184640 0.3404648
184650 0.332327
184660 0.3401848
184670 0.3190991
184680 0.3188664
184690 0.3272775
184700 0.3406296
184710 0.3317063
184720 0.3111873
184730 0.325186
184740 0.3233141
184750 0.2930833
184760 0.3010347
184770 0.3104858
184780 0.3083497
184790 0.3304893
184800 0.3052645
184810 0.2868532
184820 0.293947
184830 0.3103904
184840 0.3024238
184850 0.3137963
184860 0.31341
184870 0.3209612
184880 0.3103583
184890 0.3143897
184900 0.2902172
184910 0.2820756
184920 0.2720164
184930 0.2601241
184940 0.2648343
184950 0.2794121
184960 0.2715432
184970 0.2679477
184980 0.2964794
184990 0.2949303
185000 0.294065
185010 0.2833613
185020 0.2870887
185030 0.2968013
185040 0.3199266
185050 0.295934
185060 0.335049
185070 0.327062
185080 0.3130638
185090 0.3114722
185100 0.3261623
185110 0.340558
185120 0.3495021
185130 0.33832
185140 0.3318271
185150 0.3356682
185160 0.3335997
185170 0.3454677
185180 0.3435219
185190 0.3348953
185200 0.3455136
185210 0.3742284
185220 0.2849853
185230 0.2949042
185240 0.3088498
185250 0.3441772
185260 0.3124177
185270 0.306819
185280 0.3142132
185290 0.3182447
185300 0.3137495
185310 0.3100657
185320 0.3128302
185330 0.294993
185340 0.3124878
185350 0.298109
185360 0.2872456
185370 0.3028492
185380 0.304443
185390 0.2979138
185400 0.3092402
185410 0.2824062
185420 0.2927471
185430 0.2872836
185440 0.2798066
185450 0.2952161
185460 0.2909967
185470 0.2855031
185480 0.2924949
185490 0.3078845
185500 0.3142208
185510 0.3014614
185520 0.3067498
185530 0.306503
185540 0.3038674
185550 0.3171729
185560 0.3186037
185570 0.3007513
185580 0.2822833
185590 0.3088368
185600 0.2903939
185610 0.3011301
185620 0.3090962
185630 0.2927393
185640 0.3038448
185650 0.2915488
185660 0.2866163
185670 0.30323
185680 0.3368455
185690 0.316151
185700 0.2708419
185710 0.2848054
185720 0.2593609
185730 0.2777991
185740 0.2782925
185750 0.2770875
185760 0.2824264
185770 0.2672486
185780 0.264093
185790 0.2718813
185800 0.267127
185810 0.2500348
185820 0.2676307
185830 0.2834806
185840 0.298205
185850 0.298582
185860 0.299748
185870 0.3003156
185880 0.3175808
185890 0.2988616
185900 0.2706856
185910 0.3048531
185920 0.2887987
185930 0.2807463
185940 0.2781496
185950 0.2865078
185960 0.2642625
185970 0.2587069
185980 0.2501289
185990 0.2587814
186000 0.2532066
186010 0.2527817
186020 0.261181
186030 0.2599973
186040 0.2692671
186050 0.2805213
186060 0.2816907
186070 0.3077021
186080 0.3080977
186090 0.3374487
186100 0.322017
186110 0.3195457
186120 0.3301158
186130 0.338278
186140 0.3376224
186150 0.3296334
186160 0.3553089
186170 0.3216563
186180 0.3350031
186190 0.3559818
186200 0.3811235
186210 0.3576911
186220 0.3948303
186230 0.3731277
186240 0.3813544
186250 0.371896
186260 0.374019
186270 0.3443632
186280 0.3673271
186290 0.3682752
186300 0.3429811
186310 0.3296642
186320 0.3181314
186330 0.3250836
186340 0.3636947
186350 0.3562693
186360 0.3552028
186370 0.3644221
186380 0.3584227
186390 0.3495656
186400 0.3305087
186410 0.3405149
186420 0.3572998
186430 0.3491568
186440 0.3666378
186450 0.3627425
186460 0.385849
186470 0.3876756
186480 0.4026637
186490 0.4134406
186500 0.3814979
186510 0.3637399
186520 0.3700158
186530 0.3642228
186540 0.3544015
186550 0.3446502
186560 0.3441633
186570 0.3575257
186580 0.3505293
186590 0.3148573
186600 0.3188868
186610 0.3517404
186620 0.3406666
186630 0.3403206
186640 0.3261699
186650 0.3152293
186660 0.3260078
186670 0.3319762
186680 0.3085211
186690 0.3420137
186700 0.3141602
186710 0.3184557
186720 0.2981972
186730 0.3057145
186740 0.2831755
186750 0.2915128
186760 0.3171567
186770 0.2976668
186780 0.3158534
186790 0.3478858
186800 0.3701699
186810 0.3242742
186820 0.3314834
186830 0.3077714
186840 0.3072636
186850 0.295544
186860 0.3040584
186870 0.3055329
186880 0.3143755
186890 0.314151
186900 0.3175928
186910 0.3226846
186920 0.3529202
186930 0.3492478
186940 0.324352
186950 0.3260168
186960 0.3063411
186970 0.3284263
186980 0.3370575
186990 0.3193722
187000 0.3270378
187010 0.333719
187020 0.3156053
187030 0.3156462
187040 0.313438
187050 0.2974576
187060 0.3060875
187070 0.3078897
187080 0.3012901
187090 0.3264204
187100 0.3194522
187110 0.3121639
187120 0.3154678
187130 0.3019696
187140 0.3000093
187150 0.2944888
187160 0.3025019
187170 0.3015648
187180 0.3050391
187190 0.2723439
187200 0.2671399
187210 0.2739637
187220 0.2891347
187230 0.2905866
187240 0.2861579
187250 0.2816903
187260 0.2890873
187270 0.2787405
187280 0.287521
187290 0.2897391
187300 0.2969353
187310 0.3002993
187320 0.3037997
187330 0.3172638
187340 0.33408
187350 0.2882912
187360 0.2868687
187370 0.2839113
187380 0.286622
187390 0.3119717
187400 0.3032671
187410 0.3221628
187420 0.309741
187430 0.3198306
187440 0.3098941
187450 0.3168018
187460 0.3109354
187470 0.2817265
187480 0.2866216
187490 0.2758955
187500 0.2712865
187510 0.288351
187520 0.2907931
187530 0.2959168
187540 0.3148336
187550 0.3114824
187560 0.3233759
187570 0.3186417
187580 0.3523064
187590 0.3560593
187600 0.3500256
187610 0.3450537
187620 0.3303225
187630 0.3528945
187640 0.3366737
187650 0.3047333
187660 0.303765
187670 0.2876562
187680 0.2653134
187690 0.2780714
187700 0.2800407
187710 0.2755453
187720 0.2839534
187730 0.3330121
187740 0.3140275
187750 0.3427075
187760 0.3160758
187770 0.303571
187780 0.2892239
187790 0.3038622
187800 0.3139036
187810 0.3182495
187820 0.3232002
187830 0.3143139
187840 0.3013085
187850 0.3080019
187860 0.3132589
187870 0.2797592
187880 0.3042411
187890 0.2938968
187900 0.2859115
187910 0.2833768
187920 0.2934537
187930 0.2814313
187940 0.2971874
187950 0.296649
187960 0.3158822
187970 0.3244403
187980 0.3330574
187990 0.3358432
188000 0.3081971
188010 0.3300768
188020 0.3380714
188030 0.3228864
188040 0.3223042
188050 0.3161734
188060 0.2926532
188070 0.2675525
188080 0.2847096
188090 0.2867841
188100 0.3151889
188110 0.3200758
188120 0.3301339
188130 0.3171843
188140 0.330031
188150 0.3182368
188160 0.3105253
188170 0.3055523
188180 0.3041764
188190 0.304877
188200 0.2975445
188210 0.315026
188220 0.323505
188230 0.3195253
188240 0.3267595
188250 0.3031445
188260 0.3201843
188270 0.315451
188280 0.3163503
188290 0.3031635
188300 0.3318333
188310 0.334328
188320 0.3372783
188330 0.3291209
188340 0.2984518
188350 0.3526032
188360 0.3205948
188370 0.3277823
188380 0.3589518
188390 0.358454
188400 0.3414584
188410 0.3444938
188420 0.3236902
188430 0.3231304
188440 0.3400908
188450 0.3288221
188460 0.3101118
188470 0.2961693
188480 0.3060175
188490 0.2882226
188500 0.2891905
188510 0.3048023
188520 0.3464444
188530 0.3692657
188540 0.3841479
188550 0.3711679
188560 0.370923
188570 0.3268959
188580 0.3341025
188590 0.312638
188600 0.3070789
188610 0.3305193
188620 0.3013376
188630 0.3137707
188640 0.329995
188650 0.3421057
188660 0.3199428
188670 0.3245946
188680 0.3136658
188690 0.3225943
188700 0.3242815
188710 0.343029
188720 0.3194262
188730 0.3337095
188740 0.303548
188750 0.3323054
188760 0.3244869
188770 0.3201801
188780 0.3074287
188790 0.3097907
188800 0.3222707
188810 0.3139919
188820 0.3375808
188830 0.340488
188840 0.3522977
188850 0.3024015
188860 0.310875
188870 0.3208672
188880 0.2999733
188890 0.3004859
188900 0.3115916
188910 0.3094862
188920 0.3425601
188930 0.3273364
188940 0.331242
188950 0.3498778
188960 0.3599233
188970 0.3536027
188980 0.3438941
188990 0.3233443
189000 0.3417516
189010 0.3315523
189020 0.3606584
189030 0.3524155
189040 0.3329678
189050 0.3780013
189060 0.3631599
189070 0.3228745
189080 0.3494404
189090 0.3163391
189100 0.3456917
189110 0.3377871
189120 0.3571213
189130 0.3407837
189140 0.339558
189150 0.3182698
189160 0.30582
189170 0.2890659
189180 0.277797
189190 0.3044497
189200 0.3219792
189210 0.3235879
189220 0.3141954
189230 0.3089014
189240 0.3183633
189250 0.3253972
189260 0.3276945
189270 0.3353254
189280 0.3177664
189290 0.3097161
189300 0.3035203
189310 0.2804046
189320 0.2987407
189330 0.3041141
189340 0.2943449
189350 0.3118184
189360 0.3134464
189370 0.2686721
189380 0.2778131
189390 0.2814268
189400 0.2850148
189410 0.2873335
189420 0.2978765
189430 0.2876375
189440 0.3031422
189450 0.2972042
189460 0.2964706
189470 0.2836023
189480 0.3012298
189490 0.3040407
189500 0.3053565
189510 0.3405725
189520 0.3485269
189530 0.3198939
189540 0.3320669
189550 0.3264735
189560 0.3054412
189570 0.300409
189580 0.2935384
189590 0.3033501
189600 0.3289363
189610 0.3217806
189620 0.3289895
189630 0.3197828
189640 0.3120505
189650 0.315546
189660 0.3359979
189670 0.3307812
189680 0.3390622
189690 0.2847568
189700 0.3044691
189710 0.2932434
189720 0.3115537
189730 0.2931615
189740 0.3097541
189750 0.2882716
189760 0.2814357
189770 0.2875223
189780 0.2824328
189790 0.2765079
189800 0.2929746
189810 0.2817767
189820 0.2766949
189830 0.2697968
189840 0.2932123
189850 0.2661539
189860 0.2669454
189870 0.2830291
189880 0.260836
189890 0.2702533
189900 0.2839612
189910 0.2680158
189920 0.274883
189930 0.2854918
189940 0.2750417
189950 0.2710984
189960 0.2729906
189970 0.2775533
189980 0.2636361
189990 0.2555729
190000 0.2707016
190010 0.2758866
190020 0.2612128
190030 0.2613187
190040 0.2912788
190050 0.2824714
190060 0.3034359
190070 0.3013251
190080 0.3024381
190090 0.2949203
190100 0.2830974
190110 0.2998254
190120 0.3014793
190130 0.2942806
190140 0.2845916
190150 0.2631224
190160 0.2490784
190170 0.2970068
190180 0.3069513
190190 0.2952407
190200 0.2900883
190210 0.3183083
190220 0.3044476
190230 0.2821363
190240 0.2984585
190250 0.3031625
190260 0.299274
190270 0.2929149
190280 0.2770777
190290 0.282289
190300 0.2733947
190310 0.2846808
190320 0.2864163
190330 0.2638624
190340 0.2677609
190350 0.2755585
190360 0.2929382
190370 0.2915814
190380 0.2965112
190390 0.2902295
190400 0.3096405
190410 0.3145921
190420 0.3088444
190430 0.3168636
190440 0.3179449
190450 0.3000742
190460 0.3166867
190470 0.3271335
190480 0.334366
190490 0.3398661
190500 0.3173274
190510 0.3065287
190520 0.290459
190530 0.2904591
190540 0.3326789
190550 0.3284267
190560 0.3065282
190570 0.3155073
190580 0.3135734
190590 0.2987949
190600 0.2917627
190610 0.2974573
190620 0.2976706
190630 0.2964455
190640 0.2926913
190650 0.2968309
190660 0.2940959
190670 0.2968117
190680 0.3280343
190690 0.3043263
190700 0.2992496
190710 0.2907397
190720 0.2940168
190730 0.2758051
190740 0.2814389
190750 0.3001673
190760 0.3080843
190770 0.2873195
190780 0.2768768
190790 0.2928149
190800 0.2898092
190810 0.3023869
190820 0.2871043
190830 0.2863725
190840 0.2932756
190850 0.2908681
190860 0.3156585
190870 0.2994208
190880 0.2856142
190890 0.3062047
190900 0.3088305
190910 0.2987867
190920 0.3139433
190930 0.3334235
190940 0.3369663
190950 0.3152474
190960 0.3217809
190970 0.2988946
190980 0.2986358
190990 0.2897421
191000 0.286347
191010 0.2814003
191020 0.2903419
191030 0.286604
191040 0.2791178
191050 0.3094343
191060 0.3192967
191070 0.3087811
191080 0.2960514
191090 0.2817095
191100 0.2885853
191110 0.3060007
191120 0.2972097
191130 0.2877331
191140 0.287259
191150 0.2958179
191160 0.3198211
191170 0.3037738
191180 0.3142718
191190 0.284749
191200 0.2900222
191210 0.3051788
191220 0.3076004
191230 0.2882566
191240 0.2967768
191250 0.2979079
191260 0.28372
191270 0.2939425
191280 0.2826785
191290 0.2773236
191300 0.2748035
191310 0.2634946
191320 0.2685177
191330 0.2981888
191340 0.3100533
191350 0.3002167
191360 0.3120767
191370 0.3097752
191380 0.3268171
191390 0.3118604
191400 0.2928739
191410 0.2945637
191420 0.3023829
191430 0.2841872
191440 0.3030716
191450 0.3233443
191460 0.3219509
191470 0.3038927
191480 0.3186095
191490 0.331703
191500 0.3241721
191510 0.3037374
191520 0.3314638
191530 0.3712728
191540 0.3564947
191550 0.330061
191560 0.3294766
191570 0.3262148
191580 0.2992939
191590 0.3174554
191600 0.296802
191610 0.2742884
191620 0.2917849
191630 0.2785767
191640 0.2888975
191650 0.291494
191660 0.3022767
191670 0.2938329
191680 0.2875811
191690 0.284644
191700 0.2853636
191710 0.2881975
191720 0.2878646
191730 0.2941704
191740 0.2971458
191750 0.2841867
191760 0.325293
191770 0.2975242
191780 0.2827489
191790 0.26254
191800 0.2743205
191810 0.282711
191820 0.2924041
191830 0.268055
191840 0.2701325
191850 0.2636349
191860 0.2795164
191870 0.2836186
191880 0.2786628
191890 0.2576874
191900 0.2800853
191910 0.2801084
191920 0.2921887
191930 0.2908441
191940 0.2702006
191950 0.2944926
191960 0.3071461
191970 0.3093815
191980 0.2788653
191990 0.270286
192000 0.2874732
192010 0.2866566
192020 0.3063926
192030 0.2970966
192040 0.3042659
192050 0.2896225
192060 0.3046793
192070 0.2899575
192080 0.2609811
192090 0.2998147
192100 0.2898698
192110 0.3130013
192120 0.3027521
192130 0.3069893
192140 0.2827562
192150 0.2949845
192160 0.2803475
192170 0.2922129
192180 0.3092899
192190 0.3192314
192200 0.3133607
192210 0.2930641
192220 0.290866
192230 0.2913782
192240 0.3067167
192250 0.2893968
192260 0.2778755
192270 0.297606
192280 0.2925608
192290 0.3047921
192300 0.2872334
192310 0.299933
192320 0.3232054
192330 0.2795938
192340 0.2820043
192350 0.2804671
192360 0.2914537
192370 0.28855
192380 0.2957017
192390 0.2841586
192400 0.2814904
192410 0.271207
192420 0.2590409
192430 0.2792681
192440 0.2788298
192450 0.2934121
192460 0.3114454
192470 0.3161609
192480 0.3069589
192490 0.3025332
192500 0.3005882
192510 0.3008826
192520 0.3064135
192530 0.3170786
192540 0.3112382
192550 0.3225365
192560 0.3381489
192570 0.3378123
192580 0.3212647
192590 0.3375654
192600 0.3531372
192610 0.3372863
192620 0.3465913
192630 0.350742
192640 0.3610089
192650 0.3706843
192660 0.3373222
192670 0.3505915
192680 0.3471563
192690 0.3281104
192700 0.3260348
192710 0.3151058
192720 0.2921412
192730 0.2813863
192740 0.3084312
192750 0.2970084
192760 0.3094072
192770 0.2899473
192780 0.2657262
192790 0.283539
192800 0.2950852
192810 0.2865911
192820 0.3062361
192830 0.3173624
192840 0.296821
192850 0.3140585
192860 0.3229911
192870 0.325194
192880 0.3369581
192890 0.3383569
192900 0.3388558
192910 0.3380266
192920 0.3290505
192930 0.2940461
192940 0.2690964
192950 0.3072954
192960 0.2826876
192970 0.2735685
192980 0.292613
192990 0.2821972
193000 0.2836668
193010 0.2927242
193020 0.2980263
193030 0.2718273
193040 0.2787419
193050 0.2916323
193060 0.2969414
193070 0.2772899
193080 0.2721212
193090 0.2750876
193100 0.2704268
193110 0.2769109
193120 0.2937368
193130 0.3131209
193140 0.2963457
193150 0.3193004
193160 0.3303446
193170 0.3146826
193180 0.306993
193190 0.2903138
193200 0.2936551
193210 0.2943204
193220 0.2976742
193230 0.3042153
193240 0.2977737
193250 0.3032846
193260 0.3160784
193270 0.2999976
193280 0.3150449
193290 0.3134352
193300 0.3292059
193310 0.3108003
193320 0.3146032
193330 0.3052137
193340 0.3077277
193350 0.2983524
193360 0.2931625
193370 0.2825086
193380 0.2748809
193390 0.2774092
193400 0.2841142
193410 0.3051472
193420 0.300828
193430 0.3222269
193440 0.3292873
193450 0.3467408
193460 0.3031959
193470 0.3337823
193480 0.3099502
193490 0.3056768
193500 0.2956672
193510 0.2948885
193520 0.3008001
193530 0.3114777
193540 0.3235205
193550 0.3273739
193560 0.316577
193570 0.3271595
193580 0.3303498
193590 0.3312007
193600 0.322453
193610 0.3277376
193620 0.3407134
193630 0.3297459
193640 0.309882
193650 0.3098542
193660 0.3139264
193670 0.3175143
193680 0.3184347
193690 0.3172625
193700 0.3172236
193710 0.3093663
193720 0.3096539
193730 0.3108726
193740 0.3358411
193750 0.3251622
193760 0.3287896
193770 0.314847
193780 0.3045471
193790 0.3428932
193800 0.3071423
193810 0.3117898
193820 0.3136533
193830 0.2902966
193840 0.2834561
193850 0.2877164
193860 0.3058303
193870 0.2943533
193880 0.3224615
193890 0.3242626
193900 0.3371736
193910 0.332597
193920 0.3357307
193930 0.3424295
193940 0.3400241
193950 0.3146549
193960 0.3063568
193970 0.3155844
193980 0.3243141
193990 0.3317863
194000 0.3704229
194010 0.3524506
194020 0.3254857
194030 0.3294341
194040 0.3144701
194050 0.3445882
194060 0.342657
194070 0.3655712
194080 0.3629213
194090 0.3463778
194100 0.3152691
194110 0.3257469
194120 0.3288602
194130 0.329575
194140 0.3350804
194150 0.34387
194160 0.3310024
194170 0.3378202
194180 0.3337657
194190 0.3719228
194200 0.3339731
194210 0.3487061
194220 0.3480687
194230 0.3804073
194240 0.3409763
194250 0.3306686
194260 0.3305893
194270 0.3538942
194280 0.3484342
194290 0.3441123
194300 0.3376196
194310 0.3372347
194320 0.3358158
194330 0.3365851
194340 0.3482859
194350 0.3441652
194360 0.3115436
194370 0.3352194
194380 0.3277005
194390 0.3078277
194400 0.3287514
194410 0.3587405
194420 0.3626066
194430 0.3352235
194440 0.3204583
194450 0.3325312
194460 0.3494485
194470 0.3382382
194480 0.3439925
194490 0.3560466
194500 0.3236122
194510 0.3025953
194520 0.3142131
194530 0.2992021
194540 0.2982986
194550 0.3138772
194560 0.3222289
194570 0.3115233
194580 0.2894732
194590 0.3083731
194600 0.3175069
194610 0.3129513
194620 0.3046757
194630 0.3232807
194640 0.3162808
194650 0.3336619
194660 0.3185276
194670 0.3214993
194680 0.3063051
194690 0.3125512
194700 0.303121
194710 0.2996398
194720 0.3142796
194730 0.3113758
194740 0.2918785
194750 0.2889215
194760 0.2984812
194770 0.2959967
194780 0.3049832
194790 0.2971105
194800 0.2904952
194810 0.2785276
194820 0.2812687
194830 0.2743011
194840 0.2717144
194850 0.265891
194860 0.2760821
194870 0.2801772
194880 0.2844501
194890 0.269343
194900 0.2695844
194910 0.2772543
194920 0.2796298
194930 0.2929259
194940 0.2745105
194950 0.2701986
194960 0.2631421
194970 0.2614647
194980 0.2784172
194990 0.2849094
195000 0.3194408
195010 0.3044982
195020 0.2865639
195030 0.308776
195040 0.3269189
195050 0.3118332
195060 0.3116709
195070 0.2867516
195080 0.3044463
195090 0.3047844
195100 0.3015169
195110 0.3252875
195120 0.3311803
195130 0.3323243
195140 0.3200442
195150 0.3382119
195160 0.3463741
195170 0.3183504
195180 0.3113931
195190 0.3027025
195200 0.3111189
195210 0.3126214
195220 0.3155723
195230 0.2867446
195240 0.3175753
195250 0.3206321
195260 0.3151222
195270 0.3150051
195280 0.3090895
195290 0.3117193
195300 0.3198852
195310 0.3107449
195320 0.3095275
195330 0.3129087
195340 0.3124105
195350 0.3058284
195360 0.2963564
195370 0.3275354
195380 0.3320955
195390 0.3201922
195400 0.2963919
195410 0.3136224
195420 0.3058713
195430 0.3029948
195440 0.2884769
195450 0.2875691
195460 0.2816509
195470 0.3107012
195480 0.3188067
195490 0.3045616
195500 0.3060295
195510 0.2988126
195520 0.3240564
195530 0.3091315
195540 0.3132846
195550 0.3375053
195560 0.3206629
195570 0.3277721
195580 0.3351116
195590 0.2932275
195600 0.3111787
195610 0.3203841
195620 0.3209348
195630 0.3371179
195640 0.3295549
195650 0.3299926
195660 0.3474677
195670 0.3491414
195680 0.3592515
195690 0.3350961
195700 0.3300813
195710 0.3345151
195720 0.3342486
195730 0.3444963
195740 0.3594139
195750 0.3206283
195760 0.317261
195770 0.3117085
195780 0.3028161
195790 0.303544
195800 0.298573
195810 0.2935714
195820 0.3081769
195830 0.3166606
195840 0.3068443
195850 0.3134519
195860 0.3065654
195870 0.3060682
195880 0.2906734
195890 0.2786247
195900 0.3027919
195910 0.2793058
195920 0.2880586
195930 0.2855447
195940 0.2645481
195950 0.256911
195960 0.2820064
195970 0.3123696
195980 0.295738
195990 0.2974546
196000 0.3030652
196010 0.3009724
196020 0.3074891
196030 0.2785389
196040 0.2997313
196050 0.3112654
196060 0.2928498
196070 0.2996705
196080 0.3051365
196090 0.3069162
196100 0.3158729
196110 0.2863128
196120 0.2960472
196130 0.2893645
196140 0.2866897
196150 0.2814596
196160 0.2814941
196170 0.2916047
196180 0.2858965
196190 0.2992569
196200 0.3035986
196210 0.3324794
196220 0.3320398
196230 0.3073691
196240 0.3189184
196250 0.3173315
196260 0.3250384
196270 0.3168866
196280 0.3421326
196290 0.3287143
196300 0.3149618
196310 0.3135567
196320 0.3332513
196330 0.3188966
196340 0.3178614
196350 0.3139233
196360 0.3083765
196370 0.3320757
196380 0.3011073
196390 0.3026303
196400 0.2919188
196410 0.3101687
196420 0.3240024
196430 0.2967148
196440 0.3011895
196450 0.3115199
196460 0.2955884
196470 0.2962369
196480 0.2809821
196490 0.2805529
196500 0.3033431
196510 0.3085645
196520 0.2959363
196530 0.2757818
196540 0.2807125
196550 0.2914439
196560 0.3064154
196570 0.3003013
196580 0.2920298
196590 0.2965647
196600 0.3044599
196610 0.2995208
196620 0.3022151
196630 0.3245034
196640 0.3168584
196650 0.3182853
196660 0.3143484
196670 0.3190092
196680 0.3130228
196690 0.314522
196700 0.3002649
196710 0.3101484
196720 0.3115415
196730 0.2846594
196740 0.2947514
196750 0.2894493
196760 0.2906395
196770 0.312828
196780 0.2773049
196790 0.2785564
196800 0.2951686
196810 0.2890632
196820 0.3047108
196830 0.3162536
196840 0.3062864
196850 0.3316292
196860 0.3132129
196870 0.3081292
196880 0.2911163
196890 0.2968874
196900 0.2768971
196910 0.2771773
196920 0.2975443
196930 0.3031683
196940 0.2838773
196950 0.3090782
196960 0.3093869
196970 0.3068675
196980 0.308105
196990 0.2960373
197000 0.2985397
197010 0.286801
197020 0.2903862
197030 0.3052632
197040 0.3135515
197050 0.2898875
197060 0.3062146
197070 0.3177367
197080 0.3368377
197090 0.3298733
197100 0.3360198
197110 0.3327126
197120 0.3297168
197130 0.3005015
197140 0.3246138
197150 0.3221841
197160 0.3531584
197170 0.3223979
197180 0.3430695
197190 0.3450643
197200 0.3517276
197210 0.3237956
197220 0.3046673
197230 0.3410298
197240 0.3154034
197250 0.3362793
197260 0.321657
197270 0.3262556
197280 0.3363705
197290 0.3154206
197300 0.3095641
197310 0.3053784
197320 0.2859245
197330 0.2992556
197340 0.3361682
197350 0.3381945
197360 0.3123849
197370 0.3273117
197380 0.3185703
197390 0.3340736
197400 0.3053964
197410 0.3049586
197420 0.2955254
197430 0.3077785
197440 0.3134068
197450 0.3136245
197460 0.34508
197470 0.3300398
197480 0.3244706
197490 0.3147626
197500 0.3033052
197510 0.3248054
197520 0.2944565
197530 0.3275657
197540 0.3147537
197550 0.3175819
197560 0.3222296
197570 0.3214188
197580 0.3056205
197590 0.3269425
197600 0.3062923
197610 0.3235856
197620 0.300688
197630 0.3042843
197640 0.2927218
197650 0.2897997
197660 0.2867461
197670 0.2940925
197680 0.2877142
197690 0.2915146
197700 0.3177847
197710 0.3145111
197720 0.3234127
197730 0.3193662
197740 0.3077746
197750 0.3049261
197760 0.3247732
197770 0.3316457
197780 0.3126055
197790 0.3149629
197800 0.3269789
197810 0.3464457
197820 0.3611644
197830 0.3670602
197840 0.3568626
197850 0.3599542
197860 0.3608297
197870 0.3533838
197880 0.3632214
197890 0.3544673
197900 0.3511451
197910 0.3359596
197920 0.3249288
197930 0.349126
197940 0.342274
197950 0.3294779
197960 0.3503711
197970 0.3398331
197980 0.315515
197990 0.3354178
198000 0.3395044
198010 0.3537041
198020 0.3454819
198030 0.3250257
198040 0.3265738
198050 0.3291818
198060 0.3134633
198070 0.3126694
198080 0.3513807
198090 0.3427247
198100 0.3295448
198110 0.336425
198120 0.3008394
198130 0.3083628
198140 0.3693261
198150 0.3451947
198160 0.351909
198170 0.3444735
198180 0.3357432
198190 0.3493223
198200 0.3481702
198210 0.3201453
198220 0.3272395
198230 0.3491667
198240 0.3190995
198250 0.3357746
198260 0.3337588
198270 0.3396346
198280 0.3300218
198290 0.3567408
198300 0.3412667
198310 0.350211
198320 0.3446362
198330 0.3527817
198340 0.3495306
198350 0.3662682
198360 0.3499348
198370 0.3490452
198380 0.3114683
198390 0.3253138
198400 0.3106285
198410 0.2853041
198420 0.3261128
198430 0.333574
198440 0.3335707
198450 0.358597
198460 0.3321161
198470 0.3115033
198480 0.3169352
198490 0.304448
198500 0.2919144
198510 0.3371658
198520 0.354076
198530 0.331204
198540 0.3372801
198550 0.3015829
198560 0.320183
198570 0.3102046
198580 0.321822
198590 0.3097894
198600 0.3233737
198610 0.3136475
198620 0.3224355
198630 0.3305521
198640 0.3314604
198650 0.3157335
198660 0.32318
198670 0.3172152
198680 0.3085315
198690 0.3224356
198700 0.3221162
198710 0.3378606
198720 0.3369856
198730 0.3495069
198740 0.3318781
198750 0.3517659
198760 0.3368482
198770 0.3363445
198780 0.3198256
198790 0.3439077
198800 0.3508469
198810 0.3595683
198820 0.3669628
198830 0.3832743
198840 0.3756914
198850 0.3757865
198860 0.3425793
198870 0.3400632
198880 0.340004
198890 0.3638786
198900 0.3729642
198910 0.3826939
198920 0.3710042
198930 0.314715
198940 0.2952696
198950 0.3477382
198960 0.3400751
198970 0.3264854
198980 0.3527582
198990 0.3500107
199000 0.3408497
199010 0.3436849
199020 0.3612912
199030 0.3653897
199040 0.3904254
199050 0.3675941
199060 0.3606031
199070 0.3628017
199080 0.35674
199090 0.342596
199100 0.3526571
199110 0.3624462
199120 0.3507303
199130 0.3714163
199140 0.371227
199150 0.3513318
199160 0.3350307
199170 0.3180858
199180 0.306515
199190 0.3218691
199200 0.3312993
199210 0.3171206
199220 0.3649411
199230 0.3593047
199240 0.3668652
199250 0.3807926
199260 0.3701177
199270 0.3624227
199280 0.3434147
199290 0.3444203
199300 0.3346283
199310 0.3310369
199320 0.3637678
199330 0.3583688
199340 0.3377912
199350 0.3194534
199360 0.3179502
199370 0.322064
199380 0.3129128
199390 0.3379766
199400 0.3657031
199410 0.3220567
199420 0.3165925
199430 0.3218873
199440 0.3371913
199450 0.3051
199460 0.2993156
199470 0.2891965
199480 0.3070644
199490 0.2985842
199500 0.2930713
199510 0.299339
199520 0.301229
199530 0.3009427
199540 0.2985083
199550 0.3058527
199560 0.325125
199570 0.3099693
199580 0.2866751
199590 0.2883897
199600 0.2956775
199610 0.3012557
199620 0.2931688
199630 0.2929478
199640 0.303433
199650 0.3084767
199660 0.3154019
199670 0.3015775
199680 0.294552
199690 0.295933
199700 0.3038273
199710 0.3159773
199720 0.3219036
199730 0.3279058
199740 0.3334531
199750 0.3361124
199760 0.3120791
199770 0.3117689
199780 0.2840199
199790 0.3067464
199800 0.3010803
199810 0.2930011
199820 0.3009261
199830 0.3059969
199840 0.3224587
199850 0.3398738
199860 0.3769608
199870 0.3316259
199880 0.326649
199890 0.3338546
199900 0.3482282
199910 0.3650661
199920 0.3467217
199930 0.3477899
199940 0.3649119
199950 0.3600497
199960 0.3816803
199970 0.3610665
199980 0.371606
199990 0.3567708
200000 0.3429033
200010 0.3380276
200020 0.354316
200030 0.337705
200040 0.3522252
200050 0.3418986
200060 0.3677612
200070 0.3335338
200080 0.3545498
200090 0.3374152
200100 0.3622465
200110 0.3142427
200120 0.3459112
200130 0.3500129
200140 0.3664556
200150 0.3593552
200160 0.3390393
200170 0.3513894
200180 0.3502266
200190 0.3700557
200200 0.384165
200210 0.3561194
200220 0.3332436
200230 0.3400929
200240 0.3155133
200250 0.3511214
200260 0.3432299
200270 0.3292413
200280 0.3341378
200290 0.3393629
200300 0.3467636
200310 0.3287846
200320 0.3365832
200330 0.3436241
200340 0.3277622
200350 0.3562613
200360 0.3468407
200370 0.3351362
200380 0.3360064
200390 0.3425493
200400 0.3445514
200410 0.3385911
200420 0.3531373
200430 0.3601424
200440 0.3695162
200450 0.3651485
200460 0.3674916
200470 0.369926
200480 0.3746673
200490 0.3687009
200500 0.3603949
200510 0.349947
200520 0.3347899
200530 0.3338858
200540 0.3337077
200550 0.3484546
200560 0.317788
200570 0.2922095
200580 0.2942353
200590 0.3110701
200600 0.2948187
200610 0.3006712
200620 0.2920154
200630 0.2863308
200640 0.2978778
200650 0.3045667
200660 0.2989038
200670 0.297959
200680 0.3105495
200690 0.3389629
200700 0.3309625
200710 0.3467116
200720 0.3109555
200730 0.3400821
200740 0.319792
200750 0.3130946
200760 0.3238449
200770 0.3160668
200780 0.3074308
200790 0.3224801
200800 0.320452
200810 0.3259285
200820 0.3439797
200830 0.318789
200840 0.3182603
200850 0.3043706
200860 0.2939471
200870 0.2978998
200880 0.323317
200890 0.3129855
200900 0.3250018
200910 0.311141
200920 0.3196915
200930 0.3204295
200940 0.3173855
200950 0.3172185
200960 0.3242076
200970 0.3287998
200980 0.3126274
200990 0.3183467
201000 0.3248838
201010 0.3035782
201020 0.3482423
201030 0.3240335
201040 0.3172524
201050 0.3534475
201060 0.3398964
201070 0.315357
201080 0.3355538
201090 0.3225219
201100 0.3604409
201110 0.3686619
201120 0.3585806
201130 0.3657124
201140 0.3615708
201150 0.3720758
201160 0.3708256
201170 0.3530463
201180 0.3584458
201190 0.3694303
201200 0.3725035
201210 0.3899569
201220 0.4108608
201230 0.3807527
201240 0.3827307
201250 0.3456326
201260 0.3695012
201270 0.4000376
201280 0.3534246
201290 0.3670278
201300 0.3426389
201310 0.3334925
201320 0.3536363
201330 0.3391556
201340 0.3574033
201350 0.369592
201360 0.3504542
201370 0.3415537
201380 0.337807
201390 0.3256242
201400 0.3344288
201410 0.3212268
201420 0.3440469
201430 0.3360682
201440 0.3839495
201450 0.3517066
201460 0.3581682
201470 0.3489873
201480 0.3381391
201490 0.3343217
201500 0.3440067
201510 0.3544899
201520 0.3626314
201530 0.3267081
201540 0.3136331
201550 0.320126
201560 0.3026182
201570 0.3078052
201580 0.3140495
201590 0.306659
201600 0.2958007
201610 0.3409584
201620 0.327792
201630 0.3354944
201640 0.3348004
201650 0.3236031
201660 0.3375901
201670 0.3362753
201680 0.3446671
201690 0.3421202
201700 0.3429362
201710 0.3397976
201720 0.3303806
201730 0.3535973
201740 0.3687206
201750 0.3704578
201760 0.3428438
201770 0.3618988
201780 0.3653306
201790 0.3470418
201800 0.32745
201810 0.3336578
201820 0.320352
201830 0.3322752
201840 0.3193596
201850 0.3172359
201860 0.322441
201870 0.3441672
201880 0.3423456
201890 0.3399157
201900 0.354297
201910 0.3544261
201920 0.3750608
201930 0.3731044
201940 0.3581449
201950 0.3954898
201960 0.3482831
201970 0.3396905
201980 0.3330398
201990 0.3024544
202000 0.3158122
202010 0.3275922
202020 0.3253641
202030 0.3291186
202040 0.3224081
202050 0.3099407
202060 0.3215776
202070 0.3387687
202080 0.3512494
202090 0.3653291
202100 0.3843988
202110 0.4057478
202120 0.4392688
202130 0.4312078
202140 0.4356814
202150 0.3898377
202160 0.4073392
202170 0.4316406
202180 0.4265185
202190 0.4052802
202200 0.3808302
202210 0.3416366
202220 0.3594137
202230 0.3723348
202240 0.3366693
202250 0.3316324
202260 0.3354432
202270 0.3168809
202280 0.3090962
202290 0.2993544
202300 0.2876279
202310 0.2798134
202320 0.3009457
202330 0.3206796
202340 0.2924428
202350 0.290021
202360 0.2933519
202370 0.2964939
202380 0.3296619
202390 0.2977352
202400 0.3034953
202410 0.3141913
202420 0.3325471
202430 0.334181
202440 0.3110199
202450 0.3109627
202460 0.2930569
202470 0.3056179
202480 0.322614
202490 0.3297152
202500 0.3430656
202510 0.3225822
202520 0.3428469
202530 0.3159451
202540 0.3218695
202550 0.3204396
202560 0.3227508
202570 0.3324964
202580 0.3248854
202590 0.329788
202600 0.3134573
202610 0.3167627
202620 0.3055001
202630 0.287897
202640 0.2878795
202650 0.297103
202660 0.2903007
202670 0.2878176
202680 0.3084812
202690 0.2896395
202700 0.2824494
202710 0.2907639
202720 0.3159211
202730 0.3195319
202740 0.3203283
202750 0.2992582
202760 0.3239197
202770 0.2975405
202780 0.2987207
202790 0.3083753
202800 0.2977171
202810 0.2924005
202820 0.3152075
202830 0.3140717
202840 0.3172264
202850 0.3159772
202860 0.3198879
202870 0.3215888
202880 0.3339369
202890 0.3297604
202900 0.3388812
202910 0.334536
202920 0.3228242
202930 0.3540571
202940 0.3610197
202950 0.3355798
202960 0.3036324
202970 0.3126722
202980 0.3232913
202990 0.3232024
203000 0.3207675
203010 0.3104873
203020 0.3235275
203030 0.3104199
203040 0.3042358
203050 0.3020993
203060 0.3120041
203070 0.3198687
203080 0.3162472
203090 0.3345158
203100 0.3175812
203110 0.3324545
203120 0.3304196
203130 0.337676
203140 0.3280433
203150 0.3313046
203160 0.3462171
203170 0.3606197
203180 0.3726598
203190 0.3822565
203200 0.3419693
203210 0.3546534
203220 0.3370865
203230 0.3132773
203240 0.3422493
203250 0.3461438
203260 0.3215366
203270 0.3216319
203280 0.3120353
203290 0.31413
203300 0.3290985
203310 0.3400305
203320 0.3360849
203330 0.3514844
203340 0.3395837
203350 0.3291986
203360 0.3355019
203370 0.3203567
203380 0.3067526
203390 0.3124497
203400 0.3229424
203410 0.3437018
203420 0.3474364
203430 0.3613941
203440 0.351461
203450 0.3322475
203460 0.3300378
203470 0.3213502
203480 0.3529926
203490 0.3864228
203500 0.357575
203510 0.3619053
203520 0.3402576
203530 0.3130873
203540 0.3173244
203550 0.3124263
203560 0.3137984
203570 0.3237351
203580 0.3186888
203590 0.3162066
203600 0.3301431
203610 0.3207021
203620 0.2965082
203630 0.2816312
203640 0.2927091
203650 0.2999141
203660 0.282318
203670 0.2999227
203680 0.309814
203690 0.3120602
203700 0.2989742
203710 0.2792992
203720 0.2952293
203730 0.2796651
203740 0.300864
203750 0.3142998
203760 0.3267303
203770 0.3275937
203780 0.3190305
203790 0.3003506
203800 0.2968946
203810 0.2824519
203820 0.2688255
203830 0.2868552
203840 0.2940631
203850 0.2905259
203860 0.2704
203870 0.2855366
203880 0.3084304
203890 0.3046238
203900 0.3034346
203910 0.2986116
203920 0.2789207
203930 0.2613578
203940 0.2747054
203950 0.2862489
203960 0.3396716
203970 0.3417339
203980 0.3202284
203990 0.3334917
204000 0.3237699
204010 0.2866469
204020 0.2884988
204030 0.2948549
204040 0.2870896
204050 0.2844058
204060 0.2999885
204070 0.3087056
204080 0.32309
204090 0.3085152
204100 0.3072498
204110 0.3167889
204120 0.3098795
204130 0.3075456
204140 0.3103399
204150 0.305098
204160 0.3364111
204170 0.3140354
204180 0.3067128
204190 0.2959921
204200 0.3135201
204210 0.3103369
204220 0.3137329
204230 0.3139964
204240 0.3040162
204250 0.3282846
204260 0.2974594
204270 0.3165133
204280 0.2984584
204290 0.315331
204300 0.3056435
204310 0.2873296
204320 0.3043946
204330 0.2924295
204340 0.2725378
204350 0.2746488
204360 0.2742952
204370 0.3036693
204380 0.2927142
204390 0.2767954
204400 0.2866285
204410 0.2732694
204420 0.2919874
204430 0.303364
204440 0.298653
204450 0.3021396
204460 0.2884642
204470 0.2759318
204480 0.2725447
204490 0.3025692
204500 0.2697296
204510 0.285353
204520 0.2618714
204530 0.2570202
204540 0.2681988
204550 0.2726602
204560 0.2809525
204570 0.276633
204580 0.2939778
204590 0.288763
204600 0.2821987
204610 0.2885196
204620 0.2683837
204630 0.2727169
204640 0.3040569
204650 0.3256367
204660 0.3017187
204670 0.3021385
204680 0.3182896
204690 0.3073353
204700 0.3236701
204710 0.3081219
204720 0.2971494
204730 0.309979
204740 0.3152894
204750 0.3246294
204760 0.3247006
204770 0.3354478
204780 0.3184641
204790 0.3218252
204800 0.3313895
204810 0.3124267
204820 0.3211398
204830 0.3066941
204840 0.3114285
204850 0.3315553
204860 0.310086
204870 0.3051515
204880 0.3563107
204890 0.3322998
204900 0.3055543
204910 0.3189655
204920 0.3123695
204930 0.3446261
204940 0.3783521
204950 0.3825814
204960 0.3706352
204970 0.3612947
204980 0.3328758
204990 0.3315018
205000 0.3302416
205010 0.3344088
205020 0.3301367
205030 0.3489349
205040 0.3497201
205050 0.3337216
205060 0.3156422
205070 0.3019219
205080 0.3155493
205090 0.3180714
205100 0.3364414
205110 0.361908
205120 0.3431762
205130 0.336143
205140 0.3317566
205150 0.3390616
205160 0.3785281
205170 0.38204
205180 0.3566074
205190 0.352518
205200 0.3470787
205210 0.3366626
205220 0.3450325
205230 0.3251413
205240 0.3118421
205250 0.3237938
205260 0.3335515
205270 0.3388517
205280 0.3363528
205290 0.3517315
205300 0.3696888
205310 0.351814
205320 0.3472584
205330 0.3633651
205340 0.3196007
205350 0.3546458
205360 0.3181874
205370 0.3459273
205380 0.3376622
205390 0.3239735
205400 0.324285
205410 0.3301988
205420 0.3106193
205430 0.3286433
205440 0.3154843
205450 0.2982508
205460 0.3105868
205470 0.3178153
205480 0.3211939
205490 0.3452193
205500 0.3100635
205510 0.2938064
205520 0.3335001
205530 0.3180179
205540 0.3144172
205550 0.3409441
205560 0.3166046
205570 0.3069925
205580 0.3044227
205590 0.3110282
205600 0.3439974
205610 0.3186166
205620 0.3206312
205630 0.3153966
205640 0.3234817
205650 0.305287
205660 0.3126383
205670 0.2934388
205680 0.3096605
205690 0.3028812
205700 0.2917615
205710 0.3079613
205720 0.3098719
205730 0.3050343
205740 0.3012477
205750 0.2844371
205760 0.2870603
205770 0.272478
205780 0.2840666
205790 0.3108954
205800 0.3022417
205810 0.3116917
205820 0.289408
205830 0.2818299
205840 0.2832501
205850 0.2740915
205860 0.2594678
205870 0.2875183
205880 0.3063644
205890 0.3328094
205900 0.3307196
205910 0.3096435
205920 0.3008822
205930 0.3407409
205940 0.3175114
205950 0.3422229
205960 0.3402736
205970 0.3172448
205980 0.3225235
205990 0.3443412
206000 0.3377355
206010 0.349863
206020 0.3444055
206030 0.3427608
206040 0.3317446
206050 0.3174256
206060 0.3441198
206070 0.3537939
206080 0.331764
206090 0.3392561
206100 0.3461926
206110 0.3445129
206120 0.3360176
206130 0.3327011
206140 0.3384781
206150 0.3465715
206160 0.3501808
206170 0.3284955
206180 0.3275143
206190 0.2994539
206200 0.2911241
206210 0.2900873
206220 0.3097227
206230 0.3148863
206240 0.3119706
206250 0.3243105
206260 0.3001015
206270 0.293824
206280 0.30273
206290 0.2970035
206300 0.3157845
206310 0.2972742
206320 0.3045609
206330 0.3192425
206340 0.3152625
206350 0.3332683
206360 0.2965401
206370 0.3150543
206380 0.2976311
206390 0.2905371
206400 0.2837555
206410 0.275084
206420 0.2623414
206430 0.2886083
206440 0.2983883
206450 0.303906
206460 0.2817793
206470 0.281741
206480 0.2734028
206490 0.2844048
206500 0.2775272
206510 0.2812531
206520 0.2766884
206530 0.2739908
206540 0.277706
206550 0.2708465
206560 0.2801178
206570 0.2772766
206580 0.2875156
206590 0.3049744
206600 0.2983136
206610 0.3044738
206620 0.2988883
206630 0.3379398
206640 0.3185684
206650 0.3126704
206660 0.3086363
206670 0.3071882
206680 0.3075819
206690 0.2937022
206700 0.3067058
206710 0.2953922
206720 0.3093342
206730 0.2996202
206740 0.3190251
206750 0.296231
206760 0.2913404
206770 0.2783878
206780 0.2970055
206790 0.2998553
206800 0.2872977
206810 0.2879073
206820 0.2836339
206830 0.2783203
206840 0.294111
206850 0.2848867
206860 0.2660307
206870 0.2869914
206880 0.284965
206890 0.2842766
206900 0.2798873
206910 0.2735834
206920 0.2772231
206930 0.2881272
206940 0.2930556
206950 0.3014347
206960 0.2827294
206970 0.2938749
206980 0.3037856
206990 0.3036273
207000 0.2983197
207010 0.308534
207020 0.3112392
207030 0.3039451
207040 0.2756349
207050 0.2815744
207060 0.2809946
207070 0.3033673
207080 0.2973054
207090 0.3028866
207100 0.3222719
207110 0.2889881
207120 0.2776226
207130 0.3024919
207140 0.3127984
207150 0.2902393
207160 0.2938792
207170 0.2912408
207180 0.3062741
207190 0.3034003
207200 0.3093353
207210 0.3047583
207220 0.3105396
207230 0.3387975
207240 0.3095865
207250 0.318965
207260 0.3106326
207270 0.317729
207280 0.313776
207290 0.324961
207300 0.3373051
207310 0.3079994
207320 0.3346502
207330 0.3666754
207340 0.3648957
207350 0.3636496
207360 0.3397976
207370 0.3367467
207380 0.313969
207390 0.3357889
207400 0.3366031
207410 0.3189831
207420 0.3146033
207430 0.2920066
207440 0.2883282
207450 0.2927092
207460 0.3096177
207470 0.3078451
207480 0.3255569
207490 0.3035312
207500 0.3049277
207510 0.3059491
207520 0.29504
207530 0.3021011
207540 0.3051457
207550 0.3022166
207560 0.3022563
207570 0.3118145
207580 0.3207028
207590 0.3381687
207600 0.3288221
207610 0.3240046
207620 0.3463204
207630 0.3424683
207640 0.3155827
207650 0.3117508
207660 0.3092292
207670 0.3019252
207680 0.2904435
207690 0.2705009
207700 0.2905158
207710 0.3245588
207720 0.3125399
207730 0.3488914
207740 0.3433579
207750 0.327953
207760 0.3275714
207770 0.3262681
207780 0.3114549
207790 0.3027955
207800 0.3021193
207810 0.3198542
207820 0.3348061
207830 0.3017907
207840 0.3250196
207850 0.3035282
207860 0.3149876
207870 0.3173676
207880 0.3172663
207890 0.3348119
207900 0.3591328
207910 0.3791836
207920 0.3590329
207930 0.3475686
207940 0.3518303
207950 0.36338
207960 0.3234441
207970 0.3324309
207980 0.3100127
207990 0.3063874
208000 0.3119316
208010 0.3177138
208020 0.31445
208030 0.3206042
208040 0.3128785
208050 0.3047188
208060 0.297576
208070 0.3030667
208080 0.2859279
208090 0.3079584
208100 0.2960638
208110 0.2734818
208120 0.2723664
208130 0.283926
208140 0.2958761
208150 0.2991389
208160 0.306039
208170 0.3364366
208180 0.3428561
208190 0.3163803
208200 0.2912091
208210 0.3103007
208220 0.3196428
208230 0.3304595
208240 0.3116545
208250 0.3406262
208260 0.3780952
208270 0.3705984
208280 0.3833183
208290 0.3861519
208300 0.3694102
208310 0.3617426
208320 0.3361909
208330 0.3480564
208340 0.3515677
208350 0.3483911
208360 0.3349589
208370 0.3379817
208380 0.3223418
208390 0.3309796
208400 0.3454866
208410 0.3341377
208420 0.3588439
208430 0.3252273
208440 0.3378178
208450 0.3274803
208460 0.3329856
208470 0.310218
208480 0.3227049
208490 0.3265356
208500 0.2894297
208510 0.3088769
208520 0.2966463
208530 0.2932598
208540 0.3175599
208550 0.2981067
208560 0.2894807
208570 0.282372
208580 0.2814978
208590 0.2944348
208600 0.2922318
208610 0.2873395
208620 0.2947286
208630 0.3061792
208640 0.3049192
208650 0.3057068
208660 0.3013961
208670 0.30441
208680 0.2879474
208690 0.3013518
208700 0.3095829
208710 0.292557
208720 0.2962989
208730 0.2840104
208740 0.2897315
208750 0.308268
208760 0.3295842
208770 0.3126809
208780 0.3287472
208790 0.3612731
208800 0.3262031
208810 0.2951112
208820 0.3093887
208830 0.3427038
208840 0.3171507
208850 0.3189484
208860 0.351896
208870 0.3729304
208880 0.3282714
208890 0.3460649
208900 0.3488611
208910 0.3656696
208920 0.3759477
208930 0.3640594
208940 0.3630777
208950 0.3641044
208960 0.3554195
208970 0.3487759
208980 0.3330783
208990 0.3294811
209000 0.3242348
209010 0.3530706
209020 0.3480922
209030 0.350459
209040 0.3324887
209050 0.3256583
209060 0.3174098
209070 0.307225
209080 0.3225757
209090 0.3207845
209100 0.328873
209110 0.3104903
209120 0.3186132
209130 0.3327187
209140 0.2969102
209150 0.2979947
209160 0.2989483
209170 0.3158512
209180 0.3536529
209190 0.3365878
209200 0.3473469
209210 0.3425192
209220 0.357695
209230 0.3710148
209240 0.3366375
209250 0.3091139
209260 0.3241017
209270 0.3083489
209280 0.3221994
209290 0.323851
209300 0.3294167
209310 0.3173316
209320 0.307955
209330 0.3086036
209340 0.3204371
209350 0.3030145
209360 0.2926569
209370 0.3125451
209380 0.3112178
209390 0.3204018
209400 0.327997
209410 0.3092553
209420 0.2960987
209430 0.3188396
209440 0.3062679
209450 0.2982754
209460 0.3135065
209470 0.3023391
209480 0.2842099
209490 0.3017514
209500 0.3140902
209510 0.3209885
209520 0.3418507
209530 0.3296733
209540 0.3387811
209550 0.3290776
209560 0.3264396
209570 0.3298172
209580 0.3154566
209590 0.3231702
209600 0.2893818
209610 0.293091
209620 0.3299381
209630 0.3194646
209640 0.3071511
209650 0.2783511
209660 0.2859376
209670 0.2974089
209680 0.2777775
209690 0.2836763
209700 0.2775112
209710 0.2853663
209720 0.2639436
209730 0.2712244
209740 0.3050474
209750 0.3143929
209760 0.3189733
209770 0.3302066
209780 0.3098159
209790 0.3423222
209800 0.3531833
209810 0.3592491
209820 0.3312272
209830 0.330697
209840 0.3584246
209850 0.3440569
209860 0.3386359
209870 0.3592052
209880 0.3225489
209890 0.3322028
209900 0.2666533
209910 0.2787655
209920 0.2651332
209930 0.2597996
209940 0.2890841
209950 0.2934938
209960 0.2755742
209970 0.2812729
209980 0.2882953
209990 0.2627297
210000 0.2628996
210010 0.2780804
210020 0.2729127
210030 0.3064531
210040 0.3254625
210050 0.2949197
210060 0.2796516
210070 0.2807237
210080 0.2766371
210090 0.2768629
210100 0.2651992
210110 0.2694999
210120 0.27478
210130 0.2940013
210140 0.2845776
210150 0.2838572
210160 0.2846855
210170 0.2888387
210180 0.3002115
210190 0.2740659
210200 0.296003
210210 0.2793241
210220 0.2690836
210230 0.2784932
210240 0.3032374
210250 0.2878437
210260 0.3093753
210270 0.2973689
210280 0.3133376
210290 0.3038035
210300 0.2986495
210310 0.3000264
210320 0.2952848
210330 0.3038611
210340 0.3292284
210350 0.3188039
210360 0.3348674
210370 0.3380295
210380 0.3579132
210390 0.3809402
210400 0.3408546
210410 0.3310564
210420 0.3447528
210430 0.3230425
210440 0.334158
210450 0.318344
210460 0.3473637
210470 0.3341051
210480 0.3382267
210490 0.3236542
210500 0.3284747
210510 0.3613087
210520 0.3482637
210530 0.3115877
210540 0.3339033
210550 0.3114324
210560 0.322029
210570 0.3074393
210580 0.2752774
210590 0.2754081
210600 0.2841576
210610 0.3132384
210620 0.2772901
210630 0.2966053
210640 0.2873308
210650 0.2731307
210660 0.2865187
210670 0.2912901
210680 0.2816661
210690 0.2935583
210700 0.3069822
210710 0.308041
210720 0.2667713
210730 0.2789532
210740 0.2770093
210750 0.2932902
210760 0.305108
210770 0.302383
210780 0.3083718
210790 0.3083006
210800 0.3196853
210810 0.3070396
210820 0.297729
210830 0.3138654
210840 0.2984237
210850 0.2918893
210860 0.3044001
210870 0.3154677
210880 0.3301071
210890 0.3317251
210900 0.3117429
210910 0.3257581
210920 0.3239255
210930 0.2811727
210940 0.3101436
210950 0.3117661
210960 0.3142058
210970 0.3095179
210980 0.3191262
210990 0.2977907
211000 0.3350519
211010 0.3242515
211020 0.3159846
211030 0.2911881
211040 0.3064286
211050 0.2892954
211060 0.2924963
211070 0.2961192
211080 0.2933495
211090 0.2771493
211100 0.2846511
211110 0.3058958
211120 0.2885039
211130 0.2975132
211140 0.3026161
211150 0.2795672
211160 0.2867655
211170 0.2913294
211180 0.2738798
211190 0.2885981
211200 0.2769824
211210 0.2765668
211220 0.2681618
211230 0.2716025
211240 0.2603897
211250 0.2682467
211260 0.3039143
211270 0.2946197
211280 0.2978783
211290 0.2829807
211300 0.2832624
211310 0.2683777
211320 0.2968714
211330 0.303164
211340 0.2931715
211350 0.2836543
211360 0.2734547
211370 0.2842554
211380 0.2857039
211390 0.2753284
211400 0.2952892
211410 0.2646032
211420 0.2750135
211430 0.313511
211440 0.3176095
211450 0.2982383
211460 0.3072673
211470 0.3086052
211480 0.2885618
211490 0.2804286
211500 0.2737369
211510 0.2927292
211520 0.2939103
211530 0.2884963
211540 0.2884815
211550 0.2970207
211560 0.3049304
211570 0.3032358
211580 0.2958811
211590 0.3332441
211600 0.354038
211610 0.3487298
211620 0.3120498
211630 0.3181084
211640 0.3338917
211650 0.3279307
211660 0.3368059
211670 0.3272015
211680 0.324461
211690 0.298762
211700 0.295135
211710 0.3030582
211720 0.2689578
211730 0.2610751
211740 0.2679481
211750 0.2771702
211760 0.2723888
211770 0.2633947
211780 0.2685737
211790 0.2557057
211800 0.264499
211810 0.2792242
211820 0.2775809
211830 0.2601101
211840 0.2683269
211850 0.3022005
211860 0.2851427
211870 0.3165379
211880 0.3240149
211890 0.3276094
211900 0.3209182
211910 0.3064089
211920 0.3177582
211930 0.3096936
211940 0.2999414
211950 0.2990276
211960 0.3188826
211970 0.3142471
211980 0.3173397
211990 0.3179267
212000 0.2881971
212010 0.2902776
212020 0.2928017
212030 0.3052551
212040 0.2776167
212050 0.2819639
212060 0.2685416
212070 0.2653804
212080 0.2849334
212090 0.3241951
212100 0.3229047
212110 0.3055084
212120 0.2929742
212130 0.2853795
212140 0.3009506
212150 0.278445
212160 0.2841971
212170 0.2874925
212180 0.2727449
212190 0.2932518
212200 0.2707329
212210 0.2860849
212220 0.2960748
212230 0.2727896
212240 0.27309
212250 0.2690314
212260 0.2965747
212270 0.2889618
212280 0.2897797
212290 0.2812582
212300 0.2646149
212310 0.2821383
212320 0.2879697
212330 0.2715346
212340 0.2638825
212350 0.2622903
212360 0.2594288
212370 0.2762762
212380 0.2844106
212390 0.2855831
212400 0.2834052
212410 0.284367
212420 0.3027908
212430 0.308166
212440 0.3148031
212450 0.3096287
212460 0.3039174
212470 0.3153273
212480 0.3106205
212490 0.3221557
212500 0.3076044
212510 0.3033139
212520 0.29762
212530 0.2887255
212540 0.2994411
212550 0.3162653
212560 0.3187639
212570 0.3120203
212580 0.3115371
212590 0.2951581
212600 0.3066778
212610 0.3104042
212620 0.2982304
212630 0.2816614
212640 0.3006206
212650 0.2841632
212660 0.3025278
212670 0.3065881
212680 0.2930106
212690 0.2622286
212700 0.2875674
212710 0.2722989
212720 0.2683097
212730 0.276264
212740 0.275429
212750 0.2825576
212760 0.2922312
212770 0.2962429
212780 0.2754528
212790 0.2914838
212800 0.2697529
212810 0.2902982
212820 0.2813478
212830 0.3347763
212840 0.3250069
212850 0.324598
212860 0.34988
212870 0.352132
212880 0.3552155
212890 0.340835
212900 0.318417
212910 0.3022964
212920 0.3328752
212930 0.2972027
212940 0.2697527
212950 0.2907667
212960 0.3063093
212970 0.3234511
212980 0.3132803
212990 0.3458096
213000 0.3370957
213010 0.3362126
213020 0.3774523
213030 0.3164681
213040 0.3273737
213050 0.3160239
213060 0.303789
213070 0.3100055
213080 0.3068698
213090 0.3108815
213100 0.3119195
213110 0.3090387
213120 0.3172211
213130 0.3014925
213140 0.3250601
213150 0.3191768
213160 0.2949448
213170 0.2988537
213180 0.3024059
213190 0.2944733
213200 0.2918778
213210 0.3163581
213220 0.3386741
213230 0.3306379
213240 0.3358702
213250 0.3352953
213260 0.3220333
213270 0.3327014
213280 0.3319175
213290 0.3321937
213300 0.3290246
213310 0.3085795
213320 0.3114884
213330 0.319179
213340 0.3072411
213350 0.3100727
213360 0.2938125
213370 0.3216859
213380 0.3204322
213390 0.3204444
213400 0.3593954
213410 0.3703977
213420 0.3643836
213430 0.3520791
213440 0.344456
213450 0.3352238
213460 0.2875939
213470 0.3169794
213480 0.306345
213490 0.3301839
213500 0.2856609
213510 0.3136062
213520 0.3712161
213530 0.3663317
213540 0.3564347
213550 0.3593186
213560 0.3417445
213570 0.3332707
213580 0.3481546
213590 0.3609877
213600 0.3612748
213610 0.3492859
213620 0.3334824
213630 0.3216542
213640 0.303109
213650 0.2975832
213660 0.2721767
213670 0.2816156
213680 0.2789352
213690 0.2790815
213700 0.2812295
213710 0.2970328
213720 0.3062203
213730 0.3158104
213740 0.3374716
213750 0.3682375
213760 0.3236587
213770 0.3279119
213780 0.3279699
213790 0.3257375
213800 0.3115546
213810 0.31468
213820 0.3114407
213830 0.337128
213840 0.3318492
213850 0.369768
213860 0.360646
213870 0.376322
213880 0.3360657
213890 0.3502792
213900 0.3299169
213910 0.3527811
213920 0.3431874
213930 0.3084562
213940 0.3450468
213950 0.3451415
213960 0.3297215
213970 0.328541
213980 0.3393512
213990 0.3256959
214000 0.3312294
214010 0.3036326
214020 0.2919882
214030 0.314696
214040 0.2901171
214050 0.3102723
214060 0.2801133
214070 0.3240818
214080 0.3423392
214090 0.3494705
214100 0.3613964
214110 0.3548535
214120 0.3833912
214130 0.3839036
214140 0.3901992
214150 0.3653145
214160 0.3625229
214170 0.3651896
214180 0.3481717
214190 0.3531176
214200 0.3330371
214210 0.3351373
214220 0.3168113
214230 0.3317852
214240 0.3139794
214250 0.3395504
214260 0.340354
214270 0.3545574
214280 0.3382712
214290 0.3313141
214300 0.349875
214310 0.3652146
214320 0.3618749
214330 0.3263103
214340 0.3171872
214350 0.2990239
214360 0.3271177
214370 0.313067
214380 0.3136439
214390 0.3004063
214400 0.3055574
214410 0.2970824
214420 0.2932706
214430 0.2865613
214440 0.3074819
214450 0.3239646
214460 0.3203839
214470 0.33077
214480 0.3135066
214490 0.2989191
214500 0.2993435
214510 0.3146329
214520 0.319544
214530 0.2962645
214540 0.3000943
214550 0.2888615
214560 0.2761887
214570 0.2853144
214580 0.3040528
214590 0.3173754
214600 0.3394491
214610 0.2946562
214620 0.3417828
214630 0.3317136
214640 0.3386912
214650 0.3046646
214660 0.2936465
214670 0.3007647
214680 0.2857213
214690 0.290435
214700 0.2910473
214710 0.3164904
214720 0.3306123
214730 0.3503404
214740 0.3152829
214750 0.3206296
214760 0.3100042
214770 0.3285895
214780 0.3205341
214790 0.3039863
214800 0.3017503
214810 0.2965237
214820 0.3117242
214830 0.300645
214840 0.3007676
214850 0.3010484
214860 0.2983384
214870 0.2945837
214880 0.2974647
214890 0.3189367
214900 0.3073424
214910 0.2882038
214920 0.2926205
214930 0.2943594
214940 0.2885311
214950 0.3085469
214960 0.3067831
214970 0.2878965
214980 0.3005219
214990 0.2841096
215000 0.3025713
215010 0.3117049
215020 0.3258882
215030 0.3049493
215040 0.3076542
215050 0.3075995
215060 0.2782002
215070 0.2710722
215080 0.2646248
215090 0.2754363
215100 0.2691545
215110 0.2553031
215120 0.2682384
215130 0.2506644
215140 0.2621315
215150 0.2569376
215160 0.2596254
215170 0.2835016
215180 0.2781763
215190 0.3125649
215200 0.3110137
215210 0.2908565
215220 0.3049312
215230 0.2740426
215240 0.280138
215250 0.3030753
215260 0.3060827
215270 0.2877398
215280 0.2937889
215290 0.2795719
215300 0.2976621
215310 0.2953795
215320 0.2891312
215330 0.2717391
215340 0.3025649
215350 0.3025185
215360 0.294641
215370 0.2899778
215380 0.3108788
215390 0.305486
215400 0.3329776
215410 0.3261292
215420 0.3170894
215430 0.3470623
215440 0.3383714
215450 0.3609604
215460 0.339976
215470 0.3027577
215480 0.3153678
215490 0.3257157
215500 0.3321153
215510 0.3456792
215520 0.3145482
215530 0.3422947
215540 0.3125679
215550 0.296016
215560 0.3092442
215570 0.3009002
215580 0.2870586
215590 0.2804796
215600 0.2878797
215610 0.2914826
215620 0.2894916
215630 0.2898428
215640 0.2964986
215650 0.2851347
215660 0.3191817
215670 0.3264106
215680 0.3101307
215690 0.2797879
215700 0.2840578
215710 0.2887511
215720 0.294994
215730 0.2900673
215740 0.2817608
215750 0.2788677
215760 0.2688521
215770 0.2815018
215780 0.3017203
215790 0.3145882
215800 0.3193347
215810 0.2854116
215820 0.2961557
215830 0.2831194
215840 0.2563933
215850 0.2646924
215860 0.2666287
215870 0.2753538
215880 0.2827912
215890 0.272966
215900 0.2750757
215910 0.289079
215920 0.288886
215930 0.2874773
215940 0.2805559
215950 0.2901231
215960 0.2767305
215970 0.2652545
215980 0.2529113
215990 0.2654629
216000 0.2593778
216010 0.2700797
216020 0.2758169
216030 0.273822
216040 0.2815507
216050 0.2868651
216060 0.3009416
216070 0.2866493
216080 0.3054773
216090 0.2994254
216100 0.3050099
216110 0.2876778
216120 0.2952136
216130 0.3023469
216140 0.2999169
216150 0.3176714
216160 0.2917182
216170 0.3064271
216180 0.3113714
216190 0.2825852
216200 0.3062029
216210 0.2889958
216220 0.2733252
216230 0.2468365
216240 0.2385103
216250 0.2481395
216260 0.2600275
216270 0.2748285
216280 0.2587972
216290 0.2925601
216300 0.3023752
216310 0.2742399
216320 0.2734591
216330 0.2770182
216340 0.2857433
216350 0.2851539
216360 0.2922105
216370 0.2908986
216380 0.2701836
216390 0.2942877
216400 0.2730815
216410 0.2683035
216420 0.2670504
216430 0.2774809
216440 0.2834463
216450 0.2745612
216460 0.2777886
216470 0.259332
216480 0.3062012
216490 0.2960456
216500 0.2820196
216510 0.2994276
216520 0.2832841
216530 0.2969843
216540 0.3110803
216550 0.3193985
216560 0.3310379
216570 0.366208
216580 0.3616565
216590 0.339355
216600 0.3386543
216610 0.3430662
216620 0.3474824
216630 0.3273601
216640 0.3221767
216650 0.293074
216660 0.2979412
216670 0.3118434
216680 0.3030471
216690 0.2965525
216700 0.3005428
216710 0.2995947
216720 0.3097073
216730 0.2964413
216740 0.3304436
216750 0.3418846
216760 0.3289984
216770 0.2908982
216780 0.3269044
216790 0.314093
216800 0.333409
216810 0.3338148
216820 0.2901342
216830 0.3259194
216840 0.3202433
216850 0.2843202
216860 0.309599
216870 0.2953435
216880 0.3254595
216890 0.3292845
216900 0.3309272
216910 0.2923641
216920 0.2910476
216930 0.3078124
216940 0.3249016
216950 0.3111404
216960 0.2823384
216970 0.2973465
216980 0.3022598
216990 0.2959197
217000 0.3169729
217010 0.3130546
217020 0.3203067
217030 0.3142065
217040 0.3125723
217050 0.3103667
217060 0.3183095
217070 0.3407834
217080 0.316558
217090 0.3012043
217100 0.3205987
217110 0.3070631
217120 0.3045427
217130 0.3042397
217140 0.2875813
217150 0.2829702
217160 0.2896543
217170 0.2934922
217180 0.2688116
217190 0.2561246
217200 0.2670642
217210 0.2912216
217220 0.2935165
217230 0.2940251
217240 0.2976559
217250 0.2866619
217260 0.2985162
217270 0.3145686
217280 0.3030449
217290 0.2794666
217300 0.2903993
217310 0.274191
217320 0.2913056
217330 0.301567
217340 0.284568
217350 0.2846534
217360 0.2911407
217370 0.2808013
217380 0.2528096
217390 0.2716913
217400 0.2771266
217410 0.2698102
217420 0.2873574
217430 0.2656465
217440 0.2659568
217450 0.2787549
217460 0.2665494
217470 0.3037145
217480 0.296036
217490 0.2813948
217500 0.2791659
217510 0.2953463
217520 0.3242253
217530 0.3027953
217540 0.312941
217550 0.3219249
217560 0.2892356
217570 0.2795939
217580 0.2983072
217590 0.3226616
217600 0.318432
217610 0.3118686
217620 0.3174769
217630 0.3406181
217640 0.3374254
217650 0.3126226
217660 0.314373
217670 0.314089
217680 0.3077377
217690 0.3044203
217700 0.2806289
217710 0.3064413
217720 0.2906067
217730 0.2864354
217740 0.3029389
217750 0.2727697
217760 0.2699264
217770 0.2783522
217780 0.2919208
217790 0.3006977
217800 0.2879696
217810 0.2827745
217820 0.2860423
217830 0.2831053
217840 0.2996202
217850 0.2980995
217860 0.2892567
217870 0.2922357
217880 0.2674607
217890 0.2731951
217900 0.2608549
217910 0.2750591
217920 0.2738816
217930 0.2886122
217940 0.2996239
217950 0.2939781
217960 0.3039624
217970 0.2983997
217980 0.3000831
217990 0.3074062
218000 0.311774
218010 0.3151937
218020 0.2937993
218030 0.3043779
218040 0.285565
218050 0.281921
218060 0.2849808
218070 0.2823717
218080 0.2770514
218090 0.2750013
218100 0.290933
218110 0.2783881
218120 0.2903531
218130 0.2752271
218140 0.2818494
218150 0.290323
218160 0.29469
218170 0.2807017
218180 0.298251
218190 0.2787921
218200 0.269547
218210 0.271379
218220 0.2677228
218230 0.2670545
218240 0.280966
218250 0.2659414
218260 0.3077747
218270 0.2841736
218280 0.2816818
218290 0.2752054
218300 0.3001165
218310 0.2926131
218320 0.269562
218330 0.2711826
218340 0.2703132
218350 0.2775707
218360 0.2728447
218370 0.2625424
218380 0.2753946
218390 0.2689138
218400 0.282184
218410 0.2864511
218420 0.3100695
218430 0.3394389
218440 0.3331661
218450 0.3480785
218460 0.3312456
218470 0.3571216
218480 0.3643577
218490 0.3476852
218500 0.362935
218510 0.3319162
218520 0.3374436
218530 0.3302574
218540 0.3083211
218550 0.2792135
218560 0.2892286
218570 0.3262321
218580 0.3171989
218590 0.3355284
218600 0.3519551
218610 0.3442946
218620 0.3234015
218630 0.3551078
218640 0.3704809
218650 0.3402747
218660 0.3367583
218670 0.3400835
218680 0.351314
218690 0.3340218
218700 0.3372007
218710 0.3292993
218720 0.3461614
218730 0.3521511
218740 0.3283158
218750 0.325817
218760 0.3382627
218770 0.2982393
218780 0.2950495
218790 0.2767224
218800 0.2715338
218810 0.3086812
218820 0.2991885
218830 0.3111173
218840 0.3570299
218850 0.3277049
218860 0.3229726
218870 0.3752082
218880 0.3510339
218890 0.3650271
218900 0.3987929
218910 0.3782747
218920 0.3586292
218930 0.3461287
218940 0.3480156
218950 0.3852105
218960 0.3847144
218970 0.38602
218980 0.3647893
218990 0.3481514
219000 0.3502223
219010 0.3701499
219020 0.3315647
219030 0.3471988
219040 0.3705391
219050 0.3769923
219060 0.3825276
219070 0.3859963
219080 0.4348859
219090 0.4442734
219100 0.4440143
219110 0.3834393
219120 0.3640692
219130 0.4022167
219140 0.3939961
219150 0.4052499
219160 0.3584332
219170 0.3598191
219180 0.3669659
219190 0.3441734
219200 0.3224868
219210 0.3297672
219220 0.3116211
219230 0.3023918
219240 0.3099251
219250 0.305251
219260 0.3235107
219270 0.307156
219280 0.3239277
219290 0.3304964
219300 0.3173712
219310 0.3316753
219320 0.3231786
219330 0.3274083
219340 0.3089425
219350 0.2954369
219360 0.3207851
219370 0.3207415
219380 0.3220291
219390 0.3131122
219400 0.2879419
219410 0.3181448
219420 0.3132384
219430 0.3181793
219440 0.3210902
219450 0.3357577
219460 0.3285758
219470 0.3257636
219480 0.307555
219490 0.3070742
219500 0.3446899
219510 0.3292685
219520 0.3323713
219530 0.3281185
219540 0.3262503
219550 0.3217562
219560 0.3156847
219570 0.3068957
219580 0.3003784
219590 0.2907968
219600 0.3033825
219610 0.276308
219620 0.281336
219630 0.2753307
219640 0.2908683
219650 0.3173934
219660 0.2755389
219670 0.2860591
219680 0.3034586
219690 0.2951367
219700 0.2986576
219710 0.3026331
219720 0.2949528
219730 0.2825175
219740 0.2744721
219750 0.2815454
219760 0.275004
219770 0.2511384
219780 0.2744127
219790 0.266248
219800 0.2818318
219810 0.2909262
219820 0.2971096
219830 0.2855874
219840 0.2796482
219850 0.2682563
219860 0.2827185
219870 0.2953639
219880 0.2886532
219890 0.3002122
219900 0.3317291
219910 0.3132122
219920 0.3133022
219930 0.3070093
219940 0.2884339
219950 0.2838776
219960 0.2882801
219970 0.2854302
219980 0.2842122
219990 0.2807216
220000 0.276138
220010 0.2945398
220020 0.2878127
220030 0.3194866
220040 0.3068219
220050 0.3030236
220060 0.2601378
220070 0.2799746
220080 0.2979391
220090 0.2859098
220100 0.3076392
220110 0.2891685
220120 0.3002858
220130 0.3086769
220140 0.3100329
220150 0.3050198
220160 0.3021963
220170 0.3081287
220180 0.3140348
220190 0.3098309
220200 0.3178115
220210 0.3061672
220220 0.309079
220230 0.298782
220240 0.2840221
220250 0.27972
220260 0.3050859
220270 0.3085774
220280 0.3078869
220290 0.2871335
220300 0.2635051
220310 0.2680693
220320 0.2689844
220330 0.2666026
220340 0.2573555
220350 0.300548
220360 0.3000091
220370 0.2901933
220380 0.2946814
220390 0.263346
220400 0.3039619
220410 0.3009046
220420 0.293691
220430 0.2839023
220440 0.3136729
220450 0.3008806
220460 0.3306958
220470 0.2987934
220480 0.3002933
220490 0.3133141
220500 0.3200068
220510 0.295594
220520 0.2875093
220530 0.2807989
220540 0.2892393
220550 0.2966281
220560 0.2865499
220570 0.2976579
220580 0.3018514
220590 0.2965435
220600 0.2968013
220610 0.3074926
220620 0.3076243
220630 0.2777374
220640 0.2825289
220650 0.2717037
220660 0.2897196
220670 0.2990957
220680 0.281736
220690 0.2807565
220700 0.3016665
220710 0.3038209
220720 0.3056675
220730 0.277157
220740 0.2853033
220750 0.2737283
220760 0.2783643
220770 0.3173825
220780 0.2862239
220790 0.2837103
220800 0.3123446
220810 0.3032934
220820 0.3067211
220830 0.3150379
220840 0.3120796
220850 0.3318716
220860 0.3151842
220870 0.3186413
220880 0.3067575
220890 0.3498436
220900 0.3175399
220910 0.3108812
220920 0.3331378
220930 0.2988841
220940 0.2952094
220950 0.3154479
220960 0.2860098
220970 0.2996666
220980 0.2915516
220990 0.2692823
221000 0.2806112
221010 0.2873343
221020 0.2552119
221030 0.2584241
221040 0.2393231
221050 0.2602411
221060 0.2542082
221070 0.2734229
221080 0.2727877
221090 0.2752392
221100 0.2900842
221110 0.2971927
221120 0.283579
221130 0.2902422
221140 0.2759415
221150 0.2878148
221160 0.2853071
221170 0.2846432
221180 0.3125104
221190 0.3068677
221200 0.3014522
221210 0.2999986
221220 0.3327151
221230 0.3322771
221240 0.3119122
221250 0.2905335
221260 0.3121336
221270 0.3057151
221280 0.3172074
221290 0.3023046
221300 0.2970476
221310 0.2786729
221320 0.2560388
221330 0.2686462
221340 0.3143559
221350 0.3064317
221360 0.3130465
221370 0.2968764
221380 0.294207
221390 0.3091792
221400 0.3119237
221410 0.2860075
221420 0.3062941
221430 0.2812015
221440 0.272836
221450 0.2994258
221460 0.3059451
221470 0.2978624
221480 0.2918037
221490 0.3033724
221500 0.3001364
221510 0.3178783
221520 0.319845
221530 0.3040683
221540 0.2938469
221550 0.3274775
221560 0.3313266
221570 0.3301215
221580 0.3365191
221590 0.3352329
221600 0.3477434
221610 0.3602871
221620 0.3146074
221630 0.3382003
221640 0.3173256
221650 0.3132679
221660 0.3365039
221670 0.3286393
221680 0.3240128
221690 0.32584
221700 0.3342885
221710 0.3604384
221720 0.3672964
221730 0.3765351
221740 0.3604322
221750 0.3784056
221760 0.3926735
221770 0.4021752
221780 0.3698531
221790 0.3819765
221800 0.3786402
221810 0.365992
221820 0.3889711
221830 0.3652084
221840 0.3581106
221850 0.3913597
221860 0.3600409
221870 0.3281657
221880 0.3186092
221890 0.3353131
221900 0.3120829
221910 0.3272502
221920 0.3415748
221930 0.352507
221940 0.3830579
221950 0.3645831
221960 0.3473013
221970 0.3310528
221980 0.3581426
221990 0.3400605
222000 0.3538235
222010 0.3632235
222020 0.3474995
222030 0.3471567
222040 0.3303333
222050 0.3601616
222060 0.3927849
222070 0.3856294
222080 0.3492855
222090 0.3201032
222100 0.2791619
222110 0.2899117
222120 0.2908558
222130 0.2969383
222140 0.2773382
222150 0.3113019
222160 0.3135046
222170 0.3266098
222180 0.3108888
222190 0.306553
222200 0.2963718
222210 0.2821629
222220 0.2667762
222230 0.2721805
222240 0.2895512
222250 0.2856544
222260 0.2783149
222270 0.2657162
222280 0.2814717
222290 0.2934601
222300 0.3062228
222310 0.2895272
222320 0.297401
222330 0.3243397
222340 0.302013
222350 0.2859006
222360 0.2935674
222370 0.3062754
222380 0.2978753
222390 0.2996408
222400 0.301961
222410 0.2960709
222420 0.291147
222430 0.2767289
222440 0.2894355
222450 0.3017386
222460 0.3223389
222470 0.280238
222480 0.2927665
222490 0.3005403
222500 0.2937953
222510 0.285146
222520 0.3038233
222530 0.3034862
222540 0.3113624
222550 0.2982884
222560 0.2829035
222570 0.3041446
222580 0.3127112
222590 0.2969465
222600 0.3170337
222610 0.3058759
222620 0.325214
222630 0.3159178
222640 0.320521
222650 0.2945955
222660 0.2872421
222670 0.287432
222680 0.3072176
222690 0.3100392
222700 0.3310828
222710 0.3165142
222720 0.344967
222730 0.3221474
222740 0.3131151
222750 0.2930818
222760 0.3128318
222770 0.3005108
222780 0.2899577
222790 0.2844766
222800 0.3036722
222810 0.3046932
222820 0.3079013
222830 0.3285122
222840 0.3029774
222850 0.3069689
222860 0.346017
222870 0.3290337
222880 0.315766
222890 0.3195402
222900 0.3266232
222910 0.3154598
222920 0.3132794
222930 0.3005202
222940 0.3029361
222950 0.3122921
222960 0.3088762
222970 0.3187225
222980 0.3187034
222990 0.3134944
223000 0.3191633
223010 0.2871282
223020 0.2871013
223030 0.2845336
223040 0.2784424
223050 0.2726889
223060 0.2692538
223070 0.2705144
223080 0.2830378
223090 0.2774759
223100 0.3032132
223110 0.3073931
223120 0.3011739
223130 0.2710267
223140 0.3012092
223150 0.3002207
223160 0.3073009
223170 0.3133011
223180 0.3152961
223190 0.3022599
223200 0.2884013
223210 0.3143182
223220 0.2952381
223230 0.2884127
223240 0.3203251
223250 0.2909552
223260 0.2997286
223270 0.3115625
223280 0.3100327
223290 0.3056328
223300 0.2922461
223310 0.2808381
223320 0.299064
223330 0.3146429
223340 0.3319009
223350 0.3411354
223360 0.3257604
223370 0.2977273
223380 0.3199467
223390 0.3084836
223400 0.3283029
223410 0.3073836
223420 0.3043487
223430 0.2972941
223440 0.2846255
223450 0.2760806
223460 0.2584231
223470 0.258768
223480 0.2627917
223490 0.2698046
223500 0.2886216
223510 0.26895
223520 0.2881714
223530 0.3008876
223540 0.2831731
223550 0.291701
223560 0.2847457
223570 0.3105534
223580 0.2917236
223590 0.2977793
223600 0.2922958
223610 0.2964662
223620 0.3306779
223630 0.3240745
223640 0.2896243
223650 0.2856449
223660 0.2825149
223670 0.3047743
223680 0.3211863
223690 0.3029838
223700 0.329597
223710 0.2978789
223720 0.2889487
223730 0.2843412
223740 0.2973706
223750 0.3059556
223760 0.3188023
223770 0.3384192
223780 0.3316579
223790 0.3326948
223800 0.3513544
223810 0.3372713
223820 0.3322111
223830 0.3436974
223840 0.3544714
223850 0.3406147
223860 0.3151982
223870 0.3137787
223880 0.3416371
223890 0.3247219
223900 0.3346669
223910 0.3249003
223920 0.326092
223930 0.3079604
223940 0.3153102
223950 0.3039095
223960 0.3097705
223970 0.3215604
223980 0.3433887
223990 0.3316471
224000 0.336205
224010 0.3202741
224020 0.327565
224030 0.3150215
224040 0.3019148
224050 0.2926376
224060 0.3045002
224070 0.2963947
224080 0.321057
224090 0.3256672
224100 0.3044296
224110 0.2898847
224120 0.2862481
224130 0.3079334
224140 0.2935111
224150 0.3050768
224160 0.2993273
224170 0.2979057
224180 0.2880324
224190 0.2963999
224200 0.318198
224210 0.3319174
224220 0.3178206
224230 0.3033065
224240 0.3074467
224250 0.2965435
224260 0.3032797
224270 0.3268802
224280 0.3202838
224290 0.3149866
224300 0.317922
224310 0.3015878
224320 0.3175565
224330 0.3365331
224340 0.3637962
224350 0.3432129
224360 0.3161149
224370 0.3196509
224380 0.3162378
224390 0.3083281
224400 0.2979125
224410 0.3036096
224420 0.3259786
224430 0.3488788
224440 0.3367346
224450 0.3116658
224460 0.3285047
224470 0.3186555
224480 0.3381201
224490 0.3132938
224500 0.311621
224510 0.317335
224520 0.3214469
224530 0.3204427
224540 0.2992381
224550 0.2929402
224560 0.3006036
224570 0.3112898
224580 0.3206826
224590 0.3237276
224600 0.3267858
224610 0.3010029
224620 0.3008523
224630 0.2738497
224640 0.30887
224650 0.2999373
224660 0.3030792
224670 0.3000049
224680 0.3219398
224690 0.3238732
224700 0.2900207
224710 0.3040461
224720 0.2951555
224730 0.300166
224740 0.2995756
224750 0.2842323
224760 0.301175
224770 0.2995803
224780 0.288079
224790 0.2790405
224800 0.2743186
224810 0.2693584
224820 0.2693294
224830 0.2836805
224840 0.2798775
224850 0.3002576
224860 0.293776
224870 0.2924158
224880 0.2912861
224890 0.3008153
224900 0.2788553
224910 0.2907111
224920 0.2973578
224930 0.2979056
224940 0.2914844
224950 0.2856503
224960 0.2956212
224970 0.2853895
224980 0.3008437
224990 0.3068106
225000 0.2913194
225010 0.3075601
225020 0.3365567
225030 0.3204101
225040 0.312961
225050 0.3205757
225060 0.3163029
225070 0.2894363
225080 0.3090868
225090 0.2952778
225100 0.294203
225110 0.2972143
225120 0.2875884
225130 0.2927655
225140 0.2843695
225150 0.2992104
225160 0.2714797
225170 0.2777061
225180 0.2938495
225190 0.3068866
225200 0.2934069
225210 0.2998962
225220 0.3046854
225230 0.2879241
225240 0.2916021
225250 0.2984554
225260 0.2948381
225270 0.2992926
225280 0.3008358
225290 0.2924845
225300 0.2914194
225310 0.2929248
225320 0.3037154
225330 0.3037647
225340 0.2690773
225350 0.284111
225360 0.2894945
225370 0.3011243
225380 0.311222
225390 0.2896576
225400 0.2850862
225410 0.2894791
225420 0.2959874
225430 0.2742937
225440 0.2917739
225450 0.2777559
225460 0.2809808
225470 0.2806557
225480 0.2863763
225490 0.2855847
225500 0.2956284
225510 0.2848059
225520 0.2826251
225530 0.2944751
225540 0.3007311
225550 0.3103114
225560 0.3178401
225570 0.3424787
225580 0.3413026
225590 0.3363005
225600 0.3355997
225610 0.3064992
225620 0.3082902
225630 0.3196113
225640 0.2918268
225650 0.2854811
225660 0.27854
225670 0.2683669
225680 0.2928298
225690 0.2880004
225700 0.2912757
225710 0.2935225
225720 0.2730241
225730 0.2943439
225740 0.3009519
225750 0.2960395
225760 0.302345
225770 0.308644
225780 0.3064073
225790 0.3074254
225800 0.3094933
225810 0.3078344
225820 0.2899372
225830 0.2806229
225840 0.2831234
225850 0.2979242
225860 0.3159829
225870 0.2992386
225880 0.3120286
225890 0.3217391
225900 0.3110831
225910 0.3004454
225920 0.3096571
225930 0.3039341
225940 0.2983304
225950 0.2829873
225960 0.2805398
225970 0.2763146
225980 0.2863182
225990 0.2884535
226000 0.2945553
226010 0.2908107
226020 0.2965659
226030 0.2792454
226040 0.2898311
226050 0.3014878
226060 0.3081057
226070 0.2988994
226080 0.3145171
226090 0.3007416
226100 0.3129818
226110 0.3143155
226120 0.3115275
226130 0.3176526
226140 0.3078454
226150 0.3116356
226160 0.3058051
226170 0.3394141
226180 0.3053129
226190 0.3262439
226200 0.3108252
226210 0.3053761
226220 0.297801
226230 0.2941876
226240 0.3021821
226250 0.2782364
226260 0.2776173
226270 0.3080454
226280 0.3056451
226290 0.3206746
226300 0.331936
226310 0.3038751
226320 0.3050731
226330 0.2898059
226340 0.2900259
226350 0.3109476
226360 0.3131977
226370 0.3357836
226380 0.3074612
226390 0.3213257
226400 0.3290698
226410 0.3072699
226420 0.3184683
226430 0.3237562
226440 0.30429
226450 0.2935177
226460 0.311703
226470 0.2982229
226480 0.2994703
226490 0.2834211
226500 0.297478
226510 0.3036423
226520 0.2883069
226530 0.2743443
226540 0.2861243
226550 0.2792356
226560 0.2954851
226570 0.2632329
226580 0.2756768
226590 0.2804206
226600 0.278133
226610 0.2777367
226620 0.274469
226630 0.2714566
226640 0.2734132
226650 0.2628436
226660 0.2800249
226670 0.2755634
226680 0.2751375
226690 0.2754016
226700 0.3093668
226710 0.293026
226720 0.2929097
226730 0.2873353
226740 0.2907781
226750 0.2919623
226760 0.2984134
226770 0.3033304
226780 0.319838
226790 0.2924658
226800 0.2886478
226810 0.2844222
226820 0.269532
226830 0.2614086
226840 0.2824516
226850 0.2851042
226860 0.2960595
226870 0.2872683
226880 0.3029064
226890 0.3065503
226900 0.3076892
226910 0.290079
226920 0.290454
226930 0.2878034
226940 0.2867756
226950 0.3189921
226960 0.3204316
226970 0.3123487
226980 0.3074063
226990 0.2791958
227000 0.3114356
227010 0.3171402
227020 0.3434724
227030 0.3329285
227040 0.3195177
227050 0.3166722
227060 0.3193711
227070 0.3299776
227080 0.3068457
227090 0.3063011
227100 0.3326363
227110 0.3211529
227120 0.3082469
227130 0.3023589
227140 0.2986336
227150 0.3028667
227160 0.3001704
227170 0.3048189
227180 0.3023951
227190 0.2753051
227200 0.2759119
227210 0.2938759
227220 0.2695128
227230 0.2871823
227240 0.3096151
227250 0.2990926
227260 0.2764731
227270 0.3021503
227280 0.3238772
227290 0.3247795
227300 0.3098776
227310 0.2962669
227320 0.305992
227330 0.3026854
227340 0.281265
227350 0.3077737
227360 0.3085296
227370 0.2882163
227380 0.2933325
227390 0.2936711
227400 0.2967726
227410 0.3225568
227420 0.2719157
227430 0.2835752
227440 0.3038984
227450 0.2905275
227460 0.2725753
227470 0.2852107
227480 0.2799151
227490 0.279427
227500 0.286595
227510 0.2855182
227520 0.2839495
227530 0.2786511
227540 0.2898965
227550 0.2749558
227560 0.283798
227570 0.2989782
227580 0.3011126
227590 0.2850497
227600 0.316346
227610 0.2862286
227620 0.2958312
227630 0.3125401
227640 0.2867512
227650 0.2868743
227660 0.2743144
227670 0.2590371
227680 0.2494327
227690 0.2688424
227700 0.2707981
227710 0.2596839
227720 0.2703233
227730 0.2671262
227740 0.2615501
227750 0.2774748
227760 0.2820986
227770 0.301027
227780 0.2977403
227790 0.2983289
227800 0.2911238
227810 0.3106789
227820 0.3311224
227830 0.3121577
227840 0.3116457
227850 0.320339
227860 0.295716
227870 0.2781766
227880 0.293124
227890 0.3020435
227900 0.2907677
227910 0.2928401
227920 0.290939
227930 0.3000529
227940 0.2794271
227950 0.2810958
227960 0.2958741
227970 0.3128588
227980 0.2967418
227990 0.2921417
228000 0.2963644
228010 0.2934588
228020 0.2742206
228030 0.280033
228040 0.2920898
228050 0.3109367
228060 0.3170505
228070 0.2937112
228080 0.3052735
228090 0.3145943
228100 0.3039749
228110 0.3028492
228120 0.3096524
228130 0.3023747
228140 0.2996083
228150 0.3171336
228160 0.308975
228170 0.3106855
228180 0.3178502
228190 0.2959114
228200 0.2982511
228210 0.2846548
228220 0.2774888
228230 0.264128
228240 0.2604118
228250 0.2624668
228260 0.2668944
228270 0.2664352
228280 0.2856285
228290 0.2695591
228300 0.2828869
228310 0.2947534
228320 0.2867634
228330 0.2752776
228340 0.2918135
228350 0.2873321
228360 0.280186
228370 0.3042563
228380 0.2854465
228390 0.2854411
228400 0.2865379
228410 0.2861532
228420 0.3048892
228430 0.3149756
228440 0.3327786
228450 0.2990402
228460 0.2877405
228470 0.2755726
228480 0.2717957
228490 0.2844463
228500 0.2792419
228510 0.2924888
228520 0.2801295
228530 0.2737922
228540 0.2970119
228550 0.2938637
228560 0.2810322
228570 0.2920006
228580 0.2882132
228590 0.285304
228600 0.2789582
228610 0.2668138
228620 0.291196
228630 0.2851779
228640 0.2934628
228650 0.2837592
228660 0.2943986
228670 0.2932977
228680 0.2910705
228690 0.2746031
228700 0.2767476
228710 0.2793382
228720 0.2967781
228730 0.2892568
228740 0.2740449
228750 0.2764245
228760 0.279089
228770 0.2769477
228780 0.2832362
228790 0.2836735
228800 0.2734888
228810 0.2828694
228820 0.2851349
228830 0.2870325
228840 0.2722398
228850 0.2793923
228860 0.2675429
228870 0.2733636
228880 0.2798809
228890 0.2796478
228900 0.297161
228910 0.2847518
228920 0.2943983
228930 0.2662234
228940 0.2732334
228950 0.2880283
228960 0.3083482
228970 0.315441
228980 0.320627
228990 0.3091323
229000 0.3265799
229010 0.3352188
229020 0.3247842
229030 0.3126177
229040 0.3056559
229050 0.2901701
229060 0.2923785
229070 0.3073099
229080 0.2924496
229090 0.3067781
229100 0.3207507
229110 0.3030568
229120 0.2674669
229130 0.2653818
229140 0.26244
229150 0.2793032
229160 0.2880895
229170 0.281635
229180 0.2801946
229190 0.2980669
229200 0.3025642
229210 0.2694968
229220 0.2912271
229230 0.2944272
229240 0.2930309
229250 0.2829669
229260 0.2921759
229270 0.3003758
229280 0.3009213
229290 0.3018119
229300 0.3000712
229310 0.3095415
229320 0.2859177
229330 0.2937056
229340 0.3239213
229350 0.2985846
229360 0.2877035
229370 0.2864444
229380 0.2965725
229390 0.2941991
229400 0.2720797
229410 0.2941216
229420 0.3175284
229430 0.3216422
229440 0.2933124
229450 0.2741362
229460 0.2905219
229470 0.2888411
229480 0.278234
229490 0.2576544
229500 0.2850872
229510 0.272234
229520 0.2692555
229530 0.2731656
229540 0.2772548
229550 0.2636273
229560 0.265128
229570 0.269736
229580 0.2589998
229590 0.2819158
229600 0.2968846
229610 0.2785098
229620 0.2684064
229630 0.2855
229640 0.280684
229650 0.2890006
229660 0.2874599
229670 0.2888663
229680 0.2763549
229690 0.2766145
229700 0.3015566
229710 0.2829777
229720 0.2670426
229730 0.2818168
229740 0.2961324
229750 0.2929758
229760 0.2766738
229770 0.2724771
229780 0.2724076
229790 0.2911566
229800 0.3158713
229810 0.2861155
229820 0.2699143
229830 0.2535953
229840 0.2667864
229850 0.2742488
229860 0.2898633
229870 0.2809816
229880 0.2682726
229890 0.2648525
229900 0.2540989
229910 0.2708525
229920 0.282193
229930 0.2818719
229940 0.296876
229950 0.279015
229960 0.2818549
229970 0.3054498
229980 0.2673286
229990 0.2768788
230000 0.2926286
230010 0.27632
230020 0.2599825
230030 0.2799497
230040 0.2667485
230050 0.2774103
230060 0.2762
230070 0.2823579
230080 0.3047554
230090 0.2793709
230100 0.2766222
230110 0.2993801
230120 0.3122968
230130 0.2787594
230140 0.2941698
230150 0.283486
230160 0.2828996
230170 0.2744171
230180 0.289428
230190 0.2978182
230200 0.2741611
230210 0.2886072
230220 0.2754824
230230 0.2853251
230240 0.2827964
230250 0.284324
230260 0.2758956
230270 0.2833673
230280 0.2880291
230290 0.2810009
230300 0.2848938
230310 0.2826592
230320 0.2830396
230330 0.2960854
230340 0.2844251
230350 0.2942606
230360 0.289133
230370 0.320299
230380 0.3037563
230390 0.2916868
230400 0.302853
230410 0.3135957
230420 0.3092009
230430 0.3016136
230440 0.2984211
230450 0.3028058
230460 0.2855486
230470 0.2738846
230480 0.295019
230490 0.2814097
230500 0.2958202
230510 0.3127326
230520 0.3137891
230530 0.2994246
230540 0.314292
230550 0.2783512
230560 0.2917992
230570 0.3081854
230580 0.2850744
230590 0.2675224
230600 0.2833591
230610 0.2923146
230620 0.2979027
230630 0.2991294
230640 0.300946
230650 0.2925931
230660 0.2951251
230670 0.2804295
230680 0.2811132
230690 0.2745532
230700 0.2918629
230710 0.2905844
230720 0.294987
230730 0.2932456
230740 0.2941675
230750 0.2905102
230760 0.3021528
230770 0.3131631
230780 0.3004396
230790 0.2991121
230800 0.2829339
230810 0.2847416
230820 0.2879579
230830 0.2809409
230840 0.2721339
230850 0.272086
230860 0.2767309
230870 0.265837
230880 0.2662617
230890 0.277084
230900 0.3046042
230910 0.2968274
230920 0.3058231
230930 0.3009264
230940 0.3142785
230950 0.321142
230960 0.2832418
230970 0.2821397
230980 0.2610733
230990 0.2793971
231000 0.281581
231010 0.2978997
231020 0.3007017
231030 0.3026946
231040 0.2981095
231050 0.296671
231060 0.3022457
231070 0.2774328
231080 0.2819073
231090 0.2918915
231100 0.3003479
231110 0.2690632
231120 0.2744539
231130 0.2788173
231140 0.2944091
231150 0.2576478
231160 0.2954315
231170 0.2872884
231180 0.2775798
231190 0.2757708
231200 0.2821258
231210 0.2695913
231220 0.2738931
231230 0.2735
231240 0.307531
231250 0.2861125
231260 0.2708399
231270 0.2753955
231280 0.2832517
231290 0.2770836
231300 0.2949819
231310 0.2963252
231320 0.2881937
231330 0.2979474
231340 0.2859566
231350 0.2737998
231360 0.2842273
231370 0.3027861
231380 0.3084887
231390 0.2852915
231400 0.2913052
231410 0.2964043
231420 0.2999728
231430 0.3091237
231440 0.3124478
231450 0.3132058
231460 0.3152103
231470 0.3211438
231480 0.3065165
231490 0.2893667
231500 0.3026935
231510 0.3017235
231520 0.2926533
231530 0.3094292
231540 0.2984448
231550 0.2788754
231560 0.2696689
231570 0.2796324
231580 0.2809614
231590 0.2694136
231600 0.2764201
231610 0.2684129
231620 0.2769894
231630 0.2729618
231640 0.2856168
231650 0.285817
231660 0.2862529
231670 0.30139
231680 0.2897966
231690 0.274174
231700 0.281968
231710 0.2882369
231720 0.2990449
231730 0.3148672
231740 0.2995217
231750 0.2679883
231760 0.2718048
231770 0.2830083
231780 0.2783853
231790 0.3096242
231800 0.2752713
231810 0.2892632
231820 0.2936213
231830 0.2854214
231840 0.281435
231850 0.2791532
231860 0.284369
231870 0.2797478
231880 0.2917476
231890 0.2959309
231900 0.28247
231910 0.2995722
231920 0.2944728
231930 0.3041905
231940 0.2899556
231950 0.2975648
231960 0.2814531
231970 0.2812341
231980 0.2864232
231990 0.2826407
232000 0.2802801
232010 0.292832
232020 0.2804023
232030 0.301997
232040 0.2876793
232050 0.2906782
232060 0.2978365
232070 0.2802221
232080 0.2776623
232090 0.2846256
232100 0.283943
232110 0.2916891
232120 0.3011459
232130 0.3020533
232140 0.3080608
232150 0.3167725
232160 0.3053676
232170 0.316223
232180 0.338454
232190 0.3260543
232200 0.3271396
232210 0.3147725
232220 0.3281106
232230 0.323328
232240 0.3053428
232250 0.3230127
232260 0.3228127
232270 0.3344723
232280 0.3305088
232290 0.3169578
232300 0.3228813
232310 0.3419306
232320 0.3139712
232330 0.3146941
232340 0.3377309
232350 0.3253683
232360 0.321273
232370 0.3102238
232380 0.3224404
232390 0.3261685
232400 0.332707
232410 0.3163783
232420 0.3213443
232430 0.3259438
232440 0.3095982
232450 0.3239271
232460 0.3250093
232470 0.3254119
232480 0.3227612
232490 0.3161212
232500 0.3218311
232510 0.3326237
232520 0.2973568
232530 0.3172755
232540 0.3069655
232550 0.3268984
232560 0.3100532
232570 0.331578
232580 0.3341061
232590 0.3139216
232600 0.3180286
232610 0.3219048
232620 0.3183399
232630 0.3273555
232640 0.3251815
232650 0.3050512
232660 0.3403727
232670 0.3319986
232680 0.3421465
232690 0.3506448
232700 0.327252
232710 0.3532697
232720 0.3237457
232730 0.3379864
232740 0.3498441
232750 0.3313011
232760 0.3389789
232770 0.3174384
232780 0.3445348
232790 0.3534214
232800 0.3504368
232810 0.3425473
232820 0.3347977
232830 0.3392129
232840 0.3341653
232850 0.3424855
232860 0.3175146
232870 0.3271253
232880 0.3281134
232890 0.3310672
232900 0.305837
232910 0.2936409
232920 0.3112529
232930 0.3132228
232940 0.2881458
232950 0.3221034
232960 0.315854
232970 0.3044171
232980 0.3209958
232990 0.3300374
233000 0.3140227
233010 0.3327219
233020 0.3309807
233030 0.3355082
233040 0.3271358
233050 0.3314058
233060 0.334648
233070 0.3280235
233080 0.3269109
233090 0.3450263
233100 0.3297623
233110 0.3399126
233120 0.352499
233130 0.3381628
233140 0.3218151
233150 0.3275972
233160 0.3231295
233170 0.3238595
233180 0.3236131
233190 0.3316855
233200 0.315836
233210 0.3326127
233220 0.3251317
233230 0.3114822
233240 0.3223816
233250 0.3151021
233260 0.3239046
233270 0.309044
233280 0.2912189
233290 0.2983064
233300 0.2951425
233310 0.2897128
233320 0.3067198
233330 0.2988271
233340 0.3091062
233350 0.2994483
233360 0.2960752
233370 0.2923847
233380 0.2971255
233390 0.293204
233400 0.2993433
233410 0.2636686
233420 0.2848294
233430 0.2788927
233440 0.3033565
233450 0.2815139
233460 0.2971799
233470 0.2870274
233480 0.2960885
233490 0.2953646
233500 0.3152602
233510 0.3130794
233520 0.3103071
233530 0.2929961
233540 0.3176379
233550 0.3095089
233560 0.2975313
233570 0.3089485
233580 0.3209999
233590 0.314236
233600 0.303606
233610 0.3281603
233620 0.3147136
233630 0.3374546
233640 0.3254543
233650 0.3173733
233660 0.3150024
233670 0.2959618
233680 0.3102181
233690 0.2943539
233700 0.3007016
233710 0.2983144
233720 0.3101897
233730 0.2949279
233740 0.3088164
233750 0.285648
233760 0.2947988
233770 0.2864547
233780 0.2939958
233790 0.2976927
233800 0.2855811
233810 0.2854685
233820 0.296597
233830 0.2911421
233840 0.2966013
233850 0.3011733
233860 0.3143531
233870 0.3181992
233880 0.3142155
233890 0.3206218
233900 0.3406454
233910 0.3042279
233920 0.3218898
233930 0.3191838
233940 0.3196258
233950 0.3252172
233960 0.3161832
233970 0.3125362
233980 0.313034
233990 0.3292435
234000 0.3328001
234010 0.3378094
234020 0.3455975
234030 0.348825
234040 0.3557129
234050 0.3431796
234060 0.3340883
234070 0.3199712
234080 0.3257524
234090 0.3188243
234100 0.3173221
234110 0.324963
234120 0.3271665
234130 0.3140422
234140 0.3377658
234150 0.3228823
234160 0.3207974
234170 0.3279406
234180 0.3454381
234190 0.3407705
234200 0.3218334
234210 0.3233299
234220 0.3525451
234230 0.3327073
234240 0.3395626
234250 0.3495905
234260 0.3357914
234270 0.3379923
234280 0.3170813
234290 0.3093685
234300 0.3107237
234310 0.3212468
234320 0.3159225
234330 0.2987151
234340 0.3021347
234350 0.3137721
234360 0.2996209
234370 0.2885416
234380 0.3004703
234390 0.2892537
234400 0.3053274
234410 0.3042486
234420 0.306272
234430 0.2837009
234440 0.3003525
234450 0.3016339
234460 0.2938775
234470 0.3059308
234480 0.3007329
234490 0.315989
234500 0.3063116
234510 0.3193117
234520 0.3185126
234530 0.3226677
234540 0.3182159
234550 0.310607
234560 0.3085053
234570 0.3071776
234580 0.2979334
234590 0.3154591
234600 0.2918553
234610 0.2853796
234620 0.3160718
234630 0.320705
234640 0.3280592
234650 0.3322755
234660 0.3121531
234670 0.31565
234680 0.3321262
234690 0.2894354
234700 0.2908818
234710 0.2971836
234720 0.2921432
234730 0.2798646
234740 0.2978172
234750 0.3007995
234760 0.3155982
234770 0.3265436
234780 0.3277366
234790 0.3186221
234800 0.3318987
234810 0.2915038
234820 0.3055253
234830 0.3045115
234840 0.3056313
234850 0.3123573
234860 0.2925259
234870 0.3137383
234880 0.3260194
234890 0.3182862
234900 0.2984949
234910 0.2959849
234920 0.3395689
234930 0.3351014
234940 0.3149668
234950 0.3045085
234960 0.3140506
234970 0.309
234980 0.3171303
234990 0.3160154
235000 0.3226274
235010 0.313234
235020 0.3140394
235030 0.3085544
235040 0.3410543
235050 0.3274113
235060 0.3323853
235070 0.3313572
235080 0.3328023
235090 0.3560736
235100 0.332807
235110 0.3378304
235120 0.3386422
235130 0.3374806
235140 0.3361196
235150 0.3459649
235160 0.3235377
235170 0.3073708
235180 0.3115112
235190 0.2903398
235200 0.3231944
235210 0.316237
235220 0.2988684
235230 0.3148849
235240 0.3224175
235250 0.315293
235260 0.3079521
235270 0.3088874
235280 0.3061848
235290 0.3328463
235300 0.3245693
235310 0.3359382
235320 0.3209099
235330 0.3308012
235340 0.3267598
235350 0.3179252
235360 0.3386702
235370 0.3340266
235380 0.3324338
235390 0.3092708
235400 0.3106251
235410 0.3016249
235420 0.3109303
235430 0.3219891
235440 0.3305838
235450 0.3244069
235460 0.3173968
235470 0.3361143
235480 0.3418188
235490 0.3444399
235500 0.3368798
235510 0.319327
235520 0.320318
235530 0.3153519
235540 0.3305027
235550 0.3238572
235560 0.2976255
235570 0.3216391
235580 0.3139156
235590 0.3140686
235600 0.3093911
235610 0.3001657
235620 0.3138444
235630 0.3179806
235640 0.3088342
235650 0.3182312
235660 0.3185927
235670 0.3190595
235680 0.338063
235690 0.320702
235700 0.3475586
235710 0.3305076
235720 0.3146359
235730 0.3294114
235740 0.3137791
235750 0.3283869
235760 0.3300381
235770 0.3331766
235780 0.3304976
235790 0.347087
235800 0.3315127
235810 0.3239602
235820 0.3453243
235830 0.3302478
235840 0.3195027
235850 0.3110308
235860 0.312999
235870 0.31849
235880 0.3260033
235890 0.3219827
235900 0.3293507
235910 0.3342538
235920 0.3263979
235930 0.3080592
235940 0.3270985
235950 0.3222668
235960 0.3337719
235970 0.3247874
235980 0.3153608
235990 0.3249568
236000 0.325627
236010 0.3366312
236020 0.3276551
236030 0.330946
236040 0.3268685
236050 0.3202768
236060 0.313498
236070 0.2993565
236080 0.3177105
236090 0.3302279
236100 0.3185942
236110 0.3174107
236120 0.3203593
236130 0.3011011
236140 0.308785
236150 0.2942793
236160 0.3016942
236170 0.2920994
236180 0.2981361
236190 0.3249806
236200 0.3186772
236210 0.3417089
236220 0.3403983
236230 0.338439
236240 0.318575
236250 0.3147197
236260 0.3120406
236270 0.312898
236280 0.308159
236290 0.3150145
236300 0.2969981
236310 0.3152986
236320 0.3212666
236330 0.3286859
236340 0.3260741
236350 0.3331073
236360 0.3265726
236370 0.3173669
236380 0.3130275
236390 0.3060907
236400 0.3259074
236410 0.2969872
236420 0.3105468
236430 0.3398005
236440 0.323498
236450 0.3212146
236460 0.3159201
236470 0.3307514
236480 0.3248827
236490 0.324025
236500 0.3202573
236510 0.3259399
236520 0.3244108
236530 0.3286245
236540 0.3387209
236550 0.3258374
236560 0.3325538
236570 0.3405585
236580 0.3221819
236590 0.3132574
236600 0.3135042
236610 0.3282734
236620 0.324007
236630 0.3379923
236640 0.3501488
236650 0.3275229
236660 0.3512106
236670 0.350505
236680 0.3016123
236690 0.2995033
236700 0.2913901
236710 0.291219
236720 0.2837648
236730 0.2921005
236740 0.2824769
236750 0.273995
236760 0.2941938
236770 0.2894098
236780 0.2703176
236790 0.2875471
236800 0.2807502
236810 0.308729
236820 0.3074473
236830 0.3078947
236840 0.3135495
236850 0.3096758
236860 0.300285
236870 0.2899323
236880 0.2896381
236890 0.2913753
236900 0.2783956
236910 0.3271309
236920 0.3340501
236930 0.3451633
236940 0.3258588
236950 0.3230042
236960 0.321119
236970 0.3210239
236980 0.313448
236990 0.3148568
237000 0.3169792
237010 0.3102893
237020 0.3332309
237030 0.304236
237040 0.3147401
237050 0.3078613
237060 0.310102
237070 0.3195601
237080 0.3043824
237090 0.2995606
237100 0.3325438
237110 0.3197022
237120 0.3003612
237130 0.2901478
237140 0.3003472
237150 0.3070106
237160 0.3126387
237170 0.303275
237180 0.3228376
237190 0.3157096
237200 0.3326738
237210 0.3173443
237220 0.3168501
237230 0.3206626
237240 0.3130441
237250 0.3290983
237260 0.3135808
237270 0.3135446
237280 0.3218813
237290 0.3029692
237300 0.3201358
237310 0.3232262
237320 0.3246571
237330 0.304873
237340 0.3104945
237350 0.3169912
237360 0.3161189
237370 0.3084614
237380 0.2964901
237390 0.3066726
237400 0.3299401
237410 0.303691
237420 0.30163
237430 0.2940471
237440 0.2792399
237450 0.2694288
237460 0.2871461
237470 0.2866324
237480 0.2970121
237490 0.2903498
237500 0.2911007
237510 0.2676929
237520 0.2700755
237530 0.2673533
237540 0.2908863
237550 0.2756827
237560 0.3051559
237570 0.291592
237580 0.2807563
237590 0.2969575
237600 0.3233432
237610 0.2791694
237620 0.2682551
237630 0.2873334
237640 0.2754641
237650 0.2871846
237660 0.2733284
237670 0.2826664
237680 0.2642564
237690 0.3042264
237700 0.2631873
237710 0.2774657
237720 0.2910382
237730 0.2887496
237740 0.3035783
237750 0.2905252
237760 0.3002752
237770 0.2869475
237780 0.2833165
237790 0.2858253
237800 0.2894714
237810 0.2940703
237820 0.3216594
237830 0.2952503
237840 0.2758276
237850 0.2856001
237860 0.2760047
237870 0.2921268
237880 0.3001603
237890 0.2947332
237900 0.2938661
237910 0.2641475
237920 0.2793049
237930 0.2673564
237940 0.2968371
237950 0.2941968
237960 0.2729662
237970 0.2784449
237980 0.2962041
237990 0.2941806
238000 0.290713
238010 0.290254
238020 0.2943144
238030 0.2958678
238040 0.2915286
238050 0.2979999
238060 0.312649
238070 0.3042707
238080 0.2924078
238090 0.2887825
238100 0.2877417
238110 0.3161147
238120 0.3175845
238130 0.3034729
238140 0.306206
238150 0.3103033
238160 0.2876604
238170 0.3000555
238180 0.2931814
238190 0.2854076
238200 0.3007973
238210 0.2961042
238220 0.280107
238230 0.2801728
238240 0.3011412
238250 0.2822683
238260 0.3047543
238270 0.3174821
238280 0.2851118
238290 0.2882634
238300 0.2959793
238310 0.288473
238320 0.3167781
238330 0.3102675
238340 0.3240745
238350 0.2985921
238360 0.2848948
238370 0.2973177
238380 0.2916466
238390 0.3081565
238400 0.2981831
238410 0.2807626
238420 0.2875265
238430 0.3004005
238440 0.3035151
238450 0.2776622
238460 0.288065
238470 0.2733502
238480 0.2905796
238490 0.2832622
238500 0.2786319
238510 0.2800007
238520 0.2893334
238530 0.288132
238540 0.3122142
238550 0.3145412
238560 0.2852595
238570 0.2925882
238580 0.2851973
238590 0.2904283
238600 0.2947484
238610 0.3058737
238620 0.3176996
238630 0.3022746
238640 0.2926111
238650 0.3106746
238660 0.3199417
238670 0.335215
238680 0.2838762
238690 0.2772415
238700 0.3058194
238710 0.2919984
238720 0.2738207
238730 0.2954817
238740 0.2719947
238750 0.2729568
238760 0.2792503
238770 0.2913788
238780 0.2946054
238790 0.3126915
238800 0.3077916
238810 0.3019547
238820 0.3002229
238830 0.2967158
238840 0.2958338
238850 0.287064
238860 0.2961384
238870 0.3067666
238880 0.3011037
238890 0.3007459
238900 0.2956155
238910 0.288484
238920 0.2937174
238930 0.3150639
238940 0.2994575
238950 0.3066581
238960 0.3118981
238970 0.3122644
238980 0.3093468
238990 0.3280585
239000 0.3179429
239010 0.3170582
239020 0.2960863
239030 0.2954462
239040 0.3203021
239050 0.3094922
239060 0.3197866
239070 0.3285393
239080 0.3255759
239090 0.3157092
239100 0.3128425
239110 0.324509
239120 0.3148444
239130 0.3160709
239140 0.3206643
239150 0.322244
239160 0.3129811
239170 0.3205012
239180 0.3010413
239190 0.3282751
239200 0.3069734
239210 0.3065971
239220 0.3114137
239230 0.3145904
239240 0.3217487
239250 0.32177
239260 0.3448274
239270 0.3183379
239280 0.3252434
239290 0.3197492
239300 0.3305992
239310 0.3243907
239320 0.3277017
239330 0.3250002
239340 0.3283365
239350 0.3146678
239360 0.324498
239370 0.3276891
239380 0.3399621
239390 0.3236379
239400 0.3283101
239410 0.3155891
239420 0.3210958
239430 0.3029032
239440 0.3160233
239450 0.3017914
239460 0.3287078
239470 0.2977586
239480 0.3466221
239490 0.3142708
239500 0.3273164
239510 0.3203916
239520 0.3172726
239530 0.3238436
239540 0.3252865
239550 0.3188577
239560 0.3052859
239570 0.306706
239580 0.2951758
239590 0.3150253
239600 0.2987639
239610 0.3155507
239620 0.3131873
239630 0.3291607
239640 0.3180886
239650 0.3273597
239660 0.3123306
239670 0.3009216
239680 0.293029
239690 0.3026896
239700 0.322846
239710 0.3111351
239720 0.3253592
239730 0.3075668
239740 0.3229967
239750 0.3164958
239760 0.3105612
239770 0.3118719
239780 0.3112547
239790 0.3321859
239800 0.3252958
239810 0.2905215
239820 0.2838182
239830 0.3007806
239840 0.2946948
239850 0.2910472
239860 0.3024578
239870 0.2972763
239880 0.3173221
239890 0.2773687
239900 0.291912
239910 0.2958462
239920 0.2940678
239930 0.2852048
239940 0.2910717
239950 0.2968737
239960 0.2820377
239970 0.2873706
239980 0.2871535
239990 0.2992011
240000 0.2822589
240010 0.2960165
240020 0.2913634
240030 0.2903102
240040 0.3058061
240050 0.3083339
240060 0.2904212
240070 0.3099214
240080 0.299001
240090 0.3193706
240100 0.2996867
240110 0.3073924
240120 0.2994448
240130 0.2884276
240140 0.2975471
240150 0.3082669
240160 0.2998171
240170 0.3054894
240180 0.2924917
240190 0.2886741
240200 0.2885975
240210 0.2961029
240220 0.3066238
240230 0.3091739
240240 0.3090279
240250 0.3071207
240260 0.3075162
240270 0.2976828
240280 0.2924965
240290 0.2864806
240300 0.2960318
240310 0.2866018
240320 0.2782533
240330 0.2948711
240340 0.2875136
240350 0.3035343
240360 0.3189465
240370 0.3030918
240380 0.3289687
240390 0.310657
240400 0.315192
240410 0.3253126
240420 0.3098042
240430 0.2955882
240440 0.3080738
240450 0.332966
240460 0.323978
240470 0.3097677
240480 0.3092979
240490 0.3029584
240500 0.30137
240510 0.2818082
240520 0.2964482
240530 0.2944491
240540 0.2954858
240550 0.3160272
240560 0.3164803
240570 0.3049373
240580 0.2912022
240590 0.3028451
240600 0.3023878
240610 0.3084264
240620 0.3321166
240630 0.3170875
240640 0.3300512
240650 0.3192981
240660 0.315696
240670 0.3040305
240680 0.3090767
240690 0.3171021
240700 0.3068159
240710 0.3133284
240720 0.3174578
240730 0.3073009
240740 0.2763145
240750 0.3077234
240760 0.3298079
240770 0.3071606
240780 0.3082272
240790 0.3144911
240800 0.308
240810 0.319498
240820 0.3087024
240830 0.3010678
240840 0.2907523
240850 0.2971652
240860 0.3187188
240870 0.3196131
240880 0.3138849
240890 0.3235286
240900 0.310111
240910 0.3188563
240920 0.3067554
240930 0.2889525
240940 0.2946465
240950 0.3235292
240960 0.3333961
240970 0.3290524
240980 0.3089485
240990 0.3111994
241000 0.3334214
241010 0.3245
241020 0.3209114
241030 0.3006746
241040 0.2999918
241050 0.3128177
241060 0.3039479
241070 0.2953293
241080 0.3108638
241090 0.3067983
241100 0.3158173
241110 0.311295
241120 0.3132765
241130 0.3130233
241140 0.3049759
241150 0.289481
241160 0.2942844
241170 0.2853562
241180 0.2922366
241190 0.2940932
241200 0.3098623
241210 0.3056684
241220 0.3070623
241230 0.2895882
241240 0.3171224
241250 0.3027959
241260 0.2875585
241270 0.2778654
241280 0.2806454
241290 0.2892362
241300 0.2799962
241310 0.2832838
241320 0.2935652
241330 0.3213637
241340 0.3336892
241350 0.3147612
241360 0.3024189
241370 0.302808
241380 0.3041959
241390 0.3255911
241400 0.3373004
241410 0.3101411
241420 0.3090957
241430 0.3111105
241440 0.2950812
241450 0.2979914
241460 0.2895622
241470 0.2947149
241480 0.2941946
241490 0.304139
241500 0.3011119
241510 0.3075546
241520 0.3029629
241530 0.3176301
241540 0.3115135
241550 0.3366192
241560 0.2925076
241570 0.3290491
241580 0.3170102
241590 0.3272908
241600 0.3173297
241610 0.3133391
241620 0.3151834
241630 0.3069589
241640 0.3049828
241650 0.3082983
241660 0.3164964
241670 0.3025502
241680 0.3167687
241690 0.3166043
241700 0.334824
241710 0.3048891
241720 0.2990167
241730 0.289801
241740 0.2957796
241750 0.2927477
241760 0.2978641
241770 0.3131085
241780 0.2975383
241790 0.2997689
241800 0.2933325
241810 0.3124831
241820 0.305754
241830 0.2960654
241840 0.3126349
241850 0.2957369
241860 0.3091856
241870 0.3084598
241880 0.3382196
241890 0.3261186
241900 0.3136827
241910 0.3269033
241920 0.3003064
241930 0.2967979
241940 0.294006
241950 0.3149211
241960 0.3197123
241970 0.3184509
241980 0.3291994
241990 0.3062487
242000 0.2989542
242010 0.3183706
242020 0.3235646
242030 0.317226
242040 0.3116402
242050 0.2864043
242060 0.2928737
242070 0.3040247
242080 0.3075105
242090 0.3153746
242100 0.3034252
242110 0.2869605
242120 0.3096469
242130 0.3260423
242140 0.3285475
242150 0.316024
242160 0.314707
242170 0.3134598
242180 0.3031209
242190 0.2944324
242200 0.3045204
242210 0.3136958
242220 0.3213942
242230 0.3177304
242240 0.3233301
242250 0.2963584
242260 0.299242
242270 0.3281293
242280 0.3364793
242290 0.3250327
242300 0.3140746
242310 0.3025207
242320 0.3210399
242330 0.3273527
242340 0.2982149
242350 0.2980932
242360 0.2950431
242370 0.2916126
242380 0.302175
242390 0.3065298
242400 0.3035344
242410 0.2940868
242420 0.2913567
242430 0.2878817
242440 0.3030422
242450 0.30847
242460 0.311496
242470 0.2831948
242480 0.2980506
242490 0.3086826
242500 0.317028
242510 0.3418056
242520 0.3505086
242530 0.3334886
242540 0.3307216
242550 0.3197379
242560 0.3215296
242570 0.3370587
242580 0.3417638
242590 0.3191555
242600 0.3093554
242610 0.3073388
242620 0.3216057
242630 0.3153641
242640 0.3101706
242650 0.3043008
242660 0.3031946
242670 0.3065694
242680 0.3062501
242690 0.3105432
242700 0.2964066
242710 0.3161709
242720 0.3098757
242730 0.3054595
242740 0.3210278
242750 0.3370011
242760 0.3174866
242770 0.2871399
242780 0.2895655
242790 0.2912052
242800 0.288923
242810 0.2874351
242820 0.2808513
242830 0.2986519
242840 0.2901844
242850 0.2898928
242860 0.2952356
242870 0.2908079
242880 0.2963023
242890 0.2883795
242900 0.3029237
242910 0.3042656
242920 0.2866671
242930 0.2896015
242940 0.2814538
242950 0.2850964
242960 0.2957309
242970 0.3095414
242980 0.2953074
242990 0.2903743
243000 0.2829455
243010 0.2875251
243020 0.2914043
243030 0.2951916
243040 0.2894292
243050 0.2889375
243060 0.2896714
243070 0.3019266
243080 0.2854525
243090 0.302425
243100 0.30315
243110 0.2897364
243120 0.2952968
243130 0.2920374
243140 0.3099207
243150 0.2877348
243160 0.2936573
243170 0.2864247
243180 0.2945538
243190 0.3054613
243200 0.2965659
243210 0.3185589
243220 0.2981928
243230 0.3058281
243240 0.2993157
243250 0.3075729
243260 0.2942384
243270 0.2973168
243280 0.2972315
243290 0.2881867
243300 0.2989402
243310 0.3100533
243320 0.2912444
243330 0.2987616
243340 0.2934164
243350 0.2971037
[truncated: 95,667 more chars]
