# Supplementary material for: Targeted systematic evolution of an RNA platform neutralizing DNMT1 function and controlling DNA methylation
Source: Nat Commun. 2023 Jan 6;14:99. doi: 10.1038/s41467-022-35222-4 (PMC9823104; doi:10.1038/s41467-022-35222-4)
Supplement: Supplementary file 6 — Source Data [file 41467_2022_35222_MOESM6_ESM.zip › source data file/Supplementary Figure 14/Ce49/Ce49-ce49-R3.dat]

0 8e-07
10 0.0775265
20 0.1183896
30 0.1249719
40 0.1529605
50 0.1450635
60 0.1578032
70 0.1885262
80 0.1926331
90 0.2244878
100 0.2303487
110 0.245792
120 0.2575554
130 0.2625579
140 0.2480064
150 0.2624784
160 0.2966791
170 0.2717286
180 0.2499215
190 0.265487
200 0.2807965
210 0.3103038
220 0.3104071
230 0.3224156
240 0.3371875
250 0.3422869
260 0.3698351
270 0.3549265
280 0.3254395
290 0.3555376
300 0.3196957
310 0.3536644
320 0.297611
330 0.2909706
340 0.2957245
350 0.300828
360 0.2903954
370 0.2959516
380 0.3188558
390 0.3146078
400 0.2846899
410 0.2910792
420 0.2933431
430 0.2793658
440 0.2795664
450 0.2663902
460 0.2743782
470 0.2957421
480 0.2757746
490 0.3131699
500 0.3379874
510 0.3262929
520 0.3246313
530 0.3631078
540 0.385093
550 0.3548017
560 0.3712209
570 0.3328392
580 0.3166101
590 0.3479283
600 0.3480132
610 0.3911099
620 0.3895846
630 0.3638223
640 0.4014744
650 0.3999321
660 0.4035551
670 0.4356755
680 0.4032164
690 0.4312966
700 0.4240229
710 0.4236509
720 0.4411649
730 0.4333244
740 0.4521657
750 0.460126
760 0.4299551
770 0.4105134
780 0.4243555
790 0.4153428
800 0.4424545
810 0.4704673
820 0.4611653
830 0.4744889
840 0.469937
850 0.4389927
860 0.4566534
870 0.439436
880 0.4380736
890 0.4353557
900 0.4532556
910 0.4409177
920 0.4275663
930 0.4578404
940 0.4503446
950 0.4521599
960 0.4882103
970 0.4561274
980 0.4415948
990 0.4133122
1000 0.409748
1010 0.4142396
1020 0.404869
1030 0.4129297
1040 0.3944319
1050 0.3838719
1060 0.3952225
1070 0.4199549
1080 0.4089993
1090 0.3912943
1100 0.3726303
1110 0.3885466
1120 0.3837167
1130 0.3632211
1140 0.3310627
1150 0.3420041
1160 0.3212578
1170 0.3047397
1180 0.3119657
1190 0.305482
1200 0.3103962
1210 0.3356822
1220 0.3743733
1230 0.3667745
1240 0.3877478
1250 0.3750398
1260 0.3443662
1270 0.3518375
1280 0.3417362
1290 0.3508198
1300 0.3637551
1310 0.3388623
1320 0.392655
1330 0.3827972
1340 0.3960975
1350 0.3737316
1360 0.3714749
1370 0.397705
1380 0.4030268
1390 0.3910751
1400 0.3600081
1410 0.3805474
1420 0.4250176
1430 0.426577
1440 0.4505561
1450 0.4255211
1460 0.3942142
1470 0.3698703
1480 0.3815309
1490 0.3780228
1500 0.3647489
1510 0.3759594
1520 0.3859118
1530 0.3765131
1540 0.338165
1550 0.3244118
1560 0.3541106
1570 0.3244763
1580 0.2967187
1590 0.2775394
1600 0.3035814
1610 0.2942347
1620 0.3145657
1630 0.323308
1640 0.3202393
1650 0.3265959
1660 0.3646529
1670 0.3531506
1680 0.3577125
1690 0.3393042
1700 0.3362153
1710 0.3345389
1720 0.3434538
1730 0.3404717
1740 0.3346258
1750 0.3460059
1760 0.3455051
1770 0.3610057
1780 0.349092
1790 0.3789312
1800 0.3712239
1810 0.3964239
1820 0.4153224
1830 0.4285883
1840 0.405423
1850 0.4051634
1860 0.3716618
1870 0.3757285
1880 0.3523602
1890 0.3726648
1900 0.3981763
1910 0.4017429
1920 0.4258998
1930 0.4419976
1940 0.4614513
1950 0.4511062
1960 0.401742
1970 0.3902415
1980 0.4318129
1990 0.4463852
2000 0.4233753
2010 0.4274049
2020 0.4001676
2030 0.3909082
2040 0.397236
2050 0.404374
2060 0.3879469
2070 0.3580476
2080 0.3552574
2090 0.3287214
2100 0.3671749
2110 0.3428603
2120 0.3397148
2130 0.3498951
2140 0.3380223
2150 0.3378488
2160 0.3619638
2170 0.3709585
2180 0.3844636
2190 0.4131306
2200 0.4067585
2210 0.3971401
2220 0.3724591
2230 0.3507012
2240 0.3572178
2250 0.3715553
2260 0.3618198
2270 0.3733477
2280 0.3916444
2290 0.3283687
2300 0.3408184
2310 0.3381569
2320 0.3811207
2330 0.3373653
2340 0.3154448
2350 0.3278306
2360 0.3172479
2370 0.3608751
2380 0.3361781
2390 0.3301414
2400 0.3245059
2410 0.3249061
2420 0.3243071
2430 0.3487892
2440 0.328632
2450 0.3268362
2460 0.3072981
2470 0.3400109
2480 0.3529471
2490 0.3186414
2500 0.2959465
2510 0.32973
2520 0.2787769
2530 0.287024
2540 0.2974702
2550 0.3030736
2560 0.2911011
2570 0.296374
2580 0.3128074
2590 0.2688574
2600 0.2630391
2610 0.2772492
2620 0.3056938
2630 0.3173153
2640 0.2943974
2650 0.2824037
2660 0.2831734
2670 0.2861467
2680 0.2751753
2690 0.2854592
2700 0.2919172
2710 0.2835425
2720 0.2496528
2730 0.282482
2740 0.2781912
2750 0.2906412
2760 0.2843634
2770 0.3129963
2780 0.3211609
2790 0.3197893
2800 0.2873525
2810 0.3384814
2820 0.3317393
2830 0.3352673
2840 0.3528824
2850 0.3879505
2860 0.3554812
2870 0.3411063
2880 0.3891148
2890 0.4002821
2900 0.3410873
2910 0.333403
2920 0.3007074
2930 0.3281455
2940 0.3680723
2950 0.3505063
2960 0.3549423
2970 0.3501281
2980 0.3623978
2990 0.3767761
3000 0.3509724
3010 0.3350657
3020 0.3427427
3030 0.3327397
3040 0.3563451
3050 0.3550689
3060 0.3192386
3070 0.3095347
3080 0.3193015
3090 0.2946841
3100 0.2724294
3110 0.2913322
3120 0.307914
3130 0.3596512
3140 0.3690506
3150 0.3757113
3160 0.4241188
3170 0.3644922
3180 0.3928062
3190 0.3900916
3200 0.3981434
3210 0.4120315
3220 0.4205567
3230 0.4254301
3240 0.3903542
3250 0.3982597
3260 0.3592393
3270 0.3769508
3280 0.4221299
3290 0.4198636
3300 0.4411391
3310 0.4535011
3320 0.4579111
3330 0.4113498
3340 0.3693691
3350 0.3725285
3360 0.3731811
3370 0.3652515
3380 0.3918719
3390 0.3922649
3400 0.3611228
3410 0.3568406
3420 0.3658553
3430 0.3831691
3440 0.3550211
3450 0.3250718
3460 0.3513047
3470 0.3309466
3480 0.2952303
3490 0.3246833
3500 0.3055793
3510 0.3037162
3520 0.3104224
3530 0.3159488
3540 0.298707
3550 0.3324022
3560 0.3191994
3570 0.3285278
3580 0.3382505
3590 0.3417491
3600 0.342741
3610 0.3782421
3620 0.3731349
3630 0.3587676
3640 0.3622627
3650 0.3703301
3660 0.403542
3670 0.3814037
3680 0.4297713
3690 0.4325453
3700 0.3928533
3710 0.4101381
3720 0.3958242
3730 0.4101998
3740 0.3761852
3750 0.3746212
3760 0.3642114
3770 0.3634375
3780 0.3640418
3790 0.3692808
3800 0.3526102
3810 0.3439038
3820 0.3506134
3830 0.3035471
3840 0.3098332
3850 0.3161715
3860 0.3482883
3870 0.3480281
3880 0.3672387
3890 0.35972
3900 0.354339
3910 0.3542564
3920 0.3415169
3930 0.3377232
3940 0.3663223
3950 0.3658754
3960 0.3535098
3970 0.3373239
3980 0.3337209
3990 0.3177278
4000 0.3059347
4010 0.2952987
4020 0.2629702
4030 0.2974063
4040 0.3265098
4050 0.3176257
4060 0.3151437
4070 0.3276588
4080 0.3472047
4090 0.352639
4100 0.3546204
4110 0.3563024
4120 0.3533671
4130 0.3263434
4140 0.348087
4150 0.3987394
4160 0.3966689
4170 0.3503026
4180 0.3608614
4190 0.3762973
4200 0.3426859
4210 0.3374418
4220 0.3670733
4230 0.3937018
4240 0.3953303
4250 0.4084844
4260 0.4012735
4270 0.385592
4280 0.3747664
4290 0.3789175
4300 0.3741386
4310 0.3316304
4320 0.342377
4330 0.3512101
4340 0.3688648
4350 0.3650064
4360 0.3437716
4370 0.3325431
4380 0.3168759
4390 0.3423446
4400 0.3789891
4410 0.3527897
4420 0.3439891
4430 0.3619182
4440 0.365769
4450 0.3299394
4460 0.3284356
4470 0.3056531
4480 0.3281495
4490 0.3186142
4500 0.3373313
4510 0.3248247
4520 0.3105329
4530 0.3299034
4540 0.3513501
4550 0.3836141
4560 0.3885836
4570 0.37934
4580 0.3650754
4590 0.3718856
4600 0.3682694
4610 0.3445617
4620 0.3278864
4630 0.3020265
4640 0.3159747
4650 0.3226742
4660 0.3369787
4670 0.3692997
4680 0.3721186
4690 0.348062
4700 0.3493372
4710 0.3865739
4720 0.3984075
4730 0.3793365
4740 0.3846779
4750 0.3858352
4760 0.330145
4770 0.3814109
4780 0.3847661
4790 0.3552521
4800 0.3777741
4810 0.3472638
4820 0.3395453
4830 0.3535112
4840 0.3299719
4850 0.3565068
4860 0.384252
4870 0.3773501
4880 0.3776067
4890 0.3336687
4900 0.3297797
4910 0.3460855
4920 0.3497876
4930 0.3953201
4940 0.3562793
4950 0.3668125
4960 0.3537931
4970 0.3639197
4980 0.3703965
4990 0.3401002
5000 0.3558703
5010 0.3544323
5020 0.3441219
5030 0.3476034
5040 0.3642883
5050 0.3206199
5060 0.2987666
5070 0.3096978
5080 0.3112417
5090 0.3117924
5100 0.3180905
5110 0.3032938
5120 0.3093362
5130 0.3104171
5140 0.3135472
5150 0.3314239
5160 0.3373379
5170 0.3083084
5180 0.3085529
5190 0.3191745
5200 0.3075401
5210 0.2932703
5220 0.285007
5230 0.2771713
5240 0.3016409
5250 0.3108571
5260 0.3317705
5270 0.3409584
5280 0.3614374
5290 0.3472647
5300 0.3669172
5310 0.3578083
5320 0.3834047
5330 0.3863341
5340 0.3574871
5350 0.3585558
5360 0.3540026
5370 0.3273309
5380 0.3372411
5390 0.3307628
5400 0.3454863
5410 0.348198
5420 0.3565116
5430 0.3472748
5440 0.3858523
5450 0.3813778
5460 0.3657479
5470 0.4095654
5480 0.3445255
5490 0.3273462
5500 0.2993461
5510 0.2956992
5520 0.2749576
5530 0.2703282
5540 0.2937236
5550 0.2754981
5560 0.3174495
5570 0.3528088
5580 0.3522164
5590 0.3612492
5600 0.3326277
5610 0.3275351
5620 0.3342226
5630 0.3328078
5640 0.3178346
5650 0.3270688
5660 0.3030186
5670 0.3007039
5680 0.3191906
5690 0.322857
5700 0.3355719
5710 0.3608969
5720 0.3591359
5730 0.3277194
5740 0.3635517
5750 0.3792349
5760 0.335374
5770 0.3149254
5780 0.3331003
5790 0.3817504
5800 0.4029992
5810 0.4166121
5820 0.3934283
5830 0.3906708
5840 0.4002145
5850 0.3715145
5860 0.4166778
5870 0.3732832
5880 0.397461
5890 0.4091464
5900 0.4066506
5910 0.3947574
5920 0.4266421
5930 0.4116053
5940 0.3812836
5950 0.411437
5960 0.4443761
5970 0.4663134
5980 0.4584393
5990 0.4455192
6000 0.4618664
6010 0.4928211
6020 0.4667
6030 0.4758894
6040 0.4597365
6050 0.4709164
6060 0.4478959
6070 0.4551391
6080 0.4348462
6090 0.4278542
6100 0.4583634
6110 0.4246112
6120 0.4306035
6130 0.4160427
6140 0.4183149
6150 0.3912856
6160 0.4304164
6170 0.4605829
6180 0.402613
6190 0.3624714
6200 0.3932253
6210 0.4126648
6220 0.4066547
6230 0.3693528
6240 0.3807339
6250 0.4318096
6260 0.4346362
6270 0.4452741
6280 0.3920518
6290 0.3808882
6300 0.3506042
6310 0.353057
6320 0.3523761
6330 0.3537889
6340 0.3584993
6350 0.360596
6360 0.3728979
6370 0.3856448
6380 0.3940166
6390 0.4058698
6400 0.4194115
6410 0.444105
6420 0.4103803
6430 0.3951329
6440 0.3632453
6450 0.3836806
6460 0.3273363
6470 0.3466982
6480 0.3460094
6490 0.3242431
6500 0.3505069
6510 0.3730381
6520 0.3866124
6530 0.3936361
6540 0.3575306
6550 0.3439319
6560 0.3432671
6570 0.3083922
6580 0.3181173
6590 0.3068801
6600 0.318653
6610 0.3136802
6620 0.3235214
6630 0.3755503
6640 0.3552246
6650 0.3610564
6660 0.3645988
6670 0.4143388
6680 0.4042683
6690 0.4439565
6700 0.4751374
6710 0.472024
6720 0.4742278
6730 0.4445432
6740 0.4409936
6750 0.4399004
6760 0.4546525
6770 0.3967152
6780 0.3766235
6790 0.4414727
6800 0.3908178
6810 0.406909
6820 0.400455
6830 0.4116123
6840 0.3809227
6850 0.3851542
6860 0.4095994
6870 0.4115752
6880 0.41765
6890 0.3886752
6900 0.3818812
6910 0.3849575
6920 0.3835853
6930 0.352936
6940 0.3528926
6950 0.366696
6960 0.367085
6970 0.3583424
6980 0.3488972
6990 0.3408453
7000 0.3362629
7010 0.3605607
7020 0.3234118
7030 0.3586401
7040 0.3517455
7050 0.3305815
7060 0.3580083
7070 0.347437
7080 0.3549695
7090 0.3548317
7100 0.3387179
7110 0.3165542
7120 0.3249183
7130 0.3092838
7140 0.316756
7150 0.2907363
7160 0.3197929
7170 0.3221869
7180 0.2985955
7190 0.3092956
7200 0.2994055
7210 0.3004459
7220 0.3168678
7230 0.2909797
7240 0.3097396
7250 0.3309324
7260 0.3083197
7270 0.3140887
7280 0.3116192
7290 0.3167279
7300 0.3397256
7310 0.3328816
7320 0.3518092
7330 0.3383226
7340 0.3364404
7350 0.3285661
7360 0.3341404
7370 0.3097301
7380 0.3270286
7390 0.3216366
7400 0.3181876
7410 0.3121198
7420 0.3531492
7430 0.3569566
7440 0.3313282
7450 0.3333681
7460 0.3816855
7470 0.3626605
7480 0.3740767
7490 0.3531383
7500 0.3311103
7510 0.3247658
7520 0.3022788
7530 0.3240472
7540 0.3658954
7550 0.3568769
7560 0.3344717
7570 0.3150146
7580 0.3179604
7590 0.3054395
7600 0.3048532
7610 0.2822618
7620 0.3107906
7630 0.3102556
7640 0.2981815
7650 0.3075102
7660 0.3357993
7670 0.3214121
7680 0.3150801
7690 0.3257215
7700 0.3089787
7710 0.3638017
7720 0.3741149
7730 0.3687605
7740 0.3884982
7750 0.3746814
7760 0.3657444
7770 0.3251587
7780 0.3548485
7790 0.3503997
7800 0.3408673
7810 0.3384397
7820 0.324619
7830 0.3328107
7840 0.3349713
7850 0.3103016
7860 0.3035773
7870 0.2968921
7880 0.2855452
7890 0.2824121
7900 0.2817477
7910 0.2910491
7920 0.3131117
7930 0.3015846
7940 0.3138328
7950 0.3344104
7960 0.341565
7970 0.3380743
7980 0.3097414
7990 0.3646713
8000 0.3805266
8010 0.3816193
8020 0.3891522
8030 0.3870714
8040 0.368045
8050 0.3551988
8060 0.375404
8070 0.3814388
8080 0.3847852
8090 0.3363369
8100 0.3356025
8110 0.3358501
8120 0.3327249
8130 0.3590256
8140 0.336144
8150 0.3587965
8160 0.4481781
8170 0.4536235
8180 0.4373825
8190 0.4069333
8200 0.4551059
8210 0.4632681
8220 0.4593057
8230 0.4782932
8240 0.4525417
8250 0.4643706
8260 0.4478123
8270 0.4496072
8280 0.4582271
8290 0.4195817
8300 0.3985066
8310 0.385186
8320 0.3898173
8330 0.4075871
8340 0.3921345
8350 0.4408136
8360 0.4210878
8370 0.4000423
8380 0.392506
8390 0.4379838
8400 0.4401405
8410 0.4326416
8420 0.4519064
8430 0.4877419
8440 0.4757461
8450 0.4472842
8460 0.444718
8470 0.4290949
8480 0.3876688
8490 0.4101372
8500 0.4053178
8510 0.3854084
8520 0.3763883
8530 0.3626497
8540 0.3691154
8550 0.4023768
8560 0.3827324
8570 0.3358133
8580 0.3610656
8590 0.3671959
8600 0.3349541
8610 0.3017828
8620 0.3099324
8630 0.3333333
8640 0.3292725
8650 0.3279464
8660 0.3360718
8670 0.3465014
8680 0.3826603
8690 0.3553589
8700 0.3701448
8710 0.3934765
8720 0.3830301
8730 0.3708718
8740 0.3539521
8750 0.41601
8760 0.3684152
8770 0.3675844
8780 0.3710054
8790 0.3683338
8800 0.3776661
8810 0.3971441
8820 0.4256845
8830 0.4359059
8840 0.4326473
8850 0.4503567
8860 0.4315208
8870 0.4374782
8880 0.4229974
8890 0.3998945
8900 0.4141414
8910 0.3863627
8920 0.3883207
8930 0.410808
8940 0.4181911
8950 0.4466761
8960 0.4770106
8970 0.4978085
8980 0.4825312
8990 0.4687429
9000 0.4475805
9010 0.4601352
9020 0.4378763
9030 0.4073098
9040 0.442057
9050 0.4622029
9060 0.463476
9070 0.4816425
9080 0.4332165
9090 0.4703776
9100 0.4796343
9110 0.4341164
9120 0.4610751
9130 0.4809172
9140 0.4766751
9150 0.482781
9160 0.450294
9170 0.4703445
9180 0.4718521
9190 0.5125251
9200 0.5468073
9210 0.4812698
9220 0.4968025
9230 0.4672533
9240 0.4814282
9250 0.5304927
9260 0.5089746
9270 0.5361633
9280 0.5406249
9290 0.5762521
9300 0.5421103
9310 0.5614107
9320 0.516324
9330 0.53121
9340 0.5167442
9350 0.5005098
9360 0.520458
9370 0.499106
9380 0.5167772
9390 0.508868
9400 0.5246647
9410 0.5119144
9420 0.5038351
9430 0.5127177
9440 0.4718569
9450 0.4656137
9460 0.4606991
9470 0.5087608
9480 0.5268235
9490 0.5261472
9500 0.5618014
9510 0.5195205
9520 0.5051675
9530 0.5387551
9540 0.4644137
9550 0.468179
9560 0.4827462
9570 0.4777454
9580 0.4520678
9590 0.4320205
9600 0.4858868
9610 0.5197257
9620 0.5373947
9630 0.5420418
9640 0.5062726
9650 0.4786941
9660 0.474572
9670 0.4883408
9680 0.4279334
9690 0.4392953
9700 0.4162746
9710 0.4214084
9720 0.4487294
9730 0.4621723
9740 0.4619937
9750 0.4525794
9760 0.4586858
9770 0.4197572
9780 0.4153254
9790 0.393755
9800 0.4159603
9810 0.4139856
9820 0.3662629
9830 0.3888376
9840 0.3940483
9850 0.4033295
9860 0.3892204
9870 0.3790379
9880 0.3838869
9890 0.3259361
9900 0.3647152
9910 0.3872131
9920 0.4189878
9930 0.4049433
9940 0.3856948
9950 0.3807092
9960 0.3800198
9970 0.3860176
9980 0.340749
9990 0.3243579
10000 0.3507319
10010 0.3555827
10020 0.3895169
10030 0.3511076
10040 0.3984376
10050 0.4108412
10060 0.4400535
10070 0.4768991
10080 0.4454184
10090 0.4549358
10100 0.4368724
10110 0.4228439
10120 0.4402561
10130 0.4292948
10140 0.4457081
10150 0.4369626
10160 0.4225782
10170 0.406328
10180 0.408381
10190 0.4381595
10200 0.4352038
10210 0.421325
10220 0.4306454
10230 0.3786452
10240 0.4048243
10250 0.4058009
10260 0.4295495
10270 0.4168108
10280 0.4056071
10290 0.4253943
10300 0.4113017
10310 0.3793898
10320 0.3852218
10330 0.3736233
10340 0.356894
10350 0.3707757
10360 0.373019
10370 0.3595128
10380 0.3488939
10390 0.3699707
10400 0.3567471
10410 0.3325078
10420 0.2970788
10430 0.2883277
10440 0.3020143
10450 0.3134791
10460 0.3170147
10470 0.3162204
10480 0.3408558
10490 0.3064869
10500 0.3527526
10510 0.3434355
10520 0.3875745
10530 0.4016826
10540 0.3943047
10550 0.366771
10560 0.3329239
10570 0.3344576
10580 0.3611788
10590 0.332705
10600 0.3408986
10610 0.3446239
10620 0.3844934
10630 0.3547632
10640 0.363892
10650 0.3570131
10660 0.3247041
10670 0.3376448
10680 0.337477
10690 0.3255181
10700 0.3513761
10710 0.3700841
10720 0.3629251
10730 0.3717999
10740 0.3601452
10750 0.3168008
10760 0.3166094
10770 0.3121537
10780 0.3627776
10790 0.3497869
10800 0.3623679
10810 0.3717403
10820 0.3631608
10830 0.3733503
10840 0.3619404
10850 0.3516474
10860 0.3767768
10870 0.3989223
10880 0.3663513
10890 0.3665628
10900 0.3902217
10910 0.3635597
10920 0.3631843
10930 0.3460036
10940 0.3404987
10950 0.3918045
10960 0.3709135
10970 0.372516
10980 0.3814824
10990 0.3612774
11000 0.3438918
11010 0.3653799
11020 0.3493374
11030 0.3259204
11040 0.3619891
11050 0.3298647
11060 0.3355336
11070 0.3273371
11080 0.3126006
11090 0.3330136
11100 0.342063
11110 0.3711123
11120 0.373363
11130 0.3694693
11140 0.3632791
11150 0.3763079
11160 0.3771814
11170 0.3792736
11180 0.3649627
11190 0.3778298
11200 0.3685083
11210 0.351962
11220 0.3400148
11230 0.3349586
11240 0.345863
11250 0.3035912
11260 0.3183413
11270 0.3217511
11280 0.3132788
11290 0.3188614
11300 0.3135436
11310 0.3127528
11320 0.2965341
11330 0.2672388
11340 0.2983544
11350 0.326606
11360 0.3191232
11370 0.3195387
11380 0.3182414
11390 0.3158154
11400 0.3354514
11410 0.3357565
11420 0.304541
11430 0.3164476
11440 0.3429294
11450 0.3248315
11460 0.3505524
11470 0.3386131
11480 0.3574689
11490 0.3170009
11500 0.3420886
11510 0.3284383
11520 0.3116893
11530 0.3643661
11540 0.3643859
11550 0.3157215
11560 0.3245466
11570 0.3319784
11580 0.3101194
11590 0.3239223
11600 0.3234456
11610 0.3371536
11620 0.3164385
11630 0.3080564
11640 0.3019147
11650 0.2982047
11660 0.3235159
11670 0.2960391
11680 0.321474
11690 0.2987309
11700 0.2969112
11710 0.3004493
11720 0.2936619
11730 0.2831214
11740 0.3505224
11750 0.3670992
11760 0.4060617
11770 0.3722955
11780 0.381674
11790 0.3442751
11800 0.3678873
11810 0.3484595
11820 0.3569489
11830 0.3545614
11840 0.3500194
11850 0.3281008
11860 0.311751
11870 0.3192355
11880 0.3024577
11890 0.3055935
11900 0.2968241
11910 0.2812853
11920 0.3110062
11930 0.2883505
11940 0.3011239
11950 0.3346324
11960 0.3146371
11970 0.3184613
11980 0.3299023
11990 0.3453191
12000 0.3093584
12010 0.2878129
12020 0.334347
12030 0.3267117
12040 0.3311459
12050 0.3114633
12060 0.2901392
12070 0.2814429
12080 0.2796558
12090 0.3005184
12100 0.2879984
12110 0.2623492
12120 0.2812663
12130 0.2815361
12140 0.2907749
12150 0.2898441
12160 0.2717707
12170 0.2419341
12180 0.2604791
12190 0.2468089
12200 0.236054
12210 0.2414677
12220 0.2467395
12230 0.2558249
12240 0.235401
12250 0.2512327
12260 0.2676103
12270 0.2650807
12280 0.2790094
12290 0.2958943
12300 0.2825494
12310 0.2918318
12320 0.2834465
12330 0.2692304
12340 0.2872662
12350 0.2332559
12360 0.2369513
12370 0.2256536
12380 0.2373627
12390 0.2253892
12400 0.2779101
12410 0.2657301
12420 0.2779051
12430 0.2948895
12440 0.2824191
12450 0.2837169
12460 0.2910596
12470 0.282838
12480 0.2918104
12490 0.2761454
12500 0.2689244
12510 0.2894625
12520 0.2931123
12530 0.2898477
12540 0.3313829
12550 0.3367788
12560 0.2895863
12570 0.3089831
12580 0.2996632
12590 0.2897242
12600 0.3102463
12610 0.3047577
12620 0.2825342
12630 0.3342155
12640 0.3111526
12650 0.2873904
12660 0.2844592
12670 0.2780021
12680 0.2951788
12690 0.3230965
12700 0.3138182
12710 0.3156688
12720 0.3056245
12730 0.3263494
12740 0.3498146
12750 0.292982
12760 0.285323
12770 0.2811292
12780 0.293715
12790 0.3061246
12800 0.3101893
12810 0.2601838
12820 0.2613379
12830 0.2568994
12840 0.2673579
12850 0.3146811
12860 0.3255223
12870 0.3058934
12880 0.3468787
12890 0.3249138
12900 0.3102525
12910 0.3537451
12920 0.3472565
12930 0.3571564
12940 0.3271058
12950 0.2979302
12960 0.2892785
12970 0.3390449
12980 0.3025714
12990 0.3067054
13000 0.3090239
13010 0.3232912
13020 0.3361597
13030 0.3303608
13040 0.3220048
13050 0.3312714
13060 0.3235635
13070 0.3280804
13080 0.323839
13090 0.3389018
13100 0.302503
13110 0.3215839
13120 0.3364645
13130 0.35589
13140 0.3382429
13150 0.3186415
13160 0.3179348
13170 0.3609932
13180 0.3259562
13190 0.3642659
13200 0.3520702
13210 0.3447504
13220 0.3405786
13230 0.3240324
13240 0.3713375
13250 0.3532283
13260 0.337599
13270 0.3542209
13280 0.3423801
13290 0.3374025
13300 0.3366548
13310 0.3130355
13320 0.3485323
13330 0.3466443
13340 0.3712002
13350 0.3627161
13360 0.3397699
13370 0.3403629
13380 0.3474515
13390 0.3447984
13400 0.3517301
13410 0.3560697
13420 0.3492545
13430 0.334219
13440 0.3460207
13450 0.3164138
13460 0.3398882
13470 0.3543085
13480 0.3478982
13490 0.3666654
13500 0.3388377
13510 0.3379076
13520 0.3563248
13530 0.2932562
13540 0.3047324
13550 0.2845265
13560 0.3003446
13570 0.3025888
13580 0.2945644
13590 0.320345
13600 0.3242272
13610 0.3308857
13620 0.325915
13630 0.3238021
13640 0.359692
13650 0.3246924
13660 0.3493438
13670 0.3528769
13680 0.3673802
13690 0.3576038
13700 0.3470534
13710 0.3716194
13720 0.3200088
13730 0.3239658
13740 0.3393268
13750 0.3154667
13760 0.3556118
13770 0.3635859
13780 0.3772022
13790 0.3790345
13800 0.3927394
13810 0.3957251
13820 0.354177
13830 0.3901781
13840 0.4035356
13850 0.3701389
13860 0.3905352
13870 0.3807321
13880 0.3852607
13890 0.3816269
13900 0.4022845
13910 0.4128537
13920 0.4033359
13930 0.4129448
13940 0.4520161
13950 0.4594915
13960 0.4365292
13970 0.4005438
13980 0.4097493
13990 0.4709733
14000 0.4071522
14010 0.4151824
14020 0.4526457
14030 0.4419508
14040 0.4414337
14050 0.3869435
14060 0.3997252
14070 0.3993005
14080 0.3968638
14090 0.3955312
14100 0.3898294
14110 0.4218715
14120 0.4200859
14130 0.4198021
14140 0.436865
14150 0.415895
14160 0.4555373
14170 0.415503
14180 0.4113811
14190 0.3915367
14200 0.4222149
14210 0.4275209
14220 0.3688262
14230 0.3889492
14240 0.3776509
14250 0.3390228
14260 0.3484742
14270 0.3443911
14280 0.3669712
14290 0.4013098
14300 0.4029105
14310 0.3982053
14320 0.3790699
14330 0.4115004
14340 0.4266312
14350 0.4513129
14360 0.4133978
14370 0.4307455
14380 0.3974683
14390 0.4291149
14400 0.4469174
14410 0.4449642
14420 0.5023947
14430 0.4786309
14440 0.4522901
14450 0.4511075
14460 0.4324067
14470 0.4375173
14480 0.4108877
14490 0.3750072
14500 0.3770967
14510 0.3560332
14520 0.3636575
14530 0.3261478
14540 0.3489373
14550 0.34842
14560 0.3887644
14570 0.408852
14580 0.3949397
14590 0.3812214
14600 0.3684499
14610 0.3615722
14620 0.3732361
14630 0.3843368
14640 0.3969671
14650 0.3935948
14660 0.4115512
14670 0.3669975
14680 0.3298451
14690 0.3318087
14700 0.3656648
14710 0.326337
14720 0.3405223
14730 0.332749
14740 0.3312062
14750 0.3288138
14760 0.2975937
14770 0.3133655
14780 0.3405577
14790 0.3267337
14800 0.3529161
14810 0.3509398
14820 0.3563427
14830 0.3595886
14840 0.3473164
14850 0.3445305
14860 0.3278243
14870 0.348203
14880 0.3407923
14890 0.3529811
14900 0.3511643
14910 0.3277394
14920 0.3400007
14930 0.3558885
14940 0.3734833
14950 0.3611446
14960 0.3664835
14970 0.3457371
14980 0.3350933
14990 0.3350243
15000 0.3432976
15010 0.3501191
15020 0.346198
15030 0.3370225
15040 0.321186
15050 0.3219708
15060 0.3671376
15070 0.358891
15080 0.3690772
15090 0.3823099
15100 0.3758557
15110 0.3317595
15120 0.3523923
15130 0.3317579
15140 0.3347408
15150 0.3592873
15160 0.3580355
15170 0.350713
15180 0.3037644
15190 0.2899372
15200 0.3159534
15210 0.3358462
15220 0.3638482
15230 0.385389
15240 0.3691343
15250 0.372897
15260 0.3535492
15270 0.3487699
15280 0.3350272
15290 0.3387848
15300 0.3214868
15310 0.3382162
15320 0.3698641
15330 0.384082
15340 0.3813374
15350 0.3103121
15360 0.3441454
15370 0.3417072
15380 0.2992649
15390 0.3139213
15400 0.3096211
15410 0.2926464
15420 0.2952738
15430 0.3097118
15440 0.2953185
15450 0.323196
15460 0.3243074
15470 0.2915104
15480 0.2721012
15490 0.2963915
15500 0.2773177
15510 0.3190523
15520 0.3187036
15530 0.3370314
15540 0.3002972
15550 0.3068242
15560 0.3081188
15570 0.2939197
15580 0.2954994
15590 0.3109586
15600 0.3241708
15610 0.3342518
15620 0.3300181
15630 0.33048
15640 0.3378182
15650 0.3399967
15660 0.3359907
15670 0.3317175
15680 0.3509548
15690 0.3695124
15700 0.3506509
15710 0.3789829
15720 0.3715528
15730 0.3669925
15740 0.3587301
15750 0.3638171
15760 0.3481942
15770 0.3648696
15780 0.3899157
15790 0.4124973
15800 0.3972054
15810 0.415862
15820 0.3502739
15830 0.3541857
15840 0.3844675
15850 0.3436193
15860 0.3662423
15870 0.3752283
15880 0.3424661
15890 0.3306552
15900 0.3719029
15910 0.4078304
15920 0.4250326
15930 0.3926946
15940 0.3756394
15950 0.3724749
15960 0.3724934
15970 0.3787964
15980 0.3466036
15990 0.3499357
16000 0.3487559
16010 0.344817
16020 0.3570886
16030 0.3525909
16040 0.323673
16050 0.3341017
16060 0.3244796
16070 0.3257892
16080 0.3337168
16090 0.3186223
16100 0.2962583
16110 0.3157281
16120 0.3431489
16130 0.3583844
16140 0.345561
16150 0.3518009
16160 0.3513693
16170 0.3392917
16180 0.3439162
16190 0.3095976
16200 0.316851
16210 0.3260246
16220 0.3202967
16230 0.339053
16240 0.3605681
16250 0.3542764
16260 0.3700819
16270 0.3486605
16280 0.336022
16290 0.3279038
16300 0.3063551
16310 0.3024596
16320 0.2970807
16330 0.3092277
16340 0.2932243
16350 0.2889454
16360 0.2831955
16370 0.2815553
16380 0.2827021
16390 0.2693377
16400 0.2908713
16410 0.2909273
16420 0.300648
16430 0.2821413
16440 0.2892372
16450 0.2930838
16460 0.3082304
16470 0.2836067
16480 0.2704529
16490 0.2666261
16500 0.3097939
16510 0.3085074
16520 0.2932667
16530 0.3134573
16540 0.3295795
16550 0.3294082
16560 0.3550084
16570 0.3353077
16580 0.3348338
16590 0.3298005
16600 0.3511522
16610 0.3365664
16620 0.3652034
16630 0.3608663
16640 0.3254856
16650 0.3487489
16660 0.3125346
16670 0.328268
16680 0.3273324
16690 0.3393663
16700 0.3507368
16710 0.3471425
16720 0.3271291
16730 0.3525192
16740 0.3450762
16750 0.3368219
16760 0.3071898
16770 0.3513151
16780 0.354165
16790 0.369947
16800 0.3779189
16810 0.3591906
16820 0.3856546
16830 0.3993257
16840 0.4013764
16850 0.3755872
16860 0.3638245
16870 0.3740764
16880 0.4127149
16890 0.3925782
16900 0.3874691
16910 0.4182597
16920 0.4343068
16930 0.4121997
16940 0.4153326
16950 0.4160882
16960 0.4224635
16970 0.4104348
16980 0.404259
16990 0.3975907
17000 0.3817334
17010 0.4000557
17020 0.3822624
17030 0.4253181
17040 0.3924758
17050 0.3830332
17060 0.3510423
17070 0.3855644
17080 0.3819774
17090 0.3451274
17100 0.3950182
17110 0.3724705
17120 0.4028023
17130 0.3757396
17140 0.3589226
17150 0.3911334
17160 0.3551832
17170 0.341839
17180 0.3410935
17190 0.3470416
17200 0.3573733
17210 0.3380497
17220 0.3630245
17230 0.3735881
17240 0.3458535
17250 0.3834428
17260 0.3723629
17270 0.382572
17280 0.3862538
17290 0.3734245
17300 0.3628688
17310 0.3669039
17320 0.387699
17330 0.3846194
17340 0.3622938
17350 0.3737779
17360 0.3758964
17370 0.3521903
17380 0.358276
17390 0.3558991
17400 0.3837808
17410 0.3899578
17420 0.3637246
17430 0.3487757
17440 0.3291717
17450 0.3409531
17460 0.373264
17470 0.3854956
17480 0.3780271
17490 0.3614124
17500 0.3850467
17510 0.3989072
17520 0.4070207
17530 0.4223349
17540 0.4425393
17550 0.4373178
17560 0.4307833
17570 0.4048646
17580 0.4222143
17590 0.4083146
17600 0.3955413
17610 0.4192006
17620 0.436662
17630 0.414173
17640 0.4124493
17650 0.4022285
17660 0.384267
17670 0.3662761
17680 0.361037
17690 0.3872721
17700 0.4079733
17710 0.4014508
17720 0.3760999
17730 0.3857386
17740 0.4150634
17750 0.4127431
17760 0.4198498
17770 0.3908648
17780 0.3992134
17790 0.4146639
17800 0.4279342
17810 0.4203787
17820 0.3963628
17830 0.3828008
17840 0.3911034
17850 0.3467419
17860 0.3628978
17870 0.414257
17880 0.4100936
17890 0.3973633
17900 0.3859851
17910 0.4060688
17920 0.4164734
17930 0.4186575
17940 0.4185103
17950 0.3943104
17960 0.3702684
17970 0.3866627
17980 0.3572299
17990 0.3753601
18000 0.3794217
18010 0.3908936
18020 0.3987589
18030 0.3559072
18040 0.340981
18050 0.3658144
18060 0.3581443
18070 0.3383973
18080 0.3209593
18090 0.3213087
18100 0.3418287
18110 0.3403265
18120 0.3538704
18130 0.3580959
18140 0.3397925
18150 0.3192667
18160 0.3459978
18170 0.3590213
18180 0.3649778
18190 0.3373713
18200 0.3323463
18210 0.3463591
18220 0.3110983
18230 0.3402282
18240 0.3389216
18250 0.351817
18260 0.3568818
18270 0.3462786
18280 0.3457283
18290 0.314518
18300 0.3419701
18310 0.3337494
18320 0.3475851
18330 0.3532271
18340 0.36914
18350 0.3542504
18360 0.3686684
18370 0.4141337
18380 0.40615
18390 0.3888516
18400 0.4045748
18410 0.4059392
18420 0.3904116
18430 0.3876145
18440 0.3867956
18450 0.3796056
18460 0.3701192
18470 0.3499366
18480 0.3576064
18490 0.3502481
18500 0.3672454
18510 0.3497153
18520 0.3549833
18530 0.3317845
18540 0.3426834
18550 0.3425346
18560 0.3367229
18570 0.3430066
18580 0.3535419
18590 0.3475475
18600 0.3439405
18610 0.334213
18620 0.3361609
18630 0.3608809
18640 0.3681348
18650 0.3903762
18660 0.3776744
18670 0.3527834
18680 0.3184307
18690 0.3448759
18700 0.3490816
18710 0.3477184
18720 0.343364
18730 0.3596039
18740 0.3672032
18750 0.3612597
18760 0.3490149
18770 0.356456
18780 0.3284592
18790 0.3352892
18800 0.3223936
18810 0.3116173
18820 0.3083923
18830 0.3079389
18840 0.3170592
18850 0.3362055
18860 0.3420866
18870 0.326471
18880 0.3412167
18890 0.3276495
18900 0.3386216
18910 0.3683022
18920 0.3512575
18930 0.3416631
18940 0.322576
18950 0.3195338
18960 0.3077431
18970 0.3104803
18980 0.3453217
18990 0.3414591
19000 0.3321361
19010 0.3245726
19020 0.3133076
19030 0.3061289
19040 0.3139435
19050 0.3104876
19060 0.308768
19070 0.2971179
19080 0.2887444
19090 0.312142
19100 0.3160751
19110 0.3270652
19120 0.3327854
19130 0.3412542
19140 0.3295423
19150 0.3243522
19160 0.3131156
19170 0.3376335
19180 0.3274209
19190 0.32976
19200 0.3053056
19210 0.3020571
19220 0.2905582
19230 0.2913062
19240 0.3007769
19250 0.3048308
19260 0.3150932
19270 0.334853
19280 0.3450608
19290 0.3594045
19300 0.3192858
19310 0.3499187
19320 0.3359395
19330 0.344503
19340 0.3286486
19350 0.3300049
19360 0.3437949
19370 0.3813341
19380 0.3630359
19390 0.3778892
19400 0.3890093
19410 0.3819893
19420 0.3901473
19430 0.3703736
19440 0.3718622
19450 0.3749621
19460 0.3853442
19470 0.3640706
19480 0.3769889
19490 0.3699843
19500 0.3496145
19510 0.3758408
19520 0.360813
19530 0.3372887
19540 0.3466835
19550 0.3638301
19560 0.3785245
19570 0.3849378
19580 0.3757959
19590 0.3863631
19600 0.3850279
19610 0.3598886
19620 0.3713324
19630 0.3867369
19640 0.388219
19650 0.3810943
19660 0.3652876
19670 0.3981064
19680 0.3834985
19690 0.4176379
19700 0.3880759
19710 0.3988822
19720 0.3716556
19730 0.3871463
19740 0.3984186
19750 0.3961579
19760 0.3820836
19770 0.376831
19780 0.3778488
19790 0.3778509
19800 0.3860461
19810 0.3663936
19820 0.352509
19830 0.3909906
19840 0.3711194
19850 0.3822824
19860 0.3829654
19870 0.3607928
19880 0.3606928
19890 0.3672582
19900 0.3720052
19910 0.3778954
19920 0.4006073
19930 0.3872221
19940 0.3892382
19950 0.3804168
19960 0.385477
19970 0.4142885
19980 0.4017312
19990 0.3555543
20000 0.3497689
20010 0.3629065
20020 0.3347223
20030 0.3646522
20040 0.3529201
20050 0.3814304
20060 0.3794565
20070 0.4030668
20080 0.4171492
20090 0.4057949
20100 0.406735
20110 0.3853189
20120 0.392508
20130 0.3823002
20140 0.3619287
20150 0.3962126
20160 0.3823984
20170 0.3761326
20180 0.3716628
20190 0.3550833
20200 0.3506805
20210 0.3552222
20220 0.3572029
20230 0.3431558
20240 0.3617665
20250 0.3505512
20260 0.3603179
20270 0.3241471
20280 0.3387491
20290 0.3451405
20300 0.3217179
20310 0.3207901
20320 0.3464293
20330 0.3495128
20340 0.3711291
20350 0.3429695
20360 0.3726887
20370 0.3777528
20380 0.3702132
20390 0.3618254
20400 0.3860441
20410 0.363393
20420 0.3484421
20430 0.3715744
20440 0.3548373
20450 0.3646315
20460 0.3496941
20470 0.3802574
20480 0.3600011
20490 0.3551862
20500 0.339299
20510 0.3405842
20520 0.3268438
20530 0.3261523
20540 0.3472504
20550 0.3558272
20560 0.348836
20570 0.3312785
20580 0.3370719
20590 0.3450255
20600 0.3557862
20610 0.3583696
20620 0.3289654
20630 0.3382246
20640 0.3424088
20650 0.3382604
20660 0.352948
20670 0.3488953
20680 0.3600342
20690 0.3497829
20700 0.343924
20710 0.352468
20720 0.3662266
20730 0.3426545
20740 0.3860055
20750 0.3851091
20760 0.3769768
20770 0.3978518
20780 0.3896132
20790 0.3622897
20800 0.3754497
20810 0.3677702
20820 0.391872
20830 0.3769799
20840 0.3799764
20850 0.3687236
20860 0.3716342
20870 0.3755909
20880 0.3669906
20890 0.3700628
20900 0.3718009
20910 0.3779694
20920 0.3877555
20930 0.3803364
20940 0.3691432
20950 0.3651076
20960 0.3862527
20970 0.3807471
20980 0.3866924
20990 0.3674862
21000 0.3946917
21010 0.4006505
21020 0.3770708
21030 0.3715754
21040 0.3839994
21050 0.3887694
21060 0.378141
21070 0.3737183
21080 0.3615717
21090 0.3774685
21100 0.3671236
21110 0.3783272
21120 0.3678896
21130 0.3564852
21140 0.3842565
21150 0.3682137
21160 0.3607327
21170 0.3655203
21180 0.34904
21190 0.3655488
21200 0.3642575
21210 0.3244998
21220 0.3500803
21230 0.3377053
21240 0.3514313
21250 0.3462808
21260 0.3368515
21270 0.340852
21280 0.3309837
21290 0.3534261
21300 0.3487722
21310 0.3363793
21320 0.3293199
21330 0.3397699
21340 0.3482617
21350 0.3428342
21360 0.3546749
21370 0.3559187
21380 0.3643181
21390 0.3302833
21400 0.3272944
21410 0.3426391
21420 0.3513686
21430 0.3624869
21440 0.3671708
21450 0.3638612
21460 0.351363
21470 0.3543847
21480 0.3688093
21490 0.3565035
21500 0.3459826
21510 0.3337679
21520 0.3495457
21530 0.3352159
21540 0.3304779
21550 0.33731
21560 0.3366632
21570 0.337629
21580 0.3292147
21590 0.3509482
21600 0.3463878
21610 0.3558992
21620 0.3626594
21630 0.3236735
21640 0.3454351
21650 0.3568816
21660 0.3461055
21670 0.3519012
21680 0.3625669
21690 0.3584305
21700 0.3423523
21710 0.3456986
21720 0.3647901
21730 0.3782186
21740 0.3923735
21750 0.3707643
21760 0.3783436
21770 0.366272
21780 0.3900755
21790 0.3870845
21800 0.3889542
21810 0.3727262
21820 0.3632391
21830 0.3610099
21840 0.3538268
21850 0.3535655
21860 0.3785774
21870 0.3613572
21880 0.3564345
21890 0.3562354
21900 0.3794321
21910 0.3758535
21920 0.3820499
21930 0.3863702
21940 0.375894
21950 0.3758652
21960 0.3793479
21970 0.3901688
21980 0.4080372
21990 0.4033986
22000 0.3894371
22010 0.3570053
22020 0.3511815
22030 0.354772
22040 0.3783539
22050 0.3735422
22060 0.3825771
22070 0.3581681
22080 0.3551815
22090 0.3832849
22100 0.3831549
22110 0.3828404
22120 0.3862501
22130 0.4140186
22140 0.3820544
22150 0.3740319
22160 0.3576653
22170 0.3890752
22180 0.3889011
22190 0.3907467
22200 0.3722211
22210 0.3732822
22220 0.3635984
22230 0.3504947
22240 0.3742176
22250 0.354609
22260 0.3745988
22270 0.3677676
22280 0.3683966
22290 0.36793
22300 0.3631057
22310 0.4049037
22320 0.4066632
22330 0.3954177
22340 0.3631366
22350 0.3785453
22360 0.367161
22370 0.3610946
22380 0.3704111
22390 0.369421
22400 0.3960343
22410 0.3688622
22420 0.3948708
22430 0.3775184
22440 0.3712005
22450 0.3823624
22460 0.3722411
22470 0.3860882
22480 0.34776
22490 0.3705564
22500 0.3646045
22510 0.3647126
22520 0.3980935
22530 0.3538556
22540 0.3737782
22550 0.357121
22560 0.3545717
22570 0.3841876
22580 0.3710601
22590 0.3619681
22600 0.3336596
22610 0.3796765
22620 0.3817449
22630 0.351835
22640 0.3732911
22650 0.3812043
22660 0.3755347
22670 0.3646021
22680 0.3795035
22690 0.3891152
22700 0.3658794
22710 0.3627437
22720 0.3690914
22730 0.3813925
22740 0.3808493
22750 0.4008108
22760 0.3867047
22770 0.3923649
22780 0.3881897
22790 0.3739816
22800 0.3802729
22810 0.3804208
22820 0.3696989
22830 0.3921541
22840 0.3885406
22850 0.3751389
22860 0.4033887
22870 0.3867749
22880 0.4050934
22890 0.3974375
22900 0.3783511
22910 0.3786112
22920 0.3894866
22930 0.3896152
22940 0.4030762
22950 0.4026195
22960 0.4324977
22970 0.3987559
22980 0.3847073
22990 0.372747
23000 0.3712485
23010 0.3718563
23020 0.3688539
23030 0.3837495
23040 0.371702
23050 0.3729594
23060 0.3726579
23070 0.3744615
23080 0.3754025
23090 0.3586471
23100 0.3699093
23110 0.3721745
23120 0.3873283
23130 0.3835573
23140 0.3674896
23150 0.3777861
23160 0.361565
23170 0.3616825
23180 0.3612747
23190 0.3646318
23200 0.3626826
23210 0.3306108
23220 0.3707738
23230 0.3694408
23240 0.3580867
23250 0.381534
23260 0.3796605
23270 0.3787853
23280 0.3590654
23290 0.3607464
23300 0.3473067
23310 0.362549
23320 0.356305
23330 0.3542635
23340 0.3631337
23350 0.3591765
23360 0.371815
23370 0.3631823
23380 0.3831547
23390 0.3622969
23400 0.3610046
23410 0.351232
23420 0.383268
23430 0.3671508
23440 0.383539
23450 0.3857253
23460 0.3664255
23470 0.3622215
23480 0.3684214
23490 0.389491
23500 0.3825482
23510 0.3781583
23520 0.3605882
23530 0.3570695
23540 0.3690266
23550 0.3818421
23560 0.3757962
23570 0.3549872
23580 0.3475642
23590 0.3460091
23600 0.3233355
23610 0.3599007
23620 0.3487141
23630 0.3604562
23640 0.3725473
23650 0.3625304
23660 0.3526563
23670 0.3697684
23680 0.3514042
23690 0.3416846
23700 0.3886293
23710 0.3477232
23720 0.3766086
23730 0.3816373
23740 0.3667729
23750 0.3770672
23760 0.3681045
23770 0.3808607
23780 0.3917429
23790 0.387395
23800 0.363405
23810 0.3727175
23820 0.3653279
23830 0.3770785
23840 0.3676447
23850 0.3912408
23860 0.3850606
23870 0.3609799
23880 0.3856498
23890 0.3736312
23900 0.3735457
23910 0.3742473
23920 0.3836529
23930 0.3650894
23940 0.3995045
23950 0.3830241
23960 0.3525945
23970 0.3836948
23980 0.3972187
23990 0.3823996
24000 0.3759914
24010 0.3907001
24020 0.3777366
24030 0.3664744
24040 0.3855534
24050 0.3681948
24060 0.3896782
24070 0.3847496
24080 0.3728629
24090 0.3841083
24100 0.3812943
24110 0.3584643
24120 0.3633307
24130 0.3754757
24140 0.3668775
24150 0.347174
24160 0.3575363
24170 0.3803557
24180 0.3762704
24190 0.399634
24200 0.3940527
24210 0.3897923
24220 0.3952594
24230 0.3598662
24240 0.3852507
24250 0.3947858
24260 0.3710532
24270 0.3728889
24280 0.3959403
24290 0.4058095
24300 0.3824298
24310 0.3930807
24320 0.3801352
24330 0.3777142
24340 0.3767749
24350 0.3873096
24360 0.367983
24370 0.3694043
24380 0.3575409
24390 0.382971
24400 0.3881857
24410 0.3815723
24420 0.3690604
24430 0.3596289
24440 0.3808393
24450 0.3824039
24460 0.3628388
24470 0.3861338
24480 0.3686394
24490 0.3779215
24500 0.3719897
24510 0.3706812
24520 0.350126
24530 0.3421799
24540 0.3415461
24550 0.3566337
24560 0.350006
24570 0.3599397
24580 0.3839857
24590 0.3484272
24600 0.3231511
24610 0.3393064
24620 0.348257
24630 0.3320296
24640 0.3523018
24650 0.3398432
24660 0.3254765
24670 0.3235638
24680 0.344092
24690 0.3449496
24700 0.3504369
24710 0.366601
24720 0.3487447
24730 0.3634463
24740 0.3894112
24750 0.3633013
24760 0.3619304
24770 0.3715316
24780 0.3782677
24790 0.3598832
24800 0.3738906
24810 0.3724104
24820 0.3907954
24830 0.4073772
24840 0.4130322
24850 0.4000102
24860 0.3895471
24870 0.398712
24880 0.3895286
24890 0.378418
24900 0.3931529
24910 0.3888384
24920 0.3693319
24930 0.3722199
24940 0.3920377
24950 0.3853137
24960 0.3684601
24970 0.3640838
24980 0.3726037
24990 0.3741038
25000 0.3594185
25010 0.3998201
25020 0.3807736
25030 0.3981498
25040 0.3702917
25050 0.3841437
25060 0.3430737
25070 0.3468759
25080 0.3528171
25090 0.3481317
25100 0.3733187
25110 0.3575972
25120 0.3471056
25130 0.3560805
25140 0.366477
25150 0.3482229
25160 0.349245
25170 0.3451575
25180 0.3531372
25190 0.3460656
25200 0.3560787
25210 0.3547735
25220 0.3511602
25230 0.367228
25240 0.3801075
25250 0.3613413
25260 0.3624233
25270 0.3706945
25280 0.3566129
25290 0.3824814
25300 0.3642046
25310 0.3724988
25320 0.3575639
25330 0.358764
25340 0.3764963
25350 0.3598531
25360 0.3673128
25370 0.3636389
25380 0.3732345
25390 0.3775693
25400 0.3810548
25410 0.3705243
25420 0.3850734
25430 0.3804236
25440 0.3884087
25450 0.3648838
25460 0.4007007
25470 0.3943154
25480 0.399693
25490 0.3843382
25500 0.3712339
25510 0.3757702
25520 0.3716406
25530 0.3805362
25540 0.3531644
25550 0.3396561
25560 0.3546145
25570 0.3689603
25580 0.3858583
25590 0.3726525
25600 0.3703143
25610 0.3659139
25620 0.3697962
25630 0.3694282
25640 0.3731147
25650 0.3930807
25660 0.3830327
25670 0.3976727
25680 0.3934405
25690 0.3849821
25700 0.3890962
25710 0.3967029
25720 0.3640784
25730 0.3656674
25740 0.3822301
25750 0.3834651
25760 0.3660103
25770 0.3715655
25780 0.3768957
25790 0.3875018
25800 0.3858504
25810 0.3641204
25820 0.3691692
25830 0.3762301
25840 0.3725704
25850 0.3894176
25860 0.3806903
25870 0.3902594
25880 0.3982303
25890 0.4027622
25900 0.4009724
25910 0.3720124
25920 0.404852
25930 0.3939552
25940 0.3769918
25950 0.3663956
25960 0.3672108
25970 0.3858379
25980 0.3709956
25990 0.3634492
26000 0.3795538
26010 0.367864
26020 0.3716157
26030 0.3763455
26040 0.3746272
26050 0.3583377
26060 0.3940094
26070 0.3703297
26080 0.3773551
26090 0.4024089
26100 0.3775909
26110 0.4132671
26120 0.3841647
26130 0.3862001
26140 0.3975907
26150 0.3845029
26160 0.3797059
26170 0.3830848
26180 0.3929035
26190 0.3816163
26200 0.4108501
26210 0.4118685
26220 0.4200109
26230 0.4098359
26240 0.4401575
26250 0.4247612
26260 0.4128825
26270 0.3888839
26280 0.387417
26290 0.4227034
26300 0.4040234
26310 0.392311
26320 0.4082915
26330 0.4035046
26340 0.3923051
26350 0.3735396
26360 0.3913516
26370 0.3903335
26380 0.3886938
26390 0.3921701
26400 0.3926955
26410 0.3825764
26420 0.3940158
26430 0.3950373
26440 0.4126674
26450 0.4122108
26460 0.3651789
26470 0.3685081
26480 0.3702522
26490 0.3747526
26500 0.3713037
26510 0.3752908
26520 0.3745248
26530 0.3593328
26540 0.3888295
26550 0.3836406
26560 0.3665728
26570 0.4066337
26580 0.3868386
26590 0.3911934
26600 0.3802863
26610 0.3864365
26620 0.3843081
26630 0.3800195
26640 0.3879434
26650 0.3619678
26660 0.3694057
26670 0.3673918
26680 0.3778832
26690 0.3693525
26700 0.3931119
26710 0.3815693
26720 0.3990174
26730 0.3822383
26740 0.3555116
26750 0.3621486
26760 0.3721325
26770 0.3632439
26780 0.3498712
26790 0.3805904
26800 0.3729829
26810 0.3885512
26820 0.3976325
26830 0.4081906
26840 0.3924836
26850 0.4041793
26860 0.4043248
26870 0.3963257
26880 0.397124
26890 0.3687535
26900 0.3603507
26910 0.3597971
26920 0.3526326
26930 0.3768553
26940 0.3820886
26950 0.3550932
26960 0.3825365
26970 0.3853234
26980 0.3751816
26990 0.3912997
27000 0.3751863
27010 0.4189336
27020 0.3847102
27030 0.3708643
27040 0.3733058
27050 0.3818973
27060 0.3576619
27070 0.3761922
27080 0.3503453
27090 0.3675092
27100 0.3360392
27110 0.3565682
27120 0.3628448
27130 0.3409576
27140 0.3466445
27150 0.3495838
27160 0.3399691
27170 0.3351634
27180 0.3434449
27190 0.3317192
27200 0.3361716
27210 0.3563398
27220 0.3623617
27230 0.3905769
27240 0.3649671
27250 0.3697226
27260 0.357867
27270 0.3713697
27280 0.3770848
27290 0.3541098
27300 0.3253389
27310 0.3419547
27320 0.3549762
27330 0.3712133
27340 0.3646305
27350 0.3662391
27360 0.3455571
27370 0.3511922
27380 0.3800964
27390 0.3927133
27400 0.3577504
27410 0.3936588
27420 0.3761016
27430 0.3892372
27440 0.3968112
27450 0.3526475
27460 0.3517946
27470 0.3581189
27480 0.3550334
27490 0.3470182
27500 0.3310985
27510 0.3268774
27520 0.3451726
27530 0.3509216
27540 0.3690756
27550 0.3361011
27560 0.339189
27570 0.3449841
27580 0.3561232
27590 0.3513721
27600 0.3524721
27610 0.3536612
27620 0.3549358
27630 0.3482535
27640 0.3364461
27650 0.3409633
27660 0.3617282
27670 0.3467942
27680 0.3755457
27690 0.3662965
27700 0.3668982
27710 0.3589353
27720 0.3649413
27730 0.3527434
27740 0.3525733
27750 0.3247944
27760 0.3211103
27770 0.3152683
27780 0.3171609
27790 0.3457942
27800 0.341375
27810 0.3540458
27820 0.3554856
27830 0.3538208
27840 0.35662
27850 0.359574
27860 0.3441549
27870 0.356333
27880 0.3320214
27890 0.3436273
27900 0.3309377
27910 0.3416475
27920 0.33204
27930 0.3382353
27940 0.3278705
27950 0.3239929
27960 0.3441861
27970 0.3501573
27980 0.3307088
27990 0.3581922
28000 0.3522122
28010 0.3702758
28020 0.3622985
28030 0.3432364
28040 0.3470649
28050 0.3675708
28060 0.3547933
28070 0.3286757
28080 0.3438754
28090 0.3469848
28100 0.3373547
28110 0.370674
28120 0.3536798
28130 0.3183804
28140 0.3205705
28150 0.3547472
28160 0.3424603
28170 0.3467552
28180 0.3401113
28190 0.3480265
28200 0.3480013
28210 0.3494993
28220 0.3674155
28230 0.3669053
28240 0.3536704
28250 0.3436653
28260 0.3525577
28270 0.3509127
28280 0.3676076
28290 0.3319626
28300 0.3317244
28310 0.3338472
28320 0.3316289
28330 0.3233478
28340 0.3365835
28350 0.3417259
28360 0.3456729
28370 0.3263367
28380 0.3643763
28390 0.3598159
28400 0.345493
28410 0.3434358
28420 0.3454309
28430 0.3491116
28440 0.3278386
28450 0.3333128
28460 0.3312169
28470 0.3348388
28480 0.3395077
28490 0.3532287
28500 0.3351529
28510 0.3448713
28520 0.3431113
28530 0.3326727
28540 0.3271811
28550 0.3165137
28560 0.3284325
28570 0.3145035
28580 0.3112068
28590 0.3356435
28600 0.3214311
28610 0.3384963
28620 0.2996277
28630 0.3116039
28640 0.3001048
28650 0.30854
28660 0.3336335
28670 0.3048325
28680 0.312105
28690 0.3062591
28700 0.3047382
28710 0.313823
28720 0.3244721
28730 0.3187316
28740 0.3221989
28750 0.315805
28760 0.321309
28770 0.3076794
28780 0.3033805
28790 0.3066734
28800 0.3226261
28810 0.3109451
28820 0.3131976
28830 0.3197313
28840 0.325619
28850 0.2993785
28860 0.3139815
28870 0.2876554
28880 0.3015698
28890 0.3024878
28900 0.3116298
28910 0.3302346
28920 0.3120778
28930 0.3064219
28940 0.3192628
28950 0.3341222
28960 0.3213963
28970 0.3211349
28980 0.3143403
28990 0.3206128
29000 0.3357074
29010 0.3320278
29020 0.3169247
29030 0.3073579
29040 0.3162332
29050 0.3171347
29060 0.3083073
29070 0.327483
29080 0.3242571
29090 0.3332867
29100 0.3228749
29110 0.3272492
29120 0.339074
29130 0.3409641
29140 0.3352377
29150 0.353475
29160 0.3577322
29170 0.3375346
29180 0.3210858
29190 0.324604
29200 0.3259149
29210 0.3164556
29220 0.3481106
29230 0.30911
29240 0.3408382
29250 0.3283458
29260 0.3359539
29270 0.3254159
29280 0.3223427
29290 0.3290842
29300 0.3413629
29310 0.3345716
29320 0.3221374
29330 0.3332546
29340 0.3441208
29350 0.337772
29360 0.3316387
29370 0.3303868
29380 0.3324298
29390 0.3473714
29400 0.3525743
29410 0.3373438
29420 0.3481373
29430 0.353223
29440 0.3473668
29450 0.3436944
29460 0.3444215
29470 0.3146355
29480 0.3286945
29490 0.3458864
29500 0.3268088
29510 0.3385023
29520 0.3519071
29530 0.3528217
29540 0.338201
29550 0.3438657
29560 0.3299402
29570 0.3452203
29580 0.3687529
29590 0.3460181
29600 0.3542276
29610 0.354288
29620 0.3318076
29630 0.3476018
29640 0.3478325
29650 0.3532706
29660 0.3452699
29670 0.3325253
29680 0.3631608
29690 0.3465358
29700 0.3356767
29710 0.3443367
29720 0.3606133
29730 0.3750981
29740 0.353052
29750 0.3850468
29760 0.3848716
29770 0.3695463
29780 0.3720565
29790 0.376753
29800 0.3629911
29810 0.4017676
29820 0.3970833
29830 0.3637236
29840 0.3743638
29850 0.3796656
29860 0.360753
29870 0.3734239
29880 0.3851598
29890 0.3916622
29900 0.3757252
29910 0.3757683
29920 0.358824
29930 0.3519836
29940 0.3652445
29950 0.3635662
29960 0.3935292
29970 0.3789374
29980 0.3702998
29990 0.3587836
30000 0.3646994
30010 0.3514182
30020 0.3549411
30030 0.3524114
30040 0.3514373
30050 0.3278905
30060 0.3478269
30070 0.3705657
30080 0.3681261
30090 0.3746462
30100 0.4011787
30110 0.4166774
30120 0.3612365
30130 0.3629287
30140 0.3743739
30150 0.3808105
30160 0.3937314
30170 0.3677818
30180 0.3737254
30190 0.3494398
30200 0.3482559
30210 0.347356
30220 0.3476603
30230 0.3763671
30240 0.3506998
30250 0.3565492
30260 0.3574245
30270 0.3657145
30280 0.3713952
30290 0.3559692
30300 0.3634329
30310 0.3600954
30320 0.3595884
30330 0.3485699
30340 0.3668479
30350 0.3631485
30360 0.3745183
30370 0.3537866
30380 0.3526003
30390 0.3640745
30400 0.3586066
30410 0.361059
30420 0.3655263
30430 0.3395067
30440 0.3533334
30450 0.3598928
30460 0.358849
30470 0.3467996
30480 0.3592058
30490 0.3459339
30500 0.3642485
30510 0.3698151
30520 0.3591333
30530 0.3606828
30540 0.353252
30550 0.3450572
30560 0.3463833
30570 0.3421069
30580 0.346325
30590 0.3727725
30600 0.3595112
30610 0.3735999
30620 0.3687304
30630 0.361791
30640 0.3618798
30650 0.35353
30660 0.3591505
30670 0.3717913
30680 0.3685911
30690 0.3630411
30700 0.3586212
30710 0.3454342
30720 0.3584288
30730 0.3431703
30740 0.3559195
30750 0.3559516
30760 0.3578529
30770 0.3604367
30780 0.3442195
30790 0.3561969
30800 0.3633287
30810 0.358023
30820 0.3645511
30830 0.3662488
30840 0.3552358
30850 0.3659126
30860 0.3590287
30870 0.351028
30880 0.3550348
30890 0.3745495
30900 0.3543573
30910 0.3490894
30920 0.355476
30930 0.3490971
30940 0.3743556
30950 0.366485
30960 0.3726306
30970 0.3523776
30980 0.3609815
30990 0.3578806
31000 0.3582577
31010 0.3750938
31020 0.375002
31030 0.3857649
31040 0.3704109
31050 0.3872886
31060 0.3622539
31070 0.3825185
31080 0.365936
31090 0.3900087
31100 0.3683539
31110 0.4005414
31120 0.3829295
31130 0.3854092
31140 0.3624387
31150 0.361926
31160 0.3759717
31170 0.3783098
31180 0.3655393
31190 0.384928
31200 0.3797715
31210 0.3814141
31220 0.371834
31230 0.3531331
31240 0.3779057
31250 0.3571865
31260 0.3642281
31270 0.3775139
31280 0.3817492
31290 0.3712546
31300 0.3779697
31310 0.3797715
31320 0.3601932
31330 0.3569241
31340 0.3592547
31350 0.37737
31360 0.3736736
31370 0.3494835
31380 0.3591653
31390 0.3261191
31400 0.3509614
31410 0.3508259
31420 0.3602958
31430 0.3513026
31440 0.3518021
31450 0.3496306
31460 0.3417678
31470 0.3638276
31480 0.3623279
31490 0.3528997
31500 0.3670369
31510 0.3839087
31520 0.3822821
31530 0.3693774
31540 0.3621483
31550 0.367156
31560 0.3765715
31570 0.3989869
31580 0.3900453
31590 0.3627708
31600 0.3769669
31610 0.3920441
31620 0.376528
31630 0.385859
31640 0.3951474
31650 0.3659907
31660 0.3633467
31670 0.3584778
31680 0.3620977
31690 0.3880428
31700 0.3843994
31710 0.3655915
31720 0.3795863
31730 0.3500035
31740 0.3606808
31750 0.3634689
31760 0.3598586
31770 0.3628269
31780 0.3820683
31790 0.3636424
31800 0.3521769
31810 0.3603324
31820 0.3590918
31830 0.3444435
31840 0.3681245
31850 0.3498244
31860 0.3422576
31870 0.3703943
31880 0.3619697
31890 0.3338583
31900 0.336549
31910 0.3302859
31920 0.3375108
31930 0.3440714
31940 0.3680935
31950 0.3712171
31960 0.3463844
31970 0.3532659
31980 0.3756326
31990 0.3585248
32000 0.3700606
32010 0.342559
32020 0.3416413
32030 0.374423
32040 0.3624878
32050 0.351144
32060 0.3441625
32070 0.3325044
32080 0.339013
32090 0.3372373
32100 0.342092
32110 0.3406383
32120 0.3431615
32130 0.3600332
32140 0.3619291
32150 0.3545666
32160 0.3404599
32170 0.3436967
32180 0.331838
32190 0.3235263
32200 0.3550424
32210 0.3530328
32220 0.3669295
32230 0.3407056
32240 0.3555071
32250 0.3543426
32260 0.360971
32270 0.3646654
32280 0.3681484
32290 0.3400509
32300 0.3526671
32310 0.3584016
32320 0.3584836
32330 0.3384343
32340 0.3587583
32350 0.3603867
32360 0.3520865
32370 0.3492547
32380 0.3502001
32390 0.3549461
32400 0.350475
32410 0.3449893
32420 0.3384038
32430 0.3226977
32440 0.3377683
32450 0.3431589
32460 0.330973
32470 0.3128247
32480 0.3235859
32490 0.323528
32500 0.3453679
32510 0.3595159
32520 0.3928401
32530 0.3559264
32540 0.3500496
32550 0.3420919
32560 0.3672413
32570 0.3494097
32580 0.3706439
32590 0.3583888
32600 0.3888282
32610 0.3552696
32620 0.3465005
32630 0.3633373
32640 0.3466625
32650 0.3454213
32660 0.3496852
32670 0.3530139
32680 0.3534359
32690 0.3710308
32700 0.3588811
32710 0.3329599
32720 0.3616444
32730 0.3560937
32740 0.3550778
32750 0.3560576
32760 0.3516396
32770 0.3744739
32780 0.3629629
32790 0.356932
32800 0.3662692
32810 0.3591405
32820 0.3749956
32830 0.3593158
32840 0.3615233
32850 0.3645262
32860 0.3484265
32870 0.3499108
32880 0.3324872
32890 0.35173
32900 0.3770997
32910 0.3877375
32920 0.3804707
32930 0.371984
32940 0.3532759
32950 0.3680434
32960 0.3895995
32970 0.3631264
32980 0.3654787
32990 0.3896273
33000 0.3937057
33010 0.37998
33020 0.3568131
33030 0.3808852
33040 0.3602093
33050 0.3586646
33060 0.3560908
33070 0.3564426
33080 0.3435752
33090 0.3548696
33100 0.3533821
33110 0.3556648
33120 0.3597835
33130 0.3627315
33140 0.3759322
33150 0.3441359
33160 0.3399107
33170 0.3623208
33180 0.3686342
33190 0.3527908
33200 0.3449673
33210 0.3732336
33220 0.3533793
33230 0.3669703
33240 0.3627864
33250 0.3428767
33260 0.3717168
33270 0.3541799
33280 0.3489959
33290 0.3481163
33300 0.3354471
33310 0.346719
33320 0.3614095
33330 0.359755
33340 0.3352424
33350 0.3590269
33360 0.3719137
33370 0.3678625
33380 0.3500727
33390 0.3342487
33400 0.3413971
33410 0.3443493
33420 0.3455837
33430 0.3509694
33440 0.3531353
33450 0.3602058
33460 0.3679521
33470 0.3531236
33480 0.3576111
33490 0.3788422
33500 0.3649411
33510 0.3622499
33520 0.3589351
33530 0.3540967
33540 0.3407288
33550 0.3356928
33560 0.3404683
33570 0.3531312
33580 0.3596539
33590 0.3677494
33600 0.3467226
33610 0.3281437
33620 0.356049
33630 0.3326712
33640 0.3364942
33650 0.3195288
33660 0.333817
33670 0.3620026
33680 0.3327891
33690 0.3630996
33700 0.3345769
33710 0.349791
33720 0.3181215
33730 0.3229929
33740 0.3389945
33750 0.3454939
33760 0.3481275
33770 0.3611571
33780 0.3647169
33790 0.3827986
33800 0.3851683
33810 0.384758
33820 0.3729953
33830 0.3716127
33840 0.3833571
33850 0.3525889
33860 0.360722
33870 0.3682865
33880 0.3726984
33890 0.3654229
33900 0.3531889
33910 0.3604526
33920 0.3635097
33930 0.3426713
33940 0.3410823
33950 0.360734
33960 0.3435254
33970 0.3495223
33980 0.3758266
33990 0.3864117
34000 0.3934773
34010 0.3837075
34020 0.3642507
34030 0.3461361
34040 0.3407522
34050 0.3489673
34060 0.3394637
34070 0.3386228
34080 0.3464764
34090 0.3400545
34100 0.3440856
34110 0.3568528
34120 0.3516907
34130 0.3620249
34140 0.3363043
34150 0.3558464
34160 0.3689468
34170 0.351813
34180 0.333508
34190 0.3528351
34200 0.3506581
34210 0.3515871
34220 0.3582475
34230 0.3660086
34240 0.3686616
34250 0.36439
34260 0.3741487
34270 0.359692
34280 0.3461227
34290 0.3580497
34300 0.3689203
34310 0.3587696
34320 0.3708765
34330 0.3675822
34340 0.3819662
34350 0.3758011
34360 0.4002549
34370 0.372268
34380 0.372593
34390 0.375511
34400 0.3792017
34410 0.3596139
34420 0.3715198
34430 0.3494602
34440 0.3551936
34450 0.3485592
34460 0.3596654
34470 0.3558387
34480 0.3429807
34490 0.3409353
34500 0.3668468
34510 0.3552895
34520 0.3386753
34530 0.3592654
34540 0.3409288
34550 0.3472137
34560 0.349515
34570 0.3505173
34580 0.3424105
34590 0.3422921
34600 0.3660589
34610 0.3595674
34620 0.3565489
34630 0.3551
34640 0.3569117
34650 0.3649807
34660 0.3776284
34670 0.356674
34680 0.3692266
34690 0.3758816
34700 0.383434
34710 0.3943676
34720 0.3881745
34730 0.371558
34740 0.3803467
34750 0.3464898
34760 0.3550291
34770 0.367195
34780 0.3592119
34790 0.3744102
34800 0.3791605
34810 0.3678496
34820 0.3636122
34830 0.383265
34840 0.3979414
34850 0.3748097
34860 0.3839883
34870 0.3771482
34880 0.3853346
34890 0.3896637
34900 0.3768543
34910 0.3907057
34920 0.35682
34930 0.3479235
34940 0.3458663
34950 0.3354672
34960 0.3445086
34970 0.3421401
34980 0.3522804
34990 0.3607066
35000 0.3566485
35010 0.3532677
35020 0.3743991
35030 0.3543993
35040 0.3767006
35050 0.3636079
35060 0.3533895
35070 0.3332265
35080 0.3577802
35090 0.3446594
35100 0.3439193
35110 0.3664759
35120 0.3639354
35130 0.3680718
35140 0.3800993
35150 0.3745109
35160 0.3665129
35170 0.3656294
35180 0.3622312
35190 0.3652177
35200 0.3554905
35210 0.3670374
35220 0.3599748
35230 0.3748359
35240 0.340203
35250 0.3494749
35260 0.3562683
35270 0.3622967
35280 0.3745807
35290 0.3568341
35300 0.3602963
35310 0.3422895
35320 0.3389757
35330 0.342292
35340 0.3319209
35350 0.3612665
35360 0.3482705
35370 0.3481909
35380 0.3314431
35390 0.3485304
35400 0.3759858
35410 0.3758065
35420 0.3816193
35430 0.3608258
35440 0.3674699
35450 0.3625532
35460 0.3612828
35470 0.3327739
35480 0.3452897
35490 0.3301642
35500 0.3420927
35510 0.3337792
35520 0.3508446
35530 0.3537467
35540 0.3630117
35550 0.3443913
35560 0.3437278
35570 0.3528357
35580 0.3490398
35590 0.3437643
35600 0.3455316
35610 0.3591374
35620 0.3605821
35630 0.3552125
35640 0.3558965
35650 0.3638946
35660 0.3839355
35670 0.364269
35680 0.3769864
35690 0.3655619
35700 0.3467883
35710 0.3563479
35720 0.3491423
35730 0.3508004
35740 0.3561172
35750 0.3739773
35760 0.3786587
35770 0.3601139
35780 0.3547805
35790 0.3840722
35800 0.3690833
35810 0.3675931
35820 0.3670693
35830 0.3894691
35840 0.3646715
35850 0.371755
35860 0.359186
35870 0.384729
35880 0.3769066
35890 0.3735042
35900 0.3665971
35910 0.3811975
35920 0.3715493
35930 0.3790126
35940 0.3756872
35950 0.3615818
35960 0.3617288
35970 0.3529834
35980 0.3547511
35990 0.3441412
36000 0.3424155
36010 0.3735168
36020 0.386899
36030 0.3975713
36040 0.375315
36050 0.38245
36060 0.3802363
36070 0.3608952
36080 0.3737601
36090 0.3586155
36100 0.3576531
36110 0.3726009
36120 0.378065
36130 0.3556942
36140 0.3719925
36150 0.3757074
36160 0.3536247
36170 0.3644397
36180 0.3512904
36190 0.3600467
36200 0.3552401
36210 0.3595576
36220 0.3507741
36230 0.3487221
36240 0.349857
36250 0.3570789
36260 0.3574311
36270 0.3538603
36280 0.3533072
36290 0.3562808
36300 0.3508343
36310 0.3688191
36320 0.371677
36330 0.370708
36340 0.3565421
36350 0.3544575
36360 0.3713628
36370 0.3676556
36380 0.3797285
36390 0.3627403
36400 0.3503367
36410 0.3553986
36420 0.3686193
36430 0.3450897
36440 0.3727124
36450 0.3787775
36460 0.3647272
36470 0.3876416
36480 0.4012119
36490 0.3869595
36500 0.3919737
36510 0.4048009
36520 0.383253
36530 0.3850433
36540 0.3849547
36550 0.3645375
36560 0.3617226
36570 0.3839891
36580 0.3722145
36590 0.3845312
36600 0.3880825
36610 0.4163117
36620 0.3827749
36630 0.3878476
36640 0.3856832
36650 0.3736365
36660 0.3789926
36670 0.3834282
36680 0.3582021
36690 0.370777
36700 0.3650751
36710 0.3649906
36720 0.3396646
36730 0.3347354
36740 0.368397
36750 0.3775662
36760 0.3538115
36770 0.3555712
36780 0.3624353
36790 0.3704596
36800 0.362914
36810 0.3805364
36820 0.3394296
36830 0.3721766
36840 0.3473133
36850 0.3619673
36860 0.3500263
36870 0.3692101
36880 0.3761973
36890 0.3579491
36900 0.3545426
36910 0.342783
36920 0.354675
36930 0.3557353
36940 0.3651496
36950 0.3696766
36960 0.3480556
36970 0.3707866
36980 0.350194
36990 0.3428741
37000 0.3629025
37010 0.3481426
37020 0.3457175
37030 0.3649305
37040 0.3631822
37050 0.3662444
37060 0.3726609
37070 0.3494427
37080 0.3539529
37090 0.354457
37100 0.3282274
37110 0.3420286
37120 0.3591506
37130 0.3506399
37140 0.3508286
37150 0.3393271
37160 0.3415344
37170 0.3530175
37180 0.3708296
37190 0.3642764
37200 0.3747383
37210 0.3732045
37220 0.3643536
37230 0.3663294
37240 0.3433182
37250 0.3647893
37260 0.3613737
37270 0.354026
37280 0.3777477
37290 0.3760779
37300 0.3702885
37310 0.3650012
37320 0.3563159
37330 0.3652117
37340 0.3598916
37350 0.3687975
37360 0.3310507
37370 0.348161
37380 0.3503367
37390 0.3456147
37400 0.3342482
37410 0.3306084
37420 0.3258531
37430 0.3186248
37440 0.3424599
37450 0.3429792
37460 0.3638787
37470 0.3539172
37480 0.3604565
37490 0.349534
37500 0.328447
37510 0.3589545
37520 0.3711841
37530 0.3614402
37540 0.3363432
37550 0.3505155
37560 0.3501898
37570 0.3528117
37580 0.3668343
37590 0.3729957
37600 0.3718072
37610 0.3553597
37620 0.3702905
37630 0.3761006
37640 0.3686208
37650 0.3894427
37660 0.3727991
37670 0.3710103
37680 0.359991
37690 0.3674229
37700 0.3559431
37710 0.3378193
37720 0.3711534
37730 0.3902578
37740 0.3662007
37750 0.3779341
37760 0.3892323
37770 0.3784473
37780 0.3807949
37790 0.3392766
37800 0.3512996
37810 0.3655734
37820 0.3826994
37830 0.3530138
37840 0.3611336
37850 0.3480833
37860 0.3615042
37870 0.3727925
37880 0.3782801
37890 0.3706231
37900 0.361376
37910 0.3597598
37920 0.355298
37930 0.3635728
37940 0.3930729
37950 0.3688908
37960 0.3726798
37970 0.3690995
37980 0.3527522
37990 0.3605236
38000 0.3702359
38010 0.3722556
38020 0.3807851
38030 0.3630255
38040 0.3791244
38050 0.3751112
38060 0.3905122
38070 0.3879605
38080 0.3834041
38090 0.3732214
38100 0.363898
38110 0.3567909
38120 0.3661408
38130 0.3729216
38140 0.3696303
38150 0.3827139
38160 0.3654466
38170 0.3937797
38180 0.3979265
38190 0.3980387
38200 0.3764371
38210 0.3555012
38220 0.364952
38230 0.3636751
38240 0.3740172
38250 0.3831038
38260 0.3791654
38270 0.3783
38280 0.3591352
38290 0.3740335
38300 0.3724394
38310 0.3800219
38320 0.3646349
38330 0.3735614
38340 0.3895332
38350 0.37042
38360 0.3600248
38370 0.3733502
38380 0.4158916
38390 0.4115846
38400 0.3814106
38410 0.3957908
38420 0.3875617
38430 0.3742818
38440 0.3844484
38450 0.3961637
38460 0.364926
38470 0.3661787
38480 0.3481021
38490 0.3501896
38500 0.3621546
38510 0.3747696
38520 0.3679027
38530 0.3672963
38540 0.3681053
38550 0.3807585
38560 0.366802
38570 0.3722776
38580 0.3580734
38590 0.3606808
38600 0.3846767
38610 0.3764437
38620 0.3705544
38630 0.3548218
38640 0.3572889
38650 0.3564847
38660 0.3313157
38670 0.3888585
38680 0.3855024
38690 0.3867373
38700 0.3655329
38710 0.3734809
38720 0.3698807
38730 0.3761849
38740 0.371279
38750 0.3876924
38760 0.382578
38770 0.3667344
38780 0.3845685
38790 0.3641585
38800 0.3648416
38810 0.4046256
38820 0.3814106
38830 0.3895312
38840 0.3708654
38850 0.3605854
38860 0.353859
38870 0.3689675
38880 0.3613907
38890 0.3682544
38900 0.3879401
38910 0.4023854
38920 0.376026
38930 0.3986916
38940 0.4148633
38950 0.3852507
38960 0.3732785
38970 0.3688101
38980 0.361059
38990 0.3804688
39000 0.3860909
39010 0.3682939
39020 0.3820129
39030 0.3737874
39040 0.3622924
39050 0.3662259
39060 0.3577605
39070 0.3582978
39080 0.3588737
39090 0.3504767
39100 0.3576422
39110 0.3646775
39120 0.3867037
39130 0.3621181
39140 0.3733186
39150 0.3648497
39160 0.3705969
39170 0.3899494
39180 0.3963926
39190 0.36932
39200 0.3607395
39210 0.3556906
39220 0.3701969
39230 0.3644746
39240 0.372851
39250 0.3743995
39260 0.3640732
39270 0.3433101
39280 0.3667133
39290 0.3717947
39300 0.3745966
39310 0.3569743
39320 0.3562832
39330 0.3640914
39340 0.3625421
39350 0.3540448
39360 0.3536463
39370 0.3555011
39380 0.3574058
39390 0.3755957
39400 0.3648058
39410 0.383315
39420 0.3867058
39430 0.3710241
39440 0.372676
39450 0.3805422
39460 0.3613594
39470 0.377547
39480 0.3538485
39490 0.3599841
39500 0.3735987
39510 0.3593345
39520 0.3646585
39530 0.3536869
39540 0.3530298
39550 0.3656916
39560 0.3649642
39570 0.3719163
39580 0.3703026
39590 0.362861
39600 0.3722861
39610 0.349156
39620 0.3576711
39630 0.3606226
39640 0.3695425
39650 0.3626652
39660 0.362337
39670 0.3519923
39680 0.3502529
39690 0.352697
39700 0.3419308
39710 0.3583645
39720 0.3525083
39730 0.3576279
39740 0.3478079
39750 0.3642557
39760 0.3723194
39770 0.3954121
39780 0.3740726
39790 0.3604635
39800 0.3689894
39810 0.3584206
39820 0.3496669
39830 0.3306865
39840 0.3357276
39850 0.3570533
39860 0.3531586
39870 0.3506619
39880 0.3495109
39890 0.3724385
39900 0.3602975
39910 0.3470698
39920 0.3501179
39930 0.3665614
39940 0.3437494
39950 0.3629152
39960 0.3739132
39970 0.3542463
39980 0.3769922
39990 0.3499472
40000 0.3521071
40010 0.3436841
40020 0.3604051
40030 0.3438234
40040 0.363259
40050 0.361011
40060 0.343655
40070 0.3471174
40080 0.3373963
40090 0.3352026
40100 0.3424168
40110 0.3424002
40120 0.3335709
40130 0.3254243
40140 0.3508028
40150 0.3503447
40160 0.3475392
40170 0.3824174
40180 0.3622934
40190 0.3630059
40200 0.3451704
40210 0.3453937
40220 0.3314543
40230 0.3368495
40240 0.3451348
40250 0.3679441
40260 0.3329389
40270 0.357646
40280 0.3453256
40290 0.3152741
40300 0.3458368
40310 0.3384427
40320 0.3217217
40330 0.3258534
40340 0.3275781
40350 0.3569072
40360 0.3442507
40370 0.3576962
40380 0.3428429
40390 0.3739491
40400 0.3823067
40410 0.3663815
40420 0.3569177
40430 0.3611605
40440 0.3740459
40450 0.346949
40460 0.3286284
40470 0.348093
40480 0.3306966
40490 0.3521561
40500 0.3299148
40510 0.3540446
40520 0.3529581
40530 0.361408
40540 0.3560804
40550 0.3738938
40560 0.3665724
40570 0.3558733
40580 0.3352496
40590 0.3428172
40600 0.3390529
40610 0.3497993
40620 0.3415217
40630 0.3467513
40640 0.3458962
40650 0.3636686
40660 0.3606404
40670 0.3536998
40680 0.3412618
40690 0.3453511
40700 0.3341809
40710 0.3257797
40720 0.3324504
40730 0.335533
40740 0.3302812
40750 0.3459035
40760 0.3443389
40770 0.3415281
40780 0.3279118
40790 0.3419091
40800 0.3324694
40810 0.3543251
40820 0.3557012
40830 0.3495281
40840 0.360298
40850 0.342592
40860 0.3363509
40870 0.3498502
40880 0.3526424
40890 0.3351569
40900 0.3481613
40910 0.3478911
40920 0.3336859
40930 0.3609465
40940 0.3338696
40950 0.3417802
40960 0.345985
40970 0.3364609
40980 0.3464742
40990 0.3589927
41000 0.3308072
41010 0.3538507
41020 0.3553755
41030 0.3445217
41040 0.3696687
41050 0.3528875
41060 0.3495709
41070 0.3489673
41080 0.3347881
41090 0.335632
41100 0.3487407
41110 0.3494652
41120 0.3518156
41130 0.3501311
41140 0.3348635
41150 0.339766
41160 0.3208306
41170 0.3410396
41180 0.3212548
41190 0.3319044
41200 0.3116872
41210 0.3266724
41220 0.3309905
41230 0.3368563
41240 0.3215282
41250 0.3298727
41260 0.3318824
41270 0.3364492
41280 0.3388248
41290 0.3269123
41300 0.3320296
41310 0.3457029
41320 0.3493496
41330 0.3232257
41340 0.3494272
41350 0.3254494
41360 0.3221333
41370 0.3168264
41380 0.3280599
41390 0.3237759
41400 0.336944
41410 0.330967
41420 0.3301593
41430 0.3386859
41440 0.351166
41450 0.3354926
41460 0.3598646
41470 0.3334378
41480 0.3404788
41490 0.3276775
41500 0.3523822
41510 0.3371362
41520 0.3529191
41530 0.3453936
41540 0.3608462
41550 0.3458767
41560 0.3409617
41570 0.3292502
41580 0.328155
41590 0.3581201
41600 0.3522605
41610 0.3590054
41620 0.3625693
41630 0.3571585
41640 0.3668293
41650 0.3649918
41660 0.3635856
41670 0.3604641
41680 0.3531322
41690 0.3606102
41700 0.3710249
41710 0.3787102
41720 0.3523197
41730 0.3663665
41740 0.3933195
41750 0.3748898
41760 0.3836507
41770 0.3967625
41780 0.3803239
41790 0.3679977
41800 0.3644066
41810 0.3515697
41820 0.3433992
41830 0.3487441
41840 0.3538269
41850 0.3359959
41860 0.3529284
41870 0.3448637
41880 0.3261063
41890 0.3337252
41900 0.3358908
41910 0.3178783
41920 0.3203025
41930 0.3275102
41940 0.3372414
41950 0.3323532
41960 0.3313228
41970 0.3216015
41980 0.3108718
41990 0.3205101
42000 0.3212027
42010 0.3399886
42020 0.3312901
42030 0.3409092
42040 0.3506252
42050 0.3214182
42060 0.3430373
42070 0.3409626
42080 0.3288437
42090 0.3236672
42100 0.3447281
42110 0.3322576
42120 0.3254841
42130 0.3326698
42140 0.3534158
42150 0.3431703
42160 0.3485036
42170 0.3686321
42180 0.3679527
42190 0.3585212
42200 0.3487959
42210 0.3411985
42220 0.3496384
42230 0.3614599
42240 0.3898596
42250 0.3737356
42260 0.3757526
42270 0.3947435
42280 0.3838443
42290 0.3882422
42300 0.3853578
42310 0.366537
42320 0.3716605
42330 0.3750188
42340 0.3609308
42350 0.3545687
42360 0.362491
42370 0.3722948
42380 0.3593646
42390 0.3583809
42400 0.3679788
42410 0.3653366
42420 0.3739424
42430 0.367181
42440 0.3804496
42450 0.3879167
42460 0.3845268
42470 0.3951563
42480 0.3794509
42490 0.3992629
42500 0.372552
42510 0.3673204
42520 0.3772184
42530 0.3692493
42540 0.3721464
42550 0.3882496
42560 0.3794453
42570 0.3628057
42580 0.3553825
42590 0.3613212
42600 0.3518588
42610 0.3582677
42620 0.3697476
42630 0.3768918
42640 0.377592
42650 0.387507
42660 0.3716474
42670 0.3618909
42680 0.373826
42690 0.3605365
42700 0.399259
42710 0.3569159
42720 0.3660668
42730 0.3871553
42740 0.3730962
42750 0.3807768
42760 0.3536694
42770 0.3646339
42780 0.3579471
42790 0.3685217
42800 0.370525
42810 0.3654078
42820 0.3543003
42830 0.3583257
42840 0.3693315
42850 0.3552873
42860 0.342161
42870 0.3630492
42880 0.3754031
42890 0.363159
42900 0.3900524
42910 0.3611318
42920 0.3787303
42930 0.3572541
42940 0.383339
42950 0.3599536
42960 0.3656935
42970 0.3608063
42980 0.3626201
42990 0.3589766
43000 0.3512619
43010 0.3605285
43020 0.3603434
43030 0.3747035
43040 0.3721921
43050 0.3888572
43060 0.3747464
43070 0.3702327
43080 0.3614036
43090 0.3610134
43100 0.3774286
43110 0.3540666
43120 0.3652435
43130 0.3595081
43140 0.3592002
43150 0.3557916
43160 0.3695976
43170 0.3460821
43180 0.3523657
43190 0.3394418
43200 0.3401255
43210 0.3620651
43220 0.3617908
43230 0.3473224
43240 0.3638803
43250 0.3456567
43260 0.3447757
43270 0.353228
43280 0.3505622
43290 0.3431636
43300 0.3333335
43310 0.3272197
43320 0.3415678
43330 0.3391957
43340 0.3417384
43350 0.3512964
43360 0.3712591
43370 0.3630061
43380 0.3445422
43390 0.3612748
43400 0.3522051
43410 0.3564764
43420 0.352345
43430 0.3408801
43440 0.3173322
43450 0.344257
43460 0.3548954
43470 0.3552036
43480 0.3710088
43490 0.3809287
43500 0.35639
43510 0.3542198
43520 0.3630157
43530 0.3616199
43540 0.3670076
43550 0.3711977
43560 0.3814113
43570 0.3851381
43580 0.3682188
43590 0.3922633
43600 0.368625
43610 0.378072
43620 0.3726066
43630 0.3608294
43640 0.3683493
43650 0.3708964
43660 0.3566315
43670 0.3598312
43680 0.3513002
43690 0.3428519
43700 0.3572491
43710 0.336835
43720 0.3604817
43730 0.342647
43740 0.3532306
43750 0.3450902
43760 0.3374711
43770 0.3519635
43780 0.3719383
43790 0.3703252
43800 0.3669583
43810 0.3498679
43820 0.3593373
43830 0.3506534
43840 0.3554222
43850 0.3664744
43860 0.3526984
43870 0.400617
43880 0.3950057
43890 0.3839975
43900 0.3639476
43910 0.3589553
43920 0.3602196
43930 0.3632725
43940 0.3677402
43950 0.3783502
43960 0.3576337
43970 0.359823
43980 0.3478734
43990 0.3665951
44000 0.3612861
44010 0.3454697
44020 0.3595685
44030 0.3572386
44040 0.3576724
44050 0.3473581
44060 0.3480044
44070 0.3555273
44080 0.3563793
44090 0.3488564
44100 0.3524496
44110 0.3480182
44120 0.3489968
44130 0.3588299
44140 0.3597507
44150 0.3633507
44160 0.3693394
44170 0.3597033
44180 0.3645223
44190 0.3800717
44200 0.3627175
44210 0.3573692
44220 0.3537999
44230 0.3571357
44240 0.3705565
44250 0.3618785
44260 0.3578434
44270 0.3360845
44280 0.3420247
44290 0.346797
44300 0.3301509
44310 0.3535023
44320 0.3571335
44330 0.3692025
44340 0.3637283
44350 0.3689409
44360 0.3543909
44370 0.3708365
44380 0.3622726
44390 0.3694459
44400 0.3575682
44410 0.3647973
44420 0.3709514
44430 0.3711915
44440 0.3694007
44450 0.3764668
44460 0.3730058
44470 0.3801728
44480 0.382927
44490 0.3885278
44500 0.3838614
44510 0.3753378
44520 0.3812911
44530 0.3908867
44540 0.3975696
44550 0.3886526
44560 0.3555629
44570 0.3695176
44580 0.3671764
44590 0.3850383
44600 0.3897434
44610 0.3837854
44620 0.369704
44630 0.3808995
44640 0.3816852
44650 0.3856649
44660 0.382303
44670 0.3891947
44680 0.3946353
44690 0.3738522
44700 0.3932497
44710 0.3782061
44720 0.3614168
44730 0.3751181
44740 0.3930738
44750 0.3510237
44760 0.3778471
44770 0.392033
44780 0.3435914
44790 0.3663818
44800 0.369031
44810 0.3874683
44820 0.3856669
44830 0.4048091
44840 0.4049611
44850 0.4178836
44860 0.3916351
44870 0.4008968
44880 0.3839975
44890 0.3715402
44900 0.4008154
44910 0.4053407
44920 0.3990582
44930 0.4080882
44940 0.3805205
44950 0.3828309
44960 0.3867457
44970 0.3931058
44980 0.3843306
44990 0.3667805
45000 0.3660139
45010 0.3869987
45020 0.3841982
45030 0.3759833
45040 0.3611124
45050 0.3734622
45060 0.398692
45070 0.3998828
45080 0.3721002
45090 0.3819871
45100 0.3845868
45110 0.3797689
45120 0.375651
45130 0.3908996
45140 0.3856759
45150 0.3989078
45160 0.4414957
45170 0.3857742
45180 0.396549
45190 0.4171973
45200 0.4115531
45210 0.3992081
45220 0.4021172
45230 0.4316967
45240 0.4194945
45250 0.4076542
45260 0.3704984
45270 0.3971656
45280 0.3969106
45290 0.3665861
45300 0.403738
45310 0.3876403
45320 0.4033878
45330 0.3791049
45340 0.3884319
45350 0.395919
45360 0.3699674
45370 0.3841983
45380 0.3762425
45390 0.382199
45400 0.3844226
45410 0.3638529
45420 0.3734562
45430 0.3952664
45440 0.3562506
45450 0.3581839
45460 0.3559088
45470 0.3728454
45480 0.3894523
45490 0.4030443
45500 0.4063591
45510 0.4003414
45520 0.3821344
45530 0.3741343
45540 0.3584318
45550 0.3680981
45560 0.3772062
45570 0.3888885
45580 0.3888577
45590 0.3806265
45600 0.3823668
45610 0.3845845
45620 0.3604508
45630 0.3665456
45640 0.3732103
45650 0.3657698
45660 0.3709715
45670 0.4110801
45680 0.3977995
45690 0.4040585
45700 0.400811
45710 0.3853927
45720 0.3887459
45730 0.3744933
45740 0.4135149
45750 0.3949458
45760 0.3942685
45770 0.3820198
45780 0.4009172
45790 0.4039614
45800 0.3738291
45810 0.3923358
45820 0.4010499
45830 0.4142416
45840 0.419269
45850 0.4368298
45860 0.4398531
45870 0.4311325
45880 0.4389355
45890 0.4446405
45900 0.4387009
45910 0.4528315
45920 0.4136695
45930 0.4171497
45940 0.3990642
45950 0.4169309
45960 0.3939368
45970 0.4005907
45980 0.3971137
45990 0.3982895
46000 0.3954972
46010 0.4089052
46020 0.4195984
46030 0.4249241
46040 0.4201868
46050 0.3961234
46060 0.3974526
46070 0.3490834
46080 0.3688689
46090 0.3769397
46100 0.3852225
46110 0.3797674
46120 0.392316
46130 0.4044332
46140 0.4157912
46150 0.4102671
46160 0.3882107
46170 0.3713619
46180 0.3793328
46190 0.3734563
46200 0.4001697
46210 0.3800069
46220 0.3669177
46230 0.3770505
46240 0.3615847
46250 0.368473
46260 0.3694322
46270 0.3944134
46280 0.3734846
46290 0.389367
46300 0.3712635
46310 0.3764513
46320 0.3849129
46330 0.3729125
46340 0.3686489
46350 0.3866757
46360 0.3681842
46370 0.3847443
46380 0.3924218
46390 0.4014099
46400 0.4029431
46410 0.3944271
46420 0.4018466
46430 0.4134991
46440 0.3980314
46450 0.3970836
46460 0.3954192
46470 0.3938931
46480 0.3949105
46490 0.4393961
46500 0.413034
46510 0.3824979
46520 0.3795097
46530 0.4020969
46540 0.3923564
46550 0.3759754
46560 0.3780955
46570 0.3898627
46580 0.4028645
46590 0.4155957
46600 0.4230209
46610 0.3979999
46620 0.3737176
46630 0.415421
46640 0.3962173
46650 0.3904735
46660 0.37852
46670 0.3859539
46680 0.392976
46690 0.3900452
46700 0.4134814
46710 0.3886038
46720 0.4064572
46730 0.4062966
46740 0.4128617
46750 0.4278699
46760 0.3886397
46770 0.3913738
46780 0.3784523
46790 0.3948765
46800 0.4054351
46810 0.3939086
46820 0.3810313
46830 0.3991997
46840 0.3764544
46850 0.4018114
46860 0.3730043
46870 0.3750907
46880 0.3662667
46890 0.3821462
46900 0.3835832
46910 0.3783163
46920 0.399155
46930 0.3730694
46940 0.3810594
46950 0.4040754
46960 0.3548609
46970 0.3800525
46980 0.3865424
46990 0.3610648
47000 0.366642
47010 0.3816351
47020 0.3728948
47030 0.3787128
47040 0.391978
47050 0.3715178
47060 0.3934068
47070 0.403291
47080 0.3827128
47090 0.3893162
47100 0.3926766
47110 0.3959375
47120 0.4133918
47130 0.3868979
47140 0.3624916
47150 0.3904379
47160 0.3830202
47170 0.3772308
47180 0.3781785
47190 0.3716893
47200 0.3863567
47210 0.3855709
47220 0.3767464
47230 0.3761435
47240 0.3684339
47250 0.377105
47260 0.3848823
47270 0.3684112
47280 0.3846863
47290 0.3913748
47300 0.3916989
47310 0.3869275
47320 0.3678122
47330 0.3839583
47340 0.3905202
47350 0.404162
47360 0.3999384
47370 0.408778
47380 0.3926885
47390 0.3960654
47400 0.4019705
47410 0.4082124
47420 0.4150667
47430 0.4128163
47440 0.3706605
47450 0.3684685
47460 0.3651156
47470 0.365562
47480 0.3804281
47490 0.3695822
47500 0.3849911
47510 0.3775467
47520 0.3724242
47530 0.3569591
47540 0.3731755
47550 0.3913218
47560 0.3634773
47570 0.3820911
47580 0.3602453
47590 0.3906054
47600 0.3716764
47610 0.3636613
47620 0.3628303
47630 0.3680971
47640 0.3666687
47650 0.3630327
47660 0.3476807
47670 0.3459359
47680 0.3421041
47690 0.3547587
47700 0.352524
47710 0.3548856
47720 0.364142
47730 0.3530402
47740 0.342451
47750 0.3663975
47760 0.3569555
47770 0.3522272
47780 0.3667907
47790 0.3675907
47800 0.3694119
47810 0.3864805
47820 0.3584182
47830 0.3768422
47840 0.3804566
47850 0.3658233
47860 0.3618641
47870 0.3558604
47880 0.3496396
47890 0.345958
47900 0.3513243
47910 0.354051
47920 0.3542873
47930 0.3742834
47940 0.3787403
47950 0.3580371
47960 0.3461666
47970 0.3564297
47980 0.3382671
47990 0.3563359
48000 0.3537755
48010 0.3526592
48020 0.3588881
48030 0.3561096
48040 0.3587128
48050 0.3611335
48060 0.3785627
48070 0.366179
48080 0.3793104
48090 0.3672763
48100 0.3755964
48110 0.3878188
48120 0.3665136
48130 0.3722994
48140 0.3955332
48150 0.3808796
48160 0.4108309
48170 0.3982218
48180 0.4213443
48190 0.3827683
48200 0.3944052
48210 0.3978414
48220 0.404063
48230 0.3949532
48240 0.385315
48250 0.386658
48260 0.3918324
48270 0.3697848
48280 0.373593
48290 0.3897492
48300 0.3885489
48310 0.3849247
48320 0.3947349
48330 0.376893
48340 0.3683627
48350 0.3716227
48360 0.3789688
48370 0.3814058
48380 0.3634284
48390 0.3676159
48400 0.3335493
48410 0.3760291
48420 0.3802119
48430 0.3502087
48440 0.378547
48450 0.3669026
48460 0.3803433
48470 0.3641687
48480 0.3729716
48490 0.3784987
48500 0.3656322
48510 0.3827775
48520 0.3923831
48530 0.3631182
48540 0.3660196
48550 0.3648251
48560 0.3551246
48570 0.3711318
48580 0.3933587
48590 0.3711104
48600 0.3586617
48610 0.3973051
48620 0.3881356
48630 0.3730712
48640 0.3811961
48650 0.3734262
48660 0.3660826
48670 0.3689631
48680 0.373538
48690 0.3803265
48700 0.3921743
48710 0.3714315
48720 0.3735325
48730 0.3678802
48740 0.3606803
48750 0.3744331
48760 0.403819
48770 0.3863322
48780 0.3705441
48790 0.3692577
48800 0.3671016
48810 0.382949
48820 0.378237
48830 0.3661104
48840 0.3501614
48850 0.3799133
48860 0.3816177
48870 0.3526494
48880 0.3491407
48890 0.3635513
48900 0.3682407
48910 0.350272
48920 0.3671113
48930 0.3699668
48940 0.402018
48950 0.3719186
48960 0.3800232
48970 0.3633631
48980 0.3734609
48990 0.369469
49000 0.3498108
49010 0.3542087
49020 0.3657995
49030 0.3755012
49040 0.3645233
49050 0.3630168
49060 0.3654647
49070 0.351824
49080 0.3702049
49090 0.3627001
49100 0.3970541
49110 0.3982076
49120 0.3581026
49130 0.3728796
49140 0.3595666
49150 0.3522505
49160 0.3727665
49170 0.3800224
49180 0.3578014
49190 0.3730595
49200 0.3759384
49210 0.3656567
49220 0.3804775
49230 0.3795816
49240 0.3854447
49250 0.3877041
49260 0.3930147
49270 0.3962341
49280 0.3913079
49290 0.3605523
49300 0.3382563
49310 0.3583319
49320 0.3722161
49330 0.3744188
49340 0.3733352
49350 0.3675323
49360 0.3770063
49370 0.3699687
49380 0.3724726
49390 0.3594915
49400 0.3515889
49410 0.3581595
49420 0.3599638
49430 0.3571666
49440 0.3515967
49450 0.34603
49460 0.3414079
49470 0.3449315
49480 0.3256139
49490 0.3369856
49500 0.3510913
49510 0.3472544
49520 0.3765097
49530 0.365701
49540 0.3522563
49550 0.350518
49560 0.3745626
49570 0.387701
49580 0.3606511
49590 0.344013
49600 0.3553467
49610 0.3430903
49620 0.3415346
49630 0.3561179
49640 0.3706356
49650 0.3743348
49660 0.3903528
49670 0.3927091
49680 0.4009419
49690 0.3840689
49700 0.362476
49710 0.3752145
49720 0.3378693
49730 0.357974
49740 0.3470825
49750 0.3623603
49760 0.3651538
49770 0.3895876
49780 0.3862298
49790 0.3536755
49800 0.3578546
49810 0.351242
49820 0.3951711
49830 0.4169144
49840 0.3837001
49850 0.3838608
49860 0.3931488
49870 0.3715296
49880 0.3617984
49890 0.3696823
49900 0.35833
49910 0.3675701
49920 0.3562195
49930 0.3880227
49940 0.3620046
49950 0.3514793
49960 0.3602633
49970 0.3713579
49980 0.3404617
49990 0.3724482
50000 0.3753136
50010 0.3620405
50020 0.3726392
50030 0.3685403
50040 0.371823
50050 0.3693092
50060 0.353967
50070 0.3381324
50080 0.3580216
50090 0.3599351
50100 0.3535665
50110 0.3711566
50120 0.3675295
50130 0.3673694
50140 0.3722934
50150 0.3863096
50160 0.355394
50170 0.3893106
50180 0.3727583
50190 0.3658652
50200 0.3547279
50210 0.3775235
50220 0.3659751
50230 0.3668563
50240 0.3606006
50250 0.3723059
50260 0.3398603
50270 0.3625663
50280 0.352063
50290 0.3514272
50300 0.3411793
50310 0.3523648
50320 0.3560388
50330 0.3668076
50340 0.3607317
50350 0.365159
50360 0.3694087
50370 0.3600459
50380 0.3737196
50390 0.3729477
50400 0.3878835
50410 0.3920982
50420 0.3735603
50430 0.3621701
50440 0.3508599
50450 0.3482576
50460 0.369063
50470 0.3551766
50480 0.3552596
50490 0.3721581
50500 0.3860799
50510 0.3617924
50520 0.3560793
50530 0.3612342
50540 0.3608899
50550 0.3812282
50560 0.3815581
50570 0.3945786
50580 0.3847049
50590 0.3733161
50600 0.3444667
50610 0.3803948
50620 0.3844923
50630 0.3563778
50640 0.3996269
50650 0.3772369
50660 0.3463494
50670 0.3455298
50680 0.3295177
50690 0.3834431
50700 0.388686
50710 0.3755569
50720 0.3739042
50730 0.3526672
50740 0.3584447
50750 0.369892
50760 0.3768823
50770 0.3781171
50780 0.3660196
50790 0.3874827
50800 0.3497302
50810 0.3667833
50820 0.3710617
50830 0.3812819
50840 0.3770794
50850 0.3437972
50860 0.3459143
50870 0.3492837
50880 0.363725
50890 0.3804462
50900 0.3783465
50910 0.3765237
50920 0.3692253
50930 0.3412572
50940 0.3655078
50950 0.3611314
50960 0.3470339
50970 0.3370343
50980 0.3543235
50990 0.3630415
51000 0.3591464
51010 0.3390938
51020 0.3168024
51030 0.3464743
51040 0.3413201
51050 0.3527809
51060 0.354219
51070 0.3704965
51080 0.3735061
51090 0.3566712
51100 0.347207
51110 0.3594931
51120 0.343168
51130 0.3390157
51140 0.3470698
51150 0.3432859
51160 0.3489478
51170 0.3614694
51180 0.3713897
51190 0.4104936
51200 0.3767305
51210 0.383075
51220 0.3700244
51230 0.3637648
51240 0.3626717
51250 0.3605144
51260 0.3684525
51270 0.3527985
51280 0.3700591
51290 0.3796096
51300 0.3917308
51310 0.3936821
51320 0.3788362
51330 0.3633541
51340 0.3757255
51350 0.3867981
51360 0.3878167
51370 0.3824954
51380 0.3769898
51390 0.3745176
51400 0.3794703
51410 0.3651741
51420 0.3756657
51430 0.3861065
51440 0.3836618
51450 0.371128
51460 0.3504917
51470 0.3734989
51480 0.3733609
51490 0.3540288
51500 0.359351
51510 0.3568351
51520 0.3608818
51530 0.361833
51540 0.3686306
51550 0.3688099
51560 0.3764942
51570 0.3702786
51580 0.3797439
51590 0.3480461
51600 0.3600983
51610 0.3545165
51620 0.3801269
51630 0.3577099
51640 0.3724093
51650 0.3670006
51660 0.3618642
51670 0.3838096
51680 0.369869
51690 0.3619571
51700 0.3711977
51710 0.3998306
51720 0.3800147
51730 0.3819205
51740 0.3831249
51750 0.3642979
51760 0.3794559
51770 0.3615907
51780 0.3661569
51790 0.3614644
51800 0.3605645
51810 0.3706206
51820 0.3771925
51830 0.3649967
51840 0.3666122
51850 0.3546296
51860 0.3531445
51870 0.3556862
51880 0.3577176
51890 0.3716601
51900 0.371767
51910 0.3687999
51920 0.3803466
51930 0.3746984
51940 0.3839001
51950 0.3732381
51960 0.3675513
51970 0.3757502
51980 0.3772741
51990 0.3780011
52000 0.3730154
52010 0.3534862
52020 0.3656735
52030 0.3732011
52040 0.3596931
52050 0.3628055
52060 0.3473677
52070 0.3417296
52080 0.3610947
52090 0.3430311
52100 0.3406228
52110 0.3441779
52120 0.3808984
52130 0.3759675
52140 0.3626744
52150 0.3867084
52160 0.3931178
52170 0.4198869
52180 0.3963178
52190 0.4167219
52200 0.3953917
52210 0.3800512
52220 0.3768526
52230 0.3933993
52240 0.3801122
52250 0.3788944
52260 0.3708399
52270 0.3698892
52280 0.3596695
52290 0.3536026
52300 0.3459825
52310 0.3739333
52320 0.377082
52330 0.3966464
52340 0.3647823
52350 0.3835624
52360 0.3483989
52370 0.3583179
52380 0.3756747
52390 0.36574
52400 0.3580746
52410 0.3806772
52420 0.3759991
52430 0.393673
52440 0.3767146
52450 0.3923616
52460 0.3786415
52470 0.3789822
52480 0.3574355
52490 0.3874433
52500 0.3619578
52510 0.3628609
52520 0.3464733
52530 0.3598006
52540 0.3662819
52550 0.3788731
52560 0.3740081
52570 0.3811581
52580 0.3797533
52590 0.3633093
52600 0.3911512
52610 0.3817454
52620 0.3717527
52630 0.3970709
52640 0.3659802
52650 0.3724338
52660 0.3640284
52670 0.3625883
52680 0.3803158
52690 0.3963743
52700 0.3785208
52710 0.3920557
52720 0.379747
52730 0.3827082
52740 0.3613582
52750 0.365679
52760 0.3753915
52770 0.3675649
52780 0.400815
52790 0.3855904
52800 0.3652179
52810 0.3578788
52820 0.3763751
52830 0.378316
52840 0.3603061
52850 0.3808127
52860 0.3862839
52870 0.3688624
52880 0.3513071
52890 0.3942856
52900 0.3914537
52910 0.3830812
52920 0.390723
52930 0.4047003
52940 0.390425
52950 0.396365
52960 0.3811246
52970 0.3632497
52980 0.3621591
52990 0.3788506
53000 0.3754257
53010 0.3897871
53020 0.3675096
53030 0.3497349
53040 0.3523211
53050 0.3651594
53060 0.3731478
53070 0.3857309
53080 0.3718202
53090 0.3578309
53100 0.3691094
53110 0.3706813
53120 0.3637537
53130 0.3860759
53140 0.3587084
53150 0.3573039
53160 0.3674523
53170 0.3689492
53180 0.3902603
53190 0.3756692
53200 0.3637889
53210 0.391994
53220 0.3762206
53230 0.3652633
53240 0.3676564
53250 0.3487766
53260 0.3538956
53270 0.3594799
53280 0.3625996
53290 0.3615173
53300 0.3445651
53310 0.3691453
53320 0.3825944
53330 0.3616932
53340 0.3524127
53350 0.3651051
53360 0.3501467
53370 0.3667626
53380 0.3705145
53390 0.3618056
53400 0.3436178
53410 0.3550934
53420 0.3598251
53430 0.360184
53440 0.3559636
53450 0.3776231
53460 0.3855214
53470 0.373967
53480 0.3503311
53490 0.3551648
53500 0.3557082
53510 0.3634598
53520 0.3682397
53530 0.3596679
53540 0.3515774
53550 0.3592902
53560 0.3689462
53570 0.3490808
53580 0.354638
53590 0.3526669
53600 0.3543106
53610 0.3746717
53620 0.3569278
53630 0.3526843
53640 0.3588217
53650 0.3572461
53660 0.3491798
53670 0.3399557
53680 0.3443614
53690 0.3557328
53700 0.3637905
53710 0.3615914
53720 0.3711119
53730 0.3718449
53740 0.3807801
53750 0.3499583
53760 0.3529567
53770 0.3491398
53780 0.3585553
53790 0.3439686
53800 0.3639615
53810 0.3488006
53820 0.3601251
53830 0.3754798
53840 0.3691359
53850 0.3555489
53860 0.3596812
53870 0.3527446
53880 0.350757
53890 0.3630445
53900 0.352115
53910 0.346902
53920 0.3659948
53930 0.3473747
53940 0.3479332
53950 0.3509387
53960 0.3599863
53970 0.3701459
53980 0.3398862
53990 0.3417176
54000 0.3432313
54010 0.3642852
54020 0.3502741
54030 0.3395818
54040 0.3434614
54050 0.3445563
54060 0.3731402
54070 0.3316825
54080 0.3502261
54090 0.3496322
54100 0.3730608
54110 0.3454478
54120 0.3320792
54130 0.3343005
54140 0.3637854
54150 0.3405182
54160 0.348132
54170 0.3475854
54180 0.3543704
54190 0.3653874
54200 0.3569915
54210 0.3552343
54220 0.3529632
54230 0.3502646
54240 0.3579666
54250 0.3376751
54260 0.3528275
54270 0.3832948
54280 0.3870476
54290 0.3802695
54300 0.3653501
54310 0.3653283
54320 0.3753403
54330 0.3684581
54340 0.3702139
54350 0.3473832
54360 0.3736947
54370 0.3729777
54380 0.3700497
54390 0.3682742
54400 0.3692778
54410 0.3757379
54420 0.3769881
54430 0.3519037
54440 0.38051
54450 0.3797905
54460 0.3620844
54470 0.368003
54480 0.3586169
54490 0.367328
54500 0.3973282
54510 0.381955
54520 0.355508
54530 0.3559033
54540 0.3595165
54550 0.3561303
54560 0.3558362
54570 0.3576412
54580 0.3687
54590 0.3480599
54600 0.3815721
54610 0.3629155
54620 0.3568094
54630 0.3369272
54640 0.3406573
54650 0.348013
54660 0.3582626
54670 0.3562215
54680 0.3629434
54690 0.3584258
54700 0.354801
54710 0.3662544
54720 0.3525227
54730 0.3839855
54740 0.3864096
54750 0.3587085
54760 0.3652385
54770 0.3803552
54780 0.3593911
54790 0.3695382
54800 0.3580713
54810 0.3620216
54820 0.3536345
54830 0.3602872
54840 0.3374028
54850 0.3648874
54860 0.3478033
54870 0.3613398
54880 0.3521187
54890 0.3432746
54900 0.3462116
54910 0.3554489
54920 0.3421139
54930 0.3446915
54940 0.3510339
54950 0.3601128
54960 0.3542096
54970 0.3478089
54980 0.3631471
54990 0.3589817
55000 0.3513964
55010 0.3324967
55020 0.3530711
55030 0.342748
55040 0.3593433
55050 0.3569784
55060 0.3356841
55070 0.3455239
55080 0.3459914
55090 0.3534904
55100 0.3552726
55110 0.3580477
55120 0.3883164
55130 0.3915652
55140 0.3724529
55150 0.3692418
55160 0.3951546
55170 0.3938116
55180 0.3937354
55190 0.3835744
55200 0.376945
55210 0.3880395
55220 0.3905891
55230 0.3862037
55240 0.3674028
55250 0.3751695
55260 0.3704101
55270 0.3704104
55280 0.3751531
55290 0.3632815
55300 0.3466176
55310 0.360762
55320 0.3521574
55330 0.3456915
55340 0.3327737
55350 0.3481381
55360 0.3676108
55370 0.3671871
55380 0.3462869
55390 0.3485245
55400 0.3396826
55410 0.3379659
55420 0.3542369
55430 0.3426605
55440 0.3527921
55450 0.3432217
55460 0.3294
55470 0.3517953
55480 0.3636895
55490 0.3603282
55500 0.3696822
55510 0.3583469
55520 0.3473891
55530 0.3789927
55540 0.3748393
55550 0.3720825
55560 0.3375516
55570 0.3775516
55580 0.3463396
55590 0.3610316
55600 0.3729751
55610 0.3593138
55620 0.3407499
55630 0.3643385
55640 0.3389693
55650 0.3669112
55660 0.3507629
55670 0.3531167
55680 0.357655
55690 0.3714732
55700 0.3475656
55710 0.349704
55720 0.3473339
55730 0.3477948
55740 0.3359269
55750 0.3503483
55760 0.360312
55770 0.3617639
55780 0.3492416
55790 0.3549699
55800 0.3598292
55810 0.3618668
55820 0.3612118
55830 0.3586839
55840 0.3531214
55850 0.3619528
55860 0.36437
55870 0.3540418
55880 0.3530409
55890 0.3669746
55900 0.3764158
55910 0.3709071
55920 0.3657098
55930 0.3707819
55940 0.3729109
55950 0.3487344
55960 0.3839815
55970 0.3737997
55980 0.3411369
55990 0.3364263
56000 0.3598562
56010 0.3595065
56020 0.3670735
56030 0.3540468
56040 0.349935
56050 0.3451939
56060 0.3481407
56070 0.3335566
56080 0.3469747
56090 0.3384349
56100 0.3445677
56110 0.3377335
56120 0.3294595
56130 0.3265628
56140 0.3394602
56150 0.343127
56160 0.3451257
56170 0.3454506
56180 0.3363162
56190 0.3476142
56200 0.3568263
56210 0.3444774
56220 0.3489976
56230 0.3276551
56240 0.3407156
56250 0.3567323
56260 0.3434855
56270 0.3507456
56280 0.3488832
56290 0.3492342
56300 0.3291331
56310 0.3546015
56320 0.3470238
56330 0.3599167
56340 0.3595063
56350 0.3412829
56360 0.3568118
56370 0.3535888
56380 0.3498038
56390 0.3450184
56400 0.3334635
56410 0.366118
56420 0.3623175
56430 0.3536847
56440 0.3599331
56450 0.346246
56460 0.3494625
56470 0.3500312
56480 0.3397708
56490 0.3443772
56500 0.3481083
56510 0.3478703
56520 0.3503538
56530 0.3514544
56540 0.357633
56550 0.3636846
56560 0.3365048
56570 0.3371404
56580 0.3470775
56590 0.3505449
56600 0.3540433
56610 0.3606504
56620 0.3705368
56630 0.3725134
56640 0.3769945
56650 0.3685383
56660 0.3779092
56670 0.3729797
56680 0.3834742
56690 0.3635458
56700 0.3686432
56710 0.3601085
56720 0.3562318
56730 0.3752945
56740 0.357996
56750 0.3590597
56760 0.3636658
56770 0.3687274
56780 0.3672526
56790 0.3850115
56800 0.3677432
56810 0.3828213
56820 0.3950592
56830 0.4042878
56840 0.4086653
56850 0.4351436
56860 0.4049196
56870 0.4033209
56880 0.3859348
56890 0.4272481
56900 0.379202
56910 0.3626329
56920 0.3520558
56930 0.3510185
56940 0.3570368
56950 0.3738939
56960 0.3683168
56970 0.3786454
56980 0.3932623
56990 0.364473
57000 0.3812139
57010 0.3858738
57020 0.3990493
57030 0.3863027
57040 0.3822799
57050 0.3657616
57060 0.3843557
57070 0.3936693
57080 0.3854104
57090 0.3635751
57100 0.3687356
57110 0.3594505
57120 0.345584
57130 0.3485442
57140 0.3408779
57150 0.376112
57160 0.3577656
57170 0.3463782
57180 0.374653
57190 0.3739052
57200 0.374033
57210 0.3580027
57220 0.3522504
57230 0.3570558
57240 0.3480122
57250 0.3680559
57260 0.3806185
57270 0.3537839
57280 0.3627028
57290 0.3508092
57300 0.3505844
57310 0.3357363
57320 0.3356037
57330 0.3689269
57340 0.3721412
57350 0.3802198
57360 0.3787788
57370 0.3697969
57380 0.3688595
57390 0.3709898
57400 0.3536333
57410 0.376875
57420 0.3805764
57430 0.3578832
57440 0.3715643
57450 0.3475709
57460 0.3540716
57470 0.3498231
57480 0.3562165
57490 0.3773002
57500 0.3786564
57510 0.3802354
57520 0.364492
57530 0.3505106
57540 0.3857561
57550 0.3807402
57560 0.3600812
57570 0.3441934
57580 0.3446173
57590 0.3557159
57600 0.3612019
57610 0.3473089
57620 0.3596508
57630 0.3504248
57640 0.356369
57650 0.3713156
57660 0.3687771
57670 0.3901397
57680 0.392455
57690 0.3689392
57700 0.3727203
57710 0.3602156
57720 0.3487467
57730 0.3598388
57740 0.355231
57750 0.3445724
57760 0.3447929
57770 0.3635066
57780 0.3526477
57790 0.3484935
57800 0.3447947
57810 0.362667
57820 0.3478739
57830 0.3612278
57840 0.3714629
57850 0.3789353
57860 0.3588428
57870 0.3655018
57880 0.347632
57890 0.3569074
57900 0.3534646
57910 0.3567625
57920 0.3709577
57930 0.3470951
57940 0.353072
57950 0.3683917
57960 0.3727054
57970 0.3569085
57980 0.3631539
57990 0.3775594
58000 0.3764178
58010 0.3815483
58020 0.3736573
58030 0.3911912
58040 0.3902062
58050 0.388293
58060 0.3855693
58070 0.3815454
58080 0.375874
58090 0.3916088
58100 0.3962496
58110 0.3929936
58120 0.3986521
58130 0.3860051
58140 0.4025644
58150 0.3851262
58160 0.3835347
58170 0.3693907
58180 0.366303
58190 0.3383073
58200 0.3556049
58210 0.3540208
58220 0.3704111
58230 0.3656085
58240 0.3768018
58250 0.3765128
58260 0.3807704
58270 0.3690094
58280 0.3763308
58290 0.3690597
58300 0.3658608
58310 0.3489691
58320 0.3655939
58330 0.369911
58340 0.3534112
58350 0.3560328
58360 0.3341198
58370 0.362422
58380 0.3733395
58390 0.4025931
58400 0.3819993
58410 0.3719858
58420 0.3720962
58430 0.3614961
58440 0.3571081
58450 0.3432886
58460 0.3530224
58470 0.3437451
58480 0.3490833
58490 0.3635509
58500 0.3686706
58510 0.3692956
58520 0.3651583
58530 0.3651499
58540 0.3646696
58550 0.3442493
58560 0.3399408
58570 0.3437166
58580 0.3510384
58590 0.3517089
58600 0.3573908
58610 0.3433399
58620 0.358793
58630 0.3389724
58640 0.3295175
58650 0.3479664
58660 0.3590384
58670 0.3643783
58680 0.3619069
58690 0.3384036
58700 0.3534504
58710 0.3577499
58720 0.3719632
58730 0.3475133
58740 0.3387502
58750 0.3612476
58760 0.3468306
58770 0.3534876
58780 0.3481226
58790 0.347402
58800 0.3590274
58810 0.3553975
58820 0.3426349
58830 0.3457061
58840 0.3458889
58850 0.35665
58860 0.3535804
58870 0.3360743
58880 0.3504798
58890 0.3482189
58900 0.3422438
58910 0.3263995
58920 0.3429889
58930 0.3339441
58940 0.3246885
58950 0.3405039
58960 0.3136413
58970 0.3116441
58980 0.3102619
58990 0.3320768
59000 0.3471067
59010 0.3432186
59020 0.3407052
59030 0.3549824
59040 0.3512125
59050 0.3725131
59060 0.3512643
59070 0.3310319
59080 0.3308033
59090 0.3444446
59100 0.3473425
59110 0.3405163
59120 0.3274254
59130 0.3355434
59140 0.3364218
59150 0.3383503
59160 0.334772
59170 0.3337591
59180 0.3460476
59190 0.3514193
59200 0.3488228
59210 0.3472527
59220 0.3546049
59230 0.3568007
59240 0.3664901
59250 0.3443689
59260 0.3413824
59270 0.3399146
59280 0.3345139
59290 0.3304712
59300 0.3314342
59310 0.3253543
59320 0.3405751
59330 0.3157257
59340 0.329458
59350 0.3439046
59360 0.3509491
59370 0.3347388
59380 0.341667
59390 0.3460771
59400 0.3246243
59410 0.354654
59420 0.3458626
59430 0.3287233
59440 0.3302979
59450 0.3490641
59460 0.34383
59470 0.331547
59480 0.3114208
59490 0.3222783
59500 0.3398779
59510 0.3395677
59520 0.3644532
59530 0.3427919
59540 0.3509179
59550 0.3417294
59560 0.341034
59570 0.3247015
59580 0.3617055
59590 0.3589437
59600 0.3741728
59610 0.345035
59620 0.3470895
59630 0.3528147
59640 0.3605774
59650 0.3442031
59660 0.3332764
59670 0.346543
59680 0.3335549
59690 0.3349344
59700 0.3276461
59710 0.3466318
59720 0.3397598
59730 0.341294
59740 0.3507675
59750 0.3529801
59760 0.3386562
59770 0.3366574
59780 0.331978
59790 0.3386366
59800 0.3758722
59810 0.333774
59820 0.33285
59830 0.3139477
59840 0.3130751
59850 0.3065242
59860 0.2922533
59870 0.3091344
59880 0.2925671
59890 0.3159596
59900 0.3292252
59910 0.3299086
59920 0.319491
59930 0.3340787
59940 0.3213682
59950 0.336919
59960 0.3272788
59970 0.3206893
59980 0.332337
59990 0.3170025
60000 0.3266772
60010 0.307389
60020 0.3196554
60030 0.3220549
60040 0.3372574
60050 0.3143947
60060 0.3198535
60070 0.3195167
60080 0.3214923
60090 0.3324666
60100 0.3321748
60110 0.3415145
60120 0.3097324
60130 0.3219128
60140 0.3295116
60150 0.3272057
60160 0.3237225
60170 0.3340265
60180 0.3471668
60190 0.328144
60200 0.3310885
60210 0.3221282
60220 0.333268
60230 0.3456032
60240 0.3175949
60250 0.3635319
60260 0.3161951
60270 0.3142412
60280 0.3367548
60290 0.3390603
60300 0.3200418
60310 0.331195
60320 0.3498619
60330 0.354469
60340 0.351901
60350 0.3467898
60360 0.3500351
60370 0.3338684
60380 0.3422781
60390 0.3626463
60400 0.3414302
60410 0.3491793
60420 0.336977
60430 0.3475491
60440 0.3539056
60450 0.3356446
60460 0.3325908
60470 0.3538655
60480 0.3330913
60490 0.3376763
60500 0.3499025
60510 0.3248047
60520 0.3247144
60530 0.3156156
60540 0.3168906
60550 0.3177929
60560 0.3328512
60570 0.3338262
60580 0.3332869
60590 0.341687
60600 0.3294061
60610 0.3621363
60620 0.3560431
60630 0.3687347
60640 0.3457119
60650 0.3371156
60660 0.3537374
60670 0.3472813
60680 0.3507053
60690 0.3652061
60700 0.379647
60710 0.3709571
60720 0.3488244
60730 0.3529191
60740 0.3420242
60750 0.3464797
60760 0.3650274
60770 0.3559517
60780 0.357245
60790 0.3709982
60800 0.3540702
60810 0.3638909
60820 0.3552081
60830 0.3675033
60840 0.3671186
60850 0.3784131
60860 0.3880065
60870 0.3864473
60880 0.4282179
60890 0.3803765
60900 0.3854038
60910 0.3803754
60920 0.3896062
60930 0.3535503
60940 0.3618088
60950 0.3526768
60960 0.354325
60970 0.3392154
60980 0.3530285
60990 0.363785
61000 0.3401879
61010 0.3582424
61020 0.3500544
61030 0.383146
61040 0.3486223
61050 0.3500561
61060 0.353715
61070 0.3685935
61080 0.366325
61090 0.3884499
61100 0.4034412
61110 0.370303
61120 0.3544557
61130 0.3535735
61140 0.3522832
61150 0.37162
61160 0.3732747
61170 0.3887672
61180 0.3815362
61190 0.3675658
61200 0.3522265
61210 0.3772039
61220 0.380404
61230 0.3919079
61240 0.4059641
61250 0.3917975
61260 0.382197
61270 0.3735639
61280 0.3572627
61290 0.3713027
61300 0.3392777
61310 0.3583149
61320 0.3603307
61330 0.3961602
61340 0.3769604
61350 0.3641653
61360 0.3772452
61370 0.402321
61380 0.3928593
61390 0.3904816
61400 0.3766876
61410 0.3669868
61420 0.3793245
61430 0.3941686
61440 0.4045769
61450 0.3853255
61460 0.3828349
61470 0.3992225
61480 0.4010365
61490 0.3992753
61500 0.3881661
61510 0.3943239
61520 0.3782633
61530 0.3874078
61540 0.3856743
61550 0.3800271
61560 0.3699947
61570 0.3780556
61580 0.3661164
61590 0.3670221
61600 0.3638135
61610 0.3684368
61620 0.376304
61630 0.3590735
61640 0.3751636
61650 0.3648139
61660 0.3826276
61670 0.3597818
61680 0.3810777
61690 0.3779345
61700 0.38257
61710 0.3567832
61720 0.3653002
61730 0.3563871
61740 0.3308669
61750 0.3669367
61760 0.365031
61770 0.3790907
61780 0.3591301
61790 0.3597803
61800 0.3655408
61810 0.3671618
61820 0.3710632
61830 0.3787768
61840 0.3926331
61850 0.3586352
61860 0.3672231
61870 0.3755665
61880 0.3871405
61890 0.3853706
61900 0.3794145
61910 0.3525054
61920 0.3838935
61930 0.3927903
61940 0.3788748
61950 0.3687445
61960 0.3505155
61970 0.3596583
61980 0.3815528
61990 0.3703959
62000 0.3665916
62010 0.3999695
62020 0.3812838
62030 0.3557296
62040 0.3518731
62050 0.3501091
62060 0.3881441
62070 0.3626237
62080 0.375552
62090 0.3911497
62100 0.3702182
62110 0.37351
62120 0.3602794
62130 0.3937009
62140 0.3941556
62150 0.3675772
62160 0.3519322
62170 0.3583936
62180 0.3732595
62190 0.3881521
62200 0.380332
62210 0.3922161
62220 0.3935146
62230 0.3763181
62240 0.3980883
62250 0.3812756
62260 0.3922755
62270 0.3633479
62280 0.3692789
62290 0.3733819
62300 0.3905454
62310 0.3876587
62320 0.3906154
62330 0.3766759
62340 0.3755744
62350 0.3720967
62360 0.3858858
62370 0.3896118
62380 0.3970318
62390 0.3892062
62400 0.3799857
62410 0.3935409
62420 0.3823155
62430 0.3711804
62440 0.3792616
62450 0.3590471
62460 0.3706354
62470 0.3534085
62480 0.3710675
62490 0.3773911
62500 0.3649143
62510 0.3741208
62520 0.3704515
62530 0.3901759
62540 0.3777094
62550 0.3831768
62560 0.3668411
62570 0.3442332
62580 0.3674132
62590 0.3558398
62600 0.3520662
62610 0.3623233
62620 0.3688248
62630 0.3780999
62640 0.3833882
62650 0.3664467
62660 0.3714863
62670 0.3914543
62680 0.3646012
62690 0.3757682
62700 0.3558954
62710 0.3588129
62720 0.3828941
62730 0.3659246
62740 0.3827695
62750 0.3583052
62760 0.3849217
62770 0.3701389
62780 0.3754505
62790 0.361413
62800 0.4022382
62810 0.382025
62820 0.3931568
62830 0.3801475
62840 0.3979633
62850 0.3922741
62860 0.3847541
62870 0.3828878
62880 0.3814794
62890 0.384552
62900 0.3744446
62910 0.380193
62920 0.3497783
62930 0.3472819
62940 0.3616617
62950 0.3613302
62960 0.3808256
62970 0.3837356
62980 0.3956875
62990 0.3954923
63000 0.3875108
63010 0.3873582
63020 0.4035417
63030 0.3663613
63040 0.368789
63050 0.3773104
63060 0.3748719
63070 0.3763914
63080 0.3739079
63090 0.3882855
63100 0.3743806
63110 0.3862987
63120 0.3867117
63130 0.3686654
63140 0.3552561
63150 0.3805118
63160 0.3636065
63170 0.3649627
63180 0.3825744
63190 0.3782161
63200 0.3725882
63210 0.3892639
63220 0.3903742
63230 0.3848698
63240 0.3951711
63250 0.3788411
63260 0.3762311
63270 0.3783242
63280 0.376098
63290 0.3955727
63300 0.4037707
63310 0.3836191
63320 0.3906796
63330 0.3863125
63340 0.3897987
63350 0.3908786
63360 0.391836
63370 0.3902702
63380 0.3912858
63390 0.3735522
63400 0.3973835
63410 0.3676363
63420 0.3672774
63430 0.3739322
63440 0.3580602
63450 0.3588967
63460 0.3632282
63470 0.3622689
63480 0.3626447
63490 0.3893473
63500 0.3853283
63510 0.3628555
63520 0.3696902
63530 0.3894656
63540 0.3967245
63550 0.3771589
63560 0.3913983
63570 0.3870169
63580 0.3759176
63590 0.3832297
63600 0.3868174
63610 0.3847786
63620 0.3821224
63630 0.3848267
63640 0.3657016
63650 0.3781036
63660 0.3610049
63670 0.3817971
63680 0.3873397
63690 0.3547768
63700 0.3614126
63710 0.3515204
63720 0.3546137
63730 0.3408758
63740 0.363998
63750 0.3670473
63760 0.3749758
63770 0.385896
63780 0.3911239
63790 0.3743395
63800 0.373098
63810 0.4115616
63820 0.4236764
63830 0.4208841
63840 0.3900402
63850 0.3983701
63860 0.3926562
63870 0.4284397
63880 0.3830154
63890 0.3936298
63900 0.409122
63910 0.3831356
63920 0.3691784
63930 0.3655629
63940 0.3768237
63950 0.3821106
63960 0.3848437
63970 0.3993168
63980 0.3656788
63990 0.3746541
64000 0.3882399
64010 0.4097004
64020 0.4156347
64030 0.3845023
64040 0.3932267
64050 0.4155525
64060 0.4031333
64070 0.3763128
64080 0.3825569
64090 0.3884688
64100 0.3932081
64110 0.3943167
64120 0.4048557
64130 0.3961504
64140 0.4092637
64150 0.4173807
64160 0.4065256
64170 0.4049646
64180 0.3742228
64190 0.3647839
64200 0.3572081
64210 0.3269041
64220 0.3632991
64230 0.3832085
64240 0.3827054
64250 0.3818171
64260 0.3779121
64270 0.3693046
64280 0.3995763
64290 0.4036067
64300 0.3972932
64310 0.3857351
64320 0.3790303
64330 0.3950069
64340 0.386212
64350 0.4086614
64360 0.3891194
64370 0.388175
64380 0.41329
64390 0.4107062
64400 0.3820672
64410 0.4090429
64420 0.3926072
64430 0.4216814
64440 0.3950826
64450 0.4043351
64460 0.4098421
64470 0.3857519
64480 0.4004769
64490 0.3608056
64500 0.3714944
64510 0.3546225
64520 0.3681903
64530 0.3719587
64540 0.3694502
64550 0.4074238
64560 0.4484933
64570 0.4187709
64580 0.4156471
64590 0.4323414
64600 0.4291803
64610 0.4235785
64620 0.4034093
64630 0.407446
64640 0.4035687
64650 0.422448
64660 0.3988665
64670 0.4196291
64680 0.414829
64690 0.4366939
64700 0.4108515
64710 0.4141446
64720 0.415535
64730 0.4160625
64740 0.3963783
64750 0.3991573
64760 0.3878358
64770 0.4145305
64780 0.3986167
64790 0.3951206
64800 0.4000467
64810 0.4020268
64820 0.4118179
64830 0.4192173
64840 0.4238063
64850 0.4010132
64860 0.3831837
64870 0.4134956
64880 0.3940494
64890 0.3964104
64900 0.3935914
64910 0.4241956
64920 0.4211342
64930 0.4128141
64940 0.4246373
64950 0.3840386
64960 0.4066105
64970 0.401786
64980 0.407709
64990 0.4089068
65000 0.4088777
65010 0.4103547
65020 0.408021
65030 0.4272786
65040 0.3954417
65050 0.3929946
65060 0.3832297
65070 0.3884171
65080 0.3804539
65090 0.3772498
65100 0.3834808
65110 0.3963116
65120 0.4146848
65130 0.4284642
65140 0.4549175
65150 0.4480229
65160 0.4250824
65170 0.3950035
65180 0.4216353
65190 0.4122641
65200 0.4163307
65210 0.3923493
65220 0.3962881
65230 0.3898031
65240 0.3883099
65250 0.363351
65260 0.3886308
65270 0.421057
65280 0.4284455
65290 0.4098977
65300 0.3964104
65310 0.4111974
65320 0.4226498
65330 0.3921007
65340 0.385145
65350 0.3625518
65360 0.3794708
65370 0.3578576
65380 0.3649639
65390 0.3737643
65400 0.3932216
65410 0.3691543
65420 0.3803397
65430 0.3808517
65440 0.3876519
65450 0.3891715
65460 0.3400315
65470 0.3597982
65480 0.3601527
65490 0.3567171
65500 0.3671443
65510 0.3520156
65520 0.3292274
65530 0.3522278
65540 0.3564543
65550 0.3771487
65560 0.3728006
65570 0.363351
65580 0.3731251
65590 0.3592312
65600 0.3590723
65610 0.3810609
65620 0.3953922
65630 0.3740742
65640 0.3566983
65650 0.3710538
65660 0.3994269
65670 0.3630211
65680 0.3655396
65690 0.3826554
65700 0.387044
65710 0.3983622
65720 0.3932795
65730 0.3878229
65740 0.401746
65750 0.3859208
65760 0.3733084
65770 0.3602966
65780 0.377238
65790 0.3851506
65800 0.3720652
65810 0.3604377
65820 0.3873064
65830 0.3626435
65840 0.3701411
65850 0.3687458
65860 0.3631912
65870 0.3600906
65880 0.3717207
65890 0.3987128
65900 0.3789065
65910 0.3932156
65920 0.3914326
65930 0.3982041
65940 0.3838852
65950 0.413658
65960 0.3915414
65970 0.3953176
65980 0.3944387
65990 0.383392
66000 0.4074628
66010 0.4142057
66020 0.3944776
66030 0.3954393
66040 0.4088012
66050 0.3988189
66060 0.418789
66070 0.4084557
66080 0.4168418
66090 0.4313314
66100 0.4093467
66110 0.4236643
66120 0.3982126
66130 0.4328882
66140 0.4139265
66150 0.3990218
66160 0.4252996
66170 0.420473
66180 0.3961624
66190 0.3636837
66200 0.3374141
66210 0.3641044
66220 0.3681384
66230 0.370615
66240 0.3856654
66250 0.3789074
66260 0.3838213
66270 0.4042347
66280 0.4070688
66290 0.4040077
66300 0.3829852
66310 0.3702277
66320 0.3690235
66330 0.3891184
66340 0.3906019
66350 0.4194975
66360 0.3855785
66370 0.3898479
66380 0.3774577
66390 0.3973485
66400 0.3804829
66410 0.379715
66420 0.403065
66430 0.3886142
66440 0.392278
66450 0.4206015
66460 0.4197856
66470 0.4048834
66480 0.4051468
66490 0.4116838
66500 0.4372725
66510 0.4146489
66520 0.4190539
66530 0.4191845
66540 0.4106328
66550 0.4248945
66560 0.4469709
66570 0.4537134
66580 0.4262662
66590 0.4217999
66600 0.4233569
66610 0.3939308
66620 0.3941102
66630 0.3885215
66640 0.3804989
66650 0.3708837
66660 0.3796954
66670 0.3649594
66680 0.3801534
66690 0.3949253
66700 0.3786908
66710 0.3624761
66720 0.3533457
66730 0.3755523
66740 0.3808317
66750 0.3777995
66760 0.3917107
66770 0.3801234
66780 0.3805864
66790 0.3747037
66800 0.3655401
66810 0.3775671
66820 0.3810053
66830 0.3880924
66840 0.3953714
66850 0.3729396
66860 0.3719254
66870 0.3804337
66880 0.376561
66890 0.3691978
66900 0.3518432
66910 0.3804913
66920 0.3792991
66930 0.3855777
66940 0.3919855
66950 0.37078
66960 0.3661524
66970 0.377409
66980 0.3672421
66990 0.3771656
67000 0.380876
67010 0.3845805
67020 0.3846257
67030 0.4032328
67040 0.4092806
67050 0.4083066
67060 0.3732223
67070 0.3838543
67080 0.3726334
67090 0.3780805
67100 0.3612073
67110 0.3670568
67120 0.3771875
67130 0.3916563
67140 0.4028105
67150 0.3831152
67160 0.3889351
67170 0.4265537
67180 0.4127278
67190 0.4181585
67200 0.4337626
67210 0.4085751
67220 0.4424561
67230 0.4394307
67240 0.4082668
67250 0.4050569
67260 0.4319314
67270 0.4199739
67280 0.4044311
67290 0.3834776
67300 0.4050832
67310 0.393681
67320 0.3897208
67330 0.3958499
67340 0.4001463
67350 0.3788161
67360 0.3703311
67370 0.4003694
67380 0.4010062
67390 0.3851618
67400 0.3738091
67410 0.3740792
67420 0.3791149
67430 0.3881254
67440 0.374749
67450 0.3905609
67460 0.4037846
67470 0.3878898
67480 0.4228905
67490 0.4316042
67500 0.4154941
67510 0.403082
67520 0.390911
67530 0.3782672
67540 0.3802977
67550 0.3739508
67560 0.4026586
67570 0.3803069
67580 0.3726829
67590 0.3786161
67600 0.3972734
67610 0.395434
67620 0.3775898
67630 0.3807667
67640 0.387585
67650 0.3658433
67660 0.3534315
67670 0.3618461
67680 0.3641093
67690 0.370193
67700 0.3633979
67710 0.3699971
67720 0.3682739
67730 0.366651
67740 0.3530086
67750 0.3631389
67760 0.3718119
67770 0.3714418
67780 0.3769967
67790 0.37354
67800 0.371529
67810 0.3511959
67820 0.3559087
67830 0.3730916
67840 0.3733922
67850 0.3922608
67860 0.3837483
67870 0.3646566
67880 0.3501705
67890 0.347164
67900 0.3710511
67910 0.3628472
67920 0.3812629
67930 0.381454
67940 0.3798971
67950 0.3876551
67960 0.359094
67970 0.3690661
67980 0.379857
67990 0.3706813
68000 0.3690738
68010 0.3661568
68020 0.3756943
68030 0.3701862
68040 0.345495
68050 0.3646987
68060 0.3773462
68070 0.3844785
68080 0.4045219
68090 0.3973461
68100 0.3839593
68110 0.3614388
68120 0.3752247
68130 0.3652543
68140 0.3707273
68150 0.3867514
68160 0.3708711
68170 0.3839096
68180 0.3699413
68190 0.3742398
68200 0.3785169
68210 0.3759276
68220 0.3692169
68230 0.3831519
68240 0.3873917
68250 0.3577524
68260 0.3768475
68270 0.3742327
68280 0.3530419
68290 0.3618823
68300 0.3540185
68310 0.3500498
68320 0.3747787
68330 0.3723925
68340 0.3523026
68350 0.3587993
68360 0.3541584
68370 0.3730253
68380 0.3785976
68390 0.3552502
68400 0.3700357
68410 0.3602518
68420 0.407589
68430 0.3695009
68440 0.3739025
68450 0.364617
68460 0.3764841
68470 0.3794122
68480 0.3890831
68490 0.3944977
68500 0.3790802
68510 0.374577
68520 0.3725326
68530 0.3859353
68540 0.3830531
68550 0.3519726
68560 0.3539545
68570 0.3645162
68580 0.3545758
68590 0.3850925
68600 0.3863346
68610 0.3924451
68620 0.3777286
68630 0.3635101
68640 0.367265
68650 0.3771018
68660 0.3545358
68670 0.3614777
68680 0.3506772
68690 0.3595335
68700 0.3576656
68710 0.3375401
68720 0.3617292
68730 0.3479568
68740 0.3757955
68750 0.3821025
68760 0.3855987
68770 0.379087
68780 0.3806376
68790 0.3576351
68800 0.3713079
68810 0.3885077
68820 0.3870824
68830 0.3805939
68840 0.3833498
68850 0.3895941
68860 0.3648879
68870 0.3866274
68880 0.3737478
68890 0.3673886
68900 0.3761462
68910 0.3794749
68920 0.4115008
68930 0.3840613
68940 0.3680837
68950 0.3745865
68960 0.3728554
68970 0.3829689
68980 0.3669565
68990 0.3946169
69000 0.3977385
69010 0.4090196
69020 0.4192734
69030 0.4398687
69040 0.4247302
69050 0.426308
69060 0.4048783
69070 0.3938673
69080 0.3779446
69090 0.3753691
69100 0.3919919
69110 0.360471
69120 0.3531913
69130 0.361591
69140 0.3778649
69150 0.381391
69160 0.3901012
69170 0.3782719
69180 0.3828844
69190 0.3857079
69200 0.3797468
69210 0.3979041
69220 0.4086576
69230 0.3849423
69240 0.3690854
69250 0.3978814
69260 0.3921907
69270 0.3890553
69280 0.3893376
69290 0.3752609
69300 0.376193
69310 0.4029342
69320 0.3757749
69330 0.3942362
69340 0.3745489
69350 0.3976175
69360 0.3693819
69370 0.3962594
69380 0.3887154
69390 0.384467
69400 0.3815224
69410 0.366531
69420 0.3599872
69430 0.341318
69440 0.362579
69450 0.3791272
69460 0.3779999
69470 0.3887754
69480 0.3823043
69490 0.3874556
69500 0.3789012
69510 0.3834622
69520 0.3673403
69530 0.3963865
69540 0.3696332
69550 0.3554856
69560 0.3749026
69570 0.3759955
69580 0.3802907
69590 0.379865
69600 0.3647027
69610 0.3917848
69620 0.4024012
69630 0.3969591
69640 0.3784097
69650 0.3767676
69660 0.3887067
69670 0.3873254
69680 0.3631608
69690 0.3862391
69700 0.3964141
69710 0.3789394
69720 0.3735361
69730 0.3479423
69740 0.3636945
69750 0.376957
69760 0.3822981
69770 0.3796504
69780 0.3971165
69790 0.3819456
69800 0.3972823
69810 0.3721474
69820 0.3826885
69830 0.3843436
69840 0.3598756
69850 0.3813278
69860 0.3912135
69870 0.3935546
69880 0.3761089
69890 0.4204161
69900 0.3865351
69910 0.3887059
69920 0.3849482
69930 0.3878368
69940 0.4023235
69950 0.4081896
69960 0.3869415
69970 0.3921095
69980 0.4073679
69990 0.3971418
70000 0.3935154
70010 0.4015183
70020 0.4076433
70030 0.3998122
70040 0.3975788
70050 0.4042096
70060 0.3959195
70070 0.3920583
70080 0.3888143
70090 0.4069931
70100 0.3750079
70110 0.3713221
70120 0.380372
70130 0.3916992
70140 0.365357
70150 0.3841467
70160 0.3755745
70170 0.394754
70180 0.3794672
70190 0.365633
70200 0.3726152
70210 0.3704669
70220 0.35731
70230 0.3645768
70240 0.3814167
70250 0.3751931
70260 0.379766
70270 0.3851563
70280 0.3827889
70290 0.3821701
70300 0.3668591
70310 0.3861871
70320 0.3892485
70330 0.3921958
70340 0.399564
70350 0.4177915
70360 0.3982547
70370 0.4104229
70380 0.3840891
70390 0.3927282
70400 0.3818908
70410 0.3851768
70420 0.3883709
70430 0.3897758
70440 0.398335
70450 0.42797
70460 0.4317909
70470 0.408005
70480 0.3910291
70490 0.403492
70500 0.3884688
70510 0.3700645
70520 0.4035895
70530 0.404232
70540 0.4132744
70550 0.4205705
70560 0.4211975
70570 0.4125195
70580 0.3848765
70590 0.393489
70600 0.3906218
70610 0.3949387
70620 0.4141081
70630 0.3988189
70640 0.4128815
70650 0.4092755
70660 0.4224334
70670 0.4095137
70680 0.4162959
70690 0.3996293
70700 0.3892781
70710 0.3949764
70720 0.4073049
70730 0.4258176
70740 0.3940188
70750 0.3740339
70760 0.3733217
70770 0.3880914
70780 0.3982614
70790 0.4049691
70800 0.4072943
70810 0.4191668
70820 0.4024729
70830 0.3958033
70840 0.3899263
70850 0.3894636
70860 0.4075854
70870 0.3827742
70880 0.404451
70890 0.3995386
70900 0.3946758
70910 0.3987448
70920 0.3944695
70930 0.3955737
70940 0.4087674
70950 0.4140298
70960 0.3953448
70970 0.3727614
70980 0.3838714
70990 0.4028488
71000 0.403827
71010 0.3987243
71020 0.3969021
71030 0.3900186
71040 0.3970814
71050 0.3791673
71060 0.4016695
71070 0.3907963
71080 0.3908211
71090 0.4203906
71100 0.3942329
71110 0.3995534
71120 0.3961999
71130 0.3874587
71140 0.3852122
71150 0.3724914
71160 0.3733167
71170 0.4002102
71180 0.3981061
71190 0.3846355
71200 0.3762022
71210 0.3760258
71220 0.3811212
71230 0.3695179
71240 0.3649023
71250 0.3959857
71260 0.3972309
71270 0.4020436
71280 0.3845805
71290 0.3971204
71300 0.3950514
71310 0.3849784
71320 0.3785417
71330 0.3912521
71340 0.3788112
71350 0.3840679
71360 0.3900956
71370 0.3937801
71380 0.3754696
71390 0.3739641
71400 0.3743892
71410 0.3938843
71420 0.3827698
71430 0.3942048
71440 0.3982669
71450 0.382763
71460 0.3673288
71470 0.389474
71480 0.40435
71490 0.382542
71500 0.3854256
71510 0.357396
71520 0.3905672
71530 0.3887017
71540 0.3905358
71550 0.3747911
71560 0.3954874
71570 0.3856812
71580 0.3907062
71590 0.386902
71600 0.3767384
71610 0.3585125
71620 0.3629807
71630 0.3782544
71640 0.3839544
71650 0.3711772
71660 0.3781048
71670 0.3812127
71680 0.3952708
71690 0.4115406
71700 0.3917677
71710 0.3906738
71720 0.3724281
71730 0.397778
71740 0.4107019
71750 0.4153403
71760 0.3775181
71770 0.3904634
71780 0.3644511
71790 0.3829417
71800 0.3959661
71810 0.3866391
71820 0.3908501
71830 0.3820561
71840 0.4000691
71850 0.3932736
71860 0.3947836
71870 0.3982689
71880 0.3847894
71890 0.3885619
71900 0.391271
71910 0.4018257
71920 0.4201944
71930 0.4042598
71940 0.3981458
71950 0.3715131
71960 0.3838826
71970 0.3747045
71980 0.4139007
71990 0.4148169
72000 0.4137517
72010 0.4173659
72020 0.4242085
72030 0.3925721
72040 0.4020467
72050 0.3907816
72060 0.4030429
72070 0.3845199
72080 0.3693739
72090 0.3725651
72100 0.3804356
72110 0.3733341
72120 0.3787307
72130 0.3829984
72140 0.4045033
72150 0.3723328
72160 0.3920788
72170 0.4085385
72180 0.3983284
72190 0.3674891
72200 0.3827073
72210 0.3853821
72220 0.3822365
72230 0.4018456
72240 0.3753192
72250 0.3556039
72260 0.3531915
72270 0.3846147
72280 0.3614174
72290 0.3736187
72300 0.3838654
72310 0.3803443
72320 0.3795123
72330 0.4065951
72340 0.3765489
72350 0.3868001
72360 0.3682493
72370 0.379182
72380 0.3816454
72390 0.378809
72400 0.4028243
72410 0.4036562
72420 0.3905917
72430 0.3779588
72440 0.3707981
72450 0.4095798
72460 0.4223133
72470 0.4164957
72480 0.4021047
72490 0.3888837
72500 0.3876505
72510 0.3960533
72520 0.3766975
72530 0.4033824
72540 0.4096698
72550 0.3765313
72560 0.3714826
72570 0.3941237
72580 0.4091156
72590 0.4042435
72600 0.4174898
72610 0.3848691
72620 0.4046089
72630 0.3942585
72640 0.3792539
72650 0.4137226
72660 0.3921967
72670 0.3996966
72680 0.4020514
72690 0.4186869
72700 0.40747
72710 0.3867395
72720 0.3970357
72730 0.4233276
72740 0.4143879
72750 0.4056211
72760 0.3994073
72770 0.396697
72780 0.3940973
72790 0.4090264
72800 0.3886918
72810 0.3795989
72820 0.3603323
72830 0.3508198
72840 0.3709076
72850 0.3781539
72860 0.3835809
72870 0.397437
72880 0.4100587
72890 0.3943482
72900 0.3906586
72910 0.3983933
72920 0.3904394
72930 0.4003448
72940 0.3814955
72950 0.4009106
72960 0.3841217
72970 0.4032397
72980 0.402326
72990 0.4123242
73000 0.4330666
73010 0.4203224
73020 0.4234677
73030 0.4281381
73040 0.4108401
73050 0.4068636
73060 0.4250005
73070 0.4241254
73080 0.4261644
73090 0.3905898
73100 0.4050687
73110 0.4067507
73120 0.4095929
73130 0.4178163
73140 0.3752993
73150 0.3965773
73160 0.3808047
73170 0.3958128
73180 0.4168264
73190 0.404411
73200 0.4101191
73210 0.4178772
73220 0.3888802
73230 0.3827182
73240 0.3875527
73250 0.391883
73260 0.3984203
73270 0.3981662
73280 0.4138954
73290 0.3858079
73300 0.4048119
73310 0.4030364
73320 0.3967076
73330 0.4004321
73340 0.3945978
73350 0.4009704
73360 0.3987061
73370 0.3944795
73380 0.3994451
73390 0.4049406
73400 0.3940204
73410 0.3807691
73420 0.3905409
73430 0.3794599
73440 0.3824379
73450 0.3726768
73460 0.3840343
73470 0.35976
73480 0.3537663
73490 0.3632865
73500 0.3590249
73510 0.3667444
73520 0.3711219
73530 0.3770017
73540 0.3931821
73550 0.3668834
73560 0.3697462
73570 0.3707271
73580 0.3578361
73590 0.3868142
73600 0.3573595
73610 0.3546817
73620 0.3821525
73630 0.3631879
73640 0.361048
73650 0.374104
73660 0.3744169
73670 0.3824455
73680 0.3796422
73690 0.394215
73700 0.394599
73710 0.3963512
73720 0.4093286
73730 0.4044775
73740 0.3903608
73750 0.3930587
73760 0.3777574
73770 0.3897714
73780 0.3927259
73790 0.4115393
73800 0.4132276
73810 0.4217778
73820 0.4164174
73830 0.381982
73840 0.398294
73850 0.3823773
73860 0.3729575
73870 0.4076777
73880 0.3921251
73890 0.3921169
73900 0.3844819
73910 0.4025705
73920 0.3915909
73930 0.4008932
73940 0.398063
73950 0.3874022
73960 0.394576
73970 0.3925252
73980 0.3678138
73990 0.3719098
74000 0.3699661
74010 0.3819024
74020 0.385572
74030 0.3708744
74040 0.3805334
74050 0.3863599
74060 0.3395814
74070 0.3683497
74080 0.398464
74090 0.3659588
74100 0.3746528
74110 0.3674266
74120 0.386123
74130 0.3800427
74140 0.3855131
74150 0.4073114
74160 0.4110847
74170 0.4076055
74180 0.3922488
74190 0.3702646
74200 0.3784234
74210 0.3749391
74220 0.4033705
74230 0.3909203
74240 0.3887616
74250 0.4153663
74260 0.4123897
74270 0.4041843
74280 0.4225712
74290 0.4257826
74300 0.4019552
74310 0.3665373
74320 0.3968219
74330 0.3920832
74340 0.3834745
74350 0.390018
74360 0.3804676
74370 0.3789961
74380 0.3848944
74390 0.3657248
74400 0.4004736
74410 0.3945828
74420 0.4071283
74430 0.4022486
74440 0.4169085
74450 0.4077251
74460 0.4297821
74470 0.4525592
74480 0.4315048
74490 0.4288467
74500 0.4261618
74510 0.415936
74520 0.4017149
74530 0.433262
74540 0.4520038
74550 0.4414015
74560 0.4212905
74570 0.4212052
74580 0.4128853
74590 0.40793
74600 0.4052514
74610 0.419771
74620 0.4176806
74630 0.4277559
74640 0.4426363
74650 0.4147651
74660 0.4430674
74670 0.4276516
74680 0.4273573
74690 0.4435586
74700 0.4273308
74710 0.4329059
74720 0.4182877
74730 0.4090719
74740 0.4287907
74750 0.4207602
74760 0.416389
74770 0.4404233
74780 0.4033599
74790 0.4004591
74800 0.3886718
74810 0.4108223
74820 0.3938165
74830 0.4016857
74840 0.4183043
74850 0.3947302
74860 0.3942066
74870 0.3783091
74880 0.4305737
74890 0.3943393
74900 0.3887793
74910 0.387916
74920 0.4129876
74930 0.41637
74940 0.3854634
74950 0.3867996
74960 0.3685577
74970 0.3711315
74980 0.368928
74990 0.3634344
75000 0.3601384
75010 0.4082448
75020 0.3688374
75030 0.3810364
75040 0.3984665
75050 0.3873456
75060 0.3806055
75070 0.3937961
75080 0.4198044
75090 0.4156666
75100 0.3971746
75110 0.4011026
75120 0.3913285
75130 0.3947529
75140 0.3917026
75150 0.3836839
75160 0.3719522
75170 0.3827001
75180 0.3731516
75190 0.3806387
75200 0.3745978
75210 0.3641857
75220 0.3408551
75230 0.3788203
75240 0.3683913
75250 0.3584952
75260 0.3851337
75270 0.3757815
75280 0.3603843
75290 0.3772265
75300 0.3890749
75310 0.3858557
75320 0.3882187
75330 0.4186361
75340 0.4107725
75350 0.3989148
75360 0.3962697
75370 0.3868722
75380 0.3662099
75390 0.3788573
75400 0.4001269
75410 0.4090006
75420 0.402121
75430 0.4106974
75440 0.4098836
75450 0.4250824
75460 0.4016682
75470 0.4024183
75480 0.4099006
75490 0.4078466
75500 0.4047907
75510 0.3820722
75520 0.4227132
75530 0.4010243
75540 0.3993517
75550 0.392431
75560 0.3908704
75570 0.3915124
75580 0.4000039
75590 0.3673791
75600 0.3831331
75610 0.3877493
75620 0.3854996
75630 0.3696215
75640 0.3785595
75650 0.3957548
75660 0.3941669
75670 0.3888984
75680 0.3640078
75690 0.3757513
75700 0.3956451
75710 0.3930799
75720 0.3918598
75730 0.3719562
75740 0.3820214
75750 0.3730489
75760 0.3680974
75770 0.3940531
75780 0.3887017
75790 0.3946629
75800 0.3786533
75810 0.367401
75820 0.3861105
75830 0.3741458
75840 0.3785658
75850 0.3874216
75860 0.3737254
75870 0.3934519
75880 0.3883069
75890 0.3766336
75900 0.3983176
75910 0.3869423
75920 0.4031417
75930 0.3869373
75940 0.3827426
75950 0.38277
75960 0.3895726
75970 0.3850994
75980 0.3774707
75990 0.3821354
76000 0.3849565
76010 0.3674101
76020 0.3690662
76030 0.3701219
76040 0.3798026
76050 0.3941289
76060 0.3878081
76070 0.3900045
76080 0.389683
76090 0.3993652
76100 0.3951832
76110 0.3951348
76120 0.3684384
76130 0.3818777
76140 0.3928174
76150 0.3746807
76160 0.3929006
76170 0.3860331
76180 0.388798
76190 0.3946895
76200 0.379738
76210 0.3792775
76220 0.3788601
76230 0.3679405
76240 0.3896723
76250 0.3851336
76260 0.3633224
76270 0.3737417
76280 0.357709
76290 0.3679486
76300 0.3567555
76310 0.3876739
76320 0.37216
76330 0.3859172
76340 0.3708411
76350 0.3888679
76360 0.3641604
76370 0.3761293
76380 0.3996938
76390 0.3884373
76400 0.3914767
76410 0.3928741
76420 0.371572
76430 0.3875802
76440 0.3794332
76450 0.4064167
76460 0.3997014
76470 0.4064428
76480 0.4097809
76490 0.3887624
76500 0.3865722
76510 0.4073409
76520 0.3867734
76530 0.3914013
76540 0.4137824
76550 0.4017677
76560 0.3903497
76570 0.4062476
76580 0.4302147
76590 0.437729
76600 0.4243048
76610 0.4313293
76620 0.438938
76630 0.4338836
76640 0.4241933
76650 0.4091497
76660 0.4204376
76670 0.4114154
76680 0.4114984
76690 0.4088486
76700 0.4166852
76710 0.4233209
76720 0.4052687
76730 0.4003412
76740 0.4091231
76750 0.3997735
76760 0.3951278
76770 0.4167931
76780 0.4245828
76790 0.4120042
76800 0.4317882
76810 0.4248216
76820 0.4173474
76830 0.4081084
76840 0.4044925
76850 0.3910053
76860 0.3914985
76870 0.3884983
76880 0.3953959
76890 0.4035338
76900 0.434839
76910 0.4090466
76920 0.4253489
76930 0.4163985
76940 0.4233322
76950 0.4370078
76960 0.4467013
76970 0.4295753
76980 0.4301614
76990 0.4153038
77000 0.4201638
77010 0.4335115
77020 0.4160702
77030 0.4191188
77040 0.4055213
77050 0.4246195
77060 0.400718
77070 0.4121918
77080 0.419102
77090 0.4370328
77100 0.4206354
77110 0.4216765
77120 0.4053691
77130 0.4039813
77140 0.4065749
77150 0.4166827
77160 0.407918
77170 0.4144101
77180 0.4087791
77190 0.4380806
77200 0.4143384
77210 0.3953652
77220 0.4271513
77230 0.3978766
77240 0.4156322
77250 0.3920096
77260 0.3992984
77270 0.4111363
77280 0.3890934
77290 0.4002762
77300 0.3905019
77310 0.3966686
77320 0.3933567
77330 0.3988539
77340 0.3897943
77350 0.3820916
77360 0.3789163
77370 0.3865271
77380 0.3832287
77390 0.3796608
77400 0.3942921
77410 0.3909336
77420 0.4097553
77430 0.4142551
77440 0.4139836
77450 0.394752
77460 0.4099863
77470 0.4167849
77480 0.4102684
77490 0.4061012
77500 0.4260182
77510 0.4381391
77520 0.3949061
77530 0.4019015
77540 0.4043357
77550 0.4119129
77560 0.3930961
77570 0.3793161
77580 0.3972396
77590 0.3854524
77600 0.3886488
77610 0.3667487
77620 0.3827053
77630 0.3830265
77640 0.4040287
77650 0.433899
77660 0.3881123
77670 0.4147534
77680 0.4086132
77690 0.4004251
77700 0.3935105
77710 0.4172022
77720 0.3964367
77730 0.4043784
77740 0.4003235
77750 0.4077672
77760 0.3947958
77770 0.3799645
77780 0.3863813
77790 0.3880028
77800 0.406656
77810 0.3982304
77820 0.384404
77830 0.4177626
77840 0.4262448
77850 0.4094081
77860 0.3992785
77870 0.4025105
77880 0.3912348
77890 0.4016126
77900 0.3897043
77910 0.3774823
77920 0.3582704
77930 0.3700968
77940 0.4073135
77950 0.389671
77960 0.3776378
77970 0.3872743
77980 0.3784001
77990 0.3849253
78000 0.3987127
78010 0.3714287
78020 0.3986129
78030 0.3960752
78040 0.4114152
78050 0.4199625
78060 0.3954589
78070 0.3913479
78080 0.4048108
78090 0.3773047
78100 0.3997012
78110 0.3872332
78120 0.3795194
78130 0.3645625
78140 0.3913541
78150 0.384961
78160 0.401125
78170 0.3878472
78180 0.3916186
78190 0.4020905
78200 0.4115784
78210 0.3904018
78220 0.3840335
78230 0.3935157
78240 0.4122025
78250 0.3813667
78260 0.4078826
78270 0.3983684
78280 0.3771717
78290 0.4048813
78300 0.3901159
78310 0.3896287
78320 0.375802
78330 0.3843733
78340 0.3665734
78350 0.403263
78360 0.3777625
78370 0.3701541
78380 0.3803989
78390 0.3786493
78400 0.3641846
78410 0.3928931
78420 0.3970542
78430 0.4069281
78440 0.4076765
78450 0.4146616
78460 0.4021315
78470 0.3941841
78480 0.3891007
78490 0.3807167
78500 0.3945475
78510 0.3953264
78520 0.391201
78530 0.3774695
78540 0.3763022
78550 0.3842188
78560 0.3917697
78570 0.3896637
78580 0.3884381
78590 0.3864682
78600 0.3963696
78610 0.388169
78620 0.3692178
78630 0.3678037
78640 0.4035295
78650 0.3901834
78660 0.4021019
78670 0.395997
78680 0.3574335
78690 0.3639954
78700 0.3745713
78710 0.3901858
78720 0.3833894
78730 0.3943864
78740 0.4081295
78750 0.4126974
78760 0.4014733
78770 0.423092
78780 0.4032331
78790 0.3906988
78800 0.3890621
78810 0.3952914
78820 0.3922015
78830 0.3832427
78840 0.3720409
78850 0.3694058
78860 0.357692
78870 0.3738271
78880 0.3656578
78890 0.3595356
78900 0.3482401
78910 0.3631819
78920 0.3655334
78930 0.3589238
78940 0.3787258
78950 0.3813871
78960 0.4058878
78970 0.3816654
78980 0.3776717
78990 0.3870363
79000 0.3921124
79010 0.3850108
79020 0.3645398
79030 0.3628265
79040 0.3802248
79050 0.3942613
79060 0.3955741
79070 0.3653746
79080 0.3804552
79090 0.3783637
79100 0.3750604
79110 0.3936754
79120 0.402512
79130 0.3872021
79140 0.3675674
79150 0.368931
79160 0.3531322
79170 0.3419139
79180 0.3753924
79190 0.3754023
79200 0.3629371
79210 0.3619788
79220 0.3624503
79230 0.3672848
79240 0.3586346
79250 0.3972552
79260 0.3740663
79270 0.3707465
79280 0.3656153
79290 0.3511499
79300 0.3577476
79310 0.3637131
79320 0.3546762
79330 0.3721004
79340 0.375197
79350 0.3602978
79360 0.3940196
79370 0.3886235
79380 0.3964224
79390 0.3895808
79400 0.3772285
79410 0.3894215
79420 0.4086316
79430 0.4211304
79440 0.4210656
79450 0.4267004
79460 0.4389042
79470 0.4046333
79480 0.4336796
79490 0.4003685
79500 0.4090749
79510 0.3773177
79520 0.3718089
79530 0.3832476
79540 0.3917504
79550 0.3735424
79560 0.3881837
79570 0.3979277
79580 0.3922594
79590 0.3893691
79600 0.3857417
79610 0.4030081
79620 0.3851897
79630 0.3800055
79640 0.3808708
79650 0.3840518
79660 0.3867439
79670 0.3839557
79680 0.3733165
79690 0.363745
79700 0.3738479
79710 0.3680485
79720 0.3632465
79730 0.3886746
79740 0.3583927
79750 0.3537467
79760 0.3574604
79770 0.3864564
79780 0.366064
79790 0.37856
79800 0.3610989
79810 0.3780107
79820 0.3832364
79830 0.3657877
79840 0.3985397
79850 0.3765077
79860 0.3921131
79870 0.3847406
79880 0.3982551
79890 0.3773462
79900 0.3770436
79910 0.4076494
79920 0.4011885
79930 0.3716134
79940 0.3949723
79950 0.3944586
79960 0.3724491
79970 0.3772641
79980 0.4100909
79990 0.3685758
80000 0.3696685
80010 0.3800791
80020 0.3945
80030 0.3957092
80040 0.3758793
80050 0.381004
80060 0.3727964
80070 0.3640807
80080 0.3536746
80090 0.3718957
80100 0.3750898
80110 0.3552603
80120 0.3893462
80130 0.3793899
80140 0.353945
80150 0.3444486
80160 0.3662186
80170 0.3759091
80180 0.3589402
80190 0.3714305
80200 0.3950491
80210 0.3761324
80220 0.3772177
80230 0.3692909
80240 0.3435036
80250 0.380544
80260 0.3862011
80270 0.3861081
80280 0.3825963
80290 0.3979322
80300 0.3804081
80310 0.3812587
80320 0.3760048
80330 0.3844063
80340 0.4144113
80350 0.4035364
80360 0.3891508
80370 0.3731196
80380 0.3702289
80390 0.3902176
80400 0.3993471
80410 0.3818341
80420 0.3720007
80430 0.3852599
80440 0.3796908
80450 0.3873389
80460 0.381643
80470 0.4096145
80480 0.4134875
80490 0.4022477
80500 0.4103612
80510 0.4052814
80520 0.378115
80530 0.4154144
80540 0.3890227
80550 0.3959426
80560 0.41404
80570 0.4037915
80580 0.4068357
80590 0.4087295
80600 0.4071917
80610 0.4086266
80620 0.4031549
80630 0.4211801
80640 0.4011121
80650 0.3924158
80660 0.4013957
80670 0.4079369
80680 0.3956328
80690 0.3870595
80700 0.4008453
80710 0.3970262
80720 0.3947695
80730 0.3895672
80740 0.3908886
80750 0.3795308
80760 0.3671756
80770 0.388922
80780 0.3634292
80790 0.3589759
80800 0.3671709
80810 0.3443206
80820 0.3508363
80830 0.3601692
80840 0.3511345
80850 0.3754646
80860 0.3743016
80870 0.388985
80880 0.3562327
80890 0.3335376
80900 0.3665725
80910 0.3685232
80920 0.3461635
80930 0.3677221
80940 0.3343109
80950 0.3210294
80960 0.3518737
80970 0.3427359
80980 0.3541534
80990 0.3406364
81000 0.3498547
81010 0.3688309
81020 0.3285393
81030 0.3522736
81040 0.3384461
81050 0.3442988
81060 0.3387688
81070 0.3421186
81080 0.3325874
81090 0.3406657
81100 0.3213416
81110 0.3326474
81120 0.3217711
81130 0.3335335
81140 0.3215245
81150 0.3379115
81160 0.3458667
81170 0.3318171
81180 0.3580287
81190 0.346532
81200 0.3404248
81210 0.3360952
81220 0.3313836
81230 0.3352045
81240 0.3512848
81250 0.3567336
81260 0.3545117
81270 0.3540779
81280 0.3618073
81290 0.3495043
81300 0.3554392
81310 0.3551686
81320 0.3514394
81330 0.3691949
81340 0.3639061
81350 0.3466047
81360 0.3527948
81370 0.3601223
81380 0.3504051
81390 0.3477001
81400 0.3569573
81410 0.3443133
81420 0.3373942
81430 0.3331092
81440 0.3512732
81450 0.3250609
81460 0.3614757
81470 0.3415451
81480 0.3318463
81490 0.3325097
81500 0.3354892
81510 0.3471191
81520 0.3688044
81530 0.3742333
81540 0.3705858
81550 0.3845777
81560 0.3724732
81570 0.3641161
81580 0.3550262
81590 0.3534791
81600 0.3720011
81610 0.3604697
81620 0.3559719
81630 0.3604662
81640 0.3601375
81650 0.3461687
81660 0.358196
81670 0.3676262
81680 0.3688864
81690 0.3623706
81700 0.37429
81710 0.352521
81720 0.3507712
81730 0.3625451
81740 0.3851389
81750 0.3472815
81760 0.3446848
81770 0.3646078
81780 0.3700616
81790 0.361548
81800 0.3606444
81810 0.3573831
81820 0.3539878
81830 0.3610691
81840 0.3911591
81850 0.4060923
81860 0.3993185
81870 0.3708556
81880 0.3451315
81890 0.3553635
81900 0.3637129
81910 0.3714062
81920 0.3579066
81930 0.3596549
81940 0.3538374
81950 0.3342021
81960 0.3389725
81970 0.3390138
81980 0.3402082
81990 0.3474311
82000 0.3306191
82010 0.3281772
82020 0.3499275
82030 0.3347804
82040 0.3530836
82050 0.3416683
82060 0.3527499
82070 0.3396912
82080 0.3509918
82090 0.3578801
82100 0.3444275
82110 0.3225841
82120 0.3489239
82130 0.3453126
82140 0.3510945
82150 0.3588486
82160 0.3578475
82170 0.3577906
82180 0.3711876
82190 0.3517644
82200 0.3508768
82210 0.350773
82220 0.3409244
82230 0.3252482
82240 0.3711464
82250 0.3571967
82260 0.3753231
82270 0.3587102
82280 0.3571309
82290 0.35786
82300 0.3430679
82310 0.3618703
82320 0.3351097
82330 0.3369313
82340 0.3221111
82350 0.328221
82360 0.3270251
82370 0.3475098
82380 0.3385033
82390 0.3297445
82400 0.3545026
82410 0.3549899
82420 0.3363003
82430 0.3338287
82440 0.338514
82450 0.3436407
82460 0.340258
82470 0.3458175
82480 0.3558837
82490 0.3515737
82500 0.3679443
82510 0.3755088
82520 0.3814379
82530 0.3593209
82540 0.3540667
82550 0.3451624
82560 0.3639286
82570 0.3387493
82580 0.3325911
82590 0.3280293
82600 0.329221
82610 0.3416246
82620 0.3476828
82630 0.3405058
82640 0.3507752
82650 0.3552443
82660 0.3568197
82670 0.3633344
82680 0.3703746
82690 0.3797897
82700 0.3794444
82710 0.3847841
82720 0.3737341
82730 0.3726995
82740 0.3780583
82750 0.3843802
82760 0.3559718
82770 0.3640408
82780 0.3518706
82790 0.3468184
82800 0.3535886
82810 0.3550714
82820 0.3524376
82830 0.3408395
82840 0.3489706
82850 0.3589509
82860 0.3433385
82870 0.3346584
82880 0.3534825
82890 0.3499455
82900 0.3506429
82910 0.3396785
82920 0.3428935
82930 0.3531792
82940 0.3827327
82950 0.3795588
82960 0.3681138
82970 0.3834717
82980 0.3864179
82990 0.3697749
83000 0.3796044
83010 0.3759716
83020 0.3948487
83030 0.3819311
83040 0.3833878
83050 0.3764254
83060 0.4060395
83070 0.4013482
83080 0.3731829
83090 0.3714849
83100 0.3593254
83110 0.353882
83120 0.3565353
83130 0.3719955
83140 0.3855957
83150 0.3930418
83160 0.3882759
83170 0.3993565
83180 0.3682547
83190 0.3725832
83200 0.3459636
83210 0.3624891
83220 0.3753386
83230 0.374759
83240 0.3819078
83250 0.3902171
83260 0.3772466
83270 0.3893512
83280 0.3920657
83290 0.3762529
83300 0.3892196
83310 0.3614644
83320 0.3801068
83330 0.3700282
83340 0.35055
83350 0.3460431
83360 0.3770027
83370 0.3903593
83380 0.3780393
83390 0.3822263
83400 0.3764192
83410 0.3869492
83420 0.3544586
83430 0.3846845
83440 0.3683784
83450 0.3747963
83460 0.3739505
83470 0.386374
83480 0.3803538
83490 0.3513145
83500 0.3538614
83510 0.3590527
83520 0.3533506
83530 0.3521679
83540 0.3560586
83550 0.3417789
83560 0.3425532
83570 0.343546
83580 0.3528439
83590 0.3686685
83600 0.3749397
83610 0.3620065
83620 0.3521391
83630 0.3556819
83640 0.3459032
83650 0.3508851
83660 0.3385557
83670 0.3410046
83680 0.3600608
83690 0.3703267
83700 0.3519419
83710 0.3562239
83720 0.3444073
83730 0.3539966
83740 0.3425455
83750 0.3639277
83760 0.3710575
83770 0.3664078
83780 0.3652458
83790 0.3607364
83800 0.3653418
83810 0.3605472
83820 0.3655082
83830 0.3782486
83840 0.3804127
83850 0.3874123
83860 0.3727782
83870 0.3740526
83880 0.3842416
83890 0.3803045
83900 0.3638392
83910 0.367832
83920 0.3735231
83930 0.3671134
83940 0.3676116
83950 0.3921592
83960 0.3844166
83970 0.3758997
83980 0.3659925
83990 0.3723041
84000 0.368834
84010 0.3829899
84020 0.3756253
84030 0.4076447
84040 0.4002845
84050 0.3754317
84060 0.3768791
84070 0.3631213
84080 0.338452
84090 0.3371488
84100 0.3505108
84110 0.335529
84120 0.342338
84130 0.3453101
84140 0.3522122
84150 0.3350036
84160 0.3522645
84170 0.3377483
84180 0.3628235
84190 0.3330156
84200 0.3350196
84210 0.3493069
84220 0.3405903
84230 0.3652393
84240 0.3762099
84250 0.3658635
84260 0.3609407
84270 0.3646512
84280 0.3747924
84290 0.3823088
84300 0.3873431
84310 0.3455106
84320 0.3684045
84330 0.3706739
84340 0.3791754
84350 0.3817193
84360 0.356309
84370 0.3821132
84380 0.3640533
84390 0.354762
84400 0.3630891
84410 0.3835573
84420 0.3796888
84430 0.358963
84440 0.3800364
84450 0.3639608
84460 0.3570341
84470 0.3509248
84480 0.3527912
84490 0.3500155
84500 0.3421666
84510 0.3496545
84520 0.3560626
84530 0.3625078
84540 0.3575635
84550 0.3452138
84560 0.3199199
84570 0.356101
84580 0.3547539
84590 0.3418547
84600 0.3427472
84610 0.3570184
84620 0.3850068
84630 0.3961349
84640 0.397598
84650 0.3930965
84660 0.3959036
84670 0.3841468
84680 0.3950376
84690 0.3863561
84700 0.4054329
84710 0.3942017
84720 0.3997861
84730 0.4185772
84740 0.4038088
84750 0.397884
84760 0.3836262
84770 0.3886204
84780 0.3714417
84790 0.3800527
84800 0.366354
84810 0.3596337
84820 0.3816244
84830 0.3883494
84840 0.3530331
84850 0.3378155
84860 0.3401401
84870 0.3645673
84880 0.3429693
84890 0.3628238
84900 0.3638599
84910 0.3556266
84920 0.3802616
84930 0.3636655
84940 0.3533842
84950 0.3655113
84960 0.3753737
84970 0.3592888
84980 0.3698345
84990 0.3624573
85000 0.358014
85010 0.3737848
85020 0.3601432
85030 0.3578879
85040 0.3562582
85050 0.3610803
85060 0.345024
85070 0.3464938
85080 0.3608346
85090 0.3337142
85100 0.3544869
85110 0.3603561
85120 0.3427413
85130 0.3439583
85140 0.34046
85150 0.3628048
85160 0.3490654
85170 0.3375462
85180 0.338469
85190 0.3381362
85200 0.3484115
85210 0.3391418
85220 0.3481245
85230 0.3637469
85240 0.3538942
85250 0.3442054
85260 0.3314645
85270 0.3443143
85280 0.3511144
85290 0.3392591
85300 0.3517504
85310 0.3506761
85320 0.3541684
85330 0.343537
85340 0.3557804
85350 0.3515049
85360 0.3630656
85370 0.353259
85380 0.3685997
85390 0.3748351
85400 0.3574411
85410 0.3407423
85420 0.364782
85430 0.3607068
85440 0.356092
85450 0.3624749
85460 0.3773394
85470 0.3648086
85480 0.3743824
85490 0.3738586
85500 0.3739281
85510 0.3593163
85520 0.3755768
85530 0.3740073
85540 0.3626232
85550 0.3443324
85560 0.3569846
85570 0.3588944
85580 0.3860564
85590 0.374695
85600 0.3742533
85610 0.3747576
85620 0.3749996
85630 0.3806505
85640 0.3772994
85650 0.3784814
85660 0.3776241
85670 0.3719926
85680 0.3562124
85690 0.3608387
85700 0.3762784
85710 0.3662417
85720 0.358364
85730 0.3775784
85740 0.3681419
85750 0.3956657
85760 0.3748649
85770 0.3915218
85780 0.4075905
85790 0.3973755
85800 0.380344
85810 0.35083
85820 0.3671908
85830 0.3799261
85840 0.3834004
85850 0.3545539
85860 0.3490493
85870 0.3649143
85880 0.3416393
85890 0.3489854
85900 0.3452278
85910 0.3265931
85920 0.34848
85930 0.3530514
85940 0.3582946
85950 0.3555176
85960 0.3614583
85970 0.3393118
85980 0.3579847
85990 0.3621374
86000 0.3517077
86010 0.3553691
86020 0.3779774
86030 0.3726928
86040 0.3620595
86050 0.3878282
86060 0.3682223
86070 0.3614237
86080 0.3740721
86090 0.3460808
86100 0.3684861
86110 0.3486824
86120 0.3372801
86130 0.3374898
86140 0.3396384
86150 0.3281774
86160 0.3542454
86170 0.3561857
86180 0.3216655
86190 0.3392189
86200 0.330061
86210 0.3179266
86220 0.3229799
86230 0.3190074
86240 0.3575248
86250 0.3470645
86260 0.333423
86270 0.345126
86280 0.3534642
86290 0.3626486
86300 0.3638907
86310 0.3576464
86320 0.3582598
86330 0.3543309
86340 0.3363115
86350 0.3316845
86360 0.3423365
86370 0.3469645
86380 0.3336471
86390 0.3416644
86400 0.3460198
86410 0.3539796
86420 0.3549832
86430 0.3565105
86440 0.3500869
86450 0.3551428
86460 0.3295961
86470 0.332844
86480 0.3351041
86490 0.3426637
86500 0.3275921
86510 0.3231257
86520 0.3254679
86530 0.3392268
86540 0.3466484
86550 0.3590452
86560 0.3457733
86570 0.3345986
86580 0.3347432
86590 0.3251158
86600 0.3359522
86610 0.357118
86620 0.3322566
86630 0.3375013
86640 0.3612229
86650 0.3817027
86660 0.3591206
86670 0.3681864
86680 0.3808784
86690 0.3540666
86700 0.3739324
86710 0.3698978
86720 0.3654519
86730 0.3590441
86740 0.3644428
86750 0.360957
86760 0.3445724
86770 0.3327746
86780 0.3419179
86790 0.3442801
86800 0.3204238
86810 0.3056183
86820 0.3273872
86830 0.3132457
86840 0.3049622
86850 0.3207435
86860 0.2945191
86870 0.3247083
86880 0.3151488
86890 0.3041949
86900 0.3003505
86910 0.3101253
86920 0.3170471
86930 0.3183669
86940 0.3259484
86950 0.3349353
86960 0.3271067
86970 0.329935
86980 0.3305448
86990 0.3057604
87000 0.3292921
87010 0.3310877
87020 0.3224358
87030 0.3170203
87040 0.3346499
87050 0.3343624
87060 0.3199297
87070 0.3085463
87080 0.326816
87090 0.3200274
87100 0.3069433
87110 0.3255038
87120 0.307708
87130 0.3023825
87140 0.2951888
87150 0.3084898
87160 0.30058
87170 0.3049066
87180 0.3013511
87190 0.3283294
87200 0.3181701
87210 0.33359
87220 0.3294648
87230 0.3268634
87240 0.330281
87250 0.3097925
87260 0.3121368
87270 0.3360849
87280 0.3251247
87290 0.3649697
87300 0.362294
87310 0.3546637
87320 0.3508686
87330 0.3454371
87340 0.3413452
87350 0.3121689
87360 0.315052
87370 0.337226
87380 0.3203932
87390 0.3330863
87400 0.3446744
87410 0.3362716
87420 0.3216907
87430 0.3358513
87440 0.3335255
87450 0.344393
87460 0.3468295
87470 0.3422147
87480 0.3377367
87490 0.3394487
87500 0.3368045
87510 0.3480254
87520 0.3356909
87530 0.3364912
87540 0.3364193
87550 0.3572348
87560 0.3510561
87570 0.3456403
87580 0.3446664
87590 0.3635981
87600 0.3714681
87610 0.3306626
87620 0.3001813
87630 0.3290948
87640 0.3302528
87650 0.3322926
87660 0.3288095
87670 0.3283426
87680 0.3162582
87690 0.3108315
87700 0.3073842
87710 0.3037409
87720 0.3117442
87730 0.323193
87740 0.3536837
87750 0.3446247
87760 0.3409997
87770 0.325193
87780 0.3576396
87790 0.3283857
87800 0.3600501
87810 0.3372785
87820 0.3442535
87830 0.3372114
87840 0.3312221
87850 0.3345527
87860 0.3332417
87870 0.3387572
87880 0.3505034
87890 0.3228722
87900 0.311735
87910 0.3217034
87920 0.3124146
87930 0.3175639
87940 0.3325749
87950 0.3487566
87960 0.3292136
87970 0.3497439
87980 0.3481996
87990 0.335487
88000 0.3275197
88010 0.3473543
88020 0.3329598
88030 0.3421161
88040 0.3672536
88050 0.3217896
88060 0.335668
88070 0.3384061
88080 0.3340476
88090 0.3520586
88100 0.3510837
88110 0.3313412
88120 0.3444692
88130 0.3400866
88140 0.3439414
88150 0.3855841
88160 0.3825107
88170 0.3616837
88180 0.3830674
88190 0.3709372
88200 0.4075394
88210 0.3697146
88220 0.3645206
88230 0.3368028
88240 0.3529393
88250 0.3609706
88260 0.3481688
88270 0.3615825
88280 0.3632357
88290 0.3606029
88300 0.3473836
88310 0.3544394
88320 0.3497366
88330 0.3694691
88340 0.3640964
88350 0.3551881
88360 0.3262819
88370 0.324816
88380 0.3313151
88390 0.3357161
88400 0.3177673
88410 0.3127831
88420 0.3247484
88430 0.3201167
88440 0.323002
88450 0.3246669
88460 0.3336819
88470 0.3435288
88480 0.3403426
88490 0.3522263
88500 0.3664351
88510 0.3575518
88520 0.3471997
88530 0.3609405
88540 0.3366124
88550 0.3424799
88560 0.3649409
88570 0.3602861
88580 0.3871046
88590 0.3638698
88600 0.3463265
88610 0.3410506
88620 0.3507969
88630 0.3761256
88640 0.3671037
88650 0.3530816
88660 0.3440085
88670 0.3670943
88680 0.3639351
88690 0.3515558
88700 0.3394014
88710 0.3300173
88720 0.333554
88730 0.3510814
88740 0.3411802
88750 0.3425546
88760 0.3465277
88770 0.3428148
88780 0.3264998
88790 0.333761
88800 0.3277748
88810 0.3358941
88820 0.3295915
88830 0.3397672
88840 0.3252375
88850 0.3572979
88860 0.365057
88870 0.3710139
88880 0.3707794
88890 0.3561949
88900 0.3600443
88910 0.3411811
88920 0.3703775
88930 0.3580281
88940 0.3523999
88950 0.3528503
88960 0.3572923
88970 0.3671992
88980 0.3762369
88990 0.3703786
89000 0.3465849
89010 0.3511687
89020 0.3435713
89030 0.3347992
89040 0.3364359
89050 0.3459306
89060 0.3612194
89070 0.3620047
89080 0.3470483
89090 0.3487391
89100 0.3536051
89110 0.3476382
89120 0.3466799
89130 0.3496811
89140 0.3286362
89150 0.3453187
89160 0.3193396
89170 0.3335943
89180 0.3437943
89190 0.3426946
89200 0.34242
89210 0.3450276
89220 0.3544828
89230 0.3526444
89240 0.3484704
89250 0.3643981
89260 0.3540985
89270 0.3517363
89280 0.3257645
89290 0.3428205
89300 0.3392237
89310 0.3368775
89320 0.3720186
89330 0.3642825
89340 0.3579683
89350 0.3526316
89360 0.3548668
89370 0.3732113
89380 0.3827647
89390 0.3759634
89400 0.3582812
89410 0.3654405
89420 0.384641
89430 0.3881965
89440 0.3658496
89450 0.3645697
89460 0.3716165
89470 0.3799694
89480 0.401757
89490 0.3604758
89500 0.3490519
89510 0.3644112
89520 0.3682136
89530 0.3672842
89540 0.3557149
89550 0.366818
89560 0.3759978
89570 0.3702157
89580 0.358199
89590 0.3808629
89600 0.3577159
89610 0.3856665
89620 0.3636703
89630 0.3719949
89640 0.3815387
89650 0.3695212
89660 0.3768538
89670 0.3602907
89680 0.3765673
89690 0.3692435
89700 0.3902428
89710 0.3727618
89720 0.3847417
89730 0.3710884
89740 0.3803759
89750 0.3771634
89760 0.3765196
89770 0.3545261
89780 0.3797627
89790 0.3582414
89800 0.3547939
89810 0.38037
89820 0.36016
89830 0.383464
89840 0.3613118
89850 0.3886787
89860 0.4186838
89870 0.3882593
89880 0.4187171
89890 0.4011891
89900 0.3849246
89910 0.3983042
89920 0.394188
89930 0.3875996
89940 0.3628839
89950 0.3942728
89960 0.4149365
89970 0.3932126
89980 0.3912469
89990 0.404168
90000 0.4042894
90010 0.3828903
90020 0.3769512
90030 0.3792827
90040 0.3984066
90050 0.3916163
90060 0.3876112
90070 0.3842542
90080 0.3913388
90090 0.3857742
90100 0.4011861
90110 0.3987528
90120 0.3923801
90130 0.3925701
90140 0.383399
90150 0.3961494
90160 0.3838688
90170 0.4035668
90180 0.3973843
90190 0.3809243
90200 0.3758765
90210 0.377902
90220 0.3913245
90230 0.3886562
90240 0.3873177
90250 0.3970829
90260 0.396444
90270 0.3934032
90280 0.401592
90290 0.4030935
90300 0.3742403
90310 0.3782855
90320 0.3875127
90330 0.3937682
90340 0.3860736
90350 0.4032729
90360 0.4115166
90370 0.3931042
90380 0.3875256
90390 0.3837712
90400 0.3732731
90410 0.3690858
90420 0.3969099
90430 0.3870439
90440 0.3970397
90450 0.3975953
90460 0.4198512
90470 0.3866539
90480 0.366477
90490 0.3983691
90500 0.4144575
90510 0.3997702
90520 0.3839426
90530 0.35196
90540 0.3577782
90550 0.3556036
90560 0.3700829
90570 0.386597
90580 0.4072376
90590 0.4103059
90600 0.3978107
90610 0.3953392
90620 0.3770388
90630 0.3575369
90640 0.3729553
90650 0.3648404
90660 0.3835986
90670 0.3915876
90680 0.3699048
90690 0.3750261
90700 0.3854237
90710 0.3890199
90720 0.409219
90730 0.3903415
90740 0.3693334
90750 0.4082294
90760 0.3805158
90770 0.3915212
90780 0.3940358
90790 0.3833982
90800 0.4136596
90810 0.4113596
90820 0.4032745
90830 0.4086327
90840 0.3837919
90850 0.3943816
90860 0.3803406
90870 0.3738745
90880 0.3828128
90890 0.3743298
90900 0.383666
90910 0.3833739
90920 0.398671
90930 0.3568455
90940 0.3972105
90950 0.381079
90960 0.3802504
90970 0.3700707
90980 0.3732694
90990 0.376766
91000 0.388059
91010 0.3827561
91020 0.3861879
91030 0.3626938
91040 0.3681893
91050 0.387697
91060 0.3870504
91070 0.376897
91080 0.3652135
91090 0.3778252
91100 0.3631873
91110 0.3956273
91120 0.3857548
91130 0.3884309
91140 0.3797549
91150 0.3638574
91160 0.3675434
91170 0.3780897
91180 0.3588733
91190 0.3692161
91200 0.3875563
91210 0.3856582
91220 0.3975765
91230 0.3894653
91240 0.3735732
91250 0.3516398
91260 0.3775546
91270 0.3701196
91280 0.3763859
91290 0.4020406
91300 0.4052161
91310 0.3902112
91320 0.37677
91330 0.3941197
91340 0.388598
91350 0.3813683
91360 0.3857837
91370 0.3903368
91380 0.3977862
91390 0.4057583
91400 0.3897827
91410 0.3855652
91420 0.4047853
91430 0.3987547
91440 0.3937291
91450 0.4093381
91460 0.4042499
91470 0.414207
91480 0.3939812
91490 0.390626
91500 0.4217713
91510 0.3966518
91520 0.3955268
91530 0.3701994
91540 0.3886536
91550 0.4051356
91560 0.3805205
91570 0.3873528
91580 0.3969376
91590 0.3940947
91600 0.3849667
91610 0.3998528
91620 0.3899017
91630 0.3820144
91640 0.3777221
91650 0.3920026
91660 0.3985493
91670 0.364729
91680 0.3884606
91690 0.3843624
91700 0.3848973
91710 0.3676885
91720 0.394518
91730 0.395553
91740 0.3972711
91750 0.3886393
91760 0.3979668
91770 0.37951
91780 0.3706564
91790 0.3910288
91800 0.3714175
91810 0.3918467
91820 0.3987274
91830 0.4020686
91840 0.3971235
91850 0.3853908
91860 0.4107832
91870 0.3935199
91880 0.3709012
91890 0.3812492
91900 0.3758451
91910 0.393
91920 0.4025897
91930 0.4021537
91940 0.383716
91950 0.3872994
91960 0.368432
91970 0.3913402
91980 0.4044608
91990 0.3840719
92000 0.421299
92010 0.3832529
92020 0.3736143
92030 0.3798535
92040 0.3906885
92050 0.3901547
92060 0.3737092
92070 0.3901534
92080 0.3851628
92090 0.4082645
92100 0.3787771
92110 0.3845489
92120 0.4155926
92130 0.4332753
92140 0.4055514
92150 0.3947158
92160 0.3907095
92170 0.3627458
92180 0.3814528
92190 0.3664072
92200 0.3766321
92210 0.3769546
92220 0.3836353
92230 0.3910229
92240 0.3959919
92250 0.3867725
92260 0.392822
92270 0.3972502
92280 0.3896992
92290 0.3990294
92300 0.3794556
92310 0.3837418
92320 0.3638788
92330 0.3498803
92340 0.3582379
92350 0.3640064
92360 0.3746561
92370 0.3804677
92380 0.377105
92390 0.36402
92400 0.3754522
92410 0.3620439
92420 0.3751783
92430 0.3730152
92440 0.3770191
92450 0.3755301
92460 0.3785484
92470 0.3716221
92480 0.3815785
92490 0.3695061
92500 0.3680263
92510 0.3658406
92520 0.3504864
92530 0.3711759
92540 0.3788665
92550 0.3863321
92560 0.3772153
92570 0.3878253
92580 0.3992143
92590 0.3851281
92600 0.3788132
92610 0.3750672
92620 0.3609264
92630 0.3735767
92640 0.3990554
92650 0.3654918
92660 0.3712571
92670 0.3799642
92680 0.3564095
92690 0.369987
92700 0.3723906
92710 0.3796811
92720 0.3425901
92730 0.3670515
92740 0.3593593
92750 0.3528537
92760 0.371778
92770 0.3733377
92780 0.3571123
92790 0.3676905
92800 0.3646843
92810 0.3671832
92820 0.3692805
92830 0.3884815
92840 0.3635662
92850 0.3386976
92860 0.3445793
92870 0.3621196
92880 0.3530647
92890 0.3384122
92900 0.3626454
92910 0.3707282
92920 0.3712123
92930 0.3539522
92940 0.3719577
92950 0.3764479
92960 0.3991431
92970 0.3820472
92980 0.3668933
92990 0.3756625
93000 0.3542903
93010 0.3675573
93020 0.3718363
93030 0.3704459
93040 0.3750547
93050 0.3787731
93060 0.3882323
93070 0.3757299
93080 0.3840347
93090 0.3751733
93100 0.3623773
93110 0.3662339
93120 0.3673311
93130 0.3558128
93140 0.3849334
93150 0.3886893
93160 0.3571745
93170 0.3592851
93180 0.3653254
93190 0.3642618
93200 0.3642482
93210 0.336318
93220 0.3440632
93230 0.3656637
93240 0.3154917
93250 0.3402117
93260 0.3494873
93270 0.3822766
93280 0.345105
93290 0.3702426
93300 0.3555603
93310 0.3441889
93320 0.3653046
93330 0.3733675
93340 0.3437985
93350 0.34062
93360 0.3410196
93370 0.3259583
93380 0.3360804
93390 0.354147
93400 0.343002
93410 0.3348301
93420 0.3479895
93430 0.3413298
93440 0.337187
93450 0.3328721
93460 0.3593763
93470 0.366274
93480 0.355271
93490 0.3399333
93500 0.3679004
93510 0.3736162
93520 0.3654868
93530 0.3683393
93540 0.3656159
93550 0.3472852
93560 0.3567731
93570 0.3593628
93580 0.3913845
93590 0.3535366
93600 0.3497973
93610 0.3511008
93620 0.3716611
93630 0.3807788
93640 0.3852347
93650 0.3851331
93660 0.4001757
93670 0.3785081
93680 0.3653775
93690 0.3797995
93700 0.3829758
93710 0.3832596
93720 0.3905448
93730 0.399418
93740 0.3778055
93750 0.3787462
93760 0.3632229
93770 0.3458439
93780 0.33792
93790 0.3523172
93800 0.362903
93810 0.3519815
93820 0.3485368
93830 0.3453254
93840 0.33743
93850 0.3592788
93860 0.3405751
93870 0.3460493
93880 0.3418687
93890 0.3617314
93900 0.3645897
93910 0.3534716
93920 0.3495519
93930 0.3626759
93940 0.3739052
93950 0.3791833
93960 0.3751647
93970 0.3620813
93980 0.3614716
93990 0.36813
94000 0.3617436
94010 0.3749218
94020 0.41059
94030 0.3724829
94040 0.3835526
94050 0.3912642
94060 0.3648421
94070 0.4024104
94080 0.3941421
94090 0.3661847
94100 0.3705239
94110 0.3427531
94120 0.363515
94130 0.3603742
94140 0.3621013
94150 0.3711457
94160 0.3601809
94170 0.3544791
94180 0.3653964
94190 0.3672
94200 0.3647984
94210 0.3732353
94220 0.3801425
94230 0.3754159
94240 0.3868607
94250 0.3639508
94260 0.3842458
94270 0.390237
94280 0.3741823
94290 0.3968625
94300 0.3830187
94310 0.3852193
94320 0.3806806
94330 0.3904118
94340 0.3741145
94350 0.3477148
94360 0.3493365
94370 0.3558975
94380 0.3501542
94390 0.3757073
94400 0.3753049
94410 0.3661385
94420 0.3560556
94430 0.3645204
94440 0.3712621
94450 0.3546316
94460 0.3737037
94470 0.3537215
94480 0.3683262
94490 0.3399829
94500 0.3805812
94510 0.349638
94520 0.3422534
94530 0.3605091
94540 0.352576
94550 0.3700799
94560 0.3721398
94570 0.3653006
94580 0.371801
94590 0.35657
94600 0.3719449
94610 0.3727215
94620 0.3644196
94630 0.380844
94640 0.3868004
94650 0.3861272
94660 0.3753813
94670 0.3886575
94680 0.3809685
94690 0.3754902
94700 0.3634467
94710 0.3824872
94720 0.3712606
94730 0.3778173
94740 0.3883094
94750 0.3667647
94760 0.3694828
94770 0.3616178
94780 0.3619416
94790 0.3717328
94800 0.3761808
94810 0.3948009
94820 0.3857305
94830 0.3792864
94840 0.3695329
94850 0.3868327
94860 0.3866603
94870 0.3934068
94880 0.3891919
94890 0.4117252
94900 0.40435
94910 0.3858151
94920 0.3931562
94930 0.3973687
94940 0.4039259
94950 0.415049
94960 0.3755734
94970 0.3913296
94980 0.3638619
94990 0.3583572
95000 0.3630721
95010 0.382833
95020 0.3546684
95030 0.3932481
95040 0.3731347
95050 0.3874199
95060 0.4167911
95070 0.4139277
95080 0.3806294
95090 0.3738025
95100 0.37441
95110 0.3764022
95120 0.3621335
95130 0.3803772
95140 0.3676466
95150 0.3599722
95160 0.3674502
95170 0.3644128
95180 0.3584301
95190 0.3696887
95200 0.34511
95210 0.3478955
95220 0.3452896
95230 0.3793122
95240 0.3573582
95250 0.3704508
95260 0.3844338
95270 0.3786206
95280 0.3816113
95290 0.3585139
95300 0.3650308
95310 0.3690302
95320 0.3673258
95330 0.367865
95340 0.367368
95350 0.3816833
95360 0.3641637
95370 0.3539356
95380 0.3770529
95390 0.3677712
95400 0.3887727
95410 0.3900914
95420 0.3713354
95430 0.3636014
95440 0.3471747
95450 0.356602
95460 0.3396444
95470 0.3386728
95480 0.3864738
95490 0.3695451
95500 0.3570323
95510 0.3748586
95520 0.3594937
95530 0.380329
95540 0.3797118
95550 0.3771479
95560 0.3632331
95570 0.3788797
95580 0.3948341
95590 0.3778107
95600 0.3656406
95610 0.3524297
95620 0.3663761
95630 0.3383427
95640 0.3912154
95650 0.361456
95660 0.3590693
95670 0.3547176
95680 0.3457374
95690 0.3521228
95700 0.3715097
95710 0.3785029
95720 0.3830599
95730 0.3720188
95740 0.3682335
95750 0.3716012
95760 0.3925979
95770 0.3608524
95780 0.3471017
95790 0.3624824
95800 0.3601568
95810 0.3628747
95820 0.3819136
95830 0.3828404
95840 0.3742796
95850 0.3875029
95860 0.3886551
95870 0.392111
95880 0.4065405
95890 0.3802015
95900 0.359187
95910 0.3284802
95920 0.345482
95930 0.3542282
95940 0.3569559
95950 0.3854586
95960 0.3948024
95970 0.3735688
95980 0.3946727
95990 0.4016481
96000 0.4051034
96010 0.3853971
96020 0.3786142
96030 0.3703371
96040 0.3694086
96050 0.3648483
96060 0.3746727
96070 0.3978725
96080 0.3867431
96090 0.3799033
96100 0.3742413
96110 0.3945283
96120 0.3863783
96130 0.3928382
96140 0.3863442
96150 0.3798854
96160 0.3713414
96170 0.3829571
96180 0.3833463
96190 0.3920327
96200 0.3939306
96210 0.3775981
96220 0.388078
96230 0.3793112
96240 0.383751
96250 0.3780694
96260 0.393569
96270 0.3929581
96280 0.37597
96290 0.3761073
96300 0.3658621
96310 0.3732636
96320 0.3918478
96330 0.3723947
96340 0.3630435
96350 0.3669161
96360 0.3902307
96370 0.382329
96380 0.3909317
96390 0.3561533
96400 0.3786919
96410 0.3971193
96420 0.3925902
96430 0.3972062
96440 0.3995386
96450 0.3913366
96460 0.3914823
96470 0.4010009
96480 0.3830304
96490 0.394905
96500 0.3958291
96510 0.3876795
96520 0.4008122
96530 0.3974808
96540 0.3881859
96550 0.3851601
96560 0.3905107
96570 0.4069603
96580 0.3867219
96590 0.3816794
96600 0.3946993
96610 0.3935844
96620 0.3601279
96630 0.3937918
96640 0.3838978
96650 0.3650578
96660 0.3965532
96670 0.3961708
96680 0.3804481
96690 0.3779922
96700 0.3580466
96710 0.3751448
96720 0.3993525
96730 0.3940918
96740 0.3955255
96750 0.3923671
96760 0.3813159
96770 0.3893103
96780 0.3900881
96790 0.4002896
96800 0.3890057
96810 0.4045893
96820 0.4113879
96830 0.3903078
96840 0.411389
96850 0.386369
96860 0.3971192
96870 0.3892565
96880 0.3857515
96890 0.3784717
96900 0.3604062
96910 0.4027672
96920 0.3843635
96930 0.3730435
96940 0.4002191
96950 0.3829379
96960 0.3999858
96970 0.3907584
96980 0.3752614
96990 0.3848996
97000 0.389823
97010 0.3842751
97020 0.4030541
97030 0.3918265
97040 0.3763471
97050 0.3912228
97060 0.3997191
97070 0.4089392
97080 0.4165954
97090 0.4104745
97100 0.3884503
97110 0.3988065
97120 0.399056
97130 0.4057361
97140 0.4049143
97150 0.3976075
97160 0.3821612
97170 0.3925829
97180 0.377882
97190 0.3612461
97200 0.3786133
97210 0.3928885
97220 0.3895828
97230 0.3877374
97240 0.394573
97250 0.3993242
97260 0.373544
97270 0.3772412
97280 0.3722669
97290 0.3848948
97300 0.3970874
97310 0.4021772
97320 0.4206521
97330 0.3872623
97340 0.3882964
97350 0.3923603
97360 0.3794002
97370 0.4070783
97380 0.364323
97390 0.3978808
97400 0.3985713
97410 0.3781987
97420 0.3931717
97430 0.3826624
97440 0.3824822
97450 0.3889649
97460 0.388164
97470 0.3998585
97480 0.3971672
97490 0.3937734
97500 0.3794388
97510 0.3803699
97520 0.4056615
97530 0.3965244
97540 0.4131666
97550 0.393211
97560 0.3827332
97570 0.3773589
97580 0.3722962
97590 0.3613336
97600 0.3808814
97610 0.3702288
97620 0.3881764
97630 0.4182991
97640 0.3939393
97650 0.3726875
97660 0.3906131
97670 0.3734519
97680 0.3907152
97690 0.3841453
97700 0.3877144
97710 0.3808864
97720 0.3967942
97730 0.4008028
97740 0.378852
97750 0.3877051
97760 0.4101613
97770 0.4186112
97780 0.3997384
97790 0.4051074
97800 0.4014975
97810 0.3892435
97820 0.3980976
97830 0.4165982
97840 0.4028232
97850 0.3757222
97860 0.3975229
97870 0.4008123
97880 0.4083444
97890 0.4066206
97900 0.3940444
97910 0.4080974
97920 0.4153779
97930 0.3996756
97940 0.3813415
97950 0.3953975
97960 0.3778023
97970 0.3835739
97980 0.3845557
97990 0.4156025
98000 0.3796159
98010 0.4041681
98020 0.3914164
98030 0.4278921
98040 0.4051567
98050 0.3889527
98060 0.379204
98070 0.3839202
98080 0.3653513
98090 0.3719137
98100 0.3726811
98110 0.3873742
98120 0.3776763
98130 0.411792
98140 0.3750282
98150 0.3778825
98160 0.3815608
98170 0.3939167
98180 0.3912215
98190 0.3630868
98200 0.3491595
98210 0.3438793
98220 0.3553585
98230 0.3713844
98240 0.3762936
98250 0.3669904
98260 0.389587
98270 0.3758085
98280 0.3707297
98290 0.3670037
98300 0.3659343
98310 0.3907368
98320 0.3789701
98330 0.374605
98340 0.3807544
98350 0.3799928
98360 0.354616
98370 0.3535064
98380 0.3961763
98390 0.3912499
98400 0.3830463
98410 0.3707089
98420 0.3838376
98430 0.38405
98440 0.4165461
98450 0.3827291
98460 0.3783253
98470 0.3688072
98480 0.372353
98490 0.3935811
98500 0.3720264
98510 0.3884552
98520 0.4065262
98530 0.4064397
98540 0.3931787
98550 0.3994413
98560 0.406812
98570 0.3990086
98580 0.4053799
98590 0.3998453
98600 0.3948285
98610 0.379017
98620 0.383105
98630 0.3849675
98640 0.374359
98650 0.367118
98660 0.3703064
98670 0.3912827
98680 0.3810967
98690 0.385677
98700 0.389214
98710 0.4115875
98720 0.3910839
98730 0.3892038
98740 0.4051376
98750 0.4087018
98760 0.4014823
98770 0.3925872
98780 0.3994881
98790 0.3967161
98800 0.3730887
98810 0.3570112
98820 0.3714835
98830 0.3960925
98840 0.4145063
98850 0.4019548
98860 0.4053731
98870 0.3965965
98880 0.3893645
98890 0.3991569
98900 0.4275615
98910 0.4006499
98920 0.4080248
98930 0.3972528
98940 0.39318
98950 0.4004229
98960 0.3856735
98970 0.4039615
98980 0.3825704
98990 0.3809898
99000 0.3631881
99010 0.3877051
99020 0.3658473
99030 0.3818316
99040 0.3781663
99050 0.3607973
99060 0.3869035
99070 0.3677056
99080 0.3690121
99090 0.3659011
99100 0.3766818
99110 0.3687306
99120 0.3718254
99130 0.3764896
99140 0.3882536
99150 0.4021816
99160 0.3692366
99170 0.3893538
99180 0.4046354
99190 0.3729024
99200 0.3663667
99210 0.3835414
99220 0.3960594
99230 0.4156727
99240 0.4192768
99250 0.4120211
99260 0.4081033
99270 0.4022691
99280 0.4021012
99290 0.4199688
99300 0.4308701
99310 0.4002832
99320 0.3962959
99330 0.4047175
99340 0.3971916
99350 0.4058943
99360 0.405858
99370 0.4013488
99380 0.4124061
99390 0.3994043
99400 0.3799541
99410 0.3932836
99420 0.3842117
99430 0.3876226
99440 0.3911895
99450 0.40394
99460 0.3920338
99470 0.4005707
99480 0.4203399
99490 0.4193097
99500 0.4085049
99510 0.4122337
99520 0.4093141
99530 0.4110249
99540 0.3991211
99550 0.4016477
99560 0.391585
99570 0.4070584
99580 0.4083584
99590 0.4029314
99600 0.4106297
99610 0.4155503
99620 0.3875069
99630 0.3997658
99640 0.3964159
99650 0.3984411
99660 0.410997
99670 0.4026524
99680 0.4023471
99690 0.4186946
99700 0.4286762
99710 0.4120887
99720 0.4112444
99730 0.4110222
99740 0.3953077
99750 0.3896182
99760 0.4147049
99770 0.4134038
99780 0.40504
99790 0.4071251
99800 0.3937432
99810 0.3850023
99820 0.4067321
99830 0.4143943
99840 0.3913426
99850 0.383516
99860 0.395737
99870 0.403425
99880 0.3976501
99890 0.3868637
99900 0.3801268
99910 0.4016052
99920 0.4062819
99930 0.4029528
99940 0.4084022
99950 0.4029968
99960 0.4203347
99970 0.4289995
99980 0.4314923
99990 0.4154534
100000 0.426653
100010 0.4127468
100020 0.4080767
100030 0.4073417
100040 0.4046629
100050 0.3871657
100060 0.393038
100070 0.41897
100080 0.4042812
100090 0.3956946
100100 0.4222581
100110 0.4183547
100120 0.4098424
100130 0.4043497
100140 0.4044011
100150 0.3843219
100160 0.4091516
100170 0.4358614
100180 0.4227442
100190 0.4233188
100200 0.4161215
100210 0.4414209
100220 0.4309863
100230 0.4421643
100240 0.430517
100250 0.4381448
100260 0.4446748
100270 0.4429931
100280 0.4133381
100290 0.406338
100300 0.3915354
100310 0.389858
100320 0.388604
100330 0.4078933
100340 0.3886268
100350 0.4017815
100360 0.4023266
100370 0.4161591
100380 0.4126508
100390 0.380516
100400 0.3879113
100410 0.4052858
100420 0.4103716
100430 0.425267
100440 0.4012214
100450 0.3907348
100460 0.4147134
100470 0.4190606
100480 0.4192592
100490 0.4170165
100500 0.4172833
100510 0.385417
100520 0.3922279
100530 0.3893962
100540 0.3873926
100550 0.4054728
100560 0.4017364
100570 0.4018749
100580 0.3947901
100590 0.4004521
100600 0.4026164
100610 0.4054744
100620 0.4065257
100630 0.4042795
100640 0.4097316
100650 0.398565
100660 0.4222041
100670 0.4047358
100680 0.4074663
100690 0.4065527
100700 0.4035173
100710 0.3964171
100720 0.3782055
100730 0.3801644
100740 0.377883
100750 0.3929209
100760 0.393409
100770 0.3987009
100780 0.393432
100790 0.4088427
100800 0.4315399
100810 0.4352526
100820 0.4190848
100830 0.4227512
100840 0.4193612
100850 0.4122938
100860 0.4253492
100870 0.4121358
100880 0.4543505
100890 0.4320359
100900 0.407867
100910 0.4034759
100920 0.4038633
100930 0.4033986
100940 0.4200991
100950 0.3943342
100960 0.3983846
100970 0.4301008
100980 0.4056283
100990 0.3995084
101000 0.3956842
101010 0.4115834
101020 0.4061878
101030 0.4078755
101040 0.3929491
101050 0.3698423
101060 0.3941234
101070 0.3770668
101080 0.3825476
101090 0.3853293
101100 0.4078628
101110 0.3957035
101120 0.4019845
101130 0.4001473
101140 0.3956013
101150 0.3807984
101160 0.3997188
101170 0.4012969
101180 0.3969175
101190 0.392053
101200 0.4010397
101210 0.4089026
101220 0.4012626
101230 0.4109924
101240 0.4041055
101250 0.4010043
101260 0.4044414
101270 0.3890335
101280 0.4048413
101290 0.396461
101300 0.4051995
101310 0.410167
101320 0.405613
101330 0.4175925
101340 0.4064448
101350 0.4077999
101360 0.4212783
101370 0.4091027
101380 0.4048921
101390 0.4102806
101400 0.3996867
101410 0.4263698
101420 0.4180084
101430 0.4158754
101440 0.3910617
101450 0.4202737
101460 0.3963228
101470 0.3961861
101480 0.4019738
101490 0.4180207
101500 0.4075439
101510 0.411738
101520 0.4152407
101530 0.4196276
101540 0.40578
101550 0.4202366
101560 0.426831
101570 0.4088673
101580 0.3957607
101590 0.398037
101600 0.3852296
101610 0.3987755
101620 0.3909204
101630 0.3916868
101640 0.4116474
101650 0.4053075
101660 0.3993899
101670 0.4295958
101680 0.3816114
101690 0.4047163
101700 0.4049211
101710 0.3977234
101720 0.3975518
101730 0.4037416
101740 0.3749461
101750 0.4057751
101760 0.4075469
101770 0.4057487
101780 0.4253099
101790 0.3797206
101800 0.4115288
101810 0.420663
101820 0.3949965
101830 0.3978973
101840 0.4080028
101850 0.405472
101860 0.3992967
101870 0.4076075
101880 0.3925152
101890 0.3944218
101900 0.3963278
101910 0.3970734
101920 0.4040147
101930 0.38014
101940 0.3903224
101950 0.3992564
101960 0.3908688
101970 0.3895769
101980 0.3884079
101990 0.3658863
102000 0.3878187
102010 0.3878721
102020 0.4038929
102030 0.4073653
102040 0.3797997
102050 0.3729084
102060 0.3784409
102070 0.3737204
102080 0.3681405
102090 0.3634934
102100 0.3751872
102110 0.3784923
102120 0.3997168
102130 0.3835323
102140 0.3896461
102150 0.3909567
102160 0.396644
102170 0.4211685
102180 0.4059191
102190 0.4017548
102200 0.3989246
102210 0.386151
102220 0.3829055
102230 0.3714833
102240 0.3743155
102250 0.3959307
102260 0.4026752
102270 0.3880885
102280 0.3999395
102290 0.3761434
102300 0.4099527
102310 0.3908932
102320 0.4162357
102330 0.4063743
102340 0.3828037
102350 0.3830242
102360 0.387661
102370 0.3987217
102380 0.3853018
102390 0.4004291
102400 0.3889389
102410 0.3859119
102420 0.3721317
102430 0.3933486
102440 0.4340078
102450 0.4168442
102460 0.3953625
102470 0.3943942
102480 0.375424
102490 0.3763849
102500 0.3745376
102510 0.401814
102520 0.4084594
102530 0.3633117
102540 0.3756704
102550 0.3912508
102560 0.3818242
102570 0.3804047
102580 0.3799002
102590 0.3815636
102600 0.3869823
102610 0.4094879
102620 0.4179614
102630 0.4109674
102640 0.3977697
102650 0.4015436
102660 0.4150253
102670 0.4085455
102680 0.4081388
102690 0.4086536
102700 0.4199823
102710 0.4220793
102720 0.4158151
102730 0.4076546
102740 0.4123805
102750 0.4229436
102760 0.4060481
102770 0.4090653
102780 0.378049
102790 0.4131537
102800 0.3932586
102810 0.409061
102820 0.4085492
102830 0.4121505
102840 0.4027275
102850 0.412405
102860 0.4228612
102870 0.4046775
102880 0.3980051
102890 0.4023174
102900 0.4010347
102910 0.4138561
102920 0.3906472
102930 0.4068857
102940 0.3892372
102950 0.3712415
102960 0.3963058
102970 0.4045151
102980 0.3953882
102990 0.3843089
103000 0.3683985
103010 0.3684876
103020 0.3650875
103030 0.3629969
103040 0.3638832
103050 0.3596199
103060 0.3671501
103070 0.3643482
103080 0.4031146
103090 0.3838362
103100 0.3663835
103110 0.380701
103120 0.3692831
103130 0.3704448
103140 0.3509295
103150 0.3629848
103160 0.3790442
103170 0.3892822
103180 0.3820303
103190 0.3762576
103200 0.3683211
103210 0.3703643
103220 0.3402102
103230 0.3853181
103240 0.3934135
103250 0.3802183
103260 0.3731135
103270 0.3818411
103280 0.3642093
103290 0.3816995
103300 0.3473467
103310 0.3620027
103320 0.3483667
103330 0.3724218
103340 0.3855782
103350 0.3914288
103360 0.3929016
103370 0.3967519
103380 0.3788247
103390 0.3884427
103400 0.4121472
103410 0.3960357
103420 0.3946737
103430 0.3892783
103440 0.4014904
103450 0.3861041
103460 0.393879
103470 0.3877192
103480 0.3783767
103490 0.3838293
103500 0.4150512
103510 0.4054593
103520 0.4197432
103530 0.40706
103540 0.3894361
103550 0.3853097
103560 0.3976624
103570 0.4115767
103580 0.4062926
103590 0.386925
103600 0.384131
103610 0.4047022
103620 0.3855682
103630 0.3695292
103640 0.398704
103650 0.3641063
103660 0.3647729
103670 0.3771439
103680 0.3752342
103690 0.3996984
103700 0.3817286
103710 0.3876086
103720 0.3960239
103730 0.4130923
103740 0.3972483
103750 0.3985357
103760 0.372833
103770 0.3634156
103780 0.3655884
103790 0.3586594
103800 0.3523653
103810 0.363919
103820 0.3609405
103830 0.3616817
103840 0.3622575
103850 0.3713612
103860 0.3857872
103870 0.3553278
103880 0.3651757
103890 0.3627509
103900 0.3560819
103910 0.3760664
103920 0.3805926
103930 0.3848053
103940 0.4024133
103950 0.3868028
103960 0.3763229
103970 0.3747218
103980 0.3866886
103990 0.3730444
104000 0.3691557
104010 0.366073
104020 0.3599675
104030 0.3715141
104040 0.3743687
104050 0.3820845
104060 0.3659865
104070 0.3511322
104080 0.3462962
104090 0.3501308
104100 0.3634584
104110 0.399283
104120 0.3618117
104130 0.3893017
104140 0.3944006
104150 0.3952352
104160 0.3781875
104170 0.3784231
104180 0.3807264
104190 0.3842894
104200 0.3718717
104210 0.3745424
104220 0.3809267
104230 0.3847921
104240 0.3812479
104250 0.4005774
104260 0.3788184
104270 0.3848846
104280 0.386154
104290 0.3876249
104300 0.3911525
104310 0.4006854
104320 0.3862285
104330 0.4068067
104340 0.3869611
104350 0.3777145
104360 0.3682823
104370 0.37349
104380 0.3941102
104390 0.3716558
104400 0.3823422
104410 0.3700525
104420 0.383315
104430 0.3642023
104440 0.3799113
104450 0.3667086
104460 0.3435106
104470 0.3623275
104480 0.3881022
104490 0.36491
104500 0.3807467
104510 0.3737616
104520 0.3796521
104530 0.4110699
104540 0.4220596
104550 0.3983516
104560 0.3990727
104570 0.4103629
104580 0.3916753
104590 0.376563
104600 0.3608783
104610 0.373079
104620 0.3739315
104630 0.3627624
104640 0.3505601
104650 0.3998815
104660 0.3716793
104670 0.3852814
104680 0.3733609
104690 0.3842872
104700 0.3575491
104710 0.3837514
104720 0.3800922
104730 0.4055079
104740 0.3849529
104750 0.3802998
104760 0.3798113
104770 0.3888412
104780 0.3921629
104790 0.3822649
104800 0.3712239
104810 0.3802837
104820 0.3823044
104830 0.3872247
104840 0.4049272
104850 0.3889334
104860 0.3865309
104870 0.3800252
104880 0.3948244
104890 0.4024079
104900 0.3997085
104910 0.4071935
104920 0.3692439
104930 0.3887163
104940 0.3825788
104950 0.3871676
104960 0.4080966
104970 0.3934604
104980 0.4074833
104990 0.3860431
105000 0.4115819
105010 0.4050806
105020 0.4119542
105030 0.3913704
105040 0.4213855
105050 0.4000327
105060 0.4021641
105070 0.3786994
105080 0.3899257
105090 0.4116483
105100 0.4001757
105110 0.3928998
105120 0.4088171
105130 0.3966099
105140 0.4061371
105150 0.3973935
105160 0.4028379
105170 0.4089455
105180 0.4059021
105190 0.4087939
105200 0.4082107
105210 0.4241695
105220 0.4189494
105230 0.4176545
105240 0.4169589
105250 0.4160657
105260 0.4289562
105270 0.4139962
105280 0.396206
105290 0.4112354
105300 0.4221182
105310 0.4113728
105320 0.4039073
105330 0.4077961
105340 0.4054159
105350 0.4096938
105360 0.3963118
105370 0.4194531
105380 0.4006299
105390 0.4122374
105400 0.40278
105410 0.4246946
105420 0.4374624
105430 0.4212492
105440 0.4061325
105450 0.3915884
105460 0.3765119
105470 0.3706609
105480 0.3929406
105490 0.3920189
105500 0.3814679
105510 0.3966574
105520 0.4101435
105530 0.3876857
105540 0.3985754
105550 0.4010626
105560 0.3967645
105570 0.3981461
105580 0.4153186
105590 0.4073232
105600 0.4109023
105610 0.4051098
105620 0.3990735
105630 0.3932366
105640 0.4050241
105650 0.4184135
105660 0.4090124
105670 0.3961365
105680 0.3901607
105690 0.4025791
105700 0.3934318
105710 0.3906182
105720 0.3949775
105730 0.3960196
105740 0.3936887
105750 0.3955624
105760 0.3835217
105770 0.4161197
105780 0.4077457
105790 0.3768686
105800 0.3945737
105810 0.3707938
105820 0.3968353
105830 0.3901196
105840 0.3827699
105850 0.3681402
105860 0.3919643
105870 0.3792647
105880 0.3903142
105890 0.4029711
105900 0.4132741
105910 0.4119897
105920 0.4142578
105930 0.3958421
105940 0.3730777
105950 0.3763309
105960 0.3770418
105970 0.3813811
105980 0.3995989
105990 0.3776648
106000 0.394813
106010 0.4144267
106020 0.389141
106030 0.4032314
106040 0.4106829
106050 0.4088913
106060 0.4165048
106070 0.4083531
106080 0.3911581
106090 0.4030728
106100 0.4123165
106110 0.4148386
106120 0.4261972
106130 0.4401312
106140 0.4141192
106150 0.4350909
106160 0.4112107
106170 0.4089595
106180 0.3966115
106190 0.4050587
106200 0.4045317
106210 0.4184062
106220 0.4141538
106230 0.3890645
106240 0.4109858
106250 0.3930332
106260 0.3766123
106270 0.3848234
106280 0.4042413
106290 0.4073111
106300 0.4071131
106310 0.3840859
106320 0.3884962
106330 0.4046121
106340 0.3932974
106350 0.3768132
106360 0.3711902
106370 0.3848322
106380 0.3715222
106390 0.3987817
106400 0.3976601
106410 0.3800491
106420 0.3983046
106430 0.4046405
106440 0.3977863
106450 0.3874172
106460 0.389034
106470 0.4004267
106480 0.3844531
106490 0.372167
106500 0.3852039
106510 0.3938202
106520 0.3757502
106530 0.3936041
106540 0.3844478
106550 0.384316
106560 0.3980702
106570 0.4018731
106580 0.3979617
106590 0.388825
106600 0.4131737
106610 0.3870441
106620 0.3903133
106630 0.4202012
106640 0.4343196
106650 0.4112132
106660 0.4331469
106670 0.4182442
106680 0.4064312
106690 0.388572
106700 0.3997808
106710 0.3844143
106720 0.4044094
106730 0.4069542
106740 0.3756436
106750 0.4059316
106760 0.4094111
106770 0.3844119
106780 0.3848863
106790 0.3691488
106800 0.384838
106810 0.4173342
106820 0.3801911
106830 0.367997
106840 0.3835588
106850 0.3955564
106860 0.3863306
106870 0.3796517
106880 0.3911336
106890 0.410354
106900 0.4008272
106910 0.3963629
106920 0.3857405
106930 0.3805491
106940 0.373753
106950 0.392095
106960 0.3681593
106970 0.3792205
106980 0.3891675
106990 0.3735126
107000 0.3811363
107010 0.3905466
107020 0.3699629
107030 0.3734079
107040 0.3876252
107050 0.3855863
107060 0.3902054
107070 0.3998544
107080 0.405873
107090 0.4099254
107100 0.3627517
107110 0.395452
107120 0.4090579
107130 0.3910013
107140 0.4066683
107150 0.4028845
107160 0.3933767
107170 0.4140413
107180 0.4031038
107190 0.3833172
107200 0.3932851
107210 0.4216399
107220 0.4222526
107230 0.408536
107240 0.4040254
107250 0.3901239
107260 0.4169599
107270 0.4157359
107280 0.400456
107290 0.4098524
107300 0.4040684
107310 0.3947457
107320 0.4205923
107330 0.4185671
107340 0.4130801
107350 0.4204149
107360 0.4099032
107370 0.408638
107380 0.4081855
107390 0.4080544
107400 0.4162242
107410 0.4187752
107420 0.4212573
107430 0.3766084
107440 0.4083742
107450 0.3830479
107460 0.3955236
107470 0.4121049
107480 0.4334607
107490 0.4341944
107500 0.4091333
107510 0.4263916
107520 0.4180869
107530 0.4178006
107540 0.4103588
107550 0.3887726
107560 0.4332934
107570 0.4148398
107580 0.3976847
107590 0.4127218
107600 0.3856411
107610 0.4010406
107620 0.3890588
107630 0.3946857
107640 0.3827161
107650 0.3874728
107660 0.3900659
107670 0.3790513
107680 0.384481
107690 0.3950077
107700 0.4085608
107710 0.3929241
107720 0.3942219
107730 0.3838351
107740 0.3765316
107750 0.3735751
107760 0.387141
107770 0.4464034
107780 0.4489916
107790 0.434014
107800 0.4379262
107810 0.4509526
107820 0.4658486
107830 0.4317687
107840 0.4171414
107850 0.3692456
107860 0.3958788
107870 0.3876435
107880 0.3814221
107890 0.3903135
107900 0.3792681
107910 0.42384
107920 0.4228712
107930 0.4206832
107940 0.4097345
107950 0.3973914
107960 0.3978287
107970 0.3941348
107980 0.3769174
107990 0.3679309
108000 0.3798648
108010 0.3822378
108020 0.3952371
108030 0.396971
108040 0.3994468
108050 0.3949779
108060 0.3852097
108070 0.4070247
108080 0.4173362
108090 0.4215203
108100 0.3881598
108110 0.3646397
108120 0.3832999
108130 0.3765416
108140 0.3695952
108150 0.3613139
108160 0.3928622
108170 0.3938933
108180 0.4028314
108190 0.379519
108200 0.3826468
108210 0.3759161
108220 0.3922112
108230 0.4077606
108240 0.4043724
108250 0.3988374
108260 0.367569
108270 0.3714424
108280 0.3806726
108290 0.3779375
108300 0.3649842
108310 0.3820041
108320 0.3602493
108330 0.3889526
108340 0.3536696
108350 0.3690968
108360 0.3861327
108370 0.3744077
108380 0.372417
108390 0.3691659
108400 0.3790939
108410 0.3745697
108420 0.3740163
108430 0.3677656
108440 0.377979
108450 0.3762833
108460 0.3729262
108470 0.3634716
108480 0.3732654
108490 0.3613313
108500 0.4207575
108510 0.3943757
108520 0.3908902
108530 0.3989101
108540 0.3982931
108550 0.3770187
108560 0.3772822
108570 0.4045051
108580 0.3748619
108590 0.421017
108600 0.4034051
108610 0.3838842
108620 0.4173673
108630 0.3738897
108640 0.3727281
108650 0.3687011
108660 0.3765589
108670 0.383745
108680 0.3771286
108690 0.3655705
108700 0.370389
108710 0.3853434
108720 0.3683315
108730 0.3727906
108740 0.3745467
108750 0.3704228
108760 0.3826238
108770 0.4109963
108780 0.4084162
108790 0.4115615
108800 0.3932501
108810 0.3776538
108820 0.357711
108830 0.3744787
108840 0.3882146
108850 0.3703615
108860 0.3610058
108870 0.3466688
108880 0.359634
108890 0.3903635
108900 0.3981167
108910 0.4105787
108920 0.4074224
108930 0.3881847
108940 0.4008535
108950 0.4133631
108960 0.3844795
108970 0.384973
108980 0.4097587
108990 0.3851151
109000 0.3814004
109010 0.3960285
109020 0.409619
109030 0.3977857
109040 0.4117802
109050 0.4038721
109060 0.3975198
109070 0.3949468
109080 0.3988035
109090 0.3848875
109100 0.3872198
109110 0.3925037
109120 0.3820453
109130 0.3887563
109140 0.3960297
109150 0.3917705
109160 0.3841409
109170 0.3801224
109180 0.3875491
109190 0.378553
109200 0.3837048
109210 0.4109461
109220 0.3886894
109230 0.3811382
109240 0.3876632
109250 0.3817597
109260 0.3625894
109270 0.3819441
109280 0.38843
109290 0.380354
109300 0.3953401
109310 0.4083586
109320 0.3937336
109330 0.4043958
109340 0.3742552
109350 0.3965919
109360 0.3851862
109370 0.386499
109380 0.3935513
109390 0.4155869
109400 0.389528
109410 0.3859169
109420 0.3701134
109430 0.4005915
109440 0.4024229
109450 0.3777018
109460 0.4004631
109470 0.3983746
109480 0.3828026
109490 0.3895399
109500 0.4092219
109510 0.3959972
109520 0.4023694
109530 0.4087705
109540 0.3974554
109550 0.395032
109560 0.3812697
109570 0.4112615
109580 0.4208841
109590 0.3951513
109600 0.3790736
109610 0.3870621
109620 0.3722154
109630 0.3677754
109640 0.3724375
109650 0.4075203
109660 0.3835911
109670 0.3813831
109680 0.385878
109690 0.3715203
109700 0.4066083
109710 0.4046074
109720 0.3907134
109730 0.4147922
109740 0.3995312
109750 0.4239591
109760 0.4110749
109770 0.3967138
109780 0.4031146
109790 0.3814759
109800 0.3712285
109810 0.3812272
109820 0.3978022
109830 0.396472
109840 0.3911577
109850 0.3856193
109860 0.4043536
109870 0.4009893
109880 0.428724
109890 0.4079895
109900 0.4003802
109910 0.4387836
109920 0.4310673
109930 0.4142149
109940 0.4081207
109950 0.4253736
109960 0.3872273
109970 0.41422
109980 0.4048471
109990 0.3977582
110000 0.3962598
110010 0.3589938
110020 0.3665133
110030 0.3825612
110040 0.3825889
110050 0.3976305
110060 0.3823582
110070 0.411817
110080 0.3816495
110090 0.3889986
110100 0.40875
110110 0.3627854
110120 0.3905525
110130 0.3872957
110140 0.3879147
110150 0.3994884
110160 0.4033885
110170 0.4093651
110180 0.4001002
110190 0.4024797
110200 0.3816329
110210 0.3838604
110220 0.4013015
110230 0.3912992
110240 0.396699
110250 0.4147846
110260 0.3863774
110270 0.3755919
110280 0.4072081
110290 0.398351
110300 0.4193208
110310 0.3900805
110320 0.4019542
110330 0.3804592
110340 0.3949083
110350 0.383046
110360 0.3832753
110370 0.3957245
110380 0.4099589
110390 0.3977503
110400 0.3960242
110410 0.3935287
110420 0.4032004
110430 0.3896511
110440 0.4142936
110450 0.4281439
110460 0.426397
110470 0.4214394
110480 0.4041434
110490 0.4060126
110500 0.3992616
110510 0.3983807
110520 0.4119411
110530 0.3884385
110540 0.3924081
110550 0.3818557
110560 0.3819423
110570 0.390863
110580 0.3770816
110590 0.38911
110600 0.3685659
110610 0.3906898
110620 0.4153592
110630 0.3829938
110640 0.3778568
110650 0.3978067
110660 0.4036122
110670 0.3983433
110680 0.3935661
110690 0.4014892
110700 0.4171421
110710 0.3856789
110720 0.4107106
110730 0.381152
110740 0.3862435
110750 0.3745888
110760 0.3993698
110770 0.4000288
110780 0.4040174
110790 0.3934762
110800 0.4082899
110810 0.3919834
110820 0.3877248
110830 0.398889
110840 0.3795432
110850 0.3754855
110860 0.3720004
110870 0.369295
110880 0.3808193
110890 0.3932161
110900 0.3847443
110910 0.3770243
110920 0.3573469
110930 0.3791632
110940 0.3800989
110950 0.3776143
110960 0.3797841
110970 0.3834699
110980 0.3890515
110990 0.3845449
111000 0.387022
111010 0.3729582
111020 0.4001429
111030 0.3904818
111040 0.413547
111050 0.4280918
111060 0.4017272
111070 0.3972609
111080 0.3820508
111090 0.3958437
111100 0.3876111
111110 0.3913059
111120 0.4110217
111130 0.4051153
111140 0.3881201
111150 0.3725969
111160 0.3935946
111170 0.3823656
111180 0.3794898
111190 0.3705383
111200 0.367947
111210 0.397026
111220 0.3850859
111230 0.4007991
111240 0.4044659
111250 0.394653
111260 0.3925686
111270 0.392572
111280 0.404885
111290 0.4030706
111300 0.3773511
111310 0.3702529
111320 0.3897524
111330 0.3835899
111340 0.3717951
111350 0.3744812
111360 0.3863989
111370 0.374187
111380 0.3633906
111390 0.3726475
111400 0.3740405
111410 0.3831557
111420 0.3974472
111430 0.3729718
111440 0.3669316
111450 0.3705034
111460 0.3899736
111470 0.3933889
111480 0.3886516
111490 0.3695786
111500 0.370445
111510 0.3934666
111520 0.3744786
111530 0.3783901
111540 0.3866029
111550 0.3717405
111560 0.3772302
111570 0.3716487
111580 0.3697517
111590 0.3729453
111600 0.369433
111610 0.3903161
111620 0.3953438
111630 0.3976149
111640 0.4104886
111650 0.3789442
111660 0.365234
111670 0.3809226
111680 0.3718793
111690 0.3766917
111700 0.3921982
111710 0.3833337
111720 0.4124265
111730 0.3880445
111740 0.391718
111750 0.3949724
111760 0.3792311
111770 0.3697584
111780 0.3827904
111790 0.3813358
111800 0.3699034
111810 0.3730088
111820 0.3735064
111830 0.3696204
111840 0.3612078
111850 0.3824323
111860 0.3730265
111870 0.4018442
111880 0.3813934
111890 0.3736349
111900 0.368631
111910 0.3951368
111920 0.4052154
111930 0.3965038
111940 0.3832429
111950 0.3808326
111960 0.3696428
111970 0.3841094
111980 0.3863151
111990 0.3858425
112000 0.3614535
112010 0.3804836
112020 0.3818293
112030 0.3772276
112040 0.3749557
112050 0.392226
112060 0.4073035
112070 0.3848324
112080 0.3884938
112090 0.3866211
112100 0.3644273
112110 0.3652189
112120 0.3754335
112130 0.3922293
112140 0.4011345
112150 0.3858401
112160 0.3666046
112170 0.3634158
112180 0.3936888
112190 0.3747079
112200 0.3782238
112210 0.3805478
112220 0.3867395
112230 0.3997896
112240 0.3913644
112250 0.3982222
112260 0.3933915
112270 0.3789345
112280 0.4155073
112290 0.3945737
112300 0.371826
112310 0.3739311
112320 0.3813818
112330 0.3773999
112340 0.409418
112350 0.3983324
112360 0.4050786
112370 0.3910483
112380 0.38374
112390 0.4021729
112400 0.4157343
112410 0.3836007
112420 0.3967802
112430 0.4006791
112440 0.4077441
112450 0.3733641
112460 0.3866276
112470 0.4015383
112480 0.3959353
112490 0.3824568
112500 0.3774306
112510 0.3499361
112520 0.3961851
112530 0.393706
112540 0.3771851
112550 0.3971404
112560 0.3953467
112570 0.4144518
112580 0.4015368
112590 0.3838004
112600 0.3815139
112610 0.3819318
112620 0.3900383
112630 0.4066396
112640 0.4063188
112650 0.394221
112660 0.402226
112670 0.384995
112680 0.3649548
112690 0.3659307
112700 0.3687491
112710 0.3762695
112720 0.3713066
112730 0.3679633
112740 0.3501263
112750 0.3544618
112760 0.365257
112770 0.359498
112780 0.3525907
112790 0.3523366
112800 0.3628695
112810 0.3714135
112820 0.3970706
112830 0.3841981
112840 0.3980478
112850 0.3756426
112860 0.3823761
112870 0.3875974
112880 0.3542489
112890 0.3629369
112900 0.3622832
112910 0.4008054
112920 0.3918547
112930 0.4106463
112940 0.3726857
112950 0.3777923
112960 0.3811261
112970 0.3817391
112980 0.3821487
112990 0.388258
113000 0.3966001
113010 0.3758052
113020 0.3705378
113030 0.3771214
113040 0.3829785
113050 0.3779957
113060 0.3817096
113070 0.3848293
113080 0.3972421
113090 0.3789552
113100 0.3852497
113110 0.3928765
113120 0.3732142
113130 0.3532168
113140 0.3709359
113150 0.3778294
113160 0.3554181
113170 0.3580856
113180 0.3559092
113190 0.3657467
113200 0.3834181
113210 0.3992321
113220 0.3893165
113230 0.3868028
113240 0.3715951
113250 0.3851193
113260 0.3855205
113270 0.3586836
113280 0.3804548
113290 0.3652761
113300 0.3729178
113310 0.3819054
113320 0.3795495
113330 0.3787816
113340 0.3649098
113350 0.3729298
113360 0.3850058
113370 0.3985791
113380 0.4071669
113390 0.3804135
113400 0.3683564
113410 0.374029
113420 0.3858594
113430 0.3769009
113440 0.3874897
113450 0.3995093
113460 0.4162777
113470 0.4176637
113480 0.4170534
113490 0.3768037
113500 0.3880137
113510 0.4030554
113520 0.3713145
113530 0.4076175
113540 0.4069155
113550 0.3836588
113560 0.3709459
113570 0.3422134
113580 0.3406607
113590 0.3461617
113600 0.3568494
113610 0.3689589
113620 0.3650711
113630 0.3742032
113640 0.3739994
113650 0.3586018
113660 0.3643384
113670 0.3696297
113680 0.3746741
113690 0.3718889
113700 0.3537681
113710 0.355621
113720 0.330782
113730 0.386029
113740 0.3952143
113750 0.3867802
113760 0.387118
113770 0.3899429
113780 0.3745823
113790 0.3769475
113800 0.4033595
113810 0.3757586
113820 0.3587022
113830 0.3595451
113840 0.3733411
113850 0.3561009
113860 0.3553593
113870 0.3740018
113880 0.3707201
113890 0.3305813
113900 0.3409337
113910 0.3290204
113920 0.3395769
113930 0.351977
113940 0.3466483
113950 0.3657332
113960 0.3812822
113970 0.3836021
113980 0.3758962
113990 0.3533807
114000 0.3531845
114010 0.3573781
114020 0.3508321
114030 0.3430222
114040 0.358162
114050 0.3459228
114060 0.3505186
114070 0.3540249
114080 0.3503302
114090 0.3521186
114100 0.34039
114110 0.3464717
114120 0.3602078
114130 0.3525478
114140 0.3718553
114150 0.3370323
114160 0.3556553
114170 0.3685247
114180 0.3639082
114190 0.344447
114200 0.3776371
114210 0.3888167
114220 0.3736211
114230 0.3761926
114240 0.379853
114250 0.3687368
114260 0.3894845
114270 0.3699173
114280 0.3788387
114290 0.3636638
114300 0.3665775
114310 0.3603166
114320 0.3828831
114330 0.3979603
114340 0.396288
114350 0.3964516
114360 0.3611913
114370 0.3689453
114380 0.3811452
114390 0.3738953
114400 0.3638317
114410 0.3550166
114420 0.3610334
114430 0.3706263
114440 0.3799477
114450 0.3845777
114460 0.3897798
114470 0.3842347
114480 0.3945484
114490 0.4082167
114500 0.4186735
114510 0.3837588
114520 0.3798795
114530 0.3729106
114540 0.3678939
114550 0.3970085
114560 0.405094
114570 0.3887985
114580 0.3821103
114590 0.3691619
114600 0.3942924
114610 0.3592477
114620 0.3446026
114630 0.32129
114640 0.3418163
114650 0.3746555
114660 0.361792
114670 0.3343392
114680 0.3714233
114690 0.3734916
114700 0.3670966
114710 0.3650356
114720 0.3420165
114730 0.3734287
114740 0.3767892
114750 0.3952428
114760 0.3861496
114770 0.3672136
114780 0.3684617
114790 0.3637366
114800 0.3800568
114810 0.3754158
114820 0.3897201
114830 0.3863288
114840 0.360885
114850 0.3521132
114860 0.3678022
114870 0.3898202
114880 0.3718888
114890 0.3793222
114900 0.3718281
114910 0.3774618
114920 0.390838
114930 0.3798279
114940 0.3814991
114950 0.397516
114960 0.384269
114970 0.3806529
114980 0.4003322
114990 0.3921834
115000 0.3984682
115010 0.3831961
115020 0.4216172
115030 0.4129917
115040 0.4037483
115050 0.4066848
115060 0.3855702
115070 0.3933093
115080 0.3769779
115090 0.3840715
115100 0.3901104
115110 0.3813966
115120 0.409983
115130 0.3890059
115140 0.3716967
115150 0.3744816
115160 0.3954865
115170 0.3729601
115180 0.3939236
115190 0.3747731
115200 0.3724753
115210 0.3922329
115220 0.3808467
115230 0.3861862
115240 0.3952123
115250 0.3935522
115260 0.3919041
115270 0.4019309
115280 0.3708394
115290 0.3948667
115300 0.3898054
115310 0.3719749
115320 0.385507
115330 0.3917358
115340 0.384461
115350 0.3593987
115360 0.3809001
115370 0.3656067
115380 0.3890469
115390 0.3841837
115400 0.3767332
115410 0.3894639
115420 0.3702387
115430 0.3793043
115440 0.3767531
115450 0.3957434
115460 0.4028319
115470 0.4143555
115480 0.3869883
115490 0.4020126
115500 0.3878429
115510 0.3962611
115520 0.3826717
115530 0.3838111
115540 0.3925873
115550 0.3392027
115560 0.3779385
115570 0.3865964
115580 0.3883691
115590 0.4023979
115600 0.4060608
115610 0.3922482
115620 0.3964138
115630 0.4121296
115640 0.3898315
115650 0.4007684
115660 0.3820293
115670 0.3731801
115680 0.3694831
115690 0.3717124
115700 0.3836952
115710 0.3619724
115720 0.3722171
115730 0.3505843
115740 0.358366
115750 0.3599403
115760 0.3486955
115770 0.3475696
115780 0.352091
115790 0.3670706
115800 0.3701616
115810 0.3685033
115820 0.3660872
115830 0.3620263
115840 0.3573838
115850 0.3614576
115860 0.3544565
115870 0.3462901
115880 0.3671442
115890 0.3744894
115900 0.3938931
115910 0.3696585
115920 0.3758407
115930 0.3797894
115940 0.3728461
115950 0.3932081
115960 0.4060259
115970 0.3866946
115980 0.3953234
115990 0.3817276
116000 0.3895242
116010 0.3726183
116020 0.3755479
116030 0.3829857
116040 0.3714262
116050 0.3574197
116060 0.3688768
116070 0.3885074
116080 0.383387
116090 0.3513626
116100 0.38343
116110 0.3883416
116120 0.3695987
116130 0.3575953
116140 0.3619322
116150 0.3605964
116160 0.3769806
116170 0.3598973
116180 0.3338101
116190 0.3551904
116200 0.3633743
116210 0.3526671
116220 0.3663782
116230 0.3661754
116240 0.3565461
116250 0.3785308
116260 0.3662136
116270 0.3646739
116280 0.3809572
116290 0.368778
116300 0.3805867
116310 0.3889642
116320 0.3844008
116330 0.3830706
116340 0.3761831
116350 0.3922045
116360 0.392524
116370 0.3729753
116380 0.3541051
116390 0.3550077
116400 0.3735595
116410 0.3801368
116420 0.3625616
116430 0.3747115
116440 0.3717702
116450 0.3656825
116460 0.3558032
116470 0.3863153
116480 0.355833
116490 0.3776993
116500 0.3954915
116510 0.4009919
116520 0.3812756
116530 0.3859221
116540 0.3929801
116550 0.3871198
116560 0.3774849
116570 0.3727559
116580 0.3766165
116590 0.3873293
116600 0.376535
116610 0.3970891
116620 0.3622977
116630 0.356764
116640 0.3565794
116650 0.341774
116660 0.3513415
116670 0.3339236
116680 0.3432713
116690 0.3731319
116700 0.3674664
116710 0.3550124
116720 0.3443575
116730 0.3466808
116740 0.3481225
116750 0.3490457
116760 0.3574515
116770 0.3591121
116780 0.3231297
116790 0.3487659
116800 0.3453965
116810 0.3346188
116820 0.3622292
116830 0.3402246
116840 0.3480203
116850 0.3614064
116860 0.3708727
116870 0.3777974
116880 0.3640708
116890 0.3494151
116900 0.3478796
116910 0.3566739
116920 0.3285495
116930 0.3401231
116940 0.358562
116950 0.3474858
116960 0.3291917
116970 0.3441969
116980 0.3328453
116990 0.322171
117000 0.3258249
117010 0.3325925
117020 0.3399387
117030 0.350711
117040 0.3775856
117050 0.3401047
117060 0.323222
117070 0.3439956
117080 0.3669635
117090 0.3630176
117100 0.3699282
117110 0.3584157
117120 0.3540339
117130 0.3752663
117140 0.3988736
117150 0.3942064
117160 0.4093242
117170 0.4062739
117180 0.3997852
117190 0.4044437
117200 0.3799461
117210 0.3600616
117220 0.3796752
117230 0.3805282
117240 0.3966229
117250 0.3913546
117260 0.3998495
117270 0.3858621
117280 0.3783754
117290 0.3737031
117300 0.3796738
117310 0.3665428
117320 0.3769997
117330 0.3667624
117340 0.352713
117350 0.3649877
117360 0.3688733
117370 0.376069
117380 0.3814017
117390 0.3825649
117400 0.3925947
117410 0.3813439
117420 0.3810844
117430 0.3779908
117440 0.3744275
117450 0.3752018
117460 0.3701663
117470 0.3816611
117480 0.3808586
117490 0.3847821
117500 0.3816032
117510 0.3734988
117520 0.3757022
117530 0.3889899
117540 0.3694855
117550 0.3678631
117560 0.3600664
117570 0.3558482
117580 0.3665288
117590 0.3904585
117600 0.4078322
117610 0.3817144
117620 0.3659449
117630 0.3619314
117640 0.3722839
117650 0.3695554
117660 0.3816316
117670 0.3842272
117680 0.3894172
117690 0.3790388
117700 0.3760196
117710 0.3838982
117720 0.3676179
117730 0.3647047
117740 0.3704619
117750 0.374615
117760 0.3556626
117770 0.3748016
117780 0.3732913
117790 0.3824277
117800 0.3853425
117810 0.3726243
117820 0.3701734
117830 0.369116
117840 0.393511
117850 0.4033483
117860 0.3915439
117870 0.3847294
117880 0.3755321
117890 0.3568127
117900 0.3891177
117910 0.3652655
117920 0.3814864
117930 0.3841155
117940 0.384062
117950 0.3869063
117960 0.3944308
117970 0.3805668
117980 0.3978943
117990 0.4088013
118000 0.3815927
118010 0.3888835
118020 0.3624969
118030 0.3784153
118040 0.3544406
118050 0.3475981
118060 0.3647195
118070 0.3819433
118080 0.3740592
118090 0.3756045
118100 0.3931009
118110 0.388683
118120 0.3849315
118130 0.3968468
118140 0.3930585
118150 0.3722877
118160 0.38271
118170 0.3610352
118180 0.3685135
118190 0.3702624
118200 0.3560788
118210 0.36327
118220 0.3604275
118230 0.3738417
118240 0.3688498
118250 0.3649285
118260 0.3750397
118270 0.3754094
118280 0.374463
118290 0.3803056
118300 0.3642932
118310 0.3563226
118320 0.3815536
118330 0.3664641
118340 0.3920889
118350 0.381755
118360 0.3675093
118370 0.3475108
118380 0.3667341
118390 0.3706772
118400 0.3527041
118410 0.3628747
118420 0.3671548
118430 0.3498992
118440 0.3408601
118450 0.364741
118460 0.3568943
118470 0.3627141
118480 0.3492164
118490 0.3526008
118500 0.340878
118510 0.3462898
118520 0.3508262
118530 0.3502686
118540 0.3576389
118550 0.3581909
118560 0.3531313
118570 0.3443772
118580 0.3605202
118590 0.3658983
118600 0.3598279
118610 0.3561679
118620 0.3552763
118630 0.3627327
118640 0.3477647
118650 0.3778648
118660 0.3713194
118670 0.3729851
118680 0.3981883
118690 0.4150972
118700 0.4062645
118710 0.4163607
118720 0.4053819
118730 0.3946482
118740 0.3914625
118750 0.3779737
118760 0.3776426
118770 0.4074987
118780 0.3862444
118790 0.3787557
118800 0.3911777
118810 0.3832307
118820 0.3867595
118830 0.3977066
118840 0.3886319
118850 0.3843259
118860 0.4044915
118870 0.4205893
118880 0.397348
118890 0.4099318
118900 0.3863296
118910 0.3773575
118920 0.3882116
118930 0.3965827
118940 0.3958479
118950 0.3827422
118960 0.3966019
118970 0.4004935
118980 0.4019632
118990 0.3963041
119000 0.3883626
119010 0.4234037
119020 0.4030944
119030 0.3942313
119040 0.3713016
119050 0.3474832
119060 0.3894164
119070 0.3635825
119080 0.3823611
119090 0.3951571
119100 0.3911043
119110 0.4012377
119120 0.3956969
119130 0.3889691
119140 0.4047838
119150 0.3916324
119160 0.3504837
119170 0.3709033
119180 0.3834521
119190 0.3771489
119200 0.3588997
119210 0.3827527
119220 0.3796521
119230 0.3940163
119240 0.3886756
119250 0.3850795
119260 0.3634529
119270 0.3636113
119280 0.4000925
119290 0.3947839
119300 0.3946965
119310 0.3941664
119320 0.3912817
119330 0.3792481
119340 0.3628572
119350 0.3747993
119360 0.3699932
119370 0.3680158
119380 0.3755948
119390 0.3682955
119400 0.3648885
119410 0.3666604
119420 0.3810247
119430 0.3864565
119440 0.3819409
119450 0.37503
119460 0.3868091
119470 0.3580343
119480 0.3976994
119490 0.3629191
119500 0.3887261
119510 0.3576668
119520 0.3455885
119530 0.3783545
119540 0.3654858
119550 0.3657545
119560 0.3636465
119570 0.3725852
119580 0.3836309
119590 0.3843099
119600 0.4073322
119610 0.3915387
119620 0.3814163
119630 0.3649742
119640 0.3814425
119650 0.4105753
119660 0.3750581
119670 0.3873921
119680 0.3827587
119690 0.3806973
119700 0.3771363
119710 0.3683195
119720 0.3829953
119730 0.4001913
119740 0.4066359
119750 0.3967815
119760 0.3782374
119770 0.3701732
119780 0.3851006
119790 0.3756876
119800 0.3841746
119810 0.3946864
119820 0.3810456
119830 0.4100865
119840 0.3820091
119850 0.3840921
119860 0.3759419
119870 0.3786984
119880 0.3932839
119890 0.4038671
119900 0.3912984
119910 0.3972135
119920 0.3811613
119930 0.3854774
119940 0.3850601
119950 0.3732504
119960 0.3776695
119970 0.3797
119980 0.3717157
119990 0.3975905
120000 0.3775491
120010 0.3887495
120020 0.4007643
120030 0.3935453
120040 0.376411
120050 0.3851059
120060 0.3932091
120070 0.4056364
120080 0.4011512
120090 0.404227
120100 0.4061435
120110 0.3901509
120120 0.3662828
120130 0.411529
120140 0.3848433
120150 0.3936871
120160 0.3807095
120170 0.3963564
120180 0.3940425
120190 0.3690276
120200 0.3723746
120210 0.3698179
120220 0.3684613
120230 0.3900839
120240 0.373371
120250 0.3838691
120260 0.3965785
120270 0.3918015
120280 0.4006442
120290 0.3844906
120300 0.3905798
120310 0.3560151
120320 0.3876951
120330 0.3827489
120340 0.3919976
120350 0.3499165
120360 0.3719616
120370 0.3785709
120380 0.4001164
120390 0.4155596
120400 0.3942904
120410 0.3955977
120420 0.4060322
120430 0.40285
120440 0.4007319
120450 0.3955998
120460 0.3947484
120470 0.3942398
120480 0.3930467
120490 0.4041053
120500 0.3954204
120510 0.3946706
120520 0.397745
120530 0.4043579
120540 0.4135294
120550 0.4155101
120560 0.4001246
120570 0.3789402
120580 0.3911742
120590 0.4168279
120600 0.3904173
120610 0.3884822
120620 0.3803018
120630 0.3902586
120640 0.3716458
120650 0.3745888
120660 0.4004514
120670 0.3844033
120680 0.3956383
120690 0.3712114
120700 0.3826511
120710 0.3869238
120720 0.3815241
120730 0.3808686
120740 0.375884
120750 0.3873788
120760 0.398309
120770 0.3790757
120780 0.3941842
120790 0.39042
120800 0.3886417
120810 0.3916945
120820 0.3817138
120830 0.4125852
120840 0.3743239
120850 0.394673
120860 0.4042792
120870 0.3991262
120880 0.3922116
120890 0.3881827
120900 0.402256
120910 0.3940513
120920 0.3841773
120930 0.3593142
120940 0.363392
120950 0.3615152
120960 0.3817137
120970 0.4066775
120980 0.4030671
120990 0.4022908
121000 0.4154552
121010 0.4051571
121020 0.4044973
121030 0.3912965
121040 0.3919823
121050 0.3879811
121060 0.391367
121070 0.3816982
121080 0.3784848
121090 0.3898009
121100 0.3774998
121110 0.3827608
121120 0.4004247
121130 0.3833595
121140 0.4213198
121150 0.4084325
121160 0.3955575
121170 0.3886754
121180 0.3894545
121190 0.3970371
121200 0.3953368
121210 0.3980902
121220 0.4122702
121230 0.4027351
121240 0.4290129
121250 0.4126567
121260 0.4389141
121270 0.4151247
121280 0.4062504
121290 0.3811987
121300 0.3768425
121310 0.3966529
121320 0.3813577
121330 0.3756958
121340 0.3930718
121350 0.3928798
121360 0.380579
121370 0.3799528
121380 0.3852381
121390 0.3929944
121400 0.3937665
121410 0.4057916
121420 0.4282977
121430 0.4227404
121440 0.4167606
121450 0.3924703
121460 0.3938034
121470 0.3945208
121480 0.3887329
121490 0.3985826
121500 0.4250267
121510 0.4056878
121520 0.4044256
121530 0.4160003
121540 0.4083973
121550 0.4245649
121560 0.4191323
121570 0.4139079
121580 0.3865426
121590 0.4048044
121600 0.3882592
121610 0.4174291
121620 0.4001564
121630 0.4063197
121640 0.38182
121650 0.3884694
121660 0.3887517
121670 0.4058532
121680 0.4085222
121690 0.376675
121700 0.3797767
121710 0.3850827
121720 0.4002239
121730 0.4043998
121740 0.3851138
121750 0.3849787
121760 0.390154
121770 0.3928136
121780 0.3722179
121790 0.3907837
121800 0.3996541
121810 0.3832118
121820 0.4081672
121830 0.3956881
121840 0.3870246
121850 0.371835
121860 0.3731225
121870 0.3819721
121880 0.4107449
121890 0.4159787
121900 0.3923098
121910 0.3924308
121920 0.3742238
121930 0.4013561
121940 0.3866068
121950 0.3943364
121960 0.3903234
121970 0.3820988
121980 0.38806
121990 0.3836742
122000 0.3876511
122010 0.3677737
122020 0.3712788
122030 0.3518363
122040 0.3724866
122050 0.3912236
122060 0.3662607
122070 0.3733859
122080 0.3898487
122090 0.3864124
122100 0.385549
122110 0.408359
122120 0.3775933
122130 0.3962418
122140 0.385943
122150 0.361885
122160 0.381397
122170 0.3886795
122180 0.3818199
122190 0.3987896
122200 0.382811
122210 0.3644713
122220 0.3684839
122230 0.3921613
122240 0.3958602
122250 0.3886945
122260 0.3801302
122270 0.3915981
122280 0.4044923
122290 0.3935457
122300 0.4003497
122310 0.4114592
122320 0.3948651
122330 0.3997483
122340 0.3710329
122350 0.3754713
122360 0.3832071
122370 0.3683106
122380 0.3786041
122390 0.3774991
122400 0.3718316
122410 0.3942411
122420 0.3836738
122430 0.3841923
122440 0.3943242
122450 0.3914852
122460 0.3890227
122470 0.3885266
122480 0.3889897
122490 0.3626208
122500 0.377506
122510 0.3789461
122520 0.3780766
122530 0.3609948
122540 0.3682974
122550 0.3564452
122560 0.3802651
122570 0.3695912
122580 0.3753482
122590 0.395062
122600 0.4073183
122610 0.4277016
122620 0.415301
122630 0.3862295
122640 0.3998717
122650 0.3907924
122660 0.3814422
122670 0.3717782
122680 0.3844147
122690 0.3867491
122700 0.3851394
122710 0.3902757
122720 0.4096852
122730 0.4043163
122740 0.3904185
122750 0.389984
122760 0.3851268
122770 0.3898571
122780 0.4107131
122790 0.4208946
122800 0.4091137
122810 0.3976243
122820 0.4157778
122830 0.3902597
122840 0.3970824
122850 0.3899679
122860 0.3878351
122870 0.3869141
122880 0.386982
122890 0.3654005
122900 0.3895572
122910 0.3794855
122920 0.3782689
122930 0.3733563
122940 0.373472
122950 0.3569396
122960 0.3704062
122970 0.3689667
122980 0.3918417
122990 0.3707759
123000 0.3756169
123010 0.390873
123020 0.3934672
123030 0.3977592
123040 0.407415
123050 0.3978215
123060 0.3694988
123070 0.3893935
123080 0.3769575
123090 0.3705341
123100 0.3953233
123110 0.3850898
123120 0.3898201
123130 0.3828157
123140 0.3920556
123150 0.3999777
123160 0.4174366
123170 0.3850905
123180 0.4125909
123190 0.4102014
123200 0.3804987
123210 0.3771441
123220 0.3431398
123230 0.3642209
123240 0.3991132
123250 0.3870994
123260 0.3784038
123270 0.3585274
123280 0.3729574
123290 0.3765625
123300 0.3776803
123310 0.3733923
123320 0.3665132
123330 0.3795119
123340 0.3711763
123350 0.3633216
123360 0.3805046
123370 0.3941938
123380 0.3808936
123390 0.3698987
123400 0.3723765
123410 0.3913951
123420 0.389282
123430 0.3663652
123440 0.3865673
123450 0.3653241
123460 0.3628167
123470 0.3589731
123480 0.3513967
123490 0.3711984
123500 0.3784353
123510 0.3680074
123520 0.3675306
123530 0.356901
123540 0.3585958
123550 0.3583622
123560 0.3628603
123570 0.3586246
123580 0.3683653
123590 0.3989268
123600 0.3856539
123610 0.3826211
123620 0.3782083
123630 0.3831001
123640 0.3920208
123650 0.3785298
123660 0.3842947
123670 0.3541191
123680 0.3550668
123690 0.3611625
123700 0.3626902
123710 0.3779902
123720 0.3611525
123730 0.3691317
123740 0.3643078
123750 0.3580576
123760 0.3622957
123770 0.3626083
123780 0.3623421
123790 0.3547148
123800 0.3756211
123810 0.3763788
123820 0.3708738
123830 0.3651574
123840 0.3466468
123850 0.3701866
123860 0.3717411
123870 0.3816794
123880 0.3964707
123890 0.3972667
123900 0.3905844
123910 0.3739026
123920 0.3754768
123930 0.3888727
123940 0.3581266
123950 0.3758157
123960 0.3679627
123970 0.3676081
123980 0.3433284
123990 0.3629389
124000 0.3733605
124010 0.3571778
124020 0.3467442
124030 0.363337
124040 0.3561846
124050 0.3715692
124060 0.3764237
124070 0.3865319
124080 0.374469
124090 0.3696843
124100 0.329459
124110 0.3596784
124120 0.3894858
124130 0.3710461
124140 0.3740653
124150 0.3537315
124160 0.3783635
124170 0.3937283
124180 0.384577
124190 0.3968002
124200 0.3964702
124210 0.3858599
124220 0.4107531
124230 0.3753032
124240 0.3821296
124250 0.3928511
124260 0.3830666
124270 0.3769089
124280 0.4084787
124290 0.3762371
124300 0.3778027
124310 0.3891656
124320 0.3848853
124330 0.3807175
124340 0.3636471
124350 0.3661667
124360 0.3628187
124370 0.3548401
124380 0.3729576
124390 0.3619472
124400 0.374487
124410 0.361094
124420 0.3605592
124430 0.3665967
124440 0.3674125
124450 0.3513942
124460 0.3647047
124470 0.3601211
124480 0.3494091
124490 0.346458
124500 0.3557828
124510 0.3735386
124520 0.3623482
124530 0.3631373
124540 0.3526979
124550 0.3521934
124560 0.3644607
124570 0.3540443
124580 0.3867298
124590 0.3862577
124600 0.3855889
124610 0.4139169
124620 0.4452765
124630 0.3980227
124640 0.3969312
124650 0.3783874
124660 0.389841
124670 0.3853758
124680 0.3831246
124690 0.3849324
124700 0.3892716
124710 0.372055
124720 0.3836828
124730 0.4006132
124740 0.3721993
124750 0.3842407
124760 0.3644931
124770 0.3541584
124780 0.3801408
124790 0.3662119
124800 0.3590581
124810 0.3713019
124820 0.3624703
124830 0.3640622
124840 0.3663106
124850 0.3647553
124860 0.3890818
124870 0.3794495
124880 0.3845064
124890 0.3843849
124900 0.3633823
124910 0.380114
124920 0.3646566
124930 0.3839245
124940 0.3641398
124950 0.3724311
124960 0.372075
124970 0.3882582
124980 0.3667252
124990 0.4045738
125000 0.3788134
125010 0.3891675
125020 0.3872849
125030 0.3845312
125040 0.388116
125050 0.3908606
125060 0.3975838
125070 0.3643007
125080 0.4057731
125090 0.4163527
125100 0.4017093
125110 0.3730269
125120 0.3690478
125130 0.3771438
125140 0.3815296
125150 0.3861989
125160 0.3878628
125170 0.4034329
125180 0.4144833
125190 0.3968409
125200 0.394493
125210 0.3900654
125220 0.3989581
125230 0.3881049
125240 0.376018
125250 0.3729781
125260 0.363665
125270 0.366982
125280 0.3857865
125290 0.3851508
125300 0.4011177
125310 0.3803748
125320 0.3867858
125330 0.40233
125340 0.3683469
125350 0.3783297
125360 0.368736
125370 0.3797714
125380 0.359709
125390 0.3610184
125400 0.3762469
125410 0.3791915
125420 0.3772457
125430 0.4088638
125440 0.37909
125450 0.3899747
125460 0.3642525
125470 0.3946601
125480 0.372327
125490 0.3739074
125500 0.3715482
125510 0.3889634
125520 0.3864029
125530 0.3684905
125540 0.4068926
125550 0.3913494
125560 0.3770875
125570 0.4058208
125580 0.4013295
125590 0.3893539
125600 0.3995243
125610 0.3923875
125620 0.396105
125630 0.39212
125640 0.3822549
125650 0.3715312
125660 0.3518575
125670 0.3425531
125680 0.3555628
125690 0.3705259
125700 0.3733258
125710 0.371231
125720 0.344259
125730 0.3574434
125740 0.3734771
125750 0.3732239
125760 0.3810559
125770 0.3889211
125780 0.3927896
125790 0.3593426
125800 0.3691852
125810 0.3709369
125820 0.3512691
125830 0.3591448
125840 0.3626765
125850 0.3536065
125860 0.350601
125870 0.3860936
125880 0.3829771
125890 0.3702534
125900 0.3783844
125910 0.3989507
125920 0.3867856
125930 0.365696
125940 0.3705084
125950 0.3505385
125960 0.3429339
125970 0.3525797
125980 0.345476
125990 0.3699607
126000 0.3855219
126010 0.3635866
126020 0.3711509
126030 0.3649198
126040 0.3431092
126050 0.3634803
126060 0.3629837
126070 0.3633756
126080 0.3619279
126090 0.3560995
126100 0.3546873
126110 0.3468298
126120 0.3478245
126130 0.355401
126140 0.3556068
126150 0.3602264
126160 0.3672144
126170 0.3790452
126180 0.3624105
126190 0.3870449
126200 0.3850836
126210 0.3861852
126220 0.3941674
126230 0.3760164
126240 0.3865694
126250 0.3885322
126260 0.3813087
126270 0.4035262
126280 0.3840014
126290 0.379559
126300 0.37252
126310 0.3523316
126320 0.3706381
126330 0.3689502
126340 0.3659224
126350 0.3575049
126360 0.3753482
126370 0.3670096
126380 0.3489086
126390 0.3613463
126400 0.3826959
126410 0.3701682
126420 0.3420467
126430 0.3708867
126440 0.3685142
126450 0.3806863
126460 0.3939853
126470 0.3793736
126480 0.363692
126490 0.3839259
126500 0.38046
126510 0.3782364
126520 0.3673572
126530 0.3806643
126540 0.3790849
126550 0.3416831
126560 0.3795171
126570 0.3645228
126580 0.3724219
126590 0.3690555
126600 0.360079
126610 0.3738737
126620 0.3582146
126630 0.3803138
126640 0.3812008
126650 0.3737194
126660 0.365704
126670 0.3627191
126680 0.3499468
126690 0.3786697
126700 0.3678492
126710 0.3601796
126720 0.358885
126730 0.373089
126740 0.3771366
126750 0.3734978
126760 0.3561697
126770 0.372917
126780 0.3749055
126790 0.3808941
126800 0.3729449
126810 0.3917677
126820 0.3710084
126830 0.3683359
126840 0.3679296
126850 0.370561
126860 0.3552673
126870 0.3668942
126880 0.3747813
126890 0.3649607
126900 0.3531427
126910 0.3363673
126920 0.3547332
126930 0.3539931
126940 0.3756886
126950 0.3452201
126960 0.3563059
126970 0.3309686
126980 0.3602536
126990 0.3582217
127000 0.356364
127010 0.341245
127020 0.3448626
127030 0.3483857
127040 0.3674042
127050 0.3535804
127060 0.3508825
127070 0.3550721
127080 0.3717026
127090 0.359396
127100 0.3444101
127110 0.3581419
127120 0.3759007
127130 0.3784099
127140 0.3600078
127150 0.3557946
127160 0.3624182
127170 0.3562956
127180 0.3330265
127190 0.3680531
127200 0.3473244
127210 0.3586993
127220 0.3660407
127230 0.388954
127240 0.3790724
127250 0.3889215
127260 0.398106
127270 0.3943381
127280 0.3715442
127290 0.3834999
127300 0.3749908
127310 0.387964
127320 0.3709896
127330 0.4031396
127340 0.3697962
127350 0.382768
127360 0.3946759
127370 0.3789257
127380 0.35684
127390 0.371376
127400 0.3591901
127410 0.3684457
127420 0.3852688
127430 0.3784428
127440 0.3933809
127450 0.3739877
127460 0.3899587
127470 0.382123
127480 0.3890433
127490 0.3859376
127500 0.373138
127510 0.3720472
127520 0.3804471
127530 0.384379
127540 0.3695296
127550 0.3686718
127560 0.3789419
127570 0.382926
127580 0.3462101
127590 0.3568505
127600 0.359623
127610 0.36551
127620 0.3556871
127630 0.3704869
127640 0.3700156
127650 0.3721524
127660 0.3856086
127670 0.3783665
127680 0.3822086
127690 0.369873
127700 0.3766044
127710 0.3690709
127720 0.3432725
127730 0.3734884
127740 0.3816665
127750 0.3668042
127760 0.3505042
127770 0.3560039
127780 0.3623908
127790 0.3630923
127800 0.3609721
127810 0.3853016
127820 0.3698372
127830 0.3732447
127840 0.376229
127850 0.3695363
127860 0.3731747
127870 0.3842881
127880 0.3587833
127890 0.3860626
127900 0.3763587
127910 0.3672464
127920 0.4009184
127930 0.39234
127940 0.390359
127950 0.3902456
127960 0.4038117
127970 0.3817034
127980 0.4043628
127990 0.3861902
128000 0.3777989
128010 0.4031261
128020 0.3820156
128030 0.3647912
128040 0.3894462
128050 0.4120327
128060 0.3822147
128070 0.3851211
128080 0.3635234
128090 0.3695808
128100 0.3941316
128110 0.4009707
128120 0.380971
128130 0.3713502
128140 0.3408134
128150 0.3609383
128160 0.3558809
128170 0.3739589
128180 0.3684781
128190 0.3932303
128200 0.3962558
128210 0.4085662
128220 0.3938479
128230 0.3970069
128240 0.3919263
128250 0.3909169
128260 0.391979
128270 0.4268877
128280 0.4029947
128290 0.3915689
128300 0.3642536
128310 0.3781855
128320 0.4057575
128330 0.4190985
128340 0.4250397
128350 0.3947252
128360 0.3971778
128370 0.3876883
128380 0.3976039
128390 0.4025416
128400 0.3811305
128410 0.3722392
128420 0.3879352
128430 0.3830943
128440 0.3712363
128450 0.3627972
128460 0.3610613
128470 0.3611847
128480 0.3741737
128490 0.3760245
128500 0.3712973
128510 0.3789914
128520 0.3735007
128530 0.3657435
128540 0.3725731
128550 0.3782034
128560 0.3643683
128570 0.3994792
128580 0.3688137
128590 0.3589091
128600 0.3849793
128610 0.3925372
128620 0.3893507
128630 0.386715
128640 0.3903202
128650 0.3697441
128660 0.3947991
128670 0.4151707
128680 0.3955103
128690 0.3905596
128700 0.4042251
128710 0.3952906
128720 0.4026833
128730 0.3792767
128740 0.4060255
128750 0.4037093
128760 0.3911563
128770 0.3951863
128780 0.3980569
128790 0.4179746
128800 0.4023015
128810 0.3966389
128820 0.3902106
128830 0.3981999
128840 0.4219644
128850 0.4034411
128860 0.3929028
128870 0.3752338
128880 0.3869876
128890 0.3868356
128900 0.3908006
128910 0.3835198
128920 0.396643
128930 0.3930062
128940 0.3973972
128950 0.3861466
128960 0.3884769
128970 0.38102
128980 0.3920465
128990 0.3886548
129000 0.4095159
129010 0.4112793
129020 0.3969978
129030 0.4195788
129040 0.4070402
129050 0.4099903
129060 0.4177157
129070 0.3998639
129080 0.4110177
129090 0.4276874
129100 0.4069471
129110 0.4157678
129120 0.4083211
129130 0.4212624
129140 0.4175378
129150 0.400489
129160 0.3832074
129170 0.3944611
129180 0.4078095
129190 0.3906619
129200 0.3974012
129210 0.3777673
129220 0.3899753
129230 0.4186513
129240 0.4115558
129250 0.4095825
129260 0.3858354
129270 0.3918055
129280 0.419261
129290 0.4075016
129300 0.3882844
129310 0.3855144
129320 0.3823335
129330 0.3845618
129340 0.3872562
129350 0.4040883
129360 0.3908273
129370 0.3913342
129380 0.3839383
129390 0.3632142
129400 0.3581496
129410 0.3842361
129420 0.3959208
129430 0.4007154
129440 0.4036063
129450 0.4125194
129460 0.4294963
129470 0.3833067
129480 0.3850162
129490 0.3925729
129500 0.3772137
129510 0.3800225
129520 0.3733992
129530 0.3748922
129540 0.3950286
129550 0.3733777
129560 0.3870366
129570 0.3788962
129580 0.3805082
129590 0.3818196
129600 0.3617122
129610 0.3752706
129620 0.370988
129630 0.3932759
129640 0.3822171
129650 0.3871246
129660 0.3850795
129670 0.3692875
129680 0.3706347
129690 0.3585719
129700 0.3666842
129710 0.353076
129720 0.3688206
129730 0.394194
129740 0.379343
129750 0.3997763
129760 0.3953168
129770 0.4025237
129780 0.3675452
129790 0.3724783
129800 0.3836924
129810 0.3650586
129820 0.3807305
129830 0.3830945
129840 0.3911094
129850 0.3911694
129860 0.3763691
129870 0.3912749
129880 0.382473
129890 0.3701816
129900 0.3513784
129910 0.3693576
129920 0.3841604
129930 0.3588115
129940 0.3543061
129950 0.3773107
129960 0.3753417
129970 0.3810796
129980 0.3685341
129990 0.3958475
130000 0.3678921
130010 0.3939007
130020 0.3898607
130030 0.4030903
130040 0.3937481
130050 0.3948653
130060 0.3801606
130070 0.3925028
130080 0.3695731
130090 0.3550043
130100 0.3694935
130110 0.3634799
130120 0.3994975
130130 0.4066235
130140 0.3921658
130150 0.3843654
130160 0.4181536
130170 0.4226072
130180 0.3990006
130190 0.4122187
130200 0.4105335
130210 0.4091382
130220 0.3962151
130230 0.4120182
130240 0.3997145
130250 0.4066353
130260 0.3940213
130270 0.4213024
130280 0.4132119
130290 0.3869739
130300 0.3825332
130310 0.3741302
130320 0.3729312
130330 0.3834245
130340 0.3806301
130350 0.3947564
130360 0.4042056
130370 0.4069503
130380 0.3989783
130390 0.403932
130400 0.391375
130410 0.3795827
130420 0.3852498
130430 0.383141
130440 0.3812331
130450 0.4116416
130460 0.3980619
130470 0.4002023
130480 0.387082
130490 0.4012499
130500 0.3926709
130510 0.3907669
130520 0.3824135
130530 0.3958946
130540 0.4073226
130550 0.410775
130560 0.3977062
130570 0.400836
130580 0.4132821
130590 0.4063777
130600 0.3945243
130610 0.3637052
130620 0.3826328
130630 0.3707746
130640 0.3946784
130650 0.3905649
130660 0.3863533
130670 0.4059097
130680 0.3906907
130690 0.4021256
130700 0.3574066
130710 0.3975318
130720 0.3995865
130730 0.3814988
130740 0.376292
130750 0.3752585
130760 0.3963195
130770 0.376743
130780 0.3932604
130790 0.3694194
130800 0.3688675
130810 0.3876912
130820 0.3761243
130830 0.3742347
130840 0.373603
130850 0.3956209
130860 0.3994653
130870 0.3990765
130880 0.3898643
130890 0.3854986
130900 0.3834678
130910 0.3665253
130920 0.3545142
130930 0.3656209
130940 0.3686342
130950 0.3599895
130960 0.3654229
130970 0.3931904
130980 0.3677366
130990 0.3782257
131000 0.3784935
131010 0.3659508
131020 0.3867692
131030 0.3728285
131040 0.3885271
131050 0.387268
131060 0.3828926
131070 0.384182
131080 0.3632116
131090 0.3509277
131100 0.3847282
131110 0.39818
131120 0.3728074
131130 0.372498
131140 0.3668161
131150 0.3454671
131160 0.3537828
131170 0.3558177
131180 0.3738526
131190 0.3684466
131200 0.3737966
131210 0.3835123
131220 0.3654678
131230 0.377297
131240 0.4003583
131250 0.3923625
131260 0.3793043
131270 0.3773047
131280 0.3838536
131290 0.3762572
131300 0.387567
131310 0.400141
131320 0.3867532
131330 0.3953672
131340 0.3999505
131350 0.3986952
131360 0.3890812
131370 0.3970246
131380 0.4044372
131390 0.3910162
131400 0.3874856
131410 0.4053266
131420 0.41186
131430 0.3955589
131440 0.3897206
131450 0.3808589
131460 0.3738236
131470 0.3773928
131480 0.3631771
131490 0.3858075
131500 0.3704831
131510 0.3821312
131520 0.3998269
131530 0.3908654
131540 0.387798
131550 0.4026461
131560 0.386853
131570 0.3694592
131580 0.3810689
131590 0.3792461
131600 0.3924287
131610 0.3709807
131620 0.3701412
131630 0.3790878
131640 0.4076571
131650 0.4019844
131660 0.3950683
131670 0.3765098
131680 0.375725
131690 0.3678371
131700 0.3843623
131710 0.3721976
131720 0.3787142
131730 0.3941649
131740 0.4003408
131750 0.3758519
131760 0.3700469
131770 0.3808724
131780 0.3694932
131790 0.3679587
131800 0.3561414
131810 0.3651251
131820 0.3519603
131830 0.3804827
131840 0.4003319
131850 0.3710216
131860 0.3927378
131870 0.3683504
131880 0.3895763
131890 0.3841889
131900 0.3823354
131910 0.4034092
131920 0.3896824
131930 0.3868406
131940 0.3855305
131950 0.4088752
131960 0.391485
131970 0.3739638
131980 0.4037598
131990 0.3973773
132000 0.390646
132010 0.4096376
132020 0.4130969
132030 0.4038817
132040 0.4102786
132050 0.4040961
132060 0.385892
132070 0.3842398
132080 0.3410754
132090 0.3782531
132100 0.3877399
132110 0.4222512
132120 0.3928789
132130 0.383349
132140 0.3898221
132150 0.4094726
132160 0.3895651
132170 0.422211
132180 0.4453689
132190 0.4202164
132200 0.3897209
132210 0.3922844
132220 0.3848712
132230 0.3848325
132240 0.4104514
132250 0.3948525
132260 0.4006379
132270 0.3991427
132280 0.4355982
132290 0.4308949
132300 0.4344365
132310 0.40223
132320 0.4258578
132330 0.4094008
132340 0.3940857
132350 0.3963764
132360 0.4197397
132370 0.3979855
132380 0.3819138
132390 0.4155286
132400 0.3858268
132410 0.4021347
132420 0.4230665
132430 0.4109317
132440 0.4213022
132450 0.4186198
132460 0.3989981
132470 0.4049887
132480 0.3890646
132490 0.3769654
132500 0.3851402
132510 0.388817
132520 0.3675424
132530 0.3700853
132540 0.3896568
132550 0.3971474
132560 0.3858736
132570 0.4084962
132580 0.4046926
132590 0.3984731
132600 0.3967817
132610 0.3954087
132620 0.3972927
132630 0.4215831
132640 0.4282416
132650 0.4120005
132660 0.3954466
132670 0.4166766
132680 0.3994492
132690 0.3897495
132700 0.4171779
132710 0.3960312
132720 0.4291853
132730 0.4034755
132740 0.4044241
132750 0.4278291
132760 0.4058922
132770 0.3989387
132780 0.4008648
132790 0.4146669
132800 0.400398
132810 0.3905372
132820 0.3848512
132830 0.4050934
132840 0.3987963
132850 0.4117086
132860 0.4022996
132870 0.3970427
132880 0.391235
132890 0.4026506
132900 0.4023846
132910 0.4158037
132920 0.4303014
132930 0.4171207
132940 0.3926335
132950 0.4008154
132960 0.4095969
132970 0.4026205
132980 0.4199133
132990 0.4191833
133000 0.4070066
133010 0.4210303
133020 0.4058895
133030 0.3971453
133040 0.3751319
133050 0.3706558
133060 0.4025666
133070 0.3885254
133080 0.3883953
133090 0.414506
133100 0.4190363
133110 0.3984536
133120 0.3996515
133130 0.4044763
133140 0.3954114
133150 0.4096523
133160 0.3925931
133170 0.3962469
133180 0.4301541
133190 0.4135154
133200 0.4144605
133210 0.4373953
133220 0.3923458
133230 0.4052714
133240 0.4147163
133250 0.4043824
133260 0.4043384
133270 0.4149306
133280 0.4188683
133290 0.3861018
133300 0.3899972
133310 0.3663528
133320 0.3677602
133330 0.3856669
133340 0.3845544
133350 0.4093318
133360 0.393531
133370 0.4068213
133380 0.4033657
133390 0.3927244
133400 0.3947304
133410 0.4049161
133420 0.406251
133430 0.399152
133440 0.3962151
133450 0.3953497
133460 0.375108
133470 0.3860076
133480 0.3905978
133490 0.4032928
133500 0.4163143
133510 0.4152402
133520 0.4427373
133530 0.4215669
133540 0.4155163
133550 0.3928058
133560 0.3861897
133570 0.3753885
133580 0.3600476
133590 0.3807585
133600 0.3651391
133610 0.3923344
133620 0.3708539
133630 0.3768821
133640 0.4030066
133650 0.4010054
133660 0.3803197
133670 0.355315
133680 0.3412399
133690 0.3640002
133700 0.3623918
133710 0.354327
133720 0.3595501
133730 0.3733617
133740 0.3428349
133750 0.3567922
133760 0.3742779
133770 0.3762005
133780 0.3523222
133790 0.3395259
133800 0.3666228
133810 0.3654654
133820 0.3558465
133830 0.3468714
133840 0.3803508
133850 0.3682569
133860 0.377441
133870 0.3562989
133880 0.360605
133890 0.3591748
133900 0.3744513
133910 0.3681691
133920 0.3646602
133930 0.3514762
133940 0.3471954
133950 0.3593033
133960 0.3753793
133970 0.3429606
133980 0.3652147
133990 0.3569477
134000 0.3840207
134010 0.3637866
134020 0.3581171
134030 0.3652985
134040 0.3684333
134050 0.3493997
134060 0.3805567
134070 0.3907264
134080 0.402467
134090 0.3634459
134100 0.3739524
134110 0.3781505
134120 0.3942978
134130 0.3997667
134140 0.3954679
134150 0.4143299
134160 0.4092533
134170 0.3960714
134180 0.4183822
134190 0.3985914
134200 0.4042782
134210 0.3997275
134220 0.4162736
134230 0.4044546
134240 0.4150743
134250 0.4125253
134260 0.4049582
134270 0.4109342
134280 0.4047301
134290 0.4104064
134300 0.3943748
134310 0.3981959
134320 0.4128019
134330 0.4276803
134340 0.4292098
134350 0.4453876
134360 0.4176184
134370 0.4052497
134380 0.4132418
134390 0.4242687
134400 0.4103703
134410 0.3953967
134420 0.4132207
134430 0.4289736
134440 0.4104693
134450 0.4363573
134460 0.4211539
134470 0.4144008
134480 0.4068887
134490 0.4244982
134500 0.4275326
134510 0.4026838
134520 0.4210401
134530 0.4139093
134540 0.4387153
134550 0.4276067
134560 0.4197183
134570 0.4076335
134580 0.3926477
134590 0.4117508
134600 0.4001727
134610 0.4217006
134620 0.4143133
134630 0.4280845
134640 0.4128296
134650 0.4160709
134660 0.4030346
134670 0.390196
134680 0.3902302
134690 0.3753172
134700 0.3772493
134710 0.378883
134720 0.4029264
134730 0.3970543
134740 0.3776902
134750 0.4114248
134760 0.412009
134770 0.4042529
134780 0.4172134
134790 0.4328545
134800 0.412721
134810 0.4026611
134820 0.407153
134830 0.4107353
134840 0.434085
134850 0.4358885
134860 0.4465247
134870 0.431526
134880 0.4288644
134890 0.4194002
134900 0.4376602
134910 0.410622
134920 0.4422915
134930 0.4149429
134940 0.4033681
134950 0.4133504
134960 0.4000115
134970 0.4024829
134980 0.4116076
134990 0.404136
135000 0.388711
135010 0.3978559
135020 0.4000764
135030 0.3847511
135040 0.4093938
135050 0.3876575
135060 0.3861223
135070 0.3866421
135080 0.3961513
135090 0.3810109
135100 0.3703169
135110 0.39993
135120 0.3990658
135130 0.3961959
135140 0.3997307
135150 0.4124128
135160 0.4137189
135170 0.4222873
135180 0.4019138
135190 0.4104389
135200 0.3749582
135210 0.3983032
135220 0.4154793
135230 0.3965915
135240 0.3869733
135250 0.4109195
135260 0.4135105
135270 0.4058408
135280 0.407149
135290 0.4065838
135300 0.4051429
135310 0.407183
135320 0.3759627
135330 0.3857363
135340 0.3966933
135350 0.4136637
135360 0.4203691
135370 0.400454
135380 0.3958927
135390 0.3991213
135400 0.4052852
135410 0.39547
135420 0.403091
135430 0.4050125
135440 0.4037433
135450 0.4006594
135460 0.4104373
135470 0.4166675
135480 0.4061045
135490 0.4041264
135500 0.3923457
135510 0.3983195
135520 0.4025352
135530 0.3948191
135540 0.388542
135550 0.4022319
135560 0.4009561
135570 0.3723654
135580 0.3675757
135590 0.3563856
135600 0.367303
135610 0.3830202
135620 0.383792
135630 0.3880812
135640 0.376718
135650 0.3590619
135660 0.352946
135670 0.3681534
135680 0.3752094
135690 0.3780249
135700 0.367167
135710 0.3483837
135720 0.3762038
135730 0.3793174
135740 0.3625892
135750 0.3790642
135760 0.373844
135770 0.3688532
135780 0.3681796
135790 0.3578932
135800 0.3556239
135810 0.3471414
135820 0.3565717
135830 0.3676518
135840 0.3595342
135850 0.3549755
135860 0.3447284
135870 0.3576089
135880 0.3789298
135890 0.3582369
135900 0.3565381
135910 0.3833331
135920 0.3880568
135930 0.3900678
135940 0.3726483
135950 0.3815301
135960 0.3731465
135970 0.3798258
135980 0.3734061
135990 0.3600761
136000 0.3914802
136010 0.373009
136020 0.3881344
136030 0.3784529
136040 0.3655809
136050 0.3904259
136060 0.3948433
136070 0.3749651
136080 0.3575087
136090 0.3578024
136100 0.3692029
136110 0.3641695
136120 0.3691738
136130 0.3733428
136140 0.3711302
136150 0.3791821
136160 0.3677191
136170 0.3891682
136180 0.3773862
136190 0.3916163
136200 0.3842635
136210 0.401785
136220 0.3915027
136230 0.4056228
136240 0.4031522
136250 0.3911586
136260 0.3944256
136270 0.3767423
136280 0.3755416
136290 0.3922979
136300 0.3749412
136310 0.3565937
136320 0.3551149
136330 0.3788838
136340 0.353795
136350 0.3822201
136360 0.3828429
136370 0.3883275
136380 0.3911447
136390 0.3804154
136400 0.3657661
136410 0.3726527
136420 0.3733722
136430 0.3823965
136440 0.3766716
136450 0.3905585
136460 0.3767104
136470 0.3703631
136480 0.383884
136490 0.3958389
136500 0.3811138
136510 0.3741207
136520 0.3815574
136530 0.3872852
136540 0.3792941
136550 0.3735299
136560 0.3686961
136570 0.3779593
136580 0.3844838
136590 0.3795956
136600 0.3929867
136610 0.378634
136620 0.3728276
136630 0.4034316
136640 0.3978703
136650 0.4037002
136660 0.3725719
136670 0.3675996
136680 0.3744182
136690 0.3697017
136700 0.3814789
136710 0.4062176
136720 0.4000191
136730 0.3871814
136740 0.4077101
136750 0.408989
136760 0.408223
136770 0.3813241
136780 0.4057051
136790 0.3783432
136800 0.3747
136810 0.3753229
136820 0.4035323
136830 0.3994003
136840 0.4135743
136850 0.3949895
136860 0.402187
136870 0.3913372
136880 0.3876368
136890 0.3858494
136900 0.3853008
136910 0.3859214
136920 0.3868166
136930 0.3804398
136940 0.3816756
136950 0.3858823
136960 0.3999019
136970 0.3765405
136980 0.3841512
136990 0.3700522
137000 0.3863771
137010 0.3861792
137020 0.3848109
137030 0.3764134
137040 0.3734803
137050 0.3736774
137060 0.3861992
137070 0.3767706
137080 0.3925909
137090 0.383541
137100 0.3772039
137110 0.3872863
137120 0.3732368
137130 0.3616849
137140 0.3709923
137150 0.3654801
137160 0.3704192
137170 0.3513128
137180 0.3675114
137190 0.367989
137200 0.360735
137210 0.3841767
137220 0.3741347
137230 0.3857492
137240 0.3819916
137250 0.3643729
137260 0.402326
137270 0.3823572
137280 0.3868553
137290 0.3741806
137300 0.3512596
137310 0.3778048
137320 0.3935796
137330 0.3681301
137340 0.3719864
137350 0.3776987
137360 0.396251
137370 0.4048171
137380 0.3931675
137390 0.3971302
137400 0.3850469
137410 0.3852008
137420 0.3790978
137430 0.3762856
137440 0.3799262
137450 0.3765683
137460 0.3679379
137470 0.3645881
137480 0.370623
137490 0.3807388
137500 0.3755922
137510 0.3707179
137520 0.3756188
137530 0.3747499
137540 0.3888171
137550 0.3944451
137560 0.3950688
137570 0.3944873
137580 0.3794175
137590 0.3850698
137600 0.3928503
137610 0.4009356
137620 0.3768241
137630 0.3843334
137640 0.4025489
137650 0.3946631
137660 0.3882699
137670 0.3779446
137680 0.3676656
137690 0.396632
137700 0.4009714
137710 0.3929781
137720 0.3936115
137730 0.3729327
137740 0.3861732
137750 0.3702919
137760 0.3951482
137770 0.3808359
137780 0.3709547
137790 0.3765263
137800 0.3922912
137810 0.3791057
137820 0.3806025
137830 0.3922608
137840 0.392223
137850 0.38148
137860 0.3869102
137870 0.3816624
137880 0.3673021
137890 0.3688377
137900 0.3915902
137910 0.409253
137920 0.4050854
137930 0.4052007
137940 0.4037082
137950 0.4154283
137960 0.3952279
137970 0.3925145
137980 0.3989089
137990 0.3913181
138000 0.3776402
138010 0.3920153
138020 0.383207
138030 0.3796164
138040 0.4095252
138050 0.3905714
138060 0.3834912
138070 0.4038643
138080 0.3862605
138090 0.4061528
138100 0.390803
138110 0.3849078
138120 0.3878017
138130 0.4071085
138140 0.3845726
138150 0.3922199
138160 0.3883156
138170 0.3828032
138180 0.3793005
138190 0.3894719
138200 0.3768293
138210 0.394916
138220 0.3834526
138230 0.3893996
138240 0.3692878
138250 0.3764831
138260 0.3900129
138270 0.3747501
138280 0.3964897
138290 0.3874343
138300 0.384201
138310 0.4233837
138320 0.4314913
138330 0.3894468
138340 0.3976279
138350 0.4054793
138360 0.4154575
138370 0.3991289
138380 0.3881798
138390 0.4194874
138400 0.3847784
138410 0.3800199
138420 0.3882864
138430 0.3876669
138440 0.378609
138450 0.4008776
138460 0.4004458
138470 0.3855579
138480 0.3934289
138490 0.4008092
138500 0.3933988
138510 0.3948042
138520 0.3720332
138530 0.3833936
138540 0.3692677
138550 0.3890045
138560 0.4096531
138570 0.3820423
138580 0.3947337
138590 0.3780566
138600 0.3928515
138610 0.390857
138620 0.3774339
138630 0.3646406
138640 0.383321
138650 0.3938292
138660 0.3803279
138670 0.3926122
138680 0.3853736
138690 0.3848032
138700 0.3696905
138710 0.3849406
138720 0.3894469
138730 0.3780378
138740 0.3843204
138750 0.3872022
138760 0.4101993
138770 0.4109451
138780 0.3872785
138790 0.3932877
138800 0.3868571
138810 0.3899783
138820 0.4021672
138830 0.3913204
138840 0.3953047
138850 0.4085614
138860 0.3957712
138870 0.3802391
138880 0.389711
138890 0.3951221
138900 0.4041142
138910 0.3827231
138920 0.3906255
138930 0.4079421
138940 0.4035408
138950 0.4043022
138960 0.3667895
138970 0.3840643
138980 0.3786723
138990 0.3930893
139000 0.4068454
139010 0.4090637
139020 0.3936314
139030 0.3824445
139040 0.4068347
139050 0.4141177
139060 0.3842944
139070 0.4038255
139080 0.3957931
139090 0.3828059
139100 0.3974833
139110 0.4101175
139120 0.3800199
139130 0.3731076
139140 0.3844902
139150 0.3892137
139160 0.3819297
139170 0.4123842
139180 0.3883973
139190 0.3809168
139200 0.3719508
139210 0.4034367
139220 0.3949371
139230 0.3948579
139240 0.3812455
139250 0.3775364
139260 0.3936317
139270 0.3964986
139280 0.384583
139290 0.3844963
139300 0.4029476
139310 0.4097404
139320 0.3941485
139330 0.3862593
139340 0.3719845
139350 0.356405
139360 0.3708339
139370 0.3760438
139380 0.3802799
139390 0.3868057
139400 0.4071906
139410 0.3951823
139420 0.3654774
139430 0.3631222
139440 0.377566
139450 0.3822619
139460 0.3710163
139470 0.4053937
139480 0.3950197
139490 0.374252
139500 0.3873492
139510 0.3771027
139520 0.3685108
139530 0.379548
139540 0.3378739
139550 0.3781431
139560 0.3671758
139570 0.3827923
139580 0.3975116
139590 0.393892
139600 0.3922074
139610 0.3955353
139620 0.388119
139630 0.403903
139640 0.3940951
139650 0.4021711
139660 0.4114111
139670 0.402836
139680 0.3921419
139690 0.3861468
139700 0.3830325
139710 0.4033678
139720 0.4106265
139730 0.4071628
139740 0.4054352
139750 0.3963178
139760 0.4060832
139770 0.406462
139780 0.4153231
139790 0.3968692
139800 0.3898138
139810 0.4044789
139820 0.3987556
139830 0.3902948
139840 0.3879036
139850 0.4045475
139860 0.4150788
139870 0.3945369
139880 0.4040145
139890 0.3833146
139900 0.3864056
139910 0.4211511
139920 0.4098163
139930 0.4239258
139940 0.4280944
139950 0.42612
139960 0.4331229
139970 0.3956321
139980 0.4323722
139990 0.4082871
140000 0.3948561
140010 0.3790818
140020 0.3958216
140030 0.3845398
140040 0.418735
140050 0.3683406
140060 0.3935089
140070 0.3969179
140080 0.4128956
140090 0.417632
140100 0.4113621
140110 0.4220701
140120 0.4068046
140130 0.3951988
140140 0.3896614
140150 0.3764732
140160 0.4081399
140170 0.3861235
140180 0.3921374
140190 0.4036051
140200 0.3904822
140210 0.3869916
140220 0.4117557
140230 0.4149489
140240 0.4300503
140250 0.3870371
140260 0.3970673
140270 0.3895501
140280 0.4096249
140290 0.4078757
140300 0.4036941
140310 0.3769857
140320 0.3842533
140330 0.3668667
140340 0.3857332
140350 0.3689
140360 0.3593752
140370 0.3748557
140380 0.3702804
140390 0.3776957
140400 0.3767006
140410 0.3960826
140420 0.3874858
140430 0.3913417
140440 0.3951284
140450 0.4094211
140460 0.402412
140470 0.4002419
140480 0.3856485
140490 0.3704298
140500 0.400771
140510 0.3998067
140520 0.414612
140530 0.4006983
140540 0.382777
140550 0.3984348
140560 0.404461
140570 0.3990151
140580 0.3985705
140590 0.4037192
140600 0.3716691
140610 0.3909456
140620 0.3942086
140630 0.4031581
140640 0.3818613
140650 0.3853849
140660 0.3867155
140670 0.3659177
140680 0.4009853
140690 0.3979549
140700 0.3788947
140710 0.3877002
140720 0.3880038
140730 0.3928007
140740 0.3797375
140750 0.3747182
140760 0.3830437
140770 0.4161706
140780 0.4156698
140790 0.4157177
140800 0.3760871
140810 0.3870096
140820 0.4122769
140830 0.4187486
140840 0.4042352
140850 0.4013693
140860 0.3908772
140870 0.3805611
140880 0.3841115
140890 0.3838066
140900 0.3820429
140910 0.3868802
140920 0.3896273
140930 0.3903081
140940 0.3846991
140950 0.3668548
140960 0.3962096
140970 0.3846731
140980 0.4036444
140990 0.3957528
141000 0.3896597
141010 0.380759
141020 0.3727424
141030 0.3826271
141040 0.4080411
141050 0.3825974
141060 0.3803026
141070 0.3762007
141080 0.3784752
141090 0.3761456
141100 0.3719143
141110 0.3729581
141120 0.4050092
141130 0.4065878
141140 0.3895795
141150 0.3931783
141160 0.3979538
141170 0.3915558
141180 0.3808768
141190 0.3904407
141200 0.3912008
141210 0.3930462
141220 0.3824041
141230 0.3785067
141240 0.4085605
141250 0.3637913
141260 0.3698739
141270 0.3702676
141280 0.370148
141290 0.388159
141300 0.3752557
141310 0.3808165
141320 0.3828736
141330 0.3801852
141340 0.3845957
141350 0.3823262
141360 0.3899187
141370 0.4036934
141380 0.4072084
141390 0.4016389
141400 0.3661612
141410 0.4085149
141420 0.3791393
141430 0.4006397
141440 0.3729399
141450 0.3580848
141460 0.3600625
141470 0.3784765
141480 0.3920729
141490 0.3798729
141500 0.3817004
141510 0.3704311
141520 0.3920227
141530 0.3761723
141540 0.3844532
141550 0.3841011
141560 0.3789018
141570 0.4184482
141580 0.4050976
141590 0.3837263
141600 0.394274
141610 0.3642007
141620 0.3932176
141630 0.3783379
141640 0.3791676
141650 0.3794332
141660 0.3676337
141670 0.3846868
141680 0.3695122
141690 0.3798182
141700 0.3559466
141710 0.3684734
141720 0.3640693
141730 0.373645
141740 0.348574
141750 0.3635232
141760 0.3509959
141770 0.3544928
141780 0.3591349
141790 0.3670303
141800 0.3620523
141810 0.3540032
141820 0.3865737
141830 0.3636309
141840 0.3802165
141850 0.3706785
141860 0.3835256
141870 0.3716411
141880 0.3609762
141890 0.3573306
141900 0.3663495
141910 0.3619448
141920 0.3463198
141930 0.3702812
141940 0.3744146
141950 0.3928741
141960 0.3728904
141970 0.3566152
141980 0.3751516
141990 0.3669626
142000 0.3701078
142010 0.3955245
142020 0.3512348
142030 0.3597004
142040 0.372735
142050 0.3666719
142060 0.3675425
142070 0.3730155
142080 0.3792821
142090 0.3893436
142100 0.3666753
142110 0.3765292
142120 0.3722727
142130 0.3608922
142140 0.3667448
142150 0.3886734
142160 0.4027677
142170 0.3770064
142180 0.3674201
142190 0.3679085
142200 0.3649699
142210 0.3658538
142220 0.3607602
142230 0.3654028
142240 0.3782818
142250 0.367482
142260 0.3650551
142270 0.3864419
142280 0.398059
142290 0.3798824
142300 0.393103
142310 0.4033224
142320 0.3984849
142330 0.4127042
142340 0.3972837
142350 0.4133499
142360 0.3838809
142370 0.3723475
142380 0.3945568
142390 0.3791857
142400 0.407401
142410 0.4281581
142420 0.3999957
142430 0.3796524
142440 0.3861153
142450 0.3935292
142460 0.3878569
142470 0.3633518
142480 0.3810438
142490 0.3698941
142500 0.3800282
142510 0.3712776
142520 0.3521052
142530 0.3651829
142540 0.3823032
142550 0.3656184
142560 0.3693188
142570 0.3697783
142580 0.3866507
142590 0.3857006
142600 0.394253
142610 0.3549506
142620 0.3909648
142630 0.3886198
142640 0.3771456
142650 0.3942776
142660 0.3801928
142670 0.3829544
142680 0.372962
142690 0.3761453
142700 0.3880295
142710 0.3764066
142720 0.4021573
142730 0.378501
142740 0.3990104
142750 0.3896013
142760 0.3868423
142770 0.4041939
142780 0.4209412
142790 0.4428309
142800 0.42633
142810 0.4067295
142820 0.409824
142830 0.3969744
142840 0.4128948
142850 0.4031677
142860 0.4089753
142870 0.4062546
142880 0.4263297
142890 0.4084083
142900 0.380931
142910 0.3923151
142920 0.3885958
142930 0.3848805
142940 0.3767532
142950 0.4315396
142960 0.4092526
142970 0.4066778
142980 0.4009423
142990 0.4142614
143000 0.4122761
143010 0.3803011
143020 0.3855488
143030 0.4094701
143040 0.4090066
143050 0.4108434
143060 0.3911374
143070 0.3837387
143080 0.3762632
143090 0.3873386
143100 0.3633982
143110 0.3952916
143120 0.4183891
143130 0.4317997
143140 0.403762
143150 0.4100607
143160 0.3870824
143170 0.4274584
143180 0.4266118
143190 0.3946929
143200 0.4046727
143210 0.4046985
143220 0.4040281
143230 0.4059671
143240 0.4028366
143250 0.4061906
143260 0.4070607
143270 0.4086614
143280 0.4086754
143290 0.4274297
143300 0.4049893
143310 0.4067602
143320 0.4047055
143330 0.3967018
143340 0.4147533
143350 0.404633
143360 0.3922284
143370 0.3818293
143380 0.3929357
143390 0.4289037
143400 0.4230919
143410 0.4124468
143420 0.4148256
143430 0.412132
143440 0.4100688
143450 0.416
143460 0.4259678
143470 0.4321137
143480 0.4145465
143490 0.3920886
143500 0.405489
143510 0.4148239
143520 0.3906888
143530 0.4068947
143540 0.4093019
143550 0.4150287
143560 0.4205756
143570 0.4116971
143580 0.4106835
143590 0.4107323
143600 0.3985315
143610 0.4122708
143620 0.4096998
143630 0.391044
143640 0.4058948
143650 0.390542
143660 0.3871619
143670 0.381211
143680 0.4062337
143690 0.4115308
143700 0.4016613
143710 0.3846226
143720 0.3943024
143730 0.4242927
143740 0.4297219
143750 0.4270534
143760 0.4293272
143770 0.4198562
143780 0.4128058
143790 0.4029823
143800 0.4254353
143810 0.4249259
143820 0.4174934
143830 0.4123744
143840 0.4252556
143850 0.3949564
143860 0.4099276
143870 0.4158646
143880 0.4105339
143890 0.3863623
143900 0.413357
143910 0.446683
143920 0.435931
143930 0.375349
143940 0.3722462
143950 0.4040322
143960 0.3997125
143970 0.3999476
143980 0.4057896
143990 0.3992959
144000 0.4099016
144010 0.3995673
144020 0.408958
144030 0.4061279
144040 0.4108375
144050 0.4156108
144060 0.3978223
144070 0.3948079
144080 0.3967957
144090 0.372176
144100 0.3942193
144110 0.3954515
144120 0.4151319
144130 0.3994129
144140 0.3932197
144150 0.4002866
144160 0.3990275
144170 0.4182404
144180 0.4042251
144190 0.4084283
144200 0.4057752
144210 0.3904979
144220 0.3925744
144230 0.3969131
144240 0.410035
144250 0.3873322
144260 0.4137935
144270 0.4239218
144280 0.4121187
144290 0.4060665
144300 0.4138694
144310 0.4201469
144320 0.4054488
144330 0.4016316
144340 0.4067897
144350 0.4034593
144360 0.3824674
144370 0.3888687
144380 0.3822557
144390 0.3849953
144400 0.4006817
144410 0.4133158
144420 0.4137848
144430 0.414861
144440 0.4098979
144450 0.3964161
144460 0.4140008
144470 0.4056133
144480 0.4063198
144490 0.3921122
144500 0.3992727
144510 0.3962637
144520 0.4142905
144530 0.4261203
144540 0.3971508
144550 0.3808489
144560 0.3902835
144570 0.392876
144580 0.3645242
144590 0.3662013
144600 0.3488555
144610 0.3691595
144620 0.3558365
144630 0.3857135
144640 0.3735305
144650 0.3666337
144660 0.3705608
144670 0.3645321
144680 0.3867948
144690 0.3650509
144700 0.3733445
144710 0.3522483
144720 0.3793935
144730 0.3765764
144740 0.3656303
144750 0.381935
144760 0.3920917
144770 0.3873601
144780 0.3884746
144790 0.3832268
144800 0.3894589
144810 0.3758841
144820 0.3704583
144830 0.3831618
144840 0.3710364
144850 0.3678955
144860 0.3893657
144870 0.3666141
144880 0.3761562
144890 0.3879631
144900 0.3843222
144910 0.3663493
144920 0.3678726
144930 0.3872583
144940 0.3938706
144950 0.3852704
144960 0.3933655
144970 0.3717718
144980 0.3773331
144990 0.4086232
145000 0.3920653
145010 0.3999318
145020 0.38766
145030 0.3911869
145040 0.388302
145050 0.396198
145060 0.3770331
145070 0.3864742
145080 0.3854518
145090 0.3897645
145100 0.4049433
145110 0.4164408
145120 0.3964045
145130 0.3964702
145140 0.395445
145150 0.4019535
145160 0.3862039
145170 0.3782672
145180 0.3618801
145190 0.3609655
145200 0.3805967
145210 0.3875332
145220 0.3606084
145230 0.3782099
145240 0.3527606
145250 0.3562341
145260 0.3630796
145270 0.3805998
145280 0.3870621
145290 0.3913457
145300 0.4048952
145310 0.406763
145320 0.387419
145330 0.4085604
145340 0.3868096
145350 0.3981798
145360 0.4079406
145370 0.4021209
145380 0.3996825
145390 0.3962591
145400 0.4031944
145410 0.3913239
145420 0.3848409
145430 0.3730981
145440 0.3759202
145450 0.3785866
145460 0.379858
145470 0.3966
145480 0.3698352
145490 0.3822083
145500 0.3820759
145510 0.3783014
145520 0.3736956
145530 0.3845661
145540 0.3959026
145550 0.3861552
145560 0.3707445
145570 0.3612992
145580 0.3642282
145590 0.3918598
145600 0.3990635
145610 0.3826238
145620 0.4031698
145630 0.4065661
145640 0.4096755
145650 0.3966948
145660 0.375409
145670 0.3822529
145680 0.3886365
145690 0.3891247
145700 0.381916
145710 0.396161
145720 0.4086679
145730 0.4063229
145740 0.3998582
145750 0.3825371
145760 0.378731
145770 0.3690431
145780 0.3743196
145790 0.4000138
145800 0.3753311
145810 0.3864211
145820 0.4235833
145830 0.4044082
145840 0.4121004
145850 0.4220377
145860 0.3961211
145870 0.4192808
145880 0.4051759
145890 0.3737493
145900 0.3783499
145910 0.3823889
145920 0.3833615
145930 0.4100594
145940 0.4057701
145950 0.3923306
145960 0.397336
145970 0.3928855
145980 0.3935188
145990 0.4034454
146000 0.4203871
146010 0.4113926
146020 0.3951938
146030 0.4190019
146040 0.416932
146050 0.4037093
146060 0.4047497
146070 0.3921835
146080 0.3786502
146090 0.3824158
146100 0.3685437
146110 0.3972479
146120 0.4083721
146130 0.3868563
146140 0.3852932
146150 0.4007072
146160 0.4054256
146170 0.3883585
146180 0.414157
146190 0.3986656
146200 0.3868659
146210 0.3903492
146220 0.3936727
146230 0.3873787
146240 0.4078031
146250 0.4036537
146260 0.3940266
146270 0.3787267
146280 0.3789978
146290 0.3957811
146300 0.3990945
146310 0.3916742
146320 0.4179919
146330 0.4276376
146340 0.4520779
146350 0.4028923
146360 0.3998074
146370 0.4259893
146380 0.4100833
146390 0.3983437
146400 0.4001853
146410 0.3842866
146420 0.4015737
146430 0.4039681
146440 0.3787843
146450 0.4136806
146460 0.3938276
146470 0.3914953
146480 0.384633
146490 0.3913487
146500 0.4063639
146510 0.4378336
146520 0.3928018
146530 0.3899837
146540 0.4141627
146550 0.3903751
146560 0.3966252
146570 0.4207469
146580 0.433092
146590 0.4241858
146600 0.4464334
146610 0.4473476
146620 0.4257582
146630 0.4053552
146640 0.3840738
146650 0.4084661
146660 0.4063607
146670 0.4059018
146680 0.3858626
146690 0.4015947
146700 0.3985517
146710 0.4294349
146720 0.4342505
146730 0.4357403
146740 0.4104524
146750 0.3991266
146760 0.4118851
146770 0.4111988
146780 0.3622513
146790 0.3849182
146800 0.3840517
146810 0.3845336
146820 0.3559798
146830 0.3420275
146840 0.399634
146850 0.4016609
146860 0.416373
146870 0.3989822
146880 0.4192795
146890 0.4329503
146900 0.4095395
146910 0.4218051
146920 0.4105382
146930 0.4059593
146940 0.4249388
146950 0.4423278
146960 0.4387446
146970 0.4422988
146980 0.4328494
146990 0.4155511
147000 0.4137382
147010 0.4167003
147020 0.3807561
147030 0.3923489
147040 0.3915755
147050 0.4126946
147060 0.412258
147070 0.4031426
147080 0.416107
147090 0.4123689
147100 0.3905112
147110 0.3926841
147120 0.4081813
147130 0.3811335
147140 0.3818213
147150 0.3923892
147160 0.386076
147170 0.4099303
147180 0.4069544
147190 0.4125653
147200 0.376036
147210 0.3728369
147220 0.3805848
147230 0.3820668
147240 0.3800131
147250 0.3679733
147260 0.3830403
147270 0.3940352
147280 0.3871843
147290 0.3860024
147300 0.4075317
147310 0.387475
147320 0.3710789
147330 0.3673631
147340 0.3947478
147350 0.3643387
147360 0.3777413
147370 0.3653339
147380 0.3744531
147390 0.3800482
147400 0.3678686
147410 0.3790466
147420 0.3708687
147430 0.3843543
147440 0.3796432
147450 0.382018
147460 0.3770559
147470 0.3887517
147480 0.3739039
147490 0.3686903
147500 0.3613036
147510 0.3674332
147520 0.3722441
147530 0.3713588
147540 0.3652469
147550 0.3751693
147560 0.3821549
147570 0.3656365
147580 0.3842673
147590 0.3843829
147600 0.3794708
147610 0.3452484
147620 0.3626774
147630 0.3600828
147640 0.3657011
147650 0.360356
147660 0.3620648
147670 0.3783086
147680 0.3518958
147690 0.3608369
147700 0.3748284
147710 0.3905056
147720 0.3772589
147730 0.3683004
147740 0.3989749
147750 0.3898703
147760 0.3750835
147770 0.3956074
147780 0.3834719
147790 0.376637
147800 0.3732411
147810 0.3689966
147820 0.369485
147830 0.3744842
147840 0.3737088
147850 0.389387
147860 0.3661079
147870 0.3746456
147880 0.3678611
147890 0.3767786
147900 0.3818195
147910 0.3619398
147920 0.3514804
147930 0.3755107
147940 0.3620245
147950 0.3647113
147960 0.365945
147970 0.3633872
147980 0.3664643
147990 0.3874901
148000 0.3772458
148010 0.3683176
148020 0.3749516
148030 0.3879102
148040 0.387536
148050 0.3624844
148060 0.3769899
148070 0.3838464
148080 0.3836063
148090 0.3569742
148100 0.3707595
148110 0.3658801
148120 0.3627977
148130 0.3536162
148140 0.355861
148150 0.3508117
148160 0.3493586
148170 0.3481409
148180 0.3475976
148190 0.3418947
148200 0.3465108
148210 0.325508
148220 0.3456528
148230 0.3687098
148240 0.3785802
148250 0.3730043
148260 0.3557442
148270 0.3598208
148280 0.3791085
148290 0.3654076
148300 0.3923106
148310 0.3579701
148320 0.3831161
148330 0.3823436
148340 0.3785786
148350 0.367685
148360 0.3682656
148370 0.3673177
148380 0.3587283
148390 0.3841148
148400 0.3828122
148410 0.4057991
148420 0.386845
148430 0.3850167
148440 0.4066371
148450 0.3948165
148460 0.3539456
148470 0.3695645
148480 0.3820688
148490 0.3823959
148500 0.3766485
148510 0.3919623
148520 0.3887523
148530 0.3937955
148540 0.3822292
148550 0.3764106
148560 0.4004004
148570 0.3760468
148580 0.3771008
148590 0.3745972
148600 0.3856562
148610 0.3634745
148620 0.3483192
148630 0.3838837
148640 0.3865573
148650 0.3707585
148660 0.3749788
148670 0.3810688
148680 0.3879935
148690 0.3765151
148700 0.377217
148710 0.3890749
148720 0.3853738
148730 0.3864328
148740 0.3845575
148750 0.3859637
148760 0.3801155
148770 0.3847412
148780 0.3796673
148790 0.3721354
148800 0.3619213
148810 0.383406
148820 0.3883209
148830 0.3769464
148840 0.4228784
148850 0.3855341
148860 0.3941869
148870 0.3858581
148880 0.4055082
148890 0.3576553
148900 0.3806487
148910 0.3944012
148920 0.4061853
148930 0.4066915
148940 0.3906845
148950 0.3991056
148960 0.3982265
148970 0.4093743
148980 0.4001676
148990 0.3846006
149000 0.4047427
149010 0.396679
149020 0.38175
149030 0.3916216
149040 0.3915331
149050 0.3800784
149060 0.375657
149070 0.3756776
149080 0.3906333
149090 0.3840209
149100 0.4041501
149110 0.4004008
149120 0.370427
149130 0.4034118
149140 0.3789477
149150 0.3756818
149160 0.3919958
149170 0.4130223
149180 0.4028319
149190 0.410513
149200 0.4012046
149210 0.3982905
149220 0.4061279
149230 0.3914815
149240 0.4182235
149250 0.4135711
149260 0.4058592
149270 0.4114591
149280 0.4138635
149290 0.4003603
149300 0.4030206
149310 0.401888
149320 0.4009545
149330 0.3989034
149340 0.4003216
149350 0.4119069
149360 0.4020853
149370 0.4008985
149380 0.3890917
149390 0.3908683
149400 0.3814274
149410 0.3875669
149420 0.4044967
149430 0.3881706
149440 0.4088392
149450 0.3916785
149460 0.3829209
149470 0.360936
149480 0.3915724
149490 0.3739536
149500 0.3789129
149510 0.3864411
149520 0.3669873
149530 0.3824919
149540 0.3789673
149550 0.384279
149560 0.3714057
149570 0.4043916
149580 0.3982001
149590 0.3933625
149600 0.3846619
149610 0.3755777
149620 0.388191
149630 0.3931468
149640 0.4011363
149650 0.3903997
149660 0.3917332
149670 0.3864016
149680 0.349217
149690 0.3791539
149700 0.3556049
149710 0.3613801
149720 0.3733384
149730 0.3779051
149740 0.3647201
149750 0.3788696
149760 0.3659417
149770 0.3670178
149780 0.3576315
149790 0.3647308
149800 0.362639
149810 0.3586287
149820 0.3737708
149830 0.3898132
149840 0.3589068
149850 0.3804671
149860 0.3606853
149870 0.381802
149880 0.3735358
149890 0.3773198
149900 0.342469
149910 0.3704766
149920 0.371821
149930 0.3893599
149940 0.3737199
149950 0.3589339
149960 0.350104
149970 0.3633801
149980 0.3731211
149990 0.3545805
150000 0.3537591
150010 0.3529476
150020 0.3645505
150030 0.3488564
150040 0.3786954
150050 0.3616831
150060 0.3651435
150070 0.3648063
150080 0.3627696
150090 0.3615311
150100 0.3713065
150110 0.3636192
150120 0.3767194
150130 0.3553844
150140 0.3478082
150150 0.3571127
150160 0.3670243
150170 0.3374542
150180 0.3698824
150190 0.3597607
150200 0.3515933
150210 0.3627331
150220 0.3559188
150230 0.367163
150240 0.360175
150250 0.3574333
150260 0.3680287
150270 0.3772136
150280 0.3783399
150290 0.3878952
150300 0.4259804
150310 0.385301
150320 0.3871855
150330 0.4044341
150340 0.4023785
150350 0.4090728
150360 0.3947894
150370 0.3973309
150380 0.3949992
150390 0.3852443
150400 0.3588564
150410 0.3686322
150420 0.3636148
150430 0.3576153
150440 0.3942237
150450 0.4075736
150460 0.4029861
150470 0.3879933
150480 0.3971049
150490 0.3976627
150500 0.3688992
150510 0.3877029
150520 0.3825985
150530 0.408899
150540 0.3890999
150550 0.3845887
150560 0.3663476
150570 0.369336
150580 0.3700962
150590 0.3847269
150600 0.3956974
150610 0.3915338
150620 0.3753844
150630 0.3585986
150640 0.3692663
150650 0.3988374
150660 0.4062212
150670 0.3998265
150680 0.3985045
150690 0.3958033
150700 0.3974753
150710 0.4157925
150720 0.3973356
150730 0.4001409
150740 0.4016299
150750 0.4229092
150760 0.4051288
150770 0.3786421
150780 0.3907427
150790 0.4132385
150800 0.3726771
150810 0.3978765
150820 0.3835738
150830 0.3772704
150840 0.3878269
150850 0.3921039
150860 0.3875901
150870 0.4023429
150880 0.3985922
150890 0.3909569
150900 0.3795863
150910 0.382553
150920 0.3848174
150930 0.3660335
150940 0.3679241
150950 0.3756445
150960 0.3724067
150970 0.3560849
150980 0.3606881
150990 0.3550681
151000 0.3809913
151010 0.3656552
151020 0.3903094
151030 0.3690911
151040 0.3795651
151050 0.3568095
151060 0.3757025
151070 0.3709566
151080 0.3807347
151090 0.3679394
151100 0.3534227
151110 0.3922304
151120 0.3844063
151130 0.3647227
151140 0.3757609
151150 0.3870816
151160 0.3914253
151170 0.4050855
151180 0.3614978
151190 0.383045
151200 0.3818123
151210 0.360332
151220 0.3702449
151230 0.3944918
151240 0.3716353
151250 0.3789905
151260 0.360848
151270 0.3722959
151280 0.3463493
151290 0.3609608
151300 0.3709842
151310 0.3869096
151320 0.3790977
151330 0.3735264
151340 0.3846863
151350 0.382892
151360 0.3806748
151370 0.3884328
151380 0.3891532
151390 0.3803924
151400 0.3760666
151410 0.3622617
151420 0.3711204
151430 0.3825085
151440 0.3663619
151450 0.362942
151460 0.3675354
151470 0.357346
151480 0.3722653
151490 0.3823029
151500 0.3624803
151510 0.3570015
151520 0.3681172
151530 0.3741562
151540 0.3688136
151550 0.3865631
151560 0.3422518
151570 0.3502935
151580 0.3590309
151590 0.3632597
151600 0.3417277
151610 0.3483518
151620 0.3599283
151630 0.3520305
151640 0.3736686
151650 0.3576518
151660 0.3776827
151670 0.3909512
151680 0.4061116
151690 0.3796251
151700 0.3915839
151710 0.3771935
151720 0.3904599
151730 0.3646845
151740 0.3661798
151750 0.3754953
151760 0.3798057
151770 0.379069
151780 0.3800668
151790 0.3687549
151800 0.396293
151810 0.3754269
151820 0.3561886
151830 0.3553719
151840 0.3448825
151850 0.3557495
151860 0.3660718
151870 0.3778568
151880 0.3456712
151890 0.3775386
151900 0.3904817
151910 0.38813
151920 0.3830638
151930 0.3793305
151940 0.3858389
151950 0.3822252
151960 0.3868237
151970 0.371313
151980 0.37046
151990 0.3752337
152000 0.4045344
152010 0.3998894
152020 0.3910052
152030 0.3903815
152040 0.3711071
152050 0.3816542
152060 0.3718351
152070 0.3741457
152080 0.3700425
152090 0.3732966
152100 0.3666464
152110 0.3826482
152120 0.3912392
152130 0.3910342
152140 0.4112303
152150 0.4111524
152160 0.3943796
152170 0.3727622
152180 0.3592481
152190 0.3966342
152200 0.3964674
152210 0.3783039
152220 0.3670205
152230 0.3461423
152240 0.3458427
152250 0.380478
152260 0.3864821
152270 0.3890338
152280 0.3706715
152290 0.3609144
152300 0.3490235
152310 0.3432678
152320 0.3697791
152330 0.3569019
152340 0.3631686
152350 0.3570299
152360 0.3658904
152370 0.3549
152380 0.3655062
152390 0.3616162
152400 0.3537019
152410 0.3626432
152420 0.3555211
152430 0.3570931
152440 0.3445517
152450 0.3748103
152460 0.3528463
152470 0.3756259
152480 0.3604053
152490 0.3783242
152500 0.3753695
152510 0.3738177
152520 0.3603007
152530 0.3797516
152540 0.3754303
152550 0.3850484
152560 0.3889677
152570 0.3823934
152580 0.3819364
152590 0.3771022
152600 0.3716886
152610 0.3379792
152620 0.3607039
152630 0.3849688
152640 0.3631153
152650 0.3528578
152660 0.3817705
152670 0.3589577
152680 0.3725417
152690 0.3883026
152700 0.3702538
152710 0.3648871
152720 0.3686076
152730 0.3703882
152740 0.3626837
152750 0.3570434
152760 0.3638135
152770 0.3528742
152780 0.3539809
152790 0.3480179
152800 0.3539654
152810 0.3646531
152820 0.3606073
152830 0.3600065
152840 0.3560887
152850 0.3636732
152860 0.3651783
152870 0.3587565
152880 0.3359321
152890 0.32666
152900 0.3427571
152910 0.3533536
152920 0.3466437
152930 0.3598503
152940 0.3650749
152950 0.3560649
152960 0.3563564
152970 0.3402308
152980 0.3406548
152990 0.3525368
153000 0.3647681
153010 0.3709859
153020 0.3524768
153030 0.3518864
153040 0.3473528
153050 0.3454594
153060 0.3491029
153070 0.3590413
153080 0.3441148
153090 0.3607078
153100 0.3711821
153110 0.3629647
153120 0.3643413
153130 0.3659455
153140 0.3576729
153150 0.3733293
153160 0.3792402
153170 0.3531039
153180 0.3583068
153190 0.3618731
153200 0.3668267
153210 0.3330403
153220 0.3505065
153230 0.3481398
153240 0.3606561
153250 0.3584216
153260 0.3496231
153270 0.3522981
153280 0.3432907
153290 0.3488644
153300 0.3422563
153310 0.3564845
153320 0.347118
153330 0.3452745
153340 0.3601324
153350 0.3695034
153360 0.3679085
153370 0.3577291
153380 0.356736
153390 0.3575128
153400 0.3422782
153410 0.3508006
153420 0.3440478
153430 0.3469571
153440 0.3412828
153450 0.3503672
153460 0.3559349
153470 0.3478819
153480 0.3510441
153490 0.3502835
153500 0.3463989
153510 0.3459338
153520 0.3494401
153530 0.3545045
153540 0.3448878
153550 0.3460143
153560 0.3542419
153570 0.3310384
153580 0.3578093
153590 0.3502274
153600 0.3551769
153610 0.3513065
153620 0.3437679
153630 0.3353964
153640 0.3461455
153650 0.3487321
153660 0.3516459
153670 0.3474478
153680 0.3251371
153690 0.3475276
153700 0.347429
153710 0.3433423
153720 0.3485716
153730 0.3504445
153740 0.347628
153750 0.3475257
153760 0.3529699
153770 0.3464465
153780 0.3526521
153790 0.3520356
153800 0.351588
153810 0.3519505
153820 0.3643665
153830 0.3433105
153840 0.3571739
153850 0.3476993
153860 0.354835
153870 0.3455602
153880 0.3378674
153890 0.3506763
153900 0.3596734
153910 0.357076
153920 0.3592917
153930 0.3558495
153940 0.3544368
153950 0.3426091
153960 0.3472383
153970 0.3519047
153980 0.3310975
153990 0.3473572
154000 0.3357818
154010 0.3480252
154020 0.3602755
154030 0.3371633
154040 0.3338888
154050 0.341427
154060 0.3463079
154070 0.3369926
154080 0.3278346
154090 0.3443188
154100 0.3536424
154110 0.3557175
154120 0.3337322
154130 0.3596083
154140 0.3300266
154150 0.3429474
154160 0.3429582
154170 0.3503291
154180 0.3282399
154190 0.3242845
154200 0.3596838
154210 0.3505313
154220 0.3577787
154230 0.3366856
154240 0.3390082
154250 0.3542255
154260 0.3492588
154270 0.346975
154280 0.3555899
154290 0.3383542
154300 0.3423552
154310 0.3372591
154320 0.3212888
154330 0.323544
154340 0.3349149
154350 0.3360312
154360 0.337943
154370 0.3623309
154380 0.3409579
154390 0.3379236
154400 0.3342808
154410 0.3437089
154420 0.3524319
154430 0.3403985
154440 0.3304803
154450 0.353681
154460 0.3530839
154470 0.3388671
154480 0.3288482
154490 0.3431765
154500 0.3383126
154510 0.3403198
154520 0.3459333
154530 0.3506355
154540 0.3317577
154550 0.3372494
154560 0.3499835
154570 0.3637972
154580 0.3634394
154590 0.3617861
154600 0.3576531
154610 0.3336567
154620 0.353045
154630 0.3780893
154640 0.3533515
154650 0.3624788
154660 0.3378261
154670 0.3501696
154680 0.3532639
154690 0.3453748
154700 0.3375256
154710 0.3452488
154720 0.345167
154730 0.3270569
154740 0.3381821
154750 0.3322724
154760 0.3424307
154770 0.3487898
154780 0.3526474
154790 0.3474669
154800 0.3429733
154810 0.3476479
154820 0.3425474
154830 0.3516971
154840 0.3511051
154850 0.3672588
154860 0.3640922
154870 0.3590752
154880 0.3550082
154890 0.3468325
154900 0.3472147
154910 0.3431039
154920 0.3329178
154930 0.3716632
154940 0.3754417
154950 0.3691
154960 0.3642115
154970 0.3636489
154980 0.3359382
154990 0.3322575
155000 0.3376811
155010 0.3358272
155020 0.3412631
155030 0.3488007
155040 0.341968
155050 0.3506646
155060 0.3538983
155070 0.3370999
155080 0.3383788
155090 0.3447816
155100 0.3390315
155110 0.3421345
155120 0.3531413
155130 0.3429561
155140 0.3591422
155150 0.3522388
155160 0.3509822
155170 0.3242249
155180 0.3254753
155190 0.3352046
155200 0.3342619
155210 0.334428
155220 0.3407449
155230 0.3389458
155240 0.3403981
155250 0.3376875
155260 0.3446279
155270 0.3667414
155280 0.3669144
155290 0.3660263
155300 0.3578996
155310 0.3580293
155320 0.3595981
155330 0.3459392
155340 0.3512816
155350 0.3748884
155360 0.3629223
155370 0.3628733
155380 0.3451912
155390 0.3572412
155400 0.3297209
155410 0.3426766
155420 0.3414599
155430 0.3473648
155440 0.3495329
155450 0.3452771
155460 0.3392258
155470 0.3344663
155480 0.3319625
155490 0.339126
155500 0.3466332
155510 0.3424723
155520 0.363782
155530 0.3469696
155540 0.3455507
155550 0.344778
155560 0.3313656
155570 0.3406679
155580 0.3381
155590 0.3390666
155600 0.3376564
155610 0.3449209
155620 0.3587907
155630 0.3589293
155640 0.3462862
155650 0.3393174
155660 0.344859
155670 0.3455711
155680 0.3627034
155690 0.3377979
155700 0.3315364
155710 0.3502733
155720 0.3531651
155730 0.3501327
155740 0.336559
155750 0.3357669
155760 0.3399602
155770 0.3395426
155780 0.3427831
155790 0.3362508
155800 0.3461427
155810 0.3496287
155820 0.3423029
155830 0.343407
155840 0.3409509
155850 0.3439772
155860 0.3352458
155870 0.3419798
155880 0.3490712
155890 0.3547147
155900 0.3353636
155910 0.338135
155920 0.3486943
155930 0.3343775
155940 0.3515562
155950 0.3532152
155960 0.3500945
155970 0.3611584
155980 0.3342727
155990 0.3290542
156000 0.3327117
156010 0.3276367
156020 0.3287598
156030 0.3282126
156040 0.3582366
156050 0.3428035
156060 0.364461
156070 0.3550386
156080 0.3368318
156090 0.3302754
156100 0.3428246
156110 0.3382469
156120 0.3578675
156130 0.356964
156140 0.358637
156150 0.3380423
156160 0.3362113
156170 0.3295168
156180 0.3394106
156190 0.3236919
156200 0.3474702
156210 0.369381
156220 0.3458607
156230 0.3599694
156240 0.3426977
156250 0.3529163
156260 0.3508101
156270 0.3518434
156280 0.3646433
156290 0.3559868
156300 0.3421327
156310 0.3423797
156320 0.346291
156330 0.3494285
156340 0.3435268
156350 0.3435997
156360 0.35111
156370 0.3486344
156380 0.33911
156390 0.3284222
156400 0.3520446
156410 0.3475562
156420 0.3542908
156430 0.3352337
156440 0.3330421
156450 0.3642356
156460 0.3405286
156470 0.3297191
156480 0.3299605
156490 0.3335668
156500 0.3656842
156510 0.3507987
156520 0.3471817
156530 0.3399424
156540 0.3484738
156550 0.351253
156560 0.3355385
156570 0.3230676
156580 0.3267544
156590 0.3476603
156600 0.3477525
156610 0.3240655
156620 0.3432087
156630 0.3388252
156640 0.3544537
156650 0.3534975
156660 0.3554222
156670 0.34927
156680 0.357011
156690 0.3493731
156700 0.3240642
156710 0.3365777
156720 0.3552913
156730 0.3438511
156740 0.329289
156750 0.3521032
156760 0.3361715
156770 0.3596926
156780 0.3445531
156790 0.3511564
156800 0.3593504
156810 0.3516466
156820 0.3574733
156830 0.3515483
156840 0.3498344
156850 0.3510386
156860 0.3602284
156870 0.3521758
156880 0.3575824
156890 0.3415529
156900 0.3498194
156910 0.3539812
156920 0.3479382
156930 0.3531082
156940 0.3538769
156950 0.3487477
156960 0.3861019
156970 0.3528248
156980 0.347477
156990 0.3609272
157000 0.3758002
157010 0.3583503
157020 0.3663208
157030 0.3594105
157040 0.3383293
157050 0.3648207
157060 0.348651
157070 0.3607406
157080 0.3579055
157090 0.3529566
157100 0.3583268
157110 0.3606108
157120 0.3709612
157130 0.3483571
157140 0.356565
157150 0.3471877
157160 0.3442325
157170 0.3478133
157180 0.3579518
157190 0.3535005
157200 0.3585592
157210 0.357088
157220 0.3417041
157230 0.3593889
157240 0.3557053
157250 0.362573
157260 0.3628734
157270 0.3607905
157280 0.3685268
157290 0.3569801
157300 0.3572015
157310 0.3541561
157320 0.3497511
157330 0.3811336
157340 0.3472687
157350 0.3914808
157360 0.3659626
157370 0.3647413
157380 0.3754874
157390 0.355737
157400 0.3591159
157410 0.351662
157420 0.3685823
157430 0.3589458
157440 0.3572591
157450 0.3354498
157460 0.3419181
157470 0.373389
157480 0.3520151
157490 0.3734245
157500 0.3705504
157510 0.3793853
157520 0.3822523
157530 0.4052011
157540 0.4081161
157550 0.3873667
157560 0.3952279
157570 0.3981291
157580 0.3595642
157590 0.3659141
157600 0.3617438
157610 0.3518257
157620 0.3799749
157630 0.35939
157640 0.3463532
157650 0.3483967
157660 0.3867239
157670 0.365522
157680 0.3325369
157690 0.3595971
157700 0.3509315
157710 0.3516137
157720 0.3573829
157730 0.3655323
157740 0.3832865
157750 0.3849692
157760 0.3614072
157770 0.3769314
157780 0.4015218
157790 0.381301
157800 0.3687227
157810 0.3662945
157820 0.3895414
157830 0.395571
157840 0.4098704
157850 0.4035738
157860 0.3728346
157870 0.3894849
157880 0.3912103
157890 0.3723636
157900 0.3765934
157910 0.3882699
157920 0.3767769
157930 0.3661366
157940 0.3973622
157950 0.3975497
157960 0.4197797
157970 0.4194907
157980 0.4056189
157990 0.3901794
158000 0.3877582
158010 0.3861168
158020 0.3678018
158030 0.3591064
158040 0.3527887
158050 0.3753392
158060 0.3852172
158070 0.380114
158080 0.3779254
158090 0.3665178
158100 0.3694429
158110 0.3579836
158120 0.377414
158130 0.3713032
158140 0.3720474
158150 0.374874
158160 0.3962841
158170 0.3666756
158180 0.3871031
158190 0.3709283
158200 0.3792974
158210 0.3957686
158220 0.3946204
158230 0.3833005
158240 0.366004
158250 0.3916159
158260 0.403584
158270 0.4100772
158280 0.3915332
158290 0.3917985
158300 0.3768058
158310 0.3829244
158320 0.3984016
158330 0.4020666
158340 0.4109301
158350 0.3938457
158360 0.4172148
158370 0.4205585
158380 0.4265606
158390 0.4071505
158400 0.433289
158410 0.4273255
158420 0.378175
158430 0.3869514
158440 0.384758
158450 0.3763598
158460 0.3742847
158470 0.4018743
158480 0.4008203
158490 0.4180346
158500 0.4071769
158510 0.3775959
158520 0.3742452
158530 0.3695027
158540 0.3925077
158550 0.3880694
158560 0.3589318
158570 0.3675344
158580 0.3939502
158590 0.3813314
158600 0.3685891
158610 0.4143535
158620 0.3969416
158630 0.3917083
158640 0.3969858
158650 0.3710792
158660 0.4056481
158670 0.3883397
158680 0.4155158
158690 0.423922
158700 0.4109836
158710 0.4054782
158720 0.3992685
158730 0.3965953
158740 0.3995118
158750 0.402396
158760 0.4007675
158770 0.3871355
158780 0.4020009
158790 0.3835252
158800 0.3904408
158810 0.377291
158820 0.3917325
158830 0.4055865
158840 0.4083382
158850 0.4156839
158860 0.3842034
158870 0.3772825
158880 0.3502322
158890 0.3516682
158900 0.3626858
158910 0.3688299
158920 0.4052474
158930 0.3847509
158940 0.391074
158950 0.3784849
158960 0.4070875
158970 0.42087
158980 0.4013243
158990 0.3941684
159000 0.3954846
159010 0.3829353
159020 0.3779576
159030 0.3775297
159040 0.3836971
159050 0.3796743
159060 0.3748823
159070 0.3460045
159080 0.3360744
159090 0.3254988
159100 0.3405577
159110 0.3330789
159120 0.3487995
159130 0.3429628
159140 0.3395609
159150 0.3554045
159160 0.3387179
159170 0.3251185
159180 0.3336294
159190 0.3689393
159200 0.3589066
159210 0.3534241
159220 0.356883
159230 0.36616
159240 0.3866015
159250 0.3638825
159260 0.3718534
159270 0.3667269
159280 0.3496681
159290 0.3655276
159300 0.36298
159310 0.3444021
159320 0.3626668
159330 0.3562638
159340 0.3573667
159350 0.3461199
159360 0.3646325
159370 0.3771661
159380 0.3615412
159390 0.3695872
159400 0.3715878
159410 0.3636258
159420 0.390893
159430 0.3945265
159440 0.3961525
159450 0.4221976
159460 0.4107555
159470 0.4142557
159480 0.3984879
159490 0.3857635
159500 0.4169478
159510 0.4225952
159520 0.4257788
159530 0.4127996
159540 0.4034167
159550 0.4182872
159560 0.3941373
159570 0.4283437
159580 0.4276581
159590 0.4213469
159600 0.4297467
159610 0.40243
159620 0.4199987
159630 0.4198385
159640 0.4306719
159650 0.4379006
159660 0.4410276
159670 0.4465491
159680 0.4268713
159690 0.4181871
159700 0.3989632
159710 0.3810528
159720 0.3865618
159730 0.3980426
159740 0.4075263
159750 0.3892661
159760 0.372029
159770 0.3807172
159780 0.3751216
159790 0.400398
159800 0.4090291
159810 0.3923955
159820 0.3969786
159830 0.3977662
159840 0.4037842
159850 0.4116286
159860 0.3978203
159870 0.417469
159880 0.3652403
159890 0.3893248
159900 0.3763228
159910 0.4065975
159920 0.4099074
159930 0.4068155
159940 0.3996628
159950 0.3858673
159960 0.364175
159970 0.3699214
159980 0.3507694
159990 0.3309159
160000 0.3388562
160010 0.3416577
160020 0.367954
160030 0.3493591
160040 0.3519686
160050 0.3554873
160060 0.364785
160070 0.3629749
160080 0.35942
160090 0.3572244
160100 0.350134
160110 0.3524401
160120 0.3493329
160130 0.3513594
160140 0.3645882
160150 0.3666815
160160 0.3525957
160170 0.3686378
160180 0.3598771
160190 0.3519056
160200 0.3746779
160210 0.3601559
160220 0.3358952
160230 0.334696
160240 0.3286836
160250 0.3376383
160260 0.3273428
160270 0.355991
160280 0.3564533
160290 0.3648898
160300 0.3500721
160310 0.3533398
160320 0.3414746
160330 0.3317645
160340 0.3414526
160350 0.3266187
160360 0.3291154
160370 0.3374112
160380 0.3314493
160390 0.346622
160400 0.3476632
160410 0.3127911
160420 0.339312
160430 0.3242477
160440 0.3238001
160450 0.3267716
160460 0.3417096
160470 0.3190822
160480 0.324107
160490 0.3376524
160500 0.3289241
160510 0.3497329
160520 0.3448047
160530 0.3589508
160540 0.3631651
160550 0.3452808
160560 0.3377341
160570 0.3748344
160580 0.3444239
160590 0.3370683
160600 0.3185826
160610 0.3456393
160620 0.3281169
160630 0.3277841
160640 0.2960482
160650 0.3172105
160660 0.2816085
160670 0.2980009
160680 0.314644
160690 0.3183911
160700 0.3092768
160710 0.3307196
160720 0.324595
160730 0.3282864
160740 0.3349999
160750 0.3315381
160760 0.3522451
160770 0.3235301
160780 0.3511811
160790 0.3395277
160800 0.3382207
160810 0.3635637
160820 0.3688671
160830 0.3906168
160840 0.3737126
160850 0.3515968
160860 0.362607
160870 0.3368917
160880 0.3471713
160890 0.3517498
160900 0.3360844
160910 0.3447303
160920 0.3495374
160930 0.3267618
160940 0.3367603
160950 0.3354382
160960 0.3448672
160970 0.351755
160980 0.3535145
160990 0.3556331
161000 0.3441002
161010 0.3395299
161020 0.3215935
161030 0.3323963
161040 0.337564
161050 0.3235235
161060 0.3374757
161070 0.3599239
161080 0.3549805
161090 0.3505814
161100 0.3507346
161110 0.339718
161120 0.3340038
161130 0.3088386
161140 0.3403627
161150 0.3646854
161160 0.3552551
161170 0.3410911
161180 0.3441079
161190 0.3667942
161200 0.3746327
161210 0.3688696
161220 0.3541067
161230 0.3489815
161240 0.3592611
161250 0.3400214
161260 0.3322154
161270 0.3017544
161280 0.3185395
161290 0.3222463
161300 0.3279217
161310 0.3309712
161320 0.3335391
161330 0.2923013
161340 0.289024
161350 0.3052925
161360 0.2838176
161370 0.2808034
161380 0.2521671
161390 0.257968
161400 0.2679685
161410 0.2619151
161420 0.2542199
161430 0.2373637
161440 0.286925
161450 0.2817748
161460 0.2338964
161470 0.244024
161480 0.2511998
161490 0.2443486
161500 0.2669606
161510 0.283059
161520 0.2826763
161530 0.2666782
161540 0.2547895
161550 0.2552198
161560 0.2378997
161570 0.2539822
161580 0.243536
161590 0.2322725
161600 0.2485622
161610 0.2793529
161620 0.2826291
161630 0.3120814
161640 0.297774
161650 0.2984338
161660 0.2763499
161670 0.2586657
161680 0.2460471
161690 0.2452361
161700 0.2370929
161710 0.2236661
161720 0.2237168
161730 0.2284511
161740 0.2355579
161750 0.2577167
161760 0.2675382
161770 0.2465204
161780 0.2628853
161790 0.2456856
161800 0.2302255
161810 0.2389084
161820 0.2134378
161830 0.2142668
161840 0.2085415
161850 0.2281197
161860 0.2479984
161870 0.2440432
161880 0.2421044
161890 0.2512339
161900 0.2297258
161910 0.234356
161920 0.2536838
161930 0.242374
161940 0.2293571
161950 0.2395772
161960 0.2462284
161970 0.236906
161980 0.2596465
161990 0.2443197
162000 0.2376703
162010 0.2471609
162020 0.254963
162030 0.2494359
162040 0.2710135
162050 0.2804202
162060 0.2937486
162070 0.2931437
162080 0.3101967
162090 0.3011412
162100 0.2780774
162110 0.2693411
162120 0.2646835
162130 0.2654166
162140 0.2809099
162150 0.2783022
162160 0.2759675
162170 0.2748258
162180 0.2866573
162190 0.2727336
162200 0.2963115
162210 0.2975384
162220 0.2832444
162230 0.279928
162240 0.2836528
162250 0.2872673
162260 0.2844402
162270 0.2860644
162280 0.288307
162290 0.2838098
162300 0.2865332
162310 0.2916519
162320 0.2938126
162330 0.2907815
162340 0.2872613
162350 0.291032
162360 0.3003922
162370 0.3101227
162380 0.3094492
162390 0.2872875
162400 0.2944374
162410 0.2887175
162420 0.2946064
162430 0.317204
162440 0.3123217
162450 0.3085083
162460 0.2978551
162470 0.3329598
162480 0.313993
162490 0.2985551
162500 0.330613
162510 0.3163517
162520 0.3116146
162530 0.2954507
162540 0.297013
162550 0.2957256
162560 0.2936316
162570 0.3034489
162580 0.3003026
162590 0.2835833
162600 0.2888364
162610 0.2746895
162620 0.2939357
162630 0.287571
162640 0.2991944
162650 0.2950875
162660 0.2948485
162670 0.3111261
162680 0.2832937
162690 0.2786433
162700 0.3111815
162710 0.2807776
162720 0.2907825
162730 0.2937668
162740 0.292727
162750 0.3091291
162760 0.3050002
162770 0.2826842
162780 0.2984319
162790 0.3118131
162800 0.3253086
162810 0.3161924
162820 0.3229276
162830 0.3234755
162840 0.3115968
162850 0.3036854
162860 0.3263656
162870 0.3053406
162880 0.298898
162890 0.3091493
162900 0.3072931
162910 0.3263908
162920 0.3453958
162930 0.3388968
162940 0.3366536
162950 0.3385519
162960 0.3400516
162970 0.3247499
162980 0.3294192
162990 0.333937
163000 0.3296819
163010 0.3369577
163020 0.3299369
163030 0.3130678
163040 0.3124997
163050 0.3172935
163060 0.3126253
163070 0.3244088
163080 0.3098184
163090 0.334497
163100 0.327981
163110 0.3420145
163120 0.2945797
163130 0.3254591
163140 0.3288013
163150 0.3299591
163160 0.335877
163170 0.3254451
163180 0.3246996
163190 0.338257
163200 0.345462
163210 0.343628
163220 0.3337524
163230 0.3197064
163240 0.3409609
163250 0.3392848
163260 0.3339798
163270 0.3613211
163280 0.3216748
163290 0.311127
163300 0.3021067
163310 0.2979304
163320 0.3107108
163330 0.3275742
163340 0.3135252
163350 0.3231311
163360 0.3084646
163370 0.3255019
163380 0.3156948
163390 0.3256901
163400 0.312184
163410 0.29837
163420 0.3133274
163430 0.3179387
163440 0.3105997
163450 0.2895348
163460 0.3050148
163470 0.2918961
163480 0.2848535
163490 0.2880566
163500 0.3015103
163510 0.3101217
163520 0.3130104
163530 0.3450719
163540 0.347247
163550 0.3355152
163560 0.309359
163570 0.3214416
163580 0.3092021
163590 0.3181036
163600 0.3204965
163610 0.3169418
163620 0.3374202
163630 0.3360952
163640 0.3083344
163650 0.3048746
163660 0.3247393
163670 0.3124685
163680 0.3075926
163690 0.3054321
163700 0.3002424
163710 0.2966783
163720 0.302422
163730 0.3240251
163740 0.3350205
163750 0.3429118
163760 0.3512286
163770 0.3403246
163780 0.3173268
163790 0.3328135
163800 0.3487262
163810 0.3300927
163820 0.3262084
163830 0.3194013
163840 0.3010659
163850 0.2937279
163860 0.2932995
163870 0.2861957
163880 0.2804345
163890 0.2907499
163900 0.287452
163910 0.2837213
163920 0.2848401
163930 0.2900181
163940 0.3182008
163950 0.3224331
163960 0.3246136
163970 0.308319
163980 0.3158556
163990 0.3191998
164000 0.2940104
164010 0.3028526
164020 0.2763651
164030 0.2896379
164040 0.2816437
164050 0.2986301
164060 0.2996727
164070 0.2744364
164080 0.2879435
164090 0.2905907
164100 0.3008657
164110 0.3024567
164120 0.3012451
164130 0.2953626
164140 0.3006174
164150 0.2864541
164160 0.3006835
164170 0.2947188
164180 0.2869995
164190 0.2893058
164200 0.2944708
164210 0.3150898
164220 0.3126278
164230 0.2997099
164240 0.3098252
164250 0.3082978
164260 0.2951272
164270 0.2983595
164280 0.2869212
164290 0.2955193
164300 0.3169358
164310 0.3451147
164320 0.3226012
164330 0.354181
164340 0.3293623
164350 0.3206874
164360 0.3571523
164370 0.3565468
164380 0.3253703
164390 0.3651446
164400 0.352452
164410 0.3432564
164420 0.334213
164430 0.3431
164440 0.3198812
164450 0.3548439
164460 0.3625467
164470 0.3740588
164480 0.338474
164490 0.3307795
164500 0.3116315
164510 0.3236871
164520 0.3232923
164530 0.3121846
164540 0.3533488
164550 0.3356887
164560 0.3542504
164570 0.3395914
164580 0.3348106
164590 0.3291155
164600 0.3312018
164610 0.3101671
164620 0.300213
164630 0.2911914
164640 0.2884471
164650 0.3056679
164660 0.297129
164670 0.2937009
164680 0.2937707
164690 0.2892857
164700 0.2754762
164710 0.2914876
164720 0.2966837
164730 0.3171388
164740 0.3195765
164750 0.3168604
164760 0.3327352
164770 0.3320201
164780 0.3169118
164790 0.306336
164800 0.3234323
164810 0.3034079
164820 0.3056454
164830 0.2945119
164840 0.2916833
164850 0.2869492
164860 0.2885078
164870 0.2975063
164880 0.3038699
164890 0.2976979
164900 0.3005074
164910 0.302571
164920 0.2920772
164930 0.298573
164940 0.3113092
164950 0.3007105
164960 0.301228
164970 0.2755128
164980 0.2860956
164990 0.2912747
165000 0.3035115
165010 0.293403
165020 0.3048519
165030 0.3122008
165040 0.3137424
165050 0.2997275
165060 0.301313
165070 0.2914378
165080 0.2885193
165090 0.2861532
165100 0.2940065
165110 0.3065438
165120 0.3155968
165130 0.3129059
165140 0.3131413
165150 0.3257858
165160 0.32145
165170 0.3122126
165180 0.324789
165190 0.314281
165200 0.319584
165210 0.3222045
165220 0.3017005
165230 0.3144892
165240 0.3061036
165250 0.3132144
165260 0.31011
165270 0.2998162
165280 0.3046591
165290 0.311462
165300 0.3154348
165310 0.3006987
165320 0.3076074
165330 0.306042
165340 0.3067448
165350 0.2924972
165360 0.2898766
165370 0.3038461
165380 0.2853416
165390 0.2905031
165400 0.3025338
165410 0.290081
165420 0.2964825
165430 0.2991896
165440 0.3047686
165450 0.28927
165460 0.3036104
165470 0.310629
165480 0.3124781
165490 0.3093193
165500 0.2917582
165510 0.2863268
165520 0.2831953
165530 0.2875719
165540 0.2925349
165550 0.2810542
165560 0.3098706
165570 0.3042076
165580 0.3025869
165590 0.3043182
165600 0.3088057
165610 0.3056184
165620 0.2934789
165630 0.2818306
165640 0.2935859
165650 0.2944003
165660 0.3079827
165670 0.315035
165680 0.3001577
165690 0.2827148
165700 0.2844841
165710 0.2779351
165720 0.2851184
165730 0.2991948
165740 0.273422
165750 0.2978937
165760 0.2889909
165770 0.2703823
165780 0.2914754
165790 0.2695829
165800 0.2904633
165810 0.2839628
165820 0.2788281
165830 0.2802953
165840 0.277549
165850 0.2800258
165860 0.294715
165870 0.2651615
165880 0.28508
165890 0.302871
165900 0.2900793
165910 0.275704
165920 0.3009563
165930 0.2969177
165940 0.2945717
165950 0.2961436
165960 0.2835216
165970 0.2974998
165980 0.2914022
165990 0.2850072
166000 0.284555
166010 0.2969972
166020 0.3034632
166030 0.303593
166040 0.2909572
166050 0.280202
166060 0.2972519
166070 0.2862395
166080 0.2978737
166090 0.2942909
166100 0.2891027
166110 0.2889604
166120 0.2828538
166130 0.3031461
166140 0.2830796
166150 0.2989797
166160 0.2977128
166170 0.2875524
166180 0.3062848
166190 0.298338
166200 0.2899661
166210 0.2773155
166220 0.2650516
166230 0.2847688
166240 0.2768562
166250 0.2807403
166260 0.28567
166270 0.290187
166280 0.2875294
166290 0.267178
166300 0.2835981
166310 0.2735143
166320 0.2922218
166330 0.2837282
166340 0.2802913
166350 0.2886615
166360 0.3057799
166370 0.3029137
166380 0.268262
166390 0.2920682
166400 0.2810153
166410 0.2593774
166420 0.2656441
166430 0.2814141
166440 0.2814121
166450 0.279205
166460 0.2767045
166470 0.3022986
166480 0.2691962
166490 0.2867603
166500 0.2817764
166510 0.2837677
166520 0.2822483
166530 0.3026061
166540 0.2952774
166550 0.2912848
166560 0.2965798
166570 0.2849563
166580 0.313427
166590 0.3152328
166600 0.3257456
166610 0.309571
166620 0.2889152
166630 0.3107018
166640 0.3143359
166650 0.3087331
166660 0.3102732
166670 0.3100845
166680 0.3128179
166690 0.3050232
166700 0.3275696
166710 0.3092289
166720 0.3170345
166730 0.3136451
166740 0.3131477
166750 0.2945199
166760 0.3001631
166770 0.3138532
166780 0.3078775
166790 0.3103592
166800 0.2852907
166810 0.2804523
166820 0.3123195
166830 0.2990145
166840 0.3071228
166850 0.2829852
166860 0.2934255
166870 0.2992606
166880 0.2794658
166890 0.3011028
166900 0.2828295
166910 0.3187271
166920 0.2924623
166930 0.2967929
166940 0.3112276
166950 0.3207956
166960 0.2935688
166970 0.2985293
166980 0.3097856
166990 0.2966104
167000 0.2820911
167010 0.2904342
167020 0.2935608
167030 0.2857753
167040 0.2987582
167050 0.3036867
167060 0.3120098
167070 0.3056174
167080 0.2814195
167090 0.2920585
167100 0.3005073
167110 0.2931531
167120 0.2962576
167130 0.3078415
167140 0.3007251
167150 0.3074228
167160 0.3036381
167170 0.3107698
167180 0.3200653
167190 0.2959629
167200 0.2949536
167210 0.3027179
167220 0.2925737
167230 0.3001644
167240 0.2988008
167250 0.3014183
167260 0.3194461
167270 0.3115743
167280 0.3091812
167290 0.3127129
167300 0.281597
167310 0.3026133
167320 0.3006732
167330 0.2755878
167340 0.2945254
167350 0.2975121
167360 0.2963919
167370 0.2870134
167380 0.3110861
167390 0.2863237
167400 0.2931581
167410 0.2942155
167420 0.2998631
167430 0.3052249
167440 0.303137
167450 0.281289
167460 0.2883377
167470 0.3053181
167480 0.2990869
167490 0.3175143
167500 0.3079284
167510 0.3092386
167520 0.2831111
167530 0.2910083
167540 0.3167047
167550 0.3167368
167560 0.3222604
167570 0.3182941
167580 0.3211322
167590 0.3050207
167600 0.3053798
167610 0.3002682
167620 0.2840928
167630 0.2944582
167640 0.2954496
167650 0.3075878
167660 0.3050678
167670 0.3181846
167680 0.3020284
167690 0.314822
167700 0.2937369
167710 0.2893961
167720 0.2838337
167730 0.3023626
167740 0.3051003
167750 0.2974592
167760 0.2941257
167770 0.2904575
167780 0.2928112
167790 0.2959738
167800 0.3056442
167810 0.2933232
167820 0.291929
167830 0.2824001
167840 0.2916663
167850 0.2912678
167860 0.2768261
167870 0.2914334
167880 0.2950772
167890 0.29345
167900 0.2932579
167910 0.28835
167920 0.2937205
167930 0.281323
167940 0.2948296
167950 0.2955105
167960 0.2882842
167970 0.2869765
167980 0.2800701
167990 0.2839554
168000 0.2878437
168010 0.2939498
168020 0.3020839
168030 0.3021156
168040 0.3069416
168050 0.2896419
168060 0.2762505
168070 0.2742077
168080 0.303861
168090 0.2982523
168100 0.3047203
168110 0.2960241
168120 0.2880949
168130 0.2942095
168140 0.2703597
168150 0.2756071
168160 0.268121
168170 0.2796724
168180 0.278901
168190 0.2927584
168200 0.279964
168210 0.2779784
168220 0.2841065
168230 0.2835832
168240 0.2759199
168250 0.2813534
168260 0.3016871
168270 0.2943989
168280 0.2865354
168290 0.2881535
168300 0.2813812
168310 0.2695083
168320 0.2996605
168330 0.2993913
168340 0.2961099
168350 0.2829043
168360 0.2809719
168370 0.310451
168380 0.2942661
168390 0.3046588
168400 0.2920976
168410 0.3056363
168420 0.2957633
168430 0.282485
168440 0.2882633
168450 0.2664036
168460 0.2928078
168470 0.2868013
168480 0.2802864
168490 0.291047
168500 0.2996457
168510 0.2801005
168520 0.2813702
168530 0.2917831
168540 0.2872185
168550 0.2835675
168560 0.3015774
168570 0.3022338
168580 0.2839877
168590 0.2907445
168600 0.2864116
168610 0.3019907
168620 0.3053741
168630 0.2911252
168640 0.2761338
168650 0.2821059
168660 0.2942988
168670 0.2929649
168680 0.2911563
168690 0.2740139
168700 0.2917343
168710 0.2981516
168720 0.3031515
168730 0.3039227
168740 0.2955681
168750 0.319617
168760 0.300596
168770 0.2969119
168780 0.289411
168790 0.2992229
168800 0.3051137
168810 0.2896082
168820 0.287321
168830 0.2877337
168840 0.2905447
168850 0.2716451
168860 0.2879531
168870 0.278406
168880 0.2811397
168890 0.2866166
168900 0.2766928
168910 0.285303
168920 0.2984201
168930 0.2972629
168940 0.2906255
168950 0.2917747
168960 0.2878987
168970 0.2776773
168980 0.2651547
168990 0.2861459
169000 0.2612804
169010 0.2589538
169020 0.2804537
169030 0.283365
169040 0.2573108
169050 0.2689562
169060 0.2573112
169070 0.3047378
169080 0.2691671
169090 0.2705918
169100 0.2799008
169110 0.2738684
169120 0.293339
169130 0.2809006
169140 0.2791692
169150 0.2870116
169160 0.2755795
169170 0.2736673
169180 0.2705872
169190 0.2875606
169200 0.2819395
169210 0.2808452
169220 0.2748412
169230 0.2916785
169240 0.2839894
169250 0.2777523
169260 0.2942542
169270 0.2864259
169280 0.2697594
169290 0.2839193
169300 0.2888384
169310 0.2798726
169320 0.2916731
169330 0.2664895
169340 0.2788196
169350 0.2774839
169360 0.2921693
169370 0.2774744
169380 0.2846417
169390 0.2954265
169400 0.2820575
169410 0.2698558
169420 0.2915747
169430 0.2830668
169440 0.2846084
169450 0.2802346
169460 0.2838001
169470 0.3082494
169480 0.280171
169490 0.2934637
169500 0.2942306
169510 0.271064
169520 0.2833129
169530 0.2942184
169540 0.2992071
169550 0.3018419
169560 0.3081407
169570 0.3033307
169580 0.3050318
169590 0.2961163
169600 0.2925204
169610 0.2791945
169620 0.2848976
169630 0.3028863
169640 0.2932638
169650 0.288172
169660 0.2761277
169670 0.2838328
169680 0.2882577
169690 0.2815579
169700 0.273853
169710 0.2789621
169720 0.2995052
169730 0.2898717
169740 0.2801877
169750 0.2993861
169760 0.2849467
169770 0.2881412
169780 0.2845149
169790 0.3138871
169800 0.3011117
169810 0.3001078
169820 0.293665
169830 0.2972474
169840 0.2975943
169850 0.2814623
169860 0.2848945
169870 0.2780528
169880 0.2874382
169890 0.3035216
169900 0.2804353
169910 0.2837685
169920 0.2910396
169930 0.2643279
169940 0.2741157
169950 0.2617957
169960 0.2768257
169970 0.2928765
169980 0.2834548
169990 0.2676954
170000 0.2791679
170010 0.2701092
170020 0.2785951
170030 0.28585
170040 0.2982363
170050 0.2939695
170060 0.2882581
170070 0.2969672
170080 0.2982126
170090 0.2936402
170100 0.2741724
170110 0.2774232
170120 0.2631963
170130 0.2738034
170140 0.2749437
170150 0.2795585
170160 0.2815813
170170 0.306038
170180 0.3034249
170190 0.2886837
170200 0.3095421
170210 0.2956848
170220 0.2945613
170230 0.2943082
170240 0.3014531
170250 0.2805366
170260 0.2797875
170270 0.2905885
170280 0.2944042
170290 0.2971089
170300 0.280576
170310 0.2885332
170320 0.2946617
170330 0.2699907
170340 0.2835257
170350 0.3087515
170360 0.2907051
170370 0.2771306
170380 0.274242
170390 0.2826763
170400 0.2796356
170410 0.3167013
170420 0.2881288
170430 0.2827197
170440 0.2801954
170450 0.2841242
170460 0.2865787
170470 0.2918832
170480 0.2974655
170490 0.2881762
170500 0.2859002
170510 0.2894521
170520 0.3149396
170530 0.2931709
170540 0.2907742
170550 0.3044133
170560 0.3194656
170570 0.3090644
170580 0.3029415
170590 0.2961327
170600 0.3076915
170610 0.3160439
170620 0.3226097
170630 0.2962261
170640 0.3139396
170650 0.2961254
170660 0.2975048
170670 0.2888839
170680 0.3010323
170690 0.3198597
170700 0.3009631
170710 0.2963419
170720 0.2890926
170730 0.2922752
170740 0.287561
170750 0.2941989
170760 0.3038336
170770 0.2776861
170780 0.2936048
170790 0.2883983
170800 0.2889658
170810 0.3000162
170820 0.2759369
170830 0.2782866
170840 0.3000817
170850 0.2959512
170860 0.2825847
170870 0.2891804
170880 0.2936487
170890 0.2845717
170900 0.2875181
170910 0.2832414
170920 0.2907861
170930 0.2841209
170940 0.2626664
170950 0.2800245
170960 0.283018
170970 0.2841401
170980 0.2880904
170990 0.2779571
171000 0.2878388
171010 0.3088837
171020 0.3141205
171030 0.3094265
171040 0.2949543
171050 0.2985377
171060 0.3048036
171070 0.3006186
171080 0.2825658
171090 0.2888292
171100 0.2971292
171110 0.2854486
171120 0.2947834
171130 0.2846585
171140 0.2892602
171150 0.2801258
171160 0.2808597
171170 0.2772329
171180 0.2628121
171190 0.2970251
171200 0.2858718
171210 0.2686732
171220 0.2739169
171230 0.2796082
171240 0.2824993
171250 0.2924271
171260 0.3055315
171270 0.2879832
171280 0.295429
171290 0.2799784
171300 0.2869785
171310 0.2926116
171320 0.2840524
171330 0.2987021
171340 0.3027057
171350 0.2744766
171360 0.2745185
171370 0.2786103
171380 0.2775243
171390 0.2602314
171400 0.2560627
171410 0.2636813
171420 0.2656501
171430 0.2680304
171440 0.2807034
171450 0.2780111
171460 0.2878539
171470 0.3057114
171480 0.2962561
171490 0.3040431
171500 0.2896181
171510 0.2794997
171520 0.2920009
171530 0.3017828
171540 0.3050876
171550 0.2964657
171560 0.3003133
171570 0.3042849
171580 0.2859417
171590 0.3181466
171600 0.3082371
171610 0.304087
171620 0.3306202
171630 0.3159914
171640 0.3223964
171650 0.292192
171660 0.3040581
171670 0.2955464
171680 0.3062305
171690 0.301365
171700 0.3029685
171710 0.2997743
171720 0.2980585
171730 0.2947409
171740 0.2977154
171750 0.3186164
171760 0.3010769
171770 0.3158703
171780 0.2798339
171790 0.3237481
171800 0.3156989
171810 0.2891727
171820 0.283766
171830 0.2950271
171840 0.3061124
171850 0.3003811
171860 0.318457
171870 0.3163998
171880 0.3138026
171890 0.3031266
171900 0.3022441
171910 0.3119844
171920 0.3063151
171930 0.3339559
171940 0.3181599
171950 0.3131627
171960 0.3161486
171970 0.2982482
171980 0.2832685
171990 0.2970754
172000 0.2861111
172010 0.2918845
172020 0.2962363
172030 0.2887532
172040 0.2841285
172050 0.2967475
172060 0.2952974
172070 0.2912041
172080 0.2958328
172090 0.2901397
172100 0.2827421
172110 0.2748654
172120 0.28905
172130 0.2889768
172140 0.2795488
172150 0.2805574
172160 0.2814468
172170 0.2801648
172180 0.2935914
172190 0.2935566
172200 0.2757327
172210 0.289691
172220 0.2756774
172230 0.2875594
172240 0.2868297
172250 0.3092623
172260 0.3099711
172270 0.3038133
172280 0.2956139
172290 0.3015996
172300 0.3098927
172310 0.2810856
172320 0.2864094
172330 0.2943326
172340 0.2982214
172350 0.2914715
172360 0.300891
172370 0.290521
172380 0.2842341
172390 0.2988526
172400 0.2902986
172410 0.2932292
172420 0.2928483
172430 0.3131577
172440 0.3096606
172450 0.3117235
172460 0.2871796
172470 0.302098
172480 0.3093203
172490 0.2910982
172500 0.3166445
172510 0.2953416
172520 0.3127761
172530 0.3129563
172540 0.3101617
172550 0.3078163
172560 0.2959065
172570 0.296078
172580 0.3011571
172590 0.3008216
172600 0.2833362
172610 0.3065098
172620 0.306895
172630 0.2910784
172640 0.2920694
172650 0.3003001
172660 0.3035055
172670 0.3002959
172680 0.3090336
172690 0.307151
172700 0.2928115
172710 0.2894443
172720 0.2818936
172730 0.2891505
172740 0.2858277
172750 0.2799688
172760 0.2860208
172770 0.2921736
172780 0.2985038
172790 0.290848
172800 0.2745115
172810 0.2991239
172820 0.318214
172830 0.3015194
172840 0.3111272
172850 0.2920004
172860 0.2708306
172870 0.2848838
172880 0.2967631
172890 0.3003508
172900 0.3048429
172910 0.3076703
172920 0.2868977
172930 0.3036109
172940 0.307054
172950 0.2969179
172960 0.3145262
172970 0.3247904
172980 0.33098
172990 0.324644
173000 0.3113962
173010 0.3017368
173020 0.3084944
173030 0.2886619
173040 0.3080257
173050 0.2877208
173060 0.2948534
173070 0.291887
173080 0.2923668
173090 0.2925245
173100 0.3074126
173110 0.3038912
173120 0.3109593
173130 0.3017362
173140 0.3154888
173150 0.3103145
173160 0.2848102
173170 0.3059965
173180 0.294213
173190 0.2717071
173200 0.2980234
173210 0.2874432
173220 0.2818756
173230 0.2928464
173240 0.2941247
173250 0.279358
173260 0.3041591
173270 0.3049751
173280 0.301104
173290 0.3180452
173300 0.3101721
173310 0.3098195
173320 0.326249
173330 0.3312481
173340 0.3395049
173350 0.3152315
173360 0.3057012
173370 0.3140289
173380 0.3182009
173390 0.3255886
173400 0.3069083
173410 0.2976656
173420 0.2969368
173430 0.3070015
173440 0.3206588
173450 0.2890919
173460 0.3060651
173470 0.3184631
173480 0.3418507
173490 0.3261057
173500 0.3110359
173510 0.3075916
173520 0.30929
173530 0.2839361
173540 0.2948648
173550 0.3079363
173560 0.2843228
173570 0.2891713
173580 0.2928405
173590 0.2956357
173600 0.2853611
173610 0.2969378
173620 0.2956089
173630 0.3004121
173640 0.2839889
173650 0.3227008
173660 0.3175505
173670 0.3050914
173680 0.3055632
173690 0.294944
173700 0.310488
173710 0.3062777
173720 0.3045936
173730 0.3109588
173740 0.321834
173750 0.3199223
173760 0.3239487
173770 0.3062592
173780 0.3219956
173790 0.3186259
173800 0.315733
173810 0.3010287
173820 0.2963628
173830 0.3075889
173840 0.3079475
173850 0.2941296
173860 0.2992058
173870 0.3038356
173880 0.2981454
173890 0.2948657
173900 0.2915255
173910 0.2849546
173920 0.2887241
173930 0.30178
173940 0.3015715
173950 0.2964086
173960 0.3179604
173970 0.2905669
173980 0.2946423
173990 0.2815682
174000 0.2818932
174010 0.2949004
174020 0.2891786
174030 0.301968
174040 0.2840757
174050 0.2937895
174060 0.2808147
174070 0.2911174
174080 0.307655
174090 0.2889661
174100 0.3119976
174110 0.2928837
174120 0.28711
174130 0.3013016
174140 0.2967467
174150 0.3008766
174160 0.2904634
174170 0.3057854
174180 0.3100087
174190 0.2901662
174200 0.2998821
174210 0.2886094
174220 0.2797121
174230 0.2985333
174240 0.2902237
174250 0.2961317
174260 0.2978019
174270 0.2805636
174280 0.2772178
174290 0.2835163
174300 0.2829485
174310 0.2767516
174320 0.2901467
174330 0.2866738
174340 0.2937316
174350 0.2775414
174360 0.2925333
174370 0.2804696
174380 0.2949343
174390 0.3217534
174400 0.3106247
174410 0.3119374
174420 0.30247
174430 0.3199467
174440 0.3050407
174450 0.2995103
174460 0.3071187
174470 0.2810602
174480 0.3060696
174490 0.3109778
174500 0.2988856
174510 0.2996311
174520 0.3038576
174530 0.3012285
174540 0.3073072
174550 0.3034833
174560 0.3081345
174570 0.3121818
174580 0.2858854
174590 0.3064686
174600 0.289335
174610 0.3017515
174620 0.3202076
174630 0.3049278
174640 0.3019781
174650 0.2998072
174660 0.307898
174670 0.2867302
174680 0.3001046
174690 0.2915335
174700 0.2869492
174710 0.2891379
174720 0.3048211
174730 0.3006122
174740 0.3041001
174750 0.3045362
174760 0.3122594
174770 0.3000148
174780 0.3018378
174790 0.3037543
174800 0.3070575
174810 0.2944836
174820 0.300599
174830 0.3065127
174840 0.2995932
174850 0.3138396
174860 0.2935041
174870 0.3084597
174880 0.2901957
174890 0.3137856
174900 0.2843236
174910 0.2948888
174920 0.2957068
174930 0.3114553
174940 0.2971343
174950 0.2971956
174960 0.3080012
174970 0.3046308
174980 0.2956186
174990 0.2860229
175000 0.2870843
175010 0.3000482
175020 0.2947147
175030 0.2801831
175040 0.2979513
175050 0.2934648
175060 0.3065508
175070 0.290813
175080 0.2917334
175090 0.2795313
175100 0.2859483
175110 0.2988796
175120 0.3126633
175130 0.3104499
175140 0.3225404
175150 0.3115045
175160 0.3182086
175170 0.3057139
175180 0.2878808
175190 0.2942023
175200 0.2921024
175210 0.2881391
175220 0.3070133
175230 0.3107881
175240 0.3167751
175250 0.3160688
175260 0.3249775
175270 0.327674
175280 0.3109778
175290 0.3395171
175300 0.332188
175310 0.3408453
175320 0.3219527
175330 0.347828
175340 0.3331
175350 0.3620223
175360 0.3466266
175370 0.3652482
175380 0.3463512
175390 0.3725818
175400 0.3420303
175410 0.3641002
175420 0.3514578
175430 0.3478015
175440 0.3609557
175450 0.3572308
175460 0.3468493
175470 0.3415996
175480 0.3390567
175490 0.3250563
175500 0.3469791
175510 0.3454247
175520 0.3519239
175530 0.3332846
175540 0.3519973
175550 0.3391891
175560 0.3543547
175570 0.3411799
175580 0.3553433
175590 0.3436921
175600 0.340427
175610 0.3332453
175620 0.332403
175630 0.339357
175640 0.3556747
175650 0.3463089
175660 0.3422588
175670 0.337915
175680 0.341405
175690 0.3456415
175700 0.3310023
175710 0.3584037
175720 0.3513967
175730 0.3332319
175740 0.3708352
175750 0.3465635
175760 0.3533539
175770 0.3569667
175780 0.3624097
175790 0.3670202
175800 0.3655229
175810 0.3708076
175820 0.3627007
175830 0.377388
175840 0.3704108
175850 0.3475602
175860 0.340381
175870 0.3391579
175880 0.3503239
175890 0.3652276
175900 0.3512129
175910 0.3792805
175920 0.3619117
175930 0.3647699
175940 0.3490411
175950 0.3510132
175960 0.3531682
175970 0.3597605
175980 0.3805271
175990 0.3544895
176000 0.3408722
176010 0.3519628
176020 0.35816
176030 0.3426692
176040 0.3394895
176050 0.3289391
176060 0.3196559
176070 0.3201058
176080 0.3292706
176090 0.3207572
176100 0.3212664
176110 0.3234072
176120 0.3250619
176130 0.3159932
176140 0.3263779
176150 0.3237914
176160 0.3044509
176170 0.2976384
176180 0.3239017
176190 0.3178336
176200 0.3300737
176210 0.3057553
176220 0.3086251
176230 0.3148247
176240 0.3084583
176250 0.3017525
176260 0.3121551
176270 0.2983084
176280 0.3084229
176290 0.316907
176300 0.3147734
176310 0.3189578
176320 0.3123207
176330 0.3222444
176340 0.307449
176350 0.3157245
176360 0.3103605
176370 0.311966
176380 0.2972467
176390 0.3011102
176400 0.292134
176410 0.2871942
176420 0.2968686
176430 0.2871241
176440 0.304292
176450 0.3195442
176460 0.3082293
176470 0.2948447
176480 0.2986686
176490 0.2946813
176500 0.2951237
176510 0.3081181
176520 0.3081288
176530 0.304511
176540 0.3008302
176550 0.301708
176560 0.2979043
176570 0.3122948
176580 0.2964995
176590 0.2988017
176600 0.2871397
176610 0.2925721
176620 0.3000458
176630 0.3057541
176640 0.296638
176650 0.2963004
176660 0.2927984
176670 0.2975623
176680 0.3039056
176690 0.3027047
176700 0.3098704
176710 0.2968179
176720 0.2981089
176730 0.2954911
176740 0.2855721
176750 0.3028031
176760 0.2867171
176770 0.293124
176780 0.3142805
176790 0.3084978
176800 0.3097689
176810 0.285187
176820 0.3006486
176830 0.2961663
176840 0.3016641
176850 0.3268704
176860 0.3133892
176870 0.3107902
176880 0.3092836
176890 0.296475
176900 0.3094787
176910 0.3017745
176920 0.3156157
176930 0.3056649
176940 0.2922627
176950 0.2916875
176960 0.3094868
176970 0.3038792
176980 0.3066158
176990 0.2917506
177000 0.2934189
177010 0.321136
177020 0.3392094
177030 0.3115439
177040 0.3331724
177050 0.3098834
177060 0.3068039
177070 0.3053029
177080 0.2865599
177090 0.3084185
177100 0.3230052
177110 0.3082243
177120 0.2988793
177130 0.2923929
177140 0.2934391
177150 0.2974056
177160 0.2929158
177170 0.2952683
177180 0.3038403
177190 0.3011977
177200 0.3112728
177210 0.303789
177220 0.3027991
177230 0.302332
177240 0.2992759
177250 0.3180043
177260 0.294303
177270 0.2949348
177280 0.2938927
177290 0.3170862
177300 0.3124361
177310 0.28462
177320 0.2807446
177330 0.2821835
177340 0.3090421
177350 0.2987999
177360 0.3157995
177370 0.2971715
177380 0.30948
177390 0.308329
177400 0.2966692
177410 0.3020022
177420 0.3075937
177430 0.2917242
177440 0.3078809
177450 0.3207098
177460 0.3285024
177470 0.3098329
177480 0.3178699
177490 0.3179231
177500 0.3236782
177510 0.326498
177520 0.2937624
177530 0.3030771
177540 0.3168947
177550 0.3106955
177560 0.3129161
177570 0.3306559
177580 0.3353918
177590 0.3511549
177600 0.354344
177610 0.333129
177620 0.3524033
177630 0.3301738
177640 0.3385505
177650 0.3427619
177660 0.3361856
177670 0.3227809
177680 0.3217381
177690 0.3210124
177700 0.3298724
177710 0.3187281
177720 0.3484832
177730 0.326706
177740 0.3314109
177750 0.3377103
177760 0.3315411
177770 0.3183557
177780 0.3232159
177790 0.3311745
177800 0.3199058
177810 0.322883
177820 0.3206013
177830 0.3313726
177840 0.3247357
177850 0.339324
177860 0.3442031
177870 0.3509342
177880 0.3419031
177890 0.3348867
177900 0.3569499
177910 0.3423529
177920 0.3319701
177930 0.3345371
177940 0.323908
177950 0.3212507
177960 0.358339
177970 0.3551021
177980 0.3370938
177990 0.3345518
178000 0.3378229
178010 0.3395213
178020 0.3169056
178030 0.3266819
178040 0.347946
178050 0.3133205
178060 0.3095136
178070 0.3151574
178080 0.3113805
178090 0.3206839
178100 0.3229436
178110 0.3403127
178120 0.3296208
178130 0.3479241
178140 0.3497555
178150 0.3459406
178160 0.3382477
178170 0.3379288
178180 0.3435578
178190 0.3423489
178200 0.3400798
178210 0.3538715
178220 0.370513
178230 0.3574238
178240 0.3443165
178250 0.3616381
178260 0.3760028
178270 0.3510329
178280 0.3319435
178290 0.3402308
178300 0.3401195
178310 0.334352
178320 0.3524987
178330 0.3475047
178340 0.3380406
178350 0.3406382
178360 0.3292894
178370 0.3555499
178380 0.3600002
178390 0.3516231
178400 0.3525681
178410 0.3626403
178420 0.3622952
178430 0.3624463
178440 0.3548038
178450 0.3318764
178460 0.3664158
178470 0.3546236
178480 0.3472113
178490 0.3598558
178500 0.3635094
178510 0.3674007
178520 0.3548414
178530 0.3538356
178540 0.356299
178550 0.3319518
178560 0.3490828
178570 0.3426537
178580 0.3510584
178590 0.3481669
178600 0.3580124
178610 0.3545506
178620 0.3498877
178630 0.31568
178640 0.3337467
178650 0.3394187
178660 0.3478286
178670 0.3317147
178680 0.3491675
178690 0.3535031
178700 0.3435097
178710 0.3666501
178720 0.3539054
178730 0.337731
178740 0.3465021
178750 0.3654352
178760 0.3561019
178770 0.3832827
178780 0.3861953
178790 0.3740673
178800 0.3799072
178810 0.3741081
178820 0.3811326
178830 0.3655325
178840 0.3675874
178850 0.3497565
178860 0.3639508
178870 0.3490992
178880 0.3727228
178890 0.3535711
178900 0.3480513
178910 0.3479508
178920 0.3421056
178930 0.3791392
178940 0.3536804
178950 0.3608995
178960 0.3508806
178970 0.3579229
178980 0.3597899
178990 0.3682873
179000 0.3791751
179010 0.3963636
179020 0.3966083
179030 0.3717984
179040 0.3586794
179050 0.3547625
179060 0.3594685
179070 0.3549601
179080 0.3708896
179090 0.3524539
179100 0.3497673
179110 0.3579601
179120 0.3428967
179130 0.3615694
179140 0.3579156
179150 0.3599723
179160 0.3736793
179170 0.3415948
179180 0.3439312
179190 0.3383904
179200 0.3456176
179210 0.3441202
179220 0.3520962
179230 0.3745436
179240 0.3457201
179250 0.3413415
179260 0.3431914
179270 0.3453095
179280 0.322865
179290 0.3112324
179300 0.3352199
179310 0.3613324
179320 0.3157046
179330 0.3572723
179340 0.3291135
179350 0.3470127
179360 0.3146553
179370 0.3444924
179380 0.3269726
179390 0.3341385
179400 0.3209854
179410 0.3335309
179420 0.3304305
179430 0.3583062
179440 0.336787
179450 0.3435328
179460 0.3437166
179470 0.3431031
179480 0.3410958
179490 0.3398778
179500 0.3404637
179510 0.3346911
179520 0.3392673
179530 0.3420335
179540 0.3460982
179550 0.3390717
179560 0.3418006
179570 0.3453825
179580 0.3502678
179590 0.3315441
179600 0.3186163
179610 0.3264494
179620 0.32862
179630 0.3251117
179640 0.3461787
179650 0.3603576
179660 0.3484784
179670 0.3353134
179680 0.3360636
179690 0.356659
179700 0.3530326
179710 0.3269242
179720 0.342941
179730 0.3300143
179740 0.3340593
179750 0.3498875
179760 0.3395247
179770 0.3624659
179780 0.3409773
179790 0.3228218
179800 0.3184102
179810 0.3274364
179820 0.3265343
179830 0.3353133
179840 0.3334392
179850 0.3239332
179860 0.3338344
179870 0.343303
179880 0.3313263
179890 0.3456249
179900 0.3518993
179910 0.3538516
179920 0.3418015
179930 0.3577432
179940 0.3631625
179950 0.3305974
179960 0.3281324
179970 0.3267051
179980 0.3343401
179990 0.3246087
180000 0.3242817
180010 0.3412353
180020 0.3304617
180030 0.3374802
180040 0.3503797
180050 0.3473661
180060 0.3767969
180070 0.3716594
180080 0.3602724
180090 0.3660351
180100 0.3584783
180110 0.3724743
180120 0.3541655
180130 0.3619498
180140 0.360433
180150 0.3601778
180160 0.3831782
180170 0.3786758
180180 0.3785145
180190 0.3612733
180200 0.358952
180210 0.3871915
180220 0.3816943
180230 0.3604085
180240 0.3660259
180250 0.3764168
180260 0.380139
180270 0.3848051
180280 0.3689853
180290 0.3648573
180300 0.3688671
180310 0.3681415
180320 0.372706
180330 0.3822271
180340 0.3811491
180350 0.3736385
180360 0.3775064
180370 0.3773942
180380 0.3980387
180390 0.3646385
180400 0.3819059
180410 0.3577599
180420 0.3758606
180430 0.355749
180440 0.3748197
180450 0.3636428
180460 0.3787369
180470 0.3688388
180480 0.3707512
180490 0.3752049
180500 0.3630471
180510 0.3753902
180520 0.3660264
180530 0.37678
180540 0.3584251
180550 0.359859
180560 0.358699
180570 0.4000344
180580 0.389143
180590 0.3886285
180600 0.3754834
180610 0.380724
180620 0.3729397
180630 0.3843527
180640 0.3925521
180650 0.3649922
180660 0.3719828
180670 0.3697387
180680 0.367218
180690 0.3626765
180700 0.362875
180710 0.3738413
180720 0.3592642
180730 0.3492024
180740 0.3522431
180750 0.3551474
180760 0.3452332
180770 0.3485565
180780 0.3620402
180790 0.3714984
180800 0.3749146
180810 0.3784222
180820 0.381529
180830 0.3784095
180840 0.3554792
180850 0.3565096
180860 0.3497086
180870 0.3438521
180880 0.3481419
180890 0.3590275
180900 0.3513458
180910 0.3530908
180920 0.3488769
180930 0.378297
180940 0.3741355
180950 0.3785995
180960 0.4045542
180970 0.3956951
180980 0.380509
180990 0.3752456
181000 0.3754144
181010 0.3725865
181020 0.3660547
181030 0.3824154
181040 0.3749976
181050 0.3543353
181060 0.3574463
181070 0.3639522
181080 0.3723636
181090 0.3561883
181100 0.3611771
181110 0.3723273
181120 0.3583942
181130 0.3535422
181140 0.3610297
181150 0.3634391
181160 0.3620142
181170 0.3649389
181180 0.3453417
181190 0.3524439
181200 0.3771774
181210 0.346138
181220 0.3513122
181230 0.3578174
181240 0.3590333
181250 0.3708369
181260 0.3740753
181270 0.3593372
181280 0.3578061
181290 0.3847441
181300 0.3583442
181310 0.3659621
181320 0.3839604
181330 0.365731
181340 0.3653315
181350 0.3800684
181360 0.3671656
181370 0.3902531
181380 0.3577287
181390 0.376323
181400 0.3589166
181410 0.3460513
181420 0.3423794
181430 0.3481053
181440 0.3680038
181450 0.3659868
181460 0.3795219
181470 0.3640558
181480 0.3706695
181490 0.3618114
181500 0.3582842
181510 0.3655261
181520 0.3740605
181530 0.38062
181540 0.3564179
181550 0.3709084
181560 0.3872221
181570 0.3764998
181580 0.363362
181590 0.3936715
181600 0.3584136
181610 0.380053
181620 0.3780197
181630 0.362414
181640 0.3624009
181650 0.3558187
181660 0.3644223
181670 0.3710069
181680 0.3941366
181690 0.3724294
181700 0.3570547
181710 0.3316278
181720 0.3502657
181730 0.3555672
181740 0.3564042
181750 0.361168
181760 0.3362405
181770 0.3558638
181780 0.3620608
181790 0.3420061
181800 0.34594
181810 0.3653297
181820 0.36902
181830 0.3804036
181840 0.3878311
181850 0.3721764
181860 0.3575957
181870 0.3631216
181880 0.3557703
181890 0.363819
181900 0.3499666
181910 0.3509724
181920 0.3439443
181930 0.3545325
181940 0.3580584
181950 0.345881
181960 0.3248336
181970 0.3264896
181980 0.3343048
181990 0.3371482
182000 0.3570765
182010 0.3462159
182020 0.3428872
182030 0.3547056
182040 0.3657246
182050 0.3668671
182060 0.3570699
182070 0.3770828
182080 0.3825668
182090 0.3729424
182100 0.3660716
182110 0.3812983
182120 0.3780523
182130 0.3622265
182140 0.3345511
182150 0.3562487
182160 0.3537204
182170 0.3458746
182180 0.337207
182190 0.352269
182200 0.368345
182210 0.362655
182220 0.3461025
182230 0.3441856
182240 0.3491575
182250 0.3594436
182260 0.3439394
182270 0.3703375
182280 0.3480287
182290 0.3550795
182300 0.3499011
182310 0.3512013
182320 0.3582799
182330 0.3656662
182340 0.3642512
182350 0.3729982
182360 0.3537938
182370 0.3360102
182380 0.3355932
182390 0.3709167
182400 0.3564225
182410 0.3451747
182420 0.3495646
182430 0.3545092
182440 0.350723
182450 0.3487348
182460 0.3675408
182470 0.3864617
182480 0.366157
182490 0.3752803
182500 0.3641022
182510 0.3587018
182520 0.361704
182530 0.3593499
182540 0.3556173
182550 0.3650979
182560 0.3587908
182570 0.3540345
182580 0.355854
182590 0.3375111
182600 0.3654048
182610 0.3456777
182620 0.3645761
182630 0.3515548
182640 0.3691158
182650 0.3673781
182660 0.3719476
182670 0.3811043
182680 0.3648505
182690 0.3788715
182700 0.3700914
182710 0.3686
182720 0.3597417
182730 0.388523
182740 0.3605964
182750 0.3707998
182760 0.372988
182770 0.3758814
182780 0.3868612
182790 0.3897772
182800 0.389503
182810 0.3523801
182820 0.3986784
182830 0.363244
182840 0.408836
182850 0.3692782
182860 0.3866794
182870 0.3772907
182880 0.3664455
182890 0.3629858
182900 0.3610054
182910 0.3573058
182920 0.3669673
182930 0.3748207
182940 0.3360611
182950 0.345744
182960 0.3493593
182970 0.3540723
182980 0.3733566
182990 0.3483014
183000 0.3612459
183010 0.3706798
183020 0.3687298
183030 0.3471926
183040 0.33084
183050 0.3355469
183060 0.3570677
183070 0.3587468
183080 0.3526127
183090 0.3423271
183100 0.3561634
183110 0.3687577
183120 0.3485913
183130 0.3785246
183140 0.3608815
183150 0.3449686
183160 0.3500924
183170 0.372602
183180 0.373356
183190 0.363069
183200 0.3629314
183210 0.3667902
183220 0.3534684
183230 0.3798143
183240 0.3841265
183250 0.3924794
183260 0.3944248
183270 0.3879942
183280 0.4121419
183290 0.4276265
183300 0.3829404
183310 0.366846
183320 0.3679686
183330 0.3684901
183340 0.3560884
183350 0.3647082
183360 0.3545007
183370 0.364316
183380 0.3805262
183390 0.3839771
183400 0.3352248
183410 0.3615594
183420 0.3695112
183430 0.3544192
183440 0.3605854
183450 0.3883712
183460 0.3903142
183470 0.3906484
183480 0.3796738
183490 0.3882708
183500 0.3918664
183510 0.3726117
183520 0.3834318
183530 0.3740991
183540 0.3798667
183550 0.358087
183560 0.3599108
183570 0.3539729
183580 0.3515329
183590 0.3592792
183600 0.3590942
183610 0.3773357
183620 0.3693942
183630 0.3803497
183640 0.3954065
183650 0.3833335
183660 0.3861643
183670 0.3769696
183680 0.3870408
183690 0.3756149
183700 0.3639926
183710 0.3584404
183720 0.3804649
183730 0.4070191
183740 0.3829271
183750 0.3959023
183760 0.377824
183770 0.3762018
183780 0.365096
183790 0.3701062
183800 0.3578536
183810 0.3605163
183820 0.3738508
183830 0.3621354
183840 0.3559639
183850 0.3657562
183860 0.3619081
183870 0.3809574
183880 0.3668635
183890 0.3805949
183900 0.3610737
183910 0.3921876
183920 0.3873259
183930 0.3845616
183940 0.4110829
183950 0.386095
183960 0.3910827
183970 0.4091741
183980 0.3777272
183990 0.3837089
184000 0.3583553
184010 0.3637507
184020 0.3660945
184030 0.3552474
184040 0.3780699
184050 0.3615903
184060 0.3597437
184070 0.3839294
184080 0.3765091
184090 0.3648863
184100 0.3725853
184110 0.3916516
184120 0.3955974
184130 0.3846858
184140 0.3856626
184150 0.3878106
184160 0.3737216
184170 0.3928958
184180 0.3865547
184190 0.3881683
184200 0.3884939
184210 0.3859937
184220 0.3739297
184230 0.3830458
184240 0.3681808
184250 0.3790576
184260 0.3681105
184270 0.3789986
184280 0.3891093
184290 0.3736196
184300 0.3739071
184310 0.3725734
184320 0.3728121
184330 0.3810227
184340 0.3892539
184350 0.3879351
184360 0.3757442
184370 0.3823015
184380 0.3734691
184390 0.3762048
184400 0.3661797
184410 0.3734499
184420 0.3861037
184430 0.394957
184440 0.4047537
184450 0.4154974
184460 0.3920331
184470 0.3816357
184480 0.3992145
184490 0.4032625
184500 0.3789691
184510 0.3763847
184520 0.3911398
184530 0.375964
184540 0.3780644
184550 0.3714807
184560 0.3882928
184570 0.3779544
184580 0.3582286
184590 0.3605185
184600 0.3813073
184610 0.3725417
184620 0.3711843
184630 0.3812008
184640 0.3680948
184650 0.3742194
184660 0.3910249
184670 0.3763646
184680 0.3753743
184690 0.4044844
184700 0.3756325
184710 0.3759879
184720 0.35745
184730 0.3785094
184740 0.3751573
184750 0.366671
184760 0.3680502
184770 0.352369
184780 0.3597329
184790 0.3596364
184800 0.3617412
184810 0.3662271
184820 0.374825
184830 0.377479
184840 0.3829841
184850 0.3487661
184860 0.3964927
184870 0.3809802
184880 0.4035805
184890 0.4045945
184900 0.416235
184910 0.4089871
184920 0.40485
184930 0.3990071
184940 0.3795177
184950 0.3771943
184960 0.3880843
184970 0.3899797
184980 0.3640142
184990 0.364984
185000 0.3629082
185010 0.3668316
185020 0.3951556
185030 0.3816855
185040 0.3822973
185050 0.4024913
185060 0.4009303
185070 0.3894588
185080 0.4066373
185090 0.3946929
185100 0.4300372
185110 0.4148373
185120 0.3822002
185130 0.3930855
185140 0.3981075
185150 0.3908348
185160 0.3843203
185170 0.3821656
185180 0.3841186
185190 0.381588
185200 0.3963051
185210 0.3899934
185220 0.3938798
185230 0.3948438
185240 0.4176479
185250 0.4025945
185260 0.407401
185270 0.4188472
185280 0.3850175
185290 0.3965847
185300 0.3959385
185310 0.4061307
185320 0.394267
185330 0.3974063
185340 0.3865592
185350 0.3885958
185360 0.3875477
185370 0.3959466
185380 0.3928775
185390 0.3837328
185400 0.374609
185410 0.3810818
185420 0.4084636
185430 0.4110356
185440 0.3993306
185450 0.3913921
185460 0.3926443
185470 0.4059318
185480 0.3845294
185490 0.3828268
185500 0.394162
185510 0.3908733
185520 0.3809837
185530 0.3972462
185540 0.3774324
185550 0.3859047
185560 0.3919571
185570 0.3635708
185580 0.3913174
185590 0.3628372
185600 0.382742
185610 0.403818
185620 0.4006634
185630 0.3849283
185640 0.3970158
185650 0.407816
185660 0.3919984
185670 0.3881943
185680 0.3835276
185690 0.3840342
185700 0.3888126
185710 0.3908606
185720 0.4037937
185730 0.4018077
185740 0.3722938
185750 0.389213
185760 0.3960333
185770 0.3627317
185780 0.3962732
185790 0.3841119
185800 0.3811599
185810 0.3804846
185820 0.3800779
185830 0.3975189
185840 0.3708989
185850 0.3975591
185860 0.3849386
185870 0.4015039
185880 0.3921217
185890 0.3830571
185900 0.3923221
185910 0.3935205
185920 0.3815679
185930 0.3918692
185940 0.3805129
185950 0.3946992
185960 0.3996062
185970 0.3945552
185980 0.3923265
185990 0.4121053
186000 0.4250659
186010 0.3989887
186020 0.3950113
186030 0.3934124
186040 0.4151613
186050 0.3927579
186060 0.4312798
186070 0.4017332
186080 0.4059988
186090 0.392581
186100 0.401999
186110 0.3854854
186120 0.3982657
186130 0.3916655
186140 0.3907786
186150 0.3818832
186160 0.3873912
186170 0.3730999
186180 0.3844857
186190 0.4046724
186200 0.3856885
186210 0.3833709
186220 0.3727471
186230 0.3969135
186240 0.3910889
186250 0.3885342
186260 0.395972
186270 0.4265026
186280 0.4103791
186290 0.4015514
186300 0.393041
186310 0.3831756
186320 0.3704122
186330 0.3815283
186340 0.3606751
186350 0.3903327
186360 0.3823056
186370 0.3897678
186380 0.3685568
186390 0.3940536
186400 0.3944036
186410 0.406493
186420 0.4184201
186430 0.3921908
186440 0.4009151
186450 0.3799785
186460 0.3709208
186470 0.3619191
186480 0.3646657
186490 0.366172
186500 0.3928573
186510 0.3625718
186520 0.3833004
186530 0.3881521
186540 0.3707714
186550 0.4001938
186560 0.3929824
186570 0.3797792
186580 0.3940943
186590 0.3587392
186600 0.3576508
186610 0.367258
186620 0.3368465
186630 0.3545334
186640 0.3658683
186650 0.3651709
186660 0.3687311
186670 0.3704858
186680 0.3584789
186690 0.3597869
186700 0.369149
186710 0.3548935
186720 0.3609887
186730 0.3376977
186740 0.348987
186750 0.3550754
186760 0.356202
186770 0.3497471
186780 0.3552998
186790 0.3530799
186800 0.3602594
186810 0.3818786
186820 0.3559593
186830 0.3763966
186840 0.3771858
186850 0.362794
186860 0.3304847
186870 0.3432055
186880 0.3606289
186890 0.3837881
186900 0.3772242
186910 0.3775592
186920 0.3626879
186930 0.388362
186940 0.3704714
186950 0.3534219
186960 0.3788403
186970 0.3547599
186980 0.3482243
186990 0.3440847
187000 0.3465323
187010 0.3735638
187020 0.3581511
187030 0.3633019
187040 0.3548355
187050 0.369351
187060 0.3774872
187070 0.3685824
187080 0.3466596
187090 0.3619743
187100 0.377082
187110 0.3764013
187120 0.3797162
187130 0.379129
187140 0.3905353
187150 0.3726104
187160 0.3717981
187170 0.3732376
187180 0.3577146
187190 0.3706197
187200 0.3775602
187210 0.3656463
187220 0.3695928
187230 0.3792486
187240 0.3859981
187250 0.3964108
187260 0.3739561
187270 0.3849196
187280 0.3801037
187290 0.3859671
187300 0.3711016
187310 0.3832546
187320 0.3732083
187330 0.3683711
187340 0.363043
187350 0.3583994
187360 0.3593159
187370 0.3514881
187380 0.3620172
187390 0.3704612
187400 0.3802208
187410 0.3695854
187420 0.3844931
187430 0.3754343
187440 0.3592964
187450 0.3717222
187460 0.3629593
187470 0.3490958
187480 0.366755
187490 0.3550718
187500 0.3525877
187510 0.3377711
187520 0.3393649
187530 0.3440482
187540 0.3618975
187550 0.3455142
187560 0.3508166
187570 0.3449252
187580 0.3240165
187590 0.3535564
187600 0.3402665
187610 0.3660978
187620 0.3952194
187630 0.4004846
187640 0.3361862
187650 0.3470421
187660 0.3709892
187670 0.3806106
187680 0.3696898
187690 0.3702531
187700 0.379862
187710 0.3713078
187720 0.3883494
187730 0.4141527
187740 0.4212342
187750 0.3867019
187760 0.3731595
187770 0.3946161
187780 0.3849639
187790 0.3963621
187800 0.3769632
187810 0.3791911
187820 0.3988956
187830 0.3810165
187840 0.3825164
187850 0.3899192
187860 0.4061844
187870 0.3948677
187880 0.3993095
187890 0.3909803
187900 0.3858648
187910 0.3942611
187920 0.3837201
187930 0.3873547
187940 0.4019884
187950 0.3837515
187960 0.3727881
187970 0.3885331
187980 0.3860449
187990 0.3815336
188000 0.3763696
188010 0.3766877
188020 0.3952148
188030 0.3781638
188040 0.3690348
188050 0.3842367
188060 0.3634476
188070 0.3699112
188080 0.384716
188090 0.3724736
188100 0.3590666
188110 0.3677719
188120 0.3464932
188130 0.3691197
188140 0.3561157
188150 0.3516672
188160 0.3547094
188170 0.358154
188180 0.3598773
188190 0.3717285
188200 0.361216
188210 0.3589379
188220 0.3613454
188230 0.3527074
188240 0.3634799
188250 0.382889
188260 0.350007
188270 0.354357
188280 0.3710872
188290 0.3812048
188300 0.3554702
188310 0.388325
188320 0.3899945
188330 0.4044576
188340 0.3824409
188350 0.4151094
188360 0.4186566
188370 0.3931949
188380 0.3908988
188390 0.4329367
188400 0.4106892
188410 0.4073557
188420 0.4127311
188430 0.4048765
188440 0.3971136
188450 0.391622
188460 0.3799782
188470 0.4054376
188480 0.3835005
188490 0.3934464
188500 0.3948746
188510 0.3907016
188520 0.4051185
188530 0.3865007
188540 0.3722241
188550 0.3887918
188560 0.3783495
188570 0.390205
188580 0.4016701
188590 0.4147154
188600 0.3995174
188610 0.4170795
188620 0.4247174
188630 0.4355773
188640 0.4065659
188650 0.4020929
188660 0.3830308
188670 0.3858539
188680 0.3880758
188690 0.3798519
188700 0.3677593
188710 0.3776031
188720 0.3896217
188730 0.3925075
188740 0.3755122
188750 0.4137501
188760 0.3675797
188770 0.397526
188780 0.3960183
188790 0.3923122
188800 0.4091159
188810 0.4211786
188820 0.4234588
188830 0.4018639
188840 0.4132475
188850 0.4310664
188860 0.4336123
188870 0.402706
188880 0.4167926
188890 0.4201089
188900 0.4136
188910 0.4367705
188920 0.4414047
188930 0.4250546
188940 0.421551
188950 0.4389116
188960 0.4315179
188970 0.4320232
188980 0.4276608
188990 0.4207932
189000 0.4283841
189010 0.4209501
189020 0.4046304
189030 0.4083277
189040 0.3944425
189050 0.4132324
189060 0.4084967
189070 0.3897318
189080 0.3921567
189090 0.4015529
189100 0.4029709
189110 0.4076171
189120 0.3901107
189130 0.3924681
189140 0.3993431
189150 0.4013025
189160 0.3961565
189170 0.4064817
189180 0.3889296
189190 0.3927148
189200 0.388025
189210 0.3895645
189220 0.4000776
189230 0.4183678
189240 0.3850432
189250 0.3844655
189260 0.3922669
189270 0.3924908
189280 0.3846128
189290 0.4010786
189300 0.404339
189310 0.3964486
189320 0.4016536
189330 0.4017176
189340 0.3921104
189350 0.3774025
189360 0.3954455
189370 0.4035338
189380 0.3800834
189390 0.4100856
189400 0.3880169
189410 0.4060695
189420 0.4064133
189430 0.3739955
189440 0.3840621
189450 0.3740076
189460 0.3825722
189470 0.4024644
189480 0.3850564
189490 0.4064211
189500 0.426947
189510 0.4155121
189520 0.4361892
189530 0.4143266
189540 0.414005
189550 0.4336509
189560 0.4199249
189570 0.406579
189580 0.3966531
189590 0.4033731
189600 0.3801593
189610 0.3912387
189620 0.3940388
189630 0.3984706
189640 0.3934487
189650 0.3949862
189660 0.42584
189670 0.4291098
189680 0.4299615
189690 0.4387543
189700 0.4420087
189710 0.4140951
189720 0.4367081
189730 0.4155026
189740 0.4091519
189750 0.3963138
189760 0.4215737
189770 0.4127947
189780 0.4196392
189790 0.3942291
189800 0.4016838
189810 0.3942795
189820 0.401787
189830 0.3957399
189840 0.3984811
189850 0.4171147
189860 0.4058583
189870 0.4045572
189880 0.4111827
189890 0.3995332
189900 0.4033575
189910 0.4349951
189920 0.4311497
189930 0.4080441
189940 0.433082
189950 0.4110786
189960 0.4384264
189970 0.4294831
189980 0.4213816
189990 0.4182716
190000 0.4164763
190010 0.426165
190020 0.4209627
190030 0.417331
190040 0.4118099
190050 0.3869039
190060 0.4099774
190070 0.3796964
190080 0.3824183
190090 0.3896589
190100 0.3908122
190110 0.3916109
190120 0.4028708
190130 0.4000141
190140 0.4097764
190150 0.4137419
190160 0.4092369
190170 0.3776973
190180 0.388217
190190 0.4107836
190200 0.4326653
190210 0.4129994
190220 0.4146954
190230 0.411606
190240 0.4083361
190250 0.4123949
190260 0.4042225
190270 0.438012
190280 0.4192308
190290 0.4266298
190300 0.4117456
190310 0.4135855
190320 0.4122872
190330 0.4109979
190340 0.3939139
190350 0.4003528
190360 0.3737692
190370 0.3712348
190380 0.3820764
190390 0.4065284
190400 0.4013161
190410 0.3931094
190420 0.3943781
190430 0.4144995
190440 0.4045965
190450 0.4020435
190460 0.4024503
190470 0.3904914
190480 0.3848556
190490 0.412462
190500 0.4340762
190510 0.4226771
190520 0.4034741
190530 0.4061598
190540 0.4052854
190550 0.42543
190560 0.4107619
190570 0.4278841
190580 0.4158741
190590 0.4085156
190600 0.3904659
190610 0.3881661
190620 0.4096438
190630 0.4334434
190640 0.4212851
190650 0.4224598
190660 0.430606
190670 0.4027656
190680 0.3882343
190690 0.4048941
190700 0.4052769
190710 0.4051236
190720 0.4011168
190730 0.4042701
190740 0.3945957
190750 0.4007951
190760 0.3787552
190770 0.3746826
190780 0.3879382
190790 0.3905987
190800 0.3830301
190810 0.4050776
190820 0.4099126
190830 0.4039552
190840 0.3934493
190850 0.3771379
190860 0.3743621
190870 0.3860171
190880 0.3814063
190890 0.3841284
190900 0.3909153
190910 0.373986
190920 0.3967854
190930 0.381304
190940 0.4077137
190950 0.3870447
190960 0.4053583
190970 0.4194071
190980 0.4167076
190990 0.4138438
191000 0.3917838
191010 0.4184645
191020 0.392896
191030 0.4080848
191040 0.3969786
191050 0.3831484
191060 0.4149565
191070 0.4174231
191080 0.4104007
191090 0.4246516
191100 0.4057143
191110 0.4103466
191120 0.3873282
191130 0.4153494
191140 0.3924537
191150 0.3842974
191160 0.4029745
191170 0.4105668
191180 0.412819
191190 0.3973942
191200 0.4179529
191210 0.4092827
191220 0.4076609
191230 0.4103205
191240 0.4245548
191250 0.420818
191260 0.4151117
191270 0.4036518
191280 0.4110423
191290 0.3995377
191300 0.4067489
191310 0.4360425
191320 0.4216479
191330 0.4060613
191340 0.3890783
191350 0.4137509
191360 0.4059902
191370 0.4067924
191380 0.4342255
191390 0.3981254
191400 0.3856463
191410 0.3915184
191420 0.439173
191430 0.4513542
191440 0.4481928
191450 0.4372523
191460 0.4770219
191470 0.4775681
191480 0.4579909
191490 0.4591756
191500 0.4608588
191510 0.4932447
191520 0.4759868
191530 0.4680301
191540 0.4682141
191550 0.4678732
191560 0.4575689
191570 0.4753805
191580 0.4621466
191590 0.4613672
191600 0.4777921
191610 0.4492489
191620 0.4668302
191630 0.4540037
191640 0.4458385
191650 0.4476337
191660 0.4528523
191670 0.427652
191680 0.4381967
191690 0.4398439
191700 0.4299974
191710 0.4464322
191720 0.4369772
191730 0.4543834
191740 0.4543102
191750 0.4472304
191760 0.4581511
191770 0.4664494
191780 0.4763676
191790 0.4758011
191800 0.4789253
191810 0.4519377
191820 0.456263
191830 0.4644364
191840 0.4739003
191850 0.4765135
191860 0.4678292
191870 0.4692243
191880 0.4651955
191890 0.4574443
191900 0.4497472
191910 0.4440264
191920 0.4502827
191930 0.4609264
191940 0.4665025
191950 0.4594788
191960 0.4731193
191970 0.4545214
191980 0.4470395
191990 0.4609995
192000 0.453304
192010 0.4575721
192020 0.461415
192030 0.453964
192040 0.4758559
192050 0.4755093
192060 0.4771655
192070 0.4811498
192080 0.4736838
192090 0.4883569
192100 0.4736318
192110 0.4683941
192120 0.4594079
192130 0.4662134
192140 0.4495155
192150 0.4665574
192160 0.4712402
192170 0.4734194
192180 0.4572248
192190 0.4590664
192200 0.469988
192210 0.4658909
192220 0.4848187
192230 0.4986337
192240 0.4943982
192250 0.4786468
192260 0.468185
192270 0.4866564
192280 0.4617767
192290 0.4712602
192300 0.4555909
192310 0.4703025
192320 0.4746327
192330 0.4579925
192340 0.4594762
192350 0.4662765
192360 0.4848273
192370 0.4667877
192380 0.4540412
192390 0.4258512
192400 0.4325894
192410 0.4331457
192420 0.4420991
192430 0.4325763
192440 0.4485624
192450 0.4300831
192460 0.4392976
192470 0.4312704
192480 0.4261536
192490 0.4553428
192500 0.4457613
192510 0.4570093
192520 0.4360602
192530 0.4627753
192540 0.4535021
192550 0.4596497
192560 0.4735299
192570 0.4485191
192580 0.4353548
192590 0.450636
192600 0.4586351
192610 0.4604223
192620 0.4857321
192630 0.4753516
192640 0.4730057
192650 0.480269
192660 0.4847227
192670 0.4537011
192680 0.4705175
192690 0.4685428
192700 0.4749494
192710 0.465267
192720 0.4575335
192730 0.4572201
192740 0.453371
192750 0.4662917
192760 0.4790179
192770 0.4498844
192780 0.4641562
192790 0.4460635
192800 0.4422433
192810 0.4337601
192820 0.4575037
192830 0.4914191
192840 0.4696493
192850 0.4735742
192860 0.4802293
192870 0.4418295
192880 0.4365701
192890 0.4488153
192900 0.4383353
192910 0.4565512
192920 0.448098
192930 0.4675976
192940 0.4527136
192950 0.4837594
192960 0.4751179
192970 0.491681
192980 0.4633446
192990 0.4714982
193000 0.4702541
193010 0.4690316
193020 0.4622567
193030 0.4669753
193040 0.4678249
193050 0.451874
193060 0.4330824
193070 0.4521423
193080 0.4682019
193090 0.4643118
193100 0.4464112
193110 0.450913
193120 0.4512701
193130 0.4563276
193140 0.4298564
193150 0.4375003
193160 0.4446427
193170 0.4483675
193180 0.4581473
193190 0.4404076
193200 0.4512035
193210 0.416343
193220 0.4452383
193230 0.4406289
193240 0.4403417
193250 0.4530773
193260 0.4508213
193270 0.4608496
193280 0.4556508
193290 0.4432309
193300 0.4693864
193310 0.4787597
193320 0.498255
193330 0.4583546
193340 0.4529801
193350 0.4452995
193360 0.4492938
193370 0.4388437
193380 0.4512096
193390 0.4733169
193400 0.4618555
193410 0.4501373
193420 0.4474443
193430 0.4510607
193440 0.4588255
193450 0.4438623
193460 0.4232907
193470 0.4353953
193480 0.455036
193490 0.4621231
193500 0.4516081
193510 0.4550327
193520 0.4754699
193530 0.4744594
193540 0.4763362
193550 0.4772198
193560 0.4866827
193570 0.4777307
193580 0.4552031
193590 0.4558786
193600 0.4689802
193610 0.4778073
193620 0.4676977
193630 0.466469
193640 0.4533536
193650 0.4367446
193660 0.4133846
193670 0.4331968
193680 0.4557072
193690 0.4451337
193700 0.4624428
193710 0.4527382
193720 0.4286726
193730 0.4447971
193740 0.4471647
193750 0.4393092
193760 0.4702814
193770 0.4680675
193780 0.4915277
193790 0.4885986
193800 0.4549263
193810 0.4272083
193820 0.4317164
193830 0.4496672
193840 0.465685
193850 0.4452358
193860 0.4246723
193870 0.4435436
193880 0.453215
193890 0.450042
193900 0.4532916
193910 0.4596509
193920 0.4705109
193930 0.4724497
193940 0.4908763
193950 0.4725444
193960 0.4718205
193970 0.4763166
193980 0.4797729
193990 0.4635842
194000 0.4569925
194010 0.4672128
194020 0.4602018
194030 0.4554648
194040 0.4531009
194050 0.4477031
194060 0.4655666
194070 0.4914555
194080 0.4913057
194090 0.4690279
194100 0.4822738
194110 0.4731925
194120 0.4999284
194130 0.504752
194140 0.4733463
194150 0.4790222
194160 0.4679546
194170 0.4587303
194180 0.4697345
194190 0.4819168
194200 0.4868754
194210 0.4960018
194220 0.5045458
194230 0.492674
194240 0.4934396
194250 0.4851797
194260 0.4890395
194270 0.4935263
194280 0.5014653
194290 0.4754649
194300 0.4770808
194310 0.473696
194320 0.4598741
194330 0.4930718
194340 0.5069455
194350 0.4691238
194360 0.4513382
194370 0.4634942
194380 0.4781199
194390 0.441722
194400 0.4674954
194410 0.4688213
194420 0.4669195
194430 0.4661594
194440 0.463607
194450 0.4595565
194460 0.450154
194470 0.4470423
194480 0.4563471
194490 0.4429726
194500 0.4438514
194510 0.4465489
194520 0.4554217
194530 0.4575095
194540 0.4459739
194550 0.4530569
194560 0.4556884
194570 0.4581163
194580 0.4545725
194590 0.4622983
194600 0.4629751
194610 0.4555797
194620 0.4477745
194630 0.4542221
194640 0.4607671
194650 0.4782012
194660 0.4606641
194670 0.4471388
194680 0.483524
194690 0.4970032
194700 0.4818591
194710 0.4743203
194720 0.478686
194730 0.4757151
194740 0.474071
194750 0.4683571
194760 0.449388
194770 0.4766088
194780 0.4702522
194790 0.4560506
194800 0.4621772
194810 0.4537976
194820 0.4499726
194830 0.452908
194840 0.4649009
194850 0.4572293
194860 0.4585581
194870 0.4880423
194880 0.4904856
194890 0.4948824
194900 0.4775684
194910 0.4508466
194920 0.4847393
194930 0.4749835
194940 0.477285
194950 0.4677214
194960 0.4722731
194970 0.4765593
194980 0.4614043
194990 0.5012539
195000 0.4744974
195010 0.4861998
195020 0.4746395
195030 0.4505883
195040 0.4588338
195050 0.4717768
195060 0.4446463
195070 0.4504241
195080 0.4473556
195090 0.4501002
195100 0.4498255
195110 0.4785908
195120 0.4814453
195130 0.4585034
195140 0.4837933
195150 0.4651603
195160 0.4671865
195170 0.4834872
195180 0.4815497
195190 0.4668048
195200 0.4580709
195210 0.4539184
195220 0.4652585
195230 0.4599186
195240 0.4650016
195250 0.4631269
195260 0.4747634
195270 0.475028
195280 0.4831887
195290 0.5062591
195300 0.5072659
195310 0.5049474
195320 0.5185803
195330 0.4900334
195340 0.4913045
195350 0.5027592
195360 0.5180011
195370 0.5146522
195380 0.5114586
195390 0.484429
195400 0.5044942
195410 0.4918614
195420 0.5147064
195430 0.4825179
195440 0.4876755
195450 0.4834295
195460 0.4748305
195470 0.4805615
195480 0.4601562
195490 0.481409
195500 0.4928075
195510 0.4721525
195520 0.4457745
195530 0.4506687
195540 0.4724638
195550 0.4655238
195560 0.4794976
195570 0.4737374
195580 0.4844755
195590 0.4787902
195600 0.4625709
195610 0.4732466
195620 0.4686079
195630 0.4641181
195640 0.4764611
195650 0.4658087
195660 0.4631848
195670 0.4649026
195680 0.4553869
195690 0.434613
195700 0.4824031
195710 0.4331678
195720 0.4659291
195730 0.4825352
195740 0.4971034
195750 0.4953645
195760 0.4851943
195770 0.4466743
195780 0.4728957
195790 0.4839645
195800 0.4792769
195810 0.4635474
195820 0.4549456
195830 0.4490876
195840 0.4621345
195850 0.4818436
195860 0.4762993
195870 0.4709973
195880 0.4836068
195890 0.4575879
195900 0.4883815
195910 0.4662533
195920 0.4869851
195930 0.4882129
195940 0.4995039
195950 0.4918059
195960 0.5045124
195970 0.4920453
195980 0.478076
195990 0.5018072
196000 0.5072987
196010 0.4833206
196020 0.476495
196030 0.4771834
196040 0.4833605
196050 0.4580037
196060 0.4597258
196070 0.4800584
196080 0.4485048
196090 0.4825442
196100 0.4936908
196110 0.4984427
196120 0.5034426
196130 0.4854163
196140 0.4811674
196150 0.4923946
196160 0.4898741
196170 0.4992688
196180 0.5172741
196190 0.4961859
196200 0.508317
196210 0.4894775
196220 0.5030205
196230 0.4675113
196240 0.465183
196250 0.4778896
196260 0.495133
196270 0.4802098
196280 0.5043433
196290 0.4812359
196300 0.4886806
196310 0.4990374
196320 0.5010574
196330 0.4651316
196340 0.4983788
196350 0.4797083
196360 0.4864327
196370 0.4591766
196380 0.4603314
196390 0.4885018
196400 0.4771131
196410 0.4606619
196420 0.4567988
196430 0.455671
196440 0.4531473
196450 0.4628304
196460 0.4458298
196470 0.4463766
196480 0.4180349
196490 0.4025558
196500 0.4366667
196510 0.4387074
196520 0.4315922
196530 0.4596149
196540 0.4237863
196550 0.4464068
196560 0.4182019
196570 0.460969
196580 0.4407538
196590 0.4611797
196600 0.4461297
196610 0.4765361
196620 0.4965494
196630 0.4784479
196640 0.4821647
196650 0.4551692
196660 0.4517588
196670 0.4695663
196680 0.4718874
196690 0.4599413
196700 0.4723932
196710 0.4969772
196720 0.4604347
196730 0.4617537
196740 0.455622
196750 0.4555546
196760 0.4738711
196770 0.4594042
196780 0.4590145
196790 0.4587329
196800 0.4779235
196810 0.4644476
196820 0.4647093
196830 0.4599896
196840 0.4495634
196850 0.4442525
196860 0.4459513
196870 0.4467406
196880 0.468661
196890 0.4583924
196900 0.4674414
196910 0.4566084
196920 0.4629937
196930 0.4626733
196940 0.4717292
196950 0.4912863
196960 0.4674293
196970 0.474048
196980 0.4561491
196990 0.4785321
197000 0.4501231
197010 0.4524749
197020 0.4759637
197030 0.4916625
197040 0.4762675
197050 0.4798957
197060 0.479648
197070 0.4634422
197080 0.4822357
197090 0.4755313
197100 0.4991475
197110 0.5077688
197120 0.4870037
197130 0.4896064
197140 0.4817824
197150 0.520638
197160 0.4945575
197170 0.4703711
197180 0.473161
197190 0.5081056
197200 0.467926
197210 0.4862715
197220 0.4793668
197230 0.4726627
197240 0.4791202
197250 0.4647072
197260 0.4761496
197270 0.4730903
197280 0.4759845
197290 0.4751966
197300 0.4552238
197310 0.4645911
197320 0.4505531
197330 0.4529615
197340 0.4636835
197350 0.4723367
197360 0.4575114
197370 0.4495412
197380 0.4602977
197390 0.4720856
197400 0.4720947
197410 0.4808278
197420 0.4610715
197430 0.4924683
197440 0.4746019
197450 0.477825
197460 0.4623535
197470 0.4617217
197480 0.4736174
197490 0.4659871
197500 0.4719011
197510 0.4738829
197520 0.4446898
197530 0.4416541
197540 0.4514628
197550 0.4602569
197560 0.4691792
197570 0.4640267
197580 0.451253
197590 0.4558572
197600 0.4679247
197610 0.4627036
197620 0.4454976
197630 0.4456543
197640 0.4431536
197650 0.4578814
197660 0.4612038
197670 0.4532237
197680 0.450781
197690 0.4465501
197700 0.4687512
197710 0.4649557
197720 0.4621818
197730 0.4701312
197740 0.4659283
197750 0.4530312
197760 0.4577145
197770 0.45381
197780 0.4746362
197790 0.4970587
197800 0.4819391
197810 0.4689873
197820 0.4751576
197830 0.4538927
197840 0.4519711
197850 0.4435292
197860 0.4777342
197870 0.4668264
197880 0.4590396
197890 0.4513239
197900 0.4372628
197910 0.4430004
197920 0.4371034
197930 0.4790243
197940 0.4933841
197950 0.4844841
197960 0.4826814
197970 0.4569737
197980 0.4980325
197990 0.474955
198000 0.440214
198010 0.4469661
198020 0.4457414
198030 0.4239514
198040 0.4589389
198050 0.4680209
198060 0.4521065
198070 0.4646033
198080 0.465176
198090 0.4807477
198100 0.4581226
198110 0.4787343
198120 0.4428971
198130 0.44712
198140 0.4705905
198150 0.484522
198160 0.4831777
198170 0.4683916
198180 0.4711756
198190 0.4614061
198200 0.4901309
198210 0.48722
198220 0.4910078
198230 0.4715277
198240 0.461431
198250 0.4734606
198260 0.4740212
198270 0.4767799
198280 0.4593133
198290 0.4560051
198300 0.4636978
198310 0.486221
198320 0.4609065
198330 0.454317
198340 0.4547563
198350 0.4504957
198360 0.4577588
198370 0.466473
198380 0.4691083
198390 0.4691849
198400 0.4511367
198410 0.4555763
198420 0.4472918
198430 0.4614703
198440 0.4895301
198450 0.4730346
198460 0.4796146
198470 0.4583086
198480 0.4739727
198490 0.4719507
198500 0.4842229
198510 0.4810025
198520 0.4570946
198530 0.4764049
198540 0.4793766
198550 0.4816081
198560 0.4750358
198570 0.4630956
198580 0.4725508
198590 0.4820666
198600 0.4795243
198610 0.4986061
198620 0.4780856
198630 0.4974334
198640 0.49542
198650 0.4763252
198660 0.4910051
198670 0.4901527
198680 0.5022072
198690 0.4923598
198700 0.4972734
198710 0.4867468
198720 0.4901165
198730 0.4889119
198740 0.4773169
198750 0.4804799
198760 0.4766943
198770 0.4915131
198780 0.4783
198790 0.5149888
198800 0.4917414
198810 0.4896219
198820 0.4968875
198830 0.4626433
198840 0.4546601
198850 0.4687412
198860 0.4691908
198870 0.4618008
198880 0.4636123
198890 0.4871457
198900 0.493795
198910 0.4930348
198920 0.4988529
198930 0.4726587
198940 0.4829622
198950 0.5040837
198960 0.4952588
198970 0.5068523
198980 0.499212
198990 0.48494
199000 0.496518
199010 0.4953147
199020 0.4887074
199030 0.4843916
199040 0.4494321
199050 0.4716107
199060 0.4707305
199070 0.4881605
199080 0.4952217
199090 0.4960957
199100 0.503761
199110 0.4980771
199120 0.4713055
199130 0.4846156
199140 0.4873645
199150 0.4975061
199160 0.5008333
199170 0.4838422
199180 0.4689555
199190 0.4833269
199200 0.5152186
199210 0.5170082
199220 0.4904564
199230 0.4963894
199240 0.4924661
199250 0.4799489
199260 0.45971
199270 0.4732088
199280 0.4664764
199290 0.4480984
199300 0.4576714
199310 0.4493987
199320 0.4390867
199330 0.4692961
199340 0.4680748
199350 0.4764321
199360 0.4638305
199370 0.4565865
199380 0.4370511
199390 0.4722043
199400 0.4558243
199410 0.4545201
199420 0.4498693
199430 0.4735495
199440 0.4599122
199450 0.4451347
199460 0.4484057
199470 0.4680482
199480 0.4661068
199490 0.4621371
199500 0.4670045
199510 0.4648502
199520 0.4684292
199530 0.4811023
199540 0.4581948
199550 0.4572055
199560 0.4801636
199570 0.4871355
199580 0.4858024
199590 0.473621
199600 0.4347895
199610 0.4413037
199620 0.4562723
199630 0.4583748
199640 0.4660672
199650 0.4589841
199660 0.4665538
199670 0.4658653
199680 0.4613327
199690 0.458681
199700 0.4664258
199710 0.4598037
199720 0.4735567
199730 0.4715937
199740 0.4543388
199750 0.4639088
199760 0.445472
199770 0.442319
199780 0.4635864
199790 0.4729175
199800 0.4762015
199810 0.4570002
199820 0.4610772
199830 0.4634661
199840 0.4648437
199850 0.4774883
199860 0.479328
199870 0.4606062
199880 0.4560659
199890 0.4627406
199900 0.4517973
199910 0.4669836
199920 0.4661602
199930 0.4655704
199940 0.4583018
199950 0.4583765
199960 0.4800654
199970 0.4831293
199980 0.4685515
199990 0.460008
200000 0.4562395
200010 0.4547956
200020 0.4898384
200030 0.4749144
200040 0.4617089
200050 0.4700016
200060 0.4624678
200070 0.4703194
200080 0.4648079
200090 0.473631
200100 0.4621162
200110 0.4743886
200120 0.4759496
200130 0.4940468
200140 0.4830103
200150 0.5031869
200160 0.4766394
200170 0.4655861
200180 0.4516476
200190 0.4570304
200200 0.4270366
200210 0.4454808
200220 0.4376159
200230 0.4532623
200240 0.4460753
200250 0.4632296
200260 0.4600137
200270 0.4755803
200280 0.4736664
200290 0.4435038
200300 0.4494895
200310 0.4484726
200320 0.4447652
200330 0.4432605
200340 0.44688
200350 0.4563158
200360 0.4687316
200370 0.4612673
200380 0.4782562
200390 0.4639959
200400 0.4653906
200410 0.4864393
200420 0.4565903
200430 0.4686885
200440 0.4566402
200450 0.4534537
200460 0.463681
200470 0.4802332
200480 0.4647767
200490 0.511229
200500 0.4984147
200510 0.4717736
200520 0.4738536
200530 0.4933932
200540 0.4881706
200550 0.4834483
200560 0.4883393
200570 0.4541396
200580 0.4459663
200590 0.4524713
200600 0.4515606
200610 0.43387
200620 0.4517093
200630 0.4438714
200640 0.4684905
200650 0.4527079
200660 0.4474606
200670 0.460526
200680 0.456889
200690 0.4724467
200700 0.4737369
200710 0.4690778
200720 0.4577281
200730 0.4754941
200740 0.4720106
200750 0.4496408
200760 0.4729298
200770 0.4618767
200780 0.4688392
200790 0.4696167
200800 0.4821669
200810 0.4922007
200820 0.4711523
200830 0.4654506
200840 0.458406
200850 0.4609158
200860 0.4649318
200870 0.4623898
200880 0.4403266
200890 0.4616505
200900 0.4646548
200910 0.4693452
200920 0.4672724
200930 0.4629173
200940 0.4447514
200950 0.4557822
200960 0.4713423
200970 0.4511096
200980 0.4561169
200990 0.4747956
201000 0.449085
201010 0.4728458
201020 0.4885072
201030 0.4851184
201040 0.4775487
201050 0.4794645
201060 0.4603199
201070 0.4718416
201080 0.4515012
201090 0.4692156
201100 0.4425904
201110 0.4878213
201120 0.4654468
201130 0.4771922
201140 0.454637
201150 0.4724591
201160 0.4781259
201170 0.4664001
201180 0.4619966
201190 0.4554577
201200 0.4707179
201210 0.4832405
201220 0.5020673
201230 0.4765499
201240 0.5009383
201250 0.4580212
201260 0.4880451
201270 0.453175
201280 0.4778976
201290 0.4739957
201300 0.4653177
201310 0.4475251
201320 0.4533421
201330 0.4620187
201340 0.4600195
201350 0.459698
201360 0.4554234
201370 0.4964233
201380 0.4559716
201390 0.4839739
201400 0.4560407
201410 0.4717871
201420 0.4731103
201430 0.4519851
201440 0.4540069
201450 0.4282596
201460 0.4469793
201470 0.443517
201480 0.4628125
201490 0.4623611
201500 0.4517834
201510 0.4464832
201520 0.4606996
201530 0.4652611
201540 0.4699867
201550 0.4696336
201560 0.4498307
201570 0.4588968
201580 0.4613104
201590 0.440905
201600 0.4518214
201610 0.4424183
201620 0.455401
201630 0.4654801
201640 0.4552245
201650 0.4491497
201660 0.4657519
201670 0.4604532
201680 0.4580824
201690 0.4944058
201700 0.4940669
201710 0.4785341
201720 0.4881284
201730 0.4692544
201740 0.4831027
201750 0.5136143
201760 0.5045803
201770 0.5037808
201780 0.5102032
201790 0.4703563
201800 0.4683458
201810 0.4690373
201820 0.4641047
201830 0.4802616
201840 0.4515358
201850 0.4609146
201860 0.4597969
201870 0.4719565
201880 0.4786676
201890 0.4786083
201900 0.4778483
201910 0.4805389
201920 0.4569107
201930 0.4664558
201940 0.4546708
201950 0.4746422
201960 0.4642856
201970 0.4838736
201980 0.4549954
201990 0.4712203
202000 0.4754157
202010 0.497305
202020 0.4738063
202030 0.485164
202040 0.4747929
202050 0.4488775
202060 0.4634667
202070 0.447812
202080 0.4413952
202090 0.4555504
202100 0.456162
202110 0.4603154
202120 0.4625842
202130 0.4566831
202140 0.4455872
202150 0.4793866
202160 0.4880605
202170 0.4950433
202180 0.4902144
202190 0.4659858
202200 0.4969131
202210 0.5008904
202220 0.4987856
202230 0.4725738
202240 0.4801209
202250 0.4890258
202260 0.501179
202270 0.484879
202280 0.4999056
202290 0.4780183
202300 0.4705369
202310 0.4398275
202320 0.4519089
202330 0.4494736
202340 0.5085483
202350 0.4756912
202360 0.4640915
202370 0.4606728
202380 0.486354
202390 0.5039319
202400 0.4700498
202410 0.4812897
202420 0.4767136
202430 0.4627771
202440 0.4936856
202450 0.5098259
202460 0.4951378
202470 0.4951579
202480 0.5036879
202490 0.5165771
202500 0.5180629
202510 0.5003369
202520 0.5009795
202530 0.5127702
202540 0.488622
202550 0.4892572
202560 0.4743932
202570 0.4842603
202580 0.4984343
202590 0.4947714
202600 0.4841047
202610 0.474684
202620 0.4506094
202630 0.4644439
202640 0.4821326
202650 0.4888881
202660 0.4836812
202670 0.4783557
202680 0.4960113
202690 0.489836
202700 0.5100607
202710 0.4844813
202720 0.4924453
202730 0.483001
202740 0.4887549
202750 0.4767615
202760 0.4488481
202770 0.4337036
202780 0.454956
202790 0.4362195
202800 0.4545081
202810 0.4635887
202820 0.4685463
202830 0.4555689
202840 0.4577388
202850 0.4492863
202860 0.4724911
202870 0.4589188
202880 0.4470231
202890 0.4541982
202900 0.4529449
202910 0.4563312
202920 0.4619673
202930 0.4700764
202940 0.466821
202950 0.4357616
202960 0.4532356
202970 0.457624
202980 0.467993
202990 0.4450544
203000 0.478117
203010 0.4819723
203020 0.4609845
203030 0.4530222
203040 0.4635273
203050 0.4515044
203060 0.4452306
203070 0.4420672
203080 0.4308721
203090 0.4348049
203100 0.4227062
203110 0.4289503
203120 0.4170238
203130 0.4616311
203140 0.4546906
203150 0.4440688
203160 0.4663692
203170 0.441984
203180 0.451044
203190 0.4606761
203200 0.4672291
203210 0.4673768
203220 0.4494918
203230 0.4610391
203240 0.463033
203250 0.4797056
203260 0.450408
203270 0.454472
203280 0.4287758
203290 0.4620365
203300 0.4622606
203310 0.4721985
203320 0.4795587
203330 0.4464617
203340 0.4589078
203350 0.4424811
203360 0.4575055
203370 0.4414302
203380 0.4434659
203390 0.453536
203400 0.4418404
203410 0.4413854
203420 0.47805
203430 0.4787365
203440 0.4665
203450 0.459704
203460 0.4426998
203470 0.4657929
203480 0.4521036
203490 0.4571573
203500 0.4492849
203510 0.4563391
203520 0.4469497
203530 0.4476195
203540 0.441842
203550 0.4371828
203560 0.4573822
203570 0.4451415
203580 0.4491932
203590 0.4333262
203600 0.4373173
203610 0.431688
203620 0.4553611
203630 0.4450423
203640 0.4391729
203650 0.443301
203660 0.4566284
203670 0.4654934
203680 0.4679818
203690 0.4596865
203700 0.4550215
203710 0.461645
203720 0.4804374
203730 0.4488025
203740 0.458909
203750 0.4666166
203760 0.4694464
203770 0.4702187
203780 0.4438479
203790 0.4372207
203800 0.4416218
203810 0.4519211
203820 0.4466721
203830 0.4364677
203840 0.4458252
203850 0.4701621
203860 0.4489603
203870 0.4796376
203880 0.4783076
203890 0.4452285
203900 0.4590533
203910 0.450981
203920 0.4840368
203930 0.4623673
203940 0.4382638
203950 0.4858015
203960 0.4707634
203970 0.4464597
203980 0.4699697
203990 0.4522271
204000 0.4762909
204010 0.4830702
204020 0.4744502
204030 0.4628119
204040 0.4697782
204050 0.4606567
204060 0.4432228
204070 0.4376953
204080 0.4769234
204090 0.4902723
204100 0.4809938
204110 0.4564396
204120 0.4565854
204130 0.4395988
204140 0.4611035
204150 0.4564226
204160 0.445465
204170 0.4717394
204180 0.4672661
204190 0.4575348
204200 0.473291
204210 0.4526687
204220 0.4624102
204230 0.4863155
204240 0.4540318
204250 0.4692439
204260 0.4714806
204270 0.4552252
204280 0.4665238
204290 0.4673212
204300 0.460914
204310 0.4672695
204320 0.4609325
204330 0.4894874
204340 0.479435
204350 0.4472991
204360 0.4741676
204370 0.4607684
204380 0.4714444
204390 0.4539642
204400 0.4727965
204410 0.4710431
204420 0.4707356
204430 0.4635009
204440 0.4601321
204450 0.4671423
204460 0.4625389
204470 0.4694222
204480 0.4870701
204490 0.4835711
204500 0.4847416
204510 0.459762
204520 0.4772073
204530 0.4743393
204540 0.4766376
204550 0.4645348
204560 0.4542024
204570 0.465432
204580 0.4859657
204590 0.4782132
204600 0.4920425
204610 0.4770184
204620 0.462419
204630 0.4561687
204640 0.4589511
204650 0.468317
204660 0.4533733
204670 0.4600074
204680 0.4426153
204690 0.4427085
204700 0.4659901
204710 0.4762624
204720 0.4723454
204730 0.4623
204740 0.4541231
204750 0.4574183
204760 0.4562331
204770 0.4771669
204780 0.4938712
204790 0.4760079
204800 0.4734509
204810 0.4699879
204820 0.4849177
204830 0.4923386
204840 0.485175
204850 0.4849896
204860 0.4874482
204870 0.4904954
204880 0.476025
204890 0.4805042
204900 0.4736118
204910 0.4704367
204920 0.4552588
204930 0.4606864
204940 0.4572892
204950 0.4567046
204960 0.459065
204970 0.4387329
204980 0.4435768
204990 0.4418133
205000 0.4576002
205010 0.4321643
205020 0.4254191
205030 0.4450308
205040 0.4352114
205050 0.4595422
205060 0.4466934
205070 0.4545439
205080 0.4636068
205090 0.4445939
205100 0.4396391
205110 0.4153793
205120 0.4306556
205130 0.4370572
205140 0.4602525
205150 0.4313134
205160 0.4537097
205170 0.4396777
205180 0.4416358
205190 0.4482877
205200 0.449288
205210 0.4704552
205220 0.4667513
205230 0.4733868
205240 0.4372655
205250 0.4299181
205260 0.4219055
205270 0.421531
205280 0.4461957
205290 0.4608654
205300 0.4703395
205310 0.4412916
205320 0.4623554
205330 0.4709625
205340 0.4652802
205350 0.4769909
205360 0.4464366
205370 0.4521287
205380 0.4583992
205390 0.4698734
205400 0.4675556
205410 0.4640945
205420 0.4645031
205430 0.4668026
205440 0.4680354
205450 0.5002843
205460 0.4710144
205470 0.4932129
205480 0.498337
205490 0.5184904
205500 0.5076643
205510 0.493567
205520 0.4842303
205530 0.4703887
205540 0.4672678
205550 0.4614253
205560 0.4578024
205570 0.4585269
205580 0.4713421
205590 0.4794809
205600 0.4853582
205610 0.4948732
205620 0.5081865
205630 0.4832039
205640 0.5051163
205650 0.4885972
205660 0.4903554
205670 0.5063211
205680 0.489241
205690 0.5019564
205700 0.4936766
205710 0.4600276
205720 0.4668698
205730 0.4854647
205740 0.4869724
205750 0.4742347
205760 0.4540606
205770 0.4494706
205780 0.4664911
205790 0.4455757
205800 0.4647458
205810 0.4661658
205820 0.4638852
205830 0.4500927
205840 0.4551179
205850 0.447898
205860 0.4434143
205870 0.4551734
205880 0.4357874
205890 0.4063711
205900 0.4469444
205910 0.4456735
205920 0.4501438
205930 0.4497161
205940 0.450689
205950 0.4558563
205960 0.4473669
205970 0.4552917
205980 0.4357084
205990 0.4530144
206000 0.4601019
206010 0.4711804
206020 0.484075
206030 0.4636406
206040 0.4718303
206050 0.4689928
206060 0.4992374
206070 0.4910713
206080 0.4610021
206090 0.4616795
206100 0.4810919
206110 0.4673083
206120 0.4877523
206130 0.4771608
206140 0.4826044
206150 0.4837264
206160 0.4621641
206170 0.4699409
206180 0.4764135
206190 0.4755238
206200 0.4781219
206210 0.489458
206220 0.4710663
206230 0.5023801
206240 0.4770999
206250 0.4558584
206260 0.4433378
206270 0.4501109
206280 0.4644861
206290 0.4528816
206300 0.4642883
206310 0.4604087
206320 0.46925
206330 0.4460339
206340 0.4561584
206350 0.4677617
206360 0.4609668
206370 0.4635099
206380 0.4582237
206390 0.4684319
206400 0.4571244
206410 0.4661908
206420 0.4921046
206430 0.4940286
206440 0.4731616
206450 0.4687359
206460 0.4779794
206470 0.4958102
206480 0.466645
206490 0.4668871
206500 0.4860955
206510 0.4837807
206520 0.4784006
206530 0.4717672
206540 0.4423971
206550 0.4455875
206560 0.4610432
206570 0.4456506
206580 0.4550512
206590 0.4396146
206600 0.4414248
206610 0.4318063
206620 0.4296851
206630 0.437021
206640 0.4346578
206650 0.4608151
206660 0.4581862
206670 0.4681177
206680 0.4708973
206690 0.4466217
206700 0.4678907
206710 0.4572322
206720 0.4638626
206730 0.4692316
206740 0.4557805
206750 0.4661023
206760 0.4780623
206770 0.4627396
206780 0.4688403
206790 0.4849418
206800 0.4576347
206810 0.4609731
206820 0.4630619
206830 0.4565054
206840 0.4810288
206850 0.4838513
206860 0.4666044
206870 0.4808148
206880 0.4746125
206890 0.4525899
206900 0.4650466
206910 0.4530616
206920 0.4375349
206930 0.4456245
206940 0.4595974
206950 0.4654976
206960 0.4581877
206970 0.4543144
206980 0.4458076
206990 0.45978
207000 0.4437924
207010 0.4645389
207020 0.4702765
207030 0.4785055
207040 0.4897507
207050 0.4822738
207060 0.4999523
207070 0.4744751
207080 0.4714162
207090 0.4639391
207100 0.4609633
207110 0.4599474
207120 0.4944135
207130 0.4544812
207140 0.4555288
207150 0.439409
207160 0.4549024
207170 0.4597549
207180 0.4788904
207190 0.4593468
207200 0.4603387
207210 0.4578619
207220 0.4556011
207230 0.4605474
207240 0.474236
207250 0.4590854
207260 0.4538745
207270 0.4576908
207280 0.4510802
207290 0.46421
207300 0.4679621
207310 0.4479855
207320 0.4756317
207330 0.4594935
207340 0.4309923
207350 0.4642838
207360 0.4471528
207370 0.4760967
207380 0.455371
207390 0.4533337
207400 0.454482
207410 0.465962
207420 0.4692683
207430 0.460097
207440 0.4550285
207450 0.467769
207460 0.4543162
207470 0.462893
207480 0.4694939
207490 0.4557398
207500 0.4530285
207510 0.470854
207520 0.4646902
207530 0.4787074
207540 0.4558611
207550 0.4488397
207560 0.4645785
207570 0.4459277
207580 0.4503495
207590 0.4573529
207600 0.4561425
207610 0.4507213
207620 0.4554981
207630 0.4609504
207640 0.4477179
207650 0.4523534
207660 0.4664851
207670 0.4399782
207680 0.4547422
207690 0.4452376
207700 0.4517668
207710 0.4315447
207720 0.4612465
207730 0.4539682
207740 0.4554224
207750 0.4801065
207760 0.4577625
207770 0.4447522
207780 0.4641786
207790 0.4573831
207800 0.437015
207810 0.4484837
207820 0.4724785
207830 0.4772265
207840 0.4517674
207850 0.443942
207860 0.4583305
207870 0.4618029
207880 0.4772607
207890 0.4349114
207900 0.4518973
207910 0.4563812
207920 0.4579947
207930 0.4598222
207940 0.4417264
207950 0.4596436
207960 0.4664809
207970 0.4735975
207980 0.4858064
207990 0.4903024
208000 0.4846968
208010 0.4665748
208020 0.4875062
208030 0.4807382
208040 0.4731544
208050 0.4627368
208060 0.4721893
208070 0.4799075
208080 0.4729534
208090 0.4672469
208100 0.4560052
208110 0.451971
208120 0.4636483
208130 0.4922971
208140 0.4768853
208150 0.4994621
208160 0.495788
208170 0.49252
208180 0.4653215
208190 0.4635052
208200 0.4656719
208210 0.4613365
208220 0.4756124
208230 0.4714156
208240 0.4636869
208250 0.4812525
208260 0.4816364
208270 0.4804966
208280 0.4666182
208290 0.4916899
208300 0.4920007
208310 0.5084709
208320 0.4965951
208330 0.5057331
208340 0.5034087
208350 0.5056102
208360 0.4879425
208370 0.4869266
208380 0.48376
208390 0.4683542
208400 0.4725887
208410 0.4817065
208420 0.5006161
208430 0.5035037
208440 0.4931436
208450 0.4898466
208460 0.474234
208470 0.4950857
208480 0.4933283
208490 0.489866
208500 0.477112
208510 0.4579849
208520 0.456506
208530 0.4743026
208540 0.4778323
208550 0.4699753
208560 0.475519
208570 0.5137306
208580 0.4655491
208590 0.4788215
208600 0.4816838
208610 0.4719068
208620 0.4731188
208630 0.4921726
208640 0.5093213
208650 0.5094859
208660 0.5018273
208670 0.4989301
208680 0.4909813
208690 0.4961836
208700 0.5019621
208710 0.4928725
208720 0.50022
208730 0.4689172
208740 0.4557409
208750 0.4625775
208760 0.4433555
208770 0.4473816
208780 0.4418946
208790 0.4440692
208800 0.433266
208810 0.4474888
208820 0.4445535
208830 0.457563
208840 0.4751291
208850 0.4591967
208860 0.4541005
208870 0.4595733
208880 0.4541685
208890 0.4611487
208900 0.4497649
208910 0.4603093
208920 0.4399293
208930 0.4555444
208940 0.4525407
208950 0.4609573
208960 0.471609
208970 0.4492896
208980 0.4572423
208990 0.4706083
209000 0.453922
209010 0.4566766
209020 0.4504658
209030 0.4660994
209040 0.4526046
209050 0.4330127
209060 0.4493675
209070 0.458317
209080 0.481721
209090 0.4785701
209100 0.4898302
209110 0.4717193
209120 0.4864551
209130 0.4631693
209140 0.4676062
209150 0.4647206
209160 0.4509991
209170 0.4348708
209180 0.4407016
209190 0.4589474
209200 0.4662286
209210 0.4668423
209220 0.4563123
209230 0.4574935
209240 0.4816385
209250 0.4739188
209260 0.4644154
209270 0.4609716
209280 0.4584478
209290 0.4657536
209300 0.462532
209310 0.467099
209320 0.4511061
209330 0.4545535
209340 0.4820963
209350 0.4597624
209360 0.4503489
209370 0.4514318
209380 0.4866407
209390 0.4665635
209400 0.4636642
209410 0.4684793
209420 0.4587272
209430 0.4923286
209440 0.4735704
209450 0.4552647
209460 0.4629903
209470 0.4698058
209480 0.4589783
209490 0.4758044
209500 0.4724026
209510 0.4671839
209520 0.4892296
209530 0.4776008
209540 0.4722406
209550 0.4769304
209560 0.4770799
209570 0.4696574
209580 0.4738698
209590 0.5031195
209600 0.480128
209610 0.4803437
209620 0.4951545
209630 0.4735012
209640 0.4528082
209650 0.4593322
209660 0.4744813
209670 0.4501166
209680 0.4445309
209690 0.4661257
209700 0.4583805
209710 0.4702961
209720 0.4638023
209730 0.4750286
209740 0.491698
209750 0.4731717
209760 0.485054
209770 0.4645272
209780 0.454607
209790 0.4545428
209800 0.4595525
209810 0.4637537
209820 0.4533019
209830 0.4505336
209840 0.4573129
209850 0.4639554
209860 0.4664597
209870 0.4617715
209880 0.4664432
209890 0.4461131
209900 0.4476887
209910 0.4439866
209920 0.4326514
209930 0.4091388
209940 0.4164435
209950 0.4353198
209960 0.4418947
209970 0.4689832
209980 0.4377627
209990 0.4605854
210000 0.4675441
210010 0.4444233
210020 0.4532646
210030 0.4689179
210040 0.4557061
210050 0.4623773
210060 0.4604679
210070 0.4687757
210080 0.459609
210090 0.4894501
210100 0.4482475
210110 0.451961
210120 0.4525678
210130 0.452591
210140 0.4398075
210150 0.459735
210160 0.480845
210170 0.4698446
210180 0.4710657
210190 0.4611686
210200 0.4576149
210210 0.4654136
210220 0.4888622
210230 0.4519087
210240 0.4529975
210250 0.4440964
210260 0.479376
210270 0.4664867
210280 0.4708331
210290 0.4664154
210300 0.4764797
210310 0.4784215
210320 0.4635962
210330 0.4722058
210340 0.4680584
210350 0.4795274
210360 0.4747413
210370 0.4647284
210380 0.4784038
210390 0.4636115
210400 0.4842881
210410 0.4851075
210420 0.480412
210430 0.4748292
210440 0.4598411
210450 0.4713503
210460 0.4817989
210470 0.4800726
210480 0.4973166
210490 0.4846941
210500 0.476026
210510 0.4756744
210520 0.4759783
210530 0.4763564
210540 0.4656802
210550 0.4691064
210560 0.4653023
210570 0.4428675
210580 0.4542974
210590 0.446968
210600 0.4616685
210610 0.4800727
210620 0.4777197
210630 0.4799348
210640 0.4627655
210650 0.48824
210660 0.4695672
210670 0.4558504
210680 0.464669
210690 0.4763304
210700 0.4663391
210710 0.4616959
210720 0.4489384
210730 0.4782789
210740 0.4541436
210750 0.4707448
210760 0.4842146
210770 0.4706095
210780 0.4699561
210790 0.4915711
210800 0.4963445
210810 0.4956278
210820 0.495393
210830 0.5077035
210840 0.4811631
210850 0.4813915
210860 0.5023453
210870 0.4910389
210880 0.4892744
210890 0.5171326
210900 0.4886713
210910 0.5050817
210920 0.4984807
210930 0.5126558
210940 0.5078271
210950 0.5009986
210960 0.4966218
210970 0.5008794
210980 0.5138793
210990 0.501247
211000 0.5071099
211010 0.5093638
211020 0.4905108
211030 0.4933162
211040 0.4994216
211050 0.5072075
211060 0.4900155
211070 0.5181896
211080 0.515626
211090 0.5231696
211100 0.4849543
211110 0.4909538
211120 0.5054254
211130 0.5228674
211140 0.4967856
211150 0.5112583
211160 0.5007746
211170 0.5051911
211180 0.4915477
211190 0.4966276
211200 0.5181679
211210 0.5029225
211220 0.4784161
211230 0.4912111
211240 0.4901101
211250 0.4696384
211260 0.491864
211270 0.4634803
211280 0.4511156
211290 0.474884
211300 0.4861434
211310 0.4977426
211320 0.4944975
211330 0.4795884
211340 0.4823793
211350 0.4879782
211360 0.4799794
211370 0.5083483
211380 0.4836217
211390 0.5108556
211400 0.4843718
211410 0.4590091
211420 0.4820004
211430 0.4826647
211440 0.4957314
211450 0.491188
211460 0.4882263
211470 0.4908114
211480 0.4867891
211490 0.4777385
211500 0.4767646
211510 0.4751564
211520 0.503366
211530 0.4926667
211540 0.4949936
211550 0.4823255
211560 0.4916861
211570 0.5028834
211580 0.4928618
211590 0.5030471
211600 0.505859
211610 0.4817154
211620 0.4905136
211630 0.4750871
211640 0.4765034
211650 0.4872174
211660 0.4771336
211670 0.4917512
211680 0.4875545
211690 0.4841106
211700 0.4872699
211710 0.4816086
211720 0.4646141
211730 0.4546309
211740 0.4692672
211750 0.4777086
211760 0.4845994
211770 0.4687135
211780 0.4624297
211790 0.4624105
211800 0.4467609
211810 0.4656235
211820 0.4780511
211830 0.4835533
211840 0.4747799
211850 0.4949083
211860 0.4804481
211870 0.4608023
211880 0.4806561
211890 0.4949093
211900 0.505628
211910 0.4959694
211920 0.4908789
211930 0.4920346
211940 0.4901435
211950 0.4765551
211960 0.4676967
211970 0.4675875
211980 0.4812344
211990 0.4983583
212000 0.504962
212010 0.4862407
212020 0.4928
212030 0.4852421
212040 0.4765281
212050 0.463128
212060 0.4757116
212070 0.4679734
212080 0.4894376
212090 0.471478
212100 0.4768305
212110 0.4850264
212120 0.5044771
212130 0.4930354
212140 0.4864925
212150 0.5015012
212160 0.4598287
212170 0.4991542
212180 0.51707
212190 0.4936818
212200 0.4911215
212210 0.4733787
212220 0.4717017
212230 0.4736533
212240 0.4709765
212250 0.4449832
212260 0.4615791
212270 0.4689575
212280 0.4717883
212290 0.4765582
212300 0.4631099
212310 0.4593432
212320 0.4557379
212330 0.4768635
212340 0.495291
212350 0.475883
212360 0.4850495
212370 0.4850876
212380 0.5098597
212390 0.4884496
212400 0.4949307
212410 0.4777611
212420 0.4688138
212430 0.4768374
212440 0.4763462
212450 0.4666948
212460 0.4489898
212470 0.4540426
212480 0.4854087
212490 0.5167438
212500 0.5023988
212510 0.4924529
212520 0.5014855
212530 0.4948376
212540 0.4788476
212550 0.4713318
212560 0.483064
212570 0.4588358
212580 0.4437326
212590 0.4694039
212600 0.453013
212610 0.4563554
212620 0.451305
212630 0.4560274
212640 0.4456615
212650 0.4475115
212660 0.4484702
212670 0.4660563
212680 0.4715051
212690 0.4614468
212700 0.4499159
212710 0.4428903
212720 0.4367649
212730 0.4260385
212740 0.4692634
212750 0.4503688
212760 0.4625148
212770 0.4935418
212780 0.4780624
212790 0.4725523
212800 0.4724523
212810 0.4627262
212820 0.4634555
212830 0.4411423
212840 0.4414754
212850 0.4611244
212860 0.4528322
212870 0.476066
212880 0.4366566
212890 0.4451976
212900 0.4418511
212910 0.4427389
212920 0.4469496
212930 0.4746903
212940 0.4673296
212950 0.4538798
212960 0.4514481
212970 0.4440458
212980 0.431799
212990 0.4368693
213000 0.4516983
213010 0.4607382
213020 0.4533137
213030 0.4510512
213040 0.4460723
213050 0.4643335
213060 0.4637019
213070 0.4621126
213080 0.434589
213090 0.4531928
213100 0.4599189
213110 0.4633419
213120 0.4622692
213130 0.456887
213140 0.4808055
213150 0.4730304
213160 0.4585868
213170 0.4899941
213180 0.46685
213190 0.4517804
213200 0.4617323
213210 0.4894158
213220 0.4473493
213230 0.4562559
213240 0.4675106
213250 0.4758117
213260 0.4630409
213270 0.4331587
213280 0.4686521
213290 0.4462679
213300 0.4368607
213310 0.435669
213320 0.4497931
213330 0.4453059
213340 0.4732096
213350 0.4635687
213360 0.4769786
213370 0.4870501
213380 0.4751668
213390 0.4861888
213400 0.4539774
213410 0.4799997
213420 0.4454326
213430 0.4760762
213440 0.4660884
213450 0.4871231
213460 0.480738
213470 0.4695236
213480 0.4648707
213490 0.4805046
213500 0.4654138
213510 0.4701349
213520 0.466637
213530 0.454351
213540 0.4873586
213550 0.4656503
213560 0.4814112
213570 0.4672178
213580 0.4795947
213590 0.4638116
213600 0.4567305
213610 0.4393607
213620 0.4648834
213630 0.4812101
213640 0.471058
213650 0.4813169
213660 0.4676684
213670 0.4727482
213680 0.4639894
213690 0.4632965
213700 0.4661572
213710 0.4573352
213720 0.4797128
213730 0.4914705
213740 0.4860188
213750 0.4783349
213760 0.4819512
213770 0.4671892
213780 0.4537262
213790 0.4825089
213800 0.4759609
213810 0.4591159
213820 0.4824452
213830 0.4834051
213840 0.460293
213850 0.4758709
213860 0.4854689
213870 0.4916906
213880 0.4813353
213890 0.4619915
213900 0.465786
213910 0.4973496
213920 0.4673216
213930 0.4572811
213940 0.5041804
213950 0.5074034
213960 0.4923258
213970 0.4729876
213980 0.4931062
213990 0.4741045
214000 0.4600108
214010 0.4693758
214020 0.4622479
214030 0.4567373
214040 0.4604888
214050 0.4617636
214060 0.4800248
214070 0.4667611
214080 0.4719147
214090 0.4698915
214100 0.4691345
214110 0.4676203
214120 0.4528022
214130 0.4393065
214140 0.4578652
214150 0.4390697
214160 0.4472519
214170 0.441532
214180 0.453806
214190 0.4397621
214200 0.4309981
214210 0.4413236
214220 0.409567
214230 0.4540041
214240 0.4478922
214250 0.4341399
214260 0.4316925
214270 0.4515625
214280 0.4541844
214290 0.4609105
214300 0.4805923
214310 0.4668661
214320 0.4602933
214330 0.4886092
214340 0.4948241
214350 0.4651914
214360 0.4587761
214370 0.4641784
214380 0.4572053
214390 0.4633982
214400 0.457184
214410 0.4742182
214420 0.4681492
214430 0.4532161
214440 0.4293877
214450 0.4239274
214460 0.4425003
214470 0.4559609
214480 0.4594114
214490 0.4442122
214500 0.4459378
214510 0.4569944
214520 0.4515465
214530 0.4703478
214540 0.4816231
214550 0.46336
214560 0.4821366
214570 0.4786811
214580 0.4705716
214590 0.5010775
214600 0.4920733
214610 0.4827278
214620 0.4363004
214630 0.4399138
214640 0.4513867
214650 0.4965316
214660 0.5153534
214670 0.5139305
214680 0.4848132
214690 0.4941752
214700 0.5143113
214710 0.4998581
214720 0.4988699
214730 0.4943501
214740 0.4900323
214750 0.4628931
214760 0.4611816
214770 0.4668737
214780 0.4846037
214790 0.456495
214800 0.4815337
214810 0.4729551
214820 0.4824804
214830 0.4759384
214840 0.4645781
214850 0.4741638
214860 0.4597408
214870 0.4458218
214880 0.4738659
214890 0.4619317
214900 0.4674287
214910 0.4717121
214920 0.4631572
214930 0.4549992
214940 0.45664
214950 0.4358076
214960 0.4372872
214970 0.4323772
214980 0.4582716
214990 0.4503823
215000 0.4669197
215010 0.4600256
215020 0.480498
215030 0.4755369
215040 0.4784017
215050 0.4789168
215060 0.4855194
215070 0.4950472
215080 0.4864989
215090 0.4903319
215100 0.4835283
215110 0.4990337
215120 0.4946286
215130 0.4650549
215140 0.4591284
215150 0.4718983
215160 0.449155
215170 0.4555348
215180 0.4528097
215190 0.4701315
215200 0.4732404
215210 0.488366
215220 0.4714108
215230 0.4711907
215240 0.4602835
215250 0.460269
215260 0.4627894
215270 0.4617797
215280 0.4603213
215290 0.4444313
215300 0.4593246
215310 0.4587264
215320 0.4351661
215330 0.4536231
215340 0.4539918
215350 0.4630403
215360 0.4761148
215370 0.4759439
215380 0.4438279
215390 0.4513328
215400 0.4675948
215410 0.4567033
215420 0.4555946
215430 0.4783311
215440 0.4540375
215450 0.4599271
215460 0.4608493
215470 0.4412134
215480 0.4689055
215490 0.4635265
215500 0.4789245
215510 0.4820205
215520 0.4756346
215530 0.4806064
215540 0.4678566
215550 0.4463224
215560 0.4680181
215570 0.4645208
215580 0.4734614
215590 0.4707746
215600 0.4608675
215610 0.4894713
215620 0.475075
215630 0.4857482
215640 0.4784535
215650 0.4841731
215660 0.4984661
215670 0.5032004
215680 0.4854497
215690 0.5021355
215700 0.5044025
215710 0.5310513
215720 0.5174924
215730 0.5064996
215740 0.5143152
215750 0.4927324
215760 0.5032128
215770 0.5253835
215780 0.5088744
215790 0.4888085
215800 0.4888739
215810 0.512827
215820 0.4992276
215830 0.5070018
215840 0.5221636
215850 0.5028628
215860 0.5129965
215870 0.5212384
215880 0.495641
215890 0.4859088
215900 0.4817407
215910 0.5001228
215920 0.5224653
215930 0.4969248
215940 0.4850682
215950 0.4863853
215960 0.509816
215970 0.5165343
215980 0.5161482
215990 0.5094793
216000 0.5285406
216010 0.5242999
216020 0.5287025
216030 0.5166479
216040 0.5016368
216050 0.5086415
216060 0.5117248
216070 0.4959978
216080 0.5003424
216090 0.5106133
216100 0.4989247
216110 0.5034547
216120 0.5037751
216130 0.4895093
216140 0.4918911
216150 0.5285012
216160 0.498907
216170 0.5365946
216180 0.5246109
216190 0.525255
216200 0.5226119
216210 0.5014764
216220 0.5308154
216230 0.5320259
216240 0.5083854
216250 0.5045496
216260 0.501281
216270 0.5095628
216280 0.507041
216290 0.5329081
216300 0.5270231
216310 0.4956039
216320 0.5022001
216330 0.5099192
216340 0.5091399
216350 0.5017101
216360 0.5047414
216370 0.5092181
216380 0.5179989
216390 0.5390748
216400 0.5303439
216410 0.5255127
216420 0.5345296
216430 0.5126344
216440 0.52922
216450 0.5085686
216460 0.4929861
216470 0.5076155
216480 0.5158229
216490 0.5093576
216500 0.5277488
216510 0.5102861
216520 0.5257668
216530 0.5622181
216540 0.5427005
216550 0.5443733
216560 0.5130179
216570 0.5195963
216580 0.5470722
216590 0.5427063
216600 0.5251864
216610 0.4943735
216620 0.5200973
216630 0.4927987
216640 0.498963
216650 0.4939467
216660 0.4949568
216670 0.4973814
216680 0.4779375
216690 0.5052124
216700 0.5046311
216710 0.4946049
216720 0.5047622
216730 0.5107909
216740 0.5072419
216750 0.5280311
216760 0.506255
216770 0.5078575
216780 0.5042354
216790 0.5078948
216800 0.5097988
216810 0.5064185
216820 0.5279074
216830 0.5250096
216840 0.4930263
216850 0.4876577
216860 0.5015241
216870 0.504759
216880 0.5015696
216890 0.4904338
216900 0.5132796
216910 0.5006683
216920 0.5060028
216930 0.5063477
216940 0.5095516
216950 0.4992545
216960 0.5237296
216970 0.5218229
216980 0.5068262
216990 0.5146259
217000 0.487337
217010 0.4719883
217020 0.4879652
217030 0.5140842
217040 0.491175
217050 0.5047945
217060 0.5138614
217070 0.5040451
217080 0.5137296
217090 0.521201
217100 0.5168556
217110 0.5151831
217120 0.5292628
217130 0.5359102
217140 0.5537423
217150 0.5622179
217160 0.5326779
217170 0.5042283
217180 0.5225402
217190 0.5246773
217200 0.5191635
217210 0.5017808
217220 0.5165763
217230 0.5137782
217240 0.4860035
217250 0.4878106
217260 0.4958252
217270 0.4671057
217280 0.4882535
217290 0.5046172
217300 0.4936579
217310 0.4979867
217320 0.4672081
217330 0.4848877
217340 0.4858007
217350 0.4949096
217360 0.5082129
217370 0.4870167
217380 0.4794828
217390 0.4875014
217400 0.4892907
217410 0.5083933
217420 0.4777766
217430 0.4706117
217440 0.5008549
217450 0.50704
217460 0.4931765
217470 0.5304352
217480 0.5167721
217490 0.50724
217500 0.5154408
217510 0.5026221
217520 0.492907
217530 0.4987698
217540 0.4985455
217550 0.4876254
217560 0.4793826
217570 0.4815769
217580 0.4946027
217590 0.4950839
217600 0.4897189
217610 0.4911419
217620 0.4709759
217630 0.4762577
217640 0.4771128
217650 0.4810354
217660 0.4852658
217670 0.4796645
217680 0.4983764
217690 0.4613451
217700 0.4908765
217710 0.493618
217720 0.5123563
217730 0.5180108
217740 0.5130118
217750 0.5022505
217760 0.4954932
217770 0.4741918
217780 0.50423
217790 0.5094979
217800 0.5246033
217810 0.5409014
217820 0.5079256
217830 0.5195766
217840 0.5029983
217850 0.5001656
217860 0.5101483
217870 0.493734
217880 0.5179061
217890 0.496964
217900 0.505898
217910 0.5095405
217920 0.5196956
217930 0.5117683
217940 0.5080703
217950 0.5177138
217960 0.5148358
217970 0.4974252
217980 0.4915707
217990 0.4702002
218000 0.49263
218010 0.4698012
218020 0.4683459
218030 0.4749494
218040 0.4644187
218050 0.4630116
218060 0.4679697
218070 0.4536825
218080 0.4787612
218090 0.4645925
218100 0.4617731
218110 0.4722349
218120 0.4813075
218130 0.473122
218140 0.4736601
218150 0.448953
218160 0.4861366
218170 0.4943953
218180 0.5213309
218190 0.4967375
218200 0.4858771
218210 0.4714753
218220 0.50618
218230 0.491386
218240 0.4919088
218250 0.4911144
218260 0.4758832
218270 0.4902077
218280 0.5216301
218290 0.5231941
218300 0.5093463
218310 0.4759807
218320 0.4964211
218330 0.5123872
218340 0.4874605
218350 0.4819603
218360 0.4704454
218370 0.4797015
218380 0.4964469
218390 0.4913835
218400 0.4851482
218410 0.4680961
218420 0.4778526
218430 0.4919606
218440 0.4865371
218450 0.4879958
218460 0.5002823
218470 0.4877412
218480 0.4878151
218490 0.4736887
218500 0.4666814
218510 0.496344
218520 0.4845646
218530 0.4858441
218540 0.4974751
218550 0.4790814
218560 0.4971419
218570 0.4888421
218580 0.5016324
218590 0.4876897
218600 0.4742638
218610 0.4751481
218620 0.4930285
218630 0.4954303
218640 0.4848816
218650 0.4799726
218660 0.4919426
218670 0.4893557
218680 0.4611026
218690 0.4636171
218700 0.4821611
218710 0.4964415
218720 0.4734294
218730 0.4720084
218740 0.4812384
218750 0.4786946
218760 0.4769285
218770 0.5015431
218780 0.5056458
218790 0.4913937
218800 0.4737355
218810 0.504777
218820 0.4890332
218830 0.4877673
218840 0.4782493
218850 0.4882554
218860 0.4898484
218870 0.4978303
218880 0.4972448
218890 0.4951577
218900 0.5169658
218910 0.4995838
218920 0.5051492
218930 0.4832288
218940 0.5047489
218950 0.4916738
218960 0.4856997
218970 0.5056941
218980 0.4956547
218990 0.5117789
219000 0.5057219
219010 0.4934655
219020 0.5129523
219030 0.5254149
219040 0.5024414
219050 0.4795359
219060 0.4915212
219070 0.4870258
219080 0.5006138
219090 0.4936224
219100 0.509352
219110 0.512035
219120 0.5037062
219130 0.508319
219140 0.5086523
219150 0.5123116
219160 0.5179601
219170 0.5149948
219180 0.513992
219190 0.5182706
219200 0.4851402
219210 0.4950495
219220 0.489168
219230 0.5211494
219240 0.4809845
219250 0.4834018
219260 0.4957978
219270 0.4814485
219280 0.496687
219290 0.4970592
219300 0.4927693
219310 0.4748486
219320 0.4793934
219330 0.464673
219340 0.482647
219350 0.4670824
219360 0.4841801
219370 0.4745783
219380 0.4851634
219390 0.4737228
219400 0.4766186
219410 0.4964863
219420 0.498323
219430 0.5124965
219440 0.498918
219450 0.5011938
219460 0.4964602
219470 0.4750332
219480 0.4879776
219490 0.4914872
219500 0.4749565
219510 0.4730193
219520 0.456475
219530 0.4558577
219540 0.4543231
219550 0.468508
219560 0.5027375
219570 0.4929267
219580 0.483689
219590 0.470295
219600 0.5022413
219610 0.5051206
219620 0.4866743
219630 0.5240137
219640 0.4966644
219650 0.4622144
219660 0.4689615
219670 0.4894332
219680 0.4817256
219690 0.4874979
219700 0.4816891
219710 0.4897399
219720 0.4713664
219730 0.4658111
219740 0.4872212
219750 0.4767612
219760 0.4927778
219770 0.4825247
219780 0.4704281
219790 0.4678254
219800 0.460837
219810 0.4637874
219820 0.4797608
219830 0.4941373
219840 0.5131427
219850 0.5150071
219860 0.4952961
219870 0.4918652
219880 0.4911886
219890 0.5155106
219900 0.5160234
219910 0.5105551
219920 0.487423
219930 0.4851688
219940 0.4971089
219950 0.4757427
219960 0.4837502
219970 0.4892545
219980 0.4630895
219990 0.4769778
220000 0.4873188
220010 0.4856587
220020 0.4891479
220030 0.4883209
220040 0.4874793
220050 0.4862722
220060 0.4735388
220070 0.5136633
220080 0.5020385
220090 0.4916139
220100 0.5174482
220110 0.5162106
220120 0.5087051
220130 0.5152517
220140 0.4886597
220150 0.4946795
220160 0.4969148
220170 0.4898004
220180 0.5020376
220190 0.4845013
220200 0.5245985
220210 0.5090918
220220 0.5035931
220230 0.4959408
220240 0.4639771
220250 0.4679514
220260 0.4792272
220270 0.497961
220280 0.4783303
220290 0.4819129
220300 0.5044702
220310 0.4726712
220320 0.4819227
220330 0.4885318
220340 0.4578475
220350 0.4735738
220360 0.4801916
220370 0.47498
220380 0.4594328
220390 0.4679515
220400 0.4571775
220410 0.4669133
220420 0.482523
220430 0.4922558
220440 0.506596
220450 0.5191869
220460 0.5058445
220470 0.4996407
220480 0.4914885
220490 0.4741112
220500 0.4885218
220510 0.4769547
220520 0.4967385
220530 0.5053676
220540 0.4996625
220550 0.4986881
220560 0.4930822
220570 0.4883837
220580 0.5323863
220590 0.5016183
220600 0.5080782
220610 0.4940488
220620 0.4959104
220630 0.5070211
220640 0.5059248
220650 0.5096204
220660 0.5098262
220670 0.5181984
220680 0.5005733
220690 0.5015932
220700 0.5098846
220710 0.5195932
220720 0.5156702
220730 0.5011834
220740 0.4856233
220750 0.4804644
220760 0.501617
220770 0.4948334
220780 0.5027431
220790 0.514145
220800 0.5112933
220810 0.526408
220820 0.5241617
220830 0.4991144
220840 0.4989991
220850 0.4857646
220860 0.4937699
220870 0.5090065
220880 0.4985481
220890 0.5050032
220900 0.5098673
220910 0.5002767
220920 0.5156638
220930 0.5334139
220940 0.5310106
220950 0.5299882
220960 0.5261734
220970 0.5345907
220980 0.5190328
220990 0.5190861
221000 0.5328387
221010 0.5312864
221020 0.5428323
221030 0.5225586
221040 0.5054423
221050 0.512481
221060 0.4953335
221070 0.493884
221080 0.4947111
221090 0.5050982
221100 0.4857523
221110 0.4901821
221120 0.4967161
221130 0.4926838
221140 0.4868704
221150 0.5011036
221160 0.4977227
221170 0.4857527
221180 0.5066546
221190 0.4911827
221200 0.5022648
221210 0.4880248
221220 0.4803604
221230 0.4718449
221240 0.4550112
221250 0.464514
221260 0.4599344
221270 0.4685778
221280 0.4642463
221290 0.4593439
221300 0.4922646
221310 0.4712453
221320 0.467647
221330 0.4466808
221340 0.4794943
221350 0.4733041
221360 0.4549353
221370 0.44469
221380 0.4569366
221390 0.4555106
221400 0.4627092
221410 0.4479691
221420 0.4641295
221430 0.4799976
221440 0.4749283
221450 0.4595734
221460 0.4875621
221470 0.463067
221480 0.4648829
221490 0.4985204
221500 0.4700013
221510 0.4873885
221520 0.4824358
221530 0.4687089
221540 0.4792186
221550 0.456272
221560 0.4648052
221570 0.4624191
221580 0.467405
221590 0.472282
221600 0.4721779
221610 0.4750829
221620 0.4943798
221630 0.4844164
221640 0.4945551
221650 0.4885271
221660 0.4579262
221670 0.4699359
221680 0.4876545
221690 0.4867741
221700 0.4778327
221710 0.5025977
221720 0.5000252
221730 0.4922062
221740 0.5123094
221750 0.5043023
221760 0.5057579
221770 0.5192966
221780 0.5048714
221790 0.5014437
221800 0.4801621
221810 0.5075273
221820 0.4928271
221830 0.4921949
221840 0.5040718
221850 0.4922891
221860 0.4775213
221870 0.4694346
221880 0.4936595
221890 0.4985496
221900 0.5137833
221910 0.5099292
221920 0.5210185
221930 0.5067815
221940 0.4987671
221950 0.4884134
221960 0.4842874
221970 0.4734484
221980 0.4742592
221990 0.5089222
222000 0.4749109
222010 0.474133
222020 0.5075694
222030 0.4923401
222040 0.473711
222050 0.4854369
222060 0.4881213
222070 0.4811963
222080 0.5155302
222090 0.5001884
222100 0.4939848
222110 0.4750876
222120 0.4885693
222130 0.476049
222140 0.4886168
222150 0.503477
222160 0.4887025
222170 0.5002726
222180 0.4742496
222190 0.4768389
222200 0.475706
222210 0.4835014
222220 0.4738666
222230 0.4958834
222240 0.4896286
222250 0.4757631
222260 0.4988942
222270 0.4793503
222280 0.4821868
222290 0.4856359
222300 0.4782836
222310 0.488923
222320 0.4904617
222330 0.5042887
222340 0.4758821
222350 0.490644
222360 0.5035512
222370 0.4942092
222380 0.4898738
222390 0.4765227
222400 0.485142
222410 0.4963493
222420 0.4894705
222430 0.496729
222440 0.5190166
222450 0.49546
222460 0.4752774
222470 0.4742811
222480 0.4947233
222490 0.5085821
222500 0.4945596
222510 0.4743077
222520 0.4923657
222530 0.4769338
222540 0.5125698
222550 0.489824
222560 0.4659573
222570 0.4892587
222580 0.4894012
222590 0.4732827
222600 0.4829568
222610 0.4878571
222620 0.5011767
222630 0.4755992
222640 0.4790234
222650 0.4915188
222660 0.469687
222670 0.4766439
222680 0.4732173
222690 0.4653072
222700 0.4710172
222710 0.4699866
222720 0.4742072
222730 0.4852667
222740 0.4790303
222750 0.4725959
222760 0.4769689
222770 0.4651895
222780 0.4814149
222790 0.4806974
222800 0.4604982
222810 0.4778373
222820 0.4896925
222830 0.4938751
222840 0.5144001
222850 0.5054452
222860 0.494292
222870 0.5046927
222880 0.4882472
222890 0.5075613
222900 0.5022748
222910 0.5012369
222920 0.5257146
222930 0.488878
222940 0.5152353
222950 0.5179813
222960 0.5166397
222970 0.5154573
222980 0.4902302
222990 0.5008497
223000 0.5062141
223010 0.4882266
223020 0.4738629
223030 0.4713877
223040 0.4773086
223050 0.4739699
223060 0.4850822
223070 0.5000734
223080 0.5016488
223090 0.4894232
223100 0.4752745
223110 0.500633
223120 0.4860473
223130 0.4817419
223140 0.5119747
223150 0.4830684
223160 0.501599
223170 0.5025973
223180 0.4705952
223190 0.4732111
223200 0.494405
223210 0.4892129
223220 0.5003764
223230 0.4955712
223240 0.5055187
223250 0.503786
223260 0.479669
223270 0.5086822
223280 0.5116475
223290 0.4990573
223300 0.4931553
223310 0.4962224
223320 0.4740884
223330 0.479749
223340 0.4975697
223350 0.491828
223360 0.4768206
223370 0.4849693
223380 0.4807974
223390 0.4689469
223400 0.4864313
223410 0.4899874
223420 0.4891865
223430 0.5210952
223440 0.4914961
223450 0.4848287
223460 0.5020262
223470 0.4774031
223480 0.4648919
223490 0.4827918
223500 0.4672677
223510 0.4691004
223520 0.4820736
223530 0.4594053
223540 0.4754283
223550 0.4791277
223560 0.488137
223570 0.4820356
223580 0.4984258
223590 0.4815626
223600 0.508239
223610 0.4772153
223620 0.4918778
223630 0.517279
223640 0.4878162
223650 0.4959862
223660 0.48783
223670 0.482766
223680 0.4902078
223690 0.4953439
223700 0.4924046
223710 0.4986974
223720 0.4824981
223730 0.4782979
223740 0.482333
223750 0.4834605
223760 0.50094
223770 0.5035012
223780 0.4972394
223790 0.495041
223800 0.4992046
223810 0.4824865
223820 0.4962935
223830 0.4988294
223840 0.4985379
223850 0.4950131
223860 0.464531
223870 0.4740464
223880 0.4768392
223890 0.4955046
223900 0.4937996
223910 0.4997212
223920 0.4709086
223930 0.4869656
223940 0.4711913
223950 0.4888124
223960 0.4705624
223970 0.4736724
223980 0.4848188
223990 0.4722397
224000 0.4593045
224010 0.4833896
224020 0.4675641
224030 0.4748971
224040 0.470334
224050 0.4600065
224060 0.4512124
224070 0.4602264
224080 0.4835623
224090 0.4571911
224100 0.4533017
224110 0.4623215
224120 0.4669362
224130 0.4625294
224140 0.4518475
224150 0.4663925
224160 0.4400763
224170 0.4458483
224180 0.4598968
224190 0.4654646
224200 0.4469749
224210 0.4468549
224220 0.4434722
224230 0.4606027
224240 0.4524806
224250 0.4394343
224260 0.4490893
224270 0.4574434
224280 0.4548464
224290 0.4640465
224300 0.4798372
224310 0.4583591
224320 0.4532827
224330 0.4653021
224340 0.4472344
224350 0.4527689
224360 0.476461
224370 0.4739072
224380 0.4719479
224390 0.4507192
224400 0.4663696
224410 0.4881173
224420 0.4942991
224430 0.4694921
224440 0.4536552
224450 0.4784227
224460 0.4682787
224470 0.4719725
224480 0.473327
224490 0.491524
224500 0.4836494
224510 0.4546418
224520 0.4647519
224530 0.4675876
224540 0.4718079
224550 0.4660762
224560 0.4438331
224570 0.4519938
224580 0.4895517
224590 0.4798741
224600 0.4617672
224610 0.4765531
224620 0.4834971
224630 0.4824578
224640 0.4786177
224650 0.4779845
224660 0.4748155
224670 0.4816041
224680 0.4697183
224690 0.4743478
224700 0.4700814
224710 0.4802312
224720 0.4834237
224730 0.4864071
224740 0.5021994
224750 0.4831694
224760 0.4728914
224770 0.4792097
224780 0.4717034
224790 0.4678313
224800 0.4722535
224810 0.4699042
224820 0.4739425
224830 0.4752142
224840 0.4702758
224850 0.4731046
224860 0.4582521
224870 0.4851717
224880 0.4714997
224890 0.4449923
224900 0.4623177
224910 0.4442036
224920 0.4582669
224930 0.4547569
224940 0.4400568
224950 0.4499185
224960 0.4754061
224970 0.4903142
224980 0.4542265
224990 0.4601648
225000 0.4471635
225010 0.4539874
225020 0.4611531
225030 0.4792085
225040 0.4770109
225050 0.4656589
225060 0.4748394
225070 0.4435881
225080 0.4590499
225090 0.4457247
225100 0.4578512
225110 0.4735286
225120 0.4626598
225130 0.4430851
225140 0.4394246
225150 0.4511826
225160 0.4645749
225170 0.4623002
225180 0.4641023
225190 0.4790324
225200 0.4837213
225210 0.4547887
225220 0.4586237
225230 0.4657091
225240 0.4693894
225250 0.4722102
225260 0.454489
225270 0.4547751
225280 0.46487
225290 0.4554075
225300 0.4278547
225310 0.4434298
225320 0.4586027
225330 0.4436709
225340 0.4297534
225350 0.4625171
225360 0.4673877
225370 0.4451023
225380 0.4560062
225390 0.4589931
225400 0.4526127
225410 0.4652552
225420 0.4706272
225430 0.4475189
225440 0.4532047
225450 0.4635154
225460 0.4563315
225470 0.4728608
225480 0.4854987
225490 0.4692762
225500 0.4803119
225510 0.4603496
225520 0.4532694
225530 0.4612291
225540 0.4625019
225550 0.4595371
225560 0.4624056
225570 0.4449928
225580 0.4510629
225590 0.445569
225600 0.4445225
225610 0.4363684
225620 0.4481763
225630 0.4524484
225640 0.4443575
225650 0.4709947
225660 0.4807355
225670 0.4582325
225680 0.4638052
225690 0.4694907
225700 0.4689981
225710 0.4590059
225720 0.4677849
225730 0.4699593
225740 0.488974
225750 0.4757515
225760 0.4673694
225770 0.4686271
225780 0.4605206
225790 0.4452138
225800 0.4515116
225810 0.4502462
225820 0.4495963
225830 0.4751262
225840 0.4601315
225850 0.4428761
225860 0.4653799
225870 0.4769128
225880 0.4800214
225890 0.4856042
225900 0.4736411
225910 0.4804614
225920 0.4515711
225930 0.466663
225940 0.4565043
225950 0.4584256
225960 0.4566709
225970 0.4539478
225980 0.4449429
225990 0.4557201
226000 0.4886394
226010 0.4805773
226020 0.4651044
226030 0.4592445
226040 0.4725902
226050 0.4748615
226060 0.474513
226070 0.4756228
226080 0.4974
226090 0.4846372
226100 0.4902549
226110 0.4918928
226120 0.4837933
226130 0.4674429
226140 0.466016
226150 0.4564425
226160 0.4874267
226170 0.4845254
226180 0.4648414
226190 0.4707368
226200 0.4762586
226210 0.464428
226220 0.4751494
226230 0.4836217
226240 0.477649
226250 0.4968157
226260 0.4871767
226270 0.4880065
226280 0.4998522
226290 0.5084203
226300 0.4773332
226310 0.4819766
226320 0.4813594
226330 0.4843777
226340 0.4829015
226350 0.4933021
226360 0.4936502
226370 0.4631103
226380 0.4762522
226390 0.4730526
226400 0.4625649
226410 0.4552338
226420 0.4500735
226430 0.4618147
226440 0.4705695
226450 0.4891192
226460 0.4691691
226470 0.4774614
226480 0.4657423
226490 0.463331
226500 0.4637912
226510 0.4661018
226520 0.4600381
226530 0.4482493
226540 0.4768078
226550 0.4744518
226560 0.4962618
226570 0.5044881
226580 0.4927908
226590 0.4811707
226600 0.4765759
226610 0.4849312
226620 0.4901987
226630 0.4821236
226640 0.463063
226650 0.4752728
226660 0.4659756
226670 0.4669285
226680 0.4649187
226690 0.46191
226700 0.4565956
226710 0.4602066
226720 0.4704041
226730 0.4836302
226740 0.4728434
226750 0.4947095
226760 0.4660029
226770 0.4468348
226780 0.4736618
226790 0.4523369
226800 0.4525715
226810 0.4761
226820 0.4666271
226830 0.4663877
226840 0.4744655
226850 0.4931991
226860 0.4907781
226870 0.4898486
226880 0.4744311
226890 0.4777279
226900 0.4850767
226910 0.4670923
226920 0.491601
226930 0.4496742
226940 0.4613435
226950 0.4881527
226960 0.4883551
226970 0.4819035
226980 0.4778177
226990 0.4873207
227000 0.4955055
227010 0.5039629
227020 0.4735399
227030 0.4699961
227040 0.477448
227050 0.476008
227060 0.4853559
227070 0.4922666
227080 0.4741942
227090 0.4845786
227100 0.4886531
227110 0.4946154
227120 0.4789117
227130 0.4911778
227140 0.4791244
227150 0.4753024
227160 0.4715726
227170 0.4644234
227180 0.4686861
227190 0.4594498
227200 0.4442956
227210 0.4636465
227220 0.4564334
227230 0.4763359
227240 0.4456922
227250 0.4718425
227260 0.4692406
227270 0.439389
227280 0.4402646
227290 0.4520909
227300 0.4461295
227310 0.4549633
227320 0.4502779
227330 0.4590557
227340 0.4434321
227350 0.4737719
227360 0.4736652
227370 0.4790493
227380 0.4750372
227390 0.4637935
227400 0.4519601
227410 0.4506805
227420 0.4613474
227430 0.4729374
227440 0.4885997
227450 0.445536
227460 0.4527885
227470 0.4725901
227480 0.4912148
227490 0.4863928
227500 0.5032852
227510 0.4857431
227520 0.4755828
227530 0.4701715
227540 0.4696427
227550 0.4802843
227560 0.4756697
227570 0.4817092
227580 0.4677297
227590 0.4790276
227600 0.4904682
227610 0.4899418
227620 0.4776353
227630 0.4765528
227640 0.478772
227650 0.4800484
227660 0.4926421
227670 0.4893658
227680 0.4627418
227690 0.4762075
227700 0.4902399
227710 0.4772765
227720 0.4821555
227730 0.4815661
227740 0.4611294
227750 0.4695173
227760 0.4688328
227770 0.4869849
227780 0.4770894
227790 0.4756414
227800 0.4729817
227810 0.4582577
227820 0.470437
227830 0.4700849
227840 0.4766085
227850 0.4780642
227860 0.4905933
227870 0.5063871
227880 0.5010238
227890 0.4816249
227900 0.4861748
227910 0.4655441
227920 0.4665751
227930 0.4614435
227940 0.4823329
227950 0.4647352
227960 0.4651978
227970 0.4761496
227980 0.4672101
227990 0.4752374
228000 0.4771348
228010 0.4758372
228020 0.4785916
228030 0.4709595
228040 0.4656888
228050 0.4610966
228060 0.4691368
228070 0.4454186
228080 0.459727
228090 0.4623714
228100 0.4527278
228110 0.4638062
228120 0.4811001
228130 0.4757478
228140 0.4421419
228150 0.4379245
228160 0.4542677
228170 0.4493201
228180 0.4438328
228190 0.4765334
228200 0.4687567
228210 0.4605709
228220 0.4725011
228230 0.4964434
228240 0.499106
228250 0.507974
228260 0.4728156
228270 0.4581397
228280 0.4672816
228290 0.4672258
228300 0.4629129
228310 0.4732517
228320 0.4809935
228330 0.4734156
228340 0.4616933
228350 0.4700105
228360 0.4755991
228370 0.460619
228380 0.4579239
228390 0.4826801
228400 0.4854935
228410 0.4899178
228420 0.5010455
228430 0.4713054
228440 0.5014625
228450 0.4838538
228460 0.4663333
228470 0.4787658
228480 0.4667819
228490 0.478522
228500 0.4755501
228510 0.4884868
228520 0.5011334
228530 0.476903
228540 0.4812536
228550 0.480049
228560 0.4825695
228570 0.4779726
228580 0.4961364
228590 0.4791178
228600 0.5002953
228610 0.5050485
228620 0.4870007
228630 0.4920493
228640 0.4831648
228650 0.4892142
228660 0.5013988
228670 0.5010862
228680 0.5030165
228690 0.4980146
228700 0.4987472
228710 0.4717001
228720 0.4742662
228730 0.4732078
228740 0.4432016
228750 0.4714026
228760 0.4628341
228770 0.4704818
228780 0.4723357
228790 0.469258
228800 0.4710563
228810 0.4813132
228820 0.4725911
228830 0.4682078
228840 0.4572298
228850 0.4832917
228860 0.4561401
228870 0.4614393
228880 0.467681
228890 0.4956255
228900 0.4698905
228910 0.4842989
228920 0.4514271
228930 0.4673713
228940 0.4627328
228950 0.4578265
228960 0.467514
228970 0.4812916
228980 0.493371
228990 0.4722833
229000 0.4532116
229010 0.4604143
229020 0.4633623
229030 0.4669716
229040 0.4654042
229050 0.4507281
229060 0.4798121
229070 0.4630931
229080 0.4719979
229090 0.4970897
229100 0.4761124
229110 0.4736265
229120 0.4713372
229130 0.4664259
229140 0.4731459
229150 0.4807742
229160 0.4781915
229170 0.4583339
229180 0.4785868
229190 0.4689009
229200 0.479264
229210 0.4640578
229220 0.4832697
229230 0.4755804
229240 0.463131
229250 0.4668724
229260 0.4734217
229270 0.4674211
229280 0.4625265
229290 0.4594338
229300 0.4604491
229310 0.4569763
229320 0.4551391
229330 0.4594376
229340 0.4557493
229350 0.4508186
229360 0.4666445
229370 0.4598667
229380 0.4834267
229390 0.4826859
229400 0.4655563
229410 0.4885784
229420 0.4834445
229430 0.4900828
229440 0.5125816
229450 0.4861441
229460 0.5031536
229470 0.4764239
229480 0.4760097
229490 0.4767834
229500 0.4924642
229510 0.4780461
229520 0.4791154
229530 0.4773542
229540 0.4824487
229550 0.4914642
229560 0.4830871
229570 0.5148933
229580 0.4820938
229590 0.4743821
229600 0.4788436
229610 0.4753123
229620 0.4637283
229630 0.4799607
229640 0.4675349
229650 0.4678004
229660 0.4757223
229670 0.4744726
229680 0.4586184
229690 0.4630709
229700 0.4746697
229710 0.4645497
229720 0.4784903
229730 0.5005459
229740 0.4906316
229750 0.4838825
229760 0.4647061
229770 0.4654027
229780 0.4833244
229790 0.4608658
229800 0.4811611
229810 0.4757558
229820 0.4907604
229830 0.4834481
229840 0.4846987
229850 0.5046902
229860 0.5276192
229870 0.5094966
229880 0.5077916
229890 0.4957237
229900 0.4988464
229910 0.5119604
229920 0.500897
229930 0.4913271
229940 0.4694248
229950 0.4905559
229960 0.4728943
229970 0.4920794
229980 0.4667809
229990 0.45624
230000 0.4784658
230010 0.4856459
230020 0.4798424
230030 0.4700961
230040 0.4598733
230050 0.4847647
230060 0.4829461
230070 0.4804246
230080 0.4764101
230090 0.4637786
230100 0.4907631
230110 0.4658012
230120 0.4640555
230130 0.4773152
230140 0.4605714
230150 0.4800514
230160 0.4819947
230170 0.4849295
230180 0.4885223
230190 0.4860115
230200 0.4944153
230210 0.4668134
230220 0.4928097
230230 0.4931042
230240 0.492651
230250 0.5099757
230260 0.486766
230270 0.471728
230280 0.4607522
230290 0.4627739
230300 0.4926519
230310 0.4695519
230320 0.4925649
230330 0.4650858
230340 0.4731155
230350 0.4791389
230360 0.4673881
230370 0.4833225
230380 0.4830465
230390 0.4864679
230400 0.4760403
230410 0.49107
230420 0.4784827
230430 0.4821479
230440 0.4876733
230450 0.4859222
230460 0.4655451
230470 0.464767
230480 0.4669493
230490 0.4773532
230500 0.4898807
230510 0.4834266
230520 0.4801846
230530 0.4820406
230540 0.500612
230550 0.489957
230560 0.4698942
230570 0.4568196
230580 0.4776557
230590 0.4779093
230600 0.4874795
230610 0.4896764
230620 0.507111
230630 0.4909484
230640 0.4943921
230650 0.4723507
230660 0.4798382
230670 0.5023576
230680 0.4954745
230690 0.4904564
230700 0.4931097
230710 0.4939743
230720 0.4704208
230730 0.4822371
230740 0.4927419
230750 0.5076509
230760 0.4981535
230770 0.4654931
230780 0.5037553
230790 0.5013069
230800 0.5011461
230810 0.4925849
230820 0.4947705
230830 0.4822534
230840 0.5006601
230850 0.4912131
230860 0.4763211
230870 0.4878196
230880 0.4797029
230890 0.4697337
230900 0.4949593
230910 0.4715077
230920 0.479762
230930 0.5111371
230940 0.4999048
230950 0.474054
230960 0.4646247
230970 0.4724225
230980 0.5000288
230990 0.4935795
231000 0.4865952
231010 0.5016879
231020 0.4850542
231030 0.4831214
231040 0.4858923
231050 0.498909
231060 0.4830731
231070 0.4560023
231080 0.4879898
231090 0.4853287
231100 0.4852629
231110 0.4705473
231120 0.4638471
231130 0.4772632
231140 0.4818893
231150 0.4872648
231160 0.4721877
231170 0.4817628
231180 0.4935744
231190 0.4754709
231200 0.4932099
231210 0.4822522
231220 0.4799526
231230 0.5054576
231240 0.5018914
231250 0.4880131
231260 0.4910662
231270 0.4892896
231280 0.4943307
231290 0.4900524
231300 0.4796056
231310 0.4801632
231320 0.497026
231330 0.4881339
231340 0.4827671
231350 0.5028501
231360 0.4857763
231370 0.4794064
231380 0.4828673
231390 0.5147296
231400 0.4949366
231410 0.4904207
231420 0.4833023
231430 0.5064499
231440 0.4968114
231450 0.4767289
231460 0.480299
231470 0.4643507
231480 0.4663953
231490 0.4635783
231500 0.4639691
231510 0.4613806
231520 0.4627791
231530 0.4647243
231540 0.453555
231550 0.4494315
231560 0.4563229
231570 0.4658473
231580 0.4566617
231590 0.47203
231600 0.4748514
231610 0.4653183
231620 0.4891205
231630 0.4873394
231640 0.4841121
231650 0.4955426
231660 0.4765273
231670 0.4792042
231680 0.4762383
231690 0.4802411
231700 0.495071
231710 0.5017408
231720 0.4924464
231730 0.4863769
231740 0.4915119
231750 0.4791726
231760 0.4691285
231770 0.4935186
231780 0.4786211
231790 0.4904475
231800 0.4831206
231810 0.4821784
231820 0.521258
231830 0.4970357
231840 0.4715815
231850 0.4901853
231860 0.5079207
231870 0.4939218
231880 0.4858076
231890 0.4833633
231900 0.4793859
231910 0.4914897
231920 0.5011578
231930 0.4978558
231940 0.5047395
231950 0.4914756
231960 0.4879229
231970 0.4783391
231980 0.4908913
231990 0.4783726
232000 0.470218
232010 0.4928992
232020 0.4875707
232030 0.4851324
232040 0.4823405
232050 0.4918717
232060 0.4773957
232070 0.4648441
232080 0.479951
232090 0.4859283
232100 0.4928207
232110 0.480298
232120 0.4811425
232130 0.482511
232140 0.4778978
232150 0.4882948
232160 0.48521
232170 0.4912376
232180 0.4834261
232190 0.4755665
232200 0.4712813
232210 0.4720855
232220 0.4720753
232230 0.4832338
232240 0.4709052
232250 0.4642078
232260 0.4687
232270 0.4752302
232280 0.4989567
232290 0.486558
232300 0.4928336
232310 0.5025575
232320 0.4840805
232330 0.4868087
232340 0.4983626
232350 0.5073637
232360 0.4858218
232370 0.4810593
232380 0.4990439
232390 0.4850402
232400 0.4688894
232410 0.4903986
232420 0.4831373
232430 0.4825327
232440 0.4840067
232450 0.4823305
232460 0.4823047
232470 0.487462
232480 0.4901929
232490 0.4884175
232500 0.4880173
232510 0.4745873
232520 0.4917837
232530 0.5013573
232540 0.4966962
232550 0.5022392
232560 0.4924521
232570 0.5054765
232580 0.4833067
232590 0.4638116
232600 0.4907178
232610 0.490299
232620 0.4807472
232630 0.4846311
232640 0.4723695
232650 0.4849181
232660 0.4889897
232670 0.4803612
232680 0.4801
232690 0.4787775
232700 0.491363
232710 0.503339
232720 0.4882005
232730 0.5019919
232740 0.5184439
232750 0.524196
232760 0.4970042
232770 0.4913307
232780 0.4805624
232790 0.4812056
232800 0.4709096
232810 0.4981736
232820 0.4849445
232830 0.4849991
232840 0.4774946
232850 0.4808315
232860 0.4705017
232870 0.4693118
232880 0.4807809
232890 0.4831852
232900 0.4917632
232910 0.4834195
232920 0.4878241
232930 0.501459
232940 0.4998952
232950 0.4987013
232960 0.4884814
232970 0.5022604
232980 0.4758325
232990 0.4825845
233000 0.4809921
233010 0.4775956
233020 0.4764662
233030 0.4751915
233040 0.4753585
233050 0.4802845
233060 0.4805144
233070 0.4807263
233080 0.4631777
233090 0.4874301
233100 0.4616518
233110 0.4866185
233120 0.5010935
233130 0.4821219
233140 0.490809
233150 0.473029
233160 0.4982046
233170 0.4907636
233180 0.4901013
233190 0.4927579
233200 0.4996523
233210 0.5169395
233220 0.4972884
233230 0.4769618
233240 0.4766033
233250 0.475912
233260 0.4843084
233270 0.5021283
233280 0.480561
233290 0.4943995
233300 0.4973373
233310 0.4849232
233320 0.4738227
233330 0.4905939
233340 0.4820009
233350 0.4869759
233360 0.4785436
233370 0.4821097
233380 0.499351
233390 0.5070775
233400 0.4632463
233410 0.4852961
233420 0.4959486
233430 0.4749092
233440 0.4984197
233450 0.4947317
233460 0.5157413
233470 0.48715
233480 0.510822
233490 0.5158215
233500 0.5036668
233510 0.4897197
233520 0.4715953
233530 0.4745762
233540 0.4875675
233550 0.4728672
233560 0.4942765
233570 0.4751702
233580 0.4802762
233590 0.4729563
233600 0.4662198
233610 0.4873722
233620 0.4803174
233630 0.4829592
233640 0.4776442
233650 0.482572
233660 0.4554054
233670 0.4672997
233680 0.4799358
233690 0.455902
233700 0.4682844
233710 0.4834886
233720 0.498117
233730 0.484164
233740 0.4961418
233750 0.4889143
233760 0.4838012
233770 0.4719315
233780 0.4905708
233790 0.500618
233800 0.4653482
233810 0.4828389
233820 0.466261
233830 0.4728069
233840 0.492691
233850 0.4840659
233860 0.4769039
233870 0.4700818
233880 0.4719748
233890 0.47767
233900 0.4790801
233910 0.4846122
233920 0.4789704
233930 0.491803
233940 0.4774517
233950 0.4871944
233960 0.4800172
233970 0.4743584
233980 0.4853353
233990 0.5009068
234000 0.4812772
234010 0.4558845
234020 0.4772079
234030 0.4749875
234040 0.4763167
234050 0.4645129
234060 0.48689
234070 0.4696867
234080 0.4771354
234090 0.480236
234100 0.4738638
234110 0.4709578
234120 0.4780643
234130 0.4622498
234140 0.4967791
234150 0.4914339
234160 0.484982
234170 0.4765882
234180 0.4929446
234190 0.4977333
234200 0.4882544
234210 0.4923021
234220 0.4911131
234230 0.5041989
234240 0.5102092
234250 0.4849191
234260 0.5097759
234270 0.4994279
234280 0.4719118
234290 0.4912683
234300 0.4918213
234310 0.4875207
234320 0.4970637
234330 0.4859948
234340 0.4880892
234350 0.489194
234360 0.4963856
234370 0.4732194
234380 0.4622
234390 0.4706707
234400 0.4915112
234410 0.4939945
234420 0.4851047
234430 0.4797089
234440 0.5001786
234450 0.4838736
234460 0.4660803
234470 0.4744185
234480 0.4512626
234490 0.4720463
234500 0.467091
234510 0.4526407
234520 0.4500071
234530 0.4623041
234540 0.4942324
234550 0.476274
234560 0.4846887
234570 0.4825021
234580 0.48939
234590 0.4794081
234600 0.5023175
234610 0.4706773
234620 0.4897465
234630 0.4711671
234640 0.4808481
234650 0.4821953
234660 0.4830869
234670 0.5037848
234680 0.4881273
234690 0.4754962
234700 0.4997127
234710 0.4895246
234720 0.5060164
234730 0.4821733
234740 0.4766722
234750 0.482341
234760 0.4830883
234770 0.4941616
234780 0.4630662
234790 0.467925
234800 0.4818658
234810 0.4919223
234820 0.4621924
234830 0.4576311
234840 0.4792556
234850 0.4667022
234860 0.4628158
234870 0.4553406
234880 0.4502435
234890 0.4770307
234900 0.458182
234910 0.4727538
234920 0.4796325
234930 0.477639
234940 0.4934153
234950 0.4874912
234960 0.4956445
234970 0.4985606
234980 0.5047005
234990 0.5083143
235000 0.5039461
235010 0.4965938
235020 0.4825463
235030 0.4826894
235040 0.492428
235050 0.485676
235060 0.4638435
235070 0.4604852
235080 0.4751881
235090 0.5137572
235100 0.4952971
235110 0.4980174
235120 0.4880583
235130 0.5000163
235140 0.4960614
235150 0.4903285
235160 0.501121
235170 0.4979145
235180 0.4892333
235190 0.4825391
235200 0.5187226
235210 0.4972439
235220 0.4895352
235230 0.5027521
235240 0.4978097
235250 0.513211
235260 0.4915854
235270 0.5049549
235280 0.4890284
235290 0.4926991
235300 0.5100386
235310 0.4803655
235320 0.4950467
235330 0.5041673
235340 0.4887055
235350 0.4973838
235360 0.5051351
235370 0.5017838
235380 0.5075926
235390 0.5092414
235400 0.5398971
235410 0.5100147
235420 0.5201392
235430 0.5154741
235440 0.5089895
235450 0.4905527
235460 0.4834998
235470 0.4950825
235480 0.5087731
235490 0.4835407
235500 0.4788996
235510 0.4962013
235520 0.5016049
235530 0.5082074
235540 0.490009
235550 0.4773898
235560 0.4801364
235570 0.5015972
235580 0.5140461
235590 0.5057823
235600 0.5218661
235610 0.511448
235620 0.4958484
235630 0.4934675
235640 0.4907877
235650 0.4910841
235660 0.5006599
235670 0.4783339
235680 0.4923404
235690 0.4861521
235700 0.4791906
235710 0.4946345
235720 0.4904393
235730 0.4731092
235740 0.4898465
235750 0.5030905
235760 0.5059608
235770 0.5056251
235780 0.4959569
235790 0.48684
235800 0.5061015
235810 0.4666652
235820 0.4994121
235830 0.4805949
235840 0.4909147
235850 0.481216
235860 0.4867567
235870 0.4758119
235880 0.4958736
235890 0.5006193
235900 0.4963853
235910 0.4942139
235920 0.4874857
235930 0.4629781
235940 0.4741335
235950 0.4725398
235960 0.4791903
235970 0.468842
235980 0.5010222
235990 0.472278
236000 0.4771971
236010 0.4833198
236020 0.4834237
236030 0.4774156
236040 0.4830399
236050 0.4973045
236060 0.4910033
236070 0.4889303
236080 0.4823231
236090 0.4680187
236100 0.4921835
236110 0.4741028
236120 0.4782572
236130 0.4740184
236140 0.4814123
236150 0.4898737
236160 0.4768591
236170 0.4928209
236180 0.4955141
236190 0.4890861
236200 0.4748716
236210 0.4746881
236220 0.4751539
236230 0.4682964
236240 0.4699611
236250 0.4573104
236260 0.4811385
236270 0.4729904
236280 0.4783701
236290 0.4906701
236300 0.5034136
236310 0.4880773
236320 0.4801209
236330 0.5104136
236340 0.4863082
236350 0.4973779
236360 0.4892471
236370 0.4743302
236380 0.4639518
236390 0.4746225
236400 0.4609973
236410 0.4675409
236420 0.445998
236430 0.4576715
236440 0.4559832
236450 0.4690456
236460 0.4645961
236470 0.4532728
236480 0.4530563
236490 0.4496232
236500 0.4506494
236510 0.4803792
236520 0.4718856
236530 0.4822022
236540 0.4931326
236550 0.4723165
236560 0.4500851
236570 0.4694898
236580 0.4610424
236590 0.4762566
236600 0.4740371
236610 0.4622454
236620 0.4411916
236630 0.4529309
236640 0.4506411
236650 0.4727127
236660 0.4793874
236670 0.4545124
236680 0.4596646
236690 0.4663046
236700 0.4700688
236710 0.4650487
236720 0.4526941
236730 0.4711792
236740 0.4667928
236750 0.4660841
236760 0.4636526
236770 0.4653199
236780 0.479066
236790 0.4835894
236800 0.4675541
236810 0.4739003
236820 0.4523967
236830 0.454081
236840 0.4454204
236850 0.4604306
236860 0.437653
236870 0.4702033
236880 0.4521772
236890 0.4608084
236900 0.4767469
236910 0.4828236
236920 0.4798777
236930 0.4772898
236940 0.4783332
236950 0.4626971
236960 0.458588
236970 0.4591138
236980 0.4581166
236990 0.471156
237000 0.4480146
237010 0.4390325
237020 0.4428172
237030 0.4629921
237040 0.4624369
237050 0.4836285
237060 0.4762741
237070 0.4800416
237080 0.4599163
237090 0.4849883
237100 0.4926483
237110 0.4753841
237120 0.4923008
237130 0.4907436
237140 0.4920239
237150 0.5016885
237160 0.5191694
237170 0.4690026
237180 0.4819069
237190 0.4973789
237200 0.4791759
237210 0.4956348
237220 0.4753994
237230 0.4762653
237240 0.4635598
237250 0.4638323
237260 0.4777741
237270 0.4835217
237280 0.4793205
237290 0.4958727
237300 0.4813188
237310 0.4851929
237320 0.4876358
237330 0.488493
237340 0.4894594
237350 0.4948257
237360 0.4761415
237370 0.4783983
237380 0.4913875
237390 0.4946032
237400 0.4616501
237410 0.467136
237420 0.4905543
237430 0.4647669
237440 0.4578583
237450 0.4799361
237460 0.4692788
237470 0.4616869
237480 0.4673156
237490 0.46108
237500 0.4755067
237510 0.457026
237520 0.4576229
237530 0.4401896
237540 0.45069
237550 0.4586331
237560 0.4492322
237570 0.4471499
237580 0.4548168
237590 0.4651363
237600 0.4608537
237610 0.4652385
237620 0.4539073
237630 0.4944036
237640 0.4705005
237650 0.4802862
237660 0.4705606
237670 0.4888609
237680 0.4716869
237690 0.4730422
237700 0.4813351
237710 0.4775798
237720 0.4682418
237730 0.4873914
237740 0.4699827
237750 0.4953885
237760 0.4792133
237770 0.4646997
237780 0.4765579
237790 0.4922132
237800 0.4886761
237810 0.4925959
237820 0.4949677
237830 0.492317
237840 0.4924137
237850 0.4967281
237860 0.4870133
237870 0.5128762
237880 0.4834052
237890 0.5054184
237900 0.4946663
237910 0.5083436
237920 0.4938436
237930 0.4837892
237940 0.4781126
237950 0.4854974
237960 0.5101476
237970 0.4942648
237980 0.4891788
237990 0.4972961
238000 0.4926853
238010 0.4875129
238020 0.4986389
238030 0.4964598
238040 0.4931481
238050 0.4852128
238060 0.4905111
238070 0.4875014
238080 0.4676255
238090 0.4606266
238100 0.4822077
238110 0.4949253
238120 0.4857754
238130 0.4882578
238140 0.4929923
238150 0.5056192
238160 0.4982137
238170 0.5029495
238180 0.479829
238190 0.4913657
238200 0.4838543
238210 0.4872313
238220 0.4911341
238230 0.4919063
238240 0.5018912
238250 0.500037
238260 0.4942336
238270 0.4926656
238280 0.4824451
238290 0.4777364
238300 0.4748037
238310 0.4591197
238320 0.4645205
238330 0.4866662
238340 0.4760178
238350 0.4879196
238360 0.5051395
238370 0.5107214
238380 0.4740629
238390 0.4817254
238400 0.4901617
238410 0.482533
238420 0.4786646
238430 0.4766806
238440 0.474397
238450 0.4684036
238460 0.4573391
238470 0.4751836
238480 0.481058
238490 0.4774575
238500 0.452871
238510 0.4515948
238520 0.4544093
238530 0.4427396
238540 0.4628896
238550 0.4511033
238560 0.4576222
238570 0.4562908
238580 0.4826692
238590 0.4543378
238600 0.4651446
238610 0.4775203
238620 0.4696314
238630 0.4650675
238640 0.4563719
238650 0.4537625
238660 0.4518686
238670 0.4737221
238680 0.4775096
238690 0.4656042
238700 0.4599648
238710 0.4461924
238720 0.4744174
238730 0.4455068
238740 0.4489497
238750 0.4372909
238760 0.4641483
238770 0.4568147
238780 0.4643052
238790 0.4496687
238800 0.4685206
238810 0.4554899
238820 0.4555534
238830 0.4638163
238840 0.4531745
238850 0.4486947
238860 0.4463961
238870 0.4551643
238880 0.4360165
238890 0.4611911
238900 0.4491042
238910 0.4590003
238920 0.4720044
238930 0.4472683
238940 0.4360404
238950 0.4636963
238960 0.4533111
238970 0.4594412
238980 0.467812
238990 0.4517679
239000 0.4656733
239010 0.4669893
239020 0.4668626
239030 0.4580477
239040 0.4896254
239050 0.4732342
239060 0.4693215
239070 0.4951135
239080 0.4714374
239090 0.480647
239100 0.5001037
239110 0.4925617
239120 0.4640005
239130 0.4800203
239140 0.4926139
239150 0.464854
239160 0.4679497
239170 0.4773804
239180 0.4615344
239190 0.4834366
239200 0.4641845
239210 0.4895799
239220 0.5037961
239230 0.4941338
239240 0.491758
239250 0.4752922
239260 0.464848
239270 0.5011866
239280 0.4784138
239290 0.4630541
239300 0.4673718
239310 0.4614664
239320 0.4880168
239330 0.4707184
239340 0.5129253
239350 0.4978071
239360 0.5056784
239370 0.4977786
239380 0.4917691
239390 0.4687302
239400 0.475365
239410 0.4531953
239420 0.4700984
239430 0.4878418
239440 0.4637949
239450 0.4685094
239460 0.4651774
239470 0.4846458
239480 0.4770668
239490 0.4894153
239500 0.5074607
239510 0.4687461
239520 0.4917705
239530 0.4953036
239540 0.5049823
239550 0.5128967
239560 0.4943067
239570 0.5198745
239580 0.495952
239590 0.5123363
239600 0.4988743
239610 0.494838
239620 0.5198892
239630 0.488932
239640 0.4893506
239650 0.4797592
239660 0.4657529
239670 0.466829
239680 0.4858021
239690 0.457127
239700 0.4694933
239710 0.4784532
239720 0.4979014
239730 0.4715035
239740 0.4772131
239750 0.4904782
239760 0.4780675
239770 0.4758454
239780 0.4702978
239790 0.4781446
239800 0.4875861
239810 0.4829346
239820 0.4774172
239830 0.4769534
239840 0.4687074
239850 0.4778615
239860 0.4804119
239870 0.5095019
239880 0.4724335
239890 0.4956746
239900 0.488178
239910 0.4713236
239920 0.4677297
239930 0.472115
239940 0.4745383
239950 0.4874637
239960 0.4876825
239970 0.4776806
239980 0.4863787
239990 0.4623088
240000 0.4841639
240010 0.4639447
240020 0.4873265
240030 0.4869761
240040 0.4977604
240050 0.4800823
240060 0.4445947
240070 0.4814141
240080 0.4898201
240090 0.4775665
240100 0.4620317
240110 0.4763138
240120 0.4680252
240130 0.4818426
240140 0.4680843
240150 0.4871117
240160 0.4767188
240170 0.4525461
240180 0.4548922
240190 0.4741673
240200 0.4691945
240210 0.4720868
240220 0.4918366
240230 0.4735996
240240 0.4779139
240250 0.4716854
240260 0.4745094
240270 0.482636
240280 0.4779928
240290 0.4951913
240300 0.501555
240310 0.4840207
240320 0.4815616
240330 0.4793793
240340 0.4915404
240350 0.4867501
240360 0.4967192
240370 0.4892047
240380 0.4884709
240390 0.4779423
240400 0.4826667
240410 0.4784548
240420 0.4805704
240430 0.4785994
240440 0.4941334
240450 0.4948594
240460 0.481903
240470 0.4884762
240480 0.4769988
240490 0.4731012
240500 0.4744393
240510 0.4846077
240520 0.4929267
240530 0.4913996
240540 0.4942656
240550 0.4982375
240560 0.5102175
240570 0.5310186
240580 0.5172997
240590 0.511417
240600 0.535292
240610 0.5107329
240620 0.4993634
240630 0.4942728
240640 0.4897651
240650 0.4700797
240660 0.4632042
240670 0.4807228
240680 0.495265
240690 0.4698197
240700 0.4761206
240710 0.4813062
240720 0.4698538
240730 0.453382
240740 0.4830493
240750 0.4608058
240760 0.4798035
240770 0.4800337
240780 0.4859125
240790 0.495049
240800 0.475419
240810 0.4766192
240820 0.4865039
240830 0.4827049
240840 0.4831822
240850 0.4827659
240860 0.4713848
240870 0.4783458
240880 0.4569182
240890 0.4719852
240900 0.478305
240910 0.4751623
240920 0.4678414
240930 0.4510316
240940 0.4585097
240950 0.4682161
240960 0.448521
240970 0.4564045
240980 0.4758089
240990 0.4765081
241000 0.440328
241010 0.4490261
241020 0.4513168
241030 0.4834217
241040 0.4722167
241050 0.4857168
241060 0.4846969
241070 0.4543259
241080 0.4790105
241090 0.4785788
241100 0.4956797
241110 0.4978759
241120 0.5120378
241130 0.4647985
241140 0.4761752
241150 0.4871163
241160 0.4736711
241170 0.4893309
241180 0.5007535
241190 0.4927122
241200 0.4718752
241210 0.4688093
241220 0.4777285
241230 0.4685985
241240 0.467746
241250 0.4675027
241260 0.4742664
241270 0.4573179
241280 0.4557227
241290 0.4425966
241300 0.4531987
241310 0.4718472
241320 0.4651021
241330 0.4498079
241340 0.4611006
241350 0.4632291
241360 0.4661275
241370 0.4658013
241380 0.4797134
241390 0.4797093
241400 0.4779028
241410 0.4500387
241420 0.4726834
241430 0.4668578
241440 0.4789079
241450 0.4898462
241460 0.4873046
241470 0.4995247
241480 0.4840313
241490 0.4659846
241500 0.4681597
241510 0.4729124
241520 0.4808748
241530 0.4810239
241540 0.4668707
241550 0.4738907
241560 0.4826207
241570 0.4721248
241580 0.4871748
241590 0.4761766
241600 0.4737362
241610 0.4562196
241620 0.4669553
241630 0.4555248
241640 0.4736771
241650 0.471072
241660 0.4633898
241670 0.4681708
241680 0.4848963
241690 0.4861115
241700 0.4574886
241710 0.474856
241720 0.4569369
241730 0.4865094
241740 0.4577579
241750 0.4648057
241760 0.4829234
241770 0.4782121
241780 0.451215
241790 0.4719345
241800 0.4833294
241810 0.4812717
241820 0.5037401
241830 0.4829796
241840 0.4772956
241850 0.5084914
241860 0.4883334
241870 0.5055925
241880 0.4825915
241890 0.450385
241900 0.4694805
241910 0.4623945
241920 0.4739657
241930 0.4728335
241940 0.4674823
241950 0.4689684
241960 0.4426067
241970 0.4402811
241980 0.4517164
241990 0.4622369
242000 0.4763555
242010 0.4720818
242020 0.4635387
242030 0.4821895
242040 0.4837806
242050 0.4621881
242060 0.4739954
242070 0.4516819
242080 0.4558227
242090 0.4561283
242100 0.475739
242110 0.4735338
242120 0.4618847
242130 0.4791182
242140 0.4632873
242150 0.4676073
242160 0.4643571
242170 0.466256
242180 0.4702085
242190 0.4695107
242200 0.4499264
242210 0.4647047
242220 0.4743245
242230 0.4633178
242240 0.4598841
242250 0.4567406
242260 0.4466183
242270 0.4589835
242280 0.4703642
242290 0.4488806
242300 0.4694057
242310 0.4601307
242320 0.4689898
242330 0.4716817
242340 0.4716671
242350 0.4609052
242360 0.4675999
242370 0.4451948
242380 0.4438441
242390 0.4480209
242400 0.4052595
242410 0.4404919
242420 0.4533046
242430 0.4390403
242440 0.4795166
242450 0.4643493
242460 0.4771535
242470 0.4744455
242480 0.4684374
242490 0.4656517
242500 0.4820358
242510 0.4787707
242520 0.4791211
242530 0.4917005
242540 0.4848452
242550 0.471705
242560 0.4644054
242570 0.4403997
242580 0.4495046
242590 0.4859125
242600 0.4915202
242610 0.4837884
242620 0.487479
242630 0.4698293
242640 0.4826191
242650 0.4848049
242660 0.4787487
242670 0.4741787
242680 0.4757341
242690 0.4574756
242700 0.4717124
242710 0.5076294
242720 0.4835771
242730 0.4743311
242740 0.4832481
242750 0.4658897
242760 0.4650146
242770 0.4762171
242780 0.4692508
242790 0.477451
242800 0.4736092
242810 0.4724762
242820 0.4710239
242830 0.4751901
242840 0.4693249
242850 0.4840713
242860 0.4590503
242870 0.4681004
242880 0.4627044
242890 0.4794174
242900 0.5008322
242910 0.477145
242920 0.4820081
242930 0.4531105
242940 0.4502358
242950 0.4698393
242960 0.4627202
242970 0.4750199
242980 0.4534729
242990 0.4800339
243000 0.4707596
243010 0.4931528
243020 0.4954739
243030 0.4915546
243040 0.4896009
243050 0.4811878
243060 0.4724265
243070 0.4789521
243080 0.5112841
243090 0.503118
243100 0.5037686
243110 0.4873457
243120 0.5022258
243130 0.4811932
243140 0.4612037
243150 0.4878395
243160 0.4716538
243170 0.4694963
243180 0.4823885
243190 0.4864289
243200 0.5031326
243210 0.4744292
243220 0.4760198
243230 0.4781482
243240 0.5180431
243250 0.4914297
243260 0.5246069
243270 0.502089
243280 0.4872143
243290 0.4837523
243300 0.4797453
243310 0.4964938
243320 0.4770668
243330 0.4855525
243340 0.4948399
243350 0.5074909
243360 0.5038246
[truncated: 95,667 more chars]
