# Supplementary material for: Targeted systematic evolution of an RNA platform neutralizing DNMT1 function and controlling DNA methylation
Source: Nat Commun. 2023 Jan 6;14:99. doi: 10.1038/s41467-022-35222-4 (PMC9823104; doi:10.1038/s41467-022-35222-4)
Supplement: Supplementary file 6 — Source Data [file 41467_2022_35222_MOESM6_ESM.zip › source data file/Supplementary Figure 14/Ce49/Ce49-complex-R1.dat]

0 2e-07
10 0.1111908
20 0.1600132
30 0.1829712
40 0.1924409
50 0.2082973
60 0.2085705
70 0.2096529
80 0.2260884
90 0.2305977
100 0.2369925
110 0.2364194
120 0.249546
130 0.2562671
140 0.2634228
150 0.2698746
160 0.268221
170 0.2733301
180 0.2805063
190 0.2939441
200 0.3058596
210 0.299059
220 0.2941175
230 0.2907536
240 0.30436
250 0.303827
260 0.296984
270 0.3019865
280 0.3093724
290 0.3078694
300 0.313172
310 0.3085589
320 0.319985
330 0.3144394
340 0.3120055
350 0.313919
360 0.3124429
370 0.3223769
380 0.3283443
390 0.3361754
400 0.3273532
410 0.3197078
420 0.3278047
430 0.3146851
440 0.3162511
450 0.3257691
460 0.3352497
470 0.3225453
480 0.3215026
490 0.3164729
500 0.3099443
510 0.3172223
520 0.3018308
530 0.3127438
540 0.3072595
550 0.318988
560 0.3288991
570 0.3291082
580 0.3371733
590 0.3279355
600 0.3242034
610 0.3210769
620 0.3224294
630 0.3223381
640 0.3225317
650 0.3356691
660 0.3308869
670 0.3419822
680 0.349473
690 0.3390035
700 0.3358229
710 0.3395535
720 0.3439592
730 0.3430301
740 0.3288778
750 0.3409316
760 0.3471814
770 0.3494994
780 0.3612506
790 0.3624677
800 0.3723027
810 0.3694993
820 0.366225
830 0.3633779
840 0.3650489
850 0.3738766
860 0.3687353
870 0.3723112
880 0.3831211
890 0.3827741
900 0.3613705
910 0.3656069
920 0.3749337
930 0.3675763
940 0.3658404
950 0.3633722
960 0.3732441
970 0.3744013
980 0.3711242
990 0.3798322
1000 0.3831046
1010 0.380423
1020 0.3853625
1030 0.3689928
1040 0.3629563
1050 0.3550793
1060 0.3594309
1070 0.3609148
1080 0.3735235
1090 0.3701194
1100 0.3565434
1110 0.355683
1120 0.3754551
1130 0.3795503
1140 0.3644172
1150 0.3595877
1160 0.3667233
1170 0.3607565
1180 0.3585402
1190 0.3535985
1200 0.3751395
1210 0.3601804
1220 0.3587978
1230 0.3757552
1240 0.3640029
1250 0.360703
1260 0.3669643
1270 0.3763927
1280 0.3820404
1290 0.3809968
1300 0.3755087
1310 0.3763278
1320 0.3717009
1330 0.3586501
1340 0.3810529
1350 0.3619434
1360 0.3634861
1370 0.37174
1380 0.3804246
1390 0.3739586
1400 0.3721708
1410 0.366221
1420 0.3673044
1430 0.3609873
1440 0.3605933
1450 0.3599744
1460 0.3528597
1470 0.3641078
1480 0.3602944
1490 0.3796856
1500 0.370785
1510 0.3800953
1520 0.3805198
1530 0.389423
1540 0.3852473
1550 0.3797763
1560 0.3778996
1570 0.375839
1580 0.3776277
1590 0.3887098
1600 0.3752817
1610 0.3647949
1620 0.3683253
1630 0.370337
1640 0.3757832
1650 0.3824933
1660 0.3850958
1670 0.3746858
1680 0.3893991
1690 0.3917605
1700 0.4007174
1710 0.3883674
1720 0.3933417
1730 0.4026587
1740 0.407123
1750 0.4159621
1760 0.4000258
1770 0.4031318
1780 0.3967622
1790 0.3972837
1800 0.3990215
1810 0.4112062
1820 0.4046378
1830 0.4089474
1840 0.4102722
1850 0.3991529
1860 0.4056109
1870 0.4061547
1880 0.3980977
1890 0.4042614
1900 0.4039412
1910 0.4137408
1920 0.4056862
1930 0.4062802
1940 0.4050077
1950 0.3990642
1960 0.4049501
1970 0.3955761
1980 0.4150493
1990 0.4191662
2000 0.4237671
2010 0.4137503
2020 0.4100299
2030 0.4030677
2040 0.407643
2050 0.3964203
2060 0.4089303
2070 0.406704
2080 0.4026031
2090 0.3966227
2100 0.3952106
2110 0.393128
2120 0.4076754
2130 0.4059891
2140 0.4037586
2150 0.4058505
2160 0.3947039
2170 0.3907761
2180 0.389928
2190 0.3865182
2200 0.3900697
2210 0.401191
2220 0.4030151
2230 0.4042095
2240 0.4106436
2250 0.4131492
2260 0.4188999
2270 0.4258779
2280 0.4296326
2290 0.4199855
2300 0.4142962
2310 0.4185598
2320 0.4120235
2330 0.4081048
2340 0.4172526
2350 0.4032186
2360 0.3921504
2370 0.3926972
2380 0.3944335
2390 0.4035475
2400 0.4079542
2410 0.3961348
2420 0.4034826
2430 0.3940345
2440 0.4023057
2450 0.4072773
2460 0.4043499
2470 0.4065513
2480 0.4195465
2490 0.4095833
2500 0.4037814
2510 0.4067821
2520 0.4112028
2530 0.4132194
2540 0.4307582
2550 0.4304552
2560 0.4300299
2570 0.4193332
2580 0.4233562
2590 0.4270332
2600 0.4350221
2610 0.4280417
2620 0.4340847
2630 0.4154968
2640 0.4320038
2650 0.4381514
2660 0.4457495
2670 0.4461318
2680 0.4531064
2690 0.4526587
2700 0.4535115
2710 0.4591374
2720 0.460135
2730 0.4640387
2740 0.4703398
2750 0.4711398
2760 0.4599544
2770 0.4647354
2780 0.4677553
2790 0.4633915
2800 0.4701062
2810 0.4802231
2820 0.4801689
2830 0.4824559
2840 0.4694498
2850 0.466742
2860 0.4701982
2870 0.4651166
2880 0.4702736
2890 0.4848001
2900 0.4829619
2910 0.4825492
2920 0.4767287
2930 0.4768844
2940 0.48361
2950 0.4962057
2960 0.4961154
2970 0.5100985
2980 0.4993799
2990 0.492469
3000 0.4916069
3010 0.4899765
3020 0.4915891
3030 0.4899211
3040 0.474732
3050 0.4605009
3060 0.4685296
3070 0.4717034
3080 0.4686307
3090 0.4835292
3100 0.4746659
3110 0.4806331
3120 0.4891517
3130 0.4981923
3140 0.5023221
3150 0.4850446
3160 0.4788655
3170 0.4867514
3180 0.463318
3190 0.4659741
3200 0.4626417
3210 0.4695121
3220 0.4725523
3230 0.4707979
3240 0.4918824
3250 0.4978185
3260 0.4797251
3270 0.4946815
3280 0.4854053
3290 0.4801031
3300 0.4872086
3310 0.492566
3320 0.4930379
3330 0.5022095
3340 0.4901366
3350 0.4970335
3360 0.4911187
3370 0.4917342
3380 0.4860135
3390 0.4926521
3400 0.4908961
3410 0.4853519
3420 0.4825725
3430 0.4913726
3440 0.4790566
3450 0.4780576
3460 0.4696816
3470 0.4728225
3480 0.4820966
3490 0.4775501
3500 0.4783079
3510 0.4730678
3520 0.4705384
3530 0.4824729
3540 0.4733897
3550 0.4638338
3560 0.4643012
3570 0.4735246
3580 0.4714641
3590 0.4834645
3600 0.4672639
3610 0.4639231
3620 0.4620033
3630 0.4553344
3640 0.45343
3650 0.4501671
3660 0.4535142
3670 0.464657
3680 0.4728229
3690 0.4660863
3700 0.4580814
3710 0.456891
3720 0.4686582
3730 0.4626552
3740 0.4713381
3750 0.4676971
3760 0.470435
3770 0.4749352
3780 0.4733767
3790 0.4617379
3800 0.4841726
3810 0.4721185
3820 0.4667368
3830 0.466892
3840 0.4661725
3850 0.4729735
3860 0.4784637
3870 0.4778526
3880 0.4878361
3890 0.4941501
3900 0.4905766
3910 0.4925336
3920 0.4890438
3930 0.4833094
3940 0.4814568
3950 0.4812942
3960 0.4702547
3970 0.4866027
3980 0.4956518
3990 0.49322
4000 0.4925025
4010 0.4788261
4020 0.4756692
4030 0.4764587
4040 0.47519
4050 0.4686332
4060 0.4804407
4070 0.4827886
4080 0.4821595
4090 0.4757706
4100 0.4772348
4110 0.4886093
4120 0.486947
4130 0.4867068
4140 0.4875114
4150 0.4933335
4160 0.4952742
4170 0.5011998
4180 0.4961378
4190 0.492379
4200 0.4934077
4210 0.4901353
4220 0.4960212
4230 0.4856061
4240 0.4787361
4250 0.4868542
4260 0.4808396
4270 0.4815532
4280 0.4794182
4290 0.4863089
4300 0.4856589
4310 0.480698
4320 0.4827474
4330 0.488921
4340 0.4832982
4350 0.4855833
4360 0.4854741
4370 0.4902465
4380 0.4984482
4390 0.4930403
4400 0.5006921
4410 0.4847274
4420 0.491087
4430 0.4890971
4440 0.4839826
4450 0.4835885
4460 0.4911244
4470 0.4910623
4480 0.5019417
4490 0.5055243
4500 0.5039843
4510 0.5013791
4520 0.5069989
4530 0.5043189
4540 0.5134236
4550 0.51816
4560 0.4999725
4570 0.4982541
4580 0.4886267
4590 0.4950982
4600 0.4829631
4610 0.4836083
4620 0.4746603
4630 0.4796147
4640 0.4857522
4650 0.4863544
4660 0.4874356
4670 0.4915937
4680 0.4908015
4690 0.4876257
4700 0.472162
4710 0.4747417
4720 0.4871883
4730 0.4999084
4740 0.4934586
4750 0.4929585
4760 0.5007148
4770 0.5084449
4780 0.5077295
4790 0.5252271
4800 0.5294175
4810 0.5116878
4820 0.5065322
4830 0.5107871
4840 0.5096941
4850 0.5143978
4860 0.5079321
4870 0.5101886
4880 0.5003496
4890 0.5143804
4900 0.5210499
4910 0.5374393
4920 0.5298968
4930 0.5101296
4940 0.4985664
4950 0.5056459
4960 0.5086918
4970 0.5005193
4980 0.5124616
4990 0.5165496
5000 0.5088429
5010 0.4939294
5020 0.501919
5030 0.497363
5040 0.5023976
5050 0.5040667
5060 0.5110849
5070 0.5231571
5080 0.5174193
5090 0.5148145
5100 0.514401
5110 0.514582
5120 0.5323804
5130 0.5212141
5140 0.515426
5150 0.511499
5160 0.5062727
5170 0.51128
5180 0.5327402
5190 0.5309433
5200 0.5248593
5210 0.5345783
5220 0.5436321
5230 0.5271778
5240 0.5366082
5250 0.5298842
5260 0.5128417
5270 0.5126663
5280 0.5323252
5290 0.5318577
5300 0.5256519
5310 0.5321973
5320 0.5366123
5330 0.5435367
5340 0.5544602
5350 0.5571801
5360 0.567942
5370 0.5514631
5380 0.5425262
5390 0.540992
5400 0.5246783
5410 0.5278487
5420 0.5315691
5430 0.5339218
5440 0.5271956
5450 0.5276951
5460 0.5251942
5470 0.5247113
5480 0.5210306
5490 0.5129675
5500 0.5137138
5510 0.5300001
5520 0.5275176
5530 0.5312082
5540 0.5310783
5550 0.5222754
5560 0.5271377
5570 0.5307947
5580 0.5385848
5590 0.525781
5600 0.5295207
5610 0.5220046
5620 0.5204145
5630 0.5363016
5640 0.523705
5650 0.5355859
5660 0.5298014
5670 0.5347785
5680 0.5393822
5690 0.5329599
5700 0.5219154
5710 0.525869
5720 0.5257684
5730 0.5260292
5740 0.5278934
5750 0.5363771
5760 0.5379528
5770 0.5377167
5780 0.5312399
5790 0.533265
5800 0.5369024
5810 0.5312604
5820 0.5235234
5830 0.5321504
5840 0.5433382
5850 0.5441351
5860 0.5479336
5870 0.5485462
5880 0.5311407
5890 0.5350459
5900 0.5465457
5910 0.5464268
5920 0.522211
5930 0.5271553
5940 0.5352357
5950 0.5276353
5960 0.525153
5970 0.522926
5980 0.5381497
5990 0.5314111
6000 0.5506123
6010 0.5492811
6020 0.546973
6030 0.5485495
6040 0.5388496
6050 0.5466444
6060 0.5622234
6070 0.567369
6080 0.559274
6090 0.5579083
6100 0.562039
6110 0.5639692
6120 0.5638219
6130 0.5634264
6140 0.558346
6150 0.560722
6160 0.5422101
6170 0.5414854
6180 0.548514
6190 0.5343372
6200 0.5399325
6210 0.5435043
6220 0.5582989
6230 0.5510671
6240 0.5514411
6250 0.5557396
6260 0.5412452
6270 0.5515797
6280 0.5497023
6290 0.5522683
6300 0.5339814
6310 0.526632
6320 0.5308476
6330 0.5385209
6340 0.534943
6350 0.5426022
6360 0.5300904
6370 0.5366924
6380 0.5330562
6390 0.5229335
6400 0.5249725
6410 0.5281924
6420 0.5312775
6430 0.5143012
6440 0.5201026
6450 0.5162614
6460 0.5007528
6470 0.5007729
6480 0.5051674
6490 0.505816
6500 0.5159662
6510 0.5023858
6520 0.5096177
6530 0.5051829
6540 0.493031
6550 0.4899583
6560 0.4918399
6570 0.4933753
6580 0.4871837
6590 0.4859936
6600 0.4789041
6610 0.4907119
6620 0.4956881
6630 0.5081947
6640 0.5150859
6650 0.5032622
6660 0.5294057
6670 0.5306632
6680 0.5177336
6690 0.5277837
6700 0.5389556
6710 0.5320118
6720 0.5363885
6730 0.5199784
6740 0.5173049
6750 0.5134036
6760 0.5117234
6770 0.5044091
6780 0.513187
6790 0.5126972
6800 0.5082014
6810 0.4945873
6820 0.4998027
6830 0.5149713
6840 0.5141617
6850 0.5138783
6860 0.5132471
6870 0.5141851
6880 0.524964
6890 0.5257178
6900 0.527564
6910 0.5135992
6920 0.510727
6930 0.5217666
6940 0.5215939
6950 0.5268708
6960 0.531354
6970 0.5300851
6980 0.5321698
6990 0.5391122
7000 0.5277574
7010 0.5263059
7020 0.5240245
7030 0.5245591
7040 0.5178644
7050 0.529964
7060 0.5342611
7070 0.5424938
7080 0.5443815
7090 0.5475602
7100 0.5418909
7110 0.553562
7120 0.56851
7130 0.5723464
7140 0.560955
7150 0.5615801
7160 0.5538245
7170 0.5482477
7180 0.5440177
7190 0.5414859
7200 0.5650201
7210 0.5537213
7220 0.5397524
7230 0.5401719
7240 0.541248
7250 0.5393653
7260 0.5442821
7270 0.5420612
7280 0.563733
7290 0.5498951
7300 0.5538698
7310 0.5355963
7320 0.5352147
7330 0.5465388
7340 0.5476847
7350 0.545503
7360 0.5470518
7370 0.5420827
7380 0.5473197
7390 0.5301543
7400 0.5299808
7410 0.5273429
7420 0.5382286
7430 0.5384293
7440 0.5500623
7450 0.5499156
7460 0.5352635
7470 0.5522376
7480 0.5344822
7490 0.5346856
7500 0.5297191
7510 0.5320431
7520 0.5391794
7530 0.5485506
7540 0.5596483
7550 0.5367944
7560 0.5403005
7570 0.5425917
7580 0.5416059
7590 0.5477839
7600 0.5557921
7610 0.5409868
7620 0.5480288
7630 0.5305503
7640 0.54641
7650 0.538948
7660 0.5343114
7670 0.5320912
7680 0.5431587
7690 0.5404403
7700 0.5541071
7710 0.5463374
7720 0.5385982
7730 0.5343057
7740 0.548692
7750 0.5412166
7760 0.5371665
7770 0.5554571
7780 0.5624163
7790 0.5592418
7800 0.5746068
7810 0.572971
7820 0.5622674
7830 0.5537371
7840 0.5541081
7850 0.5623506
7860 0.5561277
7870 0.5552123
7880 0.5548446
7890 0.5539212
7900 0.5510262
7910 0.5495058
7920 0.5407648
7930 0.5338452
7940 0.529206
7950 0.5273378
7960 0.5313985
7970 0.5405719
7980 0.5390114
7990 0.5460667
8000 0.5421476
8010 0.535963
8020 0.5273282
8030 0.538039
8040 0.5384976
8050 0.5324472
8060 0.537708
8070 0.5325348
8080 0.5318511
8090 0.5164807
8100 0.5272619
8110 0.5166231
8120 0.5255845
8130 0.5347334
8140 0.5330291
8150 0.5202418
8160 0.5130276
8170 0.5140834
8180 0.5253626
8190 0.5320873
8200 0.5184181
8210 0.5274635
8220 0.5219706
8230 0.5219942
8240 0.5160388
8250 0.5176131
8260 0.5263759
8270 0.5180259
8280 0.5225005
8290 0.5354385
8300 0.5204788
8310 0.5300097
8320 0.5357026
8330 0.530723
8340 0.5353741
8350 0.5408853
8360 0.5379388
8370 0.5324509
8380 0.540159
8390 0.5378655
8400 0.5375441
8410 0.5243878
8420 0.523246
8430 0.5342129
8440 0.5439188
8450 0.5288233
8460 0.5253247
8470 0.5184067
8480 0.524261
8490 0.5474904
8500 0.5437666
8510 0.5383114
8520 0.5518947
8530 0.5560545
8540 0.5416352
8550 0.5418277
8560 0.5380558
8570 0.5504551
8580 0.558219
8590 0.5561856
8600 0.5575712
8610 0.5428884
8620 0.562917
8630 0.5580087
8640 0.5501454
8650 0.5365646
8660 0.5501221
8670 0.5433951
8680 0.5489532
8690 0.5401792
8700 0.5451975
8710 0.5480747
8720 0.5510359
8730 0.5513739
8740 0.5489071
8750 0.5436715
8760 0.5438318
8770 0.5213344
8780 0.5318
8790 0.5409417
8800 0.5519121
8810 0.5536401
8820 0.5547098
8830 0.5509518
8840 0.5579784
8850 0.5580813
8860 0.5664426
8870 0.5591015
8880 0.5490177
8890 0.5704803
8900 0.5672327
8910 0.5687072
8920 0.57095
8930 0.5680861
8940 0.5649428
8950 0.5560721
8960 0.56367
8970 0.572815
8980 0.5683508
8990 0.5603908
9000 0.5635838
9010 0.5769657
9020 0.5770601
9030 0.5754032
9040 0.5689683
9050 0.5619502
9060 0.5597225
9070 0.5707598
9080 0.5712481
9090 0.5759645
9100 0.5627966
9110 0.553407
9120 0.546466
9130 0.5566769
9140 0.5736074
9150 0.5874906
9160 0.5868521
9170 0.5863659
9180 0.5824533
9190 0.5758585
9200 0.5660737
9210 0.5739986
9220 0.5855993
9230 0.5646854
9240 0.5893754
9250 0.5883175
9260 0.5722569
9270 0.5837901
9280 0.5809007
9290 0.5780711
9300 0.575134
9310 0.5872535
9320 0.5704831
9330 0.5693756
9340 0.5620905
9350 0.5656211
9360 0.5668167
9370 0.5576156
9380 0.5630705
9390 0.557393
9400 0.561968
9410 0.5657389
9420 0.5601375
9430 0.5569252
9440 0.5663417
9450 0.5607339
9460 0.5550386
9470 0.5486214
9480 0.5592541
9490 0.5508039
9500 0.5421936
9510 0.5541133
9520 0.5586484
9530 0.561984
9540 0.5709624
9550 0.5803883
9560 0.5741348
9570 0.5708865
9580 0.5650483
9590 0.5811116
9600 0.5674888
9610 0.5667875
9620 0.5691839
9630 0.5802688
9640 0.5856254
9650 0.5821003
9660 0.5766475
9670 0.5707803
9680 0.5819342
9690 0.5922564
9700 0.5893943
9710 0.5866463
9720 0.5949152
9730 0.5997474
9740 0.5911586
9750 0.5985291
9760 0.5816559
9770 0.5765249
9780 0.5834216
9790 0.6089263
9800 0.6259038
9810 0.6194414
9820 0.6099075
9830 0.5937794
9840 0.5845107
9850 0.5729511
9860 0.5791496
9870 0.5770147
9880 0.5665669
9890 0.5579641
9900 0.5646348
9910 0.5703852
9920 0.5724626
9930 0.5704387
9940 0.600766
9950 0.5985477
9960 0.5958096
9970 0.5802788
9980 0.5965748
9990 0.5861868
10000 0.5773427
10010 0.5715275
10020 0.5814754
10030 0.5750846
10040 0.5779424
10050 0.575271
10060 0.571986
10070 0.5587122
10080 0.5535981
10090 0.5625048
10100 0.5516673
10110 0.5436381
10120 0.5468842
10130 0.5432418
10140 0.5477616
10150 0.5620672
10160 0.5626228
10170 0.5804257
10180 0.5708348
10190 0.5819051
10200 0.5929904
10210 0.5995204
10220 0.5809416
10230 0.5757698
10240 0.5665078
10250 0.564679
10260 0.5704014
10270 0.5766132
10280 0.5738968
10290 0.5719398
10300 0.5733687
10310 0.5641465
10320 0.5600653
10330 0.5512086
10340 0.5636212
10350 0.5644394
10360 0.5550303
10370 0.5546501
10380 0.5430946
10390 0.5615542
10400 0.5560898
10410 0.5515679
10420 0.5645996
10430 0.5684512
10440 0.5791505
10450 0.5805822
10460 0.5768741
10470 0.5528421
10480 0.5563051
10490 0.5423139
10500 0.5442525
10510 0.5350233
10520 0.5342972
10530 0.5385312
10540 0.5545657
10550 0.5667893
10560 0.5673959
10570 0.5541341
10580 0.550924
10590 0.5598053
10600 0.5625603
10610 0.5623944
10620 0.5663926
10630 0.557537
10640 0.5533524
10650 0.5646953
10660 0.5763589
10670 0.5797902
10680 0.5708622
10690 0.558075
10700 0.5452701
10710 0.5523871
10720 0.5511352
10730 0.5413561
10740 0.5378159
10750 0.5468081
10760 0.5507911
10770 0.5637778
10780 0.5716721
10790 0.5714101
10800 0.5741048
10810 0.5773919
10820 0.5748787
10830 0.5767094
10840 0.5753965
10850 0.5706754
10860 0.5739043
10870 0.5728913
10880 0.567594
10890 0.5512467
10900 0.55833
10910 0.5658141
10920 0.5605279
10930 0.5575876
10940 0.5658383
10950 0.5612049
10960 0.5645745
10970 0.5754028
10980 0.5749032
10990 0.5891411
11000 0.5900871
11010 0.5911356
11020 0.5804719
11030 0.5847495
11040 0.5786481
11050 0.5850706
11060 0.5846092
11070 0.5846294
11080 0.5802238
11090 0.5759053
11100 0.5866759
11110 0.5805734
11120 0.5798554
11130 0.5758765
11140 0.5732607
11150 0.5760522
11160 0.5630862
11170 0.5663993
11180 0.5618986
11190 0.5541491
11200 0.5724685
11210 0.559544
11220 0.5691071
11230 0.5679696
11240 0.5650202
11250 0.5734518
11260 0.5673515
11270 0.5509602
11280 0.5641522
11290 0.5645589
11300 0.5803684
11310 0.5745665
11320 0.572086
11330 0.5549297
11340 0.5383362
11350 0.5571067
11360 0.5559441
11370 0.5526226
11380 0.5637035
11390 0.5607422
11400 0.5706845
11410 0.5788787
11420 0.5858153
11430 0.5758542
11440 0.5789782
11450 0.5686152
11460 0.5724062
11470 0.5697375
11480 0.5717192
11490 0.5634409
11500 0.5555397
11510 0.5610509
11520 0.5627966
11530 0.5724745
11540 0.5590151
11550 0.5729157
11560 0.5744668
11570 0.5711881
11580 0.5689999
11590 0.5679141
11600 0.566016
11610 0.5665569
11620 0.5599094
11630 0.5538582
11640 0.5611597
11650 0.5657902
11660 0.5621547
11670 0.5713446
11680 0.5646451
11690 0.5852339
11700 0.601331
11710 0.6037767
11720 0.5957988
11730 0.5895779
11740 0.5965124
11750 0.5982172
11760 0.583109
11770 0.5781445
11780 0.578729
11790 0.5770475
11800 0.5721012
11810 0.5651559
11820 0.5670673
11830 0.5632924
11840 0.5707384
11850 0.5677807
11860 0.5768671
11870 0.5647445
11880 0.5723161
11890 0.5692416
11900 0.5815988
11910 0.5825676
11920 0.5778381
11930 0.5950295
11940 0.5933539
11950 0.5922366
11960 0.5840496
11970 0.5748236
11980 0.5685733
11990 0.5815814
12000 0.5812437
12010 0.5839341
12020 0.5869952
12030 0.5968848
12040 0.608744
12050 0.6164353
12060 0.6205184
12070 0.6266546
12080 0.6160445
12090 0.611198
12100 0.6044572
12110 0.6263315
12120 0.64155
12130 0.6494213
12140 0.633462
12150 0.6311597
12160 0.6286496
12170 0.6240602
12180 0.6348389
12190 0.6063669
12200 0.5994151
12210 0.6036478
12220 0.6028186
12230 0.5889635
12240 0.5982063
12250 0.608282
12260 0.605616
12270 0.5971702
12280 0.5976107
12290 0.5941171
12300 0.5966672
12310 0.5736695
12320 0.5794647
12330 0.5829021
12340 0.5935864
12350 0.6031429
12360 0.5937877
12370 0.5999348
12380 0.5887643
12390 0.607559
12400 0.6130462
12410 0.5964524
12420 0.5966644
12430 0.5901102
12440 0.589564
12450 0.602967
12460 0.595093
12470 0.5993991
12480 0.5925252
12490 0.6039635
12500 0.6115552
12510 0.6227064
12520 0.6194167
12530 0.6166478
12540 0.6235675
12550 0.6184351
12560 0.6342537
12570 0.6283268
12580 0.6190472
12590 0.6299385
12600 0.627833
12610 0.6332903
12620 0.6185362
12630 0.6191185
12640 0.6192841
12650 0.6240677
12660 0.6386819
12670 0.6223738
12680 0.6259109
12690 0.6215781
12700 0.6166639
12710 0.5993131
12720 0.6072658
12730 0.6150129
12740 0.6179326
12750 0.6367586
12760 0.6361963
12770 0.6323183
12780 0.6512636
12790 0.6299475
12800 0.6330178
12810 0.6424791
12820 0.6352827
12830 0.6163096
12840 0.6198231
12850 0.6355225
12860 0.6239598
12870 0.6240005
12880 0.6195925
12890 0.6271408
12900 0.6303311
12910 0.6394406
12920 0.6409457
12930 0.6447213
12940 0.6548461
12950 0.653338
12960 0.6473612
12970 0.6337916
12980 0.6414675
12990 0.6238402
13000 0.6214139
13010 0.6224868
13020 0.6376739
13030 0.6343344
13040 0.6287571
13050 0.6175914
13060 0.6205133
13070 0.6277967
13080 0.6435108
13090 0.6574001
13100 0.6557968
13110 0.6572617
13120 0.6533769
13130 0.6558777
13140 0.652827
13150 0.6410334
13160 0.6404226
13170 0.6445674
13180 0.6419147
13190 0.6518788
13200 0.6416598
13210 0.6509804
13220 0.6481
13230 0.638368
13240 0.6436237
13250 0.6544631
13260 0.6517891
13270 0.6449901
13280 0.6403876
13290 0.647194
13300 0.6301523
13310 0.6352999
13320 0.6320697
13330 0.642858
13340 0.6414833
13350 0.6489134
13360 0.6337143
13370 0.6328582
13380 0.6375602
13390 0.6424269
13400 0.6442085
13410 0.6274815
13420 0.6301809
13430 0.6243229
13440 0.6244026
13450 0.6343071
13460 0.6465099
13470 0.6382267
13480 0.6312174
13490 0.6388175
13500 0.6313323
13510 0.6282296
13520 0.6345057
13530 0.6362157
13540 0.6431043
13550 0.6360033
13560 0.632308
13570 0.6275873
13580 0.6190146
13590 0.6097141
13600 0.6100208
13610 0.6134707
13620 0.6211659
13630 0.6199317
13640 0.6157776
13650 0.6183173
13660 0.6340759
13670 0.6264726
13680 0.6289797
13690 0.6280225
13700 0.6358927
13710 0.6300189
13720 0.632768
13730 0.6304885
13740 0.6348246
13750 0.6135657
13760 0.6116898
13770 0.6152389
13780 0.6325027
13790 0.6427017
13800 0.6384787
13810 0.635361
13820 0.6381961
13830 0.6301358
13840 0.6260988
13850 0.6223474
13860 0.6222756
13870 0.6199272
13880 0.6198841
13890 0.606467
13900 0.6049918
13910 0.6153151
13920 0.6088806
13930 0.624833
13940 0.6364436
13950 0.6564873
13960 0.6573488
13970 0.6353204
13980 0.6432894
13990 0.6391187
14000 0.6398082
14010 0.6430452
14020 0.6417882
14030 0.6443642
14040 0.6366428
14050 0.6374339
14060 0.6458887
14070 0.6562562
14080 0.6658224
14090 0.6654221
14100 0.6625494
14110 0.6747202
14120 0.6694528
14130 0.6798567
14140 0.663071
14150 0.6704375
14160 0.663647
14170 0.6639776
14180 0.6532312
14190 0.6664557
14200 0.6701452
14210 0.6609755
14220 0.6653437
14230 0.6655672
14240 0.6610465
14250 0.6752768
14260 0.6805354
14270 0.676914
14280 0.6908538
14290 0.683767
14300 0.6892325
14310 0.6857684
14320 0.6693685
14330 0.6652154
14340 0.6695489
14350 0.6645517
14360 0.6826728
14370 0.6781833
14380 0.6866983
14390 0.6886763
14400 0.6760758
14410 0.6604774
14420 0.6608508
14430 0.6551581
14440 0.6468035
14450 0.6384044
14460 0.6577559
14470 0.648816
14480 0.6501927
14490 0.6557394
14500 0.6651677
14510 0.6648986
14520 0.6523933
14530 0.6359948
14540 0.6320446
14550 0.6260417
14560 0.6343625
14570 0.6440181
14580 0.647366
14590 0.6445617
14600 0.649201
14610 0.6426811
14620 0.6359175
14630 0.6244109
14640 0.6314917
14650 0.6214347
14660 0.6292487
14670 0.6217024
14680 0.627277
14690 0.6206198
14700 0.6301061
14710 0.606912
14720 0.6075935
14730 0.6151778
14740 0.6160616
14750 0.6089473
14760 0.6124218
14770 0.6056138
14780 0.6084628
14790 0.6124254
14800 0.5907978
14810 0.5937691
14820 0.5888782
14830 0.6023904
14840 0.6026676
14850 0.5979156
14860 0.5990168
14870 0.603754
14880 0.5997896
14890 0.5864123
14900 0.5902144
14910 0.5921891
14920 0.5997657
14930 0.5995821
14940 0.5989234
14950 0.6059636
14960 0.6066999
14970 0.6104674
14980 0.6055245
14990 0.5919105
15000 0.5974051
15010 0.5996984
15020 0.601238
15030 0.6158193
15040 0.6044239
15050 0.6029405
15060 0.5950249
15070 0.6019465
15080 0.6069843
15090 0.5972202
15100 0.5896601
15110 0.6114785
15120 0.6084308
15130 0.6255555
15140 0.6209068
15150 0.632462
15160 0.6306634
15170 0.6337981
15180 0.629548
15190 0.6399974
15200 0.6436397
15210 0.6221916
15220 0.6224843
15230 0.6314253
15240 0.6188611
15250 0.6245041
15260 0.6323057
15270 0.6213619
15280 0.6165637
15290 0.623778
15300 0.6349114
15310 0.6467043
15320 0.6290929
15330 0.6299477
15340 0.6326765
15350 0.61048
15360 0.6108678
15370 0.6231622
15380 0.6092144
15390 0.6187809
15400 0.625982
15410 0.6207209
15420 0.6140031
15430 0.6195838
15440 0.6123
15450 0.5980653
15460 0.581405
15470 0.5786008
15480 0.5912508
15490 0.5990362
15500 0.5988563
15510 0.6109801
15520 0.6138294
15530 0.5917279
15540 0.6135594
15550 0.6094182
15560 0.6140208
15570 0.6253754
15580 0.6194992
15590 0.6034534
15600 0.5971348
15610 0.6142074
15620 0.6188232
15630 0.6157547
15640 0.6065584
15650 0.6169088
15660 0.6213466
15670 0.617449
15680 0.6016665
15690 0.6017758
15700 0.5967482
15710 0.5850291
15720 0.5959831
15730 0.5964103
15740 0.6151615
15750 0.635659
15760 0.6249918
15770 0.6414898
15780 0.6513266
15790 0.6588846
15800 0.6463051
15810 0.6527571
15820 0.6513556
15830 0.6466714
15840 0.6465929
15850 0.6380915
15860 0.641064
15870 0.6342721
15880 0.6199619
15890 0.6228065
15900 0.6364113
15910 0.6442116
15920 0.6311018
15930 0.6333643
15940 0.6301072
15950 0.6238886
15960 0.6238864
15970 0.6296437
15980 0.6277246
15990 0.637921
16000 0.6220129
16010 0.6265403
16020 0.6348928
16030 0.636238
16040 0.6503941
16050 0.6557925
16060 0.6559003
16070 0.6593559
16080 0.6635062
16090 0.6484269
16100 0.6616313
16110 0.6515744
16120 0.6397043
16130 0.6471013
16140 0.6482445
16150 0.6569452
16160 0.6481172
16170 0.6642304
16180 0.6550902
16190 0.6391715
16200 0.62591
16210 0.6274646
16220 0.6334414
16230 0.6462632
16240 0.6361924
16250 0.6308634
16260 0.6404985
16270 0.6449568
16280 0.6474711
16290 0.6653935
16300 0.6597994
16310 0.6466917
16320 0.6468446
16330 0.6393159
16340 0.6603731
16350 0.6517143
16360 0.6473607
16370 0.6370676
16380 0.639607
16390 0.643942
16400 0.6664991
16410 0.6695322
16420 0.691494
16430 0.6756046
16440 0.6694266
16450 0.653863
16460 0.662383
16470 0.6609536
16480 0.6789763
16490 0.6744263
16500 0.6768719
16510 0.686471
16520 0.6776185
16530 0.6666932
16540 0.6703943
16550 0.6785933
16560 0.6779806
16570 0.6713208
16580 0.6710495
16590 0.6918057
16600 0.6820551
16610 0.678412
16620 0.6807471
16630 0.680656
16640 0.6813376
16650 0.6598547
16660 0.6713267
16670 0.663701
16680 0.6592399
16690 0.6599897
16700 0.6759784
16710 0.6801165
16720 0.6852403
16730 0.689167
16740 0.6686589
16750 0.6675293
16760 0.6666458
16770 0.6895673
16780 0.7018909
16790 0.7015649
16800 0.6958346
16810 0.676237
16820 0.6763901
16830 0.6791077
16840 0.6688228
16850 0.6716819
16860 0.6734094
16870 0.6822841
16880 0.6982715
16890 0.6950836
16900 0.6865754
16910 0.6987006
16920 0.7121216
16930 0.6937842
16940 0.6977214
16950 0.7061792
16960 0.6986854
16970 0.6890807
16980 0.6875059
16990 0.6777632
17000 0.6739695
17010 0.6710451
17020 0.6923252
17030 0.6937329
17040 0.6942078
17050 0.7024892
17060 0.694589
17070 0.6898403
17080 0.6787065
17090 0.698199
17100 0.7042993
17110 0.704375
17120 0.698954
17130 0.7125908
17140 0.7085023
17150 0.7062321
17160 0.6979849
17170 0.7028921
17180 0.6958048
17190 0.6967204
17200 0.6842945
17210 0.6711642
17220 0.6742093
17230 0.6741727
17240 0.6819829
17250 0.6825125
17260 0.6837472
17270 0.6791288
17280 0.6799458
17290 0.6795106
17300 0.6607902
17310 0.6566486
17320 0.6435641
17330 0.6463137
17340 0.6415386
17350 0.6389055
17360 0.6591746
17370 0.63595
17380 0.6312445
17390 0.6313093
17400 0.6412836
17410 0.6489246
17420 0.6475492
17430 0.6229522
17440 0.6116575
17450 0.6050867
17460 0.5889578
17470 0.6184671
17480 0.621621
17490 0.6162662
17500 0.6239148
17510 0.6196598
17520 0.6209346
17530 0.618379
17540 0.6127115
17550 0.6001235
17560 0.6052885
17570 0.6177606
17580 0.6170755
17590 0.6241087
17600 0.6330248
17610 0.6203513
17620 0.6278289
17630 0.6266285
17640 0.6272101
17650 0.6440572
17660 0.6525882
17670 0.6493652
17680 0.6667663
17690 0.6586598
17700 0.6625333
17710 0.6587471
17720 0.658362
17730 0.6557556
17740 0.6536349
17750 0.6592483
17760 0.6476167
17770 0.6496459
17780 0.6422055
17790 0.6495539
17800 0.6504447
17810 0.6429577
17820 0.6456257
17830 0.6402078
17840 0.6416803
17850 0.6464297
17860 0.6447041
17870 0.6475673
17880 0.6285872
17890 0.6380454
17900 0.6581049
17910 0.6603558
17920 0.6535838
17930 0.6546106
17940 0.6679809
17950 0.6844927
17960 0.6771616
17970 0.6793523
17980 0.6713723
17990 0.6669151
18000 0.6728945
18010 0.660156
18020 0.6467776
18030 0.64578
18040 0.6553627
18050 0.652692
18060 0.6337465
18070 0.6366678
18080 0.6469097
18090 0.6597176
18100 0.6593543
18110 0.6565714
18120 0.6523015
18130 0.6661301
18140 0.6671129
18150 0.6590738
18160 0.6784677
18170 0.6816347
18180 0.6819643
18190 0.685981
18200 0.6887085
18210 0.6805214
18220 0.6717583
18230 0.6695614
18240 0.6697426
18250 0.6709549
18260 0.666427
18270 0.6585435
18280 0.6518685
18290 0.6500273
18300 0.6540259
18310 0.6466765
18320 0.6513563
18330 0.6371567
18340 0.646789
18350 0.6421847
18360 0.6591319
18370 0.6530769
18380 0.65129
18390 0.6462756
18400 0.6452937
18410 0.6417961
18420 0.635927
18430 0.6423475
18440 0.6490863
18450 0.639209
18460 0.6344293
18470 0.6167148
18480 0.6246154
18490 0.61197
18500 0.6248355
18510 0.6280523
18520 0.6461136
18530 0.6537651
18540 0.6451911
18550 0.6299152
18560 0.6328806
18570 0.6273026
18580 0.6292388
18590 0.6441873
18600 0.6375415
18610 0.6458449
18620 0.6408203
18630 0.6493564
18640 0.6386266
18650 0.6432952
18660 0.6358963
18670 0.6319763
18680 0.6226268
18690 0.6260599
18700 0.6150985
18710 0.6150634
18720 0.6077459
18730 0.6100091
18740 0.6158268
18750 0.6190616
18760 0.6270278
18770 0.6170077
18780 0.6142137
18790 0.6020349
18800 0.6154504
18810 0.6054698
18820 0.5985678
18830 0.6118596
18840 0.6147164
18850 0.6074922
18860 0.6103916
18870 0.6162699
18880 0.6230049
18890 0.6274414
18900 0.6214572
18910 0.6169455
18920 0.603856
18930 0.6127311
18940 0.6030031
18950 0.5967324
18960 0.5900533
18970 0.6087255
18980 0.6089085
18990 0.6070768
19000 0.6050308
19010 0.6131368
19020 0.6087789
19030 0.6233166
19040 0.6214101
19050 0.6220354
19060 0.6265941
19070 0.6295348
19080 0.6251238
19090 0.6230444
19100 0.6184537
19110 0.6121971
19120 0.6292876
19130 0.6326654
19140 0.6181326
19150 0.6113632
19160 0.6098976
19170 0.6247597
19180 0.6235636
19190 0.623192
19200 0.6140039
19210 0.6092354
19220 0.6020395
19230 0.6093662
19240 0.6196556
19250 0.6107278
19260 0.6174607
19270 0.6074518
19280 0.6062752
19290 0.5931332
19300 0.5987269
19310 0.6155831
19320 0.6236994
19330 0.6111969
19340 0.598479
19350 0.6123416
19360 0.616828
19370 0.6170829
19380 0.6221138
19390 0.6133586
19400 0.6143087
19410 0.6210336
19420 0.6234531
19430 0.6245131
19440 0.6152123
19450 0.6183471
19460 0.6347602
19470 0.6418202
19480 0.6309362
19490 0.63565
19500 0.6279218
19510 0.6159086
19520 0.6213147
19530 0.6278352
19540 0.6361149
19550 0.6183018
19560 0.6307355
19570 0.624615
19580 0.6172248
19590 0.6112833
19600 0.6178194
19610 0.6211452
19620 0.626339
19630 0.6214921
19640 0.6157658
19650 0.6204904
19660 0.6338974
19670 0.622133
19680 0.627614
19690 0.6299834
19700 0.6382034
19710 0.6398447
19720 0.6417823
19730 0.6464638
19740 0.6450021
19750 0.6474523
19760 0.6520823
19770 0.6529259
19780 0.6422468
19790 0.6316701
19800 0.6409543
19810 0.6435775
19820 0.6515943
19830 0.6463168
19840 0.6355135
19850 0.6433648
19860 0.6489205
19870 0.6490631
19880 0.6486424
19890 0.6632231
19900 0.6536592
19910 0.655473
19920 0.6402082
19930 0.6358335
19940 0.6086307
19950 0.628554
19960 0.6507381
19970 0.639177
19980 0.6361505
19990 0.6586894
20000 0.6422889
20010 0.6352631
20020 0.6270673
20030 0.622316
20040 0.6126963
20050 0.6167125
20060 0.6205202
20070 0.6282497
20080 0.6216792
20090 0.6217473
20100 0.6162913
20110 0.6276356
20120 0.6401724
20130 0.6385526
20140 0.6149806
20150 0.618243
20160 0.6213749
20170 0.6181342
20180 0.6062724
20190 0.6224392
20200 0.6114379
20210 0.6235071
20220 0.6266165
20230 0.6166593
20240 0.6191157
20250 0.6192321
20260 0.6177385
20270 0.6080154
20280 0.6069338
20290 0.6182696
20300 0.6239475
20310 0.6337041
20320 0.6386334
20330 0.637548
20340 0.6461734
20350 0.6364523
20360 0.6309384
20370 0.6478011
20380 0.6382888
20390 0.6325619
20400 0.6462107
20410 0.638338
20420 0.6368654
20430 0.6417967
20440 0.6334262
20450 0.61668
20460 0.6158049
20470 0.6169436
20480 0.6234981
20490 0.6249007
20500 0.619978
20510 0.6188391
20520 0.6140289
20530 0.6045022
20540 0.6003921
20550 0.6097021
20560 0.6045955
20570 0.6096463
20580 0.6119562
20590 0.60762
20600 0.6060831
20610 0.6079156
20620 0.6086802
20630 0.6051267
20640 0.6063214
20650 0.6100414
20660 0.6068898
20670 0.6098656
20680 0.609521
20690 0.6023356
20700 0.6044159
20710 0.606629
20720 0.6172564
20730 0.6163969
20740 0.6015463
20750 0.5921619
20760 0.6098549
20770 0.6178573
20780 0.6064377
20790 0.5973565
20800 0.6054608
20810 0.598875
20820 0.5974597
20830 0.5970278
20840 0.5962521
20850 0.5957358
20860 0.5863672
20870 0.590605
20880 0.5862808
20890 0.5825219
20900 0.5911288
20910 0.5841001
20920 0.5922091
20930 0.5931125
20940 0.5980722
20950 0.5959287
20960 0.596557
20970 0.5896169
20980 0.5881872
20990 0.5980235
21000 0.5947681
21010 0.6066291
21020 0.6093432
21030 0.606946
21040 0.597986
21050 0.6098737
21060 0.5956957
21070 0.5985237
21080 0.6193474
21090 0.6122091
21100 0.6250142
21110 0.6174935
21120 0.6026555
21130 0.600398
21140 0.5986478
21150 0.5980233
21160 0.6126915
21170 0.6218135
21180 0.6082187
21190 0.6068619
21200 0.605543
21210 0.608981
21220 0.6082248
21230 0.6010196
21240 0.5829612
21250 0.5984992
21260 0.5909849
21270 0.5760543
21280 0.5687381
21290 0.5794966
21300 0.5826668
21310 0.5870169
21320 0.5978345
21330 0.5912619
21340 0.5922875
21350 0.6041626
21360 0.5990856
21370 0.5972862
21380 0.5809277
21390 0.5821262
21400 0.5827282
21410 0.5827887
21420 0.570762
21430 0.5616377
21440 0.5661039
21450 0.5780984
21460 0.5917965
21470 0.5874613
21480 0.6020591
21490 0.6038271
21500 0.5743015
21510 0.5723161
21520 0.5773206
21530 0.5843659
21540 0.5618469
21550 0.5581239
21560 0.5615956
21570 0.5772316
21580 0.5772471
21590 0.5828421
21600 0.5771599
21610 0.5857905
21620 0.5893396
21630 0.5821
21640 0.5879955
21650 0.5865188
21660 0.5905463
21670 0.5805052
21680 0.5919194
21690 0.5916136
21700 0.5975643
21710 0.601651
21720 0.6183931
21730 0.5962627
21740 0.6050981
21750 0.603607
21760 0.5956212
21770 0.5946845
21780 0.5912002
21790 0.5975217
21800 0.5758429
21810 0.5990156
21820 0.5929666
21830 0.5963119
21840 0.5928879
21850 0.6031839
21860 0.5915921
21870 0.5903925
21880 0.5955986
21890 0.5839304
21900 0.5825111
21910 0.5868595
21920 0.5815883
21930 0.5926484
21940 0.5829337
21950 0.5882684
21960 0.5741979
21970 0.5815581
21980 0.5850106
21990 0.5775489
22000 0.5937786
22010 0.5957403
22020 0.5858827
22030 0.5968202
22040 0.5929509
22050 0.5965775
22060 0.6144591
22070 0.5982147
22080 0.5936657
22090 0.5988792
22100 0.5921026
22110 0.5952538
22120 0.6052399
22130 0.6067317
22140 0.6111682
22150 0.5986242
22160 0.603893
22170 0.6020595
22180 0.6112708
22190 0.6185982
22200 0.6117166
22210 0.5914907
22220 0.5998033
22230 0.5934968
22240 0.5912237
22250 0.6030089
22260 0.6042014
22270 0.5988738
22280 0.6071916
22290 0.608123
22300 0.6180805
22310 0.6163288
22320 0.6049483
22330 0.6225452
22340 0.6214405
22350 0.6257074
22360 0.6119355
22370 0.6063934
22380 0.6142393
22390 0.6149114
22400 0.6174069
22410 0.6453786
22420 0.6544838
22430 0.6223808
22440 0.6068795
22450 0.6083148
22460 0.6245758
22470 0.6170449
22480 0.613328
22490 0.6104761
22500 0.6167652
22510 0.6330393
22520 0.6248119
22530 0.621727
22540 0.6077154
22550 0.5994791
22560 0.6019191
22570 0.6101257
22580 0.6097285
22590 0.607967
22600 0.6162825
22610 0.614451
22620 0.6112109
22630 0.6041451
22640 0.5996718
22650 0.617473
22660 0.611274
22670 0.6095297
22680 0.6082836
22690 0.6010441
22700 0.5940125
22710 0.6012263
22720 0.6198587
22730 0.6099882
22740 0.6182843
22750 0.6067138
22760 0.6001467
22770 0.5974265
22780 0.5884577
22790 0.6052119
22800 0.6158991
22810 0.6125634
22820 0.6158646
22830 0.6252117
22840 0.6155465
22850 0.6212271
22860 0.6198945
22870 0.6200888
22880 0.6161124
22890 0.6276307
22900 0.6256394
22910 0.6122613
22920 0.6164231
22930 0.6143366
22940 0.6018175
22950 0.5925344
22960 0.5871553
22970 0.5984029
22980 0.5904166
22990 0.603929
23000 0.5918094
23010 0.5741116
23020 0.5713701
23030 0.5647907
23040 0.5803437
23050 0.5903794
23060 0.5965564
23070 0.5940174
23080 0.5998726
23090 0.5902801
23100 0.5937672
23110 0.5980197
23120 0.6046267
23130 0.6162208
23140 0.607393
23150 0.6035131
23160 0.5869702
23170 0.5956127
23180 0.5942709
23190 0.6052786
23200 0.6052169
23210 0.6066235
23220 0.6217869
23230 0.6115825
23240 0.596191
23250 0.5999985
23260 0.6093859
23270 0.6058728
23280 0.584829
23290 0.5821609
23300 0.5923198
23310 0.6061862
23320 0.6058469
23330 0.6119169
23340 0.6045033
23350 0.5844355
23360 0.5975356
23370 0.6011155
23380 0.5966985
23390 0.5886816
23400 0.606276
23410 0.6210858
23420 0.6292872
23430 0.6282465
23440 0.6174939
23450 0.6255241
23460 0.614385
23470 0.5986243
23480 0.6097149
23490 0.608094
23500 0.6004965
23510 0.6055828
23520 0.5908358
23530 0.5915868
23540 0.5912456
23550 0.5844138
23560 0.5774096
23570 0.5776578
23580 0.5789773
23590 0.5890223
23600 0.5791075
23610 0.5806797
23620 0.5818803
23630 0.5750473
23640 0.5853413
23650 0.5820931
23660 0.5926167
23670 0.5919374
23680 0.5874934
23690 0.581601
23700 0.586598
23710 0.5987082
23720 0.5897368
23730 0.5946285
23740 0.5903295
23750 0.5775048
23760 0.5918512
23770 0.6050304
23780 0.609203
23790 0.6030959
23800 0.6099213
23810 0.6216536
23820 0.6270297
23830 0.6297717
23840 0.6264213
23850 0.6262368
23860 0.6320128
23870 0.6229239
23880 0.6345028
23890 0.6124956
23900 0.6164404
23910 0.6138357
23920 0.6211895
23930 0.6211339
23940 0.6298174
23950 0.6206873
23960 0.6114978
23970 0.612029
23980 0.5962717
23990 0.5889707
24000 0.5970225
24010 0.5959675
24020 0.5932205
24030 0.5919269
24040 0.599077
24050 0.5883874
24060 0.5801401
24070 0.5955638
24080 0.5984088
24090 0.5917542
24100 0.5889937
24110 0.6000572
24120 0.6122351
24130 0.6112984
24140 0.6084028
24150 0.6067662
24160 0.5959731
24170 0.6010042
24180 0.6051087
24190 0.6128305
24200 0.6133626
24210 0.6121473
24220 0.6089742
24230 0.5997476
24240 0.5873108
24250 0.5873159
24260 0.5791253
24270 0.5681781
24280 0.5797392
24290 0.584112
24300 0.5853046
24310 0.5763089
24320 0.5885174
24330 0.5765275
24340 0.5807049
24350 0.583782
24360 0.5780911
24370 0.5687827
24380 0.5728388
24390 0.570218
24400 0.5712533
24410 0.5657489
24420 0.5688697
24430 0.5601518
24440 0.5611647
24450 0.5763357
24460 0.5905599
24470 0.5834455
24480 0.5971256
24490 0.5980852
24500 0.5913954
24510 0.5823363
24520 0.5800942
24530 0.5814609
24540 0.5893481
24550 0.5960492
24560 0.588618
24570 0.5879599
24580 0.5851625
24590 0.5868423
24600 0.5916018
24610 0.5918676
24620 0.5802989
24630 0.5602438
24640 0.5683732
24650 0.5736501
24660 0.5799788
24670 0.5691507
24680 0.5793699
24690 0.5777202
24700 0.5766494
24710 0.5733607
24720 0.5888014
24730 0.5833052
24740 0.5841952
24750 0.5679581
24760 0.582877
24770 0.5845586
24780 0.5958496
24790 0.5933724
24800 0.6021487
24810 0.6055081
24820 0.5960154
24830 0.5868211
24840 0.5966157
24850 0.6107473
24860 0.5934981
24870 0.5744596
24880 0.5860471
24890 0.5887005
24900 0.5853105
24910 0.581228
24920 0.5918532
24930 0.5976301
24940 0.6003069
24950 0.6100587
24960 0.6119247
24970 0.5985343
24980 0.608856
24990 0.6042097
25000 0.5969507
25010 0.597204
25020 0.5964007
25030 0.5920397
25040 0.6013024
25050 0.6184253
25060 0.6208667
25070 0.6220777
25080 0.6078871
25090 0.5933179
25100 0.5915638
25110 0.590672
25120 0.5755513
25130 0.5785642
25140 0.595188
25150 0.586418
25160 0.5972542
25170 0.5849264
25180 0.595007
25190 0.596971
25200 0.5860073
25210 0.5830704
25220 0.5992956
25230 0.5867544
25240 0.5859352
25250 0.5955136
25260 0.5901656
25270 0.5919785
25280 0.5838517
25290 0.5922241
25300 0.5901726
25310 0.5892074
25320 0.5735576
25330 0.569573
25340 0.5699659
25350 0.5606474
25360 0.5745881
25370 0.5821255
25380 0.5729423
25390 0.5600863
25400 0.5757501
25410 0.5784058
25420 0.5785475
25430 0.586149
25440 0.5972528
25450 0.5799612
25460 0.5876738
25470 0.5789979
25480 0.5864448
25490 0.588632
25500 0.5896969
25510 0.603185
25520 0.591001
25530 0.5912867
25540 0.586306
25550 0.569677
25560 0.5562496
25570 0.5723598
25580 0.5767552
25590 0.5777955
25600 0.5762628
25610 0.5786155
25620 0.5823963
25630 0.5929262
25640 0.5817333
25650 0.5865585
25660 0.5965134
25670 0.5877451
25680 0.587371
25690 0.5882147
25700 0.5972776
25710 0.5929455
25720 0.5895748
25730 0.5951564
25740 0.6022043
25750 0.5991492
25760 0.6031143
25770 0.611609
25780 0.5957545
25790 0.6133367
25800 0.6239099
25810 0.6154179
25820 0.6049628
25830 0.618402
25840 0.6174746
25850 0.6242046
25860 0.6320441
25870 0.6385777
25880 0.6419252
25890 0.62749
25900 0.6213397
25910 0.6090037
25920 0.6228208
25930 0.6156613
25940 0.6105306
25950 0.6075555
25960 0.6067719
25970 0.6130663
25980 0.623341
25990 0.6255623
26000 0.6298719
26010 0.6224771
26020 0.6096467
26030 0.6036268
26040 0.6108193
26050 0.6066536
26060 0.5918401
26070 0.599676
26080 0.5983565
26090 0.6005427
26100 0.5850601
26110 0.5812567
26120 0.591922
26130 0.6023385
26140 0.5907197
26150 0.5840913
26160 0.572044
26170 0.5789368
26180 0.5934697
26190 0.5805234
26200 0.5828819
26210 0.5832486
26220 0.57879
26230 0.5816556
26240 0.5979539
26250 0.5844294
26260 0.5897409
26270 0.5805829
26280 0.5818146
26290 0.5808986
26300 0.5723317
26310 0.5788046
26320 0.5830992
26330 0.5637682
26340 0.5692319
26350 0.5691494
26360 0.5794911
26370 0.5735112
26380 0.5741608
26390 0.5771981
26400 0.5818227
26410 0.5813664
26420 0.5847718
26430 0.6073899
26440 0.6047703
26450 0.595565
26460 0.5933906
26470 0.5911409
26480 0.5934572
26490 0.6205503
26500 0.6405037
26510 0.6295133
26520 0.6297675
26530 0.6342276
26540 0.6076547
26550 0.6233057
26560 0.6173618
26570 0.612941
26580 0.6066928
26590 0.6158972
26600 0.6113475
26610 0.6113024
26620 0.6029371
26630 0.6018348
26640 0.6137214
26650 0.6028641
26660 0.6057953
26670 0.6051493
26680 0.5936184
26690 0.6024379
26700 0.5853364
26710 0.5855966
26720 0.5934912
26730 0.5987164
26740 0.5971038
26750 0.5833379
26760 0.5748677
26770 0.5874818
26780 0.6034263
26790 0.5766571
26800 0.5866312
26810 0.5984374
26820 0.5825217
26830 0.5934324
26840 0.5933552
26850 0.5986671
26860 0.6060172
26870 0.6105133
26880 0.6207625
26890 0.6160467
26900 0.6354691
26910 0.625219
26920 0.635529
26930 0.6510199
26940 0.6536469
26950 0.6242237
26960 0.6283749
26970 0.6300752
26980 0.6388564
26990 0.6475351
27000 0.6485299
27010 0.6337049
27020 0.6318581
27030 0.6229657
27040 0.6283462
27050 0.6289498
27060 0.62537
27070 0.6173649
27080 0.6115451
27090 0.6139342
27100 0.6051742
27110 0.598554
27120 0.590429
27130 0.6043769
27140 0.6110905
27150 0.6103098
27160 0.6004032
27170 0.5998153
27180 0.5969905
27190 0.5866139
27200 0.597483
27210 0.5987043
27220 0.5942187
27230 0.6039514
27240 0.6145804
27250 0.6234438
27260 0.6181066
27270 0.6168675
27280 0.6087067
27290 0.6187344
27300 0.6020483
27310 0.607362
27320 0.6229838
27330 0.6320702
27340 0.6478349
27350 0.6331187
27360 0.6078686
27370 0.6170465
27380 0.6104483
27390 0.6200898
27400 0.6238886
27410 0.6349621
27420 0.6461895
27430 0.6318272
27440 0.630193
27450 0.6312423
27460 0.6209459
27470 0.6213779
27480 0.6195586
27490 0.6257318
27500 0.6340224
27510 0.634629
27520 0.6342676
27530 0.6286027
27540 0.6158867
27550 0.6029827
27560 0.6027347
27570 0.6260745
27580 0.612128
27590 0.6216533
27600 0.6141613
27610 0.6139368
27620 0.6086769
27630 0.6142347
27640 0.6275947
27650 0.6280996
27660 0.6251227
27670 0.6409107
27680 0.6185204
27690 0.619125
27700 0.6087487
27710 0.6026359
27720 0.6167669
27730 0.6138473
27740 0.6131369
27750 0.619773
27760 0.5957387
27770 0.6066625
27780 0.6132929
27790 0.6218886
27800 0.6252947
27810 0.6087025
27820 0.6193217
27830 0.622261
27840 0.6201913
27850 0.6165639
27860 0.6232111
27870 0.6199273
27880 0.6154242
27890 0.6131701
27900 0.6253103
27910 0.6190246
27920 0.6154945
27930 0.6231597
27940 0.630403
27950 0.6185102
27960 0.6250433
27970 0.6364256
27980 0.6239652
27990 0.6168612
28000 0.6231439
28010 0.629171
28020 0.6246881
28030 0.6170267
28040 0.6042123
28050 0.5967924
28060 0.6004723
28070 0.6033457
28080 0.6043918
28090 0.5812034
28100 0.5823296
28110 0.5848956
28120 0.5864383
28130 0.5910543
28140 0.5990429
28150 0.6171783
28160 0.6089011
28170 0.6039999
28180 0.6044115
28190 0.592974
28200 0.6136402
28210 0.613673
28220 0.6043975
28230 0.6132276
28240 0.6168811
28250 0.608119
28260 0.6208197
28270 0.627223
28280 0.623071
28290 0.6048129
28300 0.6101804
28310 0.6212123
28320 0.6088615
28330 0.6081212
28340 0.6135314
28350 0.5916423
28360 0.6042188
28370 0.5975885
28380 0.587411
28390 0.5794404
28400 0.5914972
28410 0.598895
28420 0.597653
28430 0.6015329
28440 0.5950801
28450 0.6056504
28460 0.6132903
28470 0.6130813
28480 0.6001498
28490 0.602912
28500 0.6066937
28510 0.5993568
28520 0.603207
28530 0.5907166
28540 0.601994
28550 0.6084833
28560 0.6166691
28570 0.6190054
28580 0.6273842
28590 0.6295228
28600 0.6170506
28610 0.6070946
28620 0.603762
28630 0.5951049
28640 0.5903044
28650 0.5986719
28660 0.6018408
28670 0.613023
28680 0.6152079
28690 0.6065402
28700 0.6192195
28710 0.6178504
28720 0.6190594
28730 0.6190965
28740 0.6226812
28750 0.5996475
28760 0.6069958
28770 0.6062618
28780 0.6034826
28790 0.60366
28800 0.6109725
28810 0.6038755
28820 0.6074401
28830 0.6012331
28840 0.6081626
28850 0.6043563
28860 0.6126345
28870 0.6229982
28880 0.6187853
28890 0.6162938
28900 0.6191773
28910 0.6129858
28920 0.61146
28930 0.6102192
28940 0.6228929
28950 0.6308402
28960 0.6135384
28970 0.6086316
28980 0.6092393
28990 0.5991266
29000 0.6020172
29010 0.5967047
29020 0.596981
29030 0.6062971
29040 0.5972894
29050 0.6075484
29060 0.6057086
29070 0.6129459
29080 0.6063545
29090 0.5988154
29100 0.5979256
29110 0.5855112
29120 0.6039074
29130 0.6049221
29140 0.6077802
29150 0.5988473
29160 0.5949328
29170 0.6021789
29180 0.5982756
29190 0.595121
29200 0.5980372
29210 0.5947471
29220 0.5936598
29230 0.6067916
29240 0.5948579
29250 0.6001295
29260 0.5933829
29270 0.6039667
29280 0.6106082
29290 0.605589
29300 0.6114874
29310 0.6084959
29320 0.6082542
29330 0.6110019
29340 0.5956343
29350 0.5893688
29360 0.5774648
29370 0.5863501
29380 0.5921625
29390 0.5865723
29400 0.5858462
29410 0.5740029
29420 0.5776027
29430 0.5782723
29440 0.5873568
29450 0.5909103
29460 0.5992622
29470 0.6020775
29480 0.6052637
29490 0.6005141
29500 0.5994366
29510 0.5982339
29520 0.5988149
29530 0.5719699
29540 0.6087199
29550 0.6074504
29560 0.5939491
29570 0.5874802
29580 0.5955411
29590 0.5921767
29600 0.5992219
29610 0.5967495
29620 0.5930085
29630 0.6047638
29640 0.6024261
29650 0.6028823
29660 0.6107276
29670 0.6083207
29680 0.6049218
29690 0.596021
29700 0.5867211
29710 0.5827997
29720 0.586546
29730 0.5795814
29740 0.588865
29750 0.596428
29760 0.6192902
29770 0.6250398
29780 0.6224295
29790 0.6120176
29800 0.5999799
29810 0.5946857
29820 0.5877438
29830 0.596532
29840 0.5988284
29850 0.5958502
29860 0.6079629
29870 0.5963144
29880 0.5987226
29890 0.5921444
29900 0.5904845
29910 0.5903874
29920 0.5815723
29930 0.5944354
29940 0.5882087
29950 0.5948057
29960 0.5931762
29970 0.591185
29980 0.5927815
29990 0.5900583
30000 0.5894312
30010 0.5916703
30020 0.597581
30030 0.5956248
30040 0.5956346
30050 0.6033485
30060 0.6005948
30070 0.6136277
30080 0.6055071
30090 0.6134784
30100 0.6137983
30110 0.6085498
30120 0.61267
30130 0.6146446
30140 0.6220774
30150 0.6407012
30160 0.6498387
30170 0.6631753
30180 0.6495802
30190 0.6437429
30200 0.6239104
30210 0.6182958
30220 0.6267239
30230 0.6053566
30240 0.6292725
30250 0.6304046
30260 0.6377298
30270 0.6364004
30280 0.6388822
30290 0.6347976
30300 0.6465753
30310 0.662188
30320 0.6462644
30330 0.6299379
30340 0.6281655
30350 0.6360679
30360 0.627634
30370 0.621195
30380 0.6144716
30390 0.6242924
30400 0.6214961
30410 0.6201463
30420 0.6233995
30430 0.6260906
30440 0.6244017
30450 0.6234499
30460 0.6113105
30470 0.6143196
30480 0.6229692
30490 0.6340052
30500 0.6363652
30510 0.637238
30520 0.6415703
30530 0.6379133
30540 0.6322309
30550 0.621871
30560 0.6185631
30570 0.6158875
30580 0.6273828
30590 0.618674
30600 0.6119035
30610 0.6170217
30620 0.6374832
30630 0.6295584
30640 0.6383088
30650 0.6414784
30660 0.640388
30670 0.6409478
30680 0.6397693
30690 0.6322183
30700 0.6347536
30710 0.6227328
30720 0.6100072
30730 0.6254931
30740 0.6295919
30750 0.620635
30760 0.6174213
30770 0.6096408
30780 0.6032449
30790 0.6168069
30800 0.6148075
30810 0.6219667
30820 0.6254583
30830 0.6224586
30840 0.6273538
30850 0.6249003
30860 0.6211118
30870 0.6240734
30880 0.6338857
30890 0.6289351
30900 0.6436095
30910 0.6433335
30920 0.6343142
30930 0.612501
30940 0.6380001
30950 0.6318477
30960 0.6456214
30970 0.6585217
30980 0.6373474
30990 0.6289161
31000 0.629001
31010 0.6198006
31020 0.6136283
31030 0.6058568
31040 0.6216018
31050 0.6141913
31060 0.6225451
31070 0.6354963
31080 0.6175808
31090 0.6254631
31100 0.6304684
31110 0.6172664
31120 0.5969213
31130 0.6094516
31140 0.6114503
31150 0.6032366
31160 0.6219397
31170 0.6181494
31180 0.6309721
31190 0.6261207
31200 0.6386974
31210 0.6536978
31220 0.6409782
31230 0.6246917
31240 0.6416504
31250 0.6391414
31260 0.6333245
31270 0.6242161
31280 0.6404143
31290 0.6243739
31300 0.6424924
31310 0.6213552
31320 0.6157637
31330 0.6222284
31340 0.613645
31350 0.6098265
31360 0.598724
31370 0.5984707
31380 0.5993854
31390 0.5989288
31400 0.5934248
31410 0.5934234
31420 0.5776932
31430 0.5834962
31440 0.5758753
31450 0.5810934
31460 0.5715711
31470 0.5769574
31480 0.5790753
31490 0.5864414
31500 0.5735448
31510 0.5703273
31520 0.579209
31530 0.5910738
31540 0.6023819
31550 0.6089475
31560 0.6140894
31570 0.6144522
31580 0.6080675
31590 0.6170398
31600 0.6195486
31610 0.609318
31620 0.609419
31630 0.6047295
31640 0.6105857
31650 0.6071621
31660 0.6074405
31670 0.6051123
31680 0.5956334
31690 0.5869742
31700 0.6033239
31710 0.6015837
31720 0.6137235
31730 0.6084395
31740 0.5893328
31750 0.58333
31760 0.5820718
31770 0.5946685
31780 0.5969828
31790 0.6052314
31800 0.6014407
31810 0.606555
31820 0.6078712
31830 0.6112546
31840 0.6052862
31850 0.6015355
31860 0.5962664
31870 0.5960287
31880 0.5965375
31890 0.620378
31900 0.5984374
31910 0.6150328
31920 0.6098117
31930 0.6102693
31940 0.6000381
31950 0.5920389
31960 0.595739
31970 0.5931679
31980 0.5968432
31990 0.604322
32000 0.6039162
32010 0.604336
32020 0.5983363
32030 0.6051425
32040 0.6210158
32050 0.6278918
32060 0.6257082
32070 0.6236437
32080 0.6170595
32090 0.6123185
32100 0.6173516
32110 0.6198175
32120 0.6238361
32130 0.6150769
32140 0.6119409
32150 0.6164911
32160 0.610131
32170 0.6031919
32180 0.6172311
32190 0.6237145
32200 0.6118776
32210 0.6208228
32220 0.6152529
32230 0.6179739
32240 0.6178198
32250 0.5981008
32260 0.6126647
32270 0.6133736
32280 0.6077592
32290 0.605995
32300 0.5976099
32310 0.6215626
32320 0.6207567
32330 0.5998008
32340 0.5997845
32350 0.6020153
32360 0.6081335
32370 0.5992662
32380 0.6140731
32390 0.6164984
32400 0.6184001
32410 0.6099539
32420 0.6061288
32430 0.6014179
32440 0.5984758
32450 0.6097369
32460 0.6142841
32470 0.607034
32480 0.6047564
32490 0.6040457
32500 0.6093571
32510 0.618225
32520 0.6120796
32530 0.6330186
32540 0.6370943
32550 0.6405042
32560 0.6326726
32570 0.6420698
32580 0.6379484
32590 0.6406711
32600 0.641082
32610 0.6464944
32620 0.6301386
32630 0.6359255
32640 0.6198763
32650 0.6249405
32660 0.6308752
32670 0.621535
32680 0.6108049
32690 0.6080649
32700 0.5976696
32710 0.596051
32720 0.610805
32730 0.6065983
32740 0.6105081
32750 0.6108875
32760 0.605614
32770 0.6145763
32780 0.5961026
32790 0.6057223
32800 0.5996155
32810 0.61223
32820 0.6112059
32830 0.6100772
32840 0.6181555
32850 0.6132044
32860 0.6215197
32870 0.6296467
32880 0.621862
32890 0.6280721
32900 0.6215805
32910 0.6179718
32920 0.633665
32930 0.6221362
32940 0.6358528
32950 0.6505982
32960 0.6393421
32970 0.641892
32980 0.6301461
32990 0.6204228
33000 0.6196836
33010 0.6204845
33020 0.6249359
33030 0.6279047
33040 0.6267537
33050 0.6319451
33060 0.6320881
33070 0.6452099
33080 0.6341148
33090 0.6160032
33100 0.6347004
33110 0.6308596
33120 0.6399273
33130 0.6470889
33140 0.6314328
33150 0.6220101
33160 0.6072201
33170 0.6029764
33180 0.6059421
33190 0.6083544
33200 0.6151
33210 0.6155732
33220 0.6097038
33230 0.6048212
33240 0.6065562
33250 0.6147884
33260 0.5947372
33270 0.5888323
33280 0.6081305
33290 0.6109123
33300 0.6136136
33310 0.5959327
33320 0.604435
33330 0.610871
33340 0.6057879
33350 0.6073071
33360 0.598643
33370 0.5940483
33380 0.59803
33390 0.590005
33400 0.6028154
33410 0.5910385
33420 0.5872754
33430 0.5953717
33440 0.6016421
33450 0.6060289
33460 0.6111012
33470 0.6031276
33480 0.5979398
33490 0.6092458
33500 0.6151694
33510 0.6218126
33520 0.6226866
33530 0.611956
33540 0.6157222
33550 0.6404159
33560 0.6315636
33570 0.619457
33580 0.6170032
33590 0.6041526
33600 0.6021874
33610 0.5979601
33620 0.5991448
33630 0.591567
33640 0.5966292
33650 0.5934607
33660 0.5898363
33670 0.5969326
33680 0.5978123
33690 0.6022339
33700 0.5970707
33710 0.5963738
33720 0.5985187
33730 0.6076034
33740 0.6012014
33750 0.6019347
33760 0.5931855
33770 0.6066509
33780 0.5884447
33790 0.5984073
33800 0.6009699
33810 0.6008103
33820 0.6126702
33830 0.6124626
33840 0.6076405
33850 0.5978266
33860 0.6004228
33870 0.6128985
33880 0.5908709
33890 0.5945429
33900 0.6018295
33910 0.6066064
33920 0.6010901
33930 0.5994558
33940 0.6060974
33950 0.6051342
33960 0.603506
33970 0.6223902
33980 0.6127109
33990 0.606399
34000 0.5992868
34010 0.5971134
34020 0.6061941
34030 0.6089613
34040 0.6172234
34050 0.6226014
34060 0.6172925
34070 0.6115461
34080 0.6129546
34090 0.6133195
34100 0.6036661
34110 0.5830392
34120 0.5895347
34130 0.6143274
34140 0.6146319
34150 0.61796
34160 0.6104104
34170 0.6199961
34180 0.6161842
34190 0.612746
34200 0.6127998
34210 0.6083496
34220 0.6081352
34230 0.5966166
34240 0.5995085
34250 0.5979599
34260 0.6045803
34270 0.6030282
34280 0.600549
34290 0.6104761
34300 0.6011803
34310 0.6070101
34320 0.5982999
34330 0.6097903
34340 0.5974731
34350 0.6027796
34360 0.5748318
34370 0.579015
34380 0.5821333
34390 0.5763983
34400 0.5800111
34410 0.574219
34420 0.5736908
34430 0.5819539
34440 0.5660619
34450 0.5763738
34460 0.5886127
34470 0.5987841
34480 0.5901279
34490 0.5908255
34500 0.5922695
34510 0.5980866
34520 0.6060523
34530 0.6118485
34540 0.6054219
34550 0.5970198
34560 0.5887835
34570 0.5883062
34580 0.5864404
34590 0.5843697
34600 0.5840055
34610 0.5822709
34620 0.5810649
34630 0.5858344
34640 0.5809312
34650 0.5982052
34660 0.5918813
34670 0.5875167
34680 0.5942309
34690 0.5962616
34700 0.6053413
34710 0.5914199
34720 0.5911747
34730 0.5969413
34740 0.5914472
34750 0.6021544
34760 0.6002012
34770 0.591989
34780 0.5854602
34790 0.5770436
34800 0.5735083
34810 0.5756671
34820 0.5862098
34830 0.5878152
34840 0.5755746
34850 0.5893562
34860 0.5919616
34870 0.5940978
34880 0.600279
34890 0.6099167
34900 0.6216078
34910 0.6283419
34920 0.6161556
34930 0.6197926
34940 0.6119692
34950 0.6102555
34960 0.5961052
34970 0.6013187
34980 0.5932584
34990 0.5804165
35000 0.5903523
35010 0.5907201
35020 0.6021199
35030 0.6271412
35040 0.6396518
35050 0.6369433
35060 0.6342047
35070 0.6231422
35080 0.6277783
35090 0.6240546
35100 0.6130566
35110 0.6080433
35120 0.6083423
35130 0.6204035
35140 0.6247754
35150 0.6231693
35160 0.6221626
35170 0.6048184
35180 0.6155008
35190 0.6189681
35200 0.6164683
35210 0.6152999
35220 0.6187519
35230 0.6125296
35240 0.6306334
35250 0.6266332
35260 0.6267043
35270 0.6160717
35280 0.6172645
35290 0.6061733
35300 0.6048904
35310 0.6019569
35320 0.6063631
35330 0.6067965
35340 0.6058627
35350 0.5936937
35360 0.5972852
35370 0.612029
35380 0.626771
35390 0.6136374
35400 0.6188043
35410 0.6280514
35420 0.6227896
35430 0.6267313
35440 0.6144766
35450 0.6197703
35460 0.6196368
35470 0.6171047
35480 0.6409861
35490 0.6342789
35500 0.6369182
35510 0.6328464
35520 0.6303606
35530 0.6272429
35540 0.6346645
35550 0.6294687
35560 0.63259
35570 0.6221982
35580 0.6087269
35590 0.6016656
35600 0.605691
35610 0.6105132
35620 0.6260096
35630 0.614866
35640 0.6146242
35650 0.6220356
35660 0.6122106
35670 0.6127819
35680 0.6123065
35690 0.6024355
35700 0.6023642
35710 0.6059304
35720 0.6048902
35730 0.6001127
35740 0.6007165
35750 0.6086529
35760 0.6221557
35770 0.6163814
35780 0.6122898
35790 0.6220402
35800 0.6075956
35810 0.602896
35820 0.6274918
35830 0.6211651
35840 0.6177737
35850 0.5985464
35860 0.6109738
35870 0.6229076
35880 0.6292275
35890 0.6233301
35900 0.6213821
35910 0.6081182
35920 0.6079364
35930 0.6170529
35940 0.6128614
35950 0.6128301
35960 0.6053826
35970 0.6052341
35980 0.6221659
35990 0.6148897
36000 0.6165251
36010 0.6168779
36020 0.608803
36030 0.6015002
36040 0.6094762
36050 0.6077889
36060 0.5991118
36070 0.5972968
36080 0.6071648
36090 0.5997493
36100 0.6034253
36110 0.6010739
36120 0.6108445
36130 0.603012
36140 0.5934964
36150 0.5954764
36160 0.5989208
36170 0.5984041
36180 0.6004055
36190 0.6136074
36200 0.6104724
36210 0.6109232
36220 0.6093424
36230 0.609815
36240 0.5996269
36250 0.598883
36260 0.6046624
36270 0.6088184
36280 0.6039219
36290 0.6240595
36300 0.6255346
36310 0.6152417
36320 0.6220031
36330 0.6386174
36340 0.6322062
36350 0.6379237
36360 0.6349371
36370 0.6308274
36380 0.6266804
36390 0.6138724
36400 0.6211352
36410 0.6340319
36420 0.6288053
36430 0.6082591
36440 0.6175041
36450 0.6135433
36460 0.6174503
36470 0.6251404
36480 0.6251311
36490 0.6312109
36500 0.6199886
36510 0.6323279
36520 0.6448077
36530 0.6464754
36540 0.6286632
36550 0.6346521
36560 0.6238213
36570 0.6352678
36580 0.6429466
36590 0.6396006
36600 0.6306058
36610 0.6322566
36620 0.6254427
36630 0.6488891
36640 0.6228871
36650 0.6247957
36660 0.633377
36670 0.644684
36680 0.6388013
36690 0.6376641
36700 0.6215621
36710 0.6262655
36720 0.6215667
36730 0.6100208
36740 0.6075366
36750 0.6018968
36760 0.6022835
36770 0.5951141
36780 0.6165239
36790 0.6227696
36800 0.6274352
36810 0.6427576
36820 0.6345662
36830 0.6311545
36840 0.6364655
36850 0.6209033
36860 0.6213581
36870 0.6198625
36880 0.6203249
36890 0.617562
36900 0.6254719
36910 0.6187741
36920 0.6095258
36930 0.6034609
36940 0.6049292
36950 0.6118447
36960 0.6101457
36970 0.6074768
36980 0.6070969
36990 0.6118311
37000 0.6233426
37010 0.618396
37020 0.6272452
37030 0.6263298
37040 0.6184947
37050 0.6128574
37060 0.6023635
37070 0.6158839
37080 0.6023414
37090 0.6055654
37100 0.6123206
37110 0.6189524
37120 0.6238446
37130 0.6168984
37140 0.6324703
37150 0.6303806
37160 0.6277207
37170 0.6224647
37180 0.6199386
37190 0.6186299
37200 0.6303342
37210 0.6247557
37220 0.622403
37230 0.616653
37240 0.6202725
37250 0.6333954
37260 0.6442184
37270 0.6487396
37280 0.6415683
37290 0.6586602
37300 0.6673282
37310 0.6608601
37320 0.6618396
37330 0.6659712
37340 0.6608658
37350 0.6525983
37360 0.657322
37370 0.6684656
37380 0.6672972
37390 0.656189
37400 0.6508033
37410 0.6683864
37420 0.6745989
37430 0.6866293
37440 0.6826758
37450 0.6688313
37460 0.6778821
37470 0.6805981
37480 0.666755
37490 0.6527151
37500 0.6401539
37510 0.637411
37520 0.6181234
37530 0.6238194
37540 0.6157094
37550 0.6288324
37560 0.632576
37570 0.6277798
37580 0.6242597
37590 0.6292075
37600 0.6541906
37610 0.6384387
37620 0.6469887
37630 0.6468345
37640 0.6552022
37650 0.6655784
37660 0.6501947
37670 0.6475569
37680 0.6512412
37690 0.6558331
37700 0.6403503
37710 0.6431763
37720 0.6482013
37730 0.638383
37740 0.6381231
37750 0.6336287
37760 0.6257293
37770 0.6340392
37780 0.6375923
37790 0.6481591
37800 0.6279883
37810 0.6281238
37820 0.6366449
37830 0.633804
37840 0.6368982
37850 0.64396
37860 0.632476
37870 0.6268538
37880 0.6301516
37890 0.6258293
37900 0.6386111
37910 0.6317586
37920 0.6322821
37930 0.6333667
37940 0.632154
37950 0.6406059
37960 0.6371715
37970 0.6459735
37980 0.6337517
37990 0.6313422
38000 0.6387812
38010 0.6396145
38020 0.6417367
38030 0.6199206
38040 0.629252
38050 0.632836
38060 0.6279362
38070 0.6111859
38080 0.6194336
38090 0.6206075
38100 0.6224527
38110 0.6320941
38120 0.6383578
38130 0.6429072
38140 0.6478755
38150 0.640644
38160 0.6449546
38170 0.6459687
38180 0.6453499
38190 0.6344104
38200 0.6354509
38210 0.6365997
38220 0.6164282
38230 0.6225019
38240 0.6124259
38250 0.609828
38260 0.6120713
38270 0.6147991
38280 0.6241913
38290 0.6171969
38300 0.6076606
38310 0.6250967
38320 0.6080149
38330 0.6158199
38340 0.6181261
38350 0.6253067
38360 0.630326
38370 0.6392275
38380 0.6320457
38390 0.6430018
38400 0.6422943
38410 0.647438
38420 0.6314777
38430 0.6335404
38440 0.6428902
38450 0.6569914
38460 0.6299036
38470 0.6305684
38480 0.6280535
38490 0.6255509
38500 0.624696
38510 0.6386446
38520 0.6467929
38530 0.6428172
38540 0.6512991
38550 0.6468016
38560 0.6516691
38570 0.6317781
38580 0.6484652
38590 0.6317279
38600 0.6322585
38610 0.6449405
38620 0.6495812
38630 0.6554308
38640 0.6473977
38650 0.6377138
38660 0.6389359
38670 0.6358299
38680 0.6335078
38690 0.6295168
38700 0.6255893
38710 0.6188877
38720 0.6199556
38730 0.6195304
38740 0.6198891
38750 0.630565
38760 0.6328872
38770 0.6417212
38780 0.6224239
38790 0.6121464
38800 0.6225736
38810 0.6240162
38820 0.6268191
38830 0.6300614
38840 0.6209081
38850 0.6157835
38860 0.6166376
38870 0.6157161
38880 0.6152802
38890 0.6109175
38900 0.6133909
38910 0.6215844
38920 0.6250467
38930 0.6365033
38940 0.6227759
38950 0.6213604
38960 0.6253364
38970 0.6246312
38980 0.6285752
38990 0.6249498
39000 0.6363164
39010 0.6415551
39020 0.6358896
39030 0.6402482
39040 0.6371812
39050 0.6207259
39060 0.6206582
39070 0.6240191
39080 0.6184856
39090 0.637309
39100 0.6473595
39110 0.6619367
39120 0.641288
39130 0.6327339
39140 0.6397221
39150 0.6433776
39160 0.6413244
39170 0.6542847
39180 0.6609574
39190 0.6458802
39200 0.6431853
39210 0.6449252
39220 0.6358659
39230 0.6335437
39240 0.6549022
39250 0.6514766
39260 0.6495073
39270 0.6505453
39280 0.6628909
39290 0.6551266
39300 0.6569514
39310 0.6442727
39320 0.6458326
39330 0.6524524
39340 0.647702
39350 0.6484829
39360 0.6557945
39370 0.6591675
39380 0.6614008
39390 0.677564
39400 0.6865274
39410 0.6772571
39420 0.6732463
39430 0.6866183
39440 0.6925127
39450 0.6932863
39460 0.7071303
39470 0.6925302
39480 0.6751657
39490 0.6724483
39500 0.6850795
39510 0.6805121
39520 0.6697508
39530 0.6757828
39540 0.6571084
39550 0.6568537
39560 0.6563887
39570 0.670793
39580 0.6830881
39590 0.6823847
39600 0.6745983
39610 0.6810353
39620 0.6872966
39630 0.6822858
39640 0.6644558
39650 0.6702123
39660 0.6699576
39670 0.6764117
39680 0.675801
39690 0.6820074
39700 0.683333
39710 0.6836503
39720 0.6733227
39730 0.6815351
39740 0.6884585
39750 0.6969537
39760 0.6969493
39770 0.686004
39780 0.679968
39790 0.6709653
39800 0.6724437
39810 0.668962
39820 0.6688003
39830 0.665924
39840 0.6639982
39850 0.659924
39860 0.6584194
39870 0.65586
39880 0.6500713
39890 0.655293
39900 0.653558
39910 0.6587647
39920 0.6681945
39930 0.6623482
39940 0.6457809
39950 0.6598407
39960 0.647715
39970 0.6462901
39980 0.6583887
39990 0.6534001
40000 0.6619831
40010 0.6552986
40020 0.6733347
40030 0.69344
40040 0.6841696
40050 0.6770346
40060 0.6714584
40070 0.658146
40080 0.6565889
40090 0.6567621
40100 0.6609799
40110 0.6724912
40120 0.664803
40130 0.6515516
40140 0.6420094
40150 0.6432127
40160 0.6354404
40170 0.6313228
40180 0.6276399
40190 0.6301358
40200 0.6419375
40210 0.6461036
40220 0.6586689
40230 0.6521299
40240 0.6561472
40250 0.643181
40260 0.6574376
40270 0.6453027
40280 0.6426184
40290 0.6348318
40300 0.6363955
40310 0.6284793
40320 0.6240912
40330 0.617757
40340 0.6161346
40350 0.6229464
40360 0.6275727
40370 0.6237563
40380 0.630013
40390 0.6356476
40400 0.6229472
40410 0.6128622
40420 0.6152893
40430 0.6266879
40440 0.6145509
40450 0.6147815
40460 0.634668
40470 0.6334172
40480 0.6307118
40490 0.6155651
40500 0.6230983
40510 0.6274874
40520 0.6310943
40530 0.6242334
40540 0.6097209
40550 0.611849
40560 0.6133847
40570 0.6318022
40580 0.6287903
40590 0.6250274
40600 0.6240247
40610 0.6283434
40620 0.6264626
40630 0.6233782
40640 0.6241905
40650 0.6130593
40660 0.6120411
40670 0.5985631
40680 0.6098624
40690 0.6248267
40700 0.6330928
40710 0.623341
40720 0.6306231
40730 0.614763
40740 0.6142438
40750 0.6277385
40760 0.6425604
40770 0.6428877
40780 0.6406768
40790 0.6465191
40800 0.6596289
40810 0.6478639
40820 0.6423988
40830 0.6504674
40840 0.6538781
40850 0.6564131
40860 0.656611
40870 0.6563932
40880 0.6511416
40890 0.6533489
40900 0.6498641
40910 0.6434146
40920 0.6469417
40930 0.6414045
40940 0.6399924
40950 0.6278176
40960 0.6267124
40970 0.6299553
40980 0.6200654
40990 0.6392668
41000 0.642319
41010 0.6377821
41020 0.643429
41030 0.6362378
41040 0.6444073
41050 0.6521541
41060 0.6422081
41070 0.6401893
41080 0.6480975
41090 0.6634082
41100 0.6616635
41110 0.6701757
41120 0.6589363
41130 0.656398
41140 0.6344035
41150 0.6531551
41160 0.6426296
41170 0.6403911
41180 0.6492088
41190 0.6376148
41200 0.6470152
41210 0.6434586
41220 0.6597364
41230 0.654887
41240 0.6460922
41250 0.653511
41260 0.647775
41270 0.6477519
41280 0.6555254
41290 0.6598996
41300 0.6674076
41310 0.6693771
41320 0.6701379
41330 0.6589063
41340 0.6543047
41350 0.6718903
41360 0.6637195
41370 0.6503182
41380 0.6399258
41390 0.6322881
41400 0.6283347
41410 0.6405173
41420 0.6391726
41430 0.6341208
41440 0.6342404
41450 0.6327378
41460 0.6343443
41470 0.6453412
41480 0.632968
41490 0.643649
41500 0.6416954
41510 0.6454604
41520 0.6508722
41530 0.6441709
41540 0.649412
41550 0.6494413
41560 0.6489503
41570 0.6340547
41580 0.6412644
41590 0.6398184
41600 0.6256939
41610 0.618529
41620 0.622777
41630 0.6146315
41640 0.614618
41650 0.6266378
41660 0.6233223
41670 0.6184176
41680 0.6229539
41690 0.6214086
41700 0.6240898
41710 0.6240203
41720 0.6313919
41730 0.618387
41740 0.6223397
41750 0.6218592
41760 0.6359171
41770 0.6457733
41780 0.6704756
41790 0.6546867
41800 0.6586413
41810 0.6330464
41820 0.6326218
41830 0.6261951
41840 0.6276103
41850 0.6220811
41860 0.6277646
41870 0.6307858
41880 0.6323075
41890 0.6375844
41900 0.6428747
41910 0.6325458
41920 0.643224
41930 0.6289173
41940 0.627446
41950 0.6225096
41960 0.6416219
41970 0.6440821
41980 0.6584333
41990 0.6373895
42000 0.6345567
42010 0.6282144
42020 0.6279829
42030 0.6288592
42040 0.6428697
42050 0.631804
42060 0.6367272
42070 0.6305681
42080 0.6394494
42090 0.6348028
42100 0.6300544
42110 0.6344222
42120 0.6351232
42130 0.6367256
42140 0.6334724
42150 0.6214272
42160 0.6202985
42170 0.6431295
42180 0.6477978
42190 0.6446192
42200 0.6451226
42210 0.6643125
42220 0.6705281
42230 0.6610274
42240 0.6581543
42250 0.6459857
42260 0.6584525
42270 0.665142
42280 0.6509032
42290 0.6420995
42300 0.630857
42310 0.6377994
42320 0.6262177
42330 0.6315219
42340 0.6305328
42350 0.6355754
42360 0.6425452
42370 0.6467273
42380 0.6579292
42390 0.6576445
42400 0.6533616
42410 0.6472339
42420 0.6596518
42430 0.6523907
42440 0.6519085
42450 0.6689117
42460 0.6725685
42470 0.6497921
42480 0.6589282
42490 0.6641582
42500 0.6628306
42510 0.6620392
42520 0.6619961
42530 0.6700277
42540 0.6725516
42550 0.6738905
42560 0.6727883
42570 0.6705007
42580 0.6791969
42590 0.6849065
42600 0.6657956
42610 0.6491811
42620 0.6515253
42630 0.6461522
42640 0.6631664
42650 0.67524
42660 0.6673684
42670 0.6706145
42680 0.6806003
42690 0.6754947
42700 0.6790516
42710 0.6730093
42720 0.6778595
42730 0.6739222
42740 0.6663183
42750 0.666699
42760 0.661438
42770 0.6774496
42780 0.6895773
42790 0.6992387
42800 0.7030764
42810 0.6920653
42820 0.6878708
42830 0.6827322
42840 0.6745847
42850 0.6676092
42860 0.6633155
42870 0.6556445
42880 0.6707433
42890 0.6811769
42900 0.6839423
42910 0.6863586
42920 0.684844
42930 0.6656195
42940 0.6673868
42950 0.6705974
42960 0.653757
42970 0.6665175
42980 0.658874
42990 0.6621637
43000 0.662544
43010 0.6580828
43020 0.6694494
43030 0.6625806
43040 0.6764818
43050 0.67915
43060 0.6780466
43070 0.6727221
43080 0.6810996
43090 0.6827484
43100 0.6739478
43110 0.6847796
43120 0.6783977
43130 0.6829151
43140 0.6763649
43150 0.6648296
43160 0.6609197
43170 0.6675845
43180 0.6803327
43190 0.6653122
43200 0.6788692
43210 0.6849994
43220 0.6825141
43230 0.6781259
43240 0.6936615
43250 0.6784601
43260 0.6756132
43270 0.6773582
43280 0.6670479
43290 0.6746981
43300 0.6679277
43310 0.6778824
43320 0.6838371
43330 0.6854082
43340 0.6760736
43350 0.6930528
43360 0.6961422
43370 0.7039922
43380 0.704519
43390 0.7111843
43400 0.6968154
43410 0.7106703
43420 0.7221663
43430 0.701968
43440 0.6787956
43450 0.6705859
43460 0.6602191
43470 0.6566837
43480 0.6656004
43490 0.6688859
43500 0.6785323
43510 0.6829055
43520 0.6830354
43530 0.6649562
43540 0.6739185
43550 0.6710538
43560 0.6772566
43570 0.6909117
43580 0.6816404
43590 0.6858555
43600 0.6970718
43610 0.701594
43620 0.6836496
43630 0.6701313
43640 0.6982081
43650 0.6949999
43660 0.6861331
43670 0.7034932
43680 0.7141384
43690 0.7194161
43700 0.7191897
43710 0.7158663
43720 0.7141376
43730 0.7035792
43740 0.703321
43750 0.7045887
43760 0.7006379
43770 0.7081035
43780 0.6929297
43790 0.6995913
43800 0.7135316
43810 0.694212
43820 0.6950713
43830 0.7150937
43840 0.7060979
43850 0.707117
43860 0.7172414
43870 0.7150831
43880 0.7174858
43890 0.712495
43900 0.708237
43910 0.7025126
43920 0.6891336
43930 0.6921129
43940 0.6959842
43950 0.698474
43960 0.710054
43970 0.7034494
43980 0.7033829
43990 0.698504
44000 0.6869094
44010 0.696535
44020 0.7012522
44030 0.7127488
44040 0.719082
44050 0.7370555
44060 0.7411266
44070 0.7278439
44080 0.7235531
44090 0.7211645
44100 0.7233351
44110 0.720521
44120 0.7026321
44130 0.6976349
44140 0.7102219
44150 0.6986241
44160 0.6974363
44170 0.6908106
44180 0.6953967
44190 0.7052841
44200 0.7035126
44210 0.7149168
44220 0.7271888
44230 0.7144018
44240 0.7043544
44250 0.7199772
44260 0.707253
44270 0.7182345
44280 0.7200903
44290 0.700294
44300 0.6997993
44310 0.7193919
44320 0.7128056
44330 0.7115884
44340 0.7140666
44350 0.7155778
44360 0.7192886
44370 0.7172009
44380 0.7317315
44390 0.7164086
44400 0.7352214
44410 0.7472486
44420 0.7345253
44430 0.7569063
44440 0.7356369
44450 0.7483622
44460 0.7597311
44470 0.7616491
44480 0.7550805
44490 0.743436
44500 0.7448229
44510 0.7442974
44520 0.7409858
44530 0.7310597
44540 0.7317709
44550 0.7433389
44560 0.7447627
44570 0.7377128
44580 0.7417426
44590 0.7273067
44600 0.7515901
44610 0.7408082
44620 0.7336067
44630 0.7259834
44640 0.731073
44650 0.7161731
44660 0.7004854
44670 0.7067837
44680 0.7226771
44690 0.7343375
44700 0.7112076
44710 0.6918141
44720 0.699708
44730 0.6835622
44740 0.7029368
44750 0.6929716
44760 0.7052585
44770 0.7184865
44780 0.7138056
44790 0.7067661
44800 0.7161379
44810 0.6980406
44820 0.693391
44830 0.6839032
44840 0.6871806
44850 0.6819392
44860 0.6714656
44870 0.7028002
44880 0.6931895
44890 0.6929578
44900 0.6891124
44910 0.6908261
44920 0.6955099
44930 0.6943092
44940 0.6949375
44950 0.6869602
44960 0.6886448
44970 0.6855483
44980 0.6878013
44990 0.6923834
45000 0.6815839
45010 0.6820798
45020 0.69119
45030 0.7025822
45040 0.7084451
45050 0.7192132
45060 0.7403263
45070 0.7397317
45080 0.7272664
45090 0.7158316
45100 0.7274991
45110 0.7149057
45120 0.7160153
45130 0.7282724
45140 0.7184905
45150 0.7196594
45160 0.7267829
45170 0.7287073
45180 0.7384956
45190 0.7412264
45200 0.7359039
45210 0.7333289
45220 0.7350824
45230 0.737975
45240 0.7359772
45250 0.747311
45260 0.7598796
45270 0.7446838
45280 0.7322518
45290 0.7214133
45300 0.7139902
45310 0.6997164
45320 0.7087407
45330 0.7175731
45340 0.7257734
45350 0.7431839
45360 0.7331843
45370 0.7431663
45380 0.7387087
45390 0.7207651
45400 0.7090339
45410 0.7094528
45420 0.7093552
45430 0.7051235
45440 0.6968142
45450 0.7081881
45460 0.6990993
45470 0.7073664
45480 0.6967736
45490 0.6894029
45500 0.6990736
45510 0.7174332
45520 0.7147622
45530 0.7119464
45540 0.7046569
45550 0.7127262
45560 0.7079794
45570 0.7018591
45580 0.7058574
45590 0.718962
45600 0.7021927
45610 0.6982136
45620 0.7009187
45630 0.6988623
45640 0.6897873
45650 0.6851
45660 0.6949546
45670 0.6908548
45680 0.6912345
45690 0.695178
45700 0.6778377
45710 0.6871219
45720 0.6930037
45730 0.6913965
45740 0.6899325
45750 0.6893977
45760 0.6764401
45770 0.6758004
45780 0.6824803
45790 0.6928453
45800 0.7140213
45810 0.704584
45820 0.7058724
45830 0.7029374
45840 0.6945834
45850 0.6806362
45860 0.6920736
45870 0.6851612
45880 0.6747679
45890 0.6752896
45900 0.6726383
45910 0.7015473
45920 0.7107905
45930 0.6970999
45940 0.7076278
45950 0.7167845
45960 0.708646
45970 0.7077426
45980 0.7135431
45990 0.6994563
46000 0.7052959
46010 0.698054
46020 0.7059407
46030 0.7194209
46040 0.7139357
46050 0.7075821
46060 0.7139661
46070 0.713823
46080 0.7061899
46090 0.700775
46100 0.7022099
46110 0.7033947
46120 0.6986839
46130 0.7119461
46140 0.7017224
46150 0.7111689
46160 0.7115543
46170 0.6977423
46180 0.7036906
46190 0.7156738
46200 0.7154074
46210 0.7301769
46220 0.728873
46230 0.7068354
46240 0.7051873
46250 0.6927031
46260 0.7060056
46270 0.7236429
46280 0.7225298
46290 0.7346836
46300 0.7414287
46310 0.7425173
46320 0.7307766
46330 0.7135836
46340 0.7017725
46350 0.6940835
46360 0.686219
46370 0.6992944
46380 0.7014465
46390 0.6956544
46400 0.6890072
46410 0.6885318
46420 0.7116702
46430 0.7010166
46440 0.7024418
46450 0.6919184
46460 0.7041951
46470 0.7192052
46480 0.7082506
46490 0.7066609
46500 0.7136495
46510 0.7232102
46520 0.7209614
46530 0.7171109
46540 0.7206911
46550 0.7113084
46560 0.7292177
46570 0.7185715
46580 0.7213469
46590 0.7131503
46600 0.7016069
46610 0.7139341
46620 0.7129036
46630 0.7118713
46640 0.7113043
46650 0.7208157
46660 0.7178772
46670 0.7252268
46680 0.7258642
46690 0.7138058
46700 0.6970856
46710 0.6965666
46720 0.6982432
46730 0.7007166
46740 0.6928328
46750 0.7161991
46760 0.7004373
46770 0.711154
46780 0.7101495
46790 0.7085896
46800 0.7158795
46810 0.6962762
46820 0.7019898
46830 0.6939346
46840 0.6994503
46850 0.7235295
46860 0.7028783
46870 0.691938
46880 0.6823626
46890 0.6844736
46900 0.6845037
46910 0.6691052
46920 0.6822413
46930 0.6927884
46940 0.6944242
46950 0.6827963
46960 0.6733177
46970 0.6713121
46980 0.6706
46990 0.6757013
47000 0.6573541
47010 0.6652666
47020 0.6550937
47030 0.6583232
47040 0.6552045
47050 0.6444618
47060 0.6583951
47070 0.6624163
47080 0.6716482
47090 0.6564791
47100 0.644615
47110 0.6435763
47120 0.6433871
47130 0.6439617
47140 0.6459973
47150 0.6509677
47160 0.6521192
47170 0.6488575
47180 0.6283881
47190 0.6279594
47200 0.6379617
47210 0.6439676
47220 0.6406429
47230 0.6391736
47240 0.6307856
47250 0.6322505
47260 0.635148
47270 0.6314554
47280 0.6197647
47290 0.6208127
47300 0.6097288
47310 0.6009569
47320 0.6071523
47330 0.6340221
47340 0.6339955
47350 0.6302616
47360 0.6347716
47370 0.6293386
47380 0.6248958
47390 0.6364355
47400 0.6389028
47410 0.6499324
47420 0.6445149
47430 0.6406969
47440 0.6278213
47450 0.6309475
47460 0.6332769
47470 0.6391188
47480 0.6415508
47490 0.6293364
47500 0.6308802
47510 0.6207557
47520 0.6302964
47530 0.6443696
47540 0.6392398
47550 0.6451185
47560 0.6377138
47570 0.6322775
47580 0.6445087
47590 0.6564299
47600 0.6561654
47610 0.655913
47620 0.6493219
47630 0.6599222
47640 0.6557801
47650 0.6483614
47660 0.6597744
47670 0.6616626
47680 0.6497359
47690 0.663399
47700 0.6602198
47710 0.6667997
47720 0.6423838
47730 0.6439564
47740 0.6528003
47750 0.6548061
47760 0.6504242
47770 0.649423
47780 0.6307262
47790 0.6160904
47800 0.6237792
47810 0.6248164
47820 0.6179941
47830 0.6351361
47840 0.6361946
47850 0.6455236
47860 0.6488429
47870 0.6517547
47880 0.6411546
47890 0.6310354
47900 0.6219286
47910 0.6204607
47920 0.6191805
47930 0.6124211
47940 0.6143211
47950 0.6157956
47960 0.623429
47970 0.6356224
47980 0.6307158
47990 0.6350744
48000 0.6113624
48010 0.600232
48020 0.6180417
48030 0.6154987
48040 0.6113654
48050 0.6299791
48060 0.6399447
48070 0.6398403
48080 0.6317734
48090 0.6186651
48100 0.6283218
48110 0.6355411
48120 0.6365719
48130 0.6312991
48140 0.6311687
48150 0.6284052
48160 0.6359205
48170 0.6320975
48180 0.6330126
48190 0.6234477
48200 0.6227353
48210 0.6268336
48220 0.617766
48230 0.6189923
48240 0.6291084
48250 0.6384373
48260 0.6379583
48270 0.6283099
48280 0.621808
48290 0.6198406
48300 0.6119368
48310 0.6259249
48320 0.640786
48330 0.6489737
48340 0.6379609
48350 0.6284948
48360 0.6396075
48370 0.6551222
48380 0.6323087
48390 0.6389784
48400 0.6372293
48410 0.6335492
48420 0.6361881
48430 0.6352625
48440 0.6305642
48450 0.6362627
48460 0.6386443
48470 0.6400028
48480 0.6314513
48490 0.6303947
48500 0.6316592
48510 0.634268
48520 0.6262469
48530 0.6463099
48540 0.6366101
48550 0.6392413
48560 0.6512914
48570 0.6409212
48580 0.6331464
48590 0.6333594
48600 0.6432476
48610 0.6356698
48620 0.6393361
48630 0.6344956
48640 0.6124543
48650 0.6104119
48660 0.6091962
48670 0.6054932
48680 0.6196249
48690 0.6358922
48700 0.6446801
48710 0.6218832
48720 0.6094845
48730 0.6129271
48740 0.6091375
48750 0.6131194
48760 0.6086391
48770 0.6087309
48780 0.5948936
48790 0.6008849
48800 0.6164908
48810 0.6065804
48820 0.6162384
48830 0.6227614
48840 0.6215194
48850 0.6238801
48860 0.6202256
48870 0.6126303
48880 0.6099496
48890 0.6109007
48900 0.6136373
48910 0.6262639
48920 0.633575
48930 0.621058
48940 0.6115617
48950 0.6228745
48960 0.6307408
48970 0.6192584
48980 0.6117202
48990 0.6064677
49000 0.6189508
49010 0.6166302
49020 0.610542
49030 0.6148524
49040 0.6199438
49050 0.6191834
49060 0.6293801
49070 0.6242268
49080 0.6295742
49090 0.6235471
49100 0.6223117
49110 0.618363
49120 0.6256366
49130 0.6178976
49140 0.6241348
49150 0.6237193
49160 0.6226837
49170 0.6110874
49180 0.6215438
49190 0.6141633
49200 0.618629
49210 0.6158403
49220 0.6272214
49230 0.6400365
49240 0.6438765
49250 0.634791
49260 0.6293932
49270 0.6363652
49280 0.6393827
49290 0.6390613
49300 0.6399614
49310 0.6216353
49320 0.6285997
49330 0.6359111
49340 0.6319058
49350 0.6171263
49360 0.5958849
49370 0.601218
49380 0.615937
49390 0.6153064
49400 0.6024712
49410 0.5919327
49420 0.5979593
49430 0.6079237
49440 0.6004304
49450 0.5998549
49460 0.5932711
49470 0.5925114
49480 0.6013382
49490 0.6039701
49500 0.6155167
49510 0.6120603
49520 0.6152326
49530 0.6276774
49540 0.6246082
49550 0.6304556
49560 0.6183879
49570 0.6271154
49580 0.6199217
49590 0.6211431
49600 0.606895
49610 0.6208068
49620 0.6325685
49630 0.6407433
49640 0.632365
49650 0.6357789
49660 0.6456703
49670 0.6529683
49680 0.6337242
49690 0.6359136
49700 0.6263341
49710 0.6379818
49720 0.6351555
49730 0.6241782
49740 0.6291682
49750 0.6231825
49760 0.6321598
49770 0.6216035
49780 0.6261052
49790 0.6132642
49800 0.6095178
49810 0.612242
49820 0.6066319
49830 0.5985349
49840 0.611541
49850 0.6059204
49860 0.6119449
49870 0.6194459
49880 0.620572
49890 0.6140472
49900 0.6161921
49910 0.6117504
49920 0.622549
49930 0.6392942
49940 0.6394482
49950 0.634105
49960 0.6186017
49970 0.6277212
49980 0.6112648
49990 0.6247334
50000 0.6407531
50010 0.6397597
50020 0.6458283
50030 0.65707
50040 0.6525927
50050 0.6468229
50060 0.6535754
50070 0.6465232
50080 0.6551962
50090 0.6482477
50100 0.636408
50110 0.6375043
50120 0.6346266
50130 0.6323466
50140 0.6413658
50150 0.6318408
50160 0.6334398
50170 0.6324426
50180 0.6451011
50190 0.6434013
50200 0.639433
50210 0.6403826
50220 0.6461118
50230 0.6349748
50240 0.6336691
50250 0.6331896
50260 0.6405498
50270 0.6257665
50280 0.6218809
50290 0.6137952
50300 0.6109731
50310 0.6162381
50320 0.6245194
50330 0.6321618
50340 0.6373805
50350 0.6501173
50360 0.6432979
50370 0.6336358
50380 0.6226822
50390 0.6249685
50400 0.63899
50410 0.6359227
50420 0.6325179
50430 0.6354277
50440 0.6187268
50450 0.62607
50460 0.6347191
50470 0.6290991
50480 0.6249613
50490 0.6252308
50500 0.6370047
50510 0.6407655
50520 0.642826
50530 0.6472088
50540 0.6475071
50550 0.6360416
50560 0.6263439
50570 0.6284382
50580 0.6184783
50590 0.623051
50600 0.6201084
50610 0.6207032
50620 0.6169799
50630 0.6151658
50640 0.6316386
50650 0.6409813
50660 0.6365917
50670 0.6316558
50680 0.6316876
50690 0.6364976
50700 0.6256739
50710 0.6276129
50720 0.6321232
50730 0.6298398
50740 0.6311743
50750 0.6393482
50760 0.6272017
50770 0.6392748
50780 0.6442922
50790 0.6470191
50800 0.6447206
50810 0.6566255
50820 0.6488566
50830 0.6482103
50840 0.637423
50850 0.6442744
50860 0.6481459
50870 0.6438824
50880 0.6471996
50890 0.6536869
50900 0.6502327
50910 0.6434622
50920 0.6354358
50930 0.6419758
50940 0.6515984
50950 0.6493139
50960 0.6461427
50970 0.6357798
50980 0.6344264
50990 0.6510562
51000 0.6469475
51010 0.6400181
51020 0.6251265
51030 0.6453376
51040 0.6486827
51050 0.6367386
51060 0.6520321
51070 0.6467323
51080 0.645929
51090 0.6280531
51100 0.6360286
51110 0.6292182
51120 0.6163033
51130 0.6289041
51140 0.6358264
51150 0.6352161
51160 0.6299821
51170 0.6322209
51180 0.6375718
51190 0.636641
51200 0.6304522
51210 0.6174039
51220 0.6168029
51230 0.6330922
51240 0.6324896
51250 0.6235578
51260 0.6337816
51270 0.6252636
51280 0.6319699
51290 0.6324404
51300 0.6363699
51310 0.6526915
51320 0.6459199
51330 0.6415757
51340 0.6285853
51350 0.647627
51360 0.6478551
51370 0.6458274
51380 0.6486859
51390 0.646145
51400 0.6449868
51410 0.6433372
51420 0.6460156
51430 0.6478001
51440 0.6368074
51450 0.6335185
51460 0.6380859
51470 0.6395442
51480 0.6461048
51490 0.6535378
51500 0.6427332
51510 0.6472552
51520 0.64898
51530 0.6577201
51540 0.6684843
51550 0.6612486
51560 0.6576442
51570 0.6483036
51580 0.6406093
51590 0.6501837
51600 0.648128
51610 0.6443411
51620 0.6357793
51630 0.6384996
51640 0.6273074
51650 0.6227295
51660 0.6258709
51670 0.6375415
51680 0.6334954
51690 0.6478485
51700 0.6606787
51710 0.6737972
51720 0.6558047
51730 0.6645328
51740 0.6553657
51750 0.6475388
51760 0.6519223
51770 0.6445165
51780 0.639913
51790 0.6543109
51800 0.6525185
51810 0.6500754
51820 0.6636789
51830 0.6781104
51840 0.6731231
51850 0.6786195
51860 0.6771174
51870 0.687193
51880 0.6757008
51890 0.6622993
51900 0.65341
51910 0.6644807
51920 0.645624
51930 0.6512212
51940 0.6462896
51950 0.6522289
51960 0.6466687
51970 0.652045
51980 0.6472063
51990 0.6316186
52000 0.6322674
52010 0.6370314
52020 0.6391108
52030 0.6393608
52040 0.6289899
52050 0.6241088
52060 0.6262863
52070 0.6266498
52080 0.6333822
52090 0.6303232
52100 0.6344157
52110 0.6302572
52120 0.6357742
52130 0.6429434
52140 0.6525843
52150 0.6408336
52160 0.6515164
52170 0.6682146
52180 0.6743829
52190 0.6646553
52200 0.6771706
52210 0.6748866
52220 0.6723477
52230 0.6588559
52240 0.6539601
52250 0.6489326
52260 0.6565089
52270 0.6561742
52280 0.6555686
52290 0.6508004
52300 0.6567989
52310 0.6585906
52320 0.6632982
52330 0.6571577
52340 0.6659439
52350 0.6631839
52360 0.6583107
52370 0.6658829
52380 0.6603891
52390 0.6606644
52400 0.6723803
52410 0.6734417
52420 0.6654149
52430 0.6602259
52440 0.6618894
52450 0.6546916
52460 0.6509641
52470 0.6561581
52480 0.6624415
52490 0.671112
52500 0.6621978
52510 0.6710715
52520 0.6751423
52530 0.6701815
52540 0.6736906
52550 0.667721
52560 0.6588331
52570 0.6598182
52580 0.6694599
52590 0.6754344
52600 0.663052
52610 0.662285
52620 0.6580764
52630 0.6433781
52640 0.6392606
52650 0.6498331
52660 0.6489839
52670 0.6426381
52680 0.6471121
52690 0.649992
52700 0.6569083
52710 0.6600305
52720 0.6738358
52730 0.6793478
52740 0.6725197
52750 0.6582265
52760 0.6590999
52770 0.6681551
52780 0.6699747
52790 0.6580318
52800 0.6564535
52810 0.6594217
52820 0.6726599
52830 0.6663913
52840 0.6602047
52850 0.6485849
52860 0.6354734
52870 0.6372159
52880 0.6498083
52890 0.6416082
52900 0.6307994
52910 0.6274927
52920 0.6252564
52930 0.6230664
52940 0.6158845
52950 0.6238973
52960 0.6348028
52970 0.6328876
52980 0.6387927
52990 0.6479639
53000 0.6623524
53010 0.6571649
53020 0.6576787
53030 0.6586491
53040 0.6464062
53050 0.6513625
53060 0.6426811
53070 0.6585255
53080 0.6488848
53090 0.6613538
53100 0.6489754
53110 0.6445468
53120 0.6461878
53130 0.6437224
53140 0.653289
53150 0.6436784
53160 0.6404118
53170 0.6435307
53180 0.6333951
53190 0.623962
53200 0.6239229
53210 0.6314613
53220 0.6338626
53230 0.6311468
53240 0.6174514
53250 0.6185271
53260 0.6304587
53270 0.6450673
53280 0.6466682
53290 0.6226221
53300 0.6208893
53310 0.6211067
53320 0.6259055
53330 0.6218349
53340 0.6412594
53350 0.6448227
53360 0.6347092
53370 0.6403236
53380 0.6426675
53390 0.6373984
53400 0.6361523
53410 0.6404378
53420 0.6170624
53430 0.6131623
53440 0.617468
53450 0.6375532
53460 0.6298161
53470 0.629205
53480 0.6306846
53490 0.6261728
53500 0.6290876
53510 0.6309716
53520 0.622223
53530 0.6207109
53540 0.6090735
53550 0.6158717
53560 0.6132194
53570 0.6096971
53580 0.6168928
53590 0.6073217
53600 0.5971681
53610 0.603915
53620 0.6179577
53630 0.6172056
53640 0.6085396
53650 0.6047593
53660 0.6063982
53670 0.5991573
53680 0.6068906
53690 0.5875804
53700 0.5963297
53710 0.6005901
53720 0.6027426
53730 0.6056386
53740 0.6050306
53750 0.5976732
53760 0.5983968
53770 0.5911231
53780 0.5981195
53790 0.593549
53800 0.590907
53810 0.597246
53820 0.5934689
53830 0.5892279
53840 0.5971951
53850 0.6058486
53860 0.6071036
53870 0.6175954
53880 0.6173915
53890 0.6050218
53900 0.6014358
53910 0.6117739
53920 0.6256673
53930 0.6130542
53940 0.6153568
53950 0.602771
53960 0.5997667
53970 0.6036841
53980 0.6026137
53990 0.6069068
54000 0.6147146
54010 0.6123433
54020 0.6070729
54030 0.6108337
54040 0.6052032
54050 0.6033361
54060 0.6017684
54070 0.6023656
54080 0.6071073
54090 0.6027791
54100 0.5925449
54110 0.5950173
54120 0.595488
54130 0.5876621
54140 0.5956627
54150 0.6057221
54160 0.6076221
54170 0.62057
54180 0.6307671
54190 0.635298
54200 0.6404149
54210 0.6283966
54220 0.6128128
54230 0.6194197
54240 0.6292068
54250 0.6213719
54260 0.6339051
54270 0.6306749
54280 0.6161619
54290 0.616182
54300 0.6210156
54310 0.6168506
54320 0.6134469
54330 0.6146799
54340 0.6019815
54350 0.60742
54360 0.6141254
54370 0.6026865
54380 0.6006756
54390 0.5988383
54400 0.6002547
54410 0.6095961
54420 0.6127304
54430 0.6107779
54440 0.6010138
54450 0.599551
54460 0.5990808
54470 0.5933379
54480 0.6033249
54490 0.5938789
54500 0.5995358
54510 0.5825797
54520 0.5920472
54530 0.5898138
54540 0.5977635
54550 0.5827988
54560 0.5946
54570 0.5880646
54580 0.5941166
54590 0.6000839
54600 0.5979885
54610 0.6090224
54620 0.6091191
54630 0.6042936
54640 0.598168
54650 0.5976549
54660 0.6006793
54670 0.5913443
54680 0.5980153
54690 0.5972929
54700 0.5977539
54710 0.5830727
54720 0.5877335
54730 0.5965239
54740 0.5984273
54750 0.5876628
54760 0.5883236
54770 0.5974826
54780 0.589203
54790 0.5968015
54800 0.597608
54810 0.5993156
54820 0.6010054
54830 0.5946162
54840 0.586592
54850 0.6040565
54860 0.6009713
54870 0.6007896
54880 0.6010312
54890 0.6036032
54900 0.6107528
54910 0.6151475
54920 0.6208334
54930 0.610092
54940 0.6133821
54950 0.620151
54960 0.6123716
54970 0.6150221
54980 0.6174186
54990 0.5990435
55000 0.6070901
55010 0.6065336
55020 0.612989
55030 0.6176618
55040 0.6151034
55050 0.6114814
55060 0.6127359
55070 0.6189397
55080 0.6215661
55090 0.6130884
55100 0.6182863
55110 0.6185066
55120 0.6108875
55130 0.630425
55140 0.6315054
55150 0.6291327
55160 0.6320303
55170 0.6354758
55180 0.6295074
55190 0.6257963
55200 0.6335517
55210 0.6300713
55220 0.6313963
55230 0.6295295
55240 0.6224236
55250 0.628757
55260 0.6156187
55270 0.6024624
55280 0.6008904
55290 0.5988734
55300 0.592747
55310 0.5896055
55320 0.5866209
55330 0.5899992
55340 0.5724468
55350 0.5819144
55360 0.5820819
55370 0.5806171
55380 0.6067574
55390 0.6020213
55400 0.6054395
55410 0.6093619
55420 0.6208647
55430 0.61444
55440 0.6098542
55450 0.6039959
55460 0.6161378
55470 0.6330082
55480 0.6301327
55490 0.6337283
55500 0.6268294
55510 0.6257426
55520 0.6209403
55530 0.606777
55540 0.6192068
55550 0.6254459
55560 0.6337742
55570 0.6266707
55580 0.6147771
55590 0.6057984
55600 0.6134228
55610 0.6081812
55620 0.5974197
55630 0.5889739
55640 0.5900596
55650 0.5857023
55660 0.5846354
55670 0.5846303
55680 0.5927471
55690 0.5917413
55700 0.5932155
55710 0.6048637
55720 0.6150525
55730 0.6065402
55740 0.6146266
55750 0.6348165
55760 0.6407754
55770 0.6355314
55780 0.6469705
55790 0.6586674
55800 0.6511682
55810 0.6566806
55820 0.6776696
55830 0.669743
55840 0.6804293
55850 0.6718669
55860 0.6581616
55870 0.6660848
55880 0.6715562
55890 0.6573245
55900 0.6502429
55910 0.6486159
55920 0.6428584
55930 0.6506149
55940 0.6486974
55950 0.6701993
55960 0.6498295
55970 0.6398233
55980 0.6329287
55990 0.6295688
56000 0.6442705
56010 0.6464089
56020 0.6342271
56030 0.6327997
56040 0.6358318
56050 0.6321536
56060 0.6406506
56070 0.6267608
56080 0.6399503
56090 0.6433109
56100 0.6341302
56110 0.6328038
56120 0.620811
56130 0.6067984
56140 0.5955539
56150 0.602951
56160 0.6191754
56170 0.6296901
56180 0.6255435
56190 0.6214936
56200 0.6073477
56210 0.6081216
56220 0.6123945
56230 0.6198662
56240 0.6276237
56250 0.6299692
56260 0.6349573
56270 0.6329887
56280 0.6387212
56290 0.6349477
56300 0.6283104
56310 0.6277723
56320 0.633657
56330 0.6356317
56340 0.628886
56350 0.6336884
56360 0.6357044
56370 0.6417416
56380 0.6448115
56390 0.6444876
56400 0.6481028
56410 0.6508955
56420 0.6514307
56430 0.6405036
56440 0.6246549
56450 0.630416
56460 0.6273427
56470 0.6328357
56480 0.6489288
56490 0.6433789
56500 0.6320865
56510 0.6447136
56520 0.6469494
56530 0.6539356
56540 0.6408941
56550 0.6315916
56560 0.6252925
56570 0.6195431
56580 0.6237645
56590 0.6114277
56600 0.6182654
56610 0.6102495
56620 0.6221204
56630 0.6034349
56640 0.6143931
56650 0.6073254
56660 0.612931
56670 0.6147237
56680 0.6199488
56690 0.6124979
56700 0.6149678
56710 0.6077481
56720 0.6118881
56730 0.6044326
56740 0.620642
56750 0.6204576
56760 0.6195042
56770 0.6197073
56780 0.6175326
56790 0.6257308
56800 0.6197943
56810 0.6120608
56820 0.5991899
56830 0.6086759
56840 0.5932655
56850 0.596155
56860 0.5928251
56870 0.5910513
56880 0.5992883
56890 0.6036426
56900 0.5879501
56910 0.5828795
56920 0.5902714
56930 0.6028715
56940 0.5916907
56950 0.5921438
56960 0.594979
56970 0.593172
56980 0.5937634
56990 0.5848137
57000 0.6051857
57010 0.5961556
57020 0.5895481
57030 0.5918137
57040 0.5972665
57050 0.5972394
57060 0.6090511
57070 0.6149621
57080 0.6227685
57090 0.6214363
57100 0.6096546
57110 0.6037269
57120 0.6198272
57130 0.6242715
57140 0.6222531
57150 0.6097222
57160 0.6176983
57170 0.6225946
57180 0.608613
57190 0.6110088
57200 0.6098351
57210 0.632291
57220 0.6274086
57230 0.6256347
57240 0.6294015
57250 0.6158782
57260 0.6219303
57270 0.6152984
57280 0.6209295
57290 0.6386744
57300 0.6360849
57310 0.6306708
57320 0.6396168
57330 0.6542908
57340 0.6653767
57350 0.6484671
57360 0.6506012
57370 0.6514435
57380 0.6444837
57390 0.632687
57400 0.6237305
57410 0.6326938
57420 0.6190767
57430 0.627319
57440 0.6275627
57450 0.6224891
57460 0.636377
57470 0.6341431
57480 0.6423801
57490 0.6399086
57500 0.6422508
57510 0.6308611
57520 0.6314252
57530 0.6207454
57540 0.626807
57550 0.6245098
57560 0.625711
57570 0.6275137
57580 0.6266639
57590 0.6126508
57600 0.6200017
57610 0.6207281
57620 0.6156255
57630 0.6073076
57640 0.6095796
57650 0.6128761
57660 0.6024548
57670 0.6014131
57680 0.6065024
57690 0.6098127
57700 0.6084771
57710 0.6155454
57720 0.6131727
57730 0.6159471
57740 0.6122931
57750 0.6189269
57760 0.6147329
57770 0.6170865
57780 0.6109431
57790 0.6234999
57800 0.6223072
57810 0.6163051
57820 0.62827
57830 0.6181363
57840 0.6257661
57850 0.6220625
57860 0.6229404
57870 0.605485
57880 0.6066902
57890 0.6116009
57900 0.6136696
57910 0.6120895
57920 0.5994576
57930 0.6040619
57940 0.5930946
57950 0.5900562
57960 0.5848548
57970 0.5906992
57980 0.6013569
57990 0.6010829
58000 0.5866852
58010 0.5890597
58020 0.5842445
58030 0.5870463
58040 0.5885651
58050 0.5939118
58060 0.6097246
58070 0.5995121
58080 0.6065595
58090 0.5972058
58100 0.5984678
58110 0.598763
58120 0.5945127
58130 0.6067138
58140 0.5990259
58150 0.6085199
58160 0.6018731
58170 0.5928249
58180 0.595218
58190 0.5956291
58200 0.6054971
58210 0.6092473
58220 0.589245
58230 0.5822732
58240 0.5933523
58250 0.592595
58260 0.5858371
58270 0.5994596
58280 0.6048427
58290 0.6151847
58300 0.607757
58310 0.5925686
58320 0.5959857
58330 0.5973962
58340 0.5978265
58350 0.6058477
58360 0.6073722
58370 0.5994024
58380 0.6059027
58390 0.60677
58400 0.5913765
58410 0.5945901
58420 0.5979559
58430 0.6026745
58440 0.6140135
58450 0.6233931
58460 0.6143709
58470 0.6127355
58480 0.6148672
58490 0.5978581
58500 0.5908781
58510 0.5904816
58520 0.5848556
58530 0.5833248
58540 0.5829691
58550 0.6026952
58560 0.6075508
58570 0.5868438
58580 0.5852194
58590 0.5850173
58600 0.5812625
58610 0.5769623
58620 0.5762153
58630 0.5790381
58640 0.5913914
58650 0.5990399
58660 0.6082404
58670 0.5987741
58680 0.5908265
58690 0.6003445
58700 0.6009544
58710 0.605198
58720 0.5891283
58730 0.5912015
58740 0.5867854
58750 0.609344
58760 0.6075981
58770 0.6039939
58780 0.6051754
58790 0.6050425
58800 0.621002
58810 0.6126767
58820 0.6183604
58830 0.6113567
58840 0.6089462
58850 0.6074626
58860 0.6186993
58870 0.6230519
58880 0.6400478
58890 0.6343192
58900 0.6203535
58910 0.6136334
58920 0.627421
58930 0.6205029
58940 0.6176616
58950 0.6207473
58960 0.6226957
58970 0.6170306
58980 0.6149538
58990 0.6106625
59000 0.6140215
59010 0.5999883
59020 0.5997147
59030 0.6014491
59040 0.5976175
59050 0.6015942
59060 0.5968674
59070 0.59279
59080 0.5948611
59090 0.5810971
59100 0.58325
59110 0.593166
59120 0.5867739
59130 0.5859503
59140 0.5916989
59150 0.5891821
59160 0.5975407
59170 0.6033601
59180 0.591786
59190 0.5845362
59200 0.5817688
59210 0.5827631
59220 0.5990426
59230 0.599814
59240 0.5978405
59250 0.5965148
59260 0.5880771
59270 0.5956755
59280 0.5967097
59290 0.5968837
59300 0.6111978
59310 0.607137
59320 0.6072386
59330 0.6101896
59340 0.6125607
59350 0.6229792
59360 0.6032606
59370 0.5910323
59380 0.5861965
59390 0.5811389
59400 0.5892651
59410 0.5793117
59420 0.5818239
59430 0.5839714
59440 0.5891145
59450 0.5769432
59460 0.5779958
59470 0.5807578
59480 0.5825795
59490 0.5746278
59500 0.5821333
59510 0.5742722
59520 0.5854285
59530 0.5897272
59540 0.591823
59550 0.5973852
59560 0.5960937
59570 0.6008375
59580 0.6048409
59590 0.598338
59600 0.6113284
59610 0.6145667
59620 0.6103147
59630 0.5993155
59640 0.5910443
59650 0.6022032
59660 0.6087093
59670 0.5988103
59680 0.5836632
59690 0.5841225
59700 0.5894583
59710 0.5980315
59720 0.58862
59730 0.601753
59740 0.5947329
59750 0.6012492
59760 0.6073499
59770 0.6195639
59780 0.6090939
59790 0.6084052
59800 0.6167027
59810 0.6193563
59820 0.617133
59830 0.61524
59840 0.6220177
59850 0.6068012
59860 0.6138287
59870 0.6176689
59880 0.6111264
59890 0.6209478
59900 0.6318218
59910 0.6238093
59920 0.6172639
59930 0.6332896
59940 0.6386298
59950 0.6322057
59960 0.6331517
59970 0.6331695
59980 0.6355335
59990 0.6233196
60000 0.6312225
60010 0.6286374
60020 0.628691
60030 0.6304036
60040 0.631576
60050 0.6313037
60060 0.6327675
60070 0.6268643
60080 0.6186432
60090 0.6153328
60100 0.6175666
60110 0.6051143
60120 0.6074411
60130 0.6097762
60140 0.6139779
60150 0.6023793
60160 0.587539
60170 0.60324
60180 0.6085365
60190 0.6087658
60200 0.6029567
60210 0.5999385
60220 0.5974907
60230 0.6161852
60240 0.6047147
60250 0.5961452
60260 0.5840195
60270 0.5892233
60280 0.5988891
60290 0.5969582
60300 0.6016938
60310 0.5988513
60320 0.6014503
60330 0.6052879
60340 0.5999733
60350 0.6026844
60360 0.6143563
60370 0.6079039
60380 0.6079113
60390 0.6009914
60400 0.6026432
60410 0.6054127
60420 0.6079089
60430 0.6065506
60440 0.5898358
60450 0.598561
60460 0.5873504
60470 0.602731
60480 0.6008018
60490 0.6020571
60500 0.5998015
60510 0.6102847
60520 0.6103709
60530 0.6131449
60540 0.6182576
60550 0.6208162
60560 0.6167732
60570 0.6201202
60580 0.6056118
60590 0.5974138
60600 0.599653
60610 0.6100504
60620 0.6167015
60630 0.6086526
60640 0.6087174
60650 0.6002809
60660 0.6130661
60670 0.6094458
60680 0.5986718
60690 0.5888767
60700 0.5918443
60710 0.5942568
60720 0.5949322
60730 0.6040244
60740 0.6090553
60750 0.6072029
60760 0.6044642
60770 0.6119083
60780 0.6108115
60790 0.6048137
60800 0.5952656
60810 0.5931863
60820 0.6017438
60830 0.6128255
60840 0.6089467
60850 0.6028713
60860 0.6034819
60870 0.6071709
60880 0.6033247
60890 0.6051109
60900 0.6053387
60910 0.6122382
60920 0.6196303
60930 0.60821
60940 0.6040714
60950 0.5997019
60960 0.6083265
60970 0.602755
60980 0.6201928
60990 0.6209357
61000 0.6136361
61010 0.6080827
61020 0.5982788
61030 0.6106408
61040 0.618045
61050 0.6166553
61060 0.6117327
61070 0.6193514
61080 0.6169317
61090 0.6114258
61100 0.6105456
61110 0.6046177
61120 0.6122875
61130 0.6120683
61140 0.607792
61150 0.6094367
61160 0.6214297
61170 0.6230467
61180 0.6076039
61190 0.6201289
61200 0.6222611
61210 0.6225888
61220 0.6206913
61230 0.618686
61240 0.6042145
61250 0.6129932
61260 0.6084999
61270 0.6051095
61280 0.6042354
61290 0.6187501
61300 0.6147954
61310 0.6209582
61320 0.6376348
61330 0.6475834
61340 0.6349562
61350 0.6505626
61360 0.6496022
61370 0.6498758
61380 0.6353426
61390 0.6346854
61400 0.6418325
61410 0.6399094
61420 0.6167901
61430 0.6244269
61440 0.6166499
61450 0.6378981
61460 0.6283386
61470 0.6450235
61480 0.6427126
61490 0.6358088
61500 0.6484044
61510 0.6291437
61520 0.6237075
61530 0.6181782
61540 0.6231437
61550 0.6356598
61560 0.6350892
61570 0.624573
61580 0.6176699
61590 0.625264
61600 0.6212216
61610 0.6161988
61620 0.6223054
61630 0.623283
61640 0.6109871
61650 0.6070919
61660 0.6195698
61670 0.6249509
61680 0.6118235
61690 0.6302331
61700 0.6295326
61710 0.6305874
61720 0.6192571
61730 0.623574
61740 0.6361939
61750 0.635313
61760 0.6282497
61770 0.6211907
61780 0.6311197
61790 0.6257157
61800 0.6364358
61810 0.6346909
61820 0.6259339
61830 0.614441
61840 0.6196619
61850 0.6156425
61860 0.61927
61870 0.6054357
61880 0.6112741
61890 0.6074498
61900 0.6136064
61910 0.6060035
61920 0.6088866
61930 0.6070567
61940 0.6178721
61950 0.603943
61960 0.607662
61970 0.6093205
61980 0.6165657
61990 0.6158426
62000 0.6091449
62010 0.6132065
62020 0.6177469
62030 0.6114373
62040 0.6170934
62050 0.619657
62060 0.6202738
62070 0.622937
62080 0.6247898
62090 0.6147869
62100 0.6105442
62110 0.6167174
62120 0.6302652
62130 0.6431173
62140 0.6317994
62150 0.6198316
62160 0.6304412
62170 0.62612
62180 0.6229992
62190 0.6320997
62200 0.6244181
62210 0.6220131
62220 0.6249369
62230 0.6268778
62240 0.6339993
62250 0.6408297
62260 0.6390667
62270 0.6338565
62280 0.6298179
62290 0.6258304
62300 0.6482515
62310 0.6522028
62320 0.6531994
62330 0.6459057
62340 0.6336606
62350 0.6365904
62360 0.626705
62370 0.6247066
62380 0.640937
62390 0.6447828
62400 0.6557159
62410 0.6515887
62420 0.6476388
62430 0.6364374
62440 0.6497888
62450 0.6373587
62460 0.6442613
62470 0.6400099
62480 0.6460751
62490 0.6198625
62500 0.6294858
62510 0.621995
62520 0.6188986
62530 0.6313194
62540 0.6399963
62550 0.6282723
62560 0.618504
62570 0.6214882
62580 0.609821
62590 0.6238397
62600 0.6382397
62610 0.6202019
62620 0.6202984
62630 0.6255952
62640 0.630066
62650 0.6286305
62660 0.6326248
62670 0.6338291
62680 0.6332383
62690 0.6416394
62700 0.6413148
62710 0.6368587
62720 0.6406577
62730 0.6333559
62740 0.6392656
62750 0.6375331
62760 0.6350747
62770 0.6429608
62780 0.6482843
62790 0.6433882
62800 0.6415739
62810 0.6379786
62820 0.6296204
62830 0.626135
62840 0.629089
62850 0.6461805
62860 0.6319452
62870 0.6332099
62880 0.6309344
62890 0.6320561
62900 0.6490515
62910 0.6398833
62920 0.643914
62930 0.6384813
62940 0.6205567
62950 0.6167442
62960 0.6078387
62970 0.6163353
62980 0.6309657
62990 0.6161186
63000 0.6170386
63010 0.6165321
63020 0.6146548
63030 0.6220374
63040 0.614553
63050 0.6047767
63060 0.6040556
63070 0.6054035
63080 0.613775
63090 0.6003904
63100 0.6053652
63110 0.6073223
63120 0.6199273
63130 0.6330763
63140 0.6550562
63150 0.6468217
63160 0.6391153
63170 0.6390877
63180 0.6282115
63190 0.6313807
63200 0.6389571
63210 0.6266961
63220 0.6339335
63230 0.6301896
63240 0.6397584
63250 0.6323001
63260 0.6347376
63270 0.6380965
63280 0.6403251
63290 0.6492062
63300 0.6483338
63310 0.6318265
63320 0.6280953
63330 0.6355723
63340 0.6256781
63350 0.6283203
63360 0.6327381
63370 0.6371038
63380 0.639521
63390 0.6542379
63400 0.6378548
63410 0.6392217
63420 0.652764
63430 0.6582292
63440 0.6548848
63450 0.6575617
63460 0.6516106
63470 0.6540535
63480 0.6485803
63490 0.6474729
63500 0.6601257
63510 0.6618019
63520 0.6558489
63530 0.6536206
63540 0.6502798
63550 0.6449326
63560 0.6385843
63570 0.6408383
63580 0.6441813
63590 0.6424969
63600 0.6453065
63610 0.6510408
63620 0.6546919
63630 0.6579182
63640 0.6469805
63650 0.65513
63660 0.6365891
63670 0.6390927
63680 0.6323341
63690 0.635363
63700 0.6424817
63710 0.641394
63720 0.6436233
63730 0.6372824
63740 0.6249679
63750 0.6190169
63760 0.6291642
63770 0.6460231
63780 0.626632
63790 0.64522
63800 0.6469737
63810 0.6432891
63820 0.6398278
63830 0.6546996
63840 0.6455359
63850 0.6380257
63860 0.644928
63870 0.6350424
63880 0.6374913
63890 0.6342317
63900 0.6345782
63910 0.6343585
63920 0.6352633
63930 0.6341037
63940 0.6362775
63950 0.6186257
63960 0.6245977
63970 0.6215897
63980 0.6373054
63990 0.6471865
64000 0.6428022
64010 0.6435408
64020 0.6378317
64030 0.6422561
64040 0.6583197
64050 0.6437395
64060 0.6467625
64070 0.640199
64080 0.6292548
64090 0.6179532
64100 0.6114262
64110 0.6180377
64120 0.6319492
64130 0.6168812
64140 0.629226
64150 0.6309
64160 0.6349129
64170 0.6325673
64180 0.6341041
64190 0.6399178
64200 0.633022
64210 0.6243498
64220 0.6348234
64230 0.6382276
64240 0.6319251
64250 0.6319607
64260 0.6334878
64270 0.6362522
64280 0.634007
64290 0.6233367
64300 0.6234003
64310 0.6208516
64320 0.6197923
64330 0.6123427
64340 0.621466
64350 0.6053038
64360 0.6010994
64370 0.6013151
64380 0.5897579
64390 0.59408
64400 0.5946503
64410 0.5968858
64420 0.5922367
64430 0.6002107
64440 0.6050364
64450 0.6110756
64460 0.6035616
64470 0.6045342
64480 0.6111116
64490 0.6059681
64500 0.5986444
64510 0.6050861
64520 0.6144315
64530 0.6057886
64540 0.608965
64550 0.6114092
64560 0.6079257
64570 0.6042449
64580 0.5949891
64590 0.6084151
64600 0.609378
64610 0.6174601
64620 0.6174329
64630 0.6058242
64640 0.6076116
64650 0.6161109
64660 0.6048322
64670 0.6053357
64680 0.598943
64690 0.6195404
64700 0.6142827
64710 0.6228274
64720 0.6167741
64730 0.6155475
64740 0.6161404
64750 0.6211911
64760 0.6120603
64770 0.6157242
64780 0.6216097
64790 0.6087095
64800 0.6100198
64810 0.6030194
64820 0.613591
64830 0.6139291
64840 0.6118733
64850 0.5979089
64860 0.60632
64870 0.6092151
64880 0.598896
64890 0.5981792
64900 0.6050184
64910 0.614216
64920 0.6242259
64930 0.6225407
64940 0.6275682
64950 0.6482688
64960 0.6352701
64970 0.6395049
64980 0.6344703
64990 0.6320308
65000 0.6619342
65010 0.6585184
65020 0.6491147
65030 0.6512564
65040 0.6493017
65050 0.6510491
65060 0.6490656
65070 0.6467338
65080 0.6605782
65090 0.6465499
65100 0.6573262
65110 0.6640752
65120 0.6585
65130 0.6470861
65140 0.64829
65150 0.6536812
65160 0.6472315
65170 0.6404876
65180 0.6292832
65190 0.6334373
65200 0.6445074
65210 0.6335503
65220 0.632143
65230 0.6349058
65240 0.6315747
65250 0.6304202
65260 0.6453779
65270 0.6411799
65280 0.6304665
65290 0.6450822
65300 0.6456507
65310 0.6302293
65320 0.6179762
65330 0.6169969
65340 0.6317562
65350 0.6363462
65360 0.6439204
65370 0.6423875
65380 0.6430078
65390 0.6525607
65400 0.6505734
65410 0.6493841
65420 0.633794
65430 0.6343619
65440 0.6402792
65450 0.6311958
65460 0.6281574
65470 0.6266075
65480 0.6324407
65490 0.6378296
65500 0.6383299
65510 0.6284907
65520 0.6427793
65530 0.6399064
65540 0.6394187
65550 0.6267201
65560 0.6291243
65570 0.6277241
65580 0.6225511
65590 0.6175128
65600 0.6201184
65610 0.6172792
65620 0.6245694
65630 0.6311266
65640 0.6312715
65650 0.6247578
65660 0.6305958
65670 0.613381
65680 0.6111017
65690 0.615237
65700 0.6125537
65710 0.6046684
65720 0.6108132
65730 0.6132793
65740 0.6136799
65750 0.6079832
65760 0.6085568
65770 0.6105484
65780 0.6123962
65790 0.6087617
65800 0.5965168
65810 0.5988288
65820 0.6007654
65830 0.6041047
65840 0.6101543
65850 0.5992438
65860 0.6035456
65870 0.6068739
65880 0.6089247
65890 0.6279135
65900 0.6303271
65910 0.6286464
65920 0.6156203
65930 0.6263667
65940 0.6234265
65950 0.6080346
65960 0.612615
65970 0.6107296
65980 0.6088379
65990 0.6201831
66000 0.6247557
66010 0.6250691
66020 0.6093045
66030 0.6239513
66040 0.6288106
66050 0.622125
66060 0.626334
66070 0.6304345
66080 0.6123236
66090 0.6092407
66100 0.6276372
66110 0.6059103
66120 0.6046433
66130 0.6122683
66140 0.6127785
66150 0.6205921
66160 0.6212138
66170 0.6082746
66180 0.6021619
66190 0.6061085
66200 0.6097469
66210 0.6084039
66220 0.6099858
66230 0.6084002
66240 0.5992413
66250 0.6040567
66260 0.6056187
66270 0.6006376
66280 0.6007474
66290 0.605416
66300 0.6005934
66310 0.6110386
66320 0.6139385
66330 0.6037679
66340 0.5896218
66350 0.5881218
66360 0.5977368
66370 0.6109772
66380 0.6164634
66390 0.6134249
66400 0.6107457
66410 0.6058168
66420 0.6036941
66430 0.6040127
66440 0.6109569
66450 0.6123251
66460 0.6119159
66470 0.6070677
66480 0.6117702
66490 0.6126253
66500 0.6065496
66510 0.6175407
66520 0.6188135
66530 0.6155103
66540 0.6103659
66550 0.6198064
66560 0.6198866
66570 0.6282785
66580 0.6329613
66590 0.6335755
66600 0.6314853
66610 0.636324
66620 0.6306191
66630 0.6210648
66640 0.6146208
66650 0.6180568
66660 0.6055574
66670 0.6054502
66680 0.6106365
66690 0.6174092
66700 0.6113756
66710 0.5967546
66720 0.6013002
66730 0.6138511
66740 0.6184635
66750 0.6045052
66760 0.6014609
66770 0.6075232
66780 0.6123678
66790 0.60859
66800 0.6097029
66810 0.6083375
66820 0.615633
66830 0.6145578
66840 0.6108495
66850 0.596553
66860 0.6015221
66870 0.6146091
66880 0.6194049
66890 0.6173654
66900 0.6166434
66910 0.6011868
66920 0.6087654
66930 0.5995175
66940 0.6029307
66950 0.6060833
66960 0.6010755
66970 0.6050406
66980 0.6015881
66990 0.5966476
67000 0.5886992
67010 0.5856616
67020 0.587779
67030 0.5812259
67040 0.5963538
67050 0.6075165
67060 0.6126007
67070 0.6070073
67080 0.6118414
67090 0.6196604
67100 0.6098257
67110 0.6066263
67120 0.6090273
67130 0.6106279
67140 0.6149509
67150 0.6043162
67160 0.6084785
67170 0.6116136
67180 0.6035768
67190 0.6039877
67200 0.6167874
67210 0.6154071
67220 0.6092196
67230 0.6159196
67240 0.6288029
67250 0.6327018
67260 0.6302039
67270 0.6195447
67280 0.6212334
67290 0.6054493
67300 0.6074677
67310 0.6113558
67320 0.6067306
67330 0.6130254
67340 0.6100478
67350 0.6137149
67360 0.6182647
67370 0.6205779
67380 0.616132
67390 0.6130469
67400 0.6135777
67410 0.6126783
67420 0.6290591
67430 0.6285088
67440 0.6375194
67450 0.6208462
67460 0.6143596
67470 0.6154121
67480 0.6126981
67490 0.611309
67500 0.6182301
67510 0.6269711
67520 0.6265125
67530 0.6234059
67540 0.6290249
67550 0.6297379
67560 0.6152755
67570 0.6092316
67580 0.6251492
67590 0.6367965
67600 0.6263576
67610 0.6270825
67620 0.6251636
67630 0.6254371
67640 0.6170866
67650 0.6177871
67660 0.6134667
67670 0.6229514
67680 0.6210358
67690 0.613591
67700 0.6150321
67710 0.6013663
67720 0.6045042
67730 0.6013034
67740 0.619849
67750 0.6141109
67760 0.619045
67770 0.613673
67780 0.6143403
67790 0.6133505
67800 0.614818
67810 0.6213722
67820 0.62107
67830 0.6249536
67840 0.6224123
67850 0.6233704
67860 0.6296715
67870 0.6301289
67880 0.6296699
67890 0.6433055
67900 0.6346138
67910 0.6253798
67920 0.6333355
67930 0.6366804
67940 0.6342286
67950 0.6483538
67960 0.6500818
67970 0.6542016
67980 0.6446342
67990 0.6430838
68000 0.6338921
68010 0.6352285
68020 0.6418058
68030 0.6401533
68040 0.6455935
68050 0.6266667
68060 0.6260089
68070 0.6288342
68080 0.6192657
68090 0.6210135
68100 0.6186218
68110 0.6243786
68120 0.6304729
68130 0.6190777
68140 0.6165078
68150 0.6207871
68160 0.6165837
68170 0.630063
68180 0.6257028
68190 0.6230371
68200 0.615723
68210 0.6134969
68220 0.618336
68230 0.6165994
68240 0.6138982
68250 0.6251319
68260 0.6305312
68270 0.6266832
68280 0.6381117
68290 0.6327778
68300 0.6224724
68310 0.6192368
68320 0.6252871
68330 0.6272638
68340 0.6381592
68350 0.6424204
68360 0.6387029
68370 0.6360846
68380 0.644753
68390 0.6312756
68400 0.6336504
68410 0.6329184
68420 0.6232253
68430 0.6146187
68440 0.6151493
68450 0.6274134
68460 0.6365676
68470 0.6340133
68480 0.6304563
68490 0.623691
68500 0.6250564
68510 0.6199298
68520 0.6191548
68530 0.6212711
68540 0.6203068
68550 0.6264991
68560 0.6149593
68570 0.6147061
68580 0.6137652
68590 0.6163618
68600 0.6040729
68610 0.6177753
68620 0.6373793
68630 0.6387608
68640 0.6370845
68650 0.6319324
68660 0.6303267
68670 0.6278859
68680 0.6255291
68690 0.6287166
68700 0.6431272
68710 0.6496919
68720 0.6375644
68730 0.630747
68740 0.6389724
68750 0.628921
68760 0.6206293
68770 0.6264885
68780 0.627632
68790 0.6157861
68800 0.6134739
68810 0.6149741
68820 0.6123486
68830 0.6180414
68840 0.6144734
68850 0.6117847
68860 0.6043481
68870 0.6142205
68880 0.624383
68890 0.6283996
68900 0.6249481
68910 0.6260151
68920 0.6223691
68930 0.6310944
68940 0.6431246
68950 0.6380377
68960 0.6374819
68970 0.6340103
68980 0.6411989
68990 0.6254202
69000 0.6259416
69010 0.6276062
69020 0.6217761
69030 0.6186118
69040 0.617034
69050 0.6255109
69060 0.6298286
69070 0.6339279
69080 0.6292138
69090 0.6225349
69100 0.6306127
69110 0.61931
69120 0.6168271
69130 0.6179757
69140 0.6095989
69150 0.6019133
69160 0.6155166
69170 0.6103219
69180 0.6150674
69190 0.6010262
69200 0.6010562
69210 0.6026347
69220 0.5979165
69230 0.6110711
69240 0.6196885
69250 0.6070656
69260 0.6001863
69270 0.5964186
69280 0.603043
69290 0.5900326
69300 0.5910855
69310 0.5885249
69320 0.5903906
69330 0.5949358
69340 0.6056985
69350 0.6071648
69360 0.6068354
69370 0.5964898
69380 0.6026888
69390 0.6055654
69400 0.5989127
69410 0.6101019
69420 0.5921183
69430 0.5977038
69440 0.5969507
69450 0.5894682
69460 0.5968133
69470 0.6034099
69480 0.6209546
69490 0.6237587
69500 0.6134359
69510 0.6108094
69520 0.6183522
69530 0.6218821
69540 0.623474
69550 0.6325527
69560 0.6207047
69570 0.6131654
69580 0.6159024
69590 0.6134096
69600 0.6201165
69610 0.627639
69620 0.6145387
69630 0.6131355
69640 0.6078272
69650 0.6075478
69660 0.5955738
69670 0.5944532
69680 0.5951515
69690 0.5942844
69700 0.6059407
69710 0.6110739
69720 0.6100938
69730 0.6150681
69740 0.6078117
69750 0.6089622
69760 0.6146516
69770 0.6032943
69780 0.5973808
69790 0.5997919
69800 0.5992642
69810 0.5968801
69820 0.6148481
69830 0.6119238
69840 0.6187021
69850 0.6159052
69860 0.6033118
69870 0.6124672
69880 0.603104
69890 0.6171959
69900 0.6145828
69910 0.6041551
69920 0.60501
69930 0.609086
69940 0.6121324
69950 0.606423
69960 0.6210444
69970 0.6323882
69980 0.6328085
69990 0.6280788
70000 0.6274339
70010 0.6284071
70020 0.6202247
70030 0.6186198
70040 0.6203702
70050 0.625265
70060 0.6074396
70070 0.6182175
70080 0.6201446
70090 0.6206507
70100 0.6123127
70110 0.6233061
70120 0.615407
70130 0.6240614
70140 0.6193876
70150 0.6189685
70160 0.6155437
70170 0.625393
70180 0.6230426
70190 0.6126789
70200 0.6249604
70210 0.6228945
70220 0.6362088
70230 0.6321942
70240 0.6315654
70250 0.6287415
70260 0.6296735
70270 0.629172
70280 0.6248513
70290 0.6189017
70300 0.6279724
70310 0.6347683
70320 0.6367249
70330 0.6310698
70340 0.6270117
70350 0.6215115
70360 0.6304143
70370 0.6205786
70380 0.6088344
70390 0.6104279
70400 0.6204655
70410 0.605195
70420 0.5991501
70430 0.6189802
70440 0.6168972
70450 0.6111137
70460 0.6017275
70470 0.6202447
70480 0.6229182
70490 0.6163079
70500 0.619911
70510 0.5998104
70520 0.5969523
70530 0.6021537
70540 0.602596
70550 0.6161715
70560 0.6130641
70570 0.615503
70580 0.6270805
70590 0.6156459
70600 0.6090289
70610 0.6226641
70620 0.6234068
70630 0.6132877
70640 0.6140673
70650 0.6077107
70660 0.6066235
70670 0.6037809
70680 0.6049163
70690 0.5989811
70700 0.5992064
70710 0.5983176
70720 0.6057641
70730 0.5994652
70740 0.6025647
70750 0.602578
70760 0.6042245
70770 0.6105857
70780 0.6171651
70790 0.6058127
70800 0.6043759
70810 0.6064923
70820 0.6064334
70830 0.6075751
70840 0.6026688
70850 0.6169746
70860 0.6074643
70870 0.6170432
70880 0.62007
70890 0.6183536
70900 0.619316
70910 0.6244411
70920 0.625805
70930 0.6358674
70940 0.635913
70950 0.6318482
70960 0.6317732
70970 0.6353342
70980 0.6343999
70990 0.6442086
71000 0.6338689
71010 0.6255551
71020 0.6224006
71030 0.6314738
71040 0.6362249
71050 0.6343087
71060 0.6467276
71070 0.6382561
71080 0.6555578
71090 0.6413169
71100 0.6310459
71110 0.6284782
71120 0.634095
71130 0.6381457
71140 0.6506315
71150 0.648654
71160 0.6470315
71170 0.6592384
71180 0.6639937
71190 0.6655865
71200 0.6730085
71210 0.6750838
71220 0.6778898
71230 0.6702906
71240 0.6623701
71250 0.6558489
71260 0.6636636
71270 0.653495
71280 0.6507149
71290 0.64639
71300 0.6532981
71310 0.6494668
71320 0.6468461
71330 0.6525036
71340 0.6418746
71350 0.6326238
71360 0.6391578
71370 0.6353983
71380 0.6428209
71390 0.6442026
71400 0.6439475
71410 0.650835
71420 0.6469898
71430 0.6421433
71440 0.6420317
71450 0.6405569
71460 0.6441485
71470 0.6412473
71480 0.6403079
71490 0.661449
71500 0.6661208
71510 0.6492069
71520 0.6456352
71530 0.6578944
71540 0.6582585
71550 0.6702605
71560 0.6649804
71570 0.6672345
71580 0.6792038
71590 0.666072
71600 0.6706089
71610 0.6771268
71620 0.6819737
71630 0.6818276
71640 0.6778758
71650 0.665853
71660 0.6544122
71670 0.6565954
71680 0.6512721
71690 0.6351631
71700 0.6440277
71710 0.6508089
71720 0.6413209
71730 0.6461666
71740 0.6472725
71750 0.6543967
71760 0.6406509
71770 0.638251
71780 0.6367479
71790 0.64101
71800 0.6378818
71810 0.6405914
71820 0.6448031
71830 0.6502655
71840 0.657985
71850 0.655904
71860 0.6581042
71870 0.668898
71880 0.6668691
71890 0.6684393
71900 0.6616061
71910 0.6650415
71920 0.6613908
71930 0.6708779
71940 0.6639082
71950 0.6649618
71960 0.6620313
71970 0.6617359
71980 0.653415
71990 0.6551585
72000 0.6603502
72010 0.6656698
72020 0.6657318
72030 0.673935
72040 0.6717275
72050 0.6662282
72060 0.6743618
72070 0.6787363
72080 0.6823921
72090 0.6794908
72100 0.6816479
72110 0.6611085
72120 0.6609907
72130 0.6539369
72140 0.6683853
72150 0.6651687
72160 0.6628206
72170 0.6625844
72180 0.6497179
72190 0.6471609
72200 0.645587
72210 0.6581464
72220 0.6635196
72230 0.6566182
72240 0.663496
72250 0.6660249
72260 0.6504415
72270 0.6465619
72280 0.6368643
72290 0.6423369
72300 0.6394768
72310 0.6321929
72320 0.6325739
72330 0.6344665
72340 0.6360224
72350 0.639868
72360 0.633844
72370 0.6440319
72380 0.6509176
72390 0.6507669
72400 0.6602706
72410 0.6523517
72420 0.6524794
72430 0.6642674
72440 0.6563337
72450 0.6554221
72460 0.6536869
72470 0.6498604
72480 0.6474609
72490 0.6491547
72500 0.6572441
72510 0.6582717
72520 0.6645954
72530 0.6688575
72540 0.6523137
72550 0.6616077
72560 0.6543919
72570 0.6578411
72580 0.655956
72590 0.6419353
72600 0.646547
72610 0.6616392
72620 0.6605877
72630 0.6730241
72640 0.664614
72650 0.6719315
72660 0.6633287
72670 0.6639564
72680 0.6687602
72690 0.6708261
72700 0.6583406
72710 0.6536503
72720 0.6448678
72730 0.6465537
72740 0.6584973
72750 0.6543239
72760 0.6551651
72770 0.6436106
72780 0.6493908
72790 0.6569415
72800 0.6585199
72810 0.6459891
72820 0.6545551
72830 0.6511079
72840 0.6552389
72850 0.6379178
72860 0.6403434
72870 0.6455386
72880 0.6450143
72890 0.6452188
72900 0.637446
72910 0.6414723
72920 0.6326888
72930 0.6424414
72940 0.6467991
72950 0.6482732
72960 0.6545578
72970 0.6417655
72980 0.6459924
72990 0.636443
73000 0.6496614
73010 0.6501332
73020 0.6391173
73030 0.640384
73040 0.6411547
73050 0.6563888
73060 0.6642848
73070 0.6674812
73080 0.6663083
73090 0.6629984
73100 0.6588985
73110 0.6569894
73120 0.6521155
73130 0.6447661
73140 0.6644188
73150 0.6663165
73160 0.6557719
73170 0.6438637
73180 0.6556576
73190 0.6429791
73200 0.639518
73210 0.6357141
73220 0.6384185
73230 0.6425214
73240 0.6413829
73250 0.6295548
73260 0.6371952
73270 0.6371022
73280 0.6413885
73290 0.6414401
73300 0.6398214
73310 0.6439649
73320 0.6409307
73330 0.6410515
73340 0.6383128
73350 0.6465745
73360 0.6506583
73370 0.6501037
73380 0.6428393
73390 0.6473679
73400 0.6516371
73410 0.646394
73420 0.6357743
73430 0.6298863
73440 0.6439381
73450 0.628267
73460 0.632278
73470 0.6358153
73480 0.6174692
73490 0.6209607
73500 0.6258432
73510 0.6295336
73520 0.6324651
73530 0.6336079
73540 0.6422887
73550 0.6434854
73560 0.6546566
73570 0.657661
73580 0.6477412
73590 0.6570541
73600 0.6404856
73610 0.6387211
73620 0.6367454
73630 0.6439768
73640 0.6493261
73650 0.6505474
73660 0.6391488
73670 0.6364975
73680 0.632148
73690 0.631374
73700 0.6286464
73710 0.6405566
73720 0.6308457
73730 0.6438441
73740 0.6378116
73750 0.6302326
73760 0.638159
73770 0.6332421
73780 0.6246593
73790 0.6344011
73800 0.641064
73810 0.636903
73820 0.6450948
73830 0.6406332
73840 0.6449136
73850 0.6381487
73860 0.6414731
73870 0.6420226
73880 0.6408386
73890 0.6456484
73900 0.6432074
73910 0.6526346
73920 0.6290656
73930 0.6290272
73940 0.6291616
73950 0.6347294
73960 0.6323527
73970 0.6292859
73980 0.6299049
73990 0.638996
74000 0.62859
74010 0.6276077
74020 0.6346216
74030 0.633985
74040 0.6325121
74050 0.6329151
74060 0.6243858
74070 0.621823
74080 0.6218016
74090 0.641418
74100 0.6403143
74110 0.6427265
74120 0.6405693
74130 0.629422
74140 0.6228116
74150 0.6248587
74160 0.6244278
74170 0.6374827
74180 0.6375322
74190 0.6320612
74200 0.6414793
74210 0.6407304
74220 0.6549323
74230 0.6415405
74240 0.6390327
74250 0.6451093
74260 0.6404087
74270 0.6507462
74280 0.6418515
74290 0.6351019
74300 0.6428472
74310 0.6357957
74320 0.6381083
74330 0.6410431
74340 0.6473396
74350 0.6371082
74360 0.6457658
74370 0.6391698
74380 0.6370358
74390 0.6324599
74400 0.6343525
74410 0.627882
74420 0.6355573
74430 0.6372814
74440 0.6334885
74450 0.6351358
74460 0.6324288
74470 0.6339532
74480 0.6473753
74490 0.6404847
74500 0.6473538
74510 0.6450627
74520 0.6453518
74530 0.6435638
74540 0.6312373
74550 0.6210823
74560 0.630242
74570 0.640103
74580 0.6413502
74590 0.6530057
74600 0.6569727
74610 0.6611999
74620 0.6578441
74630 0.6614254
74640 0.65038
74650 0.6387166
74660 0.6473517
74670 0.6335869
74680 0.6418746
74690 0.62899
74700 0.6328385
74710 0.6400827
74720 0.6414275
74730 0.6342698
74740 0.6344372
74750 0.6358849
74760 0.636892
74770 0.630797
74780 0.6293768
74790 0.6329998
74800 0.6347218
74810 0.6314802
74820 0.6372215
74830 0.6398727
74840 0.6324882
74850 0.6186357
74860 0.625895
74870 0.6358466
74880 0.6401835
74890 0.6288483
74900 0.6299426
74910 0.6398158
74920 0.6267841
74930 0.6390896
74940 0.6329303
74950 0.6457615
74960 0.6426014
74970 0.6379656
74980 0.6304917
74990 0.6311425
75000 0.6348454
75010 0.6403195
75020 0.6283295
75030 0.6196538
75040 0.620632
75050 0.6171776
75060 0.6186891
75070 0.6230571
75080 0.6233488
75090 0.6260728
75100 0.6256092
75110 0.6254769
75120 0.6300924
75130 0.6335937
75140 0.6254731
75150 0.6215435
75160 0.6153188
75170 0.6158919
75180 0.6131527
75190 0.6168693
75200 0.6129946
75210 0.6205365
75220 0.6184498
75230 0.6176426
75240 0.6236691
75250 0.6134154
75260 0.615075
75270 0.6172463
75280 0.6193434
75290 0.6189301
75300 0.6184312
75310 0.6246666
75320 0.6328446
75330 0.6207575
75340 0.6228365
75350 0.6261997
75360 0.6296287
75370 0.6240076
75380 0.6248872
75390 0.6245595
75400 0.6291769
75410 0.6195903
75420 0.6077928
75430 0.6138821
75440 0.6147525
75450 0.6216355
75460 0.6276398
75470 0.6184974
75480 0.6274777
75490 0.6261834
75500 0.6171479
75510 0.6174297
75520 0.6296909
75530 0.6110394
75540 0.6176814
75550 0.6144125
75560 0.6165781
75570 0.613247
75580 0.616197
75590 0.6134462
75600 0.615905
75610 0.6240399
75620 0.6207867
75630 0.6229822
75640 0.6203331
75650 0.620885
75660 0.6150541
75670 0.6141325
75680 0.6089195
75690 0.6104579
75700 0.6186349
75710 0.6086503
75720 0.6108395
75730 0.6130893
75740 0.6274698
75750 0.625495
75760 0.6230527
75770 0.6187952
75780 0.6182018
75790 0.6241764
75800 0.6137483
75810 0.615409
75820 0.613332
75830 0.621927
75840 0.6187665
75850 0.6311698
75860 0.6297202
75870 0.6271126
75880 0.6281814
75890 0.6375275
75900 0.6393672
75910 0.635896
75920 0.6408744
75930 0.6434823
75940 0.6309815
75950 0.6368377
75960 0.6389842
75970 0.6257184
75980 0.6322193
75990 0.6342018
76000 0.6372689
76010 0.6462507
76020 0.6449692
76030 0.6335126
76040 0.6396751
76050 0.6387119
76060 0.6358478
76070 0.6361064
76080 0.6322375
76090 0.6340449
76100 0.6192437
76110 0.6236645
76120 0.6283572
76130 0.6189548
76140 0.629047
76150 0.618691
76160 0.614767
76170 0.6288072
76180 0.6175075
76190 0.6282215
76200 0.62103
76210 0.616998
76220 0.6297972
76230 0.6315472
76240 0.6298902
76250 0.6271482
76260 0.6243155
76270 0.6228892
76280 0.6292988
76290 0.6328866
76300 0.6360201
76310 0.6373414
76320 0.6364979
76330 0.6356866
76340 0.6343129
76350 0.6342303
76360 0.6251757
76370 0.6208455
76380 0.6292244
76390 0.6334975
76400 0.6336194
76410 0.628886
76420 0.6392436
76430 0.6420488
76440 0.6349528
76450 0.6417485
76460 0.638693
76470 0.6436037
76480 0.6351542
76490 0.6419938
76500 0.6454393
76510 0.6429205
76520 0.6448005
76530 0.6320227
76540 0.6402396
76550 0.626588
76560 0.6356581
76570 0.6470118
76580 0.640057
76590 0.6405832
76600 0.646036
76610 0.6476215
76620 0.6512362
76630 0.6522571
76640 0.6570954
76650 0.6563327
76660 0.6508418
76670 0.6564121
76680 0.6338391
76690 0.6499179
76700 0.6552902
76710 0.6674241
76720 0.6627218
76730 0.66706
76740 0.6604015
76750 0.6616361
76760 0.6682233
76770 0.6624013
76780 0.6587358
76790 0.6619784
76800 0.6680117
76810 0.6675269
76820 0.6740749
76830 0.6603062
76840 0.6661874
76850 0.693658
76860 0.6773024
76870 0.6803462
76880 0.6700991
76890 0.672281
76900 0.6699057
76910 0.6721929
76920 0.6694177
76930 0.6749501
76940 0.6626287
76950 0.6578197
76960 0.6496127
76970 0.638685
76980 0.6391991
76990 0.644334
77000 0.6537657
77010 0.6543784
77020 0.6595813
77030 0.654461
77040 0.6502408
77050 0.6551439
77060 0.6558546
77070 0.6431363
77080 0.6508274
77090 0.6532837
77100 0.6521626
77110 0.6527358
77120 0.6537607
77130 0.6749985
77140 0.6707652
77150 0.6627463
77160 0.6630925
77170 0.6539122
77180 0.6579174
77190 0.652308
77200 0.6483709
77210 0.6510054
77220 0.6613296
77230 0.6624585
77240 0.6545717
77250 0.6560522
77260 0.6508965
77270 0.6491667
77280 0.651701
77290 0.6513732
77300 0.6552278
77310 0.6487057
77320 0.6422145
77330 0.6452168
77340 0.6422148
77350 0.6387743
77360 0.6542444
77370 0.652602
77380 0.662069
77390 0.6504244
77400 0.6575848
77410 0.6701235
77420 0.6621193
77430 0.652281
77440 0.6603845
77450 0.6691498
77460 0.6659212
77470 0.6729241
77480 0.6588417
77490 0.6612038
77500 0.6622414
77510 0.658506
77520 0.6596125
77530 0.6571513
77540 0.6558337
77550 0.6603392
77560 0.665812
77570 0.6494806
77580 0.6556909
77590 0.6570254
77600 0.6461645
77610 0.6470056
77620 0.6509122
77630 0.6509849
77640 0.6591868
77650 0.6598535
77660 0.6540754
77670 0.6452305
77680 0.6492582
77690 0.6555145
77700 0.6497
77710 0.6463011
77720 0.6522775
77730 0.653809
77740 0.6566535
77750 0.6503947
77760 0.645334
77770 0.6475433
77780 0.6510079
77790 0.6500943
77800 0.6464555
77810 0.6448604
77820 0.639403
77830 0.644033
77840 0.6481894
77850 0.6636294
77860 0.6623123
77870 0.651846
77880 0.6515757
77890 0.6627676
77900 0.6536428
77910 0.6621277
77920 0.663656
77930 0.6612595
77940 0.6515015
77950 0.6565889
77960 0.65563
77970 0.6578562
77980 0.6489742
77990 0.6604024
78000 0.6640767
78010 0.6492634
78020 0.6546878
78030 0.6517568
78040 0.6598032
78050 0.6453626
78060 0.6643941
78070 0.6625314
78080 0.6631176
78090 0.6569424
78100 0.6505674
78110 0.6552154
78120 0.6564829
78130 0.6461555
78140 0.6591364
78150 0.6684479
78160 0.6740417
78170 0.6819173
78180 0.6894712
78190 0.7002427
78200 0.6999131
78210 0.6947684
78220 0.6859149
78230 0.6820307
78240 0.6779904
78250 0.6736107
78260 0.6761533
78270 0.6782339
78280 0.672199
78290 0.6649736
78300 0.6670998
78310 0.6617916
78320 0.6556166
78330 0.6555603
78340 0.6549982
78350 0.6654743
78360 0.6780081
78370 0.6841308
78380 0.6741718
78390 0.6787763
78400 0.6766221
78410 0.6717947
78420 0.6727453
78430 0.6585248
78440 0.6643022
78450 0.6593214
78460 0.6560093
78470 0.6578763
78480 0.6522434
78490 0.6556899
78500 0.6380563
78510 0.6389502
78520 0.6456953
78530 0.6508796
78540 0.6525193
78550 0.6583997
78560 0.6557489
78570 0.6571634
78580 0.6691477
78590 0.6731495
78600 0.6785603
78610 0.6688913
78620 0.6700267
78630 0.6698468
78640 0.6723661
78650 0.6629274
78660 0.6596719
78670 0.6662293
78680 0.6840228
78690 0.674099
78700 0.6577733
78710 0.6509421
78720 0.6543317
78730 0.649294
78740 0.6576798
78750 0.6701872
78760 0.6616137
78770 0.6667043
78780 0.6707175
78790 0.679794
78800 0.6779461
78810 0.6844975
78820 0.6817612
78830 0.678982
78840 0.6780655
78850 0.667627
78860 0.6807125
78870 0.6707485
78880 0.6706841
78890 0.662072
78900 0.6692659
78910 0.6889331
78920 0.6754171
78930 0.6713371
78940 0.6682116
78950 0.6554395
78960 0.6666328
78970 0.6639662
78980 0.6692684
78990 0.6802527
79000 0.6685456
79010 0.671638
79020 0.6821048
79030 0.6782412
79040 0.662312
79050 0.6669953
79060 0.6685066
79070 0.6689331
79080 0.6623807
79090 0.6647448
79100 0.6674193
79110 0.6677129
79120 0.6728166
79130 0.6767828
79140 0.6869498
79150 0.6982854
79160 0.6682079
79170 0.6605386
79180 0.6611592
79190 0.6743165
79200 0.6589167
79210 0.6600487
79220 0.6652116
79230 0.6599332
79240 0.6581154
79250 0.6604581
79260 0.664982
79270 0.6571542
79280 0.6572545
79290 0.6658068
79300 0.6633626
79310 0.6682029
79320 0.6779324
79330 0.6705906
79340 0.6655591
79350 0.6568508
79360 0.6633213
79370 0.6632112
79380 0.6542547
79390 0.6565765
79400 0.6524976
79410 0.65573
79420 0.6561172
79430 0.6665143
79440 0.6693896
79450 0.6742592
79460 0.6658691
79470 0.6634821
79480 0.6711916
79490 0.666924
79500 0.6690447
79510 0.6630288
79520 0.6679086
79530 0.6715445
79540 0.667699
79550 0.6756012
79560 0.682654
79570 0.6772017
79580 0.680321
79590 0.6707794
79600 0.6829859
79610 0.6776984
79620 0.6895186
79630 0.6832015
79640 0.6764585
79650 0.6775448
79660 0.6913273
79670 0.7025308
79680 0.6967835
79690 0.6936945
79700 0.683584
79710 0.6758
79720 0.6729071
79730 0.6719457
79740 0.6765364
79750 0.6714442
79760 0.6696969
79770 0.6769311
79780 0.6779605
79790 0.67439
79800 0.6676832
79810 0.6645588
79820 0.6673574
79830 0.65694
79840 0.6462336
79850 0.6639048
79860 0.6597012
79870 0.6581914
79880 0.6635473
79890 0.6608406
79900 0.657028
79910 0.6565776
79920 0.661096
79930 0.661157
79940 0.6650999
79950 0.6728292
79960 0.6570284
79970 0.6555884
79980 0.6604304
79990 0.6542176
80000 0.6518766
80010 0.6619634
80020 0.6593062
80030 0.6611519
80040 0.6579291
80050 0.657685
80060 0.6570522
80070 0.6661413
80080 0.6708699
80090 0.6727989
80100 0.6758901
80110 0.6620888
80120 0.6539291
80130 0.66181
80140 0.6736584
80150 0.6763817
80160 0.6712633
80170 0.6623933
80180 0.6602693
80190 0.6663195
80200 0.6691218
80210 0.6582817
80220 0.6703871
80230 0.6660151
80240 0.658421
80250 0.6609244
80260 0.6412431
80270 0.6426448
80280 0.6442175
80290 0.6483506
80300 0.6571435
80310 0.6601135
80320 0.6591547
80330 0.6801887
80340 0.6854758
80350 0.6867037
80360 0.6888614
80370 0.6950443
80380 0.6845413
80390 0.6862019
80400 0.6844598
80410 0.6808481
80420 0.6906641
80430 0.6888831
80440 0.6988226
80450 0.6828758
80460 0.673015
80470 0.6827152
80480 0.6797147
80490 0.6720178
80500 0.6701866
80510 0.6856692
80520 0.687654
80530 0.6865919
80540 0.6888993
80550 0.6821489
80560 0.6761399
80570 0.6799589
80580 0.690316
80590 0.6942423
80600 0.6899978
80610 0.6984201
80620 0.6992381
80630 0.6891374
80640 0.6932369
80650 0.6818308
80660 0.6917331
80670 0.6965069
80680 0.6944857
80690 0.6847607
80700 0.676707
80710 0.6727574
80720 0.6737095
80730 0.6809522
80740 0.688273
80750 0.681472
80760 0.6798995
80770 0.6681032
80780 0.6660532
80790 0.6797412
80800 0.686708
80810 0.6776381
80820 0.68653
80830 0.6810368
80840 0.6714951
80850 0.6668551
80860 0.6657115
80870 0.6817732
80880 0.6957676
80890 0.6822502
80900 0.677936
80910 0.6765947
80920 0.684818
80930 0.6843532
80940 0.6761307
80950 0.6774076
80960 0.6848828
80970 0.6837483
80980 0.6823879
80990 0.6756914
81000 0.6704939
81010 0.6667648
81020 0.6675721
81030 0.6761511
81040 0.665869
81050 0.6569493
81060 0.6709591
81070 0.6680129
81080 0.6674057
81090 0.6655931
81100 0.6703667
81110 0.6695886
81120 0.6628112
81130 0.6595818
81140 0.6721342
81150 0.6652301
81160 0.6702812
81170 0.6611771
81180 0.664628
81190 0.670319
81200 0.6716552
81210 0.6683139
81220 0.6670766
81230 0.6661501
81240 0.6648612
81250 0.6647007
81260 0.6811258
81270 0.6690501
81280 0.6671529
81290 0.6669911
81300 0.6570821
81310 0.6689899
81320 0.66618
81330 0.6599219
81340 0.6620126
81350 0.66373
81360 0.6591383
81370 0.6721234
81380 0.6863834
81390 0.6754444
81400 0.6711802
81410 0.6699412
81420 0.6681525
81430 0.6654448
81440 0.6719926
81450 0.660976
81460 0.6836275
81470 0.6737192
81480 0.6634476
81490 0.6664857
81500 0.6665604
81510 0.6559824
81520 0.6590012
81530 0.6654134
81540 0.6559774
81550 0.6651292
81560 0.6587994
81570 0.6625655
81580 0.6508071
81590 0.6586543
81600 0.6449934
81610 0.6568932
81620 0.6599633
81630 0.6523633
81640 0.6625813
81650 0.6659453
81660 0.6704602
81670 0.6665169
81680 0.6666513
81690 0.6592907
81700 0.653344
81710 0.6585482
81720 0.6546786
81730 0.6691135
81740 0.6607282
81750 0.6583076
81760 0.6540703
81770 0.6485837
81780 0.6586299
81790 0.6609187
81800 0.6633635
81810 0.6623784
81820 0.6636583
81830 0.6635763
81840 0.6655033
81850 0.6605774
81860 0.6571882
81870 0.654115
81880 0.6522895
81890 0.6602388
81900 0.6589765
81910 0.6605158
81920 0.6612698
81930 0.6528874
81940 0.6620843
81950 0.6453227
81960 0.6578476
81970 0.6609683
81980 0.6472193
81990 0.6450677
82000 0.6589194
82010 0.6469849
82020 0.6604741
82030 0.6603507
82040 0.6618722
82050 0.6628383
82060 0.6511809
82070 0.6564197
82080 0.6695181
82090 0.6479141
82100 0.6479367
82110 0.6564952
82120 0.6584592
82130 0.6585208
82140 0.6529912
82150 0.6488407
82160 0.6534697
82170 0.6593702
82180 0.6522178
82190 0.6412172
82200 0.6499149
82210 0.6675605
82220 0.657379
82230 0.6619693
82240 0.6513712
82250 0.6462844
82260 0.6506276
82270 0.6540206
82280 0.6434333
82290 0.6479798
82300 0.6445233
82310 0.6391746
82320 0.6423216
82330 0.6485798
82340 0.6510962
82350 0.6289402
82360 0.6459972
82370 0.6554337
82380 0.6620631
82390 0.6661751
82400 0.6634332
82410 0.6605394
82420 0.6639241
82430 0.6685899
82440 0.6652702
82450 0.6679505
82460 0.6574574
82470 0.6543102
82480 0.6527393
82490 0.6452732
82500 0.6456857
82510 0.6594077
82520 0.6411208
82530 0.6418127
82540 0.6430053
82550 0.6413411
82560 0.656617
82570 0.6699786
82580 0.6701578
82590 0.6756232
82600 0.6708587
82610 0.6725723
82620 0.6614601
82630 0.6733086
82640 0.656652
82650 0.6619264
82660 0.6726166
82670 0.6698666
82680 0.6654217
82690 0.668013
82700 0.6623923
82710 0.6640421
82720 0.6690751
82730 0.6640186
82740 0.6685606
82750 0.6627864
82760 0.6789168
82770 0.6723849
82780 0.6504925
82790 0.6561223
82800 0.647329
82810 0.6530758
82820 0.633956
82830 0.639762
82840 0.6505948
82850 0.6527706
82860 0.6595584
82870 0.6542562
82880 0.6652547
82890 0.6619397
82900 0.6431161
82910 0.6477403
82920 0.6466128
82930 0.6346346
82940 0.645321
82950 0.6419403
82960 0.6446288
82970 0.6383998
82980 0.647997
82990 0.647119
83000 0.6507165
83010 0.6496305
83020 0.6558003
83030 0.6540226
83040 0.641543
83050 0.6448625
83060 0.6560173
83070 0.6569352
83080 0.6551355
83090 0.6515217
83100 0.638708
83110 0.6503679
83120 0.6555204
83130 0.6721228
83140 0.6778798
83150 0.6680924
83160 0.6501483
83170 0.6552559
83180 0.6448728
83190 0.6545807
83200 0.6671402
83210 0.6504498
83220 0.6408
83230 0.6488289
83240 0.6658197
83250 0.6678384
83260 0.658042
83270 0.653971
83280 0.6534777
83290 0.6516894
83300 0.6505128
83310 0.6321283
83320 0.6276612
83330 0.6241286
83340 0.6381355
83350 0.63301
83360 0.6302526
83370 0.6301591
83380 0.6339239
83390 0.6309507
83400 0.63249
83410 0.6372626
83420 0.6426932
83430 0.6261635
83440 0.6362304
83450 0.6306492
83460 0.6352684
83470 0.643957
83480 0.6381675
83490 0.6280122
83500 0.6312869
83510 0.6461002
83520 0.6434265
83530 0.6428214
83540 0.6494606
83550 0.654308
83560 0.6567818
83570 0.6512333
83580 0.6305439
83590 0.6315152
83600 0.6246231
83610 0.6380473
83620 0.6391366
83630 0.6386036
83640 0.6323266
83650 0.6467974
83660 0.6463645
83670 0.6411288
83680 0.6362088
83690 0.6382607
83700 0.637101
83710 0.6457022
83720 0.6458133
83730 0.6493452
83740 0.6492406
83750 0.6601578
83760 0.6645459
83770 0.6672745
83780 0.6722452
83790 0.666649
83800 0.6643912
83810 0.6563683
83820 0.6372722
83830 0.6476201
83840 0.6438409
83850 0.6472155
83860 0.651117
83870 0.6527744
83880 0.6464262
83890 0.6319091
83900 0.6297678
83910 0.6396444
83920 0.6434913
83930 0.6344117
83940 0.6481817
83950 0.6463464
83960 0.6384901
83970 0.6554655
83980 0.6570885
83990 0.6548954
84000 0.6427192
84010 0.6523373
84020 0.6443584
84030 0.6594566
84040 0.6493627
84050 0.6443143
84060 0.6499732
84070 0.6446367
84080 0.6527479
84090 0.6305989
84100 0.6273411
84110 0.6229192
84120 0.6282415
84130 0.6194958
84140 0.6234439
84150 0.6348593
84160 0.636121
84170 0.6382283
84180 0.6398484
84190 0.6198711
84200 0.6206743
84210 0.6271142
84220 0.6258459
84230 0.637178
84240 0.6256741
84250 0.6279656
84260 0.6281986
84270 0.6268062
84280 0.6242855
84290 0.6104236
84300 0.6176844
84310 0.6359798
84320 0.6318103
84330 0.6431543
84340 0.6498895
84350 0.6449112
84360 0.6314586
84370 0.6373097
84380 0.6343969
84390 0.6524659
84400 0.6500865
84410 0.6480674
84420 0.6460593
84430 0.6560189
84440 0.6433777
84450 0.6418909
84460 0.6378915
84470 0.6457289
84480 0.647205
84490 0.6478211
84500 0.6527076
84510 0.659972
84520 0.6503817
84530 0.6527017
84540 0.6462393
84550 0.6518264
84560 0.6581834
84570 0.6533317
84580 0.655746
84590 0.6657555
84600 0.6727431
84610 0.6548846
84620 0.6639086
84630 0.6578906
84640 0.6512405
84650 0.6531115
84660 0.6506202
84670 0.6473417
84680 0.6383542
84690 0.6365126
84700 0.6364704
84710 0.6333454
84720 0.6350373
84730 0.6344306
84740 0.6332421
84750 0.6375968
84760 0.6290054
84770 0.6383917
84780 0.6352539
84790 0.6245627
84800 0.628261
84810 0.6365499
84820 0.6352767
84830 0.6356173
84840 0.6358611
84850 0.6427152
84860 0.6427621
84870 0.6342737
84880 0.6273075
84890 0.6270406
84900 0.6334685
84910 0.6325794
84920 0.6407068
84930 0.6390447
84940 0.6340756
84950 0.6315766
84960 0.6414275
84970 0.6446472
84980 0.6576132
84990 0.6607907
85000 0.6587858
85010 0.6491835
85020 0.6429466
85030 0.6535512
85040 0.660818
85050 0.650843
85060 0.653598
85070 0.6530464
85080 0.646777
85090 0.6521038
85100 0.6538916
85110 0.6536319
85120 0.652863
85130 0.638602
85140 0.641448
85150 0.6358737
85160 0.6324942
85170 0.6369176
85180 0.6274598
85190 0.6277104
85200 0.6352404
85210 0.6312312
85220 0.6388589
85230 0.6343693
85240 0.6449257
85250 0.6367785
85260 0.6360891
85270 0.6284466
85280 0.632587
85290 0.6470487
85300 0.6363404
85310 0.6416945
85320 0.6449025
85330 0.647033
85340 0.6426052
85350 0.6333116
85360 0.6270066
85370 0.6344358
85380 0.6404802
85390 0.6451516
85400 0.6341672
85410 0.6282868
85420 0.6399858
85430 0.6367375
85440 0.6542165
85450 0.6552011
85460 0.6579589
85470 0.6431441
85480 0.658733
85490 0.6551178
85500 0.6522716
85510 0.6559489
85520 0.6490331
85530 0.6508485
85540 0.6512135
85550 0.6537252
85560 0.6364092
85570 0.6374245
85580 0.628455
85590 0.6241959
85600 0.6257613
85610 0.6223113
85620 0.6312307
85630 0.6324421
85640 0.621228
85650 0.6424873
85660 0.6385691
85670 0.6321797
85680 0.629357
85690 0.6316502
85700 0.6213149
85710 0.6208284
85720 0.6328537
85730 0.6409622
85740 0.6440787
85750 0.6398808
85760 0.6296525
85770 0.6413703
85780 0.6448662
85790 0.6390379
85800 0.6419654
85810 0.6379607
85820 0.6314778
85830 0.6427725
85840 0.6561558
85850 0.6700165
85860 0.6575982
85870 0.6510606
85880 0.6497491
85890 0.6572991
85900 0.6577663
85910 0.6608235
85920 0.6678399
85930 0.6541259
85940 0.6577837
85950 0.6643963
85960 0.6497877
85970 0.6424443
85980 0.6476003
85990 0.6469063
86000 0.653012
86010 0.6458898
86020 0.6527661
86030 0.6458452
86040 0.6489963
86050 0.6444358
86060 0.648557
86070 0.6499931
86080 0.6358756
86090 0.6476747
86100 0.6464624
86110 0.6471955
86120 0.6427819
86130 0.6452947
86140 0.64341
86150 0.6482867
86160 0.6574836
86170 0.6524119
86180 0.6646482
86190 0.6459185
86200 0.6543891
86210 0.6452374
86220 0.6537178
86230 0.6551387
86240 0.656933
86250 0.6568429
86260 0.6582207
86270 0.6597689
86280 0.6546596
86290 0.6647342
86300 0.6541013
86310 0.6589884
86320 0.6732123
86330 0.661092
86340 0.6695545
86350 0.6610267
86360 0.6563594
86370 0.6597635
86380 0.6586181
86390 0.6466849
86400 0.6565802
86410 0.6548733
86420 0.6533216
86430 0.6650043
86440 0.6548088
86450 0.6623361
86460 0.6533808
86470 0.6617928
86480 0.6733732
86490 0.6630516
86500 0.6479545
86510 0.6521305
86520 0.6474816
86530 0.6432505
86540 0.6403807
86550 0.6303302
86560 0.6257391
86570 0.6258276
86580 0.6240004
86590 0.6164443
86600 0.6298053
86610 0.647102
86620 0.6540055
86630 0.6498212
86640 0.6351588
86650 0.6383746
86660 0.6373417
86670 0.632705
86680 0.6478271
86690 0.6456194
86700 0.6476713
86710 0.6388495
86720 0.6441734
86730 0.6404034
86740 0.636143
86750 0.6251323
86760 0.6322026
86770 0.6199658
86780 0.6373506
86790 0.6361223
86800 0.6360772
86810 0.6335061
86820 0.6473541
86830 0.6428049
86840 0.6462546
86850 0.6541923
86860 0.6530893
86870 0.6604096
86880 0.6564425
86890 0.6550932
86900 0.6629014
86910 0.6611459
86920 0.667856
86930 0.6606928
86940 0.6637537
86950 0.6604283
86960 0.6460438
86970 0.6411678
86980 0.6514999
86990 0.6607156
87000 0.64959
87010 0.6441362
87020 0.6386387
87030 0.6377631
87040 0.6371677
87050 0.6470093
87060 0.6424496
87070 0.6421974
87080 0.651805
87090 0.6643881
87100 0.6625819
87110 0.6485776
87120 0.646376
87130 0.6538723
87140 0.6555965
87150 0.6580799
87160 0.654954
87170 0.651916
87180 0.6504872
87190 0.6558696
87200 0.6441426
87210 0.6448129
87220 0.6517811
87230 0.6555826
87240 0.655718
87250 0.6518171
87260 0.6595398
87270 0.6615883
87280 0.6544359
87290 0.6501612
87300 0.6478315
87310 0.6488121
87320 0.6498063
87330 0.6410537
87340 0.654842
87350 0.6405231
87360 0.6412129
87370 0.640959
87380 0.6336315
87390 0.6424859
87400 0.643598
87410 0.6444618
87420 0.6438456
87430 0.6441898
87440 0.6488249
87450 0.6400764
87460 0.6486443
87470 0.6446798
87480 0.6415057
87490 0.6413971
87500 0.6371821
87510 0.6383849
87520 0.6308618
87530 0.635609
87540 0.6229271
87550 0.6345876
87560 0.6423193
87570 0.6468686
87580 0.6455835
87590 0.6509423
87600 0.6527539
87610 0.6461278
87620 0.6418105
87630 0.6381668
87640 0.6449476
87650 0.648123
87660 0.6347448
87670 0.6480395
87680 0.6428306
87690 0.6480063
87700 0.6393915
87710 0.6465506
87720 0.6504591
87730 0.6391941
87740 0.636598
87750 0.6378375
87760 0.6430462
87770 0.6452667
87780 0.6538208
87790 0.6553987
87800 0.6513118
87810 0.6471304
87820 0.6547183
87830 0.6482689
87840 0.6371765
87850 0.6366788
87860 0.6211148
87870 0.6193583
87880 0.6254253
87890 0.627131
87900 0.633476
87910 0.6256494
87920 0.6377378
87930 0.6336805
87940 0.6413344
87950 0.6365026
87960 0.641562
87970 0.6330264
87980 0.6387692
87990 0.6438476
88000 0.6629717
88010 0.6598977
88020 0.6385908
88030 0.6427225
88040 0.6263103
88050 0.6365287
88060 0.6466037
88070 0.6454923
88080 0.6337673
88090 0.6426965
88100 0.6475981
88110 0.6459085
88120 0.6434003
88130 0.6420031
88140 0.6417884
88150 0.6302389
88160 0.6209721
88170 0.639035
88180 0.658573
88190 0.6576968
88200 0.6623271
88210 0.6620476
88220 0.667751
88230 0.6628239
88240 0.6727808
88250 0.6665146
88260 0.6623691
88270 0.6535114
88280 0.6381766
88290 0.6429491
88300 0.6526623
88310 0.6600978
88320 0.6518221
88330 0.66027
88340 0.668566
88350 0.672977
88360 0.6754321
88370 0.6660424
88380 0.6651726
88390 0.6494273
88400 0.6484544
88410 0.657084
88420 0.6586896
88430 0.6493676
88440 0.6437969
88450 0.6465462
88460 0.6414434
88470 0.6406993
88480 0.6450008
88490 0.6432469
88500 0.6431411
88510 0.6469639
88520 0.6391547
88530 0.6456594
88540 0.6485384
88550 0.6509914
88560 0.6472903
88570 0.637206
88580 0.6317721
88590 0.6280964
88600 0.625715
88610 0.6272123
88620 0.6197297
88630 0.620547
88640 0.6296757
88650 0.6289763
88660 0.6391335
88670 0.6323989
88680 0.6302648
88690 0.6351499
88700 0.6442724
88710 0.6590991
88720 0.662319
88730 0.6637348
88740 0.6639298
88750 0.6630509
88760 0.6705171
88770 0.680212
88780 0.6703973
88790 0.6651108
88800 0.6704133
88810 0.6691458
88820 0.6654534
88830 0.6573345
88840 0.6516964
88850 0.6510956
88860 0.6582926
88870 0.6788986
88880 0.6697553
88890 0.6812604
88900 0.6823443
88910 0.6626807
88920 0.6522692
88930 0.6605037
88940 0.6618819
88950 0.6806025
88960 0.6650611
88970 0.6571044
88980 0.647952
88990 0.6560192
89000 0.6639248
89010 0.6591101
89020 0.6614907
89030 0.6617424
89040 0.66658
89050 0.6632114
89060 0.6583065
89070 0.6596624
89080 0.6741618
89090 0.6676945
89100 0.6588935
89110 0.6665967
89120 0.6632605
89130 0.6547793
89140 0.6504723
89150 0.6495695
89160 0.6540012
89170 0.6556329
89180 0.658187
89190 0.6629589
89200 0.6586653
89210 0.6487182
89220 0.6461069
89230 0.6440234
89240 0.648361
89250 0.6494926
89260 0.6594495
89270 0.6601722
89280 0.6657279
89290 0.6761611
89300 0.6703999
89310 0.6667746
89320 0.6676576
89330 0.6591892
89340 0.657694
89350 0.654467
89360 0.6696176
89370 0.6692164
89380 0.6700515
89390 0.666577
89400 0.6653334
89410 0.6523769
89420 0.6525558
89430 0.6467144
89440 0.6616013
89450 0.6552757
89460 0.6655243
89470 0.6564893
89480 0.6639233
89490 0.678135
89500 0.6710427
89510 0.6621742
89520 0.6678619
89530 0.6721496
89540 0.6702614
89550 0.6763555
89560 0.6879612
89570 0.6942996
89580 0.6797203
89590 0.6862121
89600 0.6745462
89610 0.6771756
89620 0.6743769
89630 0.6813053
89640 0.6739269
89650 0.6655182
89660 0.6568955
89670 0.6594768
89680 0.6493875
89690 0.6563407
89700 0.6564392
89710 0.6506553
89720 0.6556635
89730 0.6564403
89740 0.6633135
89750 0.6545593
89760 0.6574064
89770 0.6554063
89780 0.6399902
89790 0.6513699
89800 0.6423979
89810 0.6405255
89820 0.6423241
89830 0.6322258
89840 0.6337979
89850 0.6387522
89860 0.6394919
89870 0.6436499
89880 0.6397206
89890 0.649698
89900 0.6414262
89910 0.6371029
89920 0.6369108
89930 0.6346971
89940 0.6189347
89950 0.6295898
89960 0.6380166
89970 0.6549006
89980 0.6558378
89990 0.6486393
90000 0.6404219
90010 0.638915
90020 0.6347922
90030 0.6529975
90040 0.643334
90050 0.6426411
90060 0.6322821
90070 0.6305011
90080 0.6355816
90090 0.6333365
90100 0.6275876
90110 0.6242499
90120 0.6269891
90130 0.6405841
90140 0.6264303
90150 0.6387115
90160 0.6365316
90170 0.6322763
90180 0.6372569
90190 0.6437314
90200 0.6488642
90210 0.6480944
90220 0.6581526
90230 0.6480291
90240 0.6568831
90250 0.6416463
90260 0.6428499
90270 0.6356997
90280 0.6470287
90290 0.6413622
90300 0.6398407
90310 0.6260075
90320 0.6361067
90330 0.6296131
90340 0.6395428
90350 0.6372548
90360 0.6332794
90370 0.622841
90380 0.6293045
90390 0.6434063
90400 0.6407547
90410 0.6340351
90420 0.6481513
90430 0.6470864
90440 0.6342955
90450 0.6365159
90460 0.6333038
90470 0.6308357
90480 0.635147
90490 0.6433034
90500 0.6337148
90510 0.6366182
90520 0.6440277
90530 0.6334627
90540 0.6256216
90550 0.6151605
90560 0.6202782
90570 0.6240013
90580 0.6249476
90590 0.6234953
90600 0.6193389
90610 0.6226399
90620 0.6238485
90630 0.6157284
90640 0.6169198
90650 0.6177162
90660 0.6200457
90670 0.609207
90680 0.6197457
90690 0.6285415
90700 0.6175147
90710 0.6216109
90720 0.6204886
90730 0.6252126
90740 0.6348616
90750 0.6313283
90760 0.625302
90770 0.6310915
90780 0.6378368
90790 0.6372067
90800 0.6366739
90810 0.6314933
90820 0.6332121
90830 0.6388666
90840 0.634604
90850 0.6417383
90860 0.6279194
90870 0.6277504
90880 0.6369345
90890 0.6404555
90900 0.6301765
90910 0.6303
90920 0.6361783
90930 0.6514868
90940 0.6487679
90950 0.6403528
90960 0.6383814
90970 0.6391496
90980 0.6483139
90990 0.6435842
91000 0.6448649
91010 0.6440046
91020 0.6304675
91030 0.6142784
91040 0.6467727
91050 0.653515
91060 0.6361423
91070 0.6394401
91080 0.6477708
91090 0.6489064
91100 0.6383141
91110 0.630138
91120 0.6249341
91130 0.6352766
91140 0.6272174
91150 0.6398718
91160 0.6379755
91170 0.6395389
91180 0.6296475
91190 0.6366531
91200 0.6273077
91210 0.6310552
91220 0.6317756
91230 0.6232881
91240 0.6233491
91250 0.6125676
91260 0.6034842
91270 0.6132656
91280 0.6031247
91290 0.6062591
91300 0.6140405
91310 0.6033057
91320 0.6032726
91330 0.5915204
91340 0.6148251
91350 0.6167649
91360 0.6184615
91370 0.6314222
91380 0.6262172
91390 0.6071185
91400 0.6236616
91410 0.6256994
91420 0.61024
91430 0.6202262
91440 0.6086578
91450 0.6120957
91460 0.6088637
91470 0.6180695
91480 0.610689
91490 0.6187629
91500 0.6259965
91510 0.6370119
91520 0.6293612
91530 0.6343186
91540 0.6426901
91550 0.6401742
91560 0.6370836
91570 0.6456501
91580 0.6500023
91590 0.641576
91600 0.6437008
91610 0.6217678
91620 0.6254503
91630 0.612143
91640 0.6116056
91650 0.6095012
91660 0.6145751
91670 0.6131082
91680 0.6113592
91690 0.6129165
91700 0.6250185
91710 0.6285532
91720 0.6315195
91730 0.6294311
91740 0.634477
91750 0.6263268
91760 0.6278132
91770 0.6205614
91780 0.6246428
91790 0.6219642
91800 0.6335192
91810 0.6416095
91820 0.6355803
91830 0.633274
91840 0.6329412
91850 0.640917
91860 0.6286496
91870 0.6128711
91880 0.6103393
91890 0.6099592
91900 0.6114976
91910 0.6086386
91920 0.6136472
91930 0.6054236
91940 0.6158489
91950 0.6126563
91960 0.6127744
91970 0.6175994
91980 0.6220024
91990 0.6332644
92000 0.6264111
92010 0.6239376
92020 0.6201451
92030 0.6127496
92040 0.6202845
92050 0.6249843
92060 0.6177367
92070 0.6052125
92080 0.6115419
92090 0.6160229
92100 0.6300667
92110 0.6278322
92120 0.6335841
92130 0.6371052
92140 0.6281161
92150 0.6232106
92160 0.6295937
92170 0.624867
92180 0.6197824
92190 0.6308506
92200 0.6315932
92210 0.6297499
92220 0.6316956
92230 0.6420664
92240 0.6502727
92250 0.6591291
92260 0.6490412
92270 0.6332103
92280 0.6333838
92290 0.622753
92300 0.6226904
92310 0.6158169
92320 0.624662
92330 0.6352062
92340 0.6396955
92350 0.6373342
92360 0.6220145
92370 0.6275399
92380 0.6288391
92390 0.6376218
92400 0.6262524
92410 0.6343133
92420 0.6438988
92430 0.6382428
92440 0.6424227
92450 0.6288884
92460 0.615025
92470 0.6364766
92480 0.631615
92490 0.6347792
92500 0.6223211
92510 0.6161073
92520 0.6255347
92530 0.6176898
92540 0.6148866
92550 0.6183009
92560 0.6383854
92570 0.6455557
92580 0.6458321
92590 0.6314045
92600 0.6271302
92610 0.6294225
92620 0.6215039
92630 0.6204044
92640 0.6262176
92650 0.6088607
92660 0.6105586
92670 0.6011468
92680 0.6118412
92690 0.6091654
92700 0.6156182
92710 0.6192078
92720 0.6193331
92730 0.6251352
92740 0.6156455
92750 0.6028966
92760 0.6032947
92770 0.6026445
92780 0.6066144
92790 0.6084024
92800 0.6089988
92810 0.6069735
92820 0.5971541
92830 0.5974442
92840 0.6105204
92850 0.6177527
92860 0.6238331
92870 0.6200975
92880 0.6219981
92890 0.613339
92900 0.6180199
92910 0.6237231
92920 0.6090881
92930 0.6041148
92940 0.6063985
92950 0.5966334
92960 0.5987631
92970 0.6011311
92980 0.605775
92990 0.6033195
93000 0.6125128
93010 0.6117495
93020 0.6168495
93030 0.6173188
93040 0.6188031
93050 0.6125279
93060 0.6180061
93070 0.6248143
93080 0.6155279
93090 0.6295796
93100 0.6227134
93110 0.616684
93120 0.6266011
93130 0.6329594
93140 0.6327038
93150 0.6336364
93160 0.6201774
93170 0.6177328
93180 0.6156939
93190 0.624658
93200 0.6096389
93210 0.6257563
93220 0.6297588
93230 0.6359105
93240 0.6320587
93250 0.638595
93260 0.6487919
93270 0.6349037
93280 0.6265004
93290 0.6150822
93300 0.6098042
93310 0.6143909
93320 0.6298404
93330 0.6292623
93340 0.6311734
93350 0.6275665
93360 0.6315156
93370 0.622201
93380 0.6358842
93390 0.6249276
93400 0.6333271
93410 0.6327798
93420 0.6338376
93430 0.627942
93440 0.6262774
93450 0.6216683
93460 0.6243972
93470 0.6193946
93480 0.6232598
93490 0.6163743
93500 0.6240481
93510 0.6290441
93520 0.6319966
93530 0.621583
93540 0.631053
93550 0.6276163
93560 0.6284892
93570 0.6266233
93580 0.6200407
93590 0.6236576
93600 0.6284892
93610 0.6171805
93620 0.6266
93630 0.6193198
93640 0.6137663
93650 0.6187562
93660 0.6222725
93670 0.6281797
93680 0.6209514
93690 0.6223978
93700 0.6268722
93710 0.6273874
93720 0.6236174
93730 0.6264578
93740 0.6303774
93750 0.6331851
93760 0.6251984
93770 0.6269844
93780 0.6295231
93790 0.6250766
93800 0.6197545
93810 0.6123395
93820 0.6193237
93830 0.6233009
93840 0.6247537
93850 0.622879
93860 0.6325026
93870 0.6347364
93880 0.6284097
93890 0.6414189
93900 0.6442437
93910 0.6330805
93920 0.6349991
93930 0.6440017
93940 0.6384863
93950 0.6289834
93960 0.6354011
93970 0.6255037
93980 0.6294808
93990 0.6341115
94000 0.6385288
94010 0.6258069
94020 0.6244496
94030 0.6260616
94040 0.6310703
94050 0.6315702
94060 0.6258847
94070 0.6216828
94080 0.6103452
94090 0.6130033
94100 0.6060392
94110 0.6140436
94120 0.6110384
94130 0.6128902
94140 0.623958
94150 0.6321864
94160 0.6285251
94170 0.6256452
94180 0.6381741
94190 0.6246511
94200 0.6278471
94210 0.6368536
94220 0.6347665
94230 0.6310193
94240 0.634495
94250 0.6293797
94260 0.6348003
94270 0.6376796
94280 0.6386498
94290 0.6326575
94300 0.6319437
94310 0.636753
94320 0.6453432
94330 0.6437604
94340 0.6390641
94350 0.6241897
94360 0.6284736
94370 0.6382746
94380 0.6322458
94390 0.632245
94400 0.6398122
94410 0.6523718
94420 0.6563681
94430 0.6494856
94440 0.6445938
94450 0.6448002
94460 0.6436456
94470 0.6412039
94480 0.6424719
94490 0.6455777
94500 0.6384119
94510 0.6441111
94520 0.6472117
94530 0.6375157
94540 0.6353111
94550 0.630933
94560 0.6243192
94570 0.6309219
94580 0.6222513
94590 0.6210245
94600 0.6165892
94610 0.6141078
94620 0.6091565
94630 0.6165907
94640 0.6282318
94650 0.6198312
94660 0.6273108
94670 0.6234434
94680 0.6175607
94690 0.6124359
94700 0.6211591
94710 0.6122103
94720 0.617959
94730 0.6163314
94740 0.6241069
94750 0.6130239
94760 0.6215225
94770 0.6265718
94780 0.6269037
94790 0.6308188
94800 0.6328528
94810 0.6347709
94820 0.63329
94830 0.634483
94840 0.6322919
94850 0.6384643
94860 0.6319093
94870 0.6368809
94880 0.6173932
94890 0.6124391
94900 0.6224033
94910 0.6333945
94920 0.6316364
94930 0.6335104
94940 0.644605
94950 0.6351395
94960 0.633722
94970 0.6411256
94980 0.6380591
94990 0.6373504
95000 0.633246
95010 0.6349221
95020 0.6288983
95030 0.6365493
95040 0.6348578
95050 0.6420824
95060 0.646499
95070 0.6347535
95080 0.6331562
95090 0.6293569
95100 0.6335024
95110 0.6309884
95120 0.6288137
95130 0.6254776
95140 0.6268138
95150 0.6332442
95160 0.6242808
95170 0.6295837
95180 0.644263
95190 0.6318634
95200 0.6322147
95210 0.6310749
95220 0.6297951
95230 0.6295253
95240 0.6270896
95250 0.6251411
95260 0.6386982
95270 0.6316463
95280 0.6361634
95290 0.6351556
95300 0.6252648
95310 0.6166005
95320 0.6063983
95330 0.6132208
95340 0.6175418
95350 0.6117643
95360 0.6078728
95370 0.6049385
95380 0.6197171
95390 0.6275162
95400 0.6184842
95410 0.6181082
95420 0.6257632
95430 0.6181146
95440 0.6201887
95450 0.6316804
95460 0.6125371
95470 0.6175592
95480 0.622467
95490 0.6316966
95500 0.6236232
95510 0.6230389
95520 0.6194524
95530 0.63748
95540 0.6404935
95550 0.6463954
95560 0.6293955
95570 0.6423649
95580 0.6356387
95590 0.6330509
95600 0.6348937
95610 0.6268191
95620 0.6221017
95630 0.6392544
95640 0.6486477
95650 0.6429847
95660 0.6448952
95670 0.6332197
95680 0.6312663
95690 0.6309616
95700 0.6302503
95710 0.6402093
95720 0.6285784
95730 0.6336721
95740 0.6313129
95750 0.6291391
95760 0.6243095
95770 0.6242511
95780 0.6189722
95790 0.6206581
95800 0.6233035
95810 0.6343542
95820 0.6371006
95830 0.6541573
95840 0.6371596
95850 0.6337553
95860 0.6324204
95870 0.6281587
95880 0.6350406
95890 0.6356378
95900 0.63133
95910 0.6316701
95920 0.6397612
95930 0.6522102
95940 0.6453848
95950 0.6428357
95960 0.6265076
95970 0.6244774
95980 0.6173286
95990 0.6162105
96000 0.6248488
96010 0.6237136
96020 0.6214644
96030 0.6244987
96040 0.6270884
96050 0.6401442
96060 0.6321202
96070 0.6470875
96080 0.6379386
96090 0.6420352
96100 0.6452327
96110 0.6419044
96120 0.655008
96130 0.6559466
96140 0.6569645
96150 0.6471863
96160 0.6530569
96170 0.6417231
96180 0.6521085
96190 0.6428506
96200 0.6432287
96210 0.6445587
96220 0.6574729
96230 0.6472579
96240 0.656396
96250 0.644649
96260 0.6408889
96270 0.6511333
96280 0.6572645
96290 0.650501
96300 0.6451579
96310 0.6439534
96320 0.6554779
96330 0.6473565
96340 0.6322176
96350 0.6322247
96360 0.6395335
96370 0.6318094
96380 0.6370189
96390 0.6334434
96400 0.6182587
96410 0.6278651
96420 0.6234517
96430 0.6173751
96440 0.6235937
96450 0.6274441
96460 0.6195869
96470 0.6232772
96480 0.6313866
96490 0.6224244
96500 0.6404765
96510 0.6358074
96520 0.630439
96530 0.6392525
96540 0.6329775
96550 0.6341327
96560 0.6330021
96570 0.6365986
96580 0.6359234
96590 0.6357268
96600 0.6442269
96610 0.636835
96620 0.6245701
96630 0.6276957
96640 0.6304276
96650 0.6305028
96660 0.6288348
96670 0.6265595
96680 0.6255444
96690 0.6266879
96700 0.6289895
96710 0.6316782
96720 0.6303527
96730 0.633723
96740 0.6345055
96750 0.628355
96760 0.6358596
96770 0.6361411
96780 0.6370412
96790 0.6388146
96800 0.634527
96810 0.6246774
96820 0.6323394
96830 0.6304893
96840 0.632878
96850 0.6267123
96860 0.6344419
96870 0.6282528
96880 0.6246831
96890 0.626363
96900 0.6427522
96910 0.6355554
96920 0.6238458
96930 0.6192351
96940 0.6276042
96950 0.6308621
96960 0.6283841
96970 0.6401771
96980 0.6459868
96990 0.6408952
97000 0.6365591
97010 0.6382474
97020 0.6375552
97030 0.6513811
97040 0.640096
97050 0.6321
97060 0.6309195
97070 0.6318136
97080 0.6416062
97090 0.6450236
97100 0.64361
97110 0.647841
97120 0.651786
97130 0.6555914
97140 0.6596635
97150 0.6528533
97160 0.6516569
97170 0.6552116
97180 0.655315
97190 0.6573103
97200 0.6601503
97210 0.6561864
97220 0.661534
97230 0.6774739
97240 0.6621423
97250 0.658884
97260 0.6609564
97270 0.6572356
97280 0.6572526
97290 0.6434308
97300 0.6521229
97310 0.6495041
97320 0.6512983
97330 0.6471705
97340 0.6498268
97350 0.6391309
97360 0.6420006
97370 0.6591074
97380 0.6683783
97390 0.6628155
97400 0.6663552
97410 0.6563007
97420 0.6701252
97430 0.6686468
97440 0.6589945
97450 0.6626378
97460 0.6528395
97470 0.6545683
97480 0.6580984
97490 0.6588124
97500 0.6450801
97510 0.6459489
97520 0.6481543
97530 0.6488436
97540 0.6539823
97550 0.6581589
97560 0.6514469
97570 0.646812
97580 0.64259
97590 0.659005
97600 0.6421728
97610 0.6417181
97620 0.6594803
97630 0.654297
97640 0.6596787
97650 0.6429752
97660 0.6402652
97670 0.6401781
97680 0.649274
97690 0.6584464
97700 0.6467415
97710 0.647736
97720 0.6541682
97730 0.6553073
97740 0.6460776
97750 0.6534512
97760 0.660814
97770 0.6577091
97780 0.6590863
97790 0.6585605
97800 0.6578609
97810 0.6673645
97820 0.6695417
97830 0.6575236
97840 0.6527683
97850 0.6530112
97860 0.6636279
97870 0.6495025
97880 0.6453539
97890 0.6369202
97900 0.6436571
97910 0.6372527
97920 0.65501
97930 0.6453391
97940 0.6445917
97950 0.6442387
97960 0.6437217
97970 0.6323549
97980 0.6452292
97990 0.6376278
98000 0.6319537
98010 0.6438333
98020 0.640572
98030 0.6387184
98040 0.6403161
98050 0.6418042
98060 0.6520378
98070 0.6399171
98080 0.649106
98090 0.6471339
98100 0.640261
98110 0.630807
98120 0.6469869
98130 0.6522511
98140 0.645427
98150 0.648502
98160 0.6431426
98170 0.6496938
98180 0.6754332
98190 0.6627547
98200 0.6764796
98210 0.6647413
98220 0.6551447
98230 0.6583601
98240 0.6569154
98250 0.6491233
98260 0.6621301
98270 0.6423984
98280 0.6398947
98290 0.6389628
98300 0.6349273
98310 0.6413346
98320 0.6495124
98330 0.642028
98340 0.6389103
98350 0.6377551
98360 0.6297413
98370 0.6400111
98380 0.6322045
98390 0.6498489
98400 0.6363301
98410 0.6364913
98420 0.6502991
98430 0.6412872
98440 0.6440527
98450 0.6546519
98460 0.6554406
98470 0.6623382
98480 0.655975
98490 0.6550868
98500 0.6517903
98510 0.645001
98520 0.6447808
98530 0.658179
98540 0.6660563
98550 0.6633688
98560 0.6620419
98570 0.6612435
98580 0.665145
98590 0.6626702
98600 0.6744862
98610 0.6663727
98620 0.6740029
98630 0.6538978
98640 0.6617502
98650 0.6674573
98660 0.6640173
98670 0.6566868
98680 0.6570326
98690 0.654379
98700 0.6495377
98710 0.647248
98720 0.6505938
98730 0.6461051
98740 0.6517433
98750 0.6598843
98760 0.6740607
98770 0.6684
98780 0.6616665
98790 0.6501259
98800 0.6529872
98810 0.6622227
98820 0.656113
98830 0.6492636
98840 0.6510309
98850 0.654606
98860 0.6526874
98870 0.645947
98880 0.6597331
98890 0.6599856
98900 0.6477469
98910 0.6394361
98920 0.6522548
98930 0.645739
98940 0.6430259
98950 0.6370065
98960 0.6351824
98970 0.6422051
98980 0.6393364
98990 0.6381031
99000 0.6439119
99010 0.6353026
99020 0.6363673
99030 0.6299064
99040 0.6337178
99050 0.6351469
99060 0.6461259
99070 0.6473605
99080 0.6564333
99090 0.6601455
99100 0.659181
99110 0.6526176
99120 0.6505839
99130 0.6445109
99140 0.6514685
99150 0.6472493
99160 0.6383616
99170 0.6505147
99180 0.6614557
99190 0.6583634
99200 0.6482211
99210 0.6538805
99220 0.6667887
99230 0.6517382
99240 0.6530918
99250 0.6502488
99260 0.6417794
99270 0.6431879
99280 0.6393726
99290 0.6411881
99300 0.6400372
99310 0.6413597
99320 0.6366557
99330 0.6533411
99340 0.6525832
99350 0.6505995
99360 0.6534176
99370 0.6680895
99380 0.6662033
99390 0.6548421
99400 0.6591503
99410 0.6547404
99420 0.6660498
99430 0.6701711
99440 0.6733892
99450 0.6743329
99460 0.6731358
99470 0.6787315
99480 0.6640625
99490 0.6415447
99500 0.6381047
99510 0.6366559
99520 0.6353381
99530 0.6418468
99540 0.6613888
99550 0.651229
99560 0.6449081
99570 0.6430154
99580 0.6427373
99590 0.6407548
99600 0.6233289
99610 0.6326708
99620 0.6411458
99630 0.6469387
99640 0.6475005
99650 0.6511165
99660 0.6414516
99670 0.644206
99680 0.6343664
99690 0.6401379
99700 0.6446102
99710 0.6455744
99720 0.6365635
99730 0.6379122
99740 0.6359438
99750 0.6291164
99760 0.640982
99770 0.6354187
99780 0.6538529
99790 0.6662359
99800 0.6564398
99810 0.6611651
99820 0.6612669
99830 0.6489627
99840 0.6510078
99850 0.6524806
99860 0.6519183
99870 0.6393536
99880 0.6378977
99890 0.6349459
99900 0.6357726
99910 0.6343991
99920 0.6249714
99930 0.6342154
99940 0.6370997
99950 0.6368614
99960 0.6439256
99970 0.6353728
99980 0.6377386
99990 0.6375724
100000 0.6478828
100010 0.6479165
100020 0.6500762
100030 0.6392189
100040 0.6519918
100050 0.6428835
100060 0.6498153
100070 0.6486223
100080 0.6450394
100090 0.6498224
100100 0.6425561
100110 0.6500233
100120 0.6557816
100130 0.6664653
100140 0.6608476
100150 0.6383312
100160 0.6363546
100170 0.6435668
100180 0.63486
100190 0.6413074
100200 0.6436068
100210 0.6476645
100220 0.6508955
100230 0.6409213
100240 0.6278443
100250 0.6310408
100260 0.6457649
100270 0.6384598
100280 0.6493708
100290 0.6492024
100300 0.6518558
100310 0.6544124
100320 0.6665474
100330 0.6716756
100340 0.6586215
100350 0.6381742
100360 0.6356068
100370 0.6390761
100380 0.6400974
100390 0.6380445
100400 0.650678
100410 0.6340597
100420 0.6223235
100430 0.6411408
100440 0.6391047
100450 0.6358477
100460 0.6317759
100470 0.63642
100480 0.6296725
100490 0.6310797
100500 0.6266127
100510 0.6224682
100520 0.6231371
100530 0.6384416
100540 0.6345835
100550 0.6311281
100560 0.6334627
100570 0.6343644
100580 0.6362066
100590 0.6298076
100600 0.6391862
100610 0.6349882
100620 0.6249938
100630 0.6162331
100640 0.6234965
100650 0.6279697
100660 0.620813
100670 0.6231572
100680 0.6159384
100690 0.6141523
100700 0.6226212
100710 0.6168365
100720 0.623661
100730 0.6230024
100740 0.6246566
100750 0.6175144
100760 0.6243003
100770 0.62098
100780 0.6187869
100790 0.6344258
100800 0.6421427
100810 0.6230587
100820 0.6263417
100830 0.632111
100840 0.6406034
100850 0.6495876
100860 0.6426131
100870 0.6321983
100880 0.6180515
100890 0.6283118
100900 0.6232035
100910 0.6205549
100920 0.6300679
100930 0.6224586
100940 0.6089846
100950 0.6113583
100960 0.612505
100970 0.6077506
100980 0.603336
100990 0.6208223
101000 0.6327924
101010 0.6279652
101020 0.6328383
101030 0.6198478
101040 0.6112463
101050 0.6116553
101060 0.6210438
101070 0.6353588
101080 0.643103
101090 0.6385406
101100 0.6362392
101110 0.6280737
101120 0.634943
101130 0.6423236
101140 0.6503323
101150 0.6537964
101160 0.6562094
101170 0.6553809
101180 0.6434923
101190 0.6332292
101200 0.6335399
101210 0.634064
101220 0.6302959
101230 0.6404475
101240 0.6411819
101250 0.6403134
101260 0.6361383
101270 0.6298556
101280 0.6265478
101290 0.622974
101300 0.6276554
101310 0.6391252
101320 0.624087
101330 0.631618
101340 0.6413734
101350 0.6521854
101360 0.6527769
101370 0.650574
101380 0.6456282
101390 0.6490149
101400 0.6535274
101410 0.6563591
101420 0.6427207
101430 0.6421687
101440 0.6521343
101450 0.6504193
101460 0.6434575
101470 0.6542454
101480 0.6620107
101490 0.6601791
101500 0.6467059
101510 0.6460124
101520 0.6535299
101530 0.6325414
101540 0.6460953
101550 0.6486856
101560 0.6463358
101570 0.6371729
101580 0.6460017
101590 0.6487141
101600 0.6523243
101610 0.6415703
101620 0.6421004
101630 0.6283344
101640 0.6220058
101650 0.6279632
101660 0.6306021
101670 0.6374289
101680 0.6374276
101690 0.6247728
101700 0.6279674
101710 0.6228538
101720 0.6287119
101730 0.6327268
101740 0.6269763
101750 0.6233358
101760 0.6304036
101770 0.6284294
101780 0.6276298
101790 0.6404361
101800 0.641072
101810 0.6419808
101820 0.637741
101830 0.6422994
101840 0.6375001
101850 0.6362231
101860 0.6421616
101870 0.6470324
101880 0.6436033
101890 0.6474714
101900 0.6579248
101910 0.6511463
101920 0.65645
101930 0.6498979
101940 0.6428146
101950 0.6507627
101960 0.6495966
101970 0.6608188
101980 0.655568
101990 0.6510848
102000 0.6584933
102010 0.6506111
102020 0.6506447
102030 0.6471791
102040 0.6461531
102050 0.6425193
102060 0.6453472
102070 0.642988
102080 0.6391184
102090 0.6364725
102100 0.6411381
102110 0.6459438
102120 0.6389691
102130 0.6376294
102140 0.6406809
102150 0.6519091
102160 0.6466723
102170 0.6553811
102180 0.6556988
102190 0.6536321
102200 0.6538172
102210 0.6544878
102220 0.6496338
102230 0.6633768
102240 0.6612245
102250 0.6821445
102260 0.6639923
102270 0.6603937
102280 0.6520275
102290 0.6624523
102300 0.6661918
102310 0.6594318
102320 0.6544992
102330 0.66343
102340 0.6701063
102350 0.6672036
102360 0.6573243
102370 0.6541511
102380 0.6657692
102390 0.6659228
102400 0.6671711
102410 0.6623361
102420 0.6672351
102430 0.6686633
102440 0.676688
102450 0.6692591
102460 0.6570063
102470 0.6704654
102480 0.6568269
102490 0.6624611
102500 0.6580953
102510 0.6609247
102520 0.6633784
102530 0.6622323
102540 0.6706991
102550 0.663356
102560 0.6738641
102570 0.6604173
102580 0.6696156
102590 0.6614867
102600 0.6558074
102610 0.671024
102620 0.6670074
102630 0.6654151
102640 0.6662413
102650 0.6669257
102660 0.663034
102670 0.6605802
102680 0.6482652
102690 0.6430643
102700 0.6488137
102710 0.6559631
102720 0.6613734
102730 0.6779978
102740 0.678762
102750 0.6736575
102760 0.6801894
102770 0.6796461
102780 0.6822912
102790 0.6699911
102800 0.6631879
102810 0.6595178
102820 0.6514592
102830 0.6669948
102840 0.6622905
102850 0.6607979
102860 0.656755
102870 0.6654467
102880 0.6702358
102890 0.6727864
102900 0.6716021
102910 0.6699207
102920 0.6654958
102930 0.6655223
102940 0.6678898
102950 0.6695844
102960 0.6648801
102970 0.6789784
102980 0.6818648
102990 0.6824515
103000 0.6976901
103010 0.6791923
103020 0.6761517
103030 0.6744335
103040 0.6728712
103050 0.6859378
103060 0.6899912
103070 0.6926028
103080 0.6954975
103090 0.7002777
103100 0.7003925
103110 0.6883551
103120 0.7036167
103130 0.6906229
103140 0.6958762
103150 0.6940709
103160 0.692453
103170 0.6981835
103180 0.6913545
103190 0.7079157
103200 0.6945983
103210 0.6875005
103220 0.6813077
103230 0.6707422
103240 0.6632636
103250 0.6703706
103260 0.6773745
103270 0.670917
103280 0.6764906
103290 0.6662019
103300 0.6707987
103310 0.6621268
103320 0.6598996
103330 0.6684698
103340 0.6634448
103350 0.666554
103360 0.6581043
103370 0.6553888
103380 0.6634835
103390 0.6716472
103400 0.6735003
103410 0.6754708
103420 0.6661685
103430 0.6781917
103440 0.6711056
103450 0.6665412
103460 0.6646119
103470 0.6679726
103480 0.6645154
103490 0.6712746
103500 0.6574723
103510 0.6479821
103520 0.6675242
103530 0.6803219
103540 0.6823764
103550 0.6738458
103560 0.6649916
103570 0.6709778
103580 0.6731135
103590 0.6795233
103600 0.6794611
103610 0.6754834
103620 0.6729363
103630 0.6650441
103640 0.6671857
103650 0.6641176
103660 0.6730861
103670 0.6664656
103680 0.6495388
103690 0.6629723
103700 0.6596957
103710 0.6505358
103720 0.6623479
103730 0.6609271
103740 0.6515886
103750 0.6649119
103760 0.6611444
103770 0.665803
103780 0.6696179
103790 0.6671104
103800 0.6648672
103810 0.6544312
103820 0.6426123
103830 0.6444337
103840 0.639523
103850 0.6493567
103860 0.6433777
103870 0.6515027
103880 0.6562514
103890 0.6497542
103900 0.6502486
103910 0.6463073
103920 0.65079
103930 0.6556903
103940 0.6624153
103950 0.6821426
103960 0.6548313
103970 0.6442967
103980 0.6524435
103990 0.6558259
104000 0.6515129
104010 0.6672095
104020 0.6753602
104030 0.6826198
104040 0.683412
104050 0.6756312
104060 0.6718459
104070 0.684442
104080 0.7001498
104090 0.6926119
104100 0.6921783
104110 0.6774139
104120 0.6707266
104130 0.6628838
104140 0.6756826
104150 0.6749141
104160 0.6839472
104170 0.6782368
104180 0.6666613
104190 0.6682378
104200 0.6665633
104210 0.6770998
104220 0.6780688
104230 0.6869561
104240 0.6883764
104250 0.6798535
104260 0.6668125
104270 0.6736707
104280 0.6606544
104290 0.6554585
104300 0.6509302
104310 0.6601086
104320 0.6703326
104330 0.6686909
104340 0.6774783
104350 0.6774538
104360 0.6827855
104370 0.6765547
104380 0.6686794
104390 0.6778095
104400 0.6902212
104410 0.6813376
104420 0.6779982
104430 0.6889833
104440 0.6877409
104450 0.6789495
104460 0.6849273
104470 0.6844148
104480 0.673119
104490 0.6636516
104500 0.6590146
104510 0.6595665
104520 0.6606821
104530 0.6640675
104540 0.6634736
104550 0.6640536
104560 0.6767843
104570 0.6695753
104580 0.6541077
104590 0.6635824
104600 0.6552046
104610 0.6541588
104620 0.6607511
104630 0.6551419
104640 0.6590781
104650 0.6628531
104660 0.6498797
104670 0.6556587
104680 0.6437181
104690 0.6596314
104700 0.6576415
104710 0.6605738
104720 0.6549505
104730 0.6498493
104740 0.6674548
104750 0.6713594
104760 0.6704656
104770 0.6706364
104780 0.6607264
104790 0.6423496
104800 0.6427947
104810 0.6457441
104820 0.6467493
104830 0.6443407
104840 0.6504919
104850 0.6576089
104860 0.6613421
104870 0.6662739
104880 0.6652912
104890 0.6672161
104900 0.6574869
104910 0.6415692
104920 0.6467044
104930 0.6400114
104940 0.630294
104950 0.6482589
104960 0.6572686
104970 0.6428382
104980 0.648821
104990 0.6583686
105000 0.6612877
105010 0.6729469
105020 0.6647204
105030 0.6542536
105040 0.6566756
105050 0.6772739
105060 0.6839319
105070 0.6744356
105080 0.6669234
105090 0.6583659
105100 0.6464924
105110 0.6518779
105120 0.6425948
105130 0.6498154
105140 0.6571532
105150 0.6719887
105160 0.6799338
105170 0.6735583
105180 0.6799766
105190 0.677869
105200 0.6839115
105210 0.6778672
105220 0.6822019
105230 0.6729266
105240 0.6819827
105250 0.6629015
105260 0.6728415
105270 0.6750936
105280 0.6805822
105290 0.6710001
105300 0.6708154
105310 0.6705018
105320 0.6761785
105330 0.6751974
105340 0.6733065
105350 0.6626047
105360 0.6687262
105370 0.6739482
105380 0.6841254
105390 0.6765285
105400 0.6667882
105410 0.6588628
105420 0.6588727
105430 0.6617319
105440 0.6464778
105450 0.6451522
105460 0.6510194
105470 0.643998
105480 0.6675454
105490 0.6584004
105500 0.6611187
105510 0.6775392
105520 0.6840571
105530 0.6791599
105540 0.6714339
105550 0.6651057
105560 0.6702323
105570 0.672075
105580 0.6530528
105590 0.6621055
105600 0.6584959
105610 0.6591315
105620 0.6658449
105630 0.6671785
105640 0.6710035
105650 0.6657712
105660 0.6686624
105670 0.6749718
105680 0.6769103
105690 0.6879985
105700 0.684875
105710 0.6782851
105720 0.661256
105730 0.6603711
105740 0.6658917
105750 0.6763025
105760 0.6867414
105770 0.6820344
105780 0.6702913
105790 0.6827384
105800 0.688145
105810 0.6898621
105820 0.6794329
105830 0.6911216
105840 0.6778774
105850 0.6909886
105860 0.689007
105870 0.6892159
105880 0.6771393
105890 0.676464
105900 0.6741506
105910 0.6705067
105920 0.6557605
105930 0.661409
105940 0.6727431
105950 0.6765813
105960 0.6863798
105970 0.682813
105980 0.6857349
105990 0.6833876
106000 0.6844293
106010 0.6859674
106020 0.6809182
106030 0.6723478
106040 0.6834582
106050 0.6753466
106060 0.6622351
106070 0.668149
106080 0.6752551
106090 0.6843473
106100 0.6801833
106110 0.6693892
106120 0.6618612
106130 0.6681213
106140 0.6743227
106150 0.679848
106160 0.6769181
106170 0.6677787
106180 0.6663424
106190 0.667322
106200 0.6626743
106210 0.6792341
106220 0.6665623
106230 0.6736909
106240 0.6746974
106250 0.6797304
106260 0.671101
106270 0.6730182
106280 0.6620995
106290 0.6482359
106300 0.6578181
106310 0.6518009
106320 0.6597934
106330 0.6725695
106340 0.670415
106350 0.6696965
106360 0.6692399
106370 0.6658504
106380 0.6632879
106390 0.6716858
106400 0.6696035
106410 0.6827773
106420 0.6821011
106430 0.6900555
106440 0.6864766
106450 0.6850767
106460 0.6847292
106470 0.6783922
106480 0.6822397
106490 0.6948649
106500 0.684065
106510 0.670404
106520 0.6849371
106530 0.6825497
106540 0.6872286
106550 0.6877041
106560 0.6930558
106570 0.6758835
106580 0.7013862
106590 0.6886164
106600 0.684671
106610 0.682354
106620 0.6829889
106630 0.7019281
106640 0.6808529
106650 0.6749291
106660 0.6860352
106670 0.6806067
106680 0.68032
106690 0.6706994
106700 0.6566837
106710 0.6705083
106720 0.6657357
106730 0.6652818
106740 0.6651343
106750 0.6663994
106760 0.6644042
106770 0.6620393
106780 0.6412839
106790 0.6473245
106800 0.6651524
106810 0.6714579
106820 0.6751878
106830 0.6737378
106840 0.6893178
106850 0.6858822
106860 0.6738279
106870 0.6646432
106880 0.6713373
106890 0.6757368
106900 0.6820121
106910 0.6774343
106920 0.6841422
106930 0.6866111
106940 0.6801031
106950 0.6829637
106960 0.6741611
106970 0.6748106
106980 0.6727833
106990 0.6853164
107000 0.6793036
107010 0.679029
107020 0.6616915
107030 0.661466
107040 0.6699429
107050 0.6759274
107060 0.6771884
107070 0.6796114
107080 0.6772279
107090 0.6621137
107100 0.6770964
107110 0.6689412
107120 0.6739517
107130 0.6744698
107140 0.6665702
107150 0.6597692
107160 0.6651061
107170 0.660679
107180 0.6545256
107190 0.668736
107200 0.6901762
107210 0.6667864
107220 0.6576797
107230 0.6745944
107240 0.666625
107250 0.668865
107260 0.6714777
107270 0.6866581
107280 0.6820381
107290 0.6635255
107300 0.6732394
107310 0.6848193
107320 0.6908991
107330 0.6851224
107340 0.686595
107350 0.6797335
107360 0.6835236
107370 0.696866
107380 0.6948943
107390 0.6781291
107400 0.6670473
107410 0.6754462
107420 0.6724566
107430 0.6839152
107440 0.6638827
107450 0.6572765
107460 0.6730201
107470 0.6598211
107480 0.669413
107490 0.6642084
107500 0.6646853
107510 0.6610559
107520 0.6610289
107530 0.6577687
107540 0.6720771
107550 0.6897447
107560 0.6816311
107570 0.6825674
107580 0.6807951
107590 0.69023
107600 0.675483
107610 0.6586404
107620 0.6613523
107630 0.6646274
107640 0.6728422
107650 0.6732704
107660 0.6702195
107670 0.6795253
107680 0.6732933
107690 0.6710465
107700 0.6789448
107710 0.6778863
107720 0.6790469
107730 0.6785275
107740 0.6793091
107750 0.6860448
107760 0.684328
107770 0.7014914
107780 0.6766047
107790 0.6773247
107800 0.6638454
107810 0.6656101
107820 0.6618012
107830 0.6777059
107840 0.6785515
107850 0.6690957
107860 0.6661062
107870 0.6685435
107880 0.6701787
107890 0.663782
107900 0.6675103
107910 0.6611223
107920 0.6634511
107930 0.675056
107940 0.6637022
107950 0.6545687
107960 0.6698146
107970 0.661068
107980 0.6693656
107990 0.6724862
108000 0.6838249
108010 0.678694
108020 0.6950731
108030 0.6774734
108040 0.668675
108050 0.6630138
108060 0.6603174
108070 0.6628397
108080 0.650628
108090 0.6550134
108100 0.645873
108110 0.6468044
108120 0.6426746
108130 0.6440002
108140 0.6452186
108150 0.6641243
108160 0.6709315
108170 0.6796525
108180 0.6726851
108190 0.6721119
108200 0.6730024
108210 0.66259
108220 0.6660669
108230 0.674453
108240 0.6774247
108250 0.6729974
108260 0.6861866
108270 0.6676522
108280 0.6746721
108290 0.6712795
108300 0.6658745
108310 0.6705022
108320 0.6685752
108330 0.6697913
108340 0.6597353
108350 0.6531359
108360 0.6580532
108370 0.6784737
108380 0.6703672
108390 0.6729215
108400 0.6772563
108410 0.6748099
108420 0.665244
108430 0.678955
108440 0.6744153
108450 0.6727971
108460 0.6737313
108470 0.6652836
108480 0.662018
108490 0.6524139
108500 0.6595202
108510 0.6784474
108520 0.6709699
108530 0.6629141
108540 0.6783592
108550 0.6778896
108560 0.6828478
108570 0.6982602
108580 0.6943893
108590 0.6876139
108600 0.6813667
108610 0.6685924
108620 0.6760169
108630 0.6830465
108640 0.6678265
108650 0.6666112
108660 0.6692846
108670 0.6720274
108680 0.6773767
108690 0.67822
108700 0.6795196
108710 0.6764084
108720 0.6687419
108730 0.6535308
108740 0.6631234
108750 0.6720281
108760 0.6750084
108770 0.6620016
108780 0.660262
108790 0.6607172
108800 0.6633319
108810 0.6600167
108820 0.66768
108830 0.6727129
108840 0.6774781
108850 0.6570562
108860 0.6648686
108870 0.6782811
108880 0.6644265
108890 0.6588981
108900 0.6537344
108910 0.6454409
108920 0.6607332
108930 0.6604245
108940 0.6606833
108950 0.6761313
108960 0.6789837
108970 0.6777275
108980 0.6804486
108990 0.6639338
109000 0.6616333
109010 0.6642405
109020 0.661419
109030 0.656332
109040 0.6576521
109050 0.6670917
109060 0.6512535
109070 0.6444702
109080 0.6474562
109090 0.6489325
109100 0.6412889
109110 0.656161
109120 0.6525806
109130 0.6683577
109140 0.6726035
109150 0.6760055
109160 0.6822761
109170 0.6768214
109180 0.6636799
109190 0.6700066
109200 0.6588985
109210 0.65211
109220 0.657243
109230 0.6491849
109240 0.6486319
109250 0.6586249
109260 0.6632779
109270 0.6701726
109280 0.6748783
109290 0.6748559
109300 0.6697993
109310 0.6669546
109320 0.6630564
109330 0.6644032
109340 0.6508358
109350 0.6547035
109360 0.6603258
109370 0.6507703
109380 0.6499924
109390 0.6558442
109400 0.648034
109410 0.6521861
109420 0.651886
109430 0.658307
109440 0.6701844
109450 0.6679179
109460 0.6718853
109470 0.6677513
109480 0.6600081
109490 0.6539873
109500 0.6491975
109510 0.6611603
109520 0.6667081
109530 0.672181
109540 0.6710234
109550 0.6741847
109560 0.658946
109570 0.6684533
109580 0.6611323
109590 0.6759932
109600 0.6723959
109610 0.6661703
109620 0.6594699
109630 0.6573772
109640 0.6566767
109650 0.6714464
109660 0.6772981
109670 0.6736769
109680 0.6685011
109690 0.6759693
109700 0.67827
109710 0.6864407
109720 0.6779961
109730 0.670974
109740 0.6726828
109750 0.6634769
109760 0.6721458
109770 0.6828423
109780 0.6564013
109790 0.6490112
109800 0.6546661
109810 0.6587126
109820 0.6543343
109830 0.6604372
109840 0.6569587
109850 0.6673347
109860 0.6764535
109870 0.6869867
109880 0.6766048
109890 0.6766223
109900 0.6775143
109910 0.6691766
109920 0.6578956
109930 0.6541278
109940 0.6636747
109950 0.6684483
109960 0.6689012
109970 0.6456263
109980 0.6570758
109990 0.6463427
110000 0.6522309
110010 0.6480918
110020 0.6580908
110030 0.6700134
110040 0.6635447
110050 0.6621332
110060 0.6603306
110070 0.6511311
110080 0.6590346
110090 0.6578192
110100 0.6594993
110110 0.6621417
110120 0.6592751
110130 0.6599675
110140 0.6676577
110150 0.661416
110160 0.6818407
110170 0.6811926
110180 0.6650952
110190 0.6591985
110200 0.6543776
110210 0.6544319
110220 0.6577908
110230 0.67415
110240 0.6730021
110250 0.663149
110260 0.6790491
110270 0.6795799
110280 0.6744752
110290 0.675093
110300 0.6830165
110310 0.6843531
110320 0.686141
110330 0.6889605
110340 0.6895048
110350 0.6864861
110360 0.6652153
110370 0.6688331
110380 0.6617422
110390 0.6709598
110400 0.6723019
110410 0.6774201
110420 0.6654483
110430 0.6612197
110440 0.651627
110450 0.6615579
110460 0.666967
110470 0.6549332
110480 0.6651672
110490 0.67456
110500 0.6642736
110510 0.6734646
110520 0.678629
110530 0.669963
110540 0.6736521
110550 0.6738874
110560 0.6707007
110570 0.6827301
110580 0.6919834
110590 0.6874148
110600 0.6781533
110610 0.6728595
110620 0.6745763
110630 0.6808877
110640 0.686026
110650 0.6691104
110660 0.6551102
110670 0.664852
110680 0.6684432
110690 0.674619
110700 0.6582946
110710 0.6604846
110720 0.6555158
110730 0.6596003
110740 0.6641543
110750 0.6695868
110760 0.6724527
110770 0.6735261
110780 0.6804802
110790 0.6849139
110800 0.6634908
110810 0.6653485
110820 0.6661511
110830 0.6761572
110840 0.6854514
110850 0.6846702
110860 0.6765761
110870 0.6771718
110880 0.682934
110890 0.6729907
110900 0.6768118
110910 0.680541
110920 0.6768512
110930 0.67069
110940 0.6740271
110950 0.6676854
110960 0.6613456
110970 0.6687833
110980 0.6569301
110990 0.669174
111000 0.6763431
111010 0.6841422
111020 0.6722999
111030 0.6666473
111040 0.6809474
111050 0.67782
111060 0.6723685
111070 0.6692061
111080 0.6616091
111090 0.6696646
111100 0.6625965
111110 0.6623273
111120 0.6680784
111130 0.6798004
111140 0.6811759
111150 0.6741404
111160 0.668494
111170 0.6712397
111180 0.6683776
111190 0.6782544
111200 0.6659189
111210 0.6568844
111220 0.6678377
111230 0.6730973
111240 0.6777445
111250 0.670645
111260 0.6698325
111270 0.664021
111280 0.671486
111290 0.6733475
111300 0.6644053
111310 0.661771
111320 0.658868
111330 0.655392
111340 0.6680826
111350 0.6756504
111360 0.6651408
111370 0.6615191
111380 0.665538
111390 0.6721199
111400 0.6718008
111410 0.6669381
111420 0.6562017
111430 0.6722668
111440 0.6875361
111450 0.6867358
111460 0.6855936
111470 0.7051494
111480 0.6829532
111490 0.6854716
111500 0.6930073
111510 0.6911266
111520 0.678332
111530 0.6866725
111540 0.6855756
111550 0.6858481
111560 0.6757689
111570 0.6683937
111580 0.6577202
111590 0.6640558
111600 0.6733955
111610 0.6819029
111620 0.6742467
111630 0.6778213
111640 0.6807726
111650 0.6803387
111660 0.6626437
111670 0.6596929
111680 0.6552509
111690 0.6489887
111700 0.6442554
111710 0.6505201
111720 0.6526394
111730 0.6528655
111740 0.6695515
111750 0.6693729
111760 0.6899419
111770 0.6980146
111780 0.6981627
111790 0.6880432
111800 0.6889483
111810 0.689439
111820 0.682854
111830 0.6893734
111840 0.6816298
111850 0.6999759
111860 0.6868981
111870 0.6791602
111880 0.6722009
111890 0.6740554
111900 0.6778107
111910 0.688023
111920 0.6872945
111930 0.6817057
111940 0.6961557
111950 0.6842062
111960 0.6817449
111970 0.6841573
111980 0.6759903
111990 0.6904969
112000 0.6891942
112010 0.6843812
112020 0.6892408
112030 0.6811879
112040 0.6974037
112050 0.6967114
112060 0.7017579
112070 0.7115897
112080 0.6920022
112090 0.7083084
112100 0.6969925
112110 0.6939603
112120 0.6989764
112130 0.7016644
112140 0.6852255
112150 0.6759899
112160 0.6770163
112170 0.6745513
112180 0.6758158
112190 0.6754184
112200 0.6820489
112210 0.6770397
112220 0.68119
112230 0.6676086
112240 0.6631004
112250 0.6642069
112260 0.6786954
112270 0.7034901
112280 0.6918644
112290 0.6931893
112300 0.6800016
112310 0.6781727
112320 0.6872908
112330 0.6915631
112340 0.6912476
112350 0.7127698
112360 0.7188136
112370 0.6926447
112380 0.6889265
112390 0.6917551
112400 0.6851367
112410 0.6817381
112420 0.6955676
112430 0.679055
112440 0.6981073
112450 0.6957529
112460 0.6806179
112470 0.6864692
112480 0.6844272
112490 0.6786733
112500 0.6907115
112510 0.7041702
112520 0.6991519
112530 0.6946477
112540 0.6764297
112550 0.6710069
112560 0.6694575
112570 0.6619107
112580 0.6585608
112590 0.659486
112600 0.6696065
112610 0.6749622
112620 0.6709862
112630 0.677758
112640 0.6806308
112650 0.6713926
112660 0.6676762
112670 0.6648281
112680 0.6561486
112690 0.6650427
112700 0.6635331
112710 0.65219
112720 0.6533772
112730 0.6432269
112740 0.6582237
112750 0.6555174
112760 0.6520423
112770 0.6527523
112780 0.6542174
112790 0.6620939
112800 0.6683729
112810 0.6699414
112820 0.6576445
112830 0.662605
112840 0.657752
112850 0.6637826
112860 0.6734721
112870 0.6580589
112880 0.6480703
112890 0.6427162
112900 0.6386358
112910 0.6448084
112920 0.6568024
112930 0.655389
112940 0.6528561
112950 0.6498598
112960 0.6547804
112970 0.6490741
112980 0.6476858
112990 0.6407651
113000 0.6433135
113010 0.6546669
113020 0.6639246
113030 0.6650426
113040 0.6655223
113050 0.6713904
113060 0.6728833
113070 0.6853946
113080 0.6821504
113090 0.6913895
113100 0.6854345
113110 0.6923048
113120 0.7033731
113130 0.6959257
113140 0.6875597
113150 0.6836467
113160 0.6974086
113170 0.6795615
113180 0.6849193
113190 0.6800251
113200 0.669357
113210 0.6805074
113220 0.6814803
113230 0.6651114
113240 0.6684316
113250 0.6719846
113260 0.6601867
113270 0.6623949
113280 0.6628916
113290 0.6675599
113300 0.6624076
113310 0.6822042
113320 0.6871461
113330 0.6903359
113340 0.6766462
113350 0.6783398
113360 0.6686612
113370 0.6756784
113380 0.6696134
113390 0.6584448
113400 0.6607428
113410 0.6562904
113420 0.6517481
113430 0.6466447
113440 0.6560181
113450 0.6579221
113460 0.667821
113470 0.6642682
113480 0.6757611
113490 0.6741391
113500 0.6627726
113510 0.6588542
113520 0.6602311
113530 0.6672989
113540 0.6744832
113550 0.6617053
113560 0.6686476
113570 0.6674712
113580 0.6654347
113590 0.6595231
113600 0.6685053
113610 0.6616741
113620 0.660958
113630 0.6718516
113640 0.6810581
113650 0.6667967
113660 0.6576939
113670 0.659849
113680 0.6660197
113690 0.6576506
113700 0.6503718
113710 0.6539698
113720 0.6641999
113730 0.665777
113740 0.6691028
113750 0.6792098
113760 0.6741987
113770 0.665073
113780 0.6709675
113790 0.6714858
113800 0.674738
113810 0.6702622
113820 0.6727317
113830 0.6795574
113840 0.6824331
113850 0.6793293
113860 0.6747962
113870 0.6657829
113880 0.6751531
113890 0.6798066
113900 0.674749
113910 0.6795092
113920 0.6635888
113930 0.6644202
113940 0.677413
113950 0.6713056
113960 0.6766385
113970 0.6799274
113980 0.6748889
113990 0.6747302
114000 0.6752259
114010 0.6857677
114020 0.682487
114030 0.6821948
114040 0.6793917
114050 0.6829259
114060 0.6819981
114070 0.6786238
114080 0.6784612
114090 0.6757997
114100 0.6731069
114110 0.6662132
114120 0.6805676
114130 0.6778505
114140 0.6838567
114150 0.6902008
114160 0.6837419
114170 0.6855107
114180 0.6794794
114190 0.6757347
114200 0.6826383
114210 0.679926
114220 0.6751283
114230 0.6800478
114240 0.6835138
114250 0.6828397
114260 0.6784459
114270 0.6789355
114280 0.6816058
114290 0.6763611
114300 0.6808385
114310 0.6894193
114320 0.689889
114330 0.6962399
114340 0.685735
114350 0.6908617
114360 0.6967736
114370 0.702169
114380 0.7110994
114390 0.7051349
114400 0.7066188
114410 0.7047285
114420 0.6906291
114430 0.6986421
114440 0.7017556
114450 0.6942286
114460 0.7021101
114470 0.6995951
114480 0.6897116
114490 0.6799613
114500 0.6870886
114510 0.700563
114520 0.7006907
114530 0.6979409
114540 0.7062022
114550 0.7036054
114560 0.6932691
114570 0.6841508
114580 0.6975845
114590 0.68621
114600 0.6856723
114610 0.6746886
114620 0.6856923
114630 0.6934342
114640 0.6933265
114650 0.6948436
114660 0.6974174
114670 0.6747151
114680 0.6944014
114690 0.6849457
114700 0.6969244
114710 0.6957178
114720 0.6921986
114730 0.7061813
114740 0.7007483
114750 0.7049599
114760 0.7151113
114770 0.6984255
114780 0.6988973
114790 0.6997826
114800 0.6956322
114810 0.6972653
114820 0.7036771
114830 0.6934262
114840 0.692225
114850 0.6911457
114860 0.6858583
114870 0.7063361
114880 0.6983898
114890 0.6918936
114900 0.7086697
114910 0.6948823
114920 0.7062923
114930 0.7172582
114940 0.719574
114950 0.7089691
114960 0.7040486
114970 0.7161917
114980 0.7253517
114990 0.7195328
115000 0.7130629
115010 0.7004476
115020 0.7063172
115030 0.6991187
115040 0.7070962
115050 0.7208793
115060 0.7209892
115070 0.7045674
115080 0.6869634
115090 0.6925839
115100 0.691232
115110 0.6904116
115120 0.6871877
115130 0.6865074
115140 0.6984385
115150 0.702252
115160 0.6956928
115170 0.7011229
115180 0.7035924
115190 0.720357
115200 0.7133021
115210 0.6925701
115220 0.6989745
115230 0.7110089
115240 0.721496
115250 0.7127158
115260 0.6939453
115270 0.6823891
115280 0.6822339
115290 0.6779961
115300 0.6755573
115310 0.6697458
115320 0.6801016
115330 0.6841703
115340 0.6736823
115350 0.6750273
115360 0.6793986
115370 0.6914651
115380 0.6847187
115390 0.684083
115400 0.7008514
115410 0.6927842
115420 0.7007257
115430 0.693489
115440 0.6935751
115450 0.6993877
115460 0.6821858
115470 0.6677033
115480 0.6926674
115490 0.6848277
115500 0.6990373
115510 0.6872708
115520 0.6976503
115530 0.7006814
115540 0.7091818
115550 0.702763
115560 0.6996985
115570 0.6911772
115580 0.6949228
115590 0.6969585
115600 0.6914846
115610 0.7121119
115620 0.7027707
115630 0.6970822
115640 0.7094027
115650 0.697507
115660 0.6964504
115670 0.6876497
115680 0.6939151
115690 0.7042359
115700 0.716262
115710 0.6995347
115720 0.6970834
115730 0.6980906
115740 0.6884382
115750 0.6886754
115760 0.6949603
115770 0.7161134
115780 0.7150669
115790 0.7105829
115800 0.703205
115810 0.7008049
115820 0.7043878
115830 0.704841
115840 0.6989752
115850 0.6930534
115860 0.6810375
115870 0.6835163
115880 0.680245
115890 0.6774667
115900 0.6828112
115910 0.6949903
115920 0.6897296
115930 0.7003392
115940 0.6828185
115950 0.690144
115960 0.675319
115970 0.668766
115980 0.6735069
115990 0.6742324
116000 0.6722072
116010 0.6745702
116020 0.6681889
116030 0.6728562
116040 0.6657612
116050 0.6565238
116060 0.6830347
116070 0.6845075
116080 0.6752325
116090 0.6843734
116100 0.6771954
116110 0.6705851
116120 0.678631
116130 0.6859911
116140 0.6823298
116150 0.6737772
116160 0.683081
116170 0.6881609
116180 0.6779976
116190 0.6878616
116200 0.6774908
116210 0.6722333
116220 0.6727934
116230 0.675817
116240 0.6676663
116250 0.6776394
116260 0.6686184
116270 0.6734257
116280 0.6682181
116290 0.6705055
116300 0.6766188
116310 0.6862193
116320 0.6763369
116330 0.6737574
116340 0.668781
116350 0.6751217
116360 0.6595328
116370 0.6732241
116380 0.6826347
116390 0.6891022
116400 0.6759672
116410 0.6694871
116420 0.6663425
116430 0.6639378
116440 0.6666644
116450 0.6690437
116460 0.6782218
116470 0.6827654
116480 0.682419
116490 0.6802762
116500 0.6829247
116510 0.6872889
116520 0.6825624
116530 0.6736101
116540 0.6842371
116550 0.6897851
116560 0.6865101
116570 0.6766971
116580 0.6849008
116590 0.6970521
116600 0.7068155
116610 0.705481
116620 0.704466
116630 0.7009562
116640 0.6898826
116650 0.6953617
116660 0.6996484
116670 0.7063637
116680 0.7009608
116690 0.6986678
116700 0.6992326
116710 0.7036684
116720 0.69532
116730 0.6794326
116740 0.6718186
116750 0.688198
116760 0.6865331
116770 0.6820856
116780 0.6917539
116790 0.6838448
116800 0.7046278
116810 0.6950992
116820 0.6783543
116830 0.677136
116840 0.6802792
116850 0.6807098
116860 0.6833591
116870 0.6870602
116880 0.682606
116890 0.6840623
116900 0.6864709
116910 0.6866741
116920 0.6887522
116930 0.6903872
116940 0.6892275
116950 0.6890253
116960 0.683785
116970 0.6937087
116980 0.6820489
116990 0.6969215
117000 0.6946896
117010 0.6890201
117020 0.6860411
117030 0.6886492
117040 0.6999695
117050 0.7139428
117060 0.7187792
117070 0.705063
117080 0.6908149
117090 0.7079074
117100 0.7052548
117110 0.6989359
117120 0.7064016
117130 0.702004
117140 0.7107838
117150 0.700352
117160 0.701306
117170 0.6917771
117180 0.6892993
117190 0.6895978
117200 0.7006264
117210 0.6893094
117220 0.6810694
117230 0.6904421
117240 0.6943761
117250 0.7020361
117260 0.6955233
117270 0.6869846
117280 0.6888776
117290 0.6949249
117300 0.6862537
117310 0.6935734
117320 0.7013265
117330 0.6921196
117340 0.6892021
117350 0.6960514
117360 0.6939016
117370 0.7072916
117380 0.7009115
117390 0.7005087
117400 0.7077088
117410 0.6973981
117420 0.7005166
117430 0.7014802
117440 0.6895985
117450 0.6780491
117460 0.6717443
117470 0.6601048
117480 0.6581728
117490 0.6775647
117500 0.6876582
117510 0.6850386
117520 0.6847302
117530 0.6710851
117540 0.6775903
117550 0.6808983
117560 0.6868426
117570 0.6913044
117580 0.6819129
117590 0.6893314
117600 0.6918687
117610 0.6919307
117620 0.6832211
117630 0.6809883
117640 0.6800921
117650 0.6906483
117660 0.6949033
117670 0.6978791
117680 0.6941054
117690 0.6961916
117700 0.6822737
117710 0.6879155
117720 0.6935564
117730 0.6970167
117740 0.7036808
117750 0.7010394
117760 0.6885951
117770 0.7005402
117780 0.7173619
117790 0.7126761
117800 0.7133776
117810 0.7150304
117820 0.720992
117830 0.7108904
117840 0.7078326
117850 0.6891844
117860 0.6977253
117870 0.6916665
117880 0.6895527
117890 0.6906515
117900 0.704712
117910 0.7048215
117920 0.7050269
117930 0.6967413
117940 0.6927725
117950 0.705391
117960 0.7076104
117970 0.7119676
117980 0.7208316
117990 0.7119402
118000 0.7096713
118010 0.714103
118020 0.709996
118030 0.7233785
118040 0.702979
118050 0.6976937
118060 0.6818431
118070 0.6769273
118080 0.6673753
118090 0.6721714
118100 0.6750021
118110 0.6690601
118120 0.6796697
118130 0.6889184
118140 0.6848098
118150 0.6849958
118160 0.6869577
118170 0.6935658
118180 0.6872154
118190 0.6889078
118200 0.6911717
118210 0.7011189
118220 0.7033177
118230 0.6976848
118240 0.690033
118250 0.6904166
118260 0.682498
118270 0.6801043
118280 0.6758646
118290 0.684428
118300 0.6836094
118310 0.6824868
118320 0.6843683
118330 0.6904777
118340 0.6782519
118350 0.680555
118360 0.6736588
118370 0.6815809
118380 0.6809189
118390 0.6901479
118400 0.7014486
118410 0.6952603
118420 0.6849681
118430 0.6912929
118440 0.6867308
118450 0.6808414
118460 0.6847561
118470 0.6834967
118480 0.6858715
118490 0.679372
118500 0.6831036
118510 0.681375
118520 0.6963339
118530 0.716808
118540 0.7104657
118550 0.7111516
118560 0.7168024
118570 0.7295096
118580 0.7134175
118590 0.7258175
118600 0.722828
118610 0.7198212
118620 0.7195307
118630 0.7236188
118640 0.7268085
118650 0.7226673
118660 0.707417
118670 0.6970156
118680 0.7072434
118690 0.71295
118700 0.7104167
118710 0.7152904
118720 0.7016844
118730 0.7101721
118740 0.7058181
118750 0.6989362
118760 0.6911437
118770 0.6960383
118780 0.690057
118790 0.6848023
118800 0.7033712
118810 0.7091543
118820 0.7015035
118830 0.7011362
118840 0.6994913
118850 0.7018799
118860 0.6955096
118870 0.6905428
118880 0.6875538
118890 0.6783918
118900 0.6872674
118910 0.6865214
118920 0.6921075
118930 0.6852341
118940 0.6859286
118950 0.6834959
118960 0.6733444
118970 0.6784391
118980 0.6925595
118990 0.7012864
119000 0.6907469
119010 0.6971814
119020 0.6997102
119030 0.7002048
119040 0.7135864
119050 0.7113221
119060 0.7218734
119070 0.7163784
119080 0.714515
119090 0.7261848
119100 0.73255
119110 0.7334641
119120 0.7345877
119130 0.7375401
119140 0.731405
119150 0.7226089
119160 0.7245096
119170 0.720924
119180 0.7304323
119190 0.7326003
119200 0.7133734
119210 0.7050392
119220 0.6945043
119230 0.7044641
119240 0.7130242
119250 0.7048712
119260 0.7169583
119270 0.7141874
119280 0.7228468
119290 0.7258993
119300 0.7034161
119310 0.7041346
119320 0.712045
119330 0.7084428
119340 0.6950221
119350 0.6975486
119360 0.7020866
119370 0.6984485
119380 0.6917208
119390 0.6960911
119400 0.6948436
119410 0.6866394
119420 0.6830662
119430 0.6912014
119440 0.6894544
119450 0.6858555
119460 0.683163
119470 0.6797318
119480 0.6912605
119490 0.6947332
119500 0.6992902
119510 0.6941694
119520 0.6725845
119530 0.674781
119540 0.6894409
119550 0.6949251
119560 0.6877457
119570 0.701611
119580 0.6845776
119590 0.6756514
119600 0.6849783
119610 0.6855825
119620 0.6800939
119630 0.6858617
119640 0.6860169
119650 0.6934742
119660 0.686169
119670 0.697585
119680 0.6947827
119690 0.7090524
119700 0.7010838
119710 0.7108651
119720 0.7041262
119730 0.7085252
119740 0.7091674
119750 0.7085392
119760 0.701059
119770 0.7102498
119780 0.7273133
119790 0.7208149
119800 0.7189919
119810 0.7187522
119820 0.7195618
119830 0.7204083
119840 0.725136
119850 0.723152
119860 0.7299032
119870 0.7017879
119880 0.7051278
119890 0.7078367
119900 0.7143939
119910 0.7169205
119920 0.7189793
119930 0.7209063
119940 0.7179607
119950 0.7064428
119960 0.7193539
119970 0.7193627
119980 0.7093532
119990 0.7072309
120000 0.7015511
120010 0.6998844
120020 0.6918723
120030 0.6969395
120040 0.7051829
120050 0.7064869
120060 0.6941719
120070 0.6838344
120080 0.6839052
120090 0.6866604
120100 0.6931842
120110 0.6998098
120120 0.7006376
120130 0.7059591
120140 0.706442
120150 0.7160214
120160 0.7140844
120170 0.7234597
120180 0.7216079
120190 0.7181492
120200 0.7126683
120210 0.7015076
120220 0.7208556
120230 0.7189968
120240 0.7171048
120250 0.7176213
120260 0.7115577
120270 0.7195362
120280 0.700811
120290 0.706758
120300 0.7253503
120310 0.7085065
120320 0.7180725
120330 0.7114564
120340 0.7125207
120350 0.7232988
120360 0.7179105
120370 0.7137751
120380 0.7063672
120390 0.7074579
120400 0.7145711
120410 0.7187697
120420 0.7182809
120430 0.7097405
120440 0.6948393
120450 0.7041394
120460 0.705245
120470 0.6948044
120480 0.7124789
120490 0.7069061
120500 0.7181227
120510 0.7330022
120520 0.7304384
120530 0.7209797
120540 0.7168395
120550 0.7225617
120560 0.7307082
120570 0.7248865
120580 0.7276359
120590 0.735659
120600 0.7336221
120610 0.7372969
120620 0.7128641
120630 0.704518
120640 0.7192571
120650 0.72376
120660 0.7279188
120670 0.7379759
120680 0.7264681
120690 0.7302956
120700 0.7307709
120710 0.7261912
120720 0.7253742
120730 0.7247763
120740 0.7220985
120750 0.7419864
120760 0.7261543
120770 0.7240371
120780 0.7056897
120790 0.7038642
120800 0.697689
120810 0.7040148
120820 0.7051853
120830 0.7016372
120840 0.7061428
120850 0.7204826
120860 0.7096763
120870 0.7140955
120880 0.7147266
120890 0.7009904
120900 0.7083625
120910 0.7210925
120920 0.7146714
120930 0.7052301
120940 0.7065494
120950 0.7129239
120960 0.7146676
120970 0.6952112
120980 0.7032211
120990 0.7043053
121000 0.7113659
121010 0.7115728
121020 0.7266994
121030 0.7237664
121040 0.7146193
121050 0.7152002
121060 0.7165425
121070 0.7098965
121080 0.7308021
121090 0.7218611
121100 0.7154302
121110 0.7153873
121120 0.7236278
121130 0.7196029
121140 0.7137434
121150 0.7204149
121160 0.715476
121170 0.7185308
121180 0.7187282
121190 0.7178017
121200 0.709039
121210 0.7143579
121220 0.7148806
121230 0.7111852
121240 0.7107592
121250 0.7163166
121260 0.7188707
121270 0.7150391
121280 0.702625
121290 0.7071726
121300 0.6938592
121310 0.7053225
121320 0.714184
121330 0.7104409
121340 0.7194299
121350 0.7204351
121360 0.7160918
121370 0.708004
121380 0.7171734
121390 0.7217454
121400 0.7148612
121410 0.7077876
121420 0.7165378
121430 0.7140979
121440 0.7154745
121450 0.7125412
121460 0.7206234
121470 0.7215105
121480 0.7353907
121490 0.7379161
121500 0.7219956
121510 0.7337183
121520 0.7434124
121530 0.7394187
121540 0.7277453
121550 0.7218734
121560 0.7195886
121570 0.7235302
121580 0.7200184
121590 0.7214658
121600 0.7191178
121610 0.7348285
121620 0.7373641
121630 0.7328961
121640 0.729457
121650 0.7315346
121660 0.7379158
121670 0.7323
121680 0.7222421
121690 0.7124439
121700 0.6946404
121710 0.7005829
121720 0.7043558
121730 0.7106694
121740 0.7129875
121750 0.7212551
121760 0.7159737
121770 0.7182115
121780 0.7201943
121790 0.7256479
121800 0.7344609
121810 0.7253618
121820 0.735854
121830 0.7350883
121840 0.7346606
121850 0.7428069
121860 0.7270357
121870 0.7272981
121880 0.7361
121890 0.7315922
121900 0.7242911
121910 0.7294259
121920 0.7317563
121930 0.7315816
121940 0.7187303
121950 0.7272514
121960 0.7149955
121970 0.7150377
121980 0.7164856
121990 0.7255512
122000 0.7168929
122010 0.7087526
122020 0.7067327
122030 0.6949264
122040 0.7009698
122050 0.7034143
122060 0.6960107
122070 0.7111824
122080 0.7199879
122090 0.704544
122100 0.6942997
122110 0.6939181
122120 0.7016491
122130 0.7054539
122140 0.7145579
122150 0.7202678
122160 0.7132822
122170 0.7283711
122180 0.7273477
122190 0.7375908
122200 0.7437186
122210 0.7311881
122220 0.7310885
122230 0.7135112
122240 0.7194474
122250 0.7119892
122260 0.7215469
122270 0.7220846
122280 0.7239113
122290 0.7373068
122300 0.7506202
122310 0.7455248
122320 0.7351897
122330 0.7208536
122340 0.7127069
122350 0.7195864
122360 0.7195827
122370 0.7169029
122380 0.7212964
122390 0.7140385
122400 0.7202933
122410 0.7260041
122420 0.7252804
122430 0.7191361
122440 0.7266032
122450 0.7151012
122460 0.7290809
122470 0.7344144
122480 0.7273811
122490 0.7273275
122500 0.7329184
122510 0.7240632
122520 0.7149711
122530 0.7323114
122540 0.7290477
122550 0.7223292
122560 0.7250832
122570 0.7199814
122580 0.7193689
122590 0.7242167
122600 0.724131
122610 0.7294778
122620 0.7264015
122630 0.7232485
122640 0.7275073
122650 0.7292783
122660 0.7286692
122670 0.7219869
122680 0.7306761
122690 0.7134786
122700 0.7385144
122710 0.7517037
122720 0.7421478
122730 0.7404343
122740 0.7438227
122750 0.7475467
122760 0.7380469
122770 0.7352012
122780 0.7378858
122790 0.7290714
122800 0.7423816
122810 0.7384928
122820 0.7356139
122830 0.7373518
122840 0.7340026
122850 0.7290585
122860 0.7452773
122870 0.7538987
122880 0.7441621
122890 0.7361501
122900 0.7245299
122910 0.7352124
122920 0.747265
122930 0.7354328
122940 0.7389174
122950 0.7383648
122960 0.7362717
122970 0.7289352
122980 0.7347634
122990 0.734862
123000 0.7208632
123010 0.7274064
123020 0.7204267
123030 0.7172914
123040 0.7113927
123050 0.7106377
123060 0.7151192
123070 0.7214682
123080 0.7132116
123090 0.7150541
123100 0.7228959
123110 0.7323517
123120 0.7286676
123130 0.7353425
123140 0.7250252
123150 0.7254013
123160 0.7107974
123170 0.7233495
123180 0.7191885
123190 0.7238995
123200 0.7089133
123210 0.7214434
123220 0.7108559
123230 0.711557
123240 0.722654
123250 0.7098024
123260 0.716471
123270 0.7183216
123280 0.7158552
123290 0.7137325
123300 0.7148324
123310 0.718692
123320 0.7215691
123330 0.7166006
123340 0.7235613
123350 0.7273918
123360 0.747713
123370 0.7359398
123380 0.7429143
123390 0.7449964
123400 0.7389177
123410 0.7426717
123420 0.7441795
123430 0.7385885
123440 0.7289597
123450 0.7337096
123460 0.7280489
123470 0.730801
123480 0.729124
123490 0.727154
123500 0.7211135
123510 0.7188973
123520 0.713682
123530 0.7157227
123540 0.7148474
123550 0.7092377
123560 0.7141769
123570 0.708105
123580 0.7171955
123590 0.7183778
123600 0.7233912
123610 0.7238757
123620 0.7270935
123630 0.7149071
123640 0.7099742
123650 0.7218196
123660 0.7243899
123670 0.7411449
123680 0.740604
123690 0.7433662
123700 0.7315955
123710 0.7385303
123720 0.7389318
123730 0.733383
123740 0.7336454
123750 0.731066
123760 0.7263035
123770 0.7300881
123780 0.7408954
123790 0.748317
123800 0.7477233
123810 0.7473774
123820 0.7637842
123830 0.7631356
123840 0.7744305
123850 0.7823552
123860 0.7733723
123870 0.7590632
123880 0.7575624
123890 0.7647994
123900 0.7622862
123910 0.7706573
123920 0.757735
123930 0.7403525
123940 0.7374376
123950 0.7551819
123960 0.7584031
123970 0.7502694
123980 0.7552075
123990 0.7443225
124000 0.7477145
124010 0.7543374
124020 0.7652523
124030 0.7649559
124040 0.7569068
124050 0.756209
124060 0.7415169
124070 0.7450102
124080 0.7571324
124090 0.7658599
124100 0.7782088
124110 0.7689009
124120 0.768449
124130 0.7702704
124140 0.7867866
124150 0.776098
124160 0.7647603
124170 0.7672883
124180 0.7775863
124190 0.7711524
124200 0.7734168
124210 0.7512853
124220 0.7537242
124230 0.7460997
124240 0.7442389
124250 0.7291914
124260 0.7266698
124270 0.736817
124280 0.7332966
124290 0.7422364
124300 0.7420952
124310 0.7500373
124320 0.7543805
124330 0.7491928
124340 0.7433558
124350 0.7325267
124360 0.7526276
124370 0.7580301
124380 0.7574694
124390 0.7554731
124400 0.7483088
124410 0.7466819
124420 0.742675
124430 0.7414969
124440 0.7391885
124450 0.7362995
124460 0.7309203
124470 0.7325556
124480 0.7480716
124490 0.7385198
124500 0.7292629
124510 0.7253915
124520 0.7230657
124530 0.7260007
124540 0.724763
124550 0.7397629
124560 0.7543533
124570 0.7344816
124580 0.7347056
124590 0.7364719
124600 0.7269856
124610 0.7303763
124620 0.7278665
124630 0.748552
124640 0.7390355
124650 0.7423851
124660 0.7291022
124670 0.7185023
124680 0.7218221
124690 0.731254
124700 0.7394708
124710 0.7334058
124720 0.7359535
124730 0.7466626
124740 0.7472669
124750 0.7381167
124760 0.7317662
124770 0.739141
124780 0.7298766
124790 0.7437471
124800 0.7436814
124810 0.7463226
124820 0.7394769
124830 0.733322
124840 0.7243079
124850 0.7274685
124860 0.7490297
124870 0.7475359
124880 0.7510603
124890 0.7492666
124900 0.726446
124910 0.7231211
124920 0.7236274
124930 0.7314415
124940 0.7253981
124950 0.7499936
124960 0.7507819
124970 0.7498298
124980 0.7486961
124990 0.7518601
125000 0.7505667
125010 0.7646187
125020 0.743579
125030 0.7459324
125040 0.7476033
125050 0.7526962
125060 0.7595432
125070 0.7613813
125080 0.7427481
125090 0.7561508
125100 0.7536868
125110 0.7545577
125120 0.7688249
125130 0.7775473
125140 0.7734792
125150 0.7670314
125160 0.7800867
125170 0.7863969
125180 0.7781008
125190 0.7857493
125200 0.7876113
125210 0.7555273
125220 0.7498144
125230 0.7627503
125240 0.7574492
125250 0.7534714
125260 0.7431427
125270 0.7466384
125280 0.7590019
125290 0.7561736
125300 0.7635001
125310 0.7609962
125320 0.75016
125330 0.7610261
125340 0.7728739
125350 0.772122
125360 0.7530909
125370 0.76471
125380 0.7694131
125390 0.7766331
125400 0.7711929
125410 0.7863115
125420 0.7941963
125430 0.7860089
125440 0.7848376
125450 0.7853629
125460 0.7888281
125470 0.7705126
125480 0.7855869
125490 0.7804199
125500 0.7864075
125510 0.7878927
125520 0.7727821
125530 0.7696663
125540 0.7688295
125550 0.7690367
125560 0.7743598
125570 0.7652662
125580 0.7579062
125590 0.7777203
125600 0.7801672
125610 0.7817745
125620 0.7841182
125630 0.7835525
125640 0.7867832
125650 0.7806762
125660 0.7824787
125670 0.7744222
125680 0.7674034
125690 0.7707225
125700 0.7744306
125710 0.775281
125720 0.7689164
125730 0.7738801
125740 0.7595924
125750 0.7677376
125760 0.7618791
125770 0.751645
125780 0.7469385
125790 0.740901
125800 0.7413393
125810 0.7445754
125820 0.7333078
125830 0.7438929
125840 0.7526476
125850 0.7434861
125860 0.7543665
125870 0.7574655
125880 0.7593586
125890 0.7665971
125900 0.761207
125910 0.7552722
125920 0.7536396
125930 0.7632107
125940 0.7639351
125950 0.7759625
125960 0.771923
125970 0.7747158
125980 0.7666508
125990 0.7704237
126000 0.7714219
126010 0.7606863
126020 0.7601299
126030 0.754013
126040 0.7459231
126050 0.7534981
126060 0.7633218
126070 0.7705861
126080 0.7542802
126090 0.7445308
126100 0.754504
126110 0.7507157
126120 0.7448941
126130 0.75385
126140 0.7556189
126150 0.7619988
126160 0.7648205
126170 0.7648222
126180 0.7717454
126190 0.7569109
126200 0.7613995
126210 0.7631707
126220 0.7715737
126230 0.7673056
126240 0.7730493
126250 0.770243
126260 0.7648942
126270 0.7736318
126280 0.7816697
126290 0.7786113
126300 0.7964082
126310 0.7926032
126320 0.7807
126330 0.7792047
126340 0.7773113
126350 0.7762783
126360 0.771057
126370 0.7545192
126380 0.7693074
126390 0.7661369
126400 0.7709311
126410 0.7683405
126420 0.769915
126430 0.7717648
126440 0.7524341
126450 0.7603031
126460 0.7617985
126470 0.7445108
126480 0.7483701
126490 0.7514276
126500 0.7580354
126510 0.7530228
126520 0.7482373
126530 0.7473212
126540 0.7437111
126550 0.7506668
126560 0.7486471
126570 0.7512121
126580 0.7535502
126590 0.7501725
126600 0.7445027
126610 0.7488704
126620 0.7567751
126630 0.7783678
126640 0.768258
126650 0.7472573
126660 0.7491738
126670 0.7396827
126680 0.748476
126690 0.7559026
126700 0.7537645
126710 0.7571477
126720 0.7571626
126730 0.7478063
126740 0.7375812
126750 0.7423748
126760 0.7412546
126770 0.7464202
126780 0.7516388
126790 0.746303
126800 0.7381123
126810 0.7415293
126820 0.7505101
126830 0.7580618
126840 0.7403575
126850 0.7495384
126860 0.7563906
126870 0.7506357
126880 0.7456458
126890 0.7544916
126900 0.7450749
126910 0.747687
126920 0.749909
126930 0.7424483
126940 0.7518162
126950 0.7488983
126960 0.7568285
126970 0.7565562
126980 0.7363741
126990 0.7362321
127000 0.7419388
127010 0.741924
127020 0.7478332
127030 0.7478651
127040 0.7464503
127050 0.7453618
127060 0.7421978
127070 0.7386513
127080 0.7382813
127090 0.7232404
127100 0.7363989
127110 0.7413841
127120 0.7478997
127130 0.7500808
127140 0.7443551
127150 0.7515127
127160 0.7424929
127170 0.7463968
127180 0.7544914
127190 0.7538093
127200 0.7490993
127210 0.7596981
127220 0.742457
127230 0.7389463
127240 0.7312361
127250 0.7327132
127260 0.737631
127270 0.7406384
127280 0.7366433
127290 0.7337462
127300 0.742862
127310 0.7525731
127320 0.7479532
127330 0.7224817
127340 0.7301071
127350 0.7233022
127360 0.7218125
127370 0.7283548
127380 0.7296641
127390 0.7334791
127400 0.7295892
127410 0.7319098
127420 0.7284375
127430 0.7308208
127440 0.7342148
127450 0.7325427
127460 0.7387907
127470 0.7397912
127480 0.7453181
127490 0.7370256
127500 0.7364582
127510 0.7380978
127520 0.7423126
127530 0.7468005
127540 0.7439435
127550 0.7487313
127560 0.7515168
127570 0.7580589
127580 0.7508305
127590 0.7484657
127600 0.7464775
127610 0.7582355
127620 0.7511732
127630 0.7513539
127640 0.7530219
127650 0.7580965
127660 0.7589609
127670 0.7516668
127680 0.7325941
127690 0.7411888
127700 0.7516735
127710 0.7592069
127720 0.7588314
127730 0.7510556
127740 0.7541553
127750 0.760442
127760 0.7542648
127770 0.746748
127780 0.7560989
127790 0.7446997
127800 0.745145
127810 0.7549933
127820 0.7508441
127830 0.7602313
127840 0.7569451
127850 0.7547469
127860 0.7518113
127870 0.75251
127880 0.753292
127890 0.7544878
127900 0.7656099
127910 0.7636535
127920 0.7698459
127930 0.7660438
127940 0.7695886
127950 0.760083
127960 0.7636464
127970 0.7660515
127980 0.7630591
127990 0.7513549
128000 0.7586396
128010 0.7494636
128020 0.7467896
128030 0.7461973
128040 0.7351734
128050 0.7401388
128060 0.738182
128070 0.7451628
128080 0.7429844
128090 0.743179
128100 0.7395052
128110 0.7530816
128120 0.7556885
128130 0.767367
128140 0.7578182
128150 0.7490137
128160 0.7364293
128170 0.7376955
128180 0.7474641
128190 0.7492881
128200 0.7598645
128210 0.7480946
128220 0.7509407
128230 0.7545496
128240 0.7594136
128250 0.7514596
128260 0.7402685
128270 0.7510135
128280 0.7559442
128290 0.7475967
128300 0.7592666
128310 0.7665725
128320 0.7653725
128330 0.7590334
128340 0.7555953
128350 0.7712871
128360 0.7484693
128370 0.7620434
128380 0.7757933
128390 0.7722388
128400 0.7749809
128410 0.7644199
128420 0.75762
128430 0.7478605
128440 0.7495424
128450 0.740284
128460 0.7348376
128470 0.7320673
128480 0.7460261
128490 0.7541028
128500 0.7552426
128510 0.7595511
128520 0.7641518
128530 0.7583244
128540 0.7626309
128550 0.7569134
128560 0.7628397
128570 0.7595024
128580 0.76805
128590 0.7687019
128600 0.7704982
128610 0.7666317
128620 0.7619028
128630 0.7517831
128640 0.7493029
128650 0.7447115
128660 0.7547306
128670 0.749199
128680 0.7514513
128690 0.7594393
128700 0.7568918
128710 0.7427416
128720 0.7607686
128730 0.7557676
128740 0.7631423
128750 0.7574797
128760 0.763532
128770 0.7520522
128780 0.7641386
128790 0.7563034
128800 0.7549428
128810 0.7549506
128820 0.7506331
128830 0.7430297
128840 0.7423401
128850 0.7451453
128860 0.7458071
128870 0.7485408
128880 0.7363427
128890 0.7419337
128900 0.7439981
128910 0.7447901
128920 0.7359371
128930 0.7350924
128940 0.7380062
128950 0.7406918
128960 0.7439758
128970 0.7385309
128980 0.7384771
128990 0.7467191
129000 0.7596022
129010 0.7595292
129020 0.7631483
129030 0.7548239
129040 0.7528898
129050 0.7446029
129060 0.7416174
129070 0.7428502
129080 0.7507525
129090 0.7469015
129100 0.7619338
129110 0.7572464
129120 0.7498789
129130 0.739181
129140 0.7593627
129150 0.7603688
129160 0.7667894
129170 0.7609696
129180 0.7505983
129190 0.7612548
129200 0.7656463
129210 0.7577774
129220 0.7586073
129230 0.7526092
129240 0.7590953
129250 0.7591262
129260 0.750653
129270 0.7482874
129280 0.7598817
129290 0.7484765
129300 0.7529882
129310 0.7640275
129320 0.769909
129330 0.7575881
129340 0.743602
129350 0.7570858
129360 0.7534108
129370 0.7509986
129380 0.7532622
129390 0.7550107
129400 0.7474056
129410 0.7431279
129420 0.7356589
129430 0.7523746
129440 0.7505277
129450 0.7590102
129460 0.7458044
129470 0.7616752
129480 0.762794
129490 0.7678807
129500 0.7590478
129510 0.7615319
129520 0.7740076
129530 0.7815009
129540 0.7828744
129550 0.7782457
129560 0.7775174
129570 0.7866567
129580 0.782185
129590 0.7736191
129600 0.7662299
129610 0.76476
129620 0.7600618
129630 0.7570696
129640 0.7583423
129650 0.7548155
129660 0.7618572
129670 0.7527272
129680 0.7474808
129690 0.7457739
129700 0.7626489
129710 0.7590876
129720 0.7588056
129730 0.7445663
129740 0.7524869
129750 0.7579169
129760 0.7551948
129770 0.7562995
129780 0.7486233
129790 0.7500054
129800 0.7608142
129810 0.7589288
129820 0.7610355
129830 0.7534727
129840 0.7533026
129850 0.7543206
129860 0.7633663
129870 0.7654096
129880 0.7556174
129890 0.7593508
129900 0.7535523
129910 0.7474768
129920 0.7390481
129930 0.7418129
129940 0.7476084
129950 0.7432739
129960 0.7464647
129970 0.7533906
129980 0.7699034
129990 0.7700239
130000 0.759458
130010 0.760087
130020 0.7580183
130030 0.7616388
130040 0.7523649
130050 0.768186
130060 0.7569818
130070 0.7593266
130080 0.7714736
130090 0.7894469
130100 0.7757856
130110 0.7786496
130120 0.7883947
130130 0.781554
130140 0.7762678
130150 0.7810332
130160 0.7833684
130170 0.7830229
130180 0.7805856
130190 0.7898208
130200 0.7833728
130210 0.7733818
130220 0.7859908
130230 0.7916914
130240 0.7905936
130250 0.7929897
130260 0.7735867
130270 0.7702739
130280 0.7674024
130290 0.778543
130300 0.7842599
130310 0.7953725
130320 0.7902834
130330 0.7775553
130340 0.7862603
130350 0.783977
130360 0.7776073
130370 0.7751443
130380 0.7772631
130390 0.7834118
130400 0.7836942
130410 0.7887102
130420 0.7966667
130430 0.7894289
130440 0.7798784
130450 0.7691108
130460 0.7749605
130470 0.7885163
130480 0.782562
130490 0.7838537
130500 0.7831795
130510 0.7958816
130520 0.7881288
130530 0.7869579
130540 0.7803853
130550 0.7812432
130560 0.8009196
130570 0.7941638
130580 0.8003923
130590 0.8041428
130600 0.8079904
130610 0.7896849
130620 0.7865918
130630 0.7688605
130640 0.7805383
130650 0.7805754
130660 0.7880586
130670 0.7911384
130680 0.7816637
130690 0.7750387
130700 0.7712219
130710 0.7775387
130720 0.788622
130730 0.800307
130740 0.7923416
130750 0.7924141
130760 0.787574
130770 0.7931763
130780 0.777751
130790 0.7808926
130800 0.7683613
130810 0.7834377
130820 0.7901131
130830 0.7863126
130840 0.7875023
130850 0.7953994
130860 0.8114801
130870 0.8102062
130880 0.8098406
130890 0.8007926
130900 0.7936767
130910 0.7918711
130920 0.7964303
130930 0.7989353
130940 0.7919249
130950 0.8025115
130960 0.7961374
130970 0.7899148
130980 0.7921394
130990 0.7972397
131000 0.7951903
131010 0.7861716
131020 0.7912606
131030 0.7889963
131040 0.7736211
131050 0.7639204
131060 0.7545539
131070 0.7599534
131080 0.7549888
131090 0.7705879
131100 0.7683173
131110 0.7597119
131120 0.7584267
131130 0.762206
131140 0.7643049
131150 0.7626802
131160 0.7553132
131170 0.7622284
131180 0.7669137
131190 0.7613857
131200 0.7779081
131210 0.7814109
131220 0.7942107
131230 0.7906705
131240 0.7856373
131250 0.76493
131260 0.7747443
131270 0.7731948
131280 0.7790545
131290 0.7834944
131300 0.7823137
131310 0.7727122
131320 0.7676907
131330 0.7638123
131340 0.7542038
131350 0.7461119
131360 0.7522251
131370 0.7522314
131380 0.7614742
131390 0.7664359
131400 0.7605399
131410 0.768884
131420 0.7842705
131430 0.7725542
131440 0.7746506
131450 0.7820759
131460 0.7889833
131470 0.7847518
131480 0.7852252
131490 0.7832516
131500 0.7888289
131510 0.7955259
131520 0.7968345
131530 0.7804055
131540 0.7753223
131550 0.773584
131560 0.7688433
131570 0.7667289
131580 0.7675563
131590 0.7729696
131600 0.7808579
131610 0.7888319
131620 0.7925556
131630 0.7814876
131640 0.7795714
131650 0.7834548
131660 0.7887782
131670 0.7939363
131680 0.8011669
131690 0.7982221
131700 0.8045666
131710 0.7907945
131720 0.7944072
131730 0.7903853
131740 0.7978841
131750 0.7936847
131760 0.7947082
131770 0.7813075
131780 0.7924322
131790 0.7907104
131800 0.7854867
131810 0.794838
131820 0.786014
131830 0.784621
131840 0.7886387
131850 0.7953247
131860 0.7814175
131870 0.7765732
131880 0.7958527
131890 0.7836781
131900 0.7841446
131910 0.7912061
131920 0.7849159
131930 0.7860721
131940 0.7857898
131950 0.7794067
131960 0.7799097
131970 0.7840186
131980 0.7773986
131990 0.7792274
132000 0.7799876
132010 0.7772838
132020 0.7804097
132030 0.7782755
132040 0.7805502
132050 0.787217
132060 0.7862806
132070 0.7931231
132080 0.7724596
132090 0.7832327
132100 0.7834371
132110 0.7886589
132120 0.782114
132130 0.7812626
132140 0.8024395
132150 0.7975225
132160 0.7959097
132170 0.7835749
132180 0.7714193
132190 0.7659004
132200 0.767145
132210 0.7579541
132220 0.761338
132230 0.7683554
132240 0.7775044
132250 0.7789772
132260 0.7776412
132270 0.7899439
132280 0.78692
132290 0.7654003
132300 0.7696773
132310 0.7702038
132320 0.777736
132330 0.7810404
132340 0.7805038
132350 0.7701688
132360 0.7748381
132370 0.7696424
132380 0.7565808
132390 0.7560293
132400 0.7464228
132410 0.7558383
132420 0.7657439
132430 0.7623216
132440 0.7673137
132450 0.7753251
132460 0.7945478
132470 0.7860286
132480 0.7763094
132490 0.781342
132500 0.7873183
132510 0.7851154
132520 0.7711452
132530 0.7683775
132540 0.7663715
132550 0.7751853
132560 0.7713642
132570 0.7749063
132580 0.7823258
132590 0.7747011
132600 0.7660348
132610 0.7711791
132620 0.7685769
132630 0.7845526
132640 0.7750149
132650 0.7620378
132660 0.7688854
132670 0.7669968
132680 0.7565585
132690 0.76025
132700 0.7572066
132710 0.7576331
132720 0.7655221
132730 0.7725192
132740 0.7676851
132750 0.7732159
132760 0.7629084
132770 0.7669988
132780 0.7632787
132790 0.7704319
132800 0.7764675
132810 0.7825943
132820 0.7584528
132830 0.7597356
132840 0.7498214
132850 0.7451636
132860 0.7466061
132870 0.7342899
132880 0.7291424
132890 0.7639562
132900 0.7690447
132910 0.7802913
132920 0.7824736
132930 0.7706804
132940 0.7673801
132950 0.7897559
132960 0.7824546
132970 0.7897983
132980 0.7734369
132990 0.7780939
133000 0.7838147
133010 0.7882678
133020 0.7753779
133030 0.7672735
133040 0.7623295
133050 0.7582898
133060 0.7499773
133070 0.7501397
133080 0.7562408
133090 0.7549034
133100 0.7605822
133110 0.7666628
133120 0.768831
133130 0.7715376
133140 0.7711382
133150 0.750533
133160 0.7559289
133170 0.7484835
133180 0.764088
133190 0.7556499
133200 0.7564135
133210 0.7618309
133220 0.7663001
133230 0.7592552
133240 0.7572877
133250 0.7553837
133260 0.7455665
133270 0.7389017
133280 0.7423788
133290 0.7486895
133300 0.7519623
133310 0.7599116
133320 0.7621924
133330 0.7728375
133340 0.7634088
133350 0.7620117
133360 0.7672938
133370 0.7581574
133380 0.7524962
133390 0.7572979
133400 0.7621101
133410 0.7646258
133420 0.7569628
133430 0.7598473
133440 0.7611097
133450 0.7625459
133460 0.7764478
133470 0.778733
133480 0.7761346
133490 0.7711266
133500 0.766354
133510 0.7703065
133520 0.7635972
133530 0.7691954
133540 0.7764079
133550 0.7680717
133560 0.7608889
133570 0.7448176
133580 0.7561355
133590 0.7478088
133600 0.742862
133610 0.7396848
133620 0.7575292
133630 0.7342326
133640 0.7448134
133650 0.7508414
133660 0.7572881
133670 0.7509665
133680 0.7502199
133690 0.7478092
133700 0.7489218
133710 0.7583948
133720 0.7539653
133730 0.7524006
133740 0.7480245
133750 0.7491609
133760 0.7647326
133770 0.7507946
133780 0.7514929
133790 0.7541143
133800 0.7537684
133810 0.7560424
133820 0.7398492
133830 0.7516835
133840 0.7469851
133850 0.7558714
133860 0.7507995
133870 0.7554913
133880 0.7627059
133890 0.7659755
133900 0.752999
133910 0.7545267
133920 0.749791
133930 0.7357703
133940 0.7560112
133950 0.750448
133960 0.744551
133970 0.7539241
133980 0.7664562
133990 0.7753687
134000 0.7693887
134010 0.7633108
134020 0.7592584
134030 0.7699841
134040 0.7431114
134050 0.7464823
134060 0.7498204
134070 0.7411059
134080 0.7581669
134090 0.7481823
134100 0.7434136
134110 0.7486136
134120 0.7547297
134130 0.7568212
134140 0.7547576
134150 0.7545734
134160 0.747782
134170 0.7455484
134180 0.7428749
134190 0.7469402
134200 0.7548445
134210 0.7493628
134220 0.7535897
134230 0.7623565
134240 0.7612776
134250 0.7564697
134260 0.7533198
134270 0.758843
134280 0.7569464
134290 0.7392939
134300 0.7475134
134310 0.7495196
134320 0.7550544
134330 0.7607173
134340 0.757723
134350 0.744445
134360 0.7507357
134370 0.7492464
134380 0.7340322
134390 0.7325972
134400 0.727832
134410 0.7480681
134420 0.7601175
134430 0.7618373
134440 0.7637625
134450 0.773362
134460 0.7662104
134470 0.7541448
134480 0.7678936
134490 0.7827644
134500 0.7711965
134510 0.7722005
134520 0.7688402
134530 0.7621204
134540 0.7597487
134550 0.7675277
134560 0.7543806
134570 0.7614406
134580 0.7732142
134590 0.7827109
134600 0.7762451
134610 0.7711278
134620 0.7699424
134630 0.7687449
134640 0.7656266
134650 0.7579197
134660 0.7503057
134670 0.7533453
134680 0.7674891
134690 0.7696087
134700 0.7622539
134710 0.7638728
134720 0.7649967
134730 0.7499185
134740 0.7438372
134750 0.7327024
134760 0.7279464
134770 0.7130401
134780 0.7264463
134790 0.725011
134800 0.7351471
134810 0.7479399
134820 0.7482408
134830 0.7493848
134840 0.7447208
134850 0.7402495
134860 0.7343866
134870 0.7481228
134880 0.7488979
134890 0.7485763
134900 0.7482481
134910 0.7428895
134920 0.7405544
134930 0.7324743
134940 0.7238287
134950 0.7142665
134960 0.7196838
134970 0.7245731
134980 0.7277021
134990 0.7282467
135000 0.7242748
135010 0.7221407
135020 0.7378703
135030 0.7293708
135040 0.7326503
135050 0.7299299
135060 0.7244273
135070 0.7211294
135080 0.7388561
135090 0.7370152
135100 0.7325318
135110 0.738467
135120 0.7357671
135130 0.7318385
135140 0.7368482
135150 0.7512105
135160 0.7353001
135170 0.7400942
135180 0.7380752
135190 0.7426015
135200 0.7431829
135210 0.7443113
135220 0.7479671
135230 0.7508891
135240 0.7425178
135250 0.7300889
135260 0.7377376
135270 0.7538086
135280 0.743208
135290 0.7595077
135300 0.7483495
135310 0.7464602
135320 0.742166
135330 0.7411546
135340 0.7432026
135350 0.7403728
135360 0.7378638
135370 0.7479594
135380 0.7387648
135390 0.7382543
135400 0.7370918
135410 0.7391531
135420 0.7292668
135430 0.7372141
135440 0.7387617
135450 0.753913
135460 0.7542815
135470 0.7523106
135480 0.7478199
135490 0.7501888
135500 0.7505357
135510 0.7464802
135520 0.7404715
135530 0.7458878
135540 0.7561429
135550 0.7392857
135560 0.743395
135570 0.7448358
135580 0.7502005
135590 0.7484389
135600 0.7524953
135610 0.7506896
135620 0.7521357
135630 0.7406082
135640 0.7310308
135650 0.737305
135660 0.7313565
135670 0.7302242
135680 0.7426015
135690 0.7438548
135700 0.7504206
135710 0.758548
135720 0.7626334
135730 0.7618775
135740 0.7597596
135750 0.7462484
135760 0.7511409
135770 0.7472764
135780 0.7488249
135790 0.7585413
135800 0.7525527
135810 0.7559443
135820 0.7629399
135830 0.7518542
135840 0.7594355
135850 0.7622529
135860 0.7477903
135870 0.7668795
135880 0.7739679
135890 0.7690183
135900 0.7620862
135910 0.7661515
135920 0.763388
135930 0.758812
135940 0.7502917
135950 0.7511736
135960 0.7567781
135970 0.758201
135980 0.7553374
135990 0.7635226
136000 0.7597454
136010 0.7475827
136020 0.7559313
136030 0.7560866
136040 0.7550395
136050 0.7589854
136060 0.7620304
136070 0.7560122
136080 0.7558953
136090 0.7764771
136100 0.7719675
136110 0.7645372
136120 0.7647974
136130 0.7660064
136140 0.7673913
136150 0.7561201
136160 0.7463116
136170 0.7489319
136180 0.7569332
136190 0.7535119
136200 0.760213
136210 0.7639393
136220 0.7594202
136230 0.7420716
136240 0.7399902
136250 0.7478279
136260 0.7443922
136270 0.7461028
136280 0.7488733
136290 0.7419512
136300 0.7465713
136310 0.7529488
136320 0.7651812
136330 0.7723575
136340 0.7617378
136350 0.7497005
136360 0.7515647
136370 0.7535388
136380 0.7480117
136390 0.7627277
136400 0.7707839
136410 0.7711447
136420 0.7664645
136430 0.7755283
136440 0.7766669
136450 0.7682678
136460 0.7763848
136470 0.7594424
136480 0.7511417
136490 0.7429512
136500 0.7559741
136510 0.759328
136520 0.7559701
136530 0.7645215
136540 0.7528158
136550 0.751036
136560 0.7369307
136570 0.7606461
136580 0.7492042
136590 0.7486106
136600 0.7498003
136610 0.7457898
136620 0.7597597
136630 0.7551631
136640 0.734094
136650 0.7475056
136660 0.746892
136670 0.7549253
136680 0.7486676
136690 0.752489
136700 0.740612
136710 0.7477548
136720 0.7472637
136730 0.7510217
136740 0.7478987
136750 0.7485006
136760 0.7564819
136770 0.758711
136780 0.7519968
136790 0.742291
136800 0.7483456
136810 0.7429271
136820 0.748026
136830 0.7497346
136840 0.7496611
136850 0.754797
136860 0.7562749
136870 0.7610894
136880 0.75846
136890 0.767606
136900 0.7767349
136910 0.7792842
136920 0.7695344
136930 0.7658612
136940 0.7597012
136950 0.7619706
136960 0.7494386
136970 0.7622016
136980 0.7769315
136990 0.7657721
137000 0.7829437
137010 0.7846403
137020 0.787788
137030 0.7786625
137040 0.7756746
137050 0.7747268
137060 0.7623375
137070 0.7690762
137080 0.7612491
137090 0.7656466
137100 0.7645626
137110 0.7651704
137120 0.7711471
137130 0.7588646
137140 0.7629207
137150 0.7612869
137160 0.7719182
137170 0.7726967
137180 0.7534554
137190 0.778754
137200 0.7693229
137210 0.7696643
137220 0.7909229
137230 0.7908454
137240 0.7779392
137250 0.7684401
137260 0.7602001
137270 0.766637
137280 0.7566184
137290 0.7571158
137300 0.7669528
137310 0.7742336
137320 0.7762647
137330 0.7607349
137340 0.7617405
137350 0.7601645
137360 0.7685546
137370 0.7678755
137380 0.7812203
137390 0.7785109
137400 0.767401
137410 0.7680985
137420 0.7618508
137430 0.755318
137440 0.7456419
137450 0.7409085
137460 0.7539928
137470 0.7404937
137480 0.7536339
137490 0.7573776
137500 0.7488326
137510 0.7423253
137520 0.7406064
137530 0.7355803
137540 0.7364317
137550 0.7316689
137560 0.7461793
137570 0.7366451
137580 0.742613
137590 0.7468821
137600 0.7435635
137610 0.7365652
137620 0.7280674
137630 0.7274376
137640 0.7363089
137650 0.7394001
137660 0.7463065
137670 0.751012
137680 0.7386888
137690 0.7580696
137700 0.7587096
137710 0.752457
137720 0.7577304
137730 0.7417409
137740 0.733429
137750 0.7319573
137760 0.7398437
137770 0.7658643
137780 0.7487063
137790 0.7425477
137800 0.739975
137810 0.7383946
137820 0.7426264
137830 0.7353442
137840 0.7308492
137850 0.7400582
137860 0.7324616
137870 0.7260579
137880 0.7283769
137890 0.7308732
137900 0.7352987
137910 0.7256818
137920 0.7378656
137930 0.7371534
137940 0.7297983
137950 0.7385582
137960 0.7293023
137970 0.7459062
137980 0.7561498
137990 0.7491215
138000 0.7464009
138010 0.7543632
138020 0.7573963
138030 0.7603635
138040 0.7519359
138050 0.7446453
138060 0.7585086
138070 0.7648917
138080 0.7538375
138090 0.7460521
138100 0.741668
138110 0.7402564
138120 0.7377552
138130 0.74201
138140 0.7399008
138150 0.7514091
138160 0.7412457
138170 0.7407173
138180 0.7364621
138190 0.7348698
138200 0.7320929
138210 0.7294473
138220 0.7263505
138230 0.7370159
138240 0.7223618
138250 0.7267895
138260 0.7309337
138270 0.7370343
138280 0.7349247
138290 0.7415091
138300 0.7459862
138310 0.7463606
138320 0.7459487
138330 0.7506745
138340 0.7605329
138350 0.7601679
138360 0.749387
138370 0.7477822
138380 0.7502066
138390 0.7545859
138400 0.753122
138410 0.7563766
138420 0.7442773
138430 0.7391613
138440 0.7436541
138450 0.7452092
138460 0.7532285
138470 0.7392029
138480 0.7364182
138490 0.7350309
138500 0.747906
138510 0.7382054
138520 0.7401182
138530 0.7338273
138540 0.7446332
138550 0.7359151
138560 0.7351142
138570 0.7243168
138580 0.7246593
138590 0.7383278
138600 0.7292544
138610 0.7349756
138620 0.7447184
138630 0.7449396
138640 0.7367596
138650 0.7367594
138660 0.727524
138670 0.7225094
138680 0.7276659
138690 0.7314863
138700 0.7229752
138710 0.7184629
138720 0.7251785
138730 0.737358
138740 0.7306122
138750 0.7368699
138760 0.7357945
138770 0.7284029
138780 0.7309164
138790 0.729531
138800 0.7299099
138810 0.7390102
138820 0.7460047
138830 0.7456007
138840 0.7602448
138850 0.7620941
138860 0.7657736
138870 0.7539194
138880 0.7403632
138890 0.7510113
138900 0.7371137
138910 0.744102
138920 0.7475573
138930 0.7553515
138940 0.7652915
138950 0.7725533
138960 0.7638264
138970 0.7597765
138980 0.7507394
138990 0.7560937
139000 0.7481709
139010 0.7561978
139020 0.7560517
139030 0.7596884
139040 0.7560114
139050 0.7473768
139060 0.7576727
139070 0.7811361
139080 0.7878382
139090 0.7763163
139100 0.7726568
139110 0.7772236
139120 0.7783301
139130 0.769487
139140 0.7703195
139150 0.7737184
139160 0.7737723
139170 0.7694002
139180 0.765901
139190 0.759688
139200 0.760355
139210 0.763584
139220 0.7711921
139230 0.7715853
139240 0.7608306
139250 0.7636017
139260 0.7666683
139270 0.7596889
139280 0.7617436
139290 0.7578334
139300 0.7540565
139310 0.7584875
139320 0.755275
139330 0.7578315
139340 0.7698921
139350 0.7666042
139360 0.755359
139370 0.7716255
139380 0.7730233
139390 0.7728412
139400 0.7635314
139410 0.7628561
139420 0.7572732
139430 0.7526633
139440 0.764709
139450 0.7516764
139460 0.7502962
139470 0.7632471
139480 0.7574394
139490 0.7549136
139500 0.7573744
139510 0.7684351
139520 0.7650399
139530 0.7660987
139540 0.7644953
139550 0.7672158
139560 0.7743099
139570 0.7708749
139580 0.7588882
139590 0.7556793
139600 0.7638137
139610 0.7694736
139620 0.7577186
139630 0.7604409
139640 0.7554414
139650 0.7510949
139660 0.7558933
139670 0.7637081
139680 0.7698193
139690 0.7639738
139700 0.7615269
139710 0.7548722
139720 0.7494188
139730 0.7514853
139740 0.7588588
139750 0.7617829
139760 0.756424
139770 0.7638651
139780 0.7645417
139790 0.7629174
139800 0.755867
139810 0.7555744
139820 0.7653533
139830 0.7715307
139840 0.7541237
139850 0.7706057
139860 0.7645072
139870 0.763987
139880 0.7623531
139890 0.7645844
139900 0.7798856
139910 0.7672774
139920 0.7495676
139930 0.7534723
139940 0.7488388
139950 0.7519289
139960 0.749496
139970 0.7540631
139980 0.7573592
139990 0.7505556
140000 0.7652283
140010 0.7745017
140020 0.7617005
140030 0.7649768
140040 0.7604859
140050 0.7761154
140060 0.7670267
140070 0.7732903
140080 0.7630626
140090 0.769911
140100 0.7664471
140110 0.7674003
140120 0.7610281
140130 0.7583033
140140 0.7704672
140150 0.7554013
140160 0.7564476
140170 0.7672104
140180 0.7568948
140190 0.762849
140200 0.7679657
140210 0.7738406
140220 0.7639953
140230 0.7537327
140240 0.751755
140250 0.7603198
140260 0.7716987
140270 0.7567824
140280 0.7540246
140290 0.7487144
140300 0.7383796
140310 0.740939
140320 0.7520511
140330 0.753381
140340 0.7624955
140350 0.7603817
140360 0.7491414
140370 0.7482813
140380 0.7557034
140390 0.7579208
140400 0.7517477
140410 0.7403039
140420 0.7500607
140430 0.7432634
140440 0.7484519
140450 0.7392622
140460 0.7471453
140470 0.7600355
140480 0.7546886
140490 0.7592415
140500 0.7732995
140510 0.768253
140520 0.7813269
140530 0.7834589
140540 0.7737368
140550 0.7724251
140560 0.771632
140570 0.7650449
140580 0.7736034
140590 0.770112
140600 0.7584078
140610 0.7527388
140620 0.7646095
140630 0.7620054
140640 0.761992
140650 0.7482343
140660 0.7461618
140670 0.7519127
140680 0.7586575
140690 0.7761835
140700 0.7631634
140710 0.7643499
140720 0.7669029
140730 0.7691339
140740 0.7802655
140750 0.7719928
140760 0.7792436
140770 0.7647117
140780 0.7631054
140790 0.7690671
140800 0.7759588
140810 0.785359
140820 0.7676528
140830 0.7632093
140840 0.7603603
140850 0.7752549
140860 0.7812011
140870 0.7752219
140880 0.7893701
140890 0.7883965
140900 0.7896088
140910 0.7879425
140920 0.7814512
140930 0.7737672
140940 0.7712596
140950 0.7701159
140960 0.7746841
140970 0.768468
140980 0.7729117
140990 0.7779384
141000 0.7740888
141010 0.7715041
141020 0.7645059
141030 0.7559047
141040 0.765622
141050 0.7811326
141060 0.7851631
141070 0.7718017
141080 0.7569297
141090 0.7655675
141100 0.7729647
141110 0.7706528
141120 0.7574794
141130 0.7491075
141140 0.7733912
141150 0.7520494
141160 0.7572819
141170 0.7548935
141180 0.7625064
141190 0.7677624
141200 0.7609817
141210 0.7473392
141220 0.7557412
141230 0.7538702
141240 0.7636009
141250 0.7672349
141260 0.7452225
141270 0.7483644
141280 0.7584903
141290 0.753539
141300 0.7542861
141310 0.7607709
141320 0.7560602
141330 0.752897
141340 0.7531676
141350 0.7511904
141360 0.7510304
141370 0.7536708
141380 0.7545527
141390 0.7619455
141400 0.7388088
141410 0.7407953
141420 0.7367673
141430 0.7446882
141440 0.7477933
141450 0.7563978
141460 0.7504786
141470 0.7475791
141480 0.7596529
141490 0.757322
141500 0.7523607
141510 0.7476795
141520 0.7356375
141530 0.7411709
141540 0.7537872
141550 0.7580322
141560 0.7670512
141570 0.7686448
141580 0.7580053
141590 0.7434877
141600 0.7450256
141610 0.7433293
141620 0.7412224
141630 0.7402083
141640 0.742244
141650 0.7421111
141660 0.733577
141670 0.7412498
141680 0.7526531
141690 0.7578939
141700 0.7593907
141710 0.7561372
141720 0.7411978
141730 0.7576913
141740 0.7610379
141750 0.7605864
141760 0.7469548
141770 0.7387351
141780 0.7463269
141790 0.7476138
141800 0.7513661
141810 0.7407615
141820 0.7480307
141830 0.75987
141840 0.7666003
141850 0.7549854
141860 0.7494118
141870 0.7487049
141880 0.7466602
141890 0.7421937
141900 0.748338
141910 0.7468754
141920 0.7503409
141930 0.7406428
141940 0.7386736
141950 0.7421827
141960 0.744186
141970 0.7506243
141980 0.7605728
141990 0.7582018
142000 0.7472118
142010 0.7505515
142020 0.7427442
142030 0.7500128
142040 0.7414154
142050 0.7481359
142060 0.7424399
142070 0.7418357
142080 0.7521301
142090 0.7628366
142100 0.7697648
142110 0.7728917
142120 0.7502171
142130 0.7547702
142140 0.7565839
142150 0.7585553
142160 0.7457521
142170 0.7528431
142180 0.7583857
142190 0.7491368
142200 0.7486569
142210 0.7570264
142220 0.7567955
142230 0.753924
142240 0.7422009
142250 0.7533659
142260 0.7432225
142270 0.7389595
142280 0.7478185
142290 0.7456616
142300 0.7506513
142310 0.7448728
142320 0.7462145
142330 0.7456942
142340 0.7504286
142350 0.7417477
142360 0.7362501
142370 0.7429188
142380 0.7405963
142390 0.7503333
142400 0.7523054
142410 0.7442586
142420 0.7487022
142430 0.7495833
142440 0.7546831
142450 0.7406424
142460 0.7278385
142470 0.7302094
142480 0.7334307
142490 0.7282758
142500 0.7292007
142510 0.7370905
142520 0.7302487
142530 0.7312655
142540 0.7415838
142550 0.74599
142560 0.7445433
142570 0.7357102
142580 0.7341166
142590 0.7357173
142600 0.7422684
142610 0.7387468
142620 0.7321942
142630 0.7225007
142640 0.7226142
142650 0.7316648
142660 0.7504002
142670 0.7572788
142680 0.7406707
142690 0.7402815
142700 0.7417051
142710 0.7357928
142720 0.7340388
142730 0.7566126
142740 0.7595397
142750 0.744709
142760 0.7419551
142770 0.7437651
142780 0.7445312
142790 0.7394582
142800 0.7463091
142810 0.7441395
142820 0.7401987
142830 0.7487754
142840 0.7528784
142850 0.7536056
142860 0.7501076
142870 0.7469673
142880 0.753303
142890 0.7612047
142900 0.7573261
142910 0.748392
142920 0.7405114
142930 0.7421653
142940 0.757126
142950 0.764514
142960 0.760968
142970 0.749187
142980 0.7572031
142990 0.7529439
143000 0.7595376
143010 0.7491614
143020 0.7529056
143030 0.7574303
143040 0.7657618
143050 0.7647935
143060 0.7514403
143070 0.7512445
143080 0.7474958
143090 0.7512956
143100 0.7516019
143110 0.7424211
143120 0.7420642
143130 0.7467084
143140 0.7550854
143150 0.7477347
143160 0.7488027
143170 0.7490399
143180 0.7431876
143190 0.749047
143200 0.7434686
143210 0.762161
143220 0.7630191
143230 0.7575111
143240 0.769272
143250 0.7727535
143260 0.7628525
143270 0.769048
143280 0.765794
143290 0.7563528
143300 0.7550534
143310 0.7572129
143320 0.7638611
143330 0.7662271
143340 0.7625585
143350 0.7624259
143360 0.7684634
143370 0.7610055
143380 0.7677106
143390 0.7548208
143400 0.7556536
143410 0.7560195
143420 0.7648218
143430 0.7568821
143440 0.7457092
143450 0.7517986
143460 0.7508652
143470 0.7515544
143480 0.7609414
143490 0.7473713
143500 0.7558712
143510 0.7589744
143520 0.7597781
143530 0.7567058
143540 0.7586944
143550 0.7644897
143560 0.7617221
143570 0.7731125
143580 0.7782173
143590 0.7847019
143600 0.7722894
143610 0.7639301
143620 0.7724937
143630 0.7855269
143640 0.7729275
143650 0.7672305
143660 0.7660624
143670 0.7632499
143680 0.7742235
143690 0.7730386
143700 0.770965
143710 0.7531993
143720 0.769151
143730 0.7686661
143740 0.7832245
143750 0.7735077
143760 0.7757491
143770 0.7681295
143780 0.7749073
143790 0.7637243
143800 0.7570064
143810 0.7803388
143820 0.780062
143830 0.7760918
143840 0.7756211
143850 0.7707946
143860 0.7648453
143870 0.7626651
143880 0.7695798
143890 0.7663593
143900 0.7688158
143910 0.7678322
143920 0.7721505
143930 0.7678877
143940 0.7521794
143950 0.7518767
143960 0.7586445
143970 0.7555743
143980 0.7631001
143990 0.7597037
144000 0.7646316
144010 0.7763034
144020 0.7641393
144030 0.7631996
144040 0.7690396
144050 0.7539038
144060 0.7641245
144070 0.7521241
144080 0.7536142
144090 0.7598041
144100 0.7640914
144110 0.7540644
144120 0.7388529
144130 0.7437476
144140 0.7437232
144150 0.7559958
144160 0.7593895
144170 0.7644649
144180 0.75231
144190 0.7554449
144200 0.7641107
144210 0.7613565
144220 0.763778
144230 0.7771605
144240 0.7784175
144250 0.7887077
144260 0.7876826
144270 0.7645707
144280 0.7628497
144290 0.7742543
144300 0.7774984
144310 0.7802579
144320 0.7792197
144330 0.7695668
144340 0.759048
144350 0.7672341
144360 0.7594531
144370 0.7719843
144380 0.758193
144390 0.7486653
144400 0.7497328
144410 0.7497436
144420 0.756505
144430 0.7494106
144440 0.7493638
144450 0.7457672
144460 0.7459122
144470 0.74794
144480 0.7498069
144490 0.7566857
144500 0.7604387
144510 0.7632028
144520 0.7528006
144530 0.7446012
144540 0.7479508
144550 0.7481429
144560 0.7437133
144570 0.7421197
144580 0.7560208
144590 0.7572819
144600 0.7559547
144610 0.7606283
144620 0.7581861
144630 0.7516474
144640 0.7525666
144650 0.7696155
144660 0.7815804
144670 0.7752784
144680 0.7684873
144690 0.7728904
144700 0.7571915
144710 0.7565534
144720 0.769514
144730 0.7748655
144740 0.7648583
144750 0.7672003
144760 0.7677001
144770 0.7683264
144780 0.7795463
144790 0.7705709
144800 0.7744632
144810 0.7833382
144820 0.7766058
144830 0.7681814
144840 0.7584233
144850 0.7443025
144860 0.7547486
144870 0.7635612
144880 0.7663161
144890 0.771059
144900 0.7690754
144910 0.7767007
144920 0.7612849
144930 0.7710813
144940 0.773168
144950 0.7679952
144960 0.7677394
144970 0.760391
144980 0.7644378
144990 0.767782
145000 0.7633113
145010 0.7789003
145020 0.7667124
145030 0.7783926
145040 0.7752804
145050 0.7856615
145060 0.7822012
145070 0.7688947
145080 0.7708638
145090 0.7783828
145100 0.7768589
145110 0.7803316
145120 0.7733492
145130 0.7821663
145140 0.7674533
145150 0.7695091
145160 0.7787906
145170 0.7772804
145180 0.769525
145190 0.7730906
145200 0.7744712
145210 0.774083
145220 0.7751822
145230 0.775337
145240 0.7745595
145250 0.7695849
145260 0.7702417
145270 0.7746918
145280 0.770729
145290 0.7682754
145300 0.7753568
145310 0.7764398
145320 0.7734737
145330 0.7793524
145340 0.7800691
145350 0.78257
145360 0.7815779
145370 0.7859731
145380 0.77793
145390 0.7767062
145400 0.7658681
145410 0.7919882
145420 0.7957658
145430 0.7964871
145440 0.791944
145450 0.7843958
145460 0.7828793
145470 0.770569
145480 0.7654844
145490 0.7677161
145500 0.775112
145510 0.7703652
145520 0.7709782
145530 0.7625276
145540 0.760349
145550 0.7658239
145560 0.7595343
145570 0.7661703
145580 0.7722765
145590 0.7670735
145600 0.7735949
145610 0.7860291
145620 0.7728691
145630 0.7719185
145640 0.7738627
145650 0.7796984
145660 0.767359
145670 0.7589629
145680 0.752362
145690 0.7550318
145700 0.7647567
145710 0.7718545
145720 0.7614572
145730 0.7707323
145740 0.7728885
145750 0.7762946
145760 0.7730597
145770 0.7822741
145780 0.7760541
145790 0.7859297
145800 0.7712632
145810 0.7567376
145820 0.7585166
145830 0.7712402
145840 0.765919
145850 0.7711241
145860 0.7660286
145870 0.7736155
145880 0.7680736
145890 0.7799645
145900 0.7809967
145910 0.7743865
145920 0.7692425
145930 0.761883
145940 0.772985
145950 0.7679843
145960 0.7700769
145970 0.7530577
145980 0.7649105
145990 0.7662903
146000 0.7616643
146010 0.7631015
146020 0.7672021
146030 0.7592739
146040 0.7618531
146050 0.7589951
146060 0.7574266
146070 0.7756208
146080 0.7583111
146090 0.7621157
146100 0.7470945
146110 0.7481139
146120 0.7443945
146130 0.7442436
146140 0.7622654
146150 0.769389
146160 0.7682201
146170 0.764726
146180 0.7682832
146190 0.7692554
146200 0.7775843
146210 0.7727643
146220 0.7679478
146230 0.7613008
146240 0.7602879
146250 0.7431895
146260 0.7475423
146270 0.7705106
146280 0.7674263
146290 0.7742472
146300 0.769834
146310 0.7734776
146320 0.7732621
146330 0.7840043
146340 0.7692718
146350 0.7635185
146360 0.7720921
146370 0.7687552
146380 0.7798992
146390 0.776289
146400 0.7772664
146410 0.7599146
146420 0.7601215
146430 0.7698677
146440 0.7577256
146450 0.7702504
146460 0.7754511
146470 0.7726583
146480 0.7833688
146490 0.7765771
146500 0.7829528
146510 0.7675897
146520 0.7761946
146530 0.7679779
146540 0.7818357
146550 0.7750546
146560 0.7921765
146570 0.7879186
146580 0.7907851
146590 0.7848933
146600 0.7957224
146610 0.8003262
146620 0.7913522
146630 0.7958264
146640 0.8052757
146650 0.8062845
146660 0.7993721
146670 0.7993365
146680 0.7987648
146690 0.800337
146700 0.7963738
146710 0.7903438
146720 0.7892542
146730 0.7830335
146740 0.7760406
146750 0.7720671
146760 0.7728994
146770 0.7694483
146780 0.7739284
146790 0.7779409
146800 0.7804751
146810 0.7702044
146820 0.7893692
146830 0.7922247
146840 0.7964209
146850 0.7946412
146860 0.800963
146870 0.7841509
146880 0.78032
146890 0.7807082
146900 0.7947329
146910 0.793646
146920 0.7885518
146930 0.7841408
146940 0.7962415
146950 0.7948073
146960 0.7944236
146970 0.7927902
146980 0.7910271
146990 0.7840385
147000 0.791895
147010 0.7851984
147020 0.7864875
147030 0.7895473
147040 0.7814731
147050 0.7876535
147060 0.7917039
147070 0.7942933
147080 0.7932929
147090 0.7973545
147100 0.8042453
147110 0.7899261
147120 0.789001
147130 0.7895674
147140 0.7855943
147150 0.7849838
147160 0.7939357
147170 0.7960112
147180 0.8000979
147190 0.7984582
147200 0.7911689
147210 0.8000414
147220 0.7895812
147230 0.7813963
147240 0.7879789
147250 0.7804126
147260 0.7881865
147270 0.791196
147280 0.7949655
147290 0.7983157
147300 0.7989663
147310 0.8097176
147320 0.7991289
147330 0.8004656
147340 0.8011215
147350 0.7863341
147360 0.798861
147370 0.7971124
147380 0.8065998
147390 0.8069043
147400 0.788913
147410 0.7807286
147420 0.7839657
147430 0.7913361
147440 0.7983368
147450 0.7920654
147460 0.7940352
147470 0.7908538
147480 0.7947662
147490 0.7905003
147500 0.7974156
147510 0.7771447
147520 0.7644758
147530 0.7786947
147540 0.7753835
147550 0.7839358
147560 0.8020565
147570 0.7900652
147580 0.793997
147590 0.7794831
147600 0.7816989
147610 0.7970898
147620 0.7910501
147630 0.7841417
147640 0.7943512
147650 0.7972959
147660 0.7911671
147670 0.7909576
147680 0.7935885
147690 0.8003475
147700 0.8017926
147710 0.8078162
147720 0.8114443
147730 0.7952107
147740 0.7933619
147750 0.7945718
147760 0.7891971
147770 0.7963489
147780 0.7857054
147790 0.7938627
147800 0.7983588
147810 0.7814509
147820 0.787836
147830 0.7859142
147840 0.7862016
147850 0.7738879
147860 0.7882277
147870 0.7814749
147880 0.781001
147890 0.7946405
147900 0.7980796
147910 0.7855734
147920 0.7721328
147930 0.7820629
147940 0.7673608
147950 0.7596061
147960 0.7719379
147970 0.7809975
147980 0.7847763
147990 0.7799113
148000 0.7831026
148010 0.7753689
148020 0.7814887
148030 0.7866945
148040 0.7757429
148050 0.7828014
148060 0.7871459
148070 0.7840397
148080 0.7863379
148090 0.7840634
148100 0.7820008
148110 0.783313
148120 0.7975638
148130 0.7887551
148140 0.7870938
148150 0.7907741
148160 0.7871332
148170 0.7826665
148180 0.7786989
148190 0.7903054
148200 0.7739092
148210 0.7781038
148220 0.7751179
148230 0.7722701
148240 0.7701945
148250 0.7713566
148260 0.7719297
148270 0.7594281
148280 0.7625037
148290 0.7757183
148300 0.7830266
148310 0.7752118
148320 0.7901618
148330 0.7835309
148340 0.7887386
148350 0.7777287
148360 0.7724387
148370 0.7707845
148380 0.7728828
148390 0.7762672
148400 0.7861059
148410 0.7841314
148420 0.7781503
148430 0.7800512
148440 0.7865275
148450 0.7948142
148460 0.7851453
148470 0.7809002
148480 0.7564845
148490 0.7683173
148500 0.7566661
148510 0.7735318
148520 0.7749409
148530 0.7711251
148540 0.7831398
148550 0.7976844
148560 0.7863562
148570 0.7665856
148580 0.7623496
148590 0.7652594
148600 0.7719514
148610 0.7712989
148620 0.7722129
148630 0.7634603
148640 0.7757258
148650 0.7712086
148660 0.7749915
148670 0.7850765
148680 0.7779984
148690 0.7701483
148700 0.7770182
148710 0.7763453
148720 0.7755732
148730 0.7859441
148740 0.7723829
148750 0.773516
148760 0.7625393
148770 0.7704802
148780 0.7542076
148790 0.7699608
148800 0.7616452
148810 0.7625458
148820 0.7527729
148830 0.7646076
148840 0.7710632
148850 0.7543963
148860 0.7518857
148870 0.7648375
148880 0.770894
148890 0.7735422
148900 0.7648008
148910 0.7649685
148920 0.7652963
148930 0.7704337
148940 0.781447
148950 0.7805187
148960 0.786868
148970 0.7871497
148980 0.788933
148990 0.7865896
149000 0.802916
149010 0.7961671
149020 0.7905551
149030 0.7736496
149040 0.7752625
149050 0.7726461
149060 0.7661643
149070 0.7659993
149080 0.7587122
149090 0.7658229
149100 0.7744826
149110 0.765618
149120 0.773003
149130 0.7770209
149140 0.7785625
149150 0.7823414
149160 0.7748255
149170 0.771893
149180 0.7593125
149190 0.7488099
149200 0.7632971
149210 0.7598997
149220 0.75638
149230 0.7675306
149240 0.7773527
149250 0.7678144
149260 0.7678491
149270 0.7604195
149280 0.7675923
149290 0.7504849
149300 0.7507187
149310 0.767085
149320 0.7750963
149330 0.7758848
149340 0.7774456
149350 0.7685137
149360 0.7803355
149370 0.7723767
149380 0.7647217
149390 0.7754441
149400 0.7613072
149410 0.7721123
149420 0.7730808
149430 0.7814323
149440 0.7762225
149450 0.7711531
149460 0.7795216
149470 0.7792923
149480 0.789783
149490 0.7771234
149500 0.775218
149510 0.7712168
149520 0.7705849
149530 0.7670532
149540 0.7586623
149550 0.7602249
149560 0.7661493
149570 0.7835299
149580 0.7945741
149590 0.7865636
149600 0.7966942
149610 0.7909057
149620 0.785038
149630 0.7730659
149640 0.7727411
149650 0.791811
149660 0.7944739
149670 0.7908608
149680 0.7910147
149690 0.8002557
149700 0.7879367
149710 0.781736
149720 0.7887976
149730 0.7813137
149740 0.7743831
149750 0.7855994
149760 0.7836097
149770 0.7855648
149780 0.7896321
149790 0.8066426
149800 0.7884312
149810 0.7849913
149820 0.7833794
149830 0.7897029
149840 0.7976004
149850 0.798827
149860 0.8020467
149870 0.8039286
149880 0.7895545
149890 0.7941703
149900 0.7918264
149910 0.7805619
149920 0.7853403
149930 0.7776845
149940 0.7848178
149950 0.785831
149960 0.7690791
149970 0.7632274
149980 0.7642066
149990 0.7711836
150000 0.775749
150010 0.7813985
150020 0.7768011
150030 0.7627228
150040 0.7792788
150050 0.7798834
150060 0.7722701
150070 0.7735375
150080 0.7668706
150090 0.7636792
150100 0.7784036
150110 0.7757882
150120 0.7844926
150130 0.7821159
150140 0.7811515
150150 0.7801622
150160 0.7843589
150170 0.775736
150180 0.7734169
150190 0.7778494
150200 0.7744379
150210 0.7870349
150220 0.7846093
150230 0.7841828
150240 0.7845259
150250 0.7768335
150260 0.778392
150270 0.7862387
150280 0.778851
150290 0.7816757
150300 0.7840144
150310 0.7679343
150320 0.7718335
150330 0.786173
150340 0.7815223
150350 0.7736529
150360 0.7665237
150370 0.7727776
150380 0.7642984
150390 0.7664261
150400 0.7759264
150410 0.7676293
150420 0.7680247
150430 0.7621241
150440 0.7798085
150450 0.7711288
150460 0.7686661
150470 0.7722622
150480 0.7637134
150490 0.7731923
150500 0.7748567
150510 0.78385
150520 0.7781757
150530 0.7758444
150540 0.7768201
150550 0.774437
150560 0.7749707
150570 0.7741003
150580 0.7587441
150590 0.7616819
150600 0.7575141
150610 0.762405
150620 0.7631389
150630 0.7574012
150640 0.7689779
150650 0.7707536
150660 0.7730111
150670 0.7676393
150680 0.7810282
150690 0.7807118
150700 0.7825981
150710 0.781907
150720 0.7790133
150730 0.7873268
150740 0.7856956
150750 0.7913484
150760 0.7930816
150770 0.7761547
150780 0.7849601
150790 0.7751749
150800 0.7694031
150810 0.7760169
150820 0.7841836
150830 0.7932957
150840 0.8027566
150850 0.7927498
150860 0.7876799
150870 0.7879669
150880 0.7994201
150890 0.792897
150900 0.7747269
150910 0.7722043
150920 0.77417
150930 0.7735682
150940 0.7692648
150950 0.7642854
150960 0.7682773
150970 0.7705826
150980 0.7848532
150990 0.7875542
151000 0.7846001
151010 0.7804281
151020 0.778493
151030 0.784023
151040 0.777948
151050 0.7884898
151060 0.7737875
151070 0.7777556
151080 0.7804165
151090 0.7739874
151100 0.7743612
151110 0.7623321
151120 0.7611071
151130 0.7630758
151140 0.7646325
151150 0.7616096
151160 0.7608652
151170 0.7535683
151180 0.7540192
151190 0.7588978
151200 0.7699878
151210 0.7610787
151220 0.7659983
151230 0.7565434
151240 0.764937
151250 0.7601004
151260 0.7669579
151270 0.7704145
151280 0.7636197
151290 0.7644814
151300 0.7593035
151310 0.7626866
151320 0.7767338
151330 0.7791324
151340 0.7860217
151350 0.7764347
151360 0.7876096
151370 0.7899204
151380 0.7795184
151390 0.7762842
151400 0.7895083
151410 0.7937715
151420 0.7875775
151430 0.7868921
151440 0.7788066
151450 0.7914224
151460 0.7939726
151470 0.7957491
151480 0.8003917
151490 0.7910482
151500 0.7784325
151510 0.7865911
151520 0.7950573
151530 0.7895733
151540 0.7818514
151550 0.7847232
151560 0.7767724
151570 0.7707759
151580 0.7833377
151590 0.7781159
151600 0.7867608
151610 0.774449
151620 0.7767546
151630 0.7839028
151640 0.7907509
151650 0.7952083
151660 0.7984787
151670 0.7806875
151680 0.7838978
151690 0.7885206
151700 0.7788716
151710 0.7707872
151720 0.7755117
151730 0.7698944
151740 0.7687733
151750 0.780167
151760 0.7894619
151770 0.7946081
151780 0.7898381
151790 0.7814174
151800 0.7821594
151810 0.7822425
151820 0.7690513
151830 0.7757058
151840 0.7842891
151850 0.7816021
151860 0.7703
151870 0.7561151
151880 0.7589232
151890 0.7813981
151900 0.7662854
151910 0.7695102
151920 0.7703316
151930 0.7832431
151940 0.7919182
151950 0.775631
151960 0.7773771
151970 0.7825285
151980 0.7748991
151990 0.7784306
152000 0.7720256
152010 0.7732991
152020 0.7770004
152030 0.7770512
152040 0.7744663
152050 0.7628404
152060 0.7606269
152070 0.7595451
152080 0.7638092
152090 0.7742482
152100 0.7830968
152110 0.783619
152120 0.7893611
152130 0.7886197
152140 0.7819815
152150 0.7780665
152160 0.8031211
152170 0.8047119
152180 0.800854
152190 0.8010179
152200 0.787236
152210 0.7830262
152220 0.7899588
152230 0.7848599
152240 0.7811198
152250 0.7785678
152260 0.7840368
152270 0.7800422
152280 0.7684304
152290 0.7634304
152300 0.7625019
152310 0.7743953
152320 0.7708191
152330 0.7752005
152340 0.7644683
152350 0.7710775
152360 0.7737062
152370 0.7840935
152380 0.7738257
152390 0.7680618
152400 0.7655826
152410 0.7657493
152420 0.7625809
152430 0.7660874
152440 0.7830918
152450 0.7740585
152460 0.7724885
152470 0.7779855
152480 0.7779331
152490 0.780009
152500 0.7750512
152510 0.7849894
152520 0.7756984
152530 0.7769025
152540 0.7807624
152550 0.7977688
152560 0.8090683
152570 0.7991674
152580 0.8130322
152590 0.8022422
152600 0.8029894
152610 0.8046674
152620 0.7894204
152630 0.8037009
152640 0.8087934
152650 0.8030648
152660 0.8056476
152670 0.802982
152680 0.7954088
152690 0.8080072
152700 0.8052317
152710 0.8031353
152720 0.8111697
152730 0.797766
152740 0.7860575
152750 0.7964228
152760 0.7995458
152770 0.7773148
152780 0.7719579
152790 0.7783543
152800 0.7767313
152810 0.7692993
152820 0.7838278
152830 0.7834386
152840 0.7847928
152850 0.794874
152860 0.7948527
152870 0.8011868
152880 0.8182638
152890 0.8069543
152900 0.8124434
152910 0.8225973
152920 0.8016959
152930 0.7860302
152940 0.7920228
152950 0.7985447
152960 0.7923065
152970 0.7802747
152980 0.7770133
152990 0.7852053
153000 0.7785168
153010 0.7835571
153020 0.7817527
153030 0.8015453
153040 0.8048443
153050 0.8032109
153060 0.7948612
153070 0.7993562
153080 0.7958387
153090 0.7992801
153100 0.8024247
153110 0.8154055
153120 0.8133396
153130 0.8118629
153140 0.8180624
153150 0.8112885
153160 0.8079803
153170 0.790037
153180 0.7846112
153190 0.7745546
153200 0.7776791
153210 0.7920693
153220 0.7936175
153230 0.7950609
153240 0.7945175
153250 0.810826
153260 0.8044351
153270 0.7870002
153280 0.8031813
153290 0.7994772
153300 0.7948453
153310 0.8108571
153320 0.7978969
153330 0.7948159
153340 0.8028851
153350 0.797659
153360 0.7882209
153370 0.7956598
153380 0.7967253
153390 0.7951022
153400 0.7981026
153410 0.8181229
153420 0.8143856
153430 0.8101668
153440 0.8066213
153450 0.8020156
153460 0.8079407
153470 0.8081641
153480 0.7983695
153490 0.8009139
153500 0.799672
153510 0.7898625
153520 0.7825934
153530 0.7871525
153540 0.7917181
153550 0.7867675
153560 0.7933683
153570 0.7919291
153580 0.7787938
153590 0.7837587
153600 0.7859765
153610 0.7859046
153620 0.7841823
153630 0.7786379
153640 0.7858396
153650 0.8042701
153660 0.802349
153670 0.7939867
153680 0.7961453
153690 0.7713428
153700 0.7708253
153710 0.7666506
153720 0.7861997
153730 0.78144
153740 0.7844534
153750 0.7726051
153760 0.7905228
153770 0.7836989
153780 0.7722175
153790 0.767019
153800 0.7800241
153810 0.7569402
153820 0.7623355
153830 0.7600395
153840 0.7677479
153850 0.7526085
153860 0.7742785
153870 0.7691408
153880 0.7771931
153890 0.7813721
153900 0.7845371
153910 0.7682253
153920 0.7620985
153930 0.759845
153940 0.7662316
153950 0.7686146
153960 0.7718467
153970 0.7677419
153980 0.7741622
153990 0.7611359
154000 0.7797915
154010 0.7735142
154020 0.781254
154030 0.7689243
154040 0.7798232
154050 0.7571795
154060 0.7556998
154070 0.7639066
154080 0.7583419
154090 0.7716632
154100 0.7678426
154110 0.7743716
154120 0.7652841
154130 0.761894
154140 0.7645467
154150 0.7641461
154160 0.7743548
154170 0.7726907
154180 0.7570854
154190 0.7534874
154200 0.7707235
154210 0.7641836
154220 0.7705402
154230 0.7806146
154240 0.7675297
154250 0.765833
154260 0.7605564
154270 0.752963
154280 0.7715725
154290 0.7669597
154300 0.7581803
154310 0.7468046
154320 0.7624976
154330 0.7808731
154340 0.7816709
154350 0.7882066
154360 0.7799663
154370 0.7566594
154380 0.7534131
154390 0.7750586
154400 0.7687316
154410 0.7749962
154420 0.7676916
154430 0.7699574
154440 0.7628248
154450 0.7662271
154460 0.7655576
154470 0.7678084
154480 0.7698869
154490 0.7612594
154500 0.7668995
154510 0.7699412
154520 0.7652392
154530 0.7709044
154540 0.7761511
154550 0.7717389
154560 0.7955412
154570 0.8097135
154580 0.7928398
154590 0.7809621
154600 0.7854548
154610 0.7938881
154620 0.7789807
154630 0.7730306
154640 0.7795621
154650 0.7710322
154660 0.7752385
154670 0.7798457
154680 0.773026
154690 0.7791102
154700 0.773506
154710 0.7864776
154720 0.791943
154730 0.7891174
154740 0.7736102
154750 0.7709767
154760 0.7594687
154770 0.7483421
154780 0.7492853
154790 0.7515996
154800 0.7550868
154810 0.7494864
154820 0.7502717
154830 0.757287
154840 0.7557424
154850 0.7489944
154860 0.7494491
154870 0.7453516
154880 0.7561283
154890 0.7511562
154900 0.7515832
154910 0.7443655
154920 0.7461824
154930 0.7653828
154940 0.7614555
154950 0.7657924
154960 0.7752106
154970 0.7796493
154980 0.769181
154990 0.7675822
155000 0.7714761
155010 0.7702775
155020 0.7620611
155030 0.758547
155040 0.7549615
155050 0.753643
155060 0.7543012
155070 0.7720361
155080 0.7683786
155090 0.7712911
155100 0.7687224
155110 0.7683048
155120 0.7687769
155130 0.7788873
155140 0.7727324
155150 0.7703085
155160 0.7596556
155170 0.7660542
155180 0.7790341
155190 0.7855587
155200 0.7811149
155210 0.7748757
155220 0.7640484
155230 0.7752944
155240 0.769168
155250 0.7661473
155260 0.7696691
155270 0.7742967
155280 0.7699325
155290 0.7644632
155300 0.7628073
155310 0.7591446
155320 0.7669143
155330 0.7701442
155340 0.7661354
155350 0.7682855
155360 0.7800192
155370 0.7749823
155380 0.7705488
155390 0.7634952
155400 0.7691769
155410 0.760681
155420 0.7772874
155430 0.7757025
155440 0.7793897
155450 0.7800256
155460 0.7860491
155470 0.7856482
155480 0.7871282
155490 0.7990047
155500 0.7791439
155510 0.771577
155520 0.7610473
155530 0.7825784
155540 0.7804699
155550 0.7786304
155560 0.7803099
155570 0.7887489
155580 0.7749004
155590 0.7737449
155600 0.7727985
155610 0.7833229
155620 0.7921537
155630 0.7861761
155640 0.8029299
155650 0.7861061
155660 0.7779943
155670 0.7794491
155680 0.7841385
155690 0.7748341
155700 0.762614
155710 0.7568773
155720 0.7573537
155730 0.7532251
155740 0.7591459
155750 0.7657294
155760 0.7760633
155770 0.771769
155780 0.7640984
155790 0.778273
155800 0.7780056
155810 0.7715939
155820 0.7687655
155830 0.7693807
155840 0.7734719
155850 0.7773992
155860 0.7791799
155870 0.7720023
155880 0.7722264
155890 0.7764577
155900 0.7736167
155910 0.7819116
155920 0.7951027
155930 0.8037033
155940 0.7939165
155950 0.793249
155960 0.7824067
155970 0.7675274
155980 0.7800557
155990 0.7799844
156000 0.7896625
156010 0.7594264
156020 0.7804308
156030 0.7699792
156040 0.770447
156050 0.7768772
156060 0.7765306
156070 0.7653854
156080 0.7704672
156090 0.7749958
156100 0.7829521
156110 0.7866967
156120 0.7793689
156130 0.7735549
156140 0.7633356
156150 0.7552062
156160 0.7707763
156170 0.7722058
156180 0.7751902
156190 0.7597198
156200 0.7687588
156210 0.7603983
156220 0.7649111
156230 0.7628736
156240 0.7699272
156250 0.7724286
156260 0.7693406
156270 0.7557495
156280 0.7664883
156290 0.7758857
156300 0.7780706
156310 0.7681674
156320 0.77595
156330 0.7689123
156340 0.7803904
156350 0.7727607
156360 0.766493
156370 0.7654583
156380 0.7677726
156390 0.7671286
156400 0.7765946
156410 0.789634
156420 0.7817203
156430 0.7796559
156440 0.7805797
156450 0.7738612
156460 0.7692501
156470 0.7741993
156480 0.7676718
156490 0.7636381
156500 0.7696261
156510 0.7716231
156520 0.7724785
156530 0.7837371
156540 0.7696567
156550 0.7796555
156560 0.7681057
156570 0.7667077
156580 0.7703817
156590 0.7701131
156600 0.7726227
156610 0.7798
156620 0.7782155
156630 0.7876649
156640 0.7901112
156650 0.7826107
156660 0.7794354
156670 0.7774541
156680 0.7858205
156690 0.7676642
156700 0.7699724
156710 0.7670165
156720 0.7690666
156730 0.7672827
156740 0.7808118
156750 0.7715034
156760 0.7860542
156770 0.7953521
156780 0.7837611
156790 0.7817634
156800 0.7857173
156810 0.776198
156820 0.7904105
156830 0.7803908
156840 0.7773946
156850 0.7973007
156860 0.8099954
156870 0.8060313
156880 0.7994323
156890 0.7937291
156900 0.7995768
156910 0.7830585
156920 0.783012
156930 0.7828561
156940 0.7639484
156950 0.776282
156960 0.7889671
156970 0.7860299
156980 0.7814158
156990 0.786215
157000 0.7845998
157010 0.7858753
157020 0.7777551
157030 0.7824635
157040 0.7774197
157050 0.78248
157060 0.77949
157070 0.7762824
157080 0.7770497
157090 0.7793729
157100 0.7700081
157110 0.7842751
157120 0.7846919
157130 0.7862581
157140 0.7843972
157150 0.7967767
157160 0.7972991
157170 0.7946661
157180 0.7835069
157190 0.7815759
157200 0.7756917
157210 0.7772262
157220 0.7590116
157230 0.7572624
157240 0.7571924
157250 0.7655114
157260 0.7621351
157270 0.7585111
157280 0.7527131
157290 0.7575426
157300 0.7524896
157310 0.7587526
157320 0.7474189
157330 0.7436156
157340 0.7491453
157350 0.7554604
157360 0.7557623
157370 0.7605158
157380 0.7720371
157390 0.7651618
157400 0.7681705
157410 0.7730103
157420 0.7722513
157430 0.7602112
157440 0.762226
157450 0.7599021
157460 0.7563413
157470 0.7754074
157480 0.7719663
157490 0.7638808
157500 0.7726185
157510 0.7686017
157520 0.7761158
157530 0.7843943
157540 0.7833835
157550 0.7669722
157560 0.754918
157570 0.7510778
157580 0.7522261
157590 0.7613326
157600 0.7588575
157610 0.7660499
157620 0.7655827
157630 0.7589924
157640 0.7495801
157650 0.7435115
157660 0.7513984
157670 0.7440879
157680 0.7482564
157690 0.7519372
157700 0.7566805
157710 0.7499075
157720 0.7584797
157730 0.7671953
157740 0.7582119
157750 0.7544075
157760 0.7658139
157770 0.7677652
157780 0.7639144
157790 0.7567121
157800 0.7668073
157810 0.7606811
157820 0.7557074
157830 0.7528214
157840 0.746261
157850 0.7509076
157860 0.7553264
157870 0.7608464
157880 0.7704024
157890 0.7633524
157900 0.7591147
157910 0.7694124
157920 0.7678946
157930 0.7692599
157940 0.770951
157950 0.7747121
157960 0.7710929
157970 0.7712635
157980 0.7646914
157990 0.7634027
158000 0.7564989
158010 0.7646092
158020 0.7651457
158030 0.7691876
158040 0.7601817
158050 0.7798701
158060 0.7653794
158070 0.7660646
158080 0.7628371
158090 0.7662529
158100 0.7592034
158110 0.7632441
158120 0.7597336
158130 0.7616819
158140 0.7541457
158150 0.7553673
158160 0.755399
158170 0.7584754
158180 0.7677673
158190 0.771274
158200 0.756999
158210 0.761007
158220 0.7789241
158230 0.7713022
158240 0.7744741
158250 0.781261
158260 0.7744073
158270 0.7811176
158280 0.7916113
158290 0.8044518
158300 0.7927602
158310 0.78787
158320 0.7850969
158330 0.7905712
158340 0.8026924
158350 0.8003108
158360 0.7810158
158370 0.7816691
158380 0.7776791
158390 0.7851979
158400 0.7897766
158410 0.8012192
158420 0.8005862
158430 0.8014553
158440 0.8054696
158450 0.8104081
158460 0.7974133
158470 0.7992143
158480 0.7909528
158490 0.7931014
158500 0.800511
158510 0.8151812
158520 0.8151575
158530 0.8173108
158540 0.8165837
158550 0.8099623
158560 0.8093448
158570 0.811103
158580 0.807054
158590 0.7914087
158600 0.7922061
158610 0.7876695
158620 0.8030336
158630 0.7922624
158640 0.8002921
158650 0.7966152
158660 0.788821
158670 0.7752033
158680 0.7638893
158690 0.7654794
158700 0.7777973
158710 0.781465
158720 0.7807056
158730 0.7711591
158740 0.7776122
158750 0.7832814
158760 0.7854083
158770 0.7835115
158780 0.7799597
158790 0.79625
158800 0.7980577
158810 0.8015814
158820 0.8060542
158830 0.8043749
158840 0.7940171
158850 0.7904792
158860 0.7847781
158870 0.7977154
158880 0.7967986
158890 0.7808643
158900 0.7712662
158910 0.772563
158920 0.7863485
158930 0.7833515
158940 0.7889335
158950 0.782429
158960 0.7805652
158970 0.7768241
158980 0.7848494
158990 0.7863025
159000 0.7825883
159010 0.7855543
159020 0.7824017
159030 0.7821428
159040 0.7826129
159050 0.789989
159060 0.7841908
159070 0.7804403
159080 0.7813994
159090 0.780359
159100 0.7841568
159110 0.7821927
159120 0.7795088
159130 0.7745993
159140 0.7799951
159150 0.7853217
159160 0.7865851
159170 0.7800089
159180 0.790627
159190 0.793134
159200 0.7910094
159210 0.7758395
159220 0.78902
159230 0.7873848
159240 0.7894175
159250 0.7758366
159260 0.787615
159270 0.794939
159280 0.8136423
159290 0.8062447
159300 0.8033293
159310 0.8036137
159320 0.8011622
159330 0.7884846
159340 0.7759914
159350 0.7795144
159360 0.7840981
159370 0.7906539
159380 0.7802956
159390 0.7680259
159400 0.7842847
159410 0.7881495
159420 0.7859335
159430 0.8004642
159440 0.8008721
159450 0.797428
159460 0.7831034
159470 0.783383
159480 0.7904763
159490 0.7857186
159500 0.799585
159510 0.8013166
159520 0.7827051
159530 0.7839937
159540 0.7978011
159550 0.7981283
159560 0.7936842
159570 0.8055576
159580 0.8032066
159590 0.7904159
159600 0.789114
159610 0.7961505
159620 0.7832213
159630 0.8006915
159640 0.8010424
159650 0.7978842
159660 0.7993587
159670 0.7967241
159680 0.7942383
159690 0.7936187
159700 0.8026688
159710 0.7949129
159720 0.8023946
159730 0.7939593
159740 0.8003185
159750 0.80355
159760 0.8016301
159770 0.7973068
159780 0.783393
159790 0.7778671
159800 0.776765
159810 0.77795
159820 0.771922
159830 0.7820457
159840 0.7849208
159850 0.78312
159860 0.7876536
159870 0.7852539
159880 0.7821044
159890 0.7839503
159900 0.7848285
159910 0.7766601
159920 0.7862346
159930 0.7868487
159940 0.7708864
159950 0.7719228
159960 0.7788596
159970 0.7839689
159980 0.7791221
159990 0.7960171
160000 0.7823147
160010 0.7787863
160020 0.7639885
160030 0.7618814
160040 0.7643039
160050 0.7624373
160060 0.7724673
160070 0.79478
160080 0.8009222
160090 0.8101829
160100 0.7833493
160110 0.7815157
160120 0.7879789
160130 0.7714796
160140 0.7824525
160150 0.7887912
160160 0.7888429
160170 0.7893769
160180 0.7878633
160190 0.786139
160200 0.7815377
160210 0.7724077
160220 0.7682307
160230 0.7780699
160240 0.7751591
160250 0.777756
160260 0.7699404
160270 0.7822942
160280 0.7727128
160290 0.7659469
160300 0.7775224
160310 0.7748557
160320 0.7666346
160330 0.7699801
160340 0.7596244
160350 0.7569666
160360 0.7501097
160370 0.7562558
160380 0.764213
160390 0.7592604
160400 0.7446609
160410 0.7546722
160420 0.7575364
160430 0.7555228
160440 0.7640188
160450 0.775435
160460 0.7673748
160470 0.7526874
160480 0.7636434
160490 0.7653055
160500 0.7701957
160510 0.7694879
160520 0.7725446
160530 0.7659959
160540 0.7707569
160550 0.7829924
160560 0.7787033
160570 0.7809338
160580 0.7990013
160590 0.816057
160600 0.8191712
160610 0.8164162
160620 0.8148474
160630 0.8006609
160640 0.7932678
160650 0.8099526
160660 0.8031817
160670 0.8023319
160680 0.7953074
160690 0.7781296
160700 0.7732241
160710 0.7840311
160720 0.7781924
160730 0.7783944
160740 0.7801387
160750 0.7752327
160760 0.7616867
160770 0.7579625
160780 0.7723085
160790 0.7847732
160800 0.772067
160810 0.7736974
160820 0.7772169
160830 0.7776822
160840 0.7710814
160850 0.7784177
160860 0.7712581
160870 0.7717575
160880 0.7780195
160890 0.7658151
160900 0.7595846
160910 0.7690127
160920 0.7671446
160930 0.7794116
160940 0.7817924
160950 0.7811145
160960 0.7820277
160970 0.7911221
160980 0.8016957
160990 0.7929932
161000 0.8051396
161010 0.8100201
161020 0.8029987
161030 0.8166637
161040 0.80682
161050 0.8008023
161060 0.7996461
161070 0.7852611
161080 0.7877395
161090 0.778418
161100 0.7794588
161110 0.7799481
161120 0.7693962
161130 0.7683722
161140 0.7596928
161150 0.766661
161160 0.7626617
161170 0.7632118
161180 0.7721607
161190 0.7741579
161200 0.7664382
161210 0.7586277
161220 0.7571958
161230 0.7725295
161240 0.7733393
161250 0.7771153
161260 0.7804952
161270 0.7804641
161280 0.7875966
161290 0.7896452
161300 0.7920306
161310 0.7792742
161320 0.7845404
161330 0.7769413
161340 0.7746024
161350 0.783526
161360 0.7585394
161370 0.7609064
161380 0.7751659
161390 0.7888961
161400 0.8029586
161410 0.794259
161420 0.7751561
161430 0.7727774
161440 0.7653755
161450 0.7771479
161460 0.7766967
161470 0.7747612
161480 0.7684067
161490 0.7674688
161500 0.7692042
161510 0.7760599
161520 0.7972459
161530 0.7844361
161540 0.7804523
161550 0.772248
161560 0.7830005
161570 0.7923305
161580 0.7798065
161590 0.7829809
161600 0.7819335
161610 0.7800018
161620 0.7685328
161630 0.777875
161640 0.7788076
161650 0.7675098
161660 0.7600627
161670 0.7761409
161680 0.7868469
161690 0.776823
161700 0.7775607
161710 0.7874821
161720 0.7909872
161730 0.7859678
161740 0.7899615
161750 0.7839556
161760 0.7721782
161770 0.7848399
161780 0.7802477
161790 0.7825905
161800 0.778221
161810 0.7739913
161820 0.7832506
161830 0.7869022
161840 0.7855928
161850 0.7826658
161860 0.7692102
161870 0.7731113
161880 0.775083
161890 0.7753623
161900 0.784072
161910 0.7901429
161920 0.7854072
161930 0.7840322
161940 0.7920848
161950 0.793608
161960 0.7865041
161970 0.7991069
161980 0.8007557
161990 0.8001524
162000 0.7927706
162010 0.7934908
162020 0.7872265
162030 0.8057704
162040 0.7978826
162050 0.7944993
162060 0.7889758
162070 0.7964812
162080 0.7946869
162090 0.7801767
162100 0.7806513
162110 0.7938407
162120 0.7803931
162130 0.7745551
162140 0.7759731
162150 0.7811541
162160 0.783866
162170 0.7894939
162180 0.7922805
162190 0.770835
162200 0.7891914
162210 0.7811355
162220 0.78429
162230 0.7916903
162240 0.7920066
162250 0.7918004
162260 0.7904739
162270 0.7939823
162280 0.7997727
162290 0.7962427
162300 0.7936806
162310 0.8009088
162320 0.8132365
162330 0.8146806
162340 0.8151467
162350 0.8232787
162360 0.8109812
162370 0.8036343
162380 0.8093886
162390 0.8115835
162400 0.8101096
162410 0.8145502
162420 0.805963
162430 0.8025125
162440 0.7891228
162450 0.7971439
162460 0.7931818
162470 0.7947186
162480 0.7913437
162490 0.7910373
162500 0.7843466
162510 0.7809379
162520 0.7831805
162530 0.7836855
162540 0.788443
162550 0.7891841
162560 0.7835985
162570 0.7898111
162580 0.7927821
162590 0.7786799
162600 0.7744817
162610 0.791794
162620 0.787079
162630 0.7872416
162640 0.7878754
162650 0.7856824
162660 0.7734911
162670 0.7729064
162680 0.7694808
162690 0.7740188
162700 0.7776888
162710 0.7810025
162720 0.7722536
162730 0.7721373
162740 0.7662461
162750 0.7647147
162760 0.7643912
162770 0.7657568
162780 0.7681465
162790 0.7752274
162800 0.7816277
162810 0.7748789
162820 0.7668643
162830 0.7675727
162840 0.7761984
162850 0.7741273
162860 0.7824794
162870 0.7822216
162880 0.7881638
162890 0.7740657
162900 0.7902312
162910 0.7716666
162920 0.7732655
162930 0.7821838
162940 0.7985455
162950 0.8113202
162960 0.8076187
162970 0.8009866
162980 0.7862664
162990 0.7814283
163000 0.7949808
163010 0.7812383
163020 0.7913356
163030 0.8034705
163040 0.794591
163050 0.7779607
163060 0.769886
163070 0.765968
163080 0.7626773
163090 0.7786818
163100 0.7971903
163110 0.7955549
163120 0.8022407
163130 0.8098948
163140 0.7954895
163150 0.7980335
163160 0.7970459
163170 0.8000861
163180 0.7940177
163190 0.7913395
163200 0.7919854
163210 0.7908722
163220 0.7744135
163230 0.7872601
163240 0.7914822
163250 0.7848607
163260 0.7860004
163270 0.792312
163280 0.8022363
163290 0.7974019
163300 0.7916974
163310 0.7879351
163320 0.7824928
163330 0.7827331
163340 0.7919915
163350 0.7906865
163360 0.7915602
163370 0.7976029
163380 0.7986973
163390 0.7915187
163400 0.7935573
163410 0.8035347
163420 0.8011459
163430 0.8107651
163440 0.8182235
163450 0.8131949
163460 0.8083701
163470 0.8108422
163480 0.8057719
163490 0.8033647
163500 0.7866018
163510 0.8032843
163520 0.8043979
163530 0.8081604
163540 0.7936376
163550 0.7954936
163560 0.7885195
163570 0.7894003
163580 0.7920115
163590 0.78767
163600 0.7776994
163610 0.7840145
163620 0.7879642
163630 0.788363
163640 0.7838895
163650 0.7861085
163660 0.7939489
163670 0.7923458
163680 0.7899303
163690 0.7839465
163700 0.7771081
163710 0.765
163720 0.7916781
163730 0.7778072
163740 0.7847177
163750 0.7861736
163760 0.7906703
163770 0.7822251
163780 0.7657361
163790 0.7729498
163800 0.7811854
163810 0.7887244
163820 0.7992094
163830 0.8002221
163840 0.8032435
163850 0.7918456
163860 0.806744
163870 0.7869895
163880 0.794641
163890 0.788036
163900 0.8042817
163910 0.8002527
163920 0.8075185
163930 0.8109807
163940 0.8063394
163950 0.7949026
163960 0.7985374
163970 0.7836506
163980 0.7893139
163990 0.7862263
164000 0.7997576
164010 0.7946331
164020 0.7986485
164030 0.8156642
164040 0.8147134
164050 0.8163757
164060 0.811389
164070 0.8007936
164080 0.7977051
164090 0.7879939
164100 0.7907915
164110 0.7798902
164120 0.7912114
164130 0.7801143
164140 0.7740412
164150 0.779166
164160 0.7967883
164170 0.8009149
164180 0.795404
164190 0.7964123
164200 0.7974282
164210 0.7917172
164220 0.7938484
164230 0.8142002
164240 0.805888
164250 0.7963809
164260 0.8149672
164270 0.8122772
164280 0.8085262
164290 0.8060723
164300 0.8068388
164310 0.8062579
164320 0.79142
164330 0.7895654
164340 0.7996321
164350 0.7944594
164360 0.7870616
164370 0.7856059
164380 0.79206
164390 0.7859862
164400 0.8004739
164410 0.7930548
164420 0.7868077
164430 0.7984635
164440 0.7851555
164450 0.7797819
164460 0.7764807
164470 0.7867294
164480 0.7755692
164490 0.7771501
164500 0.7924716
164510 0.7942755
164520 0.7921812
164530 0.8012276
164540 0.8065771
164550 0.8099409
164560 0.7890434
164570 0.7926899
164580 0.8056968
164590 0.7935207
164600 0.7920614
164610 0.7979937
164620 0.8026881
164630 0.8015622
164640 0.7995878
164650 0.7968152
164660 0.792032
164670 0.7943285
164680 0.7934043
164690 0.802111
164700 0.7891442
164710 0.7932581
164720 0.7863459
164730 0.7923142
164740 0.8014661
164750 0.8196
164760 0.8207081
164770 0.8015926
164780 0.7901696
164790 0.8022706
164800 0.8068846
164810 0.7981148
164820 0.8067237
164830 0.8024828
164840 0.8006056
164850 0.8079325
164860 0.8040007
164870 0.8116825
164880 0.806629
164890 0.8179258
164900 0.8167014
164910 0.8053824
164920 0.7987122
164930 0.8014975
164940 0.8167961
164950 0.8108023
164960 0.8101867
164970 0.8000501
164980 0.7991794
164990 0.7826869
165000 0.7857795
165010 0.778341
165020 0.7828422
165030 0.7843617
165040 0.8011148
165050 0.8004806
165060 0.7953525
165070 0.8231684
165080 0.8152949
165090 0.807963
165100 0.7945578
165110 0.7925577
165120 0.7843015
165130 0.8022011
165140 0.801051
165150 0.8189328
165160 0.8079152
165170 0.8034325
165180 0.803259
165190 0.8062456
165200 0.7958131
165210 0.793349
165220 0.8107471
165230 0.8166763
165240 0.8116993
165250 0.7989487
165260 0.8035257
165270 0.8080798
165280 0.8015518
165290 0.8127838
165300 0.8122626
165310 0.8075083
165320 0.7994257
165330 0.8059315
165340 0.7996429
165350 0.8158616
165360 0.8044926
165370 0.7906038
165380 0.7905062
165390 0.7863863
165400 0.7919963
165410 0.8013491
165420 0.8126019
165430 0.7949025
165440 0.7911401
165450 0.7935876
165460 0.7886539
165470 0.7774693
165480 0.7900321
165490 0.7898538
165500 0.7933332
165510 0.8103178
165520 0.8082986
165530 0.8108975
165540 0.7935151
165550 0.78952
165560 0.7832119
165570 0.7823628
165580 0.7744559
165590 0.775699
165600 0.7787778
165610 0.7905731
165620 0.7770391
165630 0.7624809
165640 0.7744775
165650 0.7676836
165660 0.774887
165670 0.7831417
165680 0.7897118
165690 0.782226
165700 0.7807086
165710 0.7722639
165720 0.7652967
165730 0.768787
165740 0.7716491
165750 0.7733877
165760 0.7733079
165770 0.7833241
165780 0.7692512
165790 0.7556134
165800 0.7679232
165810 0.7599504
165820 0.7594413
165830 0.7678081
165840 0.768498
165850 0.7768809
165860 0.7728109
165870 0.7686421
165880 0.7835934
165890 0.7765461
165900 0.7787155
165910 0.7784527
165920 0.782384
165930 0.7738184
165940 0.7631763
165950 0.7725276
165960 0.7785985
165970 0.7729566
165980 0.7843121
165990 0.7881564
166000 0.7927585
166010 0.7977641
166020 0.7941378
166030 0.8015482
166040 0.7940581
166050 0.7816605
166060 0.7827265
166070 0.7802253
166080 0.7911813
166090 0.791329
166100 0.7924707
166110 0.8040851
166120 0.8135954
166130 0.8066112
166140 0.8045643
166150 0.8050897
166160 0.8052981
166170 0.7971458
166180 0.7930372
166190 0.8016618
166200 0.8009716
166210 0.800035
166220 0.8013068
166230 0.7991323
166240 0.815449
166250 0.8057448
166260 0.8070049
166270 0.8048077
166280 0.8063763
166290 0.803088
166300 0.7981931
166310 0.8029412
166320 0.8006951
166330 0.7913442
166340 0.7853752
166350 0.7750229
166360 0.7671393
166370 0.7812402
166380 0.7900562
166390 0.7745905
166400 0.7841918
166410 0.7882829
166420 0.7834283
166430 0.776724
166440 0.7855942
166450 0.7819663
166460 0.7770288
166470 0.7708141
166480 0.7742963
166490 0.7764611
166500 0.7756505
166510 0.7938338
166520 0.7823367
166530 0.7677736
166540 0.7710343
166550 0.792084
166560 0.8016874
166570 0.7871489
166580 0.7914091
166590 0.7806683
166600 0.7983236
166610 0.7892347
166620 0.7895977
166630 0.790309
166640 0.7889405
166650 0.7929561
166660 0.7826334
166670 0.77043
166680 0.7789203
166690 0.7847457
166700 0.7882544
166710 0.7800932
166720 0.7882137
166730 0.7807162
166740 0.7871653
166750 0.7904568
166760 0.7873629
166770 0.7902392
166780 0.788737
166790 0.781588
166800 0.7676145
166810 0.7899297
166820 0.7828197
166830 0.7903241
166840 0.7965412
166850 0.8005222
166860 0.7849923
166870 0.7858707
166880 0.7737832
166890 0.7644164
166900 0.7732533
166910 0.7878207
166920 0.7874941
166930 0.7806465
166940 0.7885094
166950 0.791257
166960 0.7940813
166970 0.7898452
166980 0.7793565
166990 0.7836069
167000 0.79082
167010 0.7795053
167020 0.782407
167030 0.7793275
167040 0.7729336
167050 0.7734103
167060 0.7919077
167070 0.7963158
167080 0.7865809
167090 0.7777669
167100 0.7810594
167110 0.7891811
167120 0.7922071
167130 0.8002169
167140 0.8053371
167150 0.8031307
167160 0.8023333
167170 0.8001935
167180 0.8023659
167190 0.7963245
167200 0.7970443
167210 0.7995516
167220 0.8056943
167230 0.7965355
167240 0.7943773
167250 0.7970443
167260 0.7854342
167270 0.7879789
167280 0.7977002
167290 0.8103558
167300 0.7973298
167310 0.7858261
167320 0.7920799
167330 0.8049682
167340 0.7801009
167350 0.7847952
167360 0.7748694
167370 0.7828177
167380 0.7858914
167390 0.7958004
167400 0.7930581
167410 0.7972494
167420 0.7972323
167430 0.7879825
167440 0.7831504
167450 0.7823683
167460 0.7982275
167470 0.7811458
167480 0.7722411
167490 0.7793523
167500 0.7810408
167510 0.7851032
167520 0.7901767
167530 0.7911479
167540 0.7823141
167550 0.7771119
167560 0.7811834
167570 0.7845193
167580 0.7806302
167590 0.7792463
167600 0.7881234
167610 0.7820049
167620 0.773559
167630 0.7843023
167640 0.7818792
167650 0.7772955
167660 0.7842597
167670 0.7856119
167680 0.7918003
167690 0.7926065
167700 0.7965699
167710 0.7728458
167720 0.7774214
167730 0.7843089
167740 0.7929953
167750 0.785209
167760 0.7842352
167770 0.7807096
167780 0.7762946
167790 0.7698986
167800 0.7663028
167810 0.7913998
167820 0.7932807
167830 0.7886094
167840 0.7787964
167850 0.7832478
167860 0.7906414
167870 0.7674892
167880 0.767997
167890 0.7737138
167900 0.770417
167910 0.7783899
167920 0.7875127
167930 0.8030236
167940 0.7987911
167950 0.7896111
167960 0.8008563
167970 0.7913522
167980 0.7833019
167990 0.7853542
168000 0.7980602
168010 0.792655
168020 0.792079
168030 0.7955762
168040 0.7970369
168050 0.7894498
168060 0.799668
168070 0.8016868
168080 0.8184593
168090 0.8029994
168100 0.7944755
168110 0.7988213
168120 0.7897652
168130 0.7884405
168140 0.8018681
168150 0.7897118
168160 0.8010376
168170 0.813364
168180 0.8047467
168190 0.80075
168200 0.7980393
168210 0.7997062
168220 0.8088488
168230 0.7932069
168240 0.7916573
168250 0.8053576
168260 0.8051703
168270 0.8048044
168280 0.8043021
168290 0.7961797
168300 0.795305
168310 0.7956939
168320 0.7980163
168330 0.8210486
168340 0.8023585
168350 0.7956442
168360 0.7906706
168370 0.7896085
168380 0.7923104
168390 0.7901573
168400 0.7932205
168410 0.7832512
168420 0.7929324
168430 0.7874513
168440 0.7859823
168450 0.7916701
168460 0.7867249
168470 0.7833163
168480 0.7757039
168490 0.7916778
168500 0.8058732
168510 0.8059964
168520 0.7911981
168530 0.8042234
168540 0.8139981
168550 0.8026572
168560 0.8005924
168570 0.8012464
168580 0.8044392
168590 0.8282037
168600 0.8094285
168610 0.8090839
168620 0.7974527
168630 0.7868309
168640 0.79956
168650 0.7964143
168660 0.796576
168670 0.8037412
168680 0.8046275
168690 0.8029142
168700 0.803873
168710 0.8026313
168720 0.8081185
168730 0.8094177
168740 0.8085674
168750 0.7968554
168760 0.7946873
168770 0.7937974
168780 0.7823702
168790 0.7952049
168800 0.7893197
168810 0.7831299
168820 0.7969902
168830 0.8046261
168840 0.8074852
168850 0.7967908
168860 0.786679
168870 0.7953814
168880 0.7876785
168890 0.7879925
168900 0.7932264
168910 0.7940137
168920 0.8008903
168930 0.8002502
168940 0.807313
168950 0.8056856
168960 0.8046564
168970 0.7932667
168980 0.7942693
168990 0.7980464
169000 0.795393
169010 0.7870032
169020 0.7933326
169030 0.786644
169040 0.7985744
169050 0.7937576
169060 0.7887357
169070 0.7963217
169080 0.7908128
169090 0.79083
169100 0.7921171
169110 0.7932242
169120 0.7782282
169130 0.777405
169140 0.7768098
169150 0.7854746
169160 0.786175
169170 0.7736441
169180 0.7723562
169190 0.7840026
169200 0.7838424
169210 0.7814808
169220 0.7735668
169230 0.7698941
169240 0.7809699
169250 0.7813796
169260 0.7828918
169270 0.7816967
169280 0.7929227
169290 0.7880658
169300 0.7868452
169310 0.7898569
169320 0.7908064
169330 0.7917315
169340 0.7761753
169350 0.778519
169360 0.7879514
169370 0.7878132
169380 0.802033
169390 0.7949781
169400 0.7989965
169410 0.8068367
169420 0.8047348
169430 0.7960199
169440 0.8056444
169450 0.7904512
169460 0.7828735
169470 0.7849298
169480 0.7988351
169490 0.8036554
169500 0.7960105
169510 0.7960544
169520 0.7856566
169530 0.7983946
169540 0.7929679
169550 0.7969384
169560 0.80747
169570 0.7793692
169580 0.7767848
169590 0.7870153
169600 0.7949978
169610 0.7868076
169620 0.7840111
169630 0.7980186
169640 0.8002126
169650 0.7873821
169660 0.7809914
169670 0.7862561
169680 0.7835022
169690 0.7933106
169700 0.7762578
169710 0.7744976
169720 0.7791101
169730 0.7755027
169740 0.7849636
169750 0.7813029
169760 0.7865993
169770 0.7883539
169780 0.7911112
169790 0.7955871
169800 0.8075367
169810 0.8095982
169820 0.7887334
169830 0.7835602
169840 0.7874758
169850 0.7906938
169860 0.7978087
169870 0.8112983
169880 0.8130825
169890 0.8058404
169900 0.8104849
169910 0.8091586
169920 0.809499
169930 0.7995253
169940 0.8196799
169950 0.7999792
169960 0.7944253
169970 0.8016928
169980 0.8079822
169990 0.8057642
170000 0.8063199
170010 0.7989661
170020 0.7952123
170030 0.7923715
170040 0.8007729
170050 0.7978044
170060 0.7805585
170070 0.7892218
170080 0.7895724
170090 0.7906733
170100 0.7965941
170110 0.7988349
170120 0.8027315
170130 0.7913961
170140 0.7824648
170150 0.7864029
170160 0.7789714
170170 0.7817247
170180 0.7921519
170190 0.7960679
170200 0.7908833
170210 0.7980664
170220 0.7969809
170230 0.8095636
170240 0.807667
170250 0.8193976
170260 0.8169273
170270 0.807977
170280 0.8044555
170290 0.7946153
170300 0.7888279
170310 0.8042848
170320 0.8000127
170330 0.8042716
170340 0.7935167
170350 0.7849725
170360 0.7745671
170370 0.7892115
170380 0.7952369
170390 0.8140963
170400 0.8221514
170410 0.8227748
170420 0.8038031
170430 0.8067852
170440 0.8143433
170450 0.8227059
170460 0.8231074
170470 0.8145033
170480 0.8094432
170490 0.8020027
170500 0.8051067
170510 0.8219597
170520 0.8291778
170530 0.7983536
170540 0.7939736
170550 0.7984984
170560 0.8133975
170570 0.8065717
170580 0.8113706
170590 0.8051296
170600 0.8032625
170610 0.7984493
170620 0.7878937
170630 0.8026141
170640 0.7994434
170650 0.8019297
170660 0.7941927
170670 0.7974204
170680 0.8155645
170690 0.8127707
170700 0.8030702
170710 0.8159496
170720 0.8184792
170730 0.8167678
170740 0.8121974
170750 0.8018086
170760 0.8160762
170770 0.8115044
170780 0.8089434
170790 0.8100224
170800 0.8037665
170810 0.8110185
170820 0.8184083
170830 0.8201083
170840 0.805766
170850 0.8168045
170860 0.8078693
170870 0.8027115
170880 0.7960551
170890 0.7890942
170900 0.8002589
170910 0.797507
170920 0.8004081
170930 0.801726
170940 0.8083391
170950 0.8062304
170960 0.8061453
170970 0.8096194
170980 0.8030405
170990 0.8004896
171000 0.7904723
171010 0.7953548
171020 0.7992656
171030 0.7970232
171040 0.7952614
171050 0.7906277
171060 0.7898118
171070 0.7959387
171080 0.7764388
171090 0.80137
171100 0.8014346
171110 0.807606
171120 0.7918699
171130 0.7720892
171140 0.7658934
171150 0.7702866
171160 0.7708021
171170 0.7798765
171180 0.7707406
171190 0.7736698
171200 0.7663903
171210 0.7740601
171220 0.7688928
171230 0.7686792
171240 0.7771977
171250 0.7634159
171260 0.7690457
171270 0.7846728
171280 0.7930131
171290 0.8130363
171300 0.8133567
171310 0.8159886
171320 0.8182661
171330 0.8093251
171340 0.8038372
171350 0.8106264
171360 0.8138646
171370 0.820245
171380 0.8067791
171390 0.7884703
171400 0.7970941
171410 0.8082542
171420 0.8157179
171430 0.8120914
171440 0.8244876
171450 0.8156956
171460 0.814532
171470 0.8097178
171480 0.8097468
171490 0.8079252
171500 0.8062416
171510 0.8230239
171520 0.8137632
171530 0.8122263
171540 0.8160608
171550 0.8161061
171560 0.8144284
171570 0.8142467
171580 0.8164681
171590 0.8106192
171600 0.8122229
171610 0.8321861
171620 0.820878
171630 0.8081107
171640 0.8109777
171650 0.8232929
171660 0.8198018
171670 0.8320078
171680 0.8268328
171690 0.8121391
171700 0.823554
171710 0.8199497
171720 0.8171592
171730 0.8036857
171740 0.8117415
171750 0.8104879
171760 0.8124267
171770 0.8101748
171780 0.8126224
171790 0.8122802
171800 0.8168741
171810 0.8096581
171820 0.8118721
171830 0.8195865
171840 0.8187563
171850 0.8122375
171860 0.8050194
171870 0.8096583
171880 0.8094844
171890 0.8037208
171900 0.8136313
171910 0.8142107
171920 0.8288502
171930 0.8151338
171940 0.8020242
171950 0.8239487
171960 0.8232238
171970 0.8242917
171980 0.8320596
171990 0.8288448
172000 0.8242055
172010 0.8263796
172020 0.8317255
172030 0.8175108
172040 0.8247634
172050 0.840618
172060 0.8310527
172070 0.8259438
172080 0.831297
172090 0.8511248
172100 0.8499323
172110 0.8351345
172120 0.8294429
172130 0.8273872
172140 0.8273738
172150 0.8228647
172160 0.8294232
172170 0.8307388
172180 0.833409
172190 0.8368161
172200 0.8437878
172210 0.8333032
172220 0.8419275
172230 0.8362745
172240 0.8338421
172250 0.82868
172260 0.8371646
172270 0.8318461
172280 0.8335466
172290 0.8329924
172300 0.8460019
172310 0.837701
172320 0.8345085
172330 0.8371518
172340 0.8297175
172350 0.8307854
172360 0.8162625
172370 0.8160021
172380 0.8309383
172390 0.8244951
172400 0.8227219
172410 0.8290149
172420 0.8220537
172430 0.8227841
172440 0.8235904
172450 0.8311083
172460 0.8266232
172470 0.829901
172480 0.8146118
172490 0.8255416
172500 0.8244511
172510 0.8259662
172520 0.8260518
172530 0.8120726
172540 0.8140472
172550 0.8121142
172560 0.8264962
172570 0.8236701
172580 0.8224069
172590 0.8189843
172600 0.8166872
172610 0.8099381
172620 0.8044468
172630 0.7977833
172640 0.8001671
172650 0.7907664
172660 0.8088241
172670 0.8152185
172680 0.8175826
172690 0.8095272
172700 0.8172107
172710 0.8204473
172720 0.8261454
172730 0.8287596
172740 0.8265259
172750 0.8111616
172760 0.8089263
172770 0.8169583
172780 0.8194835
172790 0.8216969
172800 0.8222449
172810 0.8198586
172820 0.8138707
172830 0.8070902
172840 0.7928112
172850 0.8097446
172860 0.7947681
172870 0.7958468
172880 0.8167948
172890 0.8066008
172900 0.8102981
172910 0.8179747
172920 0.8174495
172930 0.8252673
172940 0.829222
172950 0.822289
172960 0.8135448
172970 0.817371
172980 0.817219
172990 0.8192475
173000 0.8223724
173010 0.8155906
173020 0.8033391
173030 0.8014852
173040 0.7936571
173050 0.7999217
173060 0.8022776
173070 0.8014666
173080 0.809796
173090 0.8116551
173100 0.8180941
173110 0.814164
173120 0.8127343
173130 0.8201662
173140 0.8270145
173150 0.8165831
173160 0.8075752
173170 0.8169347
173180 0.8238285
173190 0.8261388
173200 0.8241768
173210 0.8213248
173220 0.8140416
173230 0.8099114
173240 0.8120022
173250 0.8186216
173260 0.8136245
173270 0.8071706
173280 0.8062435
173290 0.813715
173300 0.8198462
173310 0.8153467
173320 0.8208882
173330 0.8162997
173340 0.8079308
173350 0.8172517
173360 0.8155385
173370 0.8167715
173380 0.8151621
173390 0.8022387
173400 0.8063499
173410 0.8094589
173420 0.8022554
173430 0.8069107
173440 0.8142089
173450 0.811208
173460 0.8102118
173470 0.8101206
173480 0.8025084
173490 0.8047234
173500 0.8123899
173510 0.8166991
173520 0.8027972
173530 0.7906794
173540 0.788466
173550 0.7912635
173560 0.7857347
173570 0.7979703
173580 0.8029743
173590 0.7971531
173600 0.8030676
173610 0.7989561
173620 0.77939
173630 0.7991572
173640 0.7899317
173650 0.7886179
173660 0.7964241
173670 0.7923864
173680 0.7940119
173690 0.7819846
173700 0.7872029
173710 0.7933332
173720 0.804821
173730 0.8088203
173740 0.8105547
173750 0.7941702
173760 0.8005527
173770 0.8046005
173780 0.8021412
173790 0.7997995
173800 0.7916663
173810 0.7830333
173820 0.7770085
173830 0.7798858
173840 0.7841644
173850 0.7872959
173860 0.7847597
173870 0.7823825
173880 0.7871346
173890 0.7809559
173900 0.7781866
173910 0.7743581
173920 0.7776949
173930 0.7785684
173940 0.7850088
173950 0.7842722
173960 0.789786
173970 0.7953794
173980 0.7921556
173990 0.783917
174000 0.7888349
174010 0.793384
174020 0.8013218
174030 0.7935463
174040 0.7905729
174050 0.8056195
174060 0.7993816
174070 0.7919633
174080 0.784583
174090 0.7941279
174100 0.7972311
174110 0.7890686
174120 0.8170014
174130 0.8054068
174140 0.8108689
174150 0.7899804
174160 0.7851924
174170 0.7978726
174180 0.8083119
174190 0.8096992
174200 0.7973916
174210 0.8038766
174220 0.7905717
174230 0.78178
174240 0.7776899
174250 0.7868074
174260 0.7947472
174270 0.8022612
174280 0.7934207
174290 0.7838642
174300 0.7937402
174310 0.7920688
174320 0.798525
174330 0.7965496
174340 0.7952033
174350 0.7948586
174360 0.8010585
174370 0.8136062
174380 0.8130231
174390 0.8071676
174400 0.7989616
174410 0.8075063
174420 0.8021083
174430 0.8137242
174440 0.8120891
174450 0.8251469
174460 0.8119229
174470 0.8043342
174480 0.806448
174490 0.8094481
174500 0.7980794
174510 0.8051479
174520 0.8143308
174530 0.813536
174540 0.8053138
174550 0.8087758
174560 0.8067984
174570 0.803902
174580 0.8027079
174590 0.8017696
174600 0.7989599
174610 0.7915633
174620 0.7918917
174630 0.7939547
174640 0.7910177
174650 0.7862496
174660 0.7904576
174670 0.8004423
174680 0.8012798
174690 0.7997338
174700 0.7926463
174710 0.7853448
174720 0.7951398
174730 0.7920934
174740 0.7959493
174750 0.7990725
174760 0.7862716
174770 0.7860636
174780 0.7873235
174790 0.7765765
174800 0.7774236
174810 0.7846723
174820 0.7824084
174830 0.7987819
174840 0.7821346
174850 0.7810006
174860 0.7791069
174870 0.7871826
174880 0.7821239
174890 0.7848867
174900 0.7884865
174910 0.7871273
174920 0.784748
174930 0.7865009
174940 0.7876379
174950 0.7737734
174960 0.7724226
174970 0.7828854
174980 0.7754132
174990 0.7841372
175000 0.7781353
175010 0.7873553
175020 0.8017589
175030 0.7886233
175040 0.7890819
175050 0.7880946
175060 0.7865578
175070 0.7884721
175080 0.7831197
175090 0.7815667
175100 0.771011
175110 0.7853086
175120 0.7880491
175130 0.7780402
175140 0.7706785
175150 0.7845613
175160 0.7837936
175170 0.7841566
175180 0.7840751
175190 0.7738125
175200 0.7789631
175210 0.792163
175220 0.7871088
175230 0.7785863
175240 0.78926
175250 0.7765149
175260 0.7731609
175270 0.7762851
175280 0.7726832
175290 0.774956
175300 0.7751628
175310 0.7732813
175320 0.7676712
175330 0.7780248
175340 0.7703236
175350 0.7594767
175360 0.7543467
175370 0.7505734
175380 0.749999
175390 0.7629185
175400 0.7680404
175410 0.7671928
175420 0.7627398
175430 0.7654419
175440 0.7571506
175450 0.7499688
175460 0.7506931
175470 0.7549515
175480 0.7664567
175490 0.7544535
175500 0.7755821
175510 0.7640856
175520 0.7611369
175530 0.7603144
175540 0.7553123
175550 0.7703258
175560 0.7665069
175570 0.7600853
175580 0.7671872
175590 0.7637423
175600 0.7626959
175610 0.7665474
175620 0.7892057
175630 0.7888816
175640 0.7810689
175650 0.7849218
175660 0.7624475
175670 0.7781364
175680 0.7671055
175690 0.7618722
175700 0.7664651
175710 0.7725427
175720 0.7633458
175730 0.7699128
175740 0.7535485
175750 0.7672152
175760 0.7717639
175770 0.7705188
175780 0.7684751
175790 0.7748229
175800 0.7831074
175810 0.7900251
175820 0.7691243
175830 0.7654322
175840 0.7592379
175850 0.7675217
175860 0.7656949
175870 0.7599458
175880 0.759478
175890 0.7791232
175900 0.7820991
175910 0.7860236
175920 0.777797
175930 0.7735208
175940 0.7778275
175950 0.7755558
175960 0.7639466
175970 0.7756373
175980 0.7725735
175990 0.7738537
176000 0.7762242
176010 0.7717687
176020 0.7741168
176030 0.786855
176040 0.7660199
176050 0.7708368
176060 0.7678077
176070 0.7778572
176080 0.7944781
176090 0.7910841
176100 0.773361
176110 0.7691292
176120 0.7722492
176130 0.7735048
176140 0.7661102
176150 0.771412
176160 0.7875627
176170 0.7951579
176180 0.7931071
176190 0.7927399
176200 0.7917494
176210 0.7710685
176220 0.7782376
176230 0.7731109
176240 0.7707244
176250 0.7586249
176260 0.7527072
176270 0.7599964
176280 0.7653457
176290 0.7747778
176300 0.7799727
176310 0.7650421
176320 0.7652755
176330 0.7805459
176340 0.7801012
176350 0.7709234
176360 0.7611119
176370 0.7687471
176380 0.7686672
176390 0.7569097
176400 0.7542655
176410 0.7649389
176420 0.7625899
176430 0.7693085
176440 0.7845301
176450 0.7873958
176460 0.7738651
176470 0.7878584
176480 0.782193
176490 0.7786913
176500 0.7853776
176510 0.7787225
176520 0.7742743
176530 0.7610406
176540 0.759527
176550 0.7631825
176560 0.7773407
176570 0.7712166
176580 0.7616912
176590 0.7519883
176600 0.7629219
176610 0.762933
176620 0.7693682
176630 0.7580394
176640 0.7468815
176650 0.7466834
176660 0.7438076
176670 0.7519332
176680 0.7481244
176690 0.7560392
176700 0.751229
176710 0.7581766
176720 0.7608446
176730 0.7665197
176740 0.7544411
176750 0.770068
176760 0.7537839
176770 0.7445977
176780 0.7462068
176790 0.7433999
176800 0.7488099
176810 0.7510164
176820 0.7590412
176830 0.7585329
176840 0.7670497
176850 0.7684031
176860 0.7672543
176870 0.7586191
176880 0.7517334
176890 0.7436123
176900 0.7513893
176910 0.7505341
176920 0.7469056
176930 0.7539998
176940 0.7501101
176950 0.7401808
176960 0.7438754
176970 0.7516879
176980 0.7548969
176990 0.7654399
177000 0.7633297
177010 0.7558426
177020 0.7556605
177030 0.7511377
177040 0.7516496
177050 0.7503093
177060 0.7585922
177070 0.7566332
177080 0.7585984
177090 0.7579937
177100 0.752671
177110 0.7626384
177120 0.7644277
177130 0.7615523
177140 0.7598292
177150 0.7600687
177160 0.7685045
177170 0.7744568
177180 0.7726244
177190 0.768886
177200 0.753036
177210 0.7439942
177220 0.7305353
177230 0.7342001
177240 0.7320297
177250 0.7443921
177260 0.7345696
177270 0.7386826
177280 0.7355312
177290 0.732042
177300 0.7358005
177310 0.7404255
177320 0.7416926
177330 0.7447446
177340 0.7467658
177350 0.7519971
177360 0.739023
177370 0.7429899
177380 0.7499042
177390 0.7449026
177400 0.7549567
177410 0.7486144
177420 0.7419378
177430 0.7482563
177440 0.7437094
177450 0.7529997
177460 0.7572707
177470 0.7547255
177480 0.7732796
177490 0.7618507
177500 0.7517915
177510 0.7464065
177520 0.7607512
177530 0.7508747
177540 0.7653083
177550 0.7666899
177560 0.7742452
177570 0.771117
177580 0.7764485
177590 0.7856099
177600 0.7880155
177610 0.7812012
177620 0.7759275
177630 0.7702667
177640 0.7705744
177650 0.7845903
177660 0.7747826
177670 0.7842725
177680 0.7888856
177690 0.7855552
177700 0.7948898
177710 0.7811416
177720 0.7741617
177730 0.7853494
177740 0.7821384
177750 0.7891576
177760 0.7795287
177770 0.7776351
177780 0.7972503
177790 0.79241
177800 0.7906482
177810 0.7857793
177820 0.7814015
177830 0.7845349
177840 0.7706251
177850 0.7714309
177860 0.7920171
177870 0.7926952
177880 0.7852758
177890 0.7783341
177900 0.7743647
177910 0.777164
177920 0.7933227
177930 0.800472
177940 0.7934576
177950 0.7858221
177960 0.7908166
177970 0.7937687
177980 0.8049514
177990 0.8069575
178000 0.795666
178010 0.7832617
178020 0.788635
178030 0.7957793
178040 0.8001553
178050 0.7947754
178060 0.7886412
178070 0.7858079
178080 0.791641
178090 0.8046659
178100 0.8122156
178110 0.801145
178120 0.7856079
178130 0.7778483
178140 0.7864082
178150 0.7784625
178160 0.7716312
178170 0.7766116
178180 0.7619984
178190 0.781077
178200 0.7748852
178210 0.7828732
178220 0.7691113
178230 0.7824168
178240 0.7744955
178250 0.7717221
178260 0.7753192
178270 0.7730234
178280 0.7745215
178290 0.7766072
178300 0.7608576
178310 0.7715595
178320 0.7766502
178330 0.7691647
178340 0.7702212
178350 0.7669789
178360 0.7624292
178370 0.7654843
178380 0.7736024
178390 0.7799603
178400 0.7766451
178410 0.7763668
178420 0.784652
178430 0.7739645
178440 0.7766909
178450 0.7738208
178460 0.7830734
178470 0.7810585
178480 0.7868425
178490 0.780808
178500 0.7821139
178510 0.7864697
178520 0.7784947
178530 0.7958444
178540 0.7935512
178550 0.7896807
178560 0.7801495
178570 0.7725316
178580 0.7617363
178590 0.7548829
178600 0.7664288
178610 0.7694346
178620 0.776225
178630 0.7726392
178640 0.7849947
178650 0.7874278
178660 0.786884
178670 0.7847862
178680 0.7847575
178690 0.7798439
178700 0.7809771
178710 0.7666306
178720 0.7701693
178730 0.7749888
178740 0.7702499
178750 0.7644053
178760 0.76098
178770 0.7665473
178780 0.7559035
178790 0.7547602
178800 0.7625707
178810 0.7594681
178820 0.7595255
178830 0.7627425
178840 0.7574676
178850 0.7577936
178860 0.7593142
178870 0.7575876
178880 0.7583479
178890 0.7635019
178900 0.7553657
178910 0.7509018
178920 0.7643429
178930 0.7738006
178940 0.7745574
178950 0.7822565
178960 0.7713456
178970 0.7663532
178980 0.763127
178990 0.7598603
179000 0.7606587
179010 0.7688758
179020 0.7745784
179030 0.7955251
179040 0.7919698
179050 0.7727275
179060 0.7786721
179070 0.7891577
179080 0.7905459
179090 0.7851013
179100 0.7791679
179110 0.7817376
179120 0.7826641
179130 0.7818292
179140 0.7875832
179150 0.7772422
179160 0.7939882
179170 0.7880223
179180 0.7901123
179190 0.7962298
179200 0.7944579
179210 0.7893617
179220 0.7891308
179230 0.7805555
179240 0.7734404
179250 0.769969
179260 0.7831607
179270 0.7685736
179280 0.7672583
179290 0.7604043
179300 0.7567095
179310 0.7414407
179320 0.7507879
179330 0.7683573
179340 0.7674882
179350 0.7824225
179360 0.7823489
179370 0.7744005
179380 0.786255
179390 0.7741954
179400 0.7648721
179410 0.771208
179420 0.7812204
179430 0.786135
179440 0.7972196
179450 0.7888532
179460 0.8037303
179470 0.7843979
179480 0.7844684
179490 0.7775897
179500 0.7708872
179510 0.7779127
179520 0.7824686
179530 0.7794576
179540 0.7721895
179550 0.7710806
179560 0.7846561
179570 0.783209
179580 0.7679968
179590 0.7590998
179600 0.7537876
179610 0.760919
179620 0.7597797
179630 0.776192
179640 0.7726481
179650 0.7822566
179660 0.7871259
179670 0.7949073
179680 0.7715116
179690 0.7648162
179700 0.7724919
179710 0.7631878
179720 0.7589254
179730 0.7694337
179740 0.7668937
179750 0.7757378
179760 0.7703795
179770 0.7760792
179780 0.7791364
179790 0.7681165
179800 0.7518058
179810 0.7827265
179820 0.7887462
179830 0.7783816
179840 0.7765484
179850 0.7789692
179860 0.7689074
179870 0.7754663
179880 0.7729117
179890 0.7820018
179900 0.7828933
179910 0.7679422
179920 0.7884043
179930 0.78057
179940 0.7805974
179950 0.7856449
179960 0.7704554
179970 0.7610093
179980 0.7570389
179990 0.7645608
180000 0.7630578
180010 0.7703001
180020 0.7798018
180030 0.7664229
180040 0.7740529
180050 0.7754839
180060 0.786319
180070 0.7788097
180080 0.7802298
180090 0.7857847
180100 0.7817187
180110 0.7929862
180120 0.7880651
180130 0.7665908
180140 0.7575238
180150 0.769212
180160 0.7643147
180170 0.7605749
180180 0.7699294
180190 0.7583417
180200 0.7609202
180210 0.7689684
180220 0.7565874
180230 0.7554649
180240 0.7626031
180250 0.76749
180260 0.7704414
180270 0.7805428
180280 0.7876157
180290 0.7667229
180300 0.7724413
180310 0.773261
180320 0.7598701
180330 0.754913
180340 0.7633183
180350 0.7686949
180360 0.758213
180370 0.758942
180380 0.7696573
180390 0.7681209
180400 0.7714897
180410 0.7574407
180420 0.7531965
180430 0.7502639
180440 0.7616981
180450 0.7710287
180460 0.7755194
180470 0.7780058
180480 0.7780201
180490 0.768386
180500 0.7768746
180510 0.7630463
180520 0.7726387
180530 0.7802747
180540 0.7730488
180550 0.7785379
180560 0.7824231
180570 0.7901561
180580 0.7911628
180590 0.7877411
180600 0.7983456
180610 0.7851167
180620 0.7807645
180630 0.779481
180640 0.7840008
180650 0.7779014
180660 0.7817563
180670 0.7747723
180680 0.7750652
180690 0.7714032
180700 0.7692923
180710 0.7627564
180720 0.7666422
180730 0.7642574
180740 0.7651618
180750 0.7665746
180760 0.7617791
180770 0.7609892
180780 0.7560099
180790 0.7508498
180800 0.7508737
180810 0.7560906
180820 0.7653725
180830 0.7622242
180840 0.7639071
180850 0.7583851
180860 0.7653732
180870 0.7775414
180880 0.781554
180890 0.7846614
180900 0.7879692
180910 0.7808444
180920 0.7855509
180930 0.7769971
180940 0.7694603
180950 0.7764809
180960 0.7718189
180970 0.76925
180980 0.7601487
180990 0.7755252
181000 0.7674869
181010 0.7693137
181020 0.7574283
181030 0.7634928
181040 0.7586629
181050 0.7704622
181060 0.7867061
181070 0.7823216
181080 0.7720343
181090 0.7848747
181100 0.7726206
181110 0.7809948
181120 0.7773824
181130 0.7805156
181140 0.781819
181150 0.7792258
181160 0.7672966
181170 0.7791349
181180 0.7802871
181190 0.7867149
181200 0.78058
181210 0.7791386
181220 0.7818624
181230 0.7764907
181240 0.7752144
181250 0.7749444
181260 0.7629526
181270 0.7581602
181280 0.7693777
181290 0.7725078
181300 0.7608969
181310 0.7659451
181320 0.7640835
181330 0.7695321
181340 0.7678607
181350 0.7553864
181360 0.75622
181370 0.7714405
181380 0.7641701
181390 0.7688201
181400 0.7615099
181410 0.770915
181420 0.770174
181430 0.778649
181440 0.7714629
181450 0.7683137
181460 0.7751209
181470 0.7806258
181480 0.7794072
181490 0.7553003
181500 0.7628202
181510 0.7530366
181520 0.7582691
181530 0.7548336
181540 0.7622337
181550 0.7690585
181560 0.7565364
181570 0.754288
181580 0.7566782
181590 0.7759991
181600 0.7680445
181610 0.7769257
181620 0.7801733
181630 0.7732888
181640 0.779844
181650 0.7618038
181660 0.7644103
181670 0.7723534
181680 0.7804704
181690 0.7748317
181700 0.7653333
181710 0.7658472
181720 0.7644717
181730 0.7539909
181740 0.7579464
181750 0.77002
181760 0.7621403
181770 0.75659
181780 0.7666384
181790 0.7729926
181800 0.7693468
181810 0.77904
181820 0.7703374
181830 0.7716431
181840 0.7681685
181850 0.7709984
181860 0.7801108
181870 0.7731509
181880 0.775616
181890 0.7817985
181900 0.7684794
181910 0.770844
181920 0.7704654
181930 0.7701019
181940 0.7762992
181950 0.7859074
181960 0.7769664
181970 0.7717633
181980 0.7691553
181990 0.7676201
182000 0.7697648
182010 0.7635474
182020 0.7638664
182030 0.7565435
182040 0.7667074
182050 0.769173
182060 0.7805919
182070 0.7867062
182080 0.7964684
182090 0.8028603
182100 0.7982213
182110 0.7992622
182120 0.7879049
182130 0.7927244
182140 0.7872137
182150 0.8033878
182160 0.7986478
182170 0.801522
182180 0.7971567
182190 0.7857932
182200 0.7851731
182210 0.7774312
182220 0.7721854
182230 0.7945344
182240 0.7887246
182250 0.7946208
182260 0.7977693
182270 0.7888634
182280 0.786542
182290 0.7914893
182300 0.7995111
182310 0.7862661
182320 0.7850043
182330 0.7902547
182340 0.7979099
182350 0.8046457
182360 0.7969471
182370 0.8056437
182380 0.8044966
182390 0.7934705
182400 0.7910701
182410 0.786527
182420 0.7836474
182430 0.7898107
182440 0.7965966
182450 0.794136
182460 0.7907397
182470 0.8008553
182480 0.8020519
182490 0.7993789
182500 0.8047369
182510 0.799844
182520 0.7854086
182530 0.784291
182540 0.7756312
182550 0.7846867
182560 0.7668423
182570 0.7761779
182580 0.7820393
182590 0.7896228
182600 0.7794067
182610 0.7712817
182620 0.767982
182630 0.7811855
182640 0.7746207
182650 0.7801367
182660 0.7794533
182670 0.7813728
182680 0.7741054
182690 0.7683405
182700 0.7666048
182710 0.7685549
182720 0.773128
182730 0.7634352
182740 0.7687527
182750 0.7903609
182760 0.7778384
182770 0.7824486
182780 0.7819695
182790 0.7721865
182800 0.7742509
182810 0.7803565
182820 0.7706359
182830 0.7803208
182840 0.7739913
182850 0.7710347
182860 0.7801919
182870 0.7692739
182880 0.7674553
182890 0.7798013
182900 0.7674764
182910 0.7691182
182920 0.7790201
182930 0.7878684
182940 0.7729795
182950 0.7833515
182960 0.7882321
182970 0.788479
182980 0.7875094
182990 0.7741702
183000 0.7593423
183010 0.7776885
183020 0.766892
183030 0.771368
183040 0.7692671
183050 0.77565
183060 0.7731637
183070 0.7783862
183080 0.7859479
183090 0.7774018
183100 0.795626
183110 0.7961971
183120 0.7746825
183130 0.7812859
183140 0.778062
183150 0.7730362
183160 0.778159
183170 0.7778918
183180 0.7674666
183190 0.7728826
183200 0.7738273
183210 0.7699467
183220 0.7710556
183230 0.7628728
183240 0.7705899
183250 0.775067
183260 0.7611029
183270 0.7602991
183280 0.7653402
183290 0.7723061
183300 0.7680304
183310 0.7770773
183320 0.7744975
183330 0.7776461
183340 0.7858133
183350 0.7813919
183360 0.7924429
183370 0.7889705
183380 0.7838374
183390 0.7772583
183400 0.7793291
183410 0.7849286
183420 0.7860664
183430 0.7738447
183440 0.7807784
183450 0.7819062
183460 0.7708969
183470 0.7613887
183480 0.7624016
183490 0.7672338
183500 0.7774378
183510 0.7723572
183520 0.7662629
183530 0.7687227
183540 0.7753848
183550 0.797992
183560 0.7939649
183570 0.7912206
183580 0.7738359
183590 0.7758557
183600 0.7817556
183610 0.7880582
183620 0.7934244
183630 0.7908595
183640 0.780619
183650 0.7636188
183660 0.7683253
183670 0.766394
183680 0.774771
183690 0.7753988
183700 0.7773983
183710 0.7752485
183720 0.7752231
183730 0.791971
183740 0.7920811
183750 0.7789946
183760 0.778577
183770 0.7733111
183780 0.7845947
183790 0.8014053
183800 0.7850667
183810 0.7773884
183820 0.780805
183830 0.7691282
183840 0.786058
183850 0.7732296
183860 0.7684932
183870 0.7755242
183880 0.7802773
183890 0.7778965
183900 0.7859012
183910 0.786357
183920 0.7952259
183930 0.786519
183940 0.7849219
183950 0.7815124
183960 0.781933
183970 0.770191
183980 0.7743582
183990 0.7720086
184000 0.784038
184010 0.772654
184020 0.7616376
184030 0.7547011
184040 0.7526296
184050 0.7681932
184060 0.7666127
184070 0.7618049
184080 0.7816737
184090 0.7761455
184100 0.7750082
184110 0.7673234
184120 0.7627216
184130 0.7666578
184140 0.7668777
184150 0.7717223
184160 0.7732462
184170 0.7633963
184180 0.759145
184190 0.7650928
184200 0.7630901
184210 0.7660205
184220 0.7636517
184230 0.7651524
184240 0.7792451
184250 0.7690356
184260 0.7741523
184270 0.7758992
184280 0.7643653
184290 0.7779127
184300 0.7780188
184310 0.7823138
184320 0.7926202
184330 0.7742678
184340 0.7924088
184350 0.7777386
184360 0.7848145
184370 0.7894296
184380 0.7984352
184390 0.7880303
184400 0.8029004
184410 0.791233
184420 0.7853898
184430 0.7895778
184440 0.7921236
184450 0.8115797
184460 0.7967454
184470 0.8145269
184480 0.8052567
184490 0.8053579
184500 0.8043285
184510 0.8083119
184520 0.8029453
184530 0.8041685
184540 0.80199
184550 0.7937931
184560 0.7976989
184570 0.7897468
184580 0.7899369
184590 0.7964724
184600 0.7864983
184610 0.7878886
184620 0.785413
184630 0.7913337
184640 0.7904152
184650 0.7886019
184660 0.7981707
184670 0.7998486
184680 0.8040391
184690 0.8040046
184700 0.7943519
184710 0.7877909
184720 0.7968566
184730 0.8118393
184740 0.800791
184750 0.8126494
184760 0.8123593
184770 0.8017493
184780 0.7966919
184790 0.7938139
184800 0.8090644
184810 0.7983395
184820 0.7994017
184830 0.7949191
184840 0.7838513
184850 0.7731339
184860 0.7715309
184870 0.7828305
184880 0.7694607
184890 0.7771578
184900 0.7807312
184910 0.7786625
184920 0.7855434
184930 0.788116
184940 0.7757807
184950 0.7791315
184960 0.7733138
184970 0.7772768
184980 0.7772031
184990 0.7797576
185000 0.7739794
185010 0.7744257
185020 0.7766481
185030 0.7764158
185040 0.7663004
185050 0.7739829
185060 0.766074
185070 0.7613341
185080 0.7691988
185090 0.7723933
185100 0.7811651
185110 0.7887564
185120 0.7832409
185130 0.7875463
185140 0.7919951
185150 0.7918022
185160 0.7894679
185170 0.8005831
185180 0.8009504
185190 0.7990627
185200 0.7989351
185210 0.7877995
185220 0.7815166
185230 0.7795069
185240 0.7937538
185250 0.7915607
185260 0.7759966
185270 0.7771217
185280 0.7732877
185290 0.7634051
185300 0.7726096
185310 0.7748091
185320 0.7756888
185330 0.7790988
185340 0.7733467
185350 0.7786748
185360 0.7822863
185370 0.778299
185380 0.7833955
185390 0.7799848
185400 0.7761953
185410 0.7796958
185420 0.7829504
185430 0.7777747
185440 0.7701204
185450 0.7652141
185460 0.7679185
185470 0.7788611
185480 0.7753544
185490 0.7747269
185500 0.7816743
185510 0.7835507
185520 0.7834815
185530 0.793862
185540 0.8001844
185550 0.8012072
185560 0.8045967
185570 0.8039092
185580 0.7978468
185590 0.8102741
185600 0.8174116
185610 0.8160473
185620 0.7964653
185630 0.792657
185640 0.7877088
185650 0.7903767
185660 0.7843583
185670 0.7853768
185680 0.7787477
185690 0.7703816
185700 0.7839864
185710 0.7865871
185720 0.7977728
185730 0.789289
185740 0.7874047
185750 0.7719804
185760 0.779222
185770 0.7799443
185780 0.7748249
185790 0.8007212
185800 0.7989903
185810 0.7778034
185820 0.7719545
185830 0.7750042
185840 0.7802293
185850 0.7727766
185860 0.7712106
185870 0.7758302
185880 0.7900725
185890 0.79047
185900 0.7778714
185910 0.7772805
185920 0.7630242
185930 0.7593623
185940 0.7642385
185950 0.7618622
185960 0.774856
185970 0.7904432
185980 0.7779818
185990 0.7604198
186000 0.776361
186010 0.777166
186020 0.7784914
186030 0.7790658
186040 0.7776465
186050 0.7796775
186060 0.7798778
186070 0.7804565
186080 0.7744786
186090 0.7770047
186100 0.7715369
186110 0.7765583
186120 0.7799943
186130 0.781592
186140 0.7720509
186150 0.7840886
186160 0.7860059
186170 0.784732
186180 0.7928929
186190 0.8030992
186200 0.7946324
186210 0.7911963
186220 0.7938927
186230 0.7882832
186240 0.7837314
186250 0.7796303
186260 0.7836758
186270 0.7755642
186280 0.7684458
186290 0.7693468
186300 0.7762831
186310 0.780268
186320 0.7937291
186330 0.791294
186340 0.7917987
186350 0.7910873
186360 0.7986738
186370 0.7861263
186380 0.7889058
186390 0.7972873
186400 0.7921016
186410 0.784767
186420 0.7974597
186430 0.7992945
186440 0.7976779
186450 0.8042446
186460 0.7877432
186470 0.7868978
186480 0.7901174
186490 0.7790102
186500 0.7737057
186510 0.7920457
186520 0.7945082
186530 0.7931714
186540 0.7918046
186550 0.7805098
186560 0.7833555
186570 0.7792566
186580 0.7853119
186590 0.7870725
186600 0.7982229
186610 0.7805413
186620 0.7891273
186630 0.8008682
186640 0.792274
186650 0.7771415
186660 0.7908128
186670 0.796818
186680 0.7740312
186690 0.7844177
186700 0.7784892
186710 0.7794199
186720 0.7787582
186730 0.7708849
186740 0.7779053
186750 0.7860149
186760 0.7844383
186770 0.7817366
186780 0.7742175
186790 0.7829767
186800 0.7808505
186810 0.7799493
186820 0.7919798
186830 0.7803603
186840 0.7826462
186850 0.77613
186860 0.7818823
186870 0.784464
186880 0.7889049
186890 0.7744597
186900 0.7897406
186910 0.7767398
186920 0.7812419
186930 0.7879544
186940 0.7835815
186950 0.7894869
186960 0.7936898
186970 0.7866474
186980 0.7774608
186990 0.7720205
187000 0.7732579
187010 0.771632
187020 0.7762573
187030 0.7826439
187040 0.7883443
187050 0.7832693
187060 0.781436
187070 0.7853794
187080 0.7812656
187090 0.7746471
187100 0.7681497
187110 0.7725454
187120 0.7696911
187130 0.7676666
187140 0.7761818
187150 0.7698534
187160 0.7717717
187170 0.7635354
187180 0.7647568
187190 0.7729945
187200 0.7758818
187210 0.7685964
187220 0.7776303
187230 0.7874396
187240 0.7765239
187250 0.7583956
187260 0.765698
187270 0.7642697
187280 0.7576671
187290 0.7659176
187300 0.7487264
187310 0.7463616
187320 0.7482107
187330 0.7635111
187340 0.7762384
187350 0.7775671
187360 0.7721522
187370 0.7694537
187380 0.7705635
187390 0.7819725
187400 0.7899575
187410 0.7968121
187420 0.7936919
187430 0.7784067
187440 0.7889224
187450 0.783667
187460 0.7773125
187470 0.7750762
187480 0.7777392
187490 0.7894419
187500 0.7972289
187510 0.7856832
187520 0.7831124
187530 0.7833904
187540 0.7890177
187550 0.7945182
187560 0.8027911
187570 0.7838558
187580 0.7880182
187590 0.7718766
187600 0.7680332
187610 0.7875254
187620 0.7954247
187630 0.7864275
187640 0.776915
187650 0.7766115
187660 0.7842235
187670 0.7834728
187680 0.7732102
187690 0.7866354
187700 0.79307
187710 0.7927964
187720 0.7770465
187730 0.7842704
187740 0.7740497
187750 0.7754371
187760 0.7930631
187770 0.7931138
187780 0.7891061
187790 0.782247
187800 0.7686353
187810 0.7736722
187820 0.7789446
187830 0.7732812
187840 0.7585866
187850 0.7678163
187860 0.7690371
187870 0.7660266
187880 0.7874067
187890 0.7682664
187900 0.7635635
187910 0.7504262
187920 0.7573598
187930 0.7585078
187940 0.7566199
187950 0.7549041
187960 0.75683
187970 0.756474
187980 0.7544355
187990 0.7520617
188000 0.7495825
188010 0.7557094
188020 0.750718
188030 0.7553003
188040 0.7450628
188050 0.7502591
188060 0.7517402
188070 0.7482222
188080 0.7500734
188090 0.7450792
188100 0.7595778
188110 0.7726828
188120 0.7635625
188130 0.7538503
188140 0.7501879
188150 0.7443623
188160 0.7550275
188170 0.7583461
188180 0.7664669
188190 0.7646308
188200 0.7702119
188210 0.7736372
188220 0.7700997
188230 0.7646382
188240 0.7743109
188250 0.7768608
188260 0.7750224
188270 0.7800223
188280 0.7849111
188290 0.7833828
188300 0.7740864
188310 0.7783828
188320 0.7687665
188330 0.7594933
188340 0.7617152
188350 0.7653918
188360 0.7545623
188370 0.7566709
188380 0.7601213
188390 0.7688933
188400 0.770285
188410 0.7711598
188420 0.774674
188430 0.7682973
188440 0.7773579
188450 0.7898355
188460 0.7968397
188470 0.7935958
188480 0.8033144
188490 0.792883
188500 0.8035198
188510 0.7794665
188520 0.7795001
188530 0.7738051
188540 0.7682061
188550 0.7657514
188560 0.7724321
188570 0.7673683
188580 0.761382
188590 0.7625586
188600 0.7573399
188610 0.7615848
188620 0.7534586
188630 0.7583383
188640 0.764195
188650 0.7711718
188660 0.7811369
188670 0.7695181
188680 0.7571518
188690 0.7533173
188700 0.7572265
188710 0.7599475
188720 0.7618738
188730 0.7557029
188740 0.7624306
188750 0.7612938
188760 0.7662717
188770 0.7651639
188780 0.7754091
188790 0.7824891
188800 0.7642285
188810 0.7662089
188820 0.770659
188830 0.7714446
188840 0.7588063
188850 0.7758916
188860 0.7774991
188870 0.7809753
188880 0.7832332
188890 0.7886385
188900 0.8059098
188910 0.7860313
188920 0.7827023
188930 0.7884707
188940 0.7924629
188950 0.785264
188960 0.7831658
188970 0.7764937
188980 0.7789959
188990 0.7850888
189000 0.780795
189010 0.7768256
189020 0.7800418
189030 0.7616704
189040 0.7710193
189050 0.7761246
189060 0.7922623
189070 0.7799447
189080 0.7958251
189090 0.7865385
189100 0.7757649
189110 0.7797875
189120 0.7843586
189130 0.7824637
189140 0.7854607
189150 0.7790437
189160 0.778882
189170 0.7798759
189180 0.7843766
189190 0.7957352
189200 0.7847395
189210 0.8028404
189220 0.8019653
189230 0.799104
189240 0.7919464
189250 0.789011
189260 0.7896302
189270 0.7868356
189280 0.7917736
189290 0.78719
189300 0.7890952
189310 0.7815314
189320 0.7751557
189330 0.7837492
189340 0.7885675
189350 0.7914185
189360 0.7894929
189370 0.7825489
189380 0.7869809
189390 0.7772266
189400 0.7889307
189410 0.7868404
189420 0.7948224
189430 0.7810315
189440 0.7978963
189450 0.786617
189460 0.7920486
189470 0.8092812
189480 0.8038799
189490 0.7811574
189500 0.7816098
189510 0.7786104
189520 0.7870098
189530 0.7759616
189540 0.7763229
189550 0.7736047
189560 0.7881588
189570 0.7773163
189580 0.770428
189590 0.7699908
189600 0.7723643
189610 0.7793447
189620 0.7875304
189630 0.7826738
189640 0.7839054
189650 0.7807902
189660 0.7767793
189670 0.7728
189680 0.7771535
189690 0.7837837
189700 0.7828752
189710 0.7872419
189720 0.785448
189730 0.7826036
189740 0.7873309
189750 0.7794128
189760 0.77421
189770 0.7793502
189780 0.7922698
189790 0.8002232
189800 0.7908384
189810 0.7930571
189820 0.7932922
189830 0.7924479
189840 0.790693
189850 0.7851173
189860 0.7927426
189870 0.786395
189880 0.783913
189890 0.7767088
189900 0.7755468
189910 0.7706218
189920 0.7708512
189930 0.7689874
189940 0.7646837
189950 0.7638103
189960 0.7625642
189970 0.7741664
189980 0.7719502
189990 0.7809567
190000 0.778777
190010 0.7890049
190020 0.7840032
190030 0.7851793
190040 0.7841991
190050 0.7863461
190060 0.8001872
190070 0.8006852
190080 0.8017688
190090 0.7857307
190100 0.7833357
190110 0.8030795
190120 0.8070842
190130 0.8111674
190140 0.8034168
190150 0.7977795
190160 0.805871
190170 0.7946888
190180 0.7995818
190190 0.8094314
190200 0.8019568
190210 0.7919711
190220 0.7744566
190230 0.7765847
190240 0.7837176
190250 0.7735108
190260 0.777621
190270 0.7774624
190280 0.780567
190290 0.7947143
190300 0.7973123
190310 0.7802324
190320 0.7615438
190330 0.7634407
190340 0.767687
190350 0.780933
190360 0.7850537
190370 0.7761538
190380 0.7589895
190390 0.7701346
190400 0.7904189
190410 0.781162
190420 0.7752845
190430 0.7755776
190440 0.7899231
190450 0.7880763
190460 0.788614
190470 0.778225
190480 0.7796797
190490 0.772148
190500 0.7846647
190510 0.793888
190520 0.7783408
190530 0.7792359
190540 0.7791539
190550 0.7658551
190560 0.7842981
190570 0.7796049
190580 0.7713339
190590 0.7659078
190600 0.765974
190610 0.768689
190620 0.7683685
190630 0.7625301
190640 0.7695765
190650 0.7702451
190660 0.7578911
190670 0.7602187
190680 0.7693697
190690 0.7682279
190700 0.7652631
190710 0.7660033
190720 0.7680212
190730 0.767408
190740 0.7682566
190750 0.7749403
190760 0.7841193
190770 0.795444
190780 0.7945988
190790 0.7916585
190800 0.7956606
190810 0.7987174
190820 0.8071612
190830 0.791535
190840 0.7873337
190850 0.7894424
190860 0.7896736
190870 0.7887491
190880 0.7799722
190890 0.7786508
190900 0.7761691
190910 0.7783794
190920 0.7735443
190930 0.7800372
190940 0.7740706
190950 0.786316
190960 0.7965975
190970 0.8164514
190980 0.8175375
190990 0.8117154
191000 0.8076516
191010 0.7971447
191020 0.7894552
191030 0.7937215
191040 0.7895562
191050 0.7866309
191060 0.7831382
191070 0.7774709
191080 0.7835767
191090 0.7846402
191100 0.7685533
191110 0.7719784
191120 0.7738934
191130 0.7739422
191140 0.7762577
191150 0.7777395
191160 0.7792752
191170 0.7852422
191180 0.7820905
191190 0.7784781
191200 0.7779468
191210 0.7814837
191220 0.7768549
191230 0.7725594
191240 0.7720832
191250 0.7868488
191260 0.7798841
191270 0.7907106
191280 0.7827191
191290 0.7831333
191300 0.7833095
191310 0.7788292
191320 0.7900528
191330 0.7965133
191340 0.7791045
191350 0.7729427
191360 0.7712316
191370 0.7734461
191380 0.770152
191390 0.7703426
191400 0.7769454
191410 0.7737303
191420 0.7604288
191430 0.7640587
191440 0.762117
191450 0.753606
191460 0.7535302
191470 0.7423472
191480 0.7454978
191490 0.7492799
191500 0.7408761
191510 0.7430429
191520 0.7455263
191530 0.7500437
191540 0.7526606
191550 0.7611576
191560 0.7765185
191570 0.7794945
191580 0.7843125
191590 0.7831842
191600 0.7871338
191610 0.7937834
191620 0.7761425
191630 0.7998909
191640 0.7781526
191650 0.7731804
191660 0.7624055
191670 0.7616599
191680 0.7572738
191690 0.7731224
191700 0.7710426
191710 0.7626003
191720 0.7615221
191730 0.7550485
191740 0.7734152
191750 0.7682561
191760 0.7703816
191770 0.7777024
191780 0.7712779
191790 0.7803265
191800 0.7891454
191810 0.7835649
191820 0.7854819
191830 0.7893155
191840 0.7855136
191850 0.7807182
191860 0.7805579
191870 0.7933609
191880 0.7990373
191890 0.8040051
191900 0.8031298
191910 0.8126246
191920 0.8190967
191930 0.8127041
191940 0.8214172
191950 0.824085
191960 0.8305514
191970 0.8249698
191980 0.8264316
191990 0.8268884
192000 0.8094505
192010 0.8042913
192020 0.8102968
192030 0.8071331
192040 0.8119275
192050 0.7996837
192060 0.7875201
192070 0.777679
192080 0.7908167
192090 0.7990717
192100 0.8165758
192110 0.8092495
192120 0.8141752
192130 0.80983
192140 0.8144711
192150 0.8011976
192160 0.8001969
192170 0.7996456
192180 0.7882029
192190 0.8015145
192200 0.7978914
192210 0.7923687
192220 0.7873543
192230 0.7846057
192240 0.7884204
192250 0.7945684
192260 0.8003387
192270 0.790894
192280 0.7788686
192290 0.7831805
192300 0.8015643
192310 0.7884276
192320 0.7989212
192330 0.7974588
192340 0.7865139
192350 0.789052
192360 0.7842797
192370 0.7871847
192380 0.7784384
192390 0.7622548
192400 0.7558658
192410 0.7661368
192420 0.7714868
192430 0.7705657
192440 0.7561111
192450 0.761851
192460 0.7601142
192470 0.7770465
192480 0.7851607
192490 0.7825017
192500 0.7980575
192510 0.7963005
192520 0.78024
192530 0.8008783
192540 0.805123
192550 0.80401
192560 0.811981
192570 0.7971014
192580 0.7927191
192590 0.7951562
192600 0.7906642
192610 0.7963273
192620 0.805881
192630 0.7989467
192640 0.7949672
192650 0.7979975
192660 0.8011169
192670 0.7982682
192680 0.7852004
192690 0.7765331
192700 0.7699177
192710 0.7858781
192720 0.7827188
192730 0.7889682
192740 0.7960998
192750 0.7964063
192760 0.7948606
192770 0.788586
192780 0.8025873
192790 0.7994493
192800 0.7789841
192810 0.7748097
192820 0.7778768
192830 0.7773668
192840 0.7760116
192850 0.7692569
192860 0.7800011
192870 0.7781472
192880 0.779241
192890 0.7868527
192900 0.7905772
192910 0.7993264
192920 0.7871816
192930 0.7918971
192940 0.7854106
192950 0.799172
192960 0.7998107
192970 0.796061
192980 0.8004943
192990 0.802915
193000 0.7951345
193010 0.7990733
193020 0.7876068
193030 0.7915935
193040 0.7916849
193050 0.778664
193060 0.7988712
193070 0.7993985
193080 0.7978387
193090 0.8066545
193100 0.7951739
193110 0.8030155
193120 0.8012673
193130 0.8066336
193140 0.7940002
193150 0.8042529
193160 0.8088335
193170 0.8183801
193180 0.8166671
193190 0.8032425
193200 0.8188925
193210 0.8262925
193220 0.8257409
193230 0.8361013
193240 0.8214049
193250 0.8136193
193260 0.8127933
193270 0.8199266
193280 0.8143401
193290 0.8100461
193300 0.8132515
193310 0.816983
193320 0.7993852
193330 0.7872258
193340 0.783342
193350 0.7898974
193360 0.8081972
193370 0.8022596
193380 0.7914429
193390 0.79819
193400 0.8065162
193410 0.7858068
193420 0.8054565
193430 0.7978711
193440 0.8156479
193450 0.790292
193460 0.7929165
193470 0.7837439
193480 0.7966391
193490 0.7912061
193500 0.7940006
193510 0.8013626
193520 0.8040876
193530 0.7970086
193540 0.8093052
193550 0.8087206
193560 0.8157219
193570 0.8089362
193580 0.8053433
193590 0.7948846
193600 0.8019809
193610 0.8042023
193620 0.8071668
193630 0.8173101
193640 0.8159663
193650 0.7965921
193660 0.8018797
193670 0.8017537
193680 0.7970634
193690 0.8074012
193700 0.807538
193710 0.8095474
193720 0.8076954
193730 0.8030574
193740 0.8059765
193750 0.8161003
193760 0.8002717
193770 0.8052124
193780 0.8121538
193790 0.8243713
193800 0.8031659
193810 0.8011179
193820 0.8037105
193830 0.8055534
193840 0.8044696
193850 0.7951363
193860 0.7923944
193870 0.7913692
193880 0.7977059
193890 0.7955306
193900 0.7819286
193910 0.7820286
193920 0.7853627
193930 0.7918171
193940 0.7862722
193950 0.7889414
193960 0.7820354
193970 0.7980368
193980 0.8050258
193990 0.7998031
194000 0.8155568
194010 0.8273023
194020 0.8203962
194030 0.7955487
194040 0.7950729
194050 0.7900178
194060 0.7936808
194070 0.7956656
194080 0.8139042
194090 0.820414
194100 0.8187424
194110 0.8190356
194120 0.8174833
194130 0.8156097
194140 0.8154511
194150 0.7999842
194160 0.7993954
194170 0.8065161
194180 0.8049672
194190 0.7937964
194200 0.792704
194210 0.7969795
194220 0.8016999
194230 0.8112968
194240 0.8165313
194250 0.8175045
194260 0.7978864
194270 0.7990828
194280 0.8122629
194290 0.8010671
194300 0.7994282
194310 0.7884227
194320 0.7896446
194330 0.7908372
194340 0.8028496
194350 0.791224
194360 0.7734778
194370 0.7792533
194380 0.789246
194390 0.7801919
194400 0.8017489
194410 0.7961376
194420 0.7947031
194430 0.8119557
194440 0.8010852
194450 0.8140771
194460 0.8140375
194470 0.8111602
194480 0.8071021
194490 0.8120099
194500 0.7920578
194510 0.7778562
194520 0.780213
194530 0.7819355
194540 0.7617298
194550 0.7704074
194560 0.7621951
194570 0.7630069
194580 0.7733501
194590 0.7691347
194600 0.7732307
194610 0.7684825
194620 0.7782663
194630 0.7808613
194640 0.7820115
194650 0.7752729
194660 0.777733
194670 0.7783296
194680 0.7868969
194690 0.786732
194700 0.7782174
194710 0.783187
194720 0.7899702
194730 0.7900363
194740 0.7835538
194750 0.7907687
194760 0.8054784
194770 0.7966492
194780 0.8005451
194790 0.8051054
194800 0.7969143
194810 0.7996621
194820 0.7939374
194830 0.7765703
194840 0.7805066
194850 0.7686034
194860 0.7718686
194870 0.7684781
194880 0.7789067
194890 0.7771356
194900 0.7585418
194910 0.7681285
194920 0.7637466
194930 0.7673287
194940 0.7666639
194950 0.7615329
194960 0.7482501
194970 0.768019
194980 0.76015
194990 0.7637712
195000 0.7555069
195010 0.7568403
195020 0.7569404
195030 0.7759834
195040 0.7756507
195050 0.7801991
195060 0.7793672
195070 0.7897129
195080 0.7816083
195090 0.7816649
195100 0.778479
195110 0.7802112
195120 0.7600548
195130 0.7691915
195140 0.7764273
195150 0.7882137
195160 0.7971017
195170 0.7954204
195180 0.7885749
195190 0.7734292
195200 0.7729717
195210 0.7795716
195220 0.78799
195230 0.8007415
195240 0.7997782
195250 0.7905633
195260 0.7836435
195270 0.7887651
195280 0.7868412
195290 0.7809206
195300 0.7683876
195310 0.7672881
195320 0.7727665
195330 0.7614589
195340 0.7836261
195350 0.7745804
195360 0.7787312
195370 0.7735085
195380 0.7736639
195390 0.771476
195400 0.7653541
195410 0.767422
195420 0.77069
195430 0.7590564
195440 0.7799853
195450 0.7857262
195460 0.7784889
195470 0.7815195
195480 0.7873114
195490 0.7763056
195500 0.7795897
195510 0.7737822
195520 0.7735733
195530 0.7657593
195540 0.782425
195550 0.781525
195560 0.7784346
195570 0.790354
195580 0.7941595
195590 0.7895344
195600 0.796054
195610 0.7947597
195620 0.7818693
195630 0.7797117
195640 0.7731975
195650 0.7858543
195660 0.7833505
195670 0.7713014
195680 0.7914773
195690 0.7786154
195700 0.7754398
195710 0.7719312
195720 0.7818275
195730 0.7754157
195740 0.7768936
195750 0.7720852
195760 0.7768766
195770 0.7849512
195780 0.7974091
195790 0.7938282
195800 0.7855335
195810 0.7923973
195820 0.7915914
195830 0.7902186
195840 0.7741011
195850 0.7883946
195860 0.7884549
195870 0.7885369
195880 0.7697859
195890 0.786807
195900 0.7842859
195910 0.7896052
195920 0.7867671
195930 0.7782303
195940 0.7729579
195950 0.7808729
195960 0.786082
195970 0.7691662
195980 0.7720212
195990 0.7730018
196000 0.7695121
196010 0.763457
196020 0.7644678
196030 0.7694564
196040 0.7585493
196050 0.7571437
196060 0.7667323
196070 0.7718616
196080 0.7843546
196090 0.770788
196100 0.7775319
196110 0.7862127
196120 0.7846467
196130 0.7780872
196140 0.7591448
196150 0.768631
196160 0.7776172
196170 0.7751719
196180 0.765948
196190 0.7686099
196200 0.763487
196210 0.7666334
196220 0.7649996
196230 0.768375
196240 0.7628166
196250 0.778096
196260 0.7833029
196270 0.782068
196280 0.7783263
196290 0.7784468
196300 0.7592072
196310 0.7621509
196320 0.7549651
196330 0.7638592
196340 0.7856776
196350 0.778664
196360 0.7813373
196370 0.7727625
196380 0.761512
196390 0.7672849
196400 0.77262
196410 0.7591007
196420 0.7643321
196430 0.7667305
196440 0.760565
196450 0.7559682
196460 0.7617673
196470 0.7554119
196480 0.7547655
196490 0.7617587
196500 0.7706743
196510 0.7775535
196520 0.7628632
196530 0.7583581
196540 0.7678973
196550 0.7750107
196560 0.778186
196570 0.7793285
196580 0.774582
196590 0.7732443
196600 0.7641081
196610 0.7705327
196620 0.7694722
196630 0.7677612
196640 0.7790024
196650 0.768503
196660 0.7642311
196670 0.7698006
196680 0.7854981
196690 0.7731804
196700 0.7724026
196710 0.7721623
196720 0.7673429
196730 0.7651812
196740 0.7578547
196750 0.7544249
196760 0.7761
196770 0.7882299
196780 0.7926022
196790 0.792581
196800 0.7776346
196810 0.7743492
196820 0.7802571
196830 0.7776017
196840 0.776768
196850 0.7795497
196860 0.7636322
196870 0.7635965
196880 0.7606721
196890 0.7610774
196900 0.7615936
196910 0.7664786
196920 0.771023
196930 0.7747028
196940 0.7782397
196950 0.7900265
196960 0.7668385
196970 0.7610046
196980 0.7699715
196990 0.7707397
197000 0.7716808
197010 0.7793263
197020 0.7734082
197030 0.7852432
197040 0.7834778
197050 0.7818422
197060 0.7902277
197070 0.8055249
197080 0.81074
197090 0.8058294
197100 0.8038303
197110 0.8102137
197120 0.8162298
197130 0.8151219
197140 0.7948797
197150 0.7998636
197160 0.7918188
197170 0.8017684
197180 0.8022718
197190 0.8165034
197200 0.8150905
197210 0.792043
197220 0.7859161
197230 0.7873734
197240 0.7870973
197250 0.788022
197260 0.7839858
197270 0.7815816
197280 0.7885345
197290 0.7883415
197300 0.8016554
197310 0.8038073
197320 0.7989404
197330 0.8086178
197340 0.8137426
197350 0.7995853
197360 0.7919686
197370 0.7864385
197380 0.7808296
197390 0.7759572
197400 0.7841838
197410 0.790853
197420 0.7847764
197430 0.7816297
197440 0.7888268
197450 0.7865471
197460 0.789776
197470 0.7915661
197480 0.8001913
197490 0.8035451
197500 0.7924488
197510 0.7926394
197520 0.7873889
197530 0.7789516
197540 0.7709578
197550 0.7740539
197560 0.781754
197570 0.7706115
197580 0.7795856
197590 0.7664451
197600 0.7835481
197610 0.7845014
197620 0.7900998
197630 0.7938034
197640 0.7879581
197650 0.7934819
197660 0.7818313
197670 0.7897023
197680 0.8037901
197690 0.7925064
197700 0.79948
197710 0.781815
197720 0.7843214
197730 0.782829
197740 0.7991917
197750 0.7991475
197760 0.8018791
197770 0.8024325
197780 0.7971538
197790 0.7937567
197800 0.7891963
197810 0.7961057
197820 0.7898938
197830 0.7876824
197840 0.793738
197850 0.7960048
197860 0.7910331
197870 0.7900014
197880 0.7955297
197890 0.8040373
197900 0.8092785
197910 0.8073823
197920 0.7842872
197930 0.802218
197940 0.7963679
197950 0.8000737
197960 0.8079982
197970 0.8097079
197980 0.8007792
197990 0.7990664
198000 0.8125279
198010 0.8121655
198020 0.8008576
198030 0.8084739
198040 0.8113947
198050 0.8062812
198060 0.8247593
198070 0.7966306
198080 0.8014957
198090 0.7853869
198100 0.7740377
198110 0.7720533
198120 0.7972496
198130 0.7985206
198140 0.7882348
198150 0.7820358
198160 0.7720243
198170 0.7806839
198180 0.7836792
198190 0.7888052
198200 0.787971
198210 0.795432
198220 0.8044399
198230 0.8074208
198240 0.7992287
198250 0.7997484
198260 0.8001576
198270 0.7897874
198280 0.798387
198290 0.7888829
198300 0.7932228
198310 0.7887042
198320 0.7931719
198330 0.7963754
198340 0.78526
198350 0.7928551
198360 0.7999348
198370 0.7969491
198380 0.8066487
198390 0.8033283
198400 0.796302
198410 0.7974432
198420 0.7929401
198430 0.8016153
198440 0.7891381
198450 0.78576
198460 0.7909985
198470 0.7825621
198480 0.7819769
198490 0.7941744
198500 0.8005259
198510 0.7929565
198520 0.7959635
198530 0.7797533
198540 0.7935725
198550 0.7918043
198560 0.790549
198570 0.7890655
198580 0.7923612
198590 0.7779194
198600 0.7658052
198610 0.7724425
198620 0.7752066
198630 0.7720162
198640 0.7785261
198650 0.7834744
198660 0.7842774
198670 0.7693234
198680 0.7570683
198690 0.7807164
198700 0.7817559
198710 0.7673808
198720 0.7729642
198730 0.7815399
198740 0.7736856
198750 0.7729046
198760 0.7937023
198770 0.7943354
198780 0.7836844
198790 0.789281
198800 0.7862932
198810 0.7782375
198820 0.779063
198830 0.7826741
198840 0.7751746
198850 0.7809669
198860 0.7849078
198870 0.7809092
198880 0.8057471
198890 0.794857
198900 0.8063343
198910 0.7924712
198920 0.7907556
198930 0.7886283
198940 0.7915723
198950 0.7924743
198960 0.7824655
198970 0.8043253
198980 0.8019563
198990 0.8061159
199000 0.8065221
199010 0.8169748
199020 0.8063651
199030 0.7928768
199040 0.7990699
199050 0.799607
199060 0.804495
199070 0.8220004
199080 0.8143326
199090 0.8156804
199100 0.8028008
199110 0.7989958
199120 0.7897923
199130 0.7971663
199140 0.7916553
199150 0.7789455
199160 0.7834601
199170 0.7917945
199180 0.7818268
199190 0.7791851
199200 0.7923147
199210 0.8024356
199220 0.7984862
199230 0.7933063
199240 0.799068
199250 0.8006187
199260 0.8056092
199270 0.7993584
199280 0.7925075
199290 0.7989343
199300 0.7940192
199310 0.804401
199320 0.8053877
199330 0.8044253
199340 0.7962533
199350 0.7989293
199360 0.7955459
199370 0.7974145
199380 0.7755356
199390 0.7844322
199400 0.7922714
199410 0.7940034
199420 0.805672
199430 0.7940757
199440 0.7934812
199450 0.7909189
199460 0.7919018
199470 0.7964993
199480 0.7869478
199490 0.7780246
199500 0.7727925
199510 0.7662744
199520 0.7765424
199530 0.7852939
199540 0.7960661
199550 0.7958798
199560 0.7888132
199570 0.7900712
199580 0.7825502
199590 0.7835631
199600 0.7935659
199610 0.7890835
199620 0.7859181
199630 0.7848424
199640 0.7832941
199650 0.8008248
199660 0.7977782
199670 0.7970199
199680 0.7850758
199690 0.7946212
199700 0.8001758
199710 0.8019384
199720 0.8111668
199730 0.8174096
199740 0.8055202
199750 0.8018255
199760 0.8034288
199770 0.7990284
199780 0.7842466
199790 0.7962247
199800 0.8102362
199810 0.8034823
199820 0.7878344
199830 0.7825342
199840 0.7910548
199850 0.7894583
199860 0.7924689
199870 0.7939591
199880 0.7955803
199890 0.7986679
199900 0.8053564
199910 0.7955688
199920 0.8014119
199930 0.80359
199940 0.798173
199950 0.7904068
199960 0.7896835
199970 0.7906833
199980 0.7877327
199990 0.7918254
200000 0.794346
200010 0.8033098
200020 0.7878145
200030 0.793361
200040 0.7854901
200050 0.8006542
200060 0.7840313
200070 0.7816259
200080 0.7867787
200090 0.7877522
200100 0.7818267
200110 0.7886334
200120 0.79313
200130 0.7877194
200140 0.786819
200150 0.7898293
200160 0.7908167
200170 0.7829106
200180 0.7904315
200190 0.7886176
200200 0.7810212
200210 0.7787083
200220 0.7659461
200230 0.7834333
200240 0.7694645
200250 0.7714137
200260 0.7724243
200270 0.7842026
200280 0.7826731
200290 0.7856488
200300 0.7873731
200310 0.7894787
200320 0.7959289
200330 0.8003008
200340 0.7884959
200350 0.7918792
200360 0.8067576
200370 0.797561
200380 0.8008119
200390 0.7907371
200400 0.7983123
200410 0.7971646
200420 0.7980819
200430 0.7916298
200440 0.7837614
200450 0.7836674
200460 0.7942875
200470 0.7957647
200480 0.7996772
200490 0.8004239
200500 0.814706
200510 0.7898677
200520 0.7956431
200530 0.8088244
200540 0.8057567
200550 0.7986386
200560 0.798018
200570 0.7971733
200580 0.7934969
200590 0.7963679
200600 0.7895556
200610 0.8104717
200620 0.8064366
200630 0.810708
200640 0.8031425
200650 0.8044916
200660 0.7955734
200670 0.8001694
200680 0.8055739
200690 0.7928792
200700 0.7872558
200710 0.7964327
200720 0.8157562
200730 0.8199177
200740 0.8023331
200750 0.8212405
200760 0.8079701
200770 0.79164
200780 0.802748
200790 0.8121297
200800 0.797601
200810 0.8032981
200820 0.8091357
200830 0.8190963
200840 0.8110589
200850 0.8111818
200860 0.7979855
200870 0.797394
200880 0.8095447
200890 0.8173641
200900 0.8184674
200910 0.8070051
200920 0.8070624
200930 0.8134607
200940 0.8081638
200950 0.8097517
200960 0.8129336
200970 0.8045973
200980 0.7893395
200990 0.8090605
201000 0.8024794
201010 0.8034273
201020 0.8094668
201030 0.8117748
201040 0.8033679
201050 0.8005252
201060 0.8016686
201070 0.7992429
201080 0.7917238
201090 0.7942619
201100 0.803141
201110 0.7918943
201120 0.7968401
201130 0.8045599
201140 0.7972601
201150 0.8173101
201160 0.8064386
201170 0.8071527
201180 0.7998415
201190 0.8000538
201200 0.8056383
201210 0.8061392
201220 0.8008952
201230 0.8057171
201240 0.8059272
201250 0.7955209
201260 0.7817042
201270 0.7810899
201280 0.7847679
201290 0.7795588
201300 0.7687727
201310 0.7673997
201320 0.7765199
201330 0.7815222
201340 0.78452
201350 0.7865662
201360 0.7752475
201370 0.7788461
201380 0.7731265
201390 0.7758172
201400 0.7802271
201410 0.7887347
201420 0.7897332
201430 0.7852954
201440 0.7863617
201450 0.7802896
201460 0.7833315
201470 0.7687241
201480 0.7666633
201490 0.7713655
201500 0.7745211
201510 0.7808045
201520 0.7738491
201530 0.7727331
201540 0.7565628
201550 0.7672811
201560 0.75891
201570 0.7659301
201580 0.7605706
201590 0.7686304
201600 0.7719244
201610 0.772166
201620 0.7872702
201630 0.7926195
201640 0.7859367
201650 0.7849401
201660 0.7841062
201670 0.7700547
201680 0.7689462
201690 0.7731335
201700 0.7833018
201710 0.7828864
201720 0.7760075
201730 0.7743025
201740 0.7625242
201750 0.7547847
201760 0.7574127
201770 0.7601863
201780 0.7680141
201790 0.7613639
201800 0.7592154
201810 0.7700104
201820 0.7588104
201830 0.7628261
201840 0.7688218
201850 0.7732043
201860 0.7713457
201870 0.7729799
201880 0.771461
201890 0.7489954
201900 0.7518857
201910 0.7520092
201920 0.7581671
201930 0.7618373
201940 0.7771305
201950 0.7751104
201960 0.7660872
201970 0.7642684
201980 0.7723441
201990 0.7638487
202000 0.7616928
202010 0.7712524
202020 0.7711341
202030 0.7633039
202040 0.7551419
202050 0.7544633
202060 0.7594396
202070 0.7621769
202080 0.7671826
202090 0.7541677
202100 0.7452292
202110 0.7605498
202120 0.7505921
202130 0.7631946
202140 0.7681814
202150 0.7704641
202160 0.7836304
202170 0.7724288
202180 0.7788551
202190 0.7736069
202200 0.7728469
202210 0.7807267
202220 0.7790552
202230 0.7806071
202240 0.7861645
202250 0.7846943
202260 0.7610291
202270 0.7778191
202280 0.762231
202290 0.7593834
202300 0.7648971
202310 0.7760787
202320 0.7829815
202330 0.7697492
202340 0.7719476
202350 0.773815
202360 0.7784753
202370 0.7749901
202380 0.7658135
202390 0.7664058
202400 0.7758318
202410 0.7674055
202420 0.7792889
202430 0.7815625
202440 0.7864658
202450 0.7869675
202460 0.7841114
202470 0.7930054
202480 0.7938192
202490 0.7887889
202500 0.7868851
202510 0.7732715
202520 0.7839704
202530 0.7948799
202540 0.7773282
202550 0.7737675
202560 0.7732093
202570 0.7793587
202580 0.7872784
202590 0.7793529
202600 0.7794241
202610 0.7897415
202620 0.8018606
202630 0.8127677
202640 0.8142722
202650 0.8081107
202660 0.7966639
202670 0.7934301
202680 0.800683
202690 0.7901208
202700 0.7962058
202710 0.8039411
202720 0.8032224
202730 0.8123643
202740 0.8107494
202750 0.8126769
202760 0.8223348
202770 0.8208295
202780 0.819912
202790 0.8224595
202800 0.8103399
202810 0.8049279
202820 0.8011493
202830 0.8014876
202840 0.8071601
202850 0.8038781
202860 0.8030768
202870 0.7960458
202880 0.7951347
202890 0.8058563
202900 0.8154926
202910 0.8174493
202920 0.8081428
202930 0.8067085
202940 0.8115306
202950 0.8021072
202960 0.808143
202970 0.8050589
202980 0.8065925
202990 0.7995933
203000 0.8100822
203010 0.8224158
203020 0.8192147
203030 0.8356786
203040 0.8318671
203050 0.8103744
203060 0.8274141
203070 0.835457
203080 0.8193476
203090 0.8290699
203100 0.8152285
203110 0.8081468
203120 0.8131431
203130 0.8306825
203140 0.829491
203150 0.8332314
203160 0.8421499
203170 0.8458011
203180 0.8360816
203190 0.8396546
203200 0.824842
203210 0.8065302
203220 0.8175648
203230 0.8223545
203240 0.8191056
203250 0.8303281
203260 0.8187844
203270 0.8233678
203280 0.8098058
203290 0.8108885
203300 0.8127325
203310 0.8204336
203320 0.8172507
203330 0.8342804
203340 0.8384475
203350 0.8437976
203360 0.836715
203370 0.8283317
203380 0.8164554
203390 0.8267335
203400 0.8261363
203410 0.8272189
203420 0.8157159
203430 0.8153202
203440 0.8049982
203450 0.8001079
203460 0.8097652
203470 0.8114805
203480 0.813192
203490 0.8263761
203500 0.8289562
203510 0.8201445
203520 0.8260161
203530 0.8040815
203540 0.8314669
203550 0.8488455
203560 0.8477638
203570 0.8440791
203580 0.8454468
203590 0.8348495
203600 0.8331154
203610 0.8120723
203620 0.8103746
203630 0.8240168
203640 0.820703
203650 0.8103952
203660 0.7901358
203670 0.8014189
203680 0.8057045
203690 0.8089546
203700 0.8032573
203710 0.8110193
203720 0.8079086
203730 0.8154289
203740 0.8012639
203750 0.8021543
203760 0.8112409
203770 0.8029515
203780 0.8186473
203790 0.8043391
203800 0.8021121
203810 0.8039663
203820 0.8056257
203830 0.8090161
203840 0.8224276
203850 0.8330868
203860 0.8358966
203870 0.8248094
203880 0.8227187
203890 0.8269795
203900 0.8309705
203910 0.8361683
203920 0.8194256
203930 0.8077773
203940 0.80317
203950 0.797233
203960 0.8223679
203970 0.8178676
203980 0.8231448
203990 0.8132734
204000 0.8240523
204010 0.8219589
204020 0.8068177
204030 0.8062642
204040 0.807111
204050 0.818119
204060 0.8080417
204070 0.8017649
204080 0.8138841
204090 0.8168301
204100 0.8298519
204110 0.8206757
204120 0.8185838
204130 0.7966195
204140 0.7886759
204150 0.8021975
204160 0.8104919
204170 0.8178282
204180 0.8052456
204190 0.7926574
204200 0.8066058
204210 0.8005865
204220 0.7950088
204230 0.8020532
204240 0.7882763
204250 0.789337
204260 0.7977844
204270 0.790831
204280 0.7941131
204290 0.7950742
204300 0.8043498
204310 0.7948352
204320 0.8072169
204330 0.7956334
204340 0.7879754
204350 0.7873527
204360 0.7848314
204370 0.772723
204380 0.7752284
204390 0.7799515
204400 0.7671265
204410 0.7783456
204420 0.7892652
204430 0.7871556
204440 0.773624
204450 0.7711841
204460 0.7940511
204470 0.7937804
204480 0.7953697
204490 0.8119893
204500 0.8037328
204510 0.7890481
204520 0.7894218
204530 0.7995857
204540 0.7892588
204550 0.7882566
204560 0.7882332
204570 0.799733
204580 0.7929457
204590 0.7951292
204600 0.7941574
204610 0.7964977
204620 0.7886012
204630 0.7921366
204640 0.8037957
204650 0.8032604
204660 0.800482
204670 0.808817
204680 0.8238621
204690 0.8080147
204700 0.7905233
204710 0.7980105
204720 0.7946578
204730 0.7951196
204740 0.7903925
204750 0.8079944
204760 0.8110654
204770 0.8169754
204780 0.8110238
204790 0.8074545
204800 0.8166871
204810 0.8208953
204820 0.8250496
204830 0.8404703
204840 0.8341734
204850 0.8279154
204860 0.8144943
204870 0.806367
204880 0.8087723
204890 0.8079658
204900 0.801279
204910 0.7919778
204920 0.7798303
204930 0.7924978
204940 0.8177979
204950 0.8082237
204960 0.8110293
204970 0.7983798
204980 0.7990308
204990 0.7882218
205000 0.7851261
205010 0.8035557
205020 0.7922762
205030 0.7807176
205040 0.7801652
205050 0.805591
205060 0.8027101
205070 0.79699
205080 0.7951319
205090 0.8089729
205100 0.8062915
205110 0.8290426
205120 0.8237705
205130 0.8165929
205140 0.8088043
205150 0.8078083
205160 0.8138615
205170 0.821456
205180 0.8202179
205190 0.8037949
205200 0.8075084
205210 0.8074303
205220 0.8053044
205230 0.8078976
205240 0.8193346
205250 0.8207886
205260 0.8174012
205270 0.8242594
205280 0.8150157
205290 0.8201253
205300 0.8213236
205310 0.8138388
205320 0.8068887
205330 0.8215322
205340 0.8163961
205350 0.8125783
205360 0.8231782
205370 0.8268456
205380 0.8261812
205390 0.8289576
205400 0.8377102
205410 0.8350198
205420 0.8393064
205430 0.814355
205440 0.8251136
205450 0.8169172
205460 0.8063674
205470 0.8169431
205480 0.8030084
205490 0.8155755
205500 0.8155823
205510 0.7990066
205520 0.797294
205530 0.7912239
205540 0.7913758
205550 0.7961776
205560 0.7905893
205570 0.7968059
205580 0.8033952
205590 0.7943103
205600 0.775858
205610 0.7789879
205620 0.7914185
205630 0.7914598
205640 0.794135
205650 0.8078131
205660 0.8052979
205670 0.8057443
205680 0.7966816
205690 0.821186
205700 0.8513413
205710 0.8314431
205720 0.8250585
205730 0.8159048
205740 0.8294475
205750 0.8392997
205760 0.8299811
205770 0.8238105
205780 0.8278596
205790 0.8508942
205800 0.8439099
205810 0.8347504
205820 0.8338763
205830 0.8266439
205840 0.8343162
205850 0.8279591
205860 0.8334315
205870 0.8431526
205880 0.8340217
205890 0.8413401
205900 0.8491459
205910 0.8298873
205920 0.827642
205930 0.8292422
205940 0.8184222
205950 0.8174613
205960 0.8228811
205970 0.8245958
205980 0.8124316
205990 0.8146768
206000 0.8303956
206010 0.8267622
206020 0.8276464
206030 0.8270291
206040 0.8110545
206050 0.8271391
206060 0.8395873
206070 0.8437781
206080 0.8279705
206090 0.8284526
206100 0.8231587
206110 0.8227486
206120 0.8009266
206130 0.8068771
206140 0.8091536
206150 0.8207692
206160 0.8240426
206170 0.8223981
206180 0.8265759
206190 0.8332751
206200 0.8193684
206210 0.8152833
206220 0.8400855
206230 0.8488821
206240 0.8422379
206250 0.8313404
206260 0.8291537
206270 0.8181794
206280 0.8102042
206290 0.8076005
206300 0.8036159
206310 0.8237308
206320 0.8290356
206330 0.8383697
206340 0.8350281
206350 0.8419739
206360 0.8338801
206370 0.8300914
206380 0.8280818
206390 0.8187816
206400 0.8165749
206410 0.8332036
206420 0.8342617
206430 0.8299211
206440 0.822141
206450 0.8373583
206460 0.8195889
206470 0.808701
206480 0.8114114
206490 0.8264914
206500 0.822049
206510 0.8318058
206520 0.8435459
206530 0.8331439
206540 0.8323243
206550 0.8451849
206560 0.8445607
206570 0.849755
206580 0.8384181
206590 0.850417
206600 0.8303905
206610 0.844423
206620 0.8403418
206630 0.8285669
206640 0.8150359
206650 0.8139039
206660 0.8216464
206670 0.8173557
206680 0.8114023
206690 0.8186759
206700 0.802325
206710 0.8063831
206720 0.8197181
206730 0.8245863
206740 0.8281595
206750 0.8264458
206760 0.8282701
206770 0.8348589
206780 0.8431169
206790 0.8392937
206800 0.8304325
206810 0.823441
206820 0.8241971
206830 0.8291871
206840 0.8192472
206850 0.8230426
206860 0.8245357
206870 0.8205495
206880 0.8322875
206890 0.8312894
206900 0.8240676
206910 0.8158997
206920 0.8201722
206930 0.810707
206940 0.8005467
206950 0.8070766
206960 0.8088706
206970 0.8094513
206980 0.8041617
206990 0.8083073
207000 0.8053652
207010 0.8143373
207020 0.8190642
207030 0.8223907
207040 0.8324079
207050 0.8361603
207060 0.8308597
207070 0.8377483
207080 0.8461876
207090 0.8374134
207100 0.8488604
207110 0.8511804
207120 0.8481322
207130 0.851578
207140 0.8521256
207150 0.8397899
207160 0.842417
207170 0.845245
207180 0.8211743
207190 0.821308
207200 0.8300132
207210 0.841723
207220 0.8454739
207230 0.8445135
207240 0.8414354
207250 0.826367
207260 0.8422363
207270 0.8413643
207280 0.8308271
207290 0.8317195
207300 0.8251942
207310 0.8217281
207320 0.8276963
207330 0.8260695
207340 0.8385684
207350 0.8354173
207360 0.8279169
207370 0.8318427
207380 0.8286131
207390 0.8361493
207400 0.8482074
207410 0.8314677
207420 0.8375865
207430 0.8404291
207440 0.8209684
207450 0.8283487
207460 0.8298665
207470 0.8376086
207480 0.8308148
207490 0.8452323
207500 0.8410346
207510 0.8569019
207520 0.8495137
207530 0.8508308
207540 0.8394164
207550 0.8352563
207560 0.8320539
207570 0.8531643
207580 0.8369967
207590 0.8312007
207600 0.8311945
207610 0.8322006
207620 0.8350331
207630 0.8230182
207640 0.8228306
207650 0.8381794
207660 0.8388466
207670 0.8389968
207680 0.8378587
207690 0.8408177
207700 0.8320479
207710 0.8344527
207720 0.8307936
207730 0.8381436
207740 0.8535341
207750 0.832757
207760 0.8428351
207770 0.8537562
207780 0.8401991
207790 0.8400584
207800 0.833226
207810 0.8402213
207820 0.8349561
207830 0.8335579
207840 0.8458861
207850 0.8349592
207860 0.8216873
207870 0.8125021
207880 0.8264027
207890 0.8267642
207900 0.7946389
207910 0.8099988
207920 0.8097204
207930 0.8008689
207940 0.8093811
207950 0.8057804
207960 0.8161389
207970 0.8224466
207980 0.8246459
207990 0.8241883
208000 0.8217097
208010 0.8117805
208020 0.8260121
208030 0.8333874
208040 0.8443879
208050 0.840458
208060 0.8393233
208070 0.8327308
208080 0.8477173
208090 0.8483894
208100 0.8372849
208110 0.8518164
208120 0.8398826
208130 0.8420693
208140 0.8545191
208150 0.8453525
208160 0.8320511
208170 0.8320577
208180 0.84293
208190 0.8322968
208200 0.8240764
208210 0.8349551
208220 0.8410352
208230 0.8479356
208240 0.8514415
208250 0.8478546
208260 0.8505627
208270 0.8459133
208280 0.83969
208290 0.8356979
208300 0.8296719
208310 0.8408829
208320 0.850879
208330 0.8396993
208340 0.8562036
208350 0.8472639
208360 0.8545257
208370 0.848822
208380 0.8336385
208390 0.8311591
208400 0.8422741
208410 0.8275917
208420 0.8346484
208430 0.8328478
208440 0.8186464
208450 0.8276559
208460 0.830337
208470 0.8285751
208480 0.8248674
208490 0.8342507
208500 0.8214924
208510 0.8285611
208520 0.8308834
208530 0.841315
208540 0.8275633
208550 0.8249337
208560 0.8270591
208570 0.8291994
208580 0.8211521
208590 0.8112688
208600 0.8339047
208610 0.8366123
208620 0.843679
208630 0.832338
208640 0.8459522
208650 0.8566692
208660 0.8559356
208670 0.8564745
208680 0.8592982
208690 0.8616617
208700 0.8519361
208710 0.8488845
208720 0.8535994
208730 0.8697045
208740 0.864439
208750 0.8698299
208760 0.867115
208770 0.8475133
208780 0.833672
208790 0.8203135
208800 0.8329192
208810 0.8493211
208820 0.8390194
208830 0.8403583
208840 0.8333991
208850 0.8261099
208860 0.8279504
208870 0.8360206
208880 0.8306308
208890 0.8292806
208900 0.8416017
208910 0.8198745
208920 0.8263012
208930 0.8179759
208940 0.8241469
208950 0.8203788
208960 0.8100323
208970 0.8128369
208980 0.8213134
208990 0.8279995
209000 0.8368834
209010 0.8347671
209020 0.8351479
209030 0.8291909
209040 0.8495692
209050 0.8337346
209060 0.8289951
209070 0.8218912
209080 0.8293856
209090 0.839121
209100 0.8405869
209110 0.8478851
209120 0.8334829
209130 0.8373033
209140 0.8287549
209150 0.850365
209160 0.8323295
209170 0.8225743
209180 0.8145657
209190 0.8045976
209200 0.808602
209210 0.8135232
209220 0.8285211
209230 0.8273964
209240 0.831873
209250 0.8260006
209260 0.8384371
209270 0.8345724
209280 0.8353387
209290 0.8149429
209300 0.8195216
209310 0.8113694
209320 0.8228145
209330 0.8313158
209340 0.8134599
209350 0.818567
209360 0.8145676
209370 0.8042324
209380 0.8092766
209390 0.8142214
209400 0.812407
209410 0.8147597
209420 0.8201314
209430 0.8256103
209440 0.8132716
209450 0.8189681
209460 0.8266596
209470 0.8251455
209480 0.8133696
209490 0.8234816
209500 0.8265043
209510 0.830413
209520 0.8419175
209530 0.8363796
209540 0.8241561
209550 0.8299816
209560 0.8223477
209570 0.8200719
209580 0.8208879
209590 0.8175675
209600 0.8267908
209610 0.8055856
209620 0.8200717
209630 0.8267245
209640 0.8319198
209650 0.835614
209660 0.8317635
209670 0.8257056
209680 0.8249664
209690 0.8226877
209700 0.8198667
209710 0.8317073
209720 0.8188591
209730 0.8436872
209740 0.8649328
209750 0.866195
209760 0.8644979
209770 0.8602059
209780 0.8505774
209790 0.8583036
209800 0.8555456
209810 0.8447777
209820 0.8406934
209830 0.8315431
209840 0.8314362
209850 0.8362115
209860 0.8463784
209870 0.8330829
209880 0.8465716
209890 0.8352391
209900 0.8417384
209910 0.8397227
209920 0.8446625
209930 0.8332818
209940 0.8331625
209950 0.8305096
209960 0.8098532
209970 0.8366553
209980 0.842454
209990 0.8398221
210000 0.8437224
210010 0.8660625
210020 0.8595926
210030 0.855023
210040 0.838822
210050 0.8525502
210060 0.8475041
210070 0.8474806
210080 0.8436367
210090 0.8528752
210100 0.8509658
210110 0.845453
210120 0.8347203
210130 0.8438405
210140 0.8443766
210150 0.833267
210160 0.842411
210170 0.8451799
210180 0.8387902
210190 0.8437446
210200 0.8527647
210210 0.8480993
210220 0.852043
210230 0.8547826
210240 0.8658684
210250 0.8461841
210260 0.8322985
210270 0.8258694
210280 0.8214764
210290 0.8323365
210300 0.8241287
210310 0.8326474
210320 0.8336926
210330 0.8398479
210340 0.8363743
210350 0.8313904
210360 0.8339274
210370 0.8423255
210380 0.8347871
210390 0.8237631
210400 0.82188
210410 0.8379333
210420 0.8379351
210430 0.8239906
210440 0.812169
210450 0.8272902
210460 0.8322651
210470 0.8023319
210480 0.7856281
210490 0.8080563
210500 0.8152993
210510 0.8063021
210520 0.8264889
210530 0.8314183
210540 0.8358835
210550 0.8323456
210560 0.8204207
210570 0.8311355
210580 0.840389
210590 0.836857
210600 0.823456
210610 0.8315423
210620 0.8348739
210630 0.8342212
210640 0.8346065
210650 0.8383213
210660 0.82808
210670 0.8230204
210680 0.8112168
210690 0.8196406
210700 0.8209568
210710 0.8168246
210720 0.821002
210730 0.8314713
210740 0.8312813
210750 0.8229082
210760 0.8180462
210770 0.8127775
210780 0.8202172
210790 0.8278695
210800 0.8225503
210810 0.8205586
210820 0.8271649
210830 0.8355337
210840 0.8463127
210850 0.8568681
210860 0.8503692
210870 0.8422326
210880 0.8466489
210890 0.8641894
210900 0.8695334
210910 0.8730817
210920 0.8762599
210930 0.8858123
210940 0.8517432
210950 0.8475615
210960 0.8489224
210970 0.8521757
210980 0.8597951
210990 0.8402951
211000 0.8361882
211010 0.8365839
211020 0.8402535
211030 0.8428566
211040 0.8397298
211050 0.8398057
211060 0.8292589
211070 0.8198954
211080 0.8248018
211090 0.8339201
211100 0.8300768
211110 0.8388081
211120 0.8454876
211130 0.8301167
211140 0.8299432
211150 0.8301706
211160 0.8254966
211170 0.812439
211180 0.824323
211190 0.8205567
211200 0.8323788
211210 0.8379439
211220 0.8269917
211230 0.8340261
211240 0.8321277
211250 0.8262347
211260 0.8151939
211270 0.82161
211280 0.8263778
211290 0.8257167
211300 0.8250107
211310 0.8406796
211320 0.8323824
211330 0.8325858
211340 0.826961
211350 0.8298256
211360 0.8351681
211370 0.8539727
211380 0.8561141
211390 0.85556
211400 0.8584519
211410 0.8461892
211420 0.8463383
211430 0.8394321
211440 0.846234
211450 0.8490604
211460 0.8705921
211470 0.8690785
211480 0.846405
211490 0.8510542
211500 0.8489932
211510 0.8514955
211520 0.8581672
211530 0.8546866
211540 0.8379985
211550 0.8398917
211560 0.8379753
211570 0.8574232
211580 0.8460805
211590 0.8243982
211600 0.8203283
211610 0.8251483
211620 0.8122091
211630 0.8152266
211640 0.8131034
211650 0.8196609
211660 0.8215632
211670 0.8153374
211680 0.8137016
211690 0.8254265
211700 0.8259999
211710 0.8141952
211720 0.8225527
211730 0.8370012
211740 0.8377649
211750 0.838054
211760 0.8469809
211770 0.8379837
211780 0.8338422
211790 0.8381228
211800 0.8302005
211810 0.8281859
211820 0.8308957
211830 0.8252732
211840 0.8367001
211850 0.8435239
211860 0.8444537
211870 0.8370622
211880 0.8280802
211890 0.8197604
211900 0.8217014
211910 0.8367655
211920 0.8371691
211930 0.8278515
211940 0.8297365
211950 0.8212236
211960 0.8300329
211970 0.8306288
211980 0.8310903
211990 0.8367583
212000 0.8328263
212010 0.837071
212020 0.845643
212030 0.8405163
212040 0.8374101
212050 0.8328353
212060 0.8170978
212070 0.8209065
212080 0.8206593
212090 0.8283141
212100 0.8285279
212110 0.8307072
212120 0.841302
212130 0.8497556
212140 0.8585401
212150 0.8467951
212160 0.8438272
212170 0.84029
212180 0.8459854
212190 0.8286794
212200 0.8232843
212210 0.8213024
212220 0.8276726
212230 0.8285974
212240 0.8192597
212250 0.8280799
212260 0.8320505
212270 0.833849
212280 0.8271045
212290 0.8212842
212300 0.8276829
212310 0.8210531
212320 0.8076313
212330 0.820258
212340 0.8287122
212350 0.8168017
212360 0.8050432
212370 0.8085591
212380 0.8225029
212390 0.8379776
212400 0.840792
212410 0.8410035
212420 0.8415176
212430 0.8405827
212440 0.8362607
212450 0.8264731
212460 0.8368886
212470 0.8361863
212480 0.8312384
212490 0.833757
212500 0.8325704
212510 0.8328927
212520 0.8168848
212530 0.8304801
212540 0.8200276
212550 0.8234723
212560 0.8262674
212570 0.8149619
212580 0.823096
212590 0.8276933
212600 0.8162515
212610 0.8066114
212620 0.8259504
212630 0.8217804
212640 0.8173143
212650 0.8219104
212660 0.8288934
212670 0.8273429
212680 0.8355746
212690 0.8164189
212700 0.8411279
212710 0.8520866
212720 0.8455231
212730 0.8633587
212740 0.844134
212750 0.8445082
212760 0.8475877
212770 0.8451052
212780 0.8345126
212790 0.8485238
212800 0.8384934
212810 0.8403577
212820 0.8311525
212830 0.8377164
212840 0.8364622
212850 0.8502804
212860 0.8451083
212870 0.8501113
212880 0.8568545
212890 0.8437824
212900 0.8486626
212910 0.8512566
212920 0.8554851
212930 0.8547071
212940 0.8499938
212950 0.8438061
212960 0.8576171
212970 0.8378882
212980 0.8460652
212990 0.8469274
213000 0.8538873
213010 0.8552245
213020 0.8391366
213030 0.8474548
213040 0.8387597
213050 0.8376023
213060 0.8227569
213070 0.8192549
213080 0.8256382
213090 0.8230309
213100 0.8467063
213110 0.8434939
213120 0.8445291
213130 0.8334484
213140 0.8350148
213150 0.8369908
213160 0.832772
213170 0.8379382
213180 0.8395015
213190 0.8420501
213200 0.8467574
213210 0.837402
213220 0.8630406
213230 0.8658884
213240 0.8579284
213250 0.8466053
213260 0.8470934
213270 0.8517653
213280 0.840891
213290 0.8494377
213300 0.8515699
213310 0.8439814
213320 0.8365459
213330 0.832481
213340 0.8403228
213350 0.8508082
213360 0.8575
213370 0.8458344
213380 0.8375829
213390 0.8385078
213400 0.8483002
213410 0.8502049
213420 0.8339249
213430 0.8382635
213440 0.8161725
213450 0.8259395
213460 0.8396699
213470 0.8226225
213480 0.8328261
213490 0.8390581
213500 0.8371593
213510 0.8457218
213520 0.8383732
213530 0.8366614
213540 0.8320243
213550 0.8264863
213560 0.8286933
213570 0.8315419
213580 0.839196
213590 0.8365855
213600 0.8375922
213610 0.833438
213620 0.8349249
213630 0.8354847
213640 0.8431489
213650 0.8556101
213660 0.8506549
213670 0.8284836
213680 0.8312103
213690 0.8529183
213700 0.8236625
213710 0.824199
213720 0.831278
213730 0.8268766
213740 0.8278716
213750 0.8334874
213760 0.8383973
213770 0.8355122
213780 0.8415909
213790 0.8393161
213800 0.8390908
213810 0.8450204
213820 0.8238687
213830 0.8272085
213840 0.8245382
213850 0.8291712
213860 0.8196151
213870 0.8293712
213880 0.8241761
213890 0.8212851
213900 0.8205399
213910 0.8346373
213920 0.8272225
213930 0.8212386
213940 0.8190805
213950 0.8102793
213960 0.8059283
213970 0.8225331
213980 0.8277458
213990 0.8071793
214000 0.80655
214010 0.8051393
214020 0.8153254
214030 0.8146226
214040 0.8206654
214050 0.8319968
214060 0.8460908
214070 0.8441015
214080 0.8409526
214090 0.8386072
214100 0.8377927
214110 0.8221345
214120 0.8247269
214130 0.8185367
214140 0.8059451
214150 0.8047296
214160 0.8032212
214170 0.8121287
214180 0.8216566
214190 0.8090293
214200 0.8115088
214210 0.8149033
214220 0.8117558
214230 0.8158911
214240 0.8163681
214250 0.8092282
214260 0.7952932
214270 0.8048011
214280 0.8131221
214290 0.8096024
214300 0.8193374
214310 0.8189854
214320 0.8304526
214330 0.8101764
214340 0.8305368
214350 0.8345603
214360 0.8284451
214370 0.8205888
214380 0.8201226
214390 0.824732
214400 0.8290355
214410 0.8218283
214420 0.8277069
214430 0.8285927
214440 0.8317108
214450 0.8390512
214460 0.8337016
214470 0.8275452
214480 0.8337104
214490 0.8413966
214500 0.8275832
214510 0.8323621
214520 0.8266976
214530 0.8422573
214540 0.8296473
214550 0.8371812
214560 0.8308955
214570 0.8207932
214580 0.8291565
214590 0.8218621
214600 0.8092052
214610 0.8227196
214620 0.8244059
214630 0.8305196
214640 0.8339282
214650 0.8348546
214660 0.8351105
214670 0.8165677
214680 0.8375528
214690 0.8242373
214700 0.829662
214710 0.8302349
214720 0.8318275
214730 0.8199369
214740 0.8215771
214750 0.8384036
214760 0.8358263
214770 0.8357363
214780 0.8225434
214790 0.8204868
214800 0.8339362
214810 0.8400844
214820 0.8472155
214830 0.8426005
214840 0.8397593
214850 0.8299389
214860 0.8318993
214870 0.8306853
214880 0.8193989
214890 0.8267804
214900 0.825738
214910 0.8267047
214920 0.8309363
214930 0.8205363
214940 0.8151223
214950 0.8096372
214960 0.8213793
214970 0.8110922
214980 0.8006164
214990 0.8037299
215000 0.8026053
215010 0.8060938
215020 0.8132098
215030 0.8177335
215040 0.816361
215050 0.8282689
215060 0.8232021
215070 0.817338
215080 0.8070567
215090 0.8315346
215100 0.8236158
215110 0.8253031
215120 0.8407559
215130 0.8410958
215140 0.8344152
215150 0.8306667
215160 0.83511
215170 0.8306001
215180 0.8336062
215190 0.8330083
215200 0.8339117
215210 0.8382258
215220 0.8429914
215230 0.8539035
215240 0.8519303
215250 0.854482
215260 0.8560546
215270 0.8639937
215280 0.8493193
215290 0.8341968
215300 0.8449565
215310 0.8499287
215320 0.8341582
215330 0.8400224
215340 0.8441496
215350 0.8544801
215360 0.8597707
215370 0.8476968
215380 0.8336421
215390 0.8175443
215400 0.8096045
215410 0.8210042
215420 0.8234491
215430 0.8348159
215440 0.8370784
215450 0.8425705
215460 0.8212531
215470 0.8279102
215480 0.8391435
215490 0.8449656
215500 0.8430542
215510 0.8352286
215520 0.851491
215530 0.8393946
215540 0.8378335
215550 0.8232229
215560 0.8132446
215570 0.8220167
215580 0.8370855
215590 0.8191277
215600 0.8260164
215610 0.8086292
215620 0.8211059
215630 0.8326218
215640 0.8138918
215650 0.8082907
215660 0.806226
215670 0.829714
215680 0.8249421
215690 0.8243969
215700 0.8284578
215710 0.8366808
215720 0.8309585
215730 0.8307594
215740 0.8332325
215750 0.8320245
215760 0.8334354
215770 0.828041
215780 0.835211
215790 0.8350073
215800 0.8307148
215810 0.8309907
215820 0.8286956
215830 0.8125871
215840 0.8240724
215850 0.8099811
215860 0.8064038
215870 0.8164479
215880 0.8242825
215890 0.8204542
215900 0.8180988
215910 0.8193165
215920 0.8136639
215930 0.8246635
215940 0.8356296
215950 0.8325919
215960 0.8237697
215970 0.8390321
215980 0.8284006
215990 0.8325552
216000 0.8389343
216010 0.8401903
216020 0.841317
216030 0.8466588
216040 0.8264921
216050 0.8377972
216060 0.8417416
216070 0.8565696
216080 0.8477215
216090 0.8291892
216100 0.8336086
216110 0.8254233
216120 0.8200737
216130 0.8198721
216140 0.8100143
216150 0.8137352
216160 0.8036422
216170 0.8168396
216180 0.808516
216190 0.8011196
216200 0.8013818
216210 0.8132535
216220 0.8079415
216230 0.7946873
216240 0.7954405
216250 0.7870725
216260 0.7871879
216270 0.8124958
216280 0.8110459
216290 0.7948778
216300 0.8076348
216310 0.8093026
216320 0.8073049
216330 0.8015256
216340 0.8077478
216350 0.8094769
216360 0.8179179
216370 0.8205628
216380 0.8270906
216390 0.8326321
216400 0.8289149
216410 0.8342552
216420 0.814247
216430 0.8179566
216440 0.814204
216450 0.8206103
216460 0.8327312
216470 0.8416982
216480 0.836155
216490 0.8351399
216500 0.8321745
216510 0.8297051
216520 0.8481437
216530 0.8479977
216540 0.844399
216550 0.8342203
216560 0.8115016
216570 0.8169145
216580 0.8150536
216590 0.8271844
216600 0.8416581
216610 0.8340783
216620 0.8393573
216630 0.8272903
216640 0.8026672
216650 0.8165021
216660 0.8145821
216670 0.8154629
216680 0.8269816
216690 0.8313144
216700 0.8359178
216710 0.8215885
216720 0.8332003
216730 0.8249038
216740 0.7950191
216750 0.809262
216760 0.8047685
216770 0.8055637
216780 0.8160434
216790 0.8051523
216800 0.8185596
216810 0.8159426
216820 0.8134089
216830 0.8086832
216840 0.8291866
216850 0.8292381
216860 0.8343031
216870 0.8304262
216880 0.8393092
216890 0.8419052
216900 0.8191605
216910 0.8298483
216920 0.831443
216930 0.8273
216940 0.82666
216950 0.8372963
216960 0.8353793
216970 0.8371131
216980 0.846398
216990 0.8452764
217000 0.8350989
217010 0.8392277
217020 0.8541786
217030 0.8468766
217040 0.8303313
217050 0.8496368
217060 0.852303
217070 0.8458577
217080 0.8478408
217090 0.8462413
217100 0.8362774
217110 0.8250347
217120 0.8255395
217130 0.8458734
217140 0.8546795
217150 0.8505422
217160 0.8315573
217170 0.8239841
217180 0.8497468
217190 0.8612815
217200 0.8610914
217210 0.8526452
217220 0.8530759
217230 0.8432732
217240 0.8388963
217250 0.8330662
217260 0.8372889
217270 0.8422065
217280 0.8184901
217290 0.831365
217300 0.8387469
217310 0.8445088
217320 0.8464464
217330 0.8439631
217340 0.8446259
217350 0.8454884
217360 0.8345408
217370 0.8366379
217380 0.8428509
217390 0.8560482
217400 0.8376563
217410 0.8393235
217420 0.8443823
217430 0.8478476
217440 0.8557329
217450 0.842795
217460 0.8465238
217470 0.8361707
217480 0.8307772
217490 0.8340173
217500 0.8438805
217510 0.8291591
217520 0.835615
217530 0.8411334
217540 0.8347397
217550 0.8432579
217560 0.8474231
217570 0.8460634
217580 0.8522274
217590 0.861138
217600 0.8617388
217610 0.8589509
217620 0.8477136
217630 0.8624564
217640 0.8463969
217650 0.8386544
217660 0.8332187
217670 0.826955
217680 0.8222524
217690 0.8187515
217700 0.8164725
217710 0.8157831
217720 0.8237254
217730 0.8309793
217740 0.8480943
217750 0.8543156
217760 0.8497562
217770 0.8569508
217780 0.8448018
217790 0.8534929
217800 0.8580263
217810 0.87176
217820 0.871645
217830 0.8744416
217840 0.8720418
217850 0.8779159
217860 0.8801246
217870 0.8662072
217880 0.8435263
217890 0.8604602
217900 0.8511659
217910 0.8619852
217920 0.8635041
217930 0.8578705
217940 0.8559815
217950 0.8580251
217960 0.8566575
217970 0.8457147
217980 0.8394931
217990 0.8436921
218000 0.8277118
218010 0.8450027
218020 0.8532936
218030 0.880102
218040 0.8610606
218050 0.8564888
218060 0.8577905
218070 0.8524996
218080 0.8524846
218090 0.8362922
218100 0.836471
218110 0.8485166
218120 0.8505049
218130 0.8539174
218140 0.8697043
218150 0.8511496
218160 0.8596919
218170 0.8718003
218180 0.8851831
218190 0.8668471
218200 0.8875048
218210 0.8929183
218220 0.8991753
218230 0.877228
218240 0.8636335
218250 0.8730612
218260 0.8713631
218270 0.8767198
218280 0.8708051
218290 0.8658134
218300 0.8650438
218310 0.8642565
218320 0.8671883
218330 0.8645189
218340 0.8640192
218350 0.8351202
218360 0.8356267
218370 0.8493291
218380 0.8473341
218390 0.8474068
218400 0.8509179
218410 0.8617367
218420 0.8470011
218430 0.8545496
218440 0.8638517
218450 0.858279
218460 0.8653415
218470 0.8539194
218480 0.8454079
218490 0.8470837
218500 0.8641891
218510 0.8684486
218520 0.8779036
218530 0.8738286
218540 0.8834762
218550 0.8733484
218560 0.872883
218570 0.8763381
218580 0.8643722
218590 0.8721447
218600 0.877205
218610 0.888898
218620 0.8765914
218630 0.8610569
218640 0.8613442
218650 0.8667052
218660 0.8652378
218670 0.8641785
218680 0.8601665
218690 0.8516623
218700 0.8558493
218710 0.8674552
218720 0.8643065
218730 0.8476848
218740 0.8424416
218750 0.8433298
218760 0.8436888
218770 0.8275117
218780 0.8187861
218790 0.8222291
218800 0.8394965
218810 0.8509623
218820 0.8529727
218830 0.8607399
218840 0.8722056
218850 0.8458185
218860 0.8458952
218870 0.8477271
218880 0.8696197
218890 0.8580918
218900 0.8537598
218910 0.8465742
218920 0.8472733
218930 0.837939
218940 0.8561122
218950 0.8466223
218960 0.8486151
218970 0.8497175
218980 0.8460308
218990 0.8493575
219000 0.8396234
219010 0.8576094
219020 0.8568164
219030 0.8634368
219040 0.8355219
219050 0.8455111
219060 0.8475704
219070 0.8430848
219080 0.8416758
219090 0.836831
219100 0.8435695
219110 0.8405766
219120 0.8404177
219130 0.8364788
219140 0.8354165
219150 0.8430067
219160 0.8542609
219170 0.8526173
219180 0.848484
219190 0.8561651
219200 0.8566046
219210 0.8427439
219220 0.8574927
219230 0.8596241
219240 0.8488629
219250 0.85505
219260 0.8415746
219270 0.8450865
219280 0.8503127
219290 0.8453841
219300 0.8403421
219310 0.8335966
219320 0.8270247
219330 0.8310549
219340 0.8185688
219350 0.8376338
219360 0.8453987
219370 0.8523483
219380 0.8672632
219390 0.8623251
219400 0.8804482
219410 0.8484735
219420 0.8359649
219430 0.8405919
219440 0.8468334
219450 0.8283269
219460 0.8333455
219470 0.8334961
219480 0.8367295
219490 0.8247052
219500 0.811765
219510 0.8052664
219520 0.8091204
219530 0.7978541
219540 0.8079785
219550 0.8250473
219560 0.8321555
219570 0.805329
219580 0.8069628
219590 0.8116888
219600 0.8129222
219610 0.8188996
219620 0.8260826
219630 0.8208032
219640 0.8114474
219650 0.8190514
219660 0.8192905
219670 0.8236367
219680 0.8172429
219690 0.8215517
219700 0.8249341
219710 0.8244377
219720 0.8275282
219730 0.816601
219740 0.8324591
219750 0.833804
219760 0.8482371
219770 0.8333296
219780 0.8365161
219790 0.845199
219800 0.8547528
219810 0.8535296
219820 0.8551138
219830 0.8359509
219840 0.8478228
219850 0.8376905
219860 0.8265212
219870 0.8253164
219880 0.8228914
219890 0.8321706
219900 0.8354816
219910 0.8385298
219920 0.8304828
219930 0.8374861
219940 0.8414191
219950 0.8346012
219960 0.8371406
219970 0.8393553
219980 0.8298642
219990 0.8361897
220000 0.8365844
220010 0.8269826
220020 0.828504
220030 0.8288299
220040 0.841859
220050 0.8420759
220060 0.8497241
220070 0.8461177
220080 0.83189
220090 0.8270082
220100 0.8239541
220110 0.8279733
220120 0.8228881
220130 0.8380188
220140 0.8402922
220150 0.8419472
220160 0.8277991
220170 0.8267913
220180 0.81692
220190 0.830501
220200 0.8246052
220210 0.8311381
220220 0.8332068
220230 0.8361319
220240 0.8299099
220250 0.8275096
220260 0.8219375
220270 0.8247672
220280 0.8177525
220290 0.8195099
220300 0.8180543
220310 0.8087184
220320 0.8301665
220330 0.8453755
220340 0.843118
220350 0.838214
220360 0.8469995
220370 0.8230898
220380 0.822718
220390 0.8240142
220400 0.8203778
220410 0.8095346
220420 0.8064017
220430 0.8055439
220440 0.8054779
220450 0.8113098
220460 0.8108122
220470 0.8144655
220480 0.8042911
220490 0.7903175
220500 0.7971541
220510 0.7968017
220520 0.799253
220530 0.8200535
220540 0.8228102
220550 0.8257191
220560 0.8142756
220570 0.8063628
220580 0.8022119
220590 0.7962944
220600 0.787711
220610 0.7918074
220620 0.7957088
220630 0.7975293
220640 0.8093036
220650 0.8121114
220660 0.7961603
220670 0.8056647
220680 0.8092204
220690 0.8210204
220700 0.8054193
220710 0.8014172
220720 0.8219778
220730 0.8362476
220740 0.8262565
220750 0.8198997
220760 0.8197997
220770 0.8098356
220780 0.8170708
220790 0.8176382
220800 0.8327096
220810 0.8329173
220820 0.8499367
220830 0.8508763
220840 0.8510319
220850 0.8371255
220860 0.8207033
220870 0.8345034
220880 0.8267311
220890 0.8204526
220900 0.8203992
220910 0.8266824
220920 0.8078786
220930 0.8227718
220940 0.8265219
220950 0.8261976
220960 0.845374
220970 0.843593
220980 0.8346519
220990 0.8391965
221000 0.8277783
221010 0.8248273
221020 0.828957
221030 0.8241212
221040 0.8295861
221050 0.8231329
221060 0.8276482
221070 0.8329995
221080 0.8219666
221090 0.8239663
221100 0.828943
221110 0.8382561
221120 0.8253246
221130 0.8221103
221140 0.8363958
221150 0.8275763
221160 0.8270371
221170 0.8292035
221180 0.8433939
221190 0.8584341
221200 0.846476
221210 0.834623
221220 0.8540481
221230 0.8516595
221240 0.8429189
221250 0.844981
221260 0.8498161
221270 0.8425975
221280 0.8487713
221290 0.8354705
221300 0.8321989
221310 0.8189075
221320 0.8218449
221330 0.8335592
221340 0.832437
221350 0.8352543
221360 0.8224269
221370 0.8318515
221380 0.8251463
221390 0.809665
221400 0.8102216
221410 0.799369
221420 0.8055054
221430 0.8201442
221440 0.8093539
221450 0.8101445
221460 0.8063411
221470 0.8152506
221480 0.8160363
221490 0.8151028
221500 0.8218737
221510 0.815553
221520 0.8050767
221530 0.8183905
221540 0.8186889
221550 0.819714
221560 0.8266799
221570 0.813412
221580 0.8183922
221590 0.8055151
221600 0.8104843
221610 0.825307
221620 0.8196399
221630 0.8264667
221640 0.8228328
221650 0.8231083
221660 0.832473
221670 0.8275129
221680 0.8299878
221690 0.8185517
221700 0.8290436
221710 0.8224797
221720 0.8225479
221730 0.8284278
221740 0.8269469
221750 0.849469
221760 0.8386462
221770 0.859244
221780 0.8476158
221790 0.8394952
221800 0.8266717
221810 0.8314099
221820 0.8220718
221830 0.8181697
221840 0.8090653
221850 0.8208034
221860 0.8358942
221870 0.8433306
221880 0.8301606
221890 0.8259196
221900 0.8341184
221910 0.8340755
221920 0.8237297
221930 0.8296631
221940 0.8296997
221950 0.8205454
221960 0.821117
221970 0.8224412
221980 0.8163629
221990 0.8188831
222000 0.828885
222010 0.8217444
222020 0.8235854
222030 0.8235499
222040 0.8242358
222050 0.8276771
222060 0.8490928
222070 0.8356903
222080 0.82382
222090 0.8413793
222100 0.8496078
222110 0.836664
222120 0.8434504
222130 0.8279204
222140 0.840646
222150 0.8449917
222160 0.8337854
222170 0.8287454
222180 0.8195762
222190 0.8202454
222200 0.8237786
222210 0.8335304
222220 0.8352233
222230 0.8386555
222240 0.8305852
222250 0.8315841
222260 0.8411967
222270 0.8384603
222280 0.8437791
222290 0.8326448
222300 0.8296902
222310 0.830076
222320 0.8214076
222330 0.8045336
222340 0.8158582
222350 0.8209962
222360 0.8075461
222370 0.8252457
222380 0.8192848
222390 0.8074124
222400 0.8065348
222410 0.804066
222420 0.8124151
222430 0.8083116
222440 0.8136648
222450 0.8143083
222460 0.8098584
222470 0.8175769
222480 0.8153096
222490 0.8162902
222500 0.8194005
222510 0.8203014
222520 0.8123647
222530 0.816921
222540 0.8091928
222550 0.8150513
222560 0.8262625
222570 0.8214253
222580 0.8165231
222590 0.8267173
222600 0.8198948
222610 0.8245498
222620 0.8156644
222630 0.8250758
222640 0.8395944
222650 0.8487913
222660 0.8562152
222670 0.8494126
222680 0.8494574
222690 0.8399667
222700 0.8382749
222710 0.841228
222720 0.833177
222730 0.8414329
222740 0.8412216
222750 0.8403097
222760 0.8259268
222770 0.8293658
222780 0.8304262
222790 0.8483392
222800 0.8383287
222810 0.8480568
222820 0.8442246
222830 0.839916
222840 0.8693743
222850 0.8538823
222860 0.8737721
222870 0.8464603
222880 0.8552483
222890 0.8521762
222900 0.8649636
222910 0.8702822
222920 0.8561563
222930 0.8517713
222940 0.8595335
222950 0.8476751
222960 0.8590862
222970 0.8690374
222980 0.8643093
222990 0.8536442
223000 0.861826
223010 0.8799643
223020 0.8736286
223030 0.870951
223040 0.8566027
223050 0.8523672
223060 0.8520783
223070 0.8652486
223080 0.8737304
223090 0.8741934
223100 0.8736218
223110 0.865319
223120 0.8507474
223130 0.8482791
223140 0.8667508
223150 0.8657832
223160 0.867505
223170 0.888774
223180 0.8868583
223190 0.8704365
223200 0.8870817
223210 0.8737502
223220 0.8535965
223230 0.8617137
223240 0.860312
223250 0.8576706
223260 0.8429849
223270 0.8404558
223280 0.8473556
223290 0.8551233
223300 0.8435714
223310 0.84502
223320 0.8495327
223330 0.8287496
223340 0.8236313
223350 0.8099422
223360 0.8296264
223370 0.8323646
223380 0.8363172
223390 0.8434745
223400 0.839373
223410 0.8242469
223420 0.8362516
223430 0.8448426
223440 0.8553692
223450 0.8573004
223460 0.8485727
223470 0.8539369
223480 0.8585066
223490 0.8636314
223500 0.8425506
223510 0.8371283
223520 0.8459071
223530 0.8615885
223540 0.8584835
223550 0.8582805
223560 0.8492137
223570 0.8421264
223580 0.8256809
223590 0.8227383
223600 0.840951
223610 0.8358607
223620 0.8363187
223630 0.8344117
223640 0.8330749
223650 0.8283638
223660 0.8361632
223670 0.8399942
223680 0.8375273
223690 0.8391602
223700 0.8244452
223710 0.8228979
223720 0.8271887
223730 0.82964
223740 0.8304118
223750 0.8228192
223760 0.8287766
223770 0.8377868
223780 0.850334
223790 0.8546095
223800 0.8633658
223810 0.866118
223820 0.857805
223830 0.8547268
223840 0.8466964
223850 0.8429286
223860 0.8409028
223870 0.8447049
223880 0.8529207
223890 0.8364893
223900 0.8456911
223910 0.832334
223920 0.8291758
223930 0.823234
223940 0.8196809
223950 0.8266546
223960 0.8233827
223970 0.8312789
223980 0.8312804
223990 0.8379652
224000 0.8359646
224010 0.8206056
224020 0.8178406
224030 0.8254282
224040 0.8283054
224050 0.8360088
224060 0.8456911
224070 0.8422982
224080 0.8458601
224090 0.8442642
224100 0.8350018
224110 0.839695
224120 0.8394954
224130 0.8243302
224140 0.83041
224150 0.8268715
224160 0.8324753
224170 0.8362336
224180 0.8386112
224190 0.8385621
224200 0.8513547
224210 0.8390899
224220 0.823121
224230 0.8358396
224240 0.8359571
224250 0.8498294
224260 0.863142
224270 0.8488533
224280 0.8317275
224290 0.836714
224300 0.8329169
224310 0.8344029
224320 0.8381069
224330 0.8451356
224340 0.8428118
224350 0.8451418
224360 0.8503525
224370 0.8425557
224380 0.8370294
224390 0.827103
224400 0.8211708
224410 0.8378388
224420 0.8253261
224430 0.8269313
224440 0.8451645
224450 0.836327
224460 0.8348504
224470 0.8321112
224480 0.8437901
224490 0.8368792
224500 0.832647
224510 0.831704
224520 0.8329545
224530 0.8326796
224540 0.836435
224550 0.8345665
224560 0.8511142
224570 0.8586372
224580 0.8596159
224590 0.8462821
224600 0.859834
224610 0.8477591
224620 0.849041
224630 0.8462815
224640 0.8537327
224650 0.8436313
224660 0.8463293
224670 0.8625528
224680 0.8538043
224690 0.8625343
224700 0.8587838
224710 0.8490768
224720 0.8583335
224730 0.8565949
224740 0.8436245
224750 0.8591657
224760 0.864247
224770 0.8744273
224780 0.8614701
224790 0.8572053
224800 0.8576976
224810 0.866647
224820 0.8627913
224830 0.8619791
224840 0.8467422
224850 0.8518416
224860 0.866388
224870 0.8557141
224880 0.8605546
224890 0.864314
224900 0.8501458
224910 0.8560126
224920 0.8562176
224930 0.849153
224940 0.8485431
224950 0.8506715
224960 0.8483369
224970 0.8494839
224980 0.8498957
224990 0.8399944
225000 0.8440205
225010 0.8662729
225020 0.8654305
225030 0.8860781
225040 0.8665093
225050 0.8501276
225060 0.8457806
225070 0.8347356
225080 0.8300954
225090 0.8263788
225100 0.8319979
225110 0.8299087
225120 0.8220366
225130 0.8257166
225140 0.8374248
225150 0.844344
225160 0.8288391
225170 0.8316262
225180 0.848851
225190 0.8446586
225200 0.8449111
225210 0.8420607
225220 0.8508554
225230 0.8469083
225240 0.858045
225250 0.8622068
225260 0.8450063
225270 0.8501614
225280 0.8568725
225290 0.8470458
225300 0.8443924
225310 0.8336543
225320 0.8370906
225330 0.8427582
225340 0.8496884
225350 0.841207
225360 0.8463667
225370 0.8524209
225380 0.8439949
225390 0.8607674
225400 0.8509427
225410 0.8492445
225420 0.8471542
225430 0.8345173
225440 0.8346311
225450 0.8264058
225460 0.8345422
225470 0.8413569
225480 0.834702
225490 0.835989
225500 0.8382578
225510 0.825227
225520 0.8244047
225530 0.8176093
225540 0.8146198
225550 0.8292815
225560 0.8360926
225570 0.8241478
225580 0.8225484
225590 0.8178825
225600 0.8114614
225610 0.8297827
225620 0.8291078
225630 0.8265231
225640 0.8150786
225650 0.8240902
225660 0.8201298
225670 0.8267999
225680 0.8273242
225690 0.8329854
225700 0.8173074
225710 0.8207239
225720 0.8305131
225730 0.8220764
225740 0.8236752
225750 0.8346006
225760 0.8383658
225770 0.8401092
225780 0.8444829
225790 0.8394853
225800 0.8384798
225810 0.8495218
225820 0.8503351
225830 0.8461151
225840 0.8337118
225850 0.8263395
225860 0.825243
225870 0.8302674
225880 0.8328578
225890 0.8327279
225900 0.8443201
225910 0.8379163
225920 0.8289981
225930 0.8140506
225940 0.8265947
225950 0.8274418
225960 0.8279575
225970 0.8358061
225980 0.8363898
225990 0.8392295
226000 0.8258135
226010 0.824459
226020 0.8292765
226030 0.8335605
226040 0.8338416
226050 0.824509
226060 0.8257463
226070 0.8302449
226080 0.8230032
226090 0.8259112
226100 0.8370761
226110 0.8128101
226120 0.8126065
226130 0.8136898
226140 0.8229429
226150 0.812368
226160 0.8047602
226170 0.8067259
226180 0.8144594
226190 0.8221897
226200 0.8329929
226210 0.8261375
226220 0.839097
226230 0.8356674
226240 0.821115
226250 0.8297993
226260 0.8423784
226270 0.8233562
226280 0.8263497
226290 0.8291022
226300 0.818208
226310 0.8264386
226320 0.8177812
226330 0.8282285
226340 0.8190406
226350 0.8143864
226360 0.8167236
226370 0.8147522
226380 0.8173476
226390 0.8291245
226400 0.8408816
226410 0.8364497
226420 0.8391327
226430 0.8288442
226440 0.8253511
226450 0.8287687
226460 0.8213171
226470 0.8190905
226480 0.8137835
226490 0.812857
226500 0.8186477
226510 0.8301294
226520 0.8312955
226530 0.8220813
226540 0.8257043
226550 0.8240982
226560 0.8342413
226570 0.8288102
226580 0.8322132
226590 0.8343514
226600 0.8361535
226610 0.8256426
226620 0.8071736
226630 0.8067046
226640 0.8090169
226650 0.8163006
226660 0.8175242
226670 0.8159178
226680 0.8191629
226690 0.8249546
226700 0.8243107
226710 0.8097682
226720 0.8180737
226730 0.8254538
226740 0.8232415
226750 0.8112794
226760 0.8135978
226770 0.8209066
226780 0.8087834
226790 0.812844
226800 0.8122446
226810 0.8076975
226820 0.8044274
226830 0.805441
226840 0.8009232
226850 0.8080836
226860 0.7934827
226870 0.8002297
226880 0.7940299
226890 0.8145574
226900 0.8196924
226910 0.8155163
226920 0.828268
226930 0.8114585
226940 0.8263501
226950 0.8076549
226960 0.8118204
226970 0.8125733
226980 0.8207207
226990 0.8094969
227000 0.8022469
227010 0.814114
227020 0.8156385
227030 0.8155144
227040 0.8200847
227050 0.8402789
227060 0.8247032
227070 0.8122699
227080 0.8229561
227090 0.8428388
227100 0.8382683
227110 0.8413981
227120 0.8422562
227130 0.8413028
227140 0.8445577
227150 0.8444005
227160 0.8372721
227170 0.8351583
227180 0.8396802
227190 0.841102
227200 0.8399531
227210 0.8411097
227220 0.8310651
227230 0.830735
227240 0.8254764
227250 0.8238726
227260 0.8289338
227270 0.8217146
227280 0.8249171
227290 0.8179407
227300 0.8227069
227310 0.8328554
227320 0.8294309
227330 0.8190956
227340 0.8179206
227350 0.8233051
227360 0.8142497
227370 0.8189793
227380 0.823861
227390 0.8095427
227400 0.8183613
227410 0.8352408
227420 0.8324479
227430 0.8417205
227440 0.8217829
227450 0.8318403
227460 0.8128958
227470 0.8044666
227480 0.8176236
227490 0.81663
227500 0.8063509
227510 0.8149759
227520 0.8025711
227530 0.7930778
227540 0.8125331
227550 0.8089234
227560 0.8020883
227570 0.8107821
227580 0.807107
227590 0.7969016
227600 0.7846681
227610 0.7852833
227620 0.8029178
227630 0.8018824
227640 0.8148921
227650 0.8225369
227660 0.8355179
227670 0.8235746
227680 0.8291245
227690 0.82995
227700 0.8287696
227710 0.8262529
227720 0.8316569
227730 0.8200552
227740 0.7951851
227750 0.8001174
227760 0.8024416
227770 0.7898569
227780 0.7899019
227790 0.801281
227800 0.8064266
227810 0.8175622
227820 0.8260818
227830 0.8038589
227840 0.8262227
227850 0.8148654
227860 0.8132206
227870 0.8109409
227880 0.8146468
227890 0.8088851
227900 0.8022494
227910 0.7948583
227920 0.8034023
227930 0.8148505
227940 0.8134907
227950 0.7928159
227960 0.8051249
227970 0.8050436
227980 0.8170151
227990 0.8129666
228000 0.8110309
228010 0.7990402
228020 0.7854994
228030 0.788291
228040 0.7872264
228050 0.7901201
228060 0.7952387
228070 0.7940611
228080 0.795561
228090 0.7945842
228100 0.8109256
228110 0.8059652
228120 0.8109218
228130 0.8209841
228140 0.8204123
228150 0.8171847
228160 0.8389
228170 0.8070161
228180 0.8071039
228190 0.8390409
228200 0.8403698
228210 0.8326133
228220 0.8360167
228230 0.8375608
228240 0.8313125
228250 0.8373864
228260 0.8334731
228270 0.8465181
228280 0.8405649
228290 0.8420596
228300 0.8594466
228310 0.8663513
228320 0.8434008
228330 0.8370168
228340 0.8303962
228350 0.8474232
228360 0.8368461
228370 0.8179568
228380 0.8342488
228390 0.841599
228400 0.8458083
228410 0.8370245
228420 0.8392032
228430 0.8466534
228440 0.8591519
228450 0.845355
228460 0.8396374
228470 0.8361143
228480 0.8406131
228490 0.837526
228500 0.8353276
228510 0.842025
228520 0.8378046
228530 0.8341801
228540 0.8397214
228550 0.8366969
228560 0.8439458
228570 0.844475
228580 0.8282601
228590 0.8338405
228600 0.8433725
228610 0.8338662
228620 0.8254287
228630 0.815529
228640 0.8202327
228650 0.8263993
228660 0.8265332
228670 0.8221626
228680 0.8240814
228690 0.8190021
228700 0.8098716
228710 0.8277639
228720 0.8357232
228730 0.8327329
228740 0.8151568
228750 0.8198184
228760 0.8077837
228770 0.8235099
228780 0.8208554
228790 0.8174581
228800 0.814615
228810 0.8182122
228820 0.8148376
228830 0.8357428
228840 0.8325455
228850 0.8317845
228860 0.8299278
228870 0.8230295
228880 0.8015338
228890 0.8185248
228900 0.8310547
228910 0.8304956
228920 0.8242697
228930 0.8292875
228940 0.8307555
228950 0.8316369
228960 0.8278671
228970 0.8234531
228980 0.8345648
228990 0.8395087
229000 0.8319319
229010 0.8267916
229020 0.8206224
229030 0.8101934
229040 0.8134038
229050 0.8277957
229060 0.8353434
229070 0.8279859
229080 0.8138232
229090 0.8193365
229100 0.8241242
229110 0.8050485
229120 0.7982619
229130 0.8051037
229140 0.8110699
229150 0.8108143
229160 0.808977
229170 0.8182201
229180 0.8231473
229190 0.8175049
229200 0.7987061
229210 0.8027182
229220 0.8263785
229230 0.8204591
229240 0.8292593
229250 0.8342511
229260 0.8213189
229270 0.8310571
229280 0.8310756
229290 0.8325378
229300 0.8336424
229310 0.8257911
229320 0.8234107
229330 0.8235148
229340 0.8249162
229350 0.8337756
229360 0.8304636
229370 0.8294826
229380 0.8374166
229390 0.8331583
229400 0.8263544
229410 0.8131307
229420 0.8056456
229430 0.8091067
229440 0.8295072
229450 0.8304877
229460 0.811639
229470 0.7983549
229480 0.8050528
229490 0.8056349
229500 0.8041667
229510 0.7953423
229520 0.8056985
229530 0.7829067
229540 0.7928492
229550 0.7961801
229560 0.8109589
229570 0.805251
229580 0.7980602
229590 0.7990382
229600 0.8098006
229610 0.812537
229620 0.8161403
229630 0.823585
229640 0.8103732
229650 0.804935
229660 0.8072471
229670 0.8003596
229680 0.7933371
229690 0.8004901
229700 0.8039885
229710 0.7957973
229720 0.8199853
229730 0.8162003
229740 0.8276784
229750 0.816293
229760 0.8237735
229770 0.8150191
229780 0.8164054
229790 0.8117233
229800 0.8139248
229810 0.8259187
229820 0.8242564
229830 0.8092679
229840 0.8293274
229850 0.8211959
229860 0.8115516
229870 0.8182415
229880 0.8179136
229890 0.8172778
229900 0.8181205
229910 0.840023
229920 0.8520576
229930 0.849564
229940 0.8527985
229950 0.826291
229960 0.8217321
229970 0.8235212
229980 0.837828
229990 0.8307315
230000 0.810879
230010 0.8148534
230020 0.8152567
230030 0.8144314
230040 0.8029381
230050 0.7980859
230060 0.8009176
230070 0.7998772
230080 0.7869321
230090 0.7939849
230100 0.7913347
230110 0.7913158
230120 0.7957873
230130 0.7900125
230140 0.803773
230150 0.8045877
230160 0.8153669
230170 0.8111102
230180 0.8191414
230190 0.8100836
230200 0.8052107
230210 0.8012089
230220 0.7914211
230230 0.7789054
230240 0.7712265
230250 0.7936814
230260 0.7988082
230270 0.819748
230280 0.8017823
230290 0.7984978
230300 0.7996438
230310 0.7977167
230320 0.8068557
230330 0.8127378
230340 0.8024182
230350 0.7937443
230360 0.7917866
230370 0.8017021
230380 0.8015766
230390 0.8005214
230400 0.7962644
230410 0.796021
230420 0.7863714
230430 0.7860631
230440 0.794625
230450 0.7932586
230460 0.8085564
230470 0.8045757
230480 0.8075682
230490 0.8171235
230500 0.8266644
230510 0.8166348
230520 0.816802
230530 0.8048252
230540 0.8106837
230550 0.8144303
230560 0.8158766
230570 0.8095136
230580 0.8047696
230590 0.8188797
230600 0.8315508
230610 0.8237695
230620 0.8122491
230630 0.8092788
230640 0.8221923
230650 0.8105973
230660 0.7925187
230670 0.8129475
230680 0.8092387
230690 0.7977034
230700 0.7919049
230710 0.7955438
230720 0.7915338
230730 0.7893349
230740 0.8055974
230750 0.8054795
230760 0.8082477
230770 0.7977024
230780 0.7985343
230790 0.8042991
230800 0.807812
230810 0.8013095
230820 0.7996222
230830 0.8199181
230840 0.8140877
230850 0.8120244
230860 0.7970964
230870 0.7995734
230880 0.803755
230890 0.797943
230900 0.7936646
230910 0.7930383
230920 0.800493
230930 0.8136598
230940 0.812435
230950 0.8049384
230960 0.805632
230970 0.8108895
230980 0.8010195
230990 0.7837043
231000 0.7825283
231010 0.7999829
231020 0.7956513
231030 0.8022316
231040 0.7985215
231050 0.8035192
231060 0.7921951
231070 0.7961429
231080 0.8040517
231090 0.8005081
231100 0.7981665
231110 0.7947063
231120 0.7894582
231130 0.7809639
231140 0.7784918
231150 0.7872323
231160 0.7913885
231170 0.78757
231180 0.770602
231190 0.7827275
231200 0.7979544
231210 0.8027723
231220 0.7950076
231230 0.8091753
231240 0.8121749
231250 0.8111439
231260 0.8168541
231270 0.8235522
231280 0.8248231
231290 0.8196195
231300 0.8185381
231310 0.8182541
231320 0.8072588
231330 0.7808623
231340 0.7910075
231350 0.7989407
231360 0.8074733
231370 0.801165
231380 0.7919949
231390 0.7822564
231400 0.7693079
231410 0.7786174
231420 0.7714573
231430 0.783191
231440 0.7889388
231450 0.7965608
231460 0.8067656
231470 0.802857
231480 0.7956834
231490 0.7986524
231500 0.7937707
231510 0.7910087
231520 0.79847
231530 0.8015645
231540 0.8013214
231550 0.7941827
231560 0.7830185
231570 0.7878715
231580 0.786277
231590 0.7732319
231600 0.7670292
231610 0.7709213
231620 0.7597648
231630 0.7758188
231640 0.7730054
231650 0.77447
231660 0.7789275
231670 0.7593929
231680 0.7519502
231690 0.7662219
231700 0.7805551
231710 0.7772096
231720 0.7784712
231730 0.7718199
231740 0.7814203
231750 0.7781637
231760 0.7704972
231770 0.7676024
231780 0.7644064
231790 0.7673123
231800 0.7698539
231810 0.764055
231820 0.7646718
231830 0.7804114
231840 0.7781885
231850 0.7817862
231860 0.778782
231870 0.7804059
231880 0.7845655
231890 0.7735091
231900 0.7840222
231910 0.7826499
231920 0.7741767
231930 0.7831681
231940 0.7932726
231950 0.7898461
231960 0.785308
231970 0.7789504
231980 0.7860707
231990 0.7893238
232000 0.7961998
232010 0.7990136
232020 0.7917777
232030 0.8029851
232040 0.7974973
232050 0.7803001
232060 0.7734882
232070 0.7758674
232080 0.7783592
232090 0.7902259
232100 0.7784626
232110 0.7697306
232120 0.7682738
232130 0.7874689
232140 0.8010598
232150 0.8030729
232160 0.7889119
232170 0.780379
232180 0.7885139
232190 0.793358
232200 0.7928774
232210 0.7933379
232220 0.7985893
232230 0.8036652
232240 0.7788273
232250 0.7728195
232260 0.7890572
232270 0.7829293
232280 0.7853531
232290 0.7894978
232300 0.7965564
232310 0.8083199
232320 0.7977859
232330 0.799475
232340 0.8058527
232350 0.8102972
232360 0.821182
232370 0.8195033
232380 0.8083037
232390 0.8145896
232400 0.8098554
232410 0.8222206
232420 0.8061193
232430 0.8099683
232440 0.8033839
232450 0.8167226
232460 0.8080315
232470 0.8121049
232480 0.8133842
232490 0.8102173
232500 0.8293868
232510 0.8101541
232520 0.8091353
232530 0.7938489
232540 0.7854005
232550 0.798919
232560 0.8033547
232570 0.797038
232580 0.7927429
232590 0.8004081
232600 0.802846
232610 0.8007758
232620 0.8138484
232630 0.8123956
232640 0.8047254
232650 0.8184092
232660 0.8156165
232670 0.803566
232680 0.8064301
232690 0.8012439
232700 0.8035858
232710 0.8249681
232720 0.8328376
232730 0.8278227
232740 0.8248667
232750 0.8262099
232760 0.8224902
232770 0.7990716
232780 0.7949814
232790 0.7872906
232800 0.7986069
232810 0.8110306
232820 0.8028325
232830 0.799716
232840 0.7941535
232850 0.7933865
232860 0.8056902
232870 0.8092297
232880 0.8106557
232890 0.8100274
232900 0.8190324
232910 0.8213885
232920 0.7960436
232930 0.8011112
232940 0.8149163
232950 0.8185048
232960 0.8014429
232970 0.8037648
232980 0.826829
232990 0.8200753
233000 0.8084089
233010 0.7998867
233020 0.8227832
233030 0.8174729
233040 0.8067847
233050 0.8299206
233060 0.8230835
233070 0.8092091
233080 0.8067772
233090 0.8110712
233100 0.8101295
233110 0.8087246
233120 0.8256956
233130 0.8252214
233140 0.8314277
233150 0.8200436
233160 0.8174376
233170 0.8404032
233180 0.8188771
233190 0.8154866
233200 0.8094314
233210 0.8074188
233220 0.8023556
233230 0.8143749
233240 0.8113109
233250 0.8078038
233260 0.8153184
233270 0.801973
233280 0.8107099
233290 0.8089805
233300 0.7957094
233310 0.8048785
233320 0.8067811
233330 0.8118073
233340 0.8130513
233350 0.8051759
233360 0.8107811
233370 0.8125817
233380 0.8198824
233390 0.8061652
233400 0.8033128
233410 0.799656
233420 0.8088494
233430 0.8198271
233440 0.8342984
233450 0.829037
233460 0.8270572
233470 0.8321831
233480 0.8343845
233490 0.832762
233500 0.8316233
233510 0.8199575
233520 0.8205537
233530 0.8336356
233540 0.8171667
233550 0.8365439
233560 0.8433786
233570 0.8240878
233580 0.8216687
233590 0.839719
233600 0.8434795
233610 0.8433303
233620 0.8334844
233630 0.8287775
233640 0.8284764
233650 0.8248453
233660 0.8428138
233670 0.8503132
233680 0.8279076
233690 0.8195975
233700 0.8135601
233710 0.8144546
233720 0.8029666
233730 0.8059195
233740 0.8079665
233750 0.8002592
233760 0.7893068
233770 0.8075358
233780 0.8101878
233790 0.8177405
233800 0.8338705
233810 0.821907
233820 0.8220817
233830 0.8294225
233840 0.8303195
233850 0.8294572
233860 0.8241936
233870 0.8396376
233880 0.8439992
233890 0.8408028
233900 0.8129231
233910 0.8141653
233920 0.8111663
233930 0.8092731
233940 0.8081926
233950 0.8058355
233960 0.7972072
233970 0.8040146
233980 0.8135971
233990 0.8072803
234000 0.7816502
234010 0.7934833
234020 0.7963845
234030 0.8108435
234040 0.80565
234050 0.8120149
234060 0.8108443
234070 0.8182356
234080 0.8097258
234090 0.7922999
234100 0.7937201
234110 0.7812364
234120 0.7860494
234130 0.7947292
234140 0.7972822
234150 0.8023384
234160 0.802012
234170 0.8129702
234180 0.8191403
234190 0.8250761
234200 0.8068471
234210 0.8137575
234220 0.8240135
234230 0.8060965
234240 0.8160552
234250 0.8113114
234260 0.8107374
234270 0.8137991
234280 0.8193029
234290 0.8190468
234300 0.8234056
234310 0.8131134
234320 0.8026407
234330 0.7855582
234340 0.7898013
234350 0.7863749
234360 0.7965416
234370 0.8078883
234380 0.7937155
234390 0.7961527
234400 0.8120285
234410 0.8113883
234420 0.8052143
234430 0.8129515
234440 0.8003606
234450 0.7974322
234460 0.8041018
234470 0.8163136
234480 0.8243628
234490 0.8230214
234500 0.8226846
234510 0.8318633
234520 0.8317059
234530 0.8227578
234540 0.8196797
234550 0.8136761
234560 0.813885
234570 0.8203173
234580 0.8248811
234590 0.8263221
234600 0.830507
234610 0.8130193
234620 0.816391
234630 0.8123935
234640 0.8145157
234650 0.819178
234660 0.8174505
234670 0.8352172
234680 0.8317904
234690 0.8154902
234700 0.8303454
234710 0.8286716
234720 0.8354062
234730 0.8299263
234740 0.8273887
234750 0.8268415
234760 0.8224529
234770 0.8310497
234780 0.8163041
234790 0.811251
234800 0.8119636
234810 0.8092468
234820 0.8199884
234830 0.8269799
234840 0.8172077
234850 0.8142053
234860 0.8291114
234870 0.8275908
234880 0.8294566
234890 0.8357254
234900 0.8437669
234910 0.8333829
234920 0.8307321
234930 0.8144439
234940 0.8194806
234950 0.8111328
234960 0.8164191
234970 0.8003559
234980 0.8002709
234990 0.8043621
235000 0.795687
235010 0.7958069
235020 0.7870777
235030 0.7792895
235040 0.7911347
235050 0.8033503
235060 0.8056175
235070 0.8183678
235080 0.818123
235090 0.8109723
235100 0.8123202
235110 0.8040233
235120 0.8062294
235130 0.7964202
235140 0.7965732
235150 0.8015063
235160 0.7954546
235170 0.7960054
235180 0.792098
235190 0.7979177
235200 0.7997515
235210 0.7989329
235220 0.7869003
235230 0.7793079
235240 0.7950767
235250 0.7985229
235260 0.7878622
235270 0.7883962
235280 0.7841961
235290 0.7859847
235300 0.7864769
235310 0.7966494
235320 0.8025391
235330 0.8010494
235340 0.7996118
235350 0.8197107
235360 0.8042087
235370 0.7954439
235380 0.7899282
235390 0.8000312
235400 0.7939844
235410 0.8008841
235420 0.8036566
235430 0.7959711
235440 0.8171113
235450 0.8214687
235460 0.8192959
235470 0.8126191
235480 0.8380417
235490 0.8124067
235500 0.8102849
235510 0.8086196
235520 0.8024383
235530 0.8117161
235540 0.80295
235550 0.8028363
235560 0.8078358
235570 0.8005179
235580 0.8060876
235590 0.8230837
235600 0.8153823
235610 0.8067145
235620 0.8083704
235630 0.817921
235640 0.8201866
235650 0.8272406
235660 0.8316139
235670 0.8355172
235680 0.8283085
235690 0.8370804
235700 0.8158405
235710 0.8109451
235720 0.8172163
235730 0.8246772
235740 0.8084494
235750 0.8023303
235760 0.8140775
235770 0.8189042
235780 0.8067341
235790 0.8214644
235800 0.8095634
235810 0.8194177
235820 0.8152358
235830 0.8184257
235840 0.8263929
235850 0.8243992
235860 0.816153
235870 0.8156519
235880 0.8063495
235890 0.8081627
235900 0.7988788
235910 0.7860453
235920 0.7938893
235930 0.7887453
235940 0.7879707
235950 0.7914734
235960 0.7910777
235970 0.7978685
235980 0.8018536
235990 0.7813802
236000 0.7874038
236010 0.7870578
236020 0.7907825
236030 0.8030418
236040 0.8027517
236050 0.7950882
236060 0.7926697
236070 0.7983735
236080 0.813042
236090 0.8065798
236100 0.819759
236110 0.8037965
236120 0.8169599
236130 0.803064
236140 0.814193
236150 0.8337095
236160 0.8146895
236170 0.8025153
236180 0.7919874
236190 0.8016959
236200 0.8066105
236210 0.8062443
236220 0.8140284
236230 0.8051201
236240 0.7872005
236250 0.7921969
236260 0.7948394
236270 0.8139259
236280 0.796317
236290 0.7871301
236300 0.803933
236310 0.8081399
236320 0.8176045
236330 0.8219979
236340 0.8116807
236350 0.8017942
236360 0.8027396
236370 0.8048429
236380 0.8159027
236390 0.8173953
236400 0.815793
236410 0.8146673
236420 0.8167385
236430 0.8003299
236440 0.7919807
236450 0.7894152
236460 0.7905695
236470 0.7888722
236480 0.7920466
236490 0.8046708
236500 0.8025861
236510 0.8052078
236520 0.790641
236530 0.7872949
236540 0.7831112
236550 0.7974753
236560 0.8020617
236570 0.7966423
236580 0.7930113
236590 0.7825486
236600 0.7821166
236610 0.7856477
236620 0.7974162
236630 0.8040571
236640 0.7934459
236650 0.8017536
236660 0.8091859
236670 0.8057246
236680 0.8066338
236690 0.7935517
236700 0.819153
236710 0.8089423
236720 0.8016853
236730 0.8047391
236740 0.8040014
236750 0.8205034
236760 0.8191753
236770 0.8050793
236780 0.7916842
236790 0.8031266
236800 0.8030296
236810 0.7985174
236820 0.8133005
236830 0.8179322
236840 0.8265364
236850 0.8315811
236860 0.8276467
236870 0.8218329
236880 0.8036739
236890 0.806203
236900 0.801886
236910 0.8074492
236920 0.7957469
236930 0.8077514
236940 0.8117921
236950 0.8139622
236960 0.8087988
236970 0.8075573
236980 0.8058947
236990 0.8037846
237000 0.8032312
237010 0.7841288
237020 0.7883584
237030 0.7821251
237040 0.8052108
237050 0.7962206
237060 0.7933167
237070 0.8019061
237080 0.7786791
237090 0.786285
237100 0.7992
237110 0.7950544
237120 0.797419
237130 0.8096434
237140 0.797897
237150 0.8000442
237160 0.8020488
237170 0.7858857
237180 0.7781933
237190 0.7742018
237200 0.791019
237210 0.7975316
237220 0.8069206
237230 0.7997087
237240 0.803623
237250 0.8066327
237260 0.806602
237270 0.8021243
237280 0.7983042
237290 0.8022065
237300 0.8127558
237310 0.801743
237320 0.8059089
237330 0.7991081
237340 0.8059797
237350 0.7993227
237360 0.7874389
237370 0.7865946
237380 0.7867525
237390 0.7923806
237400 0.7822534
237410 0.7922648
237420 0.8029226
237430 0.7958918
237440 0.7876903
237450 0.7948312
237460 0.8058662
237470 0.8136405
237480 0.800149
237490 0.8106855
237500 0.80027
237510 0.8008158
237520 0.7961594
237530 0.7907275
237540 0.7897555
237550 0.78541
237560 0.7955292
237570 0.8040312
237580 0.8070112
237590 0.7976732
237600 0.7933992
237610 0.7874823
237620 0.8016502
237630 0.7996756
237640 0.7931637
237650 0.791351
237660 0.7931975
237670 0.790453
237680 0.7774913
237690 0.7892236
237700 0.7894928
237710 0.7920687
237720 0.7860007
237730 0.7904115
237740 0.785415
237750 0.7811087
237760 0.7713374
237770 0.7752792
237780 0.7822931
237790 0.7845792
237800 0.7732107
237810 0.7789119
237820 0.7814267
237830 0.7879681
237840 0.7843422
237850 0.7848397
237860 0.78823
237870 0.7903742
237880 0.8064113
237890 0.7954599
237900 0.8012217
237910 0.8053578
237920 0.8183988
237930 0.8166989
237940 0.7993268
237950 0.7949088
237960 0.8005895
237970 0.7999497
237980 0.7991211
237990 0.800878
238000 0.7983035
238010 0.7867787
238020 0.7921505
238030 0.7962047
238040 0.7971317
238050 0.7897471
238060 0.780759
238070 0.7750548
238080 0.7747064
238090 0.7676839
238100 0.7734001
238110 0.7791587
238120 0.7870662
238130 0.7779673
238140 0.7816026
238150 0.7842619
238160 0.7865171
238170 0.7835689
238180 0.7883564
238190 0.8015905
238200 0.7791698
238210 0.7855101
238220 0.7898542
238230 0.7829494
238240 0.7868434
238250 0.7898141
238260 0.807326
238270 0.7940633
238280 0.7910009
238290 0.7872
238300 0.7763918
238310 0.787382
238320 0.7947149
238330 0.7935086
238340 0.7904268
238350 0.7885823
238360 0.789098
238370 0.7820601
238380 0.7952151
238390 0.7958353
238400 0.7916298
238410 0.7956783
238420 0.7719087
238430 0.7907322
238440 0.8065877
238450 0.7979825
238460 0.8024271
238470 0.8024616
238480 0.8087585
238490 0.8012357
238500 0.7966439
238510 0.8073767
238520 0.8159167
238530 0.8232692
238540 0.8241298
238550 0.8005698
238560 0.8139495
238570 0.8147736
238580 0.807148
238590 0.8049068
238600 0.8132313
238610 0.8069718
238620 0.7901015
238630 0.7822374
238640 0.7937348
238650 0.7851251
238660 0.7991924
238670 0.8036999
238680 0.8067962
238690 0.8058991
238700 0.7895861
238710 0.7894855
238720 0.7936653
238730 0.7834769
238740 0.7909752
238750 0.7904373
238760 0.7890106
238770 0.8001874
238780 0.8047269
238790 0.7981144
238800 0.8079976
238810 0.806131
238820 0.8121024
238830 0.8067599
238840 0.8302078
238850 0.8206886
238860 0.8158382
238870 0.8039042
238880 0.8144035
238890 0.7950253
238900 0.7987022
238910 0.7912293
238920 0.7982799
238930 0.8030522
238940 0.7912807
238950 0.796997
238960 0.7925208
238970 0.8053897
238980 0.7922068
238990 0.7831262
239000 0.7874311
239010 0.7929005
239020 0.7920034
239030 0.7930303
239040 0.7921058
239050 0.8069324
239060 0.8027812
239070 0.7962112
239080 0.7992111
239090 0.7955942
239100 0.7926462
239110 0.7915425
239120 0.7873755
239130 0.7787239
239140 0.7866635
239150 0.7892374
239160 0.796134
239170 0.8007382
239180 0.7907043
239190 0.7886357
239200 0.7959087
239210 0.7950572
239220 0.7878354
239230 0.7857482
239240 0.7885054
239250 0.7790366
239260 0.7999392
239270 0.8126492
239280 0.8193129
239290 0.8104944
239300 0.8028773
239310 0.8114901
239320 0.8044941
239330 0.8132761
239340 0.834725
239350 0.8299329
239360 0.8286497
239370 0.8113604
239380 0.8062496
239390 0.8090067
239400 0.8012419
239410 0.822843
239420 0.814211
239430 0.8076393
239440 0.8248817
239450 0.8339227
239460 0.8319303
239470 0.8294952
239480 0.8296054
239490 0.8273234
239500 0.8026114
239510 0.7890819
239520 0.793359
239530 0.7851205
239540 0.7954069
239550 0.7915903
239560 0.8086874
239570 0.8260856
239580 0.8108834
239590 0.8129264
239600 0.8133562
239610 0.8084912
239620 0.806414
239630 0.7956061
239640 0.8004317
239650 0.812763
239660 0.8233582
239670 0.830203
239680 0.8365297
239690 0.8162808
239700 0.8141938
239710 0.8202566
239720 0.8179003
239730 0.8169828
239740 0.8130656
239750 0.8271122
239760 0.8380881
239770 0.8390334
239780 0.8436106
239790 0.8485827
239800 0.8320699
239810 0.8396555
239820 0.8274418
239830 0.8141975
239840 0.8164406
239850 0.8375793
239860 0.8273914
239870 0.8139167
239880 0.8187056
239890 0.823869
239900 0.8329028
239910 0.8176202
239920 0.8178858
239930 0.8220513
239940 0.8143573
239950 0.8108664
239960 0.8131847
239970 0.8155081
239980 0.8163732
239990 0.8371726
240000 0.8349145
240010 0.8394268
240020 0.8256857
240030 0.8241845
240040 0.8113759
240050 0.8235666
240060 0.8154903
240070 0.80976
240080 0.8296239
240090 0.8270338
240100 0.8421884
240110 0.8509467
240120 0.8548789
240130 0.8373539
240140 0.8362036
240150 0.837692
240160 0.8232315
240170 0.8176064
240180 0.8197105
240190 0.8091499
240200 0.8121934
240210 0.8125814
240220 0.8057702
240230 0.8145461
240240 0.8118094
240250 0.8033791
240260 0.8153903
240270 0.8031563
240280 0.8108595
240290 0.8115889
240300 0.8098047
240310 0.8142987
240320 0.8171394
240330 0.8143582
240340 0.8193504
240350 0.8142195
240360 0.797002
240370 0.7989517
240380 0.8059787
240390 0.8286814
240400 0.8254026
240410 0.8145242
240420 0.8338884
240430 0.8260097
240440 0.8112925
240450 0.8150986
240460 0.809734
240470 0.8182305
240480 0.8048276
240490 0.8195673
240500 0.8029228
240510 0.8147537
240520 0.8157749
240530 0.8089505
240540 0.8107381
240550 0.8239791
240560 0.8155876
240570 0.8178895
240580 0.8235904
240590 0.8241778
240600 0.8252501
240610 0.8201026
240620 0.8224403
240630 0.8154658
240640 0.8185691
240650 0.8285623
240660 0.8205038
240670 0.8141074
240680 0.8220615
240690 0.8319052
240700 0.8225785
240710 0.8168865
240720 0.8069485
240730 0.8150286
240740 0.8142574
240750 0.8108459
240760 0.8248988
240770 0.8198233
240780 0.8207785
240790 0.8321145
240800 0.8405328
240810 0.8365507
240820 0.8424956
240830 0.8288594
240840 0.8175979
240850 0.8081464
240860 0.8083117
240870 0.8087265
240880 0.80357
240890 0.8147798
240900 0.8125982
240910 0.8030491
240920 0.8071479
240930 0.8190494
240940 0.8174908
240950 0.8190819
240960 0.8159473
240970 0.8208842
240980 0.823159
240990 0.8195693
241000 0.8159508
241010 0.8231467
241020 0.7951449
241030 0.8137777
241040 0.8021664
241050 0.8028549
241060 0.8038735
241070 0.8009984
241080 0.8001949
241090 0.8077282
241100 0.8083473
241110 0.8094973
241120 0.8124509
241130 0.8169672
241140 0.8080383
241150 0.8116334
241160 0.8085905
241170 0.7952117
241180 0.807452
241190 0.8029619
241200 0.8041164
241210 0.8028455
241220 0.8102683
241230 0.8044722
241240 0.7996361
241250 0.8041929
241260 0.8029401
241270 0.8000064
241280 0.7937775
241290 0.8070698
241300 0.8192152
241310 0.8229185
241320 0.8087879
241330 0.8159004
241340 0.8121779
241350 0.8112958
241360 0.805955
241370 0.8061246
241380 0.8077343
241390 0.8034578
241400 0.8189446
241410 0.8151864
241420 0.8086863
241430 0.7967232
241440 0.7930182
241450 0.7893543
241460 0.7808019
241470 0.7869385
241480 0.7940365
241490 0.8009285
241500 0.8006274
241510 0.8011991
241520 0.7899501
241530 0.8087897
241540 0.803853
241550 0.8066648
241560 0.7984937
241570 0.8055824
241580 0.8024099
241590 0.8010721
241600 0.8108238
241610 0.802119
241620 0.7953083
241630 0.823103
241640 0.8025965
241650 0.810602
241660 0.8098959
241670 0.8067047
241680 0.8082655
241690 0.7979274
241700 0.8029491
241710 0.8026134
241720 0.809385
241730 0.810404
241740 0.8170815
241750 0.8175101
241760 0.8161297
241770 0.8092383
241780 0.7999438
241790 0.8024181
241800 0.7949605
241810 0.8158196
241820 0.8170342
241830 0.8042569
241840 0.814018
241850 0.822197
241860 0.8263344
241870 0.8217478
241880 0.816851
241890 0.8302897
241900 0.8222922
241910 0.8359618
241920 0.8152271
241930 0.8012561
241940 0.7993613
241950 0.8039389
241960 0.7859072
241970 0.7880097
241980 0.7830194
241990 0.7916703
242000 0.7914925
242010 0.7784855
242020 0.7922898
242030 0.7909704
242040 0.7937524
242050 0.7912727
242060 0.8179425
242070 0.8127668
242080 0.8225733
242090 0.8121551
242100 0.81709
242110 0.8012515
242120 0.8038115
242130 0.7878891
242140 0.8006068
242150 0.810885
242160 0.8089666
242170 0.7913114
242180 0.8034273
242190 0.8077555
242200 0.8196303
242210 0.8109792
242220 0.8128061
242230 0.813917
242240 0.8132796
242250 0.8050793
242260 0.8125551
242270 0.7900854
242280 0.7869796
242290 0.8047643
242300 0.8042902
242310 0.8057348
242320 0.8167048
242330 0.8158689
242340 0.8143468
242350 0.8213471
242360 0.8227336
242370 0.8228146
242380 0.8069355
242390 0.8196159
242400 0.8318907
242410 0.8293672
242420 0.8308167
242430 0.8146441
242440 0.8093202
242450 0.8093589
242460 0.8014924
242470 0.8116296
242480 0.8193481
242490 0.8090226
242500 0.8177146
242510 0.7978939
242520 0.8008336
242530 0.7942596
242540 0.7986653
242550 0.7948449
242560 0.7962742
242570 0.7926257
242580 0.7980415
242590 0.7961009
242600 0.8045297
242610 0.8030177
242620 0.8100053
242630 0.8081673
242640 0.8177831
242650 0.814597
242660 0.8121493
242670 0.8131901
242680 0.8000888
242690 0.8018003
242700 0.810421
242710 0.8237769
242720 0.8197219
242730 0.8243022
242740 0.8246213
242750 0.8202787
242760 0.8214449
242770 0.8232816
242780 0.8356573
242790 0.8275673
242800 0.8340319
242810 0.8261024
242820 0.8107136
242830 0.8222727
242840 0.8301023
242850 0.8190513
242860 0.8231274
242870 0.8346111
242880 0.8314168
242890 0.8284847
242900 0.821429
242910 0.8354002
242920 0.8239195
242930 0.8337741
242940 0.8253346
242950 0.8148504
242960 0.8209381
242970 0.8275396
242980 0.820221
242990 0.8264385
243000 0.8291768
243010 0.8212601
243020 0.8151708
243030 0.800356
243040 0.7999191
243050 0.8011272
243060 0.8050127
243070 0.8062263
243080 0.8232467
243090 0.8270009
243100 0.8170865
243110 0.8203549
243120 0.8229998
243130 0.8158109
243140 0.8068206
243150 0.8029853
243160 0.7985608
243170 0.8035672
243180 0.8002273
243190 0.8179606
243200 0.8225175
243210 0.8224642
243220 0.8136356
243230 0.8227289
243240 0.8054122
243250 0.8030878
243260 0.7958266
243270 0.814703
243280 0.8100533
243290 0.8065222
243300 0.805003
243310 0.8127293
243320 0.8227515
243330 0.8255629
243340 0.8264453
243350 0.8229585
243360 0.8247064
243370 0.8068696
243380 0.8071564
243390 0.8370196
243400 0.8355692
243410 0.8242823
243420 0.8124931
243430 0.8044705
243440 0.7984608
[truncated: 95,544 more chars]
