# Supplementary material for: Targeted systematic evolution of an RNA platform neutralizing DNMT1 function and controlling DNA methylation
Source: Nat Commun. 2023 Jan 6;14:99. doi: 10.1038/s41467-022-35222-4 (PMC9823104; doi:10.1038/s41467-022-35222-4)
Supplement: Supplementary file 6 — Source Data [file 41467_2022_35222_MOESM6_ESM.zip › source data file/Supplementary Figure 14/Ce49/Ce49-complex-R2.dat]

0 2e-07
10 0.1219302
20 0.1413351
30 0.1515863
40 0.1755663
50 0.1900416
60 0.2052717
70 0.1931824
80 0.1981026
90 0.2123151
100 0.2231643
110 0.2272723
120 0.2423827
130 0.2497521
140 0.2578731
150 0.2563482
160 0.2502353
170 0.2557034
180 0.2618281
190 0.2679066
200 0.271519
210 0.2743957
220 0.2834849
230 0.2821687
240 0.2863646
250 0.2948716
260 0.3142877
270 0.3222386
280 0.3067576
290 0.3138894
300 0.3195817
310 0.3248574
320 0.3118616
330 0.3169827
340 0.3235735
350 0.3205197
360 0.3234856
370 0.3201382
380 0.3199572
390 0.3021801
400 0.3119974
410 0.3176707
420 0.3114678
430 0.3061608
440 0.3138971
450 0.3174316
460 0.3133273
470 0.3045304
480 0.310095
490 0.3165971
500 0.318927
510 0.3250299
520 0.3290622
530 0.3183084
540 0.3375841
550 0.3430055
560 0.3340339
570 0.3374647
580 0.3459009
590 0.3477442
600 0.3443533
610 0.3521357
620 0.3567511
630 0.3584816
640 0.3642212
650 0.362158
660 0.3701022
670 0.3732338
680 0.3674101
690 0.3663287
700 0.3650632
710 0.3517255
720 0.3465467
730 0.3412588
740 0.3381244
750 0.3452435
760 0.3407615
770 0.3537872
780 0.353475
790 0.3525021
800 0.3619811
810 0.364723
820 0.361361
830 0.3624191
840 0.3654351
850 0.3626622
860 0.3777758
870 0.3696255
880 0.3579526
890 0.3707222
900 0.3658578
910 0.378577
920 0.3614541
930 0.3768959
940 0.3716374
950 0.3783556
960 0.3852939
970 0.3781801
980 0.3778014
990 0.3723023
1000 0.3582323
1010 0.3629838
1020 0.3668136
1030 0.3713956
1040 0.3813837
1050 0.3730265
1060 0.3834915
1070 0.3726759
1080 0.3750893
1090 0.3823112
1100 0.3837664
1110 0.3711869
1120 0.3594405
1130 0.3672486
1140 0.365146
1150 0.3696115
1160 0.367403
1170 0.3532901
1180 0.3573797
1190 0.3617149
1200 0.367033
1210 0.3601204
1220 0.3567088
1230 0.3663557
1240 0.3600346
1250 0.3751394
1260 0.3790109
1270 0.3836506
1280 0.3813558
1290 0.3926195
1300 0.3766818
1310 0.3714181
1320 0.366623
1330 0.3627827
1340 0.3589945
1350 0.3681538
1360 0.3562901
1370 0.3668081
1380 0.3688707
1390 0.3736068
1400 0.3824731
1410 0.3959074
1420 0.3905343
1430 0.3983291
1440 0.3858197
1450 0.3751978
1460 0.3746411
1470 0.3767186
1480 0.4001257
1490 0.3930604
1500 0.3956544
1510 0.3821847
1520 0.3815941
1530 0.3773246
1540 0.3872664
1550 0.3822108
1560 0.3777985
1570 0.3679263
1580 0.3788571
1590 0.3839861
1600 0.3764814
1610 0.381275
1620 0.4018223
1630 0.3971219
1640 0.3973468
1650 0.3972949
1660 0.3944928
1670 0.3943902
1680 0.3876449
1690 0.3827263
1700 0.3852032
1710 0.3759915
1720 0.3850051
1730 0.3775198
1740 0.3820153
1750 0.3745095
1760 0.3699384
1770 0.3713589
1780 0.3712404
1790 0.3768769
1800 0.3742951
1810 0.3877701
1820 0.3951614
1830 0.3902279
1840 0.3965723
1850 0.3896809
1860 0.394033
1870 0.3992083
1880 0.3996203
1890 0.3867346
1900 0.399985
1910 0.3976406
1920 0.3972548
1930 0.3996815
1940 0.3936685
1950 0.3923136
1960 0.3958613
1970 0.3931305
1980 0.3881225
1990 0.3924005
2000 0.3986435
2010 0.4004144
2020 0.4032556
2030 0.4099326
2040 0.4167575
2050 0.411213
2060 0.4061679
2070 0.4143236
2080 0.4224879
2090 0.4388993
2100 0.4251056
2110 0.4262958
2120 0.4130497
2130 0.4123171
2140 0.4080602
2150 0.3968268
2160 0.4040484
2170 0.3944382
2180 0.3938535
2190 0.4039113
2200 0.4006794
2210 0.3957621
2220 0.4048314
2230 0.4164949
2240 0.4192034
2250 0.4165703
2260 0.4200775
2270 0.432908
2280 0.4305014
2290 0.4224637
2300 0.4164529
2310 0.4311979
2320 0.4108655
2330 0.4103655
2340 0.4229087
2350 0.4079305
2360 0.4124966
2370 0.4104588
2380 0.4093158
2390 0.4142647
2400 0.4171188
2410 0.4149103
2420 0.4216805
2430 0.4229846
2440 0.4165439
2450 0.4120168
2460 0.4094375
2470 0.4148605
2480 0.4167645
2490 0.4137333
2500 0.4035643
2510 0.4028226
2520 0.3954946
2530 0.397364
2540 0.4066026
2550 0.4210542
2560 0.4185182
2570 0.4173124
2580 0.4312621
2590 0.430829
2600 0.426981
2610 0.4165522
2620 0.4216752
2630 0.4244199
2640 0.4200773
2650 0.4177589
2660 0.4193558
2670 0.4193651
2680 0.4230647
2690 0.4315235
2700 0.4262691
2710 0.4195438
2720 0.4144515
2730 0.4176112
2740 0.4239161
2750 0.4172433
2760 0.4257289
2770 0.4231199
2780 0.417336
2790 0.419868
2800 0.4291556
2810 0.4177778
2820 0.4248923
2830 0.416409
2840 0.4270734
2850 0.4358503
2860 0.4317702
2870 0.4371367
2880 0.4396855
2890 0.4301316
2900 0.4358957
2910 0.4347007
2920 0.4252629
2930 0.4251644
2940 0.4188548
2950 0.4157716
2960 0.4227145
2970 0.4440669
2980 0.4506605
2990 0.4549118
3000 0.4369636
3010 0.4350539
3020 0.4333902
3030 0.4492528
3040 0.4470068
3050 0.4352541
3060 0.4285871
3070 0.4257627
3080 0.4210142
3090 0.4195112
3100 0.4188228
3110 0.4155003
3120 0.4202909
3130 0.4322239
3140 0.4292725
3150 0.4417044
3160 0.4481819
3170 0.4594744
3180 0.4458
3190 0.4558429
3200 0.4632888
3210 0.469319
3220 0.482639
3230 0.4852033
3240 0.4895216
3250 0.4764387
3260 0.4640466
3270 0.4731758
3280 0.4752427
3290 0.4799652
3300 0.4769726
3310 0.4735252
3320 0.4654407
3330 0.4624575
3340 0.4874406
3350 0.484078
3360 0.4948149
3370 0.4870903
3380 0.4883263
3390 0.4890134
3400 0.4919444
3410 0.5079493
3420 0.507663
3430 0.5216026
3440 0.5112789
3450 0.5106242
3460 0.5161787
3470 0.5239944
3480 0.502484
3490 0.5176197
3500 0.5125282
3510 0.5126352
3520 0.5171056
3530 0.524096
3540 0.5064
3550 0.4915787
3560 0.4923221
3570 0.4905026
3580 0.495179
3590 0.4897865
3600 0.5023834
3610 0.5021284
3620 0.4987974
3630 0.4945187
3640 0.5040592
3650 0.5082485
3660 0.4950071
3670 0.4997899
3680 0.5089518
3690 0.4992355
3700 0.5001604
3710 0.4961899
3720 0.4975723
3730 0.5071027
3740 0.5000464
3750 0.5078705
3760 0.506695
3770 0.5077816
3780 0.5196455
3790 0.5122825
3800 0.5064913
3810 0.5071188
3820 0.5135283
3830 0.5138319
3840 0.5205027
3850 0.5219711
3860 0.5166754
3870 0.5134609
3880 0.5181941
3890 0.5213152
3900 0.5225708
3910 0.5194498
3920 0.5174479
3930 0.511044
3940 0.5199959
3950 0.5159684
3960 0.5192695
3970 0.5053676
3980 0.5191607
3990 0.5037154
4000 0.5104765
4010 0.5016661
4020 0.5021771
4030 0.5084193
4040 0.4916043
4050 0.486852
4060 0.481204
4070 0.4838114
4080 0.5096812
4090 0.5087923
4100 0.5096677
4110 0.5065375
4120 0.501373
4130 0.5082277
4140 0.5164417
4150 0.5089961
4160 0.4913607
4170 0.4942141
4180 0.4990447
4190 0.5068905
4200 0.5053271
4210 0.5011065
4220 0.4850303
4230 0.4932019
4240 0.490234
4250 0.4741895
4260 0.4858306
4270 0.4774141
4280 0.4813208
4290 0.4834237
4300 0.4975806
4310 0.4918464
4320 0.4918617
4330 0.4967096
4340 0.5032215
4350 0.4846666
4360 0.4923644
4370 0.4922858
4380 0.5033595
4390 0.4904382
4400 0.4899426
4410 0.4960027
4420 0.4882642
4430 0.4687788
4440 0.4783689
4450 0.4945699
4460 0.4827898
4470 0.4885224
4480 0.4936984
4490 0.4916763
4500 0.4866295
4510 0.4952619
4520 0.4876172
4530 0.4794567
4540 0.4755519
4550 0.4620889
4560 0.4740463
4570 0.4637349
4580 0.4696547
4590 0.4875414
4600 0.489113
4610 0.5086773
4620 0.481393
4630 0.482957
4640 0.4726983
4650 0.4783565
4660 0.4701485
4670 0.4757116
4680 0.474638
4690 0.4846396
4700 0.4755571
4710 0.4857243
4720 0.4887958
4730 0.4856129
4740 0.4862829
4750 0.474046
4760 0.4672478
4770 0.4735847
4780 0.4755126
4790 0.4653521
4800 0.4654044
4810 0.4627683
4820 0.4748131
4830 0.4856901
4840 0.4883121
4850 0.4971167
4860 0.4995661
4870 0.5092454
4880 0.5099396
4890 0.5063804
4900 0.4919087
4910 0.5059195
4920 0.5012171
4930 0.5147386
4940 0.5125081
4950 0.5139682
4960 0.5190375
4970 0.5039654
4980 0.4997127
4990 0.5024897
5000 0.5114635
5010 0.5069504
5020 0.5133728
5030 0.5187272
5040 0.5145296
5050 0.5139967
5060 0.5247257
5070 0.5321673
5080 0.5204982
5090 0.5089923
5100 0.5199643
5110 0.5272554
5120 0.5224938
5130 0.5157627
5140 0.5111197
5150 0.5197769
5160 0.5114477
5170 0.5220594
5180 0.5160539
5190 0.5053622
5200 0.5002926
5210 0.5076045
5220 0.4877419
5230 0.4911745
5240 0.4909189
5250 0.4933676
5260 0.4885839
5270 0.4970966
5280 0.4992608
5290 0.5014405
5300 0.5203783
5310 0.5142182
5320 0.5337344
5330 0.5175259
5340 0.5147968
5350 0.5139148
5360 0.5279272
5370 0.5043122
5380 0.523477
5390 0.5121701
5400 0.5058473
5410 0.5222376
5420 0.5175442
5430 0.527955
5440 0.5189254
5450 0.5167443
5460 0.508631
5470 0.5029614
5480 0.5007638
5490 0.5105386
5500 0.5159618
5510 0.5126989
5520 0.4966019
5530 0.4966921
5540 0.4874235
5550 0.5071467
5560 0.5124361
5570 0.5113056
5580 0.5035035
5590 0.5028455
5600 0.5069463
5610 0.5167926
5620 0.5118814
5630 0.5115691
5640 0.5021172
5650 0.5079466
5660 0.5017552
5670 0.5058451
5680 0.5142769
5690 0.4998469
5700 0.4947865
5710 0.5007228
5720 0.4819759
5730 0.4950732
5740 0.5039275
5750 0.5036272
5760 0.5015033
5770 0.5062816
5780 0.505812
5790 0.5101705
5800 0.508251
5810 0.5088885
5820 0.5065863
5830 0.5032086
5840 0.4872392
5850 0.5021672
5860 0.493587
5870 0.4971005
5880 0.5036554
5890 0.5012003
5900 0.4934842
5910 0.498294
5920 0.5129364
5930 0.507099
5940 0.5085753
5950 0.4958064
5960 0.504775
5970 0.4989238
5980 0.4983309
5990 0.5090973
6000 0.5133204
6010 0.5118698
6020 0.5054944
6030 0.5063097
6040 0.5089027
6050 0.50582
6060 0.5072924
6070 0.5091229
6080 0.5025876
6090 0.5087487
6100 0.5078379
6110 0.4908276
6120 0.5070197
6130 0.5200714
6140 0.5169681
6150 0.5054458
6160 0.5011982
6170 0.4934466
6180 0.4969721
6190 0.507005
6200 0.5044054
6210 0.5174544
6220 0.506889
6230 0.5176842
6240 0.5068638
6250 0.5170943
6260 0.5270195
6270 0.5112658
6280 0.5195079
6290 0.5385739
6300 0.5333604
6310 0.5372021
6320 0.5292036
6330 0.5373448
6340 0.5332497
6350 0.5298807
6360 0.5231948
6370 0.5156965
6380 0.5207965
6390 0.5223088
6400 0.5182196
6410 0.5193079
6420 0.512592
6430 0.5175554
6440 0.5289524
6450 0.5327967
6460 0.5511707
6470 0.5515071
6480 0.5460203
6490 0.5482597
6500 0.5491546
6510 0.5583302
6520 0.5786728
6530 0.5849384
6540 0.5829474
6550 0.5782603
6560 0.5802203
6570 0.5563551
6580 0.5600716
6590 0.5595608
6600 0.5669892
6610 0.5780631
6620 0.5786591
6630 0.5796763
6640 0.5579401
6650 0.5499303
6660 0.5557315
6670 0.5617511
6680 0.5627674
6690 0.5513363
6700 0.5440547
6710 0.53864
6720 0.5393857
6730 0.5416241
6740 0.5454805
6750 0.5466065
6760 0.5523649
6770 0.5503698
6780 0.5588731
6790 0.562412
6800 0.5570689
6810 0.5431947
6820 0.5496415
6830 0.5431548
6840 0.5468338
6850 0.546211
6860 0.5556396
6870 0.5429428
6880 0.5321654
6890 0.5410675
6900 0.5344586
6910 0.5364785
6920 0.5432201
6930 0.5547697
6940 0.5698133
6950 0.5808436
6960 0.5772926
6970 0.5591258
6980 0.5731826
6990 0.5681247
7000 0.5782164
7010 0.5894274
7020 0.5757211
7030 0.5656914
7040 0.5640342
7050 0.5682647
7060 0.5563572
7070 0.5584348
7080 0.5549166
7090 0.5456812
7100 0.5322372
7110 0.5362753
7120 0.5395678
7130 0.5519009
7140 0.5468897
7150 0.5486745
7160 0.5619997
7170 0.5706619
7180 0.5699538
7190 0.5714479
7200 0.5852627
7210 0.5919277
7220 0.5850397
7230 0.5774339
7240 0.5789322
7250 0.5740099
7260 0.5572982
7270 0.554989
7280 0.554984
7290 0.564019
7300 0.5656114
7310 0.5681603
7320 0.5677179
7330 0.5688863
7340 0.562934
7350 0.5700439
7360 0.5889832
7370 0.5747402
7380 0.5876548
7390 0.5824583
7400 0.5716239
7410 0.5832361
7420 0.5893088
7430 0.5962577
7440 0.5834909
7450 0.5749128
7460 0.5572361
7470 0.5550183
7480 0.5564488
7490 0.5702813
7500 0.5590301
7510 0.5628742
7520 0.5764506
7530 0.5767233
7540 0.5762678
7550 0.5776369
7560 0.5813497
7570 0.5629123
7580 0.5725961
7590 0.59014
7600 0.5933743
7610 0.5833405
7620 0.5890858
7630 0.6129571
7640 0.6059454
7650 0.6017765
7660 0.5774626
7670 0.5724589
7680 0.5631689
7690 0.5668959
7700 0.5793657
7710 0.5766004
7720 0.5777485
7730 0.566395
7740 0.5839216
7750 0.5751988
7760 0.5658973
7770 0.5684312
7780 0.5696324
7790 0.5759414
7800 0.5762224
7810 0.5642002
7820 0.5588117
7830 0.5619068
7840 0.5676936
7850 0.5693508
7860 0.5689087
7870 0.5602559
7880 0.5532718
7890 0.5439962
7900 0.5537273
7910 0.5601817
7920 0.5530567
7930 0.5763279
7940 0.590774
7950 0.590656
7960 0.5935173
7970 0.5970269
7980 0.5936956
7990 0.5839562
8000 0.5784515
8010 0.566117
8020 0.5686847
8030 0.5621498
8040 0.5454016
8050 0.5538961
8060 0.5433754
8070 0.563604
8080 0.5716389
8090 0.5693812
8100 0.5760445
8110 0.5824534
8120 0.5562616
8130 0.5581156
8140 0.5560701
8150 0.5696139
8160 0.5752504
8170 0.5618127
8180 0.5604006
8190 0.5653248
8200 0.5564243
8210 0.5535738
8220 0.5555937
8230 0.5570169
8240 0.5504282
8250 0.5596211
8260 0.5584971
8270 0.554814
8280 0.5582103
8290 0.5575942
8300 0.5684657
8310 0.5648434
8320 0.5519117
8330 0.5670468
8340 0.568721
8350 0.5613262
8360 0.5697556
8370 0.5730561
8380 0.5786381
8390 0.5825948
8400 0.5865065
8410 0.5853144
8420 0.5890858
8430 0.5834204
8440 0.5721528
8450 0.5811519
8460 0.5721261
8470 0.5683095
8480 0.5664533
8490 0.5724529
8500 0.5607698
8510 0.5620112
8520 0.5720624
8530 0.5571967
8540 0.5568699
8550 0.552225
8560 0.5569979
8570 0.5630221
8580 0.5768744
8590 0.5624686
8600 0.5632467
8610 0.5707476
8620 0.5795465
8630 0.5830679
8640 0.5827247
8650 0.5856221
8660 0.5976697
8670 0.5980027
8680 0.5948986
8690 0.6131728
8700 0.6144135
8710 0.61349
8720 0.6014
8730 0.5981925
8740 0.5967231
8750 0.5929867
8760 0.5966971
8770 0.5870829
8780 0.591539
8790 0.5872511
8800 0.5800253
8810 0.586082
8820 0.5782159
8830 0.568213
8840 0.5747222
8850 0.5710437
8860 0.5683732
8870 0.5738702
8880 0.5778026
8890 0.5695501
8900 0.5704056
8910 0.5753548
8920 0.5799791
8930 0.591437
8940 0.5777834
8950 0.5804924
8960 0.587037
8970 0.5659627
8980 0.5681719
8990 0.5601508
9000 0.5441093
9010 0.5515079
9020 0.5511884
9030 0.5278674
9040 0.5260466
9050 0.5269961
9060 0.5303596
9070 0.5506214
9080 0.564639
9090 0.5701519
9100 0.5725013
9110 0.5622678
9120 0.562133
9130 0.574236
9140 0.5629606
9150 0.579219
9160 0.5942845
9170 0.5822086
9180 0.5807052
9190 0.5758335
9200 0.5735393
9210 0.5720681
9220 0.5660917
9230 0.5740539
9240 0.5651472
9250 0.5715234
9260 0.5742603
9270 0.5789801
9280 0.6051957
9290 0.5857376
9300 0.5858899
9310 0.5782648
9320 0.581775
9330 0.5762197
9340 0.5680261
9350 0.5721948
9360 0.5756943
9370 0.5724483
9380 0.5806589
9390 0.5825913
9400 0.5846215
9410 0.57525
9420 0.5711114
9430 0.5577782
9440 0.566891
9450 0.5593398
9460 0.5453158
9470 0.5540313
9480 0.5600065
9490 0.567553
9500 0.5735273
9510 0.5741382
9520 0.5579134
9530 0.5551079
9540 0.5586559
9550 0.5664314
9560 0.5746417
9570 0.5661651
9580 0.5593787
9590 0.5645418
9600 0.5579581
9610 0.5457735
9620 0.5427569
9630 0.5463983
9640 0.5618727
9650 0.553656
9660 0.5629665
9670 0.5633351
9680 0.5497062
9690 0.5490324
9700 0.5580459
9710 0.551816
9720 0.5619237
9730 0.5707495
9740 0.5787283
9750 0.5722378
9760 0.5758824
9770 0.5715985
9780 0.5726359
9790 0.555403
9800 0.5563616
9810 0.5675392
9820 0.5669351
9830 0.5631912
9840 0.5579882
9850 0.5568645
9860 0.5450363
9870 0.5396073
9880 0.5434182
9890 0.5467021
9900 0.5584152
9910 0.5565835
9920 0.5646586
9930 0.5668408
9940 0.5740525
9950 0.5627853
9960 0.5544309
9970 0.5493109
9980 0.5347708
9990 0.5568515
10000 0.5654374
10010 0.5577771
10020 0.5551798
10030 0.5532979
10040 0.5616432
10050 0.5549539
10060 0.5563178
10070 0.5645965
10080 0.5596526
10090 0.5516652
10100 0.5632902
10110 0.5555063
10120 0.5586281
10130 0.5571154
10140 0.5517636
10150 0.552386
10160 0.5399565
10170 0.5541967
10180 0.554838
10190 0.5415342
10200 0.5376835
10210 0.5236635
10220 0.5444704
10230 0.551482
10240 0.5514451
10250 0.5604732
10260 0.5622958
10270 0.5614436
10280 0.5779331
10290 0.5800281
10300 0.5699704
10310 0.5666706
10320 0.56466
10330 0.5661501
10340 0.5712755
10350 0.572394
10360 0.5644903
10370 0.5525515
10380 0.5630359
10390 0.5655387
10400 0.5721557
10410 0.5760391
10420 0.5638664
10430 0.574016
10440 0.5610969
10450 0.5681523
10460 0.55848
10470 0.5712895
10480 0.5716768
10490 0.5684382
10500 0.5703555
10510 0.5780442
10520 0.5746715
10530 0.5751614
10540 0.5891968
10550 0.5810185
10560 0.5917012
10570 0.5614011
10580 0.556055
10590 0.5687111
10600 0.5786811
10610 0.5838271
10620 0.5868039
10630 0.5888491
10640 0.5910523
10650 0.5872346
10660 0.5880708
10670 0.5873982
10680 0.5974268
10690 0.5885001
10700 0.5872741
10710 0.5994895
10720 0.5962474
10730 0.5901119
10740 0.5698721
10750 0.5646489
10760 0.5591619
10770 0.5562369
10780 0.5638373
10790 0.5633037
10800 0.5743498
10810 0.5662043
10820 0.5546237
10830 0.5592077
10840 0.5494913
10850 0.5479845
10860 0.5497881
10870 0.5533755
10880 0.537033
10890 0.5456697
10900 0.5402783
10910 0.5510685
10920 0.5517604
10930 0.546993
10940 0.5512848
10950 0.553973
10960 0.5682018
10970 0.554133
10980 0.5604687
10990 0.5692987
11000 0.5695636
11010 0.5688868
11020 0.575298
11030 0.5790477
11040 0.5747174
11050 0.582478
11060 0.6022966
11070 0.5940645
11080 0.5903202
11090 0.5849397
11100 0.5807171
11110 0.5853328
11120 0.576461
11130 0.5705993
11140 0.5814499
11150 0.5760406
11160 0.5759914
11170 0.5729678
11180 0.5750999
11190 0.5742566
11200 0.5723732
11210 0.5535773
11220 0.5521005
11230 0.5647816
11240 0.5798497
11250 0.575554
11260 0.5654999
11270 0.5741554
11280 0.5687143
11290 0.5662102
11300 0.5668837
11310 0.571865
11320 0.5800544
11330 0.5771835
11340 0.5809379
11350 0.5664785
11360 0.5788971
11370 0.5772803
11380 0.5798933
11390 0.5801597
11400 0.5803533
11410 0.5860822
11420 0.5802223
11430 0.5812226
11440 0.5676558
11450 0.5795475
11460 0.5854979
11470 0.5789541
11480 0.5730634
11490 0.5783195
11500 0.5890653
11510 0.583116
11520 0.5948877
11530 0.584295
11540 0.575294
11550 0.5778078
11560 0.5808246
11570 0.5721882
11580 0.5680376
11590 0.5918584
11600 0.597471
11610 0.589682
11620 0.5896179
11630 0.583584
11640 0.5676177
11650 0.5733159
11660 0.5754943
11670 0.5788113
11680 0.5799432
11690 0.5777612
11700 0.5830586
11710 0.5861543
11720 0.5774735
11730 0.5654833
11740 0.5779076
11750 0.5910741
11760 0.5909081
11770 0.568633
11780 0.5871097
11790 0.5716695
11800 0.5694128
11810 0.5778338
11820 0.5909338
11830 0.5819169
11840 0.5839764
11850 0.5752364
11860 0.5857107
11870 0.5878692
11880 0.5880817
11890 0.5828105
11900 0.5894791
11910 0.6034457
11920 0.6010611
11930 0.6202246
11940 0.6103215
11950 0.6192666
11960 0.6160159
11970 0.6091639
11980 0.5922019
11990 0.6042624
12000 0.5996711
12010 0.5929202
12020 0.6072724
12030 0.6121123
12040 0.5937594
12050 0.6021371
12060 0.617303
12070 0.6077017
12080 0.6013623
12090 0.6065378
12100 0.5997497
12110 0.6028512
12120 0.613347
12130 0.5907036
12140 0.5882599
12150 0.5919021
12160 0.6040485
12170 0.592768
12180 0.5804533
12190 0.5710094
12200 0.5636624
12210 0.5716
12220 0.5850688
12230 0.5924608
12240 0.5830559
12250 0.5826855
12260 0.5866581
12270 0.5829615
12280 0.5771043
12290 0.5865986
12300 0.5998292
12310 0.5965526
12320 0.5894965
12330 0.5994093
12340 0.6167305
12350 0.6078265
12360 0.6129837
12370 0.6100395
12380 0.614949
12390 0.6024512
12400 0.5941634
12410 0.6023422
12420 0.5981066
12430 0.5889582
12440 0.5979101
12450 0.6153059
12460 0.605076
12470 0.6031795
12480 0.5962555
12490 0.6090674
12500 0.6004881
12510 0.5971215
12520 0.6120304
12530 0.6088805
12540 0.6016442
12550 0.6034054
12560 0.5972887
12570 0.6008594
12580 0.6051614
12590 0.6002476
12600 0.5928472
12610 0.592016
12620 0.5914341
12630 0.5931325
12640 0.597305
12650 0.6136749
12660 0.5906872
12670 0.5847077
12680 0.604846
12690 0.6110282
12700 0.6062202
12710 0.6126809
12720 0.5983853
12730 0.5962791
12740 0.5939077
12750 0.5962502
12760 0.5953215
12770 0.6093609
12780 0.6053201
12790 0.6023411
12800 0.5923228
12810 0.6050828
12820 0.5776309
12830 0.5665528
12840 0.5563785
12850 0.5662215
12860 0.576551
12870 0.5726159
12880 0.5653117
12890 0.5772104
12900 0.5907755
12910 0.5821906
12920 0.6039385
12930 0.6001263
12940 0.6021656
12950 0.611397
12960 0.6079932
12970 0.6091474
12980 0.5867544
12990 0.5872211
13000 0.5857296
13010 0.5771104
13020 0.5601469
13030 0.5597132
13040 0.5685708
13050 0.5688429
13060 0.5899666
13070 0.6000943
13080 0.5766677
13090 0.5885741
13100 0.6088001
13110 0.6107516
13120 0.5931021
13130 0.5930781
13140 0.5960699
13150 0.5834981
13160 0.5838795
13170 0.5907931
13180 0.595738
13190 0.5858866
13200 0.5968391
13210 0.5881514
13220 0.5796025
13230 0.584506
13240 0.5741854
13250 0.5676223
13260 0.5783144
13270 0.5762695
13280 0.5757771
13290 0.5798885
13300 0.5854679
13310 0.5761431
13320 0.582291
13330 0.5876722
13340 0.5914473
13350 0.5912858
13360 0.5807202
13370 0.5991082
13380 0.5854356
13390 0.5884978
13400 0.5808522
13410 0.5771148
13420 0.5948599
13430 0.5860701
13440 0.5798169
13450 0.5977778
13460 0.587515
13470 0.5916434
13480 0.5682425
13490 0.5738236
13500 0.5691336
13510 0.5568081
13520 0.566508
13530 0.577401
13540 0.5972075
13550 0.5853237
13560 0.5711292
13570 0.5880016
13580 0.5990589
13590 0.5872012
13600 0.5867552
13610 0.5831974
13620 0.5911781
13630 0.5946936
13640 0.5776913
13650 0.5860979
13660 0.5796208
13670 0.5881414
13680 0.5892327
13690 0.5861105
13700 0.5900014
13710 0.5944836
13720 0.5928171
13730 0.5892729
13740 0.5829577
13750 0.5801899
13760 0.5763893
13770 0.5899194
13780 0.6001424
13790 0.5986897
13800 0.5951167
13810 0.59438
13820 0.5977848
13830 0.5937243
13840 0.5984187
13850 0.6075075
13860 0.6129581
13870 0.6112286
13880 0.6165546
13890 0.6114004
13900 0.5952787
13910 0.6120902
13920 0.6103395
13930 0.6203393
13940 0.6206675
13950 0.6125538
13960 0.5998943
13970 0.6162104
13980 0.6360089
13990 0.6216352
14000 0.5963229
14010 0.616219
14020 0.5924248
14030 0.5997781
14040 0.5916953
14050 0.5999985
14060 0.6039099
14070 0.6004417
14080 0.6098025
14090 0.6111423
14100 0.6217566
14110 0.6279663
14120 0.6261619
14130 0.6280786
14140 0.6310545
14150 0.6370277
14160 0.6250379
14170 0.6254125
14180 0.6269082
14190 0.637098
14200 0.6374412
14210 0.6384798
14220 0.6305804
14230 0.6214839
14240 0.6227377
14250 0.6210601
14260 0.6218122
14270 0.6135582
14280 0.611595
14290 0.6242605
14300 0.6078777
14310 0.6130099
14320 0.6061864
14330 0.6028574
14340 0.6129489
14350 0.6072415
14360 0.6121787
14370 0.6097508
14380 0.6140081
14390 0.6189371
14400 0.6114659
14410 0.6032746
14420 0.6181808
14430 0.6291305
14440 0.628749
14450 0.6401341
14460 0.646215
14470 0.6375889
14480 0.6357909
14490 0.6337956
14500 0.6182531
14510 0.6275194
14520 0.6268684
14530 0.6301382
14540 0.6267317
14550 0.6329103
14560 0.6405218
14570 0.6386118
14580 0.6454008
14590 0.6499726
14600 0.6548175
14610 0.647633
14620 0.6376055
14630 0.6324583
14640 0.6387929
14650 0.6381332
14660 0.6422913
14670 0.641284
14680 0.6386687
14690 0.6378753
14700 0.6348737
14710 0.6446866
14720 0.6442773
14730 0.6407263
14740 0.6516423
14750 0.653476
14760 0.6435112
14770 0.6522493
14780 0.6471061
14790 0.6410897
14800 0.6443459
14810 0.6419818
14820 0.6357506
14830 0.6254457
14840 0.6206388
14850 0.6176414
14860 0.6134538
14870 0.6193593
14880 0.6227588
14890 0.632403
14900 0.6301178
14910 0.6169522
14920 0.6238439
14930 0.6235571
14940 0.6207439
14950 0.6282497
14960 0.6368165
14970 0.6360962
14980 0.6420692
14990 0.6492753
15000 0.6463371
15010 0.6460822
15020 0.6273972
15030 0.6404046
15040 0.6317033
15050 0.6312019
15060 0.6414654
15070 0.6383933
15080 0.6349113
15090 0.6470715
15100 0.6450049
15110 0.6544099
15120 0.655423
15130 0.649808
15140 0.6330472
15150 0.6260399
15160 0.6376115
15170 0.6274306
15180 0.6300437
15190 0.6299471
15200 0.6136152
15210 0.6105527
15220 0.6219643
15230 0.6212539
15240 0.6336572
15250 0.6325398
15260 0.6311308
15270 0.6229454
15280 0.6233638
15290 0.630604
15300 0.6259306
15310 0.6331705
15320 0.6236402
15330 0.6149977
15340 0.6251203
15350 0.6237051
15360 0.6225699
15370 0.6288112
15380 0.6230287
15390 0.6242032
15400 0.6358492
15410 0.6443681
15420 0.6278069
15430 0.6304185
15440 0.6329228
15450 0.6320105
15460 0.6326626
15470 0.6219887
15480 0.6336109
15490 0.6284351
15500 0.6077623
15510 0.6175365
15520 0.6243135
15530 0.6240125
15540 0.6194378
15550 0.6328064
15560 0.6308218
15570 0.6367118
15580 0.6208799
15590 0.6200173
15600 0.620627
15610 0.6190767
15620 0.6178471
15630 0.6256478
15640 0.6069954
15650 0.6074623
15660 0.6102229
15670 0.6122081
15680 0.6032945
15690 0.6046689
15700 0.6262411
15710 0.6198935
15720 0.6302191
15730 0.6377035
15740 0.6334039
15750 0.63304
15760 0.6263433
15770 0.6238371
15780 0.6227888
15790 0.6191561
15800 0.6263282
15810 0.6251168
15820 0.6322734
15830 0.6354647
15840 0.6356542
15850 0.6305812
15860 0.6197668
15870 0.602446
15880 0.620862
15890 0.6236208
15900 0.6239811
15910 0.6214772
15920 0.6247535
15930 0.6167042
15940 0.6218259
15950 0.617363
15960 0.6203501
15970 0.6325502
15980 0.629703
15990 0.6405931
16000 0.6402989
16010 0.6338866
16020 0.6386747
16030 0.6472907
16040 0.6384577
16050 0.6343301
16060 0.6438012
16070 0.6460891
16080 0.6369231
16090 0.6391292
16100 0.631772
16110 0.6339695
16120 0.6385544
16130 0.6378114
16140 0.6402674
16150 0.6372005
16160 0.6215945
16170 0.6302643
16180 0.6442981
16190 0.6321912
16200 0.6276895
16210 0.6369855
16220 0.6217774
16230 0.6230237
16240 0.6222474
16250 0.6137189
16260 0.629907
16270 0.6273699
16280 0.6284527
16290 0.6319692
16300 0.626072
16310 0.625922
16320 0.6247462
16330 0.6486993
16340 0.6488167
16350 0.6456764
16360 0.6436468
16370 0.6412718
16380 0.6422836
16390 0.6421925
16400 0.6474121
16410 0.6376826
16420 0.6510096
16430 0.647819
16440 0.6382607
16450 0.6406066
16460 0.6444643
16470 0.6326966
16480 0.6323631
16490 0.6357511
16500 0.6437599
16510 0.6567228
16520 0.6521142
16530 0.6566713
16540 0.6538235
16550 0.6461042
16560 0.6365826
16570 0.6401054
16580 0.6518456
16590 0.6506433
16600 0.6417048
16610 0.6330671
16620 0.6350561
16630 0.6410686
16640 0.6502476
16650 0.6539937
16660 0.6476925
16670 0.651028
16680 0.6504599
16690 0.65441
16700 0.6416215
16710 0.6501957
16720 0.6485409
16730 0.6502938
16740 0.6556787
16750 0.6477105
16760 0.6446916
16770 0.6462504
16780 0.6574619
16790 0.6642289
16800 0.6393553
16810 0.6381633
16820 0.6391984
16830 0.6412667
16840 0.6400429
16850 0.6351563
16860 0.634285
16870 0.6274177
16880 0.6323948
16890 0.6288466
16900 0.6319791
16910 0.6424621
16920 0.6363365
16930 0.6427767
16940 0.632366
16950 0.6387712
16960 0.6336985
16970 0.6188161
16980 0.6240993
16990 0.6225637
17000 0.6124429
17010 0.608059
17020 0.6096197
17030 0.6185346
17040 0.6208791
17050 0.6265754
17060 0.6226453
17070 0.6152623
17080 0.6256901
17090 0.6247833
17100 0.6258187
17110 0.6310686
17120 0.6325389
17130 0.6310584
17140 0.6449965
17150 0.636475
17160 0.6342949
17170 0.6373409
17180 0.6278762
17190 0.6362745
17200 0.6237611
17210 0.642696
17220 0.6337578
17230 0.6315027
17240 0.626118
17250 0.6289015
17260 0.626114
17270 0.6326118
17280 0.6258743
17290 0.6059837
17300 0.6302071
17310 0.6180207
17320 0.6220982
17330 0.6035782
17340 0.6297316
17350 0.626922
17360 0.6240446
17370 0.6189763
17380 0.6271021
17390 0.6281575
17400 0.6309741
17410 0.6340886
17420 0.639235
17430 0.6225737
17440 0.6399555
17450 0.649381
17460 0.6495709
17470 0.6632831
17480 0.660844
17490 0.6694142
17500 0.6711881
17510 0.6662819
17520 0.6734776
17530 0.6679184
17540 0.6701637
17550 0.6694241
17560 0.6635169
17570 0.6524712
17580 0.6499436
17590 0.6399562
17600 0.647684
17610 0.6531798
17620 0.6544577
17630 0.6373454
17640 0.6378703
17650 0.6331847
17660 0.6400559
17670 0.6432062
17680 0.6461365
17690 0.6447058
17700 0.6562503
17710 0.6494322
17720 0.6458697
17730 0.6428124
17740 0.6531807
17750 0.6531219
17760 0.6510707
17770 0.6593785
17780 0.6721023
17790 0.674224
17800 0.6652842
17810 0.6629667
17820 0.6583832
17830 0.6603365
17840 0.6544947
17850 0.6544415
17860 0.6405958
17870 0.6515083
17880 0.6561769
17890 0.6482585
17900 0.6474013
17910 0.6450274
17920 0.6454614
17930 0.6429164
17940 0.6578944
17950 0.6517555
17960 0.6468052
17970 0.6385049
17980 0.6438646
17990 0.6477991
18000 0.6526892
18010 0.6450285
18020 0.6462353
18030 0.6471278
18040 0.6453649
18050 0.649943
18060 0.6273585
18070 0.6274014
18080 0.6287376
18090 0.6214566
18100 0.6338073
18110 0.6513642
18120 0.6465022
18130 0.6581041
18140 0.6572507
18150 0.6510496
18160 0.6435553
18170 0.6471231
18180 0.6363304
18190 0.6472464
18200 0.6330345
18210 0.6348779
18220 0.6541594
18230 0.6395145
18240 0.6389325
18250 0.65403
18260 0.6640759
18270 0.6644292
18280 0.6592353
18290 0.6545806
18300 0.6644841
18310 0.6402962
18320 0.6519959
18330 0.65468
18340 0.6622748
18350 0.6622409
18360 0.6526578
18370 0.6557488
18380 0.6478553
18390 0.6376211
18400 0.6533005
18410 0.6453641
18420 0.6423532
18430 0.6363233
18440 0.6386699
18450 0.645484
18460 0.6407921
18470 0.6485367
18480 0.6487749
18490 0.6581233
18500 0.6586009
18510 0.6529257
18520 0.6521657
18530 0.6516417
18540 0.6433839
18550 0.659339
18560 0.6672064
18570 0.6729983
18580 0.6731135
18590 0.6772941
18600 0.6712142
18610 0.6917799
18620 0.6797889
18630 0.6687634
18640 0.6581766
18650 0.674323
18660 0.6855454
18670 0.6892424
18680 0.6917238
18690 0.7012837
18700 0.6908946
18710 0.6896659
18720 0.680647
18730 0.6879685
18740 0.6909873
18750 0.6712807
18760 0.6738577
18770 0.6650138
18780 0.6570556
18790 0.6642267
18800 0.6658326
18810 0.6629124
18820 0.6598544
18830 0.6586952
18840 0.6683995
18850 0.6687641
18860 0.6690857
18870 0.6635011
18880 0.6514765
18890 0.6509293
18900 0.6553319
18910 0.656948
18920 0.6719913
18930 0.6561158
18940 0.6661445
18950 0.669755
18960 0.6528524
18970 0.6563504
18980 0.67406
18990 0.672224
19000 0.6756658
19010 0.6780578
19020 0.683001
19030 0.672179
19040 0.6697353
19050 0.6837938
19060 0.6869944
19070 0.6873232
19080 0.6791307
19090 0.6909851
19100 0.7001365
19110 0.6932798
19120 0.7000342
19130 0.7059526
19140 0.7039355
19150 0.6897441
19160 0.6967118
19170 0.6974708
19180 0.7059711
19190 0.7039607
19200 0.7154264
19210 0.7054888
19220 0.6983563
19230 0.7178861
19240 0.695546
19250 0.6959618
19260 0.689073
19270 0.6855221
19280 0.6815025
19290 0.6747916
19300 0.6820338
19310 0.6773807
19320 0.6762686
19330 0.678754
19340 0.6706273
19350 0.6607926
19360 0.6637661
19370 0.6615019
19380 0.6592503
19390 0.6646684
19400 0.6638805
19410 0.666823
19420 0.6699209
19430 0.6678609
19440 0.6674881
19450 0.6629278
19460 0.6668707
19470 0.6634041
19480 0.6903436
19490 0.6807069
19500 0.6796384
19510 0.6697255
19520 0.6582412
19530 0.6501999
19540 0.6412079
19550 0.6428619
19560 0.6551014
19570 0.6532616
19580 0.6719408
19590 0.6679828
19600 0.6714009
19610 0.6679541
19620 0.664398
19630 0.6636348
19640 0.6518922
19650 0.650467
19660 0.6508119
19670 0.662356
19680 0.665103
19690 0.6587618
19700 0.6495221
19710 0.6493515
19720 0.6557879
19730 0.6598507
19740 0.6487831
19750 0.6554683
19760 0.6528508
19770 0.6437224
19780 0.6471604
19790 0.6549656
19800 0.6531985
19810 0.6497652
19820 0.6364272
19830 0.6350879
19840 0.637419
19850 0.6329893
19860 0.6479311
19870 0.6684025
19880 0.6716917
19890 0.6697429
19900 0.6574237
19910 0.670171
19920 0.6828822
19930 0.6793929
19940 0.6884415
19950 0.6822014
19960 0.6625735
19970 0.6537713
19980 0.650017
19990 0.6661962
20000 0.6685441
20010 0.6787018
20020 0.6721404
20030 0.6762192
20040 0.6678949
20050 0.6656128
20060 0.6668938
20070 0.6543178
20080 0.6591184
20090 0.6701864
20100 0.6530806
20110 0.635312
20120 0.6362954
20130 0.6404021
20140 0.6467707
20150 0.6498661
20160 0.6576036
20170 0.6666029
20180 0.6602358
20190 0.6699533
20200 0.673849
20210 0.6616622
20220 0.6563979
20230 0.6683
20240 0.6803981
20250 0.6793326
20260 0.6697979
20270 0.6765118
20280 0.6742279
20290 0.6607031
20300 0.6646864
20310 0.672709
20320 0.6779757
20330 0.6808659
20340 0.6817643
20350 0.6815462
20360 0.6782745
20370 0.6870421
20380 0.6716849
20390 0.6606067
20400 0.6811178
20410 0.6771729
20420 0.6682839
20430 0.6761023
20440 0.6874974
20450 0.688471
20460 0.6776899
20470 0.677794
20480 0.6617878
20490 0.6681386
20500 0.6695708
20510 0.6676127
20520 0.6707575
20530 0.6578813
20540 0.6624789
20550 0.6570717
20560 0.6697989
20570 0.6568475
20580 0.6555037
20590 0.6486611
20600 0.6386757
20610 0.6560074
20620 0.6701167
20630 0.6707311
20640 0.6657115
20650 0.6709325
20660 0.6705027
20670 0.6686506
20680 0.6694211
20690 0.6634549
20700 0.6569123
20710 0.6473916
20720 0.6350455
20730 0.6432767
20740 0.6485226
20750 0.6529633
20760 0.6531221
20770 0.6718635
20780 0.6426492
20790 0.6540062
20800 0.6589951
20810 0.6567479
20820 0.6617256
20830 0.6664968
20840 0.65541
20850 0.6621827
20860 0.6730377
20870 0.6646283
20880 0.6807379
20890 0.6774106
20900 0.6874052
20910 0.6556353
20920 0.6685581
20930 0.6624551
20940 0.6587667
20950 0.6765736
20960 0.6802811
20970 0.6926351
20980 0.7008386
20990 0.6886598
21000 0.697336
21010 0.6975492
21020 0.7003807
21030 0.6945739
21040 0.7067977
21050 0.7115823
21060 0.712185
21070 0.7145019
21080 0.7188013
21090 0.709526
21100 0.7153668
21110 0.7117606
21120 0.6949259
21130 0.6858122
21140 0.675292
21150 0.6760964
21160 0.6669175
21170 0.6667409
21180 0.6637788
21190 0.6556464
21200 0.6635749
21210 0.6520821
21220 0.652821
21230 0.6484491
21240 0.6419586
21250 0.6592554
21260 0.6528493
21270 0.6548234
21280 0.6519715
21290 0.6557647
21300 0.6639915
21310 0.6656592
21320 0.6445875
21330 0.645183
21340 0.6552055
21350 0.6503564
21360 0.6478476
21370 0.6523752
21380 0.6531902
21390 0.6480499
21400 0.6452559
21410 0.6479096
21420 0.6484947
21430 0.6540471
21440 0.6519175
21450 0.6377589
21460 0.6143364
21470 0.6305236
21480 0.63327
21490 0.6378729
21500 0.6403795
21510 0.6480743
21520 0.633889
21530 0.6288851
21540 0.625957
21550 0.6289715
21560 0.633448
21570 0.6431072
21580 0.6431888
21590 0.6472214
21600 0.6396287
21610 0.6410916
21620 0.6511682
21630 0.6443111
21640 0.645042
21650 0.6537467
21660 0.6515103
21670 0.6469124
21680 0.6305222
21690 0.6293861
21700 0.6418091
21710 0.6424285
21720 0.6451844
21730 0.6471995
21740 0.6319899
21750 0.6478972
21760 0.6475495
21770 0.650533
21780 0.6481327
21790 0.6434772
21800 0.6499847
21810 0.6495807
21820 0.6472059
21830 0.6336778
21840 0.6435713
21850 0.6510121
21860 0.6666822
21870 0.645622
21880 0.6512458
21890 0.6558234
21900 0.664432
21910 0.6446131
21920 0.6559083
21930 0.6486923
21940 0.6514522
21950 0.6560928
21960 0.6463549
21970 0.6550969
21980 0.646633
21990 0.6535585
22000 0.6456572
22010 0.6373408
22020 0.638787
22030 0.648642
22040 0.6463807
22050 0.6355228
22060 0.6348844
22070 0.6314077
22080 0.6341608
22090 0.6193132
22100 0.6262529
22110 0.6382108
22120 0.6392166
22130 0.6264005
22140 0.6456193
22150 0.6401826
22160 0.6317683
22170 0.6348745
22180 0.6256312
22190 0.6250081
22200 0.6223639
22210 0.6300343
22220 0.6355432
22230 0.6490127
22240 0.6499296
22250 0.654119
22260 0.654049
22270 0.6560315
22280 0.6440894
22290 0.6452332
22300 0.6530128
22310 0.6311764
22320 0.6324721
22330 0.6421867
22340 0.6443706
22350 0.6444421
22360 0.6578698
22370 0.6478855
22380 0.6387518
22390 0.6425841
22400 0.6536934
22410 0.6566297
22420 0.6440205
22430 0.6321579
22440 0.6402474
22450 0.6435471
22460 0.6350507
22470 0.6388535
22480 0.6325648
22490 0.643452
22500 0.6408328
22510 0.6387147
22520 0.6306534
22530 0.6391023
22540 0.6405555
22550 0.6470734
22560 0.6433031
22570 0.6437514
22580 0.6495587
22590 0.6518854
22600 0.6502112
22610 0.6514972
22620 0.6533707
22630 0.6562828
22640 0.6640376
22650 0.6684799
22660 0.6707041
22670 0.6660247
22680 0.6615856
22690 0.6611673
22700 0.668652
22710 0.6428881
22720 0.6522911
22730 0.6542057
22740 0.6572085
22750 0.666657
22760 0.6576219
22770 0.6621854
22780 0.665206
22790 0.6658495
22800 0.6603774
22810 0.6618346
22820 0.6661616
22830 0.6607941
22840 0.6626114
22850 0.6620587
22860 0.6596566
22870 0.6573842
22880 0.662068
22890 0.667732
22900 0.6743422
22910 0.6584259
22920 0.658304
22930 0.6529456
22940 0.6633218
22950 0.6608074
22960 0.658784
22970 0.6652752
22980 0.6712703
22990 0.6712438
23000 0.6604894
23010 0.6518801
23020 0.6628063
23030 0.6641019
23040 0.6692663
23050 0.6554456
23060 0.6563356
23070 0.6561265
23080 0.6706291
23090 0.6631336
23100 0.6642901
23110 0.6540734
23120 0.6523073
23130 0.6419929
23140 0.6568352
23150 0.6511624
23160 0.6495725
23170 0.640826
23180 0.6417524
23190 0.6486311
23200 0.6609052
23210 0.669818
23220 0.6648892
23230 0.6468617
23240 0.6472697
23250 0.6456649
23260 0.650241
23270 0.6703412
23280 0.6570991
23290 0.6640781
23300 0.6726339
23310 0.6736298
23320 0.6748675
23330 0.6825431
23340 0.6831872
23350 0.6854162
23360 0.6706088
23370 0.665579
23380 0.6609117
23390 0.6545132
23400 0.6467755
23410 0.6594743
23420 0.6514414
23430 0.6546566
23440 0.645409
23450 0.6399908
23460 0.6545479
23470 0.6714514
23480 0.6742119
23490 0.6678663
23500 0.6664355
23510 0.6561232
23520 0.6423431
23530 0.6450463
23540 0.6460772
23550 0.6508954
23560 0.6427561
23570 0.6551676
23580 0.6525965
23590 0.6529968
23600 0.6447924
23610 0.6528693
23620 0.6535711
23630 0.6442675
23640 0.6363829
23650 0.6450408
23660 0.6484426
23670 0.6402333
23680 0.6581784
23690 0.6360701
23700 0.6469914
23710 0.6525324
23720 0.6478052
23730 0.6441393
23740 0.6560274
23750 0.6589826
23760 0.6636952
23770 0.6730648
23780 0.67751
23790 0.6798446
23800 0.6985498
23810 0.7040572
23820 0.6972808
23830 0.6917877
23840 0.6908918
23850 0.6849505
23860 0.6727454
23870 0.6748477
23880 0.6886942
23890 0.6735317
23900 0.6729848
23910 0.6607199
23920 0.6659407
23930 0.6858526
23940 0.6610526
23950 0.6588397
23960 0.6754437
23970 0.6714215
23980 0.6708658
23990 0.6604007
24000 0.6730139
24010 0.6645376
24020 0.6613436
24030 0.6620458
24040 0.660571
24050 0.6682603
24060 0.6717557
24070 0.685304
24080 0.6889712
24090 0.6733148
24100 0.6650115
24110 0.6665426
24120 0.6611707
24130 0.6531289
24140 0.66651
24150 0.6502814
24160 0.6539471
24170 0.6545668
24180 0.6570263
24190 0.6460778
24200 0.6380333
24210 0.6400696
24220 0.6421476
24230 0.6410945
24240 0.6383841
24250 0.6330992
24260 0.6326232
24270 0.6321145
24280 0.6451906
24290 0.6312907
24300 0.6303259
24310 0.6430824
24320 0.6431255
24330 0.6471292
24340 0.6449671
24350 0.6426424
24360 0.6438839
24370 0.6606335
24380 0.6444802
24390 0.6607919
24400 0.6576703
24410 0.65721
24420 0.668545
24430 0.6752767
24440 0.6622274
24450 0.6739801
24460 0.6675748
24470 0.6814635
24480 0.681379
24490 0.6923301
24500 0.6786934
24510 0.6752888
24520 0.6821172
24530 0.6636974
24540 0.6636305
24550 0.6425413
24560 0.6565496
24570 0.6569954
24580 0.6574683
24590 0.6626643
24600 0.6609011
24610 0.6475098
24620 0.6426184
24630 0.64097
24640 0.6531782
24650 0.6484733
24660 0.6398856
24670 0.6526385
24680 0.6603325
24690 0.6653793
24700 0.6612343
24710 0.6511337
24720 0.6530792
24730 0.6734204
24740 0.6639881
24750 0.6497266
24760 0.648378
24770 0.6511356
24780 0.6595662
24790 0.6423382
24800 0.6416504
24810 0.6468937
24820 0.6537741
24830 0.6598104
24840 0.6572027
24850 0.6427889
24860 0.6443433
24870 0.6358967
24880 0.6445629
24890 0.6528907
24900 0.6524484
24910 0.6536195
24920 0.6760353
24930 0.6755087
24940 0.6741132
24950 0.692929
24960 0.6912679
24970 0.6803961
24980 0.6793858
24990 0.6798319
25000 0.6654209
25010 0.6782981
25020 0.6658266
25030 0.6638334
25040 0.6718577
25050 0.6747003
25060 0.6725276
25070 0.6862293
25080 0.6586949
25090 0.6738144
25100 0.663455
25110 0.6591936
25120 0.6698887
25130 0.6703923
25140 0.6614004
25150 0.6627043
25160 0.6534898
25170 0.6568313
25180 0.6557969
25190 0.6526069
25200 0.6608868
25210 0.6556982
25220 0.6648256
25230 0.6668629
25240 0.6651692
25250 0.6715956
25260 0.673736
25270 0.6738749
25280 0.6668096
25290 0.6722566
25300 0.6725581
25310 0.6604536
25320 0.6561185
25330 0.6557301
25340 0.6621426
25350 0.6590829
25360 0.6679153
25370 0.6510683
25380 0.6572188
25390 0.6563982
25400 0.6594775
25410 0.6594222
25420 0.6622463
25430 0.6649491
25440 0.6645181
25450 0.6541844
25460 0.6484423
25470 0.6540608
25480 0.6433806
25490 0.656478
25500 0.6464409
25510 0.6530607
25520 0.6390215
25530 0.6434854
25540 0.6520836
25550 0.6413639
25560 0.6383831
25570 0.6429947
25580 0.6339359
25590 0.6384925
25600 0.6399491
25610 0.6431234
25620 0.6400049
25630 0.6426411
25640 0.644541
25650 0.6394683
25660 0.6350517
25670 0.6511654
25680 0.6533412
25690 0.6636243
25700 0.6639646
25710 0.6520846
25720 0.6534608
25730 0.6547517
25740 0.6496594
25750 0.6496463
25760 0.6475433
25770 0.6496357
25780 0.6561095
25790 0.6610323
25800 0.6582786
25810 0.6575211
25820 0.6623417
25830 0.6560602
25840 0.6478497
25850 0.65441
25860 0.6617352
25870 0.6586769
25880 0.6656223
25890 0.6680285
25900 0.6605194
25910 0.6619288
25920 0.6408925
25930 0.6500409
25940 0.6372625
25950 0.634859
25960 0.6517484
25970 0.651026
25980 0.6540959
25990 0.6598049
26000 0.6534705
26010 0.6495321
26020 0.6262609
26030 0.6259404
26040 0.6398468
26050 0.6412491
26060 0.6313213
26070 0.6266127
26080 0.6357614
26090 0.6228497
26100 0.6225911
26110 0.6239528
26120 0.6390351
26130 0.6388165
26140 0.6325523
26150 0.6431827
26160 0.6424362
26170 0.6410285
26180 0.6413085
26190 0.6545969
26200 0.6580077
26210 0.6350194
26220 0.6310224
26230 0.6305423
26240 0.6464525
26250 0.6443564
26260 0.6510231
26270 0.6418457
26280 0.6392357
26290 0.6333318
26300 0.6308615
26310 0.6254519
26320 0.6327009
26330 0.6185457
26340 0.6325342
26350 0.6391403
26360 0.6251962
26370 0.6313476
26380 0.6272328
26390 0.6312121
26400 0.6254422
26410 0.6287532
26420 0.6346368
26430 0.6181763
26440 0.6161624
26450 0.6115759
26460 0.6089824
26470 0.6158975
26480 0.6054924
26490 0.6149035
26500 0.6055832
26510 0.6160276
26520 0.6030595
26530 0.6193168
26540 0.6257737
26550 0.6277239
26560 0.6215841
26570 0.631547
26580 0.6265007
26590 0.6263018
26600 0.6172862
26610 0.6186244
26620 0.6320522
26630 0.6330642
26640 0.6404874
26650 0.6412967
26660 0.6343879
26670 0.6383149
26680 0.6333825
26690 0.624042
26700 0.6268723
26710 0.6282493
26720 0.6312681
26730 0.6527093
26740 0.6448509
26750 0.6326581
26760 0.6335471
26770 0.6299974
26780 0.623033
26790 0.6482175
26800 0.6464882
26810 0.6391428
26820 0.6248047
26830 0.6301699
26840 0.6401603
26850 0.6462235
26860 0.6412184
26870 0.6361514
26880 0.6254309
26890 0.6326881
26900 0.6326607
26910 0.6219587
26920 0.6362022
26930 0.6310658
26940 0.6426397
26950 0.6343367
26960 0.6318414
26970 0.6428596
26980 0.6209696
26990 0.6158668
27000 0.6409389
27010 0.6366535
27020 0.6280485
27030 0.6218752
27040 0.6318229
27050 0.622208
27060 0.6176426
27070 0.6167734
27080 0.6232039
27090 0.6229354
27100 0.6253281
27110 0.630374
27120 0.6258107
27130 0.643914
27140 0.6332554
27150 0.6361489
27160 0.6421207
27170 0.6375633
27180 0.6522478
27190 0.6541545
27200 0.6482148
27210 0.6514948
27220 0.6352111
27230 0.6479847
27240 0.6463774
27250 0.6386356
27260 0.6365662
27270 0.6307225
27280 0.6328332
27290 0.6586835
27300 0.6461523
27310 0.6454834
27320 0.6381897
27330 0.6352715
27340 0.6338034
27350 0.630921
27360 0.6318276
27370 0.6283224
27380 0.6313635
27390 0.624994
27400 0.6451337
27410 0.6383092
27420 0.6538562
27430 0.6397669
27440 0.6368532
27450 0.6376597
27460 0.6434077
27470 0.6378183
27480 0.6518661
27490 0.6487494
27500 0.6373438
27510 0.636192
27520 0.6396403
27530 0.6397076
27540 0.6388011
27550 0.6429251
27560 0.6356403
27570 0.6391202
27580 0.6397887
27590 0.6370851
27600 0.6421696
27610 0.6352017
27620 0.639132
27630 0.6212745
27640 0.621974
27650 0.6237013
27660 0.6135545
27670 0.6152835
27680 0.6081537
27690 0.6296278
27700 0.6319312
27710 0.6153087
27720 0.616542
27730 0.619821
27740 0.6302069
27750 0.624837
27760 0.6355724
27770 0.6338037
27780 0.6385892
27790 0.6343129
27800 0.6340232
27810 0.6366916
27820 0.6533027
27830 0.6444934
27840 0.6463197
27850 0.6473217
27860 0.6556002
27870 0.6547756
27880 0.6502298
27890 0.6528586
27900 0.6528
27910 0.6536744
27920 0.6599385
27930 0.6544092
27940 0.6619393
27950 0.666633
27960 0.6693685
27970 0.6685565
27980 0.6582003
27990 0.6555426
28000 0.6576504
28010 0.6580278
28020 0.6791603
28030 0.6604549
28040 0.6719763
28050 0.6755275
28060 0.6898086
28070 0.6867404
28080 0.682787
28090 0.6719725
28100 0.6618114
28110 0.6712052
28120 0.6733468
28130 0.6757442
28140 0.68051
28150 0.6805252
28160 0.6766109
28170 0.6819308
28180 0.6958091
28190 0.6937506
28200 0.6946498
28210 0.6820771
28220 0.6671741
28230 0.6707308
28240 0.6773203
28250 0.6772143
28260 0.6678537
28270 0.6757979
28280 0.6805878
28290 0.6900564
28300 0.6878097
28310 0.6858225
28320 0.6643965
28330 0.6678196
28340 0.6644357
28350 0.6771531
28360 0.6754377
28370 0.6851367
28380 0.6732104
28390 0.6617431
28400 0.6580736
28410 0.6601864
28420 0.6730192
28430 0.6639663
28440 0.6760059
28450 0.6796029
28460 0.6774356
28470 0.684931
28480 0.6773111
28490 0.6847284
28500 0.6968304
28510 0.6870577
28520 0.6808062
28530 0.6847627
28540 0.681524
28550 0.6856465
28560 0.6830976
28570 0.6791533
28580 0.6849983
28590 0.6775637
28600 0.6693893
28610 0.6660362
28620 0.6625299
28630 0.6677291
28640 0.666551
28650 0.6720392
28660 0.6682234
28670 0.6587797
28680 0.649343
28690 0.6442657
28700 0.6598357
28710 0.6599584
28720 0.6681924
28730 0.649343
28740 0.660417
28750 0.6680949
28760 0.6678529
28770 0.6681077
28780 0.6628283
28790 0.670972
28800 0.6735343
28810 0.6779801
28820 0.6747519
28830 0.6775053
28840 0.6778071
28850 0.6829886
28860 0.6719871
28870 0.6800321
28880 0.6700919
28890 0.6635808
28900 0.6486415
28910 0.6608506
28920 0.6580066
28930 0.654865
28940 0.6636013
28950 0.6609866
28960 0.664892
28970 0.6663775
28980 0.6539708
28990 0.6523498
29000 0.6716198
29010 0.6564534
29020 0.6624511
29030 0.67603
29040 0.6697447
29050 0.6779389
29060 0.6861569
29070 0.6877689
29080 0.683169
29090 0.686694
29100 0.6852219
29110 0.6827544
29120 0.6773252
29130 0.6649024
29140 0.6724422
29150 0.6707453
29160 0.654878
29170 0.6572884
29180 0.6646608
29190 0.6678488
29200 0.6709255
29210 0.6562291
29220 0.66718
29230 0.6584948
29240 0.6610218
29250 0.6638423
29260 0.6588985
29270 0.6623398
29280 0.6607032
29290 0.6638412
29300 0.6662637
29310 0.6679657
29320 0.660524
29330 0.6801395
29340 0.6768498
29350 0.677506
29360 0.6681178
29370 0.669584
29380 0.6624771
29390 0.6699852
29400 0.666123
29410 0.6720954
29420 0.6787803
29430 0.6749409
29440 0.6731875
29450 0.6606692
29460 0.6587208
29470 0.6591349
29480 0.6619512
29490 0.6657504
29500 0.6674052
29510 0.6686177
29520 0.6664251
29530 0.6686529
29540 0.6655089
29550 0.6641036
29560 0.6679417
29570 0.668106
29580 0.6701052
29590 0.6747125
29600 0.6606669
29610 0.6716183
29620 0.6617925
29630 0.6636241
29640 0.6688071
29650 0.6732273
29660 0.661033
29670 0.6686759
29680 0.6577353
29690 0.6622369
29700 0.6539974
29710 0.6537959
29720 0.6629525
29730 0.6529559
29740 0.6549774
29750 0.6701575
29760 0.6769549
29770 0.6711029
29780 0.672336
29790 0.6670327
29800 0.6632689
29810 0.6733966
29820 0.6526947
29830 0.6715319
29840 0.6668855
29850 0.6625419
29860 0.6726465
29870 0.6816103
29880 0.6826888
29890 0.6842859
29900 0.6741184
29910 0.6888255
29920 0.6780399
29930 0.6927527
29940 0.6837435
29950 0.6921577
29960 0.6897848
29970 0.688192
29980 0.695511
29990 0.6931118
30000 0.7044
30010 0.6875303
30020 0.6806982
30030 0.6717021
30040 0.6813157
30050 0.6790566
30060 0.6868433
30070 0.6786993
30080 0.6881814
30090 0.682804
30100 0.7004101
30110 0.6999474
30120 0.692637
30130 0.6977282
30140 0.6951483
30150 0.6907629
30160 0.6813893
30170 0.6838591
30180 0.671155
30190 0.6768566
30200 0.6863436
30210 0.6676542
30220 0.6635004
30230 0.6584605
30240 0.6637259
30250 0.664183
30260 0.6684819
30270 0.6685528
30280 0.6598568
30290 0.6752915
30300 0.6663922
30310 0.6727133
30320 0.6515124
30330 0.6631294
30340 0.6605524
30350 0.6604122
30360 0.6623456
30370 0.6549778
30380 0.6575376
30390 0.6622509
30400 0.6636156
30410 0.6807014
30420 0.6808087
30430 0.6832725
30440 0.6902332
30450 0.6881577
30460 0.7020168
30470 0.7017078
30480 0.6843016
30490 0.6900131
30500 0.6936966
30510 0.6979522
30520 0.6855379
30530 0.6871602
30540 0.6915883
30550 0.6962313
30560 0.6968578
30570 0.6858444
30580 0.6780018
30590 0.6841511
30600 0.6893387
30610 0.6894774
30620 0.6938381
30630 0.7072558
30640 0.705029
30650 0.7031232
30660 0.7026208
30670 0.6935042
30680 0.7021409
30690 0.7000998
30700 0.6914543
30710 0.6903625
30720 0.6887712
30730 0.686952
30740 0.6907127
30750 0.680198
30760 0.7000889
30770 0.7050549
30780 0.6890584
30790 0.690072
30800 0.7082546
30810 0.7082407
30820 0.7010015
30830 0.7050651
30840 0.6988384
30850 0.6933177
30860 0.6921327
30870 0.6966045
30880 0.7031972
30890 0.7029544
30900 0.7021208
30910 0.702345
30920 0.7062702
30930 0.7208279
30940 0.7066373
30950 0.7080327
30960 0.7086338
30970 0.7089227
30980 0.7031299
30990 0.7061054
31000 0.6899253
31010 0.6931331
31020 0.6917917
31030 0.6952844
31040 0.6917728
31050 0.6928278
31060 0.694001
31070 0.6946094
31080 0.6878824
31090 0.6873999
31100 0.678082
31110 0.6964989
31120 0.6984689
31130 0.699047
31140 0.7039692
31150 0.6971904
31160 0.6974317
31170 0.704976
31180 0.7033615
31190 0.6998902
31200 0.6939632
31210 0.6699601
31220 0.6929839
31230 0.6935925
31240 0.6943673
31250 0.6966966
31260 0.698775
31270 0.703257
31280 0.7160663
31290 0.7191111
31300 0.7017371
31310 0.6998893
31320 0.702581
31330 0.7205722
31340 0.7137598
31350 0.7096949
31360 0.7187203
31370 0.7205718
31380 0.7218571
31390 0.7383493
31400 0.7363803
31410 0.7355866
31420 0.7376681
31430 0.7204832
31440 0.7070379
31450 0.7008169
31460 0.70503
31470 0.6973557
31480 0.7083824
31490 0.7102414
31500 0.6839653
31510 0.6800225
31520 0.6893788
31530 0.6943614
31540 0.7036291
31550 0.7117262
31560 0.6995945
31570 0.7038381
31580 0.7141364
31590 0.7082469
31600 0.7263986
31610 0.718236
31620 0.7093205
31630 0.6999842
31640 0.7069908
31650 0.7058899
31660 0.7053908
31670 0.7085756
31680 0.6888075
31690 0.7123415
31700 0.6870696
31710 0.7043883
31720 0.7206453
31730 0.7176443
31740 0.7101191
31750 0.7136251
31760 0.6949868
31770 0.6894254
31780 0.6884099
31790 0.6888279
31800 0.6858051
31810 0.6874138
31820 0.701148
31830 0.7020448
31840 0.6927575
31850 0.6944348
31860 0.7011929
31870 0.7081663
31880 0.7113168
31890 0.7070371
31900 0.6995034
31910 0.7172344
31920 0.7087432
31930 0.7273764
31940 0.7153564
31950 0.7198709
31960 0.7163165
31970 0.7234154
31980 0.7135535
31990 0.7225444
32000 0.723058
32010 0.7225178
32020 0.7353125
32030 0.7210446
32040 0.7233067
32050 0.7227641
32060 0.7125173
32070 0.7117604
32080 0.7210587
32090 0.73037
32100 0.7288935
32110 0.7352918
32120 0.7315031
32130 0.7275322
32140 0.7334889
32150 0.738149
32160 0.7386378
32170 0.7411718
32180 0.7339773
32190 0.7201235
32200 0.7288858
32210 0.7242292
32220 0.7351904
32230 0.706346
32240 0.7226492
32250 0.7246618
32260 0.7297151
32270 0.7369215
32280 0.7339473
32290 0.723661
32300 0.7072359
32310 0.712405
32320 0.7173995
32330 0.7119399
32340 0.7137142
32350 0.7167445
32360 0.7219474
32370 0.720781
32380 0.7204866
32390 0.7190301
32400 0.7214571
32410 0.7148092
32420 0.7155719
32430 0.7217824
32440 0.7120127
32450 0.713607
32460 0.7200412
32470 0.7159906
32480 0.711685
32490 0.732014
32500 0.7189467
32510 0.715305
32520 0.7079278
32530 0.7155793
32540 0.7240952
32550 0.7058058
32560 0.7128432
32570 0.7116024
32580 0.7207664
32590 0.7196906
32600 0.7262391
32610 0.7236938
32620 0.7216045
32630 0.7446668
32640 0.731275
32650 0.7184972
32660 0.7162826
32670 0.7155772
32680 0.7360435
32690 0.7227541
32700 0.7228978
32710 0.7165194
32720 0.713727
32730 0.7113444
32740 0.7083443
32750 0.7198815
32760 0.7175822
32770 0.723371
32780 0.7124538
32790 0.7025042
32800 0.6976047
32810 0.6994336
32820 0.6878031
32830 0.6953817
32840 0.7049081
32850 0.6997802
32860 0.7023436
32870 0.7114465
32880 0.717815
32890 0.7040149
32900 0.6964729
32910 0.7085608
32920 0.7111052
32930 0.703851
32940 0.7005713
32950 0.7045696
32960 0.717688
32970 0.7098203
32980 0.711286
32990 0.7102769
33000 0.7102724
33010 0.6975233
33020 0.6969734
33030 0.6904193
33040 0.7203194
33050 0.7233977
33060 0.7090753
33070 0.6987808
33080 0.7130901
33090 0.7147761
33100 0.694872
33110 0.6972174
33120 0.6853102
33130 0.6877427
33140 0.6823711
33150 0.6825564
33160 0.6960692
33170 0.6937267
33180 0.6995285
33190 0.6942309
33200 0.685066
33210 0.6837648
33220 0.6960899
33230 0.7011999
33240 0.7051874
33250 0.695792
33260 0.6956649
33270 0.6986894
33280 0.7093606
33290 0.7015702
33300 0.7034582
33310 0.6984545
33320 0.7000954
33330 0.7005012
33340 0.6955531
33350 0.7007237
33360 0.7017447
33370 0.6961681
33380 0.6991864
33390 0.6994461
33400 0.7071289
33410 0.6827028
33420 0.7002058
33430 0.6899317
33440 0.7014413
33450 0.6911775
33460 0.6804936
33470 0.6846887
33480 0.6875772
33490 0.6731328
33500 0.6817915
33510 0.6853512
33520 0.6935586
33530 0.6998707
33540 0.6954969
33550 0.7150019
33560 0.7070822
33570 0.7133827
33580 0.723853
33590 0.7091601
33600 0.6933153
33610 0.7013577
33620 0.6979427
33630 0.6870899
33640 0.6952913
33650 0.7003103
33660 0.7061235
33670 0.6935022
33680 0.6868116
33690 0.6911705
33700 0.6888815
33710 0.6851743
33720 0.6815487
33730 0.6970478
33740 0.7051697
33750 0.7050999
33760 0.700613
33770 0.7026721
33780 0.7016447
33790 0.6942839
33800 0.6927579
33810 0.701225
33820 0.7056888
33830 0.6949314
33840 0.7071341
33850 0.6965781
33860 0.7082267
33870 0.7132263
33880 0.7050177
33890 0.7033672
33900 0.698153
33910 0.7045538
33920 0.6954117
33930 0.6989341
33940 0.7039669
33950 0.6886423
33960 0.6890018
33970 0.699644
33980 0.7021784
33990 0.7050068
34000 0.704065
34010 0.6950672
34020 0.6932366
34030 0.681411
34040 0.6825194
34050 0.6868154
34060 0.6843578
34070 0.6925629
34080 0.6742142
34090 0.6947921
34100 0.6981533
34110 0.6924196
34120 0.6964878
34130 0.7034785
34140 0.6904575
34150 0.6905963
34160 0.6853256
34170 0.6960765
34180 0.704908
34190 0.7004346
34200 0.6935618
34210 0.6819729
34220 0.6838867
34230 0.6855319
34240 0.6900678
34250 0.6957771
34260 0.6985868
34270 0.6993175
34280 0.6915333
34290 0.6896576
34300 0.6880146
34310 0.7037979
34320 0.6959842
34330 0.6938524
34340 0.696685
34350 0.687488
34360 0.6730695
34370 0.6910862
34380 0.6919912
34390 0.6794855
34400 0.6855749
34410 0.7023069
34420 0.6890817
34430 0.6833597
34440 0.6864677
34450 0.6935536
34460 0.688147
34470 0.6853439
34480 0.6933806
34490 0.6967712
34500 0.7022003
34510 0.695895
34520 0.6803467
34530 0.689597
34540 0.6926464
34550 0.6911044
34560 0.6913135
34570 0.7004403
34580 0.7071372
34590 0.699721
34600 0.6992679
34610 0.6992709
34620 0.7034562
34630 0.692588
34640 0.7080461
34650 0.6942753
34660 0.6911396
34670 0.6921027
34680 0.6946388
34690 0.6975099
34700 0.6851081
34710 0.6940579
34720 0.7067035
34730 0.7000045
34740 0.6914232
34750 0.6961413
34760 0.703711
34770 0.6917239
34780 0.6912399
34790 0.6975543
34800 0.7054488
34810 0.6910748
34820 0.7034928
34830 0.7070181
34840 0.7171814
34850 0.7116109
34860 0.699735
34870 0.7017674
34880 0.701925
34890 0.7012425
34900 0.7007088
34910 0.6915528
34920 0.6870567
34930 0.6974987
34940 0.6953092
34950 0.6888925
34960 0.6856115
34970 0.6941627
34980 0.7035681
34990 0.6951789
35000 0.7010676
35010 0.7086691
35020 0.7087059
35030 0.7050896
35040 0.7009487
35050 0.7133347
35060 0.7082801
35070 0.7116491
35080 0.7067185
35090 0.7031805
35100 0.7084272
35110 0.698199
35120 0.6977304
35130 0.6902354
35140 0.7033232
35150 0.7008906
35160 0.7145385
35170 0.7051767
35180 0.715564
35190 0.702508
35200 0.7023345
35210 0.6984597
35220 0.7117708
35230 0.7182996
35240 0.723305
35250 0.7171011
35260 0.7245454
35270 0.7284516
35280 0.7214654
35290 0.7301079
35300 0.7189386
35310 0.7180295
35320 0.7051639
35330 0.7116242
35340 0.7256724
35350 0.728748
35360 0.7221057
35370 0.7183231
35380 0.7182187
35390 0.7069684
35400 0.7214084
35410 0.721855
35420 0.7286836
35430 0.7221066
35440 0.7250236
35450 0.7195508
35460 0.7128004
35470 0.7228153
35480 0.71356
35490 0.7118754
35500 0.723183
35510 0.7143928
35520 0.7015722
35530 0.7090932
35540 0.7107531
35550 0.7013735
35560 0.7005475
35570 0.7029892
35580 0.7038942
35590 0.7146482
35600 0.7143722
35610 0.721129
35620 0.7209863
35630 0.7333267
35640 0.7327796
35650 0.721104
35660 0.7314726
35670 0.7214946
35680 0.7204489
35690 0.7130741
35700 0.7083723
35710 0.7100306
35720 0.7112805
35730 0.714603
35740 0.7145984
35750 0.7184538
35760 0.7167338
35770 0.731608
35780 0.7200521
35790 0.721958
35800 0.7261491
35810 0.7147221
35820 0.7132
35830 0.721709
35840 0.7086806
35850 0.713599
35860 0.7043703
35870 0.7143474
35880 0.7078229
35890 0.7144927
35900 0.7065957
35910 0.7182665
35920 0.7134064
35930 0.7167423
35940 0.6947499
35950 0.706283
35960 0.7010662
35970 0.7100129
35980 0.7119163
35990 0.7160175
36000 0.7121711
36010 0.7029787
36020 0.7097965
36030 0.6962759
36040 0.696004
36050 0.7049403
36060 0.7067176
36070 0.6914905
36080 0.6973969
36090 0.6968857
36100 0.6983186
36110 0.7015994
36120 0.7072954
36130 0.7080584
36140 0.7154776
36150 0.7194654
36160 0.7192863
36170 0.73195
36180 0.7242056
36190 0.7119973
36200 0.6995694
36210 0.6983318
36220 0.7019631
36230 0.6973986
36240 0.710627
36250 0.706291
36260 0.7065018
36270 0.703223
36280 0.7021862
36290 0.6964708
36300 0.702515
36310 0.7018831
36320 0.7124906
36330 0.7105638
36340 0.715622
36350 0.7218516
36360 0.722371
36370 0.7111815
36380 0.7092597
36390 0.7037014
36400 0.7217743
36410 0.713038
36420 0.7220621
36430 0.720772
36440 0.7190263
36450 0.7192154
36460 0.7170808
36470 0.7219487
36480 0.7228593
36490 0.7248082
36500 0.7274255
36510 0.7156437
36520 0.7177349
36530 0.7136007
36540 0.7179905
36550 0.7226452
36560 0.7169333
36570 0.7103726
36580 0.7185656
36590 0.7035006
36600 0.7077795
36610 0.7144543
36620 0.7219909
36630 0.7178731
36640 0.7106161
36650 0.707525
36660 0.7050447
36670 0.7120607
36680 0.7058889
36690 0.7191049
36700 0.7041789
36710 0.6977513
36720 0.6977438
36730 0.6895928
36740 0.70342
36750 0.702403
36760 0.7163211
36770 0.7109438
36780 0.7080058
36790 0.7159695
36800 0.7161319
36810 0.7269802
36820 0.7093709
36830 0.6963776
36840 0.6930221
36850 0.6988663
36860 0.6987419
36870 0.7008794
36880 0.701163
36890 0.7055579
36900 0.709757
36910 0.7149532
36920 0.7208602
36930 0.7195184
36940 0.7230784
36950 0.7170708
36960 0.7031325
36970 0.7035089
36980 0.7026456
36990 0.7126963
37000 0.7156169
37010 0.719169
37020 0.7092701
37030 0.7111249
37040 0.7236119
37050 0.7074522
37060 0.7055054
37070 0.7115198
37080 0.6963258
37090 0.7008038
37100 0.7103661
37110 0.7127339
37120 0.7147108
37130 0.7131662
37140 0.7177512
37150 0.7218723
37160 0.7144756
37170 0.7102222
37180 0.7108414
37190 0.7157325
37200 0.7188994
37210 0.7133892
37220 0.7109647
37230 0.7195126
37240 0.7119379
37250 0.7125857
37260 0.716686
37270 0.7190747
37280 0.7118261
37290 0.716178
37300 0.7142898
37310 0.7123342
37320 0.7153126
37330 0.7112631
37340 0.7289471
37350 0.7344211
37360 0.7286367
37370 0.7414275
37380 0.7408873
37390 0.7352303
37400 0.7233911
37410 0.7244267
37420 0.7187735
37430 0.7148774
37440 0.7113153
37450 0.7133896
37460 0.7179655
37470 0.7328108
37480 0.7385228
37490 0.7261423
37500 0.7394795
37510 0.7324614
37520 0.7293482
37530 0.7186505
37540 0.7124782
37550 0.7232391
37560 0.714582
37570 0.7169081
37580 0.7300996
37590 0.7302086
37600 0.7249432
37610 0.7124344
37620 0.7256769
37630 0.7193176
37640 0.7351602
37650 0.7269928
37660 0.7300221
37670 0.7269318
37680 0.730921
37690 0.709203
37700 0.7127857
37710 0.7178438
37720 0.717083
37730 0.7204834
37740 0.7189677
37750 0.7167836
37760 0.7240556
37770 0.732026
37780 0.7323226
37790 0.7275572
37800 0.7182575
37810 0.721316
37820 0.7099674
37830 0.7133304
37840 0.714085
37850 0.7210504
37860 0.7214857
37870 0.724654
37880 0.7075171
37890 0.7075575
37900 0.7091814
37910 0.7122444
37920 0.7098011
37930 0.710611
37940 0.7113039
37950 0.7128351
37960 0.699644
37970 0.703254
37980 0.7051451
37990 0.7049662
38000 0.7106104
38010 0.7140523
38020 0.7019152
38030 0.7127782
38040 0.7022166
38050 0.708855
38060 0.7078692
38070 0.6999089
38080 0.7057452
38090 0.7038383
38100 0.7136125
38110 0.6963926
38120 0.7067182
38130 0.7138914
38140 0.7080927
38150 0.7004948
38160 0.7016083
38170 0.7079792
38180 0.7164248
38190 0.7202573
38200 0.718634
38210 0.7243001
38220 0.7208077
38230 0.7311062
38240 0.722205
38250 0.7031159
38260 0.6996513
38270 0.7013376
38280 0.6974872
38290 0.6891317
38300 0.7056878
38310 0.7164193
38320 0.7151442
38330 0.7098176
38340 0.7034808
38350 0.718652
38360 0.7144141
38370 0.7087426
38380 0.7259238
38390 0.7261705
38400 0.7315831
38410 0.7353173
38420 0.7392579
38430 0.7355099
38440 0.7370983
38450 0.7406798
38460 0.7446927
38470 0.7364891
38480 0.7396846
38490 0.7367412
38500 0.7475932
38510 0.7460678
38520 0.7460237
38530 0.7389676
38540 0.7469704
38550 0.7523908
38560 0.7566586
38570 0.7472035
38580 0.7410397
38590 0.7443407
38600 0.7388021
38610 0.734008
38620 0.7342651
38630 0.7401108
38640 0.7370757
38650 0.7197859
38660 0.7226135
38670 0.7260708
38680 0.724093
38690 0.7420797
38700 0.7359402
38710 0.730516
38720 0.7435608
38730 0.7490926
38740 0.751164
38750 0.7522874
38760 0.7408412
38770 0.7329412
38780 0.7409945
38790 0.7355967
38800 0.7388747
38810 0.7325683
38820 0.7442177
38830 0.7443995
38840 0.7485267
38850 0.742188
38860 0.7321047
38870 0.7197874
38880 0.718799
38890 0.7309827
38900 0.7199175
38910 0.7348384
38920 0.7215588
38930 0.7343916
38940 0.7436398
38950 0.7465152
38960 0.7469923
38970 0.7271851
38980 0.7306641
38990 0.7311627
39000 0.7301973
39010 0.7370576
39020 0.7285148
39030 0.7296744
39040 0.7330016
39050 0.7302102
39060 0.7280163
39070 0.7258292
39080 0.7197511
39090 0.7179753
39100 0.7294778
39110 0.7306166
39120 0.7328003
39130 0.740518
39140 0.7322038
39150 0.7088695
39160 0.7274913
39170 0.7157001
39180 0.7151435
39190 0.7143771
39200 0.7094995
39210 0.7211818
39220 0.7239282
39230 0.7159289
39240 0.7158822
39250 0.7266502
39260 0.7313135
39270 0.7352429
39280 0.7328617
39290 0.7246157
39300 0.7247987
39310 0.720111
39320 0.7174764
39330 0.7153375
39340 0.7280708
39350 0.7226489
39360 0.7287763
39370 0.7236055
39380 0.7301949
39390 0.7357124
39400 0.719493
39410 0.715973
39420 0.7170779
39430 0.727162
39440 0.7174506
39450 0.7183319
39460 0.7313922
39470 0.7137687
39480 0.7182913
39490 0.7104654
39500 0.7086878
39510 0.7084935
39520 0.706648
39530 0.7230746
39540 0.720104
39550 0.709345
39560 0.7010098
39570 0.7016888
39580 0.7027627
39590 0.7050617
39600 0.7220715
39610 0.719092
39620 0.7146417
39630 0.7169012
39640 0.7065023
39650 0.7231028
39660 0.7140273
39670 0.7118492
39680 0.7096635
39690 0.6952469
39700 0.7084886
39710 0.696202
39720 0.6920158
39730 0.6979291
39740 0.6937386
39750 0.6904988
39760 0.6962315
39770 0.7097641
39780 0.7047525
39790 0.7088227
39800 0.7111717
39810 0.7023889
39820 0.7025863
39830 0.708181
39840 0.7099103
39850 0.7078043
39860 0.7094413
39870 0.7105928
39880 0.7259868
39890 0.7237957
39900 0.7131674
39910 0.7209592
39920 0.7115835
39930 0.722167
39940 0.7251213
39950 0.7310803
39960 0.7380862
39970 0.7357462
39980 0.736344
39990 0.7414404
40000 0.7355118
40010 0.7293428
40020 0.7316439
40030 0.7296824
40040 0.7369145
40050 0.7316369
40060 0.7379264
40070 0.7388657
40080 0.7267998
40090 0.7196413
40100 0.7245299
40110 0.7380887
40120 0.7246285
40130 0.7243245
40140 0.724362
40150 0.7339557
40160 0.7350104
40170 0.7355214
40180 0.72775
40190 0.7311155
40200 0.7303446
40210 0.7430746
40220 0.7431271
40230 0.7415714
40240 0.7392508
40250 0.7395607
40260 0.7423074
40270 0.7547493
40280 0.7457191
40290 0.7364704
40300 0.731807
40310 0.7463056
40320 0.7394515
40330 0.742286
40340 0.7327321
40350 0.7303462
40360 0.7219675
40370 0.7302413
40380 0.7349111
40390 0.737963
40400 0.7371478
40410 0.7308299
40420 0.7269799
40430 0.7304685
40440 0.7177749
40450 0.7189026
40460 0.7190428
40470 0.7264709
40480 0.7211727
40490 0.7241178
40500 0.720516
40510 0.7288443
40520 0.7330279
40530 0.7366496
40540 0.7215999
40550 0.7267539
40560 0.7231146
40570 0.7289839
40580 0.7333319
40590 0.7424189
40600 0.7463477
40610 0.7362295
40620 0.7390786
40630 0.7352867
40640 0.7460817
40650 0.7421469
40660 0.7594736
40670 0.7562484
40680 0.7414391
40690 0.732988
40700 0.726619
40710 0.7172805
40720 0.7214051
40730 0.7258208
40740 0.7309948
40750 0.7360638
40760 0.723424
40770 0.7334827
40780 0.7253379
40790 0.7284827
40800 0.7132166
40810 0.7224724
40820 0.7233064
40830 0.724483
40840 0.7211556
40850 0.7361915
40860 0.739237
40870 0.7501808
40880 0.7313008
40890 0.7374551
40900 0.7448275
40910 0.7355284
40920 0.7468099
40930 0.744382
40940 0.7506204
40950 0.7450719
40960 0.7597816
40970 0.7480227
40980 0.7515152
40990 0.7291462
41000 0.722533
41010 0.7145035
41020 0.7189594
41030 0.7189991
41040 0.7115923
41050 0.7269877
41060 0.7358035
41070 0.7366053
41080 0.7334892
41090 0.7418721
41100 0.7388946
41110 0.7444671
41120 0.7342867
41130 0.7294578
41140 0.746357
41150 0.7466871
41160 0.7479109
41170 0.7376505
41180 0.7406023
41190 0.7459796
41200 0.7458287
41210 0.7421879
41220 0.7342026
41230 0.7403883
41240 0.738627
41250 0.7430578
41260 0.7420676
41270 0.7445454
41280 0.7477571
41290 0.7456244
41300 0.7498043
41310 0.7470951
41320 0.7414159
41330 0.7292017
41340 0.7275631
41350 0.7408072
41360 0.7280695
41370 0.7378288
41380 0.7222386
41390 0.7128718
41400 0.7177229
41410 0.713551
41420 0.7191942
41430 0.7209249
41440 0.7296926
41450 0.7444099
41460 0.7492874
41470 0.7374804
41480 0.7414433
41490 0.7344554
41500 0.7358789
41510 0.7318395
41520 0.7363264
41530 0.7262691
41540 0.7309131
41550 0.7427002
41560 0.7389235
41570 0.7369892
41580 0.7390336
41590 0.7451528
41600 0.7434195
41610 0.7457582
41620 0.7414658
41630 0.7347316
41640 0.7276627
41650 0.7477654
41660 0.7448457
41670 0.7501189
41680 0.7532536
41690 0.7370497
41700 0.7363361
41710 0.7270741
41720 0.7294968
41730 0.7344494
41740 0.7246041
41750 0.7219532
41760 0.7412115
41770 0.742922
41780 0.7377444
41790 0.7386318
41800 0.7257099
41810 0.7305394
41820 0.7258982
41830 0.7239363
41840 0.7193684
41850 0.7096562
41860 0.7149169
41870 0.7170701
41880 0.7209807
41890 0.7240181
41900 0.7181875
41910 0.7187774
41920 0.7204446
41930 0.7207974
41940 0.7264096
41950 0.7320541
41960 0.7314755
41970 0.7368401
41980 0.7379724
41990 0.7365764
42000 0.7288401
42010 0.7344484
42020 0.7305397
42030 0.733547
42040 0.739701
42050 0.7418814
42060 0.7447561
42070 0.728848
42080 0.7387827
42090 0.73023
42100 0.7306107
42110 0.7374845
42120 0.7397854
42130 0.7282085
42140 0.7285492
42150 0.7384229
42160 0.7342275
42170 0.7257285
42180 0.7261779
42190 0.7415604
42200 0.7401029
42210 0.744192
42220 0.7487317
42230 0.7380018
42240 0.737821
42250 0.7386469
42260 0.7308947
42270 0.7216785
42280 0.7274418
42290 0.7457029
42300 0.7427853
42310 0.7413751
42320 0.7380434
42330 0.7305982
42340 0.7450331
42350 0.7325665
42360 0.7411924
42370 0.7459853
42380 0.747594
42390 0.7543445
42400 0.7651253
42410 0.7536724
42420 0.7589915
42430 0.7586514
42440 0.7490413
42450 0.7484878
42460 0.7444593
42470 0.7471815
42480 0.7627184
42490 0.7495466
42500 0.7513231
42510 0.7450082
42520 0.7380232
42530 0.7451907
42540 0.7569462
42550 0.7454033
42560 0.752041
42570 0.7498326
42580 0.7488618
42590 0.7602756
42600 0.7576846
42610 0.7549293
42620 0.7593796
42630 0.7530031
42640 0.7519578
42650 0.7566999
42660 0.745548
42670 0.7485368
42680 0.765245
42690 0.7591221
42700 0.7585148
42710 0.740883
42720 0.7362944
42730 0.7336688
42740 0.734023
42750 0.7356554
42760 0.7366217
42770 0.7378576
42780 0.7484293
42790 0.7441962
42800 0.7536471
42810 0.753774
42820 0.7461945
42830 0.7492719
42840 0.7521858
42850 0.7387193
42860 0.7370512
42870 0.7446638
42880 0.7517776
42890 0.7511905
42900 0.742961
42910 0.7520817
42920 0.7587154
42930 0.7675261
42940 0.7625347
42950 0.7619156
42960 0.7488586
42970 0.7438709
42980 0.75248
42990 0.7512859
43000 0.7546437
43010 0.7503217
43020 0.7469405
43030 0.7515331
43040 0.748396
43050 0.753763
43060 0.7552062
43070 0.7512292
43080 0.7518893
43090 0.7555029
43100 0.7535265
43110 0.7551809
43120 0.7490672
43130 0.7474925
43140 0.7425101
43150 0.7374606
43160 0.7300263
43170 0.7397566
43180 0.7330619
43190 0.7296511
43200 0.7265729
43210 0.7349673
43220 0.7419109
43230 0.7416776
43240 0.7426165
43250 0.7417533
43260 0.7528892
43270 0.7473774
43280 0.7371764
43290 0.7325541
43300 0.7337077
43310 0.7238843
43320 0.7211303
43330 0.7277375
43340 0.731374
43350 0.7421177
43360 0.7470237
43370 0.7420173
43380 0.75995
43390 0.7507748
43400 0.7466915
43410 0.7532202
43420 0.7521304
43430 0.7388065
43440 0.7427981
43450 0.7355353
43460 0.7308546
43470 0.7247776
43480 0.7307667
43490 0.7357099
43500 0.732861
43510 0.7407051
43520 0.7342697
43530 0.7388877
43540 0.7492659
43550 0.7502554
43560 0.7519357
43570 0.7368196
43580 0.7449042
43590 0.755411
43600 0.7616906
43610 0.7556229
43620 0.7478701
43630 0.7461528
43640 0.7437342
43650 0.7418261
43660 0.7485885
43670 0.7468294
43680 0.7489555
43690 0.7480717
43700 0.7536038
43710 0.7459893
43720 0.7693815
43730 0.7639764
43740 0.7700746
43750 0.7709482
43760 0.760561
43770 0.7602103
43780 0.7541303
43790 0.7536839
43800 0.7598972
43810 0.7642733
43820 0.7477256
43830 0.7557132
43840 0.753742
43850 0.7537012
43860 0.7646751
43870 0.7607676
43880 0.7668299
43890 0.7718712
43900 0.7625331
43910 0.7488906
43920 0.7741402
43930 0.7745591
43940 0.7743609
43950 0.775561
43960 0.7812082
43970 0.7637559
43980 0.7640634
43990 0.7599191
44000 0.7480746
44010 0.7686442
44020 0.7624528
44030 0.7561572
44040 0.7507687
44050 0.7498984
44060 0.7460853
44070 0.7412846
44080 0.7434376
44090 0.7489008
44100 0.7414201
44110 0.7467757
44120 0.7521588
44130 0.7612481
44140 0.7529222
44150 0.7634485
44160 0.769185
44170 0.7705361
44180 0.762042
44190 0.7668356
44200 0.7614554
44210 0.769721
44220 0.7625046
44230 0.7543273
44240 0.7457908
44250 0.749486
44260 0.7575595
44270 0.745986
44280 0.756242
44290 0.7520712
44300 0.7438225
44310 0.7398689
44320 0.737025
44330 0.7373819
44340 0.739098
44350 0.7450798
44360 0.7348911
44370 0.734189
44380 0.7419575
44390 0.7416264
44400 0.7379975
44410 0.7337094
44420 0.7387519
44430 0.7430923
44440 0.7266425
44450 0.7327749
44460 0.7325109
44470 0.7344347
44480 0.7263688
44490 0.7378809
44500 0.7301541
44510 0.7198601
44520 0.7223117
44530 0.7278118
44540 0.714499
44550 0.7103134
44560 0.7104415
44570 0.7245052
44580 0.7130299
44590 0.7225643
44600 0.7241015
44610 0.7183188
44620 0.7174508
44630 0.7105788
44640 0.7242517
44650 0.7168345
44660 0.7191647
44670 0.7182893
44680 0.711825
44690 0.7114829
44700 0.7296075
44710 0.7140317
44720 0.7108319
44730 0.7078284
44740 0.7091249
44750 0.6930441
44760 0.6967093
44770 0.7123958
44780 0.7101977
44790 0.7115514
44800 0.7154249
44810 0.7101629
44820 0.7035709
44830 0.7022867
44840 0.7008302
44850 0.7008363
44860 0.710274
44870 0.6898626
44880 0.7014052
44890 0.7139657
44900 0.7061918
44910 0.6990882
44920 0.7224465
44930 0.7103894
44940 0.7082971
44950 0.7084464
44960 0.7059284
44970 0.7226481
44980 0.7067767
44990 0.7005063
45000 0.6966543
45010 0.6972939
45020 0.7055612
45030 0.7134876
45040 0.7144712
45050 0.7111367
45060 0.7014247
45070 0.7148939
45080 0.7160391
45090 0.7066851
45100 0.7100313
45110 0.7151219
45120 0.7093754
45130 0.7118424
45140 0.714048
45150 0.6975544
45160 0.7038094
45170 0.7147145
45180 0.7052119
45190 0.7072326
45200 0.7101794
45210 0.7146839
45220 0.7115558
45230 0.6938072
45240 0.6987434
45250 0.7112374
45260 0.6970733
45270 0.7010194
45280 0.6910897
45290 0.6868924
45300 0.6911227
45310 0.7083793
45320 0.7087479
45330 0.7033755
45340 0.7108268
45350 0.7032465
45360 0.7049288
45370 0.7047963
45380 0.705861
45390 0.7125638
45400 0.7150327
45410 0.7165786
45420 0.7163593
45430 0.7259852
45440 0.7199935
45450 0.7197563
45460 0.720327
45470 0.7183244
45480 0.7130077
45490 0.716458
45500 0.7135788
45510 0.7063293
45520 0.703611
45530 0.7161549
45540 0.7196513
45550 0.7100652
45560 0.7034222
45570 0.7008731
45580 0.6977608
45590 0.7016385
45600 0.7098042
45610 0.703311
45620 0.7052134
45630 0.7112507
45640 0.7052897
45650 0.7165471
45660 0.7073279
45670 0.7032726
45680 0.7111937
45690 0.709754
45700 0.7128579
45710 0.7150173
45720 0.7071131
45730 0.7113671
45740 0.709452
45750 0.7088829
45760 0.7008322
45770 0.7055451
45780 0.6977282
45790 0.7140815
45800 0.7288945
45810 0.7125447
45820 0.7221545
45830 0.7165678
45840 0.7165703
45850 0.7028856
45860 0.7091058
45870 0.714438
45880 0.7126515
45890 0.7131879
45900 0.7150209
45910 0.7237973
45920 0.7177523
45930 0.7156965
45940 0.7189927
45950 0.7351639
45960 0.7313246
45970 0.7512122
45980 0.75292
45990 0.7231185
46000 0.7332175
46010 0.7259904
46020 0.7246841
46030 0.7236878
46040 0.7396461
46050 0.7435383
46060 0.7396181
46070 0.7440612
46080 0.7374631
46090 0.7363138
46100 0.7260349
46110 0.7293808
46120 0.7312708
46130 0.7299637
46140 0.7230427
46150 0.7294986
46160 0.7164506
46170 0.7177147
46180 0.7190475
46190 0.7289411
46200 0.7205096
46210 0.7195878
46220 0.7165043
46230 0.7178123
46240 0.7147807
46250 0.7044033
46260 0.7093633
46270 0.7126138
46280 0.7070172
46290 0.7045705
46300 0.7132723
46310 0.7125487
46320 0.7129297
46330 0.7128909
46340 0.7213873
46350 0.7299014
46360 0.7269169
46370 0.7218816
46380 0.7272535
46390 0.7235817
46400 0.7266216
46410 0.7161776
46420 0.7144212
46430 0.7112243
46440 0.7266403
46450 0.7389455
46460 0.7422081
46470 0.7240029
46480 0.7404909
46490 0.7395322
46500 0.7372521
46510 0.7314858
46520 0.7508411
46530 0.7413579
46540 0.7398785
46550 0.7374225
46560 0.7397314
46570 0.7403354
46580 0.735421
46590 0.7362217
46600 0.7426972
46610 0.7450851
46620 0.7337984
46630 0.7414957
46640 0.7448413
46650 0.7371139
46660 0.74115
46670 0.7493723
46680 0.756803
46690 0.7496163
46700 0.749265
46710 0.7369028
46720 0.7449431
46730 0.7386205
46740 0.74814
46750 0.7407144
46760 0.729919
46770 0.7363186
46780 0.7390438
46790 0.749693
46800 0.7499661
46810 0.7557355
46820 0.7626992
46830 0.7644224
46840 0.7530558
46850 0.7582439
46860 0.7424163
46870 0.7392966
46880 0.7392209
46890 0.7313698
46900 0.7274551
46910 0.7343056
46920 0.7346866
46930 0.7493868
46940 0.7469984
46950 0.7475674
46960 0.7552341
46970 0.750132
46980 0.7544574
46990 0.7502096
47000 0.7525809
47010 0.7511839
47020 0.7476835
47030 0.7421915
47040 0.7450764
47050 0.7341206
47060 0.7332668
47070 0.7278165
47080 0.7259889
47090 0.7253156
47100 0.7366785
47110 0.7306836
47120 0.7259329
47130 0.7360766
47140 0.7484385
47150 0.7456179
47160 0.7438392
47170 0.7473372
47180 0.7516986
47190 0.7494715
47200 0.7473598
47210 0.7447215
47220 0.7452675
47230 0.7495456
47240 0.731865
47250 0.7267226
47260 0.7195337
47270 0.7175901
47280 0.7283513
47290 0.7403505
47300 0.7263209
47310 0.7327991
47320 0.7312947
47330 0.7328419
47340 0.7402177
47350 0.7270941
47360 0.7302951
47370 0.7317169
47380 0.7310466
47390 0.7387429
47400 0.7427545
47410 0.7409554
47420 0.7375287
47430 0.7336661
47440 0.7263928
47450 0.7373297
47460 0.7336662
47470 0.7387782
47480 0.7391793
47490 0.7400544
47500 0.7372585
47510 0.7510107
47520 0.7609195
47530 0.7414934
47540 0.7457554
47550 0.7619128
47560 0.7537832
47570 0.7570081
47580 0.7536229
47590 0.7664107
47600 0.7650593
47610 0.7668364
47620 0.761807
47630 0.7713018
47640 0.7659647
47650 0.7697859
47660 0.7542751
47670 0.7621385
47680 0.7634743
47690 0.7443902
47700 0.7526193
47710 0.7453467
47720 0.7449839
47730 0.7524134
47740 0.762502
47750 0.7536577
47760 0.7567959
47770 0.7581661
47780 0.7641037
47790 0.7668074
47800 0.7646024
47810 0.7755522
47820 0.777095
47830 0.7778409
47840 0.7629021
47850 0.7746646
47860 0.7647936
47870 0.7657831
47880 0.7626632
47890 0.7706405
47900 0.7639971
47910 0.757389
47920 0.754398
47930 0.7432219
47940 0.7531396
47950 0.7527293
47960 0.7452619
47970 0.738395
47980 0.7513999
47990 0.7579369
48000 0.7358236
48010 0.7474513
48020 0.753939
48030 0.7532972
48040 0.7532556
48050 0.751425
48060 0.7473418
48070 0.7499748
48080 0.759109
48090 0.7580281
48100 0.7601286
48110 0.7644857
48120 0.7626538
48130 0.7522452
48140 0.7580618
48150 0.7643958
48160 0.7612758
48170 0.7548479
48180 0.7555361
48190 0.7573557
48200 0.7613537
48210 0.7560557
48220 0.7518115
48230 0.7622331
48240 0.7568495
48250 0.7576407
48260 0.761678
48270 0.7632074
48280 0.7563761
48290 0.7514378
48300 0.756854
48310 0.760325
48320 0.758517
48330 0.7687013
48340 0.757124
48350 0.7647422
48360 0.7711895
48370 0.7658855
48380 0.7593006
48390 0.745487
48400 0.7628237
48410 0.755338
48420 0.7527544
48430 0.7507996
48440 0.7521802
48450 0.749396
48460 0.7560038
48470 0.7607231
48480 0.7683849
48490 0.7590829
48500 0.7684258
48510 0.7680565
48520 0.7794453
48530 0.7945793
48540 0.7961637
48550 0.7960665
48560 0.7880341
48570 0.7925331
48580 0.7960404
48590 0.7963693
48600 0.7845327
48610 0.7857623
48620 0.7817483
48630 0.7829595
48640 0.7788717
48650 0.7702604
48660 0.7810119
48670 0.7765028
48680 0.7718644
48690 0.7683215
48700 0.7544803
48710 0.7530076
48720 0.7490093
48730 0.7623878
48740 0.7638184
48750 0.7656302
48760 0.7523756
48770 0.7625315
48780 0.7632837
48790 0.7712863
48800 0.7770171
48810 0.7643958
48820 0.7619963
48830 0.7604321
48840 0.7575381
48850 0.7574388
48860 0.7536638
48870 0.7743848
48880 0.7678989
48890 0.7616799
48900 0.7656168
48910 0.7693154
48920 0.7722814
48930 0.7680454
48940 0.7539955
48950 0.7538769
48960 0.7601629
48970 0.7570704
48980 0.7473825
48990 0.7570443
49000 0.7617333
49010 0.7536916
49020 0.7488807
49030 0.7465149
49040 0.7381183
49050 0.7412301
49060 0.737688
49070 0.7451332
49080 0.7360795
49090 0.7439656
49100 0.749897
49110 0.7425324
49120 0.7551206
49130 0.7536594
49140 0.7453622
49150 0.7570003
49160 0.7534856
49170 0.7719436
49180 0.7681531
49190 0.7589856
49200 0.7675004
49210 0.7727521
49220 0.780378
49230 0.7753446
49240 0.7807888
49250 0.7703177
49260 0.7682012
49270 0.755632
49280 0.7578264
49290 0.7512817
49300 0.7525793
49310 0.7605993
49320 0.7716432
49330 0.7574823
49340 0.7620175
49350 0.7445756
49360 0.7418399
49370 0.756804
49380 0.7609897
49390 0.763595
49400 0.745145
49410 0.7417847
49420 0.7417088
49430 0.753048
49440 0.7535053
49450 0.7578842
49460 0.753615
49470 0.7558059
49480 0.7513663
49490 0.748645
49500 0.7605547
49510 0.7750431
49520 0.7791088
49530 0.767215
49540 0.7729205
49550 0.7656046
49560 0.7591737
49570 0.7403204
49580 0.7489056
49590 0.7563184
49600 0.7611592
49610 0.7687936
49620 0.7656953
49630 0.7586505
49640 0.7643405
49650 0.7565981
49660 0.759036
49670 0.760609
49680 0.7589632
49690 0.748522
49700 0.7495312
49710 0.7565897
49720 0.7426912
49730 0.7499594
49740 0.7502701
49750 0.7329683
49760 0.7468424
49770 0.7593486
49780 0.7559864
49790 0.7491869
49800 0.7631057
49810 0.7449532
49820 0.7445534
49830 0.7378938
49840 0.7386872
49850 0.7403082
49860 0.7275671
49870 0.727873
49880 0.7307507
49890 0.7253304
49900 0.7422264
49910 0.7313648
49920 0.736167
49930 0.7420386
49940 0.7373309
49950 0.7291099
49960 0.72475
49970 0.7318971
49980 0.7276303
49990 0.7412602
50000 0.7419952
50010 0.7442508
50020 0.7387653
50030 0.7461984
50040 0.7344984
50050 0.7286913
50060 0.7248869
50070 0.7390018
50080 0.7252589
50090 0.733918
50100 0.7291535
50110 0.7258826
50120 0.7290461
50130 0.7349805
50140 0.744661
50150 0.7396473
50160 0.734717
50170 0.7455429
50180 0.7386851
50190 0.7405421
50200 0.7405706
50210 0.7340465
50220 0.7362658
50230 0.7503568
50240 0.7326039
50250 0.7402808
50260 0.7184168
50270 0.7326159
50280 0.7276514
50290 0.7366635
50300 0.7318038
50310 0.7389863
50320 0.7519564
50330 0.760842
50340 0.7450771
50350 0.7359753
50360 0.7346013
50370 0.7521469
50380 0.7531082
50390 0.7577778
50400 0.7605952
50410 0.760878
50420 0.7636675
50430 0.7640739
50440 0.7708102
50450 0.7611386
50460 0.766246
50470 0.7519739
50480 0.7501774
50490 0.7543556
50500 0.7512733
50510 0.7559152
50520 0.7538095
50530 0.7623934
50540 0.7597768
50550 0.7521988
50560 0.7402685
50570 0.7389318
50580 0.7418416
50590 0.7468631
50600 0.7557406
50610 0.7494028
50620 0.7574615
50630 0.7643569
50640 0.764757
50650 0.7668915
50660 0.7791062
50670 0.764547
50680 0.7664471
50690 0.7645774
50700 0.749893
50710 0.7451938
50720 0.7532347
50730 0.7612377
50740 0.7596418
50750 0.7514349
50760 0.7546297
50770 0.7451419
50780 0.7395878
50790 0.7399343
50800 0.741019
50810 0.7430346
50820 0.7300823
50830 0.7366803
50840 0.7351866
50850 0.7300948
50860 0.7401355
50870 0.7435941
50880 0.7450313
50890 0.7354853
50900 0.739366
50910 0.7437589
50920 0.738488
50930 0.7436851
50940 0.7457803
50950 0.7488853
50960 0.7534965
50970 0.7386234
50980 0.7496216
50990 0.7266087
51000 0.7417292
51010 0.7510392
51020 0.7507893
51030 0.7570675
51040 0.7525662
51050 0.7538534
51060 0.7585
51070 0.7606571
51080 0.7471931
51090 0.7382869
51100 0.7457114
51110 0.7422804
51120 0.7438413
51130 0.74977
51140 0.7459346
51150 0.7410525
51160 0.7288449
51170 0.7301214
51180 0.7443801
51190 0.7332314
51200 0.7231866
51210 0.7338872
51220 0.7487856
51230 0.736579
51240 0.7393131
51250 0.7453488
51260 0.749845
51270 0.7518024
51280 0.7438501
51290 0.753459
51300 0.748753
51310 0.7468775
51320 0.749809
51330 0.7441561
51340 0.7586108
51350 0.7523174
51360 0.7462394
51370 0.7490686
51380 0.7408918
51390 0.7466231
51400 0.7445814
51410 0.7423908
51420 0.7561709
51430 0.7460039
51440 0.7420857
51450 0.7408247
51460 0.7333459
51470 0.7355696
51480 0.7299918
51490 0.7243256
51500 0.7302954
51510 0.7363691
51520 0.7287017
51530 0.7367575
51540 0.7477258
51550 0.7314314
51560 0.7372049
51570 0.7353359
51580 0.7250848
51590 0.7304879
51600 0.7279597
51610 0.7347221
51620 0.7506091
51630 0.7495652
51640 0.7459503
51650 0.7480977
51660 0.7334137
51670 0.7399339
51680 0.7336818
51690 0.7465493
51700 0.7375579
51710 0.7213365
51720 0.7397119
51730 0.7399327
51740 0.7483672
51750 0.739168
51760 0.7398438
51770 0.7284577
51780 0.7459906
51790 0.7477456
51800 0.7424237
51810 0.7257748
51820 0.7451573
51830 0.7337111
51840 0.7255095
51850 0.7327108
51860 0.7400872
51870 0.7329335
51880 0.7360574
51890 0.7384154
51900 0.7352279
51910 0.7368571
51920 0.7438239
51930 0.7520482
51940 0.7339933
51950 0.7391148
51960 0.7428752
51970 0.751273
51980 0.7388741
51990 0.745788
52000 0.7417545
52010 0.7470497
52020 0.7392709
52030 0.7379987
52040 0.739062
52050 0.7427214
52060 0.7395274
52070 0.7396834
52080 0.7355599
52090 0.7354183
52100 0.7295797
52110 0.7336898
52120 0.740416
52130 0.748931
52140 0.7383551
52150 0.7440817
52160 0.7352965
52170 0.7215798
52180 0.7265679
52190 0.7354831
52200 0.7358932
52210 0.7483639
52220 0.7524832
52230 0.7453737
52240 0.7424057
52250 0.7340027
52260 0.7425876
52270 0.7320701
52280 0.7343298
52290 0.7415809
52300 0.7431734
52310 0.7368075
52320 0.7448252
52330 0.7371215
52340 0.7311118
52350 0.7371381
52360 0.7325851
52370 0.7384645
52380 0.7288095
52390 0.7476672
52400 0.7393504
52410 0.7412219
52420 0.7435548
52430 0.7318813
52440 0.7453746
52450 0.7394745
52460 0.7397982
52470 0.7367194
52480 0.744464
52490 0.7450019
52500 0.7401121
52510 0.7453846
52520 0.7443906
52530 0.7351192
52540 0.7418882
52550 0.7432549
52560 0.7431951
52570 0.74804
52580 0.7464688
52590 0.7546094
52600 0.7457042
52610 0.7422193
52620 0.7447254
52630 0.7544374
52640 0.743332
52650 0.7387158
52660 0.7304121
52670 0.7292725
52680 0.737789
52690 0.7341455
52700 0.7388793
52710 0.7475417
52720 0.7386094
52730 0.7345189
52740 0.7457188
52750 0.7377598
52760 0.7239838
52770 0.7272699
52780 0.727076
52790 0.7276548
52800 0.7259845
52810 0.7332949
52820 0.7274834
52830 0.7254319
52840 0.7199466
52850 0.714598
52860 0.7213884
52870 0.727191
52880 0.7233105
52890 0.7191103
52900 0.7125852
52910 0.7169217
52920 0.7225843
52930 0.732197
52940 0.730697
52950 0.7289608
52960 0.7241097
52970 0.7305757
52980 0.7317416
52990 0.7282677
53000 0.7297976
53010 0.7290129
53020 0.7138293
53030 0.7160299
53040 0.7283379
53050 0.7302559
53060 0.7246621
53070 0.7207893
53080 0.7254646
53090 0.7188108
53100 0.7208498
53110 0.7171319
53120 0.7271802
53130 0.7273588
53140 0.7350286
53150 0.7294255
53160 0.7290758
53170 0.7283796
53180 0.7294318
53190 0.7235742
53200 0.7218217
53210 0.7272819
53220 0.727678
53230 0.7327477
53240 0.724703
53250 0.7267484
53260 0.7245482
53270 0.7167928
53280 0.710117
53290 0.7190086
53300 0.6999725
53310 0.7192158
53320 0.7144216
53330 0.7142223
53340 0.7133012
53350 0.7175627
53360 0.7151392
53370 0.7176046
53380 0.7196489
53390 0.719232
53400 0.7275939
53410 0.7265792
53420 0.7260565
53430 0.7231518
53440 0.7151672
53450 0.7287946
53460 0.7205238
53470 0.7196437
53480 0.719112
53490 0.7171152
53500 0.7210869
53510 0.7215695
53520 0.7171689
53530 0.7278736
53540 0.7165371
53550 0.7186405
53560 0.7259081
53570 0.7252413
53580 0.7208896
53590 0.7168443
53600 0.7137981
53610 0.7095554
53620 0.7088414
53630 0.7151488
53640 0.7186639
53650 0.7134393
53660 0.7162318
53670 0.7356805
53680 0.7347218
53690 0.7329057
53700 0.7232059
53710 0.714915
53720 0.726742
53730 0.7287515
53740 0.7247858
53750 0.7282693
53760 0.7260877
53770 0.7148828
53780 0.7271582
53790 0.7186418
53800 0.7176296
53810 0.7207127
53820 0.7242212
53830 0.735513
53840 0.7338696
53850 0.7262564
53860 0.7336082
53870 0.7207268
53880 0.7214064
53890 0.7263564
53900 0.7317987
53910 0.7295007
53920 0.7300711
53930 0.732905
53940 0.7354149
53950 0.7278972
53960 0.7372117
53970 0.7312604
53980 0.7377062
53990 0.7395471
54000 0.728074
54010 0.7285972
54020 0.7242132
54030 0.7186031
54040 0.7313173
54050 0.7246777
54060 0.7220531
54070 0.7188461
54080 0.7307687
54090 0.7290381
54100 0.7131249
54110 0.7144007
54120 0.7373437
54130 0.7324958
54140 0.7328973
54150 0.742792
54160 0.7382681
54170 0.7470448
54180 0.7405671
54190 0.7383214
54200 0.7498626
54210 0.747143
54220 0.7391035
54230 0.7369304
54240 0.7503816
54250 0.7483131
54260 0.7385077
54270 0.7208717
54280 0.7223235
54290 0.7333059
54300 0.7239451
54310 0.7258673
54320 0.7235048
54330 0.7216264
54340 0.7269331
54350 0.7290124
54360 0.7244936
54370 0.7162173
54380 0.7231156
54390 0.7202563
54400 0.7132663
54410 0.7302574
54420 0.7188454
54430 0.7329072
54440 0.7319186
54450 0.7409858
54460 0.7427797
54470 0.733193
54480 0.7419263
54490 0.7378342
54500 0.7314302
54510 0.7381434
54520 0.7485853
54530 0.7463498
54540 0.7369965
54550 0.7307366
54560 0.7350324
54570 0.7312628
54580 0.726429
54590 0.7386213
54600 0.7347698
54610 0.7425487
54620 0.7281876
54630 0.7431604
54640 0.7371662
54650 0.7342302
54660 0.7267423
54670 0.7227374
54680 0.7355144
54690 0.7372494
54700 0.7489322
54710 0.7357022
54720 0.7349154
54730 0.7395244
54740 0.7290522
54750 0.7358643
54760 0.724507
54770 0.7273372
54780 0.737781
54790 0.7476472
54800 0.7391813
54810 0.7470537
54820 0.7485297
54830 0.7431989
54840 0.7540329
54850 0.7502941
54860 0.7404687
54870 0.7261595
54880 0.7341033
54890 0.7308485
54900 0.7275749
54910 0.7367367
54920 0.73258
54930 0.7246968
54940 0.7340739
54950 0.7292607
54960 0.7375337
54970 0.7189938
54980 0.7342504
54990 0.7182922
55000 0.7171765
55010 0.7343204
55020 0.7223369
55030 0.7218456
55040 0.7143033
55050 0.7140172
55060 0.7104107
55070 0.707197
55080 0.717209
55090 0.726337
55100 0.7262827
55110 0.7262523
55120 0.7251832
55130 0.7282907
55140 0.7238837
55150 0.7270698
55160 0.7312695
55170 0.7402434
55180 0.7339981
55190 0.7397329
55200 0.7488452
55210 0.7424194
55220 0.7355728
55230 0.7417629
55240 0.7480922
55250 0.7545477
55260 0.75397
55270 0.7470562
55280 0.739668
55290 0.7454293
55300 0.7487183
55310 0.7447094
55320 0.7445574
55330 0.7481896
55340 0.7394584
55350 0.7461697
55360 0.7319434
55370 0.7363797
55380 0.7277747
55390 0.7324318
55400 0.7390921
55410 0.7378407
55420 0.731193
55430 0.7416529
55440 0.7412627
55450 0.7498178
55460 0.7517785
55470 0.7451043
55480 0.7477177
55490 0.7396843
55500 0.7392542
55510 0.7427962
55520 0.74193
55530 0.7454129
55540 0.7478225
55550 0.7362316
55560 0.7369251
55570 0.748517
55580 0.7547206
55590 0.755042
55600 0.7544714
55610 0.7473944
55620 0.7358358
55630 0.7469196
55640 0.7441099
55650 0.7560786
55660 0.7438403
55670 0.7444558
55680 0.7493713
55690 0.7407324
55700 0.7382829
55710 0.7365842
55720 0.7480645
55730 0.7413846
55740 0.7441139
55750 0.7471277
55760 0.7408307
55770 0.7510958
55780 0.756203
55790 0.7527822
55800 0.7607314
55810 0.7674002
55820 0.7565414
55830 0.769457
55840 0.7561811
55850 0.7496207
55860 0.7452609
55870 0.7503237
55880 0.746757
55890 0.7433498
55900 0.7452108
55910 0.7470894
55920 0.7231891
55930 0.7453951
55940 0.7446877
55950 0.7380964
55960 0.7424291
55970 0.7419204
55980 0.7324706
55990 0.7375119
56000 0.752898
56010 0.7460105
56020 0.7403721
56030 0.7591081
56040 0.743194
56050 0.7389161
56060 0.7519339
56070 0.752848
56080 0.73484
56090 0.7460291
56100 0.7412907
56110 0.7409189
56120 0.7511326
56130 0.7489716
56140 0.7510719
56150 0.7452386
56160 0.7374191
56170 0.7313331
56180 0.7306122
56190 0.7399276
56200 0.740118
56210 0.7439138
56220 0.7284445
56230 0.7390832
56240 0.7434996
56250 0.7430733
56260 0.735764
56270 0.7262008
56280 0.7305262
56290 0.7274606
56300 0.7254116
56310 0.7258684
56320 0.7269834
56330 0.7166077
56340 0.7210598
56350 0.729838
56360 0.7280068
56370 0.7363252
56380 0.7352217
56390 0.737013
56400 0.741021
56410 0.7398871
56420 0.7483431
56430 0.7491155
56440 0.7366723
56450 0.7305928
56460 0.7421649
56470 0.7386872
56480 0.7336685
56490 0.7289599
56500 0.7250628
56510 0.7360588
56520 0.7299448
56530 0.7363988
56540 0.7265168
56550 0.7374048
56560 0.7470661
56570 0.7425647
56580 0.7354174
56590 0.7341632
56600 0.7226385
56610 0.718461
56620 0.7277155
56630 0.7352393
56640 0.7336537
56650 0.733963
56660 0.7270846
56670 0.7285603
56680 0.7257512
56690 0.7221265
56700 0.7205131
56710 0.7271258
56720 0.7401615
56730 0.7333232
56740 0.7275645
56750 0.7324527
56760 0.7354492
56770 0.735235
56780 0.7275954
56790 0.7373496
56800 0.7116584
56810 0.7227372
56820 0.719456
56830 0.7269182
56840 0.7273961
56850 0.7367631
56860 0.724297
56870 0.7285048
56880 0.7253921
56890 0.7249376
56900 0.7184584
56910 0.7264686
56920 0.7334306
56930 0.7507544
56940 0.7403092
56950 0.7323213
56960 0.7279337
56970 0.7233503
56980 0.7351182
56990 0.7282144
57000 0.7394851
57010 0.7248556
57020 0.7342852
57030 0.7483664
57040 0.7473807
57050 0.7379823
57060 0.7346169
57070 0.7225528
57080 0.7247057
57090 0.7234713
57100 0.7288674
57110 0.7284992
57120 0.7153178
57130 0.7107062
57140 0.7153516
57150 0.7245349
57160 0.7332827
57170 0.7149372
57180 0.7174849
57190 0.7203832
57200 0.7309552
57210 0.7375331
57220 0.7400276
57230 0.7361947
57240 0.7360253
57250 0.7421833
57260 0.7368782
57270 0.7453171
57280 0.7395492
57290 0.7346656
57300 0.7255225
57310 0.7304969
57320 0.7237287
57330 0.7376584
57340 0.739703
57350 0.7353913
57360 0.7290429
57370 0.7374935
57380 0.7317085
57390 0.7240602
57400 0.7425569
57410 0.7493229
57420 0.7385099
57430 0.7446605
57440 0.7497566
57450 0.7594488
57460 0.7438568
57470 0.7456906
57480 0.7377803
57490 0.749967
57500 0.7380592
57510 0.7471543
57520 0.7395737
57530 0.7401181
57540 0.7313688
57550 0.744646
57560 0.7472962
57570 0.7409469
57580 0.7551547
57590 0.7502983
57600 0.7469792
57610 0.7376741
57620 0.741721
57630 0.7487742
57640 0.7434719
57650 0.7366717
57660 0.7373588
57670 0.732417
57680 0.7381597
57690 0.7420195
57700 0.7480193
57710 0.751937
57720 0.743461
57730 0.7454562
57740 0.7488768
57750 0.7452878
57760 0.7537116
57770 0.7512041
57780 0.7473884
57790 0.726428
57800 0.7332572
57810 0.7314988
57820 0.7304419
57830 0.730433
57840 0.7288632
57850 0.7284445
57860 0.7255493
57870 0.732926
57880 0.7309539
57890 0.7237421
57900 0.7312076
57910 0.7184617
57920 0.7357085
57930 0.7257159
57940 0.7272866
57950 0.7188416
57960 0.7268755
57970 0.7309237
57980 0.7322143
57990 0.7406304
58000 0.7292848
58010 0.7276728
58020 0.7350693
58030 0.7341456
58040 0.7362227
58050 0.7227536
58060 0.7179118
58070 0.7278677
58080 0.7259537
58090 0.7215368
58100 0.7253485
58110 0.7209969
58120 0.7177237
58130 0.7166345
58140 0.7243515
58150 0.734748
58160 0.7395722
58170 0.7335139
58180 0.735022
58190 0.7332098
58200 0.7173464
58210 0.7294413
58220 0.7154767
58230 0.7369806
58240 0.7386289
58250 0.7402095
58260 0.7487773
58270 0.7375617
58280 0.7437035
58290 0.7293878
58300 0.7432684
58310 0.7361416
58320 0.7360747
58330 0.7446437
58340 0.7396304
58350 0.7403229
58360 0.7459015
58370 0.7334233
58380 0.7332483
58390 0.7342579
58400 0.7321841
58410 0.7382267
58420 0.7480553
58430 0.728597
58440 0.7408935
58450 0.7376609
58460 0.7318674
58470 0.7351817
58480 0.7336125
58490 0.7263393
58500 0.7383322
58510 0.728067
58520 0.7403782
58530 0.739814
58540 0.7300652
58550 0.7314154
58560 0.7531414
58570 0.7354408
58580 0.7362229
58590 0.7331764
58600 0.7447351
58610 0.7384922
58620 0.742506
58630 0.7497089
58640 0.7452965
58650 0.7401753
58660 0.7394077
58670 0.7453781
58680 0.7502694
58690 0.7514949
58700 0.7451772
58710 0.7350839
58720 0.7269666
58730 0.735573
58740 0.7357147
58750 0.7417712
58760 0.7309161
58770 0.7392159
58780 0.7268339
58790 0.7124578
58800 0.7174938
58810 0.724306
58820 0.7295886
58830 0.7261811
58840 0.7318167
58850 0.7261846
58860 0.7421079
58870 0.7355719
58880 0.7351954
58890 0.7328241
58900 0.7365453
58910 0.7373664
58920 0.7440311
58930 0.7315401
58940 0.7143981
58950 0.725184
58960 0.7316017
58970 0.7275821
58980 0.7353495
58990 0.7357083
59000 0.7400715
59010 0.7268955
59020 0.7354253
59030 0.7440538
59040 0.7431949
59050 0.7493228
59060 0.7549454
59070 0.7466294
59080 0.7468197
59090 0.7493163
59100 0.7621094
59110 0.746847
59120 0.7350255
59130 0.7344132
59140 0.7347186
59150 0.7398676
59160 0.7280765
59170 0.7377481
59180 0.7414007
59190 0.7310668
59200 0.7234183
59210 0.7288681
59220 0.7377675
59230 0.7461155
59240 0.7597401
59250 0.7670044
59260 0.757095
59270 0.7550949
59280 0.7548475
59290 0.7572494
59300 0.7578715
59310 0.7543373
59320 0.7413005
59330 0.7388521
59340 0.7481149
59350 0.7366499
59360 0.7322409
59370 0.7300174
59380 0.7270305
59390 0.721209
59400 0.7296323
59410 0.7252119
59420 0.7369605
59430 0.7405478
59440 0.7473601
59450 0.7493936
59460 0.756931
59470 0.7579194
59480 0.7477061
59490 0.7509267
59500 0.7436602
59510 0.7495822
59520 0.7572
59530 0.7490472
59540 0.7475506
59550 0.7538791
59560 0.7290484
59570 0.7285864
59580 0.7445678
59590 0.7399533
59600 0.739836
59610 0.7603936
59620 0.7497457
59630 0.7314234
59640 0.7339253
59650 0.7365288
59660 0.7397693
59670 0.7425203
59680 0.7390074
59690 0.7341149
59700 0.731438
59710 0.7290342
59720 0.742635
59730 0.7327195
59740 0.7288105
59750 0.7311938
59760 0.7247381
59770 0.7325552
59780 0.739091
59790 0.7369542
59800 0.7443002
59810 0.7374843
59820 0.7333654
59830 0.7361903
59840 0.7322538
59850 0.7476129
59860 0.7410213
59870 0.7412982
59880 0.7407833
59890 0.7261656
59900 0.7353668
59910 0.7421975
59920 0.7456208
59930 0.7467166
59940 0.7337512
59950 0.7208821
59960 0.7193112
59970 0.7370998
59980 0.7395208
59990 0.7459865
60000 0.7527
60010 0.7425719
60020 0.7426757
60030 0.7234349
60040 0.7391031
60050 0.7400125
60060 0.7432053
60070 0.7486722
60080 0.7500963
60090 0.7436278
60100 0.7293556
60110 0.716483
60120 0.7360687
60130 0.7296822
60140 0.731443
60150 0.7365351
60160 0.7338843
60170 0.7287207
60180 0.7234992
60190 0.729903
60200 0.7277073
60210 0.7249169
60220 0.7279474
60230 0.7342333
60240 0.7349296
60250 0.7255554
60260 0.7161788
60270 0.7296211
60280 0.728381
60290 0.7302796
60300 0.7292524
60310 0.7177742
60320 0.7344567
60330 0.7181729
60340 0.7184652
60350 0.7287384
60360 0.7274149
60370 0.7287607
60380 0.7187001
60390 0.7221932
60400 0.7313259
60410 0.73791
60420 0.7378468
60430 0.7239783
60440 0.7306828
60450 0.7275937
60460 0.7224521
60470 0.7272136
60480 0.737758
60490 0.7237002
60500 0.7335743
60510 0.7278241
60520 0.7320091
60530 0.7418508
60540 0.7372144
60550 0.743666
60560 0.748171
60570 0.732462
60580 0.7414343
60590 0.7477722
60600 0.7549436
60610 0.7543162
60620 0.7413828
60630 0.7453801
60640 0.7366958
60650 0.7347786
60660 0.7363878
60670 0.7292942
60680 0.7225447
60690 0.7292643
60700 0.7405654
60710 0.7331594
60720 0.7250607
60730 0.7134418
60740 0.7038199
60750 0.7130349
60760 0.7145607
60770 0.7169139
60780 0.7079559
60790 0.7218587
60800 0.7088309
60810 0.7066073
60820 0.7165788
60830 0.7200949
60840 0.7256205
60850 0.7218873
60860 0.7301008
60870 0.7298318
60880 0.7042909
60890 0.7097607
60900 0.7083676
60910 0.7090203
60920 0.7128329
60930 0.7214689
60940 0.7249582
60950 0.7252154
60960 0.7294929
60970 0.7265925
60980 0.7282384
60990 0.720283
61000 0.7227309
61010 0.7203708
61020 0.7223363
61030 0.7222515
61040 0.7294282
61050 0.7266536
61060 0.7309107
61070 0.7326991
61080 0.742675
61090 0.7414626
61100 0.7569848
61110 0.7548501
61120 0.7500077
61130 0.7503794
61140 0.7441027
61150 0.746889
61160 0.7418826
61170 0.7280756
61180 0.7360706
61190 0.7238711
61200 0.7267832
61210 0.7266754
61220 0.7332692
61230 0.7312295
61240 0.730046
61250 0.7320694
61260 0.7413212
61270 0.7352419
61280 0.7370602
61290 0.7315347
61300 0.7378044
61310 0.7263014
61320 0.7242724
61330 0.7389054
61340 0.720161
61350 0.728199
61360 0.7256482
61370 0.7431464
61380 0.7370957
61390 0.7331411
61400 0.7358482
61410 0.729102
61420 0.7209468
61430 0.7203828
61440 0.7289758
61450 0.7261494
61460 0.706986
61470 0.7266116
61480 0.7226148
61490 0.7478275
61500 0.7432574
61510 0.7323772
61520 0.7469971
61530 0.739549
61540 0.7409924
61550 0.7399512
61560 0.7428049
61570 0.7285935
61580 0.7356113
61590 0.7440202
61600 0.7405009
61610 0.7476047
61620 0.7489347
61630 0.7535529
61640 0.7550682
61650 0.7540311
61660 0.7426977
61670 0.7372055
61680 0.7609146
61690 0.7615629
61700 0.7679954
61710 0.7579292
61720 0.7624688
61730 0.7588655
61740 0.7535248
61750 0.7535269
61760 0.7663809
61770 0.753463
61780 0.7465578
61790 0.7523117
61800 0.7499455
61810 0.7433699
61820 0.7444138
61830 0.753315
61840 0.7530968
61850 0.7478156
61860 0.7479095
61870 0.754731
61880 0.7435967
61890 0.7501526
61900 0.7340524
61910 0.7109992
61920 0.7233722
61930 0.7171401
61940 0.7262349
61950 0.7282677
61960 0.7312043
61970 0.7338836
61980 0.7319106
61990 0.7340443
62000 0.7340837
62010 0.7313056
62020 0.7307316
62030 0.749112
62040 0.7422307
62050 0.7423424
62060 0.7568212
62070 0.7412471
62080 0.7400594
62090 0.7488985
62100 0.7376969
62110 0.7270781
62120 0.7369485
62130 0.7422839
62140 0.7393718
62150 0.7463775
62160 0.7378768
62170 0.735306
62180 0.7390878
62190 0.7384742
62200 0.72487
62210 0.7457542
62220 0.7441188
62230 0.7455744
62240 0.753198
62250 0.7465726
62260 0.7452248
62270 0.739934
62280 0.740416
62290 0.7575993
62300 0.7507791
62310 0.7455741
62320 0.7536091
62330 0.74781
62340 0.7493538
62350 0.749743
62360 0.7488695
62370 0.7448512
62380 0.7495112
62390 0.7391751
62400 0.745163
62410 0.7316783
62420 0.7329385
62430 0.7536243
62440 0.7406899
62450 0.7371097
62460 0.7349458
62470 0.7307758
62480 0.7242683
62490 0.7321607
62500 0.7490969
62510 0.7385384
62520 0.7377782
62530 0.7348307
62540 0.7271147
62550 0.7318459
62560 0.7251303
62570 0.7156996
62580 0.7248069
62590 0.7193924
62600 0.734043
62610 0.7501545
62620 0.7447072
62630 0.7389818
62640 0.7386371
62650 0.7405789
62660 0.7435861
62670 0.7492494
62680 0.7431849
62690 0.7315513
62700 0.7306974
62710 0.7357848
62720 0.7417397
62730 0.7440309
62740 0.7399341
62750 0.7431419
62760 0.7554489
62770 0.7497197
62780 0.7435627
62790 0.7409634
62800 0.7511827
62810 0.7330513
62820 0.7306946
62830 0.7320573
62840 0.730103
62850 0.7308761
62860 0.7210008
62870 0.7281876
62880 0.7300038
62890 0.7223372
62900 0.737824
62910 0.7355871
62920 0.7313201
62930 0.7298369
62940 0.7259938
62950 0.7451782
62960 0.7402926
62970 0.7394341
62980 0.7542415
62990 0.7514123
63000 0.7482961
63010 0.7420799
63020 0.748965
63030 0.7459575
63040 0.7509342
63050 0.7342002
63060 0.7348377
63070 0.7420831
63080 0.7381187
63090 0.7518888
63100 0.7362189
63110 0.7234803
63120 0.7372206
63130 0.7404326
63140 0.7388604
63150 0.731561
63160 0.7379513
63170 0.7297195
63180 0.7421113
63190 0.7383574
63200 0.7464102
63210 0.7412179
63220 0.7474201
63230 0.74527
63240 0.7584883
63250 0.7544786
63260 0.7475028
63270 0.7612422
63280 0.7514973
63290 0.7559599
63300 0.7525164
63310 0.7572197
63320 0.7462236
63330 0.7484121
63340 0.7469525
63350 0.7464348
63360 0.7590448
63370 0.7567986
63380 0.7538569
63390 0.7524998
63400 0.7521623
63410 0.7417845
63420 0.7496326
63430 0.7574282
63440 0.7540208
63450 0.7409686
63460 0.7473826
63470 0.7435769
63480 0.7506848
63490 0.7393036
63500 0.7386063
63510 0.7311374
63520 0.7483704
63530 0.7420608
63540 0.7332664
63550 0.7302467
63560 0.7237457
63570 0.7269402
63580 0.7293452
63590 0.7278603
63600 0.7374581
63610 0.733531
63620 0.7370212
63630 0.7448204
63640 0.7380834
63650 0.7494495
63660 0.7406828
63670 0.7504461
63680 0.7523409
63690 0.7478951
63700 0.7445067
63710 0.754179
63720 0.7424284
63730 0.7409883
63740 0.7334802
63750 0.7392089
63760 0.7346636
63770 0.7287772
63780 0.726019
63790 0.7352803
63800 0.7300141
63810 0.7325892
63820 0.7436914
63830 0.7458892
63840 0.740679
63850 0.7425917
63860 0.7477159
63870 0.7346689
63880 0.7279324
63890 0.7326367
63900 0.7417665
63910 0.7439681
63920 0.7365181
63930 0.7525642
63940 0.7554765
63950 0.7459209
63960 0.751098
63970 0.7493131
63980 0.7409094
63990 0.7426084
64000 0.7336265
64010 0.7282585
64020 0.7273697
64030 0.7373172
64040 0.7298213
64050 0.7326792
64060 0.7366553
64070 0.7383062
64080 0.7525808
64090 0.7604188
64100 0.7487088
64110 0.7305762
64120 0.7329966
64130 0.7342876
64140 0.7328533
64150 0.7322587
64160 0.7299091
64170 0.7298254
64180 0.7335106
64190 0.7206767
64200 0.7511775
64210 0.7355232
64220 0.7326046
64230 0.7208212
64240 0.7274834
64250 0.7320464
64260 0.7184165
64270 0.7262139
64280 0.7306719
64290 0.7184188
64300 0.7140865
64310 0.7195843
64320 0.7121879
64330 0.7126898
64340 0.7285471
64350 0.7165667
64360 0.7161919
64370 0.714108
64380 0.7172227
64390 0.7130814
64400 0.7240439
64410 0.7234957
64420 0.7337785
64430 0.738625
64440 0.7287183
64450 0.7348747
64460 0.7304209
64470 0.7344871
64480 0.7357782
64490 0.7343771
64500 0.7338813
64510 0.7533905
64520 0.7455341
64530 0.7512209
64540 0.7454336
64550 0.7491957
64560 0.7393746
64570 0.7331464
64580 0.7325116
64590 0.7417794
64600 0.7422634
64610 0.7384376
64620 0.7351289
64630 0.7408015
64640 0.7480612
64650 0.7541308
64660 0.757196
64670 0.7559978
64680 0.7522219
64690 0.7344756
64700 0.7526231
64710 0.739867
64720 0.7422602
64730 0.7378409
64740 0.7442528
64750 0.7464598
64760 0.7411093
64770 0.7305432
64780 0.7366551
64790 0.740402
64800 0.7353076
64810 0.7368997
64820 0.7376738
64830 0.7165537
64840 0.7296247
64850 0.7273976
64860 0.7157928
64870 0.7108497
64880 0.7126513
64890 0.7180176
64900 0.7247182
64910 0.7164876
64920 0.7191823
64930 0.722098
64940 0.7202646
64950 0.7211409
64960 0.7075502
64970 0.704671
64980 0.7095418
64990 0.7060148
65000 0.7196116
65010 0.7131631
65020 0.7132475
65030 0.7195972
65040 0.7121575
65050 0.7114309
65060 0.7112353
65070 0.7141541
65080 0.7255481
65090 0.712136
65100 0.7116596
65110 0.7107556
65120 0.701139
65130 0.7227826
65140 0.7221757
65150 0.7273009
65160 0.7214547
65170 0.7219353
65180 0.7249306
65190 0.7196707
65200 0.7265251
65210 0.7326031
65220 0.724005
65230 0.7291416
65240 0.7263494
65250 0.718813
65260 0.7468
65270 0.7396581
65280 0.7509705
65290 0.7364191
65300 0.7380142
65310 0.737349
65320 0.7444262
65330 0.7320012
65340 0.7290278
65350 0.7298386
65360 0.7287129
65370 0.735944
65380 0.7434675
65390 0.7467384
65400 0.7407359
65410 0.750132
65420 0.746965
65430 0.7399945
65440 0.7335662
65450 0.7290457
65460 0.7375755
65470 0.7404605
65480 0.7337429
65490 0.7355076
65500 0.7346672
65510 0.7413365
65520 0.7285082
65530 0.7152464
65540 0.7368407
65550 0.7306008
65560 0.7391663
65570 0.7440522
65580 0.7287975
65590 0.7375665
65600 0.7302556
65610 0.7325088
65620 0.7367447
65630 0.7313591
65640 0.7353798
65650 0.7213867
65660 0.7250242
65670 0.7265839
65680 0.7189784
65690 0.7403769
65700 0.7286477
65710 0.7358345
65720 0.7385282
65730 0.7420366
65740 0.7410513
65750 0.7346421
65760 0.729726
65770 0.7355521
65780 0.7229074
65790 0.7341599
65800 0.7325658
65810 0.7225857
65820 0.7269241
65830 0.7259977
65840 0.7501631
65850 0.7420483
65860 0.7399952
65870 0.7367782
65880 0.7378949
65890 0.7446997
65900 0.7516035
65910 0.7468952
65920 0.7566856
65930 0.7489554
65940 0.7578466
65950 0.7600887
65960 0.7506148
65970 0.7465696
65980 0.7486438
65990 0.7415868
66000 0.7359275
66010 0.739332
66020 0.7501864
66030 0.7444016
66040 0.7334506
66050 0.7308934
66060 0.728121
66070 0.7344197
66080 0.7294182
66090 0.7426585
66100 0.7382233
66110 0.7328442
66120 0.7369378
66130 0.7443915
66140 0.7436574
66150 0.736151
66160 0.7353952
66170 0.7284896
66180 0.7312661
66190 0.7263777
66200 0.7287062
66210 0.7394566
66220 0.7394282
66230 0.7298879
66240 0.7347855
66250 0.7365177
66260 0.7491322
66270 0.7315871
66280 0.7395388
66290 0.7392348
66300 0.7359464
66310 0.7389684
66320 0.7381912
66330 0.7425085
66340 0.7491254
66350 0.7458375
66360 0.7432916
66370 0.7542946
66380 0.7503382
66390 0.760019
66400 0.7378812
66410 0.7301375
66420 0.7220676
66430 0.7162635
66440 0.7306189
66450 0.7363632
66460 0.7382271
66470 0.7459407
66480 0.7392087
66490 0.734982
66500 0.7443202
66510 0.7470089
66520 0.7471432
66530 0.7429072
66540 0.7508031
66550 0.7436166
66560 0.7489586
66570 0.7478342
66580 0.7371837
66590 0.7448168
66600 0.7444347
66610 0.7381786
66620 0.7528819
66630 0.7476938
66640 0.7413419
66650 0.7295954
66660 0.7392887
66670 0.7350552
66680 0.7277257
66690 0.7439984
66700 0.7458511
66710 0.7439501
66720 0.7371489
66730 0.7354935
66740 0.7177791
66750 0.7311246
66760 0.7288327
66770 0.7243564
66780 0.7348532
66790 0.727899
66800 0.7290795
66810 0.7265168
66820 0.7167773
66830 0.7211931
66840 0.7192286
66850 0.7101249
66860 0.7234123
66870 0.7244645
66880 0.7179149
66890 0.7173094
66900 0.7162257
66910 0.7289345
66920 0.7257181
66930 0.7143723
66940 0.7183121
66950 0.7281244
66960 0.7325857
66970 0.7328505
66980 0.7169822
66990 0.7112159
67000 0.7229478
67010 0.7175801
67020 0.7193112
67030 0.7250907
67040 0.731539
67050 0.736608
67060 0.7211074
67070 0.7251895
67080 0.7125124
67090 0.7026461
67100 0.7114107
67110 0.7101823
67120 0.7057126
67130 0.7232487
67140 0.7202091
67150 0.7240198
67160 0.719933
67170 0.7202135
67180 0.7196143
67190 0.7206073
67200 0.7183868
67210 0.719326
67220 0.7280954
67230 0.7380497
67240 0.7336583
67250 0.7291858
67260 0.7390159
67270 0.7323346
67280 0.7385912
67290 0.7355561
67300 0.738608
67310 0.7273738
67320 0.7213396
67330 0.7330135
67340 0.7223289
67350 0.7270424
67360 0.7183092
67370 0.7270988
67380 0.7294667
67390 0.7281986
67400 0.7237765
67410 0.7306699
67420 0.7239522
67430 0.7223633
67440 0.7259492
67450 0.7312365
67460 0.7410482
67470 0.7330288
67480 0.7196742
67490 0.7109796
67500 0.7097447
67510 0.7206528
67520 0.7171633
67530 0.7309337
67540 0.7313437
67550 0.7252513
67560 0.7403392
67570 0.7279661
67580 0.7271476
67590 0.722009
67600 0.725414
67610 0.7197703
67620 0.7305365
67630 0.7305795
67640 0.7312432
67650 0.7253608
67660 0.7197755
67670 0.7152599
67680 0.7264569
67690 0.725291
67700 0.7290319
67710 0.7296812
67720 0.7294355
67730 0.7199832
67740 0.7127669
67750 0.733362
67760 0.7280811
67770 0.7241755
67780 0.7209207
67790 0.7179846
67800 0.7064055
67810 0.7214312
67820 0.7081074
67830 0.7274568
67840 0.7159401
67850 0.7144849
67860 0.7115873
67870 0.7218018
67880 0.7095811
67890 0.7062117
67900 0.7131728
67910 0.7178793
67920 0.7113417
67930 0.7116061
67940 0.7240801
67950 0.7093831
67960 0.7199827
67970 0.7278292
67980 0.7269047
67990 0.7262651
68000 0.7182055
68010 0.7057571
68020 0.7113774
68030 0.7160013
68040 0.7172213
68050 0.7233526
68060 0.7193044
68070 0.723376
68080 0.7197698
68090 0.7218494
68100 0.7062761
68110 0.7137685
68120 0.7205909
68130 0.722959
68140 0.7323256
68150 0.7202119
68160 0.7099577
68170 0.7131032
68180 0.7115955
68190 0.720903
68200 0.7253684
68210 0.7114087
68220 0.7112815
68230 0.7219644
68240 0.7124165
68250 0.721952
68260 0.7262461
68270 0.7242081
68280 0.7235688
68290 0.7275563
68300 0.7317714
68310 0.7325305
68320 0.7331212
68330 0.7441342
68340 0.7582731
68350 0.750829
68360 0.7440721
68370 0.7523441
68380 0.7474349
68390 0.7437924
68400 0.7484476
68410 0.747389
68420 0.7429054
68430 0.7372933
68440 0.732017
68450 0.7317773
68460 0.7345623
68470 0.7326937
68480 0.748804
68490 0.7476121
68500 0.7293318
68510 0.7347659
68520 0.7416155
68530 0.738032
68540 0.7417455
68550 0.7395426
68560 0.7515586
68570 0.7434507
68580 0.7378085
68590 0.7333698
68600 0.7215332
68610 0.7440931
68620 0.741979
68630 0.7358197
68640 0.7380037
68650 0.7344241
68660 0.7274413
68670 0.7293929
68680 0.7294547
68690 0.7215343
68700 0.726602
68710 0.7172527
68720 0.7251874
68730 0.7193699
68740 0.712018
68750 0.7187691
68760 0.7247814
68770 0.7350432
68780 0.7305375
68790 0.7378519
68800 0.7307232
68810 0.7303058
68820 0.7308066
68830 0.7252854
68840 0.7180356
68850 0.7251419
68860 0.7214291
68870 0.7221581
68880 0.726115
68890 0.7225476
68900 0.7248695
68910 0.7326014
68920 0.7271499
68930 0.7175674
68940 0.7388237
68950 0.7342442
68960 0.7347204
68970 0.7236266
68980 0.7217228
68990 0.7301509
69000 0.7221593
69010 0.7170422
69020 0.7070755
69030 0.7098253
69040 0.7128239
69050 0.7267394
69060 0.7223895
69070 0.7180565
69080 0.7306023
69090 0.7246884
69100 0.7192651
69110 0.7169437
69120 0.7227589
69130 0.7229582
69140 0.7193791
69150 0.7252612
69160 0.7276468
69170 0.728676
69180 0.7386153
69190 0.7332694
69200 0.7246575
69210 0.7213631
69220 0.7122434
69230 0.7164598
69240 0.7150595
69250 0.7144872
69260 0.7178962
69270 0.7144418
69280 0.7174543
69290 0.7197002
69300 0.7261916
69310 0.7350373
69320 0.7410528
69330 0.7354978
69340 0.7251527
69350 0.7282166
69360 0.7255047
69370 0.7170662
69380 0.7147393
69390 0.7030638
69400 0.7090425
69410 0.7020738
69420 0.7065641
69430 0.7085741
69440 0.6930767
69450 0.6981281
69460 0.694329
69470 0.7042137
69480 0.6923952
69490 0.6933642
69500 0.7091519
69510 0.7145869
69520 0.7065867
69530 0.7108652
69540 0.7159845
69550 0.7280754
69560 0.7213845
69570 0.7137985
69580 0.7147076
69590 0.7173572
69600 0.7223769
69610 0.7311022
69620 0.7198479
69630 0.7248317
69640 0.7295831
69650 0.7436593
69660 0.7352806
69670 0.7305967
69680 0.7397789
69690 0.740623
69700 0.7499406
69710 0.7410359
69720 0.7374811
69730 0.7373204
69740 0.7391914
69750 0.7374619
69760 0.7457451
69770 0.7374561
69780 0.7198192
69790 0.7291682
69800 0.7247626
69810 0.7245398
69820 0.7193584
69830 0.711132
69840 0.7171465
69850 0.7103825
69860 0.7093915
69870 0.7107536
69880 0.6959858
69890 0.716195
69900 0.714344
69910 0.7116444
69920 0.7099456
69930 0.7217061
69940 0.7205319
69950 0.7179021
69960 0.7279325
69970 0.7321914
69980 0.7295165
69990 0.7352867
70000 0.7412438
70010 0.72629
70020 0.7341138
70030 0.738737
70040 0.7382841
70050 0.7330137
70060 0.7307531
70070 0.7315859
70080 0.7249392
70090 0.7266191
70100 0.7256423
70110 0.7232633
70120 0.7193254
70130 0.7343858
70140 0.7230874
70150 0.7331753
70160 0.7220587
70170 0.7292488
70180 0.7245398
70190 0.7321981
70200 0.7390129
70210 0.7294212
70220 0.7468762
70230 0.7172003
70240 0.7101919
70250 0.7251641
70260 0.7218465
70270 0.7207592
70280 0.7292289
70290 0.7265574
70300 0.7344626
70310 0.7376266
70320 0.7409067
70330 0.7455327
70340 0.7406963
70350 0.7267131
70360 0.7297733
70370 0.734051
70380 0.7328632
70390 0.7465872
70400 0.7345405
70410 0.7424492
70420 0.7362554
70430 0.7385188
70440 0.7318718
70450 0.7293947
70460 0.7329246
70470 0.7320751
70480 0.7517012
70490 0.7426164
70500 0.7540358
70510 0.7574917
70520 0.7541764
70530 0.7458043
70540 0.7359437
70550 0.7316423
70560 0.7253087
70570 0.7241746
70580 0.7266985
70590 0.7131093
70600 0.709819
70610 0.7173933
70620 0.7238117
70630 0.7321396
70640 0.7159472
70650 0.7154248
70660 0.7185484
70670 0.7321498
70680 0.7334252
70690 0.7522719
70700 0.7410842
70710 0.7379425
70720 0.7371288
70730 0.7321931
70740 0.7353677
70750 0.7468354
70760 0.736227
70770 0.7379451
70780 0.7483238
70790 0.7432891
70800 0.7355008
70810 0.7398048
70820 0.7378858
70830 0.7374541
70840 0.7378892
70850 0.7455646
70860 0.7496951
70870 0.7484791
70880 0.7431625
70890 0.7367866
70900 0.735332
70910 0.7358423
70920 0.7293031
70930 0.7322112
70940 0.736639
70950 0.7346849
70960 0.7521086
70970 0.7466233
70980 0.7465072
70990 0.7422192
71000 0.7543935
71010 0.7454849
71020 0.7544726
71030 0.7485597
71040 0.7555794
71050 0.7493547
71060 0.7382349
71070 0.7430398
71080 0.7458907
71090 0.7453171
71100 0.7420158
71110 0.7390077
71120 0.7334073
71130 0.7460803
71140 0.733484
71150 0.7322867
71160 0.7347676
71170 0.737222
71180 0.7346023
71190 0.7385011
71200 0.7215078
71210 0.7163282
71220 0.7318955
71230 0.7465256
71240 0.7435259
71250 0.7348714
71260 0.7474122
71270 0.7378083
71280 0.7419562
71290 0.7332239
71300 0.7284473
71310 0.7321427
71320 0.7213492
71330 0.7302181
71340 0.7231518
71350 0.7223963
71360 0.7258853
71370 0.7356944
71380 0.728595
71390 0.7299904
71400 0.7331792
71410 0.7263506
71420 0.7384266
71430 0.7401381
71440 0.7234208
71450 0.7197526
71460 0.7447462
71470 0.7474489
71480 0.7568107
71490 0.7448773
71500 0.736713
71510 0.7342625
71520 0.7387217
71530 0.7432497
71540 0.7295274
71550 0.7420129
71560 0.7301245
71570 0.7397732
71580 0.7271712
71590 0.7181981
71600 0.7262763
71610 0.7138543
71620 0.7200767
71630 0.717495
71640 0.7309883
71650 0.7137797
71660 0.7229095
71670 0.7214448
71680 0.732627
71690 0.7265894
71700 0.7333443
71710 0.7264723
71720 0.7243717
71730 0.7203192
71740 0.7295582
71750 0.7359166
71760 0.7164135
71770 0.7257257
71780 0.7240034
71790 0.7312858
71800 0.7350999
71810 0.7308751
71820 0.7323337
71830 0.7461171
71840 0.7393051
71850 0.7540538
71860 0.7512051
71870 0.7327182
71880 0.7381722
71890 0.7372802
71900 0.7385119
71910 0.7435834
71920 0.7307498
71930 0.7276186
71940 0.7311589
71950 0.7299955
71960 0.7310063
71970 0.7132721
71980 0.7219735
71990 0.7263021
72000 0.7209888
72010 0.7281899
72020 0.7372121
72030 0.7217433
72040 0.7202425
72050 0.7159469
72060 0.7159755
72070 0.7310508
72080 0.7267762
72090 0.7282456
72100 0.7257987
72110 0.736352
72120 0.7171614
72130 0.7363636
72140 0.7375048
72150 0.7432528
72160 0.7376334
72170 0.7330841
72180 0.735585
72190 0.7394739
72200 0.7251964
72210 0.7418354
72220 0.7349716
72230 0.7179934
72240 0.7136785
72250 0.7108557
72260 0.7237236
72270 0.7250554
72280 0.7275432
72290 0.7356346
72300 0.724474
72310 0.7305468
72320 0.7242531
72330 0.7309916
72340 0.72565
72350 0.7279493
72360 0.7245046
72370 0.7365886
72380 0.7358612
72390 0.7403261
72400 0.7285692
72410 0.7420409
72420 0.7396957
72430 0.7392187
72440 0.7434795
72450 0.7295972
72460 0.7309464
72470 0.7299949
72480 0.7286767
72490 0.7397392
72500 0.7387215
72510 0.7396399
72520 0.7392557
72530 0.7376585
72540 0.7472764
72550 0.7415636
72560 0.7450972
72570 0.7535358
72580 0.7564689
72590 0.7491607
72600 0.7513658
72610 0.740054
72620 0.7410074
72630 0.736339
72640 0.7293696
72650 0.7306355
72660 0.7291741
72670 0.7246125
72680 0.7460104
72690 0.7425963
72700 0.7446753
72710 0.7546678
72720 0.7474676
72730 0.7619999
72740 0.748231
72750 0.7602141
72760 0.7486343
72770 0.7456573
72780 0.7490163
72790 0.7513552
72800 0.7378139
72810 0.7419389
72820 0.7377368
72830 0.737434
72840 0.7393953
72850 0.7271757
72860 0.7402078
72870 0.738521
72880 0.7429802
72890 0.7420646
72900 0.7436348
72910 0.7309774
72920 0.7486061
72930 0.7512699
72940 0.7495604
72950 0.7469397
72960 0.7434947
72970 0.7318206
72980 0.7487522
72990 0.7509318
73000 0.7485756
73010 0.7599711
73020 0.7608385
73030 0.7660183
73040 0.7750441
73050 0.7709805
73060 0.771287
73070 0.765641
73080 0.7696361
73090 0.7626967
73100 0.7542697
73110 0.7481218
73120 0.7501518
73130 0.7448348
73140 0.7337046
73150 0.7499171
73160 0.7591211
73170 0.7602021
73180 0.7496988
73190 0.7545523
73200 0.7605208
73210 0.7499186
73220 0.7522675
73230 0.7519622
73240 0.7399112
73250 0.7328882
73260 0.7406424
73270 0.7273028
73280 0.7245999
73290 0.7235204
73300 0.7236743
73310 0.728608
73320 0.7248843
73330 0.7274951
73340 0.7205981
73350 0.7154137
73360 0.7175419
73370 0.7348122
73380 0.7309709
73390 0.7398506
73400 0.7355417
73410 0.7230928
73420 0.7270982
73430 0.7276343
73440 0.7219083
73450 0.7253703
73460 0.7145782
73470 0.7226954
73480 0.7202293
73490 0.7244944
73500 0.7349186
73510 0.7217222
73520 0.7329308
73530 0.732199
73540 0.7293255
73550 0.7259277
73560 0.7112086
73570 0.7255043
73580 0.7319074
73590 0.7480208
73600 0.7487545
73610 0.7416048
73620 0.7358506
73630 0.7220665
73640 0.7269145
73650 0.7426628
73660 0.7465273
73670 0.7548602
73680 0.7486345
73690 0.7389128
73700 0.7560684
73710 0.7525821
73720 0.7538744
73730 0.7504988
73740 0.7435558
73750 0.7469069
73760 0.7486042
73770 0.7426615
73780 0.7394301
73790 0.7415006
73800 0.7318186
73810 0.7221337
73820 0.7163037
73830 0.7110913
73840 0.7169054
73850 0.7297675
73860 0.742245
73870 0.7367234
73880 0.7338822
73890 0.7289367
73900 0.7255898
73910 0.7271986
73920 0.7263903
73930 0.7326712
73940 0.7328512
73950 0.7392638
73960 0.7214862
73970 0.7338126
73980 0.7249849
73990 0.7355033
74000 0.7446246
74010 0.7320614
74020 0.7361923
74030 0.7357368
74040 0.7334867
74050 0.7315779
74060 0.7348027
74070 0.7261309
74080 0.738028
74090 0.7496507
74100 0.7257416
74110 0.7341943
74120 0.7320522
74130 0.7263011
74140 0.7316287
74150 0.7244036
74160 0.7185788
74170 0.7206786
74180 0.7358282
74190 0.7251745
74200 0.7324842
74210 0.7330891
74220 0.7298666
74230 0.7193287
74240 0.717792
74250 0.7089353
74260 0.7259123
74270 0.7240792
74280 0.7288927
74290 0.7236922
74300 0.7191615
74310 0.7151443
74320 0.7115917
74330 0.7143242
74340 0.718722
74350 0.7059029
74360 0.7020802
74370 0.7095602
74380 0.70804
74390 0.7153566
74400 0.7277415
74410 0.7133424
74420 0.7187091
74430 0.7180021
74440 0.7125387
74450 0.7143638
74460 0.7048492
74470 0.7151668
74480 0.7034204
74490 0.7065309
74500 0.7043049
74510 0.7010374
74520 0.7017548
74530 0.6994594
74540 0.7015383
74550 0.7149358
74560 0.6939887
74570 0.7032671
74580 0.6975297
74590 0.6948158
74600 0.7084629
74610 0.7192805
74620 0.7192469
74630 0.7082152
74640 0.7113816
74650 0.7064609
74660 0.7042526
74670 0.7123961
74680 0.7020856
74690 0.7181811
74700 0.7125795
74710 0.7056869
74720 0.7084162
74730 0.705568
74740 0.7103047
74750 0.7172605
74760 0.7123766
74770 0.7027902
74780 0.7052437
74790 0.7174788
74800 0.7093937
74810 0.7065452
74820 0.7167088
74830 0.7147816
74840 0.7108827
74850 0.7230783
74860 0.7240734
74870 0.7214947
74880 0.7201999
74890 0.7086112
74900 0.7155771
74910 0.7168007
74920 0.7145079
74930 0.715609
74940 0.7264308
74950 0.7215238
74960 0.7161774
74970 0.7263076
74980 0.7292506
74990 0.7207786
75000 0.7185401
75010 0.7203421
75020 0.7140877
75030 0.7233863
75040 0.7180793
75050 0.713079
75060 0.7258903
75070 0.7277352
75080 0.7240514
75090 0.7213495
75100 0.7111311
75110 0.7191596
75120 0.7332513
75130 0.7351227
75140 0.7237995
75150 0.7165342
75160 0.7273096
75170 0.7279412
75180 0.7300544
75190 0.7164565
75200 0.7230847
75210 0.7255897
75220 0.7227634
75230 0.7154564
75240 0.7191352
75250 0.7250175
75260 0.7371786
75270 0.733471
75280 0.7191437
75290 0.7292931
75300 0.710794
75310 0.7291831
75320 0.731743
75330 0.7220854
75340 0.7298012
75350 0.7258981
75360 0.7296667
75370 0.7278575
75380 0.7400842
75390 0.7294338
75400 0.7320175
75410 0.7380743
75420 0.7288781
75430 0.7225344
75440 0.7302387
75450 0.7170035
75460 0.7136835
75470 0.7266992
75480 0.7261381
75490 0.7317243
75500 0.7240114
75510 0.7268831
75520 0.7260391
75530 0.7255595
75540 0.7214558
75550 0.7159505
75560 0.7171023
75570 0.7231413
75580 0.7256511
75590 0.7232624
75600 0.7130535
75610 0.7139784
75620 0.7198948
75630 0.7316651
75640 0.7254183
75650 0.7052674
75660 0.7110976
75670 0.7122698
75680 0.7341266
75690 0.7325937
75700 0.742607
75710 0.7309465
75720 0.7316264
75730 0.7308444
75740 0.7226834
75750 0.7274448
75760 0.7356003
75770 0.7396151
75780 0.7514318
75790 0.7483494
75800 0.7540849
75810 0.7495556
75820 0.7537755
75830 0.7412331
75840 0.759964
75850 0.7564803
75860 0.7435918
75870 0.7430971
75880 0.742707
75890 0.7338322
75900 0.7389966
75910 0.7368995
75920 0.7415942
75930 0.7488015
75940 0.7432235
75950 0.7361943
75960 0.742015
75970 0.7353906
75980 0.7375355
75990 0.7336446
76000 0.7249968
76010 0.7255357
76020 0.7202916
76030 0.7168275
76040 0.7238957
76050 0.7179751
76060 0.7306348
76070 0.7312441
76080 0.734693
76090 0.733422
76100 0.7218125
76110 0.726279
76120 0.7171879
76130 0.7290753
76140 0.7423308
76150 0.7373034
76160 0.7353231
76170 0.7355116
76180 0.7295603
76190 0.7195836
76200 0.7207428
76210 0.7355731
76220 0.7211763
76230 0.7416118
76240 0.7404623
76250 0.7402004
76260 0.7373021
76270 0.7442496
76280 0.7359559
76290 0.7262392
76300 0.7283034
76310 0.7341025
76320 0.7274734
76330 0.7254869
76340 0.7333726
76350 0.732737
76360 0.7380248
76370 0.7472516
76380 0.7476045
76390 0.7387571
76400 0.7474474
76410 0.7367945
76420 0.7432733
76430 0.7372727
76440 0.7435603
76450 0.7322479
76460 0.7324497
76470 0.7307771
76480 0.7305137
76490 0.733605
76500 0.728332
76510 0.7337025
76520 0.7222822
76530 0.7334037
76540 0.7389163
76550 0.7653145
76560 0.7512711
76570 0.7440475
76580 0.7425786
76590 0.7392715
76600 0.7361498
76610 0.7371464
76620 0.7259306
76630 0.7304427
76640 0.7330851
76650 0.7359642
76660 0.7229424
76670 0.723559
76680 0.7213166
76690 0.739565
76700 0.7300038
76710 0.7365494
76720 0.7378727
76730 0.7422348
76740 0.7330347
76750 0.7308794
76760 0.7411737
76770 0.7440576
76780 0.7248643
76790 0.7336711
76800 0.7205579
76810 0.7261719
76820 0.7328616
76830 0.7291293
76840 0.730108
76850 0.7334146
76860 0.7319943
76870 0.733241
76880 0.7505692
76890 0.7473723
76900 0.7449501
76910 0.7434224
76920 0.7471352
76930 0.7575094
76940 0.7493014
76950 0.7466965
76960 0.7443321
76970 0.7530604
76980 0.7463542
76990 0.749443
77000 0.7499217
77010 0.7534535
77020 0.7678688
77030 0.7401099
77040 0.7477177
77050 0.7479964
77060 0.7290534
77070 0.7201769
77080 0.7345849
77090 0.7430605
77100 0.7275389
77110 0.7341196
77120 0.7213421
77130 0.7313074
77140 0.7349265
77150 0.7359389
77160 0.7318342
77170 0.7273406
77180 0.7268014
77190 0.7270481
77200 0.7345051
77210 0.7249972
77220 0.7283274
77230 0.7417459
77240 0.7231796
77250 0.7169066
77260 0.7144191
77270 0.7276517
77280 0.7219155
77290 0.7187592
77300 0.7273475
77310 0.7176386
77320 0.7221002
77330 0.7045794
77340 0.7029004
77350 0.7130993
77360 0.7053146
77370 0.7172428
77380 0.715142
77390 0.7129509
77400 0.7214718
77410 0.7221414
77420 0.72474
77430 0.7210444
77440 0.7098013
77450 0.711576
77460 0.7241266
77470 0.7243636
77480 0.7235858
77490 0.7303555
77500 0.7251157
77510 0.7270078
77520 0.7303089
77530 0.7147767
77540 0.7187486
77550 0.7125676
77560 0.6998575
77570 0.7222337
77580 0.7325368
77590 0.7138703
77600 0.7065566
77610 0.7158405
77620 0.7138682
77630 0.734439
77640 0.721974
77650 0.726176
77660 0.7241177
77670 0.7294603
77680 0.7232285
77690 0.7224675
77700 0.7107004
77710 0.7251381
77720 0.7244558
77730 0.7193958
77740 0.719164
77750 0.7309791
77760 0.7279576
77770 0.7278515
77780 0.7399856
77790 0.7343312
77800 0.7250309
77810 0.7363785
77820 0.7422349
77830 0.7306789
77840 0.7313914
77850 0.7416219
77860 0.7437329
77870 0.7511196
77880 0.7466176
77890 0.7476401
77900 0.7477869
77910 0.7478971
77920 0.7498826
77930 0.7439349
77940 0.7416461
77950 0.7460408
77960 0.7386903
77970 0.7363607
77980 0.7428122
77990 0.7392986
78000 0.7422658
78010 0.750555
78020 0.7564903
78030 0.7567075
78040 0.7572753
78050 0.7489904
78060 0.750342
78070 0.7270751
78080 0.7297977
78090 0.7384083
78100 0.7418689
78110 0.7511662
78120 0.7390779
78130 0.7425545
78140 0.7365926
78150 0.7439712
78160 0.7424938
78170 0.7376605
78180 0.7354344
78190 0.745406
78200 0.7332205
78210 0.7322587
78220 0.7292699
78230 0.7453156
78240 0.7329777
78250 0.7382547
78260 0.7426032
78270 0.7479443
78280 0.7416873
78290 0.7445115
78300 0.756619
78310 0.7504159
78320 0.7493668
78330 0.7499008
78340 0.7520927
78350 0.7382973
78360 0.7475782
78370 0.732548
78380 0.7469108
78390 0.7542893
78400 0.7546824
78410 0.7571628
78420 0.7673511
78430 0.7564983
78440 0.7499847
78450 0.7549799
78460 0.7278471
78470 0.7533073
78480 0.7507856
78490 0.7531821
78500 0.7512027
78510 0.7354053
78520 0.7472423
78530 0.7524804
78540 0.7536794
78550 0.7372938
78560 0.7398225
78570 0.7372068
78580 0.7441663
78590 0.7548233
78600 0.7485966
78610 0.7496801
78620 0.7444174
78630 0.7353532
78640 0.7531053
78650 0.7524343
78660 0.7500612
78670 0.7439404
78680 0.7453793
78690 0.7462791
78700 0.7461047
78710 0.7499724
78720 0.759276
78730 0.756189
78740 0.745001
78750 0.7486432
78760 0.7455312
78770 0.7466917
78780 0.7425358
78790 0.7495044
78800 0.7492071
78810 0.7497415
78820 0.7349307
78830 0.7357841
78840 0.7456234
78850 0.7361011
78860 0.7390382
78870 0.7244254
78880 0.7305468
78890 0.7405065
78900 0.732449
78910 0.7324763
78920 0.7382106
78930 0.7382211
78940 0.7384592
78950 0.7428406
78960 0.737663
78970 0.7276734
78980 0.7306946
78990 0.7389269
79000 0.7378528
79010 0.7319868
79020 0.7413622
79030 0.755317
79040 0.7403764
79050 0.743932
79060 0.7495121
79070 0.7476328
79080 0.7403882
79090 0.7444308
79100 0.7394061
79110 0.738113
79120 0.7489817
79130 0.7378786
79140 0.7479588
79150 0.735899
79160 0.7228251
79170 0.7271746
79180 0.7324435
79190 0.730239
79200 0.7410775
79210 0.744023
79220 0.7407923
79230 0.7393585
79240 0.7270226
79250 0.7368011
79260 0.7336515
79270 0.7371379
79280 0.7363365
79290 0.7410547
79300 0.7447299
79310 0.7334902
79320 0.7417315
79330 0.7395341
79340 0.7422953
79350 0.7410554
79360 0.7397
79370 0.7403917
79380 0.7540819
79390 0.7405004
79400 0.7391771
79410 0.7492164
79420 0.7416942
79430 0.7365237
79440 0.7194203
79450 0.7248256
79460 0.7240219
79470 0.7266345
79480 0.7239918
79490 0.7299181
79500 0.7216964
79510 0.7295206
79520 0.7210352
79530 0.7227971
79540 0.7117326
79550 0.7330641
79560 0.7280099
79570 0.7232692
79580 0.7372113
79590 0.725274
79600 0.7327189
79610 0.729782
79620 0.7273319
79630 0.7262293
79640 0.7305539
79650 0.7197296
79660 0.7291173
79670 0.7289851
79680 0.7254697
79690 0.7313252
79700 0.7318756
79710 0.7329155
79720 0.726646
79730 0.7357517
79740 0.726555
79750 0.7203189
79760 0.7275443
79770 0.7243559
79780 0.7237715
79790 0.7260512
79800 0.7217683
79810 0.715076
79820 0.7203231
79830 0.7261631
79840 0.7189317
79850 0.719954
79860 0.7155722
79870 0.7123614
79880 0.7167512
79890 0.7125162
79900 0.7149878
79910 0.7226933
79920 0.730895
79930 0.725516
79940 0.7253607
79950 0.7287097
79960 0.7389684
79970 0.7318835
79980 0.7312345
79990 0.744416
80000 0.738081
80010 0.7353511
80020 0.7425423
80030 0.7477757
80040 0.737049
80050 0.7429402
80060 0.7364389
80070 0.7474036
80080 0.7449853
80090 0.7429916
80100 0.7334927
80110 0.7504243
80120 0.7508945
80130 0.7373469
80140 0.742901
80150 0.7538327
80160 0.7509142
80170 0.7429001
80180 0.7556726
80190 0.7446142
80200 0.755851
80210 0.745959
80220 0.7441193
80230 0.7507077
80240 0.7518502
80250 0.7418379
80260 0.7496292
80270 0.7395073
80280 0.7468363
80290 0.7537586
80300 0.7532489
80310 0.755203
80320 0.758676
80330 0.7503541
80340 0.7441884
80350 0.7376212
80360 0.7338553
80370 0.7345334
80380 0.7334753
80390 0.7361786
80400 0.7446606
80410 0.7395282
80420 0.7325398
80430 0.7347572
80440 0.7286824
80450 0.7395489
80460 0.736964
80470 0.736079
80480 0.7369362
80490 0.7275642
80500 0.7237105
80510 0.7269759
80520 0.720964
80530 0.7334442
80540 0.7266676
80550 0.7275631
80560 0.7314085
80570 0.7369494
80580 0.7364717
80590 0.7278087
80600 0.7293898
80610 0.7278427
80620 0.7247523
80630 0.7377623
80640 0.7280041
80650 0.7210959
80660 0.721981
80670 0.7213556
80680 0.7219847
80690 0.7255902
80700 0.7110472
80710 0.7193281
80720 0.7311432
80730 0.7351538
80740 0.7313215
80750 0.7257537
80760 0.7314966
80770 0.7268407
80780 0.7376119
80790 0.737286
80800 0.732783
80810 0.7324263
80820 0.7437523
80830 0.7384316
80840 0.7269083
80850 0.7397565
80860 0.7418836
80870 0.7371436
80880 0.7390783
80890 0.7346485
80900 0.7262688
80910 0.7266965
80920 0.732987
80930 0.7323896
80940 0.7376856
80950 0.7305539
80960 0.7320386
80970 0.728078
80980 0.7260377
80990 0.7199044
81000 0.7135278
81010 0.7163906
81020 0.7124583
81030 0.7211699
81040 0.7170181
81050 0.7335569
81060 0.721128
81070 0.7272493
81080 0.7281632
81090 0.7283277
81100 0.7296764
81110 0.7427209
81120 0.7378733
81130 0.7410845
81140 0.7346209
81150 0.7378998
81160 0.7477285
81170 0.726417
81180 0.7348891
81190 0.7440243
81200 0.7232702
81210 0.7382173
81220 0.7329891
81230 0.7341971
81240 0.727878
81250 0.7341675
81260 0.7318433
81270 0.7344142
81280 0.7327417
81290 0.7293404
81300 0.7305994
81310 0.7213698
81320 0.7251961
81330 0.7321114
81340 0.7142527
81350 0.7112151
81360 0.70219
81370 0.7054129
81380 0.7221115
81390 0.7146586
81400 0.7266215
81410 0.7257718
81420 0.721425
81430 0.7189553
81440 0.7187929
81450 0.7073387
81460 0.7098885
81470 0.7175684
81480 0.7236413
81490 0.7282975
81500 0.720139
81510 0.7235357
81520 0.719229
81530 0.7188752
81540 0.7126771
81550 0.711297
81560 0.7152719
81570 0.709899
81580 0.716998
81590 0.7125757
81600 0.7208585
81610 0.7133387
81620 0.7172936
81630 0.7208022
81640 0.7220333
81650 0.7127906
81660 0.7175542
81670 0.7202079
81680 0.7285883
81690 0.7245774
81700 0.7164778
81710 0.7233545
81720 0.7224475
81730 0.7226822
81740 0.7109066
81750 0.7198
81760 0.7168946
81770 0.7242774
81780 0.7164794
81790 0.7296423
81800 0.7310107
81810 0.7381745
81820 0.7010008
81830 0.71684
81840 0.7152005
81850 0.730839
81860 0.7267578
81870 0.7288799
81880 0.7246658
81890 0.7230748
81900 0.7261595
81910 0.733283
81920 0.7387905
81930 0.7196525
81940 0.7219883
81950 0.7250831
81960 0.7306417
81970 0.7286162
81980 0.7382646
81990 0.737154
82000 0.7256239
82010 0.7318101
82020 0.7269577
82030 0.7360249
82040 0.7219813
82050 0.728605
82060 0.731524
82070 0.7315952
82080 0.7346622
82090 0.7358719
82100 0.745585
82110 0.7372035
82120 0.7338793
82130 0.7310081
82140 0.7247592
82150 0.7204682
82160 0.7339379
82170 0.7239283
82180 0.7263457
82190 0.733068
82200 0.7393969
82210 0.7318536
82220 0.725862
82230 0.7275777
82240 0.7343252
82250 0.7282059
82260 0.7379894
82270 0.7350645
82280 0.7345325
82290 0.7348853
82300 0.7337921
82310 0.7348259
82320 0.7286828
82330 0.7272397
82340 0.7379389
82350 0.7271928
82360 0.735804
82370 0.7432769
82380 0.7354264
82390 0.7385148
82400 0.7317935
82410 0.7409893
82420 0.7392268
82430 0.7294036
82440 0.7204591
82450 0.7244038
82460 0.7303033
82470 0.741581
82480 0.746767
82490 0.7394595
82500 0.7470929
82510 0.7348107
82520 0.7391211
82530 0.7211686
82540 0.7245545
82550 0.7194814
82560 0.7327445
82570 0.7254649
82580 0.7241114
82590 0.7187095
82600 0.7208416
82610 0.7297691
82620 0.7349228
82630 0.7356243
82640 0.7400227
82650 0.7361121
82660 0.7364576
82670 0.7295521
82680 0.7379389
82690 0.7218845
82700 0.7171834
82710 0.719107
82720 0.7400208
82730 0.7236536
82740 0.7254306
82750 0.729752
82760 0.7357188
82770 0.7265645
82780 0.7294074
82790 0.7268513
82800 0.728682
82810 0.7329226
82820 0.7345604
82830 0.7371765
82840 0.7210952
82850 0.7268445
82860 0.7343047
82870 0.7240806
82880 0.7216356
82890 0.7104433
82900 0.7201912
82910 0.7263937
82920 0.7376248
82930 0.7341331
82940 0.7260309
82950 0.7153478
82960 0.7231937
82970 0.7231489
82980 0.7328966
82990 0.7306233
83000 0.7284862
83010 0.7280183
83020 0.7353244
83030 0.7327838
83040 0.7143772
83050 0.7239996
83060 0.7195259
83070 0.7270505
83080 0.7297307
83090 0.7180622
83100 0.7179139
83110 0.7200294
83120 0.719379
83130 0.7421826
83140 0.729288
83150 0.738788
83160 0.7325991
83170 0.7273059
83180 0.7271553
83190 0.7329676
83200 0.7444283
83210 0.733454
83220 0.7387935
83230 0.7409596
83240 0.7293754
83250 0.728049
83260 0.7366896
83270 0.7425549
83280 0.7308305
83290 0.7365273
83300 0.7396689
83310 0.7221899
83320 0.7242742
83330 0.7280142
83340 0.7219717
83350 0.7170604
83360 0.7147465
83370 0.7250369
83380 0.7284645
83390 0.7334155
83400 0.7407594
83410 0.7348599
83420 0.727065
83430 0.7337046
83440 0.7278265
83450 0.7346569
83460 0.7298168
83470 0.7381087
83480 0.7363698
83490 0.7337899
83500 0.7345699
83510 0.727451
83520 0.7248259
83530 0.7164135
83540 0.7215432
83550 0.7335696
83560 0.7322182
83570 0.7101185
83580 0.7138678
83590 0.7265981
83600 0.7234277
83610 0.7345923
83620 0.7229969
83630 0.7280598
83640 0.7295729
83650 0.7309275
83660 0.7269465
83670 0.7276556
83680 0.734169
83690 0.7314546
83700 0.7267548
83710 0.7247717
83720 0.7258161
83730 0.7333276
83740 0.7331045
83750 0.7439811
83760 0.7432958
83770 0.7457815
83780 0.7457929
83790 0.7477568
83800 0.7388254
83810 0.7438808
83820 0.7485288
83830 0.7555125
83840 0.7555203
83850 0.7450576
83860 0.7516066
83870 0.7445468
83880 0.7436442
83890 0.7427167
83900 0.7405179
83910 0.7397283
83920 0.7475666
83930 0.7439293
83940 0.7390287
83950 0.7414691
83960 0.7405767
83970 0.7438666
83980 0.7509194
83990 0.7472346
84000 0.7451156
84010 0.7399638
84020 0.7375719
84030 0.7499467
84040 0.7442414
84050 0.7364573
84060 0.7445825
84070 0.7434526
84080 0.738758
84090 0.7460701
84100 0.7380821
84110 0.7436097
84120 0.7414566
84130 0.7414759
84140 0.7478956
84150 0.7490423
84160 0.7396457
84170 0.7370815
84180 0.7302554
84190 0.7322679
84200 0.7375957
84210 0.7297925
84220 0.7387484
84230 0.7317741
84240 0.7321993
84250 0.7309077
84260 0.7400355
84270 0.7267931
84280 0.7362258
84290 0.7328946
84300 0.7294438
84310 0.7429137
84320 0.7273164
84330 0.7323811
84340 0.7295571
84350 0.7408388
84360 0.742218
84370 0.7406132
84380 0.7336587
84390 0.7423869
84400 0.7399787
84410 0.7279326
84420 0.7227713
84430 0.718375
84440 0.7290036
84450 0.7295195
84460 0.7310512
84470 0.7271106
84480 0.7138057
84490 0.7135715
84500 0.7184819
84510 0.7204772
84520 0.7189735
84530 0.720015
84540 0.7144076
84550 0.7174149
84560 0.7152233
84570 0.7229028
84580 0.7172847
84590 0.7203196
84600 0.7109124
84610 0.7139984
84620 0.7114025
84630 0.7128311
84640 0.7140365
84650 0.7205423
84660 0.7142977
84670 0.7232243
84680 0.7263998
84690 0.7290682
84700 0.7250977
84710 0.7179861
84720 0.7281701
84730 0.7333996
84740 0.7202846
84750 0.7303364
84760 0.716028
84770 0.7330403
84780 0.7275462
84790 0.7248157
84800 0.7464074
84810 0.7346478
84820 0.739461
84830 0.7453424
84840 0.7313263
84850 0.7340463
84860 0.73369
84870 0.7288885
84880 0.7363387
84890 0.7323182
84900 0.7417827
84910 0.7457374
84920 0.7409521
84930 0.7482484
84940 0.7482529
84950 0.7389491
84960 0.749501
84970 0.7362694
84980 0.7290301
84990 0.736096
85000 0.7401455
85010 0.7263336
85020 0.7216942
85030 0.7193555
85040 0.7166288
85050 0.7193328
85060 0.7142552
85070 0.7143313
85080 0.7227248
85090 0.7154648
85100 0.7326385
85110 0.7279019
85120 0.7354104
85130 0.7314596
85140 0.7246339
85150 0.7279631
85160 0.7261199
85170 0.7233858
85180 0.741655
85190 0.7408574
85200 0.7350274
85210 0.7341726
85220 0.7286556
85230 0.725845
85240 0.7325956
85250 0.7244927
85260 0.7297604
85270 0.7427824
85280 0.7375181
85290 0.7300237
85300 0.7209441
85310 0.7205239
85320 0.7224538
85330 0.7375249
85340 0.7307782
85350 0.7246954
85360 0.7212299
85370 0.7299353
85380 0.7328138
85390 0.7285789
85400 0.7136889
85410 0.7182325
85420 0.7206029
85430 0.7206848
85440 0.7169623
85450 0.7279879
85460 0.7369614
85470 0.7315591
85480 0.7329841
85490 0.7329502
85500 0.729458
85510 0.7274489
85520 0.7312083
85530 0.7249659
85540 0.7167099
85550 0.7181297
85560 0.719075
85570 0.7237939
85580 0.7268947
85590 0.7157781
85600 0.7117729
85610 0.724537
85620 0.7322453
85630 0.7303042
85640 0.7306881
85650 0.7311705
85660 0.7345191
85670 0.7491693
85680 0.7353252
85690 0.7420573
85700 0.7335621
85710 0.7370875
85720 0.7337434
85730 0.7434755
85740 0.7397219
85750 0.7427564
85760 0.738362
85770 0.7303606
85780 0.7349527
85790 0.7339807
85800 0.7401347
85810 0.7375809
85820 0.7326582
85830 0.7384825
85840 0.7429292
85850 0.7578986
85860 0.7497565
85870 0.7419689
85880 0.746295
85890 0.7531187
85900 0.7404451
85910 0.7470629
85920 0.7399421
85930 0.7348471
85940 0.7470893
85950 0.7542421
85960 0.7604909
85970 0.7601805
85980 0.7554588
85990 0.7597395
86000 0.7539067
86010 0.7462237
86020 0.743907
86030 0.7422331
86040 0.7471666
86050 0.7552568
86060 0.7391516
86070 0.7356898
86080 0.7395722
86090 0.7280909
86100 0.7326072
86110 0.7314577
86120 0.7224935
86130 0.7302551
86140 0.7290897
86150 0.7261909
86160 0.7328355
86170 0.7352159
86180 0.7298411
86190 0.7161874
86200 0.7269421
86210 0.7233633
86220 0.7130004
86230 0.7265059
86240 0.7193367
86250 0.7198106
86260 0.7245123
86270 0.7213098
86280 0.7291226
86290 0.7378607
86300 0.7269369
86310 0.7252696
86320 0.7287049
86330 0.7307627
86340 0.72513
86350 0.7239993
86360 0.7229347
86370 0.7214456
86380 0.7240701
86390 0.7213361
86400 0.7214282
86410 0.7258307
86420 0.715372
86430 0.7257534
86440 0.7264934
86450 0.735625
86460 0.7341453
86470 0.730669
86480 0.7389457
86490 0.731195
86500 0.7154087
86510 0.7336794
86520 0.7261609
86530 0.7279896
86540 0.7250695
86550 0.7257686
86560 0.7220291
86570 0.7242784
86580 0.7235798
86590 0.7198042
86600 0.7220383
86610 0.7187186
86620 0.7309886
86630 0.7210832
86640 0.7283078
86650 0.7285167
86660 0.7262562
86670 0.7333314
86680 0.7297462
86690 0.7134197
86700 0.7244703
86710 0.7205856
86720 0.7184775
86730 0.713273
86740 0.7225278
86750 0.7223344
86760 0.715647
86770 0.7143641
86780 0.7120835
86790 0.7209262
86800 0.7270818
86810 0.7207108
86820 0.7194784
86830 0.7126243
86840 0.7084985
86850 0.7152219
86860 0.7136776
86870 0.7133282
86880 0.7105627
86890 0.7052518
86900 0.6985145
86910 0.7008885
86920 0.7033244
86930 0.715691
86940 0.7204552
86950 0.7133263
86960 0.7193328
86970 0.719256
86980 0.7307849
86990 0.7407983
87000 0.7286074
87010 0.732811
87020 0.7297387
87030 0.7269472
87040 0.7191343
87050 0.7357877
87060 0.725584
87070 0.7261205
87080 0.7321591
87090 0.7296954
87100 0.7398586
87110 0.7201498
87120 0.7258616
87130 0.7256287
87140 0.7264684
87150 0.729444
87160 0.7437057
87170 0.729804
87180 0.7266001
87190 0.725558
87200 0.719132
87210 0.7251468
87220 0.7260535
87230 0.7304125
87240 0.7272296
87250 0.7264924
87260 0.7170552
87270 0.7267449
87280 0.7226138
87290 0.7241693
87300 0.7239131
87310 0.7369835
87320 0.7293972
87330 0.7253879
87340 0.7189251
87350 0.7203104
87360 0.7146878
87370 0.7189264
87380 0.7211673
87390 0.7322981
87400 0.7269956
87410 0.7345668
87420 0.7339513
87430 0.7278255
87440 0.7358502
87450 0.7232999
87460 0.7200799
87470 0.7166579
87480 0.7129424
87490 0.7151496
87500 0.7231714
87510 0.7290742
87520 0.7419156
87530 0.7388484
87540 0.7367378
87550 0.7376484
87560 0.7411235
87570 0.7362497
87580 0.740871
87590 0.7377449
87600 0.7297018
87610 0.7179686
87620 0.7261594
87630 0.7199743
87640 0.7157987
87650 0.7256029
87660 0.7306355
87670 0.7472306
87680 0.7394792
87690 0.7340825
87700 0.7465935
87710 0.7412331
87720 0.7428582
87730 0.7445346
87740 0.7310457
87750 0.7412626
87760 0.7387165
87770 0.7337127
87780 0.7385986
87790 0.7426221
87800 0.7402276
87810 0.7508636
87820 0.7579771
87830 0.7381082
87840 0.7468706
87850 0.7361277
87860 0.7316987
87870 0.7327785
87880 0.7281535
87890 0.7317336
87900 0.7440875
87910 0.7309136
87920 0.7233729
87930 0.7287628
87940 0.7303362
87950 0.7423055
87960 0.7296703
87970 0.7410738
87980 0.7388515
87990 0.7324432
88000 0.7220321
88010 0.7310373
88020 0.7342103
88030 0.729096
88040 0.7259617
88050 0.7349679
88060 0.7400501
88070 0.7341681
88080 0.74086
88090 0.7370824
88100 0.730763
88110 0.7546997
88120 0.7346486
88130 0.738345
88140 0.7307928
88150 0.7403407
88160 0.7346213
88170 0.745023
88180 0.7342583
88190 0.7234454
88200 0.7261947
88210 0.7449827
88220 0.7372693
88230 0.7247481
88240 0.7270522
88250 0.7307763
88260 0.7190825
88270 0.7287524
88280 0.7395914
88290 0.7327354
88300 0.7342382
88310 0.7311621
88320 0.7422861
88330 0.7418072
88340 0.7423032
88350 0.7474082
88360 0.7353084
88370 0.7353407
88380 0.725179
88390 0.7256317
88400 0.7360573
88410 0.7337398
88420 0.7262464
88430 0.7328357
88440 0.7226399
88450 0.7267309
88460 0.7339759
88470 0.7496337
88480 0.7434533
88490 0.7532228
88500 0.7419496
88510 0.7427821
88520 0.7452057
88530 0.7448841
88540 0.7422608
88550 0.7363037
88560 0.738524
88570 0.7319005
88580 0.7361097
88590 0.7367602
88600 0.7346625
88610 0.7365321
88620 0.7359852
88630 0.7226133
88640 0.7249852
88650 0.7354438
88660 0.7258275
88670 0.73036
88680 0.7260188
88690 0.7184728
88700 0.725421
88710 0.718601
88720 0.7265602
88730 0.7170244
88740 0.714531
88750 0.7253492
88760 0.7259321
88770 0.7250703
88780 0.7121461
88790 0.7151198
88800 0.7191849
88810 0.7112861
88820 0.7266925
88830 0.7175056
88840 0.718889
88850 0.7233644
88860 0.7325305
88870 0.7273505
88880 0.7281826
88890 0.7202684
88900 0.7226593
88910 0.7207652
88920 0.7202333
88930 0.7395035
88940 0.7349678
88950 0.7323517
88960 0.7383662
88970 0.7500506
88980 0.7429667
88990 0.7459603
89000 0.7408341
89010 0.745584
89020 0.7478996
89030 0.755093
89040 0.7523077
89050 0.7524182
89060 0.7416697
89070 0.7495199
89080 0.747952
89090 0.7595136
89100 0.7680036
89110 0.7722665
89120 0.7588315
89130 0.748286
89140 0.7492642
89150 0.7549435
89160 0.7486691
89170 0.7465859
89180 0.7507684
89190 0.7460905
89200 0.7588109
89210 0.7415059
89220 0.7597017
89230 0.7648346
89240 0.7545428
89250 0.749037
89260 0.7514522
89270 0.7436635
89280 0.7306199
89290 0.7407972
89300 0.7332414
89310 0.733489
89320 0.730645
89330 0.7248539
89340 0.7284617
89350 0.7210717
89360 0.7176633
89370 0.7106637
89380 0.7041533
89390 0.7157739
89400 0.7181851
89410 0.7266512
89420 0.7374201
89430 0.7270006
89440 0.7305057
89450 0.7354037
89460 0.7370893
89470 0.7326632
89480 0.7240881
89490 0.722845
89500 0.7185327
89510 0.7230775
89520 0.7210211
89530 0.731515
89540 0.7232621
89550 0.7290485
89560 0.7357048
89570 0.7254709
89580 0.7427428
89590 0.7375588
89600 0.7346889
89610 0.7308839
89620 0.734632
89630 0.7326204
89640 0.7166902
89650 0.7319232
89660 0.7288219
89670 0.7438822
89680 0.7332435
89690 0.7264394
89700 0.7186542
89710 0.713531
89720 0.7221743
89730 0.7230347
89740 0.7248326
89750 0.7253045
89760 0.7313474
89770 0.734633
89780 0.741359
89790 0.7385889
89800 0.7471052
89810 0.7420714
89820 0.7395573
89830 0.7396857
89840 0.7393489
89850 0.7347094
89860 0.7310254
89870 0.7248338
89880 0.7216745
89890 0.7379581
89900 0.7455683
89910 0.731397
89920 0.7328923
89930 0.7362567
89940 0.7285447
89950 0.7312936
89960 0.7236539
89970 0.7121634
89980 0.7219921
89990 0.7267295
90000 0.7133619
90010 0.7218171
90020 0.7241892
90030 0.7304931
90040 0.7305138
90050 0.7262785
90060 0.739056
90070 0.7308167
90080 0.7222916
90090 0.731638
90100 0.7219837
90110 0.7293663
90120 0.7299109
90130 0.7147831
90140 0.7266086
90150 0.7198508
90160 0.7299169
90170 0.7329059
90180 0.7291167
90190 0.7254906
90200 0.7209799
90210 0.7343341
90220 0.7400789
90230 0.74075
90240 0.734358
90250 0.7396069
90260 0.7340806
90270 0.7433441
90280 0.7317373
90290 0.7283759
90300 0.7287599
90310 0.7446679
90320 0.7405203
90330 0.744777
90340 0.7326269
90350 0.7326707
90360 0.7313842
90370 0.7459934
90380 0.7310559
90390 0.7424819
90400 0.7368254
90410 0.7310138
90420 0.7443136
90430 0.7546018
90440 0.7564126
90450 0.7537763
90460 0.7577683
90470 0.7528333
90480 0.7496969
90490 0.7448425
90500 0.7326812
90510 0.7370812
90520 0.7468677
90530 0.755319
90540 0.7486105
90550 0.7598979
90560 0.7447729
90570 0.734377
90580 0.7398154
90590 0.7336519
90600 0.7294463
90610 0.73469
90620 0.7394214
90630 0.7505621
90640 0.7490894
90650 0.7438579
90660 0.7310833
90670 0.725468
90680 0.7287222
90690 0.7322026
90700 0.7294537
90710 0.7261795
90720 0.7249516
90730 0.7208302
90740 0.7231638
90750 0.7210165
90760 0.7256653
90770 0.7309896
90780 0.7320284
90790 0.7173461
90800 0.7182029
90810 0.7139463
90820 0.7159719
90830 0.7132097
90840 0.7118614
90850 0.7170956
90860 0.7214767
90870 0.7282236
90880 0.73344
90890 0.7313099
90900 0.7388232
90910 0.7390217
90920 0.7329983
90930 0.7326666
90940 0.7277906
90950 0.7422738
90960 0.7467588
90970 0.7476245
90980 0.7481296
90990 0.7453902
91000 0.7598801
91010 0.741079
91020 0.7360673
91030 0.7316788
91040 0.7248564
91050 0.7272095
91060 0.7252764
91070 0.727585
91080 0.7326395
91090 0.7367201
91100 0.7208217
91110 0.7267754
91120 0.7211958
91130 0.7158501
91140 0.7320153
91150 0.7279839
91160 0.7262612
91170 0.7213477
91180 0.7276829
91190 0.7381359
91200 0.7261979
91210 0.7271307
91220 0.736104
91230 0.7232519
91240 0.7391289
91250 0.7450001
91260 0.724488
91270 0.7254613
91280 0.7345039
91290 0.7346784
91300 0.7209975
91310 0.7219547
91320 0.7234793
91330 0.7416319
91340 0.7146047
91350 0.7131678
91360 0.7193661
91370 0.7211986
91380 0.7238237
91390 0.7163675
91400 0.7149632
91410 0.7200415
91420 0.7280202
91430 0.716416
91440 0.7099487
91450 0.7092913
91460 0.7024283
91470 0.7152998
91480 0.7158059
91490 0.7252408
91500 0.7243065
91510 0.7311888
91520 0.712365
91530 0.7181629
91540 0.7199569
91550 0.7163429
91560 0.7118847
91570 0.7163093
91580 0.7115781
91590 0.7212731
91600 0.7229044
91610 0.7156839
91620 0.7272235
91630 0.7269787
91640 0.7252342
91650 0.7285698
91660 0.7282208
91670 0.7233115
91680 0.7265745
91690 0.7265199
91700 0.7171361
91710 0.7281147
91720 0.735478
91730 0.7290446
91740 0.7165906
91750 0.7243046
91760 0.7321264
91770 0.7406083
91780 0.7341576
91790 0.7276996
91800 0.7434235
91810 0.7396314
91820 0.7428946
91830 0.7342572
91840 0.7408777
91850 0.7481669
91860 0.7431611
91870 0.7507588
91880 0.7445888
91890 0.7394488
91900 0.7440633
91910 0.7556757
91920 0.7476491
91930 0.7472913
91940 0.7350673
91950 0.7379985
91960 0.7263257
91970 0.7344337
91980 0.7320307
91990 0.7245979
92000 0.7275541
92010 0.7241051
92020 0.7181688
92030 0.7190592
92040 0.7326623
92050 0.725532
92060 0.7333432
92070 0.7329105
92080 0.7321601
92090 0.7313671
92100 0.7401983
92110 0.7403548
92120 0.7430581
92130 0.7392681
92140 0.7459177
92150 0.7340836
92160 0.730141
92170 0.723658
92180 0.736299
92190 0.7320622
92200 0.7237668
92210 0.7364317
92220 0.7463047
92230 0.7437253
92240 0.7333317
92250 0.742905
92260 0.7372099
92270 0.731357
92280 0.7133086
92290 0.7213615
92300 0.7261754
92310 0.7215225
92320 0.7264514
92330 0.7353277
92340 0.7321245
92350 0.7271902
92360 0.7245996
92370 0.7206963
92380 0.7361645
92390 0.72975
92400 0.7362306
92410 0.7313173
92420 0.7339532
92430 0.7347755
92440 0.7429666
92450 0.7360269
92460 0.7306513
92470 0.7380976
92480 0.7349287
92490 0.7361858
92500 0.7442124
92510 0.7377751
92520 0.7250643
92530 0.7349519
92540 0.7415903
92550 0.7404504
92560 0.7435183
92570 0.7431306
92580 0.7276934
92590 0.7423402
92600 0.7303997
92610 0.7245278
92620 0.7269477
92630 0.7359164
92640 0.7316884
92650 0.7295807
92660 0.7369981
92670 0.7238631
92680 0.7227898
92690 0.7343143
92700 0.7285582
92710 0.7314135
92720 0.7309206
92730 0.7313727
92740 0.7528557
92750 0.7376879
92760 0.7416902
92770 0.7513776
92780 0.7486449
92790 0.7503203
92800 0.743455
92810 0.7447134
92820 0.7426528
92830 0.7493596
92840 0.7420428
92850 0.7535017
92860 0.7582194
92870 0.7559854
92880 0.7401786
92890 0.7423531
92900 0.7433763
92910 0.746531
92920 0.7525811
92930 0.7486042
92940 0.7564069
92950 0.7533237
92960 0.7616319
92970 0.7559153
92980 0.7680081
92990 0.7703601
93000 0.7621726
93010 0.7659801
93020 0.7698178
93030 0.7685968
93040 0.7606218
93050 0.75514
93060 0.7454577
93070 0.741107
93080 0.7463551
93090 0.7442722
93100 0.7464122
93110 0.7402495
93120 0.7405158
93130 0.7358661
93140 0.7417158
93150 0.7332333
93160 0.7311793
93170 0.7252622
93180 0.7250155
93190 0.7289672
93200 0.7221773
93210 0.7132687
93220 0.7084277
93230 0.7194853
93240 0.7236046
93250 0.7236673
93260 0.740006
93270 0.7213019
93280 0.7241303
93290 0.7366934
93300 0.7288789
93310 0.7357937
93320 0.7355754
93330 0.7273237
93340 0.7224908
93350 0.7359331
93360 0.7362806
93370 0.7484472
93380 0.740921
93390 0.7336662
93400 0.7407886
93410 0.7263673
93420 0.7350837
93430 0.7289811
93440 0.7377361
93450 0.7342581
93460 0.7280763
93470 0.7357364
93480 0.7341376
93490 0.7270749
93500 0.7291627
93510 0.728649
93520 0.7255167
93530 0.7339223
93540 0.7282369
93550 0.7311944
93560 0.7428623
93570 0.7354191
93580 0.7351218
93590 0.7335812
93600 0.7493237
93610 0.7497916
93620 0.7363572
93630 0.7465615
93640 0.7539162
93650 0.7417067
93660 0.7398043
93670 0.7347668
93680 0.7397245
93690 0.7383551
93700 0.7490456
93710 0.733916
93720 0.7449279
93730 0.7365603
93740 0.7360001
93750 0.7270363
93760 0.7277042
93770 0.7212479
93780 0.7269629
93790 0.7240732
93800 0.7213925
93810 0.7237603
93820 0.7371399
93830 0.7465981
93840 0.72832
93850 0.7330682
93860 0.7214134
93870 0.7221071
93880 0.72803
93890 0.713325
93900 0.7354773
93910 0.7235467
93920 0.733198
93930 0.7277983
93940 0.7267705
93950 0.7267441
93960 0.7199408
93970 0.7186852
93980 0.7147431
93990 0.7284056
94000 0.7304652
94010 0.7261901
94020 0.7286409
94030 0.7275621
94040 0.7268473
94050 0.7324926
94060 0.722331
94070 0.724799
94080 0.722961
94090 0.7277698
94100 0.7133301
94110 0.7193881
94120 0.7157088
94130 0.7108541
94140 0.7088398
94150 0.7151505
94160 0.7177613
94170 0.7134197
94180 0.7156832
94190 0.7193887
94200 0.7318827
94210 0.72733
94220 0.7169768
94230 0.7178373
94240 0.7131327
94250 0.7197606
94260 0.7288652
94270 0.7350637
94280 0.7308154
94290 0.7296185
94300 0.7290595
94310 0.7388264
94320 0.7571568
94330 0.7360678
94340 0.7441358
94350 0.7306677
94360 0.7335463
94370 0.746955
94380 0.7324278
94390 0.7321853
94400 0.7196565
94410 0.7259583
94420 0.713689
94430 0.70972
94440 0.7260979
94450 0.7287777
94460 0.7319387
94470 0.7341386
94480 0.7381195
94490 0.7348938
94500 0.7299263
94510 0.7222435
94520 0.7355532
94530 0.7430882
94540 0.7428731
94550 0.7289802
94560 0.7439634
94570 0.7310114
94580 0.7380021
94590 0.7433158
94600 0.7359708
94610 0.7471632
94620 0.7326332
94630 0.7373661
94640 0.7244191
94650 0.7269581
94660 0.727044
94670 0.7287344
94680 0.7241327
94690 0.7189459
94700 0.7273154
94710 0.7160964
94720 0.7224638
94730 0.7273472
94740 0.7124869
94750 0.7133171
94760 0.7153304
94770 0.7186758
94780 0.7154497
94790 0.7244717
94800 0.7251073
94810 0.726166
94820 0.7221369
94830 0.7226071
94840 0.7257211
94850 0.7269749
94860 0.7154409
94870 0.7265333
94880 0.7324691
94890 0.728854
94900 0.7266347
94910 0.7280658
94920 0.7314219
94930 0.7323464
94940 0.7344653
94950 0.7354943
94960 0.7311765
94970 0.7397699
94980 0.7330502
94990 0.7320493
95000 0.7251749
95010 0.7263222
95020 0.7298464
95030 0.7379311
95040 0.7336916
95050 0.7343304
95060 0.7434228
95070 0.7446867
95080 0.7400472
95090 0.7496244
95100 0.7375806
95110 0.7261003
95120 0.7430124
95130 0.739853
95140 0.7440836
95150 0.7531209
95160 0.7459303
95170 0.7463576
95180 0.7408473
95190 0.741623
95200 0.7392524
95210 0.748207
95220 0.7400399
95230 0.7434913
95240 0.7343478
95250 0.7294038
95260 0.7196739
95270 0.7331657
95280 0.7356658
95290 0.7340732
95300 0.7310496
95310 0.7515179
95320 0.7380621
95330 0.7375198
95340 0.7491311
95350 0.7385046
95360 0.7399014
95370 0.7360004
95380 0.7410179
95390 0.7412689
95400 0.7334553
95410 0.7231208
95420 0.7310408
95430 0.7268352
95440 0.7330685
95450 0.7337812
95460 0.7359161
95470 0.7289336
95480 0.7168235
95490 0.7178982
95500 0.7209911
95510 0.7172853
95520 0.732209
95530 0.7329051
95540 0.7336796
95550 0.7311389
95560 0.7407382
95570 0.7455052
95580 0.7400472
95590 0.7533873
95600 0.7465794
95610 0.7521181
95620 0.7426057
95630 0.7331004
95640 0.7357223
95650 0.7397642
95660 0.7340782
95670 0.7325181
95680 0.7389086
95690 0.7299228
95700 0.7276601
95710 0.7340233
95720 0.7335383
95730 0.7196873
95740 0.7245318
95750 0.7361044
95760 0.7324955
95770 0.7221071
95780 0.7265866
95790 0.7412066
95800 0.7525696
95810 0.7554112
95820 0.749253
95830 0.7448772
95840 0.7403035
95850 0.7344934
95860 0.7359355
95870 0.7256284
95880 0.7399976
95890 0.7364372
95900 0.742919
95910 0.7232487
95920 0.7298191
95930 0.7325247
95940 0.7274156
95950 0.7378736
95960 0.736916
95970 0.7288728
95980 0.7236654
95990 0.7302141
96000 0.730753
96010 0.7193222
96020 0.7227888
96030 0.723008
96040 0.7182438
96050 0.7159722
96060 0.7191377
96070 0.7270105
96080 0.7291892
96090 0.7150081
96100 0.7250586
96110 0.7249727
96120 0.7415409
96130 0.7318178
96140 0.7413727
96150 0.7416547
96160 0.743068
96170 0.7459056
96180 0.7339033
96190 0.741213
96200 0.7507823
96210 0.7355155
96220 0.7360861
96230 0.7358168
96240 0.7189128
96250 0.7300943
96260 0.730767
96270 0.7237391
96280 0.7284928
96290 0.7272944
96300 0.7359033
96310 0.740511
96320 0.7383939
96330 0.7456732
96340 0.7449011
96350 0.7411907
96360 0.7287457
96370 0.7322286
96380 0.7281501
96390 0.73163
96400 0.7418392
96410 0.7187589
96420 0.7343453
96430 0.7297099
96440 0.731563
96450 0.7263591
96460 0.7419437
96470 0.7307082
96480 0.7310149
96490 0.7260992
96500 0.733791
96510 0.7241243
96520 0.7390679
96530 0.7250298
96540 0.7323128
96550 0.7196524
96560 0.7187996
96570 0.715889
96580 0.7376903
96590 0.7399098
96600 0.7221748
96610 0.7350393
96620 0.7208695
96630 0.7265682
96640 0.7261502
96650 0.7285709
96660 0.7363573
96670 0.7353771
96680 0.7309408
96690 0.7407915
96700 0.7418918
96710 0.7503716
96720 0.7512561
96730 0.7484375
96740 0.7409605
96750 0.7441983
96760 0.7404953
96770 0.7348751
96780 0.7385293
96790 0.7293794
96800 0.7420245
96810 0.7396519
96820 0.7386485
96830 0.7452763
96840 0.7419066
96850 0.739498
96860 0.7371315
96870 0.7500089
96880 0.751208
96890 0.734279
96900 0.7344887
96910 0.7309166
96920 0.7298924
96930 0.7356663
96940 0.7379024
96950 0.7455558
96960 0.7506658
96970 0.7526829
96980 0.7542554
96990 0.7547683
97000 0.75898
97010 0.7495738
97020 0.763873
97030 0.7534008
97040 0.7508245
97050 0.7608405
97060 0.7518867
97070 0.742594
97080 0.7463804
97090 0.7553502
97100 0.7491902
97110 0.751027
97120 0.747072
97130 0.7549039
97140 0.7437576
97150 0.7466365
97160 0.7417334
97170 0.7413381
97180 0.7495618
97190 0.7528811
97200 0.7607732
97210 0.7521368
97220 0.736634
97230 0.7407528
97240 0.745153
97250 0.7524909
97260 0.7535311
97270 0.7578724
97280 0.7508963
97290 0.7503984
97300 0.7510331
97310 0.7498156
97320 0.7363284
97330 0.7482536
97340 0.7363752
97350 0.7296523
97360 0.7250122
97370 0.72831
97380 0.7362179
97390 0.741011
97400 0.7451985
97410 0.7443512
97420 0.7492775
97430 0.7504517
97440 0.744823
97450 0.7425899
97460 0.7397112
97470 0.7443794
97480 0.7368886
97490 0.7416013
97500 0.734346
97510 0.7365825
97520 0.7268792
97530 0.7412034
97540 0.7396573
97550 0.7419332
97560 0.7425362
97570 0.7386543
97580 0.7277574
97590 0.729784
97600 0.7395841
97610 0.7423688
97620 0.729125
97630 0.7187716
97640 0.7299407
97650 0.7284237
97660 0.7353488
97670 0.7344653
97680 0.7330127
97690 0.7444756
97700 0.7541586
97710 0.7455372
97720 0.7498333
97730 0.7540564
97740 0.7618743
97750 0.7562682
97760 0.7598972
97770 0.7426953
97780 0.743737
97790 0.7430149
97800 0.7434751
97810 0.7402377
97820 0.7598724
97830 0.7514136
97840 0.7465281
97850 0.7437142
97860 0.747167
97870 0.7508641
97880 0.7462316
97890 0.749016
97900 0.7441702
97910 0.7443041
97920 0.7331477
97930 0.7423559
97940 0.7427107
97950 0.7524601
97960 0.7405314
97970 0.7411665
97980 0.7446813
97990 0.7499763
98000 0.749112
98010 0.7368754
98020 0.7498878
98030 0.7511541
98040 0.7502347
98050 0.7388694
98060 0.737542
98070 0.7460204
98080 0.7470997
98090 0.7324755
98100 0.736827
98110 0.7361156
98120 0.7241765
98130 0.733225
98140 0.7368124
98150 0.731681
98160 0.7259458
98170 0.7354572
98180 0.732133
98190 0.7187247
98200 0.7385627
98210 0.7385992
98220 0.7251896
98230 0.7226332
98240 0.7147968
98250 0.7222489
98260 0.7307368
98270 0.7184542
98280 0.718503
98290 0.7149085
98300 0.7137657
98310 0.7098858
98320 0.7161184
98330 0.7243899
98340 0.7231745
98350 0.7255317
98360 0.7212193
98370 0.7130519
98380 0.7158905
98390 0.7208174
98400 0.7287143
98410 0.7203622
98420 0.7250978
98430 0.7148922
98440 0.7232554
98450 0.7173671
98460 0.7338117
98470 0.7102432
98480 0.7157546
98490 0.7146242
98500 0.7182891
98510 0.7175998
98520 0.7288049
98530 0.7395316
98540 0.7389897
98550 0.7526318
98560 0.7540784
98570 0.7597914
98580 0.7485109
98590 0.7501
98600 0.7650727
98610 0.7705462
98620 0.7688412
98630 0.7582117
98640 0.7531231
98650 0.7574386
98660 0.7627262
98670 0.7582005
98680 0.7543066
98690 0.7523891
98700 0.743071
98710 0.7641355
98720 0.7714931
98730 0.7634631
98740 0.7562922
98750 0.7582734
98760 0.7629606
98770 0.7600027
98780 0.7584407
98790 0.7674855
98800 0.7574452
98810 0.7638532
98820 0.7620465
98830 0.7573001
98840 0.7653939
98850 0.7506462
98860 0.7444542
98870 0.7439557
98880 0.7402658
98890 0.7473199
98900 0.7485464
98910 0.7506884
98920 0.7537802
98930 0.7554554
98940 0.7526779
98950 0.7480481
98960 0.7453188
98970 0.7461451
98980 0.7482725
98990 0.7464423
99000 0.7523224
99010 0.7532442
99020 0.7481443
99030 0.7550924
99040 0.7558922
99050 0.7509961
99060 0.7449762
99070 0.7480341
99080 0.7464883
99090 0.7498066
99100 0.7516747
99110 0.7698362
99120 0.7743621
99130 0.7622381
99140 0.7689397
99150 0.7711061
99160 0.7701982
99170 0.7657755
99180 0.7652432
99190 0.7648188
99200 0.7604629
99210 0.7479614
99220 0.7426454
99230 0.7428682
99240 0.7368729
99250 0.7287955
99260 0.7392086
99270 0.745734
99280 0.7552654
99290 0.7733328
99300 0.7650982
99310 0.7654116
99320 0.7652512
99330 0.7598643
99340 0.7497385
99350 0.7591621
99360 0.7526869
99370 0.7587991
99380 0.7535363
99390 0.7402096
99400 0.7411925
99410 0.7353587
99420 0.7425842
99430 0.7367118
99440 0.7507809
99450 0.7524047
99460 0.7383119
99470 0.7458084
99480 0.7518085
99490 0.7481881
99500 0.7356229
99510 0.740494
99520 0.7327036
99530 0.7428549
99540 0.7469506
99550 0.7433122
99560 0.731425
99570 0.7412208
99580 0.749405
99590 0.7633584
99600 0.7456638
99610 0.7547411
99620 0.7632258
99630 0.7687936
99640 0.7433695
99650 0.7511925
99660 0.7484555
99670 0.7459546
99680 0.7467528
99690 0.7485723
99700 0.7453711
99710 0.7424803
99720 0.7395979
99730 0.7398944
99740 0.7331381
99750 0.7481672
99760 0.7488486
99770 0.7529657
99780 0.7424549
99790 0.7524044
99800 0.7496698
99810 0.7521456
99820 0.7484335
99830 0.756247
99840 0.7556646
99850 0.7424356
99860 0.741421
99870 0.75455
99880 0.7567379
99890 0.7524198
99900 0.7449294
99910 0.7354172
99920 0.7333332
99930 0.7389902
99940 0.7380545
99950 0.7464952
99960 0.7382511
99970 0.7376999
99980 0.741152
99990 0.7424182
100000 0.7323585
100010 0.7247586
100020 0.7294279
100030 0.7166597
100040 0.7360998
100050 0.7381463
100060 0.7402877
100070 0.7534616
100080 0.7435901
100090 0.7411639
100100 0.743628
100110 0.7379966
100120 0.7532923
100130 0.7540369
100140 0.7480831
100150 0.7618711
100160 0.7607542
100170 0.7552835
100180 0.7512737
100190 0.7471334
100200 0.7482972
100210 0.7528067
100220 0.7480054
100230 0.7544678
100240 0.7598782
100250 0.7501867
100260 0.7639398
100270 0.7585106
100280 0.7533005
100290 0.7654878
100300 0.7621433
100310 0.7762331
100320 0.7621294
100330 0.7554953
100340 0.7656854
100350 0.7554604
100360 0.7495896
100370 0.7533014
100380 0.7516146
100390 0.7586669
100400 0.7520861
100410 0.7422315
100420 0.7358345
100430 0.7426647
100440 0.7355631
100450 0.7441037
100460 0.7568071
100470 0.7520482
100480 0.7492894
100490 0.7559454
100500 0.7546868
100510 0.7631732
100520 0.7624323
100530 0.7644857
100540 0.7596567
100550 0.7696975
100560 0.7670336
100570 0.7635247
100580 0.7701702
100590 0.7493263
100600 0.7590606
100610 0.7587743
100620 0.7614476
100630 0.7600024
100640 0.7588767
100650 0.7630269
100660 0.7638009
100670 0.7623333
100680 0.7644589
100690 0.7602197
100700 0.7517675
100710 0.7581204
100720 0.755859
100730 0.7579397
100740 0.7614936
100750 0.7661321
100760 0.7734942
100770 0.7795723
100780 0.776091
100790 0.7809694
100800 0.7726342
100810 0.7678977
100820 0.7649275
100830 0.7700635
100840 0.7642205
100850 0.7751798
100860 0.7734874
100870 0.7641636
100880 0.7718909
100890 0.7707978
100900 0.763759
100910 0.7577799
100920 0.7582779
100930 0.7652559
100940 0.7549513
100950 0.7556236
100960 0.7535201
100970 0.7465776
100980 0.7325732
100990 0.7349889
101000 0.7308024
101010 0.7353989
101020 0.7382749
101030 0.7398509
101040 0.7516719
101050 0.7395588
101060 0.7473373
101070 0.7514641
101080 0.751902
101090 0.7433495
101100 0.7469111
101110 0.7452041
101120 0.7370018
101130 0.7343289
101140 0.7306432
101150 0.7374081
101160 0.7332262
101170 0.7380591
101180 0.7470807
101190 0.7432482
101200 0.7428281
101210 0.7254704
101220 0.7381185
101230 0.7371873
101240 0.7371978
101250 0.7471636
101260 0.7348946
101270 0.7513222
101280 0.7514235
101290 0.7568468
101300 0.7592258
101310 0.7600801
101320 0.7644753
101330 0.7625673
101340 0.7705254
101350 0.7580202
101360 0.7530857
101370 0.7555488
101380 0.7535041
101390 0.7615658
101400 0.7651386
101410 0.7584223
101420 0.7473892
101430 0.7469499
101440 0.7499626
101450 0.7435489
101460 0.750862
101470 0.7451026
101480 0.7466993
101490 0.7404243
101500 0.7474805
101510 0.7454308
101520 0.7393395
101530 0.7343506
101540 0.7378943
101550 0.7261995
101560 0.7301932
101570 0.7327981
101580 0.7455019
101590 0.7533319
101600 0.7514486
101610 0.7393262
101620 0.7329132
101630 0.7229823
101640 0.727335
101650 0.7343026
101660 0.7209672
101670 0.7360058
101680 0.7238719
101690 0.7384099
101700 0.7323377
101710 0.7430276
101720 0.733351
101730 0.7445431
101740 0.7455214
101750 0.7418897
101760 0.7447312
101770 0.7414268
101780 0.7518668
101790 0.7489195
101800 0.7502282
101810 0.7530732
101820 0.7551357
101830 0.7629656
101840 0.7698788
101850 0.7728587
101860 0.771692
101870 0.7586687
101880 0.7539612
101890 0.7511073
101900 0.7518359
101910 0.7471074
101920 0.7569619
101930 0.7489328
101940 0.7574822
101950 0.7525365
101960 0.7542896
101970 0.7568659
101980 0.7514371
101990 0.7385306
102000 0.7392396
102010 0.7505955
102020 0.7422096
102030 0.7588644
102040 0.7627903
102050 0.7689607
102060 0.7637302
102070 0.7571486
102080 0.7624827
102090 0.7689443
102100 0.7643198
102110 0.7633654
102120 0.7772331
102130 0.7736101
102140 0.760397
102150 0.7681379
102160 0.7679266
102170 0.7699578
102180 0.769369
102190 0.7739777
102200 0.7669847
102210 0.7741647
102220 0.7697878
102230 0.7646536
102240 0.7693374
102250 0.7755177
102260 0.7754878
102270 0.769631
102280 0.7768275
102290 0.7758896
102300 0.7764687
102310 0.7793834
102320 0.7720402
102330 0.7745554
102340 0.7812365
102350 0.7749285
102360 0.773733
102370 0.7667554
102380 0.7655721
102390 0.7473279
102400 0.7599893
102410 0.7587565
102420 0.7689303
102430 0.753253
102440 0.7493981
102450 0.7514296
102460 0.7421528
102470 0.7526225
102480 0.7544697
102490 0.7618043
102500 0.7616253
102510 0.7726981
102520 0.7585446
102530 0.7486617
102540 0.7575008
102550 0.7529136
102560 0.7609688
102570 0.7501609
102580 0.761692
102590 0.7616918
102600 0.7715514
102610 0.7710006
102620 0.7632717
102630 0.766537
102640 0.7696688
102650 0.7721717
102660 0.7718427
102670 0.7744355
102680 0.7670825
102690 0.7568832
102700 0.7626372
102710 0.7710789
102720 0.7737035
102730 0.7723688
102740 0.7614475
102750 0.7683421
102760 0.7690841
102770 0.7648011
102780 0.7646839
102790 0.7449903
102800 0.7536248
102810 0.7550097
102820 0.7366737
102830 0.745078
102840 0.745635
102850 0.7496991
102860 0.7493396
102870 0.7496848
102880 0.7532796
102890 0.746639
102900 0.7482016
102910 0.737568
102920 0.7527378
102930 0.7557465
102940 0.7532099
102950 0.7486303
102960 0.7540679
102970 0.7500145
102980 0.7681153
102990 0.7506563
103000 0.7558963
103010 0.7490239
103020 0.7438074
103030 0.7560768
103040 0.7418192
103050 0.7457049
103060 0.7598745
103070 0.7507067
103080 0.77416
103090 0.7620226
103100 0.7669544
103110 0.764439
103120 0.7637659
103130 0.7566168
103140 0.7642846
103150 0.7669423
103160 0.7559254
103170 0.760155
103180 0.7616349
103190 0.7624429
103200 0.7475318
103210 0.7473185
103220 0.7514445
103230 0.7621027
103240 0.7598431
103250 0.7693226
103260 0.7596207
103270 0.7606666
103280 0.7623146
103290 0.7612308
103300 0.7551653
103310 0.7627627
103320 0.7646052
103330 0.7582626
103340 0.7582883
103350 0.7612682
103360 0.7650421
103370 0.7573821
103380 0.7545558
103390 0.7582648
103400 0.7531235
103410 0.7502893
103420 0.760855
103430 0.7649893
103440 0.7732624
103450 0.7745652
103460 0.7656605
103470 0.7694672
103480 0.7685164
103490 0.762125
103500 0.7583343
103510 0.7537931
103520 0.7517583
103530 0.7622052
103540 0.7629861
103550 0.7636377
103560 0.7561329
103570 0.7645844
103580 0.7703158
103590 0.7647386
103600 0.7555841
103610 0.7540246
103620 0.7420568
103630 0.7462897
103640 0.7476327
103650 0.7524058
103660 0.7537006
103670 0.7449742
103680 0.7489422
103690 0.7442175
103700 0.7511113
103710 0.7536849
103720 0.7531536
103730 0.7582399
103740 0.7646418
103750 0.7498473
103760 0.7402509
103770 0.7477756
103780 0.7472325
103790 0.7498475
103800 0.7565683
103810 0.7583924
103820 0.7587786
103830 0.7611844
103840 0.7692266
103850 0.7741587
103860 0.7696583
103870 0.7592639
103880 0.7572139
103890 0.7488458
103900 0.7620047
103910 0.7745114
103920 0.7667741
103930 0.7563816
103940 0.7599099
103950 0.746691
103960 0.7486871
103970 0.7487472
103980 0.764555
103990 0.7723777
104000 0.7621522
104010 0.7619941
104020 0.7489476
104030 0.7558806
104040 0.7528408
104050 0.7552906
104060 0.7695063
104070 0.7517419
104080 0.7573931
104090 0.76007
104100 0.7553844
104110 0.7688714
104120 0.7614532
104130 0.7595603
104140 0.7642165
104150 0.7656106
104160 0.7632176
104170 0.7736662
104180 0.7714082
104190 0.7601474
104200 0.7599447
104210 0.7700644
104220 0.760914
104230 0.7603824
104240 0.7629302
104250 0.762004
104260 0.7766477
104270 0.7807614
104280 0.7622836
104290 0.7681137
104300 0.7613651
104310 0.7610489
104320 0.7582518
104330 0.7640161
104340 0.751099
104350 0.7718764
104360 0.7668758
104370 0.7700499
104380 0.755829
104390 0.7548558
104400 0.7548268
104410 0.7578949
104420 0.7568453
104430 0.7512911
104440 0.759308
104450 0.7638723
104460 0.7542624
104470 0.7614543
104480 0.7591626
104490 0.7651498
104500 0.7637543
104510 0.762476
104520 0.7621003
104530 0.7576612
104540 0.7483187
104550 0.7542936
104560 0.7503548
104570 0.7577878
104580 0.753456
104590 0.762354
104600 0.7585124
104610 0.7703764
104620 0.76473
104630 0.7626901
104640 0.7743964
104650 0.7573712
104660 0.7613097
104670 0.7592447
104680 0.764386
104690 0.7687671
104700 0.771776
104710 0.7617989
104720 0.7582552
104730 0.7587031
104740 0.7660519
104750 0.7564791
104760 0.7516843
104770 0.7562954
104780 0.7509083
104790 0.7400975
104800 0.7400972
104810 0.7337797
104820 0.7361106
104830 0.7439227
104840 0.742915
104850 0.7349792
104860 0.7381346
104870 0.7369049
104880 0.7516714
104890 0.7457327
104900 0.7537689
104910 0.7534946
104920 0.7571382
104930 0.7589989
104940 0.7678059
104950 0.7550876
104960 0.7477871
104970 0.7511318
104980 0.7500648
104990 0.7551249
105000 0.7603242
105010 0.7500212
105020 0.7440904
105030 0.7460444
105040 0.7494925
105050 0.7552415
105060 0.7452287
105070 0.7480343
105080 0.7482381
105090 0.7551968
105100 0.7559488
105110 0.7547608
105120 0.7502506
105130 0.7437335
105140 0.7580306
105150 0.7561045
105160 0.7525064
105170 0.7606862
105180 0.757285
105190 0.7510729
105200 0.74924
105210 0.7587871
105220 0.7686511
105230 0.7701623
105240 0.7652729
105250 0.7545713
105260 0.7467417
105270 0.7542539
105280 0.7554868
105290 0.7500126
105300 0.7600527
105310 0.7661174
105320 0.7661025
105330 0.7622011
105340 0.7646912
105350 0.7674399
105360 0.7691504
105370 0.7634599
105380 0.7709558
105390 0.7621278
105400 0.7569076
105410 0.7576971
105420 0.7628448
105430 0.7726899
105440 0.7659367
105450 0.7698008
105460 0.7720089
105470 0.7635475
105480 0.7593902
105490 0.7803249
105500 0.7747671
105510 0.7798541
105520 0.7681009
105530 0.767382
105540 0.7670101
105550 0.7624881
105560 0.7690204
105570 0.7569136
105580 0.7597807
105590 0.7608513
105600 0.7536008
105610 0.7575007
105620 0.7658693
105630 0.7765575
105640 0.7810327
105650 0.7632434
105660 0.7693828
105670 0.7652672
105680 0.7546595
105690 0.7566184
105700 0.7701005
105710 0.7737996
105720 0.7655353
105730 0.7598243
105740 0.7629418
105750 0.7827953
105760 0.778417
105770 0.7642953
105780 0.7760035
105790 0.7743276
105800 0.7701842
105810 0.7799627
105820 0.7844709
105830 0.7822281
105840 0.7671884
105850 0.767217
105860 0.7660369
105870 0.7778758
105880 0.7680455
105890 0.766272
105900 0.7697501
105910 0.7620015
105920 0.7702952
105930 0.7645128
105940 0.7590799
105950 0.7735158
105960 0.7669075
105970 0.7678396
105980 0.7703818
105990 0.7647945
106000 0.7622139
106010 0.7583922
106020 0.7832415
106030 0.7791965
106040 0.7813905
106050 0.7844959
106060 0.7873147
106070 0.7946629
106080 0.781578
106090 0.7716482
106100 0.7753217
106110 0.7784237
106120 0.7784054
106130 0.7645314
106140 0.7798185
106150 0.7833352
106160 0.7775216
106170 0.785163
106180 0.7852964
106190 0.7724674
106200 0.7760198
106210 0.7775291
106220 0.7810885
106230 0.7853816
106240 0.7737078
106250 0.7765201
106260 0.7812049
106270 0.7855473
106280 0.7922066
106290 0.7855673
106300 0.7873803
106310 0.7758117
106320 0.7762633
106330 0.7776688
106340 0.7664951
106350 0.7641341
106360 0.7637222
106370 0.7610496
106380 0.7600964
106390 0.7604179
106400 0.7485294
106410 0.7635105
106420 0.764863
106430 0.7588645
106440 0.7664756
106450 0.772991
106460 0.7764401
106470 0.7697886
106480 0.7753987
106490 0.7727413
106500 0.7659256
106510 0.7682976
106520 0.7644279
106530 0.7582077
106540 0.7549815
106550 0.749649
106560 0.7575279
106570 0.7628067
106580 0.7643777
106590 0.7543849
106600 0.7644814
106610 0.7580964
106620 0.7411069
106630 0.7403722
106640 0.7488904
106650 0.7570184
106660 0.7525929
106670 0.7535282
106680 0.7597055
106690 0.7655835
106700 0.7663063
106710 0.76819
106720 0.7653036
106730 0.7673261
106740 0.7721726
106750 0.7686775
106760 0.7721512
106770 0.7742947
106780 0.7732505
106790 0.7764775
106800 0.7773805
106810 0.7761647
106820 0.7615031
106830 0.766911
106840 0.7658376
106850 0.7681928
106860 0.7747415
106870 0.7563532
106880 0.7594861
106890 0.7592483
106900 0.7598591
106910 0.7632114
106920 0.7657115
106930 0.7668478
106940 0.7658558
106950 0.7710066
106960 0.7522111
106970 0.7520811
106980 0.7616559
106990 0.7522436
107000 0.7496133
107010 0.7609994
107020 0.7598094
107030 0.7574085
107040 0.7680547
107050 0.755979
107060 0.7527788
107070 0.7560275
107080 0.752647
107090 0.7493852
107100 0.7420988
107110 0.7581701
107120 0.7542796
107130 0.7665668
107140 0.7615909
107150 0.7635189
107160 0.7710599
107170 0.7622875
107180 0.7562224
107190 0.7612227
107200 0.7711929
107210 0.759639
107220 0.7488597
107230 0.7652548
107240 0.7551275
107250 0.7591231
107260 0.7523978
107270 0.7757068
107280 0.7656006
107290 0.75764
107300 0.7639881
107310 0.7620655
107320 0.7614644
107330 0.7687967
107340 0.7587777
107350 0.7608633
107360 0.7603972
107370 0.7724739
107380 0.7670762
107390 0.7702282
107400 0.7667079
107410 0.7638471
107420 0.7670663
107430 0.7710555
107440 0.781422
107450 0.7753252
107460 0.7659858
107470 0.7619415
107480 0.7800879
107490 0.7833305
107500 0.7575993
107510 0.7472088
107520 0.7424273
107530 0.7517437
107540 0.7498412
107550 0.7614096
107560 0.7611428
107570 0.7772762
107580 0.7846289
107590 0.7838155
107600 0.784146
107610 0.7760033
107620 0.7694533
107630 0.76645
107640 0.7717702
107650 0.7765
107660 0.7586468
107670 0.7627272
107680 0.7701648
107690 0.7821739
107700 0.7639599
107710 0.7784655
107720 0.7709162
107730 0.7605016
107740 0.7615066
107750 0.7675535
107760 0.7576197
107770 0.7623854
107780 0.7653618
107790 0.7803454
107800 0.7632656
107810 0.7394379
107820 0.7345402
107830 0.7466493
107840 0.7563242
107850 0.7540509
107860 0.7457275
107870 0.7411008
107880 0.7486625
107890 0.7491223
107900 0.7592027
107910 0.7606744
107920 0.7689544
107930 0.7658453
107940 0.7660947
107950 0.7687659
107960 0.7662234
107970 0.7574499
107980 0.7547809
107990 0.7592666
108000 0.7652053
108010 0.7701767
108020 0.766898
108030 0.7624184
108040 0.7584975
108050 0.7765529
108060 0.7639783
108070 0.766331
108080 0.7609072
108090 0.7865729
108100 0.7658212
108110 0.7700731
108120 0.7682993
108130 0.7704474
108140 0.7599816
108150 0.7549691
108160 0.7585626
108170 0.7656351
108180 0.7603112
108190 0.7683229
108200 0.7712014
108210 0.7683313
108220 0.7756145
108230 0.7746221
108240 0.7669939
108250 0.779349
108260 0.7577589
108270 0.7543089
108280 0.7551799
108290 0.7538787
108300 0.7709101
108310 0.7675366
108320 0.7712872
108330 0.7662642
108340 0.7589836
108350 0.7781596
108360 0.7628937
108370 0.7580577
108380 0.763638
108390 0.7552372
108400 0.7714502
108410 0.7738943
108420 0.7717988
108430 0.7673492
108440 0.7779303
108450 0.777554
108460 0.7702094
108470 0.7711196
108480 0.7732559
108490 0.7904243
108500 0.7795116
108510 0.7777286
108520 0.7731247
108530 0.7641959
108540 0.7628355
108550 0.7621021
108560 0.7589163
108570 0.763491
108580 0.7724066
108590 0.782843
108600 0.7823983
108610 0.7759146
108620 0.7841178
108630 0.7777871
108640 0.7833303
108650 0.7816774
108660 0.775321
108670 0.7772822
108680 0.7743407
108690 0.7742053
108700 0.7732707
108710 0.7727592
108720 0.7689381
108730 0.7687854
108740 0.7618587
108750 0.7768906
108760 0.7767092
108770 0.7676626
108780 0.758685
108790 0.7706465
108800 0.7551342
108810 0.7597363
108820 0.7770184
108830 0.7728607
108840 0.7787477
108850 0.7708333
108860 0.7653649
108870 0.7811658
108880 0.7807778
108890 0.7741762
108900 0.7739848
108910 0.7691247
108920 0.7764117
108930 0.7723688
108940 0.7682167
108950 0.7487614
108960 0.7541226
108970 0.7625969
108980 0.7561178
108990 0.7693232
109000 0.7571251
109010 0.7687002
109020 0.7748441
109030 0.7732649
109040 0.7777188
109050 0.7630705
109060 0.7645668
109070 0.7532201
109080 0.7542188
109090 0.7638862
109100 0.7733179
109110 0.7680224
109120 0.7575071
109130 0.761074
109140 0.7588133
109150 0.7660475
109160 0.7764388
109170 0.7692421
109180 0.760823
109190 0.7702271
109200 0.7630494
109210 0.7597376
109220 0.7586791
109230 0.7538105
109240 0.7673581
109250 0.7622693
109260 0.7551874
109270 0.7566912
109280 0.7468279
109290 0.7537708
109300 0.7501642
109310 0.7408427
109320 0.7427159
109330 0.7464448
109340 0.7470139
109350 0.7547125
109360 0.7336944
109370 0.7428289
109380 0.7471997
109390 0.7488943
109400 0.7455446
109410 0.738709
109420 0.752682
109430 0.7459801
109440 0.7383959
109450 0.7419009
109460 0.7469658
109470 0.7470394
109480 0.750418
109490 0.7455015
109500 0.7501665
109510 0.7395518
109520 0.7478858
109530 0.7532515
109540 0.7686282
109550 0.7689307
109560 0.7575338
109570 0.7539644
109580 0.7550215
109590 0.7678187
109600 0.7681026
109610 0.7640454
109620 0.7574207
109630 0.7631514
109640 0.7595216
109650 0.7624131
109660 0.7620707
109670 0.7668974
109680 0.7572729
109690 0.7641856
109700 0.7636408
109710 0.7683304
109720 0.7572762
109730 0.7657496
109740 0.7573421
109750 0.7661303
109760 0.7612474
109770 0.7643982
109780 0.7673097
109790 0.7744881
109800 0.7732629
109810 0.7624562
109820 0.7635605
109830 0.762829
109840 0.7698674
109850 0.7485734
109860 0.7596929
109870 0.7564737
109880 0.7578593
109890 0.7637663
109900 0.7614372
109910 0.7494728
109920 0.754096
109930 0.7580494
109940 0.7619771
109950 0.7597236
109960 0.7520388
109970 0.7546992
109980 0.7584667
109990 0.7656181
110000 0.7732267
110010 0.7800615
110020 0.7718767
110030 0.7683384
110040 0.7764255
110050 0.7671927
110060 0.7565222
110070 0.7574394
110080 0.7583863
110090 0.7578374
110100 0.7600182
110110 0.7642279
110120 0.7695355
110130 0.7586043
110140 0.7794793
110150 0.7787248
110160 0.7777169
110170 0.7741784
110180 0.7665071
110190 0.7807836
110200 0.7839302
110210 0.8020306
110220 0.7827125
110230 0.7854002
110240 0.7708287
110250 0.7792339
110260 0.7795073
110270 0.7763395
110280 0.7779534
110290 0.7761484
110300 0.7666462
110310 0.7739687
110320 0.7833288
110330 0.766151
110340 0.7574633
110350 0.7567593
110360 0.7570595
110370 0.7629471
110380 0.7634367
110390 0.7677376
110400 0.7706034
110410 0.7832855
110420 0.7745531
110430 0.7756825
110440 0.778587
110450 0.7782148
110460 0.7744821
110470 0.7754641
110480 0.776606
110490 0.777688
110500 0.7766236
110510 0.7791092
110520 0.7629398
110530 0.7632445
110540 0.7748964
110550 0.7772065
110560 0.782647
110570 0.7771584
110580 0.7820665
110590 0.7720292
110600 0.768099
110610 0.771695
110620 0.7739935
110630 0.7770517
110640 0.7742942
110650 0.756362
110660 0.7700384
110670 0.7757392
110680 0.7803317
110690 0.7870765
110700 0.7881042
110710 0.779411
110720 0.7748098
110730 0.7737219
110740 0.7717564
110750 0.7793601
110760 0.7718857
110770 0.7687654
110780 0.7709337
110790 0.7810335
110800 0.7789797
110810 0.7784141
110820 0.7710721
110830 0.7734486
110840 0.7652529
110850 0.7680493
110860 0.7804257
110870 0.7728265
110880 0.7749289
110890 0.7783296
110900 0.7909445
110910 0.7772932
110920 0.7835478
110930 0.785255
110940 0.7790242
110950 0.7707629
110960 0.7694423
110970 0.755425
110980 0.7601091
110990 0.7478646
111000 0.7499651
111010 0.7560467
111020 0.7561559
111030 0.7578567
111040 0.7559314
111050 0.753588
111060 0.7520254
111070 0.7550421
111080 0.7660246
111090 0.7570718
111100 0.7476042
111110 0.7550227
111120 0.765836
111130 0.7542256
111140 0.764369
111150 0.7662651
111160 0.7687795
111170 0.7574016
111180 0.7551854
111190 0.752213
111200 0.7765199
111210 0.7675362
111220 0.7553592
111230 0.7719387
111240 0.7711499
111250 0.7748456
111260 0.7730328
111270 0.7766618
111280 0.7731342
111290 0.7711173
111300 0.7581386
111310 0.7665512
111320 0.7607999
111330 0.7588598
111340 0.7555075
111350 0.7472069
111360 0.7514068
111370 0.745711
111380 0.7508979
111390 0.7420823
111400 0.7503241
111410 0.7519483
111420 0.7636763
111430 0.7567497
111440 0.7590017
111450 0.7587496
111460 0.7623401
111470 0.7595631
111480 0.7593147
111490 0.7515652
111500 0.7669191
111510 0.7659766
111520 0.7602235
111530 0.7571101
111540 0.7475472
111550 0.7433264
111560 0.7554711
111570 0.751622
111580 0.7494966
111590 0.7536683
111600 0.7569972
111610 0.7562726
111620 0.756951
111630 0.753344
111640 0.7612666
111650 0.7656907
111660 0.766162
111670 0.7587577
111680 0.7844099
111690 0.761611
111700 0.764955
111710 0.7639648
111720 0.7724749
111730 0.7611985
111740 0.758693
111750 0.7604118
111760 0.7646981
111770 0.7644929
111780 0.7501292
111790 0.7532837
111800 0.771628
111810 0.7748537
111820 0.7687547
111830 0.7839156
111840 0.7763762
111850 0.7677525
111860 0.7669803
111870 0.767095
111880 0.7620271
111890 0.7747261
111900 0.7765035
111910 0.7710989
111920 0.7770407
111930 0.7753801
111940 0.7635567
111950 0.7596901
111960 0.7667372
111970 0.7741603
111980 0.7728385
111990 0.7751575
112000 0.7806515
112010 0.7770833
112020 0.7817154
112030 0.77784
112040 0.7728914
112050 0.7729288
112060 0.7598529
112070 0.7793049
112080 0.7840437
112090 0.7817582
112100 0.7803886
112110 0.77857
112120 0.7828844
112130 0.766549
112140 0.7816051
112150 0.7644415
112160 0.7725554
112170 0.7623429
112180 0.7693117
112190 0.7594887
112200 0.7640393
112210 0.7717075
112220 0.7679722
112230 0.7763479
112240 0.7697099
112250 0.7689575
112260 0.7710321
112270 0.7581986
112280 0.7525885
112290 0.7559296
112300 0.7481413
112310 0.7652284
112320 0.7464125
112330 0.7441763
112340 0.7316461
112350 0.7312123
112360 0.7496032
112370 0.7461742
112380 0.7478802
112390 0.7567344
112400 0.7441178
112410 0.7582847
112420 0.7679118
112430 0.7601022
112440 0.7578092
112450 0.7583852
112460 0.7630847
112470 0.7642968
112480 0.770276
112490 0.7816065
112500 0.7686166
112510 0.7724659
112520 0.7633097
112530 0.7639242
112540 0.7564489
112550 0.7534866
112560 0.7421479
112570 0.755574
112580 0.7636655
112590 0.7615898
112600 0.7696918
112610 0.7645684
112620 0.7725121
112630 0.7537912
112640 0.7507018
112650 0.7622696
112660 0.7619398
112670 0.7633136
112680 0.7590307
112690 0.7634085
112700 0.7572829
112710 0.7680838
112720 0.7691979
112730 0.766437
112740 0.7661172
112750 0.7612032
112760 0.7653274
112770 0.7681852
112780 0.7665614
112790 0.7699673
112800 0.7576621
112810 0.7498301
112820 0.751576
112830 0.756025
112840 0.7490577
112850 0.7357739
112860 0.7562715
112870 0.7402869
112880 0.7543294
112890 0.7567003
112900 0.7556906
112910 0.7560779
112920 0.7516027
112930 0.748164
112940 0.7344499
112950 0.7500165
112960 0.7616931
112970 0.7519681
112980 0.7546809
112990 0.7695546
113000 0.7636454
113010 0.7566225
113020 0.7459658
113030 0.7535141
113040 0.7545545
113050 0.7509573
113060 0.7653934
113070 0.7488751
113080 0.742701
113090 0.7662754
113100 0.7593548
113110 0.7527741
113120 0.75111
113130 0.7476285
113140 0.7536269
113150 0.7467239
113160 0.7543723
113170 0.7506996
113180 0.7602168
113190 0.7556689
113200 0.7531758
113210 0.7514929
113220 0.7596382
113230 0.7425635
113240 0.7438127
113250 0.7536849
113260 0.739522
113270 0.7401981
113280 0.742562
113290 0.7438093
113300 0.7504948
113310 0.7585572
113320 0.7482385
113330 0.7577553
113340 0.7629473
113350 0.7527318
113360 0.7457964
113370 0.7587355
113380 0.7488966
113390 0.7555301
113400 0.7499254
113410 0.7476379
113420 0.7470906
113430 0.7514889
113440 0.7487549
113450 0.7464497
113460 0.7454254
113470 0.7563477
113480 0.747413
113490 0.745593
113500 0.7503375
113510 0.7597581
113520 0.7637802
113530 0.7540317
113540 0.7616591
113550 0.7575739
113560 0.7591999
113570 0.7564561
113580 0.7551134
113590 0.7554367
113600 0.7492779
113610 0.7623752
113620 0.763276
113630 0.7497126
113640 0.7573977
113650 0.7633968
113660 0.7483794
113670 0.7476521
113680 0.7458996
113690 0.7454005
113700 0.7502167
113710 0.742461
113720 0.7452916
113730 0.7529876
113740 0.7494584
113750 0.7445332
113760 0.7502739
113770 0.7414837
113780 0.7447876
113790 0.7352801
113800 0.7562566
113810 0.7493473
113820 0.7593606
113830 0.7526684
113840 0.7514452
113850 0.7542833
113860 0.7485347
113870 0.7592621
113880 0.7689243
113890 0.762151
113900 0.7584276
113910 0.7613273
113920 0.7680789
113930 0.7675481
113940 0.7640585
113950 0.7762319
113960 0.7618786
113970 0.7676773
113980 0.7618878
113990 0.7398176
114000 0.7465464
114010 0.7498797
114020 0.7559498
114030 0.7632189
114040 0.7589063
114050 0.7611762
114060 0.7718859
114070 0.7562171
114080 0.7589023
114090 0.7677208
114100 0.7628652
114110 0.767075
114120 0.763016
114130 0.7625648
114140 0.7631776
114150 0.7617481
114160 0.7586063
114170 0.7508935
114180 0.7471345
114190 0.7447671
114200 0.7380259
114210 0.7373905
114220 0.7451697
114230 0.757154
114240 0.7594314
114250 0.7632327
114260 0.7595462
114270 0.7530412
114280 0.7538385
114290 0.7433524
114300 0.7485652
114310 0.7435794
114320 0.7391144
114330 0.7328715
114340 0.734908
114350 0.7540933
114360 0.7572745
114370 0.7493084
114380 0.7546235
114390 0.7488617
114400 0.7517503
114410 0.7619107
114420 0.7619475
114430 0.7566877
114440 0.7554017
114450 0.7540067
114460 0.7410772
114470 0.7487289
114480 0.7319224
114490 0.7413127
114500 0.7427468
114510 0.7452771
114520 0.7459826
114530 0.7458944
114540 0.7508266
114550 0.7482829
114560 0.7527467
114570 0.7553751
114580 0.745903
114590 0.7575894
114600 0.7647851
114610 0.7646925
114620 0.756645
114630 0.7469673
114640 0.7450582
114650 0.7579781
114660 0.7487363
114670 0.7542371
114680 0.7581503
114690 0.7497159
114700 0.7524544
114710 0.7500628
114720 0.7527517
114730 0.7526464
114740 0.7421878
114750 0.74633
114760 0.7525115
114770 0.7547652
114780 0.7631314
114790 0.76364
114800 0.7614137
114810 0.7589501
114820 0.7517107
114830 0.7446138
114840 0.7527258
114850 0.7566677
114860 0.7505653
114870 0.7448597
114880 0.7372056
114890 0.7335383
114900 0.738741
114910 0.7540011
114920 0.7541772
114930 0.7602997
114940 0.7522244
114950 0.7511094
114960 0.757468
114970 0.7531086
114980 0.7498467
114990 0.7412328
115000 0.7517812
115010 0.7487517
115020 0.7509738
115030 0.7550918
115040 0.7647187
115050 0.7509382
115060 0.7534282
115070 0.7706407
115080 0.7604763
115090 0.7520375
115100 0.7458195
115110 0.7558085
115120 0.7593563
115130 0.7595544
115140 0.7736816
115150 0.7652815
115160 0.7636283
115170 0.7580321
115180 0.7533936
115190 0.7666415
115200 0.7618961
115210 0.7533578
115220 0.7618988
115230 0.7649823
115240 0.7628579
115250 0.7646837
115260 0.7465383
115270 0.7583094
115280 0.7562605
115290 0.7413061
115300 0.7515278
115310 0.7459335
115320 0.7505155
115330 0.7550041
115340 0.7541279
115350 0.7583337
115360 0.7420756
115370 0.7406447
115380 0.7418619
115390 0.7516611
115400 0.7378888
115410 0.7489896
115420 0.7405139
115430 0.7345418
115440 0.7484584
115450 0.7460574
115460 0.7392459
115470 0.7410535
115480 0.7382941
115490 0.7392455
115500 0.7367117
115510 0.740992
115520 0.7473019
115530 0.748172
115540 0.7474132
115550 0.7453614
115560 0.7531903
115570 0.7523545
115580 0.746119
115590 0.7450029
115600 0.7403102
115610 0.7333292
115620 0.7398763
115630 0.7496436
115640 0.7602055
115650 0.7575808
115660 0.7548048
115670 0.7667059
115680 0.7579841
115690 0.7645643
115700 0.7555458
115710 0.7554703
115720 0.7604133
115730 0.7584308
115740 0.7681913
115750 0.7797223
115760 0.7693429
115770 0.7749878
115780 0.7659923
115790 0.7590586
115800 0.7473732
115810 0.7533804
115820 0.7588751
115830 0.7541771
115840 0.7659776
115850 0.7740662
115860 0.7722887
115870 0.7715228
115880 0.7668664
115890 0.7661894
115900 0.7614996
115910 0.7572184
115920 0.7578192
115930 0.7597374
115940 0.7648897
115950 0.7566631
115960 0.7558064
115970 0.7561735
115980 0.7595849
115990 0.7633669
116000 0.7613741
116010 0.7651197
116020 0.7630181
116030 0.7689188
116040 0.7559112
116050 0.7591475
116060 0.7601586
116070 0.7464001
116080 0.7568414
116090 0.7568792
116100 0.7564912
116110 0.7404077
116120 0.7412983
116130 0.7587701
116140 0.7593294
116150 0.7426725
116160 0.7504563
116170 0.7638201
116180 0.7540064
116190 0.7592132
116200 0.7503943
116210 0.7583109
116220 0.7633334
116230 0.7579972
116240 0.7657564
116250 0.7725903
116260 0.7558112
116270 0.7486887
116280 0.7598705
116290 0.7564079
116300 0.7633854
116310 0.7696169
116320 0.7609834
116330 0.7631042
116340 0.7632231
116350 0.7724437
116360 0.7671272
116370 0.760672
116380 0.7617465
116390 0.7625516
116400 0.7590487
116410 0.7542957
116420 0.7522811
116430 0.7457305
116440 0.7506092
116450 0.7462023
116460 0.7451114
116470 0.7465375
116480 0.7447341
116490 0.7539402
116500 0.741932
116510 0.7371582
116520 0.7396184
116530 0.7439688
116540 0.7451273
116550 0.7486143
116560 0.7446119
116570 0.7356837
116580 0.7379525
116590 0.7409348
116600 0.7363881
116610 0.7323628
116620 0.7341772
116630 0.7471981
116640 0.7345678
116650 0.7429302
116660 0.7444595
116670 0.747027
116680 0.7408767
116690 0.7545941
116700 0.747175
116710 0.7460581
116720 0.7423721
116730 0.7336972
116740 0.757405
116750 0.7553291
116760 0.768277
116770 0.7743864
116780 0.7662451
116790 0.7660504
116800 0.7625748
116810 0.7757971
116820 0.7664136
116830 0.7718002
116840 0.7763188
116850 0.7617812
116860 0.7539705
116870 0.752464
116880 0.7606101
116890 0.7575527
116900 0.7490146
116910 0.7461471
116920 0.7551455
116930 0.7505495
116940 0.7438666
116950 0.7483246
116960 0.7522361
116970 0.766268
116980 0.7660987
116990 0.7629879
117000 0.7685214
117010 0.7628275
117020 0.7631766
117030 0.7620096
117040 0.7437084
117050 0.7501238
117060 0.7478167
117070 0.7478342
117080 0.7400532
117090 0.7430718
117100 0.7392395
117110 0.7563255
117120 0.7529731
117130 0.7504016
117140 0.7442022
117150 0.7485472
117160 0.7542091
117170 0.7525994
117180 0.7512937
117190 0.7450418
117200 0.7494688
117210 0.7503144
117220 0.7580699
117230 0.7426956
117240 0.7401233
117250 0.7406721
117260 0.7396863
117270 0.7403876
117280 0.7378454
117290 0.729135
117300 0.7367196
117310 0.7353739
117320 0.7335153
117330 0.7345177
117340 0.7280021
117350 0.7270123
117360 0.7382038
117370 0.7327659
117380 0.7378885
117390 0.7377287
117400 0.735467
117410 0.7495352
117420 0.7480018
117430 0.7529888
117440 0.7490045
117450 0.7249426
117460 0.7282996
117470 0.7308232
117480 0.7342955
117490 0.7354106
117500 0.7425399
117510 0.7574251
117520 0.7586025
117530 0.7476664
117540 0.7499992
117550 0.7502743
117560 0.7576529
117570 0.7534472
117580 0.7557196
117590 0.7438523
117600 0.7447693
117610 0.7516959
117620 0.7597652
117630 0.7529854
117640 0.7478407
117650 0.7608775
117660 0.7667819
117670 0.7617856
117680 0.7688133
117690 0.7697348
117700 0.7801066
117710 0.7695441
117720 0.7692209
117730 0.7733087
117740 0.7621177
117750 0.7646803
117760 0.7598729
117770 0.7522707
117780 0.758745
117790 0.7514083
117800 0.7614703
117810 0.7638118
117820 0.7676231
117830 0.7617585
117840 0.7626882
117850 0.7624135
117860 0.7502825
117870 0.7540165
117880 0.73963
117890 0.7487357
117900 0.7395421
117910 0.7427663
117920 0.7512699
117930 0.758745
117940 0.7536786
117950 0.7548668
117960 0.7631437
117970 0.7572523
117980 0.7606302
117990 0.7589774
118000 0.750074
118010 0.753468
118020 0.7587017
118030 0.7523801
118040 0.7463399
118050 0.7646561
118060 0.7489324
118070 0.7648293
118080 0.7614618
118090 0.7648808
118100 0.7589709
118110 0.7648588
118120 0.7562937
118130 0.758454
118140 0.7449373
118150 0.7472504
118160 0.7388664
118170 0.7481255
118180 0.7529781
118190 0.7467652
118200 0.7452983
118210 0.7337
118220 0.7369432
118230 0.7383263
118240 0.7418483
118250 0.7475488
118260 0.7581027
118270 0.7463817
118280 0.7465453
118290 0.7497936
118300 0.7489721
118310 0.7412268
118320 0.7588288
118330 0.7598369
118340 0.7539878
118350 0.7476464
118360 0.7443704
118370 0.7474357
118380 0.7520165
118390 0.758535
118400 0.7607923
118410 0.7627883
118420 0.7659297
118430 0.7618161
118440 0.752511
118450 0.7463943
118460 0.7464954
118470 0.7478075
118480 0.7534415
118490 0.7485408
118500 0.7426438
118510 0.741497
118520 0.7376765
118530 0.7384459
118540 0.7459422
118550 0.7418547
118560 0.7490075
118570 0.7327248
118580 0.7446216
118590 0.7403113
118600 0.7387781
118610 0.745586
118620 0.7357374
118630 0.73935
118640 0.7287271
118650 0.7323259
118660 0.7322113
118670 0.7244141
118680 0.7438381
118690 0.733966
118700 0.7326973
118710 0.724384
118720 0.730202
118730 0.7326059
118740 0.7309693
118750 0.7252508
118760 0.7261754
118770 0.730486
118780 0.7314233
118790 0.7388137
118800 0.739697
118810 0.7440719
118820 0.7411579
118830 0.7466533
118840 0.7456389
118850 0.7357453
118860 0.7293431
118870 0.7434942
118880 0.7332023
118890 0.7288694
118900 0.7237704
118910 0.7304301
118920 0.7338436
118930 0.7204356
118940 0.7240694
118950 0.7290165
118960 0.721307
118970 0.7153292
118980 0.7014641
118990 0.7154148
119000 0.7111656
119010 0.7245979
119020 0.7158224
119030 0.723984
119040 0.7122574
119050 0.7077193
119060 0.7277218
119070 0.7192965
119080 0.723178
119090 0.7277267
119100 0.7263274
119110 0.7260914
119120 0.7131106
119130 0.7245294
119140 0.7325177
119150 0.7352784
119160 0.7468953
119170 0.7363558
119180 0.7247139
119190 0.7346329
119200 0.7345741
119210 0.7270021
119220 0.73785
119230 0.7336985
119240 0.7286881
119250 0.7276325
119260 0.7326012
119270 0.7244952
119280 0.7168317
119290 0.7213767
119300 0.7226555
119310 0.7210891
119320 0.7138599
119330 0.7230293
119340 0.7297909
119350 0.7400026
119360 0.7413707
119370 0.7423025
119380 0.7327828
119390 0.7430788
119400 0.7555799
119410 0.7583755
119420 0.7484419
119430 0.7493944
119440 0.7511477
119450 0.7418249
119460 0.7464612
119470 0.7344093
119480 0.7284847
119490 0.7288519
119500 0.7273949
119510 0.7243596
119520 0.7304289
119530 0.736279
119540 0.7390252
119550 0.7352105
119560 0.7362148
119570 0.7330595
119580 0.7344136
119590 0.7255396
119600 0.7369006
119610 0.7405181
119620 0.7295958
119630 0.7366675
119640 0.7370626
119650 0.7271959
119660 0.7424793
119670 0.7384503
119680 0.7300552
119690 0.7379845
119700 0.7283971
119710 0.7393783
119720 0.7428513
119730 0.7366135
119740 0.7193537
119750 0.7320811
119760 0.7394633
119770 0.7383044
119780 0.7277011
119790 0.7241498
119800 0.7305959
119810 0.745672
119820 0.7540358
119830 0.7443353
119840 0.7461756
119850 0.7544013
119860 0.7635378
119870 0.7444381
119880 0.7375015
119890 0.7464441
119900 0.7429994
119910 0.7593365
119920 0.7494683
119930 0.7499031
119940 0.7494767
119950 0.7486795
119960 0.7382077
119970 0.7344079
119980 0.7355629
119990 0.7372809
120000 0.7348772
120010 0.7314257
120020 0.7399215
120030 0.7447392
120040 0.7510242
120050 0.7570682
120060 0.7479722
120070 0.7598683
120080 0.7496437
120090 0.7460811
120100 0.7475548
120110 0.7571192
120120 0.7492628
120130 0.7545705
120140 0.7584317
120150 0.7491995
120160 0.7520385
120170 0.7494619
120180 0.7474882
120190 0.7537176
120200 0.7461189
120210 0.7508577
120220 0.7484233
120230 0.748639
120240 0.7444085
120250 0.7360564
120260 0.7410153
120270 0.7421787
120280 0.7480525
120290 0.7372904
120300 0.7464576
120310 0.7401366
120320 0.7305195
120330 0.7382104
120340 0.7336857
120350 0.7236876
120360 0.7276049
120370 0.7267658
120380 0.7355201
120390 0.7455531
120400 0.7271396
120410 0.7317994
120420 0.7240071
120430 0.7257096
120440 0.7371267
120450 0.7327569
120460 0.7376196
120470 0.7291654
120480 0.7194307
120490 0.7271595
120500 0.7216139
120510 0.728191
120520 0.7261391
120530 0.7242816
120540 0.7270739
120550 0.7346851
120560 0.7371507
120570 0.7309055
120580 0.7389933
120590 0.7365069
120600 0.7370431
120610 0.7351634
120620 0.7375968
120630 0.7450907
120640 0.7355219
120650 0.7305729
120660 0.7351834
120670 0.7399576
120680 0.7194203
120690 0.735168
120700 0.7309329
120710 0.7348871
120720 0.7304293
120730 0.7377069
120740 0.7229187
120750 0.7380083
120760 0.7355046
120770 0.7396541
120780 0.7316344
120790 0.7249718
120800 0.7116103
120810 0.7088123
120820 0.7098346
120830 0.713877
120840 0.7237445
120850 0.7145381
120860 0.7285316
120870 0.7228085
120880 0.7286431
120890 0.7277241
120900 0.723237
120910 0.7375894
120920 0.7343563
120930 0.7276573
120940 0.7260341
120950 0.728292
120960 0.7313398
120970 0.7295159
120980 0.7408516
120990 0.7308059
121000 0.7333031
121010 0.7287191
121020 0.7259219
121030 0.7322885
121040 0.7330357
121050 0.7257205
121060 0.7292866
121070 0.7313285
121080 0.7362738
121090 0.7385817
121100 0.7374417
121110 0.725925
121120 0.7270122
121130 0.7272944
121140 0.7321734
121150 0.7283741
121160 0.7378604
121170 0.7488864
121180 0.7381959
121190 0.7487571
121200 0.7491915
121210 0.7438673
121220 0.725046
121230 0.7317023
121240 0.740733
121250 0.7554873
121260 0.7437677
121270 0.7479161
121280 0.7432614
121290 0.74292
121300 0.7430012
121310 0.750258
121320 0.7610938
121330 0.7552644
121340 0.7687929
121350 0.7611334
121360 0.7540398
121370 0.7606921
121380 0.7533981
121390 0.7625243
121400 0.7553636
121410 0.7605679
121420 0.7604022
121430 0.7598823
121440 0.7627075
121450 0.7728583
121460 0.7615218
121470 0.7687054
121480 0.7686619
121490 0.7577444
121500 0.7578537
121510 0.7585128
121520 0.7572262
121530 0.7434659
121540 0.7486984
121550 0.7656206
121560 0.7588499
121570 0.7593675
121580 0.7527954
121590 0.7625754
121600 0.7547231
121610 0.7469089
121620 0.7620819
121630 0.7568355
121640 0.7505262
121650 0.7459057
121660 0.7480015
121670 0.7483431
121680 0.7469202
121690 0.7604685
121700 0.7490084
121710 0.754169
121720 0.750458
121730 0.752777
121740 0.7632314
121750 0.7511582
121760 0.7607154
121770 0.7438456
121780 0.7532325
121790 0.7501711
121800 0.7663005
121810 0.7498004
121820 0.7562407
121830 0.7550017
121840 0.7485576
121850 0.7569373
121860 0.7672985
121870 0.7716666
121880 0.762679
121890 0.7619348
121900 0.778123
121910 0.7841411
121920 0.7838082
121930 0.7740535
121940 0.7599899
121950 0.7703342
121960 0.7614852
121970 0.7607296
121980 0.7628441
121990 0.7706932
122000 0.7707152
122010 0.7846709
122020 0.7816854
122030 0.7797134
122040 0.7825837
122050 0.7758455
122060 0.7681246
122070 0.7754425
122080 0.7625637
122090 0.7767048
122100 0.7751383
122110 0.7716221
122120 0.7782512
122130 0.7743544
122140 0.7765102
122150 0.7619907
122160 0.7661614
122170 0.7650247
122180 0.7707773
122190 0.7743258
122200 0.7620113
122210 0.7712201
122220 0.7626477
122230 0.760154
122240 0.7659213
122250 0.7675342
122260 0.7576173
122270 0.7595236
122280 0.7649919
122290 0.7498757
122300 0.7629547
122310 0.7615116
122320 0.7660571
122330 0.7551489
122340 0.761943
122350 0.7664319
122360 0.7606512
122370 0.7716458
122380 0.7659231
122390 0.7742274
122400 0.7638888
122410 0.7646915
122420 0.7745364
122430 0.7551796
122440 0.7573712
122450 0.766381
122460 0.7618652
122470 0.7644929
122480 0.7664837
122490 0.7677301
122500 0.7621819
122510 0.7699744
122520 0.7617609
122530 0.7508022
122540 0.7588585
122550 0.750645
122560 0.7464831
122570 0.7482974
122580 0.7481581
122590 0.7548044
122600 0.756038
122610 0.7606643
122620 0.7624545
122630 0.7699898
122640 0.7559416
122650 0.7635399
122660 0.7716329
122670 0.7741233
122680 0.7688404
122690 0.7706377
122700 0.7625502
122710 0.7684742
122720 0.7621195
122730 0.7599617
122740 0.7589098
122750 0.7683904
122760 0.7619305
122770 0.7578915
122780 0.7556257
122790 0.7584916
122800 0.7671866
122810 0.7625136
122820 0.7644491
122830 0.7502565
122840 0.7533017
122850 0.7525238
122860 0.7652363
122870 0.7703742
122880 0.7624213
122890 0.7662877
122900 0.769975
122910 0.769921
122920 0.7777758
122930 0.7863127
122940 0.7747929
122950 0.7851934
122960 0.7697688
122970 0.7762311
122980 0.7710365
122990 0.7536055
123000 0.7610108
123010 0.7639316
123020 0.7653461
123030 0.7792952
123040 0.7794443
123050 0.7863817
123060 0.7850018
123070 0.7809663
123080 0.7862716
123090 0.7784333
123100 0.7706413
123110 0.7660078
123120 0.7731311
123130 0.7672908
123140 0.7791777
123150 0.7674835
123160 0.7709904
123170 0.7691013
123180 0.7596123
123190 0.7590875
123200 0.7563011
123210 0.7533159
123220 0.7571373
123230 0.7549665
123240 0.760048
123250 0.7643907
123260 0.766573
123270 0.7563453
123280 0.7630748
123290 0.7502643
123300 0.7544605
123310 0.7577055
123320 0.7675574
123330 0.7599251
123340 0.7687298
123350 0.7675485
123360 0.7475157
123370 0.7456264
123380 0.7505434
123390 0.7594151
123400 0.7571471
123410 0.7616357
123420 0.7590974
123430 0.7566956
123440 0.7622932
123450 0.7564126
123460 0.7484674
123470 0.7611555
123480 0.7756105
123490 0.7607663
123500 0.7596146
123510 0.753509
123520 0.7577594
123530 0.7610417
123540 0.7545822
123550 0.7615635
123560 0.7592952
123570 0.7592458
123580 0.7582362
123590 0.7654238
123600 0.7635053
123610 0.7597692
123620 0.7632183
123630 0.7644384
123640 0.7804201
123650 0.775117
123660 0.7691477
123670 0.7625242
123680 0.7568034
123690 0.7549524
123700 0.7545355
123710 0.7549142
123720 0.7582952
123730 0.7540004
123740 0.7597706
123750 0.7538558
123760 0.7445118
123770 0.7520939
123780 0.7617995
123790 0.7683179
123800 0.7644057
123810 0.7498741
123820 0.7527646
123830 0.7453446
123840 0.7555106
123850 0.746716
123860 0.7517015
123870 0.7478527
123880 0.7557774
123890 0.7460092
123900 0.7510228
123910 0.7597674
123920 0.7679578
123930 0.7652909
123940 0.7564892
123950 0.7649553
123960 0.7582419
123970 0.775858
123980 0.7696129
123990 0.7775173
124000 0.7766825
124010 0.7819844
124020 0.7640758
124030 0.763654
124040 0.7683358
124050 0.7704425
124060 0.7584675
124070 0.7730289
124080 0.7808629
124090 0.7687693
124100 0.7600021
124110 0.7518304
124120 0.7621626
124130 0.7682906
124140 0.7671428
124150 0.7765749
124160 0.7733591
124170 0.7732896
124180 0.7631607
124190 0.7636193
124200 0.766994
124210 0.7689824
124220 0.7689921
124230 0.7745316
124240 0.7635717
124250 0.7522296
124260 0.7667749
124270 0.7744849
124280 0.767465
124290 0.7720768
124300 0.7593057
124310 0.7669033
124320 0.7581646
124330 0.7659423
124340 0.7624779
124350 0.7614342
124360 0.7686248
124370 0.7715366
124380 0.7662867
124390 0.7526869
124400 0.7802275
124410 0.7703072
124420 0.7619348
124430 0.7688373
124440 0.7672866
124450 0.7629703
124460 0.7624047
124470 0.7470486
124480 0.7461466
124490 0.7598476
124500 0.7578557
124510 0.7683557
124520 0.7681313
124530 0.7735818
124540 0.7673767
124550 0.767958
124560 0.7660523
124570 0.7663423
124580 0.7719589
124590 0.7741929
124600 0.7672916
124610 0.7649116
124620 0.7723675
124630 0.7715816
124640 0.766035
124650 0.7661046
124660 0.7647038
124670 0.7662833
124680 0.7678198
124690 0.7530448
124700 0.7614502
124710 0.7551281
124720 0.7525898
124730 0.7696584
124740 0.7638496
124750 0.7692059
124760 0.768049
124770 0.7687146
124780 0.7772548
124790 0.7906669
124800 0.7792705
124810 0.7727014
124820 0.7537088
124830 0.7650099
124840 0.7706565
124850 0.7590582
124860 0.7608899
124870 0.7636834
124880 0.7779244
124890 0.7803305
124900 0.7830853
124910 0.7732134
124920 0.7719545
124930 0.767382
124940 0.7659702
124950 0.7635729
124960 0.7599777
124970 0.7584192
124980 0.7529505
124990 0.7598348
125000 0.7721067
125010 0.7746919
125020 0.7724389
125030 0.7609997
125040 0.765663
125050 0.7672353
125060 0.7654136
125070 0.7595053
125080 0.7559716
125090 0.7613884
125100 0.7579166
125110 0.760543
125120 0.7513767
125130 0.7589737
125140 0.7631419
125150 0.7670968
125160 0.7625454
125170 0.7687805
125180 0.7663006
125190 0.7806916
125200 0.7694831
125210 0.7571046
125220 0.7662542
125230 0.7568945
125240 0.761997
125250 0.7653989
125260 0.7767671
125270 0.7787405
125280 0.7726216
125290 0.7757575
125300 0.7662341
125310 0.7538924
125320 0.7693918
125330 0.7722245
125340 0.7607707
125350 0.762481
125360 0.767063
125370 0.7626172
125380 0.7572166
125390 0.7597466
125400 0.7585583
125410 0.7612352
125420 0.7658733
125430 0.7587798
125440 0.7554646
125450 0.7459286
125460 0.7464597
125470 0.7383704
125480 0.7518229
125490 0.7573215
125500 0.7428247
125510 0.7477507
125520 0.7599093
125530 0.7503574
125540 0.7546574
125550 0.7517999
125560 0.7591217
125570 0.7486957
125580 0.7673626
125590 0.7645405
125600 0.7563474
125610 0.7510819
125620 0.7522871
125630 0.7525293
125640 0.7613846
125650 0.7673509
125660 0.7654456
125670 0.7579142
125680 0.7461259
125690 0.7503866
125700 0.7576299
125710 0.7532642
125720 0.763872
125730 0.7581889
125740 0.7618022
125750 0.7626244
125760 0.7592215
125770 0.7587026
125780 0.7513421
125790 0.7491625
125800 0.7424409
125810 0.752135
125820 0.7505221
125830 0.7611129
125840 0.7624082
125850 0.7566744
125860 0.7604578
125870 0.7698006
125880 0.7688922
125890 0.7687098
125900 0.7629889
125910 0.7585847
125920 0.7632822
125930 0.7559547
125940 0.7563351
125950 0.7428507
125960 0.7412896
125970 0.7363399
125980 0.7550797
125990 0.751779
126000 0.768588
126010 0.7765366
126020 0.7721798
126030 0.7653709
126040 0.7567865
126050 0.7610395
126060 0.7496269
126070 0.7625777
126080 0.7603138
126090 0.7625492
126100 0.7647312
126110 0.7657892
126120 0.7730262
126130 0.7823185
126140 0.7666125
126150 0.7645463
126160 0.7679975
126170 0.769678
126180 0.7751054
126190 0.7586148
126200 0.7596609
126210 0.761403
126220 0.7606676
126230 0.7670108
126240 0.7746173
126250 0.7667719
126260 0.7622528
126270 0.7791871
126280 0.7748213
126290 0.7683998
126300 0.7693415
126310 0.7689539
126320 0.7690085
126330 0.756299
126340 0.7599028
126350 0.7519698
126360 0.7580202
126370 0.7467322
126380 0.7504985
126390 0.7543316
126400 0.7450256
126410 0.7428679
126420 0.7505829
126430 0.7532486
126440 0.7491565
126450 0.7472937
126460 0.7490867
126470 0.7570332
126480 0.7506674
126490 0.7420648
126500 0.7482016
126510 0.7500876
126520 0.7340918
126530 0.7465976
126540 0.7457916
126550 0.7394164
126560 0.7304811
126570 0.7374269
126580 0.7409965
126590 0.7565023
126600 0.7500788
126610 0.7441556
126620 0.7410002
126630 0.7300827
126640 0.7419105
126650 0.7460363
126660 0.7455864
126670 0.7522811
126680 0.758096
126690 0.7641027
126700 0.7605798
126710 0.7598555
126720 0.7543277
126730 0.7620325
126740 0.7487108
126750 0.751753
126760 0.7588676
126770 0.7594493
126780 0.7549779
126790 0.7542781
126800 0.7481267
126810 0.7512701
126820 0.7533724
126830 0.7569148
126840 0.7519032
126850 0.7586994
126860 0.7595549
126870 0.7547463
126880 0.7538226
126890 0.7715398
126900 0.7673963
126910 0.7600072
126920 0.747823
126930 0.759343
126940 0.7550082
126950 0.747949
126960 0.7415112
126970 0.7461199
126980 0.7455724
126990 0.7469951
127000 0.742029
127010 0.7516537
127020 0.7542039
127030 0.749482
127040 0.7422463
127050 0.7451908
127060 0.7377055
127070 0.7478372
127080 0.7410517
127090 0.7549455
127100 0.7427474
127110 0.7427056
127120 0.7644678
127130 0.7723284
127140 0.77665
127150 0.7642752
127160 0.7748539
127170 0.7578122
127180 0.7622327
127190 0.7699344
127200 0.7745146
127210 0.7775328
127220 0.7644313
127230 0.7731879
127240 0.7643827
127250 0.7622859
127260 0.7680319
127270 0.7712255
127280 0.7653729
127290 0.7681984
127300 0.7758602
127310 0.7811806
127320 0.7724583
127330 0.7755039
127340 0.7685786
127350 0.7641295
127360 0.7670281
127370 0.7593043
127380 0.754081
127390 0.7568094
127400 0.7556412
127410 0.75198
127420 0.7702269
127430 0.7520511
127440 0.7537951
127450 0.7596147
127460 0.7616187
127470 0.7668342
127480 0.76582
127490 0.7632604
127500 0.7698439
127510 0.7659543
127520 0.7642048
127530 0.7591369
127540 0.7486851
127550 0.7520967
127560 0.7575279
127570 0.7565635
127580 0.7495487
127590 0.7547457
127600 0.7653525
127610 0.7614179
127620 0.7580892
127630 0.7586802
127640 0.7622939
127650 0.7610117
127660 0.7432749
127670 0.7408769
127680 0.746305
127690 0.7612669
127700 0.7694939
127710 0.7520004
127720 0.7673298
127730 0.7603913
127740 0.7642223
127750 0.7578948
127760 0.7556793
127770 0.7655082
127780 0.7693469
127790 0.7623644
127800 0.7695688
127810 0.7621831
127820 0.7553895
127830 0.7544938
127840 0.7572661
127850 0.760518
127860 0.7600569
127870 0.7658809
127880 0.7715285
127890 0.7615774
127900 0.7611174
127910 0.7682749
127920 0.768945
127930 0.764892
127940 0.7509542
127950 0.7638069
127960 0.763997
127970 0.7698902
127980 0.7645668
127990 0.7601646
128000 0.7608137
128010 0.7640756
128020 0.7616189
128030 0.7627057
128040 0.7599887
128050 0.7582166
128060 0.7519586
128070 0.7540009
128080 0.7659165
128090 0.7677591
128100 0.7576233
128110 0.760933
128120 0.7611169
128130 0.7565862
128140 0.7582503
128150 0.7597082
128160 0.7573097
128170 0.7666628
128180 0.7745001
128190 0.7745207
128200 0.766373
128210 0.7621067
128220 0.7756246
128230 0.7806897
128240 0.785459
128250 0.7872881
128260 0.7694079
128270 0.7812069
128280 0.7588716
128290 0.7578736
128300 0.7784187
128310 0.7795923
128320 0.7752565
128330 0.7640275
128340 0.7668771
128350 0.7776099
128360 0.7607248
128370 0.7709762
128380 0.7639849
128390 0.7714854
128400 0.7671111
128410 0.768387
128420 0.7681872
128430 0.7650433
128440 0.7514611
128450 0.7538103
128460 0.7560863
128470 0.7605644
128480 0.7582543
128490 0.75133
128500 0.7561007
128510 0.761682
128520 0.756166
128530 0.7609788
128540 0.7576252
128550 0.7519906
128560 0.7623882
128570 0.7674701
128580 0.7635846
128590 0.7745907
128600 0.7666087
128610 0.7649139
128620 0.7561933
128630 0.7692212
128640 0.763791
128650 0.7582314
128660 0.7584405
128670 0.7549538
128680 0.7575496
128690 0.7663077
128700 0.7599522
128710 0.7559077
128720 0.7489265
128730 0.7519851
128740 0.7547992
128750 0.7466549
128760 0.748058
128770 0.7444628
128780 0.7477797
128790 0.7573228
128800 0.7501776
128810 0.7536712
128820 0.7537628
128830 0.757368
128840 0.7660493
128850 0.7724762
128860 0.7608366
128870 0.7612324
128880 0.7532528
128890 0.7533502
128900 0.751091
128910 0.7555028
128920 0.7671868
128930 0.7737411
128940 0.7700981
128950 0.7642311
128960 0.7705352
128970 0.7699429
128980 0.768724
128990 0.7811494
129000 0.7760413
129010 0.7756586
129020 0.7677297
129030 0.766629
129040 0.7615255
129050 0.7760684
129060 0.7622488
129070 0.7677286
129080 0.7686262
129090 0.7722192
129100 0.7602442
129110 0.7740265
129120 0.7767641
129130 0.768836
129140 0.7640947
129150 0.7671104
129160 0.7649778
129170 0.7560325
129180 0.7616579
129190 0.7673129
129200 0.7608477
129210 0.7688332
129220 0.7617118
129230 0.7624277
129240 0.7598417
129250 0.7596749
129260 0.7614935
129270 0.7652709
129280 0.761682
129290 0.753367
129300 0.7574592
129310 0.7520368
129320 0.7527092
129330 0.7510501
129340 0.7346944
129350 0.751959
129360 0.7455888
129370 0.7530097
129380 0.7532468
129390 0.7525198
129400 0.7599715
129410 0.7531137
129420 0.7544362
129430 0.7520704
129440 0.7530357
129450 0.7511917
129460 0.7532341
129470 0.7512
129480 0.7448325
129490 0.7553396
129500 0.7457325
129510 0.7577593
129520 0.7429343
129530 0.7437987
129540 0.7401357
129550 0.7454225
129560 0.7401909
129570 0.7437211
129580 0.7418854
129590 0.7376673
129600 0.753957
129610 0.7448094
129620 0.7452399
129630 0.7505553
129640 0.7637017
129650 0.7660666
129660 0.7614452
129670 0.7596586
129680 0.7495605
129690 0.7616743
129700 0.7564057
129710 0.7443609
129720 0.7403316
129730 0.7423579
129740 0.7521199
129750 0.7492523
129760 0.7518612
129770 0.7549285
129780 0.7530819
129790 0.7548211
129800 0.7536195
129810 0.7600749
129820 0.7516196
129830 0.7532263
129840 0.7597442
129850 0.7556213
129860 0.7592837
129870 0.7639119
129880 0.7552445
129890 0.7645792
129900 0.757338
129910 0.7571012
129920 0.7607512
129930 0.7631047
129940 0.753697
129950 0.7568114
129960 0.7728583
129970 0.7663306
129980 0.7689536
129990 0.7667795
130000 0.7599102
130010 0.7629211
130020 0.7662373
130030 0.7600337
130040 0.7487674
130050 0.7552072
130060 0.7537591
130070 0.7570814
130080 0.7475355
130090 0.7540449
130100 0.7508562
130110 0.7632967
130120 0.7651618
130130 0.7709264
130140 0.7603603
130150 0.7694752
130160 0.7527353
130170 0.7499325
130180 0.7552633
130190 0.7529005
130200 0.7618084
130210 0.7614498
130220 0.752986
130230 0.76186
130240 0.7706215
130250 0.7655354
130260 0.7627971
130270 0.7552618
130280 0.7577246
130290 0.7538484
130300 0.7635169
130310 0.7600582
130320 0.756223
130330 0.7474368
130340 0.7497459
130350 0.7612721
130360 0.7665099
130370 0.7593847
130380 0.7714663
130390 0.770533
130400 0.7648284
130410 0.7536321
130420 0.7647272
130430 0.7564829
130440 0.7609047
130450 0.7585589
130460 0.772042
130470 0.7600551
130480 0.7680926
130490 0.7606091
130500 0.7572681
130510 0.7641171
130520 0.7600598
130530 0.7522263
130540 0.762648
130550 0.758575
130560 0.7624221
130570 0.7611921
130580 0.7698658
130590 0.7666169
130600 0.7573677
130610 0.7446978
130620 0.7518587
130630 0.7505354
130640 0.742023
130650 0.7599815
130660 0.7562029
130670 0.7599175
130680 0.7684054
130690 0.7658398
130700 0.7621754
130710 0.7533479
130720 0.7566706
130730 0.7513953
130740 0.7669042
130750 0.7668954
130760 0.7702497
130770 0.7699759
130780 0.7632782
130790 0.7475372
130800 0.7530817
130810 0.7534018
130820 0.7571669
130830 0.7586883
130840 0.7404674
130850 0.7494385
130860 0.7440853
130870 0.7408906
130880 0.7312832
130890 0.7409763
130900 0.7464155
130910 0.7514035
130920 0.7470366
130930 0.744432
130940 0.7462346
130950 0.7435961
130960 0.7479445
130970 0.7362391
130980 0.7341246
130990 0.7397015
131000 0.7409075
131010 0.7422854
131020 0.748988
131030 0.7430115
131040 0.7497505
131050 0.7469413
131060 0.7374237
131070 0.7438197
131080 0.7387413
131090 0.7348363
131100 0.7301232
131110 0.7183012
131120 0.7189065
131130 0.7219851
131140 0.7315767
131150 0.7250214
131160 0.7345431
131170 0.7288024
131180 0.7313493
131190 0.7326807
131200 0.7160743
131210 0.7243363
131220 0.727892
131230 0.7327445
131240 0.7233177
131250 0.7328473
131260 0.7272774
131270 0.7252471
131280 0.7251559
131290 0.7296038
131300 0.7243515
131310 0.7309727
131320 0.7169222
131330 0.7234141
131340 0.7187599
131350 0.7131043
131360 0.7179988
131370 0.7229297
131380 0.7150563
131390 0.7287425
131400 0.7212182
131410 0.7241508
131420 0.7264186
131430 0.7314423
131440 0.7226186
131450 0.7138605
131460 0.7128011
131470 0.7210145
131480 0.7183694
131490 0.7131993
131500 0.704891
131510 0.7045188
131520 0.7046084
131530 0.708137
131540 0.709365
131550 0.7163509
131560 0.7110372
131570 0.7090988
131580 0.7180756
131590 0.7177563
131600 0.7186751
131610 0.7376668
131620 0.7317172
131630 0.7350271
131640 0.7325728
131650 0.7300137
131660 0.7293105
131670 0.7396355
131680 0.7284324
131690 0.7346559
131700 0.7379919
131710 0.7353813
131720 0.7368484
131730 0.7346264
131740 0.7346572
131750 0.7379925
131760 0.7480083
131770 0.7434848
131780 0.7476507
131790 0.7387638
131800 0.7337148
131810 0.741612
131820 0.7369055
131830 0.7373883
131840 0.7441941
131850 0.7476807
131860 0.742745
131870 0.7486795
131880 0.738842
131890 0.7400145
131900 0.7296053
131910 0.7378452
131920 0.7460911
131930 0.7362847
131940 0.739704
131950 0.7433653
131960 0.7419223
131970 0.7618053
131980 0.7564264
131990 0.7586461
132000 0.7453375
132010 0.7409343
132020 0.746862
132030 0.745207
132040 0.7431747
132050 0.7468373
132060 0.7409083
132070 0.7569681
132080 0.7561212
132090 0.7525097
132100 0.754713
132110 0.7605363
132120 0.7568321
132130 0.7557107
132140 0.7535846
132150 0.7585672
132160 0.7456565
132170 0.7489423
132180 0.7430021
132190 0.7519
132200 0.7543052
132210 0.7500996
132220 0.7432874
132230 0.7399774
132240 0.7439586
132250 0.7299498
132260 0.7309564
132270 0.7344334
132280 0.7484003
132290 0.747032
132300 0.754164
132310 0.7553154
132320 0.750897
132330 0.7450601
132340 0.7543322
132350 0.7381135
132360 0.7404166
132370 0.7489316
132380 0.7496713
132390 0.7490726
132400 0.7470642
132410 0.7529548
132420 0.7437173
132430 0.7419497
132440 0.7418655
132450 0.7374579
132460 0.72887
132470 0.7356856
132480 0.7352798
132490 0.7314557
132500 0.7381527
132510 0.7322049
132520 0.7457517
132530 0.7485678
132540 0.7444424
132550 0.7445633
132560 0.7549169
132570 0.7516889
132580 0.7520671
132590 0.7496514
132600 0.7566086
132610 0.7622771
132620 0.7505788
132630 0.7556294
132640 0.7566777
132650 0.7521039
132660 0.7523195
132670 0.7728148
132680 0.7716801
132690 0.770267
132700 0.7750723
132710 0.7738588
132720 0.7710567
132730 0.757234
132740 0.764163
132750 0.7528685
132760 0.7605461
132770 0.7639762
132780 0.7640443
132790 0.7658867
132800 0.7592088
132810 0.747992
132820 0.7517227
132830 0.7415964
132840 0.7514129
132850 0.7492212
132860 0.7421175
132870 0.7462267
132880 0.7496436
132890 0.7474914
132900 0.7461734
132910 0.7448121
132920 0.7416979
132930 0.7453529
132940 0.743114
132950 0.7409371
132960 0.7441909
132970 0.7444494
132980 0.7492741
132990 0.745882
133000 0.7404998
133010 0.7371604
133020 0.7356744
133030 0.7306443
133040 0.7351425
133050 0.7403457
133060 0.7448801
133070 0.745983
133080 0.7504264
133090 0.7483932
133100 0.7461658
133110 0.7445
133120 0.7386407
133130 0.7389089
133140 0.7386993
133150 0.7263544
133160 0.751159
133170 0.7475524
133180 0.7552684
133190 0.7481148
133200 0.7476602
133210 0.7493966
133220 0.7454121
133230 0.7491248
133240 0.7460417
133250 0.7425346
133260 0.7597559
133270 0.7522673
133280 0.7534389
133290 0.7697641
133300 0.7634404
133310 0.7574195
133320 0.7511764
133330 0.7502027
133340 0.75048
133350 0.7421873
133360 0.7401083
133370 0.7452011
133380 0.7333585
133390 0.7296291
133400 0.7295882
133410 0.7395437
133420 0.7385938
133430 0.7402508
133440 0.7432567
133450 0.7390971
133460 0.7499645
133470 0.7458541
133480 0.7407966
133490 0.7509987
133500 0.7466016
133510 0.7463015
133520 0.7612365
133530 0.7603125
133540 0.7625194
133550 0.7750812
133560 0.7635415
133570 0.7636031
133580 0.7664003
133590 0.7636982
133600 0.7613802
133610 0.7518308
133620 0.7608717
133630 0.7502198
133640 0.7490772
133650 0.7521036
133660 0.7499704
133670 0.7411782
133680 0.7489229
133690 0.7374599
133700 0.7453569
133710 0.7394154
133720 0.7464747
133730 0.7558936
133740 0.7473385
133750 0.7473028
133760 0.7509893
133770 0.7590101
133780 0.7610526
133790 0.7594856
133800 0.7716147
133810 0.7615715
133820 0.7727951
133830 0.7607596
133840 0.7506526
133850 0.7464851
133860 0.7604378
133870 0.7465037
133880 0.7651959
133890 0.7653676
133900 0.7628782
133910 0.7695155
133920 0.7664237
133930 0.7552319
133940 0.7443941
133950 0.7471453
133960 0.7502227
133970 0.7481672
133980 0.7574378
133990 0.7509865
134000 0.7609792
134010 0.7622578
134020 0.7591081
134030 0.7479218
134040 0.7427159
134050 0.7438962
134060 0.7355538
134070 0.7446055
134080 0.7385854
134090 0.7411016
134100 0.7496009
134110 0.7445241
134120 0.7412663
134130 0.7463198
134140 0.7504058
134150 0.7442442
134160 0.7475915
134170 0.7524596
134180 0.7586386
134190 0.7508734
134200 0.7366669
134210 0.7434517
134220 0.7370852
134230 0.7311336
134240 0.7234501
134250 0.7279267
134260 0.7377116
134270 0.7433547
134280 0.7496219
134290 0.7510529
134300 0.7549157
134310 0.7370383
134320 0.7399482
134330 0.7282382
134340 0.7340874
134350 0.7297566
134360 0.743206
134370 0.7441832
134380 0.7356518
134390 0.7405576
134400 0.7314065
134410 0.7409935
134420 0.7419667
134430 0.7414886
134440 0.7478495
134450 0.7574474
134460 0.7521378
134470 0.7451298
134480 0.7465792
134490 0.7463828
134500 0.7605046
134510 0.7517402
134520 0.7476984
134530 0.7582605
134540 0.7597227
134550 0.7594504
134560 0.7494675
134570 0.7545133
134580 0.7541565
134590 0.7576975
134600 0.7525178
134610 0.7475672
134620 0.7478318
134630 0.750438
134640 0.7395584
134650 0.7497364
134660 0.7463694
134670 0.7463956
134680 0.7490845
134690 0.7466742
134700 0.75397
134710 0.7519885
134720 0.7471889
134730 0.7504488
134740 0.7513906
134750 0.7384976
134760 0.7371061
134770 0.7368415
134780 0.7454033
134790 0.7505174
134800 0.7433656
134810 0.75858
134820 0.7612063
134830 0.7630889
134840 0.7659797
134850 0.7737649
134860 0.7700731
134870 0.750969
134880 0.7543601
134890 0.7570907
134900 0.7570643
134910 0.7637885
134920 0.7652968
134930 0.7592778
134940 0.7519743
134950 0.7529563
134960 0.753278
134970 0.7410892
134980 0.7481153
134990 0.7490913
135000 0.7434573
135010 0.7413035
135020 0.7456673
135030 0.752206
135040 0.7571993
135050 0.7448671
135060 0.7440704
135070 0.7480834
135080 0.7650753
135090 0.7579989
135100 0.7491456
135110 0.7376695
135120 0.7377203
135130 0.7328922
135140 0.7414532
135150 0.7474196
135160 0.7514557
135170 0.7564085
135180 0.7440056
135190 0.7345235
135200 0.7391957
135210 0.7496509
135220 0.7352725
135230 0.7386935
135240 0.7477605
135250 0.7591537
135260 0.7532761
135270 0.7484088
135280 0.7263465
135290 0.7398142
135300 0.7375053
135310 0.7446146
135320 0.7564403
135330 0.7494897
135340 0.7381878
135350 0.7492633
135360 0.7409909
135370 0.7392352
135380 0.7354156
135390 0.7399893
135400 0.7445772
135410 0.7510924
135420 0.7618022
135430 0.7545828
135440 0.7498649
135450 0.7556373
135460 0.7403579
135470 0.7509912
135480 0.7455071
135490 0.7432369
135500 0.728469
135510 0.7314519
135520 0.7354592
135530 0.7272063
135540 0.7365994
135550 0.7275736
135560 0.7370642
135570 0.7305829
135580 0.7434784
135590 0.7436411
135600 0.7381585
135610 0.7476661
135620 0.7579444
135630 0.7468062
135640 0.7512637
135650 0.7478926
135660 0.7505464
135670 0.7358918
135680 0.7446471
135690 0.7459038
135700 0.7424759
135710 0.7372395
135720 0.7529001
135730 0.7439768
135740 0.7377822
135750 0.7496491
135760 0.7422382
135770 0.7453504
135780 0.7501025
135790 0.7427094
135800 0.7553189
135810 0.7532191
135820 0.7601292
135830 0.7562788
135840 0.7581089
135850 0.7540824
135860 0.7581023
135870 0.7468987
135880 0.7542628
135890 0.7425101
135900 0.7440655
135910 0.746313
135920 0.7294545
135930 0.739421
135940 0.7455832
135950 0.7388029
135960 0.7402884
135970 0.7441
135980 0.7359827
135990 0.740009
136000 0.7359776
136010 0.7339368
136020 0.7295257
136030 0.7259762
136040 0.7295013
136050 0.7321658
136060 0.7284276
136070 0.7335035
136080 0.7306277
136090 0.7268217
136100 0.7211202
136110 0.7318033
136120 0.7342841
136130 0.7357465
136140 0.7451105
136150 0.739297
136160 0.7438925
136170 0.7404761
136180 0.7396456
136190 0.7488227
136200 0.7409517
136210 0.7450399
136220 0.7480975
136230 0.7345804
136240 0.745649
136250 0.7378439
136260 0.7419656
136270 0.7511154
136280 0.7450797
136290 0.7344808
136300 0.7374033
136310 0.7402968
136320 0.7302716
136330 0.733839
136340 0.7419063
136350 0.7303296
136360 0.7395366
136370 0.7448921
136380 0.7428346
136390 0.7472022
136400 0.7525753
136410 0.7491316
136420 0.7343564
136430 0.7378511
136440 0.7436579
136450 0.7459821
136460 0.7522616
136470 0.7464569
136480 0.7373152
136490 0.7435141
136500 0.738937
136510 0.7403332
136520 0.7437392
136530 0.7413843
136540 0.7367729
136550 0.7254925
136560 0.7162334
136570 0.7344558
136580 0.7406712
136590 0.7298439
136600 0.7264529
136610 0.7247878
136620 0.7205109
136630 0.7211357
136640 0.7351659
136650 0.7203572
136660 0.7176427
136670 0.7266052
136680 0.732448
136690 0.7267021
136700 0.7287095
136710 0.730314
136720 0.730468
136730 0.736843
136740 0.7304963
136750 0.7239519
136760 0.725178
136770 0.7297286
136780 0.7189649
136790 0.7340512
136800 0.7257102
136810 0.7224433
136820 0.720867
136830 0.7174332
136840 0.7193673
136850 0.7299764
136860 0.7250626
136870 0.7214436
136880 0.7185242
136890 0.7149897
136900 0.7309221
136910 0.7336216
136920 0.7406752
136930 0.7391384
136940 0.7386345
136950 0.7410396
136960 0.7502465
136970 0.7461436
136980 0.745779
136990 0.7301413
137000 0.7306841
137010 0.7295536
137020 0.7326209
137030 0.7364405
137040 0.7400889
137050 0.7297282
137060 0.7383898
137070 0.7300434
137080 0.7315561
137090 0.7292724
137100 0.7365398
137110 0.7431473
137120 0.7359292
137130 0.732327
137140 0.7276439
137150 0.73601
137160 0.7495643
137170 0.7297602
137180 0.7325981
137190 0.7273169
137200 0.7329857
137210 0.7278832
137220 0.7278891
137230 0.7248118
137240 0.7333737
137250 0.7314169
137260 0.7251145
137270 0.7340324
137280 0.7296096
137290 0.7364604
137300 0.7332966
137310 0.7296992
137320 0.7209691
137330 0.7264249
137340 0.7240201
137350 0.7244416
137360 0.7306091
137370 0.712519
137380 0.7232317
137390 0.7165447
137400 0.7314932
137410 0.7340171
137420 0.7282686
137430 0.7275743
137440 0.7163159
137450 0.7208352
137460 0.7195972
137470 0.7205641
137480 0.7161925
137490 0.7217221
137500 0.7236028
137510 0.7149466
137520 0.7180752
137530 0.726161
137540 0.7380559
137550 0.7437795
137560 0.7346127
137570 0.7244167
137580 0.7141636
137590 0.7220481
137600 0.7266739
137610 0.7299471
137620 0.720583
137630 0.7219253
137640 0.7131941
137650 0.7234539
137660 0.7288997
137670 0.7235105
137680 0.7274604
137690 0.7419862
137700 0.7298307
137710 0.7375893
137720 0.7421811
137730 0.7398441
137740 0.7425788
137750 0.7327814
137760 0.7308007
137770 0.7461722
137780 0.7471161
137790 0.7416153
137800 0.7435619
137810 0.7433016
137820 0.7518416
137830 0.7412727
137840 0.7451099
137850 0.7509295
137860 0.7508348
137870 0.7528778
137880 0.7449941
137890 0.742271
137900 0.7346173
137910 0.7422589
137920 0.7526664
137930 0.7428485
137940 0.7508655
137950 0.7373458
137960 0.7294191
137970 0.7350985
137980 0.7454475
137990 0.7371213
138000 0.7345512
138010 0.7366039
138020 0.7440237
138030 0.739571
138040 0.7459549
138050 0.7509579
138060 0.7472887
138070 0.7386274
138080 0.7349461
138090 0.7397317
138100 0.7414966
138110 0.7371323
138120 0.7327178
138130 0.7258819
138140 0.7130149
138150 0.7156523
138160 0.7127607
138170 0.7158375
138180 0.7108345
138190 0.7203665
138200 0.7196017
138210 0.704865
138220 0.7185279
138230 0.7076254
138240 0.7131562
138250 0.7158995
138260 0.7157385
138270 0.7315059
138280 0.7238743
138290 0.7228596
138300 0.7185231
138310 0.7245461
138320 0.7252042
138330 0.7254828
138340 0.7208013
138350 0.7188657
138360 0.7260531
138370 0.7246847
138380 0.72064
138390 0.7175273
138400 0.7310509
138410 0.7311338
138420 0.7152638
138430 0.708828
138440 0.706793
138450 0.712262
138460 0.7166592
138470 0.7168216
138480 0.7072195
138490 0.7165745
138500 0.7111933
138510 0.7171194
138520 0.7165424
138530 0.7140909
138540 0.7079792
138550 0.7023814
138560 0.6963242
138570 0.7131294
138580 0.7094925
138590 0.7080966
138600 0.7142264
138610 0.7150217
138620 0.7144768
138630 0.7130563
138640 0.7160096
138650 0.7090669
138660 0.710376
138670 0.7080624
138680 0.7078972
138690 0.7023212
138700 0.7070739
138710 0.7188702
138720 0.7167381
138730 0.7125716
138740 0.7090527
138750 0.7014735
138760 0.7013165
138770 0.6988453
138780 0.6982985
138790 0.700286
138800 0.7107826
138810 0.6980148
138820 0.6951059
138830 0.6994087
138840 0.6823693
138850 0.6905878
138860 0.7058362
138870 0.7103939
138880 0.7025141
138890 0.7018854
138900 0.7011067
138910 0.7095432
138920 0.7022046
138930 0.7145444
138940 0.7121629
138950 0.7200018
138960 0.7154853
138970 0.7200897
138980 0.7147477
138990 0.7045557
139000 0.7159697
139010 0.7179533
139020 0.7127525
139030 0.7260773
139040 0.72587
139050 0.7297085
139060 0.7338792
139070 0.7335876
139080 0.7348335
139090 0.7275042
139100 0.7330073
139110 0.7373824
139120 0.7344024
139130 0.7343392
139140 0.7345145
139150 0.7204948
139160 0.7236568
139170 0.7285185
139180 0.7305558
139190 0.7505863
139200 0.7508665
139210 0.7388666
139220 0.7301851
139230 0.7306851
139240 0.7394273
139250 0.7271472
139260 0.7324095
139270 0.7178382
139280 0.7208285
139290 0.7239815
139300 0.7191255
139310 0.7278348
139320 0.7256514
139330 0.7340857
139340 0.7263802
139350 0.734207
139360 0.7395115
139370 0.7460346
139380 0.7432052
139390 0.7370855
139400 0.7404217
139410 0.7372898
139420 0.7434562
139430 0.7576956
139440 0.7509434
139450 0.7482479
139460 0.7487833
139470 0.7516373
139480 0.7378353
139490 0.7304696
139500 0.7291015
139510 0.7332203
139520 0.7288845
139530 0.7305791
139540 0.740943
139550 0.7397898
139560 0.7429317
139570 0.7438924
139580 0.7543038
139590 0.7510286
139600 0.7560235
139610 0.7530435
139620 0.7442037
139630 0.739814
139640 0.7439231
139650 0.742723
139660 0.743848
139670 0.7344043
139680 0.7363096
139690 0.7332059
139700 0.7345137
139710 0.7268516
139720 0.7330789
139730 0.7297331
139740 0.7289419
139750 0.7289635
139760 0.7364512
139770 0.7304881
139780 0.7299771
139790 0.7344759
139800 0.7379795
139810 0.7386086
139820 0.7285693
139830 0.7386931
139840 0.7393247
139850 0.7366343
139860 0.7344604
139870 0.7367588
139880 0.724363
139890 0.7296138
139900 0.7356041
139910 0.7454055
139920 0.7423252
139930 0.7362075
139940 0.7392744
139950 0.7425423
139960 0.728327
139970 0.7296986
139980 0.7332954
139990 0.7304702
140000 0.7351343
140010 0.7337046
140020 0.7324107
140030 0.7397764
140040 0.7296926
140050 0.7306927
140060 0.7306563
140070 0.7264875
140080 0.7314102
140090 0.7268002
140100 0.7318202
140110 0.719887
140120 0.7238851
140130 0.7294443
140140 0.7288226
140150 0.7297112
140160 0.7214356
140170 0.7187579
140180 0.7149763
140190 0.713658
140200 0.7142727
140210 0.7091082
140220 0.7217696
140230 0.7175925
140240 0.7113923
140250 0.7070904
140260 0.7104076
140270 0.7147829
140280 0.714446
140290 0.7160366
140300 0.7046753
140310 0.7082412
140320 0.6966461
140330 0.7098841
140340 0.7200629
140350 0.7332078
140360 0.7267215
140370 0.7211882
140380 0.7270369
140390 0.7342041
140400 0.7334129
140410 0.7303418
140420 0.7231901
140430 0.730381
140440 0.7373291
140450 0.7353227
140460 0.737672
140470 0.7291966
140480 0.7413495
140490 0.7335488
140500 0.7255677
140510 0.7289551
140520 0.7269465
140530 0.7284032
140540 0.7275297
140550 0.7303639
140560 0.7228668
140570 0.7198569
140580 0.7089309
140590 0.7199884
140600 0.7331167
140610 0.7233396
140620 0.7188905
140630 0.725434
140640 0.7134547
140650 0.7111217
140660 0.7170489
140670 0.7218589
140680 0.7256359
140690 0.7198552
140700 0.7360429
140710 0.7341889
140720 0.7326423
140730 0.7223508
140740 0.7365274
140750 0.7242199
140760 0.7243811
140770 0.7219899
140780 0.7212032
140790 0.7318259
140800 0.7430897
140810 0.7353604
140820 0.7286711
140830 0.7260479
140840 0.7205887
140850 0.7363466
140860 0.7366082
140870 0.7342446
140880 0.7366976
140890 0.744149
140900 0.7301627
140910 0.7381912
140920 0.7297033
140930 0.7366685
140940 0.7322378
140950 0.7374101
140960 0.7349729
140970 0.7292607
140980 0.7269043
140990 0.7250791
141000 0.7291405
141010 0.7320659
141020 0.7317123
141030 0.7310051
141040 0.7276281
141050 0.7328554
141060 0.7307608
141070 0.7201564
141080 0.7208532
141090 0.719327
141100 0.7109598
141110 0.7106512
141120 0.7121888
141130 0.722559
141140 0.7217037
141150 0.732534
141160 0.7196113
141170 0.7268506
141180 0.7255099
141190 0.7270791
141200 0.727812
141210 0.7267813
141220 0.7314423
141230 0.7294925
141240 0.7305245
141250 0.7242184
141260 0.7224251
141270 0.7272714
141280 0.7290952
141290 0.7197134
141300 0.7274799
141310 0.7141916
141320 0.7176086
141330 0.7257118
141340 0.7275644
141350 0.7386837
141360 0.7339094
141370 0.7402936
141380 0.7373827
141390 0.7402256
141400 0.7347353
141410 0.7355116
141420 0.7456769
141430 0.7533067
141440 0.7542235
141450 0.7419516
141460 0.750852
141470 0.7416843
141480 0.74296
141490 0.7402903
141500 0.7351856
141510 0.7469946
141520 0.7348941
141530 0.7267042
141540 0.7383903
141550 0.7411162
141560 0.7352574
141570 0.7391677
141580 0.7378566
141590 0.7338116
141600 0.7285315
141610 0.7281879
141620 0.7308654
141630 0.7375162
141640 0.7340494
141650 0.7213201
141660 0.7281845
141670 0.7316568
141680 0.7275347
141690 0.7256919
141700 0.7334141
141710 0.7245212
141720 0.7220808
141730 0.7222233
141740 0.7224336
141750 0.7233821
141760 0.7244425
141770 0.7303925
141780 0.7294363
141790 0.7239639
141800 0.7251226
141810 0.7226834
141820 0.7251575
141830 0.7287881
141840 0.7285352
141850 0.728537
141860 0.725715
141870 0.723036
141880 0.7250485
141890 0.7340692
141900 0.7361237
141910 0.7311772
141920 0.7220949
141930 0.7201815
141940 0.7172624
141950 0.7051063
141960 0.7151923
141970 0.7086734
141980 0.7021542
141990 0.7153381
142000 0.7091153
142010 0.7091853
142020 0.7141448
142030 0.7135847
142040 0.7126521
142050 0.7111164
142060 0.7165483
142070 0.7136205
142080 0.7160334
142090 0.7103428
142100 0.7189016
142110 0.7241474
142120 0.7240206
142130 0.717352
142140 0.712523
142150 0.719437
142160 0.7211806
142170 0.7114459
142180 0.7116277
142190 0.7136542
142200 0.7179212
142210 0.7149714
142220 0.7133866
142230 0.7110095
142240 0.7166883
142250 0.7239633
142260 0.7257892
142270 0.7269726
142280 0.7356665
142290 0.736883
142300 0.7395496
142310 0.7290288
142320 0.7399708
142330 0.73341
142340 0.7363156
142350 0.7362931
142360 0.7355777
142370 0.727322
142380 0.7350324
142390 0.7291347
142400 0.7346427
142410 0.7457139
142420 0.7298491
142430 0.7274281
142440 0.7350079
142450 0.7328618
142460 0.7321733
142470 0.7288101
142480 0.7298291
142490 0.7291581
142500 0.7351075
142510 0.7390018
142520 0.7273828
142530 0.7341403
142540 0.7267058
142550 0.7305385
142560 0.7370019
142570 0.7414757
142580 0.7404884
142590 0.7488478
142600 0.7486433
142610 0.7489135
142620 0.734329
142630 0.7442102
142640 0.7363144
142650 0.7397915
142660 0.74601
142670 0.7497022
142680 0.7441571
142690 0.7502586
142700 0.737332
142710 0.7455752
142720 0.7409446
142730 0.7422003
142740 0.743783
142750 0.743601
142760 0.7463972
142770 0.7330632
142780 0.7339721
142790 0.7276998
142800 0.726078
142810 0.7153623
142820 0.7243024
142830 0.7412342
142840 0.7304934
142850 0.7342768
142860 0.7471759
142870 0.733759
142880 0.7336026
142890 0.7391049
142900 0.7400031
142910 0.736457
142920 0.7226966
142930 0.7275865
142940 0.7312501
142950 0.7285337
142960 0.7443249
142970 0.740912
142980 0.7458573
142990 0.7529857
143000 0.7392033
143010 0.7404155
143020 0.7330496
143030 0.7260576
143040 0.7294663
143050 0.7293668
143060 0.7290715
143070 0.7412312
143080 0.727456
143090 0.7273821
143100 0.7320454
143110 0.7463475
143120 0.7549051
143130 0.7374427
143140 0.7542031
143150 0.7473695
143160 0.749282
143170 0.7457544
143180 0.7347218
143190 0.7352805
143200 0.74073
143210 0.7388677
143220 0.7322966
143230 0.7349755
143240 0.7247931
143250 0.7250846
143260 0.7350278
143270 0.7282859
143280 0.7318576
143290 0.7360846
143300 0.7364409
143310 0.7329409
143320 0.7342985
143330 0.7441003
143340 0.741285
143350 0.7330108
143360 0.7337149
143370 0.7345396
143380 0.735465
143390 0.7307469
143400 0.7295473
143410 0.741755
143420 0.7333583
143430 0.7490446
143440 0.7400391
143450 0.7343063
143460 0.7493191
143470 0.7503548
143480 0.7430182
143490 0.7547671
143500 0.7493176
143510 0.7514789
143520 0.7602352
143530 0.7641969
143540 0.7540271
143550 0.7526007
143560 0.7438277
143570 0.7393783
143580 0.737803
143590 0.7377687
143600 0.7322899
143610 0.7436973
143620 0.7337932
143630 0.7262996
143640 0.7345033
143650 0.7410166
143660 0.7419755
143670 0.7259117
143680 0.7334553
143690 0.7200792
143700 0.7213622
143710 0.7306364
143720 0.7256665
143730 0.7242274
143740 0.7204711
143750 0.723561
143760 0.7337348
143770 0.7280298
143780 0.7382026
143790 0.729433
143800 0.7231621
143810 0.7249194
143820 0.7315893
143830 0.7266346
143840 0.7422715
143850 0.7391046
143860 0.732855
143870 0.7298375
143880 0.7430308
143890 0.7374975
143900 0.7346444
143910 0.7405338
143920 0.7446765
143930 0.7452171
143940 0.7411733
143950 0.7294812
143960 0.7212393
143970 0.7338142
143980 0.7324897
143990 0.7376873
144000 0.7388499
144010 0.7259932
144020 0.7228206
144030 0.7287681
144040 0.7414473
144050 0.7228199
144060 0.7237276
144070 0.7323529
144080 0.7207952
144090 0.7330808
144100 0.7197112
144110 0.7172226
144120 0.7224995
144130 0.7323849
144140 0.7280694
144150 0.7299245
144160 0.7279374
144170 0.7212409
144180 0.731028
144190 0.7442565
144200 0.7400042
144210 0.7476287
144220 0.7425328
144230 0.7372113
144240 0.7405136
144250 0.7383178
144260 0.7468958
144270 0.7490958
144280 0.7476601
144290 0.7487074
144300 0.7655523
144310 0.7535791
144320 0.7627975
144330 0.7567116
144340 0.7552785
144350 0.7395044
144360 0.7397918
144370 0.7259189
144380 0.7313554
144390 0.7225625
144400 0.7269959
144410 0.7296297
144420 0.7440286
144430 0.733161
144440 0.734883
144450 0.7307746
144460 0.7428132
144470 0.7359603
144480 0.7286175
144490 0.7341837
144500 0.7424022
144510 0.7504831
144520 0.7452534
144530 0.737449
144540 0.7345705
144550 0.744104
144560 0.7385863
144570 0.7370836
144580 0.7375771
144590 0.7497975
144600 0.7445535
144610 0.7479135
144620 0.7519858
144630 0.7506493
144640 0.756034
144650 0.7605495
144660 0.7607863
144670 0.7542226
144680 0.7529324
144690 0.750432
144700 0.7347425
144710 0.7378095
144720 0.7315549
144730 0.7224331
144740 0.7333341
144750 0.7284002
144760 0.7185948
144770 0.7136824
144780 0.7213796
144790 0.7128594
144800 0.7188445
144810 0.722989
144820 0.7233274
144830 0.7304971
144840 0.7293861
144850 0.7375909
144860 0.7277715
144870 0.7276206
144880 0.729919
144890 0.7168846
144900 0.7260276
144910 0.7264212
144920 0.7158459
144930 0.7229877
144940 0.7187758
144950 0.7324277
144960 0.7250069
144970 0.7296958
144980 0.7346624
144990 0.7324782
145000 0.7298093
145010 0.729206
145020 0.7263641
145030 0.7157866
145040 0.7348853
145050 0.7367283
145060 0.7283924
145070 0.7182582
145080 0.7025534
145090 0.7038907
145100 0.6988854
145110 0.7081223
145120 0.7035674
145130 0.7164304
145140 0.7179073
145150 0.7209576
145160 0.7376435
145170 0.729819
145180 0.7277859
145190 0.7357901
145200 0.7378261
145210 0.7250005
145220 0.7270435
145230 0.7406917
145240 0.733882
145250 0.7351922
145260 0.7212349
145270 0.7137104
145280 0.7247497
145290 0.7155995
145300 0.7263705
145310 0.7359371
145320 0.7271166
145330 0.7273642
145340 0.7309569
145350 0.7309562
145360 0.7382565
145370 0.7353681
145380 0.7348707
145390 0.7361717
145400 0.7214079
145410 0.72903
145420 0.7194396
145430 0.7167103
145440 0.7093303
145450 0.7057706
145460 0.7087461
145470 0.7203082
145480 0.70634
145490 0.7179371
145500 0.7196999
145510 0.7278975
145520 0.7178774
145530 0.7244874
145540 0.7241974
145550 0.7186656
145560 0.7173844
145570 0.7158627
145580 0.7064493
145590 0.7203339
145600 0.7182371
145610 0.7234254
145620 0.7125781
145630 0.7204785
145640 0.7263516
145650 0.7336101
145660 0.7296746
145670 0.7339613
145680 0.7364229
145690 0.7303536
145700 0.7319226
145710 0.730916
145720 0.72826
145730 0.7269006
145740 0.7334151
145750 0.7308773
145760 0.7335716
145770 0.738371
145780 0.734303
145790 0.740342
145800 0.7472216
145810 0.7378967
145820 0.7391373
145830 0.7530454
145840 0.7367146
145850 0.7360828
145860 0.7239993
145870 0.7238823
145880 0.7274641
145890 0.7343971
145900 0.7403601
145910 0.7458617
145920 0.755402
145930 0.755003
145940 0.7527125
145950 0.7431914
145960 0.7506722
145970 0.7443548
145980 0.7510259
145990 0.742588
146000 0.7455474
146010 0.7467629
146020 0.742873
146030 0.7471523
146040 0.7444773
146050 0.7406549
146060 0.7363848
146070 0.7442976
146080 0.7377555
146090 0.7389556
146100 0.7320895
146110 0.7440459
146120 0.7388926
146130 0.7347577
146140 0.7462973
146150 0.7380094
146160 0.7336858
146170 0.7307078
146180 0.7366145
146190 0.7444952
146200 0.7447997
146210 0.7474217
146220 0.7460157
146230 0.7323923
146240 0.734422
146250 0.7233667
146260 0.7248268
146270 0.7364541
146280 0.7381291
146290 0.7306697
146300 0.7280513
146310 0.7332266
146320 0.738179
146330 0.7436423
146340 0.7403276
146350 0.7284679
146360 0.7393361
146370 0.7456219
146380 0.7347762
146390 0.7386649
146400 0.7387549
146410 0.7371033
146420 0.7355281
146430 0.7294368
146440 0.7177991
146450 0.7293826
146460 0.7322969
146470 0.7318528
146480 0.736213
146490 0.7396917
146500 0.7380792
146510 0.7460563
146520 0.7416211
146530 0.7488157
146540 0.7360502
146550 0.7362234
146560 0.7336747
146570 0.7409489
146580 0.742373
146590 0.7293205
146600 0.7368848
146610 0.7388255
146620 0.7410749
146630 0.7161862
146640 0.7214562
146650 0.7309323
146660 0.7334082
146670 0.7323539
146680 0.7389357
146690 0.7343659
146700 0.7279498
146710 0.7255191
146720 0.7273571
146730 0.733689
146740 0.7272766
146750 0.7350785
146760 0.7385231
146770 0.7374724
146780 0.7358183
146790 0.7392029
146800 0.7344819
146810 0.7324505
146820 0.7335208
146830 0.721068
146840 0.7252958
146850 0.7313394
146860 0.7263985
146870 0.729194
146880 0.7352086
146890 0.7363779
146900 0.7398483
146910 0.735397
146920 0.7472335
146930 0.7336654
146940 0.7365121
146950 0.7333925
146960 0.7333556
146970 0.7351129
146980 0.7474434
146990 0.7358801
147000 0.7320006
147010 0.7338591
147020 0.7374825
147030 0.7495886
147040 0.7411783
147050 0.7377744
147060 0.7330779
147070 0.7404453
147080 0.738081
147090 0.7242994
147100 0.7175915
147110 0.7314299
147120 0.7368347
147130 0.7281985
147140 0.7242981
147150 0.7399309
147160 0.740631
147170 0.7412525
147180 0.7445556
147190 0.7366768
147200 0.7401924
147210 0.7317349
147220 0.7422806
147230 0.7358335
147240 0.7311428
147250 0.7353311
147260 0.7325538
147270 0.7310165
147280 0.7323565
147290 0.7339487
147300 0.7374573
147310 0.7353696
147320 0.7396496
147330 0.7304149
147340 0.7257973
147350 0.7281528
147360 0.7382699
147370 0.738025
147380 0.7365869
147390 0.7387701
147400 0.7359579
147410 0.7235262
147420 0.7281642
147430 0.7335874
147440 0.7262868
147450 0.7311009
147460 0.729338
147470 0.7250994
147480 0.7238039
147490 0.734185
147500 0.7375899
147510 0.7210517
147520 0.7168371
147530 0.7080827
147540 0.711994
147550 0.7108355
147560 0.7113109
147570 0.7144441
147580 0.7143103
147590 0.7036424
147600 0.7220597
147610 0.7275532
147620 0.7254409
147630 0.7134449
147640 0.7128168
147650 0.7120938
147660 0.7112913
147670 0.7093616
147680 0.7152155
147690 0.7158396
147700 0.7076477
147710 0.7172922
147720 0.7304707
147730 0.7265009
147740 0.7129276
147750 0.7224014
147760 0.7277523
147770 0.7252503
147780 0.7301067
147790 0.7263604
147800 0.7165147
147810 0.7157107
147820 0.71848
147830 0.7197086
147840 0.7160617
147850 0.7257262
147860 0.7259293
147870 0.7407901
147880 0.7287466
147890 0.7310761
147900 0.7229265
147910 0.7231493
147920 0.7363415
147930 0.7339767
147940 0.7291867
147950 0.7176045
147960 0.7252415
147970 0.7229634
147980 0.714121
147990 0.7255511
148000 0.7237697
148010 0.7216649
148020 0.7177299
148030 0.7187259
148040 0.7193528
148050 0.7247204
148060 0.7232582
148070 0.7232216
148080 0.7217693
148090 0.7263504
148100 0.7249646
148110 0.7183018
148120 0.7114207
148130 0.7242039
148140 0.7269562
148150 0.7249393
148160 0.7270824
148170 0.7281754
148180 0.7310501
148190 0.7302397
148200 0.7281576
148210 0.7211443
148220 0.7210374
148230 0.7088826
148240 0.7212942
148250 0.723429
148260 0.7319702
148270 0.7346667
148280 0.7434884
148290 0.7386747
148300 0.7410693
148310 0.7278455
148320 0.7294048
148330 0.7415788
148340 0.7388996
148350 0.7299066
148360 0.7373598
148370 0.7414017
148380 0.7408349
148390 0.7357702
148400 0.734594
148410 0.7409543
148420 0.7315799
148430 0.7303734
148440 0.7404888
148450 0.744265
148460 0.7459102
148470 0.7324397
148480 0.7383003
148490 0.7322053
148500 0.7397345
148510 0.733303
148520 0.7400208
148530 0.7360359
148540 0.7283309
148550 0.7344834
148560 0.7392513
148570 0.739208
148580 0.7329201
148590 0.7354836
148600 0.7276732
148610 0.725358
148620 0.7363393
148630 0.7319022
148640 0.7265326
148650 0.726519
148660 0.7225342
148670 0.7210822
148680 0.7208527
148690 0.7157286
148700 0.7223895
148710 0.7300976
148720 0.7321377
148730 0.7376418
148740 0.7336556
148750 0.7359987
148760 0.7386262
148770 0.7394212
148780 0.7475612
148790 0.739584
148800 0.74204
148810 0.7396838
148820 0.7480009
148830 0.7348199
148840 0.7359886
148850 0.7374187
148860 0.7331981
148870 0.7282299
148880 0.7358628
148890 0.7326502
148900 0.7396271
148910 0.7240019
148920 0.7262782
148930 0.7246142
148940 0.730731
148950 0.7343238
148960 0.7295035
148970 0.7271054
148980 0.7355192
148990 0.7323464
149000 0.7381904
149010 0.7407115
149020 0.7370703
149030 0.7355626
149040 0.7358259
149050 0.7388171
149060 0.7405571
149070 0.7466062
149080 0.7503878
149090 0.7438577
149100 0.7459999
149110 0.7508716
149120 0.7464514
149130 0.7481349
149140 0.7455085
149150 0.7392535
149160 0.7350895
149170 0.737358
149180 0.7257178
149190 0.7277793
149200 0.7312211
149210 0.7309645
149220 0.7268598
149230 0.7369766
149240 0.734259
149250 0.741001
149260 0.7296839
149270 0.7254415
149280 0.730661
149290 0.719974
149300 0.7294431
149310 0.7300032
149320 0.7390493
149330 0.7372382
149340 0.7351533
149350 0.7406392
149360 0.7434314
149370 0.7448273
149380 0.7454782
149390 0.7436284
149400 0.7376713
149410 0.7347622
149420 0.7280007
149430 0.7298461
149440 0.7305024
149450 0.72719
149460 0.7337477
149470 0.7273914
149480 0.7236379
149490 0.7356275
149500 0.7266899
149510 0.7300441
149520 0.7314412
149530 0.7301747
149540 0.7244959
149550 0.7278607
149560 0.7349418
149570 0.736802
149580 0.7320541
149590 0.7285569
149600 0.7353671
149610 0.7402543
149620 0.7516462
149630 0.7476772
149640 0.7531545
149650 0.7409551
149660 0.7344016
149670 0.7360265
149680 0.7401443
149690 0.7411085
149700 0.7517174
149710 0.7472254
149720 0.7531846
149730 0.7385187
149740 0.7424908
149750 0.7513183
149760 0.7313001
149770 0.7305462
149780 0.7351866
149790 0.7365785
149800 0.7404456
149810 0.7427266
149820 0.7396725
149830 0.7360891
149840 0.7391504
149850 0.7445319
149860 0.7411687
149870 0.7314038
149880 0.7409351
149890 0.7356698
149900 0.7309943
149910 0.7315413
149920 0.7383849
149930 0.7396805
149940 0.7406624
149950 0.7266147
149960 0.7475951
149970 0.7448862
149980 0.7420468
149990 0.7366803
150000 0.7317124
150010 0.7300244
150020 0.7258129
150030 0.725823
150040 0.7275601
150050 0.731837
150060 0.7466675
150070 0.7432268
150080 0.7537767
150090 0.7538811
150100 0.7479954
150110 0.7351279
150120 0.7375151
150130 0.7324111
150140 0.7358266
150150 0.7309072
150160 0.750177
150170 0.7460095
150180 0.7406815
150190 0.7372838
150200 0.7403726
150210 0.7471807
150220 0.7415786
150230 0.7465867
150240 0.7526366
150250 0.7480794
150260 0.7447538
150270 0.7348388
150280 0.7316965
150290 0.7361912
150300 0.7391947
150310 0.7348928
150320 0.7334829
150330 0.732608
150340 0.7235417
150350 0.7303788
150360 0.719823
150370 0.7252479
150380 0.7170081
150390 0.7241445
150400 0.7214106
150410 0.717997
150420 0.7252544
150430 0.7243435
150440 0.7344466
150450 0.7312272
150460 0.7206213
150470 0.7293805
150480 0.7327608
150490 0.7295579
150500 0.7421922
150510 0.7358919
150520 0.7422431
150530 0.7333369
150540 0.7264643
150550 0.7390273
150560 0.737092
150570 0.740721
150580 0.7297988
150590 0.7293585
150600 0.7242182
150610 0.7211646
150620 0.720902
150630 0.7307534
150640 0.7276431
150650 0.7324577
150660 0.7283026
150670 0.7286814
150680 0.7292799
150690 0.7346326
150700 0.7269059
150710 0.7180451
150720 0.7282937
150730 0.7510297
150740 0.7463136
150750 0.740901
150760 0.7374658
150770 0.7296107
150780 0.7412549
150790 0.7252169
150800 0.7268628
150810 0.7156031
150820 0.7286854
150830 0.731523
150840 0.7318417
150850 0.7297946
150860 0.7233381
150870 0.7274203
150880 0.7323092
150890 0.7320784
150900 0.7361631
150910 0.7302137
150920 0.7345647
150930 0.7402699
150940 0.7500247
150950 0.7506576
150960 0.7407109
150970 0.7381082
150980 0.7368442
150990 0.7387182
151000 0.7385324
151010 0.7409294
151020 0.7297634
151030 0.7370391
151040 0.7311506
151050 0.73379
151060 0.7373557
151070 0.7482399
151080 0.7388326
151090 0.7315127
151100 0.7231429
151110 0.719761
151120 0.720897
151130 0.7223712
151140 0.7254611
151150 0.7286163
151160 0.721231
151170 0.7300425
151180 0.7234512
151190 0.7286436
151200 0.722568
151210 0.7267578
151220 0.7251579
151230 0.719032
151240 0.7202644
151250 0.7207881
151260 0.72771
151270 0.7315215
151280 0.7359204
151290 0.7346398
151300 0.7420276
151310 0.7457022
151320 0.7490619
151330 0.7481873
151340 0.7496376
151350 0.743808
151360 0.7432276
151370 0.7367976
151380 0.7428176
151390 0.7508365
151400 0.7508008
151410 0.7522947
151420 0.7460018
151430 0.7510107
151440 0.7498305
151450 0.7513195
151460 0.7520601
151470 0.7459465
151480 0.7413731
151490 0.7486259
151500 0.7540137
151510 0.739059
151520 0.7345585
151530 0.7374935
151540 0.7358568
151550 0.7428631
151560 0.7388119
151570 0.7382042
151580 0.7471181
151590 0.756215
151600 0.7422298
151610 0.7387996
151620 0.7209238
151630 0.7330729
151640 0.7340124
151650 0.7347684
151660 0.7296136
151670 0.7341534
151680 0.7310128
151690 0.7403965
151700 0.7440241
151710 0.7376924
151720 0.749121
151730 0.7538938
151740 0.7567081
151750 0.7536676
151760 0.7420735
151770 0.7428808
151780 0.7386633
151790 0.7411529
151800 0.7401341
151810 0.7437786
151820 0.7411938
151830 0.7401413
151840 0.7376452
151850 0.7306629
151860 0.7358202
151870 0.7378501
151880 0.7509122
151890 0.7478545
151900 0.7514307
151910 0.7436492
151920 0.7524427
151930 0.7421166
151940 0.7396011
151950 0.7394753
151960 0.7378004
151970 0.7510363
151980 0.7443666
151990 0.7463451
152000 0.7450978
152010 0.7379171
152020 0.7306168
152030 0.7400995
152040 0.7436728
152050 0.7469471
152060 0.7472335
152070 0.7522647
152080 0.7419666
152090 0.7398729
152100 0.7404706
152110 0.7482076
152120 0.7615255
152130 0.7478496
152140 0.7447689
152150 0.7458446
152160 0.7450821
152170 0.7448286
152180 0.7420336
152190 0.7394761
152200 0.7236397
152210 0.7370731
152220 0.7526222
152230 0.7485999
152240 0.7318636
152250 0.7445677
152260 0.7410915
152270 0.7367786
152280 0.7418613
152290 0.7385012
152300 0.7469918
152310 0.7441387
152320 0.7435904
152330 0.7397768
152340 0.7368292
152350 0.7431455
152360 0.7471109
152370 0.7431282
152380 0.7364105
152390 0.7379903
152400 0.7511952
152410 0.7496072
152420 0.7375341
152430 0.7545478
152440 0.7600276
152450 0.747209
152460 0.7568018
152470 0.7510012
152480 0.7549906
152490 0.7584772
152500 0.7576445
152510 0.7437016
152520 0.7404177
152530 0.7438062
152540 0.7387863
152550 0.7341505
152560 0.7484438
152570 0.7509437
152580 0.74463
152590 0.7511116
152600 0.7522994
152610 0.7442396
152620 0.7499946
152630 0.7515703
152640 0.7523677
152650 0.7486116
152660 0.7590637
152670 0.7575556
152680 0.7600457
152690 0.7551308
152700 0.7552915
152710 0.7539894
152720 0.7573902
152730 0.7719718
152740 0.7569643
152750 0.7549077
152760 0.7481858
152770 0.7554022
152780 0.7550815
152790 0.7501271
152800 0.7536557
152810 0.7562065
152820 0.7542815
152830 0.7573838
152840 0.748496
152850 0.7441215
152860 0.7468717
152870 0.7529633
152880 0.7446503
152890 0.7386779
152900 0.7437561
152910 0.7385775
152920 0.7431937
152930 0.737921
152940 0.729088
152950 0.733711
152960 0.7380794
152970 0.7385008
152980 0.7348157
152990 0.7330849
153000 0.7277923
153010 0.736656
153020 0.7457942
153030 0.7414404
153040 0.7295716
153050 0.7375993
153060 0.7327069
153070 0.7413443
153080 0.7364883
153090 0.732841
153100 0.735407
153110 0.7371262
153120 0.7410005
153130 0.7336637
153140 0.7313792
153150 0.7345513
153160 0.7348121
153170 0.7314264
153180 0.7351984
153190 0.7303088
153200 0.7398825
153210 0.7381741
153220 0.7261055
153230 0.7308455
153240 0.7264903
153250 0.7353618
153260 0.7307731
153270 0.7442089
153280 0.7265481
153290 0.7315676
153300 0.7273882
153310 0.7322799
153320 0.7375476
153330 0.7338169
153340 0.7354137
153350 0.727631
153360 0.7295494
153370 0.7409786
153380 0.7489482
153390 0.7314702
153400 0.7355888
153410 0.7370723
153420 0.7355545
153430 0.7332268
153440 0.7323186
153450 0.7364717
153460 0.7294183
153470 0.7302204
153480 0.7213305
153490 0.7324131
153500 0.7313989
153510 0.7204115
153520 0.7251568
153530 0.7233359
153540 0.7273368
153550 0.7307094
153560 0.7383569
153570 0.7363407
153580 0.742846
153590 0.7328665
153600 0.7323819
153610 0.7401257
153620 0.7364561
153630 0.7320547
153640 0.7426225
153650 0.7348517
153660 0.7411804
153670 0.7400851
153680 0.7331678
153690 0.7427452
153700 0.7320455
153710 0.7288007
153720 0.7281968
153730 0.7358582
153740 0.7362078
153750 0.735136
153760 0.7435284
153770 0.7361081
153780 0.7313202
153790 0.7379316
153800 0.7374783
153810 0.7336232
153820 0.7223755
153830 0.7287607
153840 0.730031
153850 0.7293345
153860 0.7447485
153870 0.7342864
153880 0.7365359
153890 0.7285246
153900 0.7336049
153910 0.7335249
153920 0.7248734
153930 0.7329849
153940 0.7404016
153950 0.7373796
153960 0.7477009
153970 0.742774
153980 0.7282326
153990 0.7359486
154000 0.7313118
154010 0.7274328
154020 0.7398188
154030 0.7419587
154040 0.7403225
154050 0.733075
154060 0.7372497
154070 0.741159
154080 0.7421212
154090 0.7384648
154100 0.7318913
154110 0.741015
154120 0.7306986
154130 0.7297683
154140 0.7409936
154150 0.7551952
154160 0.7526287
154170 0.7520489
154180 0.746637
154190 0.7433957
154200 0.7292807
154210 0.7287267
154220 0.7479314
154230 0.7495251
154240 0.7424525
154250 0.7390167
154260 0.734009
154270 0.7359522
154280 0.7381901
154290 0.7292045
154300 0.7302603
154310 0.7260561
154320 0.731918
154330 0.7320948
154340 0.714108
154350 0.7170863
154360 0.7163191
154370 0.7161164
154380 0.7252831
154390 0.7242569
154400 0.7139739
154410 0.707612
154420 0.7060068
154430 0.7173165
154440 0.7130928
154450 0.7151662
154460 0.721787
154470 0.7230248
154480 0.7120228
154490 0.7194836
154500 0.7205173
154510 0.7147149
154520 0.7195912
154530 0.7161092
154540 0.7163694
154550 0.7063952
154560 0.7061388
154570 0.7107842
154580 0.7077165
154590 0.7122838
154600 0.7217354
154610 0.7127156
154620 0.7153243
154630 0.7160587
154640 0.7210531
154650 0.7149132
154660 0.7180067
154670 0.7305002
154680 0.728441
154690 0.7267106
154700 0.7207415
154710 0.7232262
154720 0.7274169
154730 0.7237437
154740 0.7265783
154750 0.7121915
154760 0.7207403
154770 0.7249402
154780 0.7307715
154790 0.7231149
154800 0.7313043
154810 0.7229965
154820 0.7160639
154830 0.7328575
154840 0.7226227
154850 0.7203503
154860 0.7138358
154870 0.7172232
154880 0.7154822
154890 0.7194492
154900 0.7208545
154910 0.7245434
154920 0.7240632
154930 0.7220212
154940 0.7206757
154950 0.7242045
154960 0.719367
154970 0.7142426
154980 0.7248623
154990 0.7302482
155000 0.7277661
155010 0.7226875
155020 0.7285408
155030 0.708855
155040 0.704449
155050 0.6954026
155060 0.6839525
155070 0.6944413
155080 0.7059407
155090 0.7058049
155100 0.7031307
155110 0.6976311
155120 0.6966814
155130 0.7002278
155140 0.7054419
155150 0.7012147
155160 0.710114
155170 0.6971576
155180 0.7036979
155190 0.7048537
155200 0.7046118
155210 0.7083686
155220 0.711664
155230 0.7082304
155240 0.7146428
155250 0.7198814
155260 0.7241588
155270 0.7114212
155280 0.7181322
155290 0.7229467
155300 0.7245578
155310 0.7302185
155320 0.744478
155330 0.7377587
155340 0.7172977
155350 0.7259488
155360 0.7193787
155370 0.7089152
155380 0.7167532
155390 0.7145374
155400 0.7119963
155410 0.7166777
155420 0.7217494
155430 0.7171848
155440 0.7187412
155450 0.7144345
155460 0.7289984
155470 0.7381886
155480 0.731764
155490 0.7315447
155500 0.7335162
155510 0.726505
155520 0.7343425
155530 0.7427322
155540 0.737354
155550 0.7374825
155560 0.7310841
155570 0.7456497
155580 0.7357587
155590 0.7315135
155600 0.7273434
155610 0.72567
155620 0.7304323
155630 0.7354211
155640 0.7332529
155650 0.7402103
155660 0.7318373
155670 0.7274074
155680 0.7345981
155690 0.7280003
155700 0.7257948
155710 0.7270771
155720 0.7299726
155730 0.7295735
155740 0.7192338
155750 0.716487
155760 0.723645
155770 0.7223828
155780 0.7388679
155790 0.7266961
155800 0.7343805
155810 0.7366869
155820 0.7294995
155830 0.7145719
155840 0.7210001
155850 0.7295874
155860 0.7267543
155870 0.7298943
155880 0.7217194
155890 0.721328
155900 0.7227611
155910 0.721429
155920 0.7265198
155930 0.725868
155940 0.7328416
155950 0.7278908
155960 0.7510506
155970 0.7455157
155980 0.7453778
155990 0.7492343
156000 0.7381869
156010 0.7477843
156020 0.7498128
156030 0.7478937
156040 0.7468371
156050 0.7456006
156060 0.7554021
156070 0.7460995
156080 0.7367355
156090 0.7524583
156100 0.7358522
156110 0.7490214
156120 0.7402685
156130 0.7294892
156140 0.7416914
156150 0.7413357
156160 0.7454974
156170 0.7371255
156180 0.7323536
156190 0.736028
156200 0.7269987
156210 0.7260903
156220 0.721336
156230 0.7200664
156240 0.7191052
156250 0.7281477
156260 0.7430506
156270 0.7395349
156280 0.7324126
156290 0.7325368
156300 0.7373949
156310 0.7371239
156320 0.7407023
156330 0.7360536
156340 0.7365465
156350 0.7514579
156360 0.7405391
156370 0.7409949
156380 0.7397173
156390 0.7412878
156400 0.7315161
156410 0.7320794
156420 0.7423351
156430 0.739733
156440 0.7268714
156450 0.7293253
156460 0.745325
156470 0.7379471
156480 0.7375283
156490 0.7465519
156500 0.729629
156510 0.7309908
156520 0.735169
156530 0.7287332
156540 0.7241895
156550 0.7220786
156560 0.7107613
156570 0.7148427
156580 0.7280786
156590 0.7269172
156600 0.7300298
156610 0.7278041
156620 0.7268199
156630 0.7229223
156640 0.7088652
156650 0.707156
156660 0.7042751
156670 0.7088734
156680 0.7093361
156690 0.7097995
156700 0.7210447
156710 0.7207167
156720 0.7130647
156730 0.7132698
156740 0.7057573
156750 0.7091004
156760 0.7149746
156770 0.7101256
156780 0.7132447
156790 0.7163051
156800 0.7191935
156810 0.7210202
156820 0.7107758
156830 0.7195563
156840 0.7180849
156850 0.7208807
156860 0.7249074
156870 0.7203483
156880 0.7211597
156890 0.7275304
156900 0.7255699
156910 0.7309082
156920 0.7299706
156930 0.7345206
156940 0.7384176
156950 0.7311779
156960 0.7306608
156970 0.7233828
156980 0.7189177
156990 0.7334511
157000 0.7289179
157010 0.7215797
157020 0.7143407
157030 0.7196822
157040 0.7279439
157050 0.7266523
157060 0.7266266
157070 0.7190538
157080 0.7190178
157090 0.718475
157100 0.7208679
157110 0.7241937
157120 0.7301576
157130 0.7316567
157140 0.724641
157150 0.7318874
157160 0.7336082
157170 0.7385471
157180 0.749998
157190 0.7542896
157200 0.7407185
157210 0.7414037
157220 0.7320387
157230 0.7347239
157240 0.7318029
157250 0.732293
157260 0.7411663
157270 0.7365959
157280 0.7345387
157290 0.7364324
157300 0.7326475
157310 0.7312033
157320 0.7220416
157330 0.7335332
157340 0.7313728
157350 0.7276097
157360 0.7314243
157370 0.7230586
157380 0.7327218
157390 0.7262346
157400 0.7276071
157410 0.7298011
157420 0.726945
157430 0.7241233
157440 0.7340148
157450 0.7232865
157460 0.7342418
157470 0.7446557
157480 0.736761
157490 0.7315266
157500 0.7308789
157510 0.723487
157520 0.7332519
157530 0.7384753
157540 0.7285735
157550 0.7353501
157560 0.7343368
157570 0.7399371
157580 0.7391927
157590 0.7421057
157600 0.7424874
157610 0.7332559
157620 0.7396617
157630 0.729239
157640 0.7297689
157650 0.7263543
157660 0.7355933
157670 0.7392956
157680 0.7366457
157690 0.7355973
157700 0.7395845
157710 0.7391064
157720 0.7304869
157730 0.7279106
157740 0.7392423
157750 0.7398
157760 0.7542924
157770 0.7452279
157780 0.7337056
157790 0.7441611
157800 0.7438766
157810 0.7547189
157820 0.7394662
157830 0.7467912
157840 0.7382913
157850 0.7357582
157860 0.7419266
157870 0.7423646
157880 0.7359741
157890 0.7378668
157900 0.7453118
157910 0.7431695
157920 0.7465941
157930 0.7417864
157940 0.737675
157950 0.745813
157960 0.7535014
157970 0.7483897
157980 0.7342876
157990 0.7441719
158000 0.7370017
158010 0.730672
158020 0.7329223
158030 0.7303028
158040 0.734158
158050 0.7273567
158060 0.7321258
158070 0.7489634
158080 0.7364054
158090 0.7449364
158100 0.7425149
158110 0.7416692
158120 0.7386587
158130 0.7406967
158140 0.7312217
158150 0.7328773
158160 0.7366751
158170 0.7320688
158180 0.7323787
158190 0.7220617
158200 0.7422094
158210 0.7436563
158220 0.7387716
158230 0.7559804
158240 0.7430491
158250 0.7325651
158260 0.731759
158270 0.7336525
158280 0.7375073
158290 0.7236184
158300 0.7309186
158310 0.7214968
158320 0.7244535
158330 0.7218792
158340 0.7248273
158350 0.7288591
158360 0.7206962
158370 0.7298998
158380 0.7293734
158390 0.7259003
158400 0.7221909
158410 0.7277927
158420 0.7240247
158430 0.7199493
158440 0.7243789
158450 0.7196361
158460 0.73337
158470 0.7381687
158480 0.7286195
158490 0.7345194
158500 0.7247307
158510 0.7303644
158520 0.7400895
158530 0.7352296
158540 0.7330292
158550 0.7277835
158560 0.739623
158570 0.7339619
158580 0.7488797
158590 0.745608
158600 0.7483237
158610 0.7429813
158620 0.748773
158630 0.7470441
158640 0.7383102
158650 0.7385831
158660 0.7485614
158670 0.7478524
158680 0.7397835
158690 0.7325931
158700 0.724602
158710 0.7377065
158720 0.7463736
158730 0.7318269
158740 0.7345728
158750 0.7434692
158760 0.7396897
158770 0.746593
158780 0.7438884
158790 0.7413871
158800 0.7365084
158810 0.7491353
158820 0.7547996
158830 0.7624616
158840 0.7609997
158850 0.7540487
158860 0.7312168
158870 0.7390975
158880 0.744617
158890 0.7464831
158900 0.7358265
158910 0.7392823
158920 0.7375272
158930 0.746909
158940 0.739543
158950 0.7419512
158960 0.7443794
158970 0.7554137
158980 0.7545205
158990 0.7544828
159000 0.7437423
159010 0.7372561
159020 0.7392853
159030 0.7437598
159040 0.7373316
159050 0.7373338
159060 0.7329887
159070 0.739624
159080 0.7435313
159090 0.7332969
159100 0.7349706
159110 0.7413936
159120 0.7431032
159130 0.7354922
159140 0.7311059
159150 0.717721
159160 0.7160917
159170 0.7224702
159180 0.7187907
159190 0.7230186
159200 0.7353332
159210 0.7470023
159220 0.7485422
159230 0.7448265
159240 0.7473949
159250 0.7368842
159260 0.740468
159270 0.7398462
159280 0.7369179
159290 0.7405119
159300 0.7426487
159310 0.7325369
159320 0.727144
159330 0.7200257
159340 0.7188988
159350 0.7250153
159360 0.7290425
159370 0.7445258
159380 0.7431654
159390 0.7352349
159400 0.7264654
159410 0.7338328
159420 0.7311815
159430 0.7381036
159440 0.7263922
159450 0.7282853
159460 0.7282342
159470 0.7383132
159480 0.732511
159490 0.7269529
159500 0.729616
159510 0.723907
159520 0.7209862
159530 0.7244464
159540 0.7138103
159550 0.722105
159560 0.7249791
159570 0.7269286
159580 0.7262415
159590 0.7238132
159600 0.7156903
159610 0.7259046
159620 0.7308977
159630 0.7231379
159640 0.7237008
159650 0.726996
159660 0.7281901
159670 0.7374597
159680 0.7357385
159690 0.7248805
159700 0.7324852
159710 0.723892
159720 0.7304829
159730 0.7332767
159740 0.73505
159750 0.7411102
159760 0.7380293
159770 0.7413415
159780 0.7394078
159790 0.7369586
159800 0.7283291
159810 0.7209169
159820 0.7167984
159830 0.7251262
159840 0.7279375
159850 0.7280985
159860 0.7199507
159870 0.7227956
159880 0.7323731
159890 0.7278194
159900 0.7218139
159910 0.735459
159920 0.7426348
159930 0.7473916
159940 0.7433648
159950 0.7334735
159960 0.7510098
159970 0.7336264
159980 0.7286254
159990 0.7407354
160000 0.7371181
160010 0.7369986
160020 0.7351062
160030 0.7416411
160040 0.7539061
160050 0.746664
160060 0.7442979
160070 0.7318984
160080 0.7397977
160090 0.7399163
160100 0.7523608
160110 0.7492895
160120 0.7311935
160130 0.7306514
160140 0.7287205
160150 0.7253067
160160 0.715933
160170 0.7238889
160180 0.7343484
160190 0.7441106
160200 0.7364745
160210 0.7334824
160220 0.7393678
160230 0.7502921
160240 0.7382323
160250 0.7363656
160260 0.7332243
160270 0.7411666
160280 0.7447926
160290 0.732614
160300 0.7292182
160310 0.7215133
160320 0.7370338
160330 0.7354832
160340 0.7241656
160350 0.7295061
160360 0.7361229
160370 0.7378493
160380 0.744333
160390 0.7458304
160400 0.7417004
160410 0.7420769
160420 0.7348885
160430 0.7485352
160440 0.7387179
160450 0.7383727
160460 0.7353504
160470 0.7390217
160480 0.7424327
160490 0.7410288
160500 0.7373122
160510 0.7353485
160520 0.7502928
160530 0.7462794
160540 0.7457514
160550 0.7470762
160560 0.7263728
160570 0.7398314
160580 0.7265606
160590 0.7336152
160600 0.7337806
160610 0.7252478
160620 0.7305474
160630 0.7290314
160640 0.7296764
160650 0.7225289
160660 0.7203801
160670 0.7183812
160680 0.7250628
160690 0.7292903
160700 0.725855
160710 0.7200027
160720 0.7267292
160730 0.7262567
160740 0.7233963
160750 0.7173473
160760 0.7177441
160770 0.7293128
160780 0.7309175
160790 0.7296226
160800 0.7323871
160810 0.7335379
160820 0.7272306
160830 0.7251903
160840 0.7312375
160850 0.7271755
160860 0.7224324
160870 0.7299941
160880 0.7315197
160890 0.7407994
160900 0.741371
160910 0.7406616
160920 0.7345353
160930 0.7386603
160940 0.7300065
160950 0.7401582
160960 0.740041
160970 0.7317233
160980 0.740714
160990 0.7335413
161000 0.7292449
161010 0.7408029
161020 0.7256886
161030 0.7346073
161040 0.733427
161050 0.7277426
161060 0.7340054
161070 0.7347072
161080 0.7392445
161090 0.7341664
161100 0.7266666
161110 0.7343447
161120 0.7418684
161130 0.734394
161140 0.7373035
161150 0.7352749
161160 0.7515659
161170 0.7461966
161180 0.7508108
161190 0.7540968
161200 0.7527562
161210 0.744436
161220 0.7513796
161230 0.7520839
161240 0.7586086
161250 0.7469612
161260 0.7342369
161270 0.728666
161280 0.7250886
161290 0.7249425
161300 0.7335165
161310 0.723772
161320 0.7127847
161330 0.7189221
161340 0.7181613
161350 0.7202919
161360 0.7273436
161370 0.7329723
161380 0.7425126
161390 0.7326322
161400 0.7398807
161410 0.7407812
161420 0.7399195
161430 0.7410796
161440 0.7377439
161450 0.7498256
161460 0.7390367
161470 0.7362402
161480 0.7343975
161490 0.736156
161500 0.7385791
161510 0.7483816
161520 0.7432596
161530 0.7391626
161540 0.7444024
161550 0.7321672
161560 0.7399558
161570 0.7442433
161580 0.7463698
161590 0.7470859
161600 0.7578016
161610 0.7559443
161620 0.7574345
161630 0.7653216
161640 0.7484996
161650 0.7501556
161660 0.7550555
161670 0.7549501
161680 0.7417161
161690 0.734482
161700 0.7410629
161710 0.7439067
161720 0.7408261
161730 0.7396627
161740 0.7507201
161750 0.7507429
161760 0.7449227
161770 0.7535983
161780 0.7543668
161790 0.7572652
161800 0.7515852
161810 0.7510294
161820 0.7582629
161830 0.7604772
161840 0.7485853
161850 0.744838
161860 0.7557169
161870 0.7473834
161880 0.746562
161890 0.7440997
161900 0.7294238
161910 0.7266196
161920 0.7345425
161930 0.7392384
161940 0.733676
161950 0.7329575
161960 0.7372313
161970 0.7364687
161980 0.74115
161990 0.7448563
162000 0.7525346
162010 0.7544314
162020 0.7561346
162030 0.7532237
162040 0.7489244
162050 0.7577365
162060 0.756525
162070 0.7588326
162080 0.7552794
162090 0.7515557
162100 0.7566469
162110 0.7462316
162120 0.7475247
162130 0.7436176
162140 0.75169
162150 0.7415714
162160 0.7452055
162170 0.7720653
162180 0.7577369
162190 0.7488418
162200 0.7462053
162210 0.7501102
162220 0.747269
162230 0.7498726
162240 0.7329682
162250 0.7358269
162260 0.7441149
162270 0.750168
162280 0.7467682
162290 0.7426757
162300 0.7311284
162310 0.7279448
162320 0.72451
162330 0.7358724
162340 0.7333199
162350 0.7366884
162360 0.7345516
162370 0.7274271
162380 0.7299867
162390 0.7284948
162400 0.735252
162410 0.7352993
162420 0.7326897
162430 0.742243
162440 0.7338611
162450 0.7480232
162460 0.7529996
162470 0.7499815
162480 0.735226
162490 0.7381665
162500 0.741441
162510 0.7507936
162520 0.7441
162530 0.7417445
162540 0.7504433
162550 0.7505165
162560 0.7397808
162570 0.7319753
162580 0.7211512
162590 0.7237778
162600 0.7464595
162610 0.7601998
162620 0.7365729
162630 0.7359875
162640 0.7384094
162650 0.7231755
162660 0.7304241
162670 0.729001
162680 0.7247362
162690 0.7250361
162700 0.7221915
162710 0.728838
162720 0.7390268
162730 0.7326327
162740 0.7259154
162750 0.7317116
162760 0.7454597
162770 0.7262879
162780 0.7207509
162790 0.7182344
162800 0.7161729
162810 0.7322832
162820 0.7172564
162830 0.7106748
162840 0.7155681
162850 0.7188203
162860 0.7268519
162870 0.7386183
162880 0.7357362
162890 0.7278641
162900 0.7387079
162910 0.7289363
162920 0.7271298
162930 0.7423201
162940 0.7429284
162950 0.7411127
162960 0.7374149
162970 0.7342823
162980 0.7251017
162990 0.7320399
163000 0.7382677
163010 0.7241228
163020 0.7278058
163030 0.7330697
163040 0.7300156
163050 0.7239245
163060 0.7279464
163070 0.7308404
163080 0.7283406
163090 0.7372295
163100 0.7381486
163110 0.7432528
163120 0.7335951
163130 0.7188041
163140 0.7241918
163150 0.7325227
163160 0.7327828
163170 0.7274837
163180 0.7240813
163190 0.723999
163200 0.7327949
163210 0.7297454
163220 0.7274484
163230 0.7126414
163240 0.7238528
163250 0.7335608
163260 0.7327536
163270 0.7316194
163280 0.7325082
163290 0.7211825
163300 0.7292131
163310 0.7203347
163320 0.71705
163330 0.7170037
163340 0.7232424
163350 0.7167784
163360 0.7193924
163370 0.7132642
163380 0.7182416
163390 0.7200575
163400 0.7276898
163410 0.7294423
163420 0.7287825
163430 0.7274501
163440 0.7233337
163450 0.74164
163460 0.7415448
163470 0.745599
163480 0.7534372
163490 0.7562925
163500 0.7410008
163510 0.7403328
163520 0.7413104
163530 0.7401235
163540 0.7413002
163550 0.7335694
163560 0.7318144
163570 0.7244188
163580 0.731489
163590 0.7302265
163600 0.7304124
163610 0.7346953
163620 0.7232013
163630 0.7277713
163640 0.7268379
163650 0.7303752
163660 0.7431734
163670 0.750128
163680 0.7401305
163690 0.745085
163700 0.7488344
163710 0.7554321
163720 0.7445115
163730 0.7373403
163740 0.7280962
163750 0.7327558
163760 0.7292708
163770 0.7407938
163780 0.7458557
163790 0.7450632
163800 0.7469745
163810 0.745051
163820 0.7422208
163830 0.7446353
163840 0.7385804
163850 0.7510508
163860 0.752489
163870 0.7614856
163880 0.7612488
163890 0.7633196
163900 0.7627938
163910 0.7674975
163920 0.7566211
163930 0.7450031
163940 0.7556259
163950 0.7498372
163960 0.7572327
163970 0.7513844
163980 0.7586839
163990 0.7591482
164000 0.7583753
164010 0.7670405
164020 0.7638314
164030 0.7474894
164040 0.746622
164050 0.7482547
164060 0.740953
164070 0.7481844
164080 0.7400663
164090 0.7373437
164100 0.736605
164110 0.7378617
164120 0.7496204
164130 0.7355812
164140 0.73777
164150 0.7385809
164160 0.7334563
164170 0.7328591
164180 0.7364731
164190 0.7330683
164200 0.737992
164210 0.7430608
164220 0.7314684
164230 0.7444522
164240 0.7559266
164250 0.7512687
164260 0.7497299
164270 0.7441408
164280 0.7454168
164290 0.7475775
164300 0.7462547
164310 0.7593304
164320 0.7597076
164330 0.7577997
164340 0.7562104
164350 0.7618861
164360 0.7535324
164370 0.7578981
164380 0.7521323
164390 0.7466798
164400 0.7532167
164410 0.7508571
164420 0.7472721
164430 0.7463788
164440 0.7563131
164450 0.7524443
164460 0.7531363
164470 0.755488
164480 0.7696911
164490 0.7648699
164500 0.7592515
164510 0.7552285
164520 0.7602825
164530 0.751331
164540 0.7706682
164550 0.7610894
164560 0.7649109
164570 0.7726269
164580 0.7595325
164590 0.7717286
164600 0.7662738
164610 0.7598982
164620 0.7627134
164630 0.7644141
164640 0.7467017
164650 0.7487842
164660 0.7566424
164670 0.7563791
164680 0.7503904
164690 0.7411724
164700 0.7431956
164710 0.7576755
164720 0.7544083
164730 0.7518844
164740 0.7470384
164750 0.7523619
164760 0.7414149
164770 0.7502332
164780 0.7550766
164790 0.7593668
164800 0.7660245
164810 0.7599767
164820 0.7495985
164830 0.7439532
164840 0.7432501
164850 0.7429214
164860 0.7469996
164870 0.752333
164880 0.7552893
164890 0.7442914
164900 0.7485866
164910 0.7484161
164920 0.7374967
164930 0.7616613
164940 0.7516849
164950 0.7462585
164960 0.7537823
164970 0.7452579
164980 0.7556433
164990 0.7591969
165000 0.7566124
165010 0.7542046
165020 0.748987
165030 0.7500416
165040 0.7500362
165050 0.7588707
165060 0.760797
165070 0.7568435
165080 0.7504054
165090 0.7571936
165100 0.7615355
165110 0.7552004
165120 0.7568636
165130 0.7562464
165140 0.7645195
165150 0.7625833
165160 0.7652422
165170 0.7563837
165180 0.7549134
165190 0.748822
165200 0.7528672
165210 0.7474536
165220 0.756231
165230 0.7554897
165240 0.7536479
165250 0.7493434
165260 0.7460859
165270 0.7495546
165280 0.7542862
165290 0.7656318
165300 0.7604083
165310 0.7754924
165320 0.7706774
165330 0.7659804
165340 0.765714
165350 0.7650286
165360 0.7662588
165370 0.7669426
165380 0.7701405
165390 0.7622014
165400 0.7565663
165410 0.7623726
165420 0.7585906
165430 0.7552096
165440 0.7612597
165450 0.7502288
165460 0.7560331
165470 0.7588748
165480 0.7585881
165490 0.7531307
165500 0.7465881
165510 0.7445897
165520 0.7423648
165530 0.7413947
165540 0.7444679
165550 0.7441903
165560 0.7433521
165570 0.7342336
165580 0.741503
165590 0.7346425
165600 0.7382187
165610 0.7273279
165620 0.732476
165630 0.7371461
165640 0.7352679
165650 0.7333934
165660 0.7360298
165670 0.7473216
165680 0.7433016
165690 0.7288273
165700 0.7397012
165710 0.7412441
165720 0.7464064
165730 0.7331585
165740 0.7277284
165750 0.7166085
165760 0.71807
165770 0.7141272
165780 0.7215853
165790 0.7324526
165800 0.724636
165810 0.7296641
165820 0.7258964
165830 0.7310699
165840 0.7262723
165850 0.7275043
165860 0.7374322
165870 0.7340457
165880 0.7404583
165890 0.7271345
165900 0.7287977
165910 0.7239861
165920 0.7270517
165930 0.7257657
165940 0.7166423
165950 0.7297674
165960 0.7371917
165970 0.72081
165980 0.7253041
165990 0.7278901
166000 0.7346197
166010 0.7430918
166020 0.7443053
166030 0.7390618
166040 0.7293256
166050 0.7321719
166060 0.7275028
166070 0.7311938
166080 0.7328023
166090 0.7246003
166100 0.7254617
166110 0.7219617
166120 0.7331806
166130 0.7222232
166140 0.7309334
166150 0.7293278
166160 0.7280123
166170 0.7256827
166180 0.7254854
166190 0.7284961
166200 0.7243187
166210 0.7297461
166220 0.7314772
166230 0.7295519
166240 0.7196576
166250 0.7258937
166260 0.7224091
166270 0.7261418
166280 0.7231927
166290 0.7187782
166300 0.7283201
166310 0.7300068
166320 0.7391471
166330 0.7410936
166340 0.7387989
166350 0.7392315
166360 0.7369609
166370 0.7222138
166380 0.7277472
166390 0.7465836
166400 0.7448065
166410 0.7456935
166420 0.7566856
166430 0.7500818
166440 0.7649184
166450 0.7631626
166460 0.7585878
166470 0.7503043
166480 0.7320113
166490 0.7492052
166500 0.7485958
166510 0.7461126
166520 0.7553386
166530 0.7551875
166540 0.7476951
166550 0.7362201
166560 0.7354575
166570 0.738232
166580 0.7353155
166590 0.7337601
166600 0.7334985
166610 0.7310233
166620 0.7429178
166630 0.7376623
166640 0.7344339
166650 0.7378951
166660 0.7335349
166670 0.7302882
166680 0.7246612
166690 0.7290339
166700 0.7291871
166710 0.7271036
166720 0.7331046
166730 0.7279598
166740 0.7233379
166750 0.7291334
166760 0.7272581
166770 0.7272802
166780 0.7260068
166790 0.725929
166800 0.7333746
166810 0.7318446
166820 0.7431334
166830 0.7517882
166840 0.7507015
166850 0.7383016
166860 0.7303612
166870 0.7450482
166880 0.7386486
166890 0.7433727
166900 0.7357056
166910 0.7445043
166920 0.7424878
166930 0.7492114
166940 0.74281
166950 0.7440307
166960 0.734506
166970 0.7309268
166980 0.7371911
166990 0.7433584
167000 0.7392284
167010 0.7463562
167020 0.7386736
167030 0.732451
167040 0.7443808
167050 0.7432894
167060 0.741869
167070 0.7403064
167080 0.7376477
167090 0.739082
167100 0.7391461
167110 0.7281108
167120 0.7282508
167130 0.7442495
167140 0.7505854
167150 0.7509415
167160 0.7557603
167170 0.7580008
167180 0.7589206
167190 0.7639627
167200 0.7721559
167210 0.7564307
167220 0.756339
167230 0.7537711
167240 0.7461761
167250 0.7384062
167260 0.7417632
167270 0.7434733
167280 0.7438628
167290 0.7414891
167300 0.737432
167310 0.7339172
167320 0.7263458
167330 0.7414903
167340 0.736356
167350 0.7399381
167360 0.7316555
167370 0.733645
167380 0.7253795
167390 0.7324588
167400 0.7406312
167410 0.7527929
167420 0.761586
167430 0.7545459
167440 0.7495031
167450 0.7442214
167460 0.7485442
167470 0.7465881
167480 0.7249159
167490 0.7327768
167500 0.7309111
167510 0.7402269
167520 0.741089
167530 0.7391748
167540 0.7351462
167550 0.7379519
167560 0.735396
167570 0.7477995
167580 0.7353241
167590 0.7344615
167600 0.7513111
167610 0.7466673
167620 0.7528213
167630 0.747691
167640 0.7465739
167650 0.7452791
167660 0.7467441
167670 0.7424232
167680 0.7343957
167690 0.7305234
167700 0.7205482
167710 0.7263072
167720 0.7243237
167730 0.7250915
167740 0.7276461
167750 0.7182334
167760 0.7108281
167770 0.7352435
167780 0.7242351
167790 0.7264318
167800 0.7129081
167810 0.7302501
167820 0.7231825
167830 0.7189603
167840 0.7205783
167850 0.7168865
167860 0.7180284
167870 0.7194995
167880 0.7214346
167890 0.7167842
167900 0.7119227
167910 0.7083271
167920 0.7094169
167930 0.7148495
167940 0.7105769
167950 0.719092
167960 0.71867
167970 0.7013266
167980 0.7147933
167990 0.7213057
168000 0.7173858
168010 0.7209054
168020 0.7248701
168030 0.7156164
168040 0.7237849
168050 0.7264693
168060 0.7188302
168070 0.7229459
168080 0.7248908
168090 0.7200199
168100 0.7216734
168110 0.7216671
168120 0.7154402
168130 0.7306921
168140 0.7328537
168150 0.7285004
168160 0.7257034
168170 0.7319009
168180 0.7307059
168190 0.7263327
168200 0.7311278
168210 0.7257919
168220 0.714641
168230 0.7131495
168240 0.7146257
168250 0.7133292
168260 0.7196102
168270 0.7163519
168280 0.7254477
168290 0.7322316
168300 0.7238486
168310 0.7254758
168320 0.7217695
168330 0.7377667
168340 0.734988
168350 0.7250196
168360 0.7261801
168370 0.7166255
168380 0.7258554
168390 0.7282687
168400 0.722657
168410 0.7257089
168420 0.7378495
168430 0.7314132
168440 0.7296485
168450 0.7439439
168460 0.7360993
168470 0.7263488
168480 0.7209291
168490 0.7376158
168500 0.7443296
168510 0.7319255
168520 0.7412477
168530 0.7375137
168540 0.7377448
168550 0.7431871
168560 0.7389379
168570 0.7403001
168580 0.7365291
168590 0.737685
168600 0.7447135
168610 0.7449529
168620 0.7459193
168630 0.7339194
168640 0.7452717
168650 0.7507802
168660 0.7379893
168670 0.7456455
168680 0.7452136
168690 0.7302679
168700 0.7340309
168710 0.7453655
168720 0.7452714
168730 0.7441958
168740 0.7457095
168750 0.7377884
168760 0.7371824
168770 0.7366674
168780 0.7384279
168790 0.739935
168800 0.7378551
168810 0.7389978
168820 0.7315482
168830 0.7295673
168840 0.7223116
168850 0.7304484
168860 0.7325136
168870 0.7362152
168880 0.7364419
168890 0.7387947
168900 0.7358702
168910 0.7376757
168920 0.7397598
168930 0.7581882
168940 0.7445477
168950 0.7331144
168960 0.7238764
168970 0.7359358
168980 0.7464125
168990 0.74747
169000 0.7512221
169010 0.7577181
169020 0.7469123
169030 0.7394353
169040 0.7390426
169050 0.7338985
169060 0.7386209
169070 0.7383883
169080 0.7498707
169090 0.7492211
169100 0.7490373
169110 0.7536466
169120 0.7399955
169130 0.7409765
169140 0.7375852
169150 0.7519523
169160 0.7494603
169170 0.7516302
169180 0.7460667
169190 0.7434247
169200 0.7406126
169210 0.7433152
169220 0.7342126
169230 0.7416028
169240 0.7346355
169250 0.7283544
169260 0.7273504
169270 0.7272457
169280 0.7307952
169290 0.7341264
169300 0.7412633
169310 0.7452502
169320 0.7438741
169330 0.7503247
169340 0.7447581
169350 0.7481804
169360 0.747083
169370 0.732774
169380 0.7432377
169390 0.7379502
169400 0.7465878
169410 0.7333003
169420 0.7337122
169430 0.7220179
169440 0.7267435
169450 0.7308472
169460 0.72531
169470 0.7314764
169480 0.7386238
169490 0.7365681
169500 0.732069
169510 0.7405497
169520 0.737851
169530 0.728644
169540 0.7333378
169550 0.7156581
169560 0.7263052
169570 0.743968
169580 0.7368438
169590 0.7425701
169600 0.7406915
169610 0.7403933
169620 0.7426208
169630 0.7461263
169640 0.7531177
169650 0.7677647
169660 0.7656465
169670 0.774102
169680 0.7733633
169690 0.7627831
169700 0.7470893
169710 0.7460997
169720 0.7443117
169730 0.7408094
169740 0.733465
169750 0.7419229
169760 0.7408782
169770 0.7329152
169780 0.7359099
169790 0.7507058
169800 0.7584679
169810 0.7639567
169820 0.7552469
169830 0.7532576
169840 0.7467567
169850 0.7425692
169860 0.7446435
169870 0.7506878
169880 0.7458366
169890 0.749595
169900 0.7397903
169910 0.73704
169920 0.7406879
169930 0.7414517
169940 0.7458891
169950 0.7406394
169960 0.7320633
169970 0.7307817
169980 0.7267311
169990 0.7207915
170000 0.7340295
170010 0.7325861
170020 0.7380413
170030 0.736472
170040 0.7345566
170050 0.732069
170060 0.7349568
170070 0.7453269
170080 0.74714
170090 0.7471023
170100 0.7496002
170110 0.7594218
170120 0.7603852
170130 0.7489404
170140 0.746537
170150 0.7557512
170160 0.7395622
170170 0.7357903
170180 0.7464076
170190 0.7514033
170200 0.7528507
170210 0.7482595
170220 0.7446066
170230 0.7542001
170240 0.7412878
170250 0.7463866
170260 0.7363095
170270 0.7385992
170280 0.7290769
170290 0.7304571
170300 0.7310377
170310 0.7321265
170320 0.7436732
170330 0.7514014
170340 0.7534451
170350 0.7569818
170360 0.7413871
170370 0.7389463
170380 0.7495174
170390 0.7522648
170400 0.7564394
170410 0.7486024
170420 0.7466119
170430 0.7629599
170440 0.7518423
170450 0.751864
170460 0.752924
170470 0.7488619
170480 0.7413028
170490 0.7471477
170500 0.7434192
170510 0.7595133
170520 0.7576811
170530 0.7541928
170540 0.7605098
170550 0.764006
170560 0.7672195
170570 0.7620977
170580 0.7553742
170590 0.7566301
170600 0.7571548
170610 0.747131
170620 0.7388346
170630 0.7523683
170640 0.7494634
170650 0.7460952
170660 0.7396211
170670 0.7415709
170680 0.7462909
170690 0.750461
170700 0.7479732
170710 0.7425041
170720 0.7496843
170730 0.7365353
170740 0.737379
170750 0.7396519
170760 0.7550017
170770 0.7588283
170780 0.7489699
170790 0.7448549
170800 0.7460654
170810 0.7452461
170820 0.7404346
170830 0.7541385
170840 0.7698436
170850 0.7591299
170860 0.7635735
170870 0.7613167
170880 0.7550832
170890 0.757556
170900 0.747621
170910 0.7410778
170920 0.7394987
170930 0.7466521
170940 0.7417575
170950 0.7517014
170960 0.7538264
170970 0.7484504
170980 0.7478566
170990 0.7557191
171000 0.7615666
171010 0.7631631
171020 0.7480465
171030 0.7466488
171040 0.7343842
171050 0.7328974
171060 0.7315876
171070 0.7396418
171080 0.7346094
171090 0.7402735
171100 0.7461044
171110 0.7484106
171120 0.7502686
171130 0.7583176
171140 0.7504163
171150 0.7479913
171160 0.74157
171170 0.7434136
171180 0.7431769
171190 0.7392464
171200 0.7457157
171210 0.7489733
171220 0.7489396
171230 0.7444513
171240 0.7406515
171250 0.7337121
171260 0.7280198
171270 0.7346718
171280 0.7468712
171290 0.7442431
171300 0.7474611
171310 0.7470354
171320 0.7290736
171330 0.7290019
171340 0.7315775
171350 0.7437997
171360 0.7358893
171370 0.7283168
171380 0.736096
171390 0.7418362
171400 0.726138
171410 0.7320721
171420 0.7271592
171430 0.7359107
171440 0.7349808
171450 0.7377389
171460 0.7333753
171470 0.7306272
171480 0.7278034
171490 0.7279717
171500 0.7316477
171510 0.7368491
171520 0.7369052
171530 0.7415383
171540 0.742105
171550 0.7413214
171560 0.7441595
171570 0.746596
171580 0.744921
171590 0.7519698
171600 0.7455064
171610 0.745496
171620 0.7452747
171630 0.7450824
171640 0.7432564
171650 0.7467574
171660 0.7482637
171670 0.751855
171680 0.7511168
171690 0.7555519
171700 0.7577594
171710 0.7545986
171720 0.7480925
171730 0.7391338
171740 0.7516836
171750 0.7503501
171760 0.7517385
171770 0.7525929
171780 0.7587764
171790 0.7652069
171800 0.7573923
171810 0.7607741
171820 0.7566692
171830 0.7561698
171840 0.7559616
171850 0.7573719
171860 0.7412013
171870 0.7522364
171880 0.7527905
171890 0.7442915
171900 0.744887
171910 0.7444445
171920 0.7468278
171930 0.7680988
171940 0.7558234
171950 0.7578025
171960 0.7700123
171970 0.7733622
171980 0.7691633
171990 0.7662145
172000 0.7655905
172010 0.7639756
172020 0.7564076
172030 0.7589785
172040 0.75682
172050 0.7703778
172060 0.7708908
172070 0.7671875
172080 0.75366
172090 0.7504487
172100 0.7514695
172110 0.74524
172120 0.7575381
172130 0.7527862
172140 0.7550747
172150 0.7407978
172160 0.7435578
172170 0.7428753
172180 0.7456027
172190 0.725125
172200 0.734559
172210 0.7415369
172220 0.7396593
172230 0.7422835
172240 0.7375799
172250 0.7298915
172260 0.736504
172270 0.7315497
172280 0.7398874
172290 0.7426718
172300 0.7522137
172310 0.7476977
172320 0.7479599
172330 0.7435855
172340 0.730556
172350 0.7252386
172360 0.7216355
172370 0.7330459
172380 0.7321312
172390 0.7361782
172400 0.7240844
172410 0.7296935
172420 0.7406934
172430 0.7385121
172440 0.7302471
172450 0.7284687
172460 0.7243286
172470 0.7304397
172480 0.7380987
172490 0.7214103
172500 0.729005
172510 0.7260171
172520 0.7355127
172530 0.737031
172540 0.7416394
172550 0.7371479
172560 0.7369813
172570 0.7402087
172580 0.7294984
172590 0.7319598
172600 0.7316363
172610 0.7375364
172620 0.7284256
172630 0.7340982
172640 0.7295269
172650 0.7280835
172660 0.7369493
172670 0.740013
172680 0.7388293
172690 0.7329669
172700 0.7434725
172710 0.7426193
172720 0.7438732
172730 0.7413065
172740 0.7368578
172750 0.7324989
172760 0.7346292
172770 0.7355378
172780 0.7398862
172790 0.7371226
172800 0.7380868
172810 0.7405949
172820 0.7482318
172830 0.755713
172840 0.7422103
172850 0.7344314
172860 0.7457628
172870 0.7485602
172880 0.7431363
172890 0.7481559
172900 0.7582483
172910 0.7556607
172920 0.7505653
172930 0.7542792
172940 0.7329236
172950 0.7309986
172960 0.7335905
172970 0.7382649
172980 0.7283782
172990 0.7340269
173000 0.7333357
173010 0.7369236
173020 0.7344464
173030 0.7309594
173040 0.7247855
173050 0.7329993
173060 0.7367971
173070 0.7419569
173080 0.7487911
173090 0.7407532
173100 0.7439531
173110 0.7359725
173120 0.7332369
173130 0.7358465
173140 0.7367356
173150 0.7460119
173160 0.7364979
173170 0.7570977
173180 0.7548653
173190 0.7446591
173200 0.7411337
173210 0.7381452
173220 0.7386929
173230 0.7390085
173240 0.7412761
173250 0.7356392
173260 0.7423725
173270 0.7402065
173280 0.7327278
173290 0.7349271
173300 0.7370883
173310 0.7225897
173320 0.7304895
173330 0.7169644
173340 0.7164463
173350 0.7153363
173360 0.7237064
173370 0.7236873
173380 0.7228588
173390 0.7263238
173400 0.7408795
173410 0.7418846
173420 0.7345525
173430 0.7446591
173440 0.7532573
173450 0.7522216
173460 0.7522036
173470 0.7537147
173480 0.7488075
173490 0.7554199
173500 0.7457091
173510 0.7477222
173520 0.7443078
173530 0.7581992
173540 0.7524117
173550 0.7540551
173560 0.7428918
173570 0.7534271
173580 0.7435895
173590 0.7390381
173600 0.7431194
173610 0.7516418
173620 0.7499755
173630 0.7551183
173640 0.764754
173650 0.7547255
173660 0.7480404
173670 0.7434416
173680 0.748583
173690 0.7471479
173700 0.7471363
173710 0.7544283
173720 0.7560768
173730 0.7705923
173740 0.7681671
173750 0.7659541
173760 0.7716072
173770 0.7661646
173780 0.7699315
173790 0.766705
173800 0.757955
173810 0.7631434
173820 0.7701398
173830 0.7634605
173840 0.7576106
173850 0.7505214
173860 0.7379644
173870 0.7409137
173880 0.7492448
173890 0.7529134
173900 0.7571789
173910 0.7592176
173920 0.76352
173930 0.7620828
173940 0.7607368
173950 0.7557226
173960 0.7613673
173970 0.7598829
173980 0.7583731
173990 0.7536999
174000 0.7513311
174010 0.7501588
174020 0.7487321
174030 0.7508293
174040 0.7436253
174050 0.7487233
174060 0.7547611
174070 0.7433031
174080 0.755691
174090 0.7563615
174100 0.7569315
174110 0.7619442
174120 0.760314
174130 0.770314
174140 0.7702711
174150 0.7682101
174160 0.7670209
174170 0.7725267
174180 0.7690833
174190 0.7568918
174200 0.7511537
174210 0.7627806
174220 0.7548586
174230 0.7606572
174240 0.7613743
174250 0.7576113
174260 0.7560709
174270 0.750301
174280 0.7379835
174290 0.7601645
174300 0.7577494
174310 0.748356
174320 0.7476702
174330 0.7560746
174340 0.7459875
174350 0.7415137
174360 0.7428082
174370 0.7522603
174380 0.7372269
174390 0.7612783
174400 0.7455218
174410 0.7594926
174420 0.7467386
174430 0.7613624
174440 0.7472095
174450 0.7485372
174460 0.7554773
174470 0.7441787
174480 0.7455443
174490 0.7354978
174500 0.7453752
174510 0.7482284
174520 0.7591574
174530 0.7540085
174540 0.7556748
174550 0.7393975
174560 0.7432198
174570 0.7376103
174580 0.7530043
174590 0.7406909
174600 0.7298412
174610 0.7411783
174620 0.7429465
174630 0.7405248
174640 0.7363187
174650 0.7362832
174660 0.7220234
174670 0.7401127
174680 0.7337936
174690 0.7385777
174700 0.7339804
174710 0.7357295
174720 0.7479535
174730 0.7520379
174740 0.7678232
174750 0.7619592
174760 0.7621534
174770 0.7624826
174780 0.7541733
174790 0.76256
174800 0.7495884
174810 0.7467099
174820 0.7562066
174830 0.760274
174840 0.7673242
174850 0.7637351
174860 0.7741
174870 0.7651798
174880 0.7535461
174890 0.767194
174900 0.7695057
174910 0.7545462
174920 0.753306
174930 0.7489092
174940 0.7492949
174950 0.7564791
174960 0.7608082
174970 0.7620339
174980 0.7642329
174990 0.7643833
175000 0.7783484
175010 0.7859176
175020 0.7770711
175030 0.7674518
175040 0.7747357
175050 0.7709808
175060 0.7578187
175070 0.762584
175080 0.7532515
175090 0.7380456
175100 0.738734
175110 0.7601848
175120 0.7610289
175130 0.7581065
175140 0.7592885
175150 0.7679052
175160 0.759581
175170 0.7536964
175180 0.76346
175190 0.7533137
175200 0.764444
175210 0.7637516
175220 0.773526
175230 0.770507
175240 0.761345
175250 0.7686807
175260 0.7787305
175270 0.7707866
175280 0.7647159
175290 0.7681696
175300 0.7793459
175310 0.7804032
175320 0.777003
175330 0.7753915
175340 0.7716778
175350 0.7720424
175360 0.7837236
175370 0.7764248
175380 0.7703946
175390 0.77378
175400 0.7764966
175410 0.7769836
175420 0.7860516
175430 0.7721548
175440 0.7752333
175450 0.7788357
175460 0.7746013
175470 0.7753304
175480 0.7674815
175490 0.7554227
175500 0.7541927
175510 0.7547277
175520 0.7487066
175530 0.7604988
175540 0.7622427
175550 0.7608576
175560 0.7681314
175570 0.770224
175580 0.7803506
175590 0.7825868
175600 0.7759355
175610 0.7723011
175620 0.7813939
175630 0.7724484
175640 0.777539
175650 0.7844802
175660 0.7865558
175670 0.7762018
175680 0.7828557
175690 0.788211
175700 0.7848713
175710 0.7838671
175720 0.7860372
175730 0.7893316
175740 0.7782455
175750 0.7719701
175760 0.7784356
175770 0.787779
175780 0.7946437
175790 0.7894999
175800 0.7833619
175810 0.7745925
175820 0.7802521
175830 0.7650045
175840 0.7590848
175850 0.7734421
175860 0.7796467
175870 0.7769183
175880 0.7814088
175890 0.7782775
175900 0.780646
175910 0.7802644
175920 0.7940904
175930 0.7843648
175940 0.7739269
175950 0.7814875
175960 0.779684
175970 0.7943213
175980 0.7795297
175990 0.775861
176000 0.7790885
176010 0.7784999
176020 0.7817677
176030 0.780048
176040 0.7658322
176050 0.7672627
176060 0.7767321
176070 0.7867749
176080 0.7902415
176090 0.7862607
176100 0.7999101
176110 0.7917548
176120 0.7803884
176130 0.7748295
176140 0.7707767
176150 0.764612
176160 0.7668074
176170 0.774283
176180 0.7732221
176190 0.7728371
176200 0.7713667
176210 0.7709459
176220 0.7890137
176230 0.7853834
176240 0.7814199
176250 0.7862688
176260 0.7910899
176270 0.7894027
176280 0.7889028
176290 0.8046711
176300 0.7879938
176310 0.7921106
176320 0.794822
176330 0.7831286
176340 0.7768872
176350 0.7754268
176360 0.7751804
176370 0.7914968
176380 0.7975841
176390 0.7962037
176400 0.7891773
176410 0.7830307
176420 0.7737767
176430 0.7665949
176440 0.7744199
176450 0.7743199
176460 0.7779445
176470 0.766013
176480 0.7740591
176490 0.7752059
176500 0.7802704
176510 0.7892438
176520 0.7904605
176530 0.7846318
176540 0.7825494
176550 0.7965516
176560 0.78733
176570 0.7985961
176580 0.8050355
176590 0.7902285
176600 0.7825076
176610 0.7777248
176620 0.7724603
176630 0.7754288
176640 0.77259
176650 0.7760688
176660 0.7698798
176670 0.7698203
176680 0.7718422
176690 0.7785088
176700 0.7905778
176710 0.7928626
176720 0.7913816
176730 0.7933275
176740 0.7837428
176750 0.7821254
176760 0.789294
176770 0.7803009
176780 0.7890244
176790 0.7818703
176800 0.7890031
176810 0.7793984
176820 0.7785077
176830 0.7723298
176840 0.7781256
176850 0.7715417
176860 0.7725859
176870 0.7752393
176880 0.7846012
176890 0.7902393
176900 0.7914535
176910 0.7846879
176920 0.7857193
176930 0.7875112
176940 0.7877331
176950 0.7965171
176960 0.7876225
176970 0.7822517
176980 0.7833319
176990 0.784041
177000 0.794796
177010 0.7976952
177020 0.8011776
177030 0.7877311
177040 0.7915107
177050 0.780484
177060 0.7728477
177070 0.7729074
177080 0.788715
177090 0.7899851
177100 0.7808612
177110 0.7706963
177120 0.7722504
177130 0.7712703
177140 0.7730554
177150 0.772988
177160 0.7758978
177170 0.7709844
177180 0.7745218
177190 0.7658272
177200 0.7652889
177210 0.7643244
177220 0.7560223
177230 0.7624537
177240 0.7627867
177250 0.759091
177260 0.7558919
177270 0.7674673
177280 0.764744
177290 0.760896
177300 0.7644567
177310 0.755339
177320 0.7609484
177330 0.7681779
177340 0.7666792
177350 0.75468
177360 0.7702893
177370 0.7743948
177380 0.7731397
177390 0.7700175
177400 0.7567306
177410 0.7631712
177420 0.7576249
177430 0.7529148
177440 0.7657427
177450 0.7539992
177460 0.7534874
177470 0.7634879
177480 0.7553569
177490 0.7633803
177500 0.7589679
177510 0.7615528
177520 0.7539008
177530 0.7614723
177540 0.7548211
177550 0.7542525
177560 0.7607947
177570 0.764313
177580 0.7630029
177590 0.7685227
177600 0.7591017
177610 0.7579886
177620 0.7444121
177630 0.7494931
177640 0.7355335
177650 0.7479151
177660 0.7370726
177670 0.744389
177680 0.7481724
177690 0.7547719
177700 0.7593201
177710 0.7501765
177720 0.7610419
177730 0.7526184
177740 0.7665734
177750 0.7714809
177760 0.7536081
177770 0.7582907
177780 0.769428
177790 0.7792374
177800 0.7748971
177810 0.767863
177820 0.7642333
177830 0.7525509
177840 0.7588025
177850 0.7531878
177860 0.7533249
177870 0.7509124
177880 0.7489808
177890 0.7475299
177900 0.7440856
177910 0.7531928
177920 0.7507131
177930 0.7514783
177940 0.7494733
177950 0.7588414
177960 0.7630522
177970 0.7639067
177980 0.7584167
177990 0.7592127
178000 0.7574677
178010 0.7707749
178020 0.7605753
178030 0.7592025
178040 0.7652932
178050 0.7592441
178060 0.755237
178070 0.7643187
178080 0.7704332
178090 0.7596101
178100 0.7652708
178110 0.7667848
178120 0.7531915
178130 0.7560987
178140 0.748687
178150 0.7682405
178160 0.7640045
178170 0.7610409
178180 0.7597787
178190 0.7527485
178200 0.7552546
178210 0.7468591
178220 0.7600274
178230 0.7562782
178240 0.7621666
178250 0.7714865
178260 0.7631954
178270 0.7652794
178280 0.7622024
178290 0.7761336
178300 0.7644308
178310 0.7601605
178320 0.7654731
178330 0.7778793
178340 0.7783044
178350 0.7688216
178360 0.7790547
178370 0.7752525
178380 0.772222
178390 0.7667202
178400 0.7642767
178410 0.7703952
178420 0.7693567
178430 0.769603
178440 0.7716897
178450 0.7729401
178460 0.7777232
178470 0.7724251
178480 0.7820738
178490 0.7798209
178500 0.7838727
178510 0.792888
178520 0.7950159
178530 0.7874111
178540 0.7885089
178550 0.7803196
178560 0.7776079
178570 0.7757704
178580 0.7831656
178590 0.7754992
178600 0.7721254
178610 0.7682248
178620 0.769502
178630 0.7623946
178640 0.7580146
178650 0.7588223
178660 0.7574317
178670 0.7649635
178680 0.7631968
178690 0.7670323
178700 0.7611504
178710 0.7701722
178720 0.7660318
178730 0.7722751
178740 0.758377
178750 0.7693615
178760 0.7818393
178770 0.7763525
178780 0.7675664
178790 0.7784151
178800 0.7808485
178810 0.7829752
178820 0.7755201
178830 0.7741655
178840 0.7736744
178850 0.7746344
178860 0.7732589
178870 0.7695651
178880 0.7638341
178890 0.7622055
178900 0.7772989
178910 0.7726129
178920 0.7574509
178930 0.7663246
178940 0.7577507
178950 0.7672242
178960 0.7738257
178970 0.7832622
178980 0.7824219
178990 0.7859362
179000 0.7831151
179010 0.7796977
179020 0.7696466
179030 0.7662694
179040 0.7705255
179050 0.7831002
179060 0.778581
179070 0.7707029
179080 0.7643381
179090 0.7590774
179100 0.7676603
179110 0.7792234
179120 0.7782416
179130 0.7608421
179140 0.7727043
179150 0.7787426
179160 0.7782605
179170 0.7785694
179180 0.7703264
179190 0.7738643
179200 0.7817563
179210 0.7704884
179220 0.7753238
179230 0.7844986
179240 0.7897286
179250 0.7859468
179260 0.7848867
179270 0.782167
179280 0.7866338
179290 0.7811447
179300 0.7782365
179310 0.7647658
179320 0.7710073
179330 0.7675854
179340 0.7687681
179350 0.7655466
179360 0.7795819
179370 0.7827465
179380 0.78605
179390 0.7796279
179400 0.7850655
179410 0.7864772
179420 0.7792723
179430 0.7799399
179440 0.7846512
179450 0.7794637
179460 0.7695848
179470 0.7711382
179480 0.7849181
179490 0.7740893
179500 0.7697231
179510 0.7668584
179520 0.778501
179530 0.7807236
179540 0.7770561
179550 0.7665356
179560 0.7712854
179570 0.7805642
179580 0.7752803
179590 0.7992949
179600 0.8049498
179610 0.8025054
179620 0.7921164
179630 0.7960488
179640 0.7920771
179650 0.8010507
179660 0.7833797
179670 0.7856104
179680 0.7860544
179690 0.7833282
179700 0.7802603
179710 0.7849824
179720 0.7840357
179730 0.7844148
179740 0.7804768
179750 0.7751356
179760 0.7768263
179770 0.7867164
179780 0.7922587
179790 0.7881517
179800 0.7963483
179810 0.7903915
179820 0.790081
179830 0.7784597
179840 0.7779425
179850 0.7792187
179860 0.7761222
179870 0.7712852
179880 0.7827781
179890 0.7738379
179900 0.7859356
179910 0.7896686
179920 0.7825238
179930 0.7800666
179940 0.778122
179950 0.7762496
179960 0.7783583
179970 0.7892247
179980 0.7963155
179990 0.7799174
180000 0.7736192
180010 0.769839
180020 0.7682634
180030 0.7670614
180040 0.7633437
180050 0.7533137
180060 0.7659862
180070 0.766772
180080 0.7712739
180090 0.7811946
180100 0.7751971
180110 0.766019
180120 0.7727783
180130 0.7666265
180140 0.7688892
180150 0.7729619
180160 0.7610199
180170 0.7547988
180180 0.7561848
180190 0.7645987
180200 0.7658767
180210 0.7704751
180220 0.7791482
180230 0.7875074
180240 0.7742666
180250 0.7766064
180260 0.7778143
180270 0.7858303
180280 0.7827668
180290 0.7795891
180300 0.7845293
180310 0.7911139
180320 0.7875754
180330 0.7939938
180340 0.7930633
180350 0.7864504
180360 0.7859041
180370 0.7879107
180380 0.7772262
180390 0.7811856
180400 0.7774571
180410 0.7866463
180420 0.7737524
180430 0.7664143
180440 0.7684277
180450 0.7727422
180460 0.7875987
180470 0.7824967
180480 0.7923506
180490 0.7775548
180500 0.7766678
180510 0.7748181
180520 0.7743283
180530 0.7830588
180540 0.7697959
180550 0.7799157
180560 0.7901421
180570 0.7892383
180580 0.786284
180590 0.783795
180600 0.7783235
180610 0.778105
180620 0.7776244
180630 0.7734589
180640 0.7669739
180650 0.7640309
180660 0.7639086
180670 0.7733649
180680 0.7687033
180690 0.7797125
180700 0.7843335
180710 0.7906225
180720 0.786988
180730 0.7817732
180740 0.7750599
180750 0.7720808
180760 0.7620395
180770 0.769375
180780 0.7699633
180790 0.7812867
180800 0.7693324
180810 0.7903106
180820 0.787931
180830 0.7871938
180840 0.7905574
180850 0.7928742
180860 0.7865887
180870 0.778656
180880 0.7887313
180890 0.7836763
180900 0.7744159
180910 0.7693202
180920 0.7726893
180930 0.7695677
180940 0.7696971
180950 0.7763149
180960 0.7728602
180970 0.7774103
180980 0.7907786
180990 0.7826956
181000 0.7775763
181010 0.786944
181020 0.7898583
181030 0.7860622
181040 0.7805129
181050 0.7692811
181060 0.7711165
181070 0.7557444
181080 0.749683
181090 0.7447568
181100 0.7537897
181110 0.7590005
181120 0.7734823
181130 0.7579917
181140 0.7512305
181150 0.7502676
181160 0.7481387
181170 0.7489176
181180 0.7558644
181190 0.7515724
181200 0.7500982
181210 0.7515038
181220 0.7501929
181230 0.7559698
181240 0.7449048
181250 0.7544589
181260 0.7587103
181270 0.7667827
181280 0.7589926
181290 0.7563999
181300 0.7512638
181310 0.7553883
181320 0.755627
181330 0.7473585
181340 0.7671673
181350 0.7629346
181360 0.7658235
181370 0.7636148
181380 0.7612842
181390 0.7548727
181400 0.7564968
181410 0.7471339
181420 0.7554196
181430 0.7462052
181440 0.7404742
181450 0.746555
181460 0.7468433
181470 0.7479606
181480 0.7532908
181490 0.745545
181500 0.7504759
181510 0.7467837
181520 0.7359299
181530 0.7428884
181540 0.7386655
181550 0.7460372
181560 0.7339258
181570 0.7481501
181580 0.7450562
181590 0.752574
181600 0.7652913
181610 0.7463291
181620 0.7542142
181630 0.7479079
181640 0.7560561
181650 0.7647141
181660 0.765009
181670 0.7604386
181680 0.75396
181690 0.7512278
181700 0.74659
181710 0.7625374
181720 0.7561839
181730 0.737085
181740 0.7459328
181750 0.7402503
181760 0.740954
181770 0.7441438
181780 0.7304093
181790 0.7413801
181800 0.7456928
181810 0.7484578
181820 0.7514291
181830 0.7515113
181840 0.7531406
181850 0.7518363
181860 0.744336
181870 0.743
181880 0.7480701
181890 0.7518008
181900 0.7587886
181910 0.761382
181920 0.7511711
181930 0.7494209
181940 0.7583058
181950 0.7452582
181960 0.7517614
181970 0.7462036
181980 0.7492439
181990 0.7542975
182000 0.7562208
182010 0.7487724
182020 0.7468721
182030 0.7541747
182040 0.753499
182050 0.7669308
182060 0.7704477
182070 0.7673641
182080 0.7632706
182090 0.7632401
182100 0.7529303
182110 0.7582917
182120 0.7599406
182130 0.7638498
182140 0.7577044
182150 0.7547398
182160 0.7516064
182170 0.7596626
182180 0.7582933
182190 0.7588737
182200 0.75911
182210 0.7585909
182220 0.7669116
182230 0.7563806
182240 0.7518022
182250 0.7588015
182260 0.768691
182270 0.768522
182280 0.7622795
182290 0.7548224
182300 0.7608089
182310 0.747833
182320 0.7575417
182330 0.7549134
182340 0.7565385
182350 0.7662839
182360 0.7539343
182370 0.7560023
182380 0.7587264
182390 0.7496637
182400 0.7493568
182410 0.753599
182420 0.7432062
182430 0.7435102
182440 0.7439822
182450 0.7435242
182460 0.7497275
182470 0.7474782
182480 0.7525035
182490 0.7483855
182500 0.7616867
182510 0.7654131
182520 0.7550601
182530 0.7495389
182540 0.7423106
182550 0.741627
182560 0.7434079
182570 0.7459576
182580 0.7504441
182590 0.7401713
182600 0.748184
182610 0.7417555
182620 0.7466717
182630 0.7407113
182640 0.7471192
182650 0.7489255
182660 0.7403221
182670 0.7359504
182680 0.7385314
182690 0.7472655
182700 0.7593309
182710 0.7589303
182720 0.7511098
182730 0.7553774
182740 0.7495528
182750 0.7497137
182760 0.745164
182770 0.7418252
182780 0.7338752
182790 0.7372021
182800 0.7362089
182810 0.7377001
182820 0.7386999
182830 0.7489782
182840 0.7391388
182850 0.7474281
182860 0.7334039
182870 0.7364497
182880 0.7454243
182890 0.7383485
182900 0.7301982
182910 0.7338467
182920 0.7227414
182930 0.7237357
182940 0.7251289
182950 0.7321755
182960 0.7354022
182970 0.7384104
182980 0.7473543
182990 0.7394148
183000 0.7447178
183010 0.7457186
183020 0.7516681
183030 0.7515693
183040 0.7507762
183050 0.7462991
183060 0.7347711
183070 0.7407345
183080 0.7464205
183090 0.7505333
183100 0.7626544
183110 0.7702759
183120 0.7715443
183130 0.766292
183140 0.7503946
183150 0.7588265
183160 0.7646926
183170 0.7621037
183180 0.7552428
183190 0.7578053
183200 0.7543942
183210 0.7590257
183220 0.7613614
183230 0.7608409
183240 0.7605518
183250 0.7523929
183260 0.7369716
183270 0.7434565
183280 0.7461758
183290 0.7458658
183300 0.74347
183310 0.7524918
183320 0.754253
183330 0.7583066
183340 0.7591602
183350 0.7561136
183360 0.7442552
183370 0.7376842
183380 0.7365237
183390 0.7438016
183400 0.7517334
183410 0.7507569
183420 0.7602378
183430 0.7600831
183440 0.7491947
183450 0.7532747
183460 0.7572352
183470 0.7628202
183480 0.7506406
183490 0.7567068
183500 0.7466658
183510 0.7613657
183520 0.7496313
183530 0.7436444
183540 0.7433997
183550 0.74287
183560 0.7552024
183570 0.7529917
183580 0.7432617
183590 0.751606
183600 0.7480158
183610 0.7386445
183620 0.7486535
183630 0.7469028
183640 0.758335
183650 0.755089
183660 0.7384658
183670 0.7384108
183680 0.7381009
183690 0.7449538
183700 0.7572179
183710 0.7569066
183720 0.7569425
183730 0.7518369
183740 0.7628329
183750 0.7681252
183760 0.7750438
183770 0.7753266
183780 0.7611587
183790 0.774928
183800 0.7647753
183810 0.7600138
183820 0.7710392
183830 0.7694145
183840 0.7491081
183850 0.7513403
183860 0.7579274
183870 0.7614317
183880 0.7721655
183890 0.7713597
183900 0.758324
183910 0.747375
183920 0.7542982
183930 0.7441545
183940 0.7530658
183950 0.7591262
183960 0.7520241
183970 0.737142
183980 0.7423027
183990 0.7351665
184000 0.7404763
184010 0.7373102
184020 0.7426519
184030 0.7425495
184040 0.7556519
184050 0.7482904
184060 0.7379645
184070 0.7325435
184080 0.732758
184090 0.7350032
184100 0.7328115
184110 0.7302322
184120 0.7512125
184130 0.7364564
184140 0.7411827
184150 0.7467672
184160 0.7322369
184170 0.7363207
184180 0.7336832
184190 0.7329119
184200 0.7475966
184210 0.7537674
184220 0.7407233
184230 0.7470722
184240 0.7270239
184250 0.7342349
184260 0.7387697
184270 0.7482079
184280 0.7455029
184290 0.7552588
184300 0.7496251
184310 0.7464578
184320 0.7430262
184330 0.7513611
184340 0.7421139
184350 0.7407465
184360 0.7458351
184370 0.743476
184380 0.7494976
184390 0.7397237
184400 0.7452067
184410 0.7486262
184420 0.7465653
184430 0.7399439
184440 0.7437895
184450 0.7389498
184460 0.7438976
184470 0.7440488
184480 0.7619892
184490 0.770391
184500 0.762064
184510 0.7525828
184520 0.7685634
184530 0.7688749
184540 0.7728547
184550 0.7668278
184560 0.7695344
184570 0.7678864
184580 0.7637824
184590 0.7619784
184600 0.7580358
184610 0.759583
184620 0.7631702
184630 0.7704843
184640 0.7564415
184650 0.7670297
184660 0.7487289
184670 0.764207
184680 0.7579765
184690 0.7515916
184700 0.7506166
184710 0.7515309
184720 0.7441421
184730 0.7479746
184740 0.7420104
184750 0.7486238
184760 0.7297513
184770 0.7233177
184780 0.7222167
184790 0.7254935
184800 0.7332647
184810 0.7289801
184820 0.7412609
184830 0.7433175
184840 0.7537352
184850 0.7458041
184860 0.749785
184870 0.7397969
184880 0.7378666
184890 0.7441092
184900 0.739978
184910 0.7311396
184920 0.7343891
184930 0.7262704
184940 0.7300503
184950 0.725619
184960 0.7168012
184970 0.7252333
184980 0.7299424
184990 0.725951
185000 0.7161931
185010 0.7209933
185020 0.7351818
185030 0.7395137
185040 0.7360848
185050 0.7442712
185060 0.7320571
185070 0.7342479
185080 0.7352134
185090 0.7390366
185100 0.7295947
185110 0.7162176
185120 0.7324438
185130 0.7315718
185140 0.7305015
185150 0.7354057
185160 0.7391074
185170 0.735369
185180 0.739345
185190 0.7327952
185200 0.7426445
185210 0.736084
185220 0.725684
185230 0.7396085
185240 0.7292278
185250 0.7370061
185260 0.7303082
185270 0.7263451
185280 0.7360474
185290 0.7427647
185300 0.7332287
185310 0.7405714
185320 0.747801
185330 0.7377412
185340 0.7325435
185350 0.7288917
185360 0.7270379
185370 0.7295269
185380 0.7264267
185390 0.7253518
185400 0.7260268
185410 0.7335432
185420 0.7454635
185430 0.7364555
185440 0.7334681
185450 0.7321652
185460 0.7251797
185470 0.7409626
185480 0.7400415
185490 0.7405803
185500 0.7442219
185510 0.7443478
185520 0.7469214
185530 0.7447821
185540 0.7414995
185550 0.7407049
185560 0.7506163
185570 0.7554775
185580 0.7466506
185590 0.7556384
185600 0.7567774
185610 0.7555646
185620 0.7693551
185630 0.748367
185640 0.7452703
185650 0.7563148
185660 0.7534118
185670 0.7541261
185680 0.7603491
185690 0.7513286
185700 0.7509238
185710 0.7551867
185720 0.7535255
185730 0.7435566
185740 0.7498431
185750 0.7479269
185760 0.7458647
185770 0.743661
185780 0.7460115
185790 0.7575537
185800 0.7590603
185810 0.7569578
185820 0.7466909
185830 0.754254
185840 0.7427723
185850 0.7403454
185860 0.7466127
185870 0.7448367
185880 0.7492588
185890 0.743815
185900 0.7417839
185910 0.7421932
185920 0.7511545
185930 0.7504487
185940 0.7483798
185950 0.7430624
185960 0.7426954
185970 0.7454722
185980 0.7427476
185990 0.7613029
186000 0.7443877
186010 0.7295818
186020 0.7346808
186030 0.7376509
186040 0.7410991
186050 0.7573118
186060 0.7512897
186070 0.7497267
186080 0.7603127
186090 0.7487479
186100 0.7429193
186110 0.7328655
186120 0.7445582
186130 0.7488419
186140 0.7505127
186150 0.7479625
186160 0.7529643
186170 0.7516922
186180 0.7521892
186190 0.7483862
186200 0.7520964
186210 0.7499235
186220 0.7385138
186230 0.7520831
186240 0.7457029
186250 0.7415866
186260 0.741196
186270 0.7429819
186280 0.7438453
186290 0.7537169
186300 0.7518533
186310 0.7499029
186320 0.7536743
186330 0.7494631
186340 0.7485787
186350 0.7530585
186360 0.7427803
186370 0.7493426
186380 0.7592937
186390 0.7494804
186400 0.7493111
186410 0.7450176
186420 0.7365789
186430 0.7424225
186440 0.7392935
186450 0.7441835
186460 0.7374141
186470 0.7437941
186480 0.7405801
186490 0.7409202
186500 0.7369797
186510 0.7213275
186520 0.731121
186530 0.7365367
186540 0.7427149
186550 0.735175
186560 0.7320933
186570 0.738748
186580 0.7363477
186590 0.7410375
186600 0.7360349
186610 0.7342002
186620 0.7311007
186630 0.7385659
186640 0.7428977
186650 0.7391566
186660 0.7376215
186670 0.740153
186680 0.7411643
186690 0.736727
186700 0.746145
186710 0.7371932
186720 0.7360693
186730 0.7365332
186740 0.7453824
186750 0.7358274
186760 0.7397547
186770 0.7372859
186780 0.7527946
186790 0.7659658
186800 0.7595263
186810 0.7403886
186820 0.7440275
186830 0.7436327
186840 0.7346889
186850 0.7398415
186860 0.7414392
186870 0.7446626
186880 0.7459995
186890 0.7476226
186900 0.7544619
186910 0.7607682
186920 0.7685102
186930 0.7787897
186940 0.7762251
186950 0.7605281
186960 0.7529359
186970 0.7463667
186980 0.7507336
186990 0.7514451
187000 0.7444358
187010 0.7460428
187020 0.7369064
187030 0.7383767
187040 0.7431156
187050 0.7384315
187060 0.7292948
187070 0.725667
187080 0.7235729
187090 0.7348446
187100 0.7283219
187110 0.7307466
187120 0.7389923
187130 0.7392601
187140 0.7429363
187150 0.7427729
187160 0.739954
187170 0.736598
187180 0.7452434
187190 0.7531793
187200 0.7493173
187210 0.7497435
187220 0.7402573
187230 0.7393963
187240 0.7435701
187250 0.7470435
187260 0.7525353
187270 0.7466415
187280 0.7440914
187290 0.7403784
187300 0.7428772
187310 0.7519835
187320 0.7460948
187330 0.7438204
187340 0.7545573
187350 0.7588503
187360 0.7495341
187370 0.7448741
187380 0.7554391
187390 0.7468824
187400 0.7397165
187410 0.7507597
187420 0.7410262
187430 0.7337517
187440 0.744491
187450 0.746238
187460 0.7552891
187470 0.7549791
187480 0.7524845
187490 0.7580039
187500 0.7612078
187510 0.7765145
187520 0.7747898
187530 0.7698357
187540 0.7573573
187550 0.7597914
187560 0.7572666
187570 0.7568102
187580 0.7578601
187590 0.755787
187600 0.7529516
187610 0.7587861
187620 0.7585428
187630 0.7575218
187640 0.7431297
187650 0.7501553
187660 0.7406029
187670 0.7326704
187680 0.7283635
187690 0.7310068
187700 0.7287928
187710 0.7329795
187720 0.7406874
187730 0.740286
187740 0.7445357
187750 0.7417935
187760 0.738784
187770 0.752279
187780 0.7525232
187790 0.7445812
187800 0.749267
187810 0.7453512
187820 0.7486092
187830 0.7477562
187840 0.7394899
187850 0.7335852
187860 0.7478119
187870 0.7499426
187880 0.7477782
187890 0.7510605
187900 0.7412603
187910 0.7454055
187920 0.7411568
187930 0.7456611
187940 0.7454016
187950 0.7550759
187960 0.7433096
187970 0.7436579
187980 0.7395381
187990 0.7532676
188000 0.7436905
188010 0.7294182
188020 0.7348102
188030 0.7493118
188040 0.7520447
188050 0.7420094
188060 0.7516658
188070 0.7517234
188080 0.7338431
188090 0.7353068
188100 0.7441804
188110 0.7452888
188120 0.7461213
188130 0.7470489
188140 0.7521514
188150 0.7450449
188160 0.7425745
188170 0.7451822
188180 0.7409894
188190 0.7407337
188200 0.7385424
188210 0.741572
188220 0.7452159
188230 0.7487354
188240 0.7479104
188250 0.7558304
188260 0.7510644
188270 0.7452335
188280 0.744639
188290 0.7452763
188300 0.7461801
188310 0.7496336
188320 0.7571388
188330 0.7579198
188340 0.7573436
188350 0.759524
188360 0.7636519
188370 0.7575532
188380 0.7584419
188390 0.7534516
188400 0.7548527
188410 0.7623929
188420 0.75543
188430 0.7731879
188440 0.7718976
188450 0.7775726
188460 0.7748293
188470 0.7774763
188480 0.7665623
188490 0.76764
188500 0.7719185
188510 0.7794946
188520 0.7721779
188530 0.7686627
188540 0.7731999
188550 0.7712877
188560 0.7613857
188570 0.7672038
188580 0.7673286
188590 0.7789389
188600 0.7808308
188610 0.7711231
188620 0.76094
188630 0.7743037
188640 0.774506
188650 0.7820002
188660 0.7727251
188670 0.7680392
188680 0.7682212
188690 0.7783597
188700 0.7792739
188710 0.7736236
188720 0.7809963
188730 0.7722976
188740 0.7892225
188750 0.7790638
188760 0.7795839
188770 0.7758573
188780 0.781325
188790 0.7800923
188800 0.7840388
188810 0.7859572
188820 0.7912006
188830 0.811364
188840 0.8073727
188850 0.8043131
188860 0.8081172
188870 0.8067835
188880 0.8036131
188890 0.8047028
188900 0.8119797
188910 0.8049424
188920 0.7985415
188930 0.7965626
188940 0.7876628
188950 0.7910984
188960 0.7929536
188970 0.7937836
188980 0.8051119
188990 0.8011335
189000 0.8016967
189010 0.803076
189020 0.8002499
189030 0.7933716
189040 0.7911289
189050 0.790516
189060 0.7999923
189070 0.8030663
189080 0.7966741
189090 0.8005214
189100 0.7982135
189110 0.7946392
189120 0.7825218
189130 0.791989
189140 0.7861444
189150 0.7783354
189160 0.7852077
189170 0.7791891
189180 0.7891229
189190 0.7836328
189200 0.7850786
189210 0.7908308
189220 0.7803234
189230 0.7674196
189240 0.7752209
189250 0.7753149
189260 0.7738103
189270 0.7824257
189280 0.7864116
189290 0.7847111
189300 0.7727494
189310 0.7647377
189320 0.7588738
189330 0.7592508
189340 0.7645644
189350 0.769583
189360 0.7842873
189370 0.7862486
189380 0.7925529
189390 0.768137
189400 0.7669082
189410 0.7683924
189420 0.7727759
189430 0.7862567
189440 0.779926
189450 0.7783776
189460 0.7745888
189470 0.7595405
189480 0.7634974
189490 0.762374
189500 0.7570122
189510 0.7660347
189520 0.7749149
189530 0.7654862
189540 0.7636364
189550 0.7728451
189560 0.7628504
189570 0.7644818
189580 0.7712226
189590 0.7748967
189600 0.769611
189610 0.774379
189620 0.7659602
189630 0.7645339
189640 0.7557611
189650 0.7441673
189660 0.7662191
189670 0.7603782
189680 0.7601244
189690 0.7530192
189700 0.7447447
189710 0.7547023
189720 0.755662
189730 0.7515469
189740 0.7577602
189750 0.7558063
189760 0.7646948
189770 0.7696243
189780 0.7678429
189790 0.7635243
189800 0.7617147
189810 0.7637904
189820 0.7663916
189830 0.7676482
189840 0.7679327
189850 0.7663385
189860 0.7650921
189870 0.7672057
189880 0.7780268
189890 0.7729749
189900 0.7696981
189910 0.7738956
189920 0.7824527
189930 0.7827213
189940 0.7906874
189950 0.7894189
189960 0.7736309
189970 0.7651865
189980 0.7662612
189990 0.7601597
190000 0.7509486
190010 0.7574722
190020 0.7672476
190030 0.76217
190040 0.7686912
190050 0.7765494
190060 0.759591
190070 0.7643303
190080 0.7586264
190090 0.7580402
190100 0.7642063
190110 0.7641337
190120 0.7549902
190130 0.7678133
190140 0.7664537
190150 0.7572172
190160 0.7618248
190170 0.773385
190180 0.7647284
190190 0.7566531
190200 0.7604201
190210 0.7710658
190220 0.7722274
190230 0.7629128
190240 0.7588439
190250 0.7610443
190260 0.7627344
190270 0.7548048
190280 0.7623208
190290 0.7666405
190300 0.7654335
190310 0.7649347
190320 0.7632136
190330 0.7663437
190340 0.7675152
190350 0.7740609
190360 0.7653552
190370 0.7731567
190380 0.7607314
190390 0.766098
190400 0.7759234
190410 0.7733811
190420 0.7641295
190430 0.7714944
190440 0.7661553
190450 0.7634009
190460 0.7598706
190470 0.7740275
190480 0.769084
190490 0.766539
190500 0.7653136
190510 0.761669
190520 0.7635124
190530 0.7674644
190540 0.7704823
190550 0.774586
190560 0.7749946
190570 0.7561697
190580 0.7629801
190590 0.7534954
190600 0.7649044
190610 0.7627582
190620 0.776969
190630 0.7716253
190640 0.7718357
190650 0.78046
190660 0.7832125
190670 0.7707386
190680 0.7859433
190690 0.7761218
190700 0.7808217
190710 0.7873167
190720 0.7748321
190730 0.7831724
190740 0.7827839
190750 0.7867473
190760 0.7706583
190770 0.7837565
190780 0.7791176
190790 0.7859163
190800 0.7783666
190810 0.7873381
190820 0.7839621
190830 0.7769982
190840 0.7750561
190850 0.7801222
190860 0.7637514
190870 0.7616064
190880 0.7586572
190890 0.7584841
190900 0.7570124
190910 0.7683401
190920 0.7736635
190930 0.7683922
190940 0.7664052
190950 0.7724662
190960 0.7656559
190970 0.7553471
190980 0.7535183
190990 0.7534282
191000 0.7578021
191010 0.765409
191020 0.7468842
191030 0.7556918
191040 0.7698103
191050 0.7678499
191060 0.7623785
191070 0.7672309
191080 0.7656414
191090 0.7649804
191100 0.7644646
191110 0.7751296
191120 0.7603061
191130 0.7604902
191140 0.766717
191150 0.7575912
191160 0.761709
191170 0.7557405
191180 0.7507803
191190 0.7569792
191200 0.7565867
191210 0.7676743
191220 0.7675008
191230 0.7643352
191240 0.7574941
191250 0.7608364
191260 0.7591709
191270 0.752627
191280 0.7554987
191290 0.7621261
191300 0.7549428
191310 0.7601646
191320 0.7687782
191330 0.7750669
191340 0.7667738
191350 0.7770246
191360 0.7599648
191370 0.7640822
191380 0.758479
191390 0.7703928
191400 0.7644911
191410 0.7783841
191420 0.7703374
191430 0.7651803
191440 0.7604017
191450 0.7545949
191460 0.7509833
191470 0.7490325
191480 0.7551907
191490 0.7572359
191500 0.7532224
191510 0.7413061
191520 0.739329
191530 0.7471614
191540 0.7458809
191550 0.7435224
191560 0.7388714
191570 0.7454855
191580 0.7455932
191590 0.7441953
191600 0.7446972
191610 0.7358072
191620 0.7492584
191630 0.7423471
191640 0.7492252
191650 0.7381305
191660 0.7475128
191670 0.7459155
191680 0.7495649
191690 0.7373065
191700 0.7495997
191710 0.7571948
191720 0.7541425
191730 0.7564294
191740 0.7602988
191750 0.7717865
191760 0.7749205
191770 0.7662664
191780 0.7704228
191790 0.773441
191800 0.7747375
191810 0.7734493
191820 0.7589122
191830 0.7638053
191840 0.7679548
191850 0.7749867
191860 0.7672901
191870 0.7542995
191880 0.7499021
191890 0.7557636
191900 0.766389
191910 0.7520381
191920 0.7519596
191930 0.7583414
191940 0.7459754
191950 0.7498095
191960 0.748952
191970 0.7489496
191980 0.7390501
191990 0.738697
192000 0.746127
192010 0.7463632
192020 0.7437909
192030 0.7418269
192040 0.7422929
192050 0.7431548
192060 0.7508919
192070 0.7451852
192080 0.7596538
192090 0.7622333
192100 0.7557788
192110 0.7457349
192120 0.7455909
192130 0.7531888
192140 0.7571114
192150 0.7614544
192160 0.7629275
192170 0.7631208
192180 0.7497332
192190 0.7423965
192200 0.7691628
192210 0.762839
192220 0.7566095
192230 0.7547866
192240 0.7503196
192250 0.7487547
192260 0.7546177
192270 0.7421766
192280 0.7393447
192290 0.7375908
192300 0.736747
192310 0.738675
192320 0.7382675
192330 0.7429591
192340 0.742071
192350 0.7490992
192360 0.7630678
192370 0.7570246
192380 0.7652398
192390 0.7428784
192400 0.7526274
192410 0.7542994
192420 0.7661171
192430 0.7616886
192440 0.7631364
192450 0.7647276
192460 0.7552922
192470 0.7473852
192480 0.7434732
192490 0.7475895
192500 0.7529178
192510 0.7429247
192520 0.7507685
192530 0.7634364
192540 0.7590017
192550 0.7628502
192560 0.7601349
192570 0.7566069
192580 0.7539645
192590 0.7440035
192600 0.753414
192610 0.7587328
192620 0.7525849
192630 0.7592299
192640 0.7618177
192650 0.7497272
192660 0.7653273
192670 0.7492324
192680 0.7553943
192690 0.7470992
192700 0.7468692
192710 0.7465286
192720 0.7487949
192730 0.7538447
192740 0.7467735
192750 0.7428146
192760 0.7404481
192770 0.7489795
192780 0.7457503
192790 0.7421135
192800 0.7524353
192810 0.7517594
192820 0.7602759
192830 0.7538589
192840 0.7552521
192850 0.7508771
192860 0.7646858
192870 0.7739335
192880 0.7609361
192890 0.7632836
192900 0.7535791
192910 0.7603515
192920 0.76218
192930 0.7514448
192940 0.7513513
192950 0.7484582
192960 0.7307715
192970 0.7365271
192980 0.7447144
192990 0.7538446
193000 0.7480144
193010 0.7496273
193020 0.757338
193030 0.758831
193040 0.7587993
193050 0.7519819
193060 0.755398
193070 0.7518994
193080 0.7415041
193090 0.7528035
193100 0.7464891
193110 0.7558495
193120 0.7658685
193130 0.7550346
193140 0.7554694
193150 0.7490247
193160 0.7539921
193170 0.7590709
193180 0.771647
193190 0.7610903
193200 0.762162
193210 0.7706311
193220 0.7575938
193230 0.7531075
193240 0.7500001
193250 0.740928
193260 0.7594679
193270 0.7579447
193280 0.7482715
193290 0.7545015
193300 0.7540873
193310 0.7517021
193320 0.749891
193330 0.755424
193340 0.7695863
193350 0.7651291
193360 0.7624165
193370 0.7543005
193380 0.7538786
193390 0.7502462
193400 0.7496745
193410 0.7557134
193420 0.7583625
193430 0.7653705
193440 0.750521
193450 0.7453784
193460 0.7546187
193470 0.7648434
193480 0.7694426
193490 0.7642393
193500 0.7571676
193510 0.7623819
193520 0.7686159
193530 0.7797909
193540 0.7717914
193550 0.7807453
193560 0.7691362
193570 0.7654738
193580 0.7649519
193590 0.7684592
193600 0.7689391
193610 0.7654689
193620 0.7536958
193630 0.7611971
193640 0.7559031
193650 0.7613176
193660 0.7475059
193670 0.7521698
193680 0.7487383
193690 0.7351063
193700 0.7457107
193710 0.7370018
193720 0.7427818
193730 0.7541522
193740 0.7446908
193750 0.7559135
193760 0.7423291
193770 0.7466845
193780 0.7500175
193790 0.7491071
193800 0.7529006
193810 0.7458562
193820 0.762076
193830 0.7631811
193840 0.738427
193850 0.7506149
193860 0.7443827
193870 0.7486609
193880 0.7652896
193890 0.7480516
193900 0.7610758
193910 0.7562343
193920 0.7524711
193930 0.7545093
193940 0.7510453
193950 0.7479996
193960 0.7379964
193970 0.7335501
193980 0.7511958
193990 0.7464796
194000 0.7491429
194010 0.7447554
194020 0.7400549
194030 0.7439529
194040 0.7407082
194050 0.7466068
194060 0.7517453
194070 0.7438934
194080 0.7444977
194090 0.7487305
194100 0.7524866
194110 0.74962
194120 0.7411057
194130 0.7455239
194140 0.7517777
194150 0.751896
194160 0.7497472
194170 0.7485503
194180 0.7510569
194190 0.753711
194200 0.7565304
194210 0.7536506
194220 0.7530206
194230 0.757322
194240 0.753411
194250 0.7584112
194260 0.7638383
194270 0.7631888
194280 0.7660322
194290 0.7676278
194300 0.7727686
194310 0.7772678
194320 0.7667935
194330 0.7675093
194340 0.7655046
194350 0.7513045
194360 0.7430156
194370 0.7396165
194380 0.7571239
194390 0.750438
194400 0.7461058
194410 0.7502351
194420 0.7507376
194430 0.7548029
194440 0.751253
194450 0.7608526
194460 0.7580869
194470 0.7626752
194480 0.7671268
194490 0.7691773
194500 0.7638438
194510 0.7590957
194520 0.7637867
194530 0.7599601
194540 0.7571128
194550 0.748207
194560 0.7609338
194570 0.7614096
194580 0.7562332
194590 0.7483919
194600 0.7497854
194610 0.7581789
194620 0.7551173
194630 0.7610921
194640 0.7490777
194650 0.7502689
194660 0.7603089
194670 0.7659031
194680 0.7608842
194690 0.749662
194700 0.7506961
194710 0.7445405
194720 0.7487347
194730 0.7426274
194740 0.7547303
194750 0.7551312
194760 0.7358125
194770 0.7364178
194780 0.7410608
194790 0.7479003
194800 0.748165
194810 0.7635515
194820 0.7545177
194830 0.7439437
194840 0.7518988
194850 0.7567155
194860 0.7688703
194870 0.7591876
194880 0.7661577
194890 0.7609516
194900 0.7662954
194910 0.7588561
194920 0.7572817
194930 0.7628085
194940 0.7602108
194950 0.7496614
194960 0.7612122
194970 0.7558568
194980 0.7652779
194990 0.7554975
195000 0.7513816
195010 0.7554981
195020 0.7526744
195030 0.7565262
195040 0.7485937
195050 0.7476211
195060 0.7588015
195070 0.7664569
195080 0.7628947
195090 0.7605605
195100 0.7577356
195110 0.7499497
195120 0.7582152
195130 0.7635532
195140 0.7523239
195150 0.7638842
195160 0.7474752
195170 0.7476151
195180 0.7501254
195190 0.7520077
195200 0.7455248
195210 0.7491676
195220 0.7447865
195230 0.7461366
195240 0.7520194
195250 0.7438021
195260 0.7481927
195270 0.7438971
195280 0.7486085
195290 0.7466876
195300 0.7435458
195310 0.7347643
195320 0.7407951
195330 0.7534283
195340 0.7563196
195350 0.7565418
195360 0.7571681
195370 0.7601086
195380 0.753949
195390 0.751901
195400 0.7630672
195410 0.7656466
195420 0.758015
195430 0.7581461
195440 0.7673254
195450 0.7526541
195460 0.7620844
195470 0.7559806
195480 0.7441994
195490 0.7444996
195500 0.7506658
195510 0.7556518
195520 0.7436547
195530 0.745358
195540 0.7420458
195550 0.7453594
195560 0.7366988
195570 0.7372833
195580 0.7374749
195590 0.7458916
195600 0.749054
195610 0.7431008
195620 0.7495264
195630 0.7451948
195640 0.7504034
195650 0.7483617
195660 0.7557163
195670 0.7461329
195680 0.7615696
195690 0.7492189
195700 0.7435482
195710 0.7510467
195720 0.7469689
195730 0.7463192
195740 0.7593243
195750 0.7529732
195760 0.75781
195770 0.7588398
195780 0.7620437
195790 0.7626935
195800 0.7609679
195810 0.7676498
195820 0.7564374
195830 0.7609074
195840 0.7647727
195850 0.7550421
195860 0.7569999
195870 0.7563134
195880 0.759765
195890 0.7550762
195900 0.758123
195910 0.7550079
195920 0.7555246
195930 0.7537742
195940 0.7569475
195950 0.7631472
195960 0.7639658
195970 0.7677569
195980 0.7632502
195990 0.7577131
196000 0.7535843
196010 0.7515337
196020 0.7522395
196030 0.7514412
196040 0.7564902
196050 0.7544855
196060 0.7554199
196070 0.7613422
196080 0.7565916
196090 0.7577534
196100 0.7560236
196110 0.7610126
196120 0.7628203
196130 0.7583086
196140 0.7546092
196150 0.7490136
196160 0.7669247
196170 0.7670475
196180 0.7538591
196190 0.7545601
196200 0.752281
196210 0.7506222
196220 0.7443025
196230 0.7410496
196240 0.7376786
196250 0.7384611
196260 0.75197
196270 0.7412189
196280 0.7430848
196290 0.7410906
196300 0.7485985
196310 0.7400126
196320 0.7568511
196330 0.7438738
196340 0.7379246
196350 0.7410491
196360 0.7431296
196370 0.7431889
196380 0.7439142
196390 0.7498717
196400 0.7551268
196410 0.7541445
196420 0.7640461
196430 0.771997
196440 0.7565562
196450 0.7446599
196460 0.7355773
196470 0.7352561
196480 0.7390222
196490 0.7435933
196500 0.7335074
196510 0.7390816
196520 0.7598791
196530 0.7387779
196540 0.736891
196550 0.7460043
196560 0.7422748
196570 0.7374439
196580 0.7428616
196590 0.7499182
196600 0.7472078
196610 0.7538363
196620 0.7485424
196630 0.7464608
196640 0.7502494
196650 0.7356127
196660 0.7409139
196670 0.7346852
196680 0.7376499
196690 0.7498282
196700 0.735348
196710 0.7491484
196720 0.7572342
196730 0.7455684
196740 0.7387701
196750 0.7424511
196760 0.7296652
196770 0.7329167
196780 0.7374657
196790 0.7345358
196800 0.7372636
196810 0.733312
196820 0.7275903
196830 0.7426642
196840 0.7323045
196850 0.7203159
196860 0.732253
196870 0.7272478
196880 0.7267999
196890 0.7330124
196900 0.7376153
196910 0.745744
196920 0.7360799
196930 0.7256883
196940 0.7343786
196950 0.7264313
196960 0.7271798
196970 0.7307507
196980 0.7358081
196990 0.7276736
197000 0.7291077
197010 0.7400548
197020 0.7343652
197030 0.7308072
197040 0.7399482
197050 0.7465582
197060 0.745312
197070 0.7469335
197080 0.7490234
197090 0.7447335
197100 0.7565548
197110 0.755071
197120 0.7563406
197130 0.7498583
197140 0.7463199
197150 0.7464369
197160 0.7475657
197170 0.7531822
197180 0.760511
197190 0.7507613
197200 0.745599
197210 0.7525044
197220 0.7513153
197230 0.7471918
197240 0.7609282
197250 0.7600381
197260 0.7523088
197270 0.7428607
197280 0.762409
197290 0.7526274
197300 0.7433365
197310 0.7441779
197320 0.7417977
197330 0.7380958
197340 0.7373044
197350 0.7420185
197360 0.747726
197370 0.7494736
197380 0.7431875
197390 0.7445889
197400 0.7385632
197410 0.7317307
197420 0.722521
197430 0.7283877
197440 0.731596
197450 0.7244458
197460 0.7290642
197470 0.7302579
197480 0.729443
197490 0.7244709
197500 0.7300831
197510 0.7286553
197520 0.7333951
197530 0.7478424
197540 0.7484148
197550 0.7431743
197560 0.7335027
197570 0.742416
197580 0.744029
197590 0.7505987
197600 0.7523104
197610 0.7531907
197620 0.7433934
197630 0.7346572
197640 0.7368388
197650 0.7330647
197660 0.7243618
197670 0.7250321
197680 0.7217146
197690 0.7164648
197700 0.7181823
197710 0.7264278
197720 0.7284707
197730 0.7288359
197740 0.7313987
197750 0.7231464
197760 0.7234545
197770 0.7252951
197780 0.7207309
197790 0.7218997
197800 0.7287403
197810 0.7283679
197820 0.7251751
197830 0.7247729
197840 0.7269459
197850 0.7341035
197860 0.7371699
197870 0.7312334
197880 0.7333259
197890 0.7325793
197900 0.7380961
197910 0.7429844
197920 0.7404425
197930 0.7403329
197940 0.7266343
197950 0.7353685
197960 0.7422736
197970 0.7398049
197980 0.7350714
197990 0.7310342
198000 0.7354274
198010 0.7311988
198020 0.7467622
198030 0.7356814
198040 0.7398957
198050 0.7309708
198060 0.7375667
198070 0.732573
198080 0.743531
198090 0.7464355
198100 0.7377932
198110 0.7323968
198120 0.7303178
198130 0.7288964
198140 0.740563
198150 0.7391404
198160 0.7390738
198170 0.7370149
198180 0.7438197
198190 0.7480416
198200 0.755638
198210 0.750496
198220 0.7476479
198230 0.7511104
198240 0.7462705
198250 0.7531371
198260 0.7476951
198270 0.7512558
198280 0.7448139
198290 0.7427286
198300 0.7474565
198310 0.7378536
198320 0.746544
198330 0.7410762
198340 0.7443458
198350 0.7591504
198360 0.7550988
198370 0.7570556
198380 0.7592952
198390 0.7532923
198400 0.7696313
198410 0.7572783
198420 0.7586678
198430 0.7357837
198440 0.7396169
198450 0.752614
198460 0.756863
198470 0.7440722
198480 0.7411231
198490 0.7394428
198500 0.7369279
198510 0.7268789
198520 0.7360238
198530 0.7374028
198540 0.7324404
198550 0.7448423
198560 0.7422996
198570 0.729163
198580 0.7385851
198590 0.728018
198600 0.7324421
198610 0.7299522
198620 0.717829
198630 0.7226579
198640 0.7340442
198650 0.7325338
198660 0.7414534
198670 0.7400216
198680 0.752498
198690 0.7492678
198700 0.735616
198710 0.7386349
198720 0.7505083
198730 0.770285
198740 0.7617456
198750 0.7561436
198760 0.7625353
198770 0.7555463
198780 0.75504
198790 0.7528641
198800 0.7542312
198810 0.7380539
198820 0.7395658
198830 0.7504007
198840 0.7507239
198850 0.7669207
198860 0.7670176
198870 0.7570342
198880 0.7513192
198890 0.7478006
198900 0.749641
198910 0.7504782
198920 0.7628428
198930 0.764095
198940 0.7523198
198950 0.7482451
198960 0.7441421
198970 0.7474506
198980 0.7588884
198990 0.7460048
199000 0.7436671
199010 0.7466725
199020 0.7441494
199030 0.7376536
199040 0.7376031
199050 0.7456341
199060 0.7433527
199070 0.7527954
199080 0.7377627
199090 0.736344
199100 0.7356051
199110 0.7289577
199120 0.7218637
199130 0.7247635
199140 0.729575
199150 0.735244
199160 0.7420161
199170 0.7325417
199180 0.7325882
199190 0.7323605
199200 0.7353806
199210 0.7343765
199220 0.7423527
199230 0.7461563
199240 0.7405587
199250 0.7472886
199260 0.7438208
199270 0.7530389
199280 0.7616807
199290 0.7569832
199300 0.7563541
199310 0.7497013
199320 0.7461198
199330 0.7394589
199340 0.7397561
199350 0.7339585
199360 0.7381398
199370 0.7354289
199380 0.7368309
199390 0.7394347
199400 0.7381304
199410 0.7366878
199420 0.7364534
199430 0.7408943
199440 0.7491375
199450 0.760937
199460 0.7527385
199470 0.7558737
199480 0.7541512
199490 0.7596154
199500 0.7545571
199510 0.7557329
199520 0.7593061
199530 0.7711943
199540 0.7603214
199550 0.758936
199560 0.7458466
199570 0.7378789
199580 0.7287594
199590 0.7362655
199600 0.7387645
199610 0.7402219
199620 0.7398108
199630 0.7332301
199640 0.7265311
199650 0.7358452
199660 0.7303107
199670 0.7278753
199680 0.7443853
199690 0.7550458
199700 0.7561079
199710 0.7512529
199720 0.7510743
199730 0.7554134
199740 0.7468547
199750 0.7534099
199760 0.753471
199770 0.7545903
199780 0.7443575
199790 0.7507863
199800 0.741026
199810 0.7489986
199820 0.7435805
199830 0.7435229
199840 0.7525163
199850 0.7422371
199860 0.7361959
199870 0.7438506
199880 0.7396336
199890 0.7433187
199900 0.753765
199910 0.7615163
199920 0.7638691
199930 0.7490789
199940 0.751112
199950 0.7415603
199960 0.7365692
199970 0.7325228
199980 0.7338696
199990 0.7317399
200000 0.7331181
200010 0.7296353
200020 0.7335333
200030 0.7429463
200040 0.7502597
200050 0.7353209
200060 0.7309231
200070 0.7352802
200080 0.7383345
200090 0.7510403
200100 0.7380462
200110 0.7279465
200120 0.7340257
200130 0.7229379
200140 0.7293913
200150 0.7373415
200160 0.735734
200170 0.7415453
200180 0.7331927
200190 0.7459261
200200 0.744779
200210 0.7269607
200220 0.7399008
200230 0.7434781
200240 0.7409037
200250 0.7486616
200260 0.7553342
200270 0.7502635
200280 0.7460318
200290 0.7506073
200300 0.7628443
200310 0.7571833
200320 0.7560838
200330 0.7539464
200340 0.75516
200350 0.7455383
200360 0.7509836
200370 0.7318638
200380 0.7187027
200390 0.7183877
200400 0.7232149
200410 0.7203543
200420 0.7233933
200430 0.7366716
200440 0.7384874
200450 0.7302768
200460 0.7363532
200470 0.7245539
200480 0.7264611
200490 0.74051
200500 0.7360175
200510 0.7352515
200520 0.7450767
200530 0.748157
200540 0.7456417
200550 0.7342982
200560 0.7414827
200570 0.7432882
200580 0.7491938
200590 0.7501562
200600 0.7579612
200610 0.749419
200620 0.7498173
200630 0.744378
200640 0.7357205
200650 0.7360051
200660 0.7442571
200670 0.7444978
200680 0.7421313
200690 0.7456399
200700 0.7452785
200710 0.7439265
200720 0.7336432
200730 0.7353188
200740 0.7307882
200750 0.7295576
200760 0.7321
200770 0.7189182
200780 0.7271645
200790 0.7309548
200800 0.7301427
200810 0.7275779
200820 0.7291398
200830 0.725152
200840 0.7258057
200850 0.7360744
200860 0.7359121
200870 0.736544
200880 0.7423382
200890 0.7327731
200900 0.7458106
200910 0.7443643
200920 0.7541572
200930 0.7427559
200940 0.7428386
200950 0.745855
200960 0.7460389
200970 0.7391764
200980 0.7540305
200990 0.7464198
201000 0.7484993
201010 0.7403947
201020 0.7451918
201030 0.7481597
201040 0.7351836
201050 0.7393115
201060 0.7479557
201070 0.7545242
201080 0.7535735
201090 0.7582985
201100 0.7631952
201110 0.7543055
201120 0.7768139
201130 0.7653644
201140 0.7758263
201150 0.7623555
201160 0.7677871
201170 0.7709125
201180 0.7675921
201190 0.7671083
201200 0.7703178
201210 0.7732624
201220 0.7678283
201230 0.7666565
201240 0.7683548
201250 0.7619483
201260 0.7557381
201270 0.7659262
201280 0.7519011
201290 0.7589719
201300 0.7605798
201310 0.7485113
201320 0.7437519
201330 0.7565111
201340 0.7544987
201350 0.7582037
201360 0.7493077
201370 0.7566384
201380 0.75893
201390 0.7525616
201400 0.757857
201410 0.7594904
201420 0.7569879
201430 0.752236
201440 0.759965
201450 0.7505978
201460 0.7533095
201470 0.7483326
201480 0.7461571
201490 0.7564157
201500 0.7547349
201510 0.7516186
201520 0.7573724
201530 0.7616695
201540 0.7526246
201550 0.753574
201560 0.7531046
201570 0.7434014
201580 0.7499074
201590 0.7633433
201600 0.7582589
201610 0.7587883
201620 0.7542002
201630 0.7510799
201640 0.7524777
201650 0.7504545
201660 0.7415668
201670 0.7426572
201680 0.7523584
201690 0.7393635
201700 0.7519091
201710 0.7615734
201720 0.7560984
201730 0.7650175
201740 0.7580386
201750 0.7589501
201760 0.7534946
201770 0.7493604
201780 0.7646626
201790 0.7651016
201800 0.746677
201810 0.7526039
201820 0.7465825
201830 0.7604175
201840 0.7598374
201850 0.7559637
201860 0.7487279
201870 0.7572222
201880 0.7578819
201890 0.7491229
201900 0.7507733
201910 0.7478181
201920 0.7410927
201930 0.7508064
201940 0.7406957
201950 0.7315874
201960 0.7218412
201970 0.7273095
201980 0.7246948
201990 0.7272288
202000 0.7320315
202010 0.7265242
202020 0.7229518
202030 0.7221793
202040 0.7180187
202050 0.7347331
202060 0.7305672
202070 0.7311788
202080 0.732439
202090 0.730076
202100 0.7229563
202110 0.7318216
202120 0.7330191
202130 0.743212
202140 0.7495864
202150 0.726801
202160 0.7393675
202170 0.7313949
202180 0.7313479
202190 0.7333335
202200 0.7335663
202210 0.7302834
202220 0.7344601
202230 0.746408
202240 0.7505581
202250 0.7496331
202260 0.7512673
202270 0.7484865
202280 0.7525116
202290 0.7483316
202300 0.7628155
202310 0.7501558
202320 0.7533649
202330 0.7605854
202340 0.7612003
202350 0.7554817
202360 0.7606176
202370 0.7531483
202380 0.7429247
202390 0.7452606
202400 0.7629043
202410 0.7662189
202420 0.7600253
202430 0.7712523
202440 0.7643732
202450 0.7578458
202460 0.7612196
202470 0.7747688
202480 0.7608231
202490 0.7578686
202500 0.76441
202510 0.7652652
202520 0.7596124
202530 0.7668853
202540 0.7616604
202550 0.7551664
202560 0.745297
202570 0.7373493
202580 0.7395071
202590 0.7407153
202600 0.7259209
202610 0.7245662
202620 0.7195506
202630 0.7264544
202640 0.7218444
202650 0.7380057
202660 0.7365615
202670 0.7237624
202680 0.7360439
202690 0.7267947
202700 0.7279494
202710 0.7334834
202720 0.7408233
202730 0.7571045
202740 0.761849
202750 0.7643197
202760 0.7572461
202770 0.7487389
202780 0.7432389
202790 0.7571015
202800 0.7534766
202810 0.751084
202820 0.7500096
202830 0.7480765
202840 0.7520643
202850 0.7416524
202860 0.7349496
202870 0.7343945
202880 0.7423431
202890 0.7449239
202900 0.7502715
202910 0.7552938
202920 0.7505035
202930 0.7630759
202940 0.7564583
202950 0.752916
202960 0.7468959
202970 0.7467622
202980 0.7452967
202990 0.7467503
203000 0.740665
203010 0.7411433
203020 0.7493414
203030 0.750268
203040 0.7428588
203050 0.7425912
203060 0.7291867
203070 0.7305205
203080 0.735521
203090 0.7463018
203100 0.7515202
203110 0.7688909
203120 0.764568
203130 0.7566844
203140 0.7574167
203150 0.7647439
203160 0.7626612
203170 0.7644999
203180 0.7622443
203190 0.7556098
203200 0.7568171
203210 0.7557789
203220 0.7463346
203230 0.7412401
203240 0.7347209
203250 0.7336937
203260 0.7322357
203270 0.7333143
203280 0.7311961
203290 0.7326671
203300 0.7469887
203310 0.7477451
203320 0.757312
203330 0.7433221
203340 0.741227
203350 0.7381827
203360 0.7402177
203370 0.750708
203380 0.7559782
203390 0.745415
203400 0.7434438
203410 0.7426228
203420 0.7498855
203430 0.7568061
203440 0.7486854
203450 0.7422473
203460 0.7522803
203470 0.7479882
203480 0.7408215
203490 0.7408215
203500 0.750672
203510 0.7511612
203520 0.7425928
203530 0.7380533
203540 0.740862
203550 0.7368609
203560 0.7457737
203570 0.7441004
203580 0.7410426
203590 0.7465731
203600 0.7466263
203610 0.7535649
203620 0.7640778
203630 0.7570817
203640 0.7429385
203650 0.7399657
203660 0.7365411
203670 0.7211322
203680 0.7326443
203690 0.7426834
203700 0.7362791
203710 0.7382768
203720 0.7439005
203730 0.7441663
203740 0.7416155
203750 0.7295462
203760 0.7414539
203770 0.7337865
203780 0.7451044
203790 0.7421685
203800 0.7488914
203810 0.7507132
203820 0.7455202
203830 0.7386547
203840 0.7445754
203850 0.7483212
203860 0.7341421
203870 0.7326639
203880 0.7370187
203890 0.7381654
203900 0.7424212
203910 0.7451774
203920 0.7384793
203930 0.733683
203940 0.7331579
203950 0.7422794
203960 0.746069
203970 0.7463044
203980 0.7572132
203990 0.748599
204000 0.7451581
204010 0.7485303
204020 0.7480832
204030 0.7571539
204040 0.7441183
204050 0.7459339
204060 0.7445215
204070 0.7518588
204080 0.7503729
204090 0.7587938
204100 0.7630735
204110 0.7516723
204120 0.7516125
204130 0.7439132
204140 0.7473309
204150 0.7531542
204160 0.7447339
204170 0.7517637
204180 0.7368165
204190 0.7444781
204200 0.7481943
204210 0.7481504
204220 0.75026
204230 0.7445619
204240 0.7459347
204250 0.7474929
204260 0.7470843
204270 0.740468
204280 0.7382264
204290 0.7326161
204300 0.7349786
204310 0.7380114
204320 0.7355553
204330 0.7441668
204340 0.7434664
204350 0.7410386
204360 0.739704
204370 0.7457267
204380 0.7372395
204390 0.7374297
204400 0.7419539
204410 0.7458516
204420 0.7421327
204430 0.7377129
204440 0.7415864
204450 0.7415955
204460 0.7384549
204470 0.7450792
204480 0.7396335
204490 0.7418752
204500 0.7414823
204510 0.7321213
204520 0.7403905
204530 0.7301359
204540 0.7219598
204550 0.7422817
204560 0.7273314
204570 0.7181493
204580 0.712289
204590 0.7145172
204600 0.7209904
204610 0.7309127
204620 0.7407699
204630 0.7397292
204640 0.7290125
204650 0.7366387
204660 0.7261602
204670 0.717173
204680 0.7178589
204690 0.7175384
204700 0.7252823
204710 0.7362753
204720 0.739449
204730 0.7357034
204740 0.7335992
204750 0.733479
204760 0.7359256
204770 0.7393273
204780 0.7404038
204790 0.7420818
204800 0.7443297
204810 0.7293284
204820 0.7298788
204830 0.7361078
204840 0.7252769
204850 0.7327044
204860 0.7321278
204870 0.7290398
204880 0.726876
204890 0.73514
204900 0.7376186
204910 0.7327427
204920 0.7462374
204930 0.7409885
204940 0.7392339
204950 0.7542199
204960 0.7454424
204970 0.7471079
204980 0.7507423
204990 0.7419156
205000 0.746353
205010 0.7327397
205020 0.7306052
205030 0.7368879
205040 0.7382913
205050 0.7390249
205060 0.7408258
205070 0.7440859
205080 0.747915
205090 0.7457787
205100 0.7398059
205110 0.7354842
205120 0.7332654
205130 0.7418683
205140 0.7356464
205150 0.737666
205160 0.742683
205170 0.7299854
205180 0.7222725
205190 0.7274393
205200 0.7135919
205210 0.7257565
205220 0.7319645
205230 0.7336655
205240 0.7382876
205250 0.7389833
205260 0.7324978
205270 0.738153
205280 0.7377309
205290 0.7362242
205300 0.7499574
205310 0.740728
205320 0.7457099
205330 0.7365726
205340 0.7387823
205350 0.7379417
205360 0.7452314
205370 0.7506358
205380 0.7383983
205390 0.7457801
205400 0.7508006
205410 0.7445165
205420 0.7547578
205430 0.7524157
205440 0.7582958
205450 0.7563885
205460 0.7580457
205470 0.7490655
205480 0.7517481
205490 0.7427877
205500 0.7557088
205510 0.7488687
205520 0.7611304
205530 0.7562227
205540 0.7515734
205550 0.7628573
205560 0.7565935
205570 0.7620529
205580 0.769838
205590 0.7622675
205600 0.7729998
205610 0.7740816
205620 0.7673966
205630 0.7581845
205640 0.7579921
205650 0.753036
205660 0.7516851
205670 0.7508588
205680 0.7623513
205690 0.780306
205700 0.7656718
205710 0.767118
205720 0.7813254
205730 0.7723043
205740 0.7736273
205750 0.7790912
205760 0.7734659
205770 0.763213
205780 0.7618941
205790 0.7659703
205800 0.7609128
205810 0.7495184
205820 0.7491505
205830 0.7469379
205840 0.7391242
205850 0.7456757
205860 0.7425923
205870 0.7425082
205880 0.7411838
205890 0.7501909
205900 0.7457302
205910 0.7343683
205920 0.7336456
205930 0.739249
205940 0.7373414
205950 0.7448859
205960 0.7484707
205970 0.7506961
205980 0.746803
205990 0.7408364
206000 0.7485873
206010 0.7402772
206020 0.746272
206030 0.7516077
206040 0.7416916
206050 0.7419097
206060 0.7488831
206070 0.7267697
206080 0.7442515
206090 0.7374064
206100 0.7345793
206110 0.7400728
206120 0.7360213
206130 0.7330939
206140 0.7391613
206150 0.7329108
206160 0.7428266
206170 0.7353904
206180 0.7228226
206190 0.7212415
206200 0.7227752
206210 0.7319738
206220 0.7387171
206230 0.7374748
206240 0.7336205
206250 0.740854
206260 0.7256445
206270 0.727755
206280 0.730381
206290 0.7357507
206300 0.7321492
206310 0.7345187
206320 0.735369
206330 0.7444537
206340 0.7340742
206350 0.7382397
206360 0.7334709
206370 0.7311722
206380 0.734717
206390 0.7458866
206400 0.7478426
206410 0.7358101
206420 0.7334838
206430 0.7431703
206440 0.7392514
206450 0.7396351
206460 0.7271061
206470 0.7261639
206480 0.7350457
206490 0.7274819
206500 0.7198535
206510 0.7149065
206520 0.7261969
206530 0.7240754
206540 0.7229339
206550 0.7186912
206560 0.7272693
206570 0.7325712
206580 0.7318344
206590 0.726611
206600 0.7258375
206610 0.7343132
206620 0.7374185
206630 0.747274
206640 0.7481303
206650 0.7358008
206660 0.7315156
206670 0.7212669
206680 0.7253748
206690 0.7355333
206700 0.7208757
206710 0.7245597
206720 0.7175348
206730 0.7333344
206740 0.7389207
206750 0.729708
206760 0.723803
206770 0.7118452
206780 0.7218335
206790 0.7200922
206800 0.7218497
206810 0.7212828
206820 0.731906
206830 0.7250374
206840 0.7308543
206850 0.7349119
206860 0.735595
206870 0.728489
206880 0.7238563
206890 0.716902
206900 0.7173316
206910 0.7220881
206920 0.7171925
206930 0.7297152
206940 0.727987
206950 0.7377077
206960 0.7318054
206970 0.7356199
206980 0.7365922
206990 0.7266583
207000 0.7340148
207010 0.7324439
207020 0.7208999
207030 0.7260972
207040 0.7291204
207050 0.7344031
207060 0.7411516
207070 0.7380987
207080 0.7362022
207090 0.7384799
207100 0.7441736
207110 0.7379015
207120 0.7410272
207130 0.7185882
207140 0.7272369
207150 0.734082
207160 0.7379342
207170 0.7419156
207180 0.7438075
207190 0.7337636
207200 0.7400964
207210 0.7341031
207220 0.7330537
207230 0.7254289
207240 0.7258986
207250 0.7210916
207260 0.7266355
207270 0.729239
207280 0.7280989
207290 0.7273576
207300 0.741197
207310 0.73416
207320 0.7341846
207330 0.7307562
207340 0.7206267
207350 0.7265918
207360 0.7223662
207370 0.7185499
207380 0.7254651
207390 0.7254254
207400 0.7225668
207410 0.7162638
207420 0.7240022
207430 0.7173774
207440 0.7232367
207450 0.7333947
207460 0.7339731
207470 0.7365472
207480 0.7353275
207490 0.7352517
207500 0.7460279
207510 0.7316536
207520 0.7286648
207530 0.7313995
207540 0.7328483
207550 0.7356339
207560 0.7238933
207570 0.7261721
207580 0.7375246
207590 0.7396862
207600 0.7402185
207610 0.7442586
207620 0.7378415
207630 0.7307649
207640 0.7198559
207650 0.7236296
207660 0.7217385
207670 0.7312013
207680 0.7200326
207690 0.7227392
207700 0.7257591
207710 0.7310299
207720 0.7385113
207730 0.7378443
207740 0.7282799
207750 0.7261228
207760 0.7273468
207770 0.7329807
207780 0.7291718
207790 0.7443229
207800 0.7437586
207810 0.7385577
207820 0.736122
207830 0.739414
207840 0.7527235
207850 0.7347612
207860 0.7420496
207870 0.7456981
207880 0.7400011
207890 0.7379114
207900 0.7251687
207910 0.7334448
207920 0.7355802
207930 0.7424257
207940 0.7334973
207950 0.734598
207960 0.7362278
207970 0.7360244
207980 0.724636
207990 0.7331088
208000 0.7491533
208010 0.7543986
208020 0.7512912
208030 0.7462105
208040 0.7435331
208050 0.7377449
208060 0.7389234
208070 0.734221
208080 0.7384483
208090 0.731403
208100 0.7222539
208110 0.737983
208120 0.7442788
208130 0.7313188
208140 0.730913
208150 0.7236521
208160 0.7225724
208170 0.7213705
208180 0.7233909
208190 0.7178758
208200 0.7227576
208210 0.7322264
208220 0.7313191
208230 0.7294677
208240 0.7275389
208250 0.7404082
208260 0.741673
208270 0.7316322
208280 0.7272252
208290 0.7275231
208300 0.7224143
208310 0.728835
208320 0.7207743
208330 0.7274901
208340 0.7222182
208350 0.7265873
208360 0.7272328
208370 0.7203653
208380 0.7278079
208390 0.7144292
208400 0.7169003
208410 0.7138177
208420 0.7283693
208430 0.7229026
208440 0.7087903
208450 0.7038917
208460 0.7144208
208470 0.7160917
208480 0.7224948
208490 0.7190877
208500 0.7178855
208510 0.7278764
208520 0.726688
208530 0.7144409
208540 0.7151474
208550 0.7043197
208560 0.707243
208570 0.7039126
208580 0.7096537
208590 0.7096276
208600 0.7182618
208610 0.7160698
208620 0.7227148
208630 0.724866
208640 0.7221894
208650 0.7191162
208660 0.7308336
208670 0.7187411
208680 0.7171533
208690 0.7164833
208700 0.7087535
208710 0.7158625
208720 0.7186455
208730 0.7171918
208740 0.717642
208750 0.7244297
208760 0.7202758
208770 0.7249698
208780 0.7155219
208790 0.7277002
208800 0.7213022
208810 0.7212243
208820 0.7180016
208830 0.7250057
208840 0.7315519
208850 0.7210378
208860 0.7359036
208870 0.7265173
208880 0.7346168
208890 0.7291793
208900 0.7300292
208910 0.7243071
208920 0.721628
208930 0.720521
208940 0.7269697
208950 0.7336363
208960 0.7291138
208970 0.7240956
208980 0.7317411
208990 0.7301836
209000 0.7301487
209010 0.7376248
209020 0.7387863
209030 0.7276496
209040 0.7354718
209050 0.7369996
209060 0.7337171
209070 0.7200462
209080 0.7334644
209090 0.7324305
209100 0.730687
209110 0.7383083
209120 0.7343814
209130 0.7246557
209140 0.7275744
209150 0.7276387
209160 0.7158726
209170 0.7126093
209180 0.7294374
209190 0.7326403
209200 0.7238324
209210 0.730719
209220 0.7303355
209230 0.7285584
209240 0.728034
209250 0.7255076
209260 0.7270554
209270 0.7288556
209280 0.7360563
209290 0.7383642
209300 0.738816
209310 0.7338912
209320 0.7279412
209330 0.728548
209340 0.7294632
209350 0.7331371
209360 0.7310394
209370 0.7446511
209380 0.7437693
209390 0.7524699
209400 0.7462091
209410 0.7450646
209420 0.7549526
209430 0.7544248
209440 0.7581917
209450 0.747089
209460 0.7475536
209470 0.744188
209480 0.7406967
209490 0.7452658
209500 0.7453441
209510 0.7523429
209520 0.7448027
209530 0.7520543
209540 0.7579763
209550 0.7507939
209560 0.7494321
209570 0.7537957
209580 0.75433
209590 0.7460452
209600 0.7421674
209610 0.7455607
209620 0.7453647
209630 0.7563366
209640 0.7570878
209650 0.7529287
209660 0.7413773
209670 0.7429162
209680 0.740129
209690 0.747597
209700 0.7420205
209710 0.7468439
209720 0.7411342
209730 0.7503293
209740 0.7472923
209750 0.7520196
209760 0.7508758
209770 0.7575997
209780 0.7564242
209790 0.7574218
209800 0.7649966
209810 0.7627607
209820 0.7637837
209830 0.7651094
209840 0.7776446
209850 0.7641279
209860 0.7598901
209870 0.7542615
209880 0.7501066
209890 0.7528505
209900 0.7426407
209910 0.7543652
209920 0.7472653
209930 0.7478243
209940 0.7428283
209950 0.7494154
209960 0.7427752
209970 0.7410474
209980 0.7405325
209990 0.7425257
210000 0.7444283
210010 0.7477379
210020 0.7515846
210030 0.7549276
210040 0.7583667
210050 0.7488967
210060 0.7273072
210070 0.7319448
210080 0.7418522
210090 0.7470099
210100 0.7478332
210110 0.7462677
210120 0.750838
210130 0.7487032
210140 0.7540168
210150 0.7431504
210160 0.7460222
210170 0.7423826
210180 0.736236
210190 0.7381354
210200 0.7432477
210210 0.7394164
210220 0.7494684
210230 0.7537844
210240 0.7511705
210250 0.7527757
210260 0.7704936
210270 0.7627013
210280 0.7499437
210290 0.7560286
210300 0.7484521
210310 0.744203
210320 0.7589453
210330 0.758033
210340 0.7639517
210350 0.7573515
210360 0.7597694
210370 0.7532513
210380 0.7512828
210390 0.7554355
210400 0.7605575
210410 0.7525922
210420 0.7469449
210430 0.7467261
210440 0.7361583
210450 0.7335861
210460 0.7369673
210470 0.7327947
210480 0.7295499
210490 0.7289322
210500 0.7255777
210510 0.7201164
210520 0.7287439
210530 0.7374861
210540 0.74457
210550 0.7337603
210560 0.7356181
210570 0.745119
210580 0.7439993
210590 0.7466339
210600 0.7455375
210610 0.747336
210620 0.7535793
210630 0.7560438
210640 0.7496871
210650 0.7475666
210660 0.7500941
210670 0.7478393
210680 0.7415085
210690 0.7432874
210700 0.7439417
210710 0.7384738
210720 0.7535008
210730 0.7504568
210740 0.7583673
210750 0.7593695
210760 0.7601845
210770 0.7549281
210780 0.7460582
210790 0.7504189
210800 0.7504708
210810 0.7609727
210820 0.7622013
210830 0.7589245
210840 0.7705872
210850 0.7700272
210860 0.762395
210870 0.7639709
210880 0.7647452
210890 0.7648448
210900 0.7810725
210910 0.7568855
210920 0.7678565
210930 0.7677042
210940 0.7796394
210950 0.7778038
210960 0.7769958
210970 0.7699531
210980 0.7693269
210990 0.7673411
211000 0.7697264
211010 0.78161
211020 0.7720079
211030 0.7756312
211040 0.7845469
211050 0.7713745
211060 0.779183
211070 0.7748576
211080 0.7776889
211090 0.7750121
211100 0.7666166
211110 0.7549405
211120 0.7689671
211130 0.7599037
211140 0.7742821
211150 0.7792332
211160 0.7693431
211170 0.7698893
211180 0.7686942
211190 0.7686658
211200 0.7627265
211210 0.752059
211220 0.7587963
211230 0.7526209
211240 0.7584055
211250 0.7499182
211260 0.7579691
211270 0.7612305
211280 0.7505888
211290 0.7601264
211300 0.7572905
211310 0.7681986
211320 0.7646906
211330 0.7739712
211340 0.7703428
211350 0.7680119
211360 0.7676379
211370 0.7654192
211380 0.7656212
211390 0.7600445
211400 0.7577165
211410 0.7553874
211420 0.7461519
211430 0.7471651
211440 0.7511519
211450 0.760695
211460 0.7592388
211470 0.7449732
211480 0.7508375
211490 0.760315
211500 0.7542592
211510 0.7544301
211520 0.7513677
211530 0.7495367
211540 0.7368595
211550 0.7424262
211560 0.7414027
211570 0.7433555
211580 0.7391909
211590 0.7466624
211600 0.7382134
211610 0.7297604
211620 0.7299514
211630 0.7362146
211640 0.7466979
211650 0.7425613
211660 0.746086
211670 0.742037
211680 0.7408663
211690 0.7412897
211700 0.7506644
211710 0.7481746
211720 0.7561351
211730 0.7604923
211740 0.7568884
211750 0.748067
211760 0.7579589
211770 0.766852
211780 0.7569739
211790 0.7474945
211800 0.7526195
211810 0.754745
211820 0.7483259
211830 0.7508283
211840 0.7439187
211850 0.7439302
211860 0.7441325
211870 0.7582307
211880 0.7454209
211890 0.7333362
211900 0.7419864
211910 0.7465859
211920 0.750156
211930 0.7435412
211940 0.7457877
211950 0.7483097
211960 0.7410337
211970 0.7421896
211980 0.7548368
211990 0.7524474
212000 0.7536797
212010 0.7514281
212020 0.7496839
212030 0.7566382
212040 0.7619649
212050 0.7510852
212060 0.7550654
212070 0.7513174
212080 0.7437307
212090 0.7327574
212100 0.736994
212110 0.7315468
212120 0.7404053
212130 0.7400561
212140 0.7398492
212150 0.7392167
212160 0.7416978
212170 0.7388341
212180 0.7411214
212190 0.7346343
212200 0.7495899
212210 0.7470549
212220 0.7368775
212230 0.7339759
212240 0.7363716
212250 0.7355555
212260 0.7428849
212270 0.7392251
212280 0.7443488
212290 0.7411193
212300 0.7454498
212310 0.7379306
212320 0.7457137
212330 0.7538512
212340 0.7645413
212350 0.7506863
212360 0.7506773
212370 0.7430599
212380 0.7537988
212390 0.7547013
212400 0.7561979
212410 0.7465193
212420 0.7405903
212430 0.747088
212440 0.7517657
212450 0.7427334
212460 0.7371547
212470 0.7329804
212480 0.7424007
212490 0.7357346
212500 0.7331324
212510 0.7320722
212520 0.7461036
212530 0.7451531
212540 0.7468473
212550 0.7469139
212560 0.7440422
212570 0.7481586
212580 0.7408924
212590 0.7371619
212600 0.7361183
212610 0.7317253
212620 0.7265589
212630 0.7285551
212640 0.7249758
212650 0.729863
212660 0.738202
212670 0.735129
212680 0.7422418
212690 0.7415036
212700 0.737679
212710 0.7422383
212720 0.7497413
212730 0.7428355
212740 0.7489042
212750 0.7460747
212760 0.7482693
212770 0.7395493
212780 0.753897
212790 0.7484921
212800 0.749868
212810 0.7463444
212820 0.7497571
212830 0.7428743
212840 0.7534451
212850 0.7562237
212860 0.7504274
212870 0.753517
212880 0.7514267
212890 0.7603405
212900 0.7386749
212910 0.7334727
212920 0.7419501
212930 0.7383002
212940 0.7386311
212950 0.7310444
212960 0.7333362
212970 0.7261099
212980 0.7314331
212990 0.7214785
213000 0.7352367
213010 0.7303963
213020 0.7277127
213030 0.7395198
213040 0.7363287
213050 0.7297791
213060 0.7255202
213070 0.7278046
213080 0.7291561
213090 0.726507
213100 0.7272235
213110 0.7261419
213120 0.733139
213130 0.7359552
213140 0.7344815
213150 0.7255768
213160 0.7322618
213170 0.7189282
213180 0.7278067
213190 0.7342079
213200 0.7351611
213210 0.7260619
213220 0.7358699
213230 0.7390212
213240 0.7312172
213250 0.7406354
213260 0.7406281
213270 0.7284754
213280 0.7246163
213290 0.7341412
213300 0.7277793
213310 0.7373988
213320 0.7395574
213330 0.7407628
213340 0.7454699
213350 0.7398896
213360 0.7380799
213370 0.7321735
213380 0.7325592
213390 0.741469
213400 0.7392777
213410 0.7373642
213420 0.7390314
213430 0.7385113
213440 0.7317642
213450 0.741528
213460 0.7408521
213470 0.7458885
213480 0.7445744
213490 0.7367629
213500 0.7257692
213510 0.7235387
213520 0.7320955
213530 0.7437281
213540 0.739148
213550 0.7424568
213560 0.7360226
213570 0.7334017
213580 0.7353883
213590 0.7308035
213600 0.7300953
213610 0.732731
213620 0.7380988
213630 0.7372998
213640 0.7365244
213650 0.7385769
213660 0.7365062
213670 0.74282
213680 0.7425362
213690 0.7334878
213700 0.739078
213710 0.737581
213720 0.7453645
213730 0.7431393
213740 0.7490218
213750 0.7473289
213760 0.7611358
213770 0.762566
213780 0.7607202
213790 0.7530612
213800 0.7492588
213810 0.7433277
213820 0.7416489
213830 0.7421412
213840 0.7359886
213850 0.7388169
213860 0.7441573
213870 0.7407269
213880 0.7482626
213890 0.7431401
213900 0.7456204
213910 0.7460035
213920 0.7358347
213930 0.7388375
213940 0.7484353
213950 0.7366829
213960 0.7464493
213970 0.7463726
213980 0.7596226
213990 0.7638783
214000 0.7675797
214010 0.7547611
214020 0.7680569
214030 0.7584498
214040 0.7615916
214050 0.7628071
214060 0.7637001
214070 0.7594853
214080 0.7653778
214090 0.7650788
214100 0.764827
214110 0.7742708
214120 0.7654372
214130 0.7661065
214140 0.7698897
214150 0.7717559
214160 0.7733281
214170 0.7622305
214180 0.7682523
214190 0.7574282
214200 0.7504378
214210 0.7705292
214220 0.7648714
214230 0.7697099
214240 0.7626773
214250 0.7594185
214260 0.7681984
214270 0.7618612
214280 0.7715495
214290 0.7672867
214300 0.7629347
214310 0.7615551
214320 0.755116
214330 0.7467578
214340 0.7611203
214350 0.7513564
214360 0.7544521
214370 0.7628323
214380 0.7575923
214390 0.7647433
214400 0.7492436
214410 0.7492253
214420 0.7539302
214430 0.762261
214440 0.7648889
214450 0.7685537
214460 0.7667746
214470 0.7713662
214480 0.7589175
214490 0.7468011
214500 0.7481942
214510 0.7437713
214520 0.7431563
214530 0.7380556
214540 0.7442545
214550 0.7419743
214560 0.7378629
214570 0.7311662
214580 0.7370924
214590 0.7386272
214600 0.7468696
214610 0.7427983
214620 0.7417918
214630 0.7498392
214640 0.7385435
214650 0.7433113
214660 0.7541391
214670 0.7430474
214680 0.7467532
214690 0.7451394
214700 0.7571856
214710 0.7521656
214720 0.7459975
214730 0.7495983
214740 0.7459843
214750 0.7348017
214760 0.7471673
214770 0.7544161
214780 0.7464337
214790 0.7395524
214800 0.7394806
214810 0.7477066
214820 0.7499139
214830 0.7468579
214840 0.7457095
214850 0.7378063
214860 0.7536413
214870 0.7481669
214880 0.7479227
214890 0.7431312
214900 0.7444575
214910 0.750855
214920 0.7443666
214930 0.7522991
214940 0.754829
214950 0.7474869
214960 0.7514827
214970 0.7449715
214980 0.7368767
214990 0.7363985
215000 0.7408378
215010 0.7291277
215020 0.7333091
215030 0.7364822
215040 0.7398637
215050 0.7490749
215060 0.7443541
215070 0.7333992
215080 0.7356587
215090 0.7286917
215100 0.718473
215110 0.7248434
215120 0.7515097
215130 0.7299181
215140 0.7341891
215150 0.7413473
215160 0.7382522
215170 0.7411645
215180 0.7332973
215190 0.7270385
215200 0.7378984
215210 0.7485284
215220 0.7330222
215230 0.736431
215240 0.7414563
215250 0.7372664
215260 0.7365679
215270 0.7295806
215280 0.7428293
215290 0.7318558
215300 0.7333
215310 0.7364545
215320 0.7480215
215330 0.7356263
215340 0.72883
215350 0.735002
215360 0.7364959
215370 0.743047
215380 0.7420395
215390 0.7378418
215400 0.7395151
215410 0.747914
215420 0.7462364
215430 0.7368022
215440 0.737914
215450 0.7345799
215460 0.7370597
215470 0.731114
215480 0.739165
215490 0.7361957
215500 0.7310862
215510 0.7370613
215520 0.7410503
215530 0.7444927
215540 0.7480142
215550 0.7454405
215560 0.7422248
215570 0.7456553
215580 0.7483882
215590 0.7409891
215600 0.7387132
215610 0.7478716
215620 0.746571
215630 0.7527725
215640 0.7496217
215650 0.7472557
215660 0.7528661
215670 0.7407626
215680 0.7451165
215690 0.7500294
215700 0.7430776
215710 0.7516435
215720 0.7507356
215730 0.742968
215740 0.7646551
215750 0.7686381
215760 0.768166
215770 0.7683199
215780 0.7650891
215790 0.7690117
215800 0.7825302
215810 0.7723475
215820 0.7775286
215830 0.7668436
215840 0.7808754
215850 0.7710429
215860 0.7522303
215870 0.759953
215880 0.7600266
215890 0.7514014
215900 0.7513228
215910 0.7607619
215920 0.7672905
215930 0.7605228
215940 0.7607466
215950 0.7561333
215960 0.7509784
215970 0.747028
215980 0.7430489
215990 0.7541748
216000 0.7496576
216010 0.7447183
216020 0.7458292
216030 0.7549652
216040 0.7533674
216050 0.7544721
216060 0.7618822
216070 0.7528489
216080 0.750012
216090 0.7447071
216100 0.7560967
216110 0.7419847
216120 0.745333
216130 0.742691
216140 0.7561114
216150 0.7659819
216160 0.7593264
216170 0.7631431
216180 0.7589204
216190 0.7628714
216200 0.7617428
216210 0.7627932
216220 0.7465195
216230 0.7498898
216240 0.7574261
216250 0.7525726
216260 0.7512821
216270 0.7493432
216280 0.7437878
216290 0.746308
216300 0.7351276
216310 0.7451614
216320 0.7384772
216330 0.7506557
216340 0.7603835
216350 0.7651761
216360 0.7651647
216370 0.7532615
216380 0.7548391
216390 0.7466995
216400 0.7459632
216410 0.7510669
216420 0.752111
216430 0.7485954
216440 0.7427511
216450 0.7426578
216460 0.7410961
216470 0.7402238
216480 0.7355388
216490 0.728635
216500 0.7422581
216510 0.7422319
216520 0.7548916
216530 0.7561524
216540 0.7596825
216550 0.7679246
216560 0.7826889
216570 0.7741036
216580 0.7721893
216590 0.7740039
216600 0.7772834
216610 0.768223
216620 0.7713332
216630 0.7706769
216640 0.7736309
216650 0.7755121
216660 0.7680658
216670 0.7670658
216680 0.7699259
216690 0.7761908
216700 0.7791342
216710 0.7848666
216720 0.7917392
216730 0.7896897
216740 0.775984
216750 0.7744071
216760 0.7679937
216770 0.7748051
216780 0.7814396
216790 0.7861391
216800 0.7830411
216810 0.7851654
216820 0.7732398
216830 0.7754157
216840 0.7725676
216850 0.7685061
216860 0.7721971
216870 0.7766786
216880 0.7757372
216890 0.7790781
216900 0.7792237
216910 0.790406
216920 0.781558
216930 0.7795159
216940 0.7749931
216950 0.7721681
216960 0.7786967
216970 0.7702439
216980 0.7688164
216990 0.7663074
217000 0.7679027
217010 0.774208
217020 0.7700914
217030 0.7734488
217040 0.7701737
217050 0.7623171
217060 0.7760066
217070 0.7766504
217080 0.7744621
217090 0.7739308
217100 0.7660772
217110 0.7673109
217120 0.7789223
217130 0.7671843
217140 0.7605547
217150 0.7577331
217160 0.7469256
217170 0.7521418
217180 0.7600762
217190 0.7551312
217200 0.7602555
217210 0.7519473
217220 0.7596475
217230 0.7586517
217240 0.7612259
217250 0.7587709
217260 0.760401
217270 0.748737
217280 0.7582896
217290 0.7602938
217300 0.7563516
217310 0.7606862
217320 0.7592725
217330 0.7696418
217340 0.7681068
217350 0.7736888
217360 0.7680202
217370 0.7544934
217380 0.7511125
217390 0.7547597
217400 0.7492862
217410 0.7453665
217420 0.7585152
217430 0.7575596
217440 0.7629005
217450 0.7619053
217460 0.7698178
217470 0.7735382
217480 0.771069
217490 0.7757819
217500 0.777006
217510 0.779542
217520 0.7800624
217530 0.7641746
217540 0.7646848
217550 0.7600266
217560 0.7525099
217570 0.76489
217580 0.7568816
217590 0.7500545
217600 0.7519575
217610 0.7529472
217620 0.7448099
217630 0.7600193
217640 0.7687381
217650 0.7684516
217660 0.7642901
217670 0.7641279
217680 0.7751232
217690 0.7689877
217700 0.7532705
217710 0.7678847
217720 0.7531452
217730 0.7535987
217740 0.7540691
217750 0.758846
217760 0.7552336
217770 0.7519732
217780 0.7540874
217790 0.7545519
217800 0.7523335
217810 0.7557226
217820 0.7523044
217830 0.7556955
217840 0.7598723
217850 0.7610847
217860 0.7533441
217870 0.7583625
217880 0.7640571
217890 0.766197
217900 0.7611615
217910 0.7795444
217920 0.7613649
217930 0.7610918
217940 0.7467144
217950 0.74708
217960 0.7422119
217970 0.7452065
217980 0.7496822
217990 0.7462695
218000 0.7417126
218010 0.7422334
218020 0.7469097
218030 0.7461027
218040 0.7453027
218050 0.7438201
218060 0.7537755
218070 0.743247
218080 0.7406238
218090 0.7490457
218100 0.7487391
218110 0.750989
218120 0.7526457
218130 0.7418735
218140 0.7450228
218150 0.7522554
218160 0.7488757
218170 0.743692
218180 0.7535798
218190 0.7579759
218200 0.7625444
218210 0.7588633
218220 0.7550927
218230 0.7560312
218240 0.7592361
218250 0.7609566
218260 0.7727512
218270 0.7573166
218280 0.7560788
218290 0.7546873
218300 0.7571665
218310 0.760746
218320 0.755339
218330 0.7677503
218340 0.7545645
218350 0.7530898
218360 0.763156
218370 0.7486188
218380 0.7573165
218390 0.7562905
218400 0.7493369
218410 0.7581431
218420 0.763064
218430 0.7645921
218440 0.7613411
218450 0.7471928
218460 0.7537537
218470 0.7553957
218480 0.7631523
218490 0.7719418
218500 0.7694675
218510 0.7638716
218520 0.7721334
218530 0.765622
218540 0.7528481
218550 0.7603284
218560 0.7600245
218570 0.762842
218580 0.7547493
218590 0.7602981
218600 0.7537241
218610 0.7603365
218620 0.7669923
218630 0.7810252
218640 0.7731249
218650 0.7743989
218660 0.7696139
218670 0.7708842
218680 0.7645426
218690 0.7702262
218700 0.7692373
218710 0.7730639
218720 0.7681263
218730 0.763066
218740 0.7654104
218750 0.7643797
218760 0.7837229
218770 0.7731544
218780 0.7760519
218790 0.7787309
218800 0.7865174
218810 0.7796522
218820 0.7780309
218830 0.7805899
218840 0.7778438
218850 0.7754967
218860 0.7696939
218870 0.7659344
218880 0.7681748
218890 0.7543985
218900 0.7577244
218910 0.7624235
218920 0.76873
218930 0.7677053
218940 0.771126
218950 0.7674622
218960 0.7671709
218970 0.7758187
218980 0.7623186
218990 0.759496
219000 0.7622498
219010 0.764406
219020 0.7592865
219030 0.7721728
219040 0.7708222
219050 0.7555907
219060 0.7554873
219070 0.7632028
219080 0.7539383
219090 0.7669687
219100 0.7634612
219110 0.7650073
219120 0.7663707
219130 0.7646636
219140 0.7719237
219150 0.7723414
219160 0.7621306
219170 0.7673458
219180 0.7752286
219190 0.7698526
219200 0.7734683
219210 0.7718306
219220 0.7720108
219230 0.7698628
219240 0.7767434
219250 0.7713244
219260 0.7767001
219270 0.7684801
219280 0.7749864
219290 0.7765329
219300 0.7833395
219310 0.7867438
219320 0.7861114
219330 0.7900062
219340 0.7907993
219350 0.7993782
219360 0.8028899
219370 0.7988859
219380 0.7984154
219390 0.7840666
219400 0.7830923
219410 0.7901502
219420 0.7778876
219430 0.7684413
219440 0.7795725
219450 0.7772682
219460 0.7880847
219470 0.7781388
219480 0.7792445
219490 0.7883364
219500 0.782228
219510 0.7754941
219520 0.7807587
219530 0.7797295
219540 0.7749534
219550 0.7800989
219560 0.7762702
219570 0.7782208
219580 0.7740325
219590 0.7696855
219600 0.7720352
219610 0.7594779
219620 0.764312
219630 0.7604566
219640 0.7537377
219650 0.754509
219660 0.7642188
219670 0.7616864
219680 0.765344
219690 0.7713714
219700 0.772324
219710 0.758382
219720 0.7725087
219730 0.7657107
219740 0.7719145
219750 0.7720128
219760 0.7656713
219770 0.7709734
219780 0.7602732
219790 0.7679396
219800 0.7623178
219810 0.7561752
219820 0.7543504
219830 0.7632291
219840 0.7768316
219850 0.7768324
219860 0.7716482
219870 0.7746623
219880 0.7697912
219890 0.7682076
219900 0.7668248
219910 0.7710296
219920 0.7699952
219930 0.7705355
219940 0.7626007
219950 0.7658659
219960 0.7626088
219970 0.7695141
219980 0.7717049
219990 0.7777617
220000 0.7574859
220010 0.7647337
220020 0.7632734
220030 0.7624894
220040 0.7646436
220050 0.7635975
220060 0.7599784
220070 0.7639741
220080 0.7708507
220090 0.773297
220100 0.7597146
220110 0.7654011
220120 0.7695855
220130 0.7738851
220140 0.7651753
220150 0.7616869
220160 0.7715989
220170 0.7583535
220180 0.7607971
220190 0.7555639
220200 0.7586787
220210 0.7595038
220220 0.7729759
220230 0.7706746
220240 0.7716887
220250 0.7710654
220260 0.7760585
220270 0.7698913
220280 0.7704941
220290 0.7763821
220300 0.7761883
220310 0.7674669
220320 0.7670174
220330 0.7664511
220340 0.7665086
220350 0.7635804
220360 0.7546834
220370 0.7539462
220380 0.7560738
220390 0.763163
220400 0.7554694
220410 0.7683126
220420 0.763936
220430 0.767349
220440 0.7675668
220450 0.7738899
220460 0.7746027
220470 0.7628032
220480 0.7614804
220490 0.7690822
220500 0.7589741
220510 0.7562841
220520 0.7525555
220530 0.754425
220540 0.7536369
220550 0.7504672
220560 0.7479745
220570 0.7431929
220580 0.7519466
220590 0.7473271
220600 0.7426245
220610 0.7465196
220620 0.7519843
220630 0.7389775
220640 0.746326
220650 0.749227
220660 0.7502266
220670 0.7526739
220680 0.7559379
220690 0.7549707
220700 0.7565556
220710 0.7651423
220720 0.7526392
220730 0.7523313
220740 0.7559447
220750 0.7534613
220760 0.7463341
220770 0.7469645
220780 0.7425274
220790 0.7407346
220800 0.7396883
220810 0.7532936
220820 0.7442297
220830 0.7419784
220840 0.7516405
220850 0.7471926
220860 0.7411259
220870 0.7510445
220880 0.7486726
220890 0.748264
220900 0.7434372
220910 0.7512518
220920 0.7448636
220930 0.7411642
220940 0.7384468
220950 0.7326763
220960 0.7260769
220970 0.7270756
220980 0.7318352
220990 0.734189
221000 0.732435
221010 0.7347353
221020 0.7356142
221030 0.7412584
221040 0.7440574
221050 0.7393064
221060 0.734695
221070 0.7381987
221080 0.72827
221090 0.732513
221100 0.7390873
221110 0.740156
221120 0.7477936
221130 0.73682
221140 0.7342281
221150 0.745199
221160 0.7443171
221170 0.7588728
221180 0.756789
221190 0.7528495
221200 0.7474607
221210 0.7352653
221220 0.7621217
221230 0.7545431
221240 0.7518073
221250 0.7498038
221260 0.7574432
221270 0.7592261
221280 0.7514982
221290 0.7568166
221300 0.756701
221310 0.751464
221320 0.7409138
221330 0.7383724
221340 0.744413
221350 0.7415558
221360 0.7433595
221370 0.7379299
221380 0.7411539
221390 0.736999
221400 0.7385994
221410 0.7326906
221420 0.7463149
221430 0.7416847
221440 0.7431978
221450 0.7427815
221460 0.746014
221470 0.7434226
221480 0.7414384
221490 0.7401224
221500 0.7452653
221510 0.7362345
221520 0.7472691
221530 0.7410992
221540 0.7545405
221550 0.7656649
221560 0.7592501
221570 0.7689307
221580 0.7719199
221590 0.7714853
221600 0.77865
221610 0.7755955
221620 0.7639834
221630 0.7712027
221640 0.7735711
221650 0.7543366
221660 0.7697155
221670 0.7662529
221680 0.7744257
221690 0.7699779
221700 0.7644183
221710 0.7763104
221720 0.7606852
221730 0.7659248
221740 0.7615506
221750 0.7669803
221760 0.7644517
221770 0.7604182
221780 0.7662777
221790 0.7572294
221800 0.7532187
221810 0.7479864
221820 0.7638892
221830 0.7721137
221840 0.7567658
221850 0.7532902
221860 0.7534054
221870 0.749687
221880 0.7434667
221890 0.74116
221900 0.7482426
221910 0.741064
221920 0.7363583
221930 0.7410861
221940 0.7445652
221950 0.7479234
221960 0.7433076
221970 0.7474959
221980 0.7456897
221990 0.7458497
222000 0.7420305
222010 0.7477327
222020 0.7518218
222030 0.7476513
222040 0.7536544
222050 0.7545177
222060 0.7509401
222070 0.7528248
222080 0.7558075
222090 0.7448102
222100 0.7457192
222110 0.7467109
222120 0.7496766
222130 0.7451755
222140 0.749846
222150 0.7390921
222160 0.7331525
222170 0.7357429
222180 0.7340627
222190 0.7318408
222200 0.7298861
222210 0.7275252
222220 0.7306381
222230 0.736609
222240 0.7392811
222250 0.7429144
222260 0.7415169
222270 0.7455055
222280 0.743697
222290 0.7389494
222300 0.7383539
222310 0.7479275
222320 0.74038
222330 0.7467416
222340 0.7416711
222350 0.7355697
222360 0.7353695
222370 0.7444323
222380 0.7525253
222390 0.7516121
222400 0.7492275
222410 0.7606291
222420 0.7614182
222430 0.755369
222440 0.7567887
222450 0.7603992
222460 0.7553172
222470 0.7533941
222480 0.761062
222490 0.7559863
222500 0.7577678
222510 0.7507806
222520 0.7442963
222530 0.7488903
222540 0.7472422
222550 0.7480432
222560 0.7458713
222570 0.7480959
222580 0.7513601
222590 0.7535599
222600 0.7452059
222610 0.753709
222620 0.7674027
222630 0.7598336
222640 0.7459024
222650 0.7535217
222660 0.758212
222670 0.7583916
222680 0.7566268
222690 0.7589073
222700 0.7654683
222710 0.7679222
222720 0.7799843
222730 0.7676523
222740 0.7673621
222750 0.7722453
222760 0.7749277
222770 0.7769604
222780 0.7622284
222790 0.7578518
222800 0.7638354
222810 0.7714056
222820 0.7630075
222830 0.7700614
222840 0.7708926
222850 0.7673768
222860 0.7657931
222870 0.7750463
222880 0.7749014
222890 0.7775294
222900 0.7753144
222910 0.7720977
222920 0.7755004
222930 0.7692795
222940 0.7724764
222950 0.7743039
222960 0.7679712
222970 0.7635275
222980 0.7628469
222990 0.7655694
223000 0.7710444
223010 0.7674409
223020 0.7553622
223030 0.7601891
223040 0.7599978
223050 0.7545901
223060 0.758055
223070 0.765822
223080 0.7607917
223090 0.7613128
223100 0.7674856
223110 0.7699855
223120 0.754701
223130 0.7524768
223140 0.7536247
223150 0.7627197
223160 0.7641486
223170 0.7530167
223180 0.7600808
223190 0.7609161
223200 0.7615704
223210 0.7737718
223220 0.7763468
223230 0.765042
223240 0.7528187
223250 0.7534565
223260 0.7621734
223270 0.7549183
223280 0.7568535
223290 0.775052
223300 0.7703046
223310 0.7632585
223320 0.7657958
223330 0.7657769
223340 0.7600301
223350 0.7505254
223360 0.7380733
223370 0.756384
223380 0.7593781
223390 0.7544029
223400 0.7590635
223410 0.7517494
223420 0.7505823
223430 0.7574395
223440 0.7512912
223450 0.7419754
223460 0.7552196
223470 0.7517474
223480 0.7697666
223490 0.7598406
223500 0.7725862
223510 0.7630378
223520 0.7684154
223530 0.7747747
223540 0.7688497
223550 0.7700853
223560 0.7534227
223570 0.7677148
223580 0.7734259
223590 0.7674863
223600 0.7645155
223610 0.7698871
223620 0.771036
223630 0.760297
223640 0.7695591
223650 0.7732674
223660 0.7732574
223670 0.7726629
223680 0.7706996
223690 0.776911
223700 0.7688785
223710 0.7656279
223720 0.7603217
223730 0.76346
223740 0.7596209
223750 0.7579311
223760 0.7687405
223770 0.7643006
223780 0.7660532
223790 0.7784388
223800 0.768567
223810 0.7662587
223820 0.7632061
223830 0.7708177
223840 0.7732275
223850 0.7763026
223860 0.7653189
223870 0.7701013
223880 0.7639435
223890 0.7690462
223900 0.7669104
223910 0.7686377
223920 0.78132
223930 0.7631241
223940 0.7615466
223950 0.7589656
223960 0.7700853
223970 0.7600979
223980 0.7562517
223990 0.7625309
224000 0.7559733
224010 0.7557694
224020 0.750832
224030 0.7429425
224040 0.7503211
224050 0.7496991
224060 0.7487439
224070 0.7426443
224080 0.74256
224090 0.7470692
224100 0.754505
224110 0.7489755
224120 0.7477975
224130 0.7533548
224140 0.7541819
224150 0.7621034
224160 0.7581872
224170 0.7475867
224180 0.7605746
224190 0.7609914
224200 0.7505298
224210 0.7576618
224220 0.7406191
224230 0.7545279
224240 0.7379746
224250 0.7416955
224260 0.7461777
224270 0.7407569
224280 0.7428459
224290 0.7501416
224300 0.7481634
224310 0.7447375
224320 0.7435334
224330 0.7492495
224340 0.7568108
224350 0.7750356
224360 0.7626424
224370 0.7537547
224380 0.7622943
224390 0.7612669
224400 0.7632169
224410 0.7589566
224420 0.7705234
224430 0.7661365
224440 0.7711536
224450 0.7584638
224460 0.7567165
224470 0.7613412
224480 0.7553719
224490 0.7480094
224500 0.7665176
224510 0.7616068
224520 0.7508241
224530 0.7627907
224540 0.7570214
224550 0.7807987
224560 0.767975
224570 0.7729235
224580 0.7713431
224590 0.7684509
224600 0.7595519
224610 0.7655374
224620 0.7632997
224630 0.7742834
224640 0.7757128
224650 0.7696011
224660 0.7622153
224670 0.7648305
224680 0.7677381
224690 0.7766551
224700 0.7700477
224710 0.7635859
224720 0.7541593
224730 0.7506191
224740 0.7563522
224750 0.7628387
224760 0.7706494
224770 0.773947
224780 0.7611187
224790 0.7556765
224800 0.7532192
224810 0.7445385
224820 0.748482
224830 0.7606124
224840 0.7575837
224850 0.7491181
224860 0.7601759
224870 0.7614612
224880 0.7526449
224890 0.7566692
224900 0.7513933
224910 0.7662106
224920 0.7721587
224930 0.769861
224940 0.7697746
224950 0.7702156
224960 0.7678308
224970 0.7598076
224980 0.7552432
224990 0.7581187
225000 0.7587596
225010 0.749143
225020 0.7555434
225030 0.7499798
225040 0.7551016
225050 0.7605021
225060 0.7752996
225070 0.772037
225080 0.7657249
225090 0.7664625
225100 0.766368
225110 0.7734661
225120 0.7734248
225130 0.7771342
225140 0.7587894
225150 0.7604312
225160 0.7713512
225170 0.7589439
225180 0.7707019
225190 0.7771
225200 0.7740204
225210 0.7775733
225220 0.7762939
225230 0.7772412
225240 0.7748983
225250 0.78052
225260 0.7751819
225270 0.7634965
225280 0.7629667
225290 0.7720745
225300 0.7683288
225310 0.7666368
225320 0.7639275
225330 0.7713361
225340 0.7726123
225350 0.7776421
225360 0.774555
225370 0.7755575
225380 0.7724785
225390 0.7674192
225400 0.7734463
225410 0.7734906
225420 0.7693093
225430 0.7622737
225440 0.760235
225450 0.7608701
225460 0.7588571
225470 0.7569788
225480 0.7588077
225490 0.7592155
225500 0.7737976
225510 0.7628694
225520 0.7594212
225530 0.7679967
225540 0.7654326
225550 0.7647411
225560 0.7672506
225570 0.7796384
225580 0.7652105
225590 0.771864
225600 0.7713695
225610 0.7640806
225620 0.7650348
225630 0.7520519
225640 0.7670158
225650 0.7551348
225660 0.7580483
225670 0.7599403
225680 0.7598116
225690 0.7668767
225700 0.7859147
225710 0.7711673
225720 0.7614151
225730 0.7801635
225740 0.7678376
225750 0.7745707
225760 0.7659644
225770 0.7631089
225780 0.7763147
225790 0.7626635
225800 0.7717741
225810 0.7616581
225820 0.7695665
225830 0.7774352
225840 0.7738299
225850 0.7725644
225860 0.7690029
225870 0.7649972
225880 0.7670435
225890 0.7686157
225900 0.772205
225910 0.7715271
225920 0.7796943
225930 0.7826474
225940 0.7746495
225950 0.7781082
225960 0.7763522
225970 0.7715652
225980 0.7792732
225990 0.7732245
226000 0.7781489
226010 0.7831031
226020 0.7867237
226030 0.792257
226040 0.7913321
226050 0.782396
226060 0.7756678
226070 0.7720304
226080 0.7692941
226090 0.7710831
226100 0.7697979
226110 0.7682331
226120 0.7830949
226130 0.7658905
226140 0.7586102
226150 0.7637479
226160 0.7675725
226170 0.7592598
226180 0.7608613
226190 0.7706339
226200 0.7659605
226210 0.7592138
226220 0.7621414
226230 0.7604315
226240 0.7626781
226250 0.7606063
226260 0.7623011
226270 0.7632434
226280 0.7640729
226290 0.7596331
226300 0.7690777
226310 0.7548963
226320 0.7581066
226330 0.7638598
226340 0.7696444
226350 0.7850016
226360 0.7789794
226370 0.7767119
226380 0.7762675
226390 0.7734619
226400 0.7715043
226410 0.7736259
226420 0.7798631
226430 0.7864287
226440 0.7833489
226450 0.7872205
226460 0.779974
226470 0.7767215
226480 0.7724674
226490 0.7763818
226500 0.777781
226510 0.7812932
226520 0.7741913
226530 0.7800356
226540 0.7860931
226550 0.7875957
226560 0.7822841
226570 0.7788006
226580 0.7755796
226590 0.7693985
226600 0.7725306
226610 0.7785064
226620 0.7813138
226630 0.7790222
226640 0.7914256
226650 0.7886845
226660 0.7861186
226670 0.7920442
226680 0.7934093
226690 0.7914447
226700 0.793417
226710 0.7839636
226720 0.7860141
226730 0.7897764
226740 0.789156
226750 0.7841159
226760 0.7879003
226770 0.7939162
226780 0.7873249
226790 0.7804753
226800 0.7895185
226810 0.7847062
226820 0.7815974
226830 0.7801881
226840 0.7856588
226850 0.7855805
226860 0.7818703
226870 0.7822703
226880 0.7759247
226890 0.7692496
226900 0.7788299
226910 0.7892678
226920 0.7903765
226930 0.8004164
226940 0.7978307
226950 0.7899572
226960 0.7836528
226970 0.7789027
226980 0.7665496
226990 0.7732242
227000 0.7653603
227010 0.760655
227020 0.7705368
227030 0.7680284
227040 0.7659205
227050 0.7616154
227060 0.7695888
227070 0.7824172
227080 0.7835054
227090 0.7842215
227100 0.7867751
227110 0.7760336
227120 0.7835998
227130 0.7826232
227140 0.7883729
227150 0.7898695
227160 0.7886544
227170 0.7898933
227180 0.7885591
227190 0.7845231
227200 0.796744
227210 0.8084984
227220 0.7984934
227230 0.789582
227240 0.7798523
227250 0.7687145
227260 0.7808777
227270 0.7747734
227280 0.7873254
227290 0.7747443
227300 0.7771769
227310 0.7730829
227320 0.7683929
227330 0.7771806
227340 0.7699842
227350 0.7760099
227360 0.7700346
227370 0.7772759
227380 0.769522
227390 0.764129
227400 0.7776386
227410 0.7680948
227420 0.7776594
227430 0.778516
227440 0.7811722
227450 0.7785104
227460 0.7865189
227470 0.7848048
227480 0.7805417
227490 0.7903933
227500 0.7810188
227510 0.7973753
227520 0.8035497
227530 0.7853269
227540 0.7938044
227550 0.7902369
227560 0.7873497
227570 0.7814748
227580 0.7875188
227590 0.7875673
227600 0.7878742
227610 0.7814546
227620 0.7794403
227630 0.7765778
227640 0.7687621
227650 0.7781008
227660 0.7721657
227670 0.7742764
227680 0.7666025
227690 0.7713714
227700 0.7705479
227710 0.7734985
227720 0.786994
227730 0.7672949
227740 0.7852085
227750 0.7922005
227760 0.7889789
227770 0.7835125
227780 0.7709033
227790 0.7722189
227800 0.7653253
227810 0.7655538
227820 0.7736793
227830 0.7646143
227840 0.7572731
227850 0.7586567
227860 0.7570143
227870 0.7599275
227880 0.7591389
227890 0.7661741
227900 0.76507
227910 0.7608373
227920 0.754748
227930 0.75601
227940 0.7665242
227950 0.7585178
227960 0.7654555
227970 0.7666698
227980 0.7614923
227990 0.7677968
228000 0.769653
228010 0.7730436
228020 0.7656488
228030 0.771613
228040 0.77113
228050 0.7612195
228060 0.7495461
228070 0.7618802
228080 0.7563349
228090 0.7598493
228100 0.7609005
228110 0.7587191
228120 0.7600093
228130 0.7590706
228140 0.7714832
228150 0.7740052
228160 0.777356
228170 0.7728642
228180 0.7821913
228190 0.7786459
228200 0.7796816
228210 0.7789657
228220 0.7749453
228230 0.7734246
228240 0.7739227
228250 0.7835582
228260 0.7727022
228270 0.7677255
228280 0.7549135
228290 0.7520207
228300 0.7509639
228310 0.7585819
228320 0.7600393
228330 0.7602787
228340 0.7548642
228350 0.7577799
228360 0.7597354
228370 0.7707096
228380 0.7603621
228390 0.7574762
228400 0.7621796
228410 0.7652277
228420 0.760655
228430 0.7707199
228440 0.7770408
228450 0.7701239
228460 0.7583507
228470 0.7658027
228480 0.7792802
228490 0.7741664
228500 0.7740926
228510 0.7798449
228520 0.7804826
228530 0.7741329
228540 0.7566559
228550 0.7680708
228560 0.7731695
228570 0.7738914
228580 0.7803143
228590 0.7701614
228600 0.7585592
228610 0.7652401
228620 0.7623664
228630 0.7630033
228640 0.7575156
228650 0.7636222
228660 0.7633198
228670 0.7662215
228680 0.7889988
228690 0.7834582
228700 0.7940106
228710 0.786904
228720 0.7877544
228730 0.7866896
228740 0.7799868
228750 0.7685929
228760 0.7730987
228770 0.7659133
228780 0.7710422
228790 0.7659121
228800 0.7744125
228810 0.7720809
228820 0.7705708
228830 0.7773113
228840 0.7687826
228850 0.7663007
228860 0.7534049
228870 0.7545098
228880 0.7486745
228890 0.752064
228900 0.7640815
228910 0.7603385
228920 0.7694424
228930 0.7685502
228940 0.7582673
228950 0.7733883
228960 0.7677754
228970 0.7706904
228980 0.7645939
228990 0.7621199
229000 0.771124
229010 0.7664219
229020 0.7590859
229030 0.7562277
229040 0.7613849
229050 0.772744
229060 0.7739103
229070 0.7717872
229080 0.7763775
229090 0.7708867
229100 0.7776295
229110 0.7751738
229120 0.7674264
229130 0.7728316
229140 0.7722097
229150 0.769644
229160 0.7621746
229170 0.7608668
229180 0.7784887
229190 0.7725029
229200 0.7795249
229210 0.7862613
229220 0.7892401
229230 0.781463
229240 0.7691785
229250 0.7694493
229260 0.7654732
229270 0.7558606
229280 0.7695331
229290 0.7666855
229300 0.7667947
229310 0.7653993
229320 0.772454
229330 0.7784781
229340 0.7695418
229350 0.7688519
229360 0.7817192
229370 0.7913538
229380 0.7759203
229390 0.764198
229400 0.7606529
229410 0.7559896
229420 0.771466
229430 0.7845066
229440 0.781863
229450 0.7887525
229460 0.7825041
229470 0.7799121
229480 0.78431
229490 0.7815775
229500 0.785943
229510 0.7735693
229520 0.7726341
229530 0.7722843
229540 0.7700062
229550 0.7665699
229560 0.7678841
229570 0.7668722
229580 0.7756603
229590 0.7843091
229600 0.7886446
229610 0.7883522
229620 0.7997149
229630 0.7861044
229640 0.7855018
229650 0.7898437
229660 0.7844316
229670 0.7906467
229680 0.7892985
229690 0.7914394
229700 0.7972637
229710 0.7811229
229720 0.7716055
229730 0.7841124
229740 0.7857569
229750 0.7809851
229760 0.7844952
229770 0.7746662
229780 0.7725674
229790 0.7771826
229800 0.7710657
229810 0.7679751
229820 0.7662939
229830 0.7723964
229840 0.7726106
229850 0.7750809
229860 0.7802871
229870 0.7711831
229880 0.7663729
229890 0.765854
229900 0.7596833
229910 0.7617772
229920 0.7694914
229930 0.7731314
229940 0.7735906
229950 0.7708405
229960 0.7767155
229970 0.7802186
229980 0.7860909
229990 0.7812628
230000 0.7848915
230010 0.7784076
230020 0.7844879
230030 0.7725667
230040 0.7684312
230050 0.768507
230060 0.770509
230070 0.7713211
230080 0.7663482
230090 0.7677743
230100 0.7685779
230110 0.768947
230120 0.7641698
230130 0.7748375
230140 0.7549246
230150 0.7500435
230160 0.7509149
230170 0.7585905
230180 0.7507152
230190 0.7567717
230200 0.7492169
230210 0.766382
230220 0.7632309
230230 0.7713451
230240 0.7746213
230250 0.7666892
230260 0.7703584
230270 0.7721403
230280 0.7734697
230290 0.7710752
230300 0.7658298
230310 0.768145
230320 0.7699542
230330 0.7708768
230340 0.7700287
230350 0.7702205
230360 0.7662129
230370 0.7586577
230380 0.759967
230390 0.7594591
230400 0.7648132
230410 0.7788398
230420 0.7708985
230430 0.7832153
230440 0.7781537
230450 0.7800015
230460 0.7754471
230470 0.7731997
230480 0.7761279
230490 0.7795193
230500 0.7822619
230510 0.7814776
230520 0.7895125
230530 0.7829917
230540 0.7796233
230550 0.7728875
230560 0.7630073
230570 0.7654852
230580 0.7778264
230590 0.78193
230600 0.7644486
230610 0.7625374
230620 0.7557204
230630 0.7628179
230640 0.7626721
230650 0.7541428
230660 0.7561849
230670 0.772378
230680 0.769402
230690 0.7661511
230700 0.7676854
230710 0.7767403
230720 0.7725511
230730 0.7682365
230740 0.7651453
230750 0.7597693
230760 0.7727102
230770 0.7804337
230780 0.77368
230790 0.7805291
230800 0.7761207
230810 0.7663015
230820 0.7722747
230830 0.7718719
230840 0.7839686
230850 0.7716125
230860 0.7714281
230870 0.7682322
230880 0.7660235
230890 0.7688863
230900 0.763966
230910 0.7691607
230920 0.7670861
230930 0.7703609
230940 0.7568603
230950 0.7694831
230960 0.7505034
230970 0.7615072
230980 0.7621143
230990 0.7618495
231000 0.7518212
231010 0.7498263
231020 0.7465243
231030 0.7509817
231040 0.745779
231050 0.7472013
231060 0.7387799
231070 0.7444553
231080 0.7366095
231090 0.7470335
231100 0.743282
231110 0.7444373
231120 0.7459935
231130 0.7508529
231140 0.7478072
231150 0.751729
231160 0.7494611
231170 0.7545363
231180 0.7545916
231190 0.7474481
231200 0.7615491
231210 0.7614002
231220 0.7596398
231230 0.7535685
231240 0.7626138
231250 0.7590156
231260 0.7503399
231270 0.7495108
231280 0.7505552
231290 0.7509746
231300 0.7525151
231310 0.7547523
231320 0.7491588
231330 0.7545952
231340 0.7578017
231350 0.7526475
231360 0.7522628
231370 0.7367198
231380 0.7472708
231390 0.7390091
231400 0.7442336
231410 0.7389257
231420 0.7503951
231430 0.7519777
231440 0.7437303
231450 0.7453733
231460 0.7447395
231470 0.7447427
231480 0.7442658
231490 0.7358218
231500 0.7357215
231510 0.7371395
231520 0.7478582
231530 0.7621821
231540 0.7530057
231550 0.748619
231560 0.7543608
231570 0.7538142
231580 0.7451268
231590 0.7478547
231600 0.7444012
231610 0.7407746
231620 0.7444273
231630 0.7491595
231640 0.754141
231650 0.7584667
231660 0.7499137
231670 0.7613715
231680 0.7489962
231690 0.7422154
231700 0.7492791
231710 0.7378509
231720 0.7486115
231730 0.7538807
231740 0.7485558
231750 0.7447047
231760 0.7496039
231770 0.7502693
231780 0.7588871
231790 0.752874
231800 0.7542734
231810 0.7559772
231820 0.7614709
231830 0.7606394
231840 0.7520879
231850 0.7544015
231860 0.7556264
231870 0.7582532
231880 0.7658043
231890 0.7590501
231900 0.7571524
231910 0.7597736
231920 0.7598579
231930 0.7612264
231940 0.7625315
231950 0.7599069
231960 0.7550126
231970 0.7578431
231980 0.7498189
231990 0.7529103
232000 0.761278
232010 0.7585046
232020 0.7623677
232030 0.7582975
232040 0.7729533
232050 0.7737496
232060 0.7595773
232070 0.7566839
232080 0.7584755
232090 0.7658004
232100 0.7589145
232110 0.7688256
232120 0.7727149
232130 0.767355
232140 0.7724155
232150 0.7670468
232160 0.7712215
232170 0.7767946
232180 0.7722737
232190 0.7663139
232200 0.7724411
232210 0.7583479
232220 0.764086
232230 0.7628733
232240 0.7491035
232250 0.7498631
232260 0.7603597
232270 0.7617218
232280 0.7666773
232290 0.7710803
232300 0.7608256
232310 0.7650738
232320 0.7686007
232330 0.7661033
232340 0.7657923
232350 0.779646
232360 0.7720657
232370 0.7781163
232380 0.7824517
232390 0.7736632
232400 0.7599704
232410 0.7610312
232420 0.7594966
232430 0.7625436
232440 0.7617304
232450 0.7709442
232460 0.7659014
232470 0.7634336
232480 0.7658039
232490 0.7615454
232500 0.7603878
232510 0.7614779
232520 0.7685247
232530 0.7717652
232540 0.7652212
232550 0.7694197
232560 0.774894
232570 0.7690018
232580 0.7820961
232590 0.7693299
232600 0.7771098
232610 0.7740873
232620 0.7785471
232630 0.7828999
232640 0.7840913
232650 0.7769382
232660 0.7733619
232670 0.7699148
232680 0.7751883
232690 0.7725003
232700 0.7761875
232710 0.76744
232720 0.7684509
232730 0.7783595
232740 0.7722705
232750 0.7683412
232760 0.7601343
232770 0.7573456
232780 0.766351
232790 0.7588898
232800 0.7701223
232810 0.772072
232820 0.7691047
232830 0.7765907
232840 0.7568691
232850 0.7679265
232860 0.7668051
232870 0.7727023
232880 0.7754418
232890 0.7638242
232900 0.7742803
232910 0.7744421
232920 0.7887267
232930 0.7841563
232940 0.7888626
232950 0.7839071
232960 0.7821996
232970 0.7742561
232980 0.7756919
232990 0.7755405
233000 0.7721577
233010 0.7713084
233020 0.7703431
233030 0.7633878
233040 0.7628844
233050 0.7642058
233060 0.7550412
233070 0.7626376
233080 0.7595662
233090 0.7569118
233100 0.75335
233110 0.7639068
233120 0.7564549
233130 0.7675694
233140 0.7610443
233150 0.7601176
233160 0.7552986
233170 0.7618836
233180 0.7565902
233190 0.7487996
233200 0.7509645
233210 0.7636257
233220 0.7568679
233230 0.754888
233240 0.7551008
233250 0.7622759
233260 0.761815
233270 0.7678732
233280 0.7638623
233290 0.7575679
233300 0.7582394
233310 0.7581755
233320 0.7578456
233330 0.7566846
233340 0.7533692
233350 0.7595088
233360 0.7521042
233370 0.7574555
233380 0.7528146
233390 0.7565674
233400 0.7499176
233410 0.7384831
233420 0.7527714
233430 0.7611708
233440 0.7504724
233450 0.758289
233460 0.7378356
233470 0.7367001
233480 0.7468626
233490 0.7421778
233500 0.7516822
233510 0.7503409
233520 0.7397841
233530 0.7364556
233540 0.7348293
233550 0.7385975
233560 0.7435025
233570 0.7479481
233580 0.7485194
233590 0.7412242
233600 0.7308692
233610 0.746657
233620 0.7479184
233630 0.7397507
233640 0.7505466
233650 0.7357144
233660 0.7472743
233670 0.7360438
233680 0.7412357
233690 0.7484021
233700 0.7528086
233710 0.751031
233720 0.7544681
233730 0.7614934
233740 0.7605286
233750 0.7654222
233760 0.7696434
233770 0.7608898
233780 0.7701276
233790 0.7715845
233800 0.7669801
233810 0.77669
233820 0.7878178
233830 0.7751373
233840 0.7716401
233850 0.7780938
233860 0.7885945
233870 0.7855076
233880 0.7860503
233890 0.7852689
233900 0.7748053
233910 0.7744216
233920 0.7754338
233930 0.7813182
233940 0.7712335
233950 0.772762
233960 0.7748814
233970 0.774438
233980 0.7833677
233990 0.7797469
234000 0.7835404
234010 0.7907241
234020 0.7933587
234030 0.7815961
234040 0.7840535
234050 0.7841851
234060 0.7724891
234070 0.7883659
234080 0.7872144
234090 0.7809839
234100 0.7865995
234110 0.7829484
234120 0.7855052
234130 0.7881908
234140 0.7781906
234150 0.7714042
234160 0.7665303
234170 0.7632251
234180 0.7649565
234190 0.7754917
234200 0.7566124
234210 0.7698799
234220 0.7690696
234230 0.7634857
234240 0.7563967
234250 0.7684676
234260 0.7694545
234270 0.7654374
234280 0.7762887
234290 0.7803624
234300 0.7798343
234310 0.7774962
234320 0.7683173
234330 0.7688827
234340 0.7678526
234350 0.7743351
234360 0.7629805
234370 0.7692659
234380 0.763555
234390 0.7639906
234400 0.7664487
234410 0.7708867
234420 0.7721161
234430 0.7806052
234440 0.7749774
234450 0.7669936
234460 0.7680612
234470 0.7679312
234480 0.7575888
234490 0.7663767
234500 0.7600428
234510 0.7645751
234520 0.7558401
234530 0.7607599
234540 0.7677724
234550 0.7611159
234560 0.7605261
234570 0.7640712
234580 0.7629774
234590 0.7663147
234600 0.7675686
234610 0.7708012
234620 0.7689513
234630 0.7687507
234640 0.7723804
234650 0.7733839
234660 0.7811093
234670 0.7773859
234680 0.776779
234690 0.7813363
234700 0.7900416
234710 0.7753434
234720 0.7754773
234730 0.7679457
234740 0.773767
234750 0.773199
234760 0.7714179
234770 0.7711844
234780 0.7677148
234790 0.7757972
234800 0.783537
234810 0.7745761
234820 0.7750709
234830 0.7573245
234840 0.7688125
234850 0.7662699
234860 0.7665605
234870 0.7684151
234880 0.7706166
234890 0.7773083
234900 0.7731669
234910 0.7652089
234920 0.7608902
234930 0.7704062
234940 0.7701231
234950 0.7696947
234960 0.777119
234970 0.783752
234980 0.777162
234990 0.7848852
235000 0.7740839
235010 0.7767856
235020 0.7680591
235030 0.7814878
235040 0.7747021
235050 0.7779711
235060 0.7733243
235070 0.7797238
235080 0.7786216
235090 0.7753578
235100 0.7721604
235110 0.7778102
235120 0.7806816
235130 0.7745187
235140 0.7897529
235150 0.7761003
235160 0.7736443
235170 0.7710657
235180 0.7869787
235190 0.7861103
235200 0.7859555
235210 0.7816783
235220 0.7830988
235230 0.7936183
235240 0.8022915
235250 0.7882188
235260 0.7917346
235270 0.7869248
235280 0.7859762
235290 0.7838873
235300 0.7914888
235310 0.7822164
235320 0.7889653
235330 0.7817302
235340 0.7802609
235350 0.7781604
235360 0.7854632
235370 0.7779004
235380 0.7849676
235390 0.776763
235400 0.7796011
235410 0.7899262
235420 0.7840513
235430 0.7900883
235440 0.7904309
235450 0.7858826
235460 0.796777
235470 0.7830477
235480 0.7889409
235490 0.7951891
235500 0.7863583
235510 0.7881407
235520 0.7870515
235530 0.7773812
235540 0.7809286
235550 0.7895035
235560 0.7768173
235570 0.7795538
235580 0.7748435
235590 0.7823987
235600 0.7836874
235610 0.780251
235620 0.7744763
235630 0.7749845
235640 0.7779366
235650 0.782463
235660 0.7865045
235670 0.7855773
235680 0.7905671
235690 0.7894433
235700 0.7926044
235710 0.7864952
235720 0.783816
235730 0.7817441
235740 0.7825294
235750 0.7846896
235760 0.7880291
235770 0.7749813
235780 0.7776107
235790 0.7662184
235800 0.7742261
235810 0.7741418
235820 0.7711726
235830 0.7743652
235840 0.7740595
235850 0.7748137
235860 0.7757059
235870 0.7721176
235880 0.773146
235890 0.7835324
235900 0.7895216
235910 0.7887154
235920 0.7880928
235930 0.7834985
235940 0.767159
235950 0.7717745
235960 0.7864148
235970 0.7889866
235980 0.7753224
235990 0.7774741
236000 0.7680044
236010 0.7783832
236020 0.7822305
236030 0.778267
236040 0.7781147
236050 0.7681226
236060 0.7721101
236070 0.774375
236080 0.7731448
236090 0.7808604
236100 0.7655489
236110 0.7688575
236120 0.7718242
236130 0.7691477
236140 0.7752669
236150 0.7795977
236160 0.7815699
236170 0.7904717
236180 0.7832536
236190 0.7757252
236200 0.7918123
236210 0.7813599
236220 0.7733653
236230 0.7645804
236240 0.7694906
236250 0.7862431
236260 0.786189
236270 0.7842404
236280 0.7823659
236290 0.7834783
236300 0.785067
236310 0.7895444
236320 0.7958071
236330 0.7902154
236340 0.7863895
236350 0.785477
236360 0.7858133
236370 0.7931458
236380 0.7908432
236390 0.7959825
236400 0.7951806
236410 0.7862911
236420 0.7854933
236430 0.7855669
236440 0.7832505
236450 0.7755745
236460 0.7740904
236470 0.7767556
236480 0.7910622
236490 0.7959616
236500 0.7816336
236510 0.7868645
236520 0.7853752
236530 0.7888089
236540 0.7866499
236550 0.7990486
236560 0.7866156
236570 0.8007771
236580 0.7883306
236590 0.778444
236600 0.7854792
236610 0.7907787
236620 0.7980407
236630 0.7912862
236640 0.7968287
236650 0.7885138
236660 0.7820443
236670 0.7804462
236680 0.7836456
236690 0.7889308
236700 0.7878321
236710 0.7911699
236720 0.7819315
236730 0.7873376
236740 0.7900056
236750 0.779389
236760 0.7841471
236770 0.7868549
236780 0.7856115
236790 0.7880099
236800 0.7717281
236810 0.7903929
236820 0.7776859
236830 0.7767742
236840 0.7793762
236850 0.7874802
236860 0.776884
236870 0.7789215
236880 0.7902597
236890 0.7895259
236900 0.7856277
236910 0.7835912
236920 0.7835696
236930 0.7838857
236940 0.7875651
236950 0.7811127
236960 0.7810686
236970 0.7822198
236980 0.7859271
236990 0.7902753
237000 0.7844941
237010 0.7887105
237020 0.7713431
237030 0.7844194
237040 0.7749662
237050 0.7723915
237060 0.7622636
237070 0.756682
237080 0.7588989
237090 0.7579167
237100 0.757381
237110 0.7666965
237120 0.755293
237130 0.7523908
237140 0.7573071
237150 0.7676313
237160 0.771868
237170 0.7621918
237180 0.7613104
237190 0.7669753
237200 0.7514355
237210 0.7576416
237220 0.7528724
237230 0.7493587
237240 0.7504976
237250 0.7482625
237260 0.7528826
237270 0.7711006
237280 0.7646759
237290 0.7669783
237300 0.7597581
237310 0.7611881
237320 0.7509879
237330 0.7496547
237340 0.7482589
237350 0.7441747
237360 0.7429744
237370 0.7487965
237380 0.7581184
237390 0.7561758
237400 0.7571482
237410 0.7473676
237420 0.7557368
237430 0.7592244
237440 0.7563654
237450 0.7567703
237460 0.7518464
237470 0.7516335
237480 0.748322
237490 0.7544401
237500 0.7539412
237510 0.7493038
237520 0.7464202
237530 0.7446297
237540 0.7521955
237550 0.7539474
237560 0.7476046
237570 0.7540469
237580 0.7504819
237590 0.7591293
237600 0.758992
237610 0.7481675
237620 0.7439585
237630 0.7445356
237640 0.7482793
237650 0.7500532
237660 0.7485207
237670 0.7458943
237680 0.7620861
237690 0.7507254
237700 0.7514054
237710 0.7572091
237720 0.7492478
237730 0.7363694
237740 0.7462949
237750 0.7389446
237760 0.7308995
237770 0.7306751
237780 0.7319793
237790 0.7284439
237800 0.7289739
237810 0.7302616
237820 0.7495995
237830 0.7421693
237840 0.740932
237850 0.7412736
237860 0.7433424
237870 0.7381811
237880 0.7410553
237890 0.7399892
237900 0.7424581
237910 0.7355885
237920 0.7355128
237930 0.7368794
237940 0.7492929
237950 0.7261636
237960 0.7334715
237970 0.7338731
237980 0.7424577
237990 0.7326064
238000 0.7458624
238010 0.7370928
238020 0.7390217
238030 0.7398064
238040 0.7301145
238050 0.7339115
238060 0.7406991
238070 0.7307886
238080 0.7296488
238090 0.7298339
238100 0.7297806
238110 0.7318621
238120 0.7335915
238130 0.7292956
238140 0.7381725
238150 0.7420116
238160 0.7381386
238170 0.7423403
238180 0.7403599
238190 0.7348729
238200 0.7276841
238210 0.7335418
238220 0.7283161
238230 0.7179924
238240 0.7294804
238250 0.7263267
238260 0.7321522
238270 0.7272533
238280 0.7230945
238290 0.7240248
238300 0.7260304
238310 0.7348384
238320 0.7432674
238330 0.7386536
238340 0.7349566
238350 0.7336177
238360 0.7336909
238370 0.738177
238380 0.7417465
238390 0.742084
238400 0.7408031
238410 0.741355
238420 0.7338198
238430 0.7310115
238440 0.7448975
238450 0.7434272
238460 0.7473828
238470 0.739633
238480 0.7453456
238490 0.7443346
238500 0.7393733
238510 0.7429174
238520 0.7412714
238530 0.7450002
238540 0.7383133
238550 0.7410018
238560 0.7339609
238570 0.74067
238580 0.7428471
238590 0.7456622
238600 0.7341409
238610 0.7341946
238620 0.7381754
238630 0.7378409
238640 0.7342728
238650 0.7380965
238660 0.7340115
238670 0.7475308
238680 0.7343994
238690 0.7320547
238700 0.7448114
238710 0.7438687
238720 0.7429497
238730 0.7346773
238740 0.7270777
238750 0.7273899
238760 0.7319785
238770 0.7236497
238780 0.7300507
238790 0.7282469
238800 0.7376713
238810 0.7487617
238820 0.7443351
238830 0.7441568
238840 0.7396967
238850 0.7405538
238860 0.7338898
238870 0.727862
238880 0.7173295
238890 0.7255781
238900 0.7240741
238910 0.7248877
238920 0.7261004
238930 0.7160509
238940 0.7094622
238950 0.7195673
238960 0.7347488
238970 0.7467199
238980 0.7469527
238990 0.7524328
239000 0.7453417
239010 0.7410736
239020 0.7320521
239030 0.7382145
239040 0.7356143
239050 0.7441897
239060 0.743565
239070 0.7342973
239080 0.7313383
239090 0.7327818
239100 0.7339342
239110 0.7312904
239120 0.7428156
239130 0.7443323
239140 0.7475801
239150 0.7499489
239160 0.7630059
239170 0.7639329
239180 0.7587335
239190 0.7746867
239200 0.7697785
239210 0.7781215
239220 0.7708439
239230 0.7675616
239240 0.75323
239250 0.7469142
239260 0.7447872
239270 0.7526714
239280 0.7479669
239290 0.7507104
239300 0.743623
239310 0.7435952
239320 0.7535892
239330 0.751381
239340 0.7647489
239350 0.7575744
239360 0.750122
239370 0.7478454
239380 0.7612314
239390 0.7552747
239400 0.7567515
239410 0.7563481
239420 0.756731
239430 0.7604951
239440 0.7549583
239450 0.7606111
239460 0.7623103
239470 0.7466496
239480 0.7444928
239490 0.7511901
239500 0.7589318
239510 0.7662976
239520 0.7580348
239530 0.7545652
239540 0.7620726
239550 0.7583297
239560 0.7630957
239570 0.7611979
239580 0.7568443
239590 0.7577741
239600 0.755849
239610 0.7539205
239620 0.7557808
239630 0.7533148
239640 0.756221
239650 0.7556479
239660 0.745002
239670 0.7468238
239680 0.740131
239690 0.7585844
239700 0.7661214
239710 0.7648559
239720 0.7633436
239730 0.7574608
239740 0.7538566
239750 0.746428
239760 0.7415767
239770 0.7532604
239780 0.7411639
239790 0.7384843
239800 0.7453984
239810 0.7437144
239820 0.741593
239830 0.7476612
239840 0.7415071
239850 0.7402632
239860 0.7451068
239870 0.7482624
239880 0.748122
239890 0.7452258
239900 0.732232
239910 0.732258
239920 0.738738
239930 0.7361266
239940 0.7399749
239950 0.7308208
239960 0.7265412
239970 0.7397045
239980 0.7368277
239990 0.737399
240000 0.7348624
240010 0.7262284
240020 0.71938
240030 0.7303844
240040 0.7286162
240050 0.7399153
240060 0.7329705
240070 0.7321069
240080 0.7329485
240090 0.7255172
240100 0.7252112
240110 0.7194229
240120 0.7269744
240130 0.7340184
240140 0.7218001
240150 0.7286204
240160 0.7311113
240170 0.7299458
240180 0.7338182
240190 0.7276084
240200 0.7252559
240210 0.7312828
240220 0.7287962
240230 0.7307538
240240 0.7261174
240250 0.7302446
240260 0.7361211
240270 0.7317022
240280 0.7253694
240290 0.7326273
240300 0.7248772
240310 0.7298291
240320 0.7376977
240330 0.7324651
240340 0.7298827
240350 0.726931
240360 0.7368132
240370 0.7416846
240380 0.7430055
240390 0.7369487
240400 0.7418538
240410 0.7350779
240420 0.7359347
240430 0.7424261
240440 0.7381408
240450 0.726323
240460 0.7389571
240470 0.7306768
240480 0.7354504
240490 0.7376487
240500 0.7336441
240510 0.7416182
240520 0.7333414
240530 0.7465777
240540 0.7414648
240550 0.7412686
240560 0.7423756
240570 0.7344958
240580 0.7415444
240590 0.7363412
240600 0.7312149
240610 0.7365196
240620 0.7395524
240630 0.7381003
240640 0.731665
240650 0.7380494
240660 0.73855
240670 0.7320638
240680 0.7335004
240690 0.7411759
240700 0.7436972
240710 0.7366486
240720 0.7395775
240730 0.7324687
240740 0.7384652
240750 0.7466143
240760 0.7519251
240770 0.7491843
240780 0.7645562
240790 0.7514655
240800 0.7450656
240810 0.7511558
240820 0.7468578
240830 0.7482023
240840 0.7443767
240850 0.7542339
240860 0.7531832
240870 0.7579806
240880 0.7561945
240890 0.7502784
240900 0.7516801
240910 0.7450665
240920 0.7453826
240930 0.7441389
240940 0.7453019
240950 0.7603551
240960 0.7548382
240970 0.7571121
240980 0.7519927
240990 0.7512146
241000 0.746646
241010 0.7555913
241020 0.7608603
241030 0.7573485
241040 0.7589047
241050 0.7530534
241060 0.7506549
241070 0.7520685
241080 0.7555225
241090 0.7553479
241100 0.7597684
241110 0.7646589
241120 0.7697513
241130 0.7774598
241140 0.7663292
241150 0.7618004
241160 0.7604697
241170 0.7503007
241180 0.7518432
241190 0.7467302
241200 0.750975
241210 0.7501125
241220 0.7562441
241230 0.7625105
241240 0.773424
241250 0.7621996
241260 0.7535087
241270 0.7623711
241280 0.7588596
241290 0.7681172
241300 0.7675321
241310 0.7608231
241320 0.7819812
241330 0.7713327
241340 0.7653739
241350 0.7650685
241360 0.7707079
241370 0.7613158
241380 0.7780816
241390 0.7776641
241400 0.7806884
241410 0.7742023
241420 0.7789121
241430 0.7790087
241440 0.7723743
241450 0.7662901
241460 0.7606854
241470 0.7653146
241480 0.7524602
241490 0.752291
241500 0.7544754
241510 0.7570637
241520 0.7556539
241530 0.7594649
241540 0.7483351
241550 0.7620643
241560 0.7543736
241570 0.7581167
241580 0.7464588
241590 0.749904
241600 0.7437814
241610 0.755533
241620 0.7504353
241630 0.7520056
241640 0.7527428
241650 0.7560038
241660 0.7618535
241670 0.7607864
241680 0.7643239
241690 0.7514028
241700 0.764162
241710 0.7702851
241720 0.789766
241730 0.7851232
241740 0.7841702
241750 0.7857525
241760 0.7814725
241770 0.778105
241780 0.7729792
241790 0.7686173
241800 0.7673421
241810 0.7627085
241820 0.7675951
241830 0.775072
241840 0.7573274
241850 0.7633932
241860 0.7602295
241870 0.7536504
241880 0.7648097
241890 0.7508399
241900 0.7612894
241910 0.7636145
241920 0.7609215
241930 0.7582377
241940 0.7515131
241950 0.7527171
241960 0.7437202
241970 0.7443362
241980 0.7442551
241990 0.7459542
242000 0.7547056
242010 0.7508568
242020 0.756368
242030 0.7516242
242040 0.751835
242050 0.7494308
242060 0.7608472
242070 0.7599886
242080 0.7621242
242090 0.7587509
242100 0.7543775
242110 0.7581778
242120 0.7562912
242130 0.7511114
242140 0.7602084
242150 0.7594843
242160 0.7521768
242170 0.754566
242180 0.7437737
242190 0.7461056
242200 0.7552572
242210 0.7512307
242220 0.7506672
242230 0.7574961
242240 0.7532185
242250 0.756291
242260 0.7536218
242270 0.7492899
242280 0.7422844
242290 0.7412279
242300 0.7386714
242310 0.7412868
242320 0.7489565
242330 0.7488335
242340 0.7479312
242350 0.7532468
242360 0.7539545
242370 0.7508852
242380 0.7491902
242390 0.7344251
242400 0.7414322
242410 0.7449925
242420 0.7531464
242430 0.7413521
242440 0.7367533
242450 0.7500951
242460 0.7478328
242470 0.7518718
242480 0.7491953
242490 0.7511254
242500 0.7587359
242510 0.7485403
242520 0.7480695
242530 0.7504499
242540 0.7615214
242550 0.7609612
242560 0.7688492
242570 0.7618853
242580 0.7581407
242590 0.7540411
242600 0.7527462
242610 0.7516093
242620 0.7585586
242630 0.751389
242640 0.7482021
242650 0.7328454
242660 0.7352712
242670 0.7404689
242680 0.7425931
242690 0.7486513
242700 0.7546186
242710 0.7563741
242720 0.757995
242730 0.7575501
242740 0.7601037
242750 0.7544595
242760 0.7649999
242770 0.7673561
242780 0.7660489
242790 0.7675155
242800 0.7747461
242810 0.7561543
242820 0.7579103
242830 0.7583562
242840 0.7690918
242850 0.7690869
242860 0.7730282
242870 0.7680641
242880 0.7702993
242890 0.7684545
242900 0.7762221
242910 0.7800152
242920 0.7700359
242930 0.762372
242940 0.7715576
242950 0.7684419
242960 0.7679371
242970 0.7583704
242980 0.7603445
242990 0.7557255
243000 0.7557417
243010 0.7628255
243020 0.756175
243030 0.7662439
243040 0.7587857
243050 0.7493395
243060 0.7523141
243070 0.7507411
243080 0.751316
243090 0.7466625
243100 0.7509997
243110 0.7614309
243120 0.7628788
243130 0.7574114
243140 0.7671122
243150 0.7553947
243160 0.7584173
243170 0.7503929
243180 0.7449943
243190 0.7372774
243200 0.7427288
243210 0.752378
243220 0.7401509
243230 0.737649
243240 0.7491074
243250 0.7560585
243260 0.7521459
243270 0.7495943
243280 0.7540596
243290 0.7494745
243300 0.75074
243310 0.7545325
243320 0.7382991
243330 0.7408224
243340 0.7383612
243350 0.741783
[truncated: 95,698 more chars]
