# Supplementary material for: Targeted systematic evolution of an RNA platform neutralizing DNMT1 function and controlling DNA methylation
Source: Nat Commun. 2023 Jan 6;14:99. doi: 10.1038/s41467-022-35222-4 (PMC9823104; doi:10.1038/s41467-022-35222-4)
Supplement: Supplementary file 6 — Source Data [file 41467_2022_35222_MOESM6_ESM.zip › source data file/Supplementary Figure 14/Ce49/Ce49-complex-R3.dat]

0 0
10 0.1195868
20 0.1505971
30 0.1703692
40 0.180032
50 0.1978993
60 0.2184047
70 0.2424074
80 0.2433307
90 0.2577132
100 0.2438607
110 0.2488137
120 0.2600188
130 0.2680286
140 0.2665092
150 0.2852316
160 0.2914465
170 0.2807334
180 0.2718146
190 0.2844532
200 0.3019545
210 0.3050199
220 0.3069789
230 0.3074182
240 0.3067546
250 0.3047031
260 0.3211162
270 0.3089394
280 0.3156781
290 0.3176714
300 0.3334046
310 0.3398582
320 0.3298308
330 0.3330631
340 0.3429996
350 0.3266634
360 0.3466628
370 0.348208
380 0.3363943
390 0.3554575
400 0.3472118
410 0.3447491
420 0.3351598
430 0.3317939
440 0.3329697
450 0.3272988
460 0.3388894
470 0.3393251
480 0.3413845
490 0.3381135
500 0.3569133
510 0.368819
520 0.3543111
530 0.3602616
540 0.3431724
550 0.3442787
560 0.3495276
570 0.3535456
580 0.3592132
590 0.3539882
600 0.3559622
610 0.3462355
620 0.3441693
630 0.3498763
640 0.3548963
650 0.3530393
660 0.3677478
670 0.366998
680 0.3672564
690 0.3756096
700 0.3758144
710 0.3884123
720 0.391151
730 0.3957502
740 0.3875003
750 0.3743361
760 0.37179
770 0.3644866
780 0.3743472
790 0.3735813
800 0.3710108
810 0.3789533
820 0.3689805
830 0.3754502
840 0.3704692
850 0.3745371
860 0.3841157
870 0.3740443
880 0.3686681
890 0.3636822
900 0.36299
910 0.3696017
920 0.3756737
930 0.3645827
940 0.3774362
950 0.3707931
960 0.3614272
970 0.3619635
980 0.3606023
990 0.3639744
1000 0.3683255
1010 0.3723577
1020 0.3626261
1030 0.3626245
1040 0.3667212
1050 0.3685963
1060 0.3812326
1070 0.3874254
1080 0.3872511
1090 0.3970292
1100 0.4001412
1110 0.4046459
1120 0.398452
1130 0.3866238
1140 0.3875682
1150 0.3864569
1160 0.373833
1170 0.3778016
1180 0.3935023
1190 0.3937907
1200 0.3865294
1210 0.3705997
1220 0.3743894
1230 0.3777426
1240 0.3769431
1250 0.3696125
1260 0.3699917
1270 0.3882982
1280 0.3857045
1290 0.3769926
1300 0.3890547
1310 0.3878492
1320 0.3815674
1330 0.385462
1340 0.3833417
1350 0.3968926
1360 0.4052702
1370 0.4025833
1380 0.4016394
1390 0.4054339
1400 0.3999712
1410 0.3992448
1420 0.3995697
1430 0.4041132
1440 0.4123271
1450 0.3965136
1460 0.3901808
1470 0.3874842
1480 0.3989741
1490 0.3892992
1500 0.3893014
1510 0.3962108
1520 0.3926001
1530 0.4101367
1540 0.4079288
1550 0.3933339
1560 0.4108527
1570 0.3981313
1580 0.3793716
1590 0.3777448
1600 0.3969977
1610 0.3875112
1620 0.3898816
1630 0.3911417
1640 0.3991811
1650 0.4077081
1660 0.4128717
1670 0.4066854
1680 0.4062913
1690 0.4033062
1700 0.4136632
1710 0.4031653
1720 0.4133993
1730 0.413124
1740 0.4161035
1750 0.4106549
1760 0.4066775
1770 0.4115328
1780 0.4158543
1790 0.4246166
1800 0.4126969
1810 0.4057519
1820 0.4013402
1830 0.4079418
1840 0.3905083
1850 0.3949559
1860 0.3878318
1870 0.3886046
1880 0.3875015
1890 0.3952308
1900 0.3900431
1910 0.3862073
1920 0.3942997
1930 0.405158
1940 0.4039414
1950 0.4060194
1960 0.3973525
1970 0.3958286
1980 0.3956683
1990 0.4023409
2000 0.3998436
2010 0.4041849
2020 0.4020586
2030 0.3992796
2040 0.4043778
2050 0.4065481
2060 0.4071307
2070 0.3989847
2080 0.3991255
2090 0.3959256
2100 0.3969787
2110 0.4002977
2120 0.3964148
2130 0.4029895
2140 0.4109507
2150 0.4151732
2160 0.4089643
2170 0.4035498
2180 0.3995343
2190 0.4080625
2200 0.4011135
2210 0.4098109
2220 0.405828
2230 0.4144844
2240 0.4089069
2250 0.4036074
2260 0.4190114
2270 0.4268611
2280 0.4112469
2290 0.4128162
2300 0.4244601
2310 0.4363587
2320 0.4239562
2330 0.4210269
2340 0.4266538
2350 0.4453277
2360 0.4461726
2370 0.4305324
2380 0.4238914
2390 0.4124891
2400 0.4166715
2410 0.4164436
2420 0.4155862
2430 0.4067388
2440 0.4183075
2450 0.4306051
2460 0.4305055
2470 0.4341217
2480 0.4419305
2490 0.4402028
2500 0.4374032
2510 0.4407385
2520 0.4391319
2530 0.436811
2540 0.4424341
2550 0.4172878
2560 0.4215006
2570 0.4131461
2580 0.4180068
2590 0.4076917
2600 0.4017653
2610 0.3973415
2620 0.4061873
2630 0.4111502
2640 0.4045374
2650 0.4068661
2660 0.4129095
2670 0.4247608
2680 0.4194756
2690 0.4140559
2700 0.4257098
2710 0.4269155
2720 0.4236291
2730 0.4163711
2740 0.4229546
2750 0.4177521
2760 0.4277392
2770 0.4405428
2780 0.4318995
2790 0.4367691
2800 0.4353029
2810 0.4217346
2820 0.4356652
2830 0.4410467
2840 0.4378873
2850 0.4566657
2860 0.4448395
2870 0.4529696
2880 0.4480863
2890 0.4402001
2900 0.4441624
2910 0.4394019
2920 0.4465528
2930 0.4521019
2940 0.4333395
2950 0.432196
2960 0.4275012
2970 0.4257063
2980 0.421185
2990 0.41878
3000 0.4232639
3010 0.4267873
3020 0.4338334
3030 0.4270852
3040 0.439165
3050 0.437606
3060 0.4284965
3070 0.4368036
3080 0.4338546
3090 0.4366658
3100 0.4381079
3110 0.4301897
3120 0.4262031
3130 0.435281
3140 0.4364193
3150 0.4418606
3160 0.4407268
3170 0.4273993
3180 0.4225899
3190 0.4376443
3200 0.444694
3210 0.4438293
3220 0.4320475
3230 0.4213848
3240 0.4253929
3250 0.4312273
3260 0.4316899
3270 0.4471722
3280 0.4548942
3290 0.4618599
3300 0.4640762
3310 0.4719688
3320 0.4629475
3330 0.4653307
3340 0.4585949
3350 0.4641644
3360 0.4607455
3370 0.4605353
3380 0.4561849
3390 0.4591536
3400 0.4559934
3410 0.4559539
3420 0.4481571
3430 0.4576959
3440 0.4691002
3450 0.4575486
3460 0.4496009
3470 0.4472692
3480 0.4523227
3490 0.4441191
3500 0.442633
3510 0.4504143
3520 0.4474572
3530 0.4543676
3540 0.4643173
3550 0.4563524
3560 0.4556036
3570 0.455422
3580 0.4518716
3590 0.4574688
3600 0.4621516
3610 0.4666297
3620 0.4741755
3630 0.4778788
3640 0.4714036
3650 0.469669
3660 0.4887059
3670 0.4876103
3680 0.4880592
3690 0.4844991
3700 0.4800276
3710 0.4756356
3720 0.476349
3730 0.4673774
3740 0.4680996
3750 0.4664167
3760 0.4671519
3770 0.4778257
3780 0.4689712
3790 0.4767993
3800 0.4703256
3810 0.466247
3820 0.4691226
3830 0.4639996
3840 0.4604764
3850 0.4661854
3860 0.4533511
3870 0.455078
3880 0.4470799
3890 0.4516523
3900 0.4413112
3910 0.4514084
3920 0.4513932
3930 0.4423323
3940 0.4344887
3950 0.4343869
3960 0.4423982
3970 0.4393603
3980 0.4395154
3990 0.4431283
4000 0.4547106
4010 0.4411064
4020 0.4526286
4030 0.4461195
4040 0.4354553
4050 0.4366775
4060 0.4484315
4070 0.4562861
4080 0.4532568
4090 0.452902
4100 0.4512261
4110 0.4464308
4120 0.4510658
4130 0.4532928
4140 0.4527121
4150 0.4579119
4160 0.4508978
4170 0.4494496
4180 0.44823
4190 0.4456372
4200 0.4519783
4210 0.4497232
4220 0.4451747
4230 0.4488008
4240 0.4516106
4250 0.4451793
4260 0.4466828
4270 0.4393561
4280 0.4444695
4290 0.4529422
4300 0.4496756
4310 0.4609607
4320 0.4680265
4330 0.4577258
4340 0.453452
4350 0.4406459
4360 0.4365391
4370 0.4514503
4380 0.4609031
4390 0.4640848
4400 0.4625793
4410 0.4571476
4420 0.4489927
4430 0.45621
4440 0.4567432
4450 0.4513462
4460 0.4443079
4470 0.4543692
4480 0.4454052
4490 0.4416517
4500 0.4422884
4510 0.4462474
4520 0.4458548
4530 0.451554
4540 0.4604303
4550 0.4588184
4560 0.4668018
4570 0.4571918
4580 0.4525566
4590 0.4606878
4600 0.4573719
4610 0.4613667
4620 0.4688031
4630 0.4660929
4640 0.458797
4650 0.4502607
4660 0.4531572
4670 0.4591412
4680 0.4582812
4690 0.4554101
4700 0.455323
4710 0.4667461
4720 0.4604485
4730 0.4661486
4740 0.4659619
4750 0.4651437
4760 0.4494814
4770 0.4495139
4780 0.4553683
4790 0.4589965
4800 0.4629491
4810 0.463092
4820 0.4692039
4830 0.4676021
4840 0.4775633
4850 0.4760938
4860 0.4855522
4870 0.4808637
4880 0.4771954
4890 0.4667815
4900 0.4721306
4910 0.473536
4920 0.4694922
4930 0.467697
4940 0.4809427
4950 0.4862571
4960 0.47948
4970 0.4739555
4980 0.4719616
4990 0.4766238
5000 0.4691805
5010 0.466375
5020 0.467948
5030 0.4676526
5040 0.4723766
5050 0.4807872
5060 0.4887257
5070 0.4755147
5080 0.4644601
5090 0.464828
5100 0.4709425
5110 0.4700907
5120 0.4669128
5130 0.47229
5140 0.4784608
5150 0.4864675
5160 0.4780875
5170 0.4776834
5180 0.4813319
5190 0.4907227
5200 0.4952102
5210 0.4948148
5220 0.4931511
5230 0.4945014
5240 0.4964566
5250 0.5017352
5260 0.4999031
5270 0.4878243
5280 0.4824123
5290 0.4776738
5300 0.4811176
5310 0.4651891
5320 0.4654193
5330 0.4486027
5340 0.4556519
5350 0.4647765
5360 0.4581585
5370 0.4623188
5380 0.4702247
5390 0.4691204
5400 0.4688177
5410 0.4715483
5420 0.4681313
5430 0.4745713
5440 0.466323
5450 0.4796137
5460 0.4843849
5470 0.4855798
5480 0.493442
5490 0.4894703
5500 0.4864779
5510 0.4916267
5520 0.4782533
5530 0.4718811
5540 0.4586702
5550 0.4602331
5560 0.4614404
5570 0.4562541
5580 0.4568042
5590 0.4477361
5600 0.4546715
5610 0.4602782
5620 0.4634853
5630 0.4569002
5640 0.4486509
5650 0.4525895
5660 0.4618504
5670 0.4656029
5680 0.469496
5690 0.4692922
5700 0.4650039
5710 0.461054
5720 0.4515058
5730 0.4582534
5740 0.4615348
5750 0.4725824
5760 0.4674857
5770 0.4626352
5780 0.4602213
5790 0.4666911
5800 0.4570412
5810 0.4696333
5820 0.4669191
5830 0.4547024
5840 0.4575452
5850 0.4606586
5860 0.465923
5870 0.4622004
5880 0.4545365
5890 0.4636182
5900 0.4615611
5910 0.4643576
5920 0.4673605
5930 0.4710426
5940 0.4614426
5950 0.4775779
5960 0.4729302
5970 0.4834374
5980 0.4764594
5990 0.4763295
6000 0.4794451
6010 0.4763351
6020 0.4797723
6030 0.4867615
6040 0.4801392
6050 0.4701798
6060 0.4561054
6070 0.4642161
6080 0.4768448
6090 0.4746359
6100 0.4664229
6110 0.4707398
6120 0.4685381
6130 0.4599255
6140 0.4577858
6150 0.4606061
6160 0.4607181
6170 0.4731196
6180 0.4773571
6190 0.4761071
6200 0.4815056
6210 0.4796503
6220 0.4779504
6230 0.4789662
6240 0.4855981
6250 0.4825529
6260 0.4806249
6270 0.4755287
6280 0.4844643
6290 0.478926
6300 0.4677725
6310 0.4660898
6320 0.4731124
6330 0.4766321
6340 0.4781598
6350 0.4851658
6360 0.488746
6370 0.4832225
6380 0.4812796
6390 0.4817887
6400 0.4798239
6410 0.484109
6420 0.4876219
6430 0.4873464
6440 0.4791617
6450 0.482254
6460 0.4732007
6470 0.4852124
6480 0.4884279
6490 0.4884972
6500 0.488025
6510 0.4873168
6520 0.4874087
6530 0.488063
6540 0.4805984
6550 0.4728721
6560 0.4707543
6570 0.478662
6580 0.4745951
6590 0.4799427
6600 0.4884319
6610 0.4762526
6620 0.4677807
6630 0.480854
6640 0.4827809
6650 0.4844817
6660 0.490225
6670 0.4826941
6680 0.4785736
6690 0.4676613
6700 0.4866387
6710 0.485682
6720 0.4926835
6730 0.4928556
6740 0.4917073
6750 0.4972962
6760 0.5050635
6770 0.490617
6780 0.5075969
6790 0.50638
6800 0.5111297
6810 0.5069344
6820 0.4975511
6830 0.5067672
6840 0.4940688
6850 0.4947417
6860 0.4942589
6870 0.4923368
6880 0.4975803
6890 0.4961791
6900 0.5023594
6910 0.5159692
6920 0.509814
6930 0.5169063
6940 0.5288358
6950 0.5289052
6960 0.5216727
6970 0.5115854
6980 0.4994871
6990 0.4973387
7000 0.4863985
7010 0.5151354
7020 0.5152525
7030 0.5147523
7040 0.5283012
7050 0.5210292
7060 0.5185419
7070 0.5091906
7080 0.5063198
7090 0.5203613
7100 0.512408
7110 0.5124336
7120 0.5005426
7130 0.4921031
7140 0.495178
7150 0.496566
7160 0.4920118
7170 0.48855
7180 0.4978285
7190 0.496296
7200 0.4973407
7210 0.4956251
7220 0.4885249
7230 0.4795959
7240 0.4687151
7250 0.4812077
7260 0.4845522
7270 0.4839569
7280 0.4825559
7290 0.4829977
7300 0.4852446
7310 0.4878027
7320 0.4887777
7330 0.490641
7340 0.4918885
7350 0.4863225
7360 0.4921463
7370 0.495325
7380 0.487262
7390 0.4797776
7400 0.4894389
7410 0.508857
7420 0.5101116
7430 0.5102343
7440 0.5028751
7450 0.4948068
7460 0.4909879
7470 0.5075724
7480 0.5083489
7490 0.5070797
7500 0.4927355
7510 0.5000992
7520 0.5008456
7530 0.5131606
7540 0.5197018
7550 0.514073
7560 0.5115503
7570 0.4994236
7580 0.4911548
7590 0.4874193
7600 0.4916048
7610 0.4996077
7620 0.4922448
7630 0.50235
7640 0.5062593
7650 0.506705
7660 0.5054634
7670 0.5157192
7680 0.5156854
7690 0.507739
7700 0.515271
7710 0.5115007
7720 0.5216174
7730 0.5238447
7740 0.5056767
7750 0.5011824
7760 0.500455
7770 0.5067998
7780 0.5060786
7790 0.4940351
7800 0.4988378
7810 0.5026481
7820 0.5154226
7830 0.5128006
7840 0.5077452
7850 0.5056602
7860 0.5010557
7870 0.5107322
7880 0.5084065
7890 0.5180854
7900 0.5151024
7910 0.5178934
7920 0.52451
7930 0.5263406
7940 0.5138969
7950 0.5126609
7960 0.5188178
7970 0.5128368
7980 0.5224879
7990 0.51781
8000 0.5222859
8010 0.5116555
8020 0.5165336
8030 0.5105243
8040 0.5138205
8050 0.5123001
8060 0.5197424
8070 0.5211706
8080 0.5103859
8090 0.5165423
8100 0.510625
8110 0.5101362
8120 0.514557
8130 0.5175285
8140 0.5006375
8150 0.5049974
8160 0.4967796
8170 0.5100634
8180 0.4995384
8190 0.4981061
8200 0.50037
8210 0.4960352
8220 0.5136451
8230 0.5125737
8240 0.523344
8250 0.5148921
8260 0.5169545
8270 0.5320696
8280 0.5257673
8290 0.516933
8300 0.5050895
8310 0.5143119
8320 0.5236463
8330 0.5222556
8340 0.5138713
8350 0.5252497
8360 0.5197837
8370 0.5286113
8380 0.5190997
8390 0.5120806
8400 0.5012587
8410 0.5180311
8420 0.5123141
8430 0.5070531
8440 0.5046222
8450 0.5068072
8460 0.5008986
8470 0.4918627
8480 0.4976866
8490 0.4993745
8500 0.5002325
8510 0.509592
8520 0.517116
8530 0.514708
8540 0.5141044
8550 0.5136524
8560 0.4986527
8570 0.4977323
8580 0.5083485
8590 0.5047945
8600 0.5042603
8610 0.5119038
8620 0.5121985
8630 0.5149844
8640 0.5155717
8650 0.5095669
8660 0.5381156
8670 0.5437262
8680 0.5404288
8690 0.5360594
8700 0.532356
8710 0.5313308
8720 0.5452392
8730 0.5410187
8740 0.5322887
8750 0.5263615
8760 0.534915
8770 0.528424
8780 0.5386748
8790 0.5336713
8800 0.5422566
8810 0.5497489
8820 0.5619806
8830 0.5651098
8840 0.5655975
8850 0.563885
8860 0.5623346
8870 0.5651166
8880 0.5686355
8890 0.5608189
8900 0.5547723
8910 0.5563302
8920 0.5607505
8930 0.5518801
8940 0.5540188
8950 0.5535403
8960 0.5606228
8970 0.5621107
8980 0.5687107
8990 0.5565537
9000 0.5540552
9010 0.5482603
9020 0.5472136
9030 0.5641119
9040 0.5784134
9050 0.57867
9060 0.5723791
9070 0.5395976
9080 0.5387495
9090 0.5446205
9100 0.5544841
9110 0.5562981
9120 0.545841
9130 0.5471964
9140 0.546716
9150 0.5421305
9160 0.5421566
9170 0.5515465
9180 0.5586972
9190 0.5495601
9200 0.5493466
9210 0.5587657
9220 0.5464305
9230 0.5436094
9240 0.5385296
9250 0.5403325
9260 0.5498756
9270 0.5476753
9280 0.5514153
9290 0.548126
9300 0.5558565
9310 0.5536692
9320 0.5552937
9330 0.5434903
9340 0.5466357
9350 0.5433152
9360 0.5518363
9370 0.5577649
9380 0.5621241
9390 0.5645751
9400 0.5738545
9410 0.5607529
9420 0.5717385
9430 0.5694453
9440 0.5673506
9450 0.5625049
9460 0.5686626
9470 0.5682585
9480 0.5759392
9490 0.5573816
9500 0.5574682
9510 0.5755033
9520 0.5660914
9530 0.568813
9540 0.5632062
9550 0.5818928
9560 0.5741578
9570 0.5742745
9580 0.5835045
9590 0.5796019
9600 0.5797006
9610 0.5893275
9620 0.5919064
9630 0.5813599
9640 0.5808355
9650 0.5843839
9660 0.5820746
9670 0.576624
9680 0.5735425
9690 0.590291
9700 0.5890669
9710 0.5890619
9720 0.589779
9730 0.5809421
9740 0.5949671
9750 0.5969824
9760 0.6019713
9770 0.5844406
9780 0.5909951
9790 0.6065407
9800 0.6046242
9810 0.6126425
9820 0.612518
9830 0.5999601
9840 0.5878714
9850 0.5803491
9860 0.6032557
9870 0.601612
9880 0.6018043
9890 0.6009951
9900 0.610774
9910 0.5882053
9920 0.5934512
9930 0.5777974
9940 0.5754896
9950 0.5816038
9960 0.5722564
9970 0.5782015
9980 0.5883638
9990 0.5931128
10000 0.5843484
10010 0.5951104
10020 0.5851084
10030 0.5898953
10040 0.5877498
10050 0.5956085
10060 0.6026479
10070 0.5791751
10080 0.5767267
10090 0.5755005
10100 0.5610479
10110 0.5793377
10120 0.5898136
10130 0.5782799
10140 0.5677626
10150 0.5622646
10160 0.5583361
10170 0.5585541
10180 0.5611741
10190 0.570311
10200 0.5707777
10210 0.567832
10220 0.5634303
10230 0.568836
10240 0.5763585
10250 0.573597
10260 0.5807548
10270 0.5858131
10280 0.5946503
10290 0.5999585
10300 0.6015057
10310 0.5880229
10320 0.6007712
10330 0.6014016
10340 0.5995642
10350 0.6148185
10360 0.6126384
10370 0.5932295
10380 0.5873246
10390 0.5989762
10400 0.5846331
10410 0.5868389
10420 0.5801439
10430 0.5786623
10440 0.5683855
10450 0.5686656
10460 0.5686296
10470 0.5736318
10480 0.582377
10490 0.5774043
10500 0.5873113
10510 0.588135
10520 0.592153
10530 0.5772184
10540 0.5719582
10550 0.5901302
10560 0.5905859
10570 0.5793106
10580 0.5867773
10590 0.5909146
10600 0.5960307
10610 0.587586
10620 0.6064677
10630 0.5890808
10640 0.5708069
10650 0.5654061
10660 0.5727739
10670 0.5758101
10680 0.5649661
10690 0.5682223
10700 0.5698972
10710 0.5805272
10720 0.5789779
10730 0.5827638
10740 0.5751182
10750 0.5807891
10760 0.5748307
10770 0.5711691
10780 0.5746075
10790 0.5913733
10800 0.5948228
10810 0.5915871
10820 0.6031129
10830 0.5919267
10840 0.581427
10850 0.572382
10860 0.5723975
10870 0.5683267
10880 0.5754446
10890 0.578104
10900 0.5982218
10910 0.5833693
10920 0.577262
10930 0.5614957
10940 0.5732787
10950 0.56875
10960 0.5679864
10970 0.5683389
10980 0.5638731
10990 0.5561712
11000 0.5444319
11010 0.5582264
11020 0.555982
11030 0.5527836
11040 0.5572912
11050 0.5642323
11060 0.5797958
11070 0.5804977
11080 0.5813106
11090 0.5659043
11100 0.5612434
11110 0.5556562
11120 0.5626733
11130 0.5633625
11140 0.5554489
11150 0.546458
11160 0.5575778
11170 0.5483373
11180 0.5453721
11190 0.5583698
11200 0.5432798
11210 0.5432822
11220 0.5456946
11230 0.5354466
11240 0.5223129
11250 0.5166943
11260 0.5194558
11270 0.526062
11280 0.532073
11290 0.5405341
11300 0.5405287
11310 0.5409802
11320 0.5342008
11330 0.5427406
11340 0.5325349
11350 0.529785
11360 0.539566
11370 0.5473102
11380 0.5395902
11390 0.5345888
11400 0.5465666
11410 0.5418375
11420 0.5537601
11430 0.5723456
11440 0.5843433
11450 0.5896008
11460 0.5795469
11470 0.5817092
11480 0.5776282
11490 0.5723758
11500 0.5779715
11510 0.5727929
11520 0.5733736
11530 0.5740191
11540 0.5776743
11550 0.5666052
11560 0.5630565
11570 0.5785465
11580 0.5653706
11590 0.5664409
11600 0.5718583
11610 0.5730745
11620 0.57442
11630 0.5767835
11640 0.5874738
11650 0.5960636
11660 0.600355
11670 0.6061283
11680 0.6083987
11690 0.6010752
11700 0.6100593
11710 0.6092137
11720 0.6126983
11730 0.5961754
11740 0.6021534
11750 0.5784773
11760 0.5939434
11770 0.5914092
11780 0.5785761
11790 0.5788044
11800 0.5652564
11810 0.5763264
11820 0.5934069
11830 0.5897148
11840 0.6030077
11850 0.587709
11860 0.585272
11870 0.5897166
11880 0.5792301
11890 0.5939303
11900 0.5884033
11910 0.5878019
11920 0.5936977
11930 0.587196
11940 0.5934572
11950 0.5992379
11960 0.5902342
11970 0.5894595
11980 0.59948
11990 0.5909538
12000 0.6024085
12010 0.6011431
12020 0.5920594
12030 0.5946397
12040 0.6017326
12050 0.5860481
12060 0.6004595
12070 0.593133
12080 0.6072891
12090 0.5936701
12100 0.5919328
12110 0.5903701
12120 0.5889252
12130 0.6034051
12140 0.607285
12150 0.603268
12160 0.5921259
12170 0.5773733
12180 0.5832723
12190 0.5767544
12200 0.5684931
12210 0.5629292
12220 0.5835141
12230 0.5902889
12240 0.5924405
12250 0.5810965
12260 0.5943061
12270 0.6072522
12280 0.6035036
12290 0.6047192
12300 0.6072918
12310 0.6075563
12320 0.6012197
12330 0.6115593
12340 0.5984849
12350 0.5983853
12360 0.5962117
12370 0.5923516
12380 0.607518
12390 0.5952585
12400 0.5954443
12410 0.5929638
12420 0.5933564
12430 0.5816052
12440 0.5861056
12450 0.5923132
12460 0.5957268
12470 0.590166
12480 0.5755157
12490 0.5778377
12500 0.5646212
12510 0.5632077
12520 0.5677108
12530 0.5626838
12540 0.5770308
12550 0.5735971
12560 0.5781086
12570 0.5875731
12580 0.5837676
12590 0.5852205
12600 0.5869251
12610 0.5749806
12620 0.5861573
12630 0.5831666
12640 0.5934209
12650 0.6010364
12660 0.5955857
12670 0.5880917
12680 0.5977052
12690 0.5973836
12700 0.6098564
12710 0.6118985
12720 0.6161095
12730 0.5962037
12740 0.5983356
12750 0.6032589
12760 0.6096225
12770 0.6018475
12780 0.5901829
12790 0.5913373
12800 0.5897458
12810 0.5822419
12820 0.5910855
12830 0.5911972
12840 0.5965381
12850 0.5986437
12860 0.6002618
12870 0.5922632
12880 0.5953851
12890 0.60212
12900 0.6097677
12910 0.6174734
12920 0.6050744
12930 0.5979949
12940 0.5898684
12950 0.6003844
12960 0.6028787
12970 0.6029289
12980 0.5946171
12990 0.5917873
13000 0.5964125
13010 0.5907884
13020 0.5925522
13030 0.5775949
13040 0.5795999
13050 0.5712424
13060 0.5753573
13070 0.5767254
13080 0.5766272
13090 0.573285
13100 0.5700299
13110 0.5753546
13120 0.5924639
13130 0.5946532
13140 0.5857329
13150 0.5863207
13160 0.5909111
13170 0.5825802
13180 0.5926984
13190 0.5876293
13200 0.5915712
13210 0.5934236
13220 0.601652
13230 0.604825
13240 0.5853315
13250 0.5877213
13260 0.5867255
13270 0.5850511
13280 0.5899923
13290 0.5863057
13300 0.5876644
13310 0.5956165
13320 0.6032519
13330 0.6004996
13340 0.6028017
13350 0.6074466
13360 0.6032974
13370 0.6002917
13380 0.5961906
13390 0.5921513
13400 0.5939313
13410 0.5983615
13420 0.6053295
13430 0.6008341
13440 0.6157614
13450 0.6115213
13460 0.6031004
13470 0.5912132
13480 0.5930978
13490 0.6060541
13500 0.5968348
13510 0.5984574
13520 0.6033044
13530 0.6032637
13540 0.5977946
13550 0.6044193
13560 0.6038029
13570 0.6010175
13580 0.6029044
13590 0.6046832
13600 0.6048132
13610 0.6127196
13620 0.6258929
13630 0.622856
13640 0.6164392
13650 0.6023307
13660 0.6010398
13670 0.5956429
13680 0.5998172
13690 0.6002216
13700 0.6032217
13710 0.6092375
13720 0.6138918
13730 0.6160866
13740 0.6014286
13750 0.5958547
13760 0.5940711
13770 0.6058865
13780 0.6148782
13790 0.6244552
13800 0.6365571
13810 0.6390105
13820 0.6440873
13830 0.641522
13840 0.6250563
13850 0.6301048
13860 0.634636
13870 0.6302498
13880 0.6283814
13890 0.6476242
13900 0.6570343
13910 0.6471013
13920 0.6275383
13930 0.6333429
13940 0.6478198
13950 0.630779
13960 0.6433142
13970 0.646558
13980 0.6530109
13990 0.6385454
14000 0.6369701
14010 0.6359076
14020 0.6299219
14030 0.6399814
14040 0.6552466
14050 0.6448511
14060 0.6371107
14070 0.6309568
14080 0.6407493
14090 0.6431302
14100 0.6433639
14110 0.6473905
14120 0.6430741
14130 0.6474234
14140 0.6418169
14150 0.6478338
14160 0.630374
14170 0.6175315
14180 0.6106599
14190 0.6324282
14200 0.6306406
14210 0.6522372
14220 0.6383575
14230 0.6287062
14240 0.6214681
14250 0.6270972
14260 0.6166845
14270 0.6099896
14280 0.6158546
14290 0.6141994
14300 0.6165717
14310 0.6184339
14320 0.6265885
14330 0.6248567
14340 0.6070913
14350 0.6167399
14360 0.6071746
14370 0.6086126
14380 0.6153465
14390 0.6172732
14400 0.6138047
14410 0.6185293
14420 0.6149426
14430 0.629629
14440 0.6290241
14450 0.6282326
14460 0.6322173
14470 0.6414325
14480 0.6464947
14490 0.6472715
14500 0.6485841
14510 0.6516597
14520 0.6462715
14530 0.647548
14540 0.6567304
14550 0.6419241
14560 0.6390089
14570 0.6423239
14580 0.6635902
14590 0.6640075
14600 0.6685796
14610 0.668137
14620 0.6521648
14630 0.6474795
14640 0.644133
14650 0.6487133
14660 0.6490251
14670 0.6500809
14680 0.6379397
14690 0.6489314
14700 0.6348892
14710 0.6421926
14720 0.6397028
14730 0.6432645
14740 0.6558746
14750 0.6481881
14760 0.656211
14770 0.6711791
14780 0.6692976
14790 0.6667149
14800 0.6784133
14810 0.6694595
14820 0.6652344
14830 0.6544249
14840 0.6444436
14850 0.62982
14860 0.6307409
14870 0.6266769
14880 0.6305918
14890 0.6199624
14900 0.6159994
14910 0.6203873
14920 0.6344308
14930 0.6298735
14940 0.6391047
14950 0.6433476
14960 0.6428686
14970 0.638751
14980 0.6470573
14990 0.6495749
15000 0.6414881
15010 0.64041
15020 0.6303779
15030 0.6410387
15040 0.6346309
15050 0.635453
15060 0.6270616
15070 0.6279603
15080 0.6304709
15090 0.624203
15100 0.6189888
15110 0.6213304
15120 0.6219589
15130 0.6262743
15140 0.6153761
15150 0.6246822
15160 0.6250899
15170 0.6267101
15180 0.6167522
15190 0.6237429
15200 0.6137289
15210 0.6187446
15220 0.604398
15230 0.6053064
15240 0.6164876
15250 0.6181062
15260 0.6316068
15270 0.6363157
15280 0.6373128
15290 0.6359903
15300 0.6351582
15310 0.6310319
15320 0.6258032
15330 0.6391096
15340 0.6172171
15350 0.6273162
15360 0.6321574
15370 0.6325286
15380 0.6358484
15390 0.6431497
15400 0.6357129
15410 0.6347522
15420 0.6394817
15430 0.6394974
15440 0.6230306
15450 0.6202766
15460 0.6378782
15470 0.6303552
15480 0.6239842
15490 0.6159501
15500 0.6239803
15510 0.6076207
15520 0.6068472
15530 0.6076588
15540 0.5989532
15550 0.5999689
15560 0.6031731
15570 0.6191854
15580 0.6174234
15590 0.6105784
15600 0.5997696
15610 0.5995371
15620 0.6038188
15630 0.6038533
15640 0.5951784
15650 0.6028078
15660 0.5929707
15670 0.5888329
15680 0.5949833
15690 0.6021755
15700 0.618095
15710 0.6180799
15720 0.6014236
15730 0.6004678
15740 0.6078421
15750 0.6329536
15760 0.6215971
15770 0.6182231
15780 0.6318193
15790 0.6297696
15800 0.6371154
15810 0.6388375
15820 0.6433704
15830 0.6357222
15840 0.6427404
15850 0.6306318
15860 0.6182727
15870 0.6178045
15880 0.6048395
15890 0.5972099
15900 0.6095604
15910 0.6124883
15920 0.6034104
15930 0.6124871
15940 0.6065386
15950 0.6101166
15960 0.6061594
15970 0.6063859
15980 0.5873531
15990 0.5787849
16000 0.5741997
16010 0.5734283
16020 0.5830108
16030 0.5864982
16040 0.5809383
16050 0.5865069
16060 0.5895773
16070 0.5971684
16080 0.5835185
16090 0.587116
16100 0.5928758
16110 0.5848557
16120 0.6057761
16130 0.6123403
16140 0.6093875
16150 0.6031157
16160 0.599127
16170 0.5984236
16180 0.6021555
16190 0.6074255
16200 0.6048082
16210 0.6097155
16220 0.5924064
16230 0.5927944
16240 0.589763
16250 0.6040353
16260 0.6034224
16270 0.6072087
16280 0.6168003
16290 0.6237662
16300 0.6231071
16310 0.6030287
16320 0.6147346
16330 0.6235453
16340 0.6325122
16350 0.6192255
16360 0.6307942
16370 0.608326
16380 0.6017787
16390 0.5978669
16400 0.5938413
16410 0.5873821
16420 0.6070707
16430 0.6142287
16440 0.6208084
16450 0.6198257
16460 0.6145818
16470 0.6169123
16480 0.6078295
16490 0.6036699
16500 0.6192324
16510 0.6217973
16520 0.6166903
16530 0.6157963
16540 0.6283927
16550 0.6171281
16560 0.6241336
16570 0.6105879
16580 0.6271185
16590 0.6160843
16600 0.6351632
16610 0.6305501
16620 0.6335738
16630 0.6215497
16640 0.6313078
16650 0.6427547
16660 0.6214556
16670 0.6364747
16680 0.6246231
16690 0.6335762
16700 0.6302319
16710 0.6139799
16720 0.6121122
16730 0.6065701
16740 0.6136721
16750 0.6036411
16760 0.6002898
16770 0.5968032
16780 0.5839331
16790 0.5834561
16800 0.5774307
16810 0.5810115
16820 0.5766641
16830 0.5983008
16840 0.5894331
16850 0.5967511
16860 0.5886076
16870 0.575431
16880 0.5804569
16890 0.592562
16900 0.5888547
16910 0.5840138
16920 0.5814765
16930 0.5900297
16940 0.5941332
16950 0.5890362
16960 0.590883
16970 0.5965031
16980 0.5893863
16990 0.5733454
17000 0.5787033
17010 0.5800783
17020 0.5757336
17030 0.5767629
17040 0.5750253
17050 0.5743654
17060 0.570932
17070 0.5723091
17080 0.570546
17090 0.5641168
17100 0.5752748
17110 0.5822914
17120 0.5814283
17130 0.5869155
17140 0.5776468
17150 0.5688539
17160 0.5714432
17170 0.5900555
17180 0.5914288
17190 0.5931461
17200 0.5811631
17210 0.575887
17220 0.567619
17230 0.5870081
17240 0.5997159
17250 0.5940238
17260 0.6025771
17270 0.5997136
17280 0.5885605
17290 0.5744629
17300 0.5862915
17310 0.5849056
17320 0.5812299
17330 0.5823596
17340 0.5886354
17350 0.5875986
17360 0.596091
17370 0.5989603
17380 0.6030332
17390 0.6112975
17400 0.627763
17410 0.6276767
17420 0.6225117
17430 0.6161967
17440 0.6316835
17450 0.6345077
17460 0.6290722
17470 0.6316651
17480 0.6145467
17490 0.6271255
17500 0.6224566
17510 0.6455696
17520 0.6417411
17530 0.6481931
17540 0.6439046
17550 0.6334843
17560 0.6350143
17570 0.6412123
17580 0.6484149
17590 0.6554201
17600 0.6588848
17610 0.6603768
17620 0.6480747
17630 0.6494307
17640 0.6672941
17650 0.6579647
17660 0.6620122
17670 0.6467577
17680 0.6453491
17690 0.6524509
17700 0.6441959
17710 0.6486886
17720 0.6484225
17730 0.6547177
17740 0.6605558
17750 0.6493299
17760 0.6429554
17770 0.6539631
17780 0.6453694
17790 0.6359062
17800 0.6307358
17810 0.6196005
17820 0.6047217
17830 0.6216123
17840 0.6195353
17850 0.6279405
17860 0.6208036
17870 0.6166348
17880 0.6232861
17890 0.6218392
17900 0.6322086
17910 0.6486539
17920 0.6361306
17930 0.6405391
17940 0.6530241
17950 0.6643923
17960 0.6753719
17970 0.6687775
17980 0.6586961
17990 0.6381134
18000 0.6194342
18010 0.6195129
18020 0.6347752
18030 0.630365
18040 0.651454
18050 0.6725002
18060 0.6728376
18070 0.6729325
18080 0.6663755
18090 0.6341072
18100 0.6292882
18110 0.6167259
18120 0.598427
18130 0.6005237
18140 0.6091225
18150 0.6176804
18160 0.6179932
18170 0.6258748
18180 0.6294004
18190 0.6235636
18200 0.627464
18210 0.613064
18220 0.5936488
18230 0.6107603
18240 0.6228498
18250 0.6226408
18260 0.6091529
18270 0.6113387
18280 0.6085369
18290 0.5993476
18300 0.6148074
18310 0.6220091
18320 0.6321232
18330 0.631636
18340 0.6193424
18350 0.6345853
18360 0.6342574
18370 0.6360124
18380 0.6445882
18390 0.6444626
18400 0.6627903
18410 0.65079
18420 0.6459754
18430 0.651476
18440 0.6454468
18450 0.6583633
18460 0.6642627
18470 0.6587124
18480 0.6406056
18490 0.6387037
18500 0.6295216
18510 0.6261632
18520 0.6366616
18530 0.6231743
18540 0.6305807
18550 0.6134315
18560 0.6232938
18570 0.615327
18580 0.6097961
18590 0.6210783
18600 0.6171646
18610 0.6267212
18620 0.6334439
18630 0.6347219
18640 0.6401122
18650 0.6367652
18660 0.6327085
18670 0.6326614
18680 0.6232458
18690 0.6200101
18700 0.6058118
18710 0.6077389
18720 0.5912423
18730 0.6141937
18740 0.6274666
18750 0.6334152
18760 0.6209816
18770 0.6256358
18780 0.6168898
18790 0.627316
18800 0.6175219
18810 0.6266683
18820 0.6149758
18830 0.6250876
18840 0.6131763
18850 0.6140206
18860 0.6114214
18870 0.6188753
18880 0.6078991
18890 0.6082755
18900 0.6283327
18910 0.6170671
18920 0.6285179
18930 0.6242421
18940 0.627038
18950 0.6386569
18960 0.6502813
18970 0.6487147
18980 0.6472623
18990 0.6473449
19000 0.6549124
19010 0.6632596
19020 0.6746573
19030 0.6511477
19040 0.6343492
19050 0.6307946
19060 0.6212728
19070 0.627255
19080 0.6395563
19090 0.6514456
19100 0.6474383
19110 0.6455268
19120 0.6525246
19130 0.6434562
19140 0.6379171
19150 0.6432225
19160 0.6443673
19170 0.654175
19180 0.6540189
19190 0.6528098
19200 0.6474611
19210 0.652743
19220 0.6556364
19230 0.6507874
19240 0.6457326
19250 0.6539676
19260 0.6569383
19270 0.6653296
19280 0.6555569
19290 0.6606057
19300 0.6648886
19310 0.6698195
19320 0.6777323
19330 0.6865051
19340 0.6733999
19350 0.6670638
19360 0.6480286
19370 0.6547832
19380 0.6557302
19390 0.6526513
19400 0.6499041
19410 0.6348813
19420 0.6381073
19430 0.635925
19440 0.6417338
19450 0.6416504
19460 0.6531679
19470 0.6396086
19480 0.6348789
19490 0.6553044
19500 0.6452273
19510 0.6522436
19520 0.6389107
19530 0.6403619
19540 0.6404641
19550 0.6493584
19560 0.6484447
19570 0.6399908
19580 0.6487321
19590 0.6648695
19600 0.67479
19610 0.6867877
19620 0.6737238
19630 0.6567572
19640 0.6511988
19650 0.6504401
19660 0.6448225
19670 0.6683296
19680 0.6746279
19690 0.691136
19700 0.6952036
19710 0.6835497
19720 0.6816155
19730 0.6562752
19740 0.6720221
19750 0.6693816
19760 0.6782612
19770 0.6672106
19780 0.6766887
19790 0.6705169
19800 0.6777155
19810 0.6790189
19820 0.6687933
19830 0.6635781
19840 0.6822228
19850 0.6770643
19860 0.6730775
19870 0.6767813
19880 0.6688389
19890 0.6708129
19900 0.6646907
19910 0.6731935
19920 0.6579474
19930 0.6641187
19940 0.6525744
19950 0.6711218
19960 0.6724448
19970 0.6832988
19980 0.6624353
19990 0.6717259
20000 0.6748745
20010 0.6863661
20020 0.6766903
20030 0.6727346
20040 0.6801832
20050 0.681963
20060 0.6697082
20070 0.673937
20080 0.6803807
20090 0.6744996
20100 0.6412871
20110 0.6347821
20120 0.6466814
20130 0.6625622
20140 0.668776
20150 0.6563033
20160 0.655305
20170 0.6493366
20180 0.6565474
20190 0.6664478
20200 0.657092
20210 0.6727262
20220 0.6678119
20230 0.6588225
20240 0.6560254
20250 0.6717231
20260 0.6575698
20270 0.6578708
20280 0.6405796
20290 0.6322052
20300 0.6272096
20310 0.6279423
20320 0.6469902
20330 0.6719719
20340 0.687149
20350 0.6771927
20360 0.6708555
20370 0.6746207
20380 0.6757284
20390 0.676809
20400 0.6699696
20410 0.6443294
20420 0.6484647
20430 0.6567096
20440 0.6641915
20450 0.6688945
20460 0.6804399
20470 0.7032001
20480 0.712325
20490 0.7010317
20500 0.6707364
20510 0.6712868
20520 0.6722165
20530 0.6721153
20540 0.6773843
20550 0.656255
20560 0.6537411
20570 0.6595991
20580 0.646699
20590 0.6457741
20600 0.6560871
20610 0.6663069
20620 0.668768
20630 0.6733693
20640 0.6782762
20650 0.6851429
20660 0.6740509
20670 0.6678866
20680 0.6713728
20690 0.663932
20700 0.6627395
20710 0.663142
20720 0.6644582
20730 0.6729163
20740 0.6717945
20750 0.689003
20760 0.6797047
20770 0.6762762
20780 0.6748238
20790 0.6793344
20800 0.6657525
20810 0.6607037
20820 0.6594545
20830 0.6632114
20840 0.6745044
20850 0.6636345
20860 0.6755387
20870 0.6765678
20880 0.6715435
20890 0.6724496
20900 0.675062
20910 0.661948
20920 0.6733638
20930 0.6667237
20940 0.6475852
20950 0.6429891
20960 0.6552445
20970 0.656298
20980 0.6676272
20990 0.6599179
21000 0.6782185
21010 0.664389
21020 0.6681874
21030 0.659511
21040 0.6464179
21050 0.6491768
21060 0.6565216
21070 0.6400697
21080 0.6416431
21090 0.6424353
21100 0.6505855
21110 0.6509115
21120 0.6680956
21130 0.6633541
21140 0.6799468
21150 0.6844238
21160 0.6831281
21170 0.6704592
21180 0.6754829
21190 0.6930721
21200 0.6890262
21210 0.6898581
21220 0.6883687
21230 0.6737248
21240 0.6872064
21250 0.6844026
21260 0.702394
21270 0.6807279
21280 0.6878315
21290 0.6853181
21300 0.686076
21310 0.6726249
21320 0.6624442
21330 0.6780621
21340 0.6836897
21350 0.6867932
21360 0.6909482
21370 0.6728087
21380 0.6634533
21390 0.6751036
21400 0.6869883
21410 0.684118
21420 0.6875403
21430 0.7050101
21440 0.691961
21450 0.6743472
21460 0.6593145
21470 0.6571901
21480 0.6637421
21490 0.6768782
21500 0.7030252
21510 0.6782947
21520 0.653016
21530 0.6627393
21540 0.6628303
21550 0.6731682
21560 0.6869224
21570 0.6822143
21580 0.6773056
21590 0.6727744
21600 0.6537219
21610 0.6646779
21620 0.6583996
21630 0.6816554
21640 0.6992624
21650 0.7024717
21660 0.6983524
21670 0.7203177
21680 0.7283583
21690 0.7114683
21700 0.701736
21710 0.7017302
21720 0.6971138
21730 0.7076505
21740 0.7158425
21750 0.7099277
21760 0.702433
21770 0.6914663
21780 0.6842924
21790 0.676366
21800 0.6798544
21810 0.684156
21820 0.6857056
21830 0.7004145
21840 0.7063218
21850 0.6894763
21860 0.6729372
21870 0.6470681
21880 0.641569
21890 0.6461522
21900 0.6507671
21910 0.6558116
21920 0.6581186
21930 0.6552484
21940 0.6481164
21950 0.6382042
21960 0.6591337
21970 0.6511876
21980 0.649851
21990 0.6513035
22000 0.6612344
22010 0.6573534
22020 0.6631025
22030 0.6579607
22040 0.6642095
22050 0.6560904
22060 0.6518226
22070 0.6367983
22080 0.657525
22090 0.6542234
22100 0.6507154
22110 0.6492048
22120 0.6427746
22130 0.6369079
22140 0.6211972
22150 0.6272157
22160 0.6236998
22170 0.6219016
22180 0.6202962
22190 0.620203
22200 0.6233786
22210 0.6246375
22220 0.6291193
22230 0.6258863
22240 0.6152686
22250 0.6194943
22260 0.6127968
22270 0.6093498
22280 0.6163821
22290 0.6329244
22300 0.6408935
22310 0.6447966
22320 0.6503324
22330 0.6375129
22340 0.6260069
22350 0.6156652
22360 0.6364317
22370 0.6305401
22380 0.6391178
22390 0.6422068
22400 0.6332146
22410 0.634394
22420 0.6277471
22430 0.6232922
22440 0.6215057
22450 0.6253583
22460 0.6186453
22470 0.6047272
22480 0.6178866
22490 0.6248445
22500 0.6384582
22510 0.6276715
22520 0.6381238
22530 0.630962
22540 0.6430603
22550 0.6501102
22560 0.6352042
22570 0.6458074
22580 0.6349624
22590 0.6532337
22600 0.6566738
22610 0.6704345
22620 0.6689958
22630 0.6901152
22640 0.6737385
22650 0.6608934
22660 0.6588354
22670 0.6742079
22680 0.6966668
22690 0.6945921
22700 0.6975957
22710 0.702037
22720 0.7051729
22730 0.7025262
22740 0.6904517
22750 0.6932525
22760 0.691994
22770 0.6938221
22780 0.6957212
22790 0.6889537
22800 0.6916044
22810 0.6948716
22820 0.6923726
22830 0.691517
22840 0.6753796
22850 0.6846061
22860 0.6992499
22870 0.6917048
22880 0.6975969
22890 0.6894872
22900 0.6732116
22910 0.6780599
22920 0.6836797
22930 0.6729796
22940 0.6690251
22950 0.6777275
22960 0.6710103
22970 0.6596342
22980 0.6587197
22990 0.6411787
23000 0.6356735
23010 0.6346353
23020 0.6434042
23030 0.6454716
23040 0.6462674
23050 0.6539767
23060 0.644414
23070 0.6386948
23080 0.6389076
23090 0.6335149
23100 0.641229
23110 0.6527768
23120 0.6599106
23130 0.6642833
23140 0.6617634
23150 0.6839908
23160 0.6816989
23170 0.6876555
23180 0.6783267
23190 0.6812215
23200 0.6775323
23210 0.6750642
23220 0.6897666
23230 0.6776437
23240 0.7061772
23250 0.7027469
23260 0.6702224
23270 0.6635085
23280 0.6768172
23290 0.6768456
23300 0.6748798
23310 0.6619205
23320 0.658242
23330 0.6500683
23340 0.6660733
23350 0.6571202
23360 0.6577755
23370 0.6586121
23380 0.6609722
23390 0.6447391
23400 0.6616746
23410 0.6697147
23420 0.6649366
23430 0.6516811
23440 0.6544111
23450 0.6598354
23460 0.6478854
23470 0.6421866
23480 0.6512715
23490 0.658555
23500 0.6590043
23510 0.6729485
23520 0.6693126
23530 0.6584021
23540 0.6735295
23550 0.6760442
23560 0.6643965
23570 0.6712853
23580 0.6765572
23590 0.6672546
23600 0.6794131
23610 0.6685545
23620 0.6462857
23630 0.6509935
23640 0.6460127
23650 0.6458091
23660 0.6458687
23670 0.6569203
23680 0.6606251
23690 0.6589012
23700 0.6612266
23710 0.6455147
23720 0.6438593
23730 0.6481082
23740 0.6517734
23750 0.6497929
23760 0.6451212
23770 0.6391264
23780 0.6383046
23790 0.6307171
23800 0.6235614
23810 0.6324958
23820 0.6291102
23830 0.6364523
23840 0.6261769
23850 0.6160735
23860 0.6214736
23870 0.6341265
23880 0.6424159
23890 0.6384177
23900 0.6259071
23910 0.6209147
23920 0.619018
23930 0.6287526
23940 0.6231447
23950 0.608883
23960 0.6090223
23970 0.6285525
23980 0.6241104
23990 0.6298189
24000 0.6240348
24010 0.6183595
24020 0.6141333
24030 0.612506
24040 0.6151986
24050 0.6151029
24060 0.6222607
24070 0.6056973
24080 0.6089239
24090 0.6230934
24100 0.6205817
24110 0.6078975
24120 0.6152108
24130 0.6311
24140 0.6367584
24150 0.6231131
24160 0.6014386
24170 0.5991225
24180 0.6049911
24190 0.6051347
24200 0.61026
24210 0.6124687
24220 0.6106009
24230 0.6092221
24240 0.6191676
24250 0.603417
24260 0.6214721
24270 0.6237127
24280 0.6292772
24290 0.6363484
24300 0.6266581
24310 0.6495638
24320 0.6679913
24330 0.6745496
24340 0.6746655
24350 0.6581063
24360 0.663898
24370 0.6581338
24380 0.6613389
24390 0.6614127
24400 0.663452
24410 0.6599097
24420 0.6691142
24430 0.6576421
24440 0.6629148
24450 0.668225
24460 0.6722785
24470 0.6711282
24480 0.6799098
24490 0.6733152
24500 0.6845786
24510 0.6760932
24520 0.6860052
24530 0.6713516
24540 0.6777805
24550 0.695419
24560 0.680222
24570 0.6746611
24580 0.680536
24590 0.6780826
24600 0.6738649
24610 0.6708233
24620 0.6682605
24630 0.669989
24640 0.6707342
24650 0.6805168
24660 0.6800525
24670 0.6916142
24680 0.6803232
24690 0.6812901
24700 0.6878169
24710 0.6850824
24720 0.6972377
24730 0.6865173
24740 0.6881396
24750 0.6841882
24760 0.6851314
24770 0.6773509
24780 0.6729527
24790 0.6590875
24800 0.6715879
24810 0.6709862
24820 0.6797392
24830 0.6894321
24840 0.7001181
24850 0.7078677
24860 0.7008404
24870 0.694746
24880 0.6978936
24890 0.6948772
24900 0.6896372
24910 0.7023187
24920 0.6890692
24930 0.7166496
24940 0.712517
24950 0.7128217
24960 0.6960012
24970 0.7031462
24980 0.7066318
24990 0.6930714
25000 0.688774
25010 0.6836857
25020 0.6785562
25030 0.6861563
25040 0.6873956
25050 0.6863175
25060 0.6900294
25070 0.6745755
25080 0.6575387
25090 0.6424898
25100 0.6584568
25110 0.65381
25120 0.647897
25130 0.6280701
25140 0.6517401
25150 0.6550375
25160 0.653604
25170 0.6543365
25180 0.6728685
25190 0.6693783
25200 0.6617047
25210 0.652386
25220 0.6403982
25230 0.644844
25240 0.643455
25250 0.6509134
25260 0.6522568
25270 0.6551908
25280 0.6596206
25290 0.6714259
25300 0.6830497
25310 0.6867536
25320 0.6865488
25330 0.6770624
25340 0.6701556
25350 0.6709184
25360 0.6841378
25370 0.6755417
25380 0.6720266
25390 0.6775692
25400 0.6767681
25410 0.6857231
25420 0.6891312
25430 0.697911
25440 0.715673
25450 0.7002254
25460 0.6981518
25470 0.6910741
25480 0.7021026
25490 0.6976416
25500 0.6780308
25510 0.6790714
25520 0.6772499
25530 0.6554734
25540 0.6576844
25550 0.6833005
25560 0.6762967
25570 0.6747319
25580 0.6723502
25590 0.6688634
25600 0.6767669
25610 0.6682882
25620 0.6630847
25630 0.6546155
25640 0.6594032
25650 0.6572024
25660 0.6413561
25670 0.6502414
25680 0.6295286
25690 0.6347815
25700 0.6507144
25710 0.6475431
25720 0.6643637
25730 0.654614
25740 0.6385639
25750 0.6303921
25760 0.630008
25770 0.61335
25780 0.6196029
25790 0.6300651
25800 0.6272824
25810 0.6255457
25820 0.6417595
25830 0.6495796
25840 0.6494323
25850 0.6307752
25860 0.6395001
25870 0.6366495
25880 0.6351184
25890 0.6390332
25900 0.6529728
25910 0.6563318
25920 0.6734189
25930 0.6677264
25940 0.6767182
25950 0.6755814
25960 0.6808105
25970 0.6728653
25980 0.6775643
25990 0.6721895
26000 0.6803258
26010 0.6885582
26020 0.7016942
26030 0.6860787
26040 0.6872177
26050 0.671737
26060 0.6889052
26070 0.6899276
26080 0.6798868
26090 0.6788306
26100 0.6705511
26110 0.6733685
26120 0.663082
26130 0.6701417
26140 0.6797033
26150 0.6878628
26160 0.6852219
26170 0.6749219
26180 0.6608542
26190 0.6419213
26200 0.6424242
26210 0.6559957
26220 0.6442338
26230 0.6596937
26240 0.6592339
26250 0.6600367
26260 0.6550019
26270 0.6528659
26280 0.6625489
26290 0.6651497
26300 0.6678029
26310 0.6704997
26320 0.6954309
26330 0.7137455
26340 0.7015694
26350 0.7104322
26360 0.690483
26370 0.6986859
26380 0.6959202
26390 0.7099738
26400 0.7122949
26410 0.7166464
26420 0.7166186
26430 0.7188484
26440 0.7466116
26450 0.7386932
26460 0.7335525
26470 0.7398795
26480 0.7326084
26490 0.7152233
26500 0.7248327
26510 0.7203875
26520 0.7414495
26530 0.7327744
26540 0.7292863
26550 0.7348238
26560 0.7417861
26570 0.740757
26580 0.7302523
26590 0.7311966
26600 0.7391285
26610 0.7551683
26620 0.7370928
26630 0.7390664
26640 0.725709
26650 0.7175472
26660 0.6995233
26670 0.7088647
26680 0.7184493
26690 0.7130695
26700 0.7315634
26710 0.7275259
26720 0.7212981
26730 0.7069944
26740 0.7029661
26750 0.6962234
26760 0.7082533
26770 0.7043909
26780 0.6880966
26790 0.6832088
26800 0.6878959
26810 0.6984407
26820 0.7090119
26830 0.7084254
26840 0.7057858
26850 0.690767
26860 0.6949224
26870 0.6867656
26880 0.6942437
26890 0.6886417
26900 0.7069402
26910 0.7035653
26920 0.7084068
26930 0.7074637
26940 0.7166858
26950 0.7129235
26960 0.6980538
26970 0.68986
26980 0.6979057
26990 0.6839988
27000 0.6602529
27010 0.6615593
27020 0.6736823
27030 0.6580752
27040 0.6611227
27050 0.6465065
27060 0.6324035
27070 0.6362812
27080 0.6338277
27090 0.6343979
27100 0.6304134
27110 0.6238043
27120 0.6253833
27130 0.6332093
27140 0.6261403
27150 0.6303893
27160 0.6564605
27170 0.6549369
27180 0.6683033
27190 0.6665832
27200 0.6608078
27210 0.6527218
27220 0.6478814
27230 0.6592757
27240 0.6775568
27250 0.6707562
27260 0.6836274
27270 0.6753692
27280 0.665876
27290 0.6907
27300 0.6837468
27310 0.6819203
27320 0.6738363
27330 0.676991
27340 0.6731017
27350 0.6792146
27360 0.6907207
27370 0.6909791
27380 0.6841563
27390 0.6800606
27400 0.6825584
27410 0.6697283
27420 0.6522987
27430 0.6650853
27440 0.6815823
27450 0.6819285
27460 0.6797794
27470 0.6781378
27480 0.6697504
27490 0.6756273
27500 0.6760278
27510 0.6690838
27520 0.6663296
27530 0.6549574
27540 0.6692852
27550 0.6652609
27560 0.6759611
27570 0.6610303
27580 0.6773706
27590 0.6832451
27600 0.6840681
27610 0.6861555
27620 0.6743568
27630 0.676085
27640 0.6795956
27650 0.6694884
27660 0.6657444
27670 0.6772443
27680 0.6781884
27690 0.6881901
27700 0.6806282
27710 0.6805872
27720 0.668098
27730 0.6553212
27740 0.6497208
27750 0.6483418
27760 0.6453223
27770 0.6505671
27780 0.6450133
27790 0.6345057
27800 0.6394671
27810 0.6398466
27820 0.6492306
27830 0.6546832
27840 0.6421798
27850 0.6413574
27860 0.6400581
27870 0.6396877
27880 0.6279154
27890 0.6204044
27900 0.6285534
27910 0.6330408
27920 0.6387261
27930 0.6393491
27940 0.6415583
27950 0.6510827
27960 0.6461415
27970 0.6549932
27980 0.6590603
27990 0.649007
28000 0.673445
28010 0.6773447
28020 0.6857564
28030 0.7002732
28040 0.701406
28050 0.6888138
28060 0.6734481
28070 0.6669917
28080 0.6780747
28090 0.6807634
28100 0.6856115
28110 0.6840115
28120 0.6825535
28130 0.6818276
28140 0.7009799
28150 0.6893573
28160 0.6846414
28170 0.7018352
28180 0.6807859
28190 0.6768842
28200 0.6731436
28210 0.667897
28220 0.6699038
28230 0.6788803
28240 0.6795824
28250 0.6771457
28260 0.7013465
28270 0.7005472
28280 0.6990873
28290 0.6890089
28300 0.6751971
28310 0.6833366
28320 0.6913878
28330 0.7006433
28340 0.7143603
28350 0.7381263
28360 0.7289951
28370 0.7243958
28380 0.7328631
28390 0.7240828
28400 0.7223984
28410 0.7217745
28420 0.7193721
28430 0.723097
28440 0.726856
28450 0.7037342
28460 0.7064209
28470 0.6956823
28480 0.6940113
28490 0.6882681
28500 0.7064273
28510 0.6983094
28520 0.7048747
28530 0.7058169
28540 0.6977308
28550 0.6972549
28560 0.6969407
28570 0.7032614
28580 0.6998774
28590 0.710649
28600 0.7003928
28610 0.7142838
28620 0.7118939
28630 0.7179775
28640 0.7374359
28650 0.7354756
28660 0.722446
28670 0.7106674
28680 0.7011248
28690 0.7013472
28700 0.7079713
28710 0.7076694
28720 0.7222852
28730 0.7304389
28740 0.7266695
28750 0.7367011
28760 0.7340234
28770 0.7280207
28780 0.7343461
28790 0.724265
28800 0.7577019
28810 0.7503895
28820 0.743241
28830 0.7342357
28840 0.7025998
28850 0.721859
28860 0.712282
28870 0.7125245
28880 0.7117413
28890 0.7138363
28900 0.7028915
28910 0.7003432
28920 0.6977999
28930 0.698134
28940 0.6870724
28950 0.6847067
28960 0.6811339
28970 0.6819279
28980 0.6847701
28990 0.6802061
29000 0.6716366
29010 0.6735325
29020 0.6667218
29030 0.6688198
29040 0.6883897
29050 0.675312
29060 0.6610363
29070 0.6668206
29080 0.6658635
29090 0.6738454
29100 0.6678435
29110 0.6481464
29120 0.6524683
29130 0.6437253
29140 0.6510856
29150 0.6571729
29160 0.6547377
29170 0.649637
29180 0.6529969
29190 0.6483869
29200 0.6533788
29210 0.6571041
29220 0.6624454
29230 0.6568707
29240 0.6634979
29250 0.6637515
29260 0.6639729
29270 0.6772125
29280 0.6838324
29290 0.6827706
29300 0.6828451
29310 0.6821935
29320 0.6704896
29330 0.671859
29340 0.6703774
29350 0.6737275
29360 0.6772343
29370 0.6772902
29380 0.6889046
29390 0.6951311
29400 0.6875229
29410 0.6713334
29420 0.6551463
29430 0.6604925
29440 0.6733224
29450 0.6594812
29460 0.662798
29470 0.6645704
29480 0.666192
29490 0.6567482
29500 0.6641072
29510 0.6650025
29520 0.6744701
29530 0.6646506
29540 0.6720692
29550 0.6667449
29560 0.6695928
29570 0.670308
29580 0.6774234
29590 0.6792759
29600 0.6732946
29610 0.6707463
29620 0.6754312
29630 0.681182
29640 0.6790743
29650 0.6664346
29660 0.6524349
29670 0.6488348
29680 0.6568736
29690 0.6603248
29700 0.6619487
29710 0.6602628
29720 0.6719346
29730 0.6864967
29740 0.6714481
29750 0.6898452
29760 0.6830657
29770 0.6856312
29780 0.6883674
29790 0.697587
29800 0.6893244
29810 0.6893624
29820 0.6914009
29830 0.690458
29840 0.7004218
29850 0.6916472
29860 0.6886602
29870 0.6837799
29880 0.6748149
29890 0.6724727
29900 0.6719809
29910 0.6701074
29920 0.6572845
29930 0.6665068
29940 0.6636681
29950 0.6560405
29960 0.6545134
29970 0.6646783
29980 0.6833864
29990 0.6682594
30000 0.6592421
30010 0.671529
30020 0.6612274
30030 0.664198
30040 0.6540946
30050 0.6490442
30060 0.653271
30070 0.6552905
30080 0.6560544
30090 0.6688791
30100 0.6819072
30110 0.6949948
30120 0.6868225
30130 0.6747193
30140 0.6883973
30150 0.6791711
30160 0.6712459
30170 0.6716005
30180 0.680998
30190 0.6695992
30200 0.6655241
30210 0.6521553
30220 0.6429538
30230 0.6443326
30240 0.6414593
30250 0.6468531
30260 0.652469
30270 0.6572747
30280 0.6687193
30290 0.6859993
30300 0.6952772
30310 0.704759
30320 0.6990196
30330 0.6956769
30340 0.6987641
30350 0.6827453
30360 0.6751461
30370 0.6822685
30380 0.6857623
30390 0.6871681
30400 0.6897398
30410 0.6837979
30420 0.6793921
30430 0.6908172
30440 0.7014539
30450 0.7042348
30460 0.6999726
30470 0.7032564
30480 0.7022855
30490 0.7044378
30500 0.699804
30510 0.7042569
30520 0.7210935
30530 0.7161618
30540 0.7089697
30550 0.6974105
30560 0.7075551
30570 0.7057019
30580 0.7058267
30590 0.7087858
30600 0.7204404
30610 0.7296021
30620 0.7286025
30630 0.7171722
30640 0.7222099
30650 0.718721
30660 0.7065591
30670 0.6930874
30680 0.6950694
30690 0.6988302
30700 0.6885594
30710 0.6971971
30720 0.692874
30730 0.6980386
30740 0.699708
30750 0.6881244
30760 0.6913258
30770 0.700043
30780 0.7008247
30790 0.690613
30800 0.688776
30810 0.6946599
30820 0.707311
30830 0.7121822
30840 0.7126684
30850 0.7211049
30860 0.7152728
30870 0.7063867
30880 0.6857631
30890 0.6858386
30900 0.6781602
30910 0.6647708
30920 0.6679816
30930 0.6616904
30940 0.6450559
30950 0.6542212
30960 0.6548903
30970 0.6751419
30980 0.6867224
30990 0.675022
31000 0.6871836
31010 0.688351
31020 0.6858351
31030 0.6767098
31040 0.6830371
31050 0.6864703
31060 0.682839
31070 0.6758248
31080 0.692722
31090 0.7043642
31100 0.7026958
31110 0.7048374
31120 0.7092705
31130 0.7195293
31140 0.7242211
31150 0.7077524
31160 0.7207417
31170 0.7174867
31180 0.7101989
31190 0.6970729
31200 0.6851826
31210 0.6932018
31220 0.702951
31230 0.7043297
31240 0.6997845
31250 0.6901365
31260 0.6736825
31270 0.6834756
31280 0.6801869
31290 0.6928783
31300 0.6982972
31310 0.696651
31320 0.7010823
31330 0.6878146
31340 0.677986
31350 0.6864507
31360 0.6637895
31370 0.6690327
31380 0.6713006
31390 0.6768548
31400 0.6665786
31410 0.6835923
31420 0.6933385
31430 0.6803541
31440 0.6865578
31450 0.6815248
31460 0.6872672
31470 0.7008286
31480 0.696705
31490 0.6975428
31500 0.70589
31510 0.6879411
31520 0.6953468
31530 0.6807455
31540 0.6936733
31550 0.7018341
31560 0.7003044
31570 0.6922296
31580 0.6869385
31590 0.6795444
31600 0.6868004
31610 0.6755687
31620 0.6624269
31630 0.6555783
31640 0.6623105
31650 0.658141
31660 0.6551626
31670 0.6555409
31680 0.6693836
31690 0.6689368
31700 0.6855232
31710 0.6875566
31720 0.7080736
31730 0.7062637
31740 0.7018393
31750 0.6973943
31760 0.6908233
31770 0.6887861
31780 0.6815014
31790 0.7016047
31800 0.7002496
31810 0.6904883
31820 0.7008598
31830 0.7087319
31840 0.7189378
31850 0.7131147
31860 0.7240311
31870 0.7218516
31880 0.7060249
31890 0.7115247
31900 0.7135663
31910 0.7069963
31920 0.7065967
31930 0.7147563
31940 0.712766
31950 0.7164618
31960 0.7185834
31970 0.7228345
31980 0.7184414
31990 0.7244282
32000 0.7005285
32010 0.7058707
32020 0.7064229
32030 0.6941873
32040 0.6834828
32050 0.6956408
32060 0.6963027
32070 0.6912248
32080 0.7025892
32090 0.7203686
32100 0.7182509
32110 0.7282832
32120 0.736788
32130 0.7355883
32140 0.7564332
32150 0.7657606
32160 0.767542
32170 0.7564268
32180 0.7589483
32190 0.7419574
32200 0.7332677
32210 0.7321301
32220 0.7473031
32230 0.7458993
32240 0.71301
32250 0.7183571
32260 0.7226271
32270 0.7224521
32280 0.7368031
32290 0.7521276
32300 0.7373173
32310 0.7247016
32320 0.7025027
32330 0.7005197
32340 0.7096799
32350 0.7167732
32360 0.7395542
32370 0.7303744
32380 0.7235609
32390 0.7173207
32400 0.6894243
32410 0.689081
32420 0.6876625
32430 0.6883239
32440 0.696703
32450 0.7002283
32460 0.688586
32470 0.6859667
32480 0.6687028
32490 0.6730508
32500 0.6696839
32510 0.6767676
32520 0.6748182
32530 0.6762871
32540 0.6728615
32550 0.6727006
32560 0.6713137
32570 0.6679465
32580 0.6742708
32590 0.6759102
32600 0.6794822
32610 0.6627373
32620 0.6514695
32630 0.663008
32640 0.6577389
32650 0.6572956
32660 0.6596022
32670 0.6468439
32680 0.6458984
32690 0.6327019
32700 0.6480345
32710 0.6511922
32720 0.6381854
32730 0.6500427
32740 0.6315288
32750 0.6237958
32760 0.616154
32770 0.6278959
32780 0.6341722
32790 0.6361822
32800 0.6395561
32810 0.625886
32820 0.6178382
32830 0.6191143
32840 0.6209499
32850 0.6046039
32860 0.6045738
32870 0.6174492
32880 0.6144453
32890 0.6235464
32900 0.6162062
32910 0.6119643
32920 0.6148223
32930 0.6074894
32940 0.6003485
32950 0.6100094
32960 0.6056688
32970 0.6082725
32980 0.6060792
32990 0.6012044
33000 0.6047043
33010 0.6098243
33020 0.6164606
33030 0.6212233
33040 0.6189267
33050 0.6216993
33060 0.620385
33070 0.6279562
33080 0.6151993
33090 0.6279054
33100 0.6381331
33110 0.6290857
33120 0.6344363
33130 0.6423687
33140 0.6285237
33150 0.6234529
33160 0.628747
33170 0.6354676
33180 0.6490645
33190 0.6621943
33200 0.6505154
33210 0.645235
33220 0.6575595
33230 0.6512197
33240 0.6422437
33250 0.6224226
33260 0.6246173
33270 0.6246439
33280 0.6154999
33290 0.6222737
33300 0.6342131
33310 0.6337207
33320 0.6219856
33330 0.630437
33340 0.6260145
33350 0.6283647
33360 0.6152124
33370 0.6329616
33380 0.6491096
33390 0.6431899
33400 0.6419981
33410 0.644794
33420 0.6266881
33430 0.6283289
33440 0.6273806
33450 0.6358239
33460 0.6369517
33470 0.64647
33480 0.6449748
33490 0.6462194
33500 0.6395859
33510 0.6425361
33520 0.6487046
33530 0.6476493
33540 0.624331
33550 0.6275981
33560 0.6203687
33570 0.6114437
33580 0.6159011
33590 0.6052759
33600 0.6024669
33610 0.6013082
33620 0.6058803
33630 0.6053683
33640 0.6056125
33650 0.5975165
33660 0.5949011
33670 0.592573
33680 0.6001953
33690 0.6086061
33700 0.6152682
33710 0.6160278
33720 0.6111155
33730 0.6066071
33740 0.6039579
33750 0.5904014
33760 0.5938244
33770 0.6095616
33780 0.6056274
33790 0.5925243
33800 0.5891397
33810 0.5984672
33820 0.6014187
33830 0.5911672
33840 0.5905448
33850 0.5933904
33860 0.5905638
33870 0.5862895
33880 0.5927305
33890 0.5932649
33900 0.5999341
33910 0.5986215
33920 0.5954623
33930 0.6005647
33940 0.5891523
33950 0.5805154
33960 0.5794936
33970 0.587811
33980 0.6093471
33990 0.5963581
34000 0.600692
34010 0.6009498
34020 0.5981684
34030 0.5926508
34040 0.5885164
34050 0.6025798
34060 0.5963719
34070 0.5939457
34080 0.5947472
34090 0.6023787
34100 0.6070785
34110 0.6066702
34120 0.601684
34130 0.5973638
34140 0.59671
34150 0.5969942
34160 0.5890386
34170 0.6007251
34180 0.6033359
34190 0.615375
34200 0.6120674
34210 0.6085922
34220 0.5980285
34230 0.6016817
34240 0.5809657
34250 0.5849802
34260 0.5905094
34270 0.5804007
34280 0.5857887
34290 0.587714
34300 0.6099911
34310 0.6016437
34320 0.6083844
34330 0.6074317
34340 0.6077175
34350 0.5994789
34360 0.5913367
34370 0.5939283
34380 0.5959246
34390 0.5976993
34400 0.6035246
34410 0.6059492
34420 0.6003621
34430 0.6014632
34440 0.595571
34450 0.6085566
34460 0.6065585
34470 0.6147277
34480 0.6089199
34490 0.6116816
34500 0.6226847
34510 0.6162192
34520 0.6129696
34530 0.5951452
34540 0.6048898
34550 0.5870145
34560 0.5783141
34570 0.5918707
34580 0.5940264
34590 0.5953155
34600 0.6048854
34610 0.6098588
34620 0.6044626
34630 0.5991212
34640 0.5924185
34650 0.5867653
34660 0.6086859
34670 0.6096001
34680 0.6039024
34690 0.6185272
34700 0.615379
34710 0.5988105
34720 0.5982596
34730 0.5936463
34740 0.6010354
34750 0.6051198
34760 0.593309
34770 0.5746061
34780 0.5817477
34790 0.5971209
34800 0.6066486
34810 0.6024156
34820 0.6026868
34830 0.6092119
34840 0.6045995
34850 0.5984936
34860 0.603531
34870 0.6063204
34880 0.6050363
34890 0.6141119
34900 0.613458
34910 0.6144903
34920 0.6274082
34930 0.6120999
34940 0.6216952
34950 0.602291
34960 0.6047733
34970 0.6042445
34980 0.6091354
34990 0.6200633
35000 0.6129463
35010 0.6141684
35020 0.6150442
35030 0.6280023
35040 0.6323985
35050 0.6209122
35060 0.6115664
35070 0.6286288
35080 0.6201434
35090 0.6137221
35100 0.6070196
35110 0.6071556
35120 0.599771
35130 0.6116302
35140 0.592753
35150 0.5965545
35160 0.5930846
35170 0.5972621
35180 0.5972106
35190 0.5810941
35200 0.5866116
35210 0.5884148
35220 0.5916723
35230 0.5927723
35240 0.6040999
35250 0.6073111
35260 0.6022677
35270 0.5916147
35280 0.5817933
35290 0.5739513
35300 0.5712142
35310 0.5729848
35320 0.5793898
35330 0.570726
35340 0.5723031
35350 0.591186
35360 0.587055
35370 0.5835667
35380 0.5862179
35390 0.5976817
35400 0.5844412
35410 0.5914754
35420 0.607596
35430 0.5921241
35440 0.5958562
35450 0.5969213
35460 0.6063716
35470 0.5923676
35480 0.6016189
35490 0.599179
35500 0.5875618
35510 0.5865772
35520 0.59093
35530 0.5903713
35540 0.6039948
35550 0.598551
35560 0.6044066
35570 0.6037141
35580 0.6102988
35590 0.6121839
35600 0.6065248
35610 0.5929701
35620 0.5979952
35630 0.5903187
35640 0.5804223
35650 0.5874569
35660 0.5764492
35670 0.5924253
35680 0.6036018
35690 0.5818486
35700 0.5876808
35710 0.5909942
35720 0.602093
35730 0.6182472
35740 0.6108826
35750 0.6147443
35760 0.6031638
35770 0.6092758
35780 0.6021996
35790 0.6142169
35800 0.623551
35810 0.6278042
35820 0.6319501
35830 0.6167526
35840 0.6188425
35850 0.6223965
35860 0.6274644
35870 0.6294611
35880 0.6288552
35890 0.6140804
35900 0.6064445
35910 0.6100768
35920 0.6073167
35930 0.6136768
35940 0.6073363
35950 0.6055601
35960 0.6103523
35970 0.5871341
35980 0.586593
35990 0.5880186
36000 0.583065
36010 0.5889077
36020 0.5875608
36030 0.5960825
36040 0.594713
36050 0.5972791
36060 0.6012069
36070 0.5918313
36080 0.5931102
36090 0.5973325
36100 0.5921386
36110 0.5923689
36120 0.5830325
36130 0.5827668
36140 0.5797098
36150 0.5811654
36160 0.5887135
36170 0.5887308
36180 0.598383
36190 0.591745
36200 0.5846452
36210 0.5885447
36220 0.5718831
36230 0.5833248
36240 0.5760099
36250 0.5730283
36260 0.5733889
36270 0.580376
36280 0.5627632
36290 0.5579766
36300 0.5647225
36310 0.5650731
36320 0.5666059
36330 0.56655
36340 0.5605677
36350 0.5575296
36360 0.5605244
36370 0.5669566
36380 0.5611652
36390 0.558856
36400 0.5589259
36410 0.5467235
36420 0.567297
36430 0.5553643
36440 0.5566759
36450 0.5597219
36460 0.5505002
36470 0.5624949
36480 0.5683178
36490 0.5598685
36500 0.5637063
36510 0.5633615
36520 0.5596895
36530 0.5714208
36540 0.5799507
36550 0.5788508
36560 0.5794187
36570 0.5768113
36580 0.5639755
36590 0.5633609
36600 0.5787805
36610 0.5790288
36620 0.5726574
36630 0.5717524
36640 0.5841574
36650 0.569366
36660 0.5759149
36670 0.5736563
36680 0.576687
36690 0.5844067
36700 0.5826733
36710 0.5800908
36720 0.5823324
36730 0.5835752
36740 0.5845618
36750 0.5987507
36760 0.5907561
36770 0.5951887
36780 0.5811694
36790 0.5879052
36800 0.577767
36810 0.5793224
36820 0.5753631
36830 0.572128
36840 0.5769472
36850 0.572295
36860 0.5815693
36870 0.5976102
36880 0.5930618
36890 0.5947069
36900 0.5882398
36910 0.5910371
36920 0.5905789
36930 0.5901786
36940 0.609004
36950 0.6092992
36960 0.601283
36970 0.6064428
36980 0.6085777
36990 0.6079715
37000 0.6100479
37010 0.6098843
37020 0.6173803
37030 0.6120064
37040 0.6067209
37050 0.6080683
37060 0.6072149
37070 0.624166
37080 0.6177791
37090 0.5997066
37100 0.5866536
37110 0.5966467
37120 0.6125434
37130 0.6207557
37140 0.614821
37150 0.6158424
37160 0.5998288
37170 0.5900392
37180 0.6016268
37190 0.6077676
37200 0.6092425
37210 0.6149119
37220 0.6070823
37230 0.6044214
37240 0.6098296
37250 0.6148608
37260 0.6102312
37270 0.6045559
37280 0.5973234
37290 0.6031767
37300 0.6157206
37310 0.6086417
37320 0.6159521
37330 0.606569
37340 0.6103449
37350 0.6011596
37360 0.6038933
37370 0.6068783
37380 0.5975072
37390 0.5987688
37400 0.5964736
37410 0.5944236
37420 0.5943754
37430 0.6078399
37440 0.6141654
37450 0.6081014
37460 0.6205073
37470 0.6349229
37480 0.6389489
37490 0.6414916
37500 0.6350266
37510 0.6262622
37520 0.6296906
37530 0.6166108
37540 0.6075389
37550 0.6171768
37560 0.6080191
37570 0.6224059
37580 0.6173345
37590 0.6127302
37600 0.6290534
37610 0.6123316
37620 0.6177946
37630 0.6181147
37640 0.6325676
37650 0.6267072
37660 0.6228164
37670 0.6157276
37680 0.6098481
37690 0.6169876
37700 0.6112077
37710 0.5970868
37720 0.6099553
37730 0.5964313
37740 0.6000814
37750 0.5971336
37760 0.5906656
37770 0.5928749
37780 0.6017313
37790 0.5985489
37800 0.5983438
37810 0.6102262
37820 0.6117294
37830 0.6171469
37840 0.6139337
37850 0.605581
37860 0.6248944
37870 0.6303913
37880 0.6331348
37890 0.625255
37900 0.6140259
37910 0.6197266
37920 0.6099961
37930 0.6153867
37940 0.6086864
37950 0.6224912
37960 0.6124763
37970 0.6216334
37980 0.6206507
37990 0.6158911
38000 0.6173123
38010 0.6131136
38020 0.6155351
38030 0.6191595
38040 0.6098005
38050 0.6058911
38060 0.6152849
38070 0.6117624
38080 0.5997561
38090 0.6103694
38100 0.6076707
38110 0.6134361
38120 0.6202527
38130 0.6210625
38140 0.6382249
38150 0.6312519
38160 0.6353537
38170 0.6187821
38180 0.6166553
38190 0.6108114
38200 0.6182497
38210 0.6229735
38220 0.6132677
38230 0.6130489
38240 0.6112237
38250 0.6154949
38260 0.6177246
38270 0.6014915
38280 0.604167
38290 0.6016952
38300 0.6049874
38310 0.603235
38320 0.5933554
38330 0.5894735
38340 0.5941396
38350 0.6017413
38360 0.5880317
38370 0.6060881
38380 0.6033348
38390 0.5985711
38400 0.6028556
38410 0.6160258
38420 0.6123365
38430 0.6013246
38440 0.5995561
38450 0.61351
38460 0.5957528
38470 0.5887518
38480 0.5903022
38490 0.5981219
38500 0.6024085
38510 0.6065815
38520 0.6107949
38530 0.5981174
38540 0.5860229
38550 0.5915917
38560 0.5974512
38570 0.6016543
38580 0.588089
38590 0.5958771
38600 0.5951637
38610 0.5986017
38620 0.6047146
38630 0.5983294
38640 0.6031034
38650 0.5989932
38660 0.6002585
38670 0.6256876
38680 0.6303051
38690 0.6303513
38700 0.6259772
38710 0.6197034
38720 0.6160054
38730 0.6190676
38740 0.6123747
38750 0.6132836
38760 0.6009228
38770 0.6114214
38780 0.6212044
38790 0.6155533
38800 0.609101
38810 0.6105191
38820 0.6054635
38830 0.6027408
38840 0.587908
38850 0.582621
38860 0.5964422
38870 0.590093
38880 0.5921547
38890 0.5845308
38900 0.5968364
38910 0.5861579
38920 0.5785414
38930 0.5756112
38940 0.5754601
38950 0.5794208
38960 0.5976341
38970 0.5914862
38980 0.6031539
38990 0.601977
39000 0.6085212
39010 0.6180485
39020 0.6101304
39030 0.605942
39040 0.6176427
39050 0.6105826
39060 0.6017191
39070 0.5939316
39080 0.5980068
39090 0.589918
39100 0.5976225
39110 0.6049343
39120 0.5989258
39130 0.5958707
39140 0.5959989
39150 0.5940033
39160 0.5939056
39170 0.6055343
39180 0.5968453
39190 0.5981521
39200 0.5890691
39210 0.5847814
39220 0.5871021
39230 0.5881249
39240 0.5952327
39250 0.5778001
39260 0.5850313
39270 0.5849211
39280 0.5967647
39290 0.6102005
39300 0.6172321
39310 0.6187663
39320 0.6043319
39330 0.6098167
39340 0.62164
39350 0.6161259
39360 0.6158351
39370 0.6069728
39380 0.6066379
39390 0.6174304
39400 0.6022815
39410 0.6149219
39420 0.6113858
39430 0.618636
39440 0.6193241
39450 0.6106405
39460 0.6067217
39470 0.6162619
39480 0.6126076
39490 0.6236877
39500 0.6198262
39510 0.599584
39520 0.600977
39530 0.6087043
39540 0.6131395
39550 0.6002274
39560 0.5929457
39570 0.5970857
39580 0.599754
39590 0.5898446
39600 0.600246
39610 0.6059633
39620 0.6003729
39630 0.5990691
39640 0.6104326
39650 0.6032431
39660 0.5977659
39670 0.5924761
39680 0.589569
39690 0.5950369
39700 0.5862552
39710 0.5764514
39720 0.5885093
39730 0.5897951
39740 0.5886096
39750 0.5949136
39760 0.5954851
39770 0.5948282
39780 0.5974321
39790 0.5965518
39800 0.5867011
39810 0.5992
39820 0.5943868
39830 0.5863051
39840 0.5813097
39850 0.5801024
39860 0.5904886
39870 0.5873438
39880 0.5869932
39890 0.5802926
39900 0.572625
39910 0.5829536
39920 0.5803218
39930 0.5839806
39940 0.5942101
39950 0.5933011
39960 0.5877328
39970 0.5968492
39980 0.5961775
39990 0.5907991
40000 0.6063601
40010 0.6080706
40020 0.6082867
40030 0.6128523
40040 0.6151406
40050 0.6108757
40060 0.6110312
40070 0.6071018
40080 0.5996749
40090 0.6073074
40100 0.5966366
40110 0.5937099
40120 0.6003258
40130 0.6132572
40140 0.6123033
40150 0.592755
40160 0.5890747
40170 0.601416
40180 0.6149322
40190 0.6080791
40200 0.6174133
40210 0.614072
40220 0.6117885
40230 0.6056848
40240 0.6176296
40250 0.624967
40260 0.6293502
40270 0.6272196
40280 0.6248606
40290 0.6270396
40300 0.6218018
40310 0.6223696
40320 0.6273755
40330 0.6255248
40340 0.6166328
40350 0.6100758
40360 0.6103194
40370 0.6091904
40380 0.6047618
40390 0.6035538
40400 0.6136513
40410 0.6103235
40420 0.623992
40430 0.6177865
40440 0.6278278
40450 0.6313267
40460 0.635587
40470 0.6370606
40480 0.6375507
40490 0.6442974
40500 0.6349294
40510 0.6231085
40520 0.6109788
40530 0.620604
40540 0.6124309
40550 0.6152413
40560 0.6181307
40570 0.6031516
40580 0.6150617
40590 0.6192805
40600 0.634029
40610 0.6395729
40620 0.6403428
40630 0.6351842
40640 0.6285484
40650 0.6364426
40660 0.6429988
40670 0.6483297
40680 0.6410892
40690 0.6347579
40700 0.6429914
40710 0.6356493
40720 0.6233969
40730 0.6359492
40740 0.6289742
40750 0.6386711
40760 0.6295036
40770 0.6260224
40780 0.61647
40790 0.6171345
40800 0.6207883
40810 0.6168453
40820 0.6270125
40830 0.6288644
40840 0.6210823
40850 0.6245879
40860 0.6258991
40870 0.6177642
40880 0.6172043
40890 0.6129469
40900 0.6038148
40910 0.6111748
40920 0.6179753
40930 0.6270905
40940 0.6166281
40950 0.623271
40960 0.6327952
40970 0.6346951
40980 0.6250861
40990 0.614392
41000 0.6277226
41010 0.6406303
41020 0.6245812
41030 0.633328
41040 0.6341294
41050 0.6194819
41060 0.6252617
41070 0.6230173
41080 0.6299344
41090 0.6368509
41100 0.6345478
41110 0.626516
41120 0.618419
41130 0.6253722
41140 0.6176766
41150 0.6247775
41160 0.6252706
41170 0.636417
41180 0.6293221
41190 0.6294636
41200 0.6254284
41210 0.6408004
41220 0.6502416
41230 0.6363019
41240 0.6353173
41250 0.6381944
41260 0.64468
41270 0.6495481
41280 0.6432279
41290 0.6515207
41300 0.6494536
41310 0.646835
41320 0.6545567
41330 0.6332378
41340 0.6452996
41350 0.6506953
41360 0.6531487
41370 0.6565474
41380 0.6665867
41390 0.6529385
41400 0.6420058
41410 0.64116
41420 0.6345665
41430 0.651847
41440 0.6389787
41450 0.6315815
41460 0.6330013
41470 0.643192
41480 0.6547095
41490 0.6542132
41500 0.6452035
41510 0.6381379
41520 0.6489998
41530 0.6571099
41540 0.6555884
41550 0.660197
41560 0.6637263
41570 0.6573204
41580 0.6577459
41590 0.665213
41600 0.6651845
41610 0.6451835
41620 0.6496071
41630 0.646333
41640 0.6530426
41650 0.6544739
41660 0.6434543
41670 0.6454622
41680 0.6458608
41690 0.6661957
41700 0.6611669
41710 0.6645179
41720 0.6556177
41730 0.6708838
41740 0.6539773
41750 0.6548479
41760 0.6491185
41770 0.6514576
41780 0.6464602
41790 0.6512631
41800 0.6691325
41810 0.6514654
41820 0.665266
41830 0.6519417
41840 0.6444979
41850 0.638301
41860 0.6425593
41870 0.6314487
41880 0.6152923
41890 0.6196219
41900 0.6194069
41910 0.6240431
41920 0.626989
41930 0.6280811
41940 0.627872
41950 0.621459
41960 0.6211891
41970 0.6278822
41980 0.6247615
41990 0.6357267
42000 0.6255525
42010 0.6375288
42020 0.6408357
42030 0.6340093
42040 0.6219384
42050 0.6255784
42060 0.615799
42070 0.6259975
42080 0.632723
42090 0.6188645
42100 0.6191589
42110 0.635802
42120 0.6340343
42130 0.6351972
42140 0.6336597
42150 0.6252064
42160 0.6359367
42170 0.6370175
42180 0.6298337
42190 0.638989
42200 0.6333158
42210 0.6301439
42220 0.6312143
42230 0.6476654
42240 0.6404831
42250 0.6410947
42260 0.6362746
42270 0.6357846
42280 0.6446195
42290 0.6325626
42300 0.6341187
42310 0.6389812
42320 0.6424682
42330 0.6343428
42340 0.6393585
42350 0.650176
42360 0.6370887
42370 0.6371902
42380 0.6310191
42390 0.6418665
42400 0.636913
42410 0.6484686
42420 0.6521038
42430 0.6544756
42440 0.6613996
42450 0.6693585
42460 0.6626835
42470 0.6679806
42480 0.6616533
42490 0.6584681
42500 0.661514
42510 0.6504899
42520 0.6519768
42530 0.6599295
42540 0.652132
42550 0.6555321
42560 0.6535805
42570 0.6558151
42580 0.6611884
42590 0.6594096
42600 0.6610892
42610 0.6705987
42620 0.6828665
42630 0.6782843
42640 0.6996756
42650 0.7010924
42660 0.6922287
42670 0.687375
42680 0.6867589
42690 0.6899638
42700 0.679359
42710 0.6676081
42720 0.673056
42730 0.6882089
42740 0.6858746
42750 0.685333
42760 0.6873773
42770 0.6890154
42780 0.6839533
42790 0.6878037
42800 0.6857288
42810 0.6647561
42820 0.6628649
42830 0.665169
42840 0.6699759
42850 0.6685961
42860 0.6775184
42870 0.6729816
42880 0.6627512
42890 0.6603958
42900 0.6546746
42910 0.6634932
42920 0.6774916
42930 0.68532
42940 0.6763332
42950 0.6692302
42960 0.6696101
42970 0.6554391
42980 0.6479474
42990 0.6385691
43000 0.6319294
43010 0.646662
43020 0.6426573
43030 0.6405537
43040 0.6510629
43050 0.6496826
43060 0.6489815
43070 0.6566136
43080 0.66064
43090 0.6521187
43100 0.6623324
43110 0.6622156
43120 0.6520809
43130 0.6455981
43140 0.6403693
43150 0.6496674
43160 0.6443682
43170 0.6468645
43180 0.6438094
43190 0.6452484
43200 0.6361222
43210 0.6379274
43220 0.6292701
43230 0.627391
43240 0.6406402
43250 0.6430902
43260 0.6432974
43270 0.6446626
43280 0.6539388
43290 0.6654832
43300 0.6646141
43310 0.6596411
43320 0.656651
43330 0.6722167
43340 0.6855862
43350 0.6887004
43360 0.6955054
43370 0.6930639
43380 0.6913788
43390 0.675555
43400 0.6788379
43410 0.6901066
43420 0.6967818
43430 0.6942193
43440 0.6860857
43450 0.6754217
43460 0.6766011
43470 0.6629956
43480 0.6648147
43490 0.6714735
43500 0.6683615
43510 0.6748824
43520 0.6788137
43530 0.6714408
43540 0.6798855
43550 0.6754448
43560 0.6908957
43570 0.6709742
43580 0.6701255
43590 0.677324
43600 0.6638089
43610 0.6594269
43620 0.6648815
43630 0.6529227
43640 0.6766033
43650 0.6842458
43660 0.6644211
43670 0.673335
43680 0.6792284
43690 0.6921672
43700 0.6780044
43710 0.6734145
43720 0.6842597
43730 0.6880014
43740 0.6809007
43750 0.6707889
43760 0.6712989
43770 0.6833297
43780 0.6868916
43790 0.6790569
43800 0.6720517
43810 0.6734217
43820 0.6786523
43830 0.6801319
43840 0.6742049
43850 0.6776069
43860 0.6772465
43870 0.6767992
43880 0.6700888
43890 0.6605605
43900 0.6608769
43910 0.6615717
43920 0.6595371
43930 0.6698638
43940 0.6658719
43950 0.685863
43960 0.6775756
43970 0.667402
43980 0.6874857
43990 0.6800058
44000 0.6824142
44010 0.6682938
44020 0.6490557
44030 0.6739886
44040 0.6870893
44050 0.6759911
44060 0.6806064
44070 0.6902174
44080 0.6838249
44090 0.6870868
44100 0.6852912
44110 0.6785094
44120 0.6797534
44130 0.6809276
44140 0.6933632
44150 0.6905383
44160 0.6913144
44170 0.6898487
44180 0.6970159
44190 0.6995957
44200 0.6996554
44210 0.6870418
44220 0.6868122
44230 0.678264
44240 0.6799492
44250 0.6868175
44260 0.6834115
44270 0.681214
44280 0.6783741
44290 0.6859391
44300 0.6828296
44310 0.6701362
44320 0.6771851
44330 0.6843102
44340 0.6782469
44350 0.6714601
44360 0.6850744
44370 0.69678
44380 0.7068932
44390 0.6973464
44400 0.6926125
44410 0.6929687
44420 0.6854257
44430 0.683201
44440 0.6960839
44450 0.6847457
44460 0.7056894
44470 0.7100697
44480 0.7197881
44490 0.7049741
44500 0.7017808
44510 0.700009
44520 0.7162778
44530 0.7175775
44540 0.7106023
44550 0.7209485
44560 0.7173005
44570 0.7166651
44580 0.7146105
44590 0.707298
44600 0.6920418
44610 0.6937236
44620 0.6932221
44630 0.6872935
44640 0.6864998
44650 0.6850563
44660 0.6820256
44670 0.6865195
44680 0.6717556
44690 0.6826895
44700 0.6934144
44710 0.698707
44720 0.6878343
44730 0.6945445
44740 0.6831043
44750 0.6702233
44760 0.6728745
44770 0.6769305
44780 0.6864918
44790 0.6913118
44800 0.6882922
44810 0.6765743
44820 0.6767487
44830 0.6807259
44840 0.6781081
44850 0.6830249
44860 0.6861153
44870 0.6724417
44880 0.6812817
44890 0.676972
44900 0.6704407
44910 0.6780916
44920 0.6794459
44930 0.6751427
44940 0.6675264
44950 0.6805846
44960 0.6636052
44970 0.6592395
44980 0.6580047
44990 0.6596013
45000 0.6810038
45010 0.6893167
45020 0.6909745
45030 0.7009885
45040 0.696048
45050 0.696248
45060 0.7060276
45070 0.702782
45080 0.6966259
45090 0.6865121
45100 0.7013062
45110 0.7045658
45120 0.6911314
45130 0.6872358
45140 0.6871621
45150 0.671519
45160 0.668306
45170 0.666711
45180 0.6721892
45190 0.6808034
45200 0.6804512
45210 0.7007616
45220 0.7094766
45230 0.7052869
45240 0.7166701
45250 0.7142842
45260 0.7178004
45270 0.7194204
45280 0.7197877
45290 0.7305323
45300 0.7240289
45310 0.7163156
45320 0.7253242
45330 0.7270122
45340 0.7294042
45350 0.7153307
45360 0.7004876
45370 0.7089662
45380 0.7152758
45390 0.7289895
45400 0.7353115
45410 0.7174285
45420 0.717421
45430 0.7223471
45440 0.7249199
45450 0.7212225
45460 0.7168115
45470 0.7175611
45480 0.7284558
45490 0.7096367
45500 0.7148829
45510 0.7249115
45520 0.7193799
45530 0.74347
45540 0.7255149
45550 0.7295303
45560 0.7154853
45570 0.7238967
45580 0.7290484
45590 0.7175041
45600 0.7094246
45610 0.6987486
45620 0.6952929
45630 0.6921245
45640 0.6897163
45650 0.698087
45660 0.703186
45670 0.6919175
45680 0.6943044
45690 0.6833789
45700 0.6939641
45710 0.6950567
45720 0.6974018
45730 0.7122026
45740 0.7054861
45750 0.6891199
45760 0.6955346
45770 0.6878333
45780 0.6902628
45790 0.6849092
45800 0.6941786
45810 0.6926036
45820 0.6717595
45830 0.675935
45840 0.6824157
45850 0.6707293
45860 0.6719099
45870 0.6722749
45880 0.6885822
45890 0.6858653
45900 0.6897665
45910 0.6866464
45920 0.6932836
45930 0.6782117
45940 0.6839838
45950 0.6733584
45960 0.6751862
45970 0.6778368
45980 0.6738324
45990 0.663984
46000 0.6601811
46010 0.670664
46020 0.6700098
46030 0.6757926
46040 0.686645
46050 0.68476
46060 0.6853073
46070 0.6861343
46080 0.6931602
46090 0.6810496
46100 0.6799015
46110 0.6807438
46120 0.6973996
46130 0.6953335
46140 0.7059819
46150 0.7089572
46160 0.7056652
46170 0.7068019
46180 0.7157277
46190 0.7149016
46200 0.7091429
46210 0.7259194
46220 0.719074
46230 0.7118338
46240 0.7216439
46250 0.7347922
46260 0.7470543
46270 0.7233264
46280 0.7235616
46290 0.717095
46300 0.717845
46310 0.7197016
46320 0.724179
46330 0.7354417
46340 0.7510379
46350 0.7516507
46360 0.7407483
46370 0.7492955
46380 0.7459708
46390 0.7538807
46400 0.7507203
46410 0.7354848
46420 0.7441082
46430 0.7499508
46440 0.7671914
46450 0.7731454
46460 0.7807892
46470 0.763738
46480 0.7646987
46490 0.7863233
46500 0.7847018
46510 0.7726823
46520 0.7757253
46530 0.7578509
46540 0.7679376
46550 0.7562604
46560 0.7442291
46570 0.7509494
46580 0.7528216
46590 0.7467939
46600 0.7484361
46610 0.7500501
46620 0.7544883
46630 0.7582327
46640 0.7413914
46650 0.7449408
46660 0.7563908
46670 0.7526432
46680 0.7476705
46690 0.760053
46700 0.7583921
46710 0.7482031
46720 0.7520912
46730 0.7465463
46740 0.7448854
46750 0.7420887
46760 0.732213
46770 0.741237
46780 0.7250582
46790 0.7454436
46800 0.7287383
46810 0.7278792
46820 0.7361845
46830 0.7547407
46840 0.7363142
46850 0.7203401
46860 0.7093827
46870 0.7200143
46880 0.7108636
46890 0.7122288
46900 0.7097594
46910 0.6997488
46920 0.7090091
46930 0.7003595
46940 0.6998625
46950 0.6934639
46960 0.690307
46970 0.695108
46980 0.7016952
46990 0.7025647
47000 0.6942098
47010 0.6828328
47020 0.6802421
47030 0.6762258
47040 0.6837415
47050 0.6830446
47060 0.6801861
47070 0.6877871
47080 0.6765198
47090 0.6693106
47100 0.6695936
47110 0.6593984
47120 0.6571269
47130 0.6642832
47140 0.6652936
47150 0.6708741
47160 0.6668441
47170 0.6754093
47180 0.6854589
47190 0.6776507
47200 0.6702043
47210 0.6858751
47220 0.675648
47230 0.6748777
47240 0.6861198
47250 0.6776546
47260 0.6783113
47270 0.6969854
47280 0.6909961
47290 0.7059202
47300 0.7097732
47310 0.6964216
47320 0.6888753
47330 0.6889594
47340 0.6833925
47350 0.6859863
47360 0.6938448
47370 0.7072656
47380 0.7084059
47390 0.7158097
47400 0.720162
47410 0.731726
47420 0.7221497
47430 0.7195537
47440 0.7216627
47450 0.7140015
47460 0.7170115
47470 0.7181404
47480 0.7097195
47490 0.7197524
47500 0.7121184
47510 0.7192439
47520 0.7058095
47530 0.7050828
47540 0.7207245
47550 0.7118456
47560 0.7254698
47570 0.7287009
47580 0.732552
47590 0.7325929
47600 0.7354212
47610 0.7451419
47620 0.7333909
47630 0.7208625
47640 0.7227279
47650 0.7272822
47660 0.7281787
47670 0.7502703
47680 0.7544615
47690 0.7466412
47700 0.7372878
47710 0.7398818
47720 0.7540052
47730 0.7476674
47740 0.7373913
47750 0.7375322
47760 0.7301626
47770 0.7211765
47780 0.7169959
47790 0.7095559
47800 0.7021435
47810 0.7032675
47820 0.695433
47830 0.696814
47840 0.705865
47850 0.6972109
47860 0.6921325
47870 0.6981755
47880 0.700107
47890 0.7038693
47900 0.6917005
47910 0.680796
47920 0.6851925
47930 0.6890126
47940 0.6921325
47950 0.6985134
47960 0.6921592
47970 0.6910018
47980 0.6989355
47990 0.7230886
48000 0.7222781
48010 0.7250373
48020 0.7147155
48030 0.7021435
48040 0.6999117
48050 0.7007648
48060 0.6952496
48070 0.6949214
48080 0.6803166
48090 0.6841187
48100 0.6823828
48110 0.6852036
48120 0.6935592
48130 0.7078158
48140 0.7189078
48150 0.704096
48160 0.6979838
48170 0.694795
48180 0.6876495
48190 0.6889933
48200 0.6959642
48210 0.690042
48220 0.6756307
48230 0.6717324
48240 0.6845148
48250 0.6895026
48260 0.693959
48270 0.6859016
48280 0.6881221
48290 0.6921458
48300 0.7117903
48310 0.7117174
48320 0.6947209
48330 0.6889212
48340 0.6899036
48350 0.686
48360 0.692661
48370 0.693745
48380 0.6897249
48390 0.6780772
48400 0.6740234
48410 0.6664656
48420 0.6743391
48430 0.6784355
48440 0.6635084
48450 0.6620283
48460 0.6734746
48470 0.6644289
48480 0.6739196
48490 0.6730943
48500 0.6723037
48510 0.6606322
48520 0.6799129
48530 0.6739246
48540 0.6532
48550 0.6658967
48560 0.6826056
48570 0.6893734
48580 0.6752083
48590 0.6716097
48600 0.6860152
48610 0.6800538
48620 0.6782506
48630 0.6891498
48640 0.681935
48650 0.6864263
48660 0.6832618
48670 0.685342
48680 0.6873593
48690 0.7010894
48700 0.698316
48710 0.700608
48720 0.690188
48730 0.6874267
48740 0.6949307
48750 0.6976925
48760 0.6907251
48770 0.678556
48780 0.6893542
48790 0.6915272
48800 0.6805216
48810 0.6818162
48820 0.6721947
48830 0.6839422
48840 0.6836447
48850 0.6728731
48860 0.6806634
48870 0.6725139
48880 0.6623209
48890 0.676481
48900 0.67055
48910 0.678232
48920 0.6819862
48930 0.6721458
48940 0.6839133
48950 0.6876791
48960 0.6792912
48970 0.6751842
48980 0.6772986
48990 0.6731668
49000 0.6685972
49010 0.6659005
49020 0.6736942
49030 0.6759073
49040 0.6689556
49050 0.6650363
49060 0.6711097
49070 0.6606953
49080 0.657804
49090 0.6657236
49100 0.6718896
49110 0.6601695
49120 0.6569539
49130 0.6637107
49140 0.6624662
49150 0.6552498
49160 0.6461645
49170 0.6477925
49180 0.6619036
49190 0.6717247
49200 0.664371
49210 0.6644176
49220 0.6668947
49230 0.6651736
49240 0.6690176
49250 0.6665719
49260 0.6594
49270 0.6663196
49280 0.6626258
49290 0.6613603
49300 0.6649595
49310 0.6569091
49320 0.6794781
49330 0.6743155
49340 0.6725754
49350 0.6793082
49360 0.679689
49370 0.6874872
49380 0.6766295
49390 0.6805024
49400 0.6908557
49410 0.6880136
49420 0.6712172
49430 0.6861161
49440 0.6878802
49450 0.6842337
49460 0.6759582
49470 0.6757707
49480 0.6909437
49490 0.6746203
49500 0.6727381
49510 0.6682118
49520 0.664257
49530 0.6630871
49540 0.6685866
49550 0.666584
49560 0.6851743
49570 0.6873947
49580 0.6857517
49590 0.6934678
49600 0.6962572
49610 0.696387
49620 0.6915182
49630 0.6912642
49640 0.6939465
49650 0.7014194
49660 0.7158965
49670 0.7162102
49680 0.7135319
49690 0.7071515
49700 0.7043464
49710 0.7017578
49720 0.6951692
49730 0.6781834
49740 0.667862
49750 0.6752228
49760 0.6694266
49770 0.6591162
49780 0.6541573
49790 0.6658056
49800 0.6663369
49810 0.6793669
49820 0.6756629
49830 0.6713623
49840 0.6885803
49850 0.686455
49860 0.6778436
49870 0.6762467
49880 0.6746021
49890 0.6726959
49900 0.6744864
49910 0.6770961
49920 0.673717
49930 0.6869243
49940 0.6826873
49950 0.7008091
49960 0.6902505
49970 0.69509
49980 0.6745274
49990 0.6878738
50000 0.6845849
50010 0.6682702
50020 0.6786631
50030 0.6996886
50040 0.6757068
50050 0.6859798
50060 0.6873475
50070 0.6730627
50080 0.6741179
50090 0.6640928
50100 0.6548196
50110 0.6698332
50120 0.6812975
50130 0.6796136
50140 0.6830592
50150 0.6735153
50160 0.6669116
50170 0.6653301
50180 0.6648175
50190 0.6637502
50200 0.6644523
50210 0.6502112
50220 0.6556735
50230 0.6566843
50240 0.6565406
50250 0.649132
50260 0.6488709
50270 0.6488159
50280 0.645609
50290 0.6458362
50300 0.6401139
50310 0.629621
50320 0.6336754
50330 0.6250826
50340 0.6368474
50350 0.6364607
50360 0.6266604
50370 0.628088
50380 0.6352926
50390 0.6359946
50400 0.6284524
50410 0.6162288
50420 0.6177162
50430 0.6168195
50440 0.6173594
50450 0.6280989
50460 0.6256194
50470 0.6331593
50480 0.6298082
50490 0.6283398
50500 0.6347358
50510 0.6308926
50520 0.6294822
50530 0.6303129
50540 0.6263925
50550 0.6315205
50560 0.6242175
50570 0.6228246
50580 0.618893
50590 0.6243626
50600 0.6193807
50610 0.6191206
50620 0.6111989
50630 0.6068197
50640 0.6032076
50650 0.6105899
50660 0.608765
50670 0.6059399
50680 0.6097142
50690 0.6120183
50700 0.6165085
50710 0.617171
50720 0.6144477
50730 0.6200845
50740 0.6223904
50750 0.6254934
50760 0.6203125
50770 0.6140017
50780 0.617388
50790 0.6078199
50800 0.6164824
50810 0.604166
50820 0.6015028
50830 0.6030843
50840 0.6198242
50850 0.6180562
50860 0.6002958
50870 0.6064802
50880 0.6019809
50890 0.5965086
50900 0.6016657
50910 0.5980249
50920 0.6146262
50930 0.6180226
50940 0.6218458
50950 0.6123236
50960 0.6030893
50970 0.6027151
50980 0.6077961
50990 0.6093819
51000 0.621964
51010 0.6226739
51020 0.6161267
51030 0.6334288
51040 0.627224
51050 0.6260369
51060 0.6173594
51070 0.6183921
51080 0.6129691
51090 0.6088877
51100 0.604625
51110 0.6220778
51120 0.6176903
51130 0.6184127
51140 0.6270435
51150 0.6104781
51160 0.6195627
51170 0.6165357
51180 0.6205393
51190 0.6137995
51200 0.6081538
51210 0.6149592
51220 0.6095196
51230 0.6092825
51240 0.6061508
51250 0.5972722
51260 0.6117122
51270 0.6096981
51280 0.6134245
51290 0.618033
51300 0.6342489
51310 0.6308345
51320 0.6242778
51330 0.6213294
51340 0.6131099
51350 0.6200294
51360 0.6168759
51370 0.6138517
51380 0.6091974
51390 0.6070839
51400 0.5914797
51410 0.5986431
51420 0.5958511
51430 0.609295
51440 0.5948521
51450 0.5924969
51460 0.5960297
51470 0.6054443
51480 0.6131313
51490 0.6046194
51500 0.6002846
51510 0.5997735
51520 0.604526
51530 0.6025639
51540 0.6029068
51550 0.6080813
51560 0.5988936
51570 0.6069102
51580 0.6002061
51590 0.5921558
51600 0.5914049
51610 0.5941212
51620 0.6055688
51630 0.6051042
51640 0.610136
51650 0.6040935
51660 0.6061195
51670 0.6037303
51680 0.600067
51690 0.6011505
51700 0.6004525
51710 0.6112705
51720 0.6135839
51730 0.6102287
51740 0.6114002
51750 0.6101231
51760 0.6168267
51770 0.6216975
51780 0.6160821
51790 0.6149053
51800 0.6277752
51810 0.6241275
51820 0.6292441
51830 0.6306935
51840 0.6226994
51850 0.6275283
51860 0.6163639
51870 0.6232896
51880 0.6283218
51890 0.6257798
51900 0.6157207
51910 0.6060772
51920 0.6094524
51930 0.5988234
51940 0.6106753
51950 0.6219189
51960 0.6061566
51970 0.5978253
51980 0.6081849
51990 0.6142537
52000 0.6122156
52010 0.6191401
52020 0.61425
52030 0.614202
52040 0.6148682
52050 0.6128532
52060 0.6075184
52070 0.5839002
52080 0.5957116
52090 0.5939361
52100 0.589806
52110 0.5987685
52120 0.6170315
52130 0.6150809
52140 0.624878
52150 0.625892
52160 0.6219606
52170 0.6294413
52180 0.6241829
52190 0.6295522
52200 0.6176102
52210 0.599739
52220 0.6011894
52230 0.6118248
52240 0.6115069
52250 0.6091697
52260 0.6107289
52270 0.6165754
52280 0.6151919
52290 0.6131007
52300 0.6153547
52310 0.6141288
52320 0.6206765
52330 0.6161512
52340 0.6257313
52350 0.6064588
52360 0.6189199
52370 0.617943
52380 0.625847
52390 0.62202
52400 0.6206232
52410 0.6188344
52420 0.6223595
52430 0.6389261
52440 0.6439784
52450 0.639094
52460 0.634454
52470 0.6410884
52480 0.6332436
52490 0.6392336
52500 0.6353284
52510 0.636515
52520 0.6543418
52530 0.6615166
52540 0.6535054
52550 0.657801
52560 0.6536393
52570 0.6526221
52580 0.6517076
52590 0.6327147
52600 0.6289266
52610 0.6423469
52620 0.65527
52630 0.6439266
52640 0.6235242
52650 0.616429
52660 0.6156595
52670 0.6265607
52680 0.6473594
52690 0.6439744
52700 0.6396909
52710 0.6366731
52720 0.6302028
52730 0.6432317
52740 0.6362993
52750 0.6302744
52760 0.6387679
52770 0.6535429
52780 0.6561351
52790 0.6391088
52800 0.6322816
52810 0.6380563
52820 0.6437975
52830 0.6420965
52840 0.6331592
52850 0.6310285
52860 0.6379936
52870 0.6359034
52880 0.63525
52890 0.6349867
52900 0.6419804
52910 0.6379266
52920 0.6274332
52930 0.6154659
52940 0.6207438
52950 0.6398554
52960 0.6494809
52970 0.636593
52980 0.6259241
52990 0.6327009
53000 0.6395482
53010 0.6501938
53020 0.6359917
53030 0.6367165
53040 0.6176617
53050 0.617375
53060 0.6311174
53070 0.638504
53080 0.6256166
53090 0.6190093
53100 0.6223976
53110 0.6322584
53120 0.6390383
53130 0.6375347
53140 0.6458538
53150 0.6411382
53160 0.6227552
53170 0.6289975
53180 0.6354609
53190 0.6180902
53200 0.6125576
53210 0.6146261
53220 0.6183109
53230 0.6129898
53240 0.6013135
53250 0.5997929
53260 0.6000584
53270 0.6175504
53280 0.6230509
53290 0.6106512
53300 0.6128794
53310 0.6092428
53320 0.6052396
53330 0.6098667
53340 0.5985944
53350 0.5982606
53360 0.612982
53370 0.6198013
53380 0.6300266
53390 0.6234719
53400 0.6284306
53410 0.6368362
53420 0.6388445
53430 0.6381435
53440 0.6307393
53450 0.6277114
53460 0.630546
53470 0.641033
53480 0.6475064
53490 0.6394332
53500 0.6431237
53510 0.6437474
53520 0.6390087
53530 0.6452425
53540 0.6279523
53550 0.6311027
53560 0.6366181
53570 0.6313436
53580 0.6472685
53590 0.6433221
53600 0.6467164
53610 0.6358797
53620 0.6343693
53630 0.6181007
53640 0.6312239
53650 0.6156719
53660 0.6261395
53670 0.6346895
53680 0.63302
53690 0.6339521
53700 0.6252756
53710 0.6362993
53720 0.6417115
53730 0.632842
53740 0.6404248
53750 0.6285444
53760 0.6344944
53770 0.644435
53780 0.6497322
53790 0.6407035
53800 0.6449158
53810 0.6486664
53820 0.6371893
53830 0.6379605
53840 0.657622
53850 0.6584068
53860 0.6724877
53870 0.6706489
53880 0.6620873
53890 0.6695476
53900 0.6790886
53910 0.6837623
53920 0.6572068
53930 0.6609458
53940 0.6643183
53950 0.6712556
53960 0.6740622
53970 0.6611546
53980 0.6664234
53990 0.6653559
54000 0.6699553
54010 0.6720105
54020 0.6626946
54030 0.6574614
54040 0.673699
54050 0.6864967
54060 0.6981353
54070 0.7067015
54080 0.6923186
54090 0.692983
54100 0.6857292
54110 0.6923531
54120 0.68984
54130 0.6812621
54140 0.6782106
54150 0.6809519
54160 0.6704192
54170 0.6703332
54180 0.6715692
54190 0.6686174
54200 0.6796582
54210 0.6776216
54220 0.6698964
54230 0.663396
54240 0.6750292
54250 0.6762457
54260 0.6669103
54270 0.6684247
54280 0.6721657
54290 0.6565207
54300 0.6666571
54310 0.6681331
54320 0.6694549
54330 0.6755807
54340 0.6565074
54350 0.6600558
54360 0.6621016
54370 0.6723971
54380 0.6783866
54390 0.6881969
54400 0.6756175
54410 0.6797609
54420 0.6693013
54430 0.6802821
54440 0.6770763
54450 0.7006503
54460 0.679235
54470 0.6568944
54480 0.6676255
54490 0.6652408
54500 0.6775444
54510 0.6788509
54520 0.6884463
54530 0.6852877
54540 0.6859044
54550 0.6905738
54560 0.690375
54570 0.6811566
54580 0.6912762
54590 0.6917219
54600 0.6713453
54610 0.6740351
54620 0.687328
54630 0.6897889
54640 0.6890113
54650 0.6855369
54660 0.6909094
54670 0.6894284
54680 0.6844605
54690 0.6796896
54700 0.6801739
54710 0.678267
54720 0.6726797
54730 0.6802848
54740 0.6900285
54750 0.7001609
54760 0.700592
54770 0.7103149
54780 0.7163886
54790 0.712971
54800 0.7044485
54810 0.6985823
54820 0.6971424
54830 0.7059619
54840 0.7010806
54850 0.6956711
54860 0.6878808
54870 0.6815277
54880 0.694933
54890 0.6871783
54900 0.6959339
54910 0.6866936
54920 0.699134
54930 0.70204
54940 0.7110112
54950 0.7206975
54960 0.6840163
54970 0.6837162
54980 0.6698573
54990 0.6881054
55000 0.6943547
55010 0.6840718
55020 0.6915094
55030 0.6789867
55040 0.6808442
55050 0.6886314
55060 0.7002736
55070 0.6814638
55080 0.6851463
55090 0.7013941
55100 0.6954947
55110 0.7072763
55120 0.7003418
55130 0.7030378
55140 0.6888188
55150 0.6863305
55160 0.6781415
55170 0.6803736
55180 0.6972058
55190 0.6976022
55200 0.7003776
55210 0.7126089
55220 0.7120723
55230 0.7095737
55240 0.7121437
55250 0.70258
55260 0.6911474
55270 0.6852486
55280 0.6873955
55290 0.6955844
55300 0.6895477
55310 0.6861967
55320 0.6755851
55330 0.685087
55340 0.6814402
55350 0.6928409
55360 0.694581
55370 0.6823499
55380 0.6912538
55390 0.6880037
55400 0.7074198
55410 0.6868098
55420 0.6957648
55430 0.6976431
55440 0.7072052
55450 0.7054969
55460 0.6866899
55470 0.6889246
55480 0.6812806
55490 0.6824216
55500 0.6781342
55510 0.6830946
55520 0.6841139
55530 0.6980675
55540 0.6842384
55550 0.6893125
55560 0.6761677
55570 0.68849
55580 0.6766632
55590 0.6771764
55600 0.6709988
55610 0.668175
55620 0.6824447
55630 0.6745285
55640 0.6798307
55650 0.6802675
55660 0.66531
55670 0.6696262
55680 0.6735116
55690 0.6871551
55700 0.6727771
55710 0.6761386
55720 0.6761806
55730 0.6726373
55740 0.693779
55750 0.6797188
55760 0.6681529
55770 0.6715163
55780 0.6646084
55790 0.6739915
55800 0.6683529
55810 0.6591856
55820 0.6438634
55830 0.629333
55840 0.6374876
55850 0.6469226
55860 0.6579953
55870 0.6511762
55880 0.6523292
55890 0.6568481
55900 0.6531278
55910 0.650646
55920 0.6517773
55930 0.6506262
55940 0.638753
55950 0.6394917
55960 0.6389756
55970 0.6561427
55980 0.6529028
55990 0.6525925
56000 0.6618086
56010 0.6673905
56020 0.6682279
56030 0.6750853
56040 0.6696805
56050 0.6776394
56060 0.6788172
56070 0.6787978
56080 0.6971191
56090 0.6824752
56100 0.6997842
56110 0.6813694
56120 0.6813217
56130 0.6784964
56140 0.6626465
56150 0.6700781
56160 0.6517839
56170 0.6561895
56180 0.6513858
56190 0.652528
56200 0.664071
56210 0.6608105
56220 0.6546212
56230 0.6697569
56240 0.6607215
56250 0.6664107
56260 0.6629782
56270 0.6600996
56280 0.6674821
56290 0.6646358
56300 0.6565877
56310 0.6726239
56320 0.6650442
56330 0.6726763
56340 0.6769067
56350 0.6736411
56360 0.6656497
56370 0.6596591
56380 0.6651828
56390 0.6729869
56400 0.676937
56410 0.6788804
56420 0.6769652
56430 0.6690136
56440 0.6612337
56450 0.6746269
56460 0.6742807
56470 0.6736209
56480 0.6690221
56490 0.6422234
56500 0.6473322
56510 0.6546065
56520 0.6699876
56530 0.6885551
56540 0.7007429
56550 0.6974901
56560 0.6936914
56570 0.6825532
56580 0.6775728
56590 0.6935507
56600 0.6959056
56610 0.6849959
56620 0.6819103
56630 0.6636651
56640 0.6820154
56650 0.6871418
56660 0.6783754
56670 0.6743155
56680 0.6761497
56690 0.6716952
56700 0.649032
56710 0.6590994
56720 0.6586046
56730 0.6699476
56740 0.6657986
56750 0.6675428
56760 0.6592534
56770 0.6709154
56780 0.6754459
56790 0.6764004
56800 0.6661861
56810 0.6721799
56820 0.6675295
56830 0.686128
56840 0.6816906
56850 0.6764088
56860 0.6763742
56870 0.6901345
56880 0.6778855
56890 0.6777681
56900 0.67519
56910 0.6807554
56920 0.6750534
56930 0.6722774
56940 0.6645356
56950 0.6674045
56960 0.6608946
56970 0.6692894
56980 0.6652142
56990 0.6660261
57000 0.666849
57010 0.6491659
57020 0.6425202
57030 0.6464319
57040 0.652177
57050 0.6548983
57060 0.6510927
57070 0.6506568
57080 0.6415672
57090 0.6308604
57100 0.6513272
57110 0.6533531
57120 0.6477942
57130 0.6410571
57140 0.6446322
57150 0.6498948
57160 0.6433011
57170 0.6527446
57180 0.6639946
57190 0.6579733
57200 0.6692191
57210 0.6664901
57220 0.6572092
57230 0.6512997
57240 0.6649845
57250 0.6789379
57260 0.6815688
57270 0.6752244
57280 0.6679363
57290 0.6833255
57300 0.6774096
57310 0.6817538
57320 0.6580218
57330 0.6541913
57340 0.6467855
57350 0.6457101
57360 0.6631216
57370 0.6623036
57380 0.6593936
57390 0.6598555
57400 0.6651484
57410 0.6468264
57420 0.6660565
57430 0.6490681
57440 0.6544659
57450 0.6483775
57460 0.6464929
57470 0.6411388
57480 0.6469973
57490 0.6398439
57500 0.6491448
57510 0.6512997
57520 0.6656843
57530 0.6633294
57540 0.6589124
57550 0.6553484
57560 0.651101
57570 0.6485751
57580 0.6462523
57590 0.6526794
57600 0.6569832
57610 0.6591496
57620 0.6599104
57630 0.6595487
57640 0.6501171
57650 0.6473465
57660 0.6479737
57670 0.6523554
57680 0.6596512
57690 0.6573937
57700 0.6581288
57710 0.6708228
57720 0.6740261
57730 0.6694239
57740 0.6545191
57750 0.662373
57760 0.6641194
57770 0.664351
57780 0.6644896
57790 0.6700192
57800 0.6657753
57810 0.6714306
57820 0.642616
57830 0.650884
57840 0.6686334
57850 0.6694704
57860 0.6546828
57870 0.6662895
57880 0.6476215
57890 0.6362503
57900 0.6464019
57910 0.6563946
57920 0.6587338
57930 0.6578949
57940 0.65642
57950 0.6305102
57960 0.6520533
57970 0.661876
57980 0.6594141
57990 0.6757678
58000 0.66104
58010 0.6563162
58020 0.6513197
58030 0.6613907
58040 0.664367
58050 0.6755395
58060 0.6618164
58070 0.651177
58080 0.6563548
58090 0.6756377
58100 0.6745154
58110 0.6597763
58120 0.6474411
58130 0.64371
58140 0.6473191
58150 0.6385781
58160 0.642208
58170 0.6388655
58180 0.6393164
58190 0.6545183
58200 0.6584357
58210 0.6653137
58220 0.6461455
58230 0.6451509
58240 0.6530036
58250 0.6666622
58260 0.6539435
58270 0.665799
58280 0.6547358
58290 0.6531212
58300 0.6664045
58310 0.6562647
58320 0.6536815
58330 0.6748474
58340 0.6608344
58350 0.6888089
58360 0.6833905
58370 0.6814037
58380 0.6711764
58390 0.6905027
58400 0.6764733
58410 0.6722828
58420 0.6836349
58430 0.675626
58440 0.6625533
58450 0.6630748
58460 0.6498031
58470 0.6524092
58480 0.6516333
58490 0.6542364
58500 0.6645908
58510 0.666714
58520 0.6626813
58530 0.652658
58540 0.6628382
58550 0.6583798
58560 0.6606648
58570 0.6792198
58580 0.6720998
58590 0.6866701
58600 0.6913689
58610 0.6872377
58620 0.7110949
58630 0.7095435
58640 0.7262726
58650 0.7350826
58660 0.740079
58670 0.7391424
58680 0.7189549
58690 0.7307438
58700 0.7104313
58710 0.689307
58720 0.6760296
58730 0.6639597
58740 0.6733122
58750 0.6786566
58760 0.6609198
58770 0.6487427
58780 0.6541092
58790 0.6636636
58800 0.6659258
58810 0.6676766
58820 0.6651379
58830 0.6612805
58840 0.6751111
58850 0.6781977
58860 0.6682124
58870 0.6708634
58880 0.6627334
58890 0.6617922
58900 0.6708763
58910 0.6651652
58920 0.660462
58930 0.6606814
58940 0.676796
58950 0.6682497
58960 0.657936
58970 0.6635023
58980 0.6754077
58990 0.6853499
59000 0.686028
59010 0.6869782
59020 0.6693311
59030 0.6775492
59040 0.7001343
59050 0.7128418
59060 0.7141532
59070 0.7080283
59080 0.6862515
59090 0.6979548
59100 0.6832172
59110 0.6892856
59120 0.6829196
59130 0.6887278
59140 0.6854473
59150 0.6817268
59160 0.6832939
59170 0.6806023
59180 0.6748759
59190 0.674822
59200 0.6862187
59210 0.6825652
59220 0.6796942
59230 0.6949999
59240 0.6980522
59250 0.6904745
59260 0.6786839
59270 0.6843922
59280 0.6767873
59290 0.6762407
59300 0.6753916
59310 0.677411
59320 0.703823
59330 0.6990986
59340 0.6958542
59350 0.7171084
59360 0.7037821
59370 0.704632
59380 0.699468
59390 0.6943913
59400 0.6933211
59410 0.6852978
59420 0.6814457
59430 0.6940163
59440 0.6942577
59450 0.6874582
59460 0.6748483
59470 0.6810412
59480 0.6963104
59490 0.6843586
59500 0.6955615
59510 0.7003917
59520 0.7061461
59530 0.704751
59540 0.724421
59550 0.7213402
59560 0.7140336
59570 0.7090597
59580 0.7234996
59590 0.7126225
59600 0.6942086
59610 0.6931118
59620 0.6960714
59630 0.6908919
59640 0.6876883
59650 0.685344
59660 0.6863276
59670 0.6874034
59680 0.6897552
59690 0.6902632
59700 0.6982839
59710 0.6981152
59720 0.7076706
59730 0.7091967
59740 0.6976854
59750 0.689394
59760 0.6888903
59770 0.6925446
59780 0.6781919
59790 0.6769266
59800 0.6896768
59810 0.694455
59820 0.6754664
59830 0.6731044
59840 0.6616231
59850 0.6628707
59860 0.6650175
59870 0.6680876
59880 0.6726177
59890 0.6797314
59900 0.6864077
59910 0.6842379
59920 0.683713
59930 0.687016
59940 0.6940942
59950 0.691924
59960 0.6878678
59970 0.6786084
59980 0.6631067
59990 0.675172
60000 0.6649893
60010 0.6732685
60020 0.6578608
60030 0.6564662
60040 0.6462908
60050 0.6541656
60060 0.6736516
60070 0.6589157
60080 0.6754639
60090 0.6698599
60100 0.6639829
60110 0.6612408
60120 0.6633388
60130 0.6635202
60140 0.6652264
60150 0.6575413
60160 0.6805661
60170 0.680579
60180 0.6766273
60190 0.6813638
60200 0.6936926
60210 0.6918945
60220 0.675387
60230 0.6703127
60240 0.6749183
60250 0.6829351
60260 0.6874236
60270 0.692605
60280 0.6731562
60290 0.6795077
60300 0.6761356
60310 0.6945795
60320 0.6949205
60330 0.6975921
60340 0.6897419
60350 0.6913204
60360 0.68625
60370 0.6808758
60380 0.6789551
60390 0.6764869
60400 0.6688733
60410 0.6644095
60420 0.6732261
60430 0.6702129
60440 0.6653275
60450 0.6709101
60460 0.6759131
60470 0.6887853
60480 0.6844099
60490 0.6826639
60500 0.6976788
60510 0.6967996
60520 0.7078172
60530 0.7021397
60540 0.6915624
60550 0.6908943
60560 0.6838004
60570 0.67759
60580 0.6865453
60590 0.6990243
60600 0.6792337
60610 0.6913938
60620 0.6830961
60630 0.6908536
60640 0.6899046
60650 0.6957164
60660 0.6828808
60670 0.6923499
60680 0.687646
60690 0.7028522
60700 0.7230825
60710 0.7076101
60720 0.7002712
60730 0.7068499
60740 0.6902431
60750 0.7018048
60760 0.6950359
60770 0.6994405
60780 0.6981533
60790 0.6857165
60800 0.6853915
60810 0.6758093
60820 0.6770566
60830 0.6912135
60840 0.7135797
60850 0.7068352
60860 0.7036377
60870 0.688191
60880 0.6922444
60890 0.6922343
60900 0.688882
60910 0.6794603
60920 0.6833787
60930 0.6799938
60940 0.6846777
60950 0.6861529
60960 0.6888868
60970 0.690631
60980 0.6825522
60990 0.6740423
61000 0.6613287
61010 0.6798451
61020 0.6900247
61030 0.663645
61040 0.6721075
61050 0.6789265
61060 0.6785967
61070 0.6714127
61080 0.6694085
61090 0.665577
61100 0.671546
61110 0.6546786
61120 0.6491442
61130 0.6621618
61140 0.6592619
61150 0.6550961
61160 0.6637312
61170 0.6559989
61180 0.6490797
61190 0.6576697
61200 0.6655387
61210 0.6608184
61220 0.6699534
61230 0.6657311
61240 0.6681576
61250 0.6651463
61260 0.6670047
61270 0.6709915
61280 0.6709961
61290 0.6647888
61300 0.6679643
61310 0.6706569
61320 0.6671678
61330 0.6669772
61340 0.6672285
61350 0.6691116
61360 0.6743301
61370 0.6809835
61380 0.6783341
61390 0.6832004
61400 0.6715956
61410 0.6778147
61420 0.6860293
61430 0.6859576
61440 0.6817293
61450 0.6764035
61460 0.6841742
61470 0.6947311
61480 0.6892942
61490 0.6866134
61500 0.6913488
61510 0.7044073
61520 0.6995617
61530 0.6897655
61540 0.6972496
61550 0.7049044
61560 0.6926093
61570 0.6977715
61580 0.6971908
61590 0.6948855
61600 0.6964968
61610 0.7032866
61620 0.7112156
61630 0.7182329
61640 0.7207484
61650 0.719167
61660 0.7084248
61670 0.7063811
61680 0.7016586
61690 0.6951238
61700 0.7004954
61710 0.6980737
61720 0.7030782
61730 0.6941368
61740 0.6921405
61750 0.6992237
61760 0.6923938
61770 0.6928067
61780 0.7006348
61790 0.710874
61800 0.7086452
61810 0.6994588
61820 0.6995837
61830 0.6980491
61840 0.7041372
61850 0.7065045
61860 0.6987732
61870 0.7070411
61880 0.7117018
61890 0.7110077
61900 0.7231218
61910 0.7266372
61920 0.7196097
61930 0.7235188
61940 0.728739
61950 0.7185067
61960 0.7242733
61970 0.7335822
61980 0.7299991
61990 0.7329453
62000 0.728559
62010 0.7359549
62020 0.745066
62030 0.736388
62040 0.7389913
62050 0.7307
62060 0.7287275
62070 0.7209851
62080 0.718603
62090 0.7144672
62100 0.7195414
62110 0.7229127
62120 0.720939
62130 0.7157966
62140 0.7098858
62150 0.7123041
62160 0.7058313
62170 0.6945158
62180 0.7019105
62190 0.699868
62200 0.6991796
62210 0.7080439
62220 0.712477
62230 0.7062227
62240 0.7309191
62250 0.7257776
62260 0.7274795
62270 0.7061902
62280 0.7040061
62290 0.6971896
62300 0.7175594
62310 0.7194614
62320 0.7154233
62330 0.7168347
62340 0.7173525
62350 0.7310758
62360 0.7155308
62370 0.7168749
62380 0.7172353
62390 0.6996164
62400 0.6989459
62410 0.7007248
62420 0.689297
62430 0.6885886
62440 0.6956711
62450 0.707485
62460 0.7063068
62470 0.6939879
62480 0.6867316
62490 0.6766539
62500 0.6742616
62510 0.6812159
62520 0.6816686
62530 0.6710514
62540 0.6578398
62550 0.6658723
62560 0.6785897
62570 0.6800089
62580 0.6801848
62590 0.6742305
62600 0.67896
62610 0.679092
62620 0.6845933
62630 0.6884698
62640 0.6891421
62650 0.6844347
62660 0.6983772
62670 0.6967227
62680 0.6929211
62690 0.6876596
62700 0.6970662
62710 0.6861253
62720 0.699178
62730 0.69432
62740 0.6945646
62750 0.6932393
62760 0.6913519
62770 0.6846371
62780 0.6958393
62790 0.7024182
62800 0.697285
62810 0.6841733
62820 0.6955542
62830 0.6829217
62840 0.680274
62850 0.6799984
62860 0.6930286
62870 0.693408
62880 0.6890639
62890 0.6930568
62900 0.6833752
62910 0.6943957
62920 0.7010741
62930 0.6989223
62940 0.7009476
62950 0.6765013
62960 0.6741327
62970 0.6827123
62980 0.6880611
62990 0.7013011
63000 0.6985964
63010 0.6885068
63020 0.6903496
63030 0.679195
63040 0.6821893
63050 0.6785811
63060 0.6866729
63070 0.6804549
63080 0.6732737
63090 0.6909022
63100 0.6906978
63110 0.6740037
63120 0.6894907
63130 0.6966175
63140 0.6958295
63150 0.6984832
63160 0.6912701
63170 0.6904389
63180 0.6960075
63190 0.6821873
63200 0.6819929
63210 0.6841212
63220 0.6713759
63230 0.6764906
63240 0.6841466
63250 0.6904376
63260 0.6793026
63270 0.6750448
63280 0.668072
63290 0.6724893
63300 0.6786924
63310 0.6721731
63320 0.6818082
63330 0.6775317
63340 0.67054
63350 0.6690392
63360 0.6800903
63370 0.6706064
63380 0.6916042
63390 0.6989391
63400 0.7152686
63410 0.7052547
63420 0.7038749
63430 0.7067592
63440 0.7136739
63450 0.6893243
63460 0.6889206
63470 0.6921728
63480 0.6926029
63490 0.6954489
63500 0.6993434
63510 0.7013978
63520 0.6982295
63530 0.7119239
63540 0.7036294
63550 0.6854568
63560 0.6909204
63570 0.6909423
63580 0.6996611
63590 0.7061418
63600 0.7042829
63610 0.6954002
63620 0.6959808
63630 0.6865836
63640 0.6757518
63650 0.6875765
63660 0.6739172
63670 0.6882702
63680 0.675509
63690 0.6767136
63700 0.6736495
63710 0.6615806
63720 0.6638583
63730 0.6552098
63740 0.6652354
63750 0.6571128
63760 0.6667278
63770 0.6691738
63780 0.6696907
63790 0.6741951
63800 0.6764063
63810 0.6744885
63820 0.6774445
63830 0.6853525
63840 0.6834745
63850 0.683017
63860 0.6942902
63870 0.6795968
63880 0.6689062
63890 0.6796241
63900 0.6728548
63910 0.6756722
63920 0.6802133
63930 0.6732393
63940 0.6757675
63950 0.6787202
63960 0.6814358
63970 0.6730537
63980 0.6791695
63990 0.6823378
64000 0.6924234
64010 0.6868792
64020 0.6972983
64030 0.6907266
64040 0.7002797
64050 0.6955588
64060 0.7063387
64070 0.6886232
64080 0.6857574
64090 0.6873559
64100 0.7016186
64110 0.7045212
64120 0.7062227
64130 0.7141577
64140 0.7209932
64150 0.728247
64160 0.7172201
64170 0.7091361
64180 0.7102043
64190 0.7139735
64200 0.7048305
64210 0.6993435
64220 0.6944423
64230 0.7012312
64240 0.6999726
64250 0.6940961
64260 0.6909825
64270 0.7085266
64280 0.7068546
64290 0.7146913
64300 0.7135476
64310 0.7042504
64320 0.7011597
64330 0.6963537
64340 0.7034482
64350 0.7046992
64360 0.690028
64370 0.6998863
64380 0.7018059
64390 0.6963462
64400 0.6949404
64410 0.6984526
64420 0.6988156
64430 0.6923045
64440 0.6919125
64450 0.6940446
64460 0.6940127
64470 0.6946946
64480 0.6973535
64490 0.695786
64500 0.6986924
64510 0.7047653
64520 0.695132
64530 0.6888945
64540 0.6889921
64550 0.6862704
64560 0.6964471
64570 0.7067891
64580 0.705174
64590 0.7098467
64600 0.7102711
64610 0.7003465
64620 0.6892412
64630 0.6949445
64640 0.7129516
64650 0.7098281
64660 0.7096977
64670 0.7007814
64680 0.7083777
64690 0.7014109
64700 0.6937637
64710 0.6863465
64720 0.7014951
64730 0.695007
64740 0.7059851
64750 0.7086068
64760 0.7030045
64770 0.701829
64780 0.6967399
64790 0.6986617
64800 0.7102597
64810 0.7127404
64820 0.7250871
64830 0.7203315
64840 0.7199881
64850 0.7065089
64860 0.701805
64870 0.7062792
64880 0.6999332
64890 0.7022699
64900 0.7188942
64910 0.7221254
64920 0.7099637
64930 0.7062359
64940 0.7027827
64950 0.7008343
64960 0.7107437
64970 0.6993454
64980 0.704721
64990 0.7099574
65000 0.7165613
65010 0.7238429
65020 0.7268822
65030 0.7242725
65040 0.7204478
65050 0.7125801
65060 0.7273646
65070 0.7140804
65080 0.7147337
65090 0.7148135
65100 0.712144
65110 0.7039608
65120 0.6957663
65130 0.696808
65140 0.6964356
65150 0.7071881
65160 0.7203969
65170 0.7106565
65180 0.7195618
65190 0.698192
65200 0.6904544
65210 0.6917437
65220 0.7026763
65230 0.706709
65240 0.6994135
65250 0.710062
65260 0.7027608
65270 0.7075298
65280 0.7048029
65290 0.7210615
65300 0.7242537
65310 0.7114815
65320 0.7061278
65330 0.7141763
65340 0.7121868
65350 0.7191177
65360 0.7039488
65370 0.7216941
65380 0.7315223
65390 0.716962
65400 0.7042484
65410 0.6944566
65420 0.6998854
65430 0.7046659
65440 0.7120538
65450 0.7069309
65460 0.6982398
65470 0.6985891
65480 0.7198073
65490 0.706135
65500 0.7133981
65510 0.7062739
65520 0.7092143
65530 0.7072305
65540 0.7143396
65550 0.7096688
65560 0.7025628
65570 0.7069098
65580 0.7068036
65590 0.7099019
65600 0.6855025
65610 0.6967044
65620 0.6907274
65630 0.695477
65640 0.6971896
65650 0.6932439
65660 0.6878554
65670 0.6705946
65680 0.6856808
65690 0.6883074
65700 0.678097
65710 0.6770046
65720 0.6777593
65730 0.6842747
65740 0.6811038
65750 0.6878613
65760 0.6929621
65770 0.6969075
65780 0.7052334
65790 0.6968902
65800 0.6946101
65810 0.692758
65820 0.6906773
65830 0.6922914
65840 0.702172
65850 0.7007598
65860 0.705667
65870 0.7013155
65880 0.6940548
65890 0.7129676
65900 0.7142078
65910 0.6925907
65920 0.6929362
65930 0.6932099
65940 0.6900679
65950 0.6912611
65960 0.697866
65970 0.6965569
65980 0.6955208
65990 0.7066557
66000 0.7080268
66010 0.7156072
66020 0.7067941
66030 0.7092175
66040 0.6966896
66050 0.6854919
66060 0.6957834
66070 0.7034317
66080 0.7043104
66090 0.7025375
66100 0.69883
66110 0.7082995
66120 0.6998977
66130 0.7006293
66140 0.6976567
66150 0.6846318
66160 0.6868121
66170 0.6872265
66180 0.6854776
66190 0.6764768
66200 0.6805611
66210 0.6837673
66220 0.6874159
66230 0.6849458
66240 0.6979305
66250 0.7009655
66260 0.7067351
66270 0.7141178
66280 0.7043652
66290 0.6966768
66300 0.6866963
66310 0.6958242
66320 0.6838316
66330 0.6787466
66340 0.6968395
66350 0.6892927
66360 0.6956797
66370 0.6961687
66380 0.7008014
66390 0.6987577
66400 0.7088864
66410 0.705478
66420 0.6929013
66430 0.6964366
66440 0.6961748
66450 0.686235
66460 0.6950985
66470 0.6878421
66480 0.7042851
66490 0.7077242
66500 0.7112221
66510 0.7113153
66520 0.7157954
66530 0.7131078
66540 0.7174206
66550 0.7255382
66560 0.7251545
66570 0.7276017
66580 0.7168863
66590 0.7292398
66600 0.7211054
66610 0.7167348
66620 0.7148695
66630 0.7182211
66640 0.7152104
66650 0.7116755
66660 0.7168377
66670 0.7359525
66680 0.7498938
66690 0.741179
66700 0.7493311
66710 0.7513865
66720 0.7297105
66730 0.7222358
66740 0.7086882
66750 0.7211239
66760 0.7238464
66770 0.718273
66780 0.720691
66790 0.718343
66800 0.7019612
66810 0.7097346
66820 0.7311098
66830 0.7145342
66840 0.7229859
66850 0.7290744
66860 0.7259966
66870 0.7287523
66880 0.7240962
66890 0.7312222
66900 0.7410769
66910 0.7555515
66920 0.7473936
66930 0.7355946
66940 0.7337765
66950 0.7352965
66960 0.7291393
66970 0.7153493
66980 0.7092726
66990 0.7115231
67000 0.716795
67010 0.7184021
67020 0.7273303
67030 0.7256405
67040 0.7293745
67050 0.7307862
67060 0.7184219
67070 0.7252012
67080 0.7202334
67090 0.7293602
67100 0.7322536
67110 0.7284429
67120 0.7259973
67130 0.7138842
67140 0.7157463
67150 0.7194328
67160 0.7161109
67170 0.7226006
67180 0.7278478
67190 0.7323402
67200 0.7368112
67210 0.7263871
67220 0.7352628
67230 0.7300149
67240 0.7212894
67250 0.7306195
67260 0.7266597
67270 0.7213475
67280 0.7340242
67290 0.7472856
67300 0.7340978
67310 0.7197924
67320 0.7153618
67330 0.7165132
67340 0.7284107
67350 0.7158622
67360 0.7149522
67370 0.7156531
67380 0.7045099
67390 0.6975817
67400 0.7057222
67410 0.7007124
67420 0.708311
67430 0.7065066
67440 0.6969945
67450 0.7039301
67460 0.7071971
67470 0.7160882
67480 0.707955
67490 0.7055623
67500 0.7018541
67510 0.7203276
67520 0.7106206
67530 0.7038841
67540 0.7106222
67550 0.7054431
67560 0.7021824
67570 0.6759081
67580 0.6871346
67590 0.6680368
67600 0.678185
67610 0.6849788
67620 0.6898833
67630 0.6990587
67640 0.6971135
67650 0.7042797
67660 0.6958317
67670 0.6897419
67680 0.7062595
67690 0.7149203
67700 0.715229
67710 0.7026465
67720 0.6865643
67730 0.6960884
67740 0.6894807
67750 0.6943074
67760 0.7006348
67770 0.7063825
67780 0.71802
67790 0.7222427
67800 0.702305
67810 0.7134484
67820 0.7057654
67830 0.7219151
67840 0.7133126
67850 0.7205432
67860 0.7269102
67870 0.7105334
67880 0.6997884
67890 0.7084318
67900 0.7111527
67910 0.7126095
67920 0.7122868
67930 0.7105774
67940 0.7237184
67950 0.7235793
67960 0.7141676
67970 0.7190412
67980 0.7299997
67990 0.7280475
68000 0.7276421
68010 0.7276438
68020 0.7290026
68030 0.7243814
68040 0.7289861
68050 0.7143234
68060 0.7245771
68070 0.7174371
68080 0.7157863
68090 0.7230894
68100 0.7047153
68110 0.709598
68120 0.7125721
68130 0.7155222
68140 0.7232184
68150 0.7058042
68160 0.702516
68170 0.70187
68180 0.7126796
68190 0.7089019
68200 0.704662
68210 0.7071196
68220 0.7118597
68230 0.7161891
68240 0.699411
68250 0.7092994
68260 0.711553
68270 0.7165287
68280 0.7259364
68290 0.7332291
68300 0.7352805
68310 0.7387449
68320 0.7326233
68330 0.7302192
68340 0.724685
68350 0.7288067
68360 0.7318522
68370 0.7247815
68380 0.7123828
68390 0.7326153
68400 0.7462519
68410 0.7485212
68420 0.7464501
68430 0.7372445
68440 0.7342649
68450 0.7293815
68460 0.7288552
68470 0.7380074
68480 0.7348903
68490 0.7227544
68500 0.7299589
68510 0.7209799
68520 0.7189757
68530 0.7207845
68540 0.7287354
68550 0.7131007
68560 0.7178634
68570 0.7181178
68580 0.7267466
68590 0.7187648
68600 0.7232028
68610 0.7210958
68620 0.7276396
68630 0.7358503
68640 0.7353009
68650 0.7278144
68660 0.7351635
68670 0.7465221
68680 0.7568911
68690 0.7608824
68700 0.760138
68710 0.7542347
68720 0.7457411
68730 0.7404191
68740 0.7371432
68750 0.7391412
68760 0.7308353
68770 0.7241732
68780 0.7239692
68790 0.7321312
68800 0.7412077
68810 0.7507862
68820 0.7446727
68830 0.7488487
68840 0.7467668
68850 0.7368935
68860 0.7371308
68870 0.732945
68880 0.7465972
68890 0.7453481
68900 0.7283954
68910 0.7169916
68920 0.7251456
68930 0.7145827
68940 0.7270424
68950 0.7398618
68960 0.7428377
68970 0.7424129
68980 0.7431669
68990 0.7493309
69000 0.7578638
69010 0.7659184
69020 0.753446
69030 0.7562248
69040 0.7363186
69050 0.7442523
69060 0.7370261
69070 0.7504634
69080 0.7513011
69090 0.7300682
69100 0.7187196
69110 0.7113535
69120 0.7096289
69130 0.7177274
69140 0.7191648
69150 0.7149677
69160 0.7085146
69170 0.7060996
69180 0.7070141
69190 0.7205662
69200 0.7058659
69210 0.6995949
69220 0.7075094
69230 0.712755
69240 0.7172236
69250 0.7152428
69260 0.7228889
69270 0.7129629
69280 0.7137759
69290 0.7060382
69300 0.7016517
69310 0.6978155
69320 0.6969513
69330 0.6942543
69340 0.6890518
69350 0.694716
69360 0.7032077
69370 0.6987738
69380 0.6958656
69390 0.7013475
69400 0.7013291
69410 0.7016233
69420 0.6967038
69430 0.6938443
69440 0.6868426
69450 0.6949128
69460 0.6952273
69470 0.6892141
69480 0.6747087
69490 0.6806695
69500 0.6844271
69510 0.6746945
69520 0.6877037
69530 0.6783777
69540 0.6879523
69550 0.6742427
69560 0.6780643
69570 0.675746
69580 0.6760246
69590 0.6695703
69600 0.6635511
69610 0.6887608
69620 0.7023491
69630 0.6919165
69640 0.6935154
69650 0.6930002
69660 0.6966066
69670 0.6982087
69680 0.6992126
69690 0.699414
69700 0.7003617
69710 0.7147175
69720 0.7075734
69730 0.7115959
69740 0.7188424
69750 0.7169431
69760 0.7184442
69770 0.7122704
69780 0.7173477
69790 0.6987463
69800 0.7073383
69810 0.7026733
69820 0.706139
69830 0.7140197
69840 0.7114344
69850 0.7128529
69860 0.706746
69870 0.7011451
69880 0.7069828
69890 0.6989441
69900 0.6861479
69910 0.6961528
69920 0.7066367
69930 0.7167852
69940 0.7042398
69950 0.6955523
69960 0.7044902
69970 0.7087596
69980 0.705713
69990 0.7057729
70000 0.7144264
70010 0.7033776
70020 0.6933603
70030 0.7002069
70040 0.7024126
70050 0.7062393
70060 0.7137213
70070 0.6958734
70080 0.7133871
70090 0.7279044
70100 0.7277287
70110 0.7217166
70120 0.7251354
70130 0.7175687
70140 0.7105435
70150 0.7203647
70160 0.7266092
70170 0.7215952
70180 0.7124321
70190 0.6999986
70200 0.689082
70210 0.6920686
70220 0.7033294
70230 0.6976017
70240 0.7130401
70250 0.7096928
70260 0.70524
70270 0.7227057
70280 0.7242105
70290 0.7336311
70300 0.7430151
70310 0.7396227
70320 0.7432984
70330 0.7398134
70340 0.7426128
70350 0.7231237
70360 0.7343785
70370 0.7394161
70380 0.7320114
70390 0.7532548
70400 0.753673
70410 0.7433213
70420 0.7519495
70430 0.7557033
70440 0.7546741
70450 0.7433898
70460 0.7628327
70470 0.7468883
70480 0.7542526
70490 0.7632452
70500 0.7553424
70510 0.7517991
70520 0.7380913
70530 0.7428052
70540 0.7413601
70550 0.7541487
70560 0.7463198
70570 0.7469717
70580 0.7461001
70590 0.7415015
70600 0.7434153
70610 0.7378721
70620 0.7478411
70630 0.7466689
70640 0.7327281
70650 0.7248777
70660 0.7351481
70670 0.7348753
70680 0.726477
70690 0.7308446
70700 0.7400222
70710 0.7146274
70720 0.7227566
70730 0.7168984
70740 0.6988357
70750 0.7021807
70760 0.7058096
70770 0.7091263
70780 0.7162176
70790 0.7164418
70800 0.7203809
70810 0.7228729
70820 0.7241472
70830 0.7217401
70840 0.726388
70850 0.7386629
70860 0.7273754
70870 0.7295958
70880 0.7349612
70890 0.7386132
70900 0.7310749
70910 0.7325126
70920 0.7288633
70930 0.7314702
70940 0.7326526
70950 0.740357
70960 0.7382479
70970 0.7422416
70980 0.7441431
70990 0.7362499
71000 0.7414261
71010 0.7314944
71020 0.7305512
71030 0.7396003
71040 0.7472159
71050 0.7549863
71060 0.7712343
71070 0.7708385
71080 0.7576193
71090 0.7598306
71100 0.7576931
71110 0.7543073
71120 0.7473994
71130 0.7468584
71140 0.7389563
71150 0.7401204
71160 0.7418774
71170 0.7372037
71180 0.7319081
71190 0.7266728
71200 0.7456796
71210 0.7545376
71220 0.7401045
71230 0.7466672
71240 0.7480229
71250 0.7484425
71260 0.7357869
71270 0.7470675
71280 0.7464007
71290 0.7450831
71300 0.7434894
71310 0.7428383
71320 0.7475004
71330 0.7504357
71340 0.7383443
71350 0.7218424
71360 0.7181694
71370 0.7115933
71380 0.7177647
71390 0.7436054
71400 0.7397401
71410 0.7346883
71420 0.7365201
71430 0.7412695
71440 0.7262406
71450 0.7309542
71460 0.730843
71470 0.7193726
71480 0.7174057
71490 0.7280796
71500 0.7252755
71510 0.7238689
71520 0.7194054
71530 0.7179219
71540 0.7208846
71550 0.7279301
71560 0.7253884
71570 0.7295233
71580 0.7183859
71590 0.7222836
71600 0.7181281
71610 0.7264377
71620 0.7287344
71630 0.7203919
71640 0.7197673
71650 0.7188162
71660 0.7108598
71670 0.7104316
71680 0.7107188
71690 0.7063686
71700 0.7069325
71710 0.7088559
71720 0.7318715
71730 0.725644
71740 0.722603
71750 0.7250077
71760 0.7249645
71770 0.7235903
71780 0.7265556
71790 0.7226529
71800 0.7177003
71810 0.7329476
71820 0.7270489
71830 0.7201085
71840 0.735925
71850 0.7257187
71860 0.7217162
71870 0.7266483
71880 0.716279
71890 0.720767
71900 0.7282616
71910 0.7290514
71920 0.7255226
71930 0.7304549
71940 0.7384536
71950 0.7351895
71960 0.7395541
71970 0.7350365
71980 0.7461123
71990 0.7492902
72000 0.7363758
72010 0.7380826
72020 0.7259584
72030 0.723748
72040 0.7273951
72050 0.7344519
72060 0.7454932
72070 0.7471959
72080 0.7443261
72090 0.744187
72100 0.7402045
72110 0.7315112
72120 0.7347693
72130 0.7432216
72140 0.7368192
72150 0.7408389
72160 0.7428754
72170 0.7384931
72180 0.7313191
72190 0.7365618
72200 0.7286685
72210 0.7391752
72220 0.735523
72230 0.7455377
72240 0.737069
72250 0.709465
72260 0.7252135
72270 0.7306553
72280 0.7259358
72290 0.7305338
72300 0.7276412
72310 0.7261237
72320 0.7356814
72330 0.724583
72340 0.7353241
72350 0.7408494
72360 0.7342091
72370 0.7251554
72380 0.7249054
72390 0.7350759
72400 0.7281144
72410 0.7238445
72420 0.7315519
72430 0.7299524
72440 0.7322134
72450 0.730138
72460 0.7219837
72470 0.7257266
72480 0.7330714
72490 0.7311549
72500 0.7305013
72510 0.7368453
72520 0.7202195
72530 0.725381
72540 0.7210481
72550 0.7182286
72560 0.7121832
72570 0.719124
72580 0.7232932
72590 0.728817
72600 0.7360687
72610 0.7208785
72620 0.700438
72630 0.7047813
72640 0.7196778
72650 0.7228286
72660 0.7268758
72670 0.7278503
72680 0.7262599
72690 0.7200213
72700 0.7172364
72710 0.721562
72720 0.7252582
72730 0.7276769
72740 0.7229798
72750 0.7326662
72760 0.7374896
72770 0.7423713
72780 0.74756
72790 0.7519547
72800 0.7478434
72810 0.7422963
72820 0.7463742
72830 0.7482256
72840 0.7500359
72850 0.7372085
72860 0.7448189
72870 0.7533768
72880 0.7332303
72890 0.7357681
72900 0.7381068
72910 0.7341118
72920 0.7329031
72930 0.7271593
72940 0.7318637
72950 0.7230992
72960 0.7308864
72970 0.7263914
72980 0.7320512
72990 0.73372
73000 0.7236872
73010 0.7225246
73020 0.711655
73030 0.7143813
73040 0.7138821
73050 0.7204134
73060 0.7220811
73070 0.7341121
73080 0.7303586
73090 0.7287836
73100 0.7186846
73110 0.7198867
73120 0.7181152
73130 0.7405824
73140 0.7399278
73150 0.7421964
73160 0.7385912
73170 0.7352368
73180 0.7322744
73190 0.7386682
73200 0.7446505
73210 0.7305833
73220 0.7327614
73230 0.7339283
73240 0.7338574
73250 0.7360276
73260 0.7337614
73270 0.7288697
73280 0.7333171
73290 0.7435472
73300 0.7446727
73310 0.7435992
73320 0.7545155
73330 0.7504522
73340 0.7472407
73350 0.7423925
73360 0.7501867
73370 0.7439796
73380 0.7324009
73390 0.7298246
73400 0.7379951
73410 0.7597047
73420 0.7587303
73430 0.7528489
73440 0.7452871
73450 0.7532017
73460 0.7507139
73470 0.7556196
73480 0.7695901
73490 0.7619597
73500 0.7610793
73510 0.7482222
73520 0.7491469
73530 0.7494587
73540 0.7550039
73550 0.7584125
73560 0.7574033
73570 0.7589957
73580 0.7531061
73590 0.7736225
73600 0.7557791
73610 0.7576862
73620 0.7507419
73630 0.7608737
73640 0.7528902
73650 0.7517605
73660 0.7487321
73670 0.7455579
73680 0.7637341
73690 0.7675739
73700 0.7573321
73710 0.7523671
73720 0.7493775
73730 0.7522935
73740 0.7573422
73750 0.75477
73760 0.7540631
73770 0.7521164
73780 0.7439512
73790 0.7512971
73800 0.750145
73810 0.7395071
73820 0.7375909
73830 0.7417307
73840 0.7561823
73850 0.7601549
73860 0.7504142
73870 0.7512731
73880 0.7453208
73890 0.7488065
73900 0.7451086
73910 0.7489413
73920 0.7352001
73930 0.7375627
73940 0.7467041
73950 0.7374542
73960 0.7406277
73970 0.7332306
73980 0.7274995
73990 0.7323331
74000 0.7419668
74010 0.7393292
74020 0.7495489
74030 0.7370395
74040 0.7409911
74050 0.7363856
74060 0.7457932
74070 0.7516922
74080 0.7590138
74090 0.7496654
74100 0.7382452
74110 0.7289556
74120 0.7264894
74130 0.7229743
74140 0.7295684
74150 0.7200956
74160 0.7193878
74170 0.7280601
74180 0.7198622
74190 0.7211854
74200 0.7240113
74210 0.7202231
74220 0.7254145
74230 0.7114987
74240 0.7211354
74250 0.7245452
74260 0.7262578
74270 0.7378197
74280 0.7312269
74290 0.7217727
74300 0.7196261
74310 0.7165867
74320 0.7166477
74330 0.7180604
74340 0.7177054
74350 0.7202129
74360 0.7087722
74370 0.7281649
74380 0.7234771
74390 0.7280369
74400 0.7258536
74410 0.7271456
74420 0.7145335
74430 0.7280665
74440 0.735574
74450 0.7302183
74460 0.7357197
74470 0.7264563
74480 0.7288588
74490 0.7259073
74500 0.7330517
74510 0.7274009
74520 0.7373363
74530 0.7394478
74540 0.7478218
74550 0.7581177
74560 0.7383023
74570 0.7383982
74580 0.7303407
74590 0.7388412
74600 0.7383376
74610 0.7142744
74620 0.7280406
74630 0.7190435
74640 0.7167621
74650 0.7210364
74660 0.716748
74670 0.7203249
74680 0.7285054
74690 0.7334603
74700 0.721263
74710 0.7305699
74720 0.7217865
74730 0.7352428
74740 0.7180299
74750 0.7157635
74760 0.7217994
74770 0.7329865
74780 0.7284036
74790 0.7338786
74800 0.7343892
74810 0.7243811
74820 0.7292064
74830 0.7190746
74840 0.7186341
74850 0.7230446
74860 0.7352492
74870 0.733887
74880 0.7313681
74890 0.7326618
74900 0.7350699
74910 0.745249
74920 0.7517842
74930 0.7548769
74940 0.7439914
74950 0.7417995
74960 0.7308229
74970 0.7241201
74980 0.7236069
74990 0.7321728
75000 0.7285341
75010 0.7404167
75020 0.7404085
75030 0.7383021
75040 0.741196
75050 0.741206
75060 0.7485597
75070 0.7410928
75080 0.7362478
75090 0.7369621
75100 0.7451674
75110 0.7303104
75120 0.7369087
75130 0.7512079
75140 0.7441319
75150 0.7453009
75160 0.7474785
75170 0.7513561
75180 0.7464395
75190 0.7396316
75200 0.7467526
75210 0.7426583
75220 0.7515289
75230 0.7399142
75240 0.7449369
75250 0.7436348
75260 0.7525362
75270 0.7544004
75280 0.7438785
75290 0.7444914
75300 0.7471517
75310 0.7480133
75320 0.7537178
75330 0.7501784
75340 0.7561418
75350 0.7536334
75360 0.7578557
75370 0.7568229
75380 0.7537374
75390 0.750872
75400 0.7514459
75410 0.7554706
75420 0.7418281
75430 0.7442662
75440 0.7416838
75450 0.7380165
75460 0.7482758
75470 0.7511091
75480 0.7499595
75490 0.7475453
75500 0.7554125
75510 0.7559747
75520 0.7568589
75530 0.7471079
75540 0.7496102
75550 0.7523267
75560 0.7470462
75570 0.7613833
75580 0.7506818
75590 0.7464176
75600 0.7534903
75610 0.7583167
75620 0.7473145
75630 0.757355
75640 0.7627993
75650 0.761832
75660 0.7697618
75670 0.753969
75680 0.7618837
75690 0.7557834
75700 0.7580248
75710 0.7566531
75720 0.7536281
75730 0.7639948
75740 0.7596151
75750 0.7625487
75760 0.7652869
75770 0.7578533
75780 0.7538192
75790 0.7706465
75800 0.7820724
75810 0.7776393
75820 0.7781762
75830 0.7720454
75840 0.7694384
75850 0.7755663
75860 0.7595243
75870 0.7692497
75880 0.7595651
75890 0.7599002
75900 0.7691873
75910 0.7678584
75920 0.7651678
75930 0.7607381
75940 0.7563612
75950 0.7524672
75960 0.7593701
75970 0.7470448
75980 0.7455071
75990 0.7459549
76000 0.7459593
76010 0.7553389
76020 0.7521948
76030 0.7429964
76040 0.7469907
76050 0.7400128
76060 0.7385388
76070 0.7444572
76080 0.7510374
76090 0.7539358
76100 0.7657027
76110 0.7669885
76120 0.7628961
76130 0.7522812
76140 0.7426738
76150 0.7476885
76160 0.7463621
76170 0.7447858
76180 0.7556786
76190 0.7627021
76200 0.7497028
76210 0.7416657
76220 0.7417284
76230 0.7385685
76240 0.742848
76250 0.7402161
76260 0.748476
76270 0.745142
76280 0.740737
76290 0.7448264
76300 0.7480328
76310 0.7559325
76320 0.7575099
76330 0.7535387
76340 0.7451657
76350 0.7460901
76360 0.7420379
76370 0.7482773
76380 0.7441073
76390 0.7532424
76400 0.7570767
76410 0.7474396
76420 0.7418594
76430 0.7270409
76440 0.739915
76450 0.7367893
76460 0.7270756
76470 0.7402114
76480 0.7436045
76490 0.7465324
76500 0.7410224
76510 0.7442133
76520 0.7373981
76530 0.7284003
76540 0.7462433
76550 0.7399819
76560 0.7232109
76570 0.7271765
76580 0.7330602
76590 0.7408174
76600 0.7380148
76610 0.7379948
76620 0.7443422
76630 0.7402602
76640 0.7307258
76650 0.7419188
76660 0.7506597
76670 0.7305599
76680 0.7385911
76690 0.732197
76700 0.7287207
76710 0.740028
76720 0.7529282
76730 0.7612684
76740 0.7554753
76750 0.7485063
76760 0.7480578
76770 0.7522605
76780 0.7446933
76790 0.7356808
76800 0.7392023
76810 0.7499846
76820 0.7391699
76830 0.743992
76840 0.74899
76850 0.7500553
76860 0.7426987
76870 0.7333389
76880 0.7322569
76890 0.7389852
76900 0.7525375
76910 0.7468796
76920 0.7501509
76930 0.7403113
76940 0.7552752
76950 0.753931
76960 0.752686
76970 0.7496226
76980 0.7464274
76990 0.7548036
77000 0.755821
77010 0.7584602
77020 0.7592261
77030 0.7650002
77040 0.7672625
77050 0.7712304
77060 0.7710031
77070 0.7695767
77080 0.7663714
77090 0.7524516
77100 0.7622688
77110 0.7704071
77120 0.7769701
77130 0.7735519
77140 0.7673354
77150 0.7963146
77160 0.7973639
77170 0.7796732
77180 0.7867824
77190 0.778246
77200 0.7788049
77210 0.7751832
77220 0.7808284
77230 0.7772572
77240 0.773394
77250 0.7723027
77260 0.7647896
77270 0.7735506
77280 0.7736202
77290 0.7659536
77300 0.7663741
77310 0.7594276
77320 0.7540069
77330 0.7599134
77340 0.7592676
77350 0.7569815
77360 0.761601
77370 0.749489
77380 0.7503814
77390 0.7374082
77400 0.7533507
77410 0.7432712
77420 0.7579135
77430 0.7616261
77440 0.7691156
77450 0.7642952
77460 0.7580878
77470 0.7647905
77480 0.7526017
77490 0.7626703
77500 0.7513731
77510 0.7525697
77520 0.749843
77530 0.7558337
77540 0.7685859
77550 0.7683238
77560 0.7637922
77570 0.7666825
77580 0.7639375
77590 0.7581463
77600 0.7607436
77610 0.7580179
77620 0.754095
77630 0.7511308
77640 0.7591668
77650 0.7442612
77660 0.74076
77670 0.7429199
77680 0.7582663
77690 0.7502007
77700 0.7411405
77710 0.7441788
77720 0.7438011
77730 0.7395079
77740 0.7441225
77750 0.7395995
77760 0.7350284
77770 0.7360742
77780 0.7381033
77790 0.7399744
77800 0.7361811
77810 0.7519003
77820 0.7534139
77830 0.7499002
77840 0.7530371
77850 0.7523533
77860 0.7418971
77870 0.7413127
77880 0.7468007
77890 0.7518642
77900 0.7363805
77910 0.7385091
77920 0.7315524
77930 0.7525384
77940 0.7473287
77950 0.7413628
77960 0.753978
77970 0.7625632
77980 0.7694531
77990 0.7577209
78000 0.7584901
78010 0.7487528
78020 0.7375983
78030 0.7363628
78040 0.7376395
78050 0.7558531
78060 0.7534596
78070 0.7426655
78080 0.753297
78090 0.7482826
78100 0.7549475
78110 0.7521622
78120 0.7598341
78130 0.7591751
78140 0.7527522
78150 0.7558668
78160 0.7682044
78170 0.7667462
78180 0.7715293
78190 0.7627476
78200 0.7651572
78210 0.7723203
78220 0.7650648
78230 0.7596704
78240 0.7601432
78250 0.7684276
78260 0.759628
78270 0.7632133
78280 0.7660551
78290 0.771696
78300 0.7616585
78310 0.7457257
78320 0.7585201
78330 0.7705076
78340 0.7714195
78350 0.7788987
78360 0.769512
78370 0.7480968
78380 0.7533607
78390 0.7564864
78400 0.7687668
78410 0.77438
78420 0.7767133
78430 0.779177
78440 0.7726337
78450 0.7670496
78460 0.7622317
78470 0.77114
78480 0.768092
78490 0.7642831
78500 0.7708524
78510 0.7634735
78520 0.765076
78530 0.7708686
78540 0.7633305
78550 0.7791519
78560 0.7699499
78570 0.7737452
78580 0.7764086
78590 0.7667875
78600 0.7685786
78610 0.7707592
78620 0.7869284
78630 0.77177
78640 0.7718356
78650 0.7603466
78660 0.7590453
78670 0.7628842
78680 0.7577838
78690 0.7576223
78700 0.7660773
78710 0.7725686
78720 0.7682442
78730 0.7676305
78740 0.7767947
78750 0.7759336
78760 0.7602491
78770 0.7615716
78780 0.7580551
78790 0.7731977
78800 0.7706456
78810 0.7775325
78820 0.765971
78830 0.7649444
78840 0.7682438
78850 0.757196
78860 0.7447177
78870 0.7521219
78880 0.7507655
78890 0.7631724
78900 0.7625183
78910 0.7636104
78920 0.7645409
78930 0.7610975
78940 0.7566506
78950 0.7577153
78960 0.747317
78970 0.746702
78980 0.749307
78990 0.7538323
79000 0.7651683
79010 0.7562526
79020 0.7491456
79030 0.7509865
79040 0.7429531
79050 0.7418897
79060 0.7541931
79070 0.7508719
79080 0.7491995
79090 0.7443635
79100 0.7509648
79110 0.7588093
79120 0.7675828
79130 0.7709845
79140 0.7712188
79150 0.7686995
79160 0.760322
79170 0.75681
79180 0.7375602
79190 0.7306614
79200 0.7299351
79210 0.740898
79220 0.7368594
79230 0.7529793
79240 0.7471564
79250 0.7383912
79260 0.7347361
79270 0.7397768
79280 0.7439649
79290 0.7457757
79300 0.7413387
79310 0.7500775
79320 0.7453415
79330 0.7600799
79340 0.7492628
79350 0.7396748
79360 0.7329447
79370 0.7205961
79380 0.725606
79390 0.7383673
79400 0.7411154
79410 0.7496843
79420 0.7433137
79430 0.7414218
79440 0.7478324
79450 0.7531705
79460 0.7478275
79470 0.7554726
79480 0.7420761
79490 0.7375517
79500 0.7421626
79510 0.7509746
79520 0.7513521
79530 0.744265
79540 0.7439684
79550 0.7392233
79560 0.7535475
79570 0.7626853
79580 0.7696989
79590 0.7624805
79600 0.7557124
79610 0.7397311
79620 0.7443188
79630 0.7510532
79640 0.7528469
79650 0.754158
79660 0.7473595
79670 0.7568579
79680 0.7431796
79690 0.7454715
79700 0.7463146
79710 0.7542045
79720 0.7586998
79730 0.7596691
79740 0.7557116
79750 0.7497813
79760 0.7528762
79770 0.7558991
79780 0.7408745
79790 0.7379344
79800 0.7502645
79810 0.7705842
79820 0.7614286
79830 0.7538419
79840 0.7616309
79850 0.758912
79860 0.7526127
79870 0.761921
79880 0.7664818
79890 0.7621034
79900 0.7624033
79910 0.7617962
79920 0.7591692
79930 0.7588864
79940 0.7689309
79950 0.7724868
79960 0.772572
79970 0.7890545
79980 0.7714418
79990 0.776666
80000 0.7744799
80010 0.7673697
80020 0.7628622
80030 0.771291
80040 0.7662979
80050 0.7721024
80060 0.7614145
80070 0.7529836
80080 0.7444612
80090 0.7428243
80100 0.7486987
80110 0.7525015
80120 0.7519795
80130 0.7588848
80140 0.7509716
80150 0.7655491
80160 0.767823
80170 0.7609574
80180 0.7597762
80190 0.7562171
80200 0.7688004
80210 0.7629948
80220 0.7605578
80230 0.7680915
80240 0.7660288
80250 0.7543038
80260 0.7631147
80270 0.7613555
80280 0.7677826
80290 0.7607848
80300 0.7648528
80310 0.7659937
80320 0.7665464
80330 0.7614921
80340 0.7720349
80350 0.7633173
80360 0.7820522
80370 0.7675989
80380 0.7619851
80390 0.7668406
80400 0.769911
80410 0.7761616
80420 0.767138
80430 0.7682908
80440 0.7627696
80450 0.7562358
80460 0.7684579
80470 0.7696087
80480 0.7620777
80490 0.7676332
80500 0.7620333
80510 0.7708241
80520 0.7733322
80530 0.7605045
80540 0.7589107
80550 0.7734162
80560 0.7639236
80570 0.7661101
80580 0.7796803
80590 0.7686353
80600 0.7733402
80610 0.7640246
80620 0.7600133
80630 0.7682308
80640 0.7529009
80650 0.7669321
80660 0.7608315
80670 0.7611213
80680 0.746829
80690 0.7653024
80700 0.7768441
80710 0.7754998
80720 0.7679435
80730 0.7816998
80740 0.7868967
80750 0.7838121
80760 0.7894089
80770 0.7823454
80780 0.7773712
80790 0.7814679
80800 0.7751653
80810 0.7815126
80820 0.7902931
80830 0.7815303
80840 0.7877613
80850 0.7718371
80860 0.7722362
80870 0.7816542
80880 0.7778021
80890 0.7687833
80900 0.7821696
80910 0.7905564
80920 0.7963217
80930 0.7843589
80940 0.786341
80950 0.7824737
80960 0.7782506
80970 0.7876943
80980 0.7761171
80990 0.7744291
81000 0.7788262
81010 0.783588
81020 0.794232
81030 0.7792469
81040 0.7854554
81050 0.7849131
81060 0.7815003
81070 0.7800928
81080 0.7732604
81090 0.7778261
81100 0.7816833
81110 0.7769036
81120 0.7789407
81130 0.7763252
81140 0.7807278
81150 0.7967709
81160 0.7936328
81170 0.7777292
81180 0.7745749
81190 0.7842263
81200 0.7866129
81210 0.7844117
81220 0.7724982
81230 0.7811956
81240 0.7843202
81250 0.7722884
81260 0.780283
81270 0.7802364
81280 0.7806725
81290 0.7824724
81300 0.7859719
81310 0.7842072
81320 0.7781359
81330 0.7723812
81340 0.7727624
81350 0.7773747
81360 0.7850546
81370 0.7827876
81380 0.778474
81390 0.7834379
81400 0.7929838
81410 0.804247
81420 0.7964192
81430 0.7926714
81440 0.8022032
81450 0.7910846
81460 0.7874361
81470 0.7794238
81480 0.7749815
81490 0.778311
81500 0.7789066
81510 0.7693252
81520 0.7733911
81530 0.7688388
81540 0.7701597
81550 0.7624715
81560 0.7795983
81570 0.7734303
81580 0.7726688
81590 0.7656761
81600 0.7594047
81610 0.7666044
81620 0.7745438
81630 0.7778479
81640 0.7879786
81650 0.7749789
81660 0.7822005
81670 0.7816051
81680 0.7760579
81690 0.7796236
81700 0.7756912
81710 0.7752196
81720 0.7790196
81730 0.7879329
81740 0.791465
81750 0.7866367
81760 0.7736407
81770 0.7735057
81780 0.7725713
81790 0.7723599
81800 0.7674798
81810 0.7813184
81820 0.7939446
81830 0.7969648
81840 0.7814496
81850 0.7850577
81860 0.7818125
81870 0.7661716
81880 0.7799837
81890 0.7734776
81900 0.7717222
81910 0.7693025
81920 0.7678402
81930 0.7702357
81940 0.7716073
81950 0.7636061
81960 0.7701854
81970 0.7825584
81980 0.7803798
81990 0.7760302
82000 0.7840062
82010 0.7805392
82020 0.7726512
82030 0.7659917
82040 0.7625042
82050 0.7724647
82060 0.7717121
82070 0.7671683
82080 0.7737907
82090 0.7748716
82100 0.771066
82110 0.771566
82120 0.7691445
82130 0.7766498
82140 0.7789239
82150 0.7765926
82160 0.7655032
82170 0.7771223
82180 0.7781474
82190 0.7867042
82200 0.7849283
82210 0.7730656
82220 0.7711693
82230 0.7737131
82240 0.7689191
82250 0.7709309
82260 0.7686855
82270 0.7706429
82280 0.7802026
82290 0.7728875
82300 0.7781033
82310 0.7875503
82320 0.7762848
82330 0.7724454
82340 0.7847156
82350 0.7800119
82360 0.7835459
82370 0.7827521
82380 0.7729022
82390 0.7588319
82400 0.7477006
82410 0.7576809
82420 0.7489977
82430 0.7595183
82440 0.7551775
82450 0.7621582
82460 0.7690408
82470 0.7729249
82480 0.7676532
82490 0.7756453
82500 0.7772996
82510 0.7644298
82520 0.7711694
82530 0.7604463
82540 0.7637701
82550 0.7690843
82560 0.7622254
82570 0.7620369
82580 0.7621621
82590 0.7689974
82600 0.7783501
82610 0.7803352
82620 0.7906455
82630 0.7829416
82640 0.7840241
82650 0.7775049
82660 0.7776872
82670 0.7765281
82680 0.7841933
82690 0.7793247
82700 0.7824516
82710 0.7704036
82720 0.7685629
82730 0.7767046
82740 0.7608196
82750 0.7620251
82760 0.7638319
82770 0.7624018
82780 0.76724
82790 0.7665645
82800 0.7701275
82810 0.7752587
82820 0.7743871
82830 0.7713479
82840 0.779183
82850 0.7642956
82860 0.7863243
82870 0.7864083
82880 0.7842469
82890 0.7814147
82900 0.787061
82910 0.7860164
82920 0.7743664
82930 0.7764249
82940 0.7913207
82950 0.7756029
82960 0.7794943
82970 0.7763094
82980 0.7819396
82990 0.7749513
83000 0.7777326
83010 0.7812358
83020 0.767558
83030 0.7781293
83040 0.7654315
83050 0.7729645
83060 0.7684899
83070 0.769964
83080 0.7631123
83090 0.7751277
83100 0.761547
83110 0.75838
83120 0.759939
83130 0.7549294
83140 0.7612352
83150 0.7517962
83160 0.7792715
83170 0.7674634
83180 0.7669244
83190 0.7799115
83200 0.786348
83210 0.7789656
83220 0.7718657
83230 0.7813745
83240 0.7802067
83250 0.7938522
83260 0.7722093
83270 0.7766057
83280 0.7799617
83290 0.7755998
83300 0.7749729
83310 0.7750458
83320 0.7808031
83330 0.7928948
83340 0.7921187
83350 0.7870272
83360 0.7870862
83370 0.7855819
83380 0.7727204
83390 0.7748066
83400 0.7735066
83410 0.7635826
83420 0.7652314
83430 0.7674886
83440 0.7784643
83450 0.7678474
83460 0.7739092
83470 0.7668867
83480 0.7571594
83490 0.7701562
83500 0.7730511
83510 0.777122
83520 0.7736337
83530 0.7724578
83540 0.7649985
83550 0.7695208
83560 0.7616565
83570 0.7654947
83580 0.766257
83590 0.765093
83600 0.7562737
83610 0.7682661
83620 0.7663661
83630 0.7775728
83640 0.781761
83650 0.7802954
83660 0.7703996
83670 0.7764272
83680 0.7745492
83690 0.7649096
83700 0.7816176
83710 0.7714702
83720 0.7693809
83730 0.7638263
83740 0.7606857
83750 0.7629253
83760 0.7747674
83770 0.7758414
83780 0.7684966
83790 0.7689902
83800 0.7734011
83810 0.7794254
83820 0.7735701
83830 0.7672044
83840 0.7693933
83850 0.7748804
83860 0.7722075
83870 0.7732099
83880 0.7674776
83890 0.7685192
83900 0.7761834
83910 0.792883
83920 0.7816462
83930 0.7752836
83940 0.7767618
83950 0.774156
83960 0.7777042
83970 0.7917231
83980 0.7840658
83990 0.7848507
84000 0.7867606
84010 0.7879868
84020 0.7902565
84030 0.7841839
84040 0.7893742
84050 0.7881092
84060 0.7819739
84070 0.7658038
84080 0.7687514
84090 0.7794015
84100 0.7753007
84110 0.7719488
84120 0.7686414
84130 0.7590627
84140 0.778238
84150 0.7731801
84160 0.7780862
84170 0.7801076
84180 0.7832149
84190 0.7814096
84200 0.7884439
84210 0.777411
84220 0.7752548
84230 0.7868227
84240 0.7817168
84250 0.7662008
84260 0.759971
84270 0.7571436
84280 0.7777035
84290 0.7712254
84300 0.7706916
84310 0.7669206
84320 0.7661615
84330 0.7749637
84340 0.77033
84350 0.7777745
84360 0.7903342
84370 0.7939635
84380 0.7847695
84390 0.780664
84400 0.790233
84410 0.7828953
84420 0.7803096
84430 0.7889768
84440 0.781397
84450 0.7739297
84460 0.7737402
84470 0.7695993
84480 0.7760452
84490 0.7839652
84500 0.778252
84510 0.7731899
84520 0.7681398
84530 0.7596252
84540 0.7599294
84550 0.764997
84560 0.7652742
84570 0.7764868
84580 0.7614697
84590 0.7721224
84600 0.7706602
84610 0.7702298
84620 0.7619988
84630 0.7621706
84640 0.7576172
84650 0.7688243
84660 0.7581218
84670 0.7616385
84680 0.7635104
84690 0.7791058
84700 0.7554277
84710 0.7499583
84720 0.7587505
84730 0.75129
84740 0.7594569
84750 0.7519002
84760 0.7582355
84770 0.7697052
84780 0.7578153
84790 0.7755315
84800 0.7659149
84810 0.7621208
84820 0.7651985
84830 0.7712036
84840 0.7698836
84850 0.7779508
84860 0.7784303
84870 0.7813634
84880 0.7692855
84890 0.7746245
84900 0.7862896
84910 0.7709008
84920 0.7661886
84930 0.7851874
84940 0.7670972
84950 0.772393
84960 0.7726389
84970 0.7616252
84980 0.7640933
84990 0.7590284
85000 0.7619443
85010 0.7675307
85020 0.7586132
85030 0.7676208
85040 0.7599281
85050 0.7574912
85060 0.7661526
85070 0.7627454
85080 0.7640232
85090 0.7619607
85100 0.7735543
85110 0.7766236
85120 0.7893283
85130 0.7847192
85140 0.7862754
85150 0.7915103
85160 0.7896829
85170 0.787029
85180 0.7701002
85190 0.7788295
85200 0.7707044
85210 0.7738211
85220 0.7710851
85230 0.7657328
85240 0.7623292
85250 0.7616888
85260 0.7691486
85270 0.7765753
85280 0.7711554
85290 0.7656441
85300 0.7748107
85310 0.7648267
85320 0.7693186
85330 0.7685613
85340 0.7779718
85350 0.7819964
85360 0.7936105
85370 0.7789627
85380 0.7842035
85390 0.7822669
85400 0.7791262
85410 0.7660433
85420 0.7767052
85430 0.7844461
85440 0.7860885
85450 0.7669698
85460 0.7693243
85470 0.7730708
85480 0.785735
85490 0.7855035
85500 0.7837473
85510 0.770593
85520 0.7699029
85530 0.7796329
85540 0.7732055
85550 0.7741515
85560 0.7689038
85570 0.7581978
85580 0.7658761
85590 0.7831604
85600 0.7843674
85610 0.7739732
85620 0.7807544
85630 0.7916772
85640 0.7909731
85650 0.7855747
85660 0.7857775
85670 0.7870463
85680 0.7833147
85690 0.7609206
85700 0.7714579
85710 0.7783918
85720 0.7748738
85730 0.773735
85740 0.7731768
85750 0.7780255
85760 0.7798757
85770 0.7656742
85780 0.7685955
85790 0.7698364
85800 0.7778631
85810 0.7724414
85820 0.7670752
85830 0.7739547
85840 0.7733122
85850 0.7678894
85860 0.7722382
85870 0.7723287
85880 0.7780126
85890 0.785411
85900 0.7826759
85910 0.7713128
85920 0.7577201
85930 0.7645739
85940 0.768788
85950 0.7753059
85960 0.7878251
85970 0.7884459
85980 0.7784631
85990 0.762274
86000 0.7743411
86010 0.7784168
86020 0.7775015
86030 0.7754966
86040 0.7812331
86050 0.7760484
86060 0.7752236
86070 0.7661005
86080 0.7689731
86090 0.768845
86100 0.7645766
86110 0.7765167
86120 0.7671225
86130 0.7685484
86140 0.7753772
86150 0.7888604
86160 0.7787637
86170 0.7900634
86180 0.7967001
86190 0.800299
86200 0.7980973
86210 0.7897812
86220 0.7845188
86230 0.7838399
86240 0.7810393
86250 0.7812855
86260 0.7991918
86270 0.7944164
86280 0.7997784
86290 0.796895
86300 0.7983299
86310 0.7947028
86320 0.7927476
86330 0.7842409
86340 0.7886985
86350 0.7987748
86360 0.7955529
86370 0.7889688
86380 0.7852299
86390 0.7976393
86400 0.7955745
86410 0.8020552
86420 0.7982905
86430 0.7916327
86440 0.8030121
86450 0.8033718
86460 0.8016417
86470 0.8072633
86480 0.8010449
86490 0.7968233
86500 0.7954535
86510 0.7852131
86520 0.7862451
86530 0.7943641
86540 0.7840828
86550 0.7673044
86560 0.7665372
86570 0.7700741
86580 0.7722163
86590 0.7861515
86600 0.7817906
86610 0.7901915
86620 0.7911175
86630 0.7859197
86640 0.7912012
86650 0.7901102
86660 0.7857913
86670 0.7827613
86680 0.7896459
86690 0.7886194
86700 0.7915169
86710 0.7867342
86720 0.7887306
86730 0.8014131
86740 0.8102564
86750 0.8058707
86760 0.7850559
86770 0.7982858
86780 0.7996623
86790 0.8038719
86800 0.8080273
86810 0.7967904
86820 0.8040038
86830 0.7982435
86840 0.7991319
86850 0.8033847
86860 0.8009558
86870 0.8071474
86880 0.8092126
86890 0.7939839
86900 0.8002121
86910 0.7980614
86920 0.7960972
86930 0.8069212
86940 0.80119
86950 0.8105379
86960 0.8025552
86970 0.8087418
86980 0.8021298
86990 0.8055109
87000 0.8162667
87010 0.8065401
87020 0.8039519
87030 0.8132045
87040 0.8212038
87050 0.8101588
87060 0.8095159
87070 0.8230841
87080 0.8168105
87090 0.8275949
87100 0.8174563
87110 0.8206117
87120 0.8071669
87130 0.8152906
87140 0.8075864
87150 0.8034605
87160 0.8009458
87170 0.793314
87180 0.7825808
87190 0.798524
87200 0.7949864
87210 0.787908
87220 0.7817943
87230 0.777428
87240 0.7710987
87250 0.7830802
87260 0.7841389
87270 0.7910528
87280 0.7888355
87290 0.7857431
87300 0.7857573
87310 0.7815062
87320 0.7815773
87330 0.7744912
87340 0.7843658
87350 0.7916415
87360 0.7912053
87370 0.7904476
87380 0.7837845
87390 0.775572
87400 0.7795357
87410 0.7642381
87420 0.7671862
87430 0.7675275
87440 0.7768192
87450 0.7914869
87460 0.8025505
87470 0.7941655
87480 0.7785229
87490 0.7852334
87500 0.7769748
87510 0.7755952
87520 0.7805761
87530 0.7739063
87540 0.7805328
87550 0.7754089
87560 0.7826288
87570 0.785971
87580 0.7847533
87590 0.7847016
87600 0.7782754
87610 0.7766321
87620 0.780596
87630 0.790181
87640 0.7710649
87650 0.7704591
87660 0.7902859
87670 0.7860412
87680 0.7860371
87690 0.7940317
87700 0.7964022
87710 0.7923689
87720 0.7873657
87730 0.7881112
87740 0.7858232
87750 0.7886992
87760 0.7883872
87770 0.7878676
87780 0.7807166
87790 0.7636331
87800 0.779231
87810 0.7767203
87820 0.7645798
87830 0.7504649
87840 0.7470658
87850 0.749052
87860 0.7534479
87870 0.7578149
87880 0.7618122
87890 0.7743338
87900 0.7668151
87910 0.7657216
87920 0.7767089
87930 0.7737128
87940 0.7849727
87950 0.793587
87960 0.7990317
87970 0.7883253
87980 0.7872958
87990 0.7836159
88000 0.7842076
88010 0.7833722
88020 0.7851189
88030 0.7900729
88040 0.7889998
88050 0.78229
88060 0.797011
88070 0.7953165
88080 0.7955987
88090 0.7925541
88100 0.7917264
88110 0.7915307
88120 0.7945786
88130 0.7847159
88140 0.7771132
88150 0.7832199
88160 0.7824672
88170 0.7832885
88180 0.7893904
88190 0.7852964
88200 0.7984939
88210 0.795845
88220 0.7964857
88230 0.7840077
88240 0.7751541
88250 0.7848738
88260 0.805418
88270 0.8016832
88280 0.7928441
88290 0.7963609
88300 0.8057735
88310 0.8001604
88320 0.7919856
88330 0.8136761
88340 0.7997433
88350 0.7977806
88360 0.795733
88370 0.7996405
88380 0.8081933
88390 0.7996941
88400 0.7985162
88410 0.7973588
88420 0.798349
88430 0.8076648
88440 0.8050941
88450 0.7920194
88460 0.7832471
88470 0.7818087
88480 0.7833153
88490 0.8062379
88500 0.8021022
88510 0.8002521
88520 0.783361
88530 0.7745643
88540 0.7656518
88550 0.7631322
88560 0.7745807
88570 0.7770308
88580 0.7708263
88590 0.7853044
88600 0.7789831
88610 0.7847529
88620 0.7797619
88630 0.7913752
88640 0.785533
88650 0.7848009
88660 0.7812034
88670 0.7883739
88680 0.8046947
88690 0.8007039
88700 0.8011833
88710 0.8045532
88720 0.7875211
88730 0.7920796
88740 0.8052283
88750 0.8034361
88760 0.8082424
88770 0.7981609
88780 0.7893772
88790 0.7929313
88800 0.7910073
88810 0.7922827
88820 0.7918285
88830 0.7927607
88840 0.7824622
88850 0.7792776
88860 0.784466
88870 0.7796584
88880 0.780045
88890 0.7795457
88900 0.7904091
88910 0.7905807
88920 0.7780932
88930 0.785628
88940 0.7861227
88950 0.7796505
88960 0.7921333
88970 0.7808574
88980 0.7828494
88990 0.7833992
89000 0.7815413
89010 0.7816917
89020 0.7777786
89030 0.7771072
89040 0.7929417
89050 0.7902083
89060 0.7917913
89070 0.7903523
89080 0.7900011
89090 0.7821816
89100 0.7856656
89110 0.7715699
89120 0.7652724
89130 0.7846578
89140 0.7941948
89150 0.7996358
89160 0.7899947
89170 0.7763473
89180 0.8007239
89190 0.7915826
89200 0.7816664
89210 0.7824281
89220 0.7889783
89230 0.7926123
89240 0.7917823
89250 0.7778873
89260 0.7929188
89270 0.7807091
89280 0.7726334
89290 0.7831089
89300 0.7851343
89310 0.782056
89320 0.7971761
89330 0.7855216
89340 0.7856742
89350 0.7938726
89360 0.7874169
89370 0.7958885
89380 0.7953304
89390 0.8025986
89400 0.8002858
89410 0.8056188
89420 0.8155185
89430 0.8041067
89440 0.8015804
89450 0.7924831
89460 0.7985206
89470 0.8090413
89480 0.8071479
89490 0.8026061
89500 0.8077327
89510 0.8077132
89520 0.815558
89530 0.8115189
89540 0.8104398
89550 0.8030044
89560 0.8114383
89570 0.8164701
89580 0.8163285
89590 0.8117843
89600 0.8015919
89610 0.804795
89620 0.8058965
89630 0.8076448
89640 0.7965876
89650 0.7942517
89660 0.7976839
89670 0.7968697
89680 0.8040026
89690 0.8046338
89700 0.7981713
89710 0.8051748
89720 0.8035191
89730 0.7972842
89740 0.7952948
89750 0.792869
89760 0.792671
89770 0.7812485
89780 0.7834527
89790 0.7762229
89800 0.7719443
89810 0.782896
89820 0.7862672
89830 0.7793953
89840 0.7839355
89850 0.787867
89860 0.7824226
89870 0.7830315
89880 0.7821152
89890 0.7893735
89900 0.7729515
89910 0.7818116
89920 0.7864323
89930 0.7834651
89940 0.7868724
89950 0.7799212
89960 0.7801265
89970 0.7871716
89980 0.7846105
89990 0.7891847
90000 0.7787735
90010 0.7806297
90020 0.7757754
90030 0.7676467
90040 0.7734872
90050 0.7671226
90060 0.7691752
90070 0.7726403
90080 0.7743033
90090 0.7709575
90100 0.7688594
90110 0.7702093
90120 0.7570536
90130 0.7539243
90140 0.7588634
90150 0.7505891
90160 0.7503448
90170 0.7495249
90180 0.7562743
90190 0.766377
90200 0.7657568
90210 0.7708041
90220 0.7601767
90230 0.773612
90240 0.7696231
90250 0.7632135
90260 0.7663211
90270 0.7595412
90280 0.7550721
90290 0.7599494
90300 0.7627833
90310 0.7667491
90320 0.7715295
90330 0.773871
90340 0.7663491
90350 0.764446
90360 0.7676443
90370 0.7718753
90380 0.7786763
90390 0.7837
90400 0.7797899
90410 0.7753403
90420 0.7620153
90430 0.7813612
90440 0.7806448
90450 0.7873657
90460 0.787661
90470 0.8051829
90480 0.7893734
90490 0.7850937
90500 0.7924519
90510 0.7995773
90520 0.7932969
90530 0.7941694
90540 0.784511
90550 0.7888318
90560 0.7898856
90570 0.7773088
90580 0.7825806
90590 0.7826922
90600 0.7787803
90610 0.7934378
90620 0.7836401
90630 0.7879317
90640 0.7818905
90650 0.7808632
90660 0.775985
90670 0.7813438
90680 0.7769048
90690 0.7757961
90700 0.7797661
90710 0.7726741
90720 0.7773092
90730 0.7681828
90740 0.7755926
90750 0.7672533
90760 0.774628
90770 0.7800492
90780 0.7826619
90790 0.7623762
90800 0.7631999
90810 0.7689202
90820 0.7746983
90830 0.7668419
90840 0.7798293
90850 0.7744086
90860 0.7689875
90870 0.7718817
90880 0.7694641
90890 0.763505
90900 0.7690758
90910 0.7672169
90920 0.7761845
90930 0.7626017
90940 0.7711958
90950 0.7785706
90960 0.7816697
90970 0.7793555
90980 0.7998602
90990 0.791115
91000 0.7846672
91010 0.7756265
91020 0.7828061
91030 0.7799133
91040 0.7690406
91050 0.7812279
91060 0.790106
91070 0.7905958
91080 0.7726302
91090 0.7804707
91100 0.7710756
91110 0.779893
91120 0.7716866
91130 0.7749184
91140 0.7727851
91150 0.7783829
91160 0.7752303
91170 0.7659677
91180 0.7582491
91190 0.7703056
91200 0.7672718
91210 0.7791455
91220 0.7821749
91230 0.7776423
91240 0.7821834
91250 0.7782768
91260 0.7848723
91270 0.7744046
91280 0.7759398
91290 0.7792088
91300 0.7737097
91310 0.7723815
91320 0.7681111
91330 0.7641798
91340 0.7764691
91350 0.7748745
91360 0.7717997
91370 0.7758249
91380 0.774594
91390 0.7804834
91400 0.7760676
91410 0.7835403
91420 0.7716277
91430 0.7629886
91440 0.7585961
91450 0.764594
91460 0.7658418
91470 0.7845648
91480 0.7781448
91490 0.7797273
91500 0.7791758
91510 0.7832674
91520 0.7861989
91530 0.7865428
91540 0.7889777
91550 0.7713616
91560 0.7763835
91570 0.7894591
91580 0.7777393
91590 0.775815
91600 0.7735471
91610 0.7716648
91620 0.7603379
91630 0.7685364
91640 0.7787822
91650 0.7787494
91660 0.7831311
91670 0.7860525
91680 0.7804056
91690 0.7829019
91700 0.7726007
91710 0.7703891
91720 0.7569082
91730 0.7625957
91740 0.7544976
91750 0.7591698
91760 0.7633739
91770 0.767477
91780 0.7632638
91790 0.7647732
91800 0.7615759
91810 0.754716
91820 0.7536092
91830 0.7529861
91840 0.7536023
91850 0.7547268
91860 0.7477074
91870 0.7472056
91880 0.7513816
91890 0.7565542
91900 0.7519093
91910 0.7457692
91920 0.7542443
91930 0.7530549
91940 0.7547947
91950 0.7424864
91960 0.7495291
91970 0.7496338
91980 0.7593056
91990 0.7627301
92000 0.7639791
92010 0.7518724
92020 0.7512296
92030 0.7643819
92040 0.7692384
92050 0.760974
92060 0.7533975
92070 0.7563738
92080 0.7505488
92090 0.7611693
92100 0.7684193
92110 0.7686875
92120 0.769554
92130 0.7729951
92140 0.7716569
92150 0.7645119
92160 0.7771347
92170 0.7746295
92180 0.7680779
92190 0.7668263
92200 0.7716489
92210 0.7789751
92220 0.7616236
92230 0.7654544
92240 0.7584639
92250 0.765329
92260 0.769711
92270 0.768721
92280 0.7736028
92290 0.7727079
92300 0.7706965
92310 0.7739357
92320 0.7810522
92330 0.7825633
92340 0.7901146
92350 0.7825359
92360 0.7728479
92370 0.7698093
92380 0.7784268
92390 0.7710808
92400 0.7709162
92410 0.7733986
92420 0.7868667
92430 0.7909209
92440 0.787457
92450 0.7902356
92460 0.7891595
92470 0.7949622
92480 0.7862028
92490 0.7860773
92500 0.7968553
92510 0.7885628
92520 0.7988276
92530 0.8083211
92540 0.8094427
92550 0.8004232
92560 0.793402
92570 0.7817447
92580 0.7878798
92590 0.7921543
92600 0.8016248
92610 0.7981521
92620 0.8012399
92630 0.8062353
92640 0.8215791
92650 0.8194124
92660 0.8178663
92670 0.8175792
92680 0.8149195
92690 0.8066067
92700 0.8109057
92710 0.8025109
92720 0.8172086
92730 0.8169965
92740 0.8083174
92750 0.815173
92760 0.8096076
92770 0.793871
92780 0.7988871
92790 0.8083939
92800 0.8115007
92810 0.8007283
92820 0.8078702
92830 0.8096093
92840 0.8066615
92850 0.7936757
92860 0.8036622
92870 0.7898223
92880 0.7857025
92890 0.8010699
92900 0.8062579
92910 0.8069621
92920 0.8147781
92930 0.8148775
92940 0.804892
92950 0.7931771
92960 0.800135
92970 0.7971622
92980 0.8009891
92990 0.7961226
93000 0.8017776
93010 0.8021634
93020 0.802546
93030 0.7972964
93040 0.8091291
93050 0.8185945
93060 0.8055886
93070 0.8156763
93080 0.8026618
93090 0.8082949
93100 0.8096101
93110 0.8101462
93120 0.8212957
93130 0.8165099
93140 0.8157132
93150 0.8094237
93160 0.802211
93170 0.8151183
93180 0.8190551
93190 0.8140862
93200 0.8078123
93210 0.8130505
93220 0.8243999
93230 0.8227786
93240 0.8203467
93250 0.8259852
93260 0.8091218
93270 0.8196481
93280 0.8219746
93290 0.8134267
93300 0.8143785
93310 0.8056238
93320 0.806742
93330 0.8127344
93340 0.8120027
93350 0.8067303
93360 0.8054776
93370 0.8092886
93380 0.7995895
93390 0.7954907
93400 0.8013961
93410 0.7984771
93420 0.7981992
93430 0.7883105
93440 0.8015089
93450 0.7970078
93460 0.8062372
93470 0.8040705
93480 0.7928371
93490 0.7995856
93500 0.7976758
93510 0.7980689
93520 0.8020063
93530 0.8036607
93540 0.8060493
93550 0.8042053
93560 0.7975505
93570 0.7909961
93580 0.8081162
93590 0.8040806
93600 0.7912661
93610 0.7922911
93620 0.7970785
93630 0.7850271
93640 0.7769914
93650 0.7828054
93660 0.7924872
93670 0.7959128
93680 0.7936485
93690 0.7925382
93700 0.7956625
93710 0.7886714
93720 0.8075747
93730 0.805841
93740 0.8136879
93750 0.813405
93760 0.8173997
93770 0.8038376
93780 0.7951892
93790 0.7986305
93800 0.8014817
93810 0.8103423
93820 0.806798
93830 0.8104572
93840 0.8123389
93850 0.8198724
93860 0.8127472
93870 0.8061744
93880 0.8049502
93890 0.7993183
93900 0.8022647
93910 0.8024398
93920 0.8101423
93930 0.8003042
93940 0.7986005
93950 0.8075734
93960 0.7947628
93970 0.8080148
93980 0.7987601
93990 0.7942429
94000 0.7968563
94010 0.7976692
94020 0.8068814
94030 0.8089586
94040 0.7943151
94050 0.7995163
94060 0.8020895
94070 0.7988252
94080 0.7873967
94090 0.7997297
94100 0.8070414
94110 0.7980407
94120 0.7975901
94130 0.784588
94140 0.7905534
94150 0.7961382
94160 0.8078942
94170 0.8046238
94180 0.805097
94190 0.808452
94200 0.7889135
94210 0.7914372
94220 0.8087673
94230 0.8107257
94240 0.8111431
94250 0.7991407
94260 0.8027784
94270 0.7923021
94280 0.7955905
94290 0.8010615
94300 0.7947276
94310 0.8008248
94320 0.792372
94330 0.8160371
94340 0.8235421
94350 0.8143726
94360 0.8105182
94370 0.808603
94380 0.8161898
94390 0.7994961
94400 0.8136397
94410 0.8138964
94420 0.8111954
94430 0.7995691
94440 0.8069154
94450 0.7896466
94460 0.7894461
94470 0.7787225
94480 0.7793854
94490 0.7795497
94500 0.7891831
94510 0.7765281
94520 0.7776472
94530 0.7703381
94540 0.7936257
94550 0.7891889
94560 0.7727149
94570 0.792093
94580 0.7862995
94590 0.7892702
94600 0.780492
94610 0.7859764
94620 0.7841215
94630 0.7813343
94640 0.7853166
94650 0.7870911
94660 0.7903383
94670 0.7896346
94680 0.7936395
94690 0.7883831
94700 0.7809939
94710 0.7759677
94720 0.7759583
94730 0.7827745
94740 0.7837659
94750 0.7790139
94760 0.7705635
94770 0.7712511
94780 0.7641835
94790 0.7744017
94800 0.7801803
94810 0.7634895
94820 0.7674403
94830 0.7807525
94840 0.7655021
94850 0.771883
94860 0.772711
94870 0.7651925
94880 0.7618548
94890 0.7740096
94900 0.7743245
94910 0.776011
94920 0.783069
94930 0.7742556
94940 0.7672545
94950 0.7706452
94960 0.7718784
94970 0.7706575
94980 0.7751578
94990 0.7804102
95000 0.7784619
95010 0.7631059
95020 0.7655649
95030 0.7765504
95040 0.7812042
95050 0.7801055
95060 0.7842584
95070 0.7768946
95080 0.7779716
95090 0.7781333
95100 0.7806537
95110 0.8018264
95120 0.790556
95130 0.7831429
95140 0.7807808
95150 0.7710354
95160 0.7709866
95170 0.7656195
95180 0.7766995
95190 0.7804246
95200 0.7870887
95210 0.7964604
95220 0.7792361
95230 0.7745721
95240 0.76682
95250 0.7678083
95260 0.7789493
95270 0.785244
95280 0.795673
95290 0.7846473
95300 0.7787875
95310 0.7879679
95320 0.7865286
95330 0.766021
95340 0.7784017
95350 0.7928999
95360 0.7896649
95370 0.7833644
95380 0.7865174
95390 0.7905667
95400 0.788828
95410 0.7823402
95420 0.7751132
95430 0.7704421
95440 0.7750808
95450 0.7847232
95460 0.7831693
95470 0.7806616
95480 0.775888
95490 0.7804757
95500 0.7783896
95510 0.7840028
95520 0.7770408
95530 0.7721608
95540 0.7871864
95550 0.7764279
95560 0.7828293
95570 0.7757316
95580 0.7770716
95590 0.7728133
95600 0.7759706
95610 0.7703865
95620 0.7835709
95630 0.7844812
95640 0.7831014
95650 0.7787628
95660 0.7752064
95670 0.7736706
95680 0.7673235
95690 0.7637977
95700 0.7593239
95710 0.7541302
95720 0.7625229
95730 0.7688581
95740 0.7749645
95750 0.7811094
95760 0.7719152
95770 0.7715707
95780 0.7883205
95790 0.784411
95800 0.7845269
95810 0.7864639
95820 0.7897559
95830 0.7878591
95840 0.786076
95850 0.782398
95860 0.7805445
95870 0.7707285
95880 0.766373
95890 0.7748189
95900 0.7692741
95910 0.7792822
95920 0.763191
95930 0.7578165
95940 0.7635115
95950 0.7777182
95960 0.7780752
95970 0.7633773
95980 0.7594978
95990 0.7634203
96000 0.7589993
96010 0.7781857
96020 0.7728497
96030 0.7702832
96040 0.7766533
96050 0.7788566
96060 0.7869961
96070 0.7820525
96080 0.7885025
96090 0.7904161
96100 0.7930301
96110 0.7919444
96120 0.7978266
96130 0.7857033
96140 0.7822555
96150 0.7775934
96160 0.784712
96170 0.7809325
96180 0.7882587
96190 0.792542
96200 0.791451
96210 0.7869155
96220 0.8027859
96230 0.7953616
96240 0.7860231
96250 0.7916754
96260 0.800642
96270 0.8031528
96280 0.8025191
96290 0.7960828
96300 0.7943807
96310 0.7913257
96320 0.7867653
96330 0.7965153
96340 0.7934657
96350 0.7909064
96360 0.7963489
96370 0.7959636
96380 0.7782302
96390 0.7753966
96400 0.777202
96410 0.7765408
96420 0.7795333
96430 0.7755145
96440 0.7770813
96450 0.7834685
96460 0.7804366
96470 0.7806964
96480 0.7868007
96490 0.790652
96500 0.7791072
96510 0.777424
96520 0.7817125
96530 0.7721347
96540 0.7785543
96550 0.759715
96560 0.769293
96570 0.7794605
96580 0.7712336
96590 0.7840034
96600 0.7828478
96610 0.7791792
96620 0.7752744
96630 0.7752056
96640 0.7755632
96650 0.7768028
96660 0.7738252
96670 0.7726657
96680 0.7814584
96690 0.783451
96700 0.7834648
96710 0.7813204
96720 0.7959639
96730 0.7836819
96740 0.7853465
96750 0.7775383
96760 0.7888077
96770 0.7870484
96780 0.7972848
96790 0.7919635
96800 0.7851976
96810 0.7782385
96820 0.7763373
96830 0.7829935
96840 0.7837809
96850 0.7759911
96860 0.7785269
96870 0.7795243
96880 0.7744614
96890 0.7785859
96900 0.7735251
96910 0.7744505
96920 0.7778341
96930 0.7714543
96940 0.7745003
96950 0.7815474
96960 0.7660913
96970 0.7701463
96980 0.7749246
96990 0.7798378
97000 0.7785967
97010 0.7820501
97020 0.7801205
97030 0.7713894
97040 0.7844065
97050 0.7810488
97060 0.788363
97070 0.7817711
97080 0.7808875
97090 0.7778639
97100 0.7818463
97110 0.7827968
97120 0.7711344
97130 0.7728459
97140 0.7790519
97150 0.7813923
97160 0.7845862
97170 0.7822502
97180 0.7661344
97190 0.762643
97200 0.7592874
97210 0.7507127
97220 0.7568216
97230 0.7647306
97240 0.7677403
97250 0.7655189
97260 0.7603695
97270 0.7630663
97280 0.7639869
97290 0.7655073
97300 0.7536113
97310 0.7495738
97320 0.7502794
97330 0.7574196
97340 0.7649999
97350 0.7604993
97360 0.7599415
97370 0.7616155
97380 0.7624677
97390 0.7526624
97400 0.7570202
97410 0.7450222
97420 0.752675
97430 0.7569081
97440 0.7573891
97450 0.7539986
97460 0.7534084
97470 0.7525634
97480 0.7563663
97490 0.7498356
97500 0.7529694
97510 0.7519153
97520 0.7646222
97530 0.7672242
97540 0.7619725
97550 0.7598506
97560 0.7616807
97570 0.7643401
97580 0.7719437
97590 0.7592449
97600 0.7568212
97610 0.7542109
97620 0.7694913
97630 0.7610368
97640 0.7587721
97650 0.7726256
97660 0.7610682
97670 0.7590046
97680 0.7582922
97690 0.7518519
97700 0.757033
97710 0.7590913
97720 0.7714658
97730 0.759554
97740 0.7673539
97750 0.7737666
97760 0.7727186
97770 0.7781438
97780 0.767112
97790 0.7677686
97800 0.7416974
97810 0.7524765
97820 0.756667
97830 0.754813
97840 0.7631022
97850 0.7833776
97860 0.7745376
97870 0.7742808
97880 0.772254
97890 0.7646504
97900 0.7705613
97910 0.7783594
97920 0.7724835
97930 0.7763476
97940 0.772025
97950 0.7798595
97960 0.7791586
97970 0.7722317
97980 0.7767217
97990 0.7780294
98000 0.7844959
98010 0.7796103
98020 0.7776192
98030 0.7737051
98040 0.7780698
98050 0.7721194
98060 0.7742872
98070 0.7851584
98080 0.7754709
98090 0.7768557
98100 0.76921
98110 0.7636297
98120 0.7658742
98130 0.7720141
98140 0.7726247
98150 0.7864027
98160 0.7857273
98170 0.7773938
98180 0.783878
98190 0.786842
98200 0.7871429
98210 0.7711019
98220 0.7796962
98230 0.7787563
98240 0.7745064
98250 0.7696655
98260 0.7846323
98270 0.7791802
98280 0.773323
98290 0.7831774
98300 0.777146
98310 0.773446
98320 0.7766726
98330 0.7891627
98340 0.7789018
98350 0.7826831
98360 0.7763548
98370 0.7778207
98380 0.7705723
98390 0.7610528
98400 0.7735482
98410 0.7763001
98420 0.7715638
98430 0.7699739
98440 0.7776646
98450 0.7829026
98460 0.770564
98470 0.7870793
98480 0.7896596
98490 0.7809024
98500 0.770551
98510 0.7760499
98520 0.7697238
98530 0.77306
98540 0.779981
98550 0.7795593
98560 0.7714773
98570 0.7714021
98580 0.7708168
98590 0.7690212
98600 0.777103
98610 0.7663446
98620 0.7599755
98630 0.7593834
98640 0.7615941
98650 0.7703416
98660 0.7648962
98670 0.7588854
98680 0.7481427
98690 0.7638484
98700 0.7509577
98710 0.7541705
98720 0.7558787
98730 0.7542226
98740 0.7560956
98750 0.7501556
98760 0.7613301
98770 0.76566
98780 0.756424
98790 0.762182
98800 0.7640738
98810 0.7621223
98820 0.7650296
98830 0.7683175
98840 0.7671238
98850 0.7537513
98860 0.7531125
98870 0.7609656
98880 0.7599363
98890 0.7674641
98900 0.7794129
98910 0.7868044
98920 0.7798762
98930 0.7696772
98940 0.7685297
98950 0.7598875
98960 0.756798
98970 0.7516486
98980 0.7581626
98990 0.7672738
99000 0.7557314
99010 0.7629136
99020 0.7666661
99030 0.7651694
99040 0.7578946
99050 0.7698262
99060 0.7693989
99070 0.75668
99080 0.7551401
99090 0.7626297
99100 0.7725733
99110 0.7669795
99120 0.7611302
99130 0.7612854
99140 0.7505003
99150 0.7614002
99160 0.767046
99170 0.7843226
99180 0.7778326
99190 0.7788538
99200 0.76347
99210 0.7589661
99220 0.760816
99230 0.7658421
99240 0.7675595
99250 0.7694812
99260 0.7665156
99270 0.770601
99280 0.7618369
99290 0.7699308
99300 0.7519988
99310 0.7532901
99320 0.7601268
99330 0.7585565
99340 0.764963
99350 0.7720271
99360 0.7779002
99370 0.7740135
99380 0.7710558
99390 0.7723765
99400 0.7864804
99410 0.7730671
99420 0.7840009
99430 0.775012
99440 0.7785422
99450 0.7723621
99460 0.77535
99470 0.7759641
99480 0.7837203
99490 0.7851292
99500 0.783645
99510 0.7849759
99520 0.7780342
99530 0.7962731
99540 0.7895887
99550 0.7951329
99560 0.7939374
99570 0.7866297
99580 0.7973558
99590 0.7854701
99600 0.7832894
99610 0.7796494
99620 0.7807361
99630 0.7776863
99640 0.7630525
99650 0.7742475
99660 0.7777724
99670 0.7771087
99680 0.7711195
99690 0.7863087
99700 0.7839234
99710 0.7691326
99720 0.7753716
99730 0.7772607
99740 0.770013
99750 0.7800347
99760 0.7799983
99770 0.7856057
99780 0.7883543
99790 0.7881447
99800 0.7999275
99810 0.7905163
99820 0.7952642
99830 0.7934346
99840 0.7930448
99850 0.7799699
99860 0.7881991
99870 0.7825597
99880 0.793565
99890 0.784264
99900 0.7805157
99910 0.7712786
99920 0.7810213
99930 0.7879955
99940 0.7845474
99950 0.773877
99960 0.7778894
99970 0.7841181
99980 0.7809538
99990 0.7838035
100000 0.7791342
100010 0.7777576
100020 0.7774784
100030 0.7841413
100040 0.7903364
100050 0.7802663
100060 0.7694046
100070 0.7693944
100080 0.7571024
100090 0.7791979
100100 0.7721922
100110 0.7779006
100120 0.7819931
100130 0.7875753
100140 0.7818418
100150 0.7801703
100160 0.7837943
100170 0.7895778
100180 0.7856001
100190 0.7947525
100200 0.775783
100210 0.7750506
100220 0.7660407
100230 0.7806022
100240 0.7881687
100250 0.7847628
100260 0.7743808
100270 0.7767585
100280 0.7722317
100290 0.7790639
100300 0.7813212
100310 0.7773957
100320 0.7731705
100330 0.776062
100340 0.7783867
100350 0.7891482
100360 0.7747562
100370 0.7792931
100380 0.7843767
100390 0.7798111
100400 0.7774921
100410 0.776413
100420 0.7784038
100430 0.7819548
100440 0.7819694
100450 0.7632628
100460 0.7704446
100470 0.7726325
100480 0.7844069
100490 0.7722892
100500 0.784361
100510 0.7863662
100520 0.7781693
100530 0.7851478
100540 0.7741424
100550 0.767325
100560 0.7683547
100570 0.7664496
100580 0.7778956
100590 0.7787596
100600 0.776826
100610 0.7681012
100620 0.7643678
100630 0.7624266
100640 0.758166
100650 0.7573757
100660 0.7548838
100670 0.7729186
100680 0.774909
100690 0.769181
100700 0.7598946
100710 0.7632506
100720 0.7585993
100730 0.7421841
100740 0.76337
100750 0.7711781
100760 0.7735449
100770 0.7737167
100780 0.7619464
100790 0.7688285
100800 0.7657639
100810 0.7600498
100820 0.7631636
100830 0.7712333
100840 0.7690794
100850 0.7511331
100860 0.7570397
100870 0.7630337
100880 0.7673883
100890 0.7737609
100900 0.7838272
100910 0.7779595
100920 0.7757784
100930 0.7739844
100940 0.7793797
100950 0.7830828
100960 0.7761031
100970 0.7844568
100980 0.7804191
100990 0.7747554
101000 0.7704821
101010 0.772262
101020 0.7666417
101030 0.765596
101040 0.7544939
101050 0.7533706
101060 0.7579439
101070 0.7460967
101080 0.7557351
101090 0.7538573
101100 0.747681
101110 0.7437809
101120 0.7471959
101130 0.7566183
101140 0.7502391
101150 0.7509582
101160 0.7567406
101170 0.7578492
101180 0.7605014
101190 0.7509128
101200 0.7496464
101210 0.7628793
101220 0.7680092
101230 0.7724395
101240 0.7657841
101250 0.7532486
101260 0.7633051
101270 0.7513564
101280 0.7482818
101290 0.7437342
101300 0.7480574
101310 0.7556392
101320 0.764792
101330 0.7631355
101340 0.7607369
101350 0.7635446
101360 0.7623194
101370 0.7563566
101380 0.7601572
101390 0.7642758
101400 0.7593054
101410 0.7481234
101420 0.7578299
101430 0.7602041
101440 0.7564751
101450 0.75357
101460 0.7523381
101470 0.7495704
101480 0.7557042
101490 0.7618046
101500 0.7602946
101510 0.7618069
101520 0.7766441
101530 0.767235
101540 0.779172
101550 0.7845989
101560 0.780348
101570 0.7830145
101580 0.7853813
101590 0.7727925
101600 0.7635408
101610 0.7767023
101620 0.7754042
101630 0.772534
101640 0.76635
101650 0.7643093
101660 0.7692778
101670 0.7666231
101680 0.7691984
101690 0.7659315
101700 0.7745839
101710 0.7696205
101720 0.7689587
101730 0.7767957
101740 0.7727472
101750 0.7653003
101760 0.7657831
101770 0.7691786
101780 0.7704078
101790 0.7765276
101800 0.7865307
101810 0.7808325
101820 0.7835269
101830 0.7631185
101840 0.76109
101850 0.7787658
101860 0.7676178
101870 0.7797008
101880 0.7703515
101890 0.7645828
101900 0.7635603
101910 0.7598901
101920 0.7508402
101930 0.7520755
101940 0.7512721
101950 0.7417074
101960 0.7430118
101970 0.7414252
101980 0.7452946
101990 0.7462968
102000 0.7387535
102010 0.7444795
102020 0.7435291
102030 0.7388051
102040 0.7426054
102050 0.7598985
102060 0.761605
102070 0.7579583
102080 0.7494325
102090 0.7493426
102100 0.7518371
102110 0.757905
102120 0.7767917
102130 0.7889587
102140 0.7732102
102150 0.771958
102160 0.7670824
102170 0.7710299
102180 0.7902452
102190 0.7837291
102200 0.7820545
102210 0.7836417
102220 0.7865233
102230 0.7976562
102240 0.7833264
102250 0.7971351
102260 0.7979369
102270 0.7918446
102280 0.7946726
102290 0.7917614
102300 0.7912199
102310 0.7970433
102320 0.7867533
102330 0.7808234
102340 0.7902557
102350 0.7959164
102360 0.7897534
102370 0.7879386
102380 0.7877485
102390 0.7902456
102400 0.7860865
102410 0.7842625
102420 0.7791535
102430 0.7835212
102440 0.797572
102450 0.7854021
102460 0.7882876
102470 0.7840624
102480 0.7798513
102490 0.788001
102500 0.7941089
102510 0.795224
102520 0.7818708
102530 0.7783507
102540 0.7687243
102550 0.7720745
102560 0.7677833
102570 0.7747827
102580 0.7870082
102590 0.7763969
102600 0.7961636
102610 0.78916
102620 0.7970995
102630 0.7993178
102640 0.7905585
102650 0.7875235
102660 0.7862309
102670 0.7932107
102680 0.7924219
102690 0.7940906
102700 0.7975404
102710 0.7840086
102720 0.7781435
102730 0.7899567
102740 0.7904795
102750 0.7813752
102760 0.7711165
102770 0.7775189
102780 0.7839658
102790 0.7783999
102800 0.7944227
102810 0.7904478
102820 0.7863011
102830 0.7869132
102840 0.7796913
102850 0.777571
102860 0.7835618
102870 0.7750964
102880 0.7764426
102890 0.7830462
102900 0.7760414
102910 0.7738064
102920 0.7631044
102930 0.767007
102940 0.769381
102950 0.7734999
102960 0.7692447
102970 0.7727521
102980 0.7700236
102990 0.7743725
103000 0.771313
103010 0.7768958
103020 0.7866679
103030 0.7925118
103040 0.7847796
103050 0.7781591
103060 0.7768324
103070 0.775785
103080 0.7800001
103090 0.7770366
103100 0.769591
103110 0.7856052
103120 0.7840472
103130 0.7740571
103140 0.7810442
103150 0.7820563
103160 0.7835498
103170 0.7867061
103180 0.777212
103190 0.7795478
103200 0.7722757
103210 0.7791896
103220 0.7762622
103230 0.7841018
103240 0.7745677
103250 0.7807409
103260 0.7836291
103270 0.7852859
103280 0.7825454
103290 0.7736997
103300 0.7867671
103310 0.7695015
103320 0.7660332
103330 0.7764226
103340 0.7716157
103350 0.7707172
103360 0.7663924
103370 0.7632223
103380 0.7511535
103390 0.7447458
103400 0.7450702
103410 0.7544079
103420 0.7499105
103430 0.7530969
103440 0.7544584
103450 0.7553787
103460 0.768542
103470 0.7712148
103480 0.7793779
103490 0.7790341
103500 0.76698
103510 0.77402
103520 0.7814773
103530 0.7787536
103540 0.7730942
103550 0.7788543
103560 0.7836824
103570 0.7880989
103580 0.7816309
103590 0.7846836
103600 0.7861246
103610 0.7954803
103620 0.8059167
103630 0.790844
103640 0.7994457
103650 0.7887894
103660 0.8014236
103670 0.7995977
103680 0.7958145
103690 0.7917193
103700 0.7972139
103710 0.7864016
103720 0.776956
103730 0.7788289
103740 0.7747499
103750 0.7746651
103760 0.772849
103770 0.7768106
103780 0.7889364
103790 0.774044
103800 0.7753486
103810 0.7827973
103820 0.7906392
103830 0.7908223
103840 0.7932332
103850 0.795444
103860 0.7947456
103870 0.7945594
103880 0.797289
103890 0.7899597
103900 0.782556
103910 0.7843022
103920 0.7909786
103930 0.7923844
103940 0.7904909
103950 0.7881488
103960 0.7767336
103970 0.7751791
103980 0.7791369
103990 0.7725222
104000 0.7724752
104010 0.7798314
104020 0.7704555
104030 0.7789121
104040 0.786625
104050 0.7926373
104060 0.7854286
104070 0.7829664
104080 0.7911815
104090 0.7881756
104100 0.782412
104110 0.7834646
104120 0.7868294
104130 0.7849401
104140 0.7925112
104150 0.7832077
104160 0.786482
104170 0.7892875
104180 0.7938474
104190 0.7913781
104200 0.7775879
104210 0.7881609
104220 0.7889644
104230 0.7939425
104240 0.7953884
104250 0.7920196
104260 0.7815145
104270 0.7860573
104280 0.7979426
104290 0.7889239
104300 0.7858356
104310 0.7882599
104320 0.7883638
104330 0.7813627
104340 0.7795991
104350 0.7808439
104360 0.7830124
104370 0.8024338
104380 0.7934403
104390 0.7932881
104400 0.7819158
104410 0.7793196
104420 0.777939
104430 0.7778068
104440 0.7802539
104450 0.7795251
104460 0.7815309
104470 0.7855783
104480 0.7875119
104490 0.7833945
104500 0.7702262
104510 0.7797489
104520 0.7911696
104530 0.7966296
104540 0.7945475
104550 0.7938039
104560 0.7912645
104570 0.7920663
104580 0.7905359
104590 0.7779806
104600 0.780468
104610 0.7805976
104620 0.778303
104630 0.7831554
104640 0.7777428
104650 0.7889054
104660 0.7748295
104670 0.7775624
104680 0.7770101
104690 0.7835352
104700 0.7793141
104710 0.7887022
104720 0.7849638
104730 0.7818739
104740 0.7880425
104750 0.7925966
104760 0.7837641
104770 0.7936605
104780 0.7770112
104790 0.7754017
104800 0.7690086
104810 0.7866685
104820 0.7784554
104830 0.7849057
104840 0.784629
104850 0.7700799
104860 0.7659608
104870 0.7728353
104880 0.7646208
104890 0.7689471
104900 0.772734
104910 0.7711218
104920 0.7538173
104930 0.7534844
104940 0.7607685
104950 0.7633483
104960 0.7580746
104970 0.763131
104980 0.7554941
104990 0.7523025
105000 0.7466947
105010 0.7498782
105020 0.7617726
105030 0.768755
105040 0.7611577
105050 0.7616929
105060 0.7572128
105070 0.7663585
105080 0.7671528
105090 0.7707387
105100 0.767835
105110 0.7603781
105120 0.7626505
105130 0.7747906
105140 0.7775607
105150 0.7715777
105160 0.7560588
105170 0.7901994
105180 0.7608171
105190 0.7754613
105200 0.7809348
105210 0.7839548
105220 0.7757026
105230 0.7720258
105240 0.7582549
105250 0.7680332
105260 0.7660143
105270 0.7580079
105280 0.7537571
105290 0.7623315
105300 0.7784967
105310 0.7723054
105320 0.7648168
105330 0.7647129
105340 0.7578567
105350 0.7646781
105360 0.7685323
105370 0.7542324
105380 0.7616975
105390 0.7671288
105400 0.7691296
105410 0.769502
105420 0.7693074
105430 0.7777857
105440 0.7687118
105450 0.7646101
105460 0.76546
105470 0.760492
105480 0.7665242
105490 0.768522
105500 0.7644383
105510 0.7698383
105520 0.7688323
105530 0.7625015
105540 0.7489312
105550 0.7512934
105560 0.7521691
105570 0.7443839
105580 0.7545239
105590 0.7492847
105600 0.759034
105610 0.7631636
105620 0.7568849
105630 0.7618771
105640 0.7609703
105650 0.7522284
105660 0.7685505
105670 0.7579756
105680 0.7506011
105690 0.7509665
105700 0.7623171
105710 0.7530795
105720 0.7616847
105730 0.7562577
105740 0.7587224
105750 0.7605512
105760 0.763239
105770 0.7652031
105780 0.7591943
105790 0.7470999
105800 0.7499126
105810 0.7396635
105820 0.7539767
105830 0.7596608
105840 0.7473733
105850 0.7498609
105860 0.7373011
105870 0.7362992
105880 0.7351274
105890 0.7457711
105900 0.751306
105910 0.7482862
105920 0.7433361
105930 0.734732
105940 0.7385718
105950 0.7434115
105960 0.7548118
105970 0.7363057
105980 0.7384157
105990 0.7381528
106000 0.734472
106010 0.7395559
106020 0.7431204
106030 0.7384534
106040 0.7287527
106050 0.7300415
106060 0.746901
106070 0.7490411
106080 0.7475463
106090 0.7433209
106100 0.7425128
106110 0.7389024
106120 0.7301341
106130 0.7383654
106140 0.7344973
106150 0.7320496
106160 0.7330111
106170 0.7387605
106180 0.7266737
106190 0.7391986
106200 0.7320514
106210 0.7404468
106220 0.7515935
106230 0.7586082
106240 0.7566952
106250 0.7501165
106260 0.7397183
106270 0.7316074
106280 0.7488269
106290 0.7480509
106300 0.7470256
106310 0.7446209
106320 0.7307068
106330 0.7410391
106340 0.7376704
106350 0.7354354
106360 0.7423834
106370 0.7493113
106380 0.7421346
106390 0.7434115
106400 0.7432835
106410 0.7441621
106420 0.7437192
106430 0.7536308
106440 0.7402993
106450 0.7310417
106460 0.7267484
106470 0.7422364
106480 0.7280314
106490 0.7356486
106500 0.7323276
106510 0.7339957
106520 0.7405348
106530 0.7442564
106540 0.7479009
106550 0.7313373
106560 0.7441074
106570 0.7406098
106580 0.7429011
106590 0.7394947
106600 0.7557493
106610 0.7494761
106620 0.7596452
106630 0.7524508
106640 0.7511553
106650 0.7527428
106660 0.754453
106670 0.7604161
106680 0.7501562
106690 0.7502925
106700 0.7605309
106710 0.7648482
106720 0.7553511
106730 0.754374
106740 0.7558135
106750 0.7518525
106760 0.7569425
106770 0.7587949
106780 0.75351
106790 0.7553827
106800 0.7515121
106810 0.7421138
106820 0.7555386
106830 0.7417745
106840 0.7476719
106850 0.7638627
106860 0.7593769
106870 0.7552482
106880 0.7644131
106890 0.7526269
106900 0.7496917
106910 0.7477822
106920 0.7450112
106930 0.7444217
106940 0.7578406
106950 0.7488412
106960 0.7428351
106970 0.7296016
106980 0.7329823
106990 0.7366455
107000 0.7389103
107010 0.7248572
107020 0.7204049
107030 0.7364453
107040 0.7372511
107050 0.7331068
107060 0.7433102
107070 0.7359768
107080 0.7283516
107090 0.7336802
107100 0.7290774
107110 0.731602
107120 0.7219845
107130 0.7247365
107140 0.7244207
107150 0.7314779
107160 0.7383897
107170 0.7350323
107180 0.7370313
107190 0.7315684
107200 0.7251892
107210 0.7500252
107220 0.7399989
107230 0.7393512
107240 0.7377543
107250 0.7428858
107260 0.7283498
107270 0.7371831
107280 0.7425107
107290 0.7349291
107300 0.7364089
107310 0.7416344
107320 0.7394288
107330 0.7391021
107340 0.7346174
107350 0.7538539
107360 0.7443606
107370 0.7474294
107380 0.7499435
107390 0.743321
107400 0.7400303
107410 0.7467896
107420 0.751314
107430 0.7433001
107440 0.755435
107450 0.7459939
107460 0.7493469
107470 0.7623575
107480 0.7687572
107490 0.7487499
107500 0.7572528
107510 0.7621003
107520 0.7660776
107530 0.7690842
107540 0.758393
107550 0.7669381
107560 0.7542582
107570 0.7551398
107580 0.7542177
107590 0.7575783
107600 0.7625593
107610 0.7554414
107620 0.7594078
107630 0.7576895
107640 0.7459974
107650 0.7501841
107660 0.7405502
107670 0.7365345
107680 0.7442689
107690 0.7364277
107700 0.7477543
107710 0.7354631
107720 0.7388355
107730 0.7332543
107740 0.7256591
107750 0.7408428
107760 0.7334729
107770 0.7414944
107780 0.7415509
107790 0.7545986
107800 0.750605
107810 0.7576668
107820 0.7493861
107830 0.7573154
107840 0.7611695
107850 0.7506918
107860 0.7608642
107870 0.7490181
107880 0.7586877
107890 0.7409891
107900 0.7428406
107910 0.7543597
107920 0.7525998
107930 0.7673733
107940 0.7585841
107950 0.7484559
107960 0.7495451
107970 0.7430269
107980 0.7359472
107990 0.7383164
108000 0.7336361
108010 0.7440948
108020 0.7474144
108030 0.7495028
108040 0.7483701
108050 0.7444263
108060 0.7484619
108070 0.7498975
108080 0.7504284
108090 0.7593028
108100 0.7601321
108110 0.7437595
108120 0.7509193
108130 0.7579817
108140 0.7540365
108150 0.7467664
108160 0.7468609
108170 0.7479721
108180 0.7528
108190 0.7575203
108200 0.7522448
108210 0.7491158
108220 0.7464628
108230 0.7481757
108240 0.739069
108250 0.7516603
108260 0.743993
108270 0.7389087
108280 0.7300518
108290 0.7410685
108300 0.7476864
108310 0.7510893
108320 0.7569061
108330 0.7574831
108340 0.7538865
108350 0.7467129
108360 0.7443326
108370 0.7406883
108380 0.7651392
108390 0.7547913
108400 0.758812
108410 0.7670887
108420 0.7638777
108430 0.7603728
108440 0.7648619
108450 0.7635746
108460 0.7587036
108470 0.7680205
108480 0.7773679
108490 0.7699925
108500 0.759025
108510 0.7667916
108520 0.7719886
108530 0.7628714
108540 0.759723
108550 0.7583614
108560 0.7635323
108570 0.764449
108580 0.7604781
108590 0.7583674
108600 0.7562022
108610 0.7560844
108620 0.7658531
108630 0.7668985
108640 0.7728067
108650 0.7673584
108660 0.7612516
108670 0.7529303
108680 0.7566569
108690 0.7585272
108700 0.7615893
108710 0.7571317
108720 0.760684
108730 0.7651684
108740 0.7678855
108750 0.7615071
108760 0.7652039
108770 0.7605649
108780 0.7550895
108790 0.7619074
108800 0.7663616
108810 0.7694818
108820 0.7738696
108830 0.783508
108840 0.7830651
108850 0.778882
108860 0.7799063
108870 0.7652441
108880 0.7685043
108890 0.7709749
108900 0.7749667
108910 0.7667971
108920 0.7648567
108930 0.7720879
108940 0.7655985
108950 0.7535825
108960 0.7574494
108970 0.7538274
108980 0.7464074
108990 0.7544082
109000 0.7516922
109010 0.753983
109020 0.752472
109030 0.7513847
109040 0.7573563
109050 0.75275
109060 0.7578014
109070 0.7550617
109080 0.7482839
109090 0.7518551
109100 0.7547656
109110 0.7543086
109120 0.761106
109130 0.7661715
109140 0.7669228
109150 0.7777417
109160 0.7849119
109170 0.7887307
109180 0.769783
109190 0.7769029
109200 0.7648244
109210 0.7685373
109220 0.7599075
109230 0.7669332
109240 0.7725843
109250 0.7740493
109260 0.7708811
109270 0.7798503
109280 0.7769563
109290 0.7833226
109300 0.7912119
109310 0.7735792
109320 0.7635776
109330 0.7586965
109340 0.7724489
109350 0.7687835
109360 0.7738786
109370 0.7714685
109380 0.7731678
109390 0.7682665
109400 0.7695031
109410 0.7615196
109420 0.7661079
109430 0.7645736
109440 0.7671091
109450 0.7681766
109460 0.7707279
109470 0.7674845
109480 0.7585901
109490 0.7680069
109500 0.7586601
109510 0.7675274
109520 0.7626671
109530 0.763521
109540 0.7638557
109550 0.762722
109560 0.7610465
109570 0.7757152
109580 0.7838541
109590 0.7774235
109600 0.7720336
109610 0.7796898
109620 0.7783487
109630 0.7681367
109640 0.7638528
109650 0.7546157
109660 0.7639903
109670 0.7649601
109680 0.7632019
109690 0.7625673
109700 0.7677189
109710 0.759072
109720 0.7580931
109730 0.7530748
109740 0.7411876
109750 0.7540809
109760 0.7565207
109770 0.7434514
109780 0.7522677
109790 0.7628887
109800 0.7495345
109810 0.773412
109820 0.7671326
109830 0.7633153
109840 0.7713655
109850 0.766268
109860 0.7656196
109870 0.772784
109880 0.7669544
109890 0.7684681
109900 0.7606978
109910 0.7796378
109920 0.7621067
109930 0.7693465
109940 0.7627912
109950 0.7625998
109960 0.770223
109970 0.7669166
109980 0.7533807
109990 0.7695093
110000 0.763123
110010 0.772222
110020 0.7569033
110030 0.7592385
110040 0.7565641
110050 0.7597333
110060 0.7691562
110070 0.7587467
110080 0.7578318
110090 0.7545206
110100 0.758517
110110 0.7614432
110120 0.7571
110130 0.7543508
110140 0.7532856
110150 0.7490439
110160 0.7452629
110170 0.7586282
110180 0.7627139
110190 0.76659
110200 0.7532961
110210 0.7604105
110220 0.755116
110230 0.7539582
110240 0.7512141
110250 0.7523645
110260 0.7449674
110270 0.7484014
110280 0.7470729
110290 0.7499317
110300 0.7481447
110310 0.7463447
110320 0.7529405
110330 0.7601121
110340 0.7506156
110350 0.7526851
110360 0.7513754
110370 0.7530007
110380 0.7492366
110390 0.756028
110400 0.7544282
110410 0.7532482
110420 0.7575035
110430 0.7633709
110440 0.7494109
110450 0.7466485
110460 0.7475988
110470 0.7512299
110480 0.7643178
110490 0.7625231
110500 0.7565054
110510 0.7619395
110520 0.7688418
110530 0.764137
110540 0.753809
110550 0.7670587
110560 0.7534381
110570 0.7486297
110580 0.7657762
110590 0.7644303
110600 0.768799
110610 0.7574376
110620 0.770094
110630 0.7643137
110640 0.760002
110650 0.7611303
110660 0.7563679
110670 0.7644873
110680 0.750603
110690 0.7549841
110700 0.7618604
110710 0.7676631
110720 0.768394
110730 0.7616557
110740 0.7556311
110750 0.7494128
110760 0.7572525
110770 0.7676985
110780 0.7634389
110790 0.7586846
110800 0.7649348
110810 0.758693
110820 0.7662492
110830 0.7638972
110840 0.759761
110850 0.7589693
110860 0.7627841
110870 0.7547907
110880 0.7604615
110890 0.7562764
110900 0.7452919
110910 0.7492132
110920 0.7567392
110930 0.7522085
110940 0.7563657
110950 0.755053
110960 0.769526
110970 0.7582076
110980 0.7588909
110990 0.7577032
111000 0.7774171
111010 0.7531681
111020 0.760226
111030 0.7500278
111040 0.7486565
111050 0.7499535
111060 0.7639834
111070 0.7610208
111080 0.7555839
111090 0.7497357
111100 0.7412407
111110 0.7520028
111120 0.7624329
111130 0.7586612
111140 0.7616539
111150 0.7595771
111160 0.7509654
111170 0.7477213
111180 0.7522697
111190 0.7529026
111200 0.7526384
111210 0.7461345
111220 0.7518563
111230 0.7517437
111240 0.750338
111250 0.7505126
111260 0.7556733
111270 0.76249
111280 0.7591285
111290 0.7558305
111300 0.7643511
111310 0.7514493
111320 0.7540471
111330 0.7468433
111340 0.7420935
111350 0.7532532
111360 0.7535346
111370 0.7532625
111380 0.7593023
111390 0.7586542
111400 0.7635999
111410 0.7598643
111420 0.766763
111430 0.7593778
111440 0.7627429
111450 0.757733
111460 0.7681053
111470 0.7609425
111480 0.7556343
111490 0.7567961
111500 0.7540362
111510 0.7660272
111520 0.780743
111530 0.7776424
111540 0.7683766
111550 0.7698283
111560 0.7821576
111570 0.7684762
111580 0.7590503
111590 0.7543811
111600 0.7515695
111610 0.7515178
111620 0.7447458
111630 0.7522013
111640 0.7456607
111650 0.7337691
111660 0.7386287
111670 0.7316692
111680 0.7211896
111690 0.7274177
111700 0.7318701
111710 0.7259002
111720 0.7373342
111730 0.728928
111740 0.727179
111750 0.7173073
111760 0.7307881
111770 0.7214407
111780 0.7336521
111790 0.7247351
111800 0.7287564
111810 0.7350739
111820 0.7360812
111830 0.7394868
111840 0.7351432
111850 0.7383263
111860 0.7431923
111870 0.7442052
111880 0.7295865
111890 0.7317824
111900 0.7303642
111910 0.7291118
111920 0.7300727
111930 0.729632
111940 0.7206975
111950 0.7377585
111960 0.7415143
111970 0.7257342
111980 0.7464185
111990 0.7317795
112000 0.7259105
112010 0.7310272
112020 0.7424884
112030 0.7448593
112040 0.7407544
112050 0.7408602
112060 0.739024
112070 0.7399422
112080 0.7534015
112090 0.7482677
112100 0.7362618
112110 0.7385964
112120 0.7404978
112130 0.7391545
112140 0.735659
112150 0.7382718
112160 0.7544044
112170 0.7494841
112180 0.7511292
112190 0.7690706
112200 0.7550836
112210 0.7695955
112220 0.7637514
112230 0.7416094
112240 0.7403326
112250 0.7468745
112260 0.729657
112270 0.7221264
112280 0.7224268
112290 0.7250708
112300 0.7195057
112310 0.7381132
112320 0.7418477
112330 0.7339423
112340 0.740275
112350 0.7280036
112360 0.7311712
112370 0.7457924
112380 0.7457556
112390 0.7517209
112400 0.74413
112410 0.7338033
112420 0.7511414
112430 0.7482821
112440 0.7425646
112450 0.7446365
112460 0.751163
112470 0.7579526
112480 0.7671528
112490 0.7441886
112500 0.7459066
112510 0.7436532
112520 0.7387716
112530 0.7492646
112540 0.7401653
112550 0.7532678
112560 0.7525883
112570 0.7564958
112580 0.752303
112590 0.7513102
112600 0.7571457
112610 0.7634696
112620 0.7569724
112630 0.7544419
112640 0.7589163
112650 0.765757
112660 0.7579449
112670 0.7657703
112680 0.7674408
112690 0.7662806
112700 0.7733801
112710 0.7774163
112720 0.7803109
112730 0.7829667
112740 0.7665282
112750 0.7690327
112760 0.7658026
112770 0.7631351
112780 0.7538848
112790 0.7558162
112800 0.7692056
112810 0.7623558
112820 0.7526428
112830 0.7587883
112840 0.7608176
112850 0.7471775
112860 0.74696
112870 0.7431301
112880 0.7388201
112890 0.7446071
112900 0.7488323
112910 0.7583404
112920 0.7624028
112930 0.7574791
112940 0.7627004
112950 0.7441254
112960 0.7531294
112970 0.7429784
112980 0.7409716
112990 0.7563049
113000 0.7656916
113010 0.7649071
113020 0.749043
113030 0.7552287
113040 0.7458599
113050 0.7425066
113060 0.740992
113070 0.7437877
113080 0.741824
113090 0.7436244
113100 0.7406669
113110 0.7433571
113120 0.7333261
113130 0.7378516
113140 0.7450661
113150 0.7388753
113160 0.7453809
113170 0.7537411
113180 0.7398598
113190 0.7411053
113200 0.7473673
113210 0.7507557
113220 0.7481965
113230 0.7440884
113240 0.7522615
113250 0.749712
113260 0.7482024
113270 0.7503636
113280 0.7555909
113290 0.7519802
113300 0.7483393
113310 0.7503908
113320 0.7541318
113330 0.750879
113340 0.7492275
113350 0.7512568
113360 0.7573596
113370 0.7512216
113380 0.7487961
113390 0.7506672
113400 0.7478195
113410 0.7527695
113420 0.7539371
113430 0.7564366
113440 0.7569855
113450 0.7577689
113460 0.7570395
113470 0.7540517
113480 0.7507911
113490 0.7547964
113500 0.7561795
113510 0.7545843
113520 0.7389488
113530 0.7514033
113540 0.7574053
113550 0.752123
113560 0.758105
113570 0.7461842
113580 0.7475022
113590 0.751964
113600 0.7567291
113610 0.7464563
113620 0.742201
113630 0.7438778
113640 0.7458171
113650 0.7477698
113660 0.7398541
113670 0.7468081
113680 0.7369638
113690 0.7355552
113700 0.7388546
113710 0.7372751
113720 0.7444723
113730 0.7345905
113740 0.7438272
113750 0.737471
113760 0.7521372
113770 0.7528111
113780 0.7425052
113790 0.7373546
113800 0.7373071
113810 0.7463436
113820 0.7443614
113830 0.7433634
113840 0.7481146
113850 0.7458421
113860 0.7357492
113870 0.7480813
113880 0.7420772
113890 0.7444647
113900 0.7430297
113910 0.7413408
113920 0.7558336
113930 0.7574751
113940 0.7532685
113950 0.7439142
113960 0.7478293
113970 0.7402214
113980 0.749485
113990 0.7445534
114000 0.7435368
114010 0.7387409
114020 0.7520341
114030 0.7404293
114040 0.732722
114050 0.7318447
114060 0.7407786
114070 0.7306141
114080 0.7186571
114090 0.715954
114100 0.7185409
114110 0.7239185
114120 0.7293822
114130 0.7312829
114140 0.7433788
114150 0.7278225
114160 0.7271793
114170 0.7350051
114180 0.7378173
114190 0.7380049
114200 0.7270722
114210 0.7205186
114220 0.7202709
114230 0.715932
114240 0.7139812
114250 0.7205982
114260 0.7392979
114270 0.7323788
114280 0.7291714
114290 0.726541
114300 0.7391115
114310 0.7438815
114320 0.7229025
114330 0.7188002
114340 0.7277626
114350 0.72618
114360 0.7401183
114370 0.7449641
114380 0.7395076
114390 0.7351848
114400 0.7342625
114410 0.7210185
114420 0.728613
114430 0.7212893
114440 0.7006238
114450 0.7035747
114460 0.7022839
114470 0.7010596
114480 0.7082335
114490 0.7186817
114500 0.7229539
114510 0.7219972
114520 0.7198775
114530 0.7059265
114540 0.7206176
114550 0.7297701
114560 0.716252
114570 0.7229618
114580 0.7109576
114590 0.7135489
114600 0.7205318
114610 0.7195331
114620 0.7279258
114630 0.7286702
114640 0.7173644
114650 0.7223207
114660 0.728116
114670 0.7180673
114680 0.7282179
114690 0.7289877
114700 0.7251787
114710 0.7282636
114720 0.7283626
114730 0.7284139
114740 0.7237386
114750 0.7187017
114760 0.7085028
114770 0.7244653
114780 0.7216024
114790 0.7263822
114800 0.7221639
114810 0.7122697
114820 0.7118534
114830 0.7191941
114840 0.7160586
114850 0.7242989
114860 0.7398118
114870 0.7374526
114880 0.7317815
114890 0.7285806
114900 0.7405416
114910 0.7314082
114920 0.7260336
114930 0.7231743
114940 0.7190085
114950 0.7292905
114960 0.7442924
114970 0.737177
114980 0.7373845
114990 0.7283442
115000 0.7297053
115010 0.722365
115020 0.7287547
115030 0.7365021
115040 0.7374792
115050 0.7220075
115060 0.721002
115070 0.7112475
115080 0.7099395
115090 0.7275656
115100 0.7235906
115110 0.7163184
115120 0.7148952
115130 0.7108843
115140 0.7192651
115150 0.7234603
115160 0.7246828
115170 0.7228777
115180 0.7232205
115190 0.7304797
115200 0.7341866
115210 0.7337539
115220 0.7244286
115230 0.7254841
115240 0.7343474
115250 0.7222656
115260 0.7265283
115270 0.7266366
115280 0.7312669
115290 0.7274952
115300 0.7172891
115310 0.7278264
115320 0.7390054
115330 0.7333485
115340 0.7311042
115350 0.7349592
115360 0.7425932
115370 0.7410498
115380 0.7491331
115390 0.7402218
115400 0.7338505
115410 0.7415786
115420 0.7336541
115430 0.7389391
115440 0.7498286
115450 0.7507192
115460 0.7551766
115470 0.7501057
115480 0.7436351
115490 0.7529942
115500 0.7511426
115510 0.7600242
115520 0.7542402
115530 0.7525537
115540 0.7466367
115550 0.7509991
115560 0.7614583
115570 0.7671178
115580 0.7551404
115590 0.7628222
115600 0.7693381
115610 0.7529553
115620 0.7608383
115630 0.7546027
115640 0.7458389
115650 0.7449764
115660 0.752473
115670 0.755641
115680 0.7506866
115690 0.7571297
115700 0.7624499
115710 0.7683582
115720 0.7570699
115730 0.7539648
115740 0.7532127
115750 0.7544278
115760 0.7539778
115770 0.7419291
115780 0.7407798
115790 0.7599034
115800 0.7536651
115810 0.7606917
115820 0.7599373
115830 0.753767
115840 0.7510974
115850 0.7514496
115860 0.7503362
115870 0.7535676
115880 0.7577823
115890 0.7452083
115900 0.7418302
115910 0.7587727
115920 0.7504995
115930 0.7565293
115940 0.7629981
115950 0.7574281
115960 0.7657607
115970 0.7637088
115980 0.7613068
115990 0.7641553
116000 0.75292
116010 0.7483386
116020 0.7504346
116030 0.7445448
116040 0.7511919
116050 0.7383543
116060 0.7466419
116070 0.7452
116080 0.7465951
116090 0.7457178
116100 0.745133
116110 0.742546
116120 0.736102
116130 0.7209811
116140 0.7296711
116150 0.7387387
116160 0.7393225
116170 0.7511608
116180 0.7290448
116190 0.7422006
116200 0.7400284
116210 0.7311282
116220 0.7366849
116230 0.7255722
116240 0.7370849
116250 0.731115
116260 0.7400911
116270 0.7303722
116280 0.7170712
116290 0.7166682
116300 0.7326326
116310 0.7420558
116320 0.7340007
116330 0.7343911
116340 0.7365574
116350 0.7380195
116360 0.7296506
116370 0.7311344
116380 0.7323523
116390 0.727787
116400 0.7346467
116410 0.7235913
116420 0.7202304
116430 0.7268222
116440 0.7279781
116450 0.7295695
116460 0.7402185
116470 0.7440875
116480 0.7519917
116490 0.7498581
116500 0.7436944
116510 0.7535517
116520 0.7369485
116530 0.7419447
116540 0.7372044
116550 0.7357059
116560 0.73615
116570 0.7364575
116580 0.7207736
116590 0.7291256
116600 0.7317008
116610 0.7340778
116620 0.7365324
116630 0.7344323
116640 0.7226474
116650 0.7321592
116660 0.7298628
116670 0.7308593
116680 0.7256932
116690 0.7397632
116700 0.7460077
116710 0.7417256
116720 0.7499627
116730 0.7448106
116740 0.7370406
116750 0.7451655
116760 0.7429634
116770 0.7477247
116780 0.740582
116790 0.7402316
116800 0.730957
116810 0.7375404
116820 0.7328328
116830 0.728664
116840 0.7409745
116850 0.7371388
116860 0.743498
116870 0.7276447
116880 0.7308084
116890 0.7321345
116900 0.7222137
116910 0.7240529
116920 0.7211871
116930 0.7318739
116940 0.7269201
116950 0.7224233
116960 0.7378365
116970 0.734773
116980 0.739521
116990 0.7357807
117000 0.7406346
117010 0.7525713
117020 0.7403166
117030 0.7241182
117040 0.7305108
117050 0.7228186
117060 0.7309438
117070 0.7351601
117080 0.7418113
117090 0.7381772
117100 0.7247896
117110 0.7274803
117120 0.7325799
117130 0.7485901
117140 0.7425359
117150 0.7397035
117160 0.7446001
117170 0.7398053
117180 0.7381719
117190 0.7252007
117200 0.724433
117210 0.7342789
117220 0.7232473
117230 0.7196243
117240 0.722738
117250 0.7211303
117260 0.7178899
117270 0.7143525
117280 0.7140704
117290 0.7135116
117300 0.7163042
117310 0.7201268
117320 0.714051
117330 0.7133621
117340 0.7111543
117350 0.6869971
117360 0.6970217
117370 0.7112307
117380 0.7184013
117390 0.714294
117400 0.7227321
117410 0.7295211
117420 0.7261246
117430 0.7191943
117440 0.7321172
117450 0.7274655
117460 0.7362582
117470 0.7324201
117480 0.7271995
117490 0.7243329
117500 0.7237945
117510 0.7166317
117520 0.7188001
117530 0.7216896
117540 0.7222871
117550 0.734184
117560 0.7299384
117570 0.7329317
117580 0.7247729
117590 0.7224779
117600 0.7179818
117610 0.7191679
117620 0.7188228
117630 0.7093747
117640 0.7112456
117650 0.7091824
117660 0.7118376
117670 0.7133244
117680 0.7068347
117690 0.703266
117700 0.6996793
117710 0.6999343
117720 0.7012513
117730 0.6995515
117740 0.7037192
117750 0.7137697
117760 0.707086
117770 0.7137719
117780 0.7177409
117790 0.7145814
117800 0.7098382
117810 0.7181783
117820 0.703771
117830 0.7046313
117840 0.7061495
117850 0.7178118
117860 0.7141917
117870 0.7139401
117880 0.72043
117890 0.7082716
117900 0.7282911
117910 0.7331858
117920 0.7343447
117930 0.7306808
117940 0.7319704
117950 0.7130508
117960 0.7236487
117970 0.7199824
117980 0.7211529
117990 0.7220559
118000 0.7151402
118010 0.7110276
118020 0.7130189
118030 0.70797
118040 0.7096401
118050 0.7150963
118060 0.7155504
118070 0.7204299
118080 0.7195011
118090 0.7293965
118100 0.736333
118110 0.737711
118120 0.7452958
118130 0.7562546
118140 0.7382151
118150 0.7394294
118160 0.7389963
118170 0.7350848
118180 0.722883
118190 0.7276742
118200 0.7338906
118210 0.742768
118220 0.7404686
118230 0.7253765
118240 0.7333763
118250 0.7255153
118260 0.7447525
118270 0.7459335
118280 0.7491269
118290 0.7561744
118300 0.7509698
118310 0.7485085
118320 0.746576
118330 0.7496048
118340 0.743651
118350 0.7394407
118360 0.7387958
118370 0.7414016
118380 0.7327679
118390 0.7371957
118400 0.7439801
118410 0.7471575
118420 0.7422365
118430 0.7401699
118440 0.7471588
118450 0.7439256
118460 0.7311985
118470 0.7336968
118480 0.7270107
118490 0.7142239
118500 0.726212
118510 0.7265124
118520 0.7362061
118530 0.7380106
118540 0.7279108
118550 0.743094
118560 0.7456741
118570 0.7436429
118580 0.7352114
118590 0.7411989
118600 0.7366334
118610 0.7329594
118620 0.7303388
118630 0.7287872
118640 0.7191249
118650 0.7331939
118660 0.7364158
118670 0.7394646
118680 0.7395999
118690 0.7331161
118700 0.7243899
118710 0.72713
118720 0.7234212
118730 0.7211908
118740 0.7284989
118750 0.7250721
118760 0.7382645
118770 0.7328954
118780 0.7274575
118790 0.7236801
118800 0.7328746
118810 0.7324281
118820 0.7198399
118830 0.7268128
118840 0.7205528
118850 0.7263583
118860 0.7339864
118870 0.7333286
118880 0.7371315
118890 0.7361752
118900 0.7244348
118910 0.7187145
118920 0.7056272
118930 0.7031727
118940 0.7189031
118950 0.7296567
118960 0.7210824
118970 0.7241353
118980 0.726401
118990 0.7167448
119000 0.7166757
119010 0.7246969
119020 0.7249582
119030 0.7193488
119040 0.7229401
119050 0.7157323
119060 0.7213175
119070 0.7222491
119080 0.7185327
119090 0.7251667
119100 0.7243065
119110 0.7266345
119120 0.7298669
119130 0.7299199
119140 0.7199556
119150 0.72024
119160 0.7268516
119170 0.7358836
119180 0.7285774
119190 0.7275682
119200 0.7219337
119210 0.740267
119220 0.7382757
119230 0.7332911
119240 0.7287269
119250 0.7415726
119260 0.7303768
119270 0.7324165
119280 0.73845
119290 0.7294644
119300 0.7025819
119310 0.7076454
119320 0.7236159
119330 0.726945
119340 0.7208199
119350 0.7255949
119360 0.7197641
119370 0.7281837
119380 0.7213717
119390 0.7236087
119400 0.7224194
119410 0.7463385
119420 0.7433639
119430 0.7434222
119440 0.7476398
119450 0.7409471
119460 0.7324361
119470 0.738721
119480 0.7363849
119490 0.735399
119500 0.7255276
119510 0.7240044
119520 0.7272445
119530 0.7340438
119540 0.7358444
119550 0.7461166
119560 0.7442042
119570 0.7548625
119580 0.7540435
119590 0.744839
119600 0.7531906
119610 0.7505019
119620 0.7502897
119630 0.7423497
119640 0.7265341
119650 0.7339985
119660 0.7238973
119670 0.7200221
119680 0.7378274
119690 0.7394725
119700 0.7402846
119710 0.736593
119720 0.7493247
119730 0.7331014
119740 0.7338642
119750 0.7373384
119760 0.7264418
119770 0.7227889
119780 0.7311386
119790 0.7318065
119800 0.7321345
119810 0.7314726
119820 0.7413706
119830 0.7454705
119840 0.7279382
119850 0.7341779
119860 0.7427378
119870 0.7324181
119880 0.7470601
119890 0.7420301
119900 0.7470654
119910 0.7673919
119920 0.7557126
119930 0.7525007
119940 0.7455612
119950 0.7503095
119960 0.7420596
119970 0.7310511
119980 0.7240882
119990 0.7243189
120000 0.724331
120010 0.7296519
120020 0.734883
120030 0.7352178
120040 0.7363354
120050 0.7438189
120060 0.7538515
120070 0.7460486
120080 0.7485941
120090 0.7429352
120100 0.7394872
120110 0.736442
120120 0.7324727
120130 0.7376131
120140 0.7417737
120150 0.7435349
120160 0.7488254
120170 0.7566751
120180 0.7530163
120190 0.7569644
120200 0.7399015
120210 0.7474508
120220 0.7547135
120230 0.7500709
120240 0.7373247
120250 0.7513876
120260 0.751735
120270 0.7443869
120280 0.7427954
120290 0.7524681
120300 0.7658394
120310 0.7511691
120320 0.757259
120330 0.7632229
120340 0.7450404
120350 0.7605627
120360 0.7472692
120370 0.7450339
120380 0.7488382
120390 0.7515503
120400 0.7417749
120410 0.7462685
120420 0.7418585
120430 0.7350428
120440 0.7307259
120450 0.7399781
120460 0.7323226
120470 0.7405108
120480 0.7362159
120490 0.7317343
120500 0.734057
120510 0.7390644
120520 0.7344146
120530 0.7287648
120540 0.7329257
120550 0.7527419
120560 0.7410858
120570 0.7369478
120580 0.7496737
120590 0.7480395
120600 0.7518358
120610 0.7499318
120620 0.753663
120630 0.7628622
120640 0.7547914
120650 0.7407138
120660 0.754775
120670 0.7665642
120680 0.7506925
120690 0.7505409
120700 0.7383689
120710 0.7325348
120720 0.7334442
120730 0.7337365
120740 0.7374199
120750 0.739191
120760 0.7357882
120770 0.7508392
120780 0.749311
120790 0.7554841
120800 0.7517393
120810 0.7499149
120820 0.7588779
120830 0.7519957
120840 0.7642051
120850 0.7673703
120860 0.7645897
120870 0.7608968
120880 0.7597762
120890 0.7530886
120900 0.7642505
120910 0.7662067
120920 0.7662148
120930 0.7611982
120940 0.7711973
120950 0.7563233
120960 0.7648826
120970 0.7609965
120980 0.7563756
120990 0.7489728
121000 0.7453791
121010 0.7506419
121020 0.7446924
121030 0.7568116
121040 0.7461299
121050 0.7551723
121060 0.7526534
121070 0.7562445
121080 0.7468786
121090 0.7477981
121100 0.7456929
121110 0.7518114
121120 0.7503762
121130 0.7511752
121140 0.7561023
121150 0.7663663
121160 0.7624905
121170 0.7579886
121180 0.7655395
121190 0.7708672
121200 0.7643508
121210 0.7657239
121220 0.7606972
121230 0.7759175
121240 0.7813557
121250 0.7687055
121260 0.7616428
121270 0.7642971
121280 0.7649409
121290 0.7669378
121300 0.7694591
121310 0.7654163
121320 0.7724414
121330 0.7823278
121340 0.7896865
121350 0.7705792
121360 0.7743631
121370 0.7809077
121380 0.7757
121390 0.7843941
121400 0.7796524
121410 0.7698259
121420 0.7707849
121430 0.7680031
121440 0.7741168
121450 0.7732942
121460 0.7774315
121470 0.7754776
121480 0.7805245
121490 0.7916255
121500 0.7880168
121510 0.7806737
121520 0.7607824
121530 0.758544
121540 0.7612435
121550 0.7642003
121560 0.7703026
121570 0.7662575
121580 0.7612741
121590 0.7564899
121600 0.7669833
121610 0.7623952
121620 0.748331
121630 0.7478642
121640 0.7519697
121650 0.767023
121660 0.7547208
121670 0.7493209
121680 0.7527325
121690 0.7471993
121700 0.7529351
121710 0.7584433
121720 0.7641749
121730 0.7659713
121740 0.7719761
121750 0.7697923
121760 0.7631901
121770 0.7622877
121780 0.7604274
121790 0.7601312
121800 0.7629975
121810 0.7551193
121820 0.7642291
121830 0.7506517
121840 0.7605255
121850 0.7509311
121860 0.7492327
121870 0.7434723
121880 0.7404216
121890 0.728201
121900 0.7359159
121910 0.7442585
121920 0.7363861
121930 0.7457705
121940 0.7451512
121950 0.74014
121960 0.7435738
121970 0.7420348
121980 0.741625
121990 0.7452466
122000 0.7577214
122010 0.7366478
122020 0.7436272
122030 0.7461676
122040 0.7495763
122050 0.7413999
122060 0.742497
122070 0.739919
122080 0.7464337
122090 0.7330109
122100 0.7384707
122110 0.7382135
122120 0.7284123
122130 0.7316316
122140 0.7334801
122150 0.7335405
122160 0.748538
122170 0.7429144
122180 0.7440274
122190 0.745432
122200 0.744471
122210 0.7379376
122220 0.7420773
122230 0.7287485
122240 0.7291518
122250 0.7336543
122260 0.7435496
122270 0.737217
122280 0.740213
122290 0.7330826
122300 0.7344317
122310 0.7432759
122320 0.7404406
122330 0.7347339
122340 0.7415822
122350 0.7336403
122360 0.7335116
122370 0.7418436
122380 0.7400935
122390 0.7387397
122400 0.7403451
122410 0.7371439
122420 0.7444251
122430 0.7355151
122440 0.7409203
122450 0.7428897
122460 0.7458746
122470 0.7449967
122480 0.74005
122490 0.748768
122500 0.7519355
122510 0.753475
122520 0.7654091
122530 0.7583767
122540 0.7484812
122550 0.7418401
122560 0.7298529
122570 0.7475809
122580 0.753508
122590 0.7410023
122600 0.7454986
122610 0.7507398
122620 0.7361719
122630 0.7416323
122640 0.7580683
122650 0.7504504
122660 0.7454498
122670 0.7409821
122680 0.7438881
122690 0.7419061
122700 0.733612
122710 0.7270754
122720 0.7365152
122730 0.7337637
122740 0.7345088
122750 0.7521523
122760 0.7457409
122770 0.7518212
122780 0.73518
122790 0.7415422
122800 0.7428026
122810 0.736077
122820 0.7341317
122830 0.7259005
122840 0.7345991
122850 0.7428471
122860 0.7364329
122870 0.7299429
122880 0.7219318
122890 0.727939
122900 0.7189884
122910 0.7176737
122920 0.7235227
122930 0.7249517
122940 0.7208264
122950 0.7244534
122960 0.7171654
122970 0.7200733
122980 0.7299778
122990 0.7262984
123000 0.719362
123010 0.7062677
123020 0.7204263
123030 0.7211974
123040 0.7203031
123050 0.7243373
123060 0.733575
123070 0.7278987
123080 0.7264318
123090 0.7397057
123100 0.7296734
123110 0.7299216
123120 0.7307543
123130 0.7344506
123140 0.7282161
123150 0.7345464
123160 0.7293569
123170 0.7163492
123180 0.7234118
123190 0.725058
123200 0.7215719
123210 0.7216151
123220 0.7202007
123230 0.7167985
123240 0.7153574
123250 0.718245
123260 0.7119772
123270 0.7177737
123280 0.7129976
123290 0.7147808
123300 0.7175398
123310 0.7183016
123320 0.7322093
123330 0.7301614
123340 0.7263023
123350 0.7297499
123360 0.7387742
123370 0.7202313
123380 0.7268034
123390 0.7211596
123400 0.733148
123410 0.7403959
123420 0.7202096
123430 0.7097924
123440 0.7231944
123450 0.718318
123460 0.7186829
123470 0.7196099
123480 0.7166282
123490 0.7324392
123500 0.7314272
123510 0.7274866
123520 0.7256691
123530 0.7154365
123540 0.7125627
123550 0.7161227
123560 0.7087546
123570 0.7062367
123580 0.7078463
123590 0.7153841
123600 0.7188423
123610 0.7203225
123620 0.7169133
123630 0.7132379
123640 0.7148051
123650 0.7073517
123660 0.7105726
123670 0.7219967
123680 0.7034904
123690 0.6952738
123700 0.6998893
123710 0.7105341
123720 0.7173865
123730 0.7235388
123740 0.7276511
123750 0.7276851
123760 0.7214803
123770 0.7148277
123780 0.7219515
123790 0.7220213
123800 0.7194226
123810 0.7175559
123820 0.712355
123830 0.7132328
123840 0.6948348
123850 0.6970232
123860 0.7104071
123870 0.7243624
123880 0.7300999
123890 0.7312435
123900 0.736684
123910 0.7358532
123920 0.7404646
123930 0.7342011
123940 0.7374035
123950 0.741133
123960 0.7224011
123970 0.730442
123980 0.7314585
123990 0.7306753
124000 0.7231568
124010 0.734309
124020 0.7258703
124030 0.7227764
124040 0.7293673
124050 0.7305393
124060 0.7277951
124070 0.717579
124080 0.7229899
124090 0.7248702
124100 0.7274688
124110 0.7304759
124120 0.7474729
124130 0.7274091
124140 0.7312595
124150 0.7396585
124160 0.7237415
124170 0.7261241
124180 0.7359785
124190 0.7384666
124200 0.740271
124210 0.7303729
124220 0.7259712
124230 0.7166155
124240 0.7265126
124250 0.7091481
124260 0.7155201
124270 0.7101449
124280 0.6887342
124290 0.6985319
124300 0.7081637
124310 0.7053121
124320 0.7138865
124330 0.7064927
124340 0.7117026
124350 0.7187887
124360 0.7194929
124370 0.7225503
124380 0.7158005
124390 0.729223
124400 0.7253351
124410 0.7354641
124420 0.7418123
124430 0.7352498
124440 0.7339258
124450 0.738111
124460 0.7188093
124470 0.7215796
124480 0.717369
124490 0.7178922
124500 0.7310897
124510 0.7351447
124520 0.7244852
124530 0.7324938
124540 0.7355158
124550 0.7316603
124560 0.7286536
124570 0.7293255
124580 0.7212675
124590 0.7280276
124600 0.7313169
124610 0.7211185
124620 0.7307074
124630 0.7339298
124640 0.7140202
124650 0.7177305
124660 0.7216732
124670 0.7213441
124680 0.7185103
124690 0.7186766
124700 0.7336459
124710 0.7279165
124720 0.7289957
124730 0.7307769
124740 0.7144487
124750 0.7107764
124760 0.7148777
124770 0.7103828
124780 0.7296366
124790 0.7417287
124800 0.7483044
124810 0.7397701
124820 0.7355716
124830 0.7451808
124840 0.7607213
124850 0.7626492
124860 0.7475595
124870 0.7513495
124880 0.752817
124890 0.7426291
124900 0.7402319
124910 0.7355676
124920 0.7333651
124930 0.7408813
124940 0.7437651
124950 0.73584
124960 0.7275648
124970 0.7201632
124980 0.7340879
124990 0.7325705
125000 0.7295511
125010 0.7342647
125020 0.7314346
125030 0.728373
125040 0.740786
125050 0.7321817
125060 0.7300698
125070 0.7272223
125080 0.7346365
125090 0.736209
125100 0.7306539
125110 0.745159
125120 0.7497366
125130 0.7380064
125140 0.7237309
125150 0.7261266
125160 0.7232943
125170 0.7319586
125180 0.7191001
125190 0.7250055
125200 0.7257773
125210 0.7260374
125220 0.7469411
125230 0.7334583
125240 0.7393778
125250 0.7316325
125260 0.7257816
125270 0.7324798
125280 0.7187755
125290 0.7094761
125300 0.7187728
125310 0.7299121
125320 0.7176707
125330 0.71382
125340 0.7050989
125350 0.6997612
125360 0.7008104
125370 0.6985393
125380 0.6992061
125390 0.698886
125400 0.7040261
125410 0.7042422
125420 0.6990786
125430 0.7014769
125440 0.7025825
125450 0.7056026
125460 0.6937982
125470 0.7033363
125480 0.7007521
125490 0.7092297
125500 0.7076385
125510 0.6934945
125520 0.6884942
125530 0.684898
125540 0.6937499
125550 0.7014449
125560 0.7018789
125570 0.71446
125580 0.7092905
125590 0.6896774
125600 0.6972758
125610 0.6952105
125620 0.6977528
125630 0.7025269
125640 0.6956798
125650 0.6978702
125660 0.7031174
125670 0.691738
125680 0.68863
125690 0.6904237
125700 0.6915352
125710 0.7048208
125720 0.7014669
125730 0.6981867
125740 0.6921991
125750 0.689435
125760 0.6745661
125770 0.6706215
125780 0.6832687
125790 0.6841031
125800 0.6920136
125810 0.6907822
125820 0.6896389
125830 0.6874335
125840 0.6865494
125850 0.6768078
125860 0.6898748
125870 0.6928524
125880 0.6998807
125890 0.7018361
125900 0.6958017
125910 0.6947973
125920 0.698526
125930 0.7062179
125940 0.704585
125950 0.7124292
125960 0.7124915
125970 0.708029
125980 0.7104135
125990 0.7086639
126000 0.7142085
126010 0.7225075
126020 0.7090925
126030 0.7086941
126040 0.7100471
126050 0.717458
126060 0.7089504
126070 0.7033119
126080 0.6998863
126090 0.6976906
126100 0.7028967
126110 0.7036766
126120 0.6982576
126130 0.6940287
126140 0.6938628
126150 0.6920457
126160 0.702235
126170 0.7096702
126180 0.7120803
126190 0.7238278
126200 0.7205126
126210 0.7081532
126220 0.7016351
126230 0.7133744
126240 0.7155616
126250 0.7112367
126260 0.7112132
126270 0.7037168
126280 0.6952149
126290 0.6988944
126300 0.7016531
126310 0.7030613
126320 0.6880361
126330 0.6867796
126340 0.6943389
126350 0.6973544
126360 0.69876
126370 0.6922799
126380 0.6888632
126390 0.6955005
126400 0.6970572
126410 0.6941822
126420 0.6999265
126430 0.6997888
126440 0.7133315
126450 0.7223294
126460 0.7135107
126470 0.7143263
126480 0.710618
126490 0.7073075
126500 0.7093778
126510 0.7149833
126520 0.7017796
126530 0.6990617
126540 0.7081332
126550 0.7101002
126560 0.6975402
126570 0.7087656
126580 0.7045904
126590 0.7072218
126600 0.6937959
126610 0.6931492
126620 0.6893106
126630 0.690865
126640 0.6891944
126650 0.6961726
126660 0.6854685
126670 0.6932451
126680 0.6909752
126690 0.7041806
126700 0.7088796
126710 0.7051938
126720 0.7018349
126730 0.7020198
126740 0.7005228
126750 0.6989689
126760 0.6935638
126770 0.7010411
126780 0.6998492
126790 0.7029744
126800 0.6986192
126810 0.6999084
126820 0.7128745
126830 0.7119431
126840 0.7148721
126850 0.709867
126860 0.7133893
126870 0.7084076
126880 0.7050361
126890 0.7100726
126900 0.7087322
126910 0.7211347
126920 0.7222859
126930 0.730464
126940 0.7250572
126950 0.7221298
126960 0.7173849
126970 0.7159271
126980 0.715017
126990 0.7284679
127000 0.7294281
127010 0.7125798
127020 0.7111838
127030 0.7184461
127040 0.724772
127050 0.7396912
127060 0.7331108
127070 0.7359747
127080 0.7343438
127090 0.7171167
127100 0.7218655
127110 0.7163139
127120 0.718264
127130 0.7239932
127140 0.721951
127150 0.7245627
127160 0.7118785
127170 0.7091587
127180 0.7188608
127190 0.7178857
127200 0.7117404
127210 0.7101067
127220 0.710476
127230 0.7161307
127240 0.7098386
127250 0.7277129
127260 0.726531
127270 0.7217554
127280 0.7251961
127290 0.7164694
127300 0.7113927
127310 0.7196808
127320 0.7149611
127330 0.7004136
127340 0.7082088
127350 0.7092438
127360 0.7115964
127370 0.7034837
127380 0.6969322
127390 0.7059828
127400 0.7137631
127410 0.7054315
127420 0.6989892
127430 0.7091379
127440 0.7023456
127450 0.7126883
127460 0.7128483
127470 0.7061697
127480 0.7010038
127490 0.7052516
127500 0.7143913
127510 0.7138139
127520 0.711195
127530 0.7124695
127540 0.7157516
127550 0.7104287
127560 0.7280019
127570 0.7406289
127580 0.7269562
127590 0.7406346
127600 0.7431079
127610 0.7386064
127620 0.745307
127630 0.7458574
127640 0.7316247
127650 0.7503275
127660 0.7393117
127670 0.7338156
127680 0.7335463
127690 0.7350608
127700 0.7477729
127710 0.7432501
127720 0.7383001
127730 0.7346573
127740 0.7347317
127750 0.7467834
127760 0.7508875
127770 0.7389153
127780 0.726382
127790 0.7397435
127800 0.7387292
127810 0.7230259
127820 0.7230327
127830 0.7273272
127840 0.7210357
127850 0.7198903
127860 0.725561
127870 0.720003
127880 0.7147946
127890 0.7084982
127900 0.7094941
127910 0.7180461
127920 0.7096531
127930 0.710347
127940 0.7206399
127950 0.7153116
127960 0.7201203
127970 0.7120066
127980 0.7174618
127990 0.719475
128000 0.7240891
128010 0.7253392
128020 0.7322127
128030 0.7347966
128040 0.7343137
128050 0.7344441
128060 0.7334703
128070 0.7302445
128080 0.7387609
128090 0.7357799
128100 0.7355917
128110 0.7211258
128120 0.7263857
128130 0.7266549
128140 0.7256854
128150 0.7190631
128160 0.7339487
128170 0.7198906
128180 0.7252706
128190 0.730868
128200 0.728534
128210 0.7327164
128220 0.7234401
128230 0.726017
128240 0.7221226
128250 0.7285853
128260 0.714357
128270 0.7150763
128280 0.7195773
128290 0.7106173
128300 0.7182723
128310 0.7189858
128320 0.7211567
128330 0.7211642
128340 0.7154186
128350 0.7177094
128360 0.7197216
128370 0.7133097
128380 0.7144362
128390 0.7173725
128400 0.7202758
128410 0.7240643
128420 0.7207803
128430 0.7355735
128440 0.7423616
128450 0.7364183
128460 0.7264789
128470 0.7163273
128480 0.7189108
128490 0.7158831
128500 0.722923
128510 0.7202941
128520 0.7167819
128530 0.7161503
128540 0.7256345
128550 0.7149155
128560 0.7172252
128570 0.718302
128580 0.7281593
128590 0.7200603
128600 0.7193063
128610 0.732632
128620 0.7194876
128630 0.7268541
128640 0.7132728
128650 0.7046144
128660 0.7167112
128670 0.7209676
128680 0.7349234
128690 0.7227098
128700 0.7187619
128710 0.7273978
128720 0.7131568
128730 0.7195253
128740 0.7241152
128750 0.7256823
128760 0.7192509
128770 0.7102873
128780 0.7136607
128790 0.7188811
128800 0.7149513
128810 0.7179348
128820 0.723792
128830 0.7115231
128840 0.7109427
128850 0.706196
128860 0.7063
128870 0.6991149
128880 0.6864135
128890 0.6942276
128900 0.7023453
128910 0.7009202
128920 0.7063155
128930 0.710574
128940 0.7189234
128950 0.7094529
128960 0.7060754
128970 0.7082186
128980 0.7127616
128990 0.7173885
129000 0.7104726
129010 0.7031853
129020 0.6986499
129030 0.7057064
129040 0.7080993
129050 0.7077304
129060 0.7128971
129070 0.7190655
129080 0.7180647
129090 0.7034066
129100 0.7304386
129110 0.7384207
129120 0.732812
129130 0.7376056
129140 0.7352223
129150 0.7314215
129160 0.7305456
129170 0.7170864
129180 0.7275198
129190 0.7267904
129200 0.7327078
129210 0.7219543
129220 0.7106167
129230 0.7056258
129240 0.7111046
129250 0.7150471
129260 0.7056362
129270 0.7150433
129280 0.7095184
129290 0.7168255
129300 0.7152067
129310 0.7129413
129320 0.7189068
129330 0.715358
129340 0.7177829
129350 0.711733
129360 0.720885
129370 0.7143232
129380 0.7315125
129390 0.7447723
129400 0.7386949
129410 0.7328259
129420 0.7324724
129430 0.7283152
129440 0.7222802
129450 0.7283308
129460 0.714046
129470 0.7174996
129480 0.7064807
129490 0.7003559
129500 0.693947
129510 0.6905018
129520 0.7038342
129530 0.6969658
129540 0.6954989
129550 0.6981386
129560 0.6985857
129570 0.6831451
129580 0.6767822
129590 0.6852947
129600 0.6835093
129610 0.7070894
129620 0.7185631
129630 0.721256
129640 0.7248992
129650 0.7057614
129660 0.7130091
129670 0.723521
129680 0.7248085
129690 0.7162263
129700 0.6979471
129710 0.6861016
129720 0.6937453
129730 0.6877007
129740 0.6873398
129750 0.6850863
129760 0.70346
129770 0.6973974
129780 0.6994465
129790 0.7034307
129800 0.7160767
129810 0.7021148
129820 0.7089914
129830 0.7041937
129840 0.707516
129850 0.7060732
129860 0.7197533
129870 0.7211682
129880 0.7198942
129890 0.7119521
129900 0.7106187
129910 0.7072884
129920 0.6994768
129930 0.7195773
129940 0.7128967
129950 0.7069256
129960 0.6893832
129970 0.6978066
129980 0.7076622
129990 0.7184572
130000 0.7115749
130010 0.7130281
130020 0.6979007
130030 0.6967261
130040 0.7057643
130050 0.6955842
130060 0.6974993
130070 0.7167031
130080 0.7110825
130090 0.7119178
130100 0.7214658
130110 0.7214524
130120 0.7212844
130130 0.7133239
130140 0.7166005
130150 0.7076207
130160 0.7238787
130170 0.7159266
130180 0.7146659
130190 0.7173516
130200 0.7092565
130210 0.7175575
130220 0.7073929
130230 0.7186461
130240 0.7218611
130250 0.7232053
130260 0.7100683
130270 0.7248825
130280 0.726147
130290 0.7289373
130300 0.7374994
130310 0.7509865
130320 0.7409274
130330 0.742618
130340 0.7399703
130350 0.7379076
130360 0.7354605
130370 0.7368956
130380 0.7363191
130390 0.7185139
130400 0.7212972
130410 0.7203895
130420 0.7274476
130430 0.7223806
130440 0.7103812
130450 0.7337593
130460 0.7296373
130470 0.7202557
130480 0.7043202
130490 0.7169676
130500 0.7162916
130510 0.7233955
130520 0.719929
130530 0.723112
130540 0.7172251
130550 0.7279935
130560 0.7225978
130570 0.718182
130580 0.7350408
130590 0.7236298
130600 0.7103008
130610 0.7099748
130620 0.716139
130630 0.7203024
130640 0.7240023
130650 0.7241009
130660 0.7391959
130670 0.7391337
130680 0.7360256
130690 0.7332018
130700 0.7244624
130710 0.724232
130720 0.7275717
130730 0.7370113
130740 0.7355558
130750 0.7181844
130760 0.7154216
130770 0.7256343
130780 0.7193592
130790 0.725429
130800 0.7141153
130810 0.7156565
130820 0.7238792
130830 0.7242563
130840 0.7146819
130850 0.7234261
130860 0.7218997
130870 0.7264743
130880 0.7289631
130890 0.7193757
130900 0.7238244
130910 0.7315634
130920 0.7245305
130930 0.7431428
130940 0.727563
130950 0.7383286
130960 0.7281162
130970 0.7254004
130980 0.7492878
130990 0.7525358
131000 0.7666781
131010 0.7412304
131020 0.7394195
131030 0.7356505
131040 0.7276362
131050 0.7317504
131060 0.7380151
131070 0.7259859
131080 0.7324753
131090 0.7233414
131100 0.7241478
131110 0.7231817
131120 0.7160872
131130 0.7148356
131140 0.728056
131150 0.717792
131160 0.7005014
131170 0.7105379
131180 0.7113593
131190 0.7168875
131200 0.7156655
131210 0.7191312
131220 0.717682
131230 0.7114359
131240 0.7162045
131250 0.7225823
131260 0.7262599
131270 0.714232
131280 0.7074663
131290 0.7185149
131300 0.7163736
131310 0.7196523
131320 0.7211548
131330 0.7205852
131340 0.7114277
131350 0.7049509
131360 0.7041524
131370 0.7053796
131380 0.7079739
131390 0.709888
131400 0.7201797
131410 0.7123893
131420 0.6974007
131430 0.707369
131440 0.7123522
131450 0.7138097
131460 0.7191414
131470 0.7184511
131480 0.7181599
131490 0.7138883
131500 0.7070002
131510 0.6914592
131520 0.6988972
131530 0.7040105
131540 0.7122811
131550 0.7133384
131560 0.7110809
131570 0.7159905
131580 0.7090979
131590 0.6993952
131600 0.7037013
131610 0.7089297
131620 0.6994917
131630 0.6911126
131640 0.6934681
131650 0.700038
131660 0.6995022
131670 0.6982114
131680 0.6901341
131690 0.7040789
131700 0.7038149
131710 0.7042816
131720 0.7009938
131730 0.7001347
131740 0.702642
131750 0.6965042
131760 0.7109639
131770 0.7033004
131780 0.698984
131790 0.7030783
131800 0.7101452
131810 0.7112936
131820 0.710521
131830 0.7159988
131840 0.7088212
131850 0.6954393
131860 0.7084397
131870 0.7125942
131880 0.7071325
131890 0.7065945
131900 0.7015155
131910 0.698827
131920 0.704542
131930 0.6948778
131940 0.706887
131950 0.7153658
131960 0.703087
131970 0.6970438
131980 0.6930903
131990 0.7071014
132000 0.697476
132010 0.6899121
132020 0.699495
132030 0.6978378
132040 0.6987393
132050 0.6968294
132060 0.6982458
132070 0.7015321
132080 0.6892167
132090 0.688408
132100 0.6873682
132110 0.6849694
132120 0.679877
132130 0.6820466
132140 0.7026188
132150 0.6955678
132160 0.6946346
132170 0.6915072
132180 0.6975689
132190 0.6928924
132200 0.6907979
132210 0.686556
132220 0.6863762
132230 0.6796643
132240 0.6868062
132250 0.7008545
132260 0.6894873
132270 0.6885139
132280 0.6965725
132290 0.7047582
132300 0.6940672
132310 0.6963851
132320 0.6979188
132330 0.7011601
132340 0.6983714
132350 0.6930608
132360 0.6802952
132370 0.6998446
132380 0.693308
132390 0.6869001
132400 0.6882066
132410 0.696196
132420 0.7112361
132430 0.7208019
132440 0.710681
132450 0.7033592
132460 0.6943008
132470 0.7040515
132480 0.6925946
132490 0.7016855
132500 0.6955746
132510 0.691578
132520 0.6890523
132530 0.6886072
132540 0.7029498
132550 0.6899927
132560 0.6923817
132570 0.6957285
132580 0.6940008
132590 0.695166
132600 0.6938541
132610 0.7015391
132620 0.7029914
132630 0.6992181
132640 0.6980034
132650 0.701533
132660 0.7035567
132670 0.6979414
132680 0.701133
132690 0.6983142
132700 0.7128414
132710 0.7123134
132720 0.7131543
132730 0.7004085
132740 0.7048254
132750 0.7123743
132760 0.7106281
132770 0.7083653
132780 0.701403
132790 0.7019802
132800 0.7031084
132810 0.697305
132820 0.6927221
132830 0.6939483
132840 0.6989415
132850 0.6977364
132860 0.6946636
132870 0.6926593
132880 0.6976531
132890 0.6955975
132900 0.7040746
132910 0.705851
132920 0.6955122
132930 0.7002341
132940 0.6959828
132950 0.700306
132960 0.704479
132970 0.7045031
132980 0.7126328
132990 0.6945348
133000 0.6989175
133010 0.6982386
133020 0.6994383
133030 0.7110158
133040 0.7117426
133050 0.7149968
133060 0.719659
133070 0.71149
133080 0.7044525
133090 0.7031476
133100 0.7105339
133110 0.6907709
133120 0.7018335
133130 0.7020469
133140 0.7025791
133150 0.7004849
133160 0.6962323
133170 0.6888574
133180 0.6975395
133190 0.6950611
133200 0.69999
133210 0.6946197
133220 0.6997398
133230 0.7043967
133240 0.7050279
133250 0.7178405
133260 0.7059146
133270 0.6920141
133280 0.6955469
133290 0.7054768
133300 0.710075
133310 0.7084708
133320 0.7056118
133330 0.7058939
133340 0.7047274
133350 0.705761
133360 0.7119625
133370 0.7024808
133380 0.7047555
133390 0.7112973
133400 0.7230038
133410 0.7240809
133420 0.7313687
133430 0.721284
133440 0.7181631
133450 0.7092031
133460 0.7170172
133470 0.7234704
133480 0.7206931
133490 0.7200618
133500 0.7200019
133510 0.7184241
133520 0.7031555
133530 0.6987314
133540 0.7008692
133550 0.6918513
133560 0.7047733
133570 0.7061008
133580 0.7097353
133590 0.7058951
133600 0.7076002
133610 0.7165728
133620 0.7087024
133630 0.7148715
133640 0.7081087
133650 0.7106047
133660 0.7185056
133670 0.7139896
133680 0.7086276
133690 0.7084898
133700 0.7119062
133710 0.7159184
133720 0.7247213
133730 0.7326223
133740 0.7216073
133750 0.7169675
133760 0.7166909
133770 0.7204847
133780 0.7118501
133790 0.7051253
133800 0.7053669
133810 0.7123151
133820 0.707688
133830 0.7042001
133840 0.7021558
133850 0.6992061
133860 0.6945377
133870 0.7001975
133880 0.7108468
133890 0.7075016
133900 0.701146
133910 0.7095684
133920 0.6975713
133930 0.6991593
133940 0.7057599
133950 0.7011479
133960 0.7056651
133970 0.7097403
133980 0.7150276
133990 0.7256643
134000 0.7262368
134010 0.7089924
134020 0.7163281
134030 0.7059677
134040 0.7201731
134050 0.723795
134060 0.7272477
134070 0.7269915
134080 0.7345619
134090 0.730722
134100 0.737437
134110 0.7247577
134120 0.7263733
134130 0.7235871
134140 0.7232577
134150 0.7377549
134160 0.742453
134170 0.7424178
134180 0.7400567
134190 0.7364336
134200 0.7224771
134210 0.7205259
134220 0.7216382
134230 0.7329825
134240 0.7222757
134250 0.72431
134260 0.7234601
134270 0.7267596
134280 0.7298667
134290 0.7203338
134300 0.725899
134310 0.7163967
134320 0.7212265
134330 0.7181985
134340 0.7218246
134350 0.7220474
134360 0.7188363
134370 0.733874
134380 0.7403107
134390 0.740624
134400 0.736506
134410 0.726166
134420 0.7338257
134430 0.7393001
134440 0.7173924
134450 0.7162164
134460 0.7122599
134470 0.7049962
134480 0.7095454
134490 0.716818
134500 0.7169124
134510 0.716936
134520 0.7223942
134530 0.7108673
134540 0.7142149
134550 0.7316628
134560 0.7160905
134570 0.7243119
134580 0.7176661
134590 0.7153379
134600 0.7265235
134610 0.7237241
134620 0.7244921
134630 0.7149144
134640 0.7078034
134650 0.7094709
134660 0.7129973
134670 0.7085193
134680 0.6877623
134690 0.7004452
134700 0.7008579
134710 0.6985939
134720 0.6991271
134730 0.7003915
134740 0.699689
134750 0.7002944
134760 0.7139977
134770 0.7097317
134780 0.7089455
134790 0.7123395
134800 0.7147102
134810 0.7078178
134820 0.7041667
134830 0.7026682
134840 0.7016894
134850 0.6895704
134860 0.7016687
134870 0.7035135
134880 0.707289
134890 0.7040396
134900 0.7019324
134910 0.7086284
134920 0.7061396
134930 0.7109098
134940 0.7162542
134950 0.7155221
134960 0.7055114
134970 0.7094908
134980 0.6990762
134990 0.7038694
135000 0.7096073
135010 0.7225208
135020 0.7220847
135030 0.7297463
135040 0.7332624
135050 0.7316517
135060 0.707361
135070 0.7259323
135080 0.7152995
135090 0.7237593
135100 0.7092329
135110 0.7108309
135120 0.7125671
135130 0.7128511
135140 0.7122018
135150 0.729648
135160 0.727454
135170 0.725642
135180 0.7202609
135190 0.7182569
135200 0.7184737
135210 0.710225
135220 0.7123673
135230 0.710974
135240 0.7030411
135250 0.7228575
135260 0.7178208
135270 0.7252539
135280 0.7130684
135290 0.7095306
135300 0.7165439
135310 0.7033525
135320 0.7065189
135330 0.7134044
135340 0.706331
135350 0.7009698
135360 0.7064815
135370 0.7167932
135380 0.7154434
135390 0.7098525
135400 0.7181238
135410 0.723923
135420 0.7358289
135430 0.7297171
135440 0.7201253
135450 0.7190498
135460 0.7225886
135470 0.727015
135480 0.7225742
135490 0.7278699
135500 0.7242373
135510 0.7050137
135520 0.7206237
135530 0.7218726
135540 0.7102748
135550 0.7111453
135560 0.7091123
135570 0.7096837
135580 0.7088633
135590 0.7081767
135600 0.7111165
135610 0.7257742
135620 0.7381048
135630 0.7297441
135640 0.7305902
135650 0.716023
135660 0.7238969
135670 0.7145491
135680 0.7195888
135690 0.7223379
135700 0.7201062
135710 0.7164777
135720 0.7186894
135730 0.7170031
135740 0.7112521
135750 0.7132508
135760 0.7228433
135770 0.7192875
135780 0.7185853
135790 0.725657
135800 0.7179402
135810 0.7125422
135820 0.7117895
135830 0.712956
135840 0.7234185
135850 0.7336547
135860 0.7245949
135870 0.7240477
135880 0.7346038
135890 0.7306684
135900 0.7227995
135910 0.7160263
135920 0.7177485
135930 0.7076719
135940 0.7137955
135950 0.7172416
135960 0.716564
135970 0.7194926
135980 0.72321
135990 0.7142501
136000 0.7134899
136010 0.7126979
136020 0.7233661
136030 0.7306643
136040 0.7313486
136050 0.7286485
136060 0.7233929
136070 0.7237548
136080 0.7261757
136090 0.7187531
136100 0.7246944
136110 0.7224388
136120 0.7220528
136130 0.7118495
136140 0.7035863
136150 0.718338
136160 0.7155913
136170 0.7150549
136180 0.7001954
136190 0.709753
136200 0.716897
136210 0.7137598
136220 0.7168207
136230 0.7202964
136240 0.7024391
136250 0.7116523
136260 0.7167157
136270 0.7206457
136280 0.7203817
136290 0.7168393
136300 0.7243811
136310 0.7176093
136320 0.7252508
136330 0.7196298
136340 0.7193339
136350 0.7076463
136360 0.704236
136370 0.7150829
136380 0.7143667
136390 0.7072195
136400 0.7083306
136410 0.6970677
136420 0.7085506
136430 0.712338
136440 0.7161399
136450 0.7088895
136460 0.7222685
136470 0.7259625
136480 0.7293073
136490 0.7131979
136500 0.717505
136510 0.7153558
136520 0.707142
136530 0.6929707
136540 0.6956316
136550 0.7027411
136560 0.7101981
136570 0.7174501
136580 0.7160552
136590 0.7082812
136600 0.703091
136610 0.7010525
136620 0.6995189
136630 0.6984949
136640 0.6922983
136650 0.6969887
136660 0.6889486
136670 0.6972057
136680 0.6963148
136690 0.6945739
136700 0.699206
136710 0.6997916
136720 0.7075599
136730 0.6959264
136740 0.7045391
136750 0.696999
136760 0.7025821
136770 0.6984326
136780 0.6960083
136790 0.694136
136800 0.6904137
136810 0.700266
136820 0.6980726
136830 0.7010137
136840 0.6910155
136850 0.693498
136860 0.7062371
136870 0.7005728
136880 0.6934044
136890 0.7080811
136900 0.7015749
136910 0.7013748
136920 0.7016749
136930 0.6944764
136940 0.6950167
136950 0.7055987
136960 0.7051594
136970 0.7001306
136980 0.7064183
136990 0.6991116
137000 0.704479
137010 0.7059575
137020 0.7023008
137030 0.701097
137040 0.7007914
137050 0.6996909
137060 0.6995495
137070 0.703232
137080 0.6998393
137090 0.7060395
137100 0.6946015
137110 0.6987378
137120 0.7035394
137130 0.7062191
137140 0.7056121
137150 0.714045
137160 0.7127214
137170 0.7088704
137180 0.7069318
137190 0.706997
137200 0.7031532
137210 0.709489
137220 0.690047
137230 0.6890249
137240 0.6883829
137250 0.6944982
137260 0.690714
137270 0.6921943
137280 0.70158
137290 0.7076676
137300 0.6985726
137310 0.7000746
137320 0.7083671
137330 0.7083214
137340 0.7132979
137350 0.7005088
137360 0.7121852
137370 0.7170632
137380 0.7155375
137390 0.7025091
137400 0.7059352
137410 0.7088708
137420 0.704258
137430 0.7073581
137440 0.7081428
137450 0.7012833
137460 0.7075962
137470 0.7096823
137480 0.7124295
137490 0.6956105
137500 0.6974061
137510 0.6990108
137520 0.711692
137530 0.7056239
137540 0.6916987
137550 0.700949
137560 0.7099044
137570 0.7114097
137580 0.714651
137590 0.7082386
137600 0.711666
137610 0.7081969
137620 0.7119181
137630 0.7084126
137640 0.7061903
137650 0.7045754
137660 0.7089303
137670 0.7074676
137680 0.7198118
137690 0.7120141
137700 0.7139857
137710 0.7140281
137720 0.7064139
137730 0.7193379
137740 0.7213343
137750 0.7180917
137760 0.7267295
137770 0.7102323
137780 0.7172726
137790 0.7188879
137800 0.7170361
137810 0.7101513
137820 0.7120241
137830 0.7051371
137840 0.7021341
137850 0.7122075
137860 0.705384
137870 0.7156779
137880 0.7180599
137890 0.7153333
137900 0.7107372
137910 0.7154313
137920 0.7067078
137930 0.7049949
137940 0.7002974
137950 0.7165154
137960 0.7100922
137970 0.7139245
137980 0.7185234
137990 0.7087216
138000 0.7097437
138010 0.7043294
138020 0.7140419
138030 0.7132369
138040 0.712198
138050 0.7183192
138060 0.7149667
138070 0.7210918
138080 0.7162836
138090 0.7173997
138100 0.7134057
138110 0.7174158
138120 0.7198442
138130 0.7194198
138140 0.7202424
138150 0.7218105
138160 0.7114247
138170 0.709753
138180 0.704926
138190 0.7203853
138200 0.7207484
138210 0.7136288
138220 0.7289156
138230 0.7314376
138240 0.7222819
138250 0.7138119
138260 0.7190161
138270 0.7160551
138280 0.7131792
138290 0.7117737
138300 0.7082618
138310 0.7166967
138320 0.726418
138330 0.7162497
138340 0.714763
138350 0.7109714
138360 0.7132795
138370 0.715907
138380 0.7117097
138390 0.7137211
138400 0.7075924
138410 0.7225019
138420 0.7232496
138430 0.7160645
138440 0.7249101
138450 0.7252367
138460 0.7382959
138470 0.7299922
138480 0.7271121
138490 0.7250946
138500 0.7265604
138510 0.7340088
138520 0.7157794
138530 0.7167895
138540 0.7187061
138550 0.7285253
138560 0.727078
138570 0.7213812
138580 0.7259166
138590 0.7279878
138600 0.7292483
138610 0.7283932
138620 0.7237473
138630 0.7161831
138640 0.7140998
138650 0.7077492
138660 0.7078264
138670 0.7182862
138680 0.7226261
138690 0.7408161
138700 0.732161
138710 0.7374847
138720 0.7345822
138730 0.735994
138740 0.7401255
138750 0.7436672
138760 0.7408813
138770 0.7332934
138780 0.7370849
138790 0.7409188
138800 0.7330363
138810 0.7301593
138820 0.7356291
138830 0.7344492
138840 0.7352197
138850 0.739097
138860 0.7359596
138870 0.7350076
138880 0.7186449
138890 0.7170025
138900 0.721328
138910 0.7213511
138920 0.7131225
138930 0.7343985
138940 0.7276008
138950 0.731928
138960 0.7283456
138970 0.735831
138980 0.7357532
138990 0.7447734
139000 0.7352136
139010 0.7369668
139020 0.7372169
139030 0.7403333
139040 0.743164
139050 0.7454411
139060 0.7459665
139070 0.7465295
139080 0.7399924
139090 0.7360528
139100 0.7370667
139110 0.7318445
139120 0.7383773
139130 0.7471409
139140 0.744171
139150 0.7366716
139160 0.7463586
139170 0.7439702
139180 0.7367611
139190 0.7499661
139200 0.7355707
139210 0.7488241
139220 0.7476395
139230 0.7388418
139240 0.7344162
139250 0.7363492
139260 0.7285435
139270 0.7187649
139280 0.7351583
139290 0.7322381
139300 0.7312594
139310 0.7351264
139320 0.7318184
139330 0.7253449
139340 0.7392667
139350 0.7377762
139360 0.73645
139370 0.7359241
139380 0.7375204
139390 0.7390889
139400 0.7470942
139410 0.7284864
139420 0.7295495
139430 0.7306681
139440 0.731625
139450 0.7422693
139460 0.7385117
139470 0.7239707
139480 0.7360675
139490 0.7466736
139500 0.7316301
139510 0.7372689
139520 0.7368249
139530 0.7426705
139540 0.7373253
139550 0.7373163
139560 0.7358625
139570 0.73557
139580 0.7475597
139590 0.7535006
139600 0.7382247
139610 0.7366037
139620 0.7474132
139630 0.744568
139640 0.7487354
139650 0.7490361
139660 0.741738
139670 0.7419037
139680 0.7396889
139690 0.7374712
139700 0.7420437
139710 0.7556052
139720 0.7474137
139730 0.7496886
139740 0.7404206
139750 0.7341332
139760 0.7248896
139770 0.7344215
139780 0.7244902
139790 0.7333506
139800 0.7339965
139810 0.7364314
139820 0.7326481
139830 0.7307326
139840 0.7316782
139850 0.7265076
139860 0.7178774
139870 0.7203282
139880 0.7161241
139890 0.7241654
139900 0.7222548
139910 0.7260338
139920 0.7111518
139930 0.7215971
139940 0.7260222
139950 0.7175013
139960 0.7112988
139970 0.7182462
139980 0.7259074
139990 0.7098755
140000 0.7131508
140010 0.7071084
140020 0.7189557
140030 0.7123829
140040 0.709891
140050 0.7043341
140060 0.7151129
140070 0.7152197
140080 0.7005395
140090 0.7126109
140100 0.7203838
140110 0.7317111
140120 0.7336434
140130 0.7359924
140140 0.7318773
140150 0.7310356
140160 0.7370669
140170 0.7351851
140180 0.7399161
140190 0.7399753
140200 0.7234628
140210 0.7195144
140220 0.7138464
140230 0.7123519
140240 0.7287796
140250 0.7261322
140260 0.7198514
140270 0.7044049
140280 0.7089387
140290 0.7072572
140300 0.707081
140310 0.7065083
140320 0.713147
140330 0.7195815
140340 0.7024354
140350 0.6962695
140360 0.6967129
140370 0.7058362
140380 0.7050789
140390 0.6982368
140400 0.7024386
140410 0.7119112
140420 0.7219096
140430 0.7168863
140440 0.7275621
140450 0.7200752
140460 0.7222363
140470 0.7122608
140480 0.7125257
140490 0.7248272
140500 0.7282737
140510 0.7018446
140520 0.7117253
140530 0.7101802
140540 0.7050341
140550 0.7142198
140560 0.7075461
140570 0.7038861
140580 0.7092772
140590 0.7134334
140600 0.7224131
140610 0.7162192
140620 0.7205252
140630 0.7242425
140640 0.7222459
140650 0.7314315
140660 0.7337542
140670 0.725597
140680 0.721013
140690 0.7177167
140700 0.7355022
140710 0.7287026
140720 0.7160292
140730 0.7145073
140740 0.7132074
140750 0.7076527
140760 0.7087955
140770 0.7099428
140780 0.7128105
140790 0.7165943
140800 0.7185405
140810 0.7194332
140820 0.7199131
140830 0.7182955
140840 0.7205887
140850 0.7285577
140860 0.7228073
140870 0.7274516
140880 0.7233418
140890 0.7040581
140900 0.7126215
140910 0.7203382
140920 0.7182921
140930 0.7271949
140940 0.7420703
140950 0.7352757
140960 0.7375778
140970 0.7172353
140980 0.7310554
140990 0.7382383
141000 0.7270695
141010 0.7264801
141020 0.7332854
141030 0.7238839
141040 0.7248795
141050 0.7336054
141060 0.7259248
141070 0.7268435
141080 0.7276614
141090 0.7191184
141100 0.7277448
141110 0.7386406
141120 0.7274749
141130 0.729618
141140 0.7284927
141150 0.724687
141160 0.7241569
141170 0.7164142
141180 0.7125114
141190 0.7186443
141200 0.7264149
141210 0.7281414
141220 0.7269374
141230 0.7239162
141240 0.7231541
141250 0.7204562
141260 0.7358918
141270 0.7263831
141280 0.7191921
141290 0.7202631
141300 0.7389333
141310 0.7238005
141320 0.7267924
141330 0.743503
141340 0.736954
141350 0.7273158
141360 0.724168
141370 0.7243984
141380 0.7248861
141390 0.7384709
141400 0.7229918
141410 0.7193816
141420 0.7211635
141430 0.7183871
141440 0.711044
141450 0.7097052
141460 0.7114068
141470 0.711557
141480 0.7096261
141490 0.7088065
141500 0.7090767
141510 0.7108619
141520 0.7193177
141530 0.7247559
141540 0.7239101
141550 0.7237117
141560 0.7336304
141570 0.7312083
141580 0.7306454
141590 0.7299799
141600 0.7215801
141610 0.7232114
141620 0.720609
141630 0.7135043
141640 0.7216959
141650 0.7320489
141660 0.7321641
141670 0.730651
141680 0.7357948
141690 0.7274767
141700 0.7287549
141710 0.7251471
141720 0.7279011
141730 0.7398077
141740 0.7397506
141750 0.7350885
141760 0.7284816
141770 0.7268088
141780 0.7410788
141790 0.7477788
141800 0.7426872
141810 0.7322662
141820 0.7417781
141830 0.7518423
141840 0.7440208
141850 0.7352149
141860 0.7375958
141870 0.738483
141880 0.7614973
141890 0.7566212
141900 0.7661543
141910 0.7618906
141920 0.7583655
141930 0.7489877
141940 0.7474566
141950 0.7428187
141960 0.7354695
141970 0.7323092
141980 0.7289411
141990 0.7407104
142000 0.7416699
142010 0.7343785
142020 0.7437707
142030 0.7277943
142040 0.7357447
142050 0.7393214
142060 0.7330042
142070 0.7266132
142080 0.7249646
142090 0.7224615
142100 0.7216016
142110 0.7264569
142120 0.735492
142130 0.7396947
142140 0.7420639
142150 0.735602
142160 0.7377059
142170 0.7350313
142180 0.7371389
142190 0.7427991
142200 0.7317999
142210 0.7420304
142220 0.7338266
142230 0.7430964
142240 0.7378837
142250 0.728964
142260 0.7418684
142270 0.7374914
142280 0.7367427
142290 0.7381677
142300 0.7396122
142310 0.7363998
142320 0.7410474
142330 0.7411153
142340 0.7450612
142350 0.7461324
142360 0.7480505
142370 0.7555392
142380 0.7441136
142390 0.7357198
142400 0.7444653
142410 0.7583538
142420 0.7527176
142430 0.7403866
142440 0.7479258
142450 0.7465166
142460 0.7513645
142470 0.7453811
142480 0.7418288
142490 0.7473878
142500 0.7399998
142510 0.7469921
142520 0.741528
142530 0.7407444
142540 0.7525449
142550 0.7540489
142560 0.7543548
142570 0.7506208
142580 0.7548481
142590 0.7553167
142600 0.7509651
142610 0.7537644
142620 0.7582941
142630 0.7534891
142640 0.744944
142650 0.746601
142660 0.7470348
142670 0.7312022
142680 0.7386536
142690 0.7492539
142700 0.7475774
142710 0.7517029
142720 0.742946
142730 0.7492079
142740 0.7463687
142750 0.7419586
142760 0.7457293
142770 0.7436323
142780 0.7494529
142790 0.7517598
142800 0.7544966
142810 0.7531997
142820 0.7424487
142830 0.7428743
142840 0.7348245
142850 0.7334192
142860 0.7453163
142870 0.7410073
142880 0.7490299
142890 0.7409895
142900 0.7507311
142910 0.746625
142920 0.744284
142930 0.7500838
142940 0.7448933
142950 0.7544169
142960 0.753904
142970 0.7529373
142980 0.751466
142990 0.7586671
143000 0.7509662
143010 0.7401138
143020 0.7453026
143030 0.7450297
143040 0.7555219
143050 0.7483046
143060 0.7504784
143070 0.7489617
143080 0.7384902
143090 0.7458525
143100 0.7447363
143110 0.7509736
143120 0.7415193
143130 0.7319303
143140 0.7308224
143150 0.7382458
143160 0.7524715
143170 0.7532355
143180 0.7605121
143190 0.7513732
143200 0.7511547
143210 0.7615082
143220 0.763005
143230 0.7608275
143240 0.7637254
143250 0.7620453
143260 0.7643976
143270 0.7559144
143280 0.7502798
143290 0.7448742
143300 0.7415553
143310 0.7321799
143320 0.7458255
143330 0.7472741
143340 0.7359558
143350 0.7337963
143360 0.7458857
143370 0.7379344
143380 0.7430117
143390 0.740172
143400 0.7369347
143410 0.7358409
143420 0.7313491
143430 0.722491
143440 0.7294889
143450 0.7326487
143460 0.7306656
143470 0.7315068
143480 0.7268762
143490 0.7185493
143500 0.7208711
143510 0.7254465
143520 0.7292399
143530 0.7333862
143540 0.7263529
143550 0.7294018
143560 0.7341231
143570 0.7296311
143580 0.7295055
143590 0.7299418
143600 0.7283108
143610 0.7335681
143620 0.7440004
143630 0.7470505
143640 0.739877
143650 0.7432203
143660 0.7378665
143670 0.742157
143680 0.7417176
143690 0.7366285
143700 0.7372504
143710 0.7239868
143720 0.737394
143730 0.7318673
143740 0.7370642
143750 0.7422199
143760 0.7425076
143770 0.7421293
143780 0.7421856
143790 0.7400458
143800 0.7413005
143810 0.7394334
143820 0.738062
143830 0.7375572
143840 0.7439641
143850 0.7494398
143860 0.7398592
143870 0.7359942
143880 0.73594
143890 0.7226728
143900 0.7214286
143910 0.725989
143920 0.7282024
143930 0.7346003
143940 0.7349081
143950 0.7384873
143960 0.7337864
143970 0.7411126
143980 0.7400782
143990 0.7412611
144000 0.7364119
144010 0.7347423
144020 0.7500899
144030 0.7474974
144040 0.7420136
144050 0.7405638
144060 0.7328183
144070 0.7373375
144080 0.7336238
144090 0.7391384
144100 0.7446016
144110 0.7440416
144120 0.7493924
144130 0.7454118
144140 0.7530984
144150 0.7397228
144160 0.7422885
144170 0.7364591
144180 0.7408042
144190 0.7379012
144200 0.7296274
144210 0.722461
144220 0.7237385
144230 0.7208415
144240 0.7241653
144250 0.7299238
144260 0.733579
144270 0.7247174
144280 0.7260243
144290 0.7230025
144300 0.7346661
144310 0.7375746
144320 0.739292
144330 0.7473962
144340 0.73974
144350 0.7520587
144360 0.7429624
144370 0.7457702
144380 0.7459089
144390 0.7519364
144400 0.7491699
144410 0.746537
144420 0.755943
144430 0.7567325
144440 0.7404291
144450 0.7452784
144460 0.7461238
144470 0.7302397
144480 0.7362497
144490 0.7390884
144500 0.7320132
144510 0.7228764
144520 0.7313377
144530 0.7352725
144540 0.7324418
144550 0.7299144
144560 0.7217292
144570 0.7312033
144580 0.7253239
144590 0.720273
144600 0.7159324
144610 0.7223648
144620 0.7292535
144630 0.7327994
144640 0.7255921
144650 0.7198733
144660 0.7128279
144670 0.7111353
144680 0.7147135
144690 0.7087473
144700 0.7161121
144710 0.703717
144720 0.7065372
144730 0.6966914
144740 0.7053654
144750 0.7091357
144760 0.7064512
144770 0.6947423
144780 0.6939318
144790 0.7045783
144800 0.7089585
144810 0.7150083
144820 0.7088234
144830 0.70069
144840 0.6971245
144850 0.7004766
144860 0.6952606
144870 0.6893123
144880 0.7040591
144890 0.7063192
144900 0.7104146
144910 0.7201102
144920 0.7186293
144930 0.7266039
144940 0.722888
144950 0.7241878
144960 0.7249141
144970 0.7178813
144980 0.7242493
144990 0.724326
145000 0.7208837
145010 0.72322
145020 0.7168565
145030 0.7247602
145040 0.7224573
145050 0.7192799
145060 0.7254177
145070 0.7246078
145080 0.7270247
145090 0.7247405
145100 0.7177439
145110 0.7184221
145120 0.7140151
145130 0.7148677
145140 0.7174171
145150 0.728161
145160 0.7190896
145170 0.72192
145180 0.7190498
145190 0.7149485
145200 0.7200464
145210 0.7258561
145220 0.7236235
145230 0.7246684
145240 0.717768
145250 0.7297118
145260 0.7183726
145270 0.7300408
145280 0.7375388
145290 0.722946
145300 0.7217478
145310 0.7235608
145320 0.7218138
145330 0.7130621
145340 0.7213073
145350 0.7261962
145360 0.7134568
145370 0.7190428
145380 0.7325248
145390 0.7210339
145400 0.7200515
145410 0.7312643
145420 0.7201363
145430 0.7208551
145440 0.7370394
145450 0.7403846
145460 0.7396642
145470 0.7383221
145480 0.7355906
145490 0.7426967
145500 0.7358926
145510 0.7424084
145520 0.7362326
145530 0.7308647
145540 0.7143779
145550 0.715995
145560 0.7235926
145570 0.7292395
145580 0.7168581
145590 0.7259923
145600 0.7262325
145610 0.7321431
145620 0.7356438
145630 0.7357394
145640 0.7316828
145650 0.7317415
145660 0.7311927
145670 0.7237312
145680 0.7242651
145690 0.7279865
145700 0.7227185
145710 0.7229367
145720 0.7237522
145730 0.7342614
145740 0.7352753
145750 0.7404187
145760 0.7428133
145770 0.7517338
145780 0.7469602
145790 0.7385738
145800 0.7351094
145810 0.7334829
145820 0.7399378
145830 0.7390931
145840 0.7227724
145850 0.7267835
145860 0.7243074
145870 0.7369415
145880 0.739248
145890 0.7432088
145900 0.7479583
145910 0.7476267
145920 0.7352202
145930 0.7405525
145940 0.7381411
145950 0.7337698
145960 0.7440698
145970 0.7367033
145980 0.7579148
145990 0.751112
146000 0.7509253
146010 0.7582073
146020 0.7544057
146030 0.7423386
146040 0.7462325
146050 0.7543816
146060 0.7610631
146070 0.7604963
146080 0.7534394
146090 0.7527151
146100 0.763986
146110 0.757862
146120 0.7579215
146130 0.7557035
146140 0.7539617
146150 0.7561027
146160 0.7637593
146170 0.755836
146180 0.7588379
146190 0.7562503
146200 0.7524605
146210 0.765531
146220 0.760507
146230 0.7511896
146240 0.7640992
146250 0.7738848
146260 0.7660889
146270 0.7605603
146280 0.7624428
146290 0.7691877
146300 0.7637994
146310 0.7567442
146320 0.7633018
146330 0.7587791
146340 0.767371
146350 0.7591712
146360 0.7606386
146370 0.7600159
146380 0.7541999
146390 0.7455057
146400 0.7407637
146410 0.7470912
146420 0.7402989
146430 0.7543091
146440 0.7565275
146450 0.743724
146460 0.7419886
146470 0.7528976
146480 0.7473889
146490 0.747515
146500 0.7525671
146510 0.7611989
146520 0.7587019
146530 0.7567772
146540 0.7583578
146550 0.7524424
146560 0.7533204
146570 0.7512044
146580 0.7404813
146590 0.7382591
146600 0.7473634
146610 0.7343091
146620 0.7326679
146630 0.7263767
146640 0.7424667
146650 0.7334701
146660 0.7391942
146670 0.7371157
146680 0.7337186
146690 0.740556
146700 0.7317743
146710 0.7414148
146720 0.7373334
146730 0.7348571
146740 0.7458409
146750 0.7318541
146760 0.7338293
146770 0.7328439
146780 0.7385076
146790 0.728933
146800 0.7348162
146810 0.736586
146820 0.7352915
146830 0.7458931
146840 0.7408751
146850 0.74251
146860 0.7438152
146870 0.7469374
146880 0.7447252
146890 0.7511411
146900 0.7486209
146910 0.7563894
146920 0.7509233
146930 0.7457252
146940 0.7484705
146950 0.7600743
146960 0.74927
146970 0.7597644
146980 0.7545573
146990 0.7547352
147000 0.7494384
147010 0.7468315
147020 0.7384154
147030 0.7415747
147040 0.7469541
147050 0.7553676
147060 0.7427173
147070 0.7437778
147080 0.7464001
147090 0.7281553
147100 0.7436409
147110 0.7510429
147120 0.7454042
147130 0.73215
147140 0.7403784
147150 0.7457465
147160 0.7368421
147170 0.741855
147180 0.7379918
147190 0.7284077
147200 0.7306219
147210 0.7329725
147220 0.7386087
147230 0.7351162
147240 0.739187
147250 0.7357767
147260 0.7311644
147270 0.7488463
147280 0.7367418
147290 0.7342497
147300 0.741581
147310 0.7431484
147320 0.745091
147330 0.7490367
147340 0.7475427
147350 0.745834
147360 0.7517447
147370 0.7498605
147380 0.7391695
147390 0.7405029
147400 0.7324785
147410 0.7294895
147420 0.7304158
147430 0.7400712
147440 0.7260053
147450 0.7369624
147460 0.7386121
147470 0.7313223
147480 0.7412855
147490 0.7331069
147500 0.7355729
147510 0.7222258
147520 0.7191263
147530 0.7156385
147540 0.7131641
147550 0.7200314
147560 0.7347763
147570 0.7413495
147580 0.7367864
147590 0.7352468
147600 0.7297563
147610 0.7253057
147620 0.7326508
147630 0.7324867
147640 0.7363233
147650 0.7502755
147660 0.7401384
147670 0.7407345
147680 0.7296954
147690 0.7419419
147700 0.753992
147710 0.748067
147720 0.7478209
147730 0.7574824
147740 0.7458445
147750 0.7427806
147760 0.7528681
147770 0.7404073
147780 0.7430703
147790 0.7389956
147800 0.7282144
147810 0.729485
147820 0.7291808
147830 0.7271223
147840 0.7240564
147850 0.7284235
147860 0.7341354
147870 0.7183881
147880 0.7091749
147890 0.7150776
147900 0.7076734
147910 0.7171775
147920 0.7169747
147930 0.7090045
147940 0.715934
147950 0.7041138
147960 0.7025819
147970 0.7164013
147980 0.7079124
147990 0.7156271
148000 0.6926919
148010 0.7023701
148020 0.6946005
148030 0.7068312
148040 0.7020559
148050 0.7042978
148060 0.7123766
148070 0.7126941
148080 0.7103295
148090 0.7148954
148100 0.7255387
148110 0.7254713
148120 0.7144853
148130 0.7152233
148140 0.7122781
148150 0.7229634
148160 0.7259991
148170 0.7269815
148180 0.7264987
148190 0.7339227
148200 0.7321841
148210 0.7198397
148220 0.7174547
148230 0.717835
148240 0.7207133
148250 0.722989
148260 0.7241186
148270 0.7291062
148280 0.7417879
148290 0.7389262
148300 0.730494
148310 0.735918
148320 0.7331069
148330 0.7194564
148340 0.7246633
148350 0.7221135
148360 0.7213826
148370 0.715752
148380 0.7263996
148390 0.7338526
148400 0.7374178
148410 0.7383112
148420 0.7437582
148430 0.7450081
148440 0.7366889
148450 0.7443225
148460 0.7404578
148470 0.7406626
148480 0.7342904
148490 0.7427389
148500 0.7485641
148510 0.749239
148520 0.7476047
148530 0.7432215
148540 0.7373158
148550 0.7440795
148560 0.7440811
148570 0.7388596
148580 0.7458181
148590 0.7420777
148600 0.7473914
148610 0.7363831
148620 0.7379883
148630 0.7445496
148640 0.7414864
148650 0.7370452
148660 0.7316996
148670 0.7380816
148680 0.7389191
148690 0.7397935
148700 0.7431652
148710 0.7399783
148720 0.7508695
148730 0.742622
148740 0.7407495
148750 0.7332789
148760 0.7355657
148770 0.737861
148780 0.735431
148790 0.7503465
148800 0.7457332
148810 0.7460907
148820 0.7425997
148830 0.7382752
148840 0.7279233
148850 0.7444944
148860 0.7472867
148870 0.7392147
148880 0.7433866
148890 0.734328
148900 0.735568
148910 0.7470528
148920 0.7403944
148930 0.7424031
148940 0.7511644
148950 0.7536646
148960 0.7528005
148970 0.7466417
148980 0.7480424
148990 0.7522282
149000 0.7517769
149010 0.7487546
149020 0.7507458
149030 0.741275
149040 0.7491049
149050 0.7517929
149060 0.7593015
149070 0.7571164
149080 0.7513222
149090 0.7415344
149100 0.7497061
149110 0.7324751
149120 0.7388675
149130 0.7375541
149140 0.7352783
149150 0.7397776
149160 0.7386237
149170 0.7439432
149180 0.7450146
149190 0.7464916
149200 0.7393237
149210 0.7415421
149220 0.7391284
149230 0.7370672
149240 0.7312871
149250 0.7343799
149260 0.7490704
149270 0.7390286
149280 0.7368823
149290 0.7466776
149300 0.7403939
149310 0.7562961
149320 0.733737
149330 0.7394423
149340 0.7505204
149350 0.7562684
149360 0.7508491
149370 0.7570879
149380 0.74742
149390 0.7384759
149400 0.741495
149410 0.7399464
149420 0.7398025
149430 0.7347723
149440 0.7308333
149450 0.721728
149460 0.7178259
149470 0.7217619
149480 0.7202109
149490 0.7198656
149500 0.7148294
149510 0.7199762
149520 0.7301368
149530 0.7277709
149540 0.7415658
149550 0.7335952
149560 0.7400386
149570 0.7283006
149580 0.7398926
149590 0.7316958
149600 0.730615
149610 0.7436202
149620 0.7433543
149630 0.7267649
149640 0.7244294
149650 0.7444054
149660 0.733361
149670 0.7284976
149680 0.7315541
149690 0.7232222
149700 0.7240408
149710 0.7252363
149720 0.7255421
149730 0.730374
149740 0.7350497
149750 0.7322101
149760 0.7356495
149770 0.7239701
149780 0.7311077
149790 0.729804
149800 0.7352636
149810 0.7401168
149820 0.7426928
149830 0.7321451
149840 0.7376508
149850 0.7202934
149860 0.7220827
149870 0.7233918
149880 0.7085763
149890 0.7101783
149900 0.719043
149910 0.7171401
149920 0.7405399
149930 0.7332126
149940 0.7382858
149950 0.7349432
149960 0.739825
149970 0.7316911
149980 0.7411299
149990 0.7345105
150000 0.7465457
150010 0.7428287
150020 0.742472
150030 0.7586443
150040 0.7570528
150050 0.7438068
150060 0.7352054
150070 0.7518155
150080 0.7421355
150090 0.7477557
150100 0.7420609
150110 0.7374849
150120 0.7475848
150130 0.7459306
150140 0.7511137
150150 0.744513
150160 0.7501451
150170 0.7472573
150180 0.7430906
150190 0.7376183
150200 0.7440532
150210 0.7369089
150220 0.7168063
150230 0.7222213
150240 0.7413285
150250 0.7403918
150260 0.734835
150270 0.738675
150280 0.7410039
150290 0.7422891
150300 0.7502272
150310 0.7520005
150320 0.7513528
150330 0.7490638
150340 0.7472522
150350 0.7512335
150360 0.7590096
150370 0.7575507
150380 0.7407842
150390 0.7507039
150400 0.7526631
150410 0.7545118
150420 0.752145
150430 0.7656942
150440 0.7549835
150450 0.7566714
150460 0.7572209
150470 0.7498481
150480 0.7534754
150490 0.7690149
150500 0.7610963
150510 0.7501325
150520 0.7513469
150530 0.7545445
150540 0.7553283
150550 0.7646516
150560 0.7481887
150570 0.7634143
150580 0.7551802
150590 0.7511877
150600 0.745828
150610 0.7447247
150620 0.7280657
150630 0.7436345
150640 0.7421354
150650 0.7588476
150660 0.7418101
150670 0.7393005
150680 0.7411961
150690 0.7462469
150700 0.7466421
150710 0.7458608
150720 0.7492859
150730 0.7375377
150740 0.7512579
150750 0.7568412
150760 0.7443871
150770 0.7419568
150780 0.7551687
150790 0.7501798
150800 0.7574331
150810 0.7563965
150820 0.7560403
150830 0.7429696
150840 0.7486432
150850 0.7481445
150860 0.742565
150870 0.7396723
150880 0.7432414
150890 0.7400077
150900 0.7449847
150910 0.744271
150920 0.7408751
150930 0.7389677
150940 0.7309737
150950 0.7413536
150960 0.756543
150970 0.7611881
150980 0.76098
150990 0.7488672
151000 0.7620853
151010 0.7672915
151020 0.7706389
151030 0.7772021
151040 0.7745056
151050 0.7715944
151060 0.7886292
151070 0.7761608
151080 0.7741266
151090 0.7873659
151100 0.789127
151110 0.7794306
151120 0.7756148
151130 0.7700052
151140 0.7718564
151150 0.7627546
151160 0.7485007
151170 0.7541407
151180 0.7474995
151190 0.7398076
151200 0.7615976
151210 0.7468031
151220 0.7585562
151230 0.7347198
151240 0.725432
151250 0.7314458
151260 0.7404755
151270 0.7430215
151280 0.7596978
151290 0.7589149
151300 0.7668054
151310 0.7714325
151320 0.7469128
151330 0.7379748
151340 0.7376404
151350 0.740136
151360 0.7482003
151370 0.7454954
151380 0.7433289
151390 0.7385449
151400 0.7529123
151410 0.745139
151420 0.7557374
151430 0.7508188
151440 0.7552134
151450 0.7562047
151460 0.749724
151470 0.7543684
151480 0.7489143
151490 0.7564986
151500 0.7628723
151510 0.7585179
151520 0.7531109
151530 0.7546076
151540 0.7583621
151550 0.7635816
151560 0.7688684
151570 0.7590352
151580 0.7662346
151590 0.7735245
151600 0.7780579
151610 0.7767133
151620 0.7666583
151630 0.7705492
151640 0.7713184
151650 0.7636203
151660 0.7879328
151670 0.7878411
151680 0.7800674
151690 0.7790385
151700 0.7836037
151710 0.7788773
151720 0.768778
151730 0.7726852
151740 0.7654608
151750 0.7658977
151760 0.7600712
151770 0.7572402
151780 0.7601259
151790 0.7672391
151800 0.7738602
151810 0.7811695
151820 0.7770042
151830 0.7832521
151840 0.7838423
151850 0.7765405
151860 0.7765999
151870 0.7712209
151880 0.7694086
151890 0.7515396
151900 0.7607275
151910 0.7545798
151920 0.7479237
151930 0.752549
151940 0.7435442
151950 0.7602742
151960 0.768545
151970 0.7644011
151980 0.7615338
151990 0.7680542
152000 0.7652104
152010 0.7641083
152020 0.760381
152030 0.7635696
152040 0.7669168
152050 0.7655571
152060 0.7644398
152070 0.7555027
152080 0.7523911
152090 0.7482073
152100 0.7484413
152110 0.7439396
152120 0.7492627
152130 0.7517305
152140 0.7607105
152150 0.7536168
152160 0.7500737
152170 0.7560873
152180 0.7484394
152190 0.7515745
152200 0.7606868
152210 0.7546651
152220 0.7580268
152230 0.7550864
152240 0.7403664
152250 0.751851
152260 0.7641131
152270 0.7691048
152280 0.7723797
152290 0.7670457
152300 0.7658092
152310 0.7563767
152320 0.7592432
152330 0.7679962
152340 0.750614
152350 0.7559434
152360 0.7761797
152370 0.7664738
152380 0.7673268
152390 0.7758288
152400 0.7861502
152410 0.7781724
152420 0.7752715
152430 0.7885376
152440 0.781935
152450 0.7724348
152460 0.7705184
152470 0.7631276
152480 0.7703647
152490 0.7634518
152500 0.7525039
152510 0.7613274
152520 0.7613395
152530 0.7619408
152540 0.7547013
152550 0.7543631
152560 0.7533932
152570 0.7428416
152580 0.7491282
152590 0.759904
152600 0.7555656
152610 0.7456046
152620 0.7500092
152630 0.7653131
152640 0.7537356
152650 0.7582894
152660 0.762345
152670 0.7552
152680 0.7564473
152690 0.7506837
152700 0.7576536
152710 0.7604147
152720 0.7478025
152730 0.7545836
152740 0.7598498
152750 0.7452404
152760 0.7473392
152770 0.7436654
152780 0.7494432
152790 0.7404492
152800 0.7489531
152810 0.7651184
152820 0.7721138
152830 0.7674092
152840 0.7688057
152850 0.7618402
152860 0.7608764
152870 0.7813259
152880 0.771838
152890 0.7559251
152900 0.757049
152910 0.7575209
152920 0.758446
152930 0.7571878
152940 0.7521558
152950 0.7510509
152960 0.7493811
152970 0.7533136
152980 0.7500992
152990 0.7439857
153000 0.7582737
153010 0.767011
153020 0.7623544
153030 0.7632744
153040 0.7545589
153050 0.7519371
153060 0.7509258
153070 0.7507218
153080 0.7615238
153090 0.7678565
153100 0.7635516
153110 0.7551751
153120 0.7437496
153130 0.7452387
153140 0.754575
153150 0.7549299
153160 0.7440202
153170 0.749615
153180 0.7548847
153190 0.7590179
153200 0.7563143
153210 0.7542726
153220 0.7507898
153230 0.7515922
153240 0.7439443
153250 0.7493515
153260 0.7532516
153270 0.7562379
153280 0.7525958
153290 0.7479912
153300 0.7448536
153310 0.7517848
153320 0.7469934
153330 0.7450491
153340 0.7392684
153350 0.7398317
153360 0.7541944
153370 0.7669441
153380 0.7588434
153390 0.7512321
153400 0.7483454
153410 0.7525265
153420 0.7434559
153430 0.7470769
153440 0.7441154
153450 0.7381784
153460 0.7316312
153470 0.7255664
153480 0.7241642
153490 0.7343989
153500 0.7384644
153510 0.7442687
153520 0.7568613
153530 0.7668669
153540 0.7823122
153550 0.77841
153560 0.7676377
153570 0.7625417
153580 0.7528593
153590 0.764207
153600 0.75656
153610 0.7639008
153620 0.7598446
153630 0.7493865
153640 0.7458087
153650 0.7453759
153660 0.7477175
153670 0.7448366
153680 0.751768
153690 0.7563264
153700 0.7547092
153710 0.7523667
153720 0.7407508
153730 0.738385
153740 0.7366928
153750 0.7367758
153760 0.7283659
153770 0.7428787
153780 0.7249051
153790 0.7354154
153800 0.7451059
153810 0.7479801
153820 0.7486961
153830 0.7616775
153840 0.7658609
153850 0.7689572
153860 0.7504421
153870 0.7624919
153880 0.7639547
153890 0.7570332
153900 0.7572153
153910 0.7519675
153920 0.745491
153930 0.7510166
153940 0.7489635
153950 0.7498329
153960 0.750672
153970 0.7498904
153980 0.7566748
153990 0.7579307
154000 0.7540779
154010 0.752215
154020 0.7559863
154030 0.7519239
154040 0.7504036
154050 0.7624149
154060 0.753229
154070 0.7569206
154080 0.7568656
154090 0.7559187
154100 0.7627056
154110 0.7549527
154120 0.7483801
154130 0.7560688
154140 0.7365348
154150 0.7416354
154160 0.7448004
154170 0.7555951
154180 0.7424037
154190 0.7464683
154200 0.7471067
154210 0.7428927
154220 0.7510125
154230 0.7523046
154240 0.7547605
154250 0.7587617
154260 0.7540609
154270 0.752897
154280 0.7618415
154290 0.7480953
154300 0.7470056
154310 0.738676
154320 0.7386819
154330 0.7417263
154340 0.7293516
154350 0.7419852
154360 0.743525
154370 0.7447256
154380 0.745952
154390 0.7360152
154400 0.7443819
154410 0.7502539
154420 0.7339178
154430 0.7351221
154440 0.7410256
154450 0.7316899
154460 0.7339947
154470 0.7297566
154480 0.7252374
154490 0.73256
154500 0.7349725
154510 0.7342973
154520 0.7300253
154530 0.7404448
154540 0.7258607
154550 0.7400841
154560 0.7342029
154570 0.7351426
154580 0.7305059
154590 0.7234194
154600 0.7258183
154610 0.7226841
154620 0.7120461
154630 0.7273712
154640 0.7206771
154650 0.7251909
154660 0.7260885
154670 0.721761
154680 0.7243884
154690 0.7251189
154700 0.7279197
154710 0.7329556
154720 0.7283243
154730 0.7336331
154740 0.7358297
154750 0.7345601
154760 0.7431242
154770 0.7459205
154780 0.7507821
154790 0.7454262
154800 0.7425566
154810 0.7373431
154820 0.7323364
154830 0.7403213
154840 0.7384877
154850 0.7370765
154860 0.7303585
154870 0.7455132
154880 0.7425016
154890 0.7265527
154900 0.7289958
154910 0.7370548
154920 0.7321323
154930 0.7428386
154940 0.7289898
154950 0.7253411
154960 0.7372435
154970 0.7313989
154980 0.7238613
154990 0.7242972
155000 0.7286208
155010 0.7218054
155020 0.717965
155030 0.7220398
155040 0.7273969
155050 0.7269813
155060 0.7267917
155070 0.7156079
155080 0.7152816
155090 0.7237192
155100 0.7191406
155110 0.7327921
155120 0.7366642
155130 0.7287289
155140 0.7366332
155150 0.7369917
155160 0.7267013
155170 0.7222322
155180 0.7142571
155190 0.7325759
155200 0.7288346
155210 0.7446582
155220 0.7495039
155230 0.7398883
155240 0.7372144
155250 0.7366946
155260 0.7313368
155270 0.7384938
155280 0.7372295
155290 0.7379857
155300 0.7437838
155310 0.7437283
155320 0.7277666
155330 0.7307694
155340 0.7200692
155350 0.71943
155360 0.7253562
155370 0.7230291
155380 0.7259379
155390 0.7232284
155400 0.7252944
155410 0.7239423
155420 0.7215481
155430 0.7249732
155440 0.7242566
155450 0.7336281
155460 0.7294543
155470 0.7393053
155480 0.7306371
155490 0.7278221
155500 0.7378221
155510 0.7348326
155520 0.7274305
155530 0.7210556
155540 0.7224433
155550 0.7309465
155560 0.7260175
155570 0.7363421
155580 0.7212129
155590 0.7097262
155600 0.7205979
155610 0.7202603
155620 0.7184405
155630 0.7356588
155640 0.7264615
155650 0.7318419
155660 0.7237906
155670 0.7200048
155680 0.7286721
155690 0.7192947
155700 0.7138659
155710 0.7404624
155720 0.7248026
155730 0.7216244
155740 0.7412401
155750 0.7279285
155760 0.7316134
155770 0.7357525
155780 0.7421501
155790 0.7404548
155800 0.7288402
155810 0.7190728
155820 0.7108174
155830 0.7148021
155840 0.7182447
155850 0.7295164
155860 0.7299438
155870 0.7361344
155880 0.7225748
155890 0.7171819
155900 0.7047261
155910 0.7070677
155920 0.711261
155930 0.7171443
155940 0.7199864
155950 0.721613
155960 0.7257326
155970 0.7280162
155980 0.7251809
155990 0.7193574
156000 0.7233554
156010 0.720298
156020 0.7158609
156030 0.7172056
156040 0.7217281
156050 0.7325914
156060 0.749106
156070 0.7415243
156080 0.7309087
156090 0.7222897
156100 0.7271402
156110 0.734452
156120 0.7261485
156130 0.729211
156140 0.7347512
156150 0.7296408
156160 0.7365028
156170 0.7401852
156180 0.7372269
156190 0.7252175
156200 0.7234835
156210 0.7151591
156220 0.7161786
156230 0.7140989
156240 0.7155002
156250 0.7179946
156260 0.7200193
156270 0.7129796
156280 0.7172443
156290 0.7239654
156300 0.7265822
156310 0.7196406
156320 0.7152321
156330 0.7212766
156340 0.7314706
156350 0.7107736
156360 0.7230077
156370 0.7391229
156380 0.7303246
156390 0.7279219
156400 0.7390869
156410 0.734669
156420 0.7269242
156430 0.7341035
156440 0.7263818
156450 0.7324237
156460 0.7285441
156470 0.7243648
156480 0.7250882
156490 0.7316707
156500 0.7273948
156510 0.7259262
156520 0.7215949
156530 0.7249714
156540 0.7230234
156550 0.7360585
156560 0.7287628
156570 0.7326341
156580 0.7391493
156590 0.7273722
156600 0.720222
156610 0.7244452
156620 0.7261845
156630 0.7272034
156640 0.7396113
156650 0.7316408
156660 0.7366719
156670 0.7334871
156680 0.739041
156690 0.7455809
156700 0.7445331
156710 0.7342958
156720 0.7349613
156730 0.7358003
156740 0.7402676
156750 0.7338579
156760 0.7378553
156770 0.7513298
156780 0.7356007
156790 0.7396202
156800 0.7489703
156810 0.7393776
156820 0.723814
156830 0.7358243
156840 0.7318928
156850 0.7400004
156860 0.7576191
156870 0.7467645
156880 0.7537045
156890 0.7418066
156900 0.7431801
156910 0.7536925
156920 0.7508329
156930 0.7540417
156940 0.7554042
156950 0.7478216
156960 0.7393028
156970 0.7250494
156980 0.7339906
156990 0.7317057
157000 0.7357474
157010 0.7426961
157020 0.7338927
157030 0.7313873
157040 0.7387254
157050 0.7332531
157060 0.7367514
157070 0.7468883
157080 0.7380471
157090 0.73335
157100 0.735215
157110 0.7352623
157120 0.7348595
157130 0.7291664
157140 0.7363318
157150 0.7303095
157160 0.7391407
157170 0.7309025
157180 0.7258342
157190 0.7400182
157200 0.7384267
157210 0.7368699
157220 0.7396927
157230 0.7458555
157240 0.739058
157250 0.742335
157260 0.7464522
157270 0.7344159
157280 0.737514
157290 0.7347882
157300 0.7362737
157310 0.7323462
157320 0.7289717
157330 0.7312597
157340 0.7343037
157350 0.7357755
157360 0.7376755
157370 0.7366778
157380 0.7224569
157390 0.7298205
157400 0.7174864
157410 0.731144
157420 0.7424073
157430 0.7396554
157440 0.7423897
157450 0.7382719
157460 0.7371643
157470 0.7352143
157480 0.7277066
157490 0.7178957
157500 0.7250245
157510 0.7203578
157520 0.7175936
157530 0.7372469
157540 0.738905
157550 0.7464715
157560 0.7506422
157570 0.7512791
157580 0.7453327
157590 0.7316605
157600 0.7318808
157610 0.7323165
157620 0.7320504
157630 0.7197827
157640 0.7236318
157650 0.736479
157660 0.7266791
157670 0.7325755
157680 0.7287043
157690 0.7304643
157700 0.719694
157710 0.7104324
157720 0.715455
157730 0.7208601
157740 0.72006
157750 0.7383675
157760 0.7389259
157770 0.7277917
157780 0.7246142
157790 0.715718
157800 0.7246099
157810 0.7366938
157820 0.7418056
157830 0.7408525
157840 0.7389105
157850 0.7269078
157860 0.7378816
157870 0.7388472
157880 0.743198
157890 0.7431824
157900 0.7384207
157910 0.7460457
157920 0.741751
157930 0.7533556
157940 0.7497776
157950 0.7407956
157960 0.742007
157970 0.7381028
157980 0.7342393
157990 0.7475917
158000 0.7526061
158010 0.7447107
158020 0.7492714
158030 0.7550675
158040 0.7469941
158050 0.7479554
158060 0.7565222
158070 0.7565486
158080 0.7475069
158090 0.7382331
158100 0.7337478
158110 0.7378147
158120 0.7440892
158130 0.7572516
158140 0.7359973
158150 0.7456532
158160 0.7451658
158170 0.742307
158180 0.7372395
158190 0.7402282
158200 0.7291031
158210 0.7250568
158220 0.7380204
158230 0.7412826
158240 0.7436845
158250 0.7351019
158260 0.7250362
158270 0.7370139
158280 0.7360783
158290 0.7369406
158300 0.7432647
158310 0.7393339
158320 0.7488891
158330 0.7367427
158340 0.7379799
158350 0.7431448
158360 0.7484125
158370 0.7431605
158380 0.7386029
158390 0.7527555
158400 0.733368
158410 0.747901
158420 0.7361695
158430 0.7263324
158440 0.7340024
158450 0.7379974
158460 0.7366841
158470 0.7373144
158480 0.7498699
158490 0.747209
158500 0.7456027
158510 0.7502604
158520 0.7426608
158530 0.7413068
158540 0.7414854
158550 0.7507644
158560 0.735452
158570 0.7333956
158580 0.7383089
158590 0.7429894
158600 0.7460241
158610 0.7369354
158620 0.7270135
158630 0.7421469
158640 0.7347417
158650 0.7409123
158660 0.7304468
158670 0.7432775
158680 0.7340456
158690 0.7477835
158700 0.747089
158710 0.7481463
158720 0.7465576
158730 0.7533743
158740 0.754266
158750 0.7437322
158760 0.7366551
158770 0.7374232
158780 0.7349166
158790 0.749424
158800 0.7542218
158810 0.7498792
158820 0.7508664
158830 0.7483004
158840 0.7467553
158850 0.7504368
158860 0.7559356
158870 0.7419074
158880 0.7336369
158890 0.7280728
158900 0.7394274
158910 0.7372786
158920 0.73154
158930 0.7278317
158940 0.7286224
158950 0.7269602
158960 0.7324483
158970 0.7458962
158980 0.7545786
158990 0.744778
159000 0.7508743
159010 0.7559327
159020 0.7558393
159030 0.7483297
159040 0.7554944
159050 0.7533817
159060 0.7535833
159070 0.7530482
159080 0.7525025
159090 0.7512366
159100 0.7413377
159110 0.7307407
159120 0.7317354
159130 0.746648
159140 0.7423874
159150 0.7444558
159160 0.7403083
159170 0.7402869
159180 0.7380843
159190 0.7355267
159200 0.7360181
159210 0.7401349
159220 0.7248927
159230 0.7412043
159240 0.7443783
159250 0.7440498
159260 0.7355077
159270 0.7498691
159280 0.7541813
159290 0.7551137
159300 0.7479591
159310 0.7559955
159320 0.740662
159330 0.7461997
159340 0.7504432
159350 0.7480789
159360 0.754876
159370 0.7510413
159380 0.7653514
159390 0.7575189
159400 0.748952
159410 0.7561281
159420 0.7485786
159430 0.7536606
159440 0.7520644
159450 0.7525637
159460 0.7456429
159470 0.7477704
159480 0.7383701
159490 0.7270252
159500 0.7247313
159510 0.7190145
159520 0.7377046
159530 0.7303804
159540 0.7286016
159550 0.7368492
159560 0.7380656
159570 0.7287062
159580 0.729055
159590 0.7298616
159600 0.7352974
159610 0.7290654
159620 0.7226809
159630 0.7214383
159640 0.7262073
159650 0.7256268
159660 0.7280682
159670 0.7270269
159680 0.7393295
159690 0.7238026
159700 0.7238492
159710 0.7324236
159720 0.7332041
159730 0.7297419
159740 0.7267658
159750 0.7254104
159760 0.7305852
159770 0.7269049
159780 0.7209327
159790 0.7229987
159800 0.7158186
159810 0.7129132
159820 0.7189998
159830 0.718534
159840 0.7230666
159850 0.7220175
159860 0.7196084
159870 0.7237668
159880 0.7313808
159890 0.7258074
159900 0.7342568
159910 0.7316322
159920 0.7171327
159930 0.7218379
159940 0.7114759
159950 0.7175781
159960 0.7181008
159970 0.7129251
159980 0.714219
159990 0.712698
160000 0.7202285
160010 0.7247342
160020 0.733685
160030 0.7200706
160040 0.7219914
160050 0.7341363
160060 0.7337275
160070 0.7333483
160080 0.7272316
160090 0.7258985
160100 0.7157866
160110 0.7181659
160120 0.7160891
160130 0.7176447
160140 0.7215704
160150 0.7300975
160160 0.7219576
160170 0.7313179
160180 0.729791
160190 0.7220554
160200 0.7342924
160210 0.7275466
160220 0.7270275
160230 0.7185345
160240 0.7209947
160250 0.7089819
160260 0.7139537
160270 0.7144311
160280 0.7094021
160290 0.7230186
160300 0.7293264
160310 0.7258475
160320 0.7132326
160330 0.7128146
160340 0.7192827
160350 0.7253652
160360 0.7249869
160370 0.7148312
160380 0.7165259
160390 0.7154354
160400 0.7203116
160410 0.7201573
160420 0.7173102
160430 0.7182825
160440 0.7222322
160450 0.7316587
160460 0.7354568
160470 0.7409871
160480 0.7420426
160490 0.740721
160500 0.723971
160510 0.7277586
160520 0.7306831
160530 0.7383894
160540 0.7342681
160550 0.7355086
160560 0.7347261
160570 0.7274941
160580 0.7323176
160590 0.7381718
160600 0.7441673
160610 0.7386979
160620 0.7385374
160630 0.7229283
160640 0.7320278
160650 0.726653
160660 0.725885
160670 0.7336772
160680 0.7403626
160690 0.7255836
160700 0.7354447
160710 0.7318777
160720 0.7170835
160730 0.7238637
160740 0.7177292
160750 0.7247373
160760 0.7282691
160770 0.7197697
160780 0.7325261
160790 0.7351535
160800 0.737344
160810 0.7420615
160820 0.731593
160830 0.7352462
160840 0.7304142
160850 0.7326546
160860 0.7163262
160870 0.7207016
160880 0.7225755
160890 0.7372506
160900 0.7241257
160910 0.7297051
160920 0.7261944
160930 0.7278125
160940 0.7323637
160950 0.7396069
160960 0.733673
160970 0.7416306
160980 0.7381776
160990 0.7355669
161000 0.7312674
161010 0.7326597
161020 0.7331597
161030 0.7300877
161040 0.7264946
161050 0.7129171
161060 0.7122777
161070 0.7174199
161080 0.7107365
161090 0.7148316
161100 0.719627
161110 0.7101318
161120 0.7237362
161130 0.709888
161140 0.7219683
161150 0.7200907
161160 0.7178432
161170 0.7134753
161180 0.7224486
161190 0.7120431
161200 0.7146727
161210 0.710887
161220 0.7015144
161230 0.6982526
161240 0.7171196
161250 0.713141
161260 0.7068897
161270 0.7114589
161280 0.7150684
161290 0.7317107
161300 0.7305319
161310 0.7215879
161320 0.719262
161330 0.7166384
161340 0.7233897
161350 0.7128062
161360 0.7215499
161370 0.7059279
161380 0.7164762
161390 0.7160375
161400 0.7182539
161410 0.7271426
161420 0.7154377
161430 0.7189111
161440 0.7152727
161450 0.722345
161460 0.7203171
161470 0.7255977
161480 0.7383688
161490 0.7269437
161500 0.7258663
161510 0.7180923
161520 0.7109725
161530 0.7068547
161540 0.7157041
161550 0.7229393
161560 0.7273725
161570 0.7174996
161580 0.722073
161590 0.7021513
161600 0.7142403
161610 0.7105261
161620 0.7145525
161630 0.7119937
161640 0.7133826
161650 0.7187672
161660 0.7266771
161670 0.7243564
161680 0.7177211
161690 0.7119011
161700 0.7161628
161710 0.7246168
161720 0.71944
161730 0.7096791
161740 0.7107374
161750 0.7086674
161760 0.7134825
161770 0.7104458
161780 0.7110552
161790 0.7161525
161800 0.7187258
161810 0.7132459
161820 0.7175248
161830 0.719761
161840 0.7230871
161850 0.7304326
161860 0.7240207
161870 0.7322186
161880 0.7256513
161890 0.7280104
161900 0.7236931
161910 0.7275637
161920 0.7221215
161930 0.7263762
161940 0.7269809
161950 0.7183384
161960 0.7257391
161970 0.7214863
161980 0.7133567
161990 0.7122941
162000 0.7201164
162010 0.7106251
162020 0.7127199
162030 0.7113878
162040 0.6997946
162050 0.7054049
162060 0.7032895
162070 0.7105446
162080 0.7162712
162090 0.7184876
162100 0.7131395
162110 0.7092411
162120 0.7130522
162130 0.7243717
162140 0.7209116
162150 0.7136613
162160 0.724528
162170 0.7114397
162180 0.7179297
162190 0.7218685
162200 0.7226342
162210 0.7283073
162220 0.7398089
162230 0.7332655
162240 0.7281944
162250 0.7271619
162260 0.7305453
162270 0.7322232
162280 0.734579
162290 0.7333371
162300 0.7429498
162310 0.742488
162320 0.7365698
162330 0.7268556
162340 0.7336829
162350 0.7321537
162360 0.7312753
162370 0.7333347
162380 0.7350844
162390 0.736811
162400 0.735797
162410 0.7324215
162420 0.7259674
162430 0.7304399
162440 0.7314045
162450 0.7311252
162460 0.7568706
162470 0.7548893
162480 0.7535952
162490 0.7666652
162500 0.7570251
162510 0.7483374
162520 0.7518122
162530 0.7532921
162540 0.7543698
162550 0.749491
162560 0.7483935
162570 0.7437866
162580 0.7548181
162590 0.7402334
162600 0.7345629
162610 0.7317895
162620 0.727371
162630 0.7332453
162640 0.7374611
162650 0.7490435
162660 0.7418455
162670 0.7456148
162680 0.7471679
162690 0.7461183
162700 0.7398761
162710 0.7398288
162720 0.7359876
162730 0.741029
162740 0.7400144
162750 0.7206607
162760 0.7265901
162770 0.7313483
162780 0.7328297
162790 0.7380066
162800 0.7384384
162810 0.7432632
162820 0.7412049
162830 0.7406499
162840 0.7360744
162850 0.7266332
162860 0.7352425
162870 0.733463
162880 0.7319325
162890 0.7268348
162900 0.7209405
162910 0.7304837
162920 0.7238892
162930 0.7222936
162940 0.7048699
162950 0.7171106
162960 0.7207421
162970 0.7395219
162980 0.7523031
162990 0.7480125
163000 0.7471721
163010 0.7427393
163020 0.7390672
163030 0.7420887
163040 0.7349408
163050 0.7486474
163060 0.7308407
163070 0.7336968
163080 0.7403044
163090 0.7507269
163100 0.7473425
163110 0.745479
163120 0.74972
163130 0.7518114
163140 0.7560306
163150 0.7660677
163160 0.7620951
163170 0.7673491
163180 0.7562672
163190 0.7492582
163200 0.7391474
163210 0.7478663
163220 0.7517895
163230 0.7497793
163240 0.7534519
163250 0.7489416
163260 0.7435473
163270 0.7480773
163280 0.7410012
163290 0.746291
163300 0.7351794
163310 0.7412004
163320 0.7376172
163330 0.739684
163340 0.7500159
163350 0.7524782
163360 0.751622
163370 0.756824
163380 0.7377756
163390 0.7408664
163400 0.7397059
163410 0.7381136
163420 0.7419024
163430 0.7531624
163440 0.7516246
163450 0.7380215
163460 0.7348986
163470 0.7353547
163480 0.723109
163490 0.7248049
163500 0.7258788
163510 0.7378173
163520 0.7415999
163530 0.7316312
163540 0.7431428
163550 0.7459186
163560 0.7326761
163570 0.735381
163580 0.7354587
163590 0.7364268
163600 0.7363296
163610 0.7276554
163620 0.7241562
163630 0.7242711
163640 0.7168981
163650 0.7249135
163660 0.7296503
163670 0.7292202
163680 0.724709
163690 0.7346985
163700 0.7344148
163710 0.7345523
163720 0.7310241
163730 0.7315199
163740 0.7378749
163750 0.7339393
163760 0.7494188
163770 0.737284
163780 0.7327896
163790 0.7407555
163800 0.7392011
163810 0.7413175
163820 0.737605
163830 0.7346857
163840 0.7379428
163850 0.7402875
163860 0.7356077
163870 0.7290776
163880 0.7340153
163890 0.7332658
163900 0.7340523
163910 0.7245954
163920 0.7360285
163930 0.7247073
163940 0.7255896
163950 0.7191089
163960 0.7324032
163970 0.7267611
163980 0.7252203
163990 0.7264946
164000 0.7331527
164010 0.717043
164020 0.7233513
164030 0.7238964
164040 0.7211155
164050 0.7232487
164060 0.7294559
164070 0.7330803
164080 0.7397816
164090 0.7297211
164100 0.7298284
164110 0.7435658
164120 0.7365033
164130 0.7362722
164140 0.7328607
164150 0.7331783
164160 0.7227011
164170 0.7269914
164180 0.7217181
164190 0.7267403
164200 0.7182307
164210 0.7199545
164220 0.7209947
164230 0.7260685
164240 0.7301531
164250 0.7280805
164260 0.7331294
164270 0.7253476
164280 0.7265058
164290 0.7329569
164300 0.7363687
164310 0.7267036
164320 0.7283401
164330 0.7341872
164340 0.7450393
164350 0.7398404
164360 0.7513791
164370 0.7473361
164380 0.7523594
164390 0.7506488
164400 0.7452829
164410 0.7392895
164420 0.7441379
164430 0.7429232
164440 0.7501521
164450 0.7424685
164460 0.74811
164470 0.75332
164480 0.7410066
164490 0.7477223
164500 0.7595319
164510 0.7461235
164520 0.7487785
164530 0.7489464
164540 0.7519827
164550 0.744234
164560 0.7498567
164570 0.7622784
164580 0.7559792
164590 0.7589923
164600 0.757807
164610 0.7520595
164620 0.7508883
164630 0.7511542
164640 0.7512122
164650 0.7526959
164660 0.7552919
164670 0.7467958
164680 0.740655
164690 0.7418451
164700 0.7556638
164710 0.7572477
164720 0.7672151
164730 0.7559234
164740 0.7523646
164750 0.739896
164760 0.7379168
164770 0.7517103
164780 0.7497541
164790 0.7545769
164800 0.7516532
164810 0.7545309
164820 0.7583721
164830 0.7524876
164840 0.7496985
164850 0.7544506
164860 0.754332
164870 0.7591802
164880 0.7510709
164890 0.7484075
164900 0.7519642
164910 0.744476
164920 0.7369466
164930 0.7361645
164940 0.7430782
164950 0.7433976
164960 0.7540907
164970 0.7560599
164980 0.7508238
164990 0.7476689
165000 0.7484819
165010 0.7498457
165020 0.7403455
165030 0.7481743
165040 0.7443147
165050 0.7335774
165060 0.7279772
165070 0.7359179
165080 0.7449577
165090 0.7617412
165100 0.7531807
165110 0.7425609
165120 0.7606924
165130 0.7599933
165140 0.750222
165150 0.7687296
165160 0.7592874
165170 0.7603833
165180 0.7587894
165190 0.7627367
165200 0.7543964
165210 0.7717059
165220 0.762547
165230 0.7636963
165240 0.7687121
165250 0.7752278
165260 0.7704085
165270 0.754243
165280 0.7544314
165290 0.7664044
165300 0.7551956
165310 0.7458857
165320 0.7583285
165330 0.7544487
165340 0.7544401
165350 0.7619237
165360 0.7651759
165370 0.7607718
165380 0.7512981
165390 0.7542815
165400 0.7472323
165410 0.7378206
165420 0.7365999
165430 0.7379346
165440 0.74378
165450 0.7435074
165460 0.7590212
165470 0.7577271
165480 0.7546879
165490 0.7528626
165500 0.7498386
165510 0.7547768
165520 0.7576851
165530 0.7602823
165540 0.7539847
165550 0.7509656
165560 0.7457624
165570 0.7411368
165580 0.7420904
165590 0.7333986
165600 0.7350432
165610 0.7211874
165620 0.7394444
165630 0.7333611
165640 0.7327369
165650 0.736365
165660 0.7293227
165670 0.738425
165680 0.7380231
165690 0.7335287
165700 0.7278016
165710 0.7364865
165720 0.7398561
165730 0.7401665
165740 0.7445213
165750 0.752497
165760 0.7477382
165770 0.7363689
165780 0.7328669
165790 0.7270796
165800 0.7356952
165810 0.7288416
165820 0.7282294
165830 0.7271312
165840 0.7266866
165850 0.7349183
165860 0.7446025
165870 0.7355531
165880 0.7395508
165890 0.7303501
165900 0.7356926
165910 0.7220415
165920 0.7319548
165930 0.746672
165940 0.7262845
165950 0.7242573
165960 0.7400814
165970 0.7370611
165980 0.7346742
165990 0.7334885
166000 0.7309988
166010 0.735786
166020 0.7429082
166030 0.7435601
166040 0.7349285
166050 0.7352963
166060 0.7423823
166070 0.7331979
166080 0.7239683
166090 0.7273142
166100 0.7225338
166110 0.7297123
166120 0.7318879
166130 0.7276713
166140 0.735508
166150 0.737457
166160 0.729326
166170 0.7411563
166180 0.7413461
166190 0.7367811
166200 0.7430965
166210 0.7471537
166220 0.7467896
166230 0.7376337
166240 0.7402266
166250 0.7448941
166260 0.7357205
166270 0.7381448
166280 0.7375982
166290 0.7385493
166300 0.7322155
166310 0.7361947
166320 0.7434915
166330 0.7434741
166340 0.7418684
166350 0.74798
166360 0.7399453
166370 0.7448094
166380 0.7452688
166390 0.7344114
166400 0.7424282
166410 0.7356154
166420 0.7348241
166430 0.7524663
166440 0.7531626
166450 0.7432701
166460 0.7560914
166470 0.7641581
166480 0.7554913
166490 0.7486893
166500 0.7375652
166510 0.7367193
166520 0.740046
166530 0.7512834
166540 0.7625934
166550 0.7587891
166560 0.749098
166570 0.74639
166580 0.7444468
166590 0.7429482
166600 0.7496002
166610 0.7489148
166620 0.7577799
166630 0.7485308
166640 0.7481182
166650 0.7582088
166660 0.7600269
166670 0.753067
166680 0.7542522
166690 0.741903
166700 0.7519817
166710 0.7549179
166720 0.7512978
166730 0.7586892
166740 0.7661431
166750 0.7539676
166760 0.7575454
166770 0.7440284
166780 0.7386119
166790 0.7451132
166800 0.7388356
166810 0.7512895
166820 0.750892
166830 0.7687732
166840 0.7706617
166850 0.7532108
166860 0.7519858
166870 0.7527083
166880 0.7603458
166890 0.7612381
166900 0.7536006
166910 0.760794
166920 0.7565833
166930 0.7661754
166940 0.7592082
166950 0.7605683
166960 0.7578857
166970 0.7517865
166980 0.7560698
166990 0.7469103
167000 0.7468383
167010 0.7460546
167020 0.7477327
167030 0.7522618
167040 0.7464356
167050 0.7457061
167060 0.7447679
167070 0.7367062
167080 0.7318972
167090 0.7282526
167100 0.7206604
167110 0.7263675
167120 0.7312541
167130 0.7205347
167140 0.7270193
167150 0.7215251
167160 0.7242092
167170 0.7250428
167180 0.7255823
167190 0.7216324
167200 0.7313325
167210 0.7267358
167220 0.7216428
167230 0.728924
167240 0.7317057
167250 0.7211472
167260 0.7367439
167270 0.7301093
167280 0.7255291
167290 0.7272246
167300 0.7256456
167310 0.7193576
167320 0.723933
167330 0.7196857
167340 0.7168975
167350 0.7074304
167360 0.7165133
167370 0.7159883
167380 0.7214006
167390 0.7267273
167400 0.7307323
167410 0.7245319
167420 0.73206
167430 0.7303372
167440 0.7264466
167450 0.725439
167460 0.7208104
167470 0.7226689
167480 0.7291234
167490 0.7347081
167500 0.7261977
167510 0.7281631
167520 0.7377284
167530 0.7330811
167540 0.7424496
167550 0.7414463
167560 0.7324587
167570 0.7309854
167580 0.7366697
167590 0.7366999
167600 0.7456291
167610 0.7302219
167620 0.7303808
167630 0.7412089
167640 0.7327836
167650 0.7358322
167660 0.7426168
167670 0.7474804
167680 0.743385
167690 0.7355661
167700 0.7297572
167710 0.7192816
167720 0.7311376
167730 0.7249031
167740 0.733708
167750 0.7261116
167760 0.7394133
167770 0.7230241
167780 0.7273259
167790 0.7302975
167800 0.7352493
167810 0.7363212
167820 0.7271414
167830 0.7286475
167840 0.7219605
167850 0.7221321
167860 0.7262897
167870 0.7264674
167880 0.7312448
167890 0.7354749
167900 0.7346521
167910 0.7383842
167920 0.7426897
167930 0.7431259
167940 0.7451073
167950 0.7450141
167960 0.7411299
167970 0.7327421
167980 0.7317838
167990 0.7382994
168000 0.7452398
168010 0.7454779
168020 0.7370204
168030 0.7439537
168040 0.7420541
168050 0.7318814
168060 0.7234179
168070 0.7237521
168080 0.7274491
168090 0.735177
168100 0.7278668
168110 0.7267811
168120 0.7107062
168130 0.7072035
168140 0.7236554
168150 0.7322341
168160 0.7275907
168170 0.731438
168180 0.7269169
168190 0.7184408
168200 0.7257095
168210 0.7287176
168220 0.7171977
168230 0.7164612
168240 0.7291881
168250 0.7324027
168260 0.7365922
168270 0.7357221
168280 0.7275326
168290 0.7237877
168300 0.7291464
168310 0.7315027
168320 0.7413258
168330 0.7304024
168340 0.724255
168350 0.7258735
168360 0.7284563
168370 0.7288154
168380 0.7246157
168390 0.7231065
168400 0.7135309
168410 0.7167509
168420 0.7195992
168430 0.7284641
168440 0.7247782
168450 0.7313358
168460 0.7368553
168470 0.7326936
168480 0.7286258
168490 0.7373804
168500 0.7360944
168510 0.7351566
168520 0.7346882
168530 0.7368914
168540 0.7464414
168550 0.7490767
168560 0.750451
168570 0.7480631
168580 0.7372307
168590 0.7376896
168600 0.7385486
168610 0.7443018
168620 0.7474412
168630 0.7383093
168640 0.7255443
168650 0.7386974
168660 0.7225562
168670 0.7232011
168680 0.7329506
168690 0.7296371
168700 0.7407503
168710 0.7339009
168720 0.7377757
168730 0.7341716
168740 0.7442018
168750 0.7420114
168760 0.7430707
168770 0.7448587
168780 0.7475398
168790 0.7368904
168800 0.7382088
168810 0.7417706
168820 0.7305762
168830 0.7259283
168840 0.7274853
168850 0.735957
168860 0.7386727
168870 0.7370234
168880 0.7321461
168890 0.7371826
168900 0.7466328
168910 0.7378035
168920 0.7389965
168930 0.7394779
168940 0.7227799
168950 0.721531
168960 0.7302636
168970 0.7274432
168980 0.7300118
168990 0.7286342
169000 0.7419077
169010 0.7384988
169020 0.7464879
169030 0.7535133
169040 0.7391971
169050 0.7331044
169060 0.7420417
169070 0.7492598
169080 0.7409857
169090 0.7495905
169100 0.747914
169110 0.7368468
169120 0.7448828
169130 0.7422011
169140 0.7446436
169150 0.7528901
169160 0.7523642
169170 0.7474097
169180 0.7423406
169190 0.7631174
169200 0.76092
169210 0.7538443
169220 0.7463311
169230 0.7455423
169240 0.7407318
169250 0.7419087
169260 0.7400244
169270 0.746794
169280 0.7643431
169290 0.7528054
169300 0.7619252
169310 0.7532903
169320 0.7570369
169330 0.7606192
169340 0.7629458
169350 0.7566756
169360 0.7580114
169370 0.7574152
169380 0.7539811
169390 0.7616684
169400 0.747847
169410 0.7485515
169420 0.747296
169430 0.7595023
169440 0.7579374
169450 0.7488364
169460 0.7533269
169470 0.7529334
169480 0.7545657
169490 0.7495838
169500 0.7537386
169510 0.7471417
169520 0.7528097
169530 0.7528195
169540 0.7477245
169550 0.7343011
169560 0.7402264
169570 0.730234
169580 0.7437257
169590 0.7333739
169600 0.7390368
169610 0.7406306
169620 0.7444178
169630 0.7382635
169640 0.7426022
169650 0.7280965
169660 0.7402185
169670 0.7515638
169680 0.7634791
169690 0.7577898
169700 0.7603748
169710 0.7559795
169720 0.7470579
169730 0.7552984
169740 0.7571363
169750 0.764134
169760 0.7556621
169770 0.7551003
169780 0.7404596
169790 0.7473517
169800 0.7469855
169810 0.7503854
169820 0.7667388
169830 0.7573399
169840 0.7479103
169850 0.7410957
169860 0.7350801
169870 0.7571574
169880 0.74967
169890 0.7423643
169900 0.7329334
169910 0.7314423
169920 0.7314742
169930 0.7381113
169940 0.7354454
169950 0.7302915
169960 0.7368163
169970 0.7358249
169980 0.7370734
169990 0.7339138
170000 0.7317083
170010 0.7488817
170020 0.7469483
170030 0.7497718
170040 0.7494378
170050 0.7453879
170060 0.7464828
170070 0.7468244
170080 0.742556
170090 0.7382908
170100 0.7262484
170110 0.7262807
170120 0.725861
170130 0.7372927
170140 0.7407585
170150 0.7222766
170160 0.7285129
170170 0.734971
170180 0.7313586
170190 0.7363994
170200 0.7337537
170210 0.7378803
170220 0.7329863
170230 0.7393428
170240 0.7344123
170250 0.7196329
170260 0.7185768
170270 0.7320284
170280 0.7286656
170290 0.726732
170300 0.7226764
170310 0.7428129
170320 0.7359892
170330 0.7363402
170340 0.7232072
170350 0.720175
170360 0.7313173
170370 0.7188459
170380 0.7213575
170390 0.7298654
170400 0.7438155
170410 0.7396702
170420 0.7340642
170430 0.7440015
170440 0.7453406
170450 0.745085
170460 0.7542014
170470 0.7324932
170480 0.7345119
170490 0.745951
170500 0.7446253
170510 0.7426991
170520 0.7438145
170530 0.7390602
170540 0.7337092
170550 0.736544
170560 0.7331932
170570 0.734544
170580 0.7383555
170590 0.7331672
170600 0.746172
170610 0.734835
170620 0.7323192
170630 0.7321348
170640 0.7369883
170650 0.7358825
170660 0.7306886
170670 0.7317857
170680 0.7416614
170690 0.7426919
170700 0.7411613
170710 0.7271788
170720 0.721349
170730 0.7265043
170740 0.7371417
170750 0.7418605
170760 0.7422893
170770 0.7535576
170780 0.7660971
170790 0.7570907
170800 0.7474908
170810 0.7422646
170820 0.7448418
170830 0.7552484
170840 0.7461255
170850 0.747897
170860 0.746827
170870 0.7495926
170880 0.7430454
170890 0.7329248
170900 0.7374185
170910 0.7331545
170920 0.7426615
170930 0.7418514
170940 0.7468935
170950 0.751374
170960 0.7578106
170970 0.75071
170980 0.7656645
170990 0.7600286
171000 0.7563031
171010 0.7495438
171020 0.7485244
171030 0.7511353
171040 0.7626573
171050 0.7694691
171060 0.7625369
171070 0.7620435
171080 0.7655925
171090 0.7544661
171100 0.7548712
171110 0.7638882
171120 0.7473398
171130 0.7476446
171140 0.7441744
171150 0.7432722
171160 0.7531471
171170 0.7528734
171180 0.7517146
171190 0.7504501
171200 0.7490917
171210 0.7553481
171220 0.7716812
171230 0.7581635
171240 0.759904
171250 0.7469355
171260 0.7495134
171270 0.7572135
171280 0.7562571
171290 0.7621176
171300 0.7697871
171310 0.7648707
171320 0.7456284
171330 0.7550898
171340 0.7538126
171350 0.757898
171360 0.7575536
171370 0.7480997
171380 0.7586141
171390 0.7583303
171400 0.7557893
171410 0.756733
171420 0.7600307
171430 0.7568896
171440 0.7568313
171450 0.7646246
171460 0.7634959
171470 0.7498012
171480 0.75885
171490 0.7660056
171500 0.7717146
171510 0.7620548
171520 0.7550626
171530 0.7587739
171540 0.7675067
171550 0.7535059
171560 0.7556015
171570 0.7499496
171580 0.7492715
171590 0.7456723
171600 0.7663875
171610 0.7456514
171620 0.7500843
171630 0.7512826
171640 0.7456241
171650 0.7466127
171660 0.7401771
171670 0.7492644
171680 0.7492136
171690 0.7466441
171700 0.7464496
171710 0.7393432
171720 0.7389588
171730 0.7393
171740 0.7438921
171750 0.73501
171760 0.7390553
171770 0.7333639
171780 0.7358728
171790 0.7394631
171800 0.743023
171810 0.7541222
171820 0.7546867
171830 0.7643956
171840 0.7744833
171850 0.7660136
171860 0.7646353
171870 0.7698525
171880 0.7639792
171890 0.7466386
171900 0.760307
171910 0.7616741
171920 0.7582791
171930 0.7723114
171940 0.7606901
171950 0.7552177
171960 0.7658997
171970 0.7592659
171980 0.7625248
171990 0.75064
172000 0.750203
172010 0.7457522
172020 0.7452099
172030 0.753073
172040 0.7494102
172050 0.7465874
172060 0.7403671
172070 0.7506071
172080 0.7545176
172090 0.7554024
172100 0.7460726
172110 0.7566526
172120 0.7683385
172130 0.762796
172140 0.7541176
172150 0.7529572
172160 0.7511622
172170 0.7592882
172180 0.7605199
172190 0.7571391
172200 0.7629698
172210 0.7603676
172220 0.7522717
172230 0.762946
172240 0.7680464
172250 0.7586896
172260 0.7644321
172270 0.7599078
172280 0.7432666
172290 0.7436311
172300 0.7487075
172310 0.7493454
172320 0.7460507
172330 0.7462885
172340 0.7493377
172350 0.7531664
172360 0.7647735
172370 0.7692438
172380 0.7593899
172390 0.7583395
172400 0.7522513
172410 0.7528666
172420 0.7464162
172430 0.7492967
172440 0.7510116
172450 0.7440072
172460 0.7492096
172470 0.7557741
172480 0.7647991
172490 0.7629207
172500 0.7584863
172510 0.7539362
172520 0.7538223
172530 0.7604988
172540 0.7459535
172550 0.7354553
172560 0.7413784
172570 0.7431653
172580 0.7491964
172590 0.7394565
172600 0.7450167
172610 0.7438112
172620 0.7410507
172630 0.7537661
172640 0.7610807
172650 0.7647278
172660 0.7578756
172670 0.7588767
172680 0.7486724
172690 0.755644
172700 0.7629626
172710 0.7431449
172720 0.7446764
172730 0.7448583
172740 0.7418333
172750 0.7580556
172760 0.7502334
172770 0.7321171
172780 0.7472444
172790 0.7373548
172800 0.7439668
172810 0.7444589
172820 0.7340301
172830 0.737711
172840 0.740053
172850 0.7506697
172860 0.7588032
172870 0.758575
172880 0.7579877
172890 0.7558108
172900 0.7625984
172910 0.7531971
172920 0.7548007
172930 0.7516252
172940 0.7509386
172950 0.7524183
172960 0.7540338
172970 0.7551059
172980 0.7637147
172990 0.759013
173000 0.7516418
173010 0.7536541
173020 0.7591813
173030 0.7502555
173040 0.7459219
173050 0.7358215
173060 0.734876
173070 0.744885
173080 0.7489449
173090 0.7543846
173100 0.7440829
173110 0.7476138
173120 0.7567456
173130 0.747507
173140 0.7603775
173150 0.7592075
173160 0.7493071
173170 0.7503685
173180 0.7466082
173190 0.7467163
173200 0.7449229
173210 0.7453814
173220 0.7494212
173230 0.7612737
173240 0.7540522
173250 0.7530712
173260 0.753521
173270 0.7517796
173280 0.7565781
173290 0.7538204
173300 0.7550129
173310 0.7587729
173320 0.7548383
173330 0.747154
173340 0.7469252
173350 0.7513568
173360 0.7515053
173370 0.7455841
173380 0.7402617
173390 0.7430321
173400 0.7427392
173410 0.7354618
173420 0.7453263
173430 0.7399238
173440 0.7371483
173450 0.7332481
173460 0.7512898
173470 0.7378424
173480 0.7504732
173490 0.745131
173500 0.7440831
173510 0.7551322
173520 0.7516953
173530 0.7492528
173540 0.7433643
173550 0.7429687
173560 0.7428924
173570 0.7382556
173580 0.7434493
173590 0.7412333
173600 0.7276801
173610 0.7431852
173620 0.7539224
173630 0.7503741
173640 0.7451524
173650 0.7561854
173660 0.7556747
173670 0.7591479
173680 0.7591102
173690 0.7620161
173700 0.7556453
173710 0.7518345
173720 0.7506543
173730 0.7415212
173740 0.7461287
173750 0.7467589
173760 0.7508994
173770 0.7472251
173780 0.7485424
173790 0.7561576
173800 0.7596684
173810 0.7581211
173820 0.7508261
173830 0.7514822
173840 0.7495361
173850 0.7549667
173860 0.7591116
173870 0.7622505
173880 0.7704594
173890 0.7583788
173900 0.7570599
173910 0.7544307
173920 0.7622669
173930 0.7646531
173940 0.7591723
173950 0.7611375
173960 0.7666926
173970 0.7608061
173980 0.7579939
173990 0.7547399
174000 0.7658318
174010 0.7669789
174020 0.7558187
174030 0.753239
174040 0.7500802
174050 0.7485077
174060 0.7545454
174070 0.7470393
174080 0.7478477
174090 0.749188
174100 0.7537958
174110 0.7584695
174120 0.7482018
174130 0.7552744
174140 0.7618358
174150 0.7542284
174160 0.7530431
174170 0.7532563
174180 0.7516641
174190 0.7619057
174200 0.7610082
174210 0.766986
174220 0.7666408
174230 0.7635642
174240 0.7517012
174250 0.7515773
174260 0.7456688
174270 0.7513294
174280 0.7423568
174290 0.7528026
174300 0.7667298
174310 0.7608393
174320 0.7555185
174330 0.7521192
174340 0.7518866
174350 0.745549
174360 0.7420959
174370 0.7466518
174380 0.7383509
174390 0.7501366
174400 0.7522534
174410 0.7625989
174420 0.7571571
174430 0.7515784
174440 0.7520215
174450 0.7561563
174460 0.761529
174470 0.7627147
174480 0.7665222
174490 0.7500901
174500 0.7482089
174510 0.7462627
174520 0.7443511
174530 0.7502451
174540 0.7573658
174550 0.7596099
174560 0.7571422
174570 0.7586081
174580 0.7628275
174590 0.7613816
174600 0.7692682
174610 0.7756963
174620 0.7723094
174630 0.7654836
174640 0.7685293
174650 0.7689886
174660 0.7630855
174670 0.7709254
174680 0.7505055
174690 0.7515106
174700 0.7590811
174710 0.7482345
174720 0.7447471
174730 0.743807
174740 0.7375289
174750 0.738208
174760 0.748182
174770 0.7397257
174780 0.7412881
174790 0.7561213
174800 0.7644943
174810 0.7671471
174820 0.7642052
174830 0.7633934
174840 0.7626111
174850 0.7563108
174860 0.7648189
174870 0.7755876
174880 0.7713062
174890 0.7785757
174900 0.770615
174910 0.7661892
174920 0.7692333
174930 0.775702
174940 0.7633189
174950 0.758483
174960 0.7543502
174970 0.7604097
174980 0.7703622
174990 0.7661983
175000 0.7496665
175010 0.7635071
175020 0.7711281
175030 0.7626314
175040 0.7570067
175050 0.7614998
175060 0.7683547
175070 0.7678507
175080 0.7761481
175090 0.7716677
175100 0.7624938
175110 0.7596818
175120 0.7627805
175130 0.7595041
175140 0.7585192
175150 0.7628142
175160 0.7723511
175170 0.7647741
175180 0.7628776
175190 0.771663
175200 0.7691482
175210 0.7565622
175220 0.7587643
175230 0.764862
175240 0.7745535
175250 0.7779421
175260 0.7623272
175270 0.7659327
175280 0.7694686
175290 0.7629445
175300 0.7762779
175310 0.7641777
175320 0.7657372
175330 0.7744095
175340 0.7700256
175350 0.7671552
175360 0.7878231
175370 0.7712573
175380 0.7620284
175390 0.7653337
175400 0.7688627
175410 0.7737496
175420 0.7692034
175430 0.7693656
175440 0.7520007
175450 0.7563379
175460 0.7659788
175470 0.767309
175480 0.7695346
175490 0.7586364
175500 0.7603016
175510 0.774999
175520 0.7740301
175530 0.7764874
175540 0.7801089
175550 0.7782505
175560 0.7783492
175570 0.770281
175580 0.7715687
175590 0.7667592
175600 0.7711124
175610 0.7611626
175620 0.7576677
175630 0.7468212
175640 0.7574039
175650 0.7608006
175660 0.7601892
175670 0.7534606
175680 0.7538273
175690 0.7544284
175700 0.7570397
175710 0.7646843
175720 0.7599778
175730 0.7635748
175740 0.7597555
175750 0.7552267
175760 0.7484514
175770 0.7463145
175780 0.7595412
175790 0.7605102
175800 0.7559071
175810 0.752807
175820 0.7601514
175830 0.7601612
175840 0.76166
175850 0.7556331
175860 0.7564704
175870 0.7648287
175880 0.7693165
175890 0.7598622
175900 0.7509324
175910 0.7753093
175920 0.768637
175930 0.7670455
175940 0.7677386
175950 0.7666228
175960 0.7631263
175970 0.7740114
175980 0.7712269
175990 0.7557911
176000 0.7663561
176010 0.7547233
176020 0.7389714
176030 0.7415204
176040 0.7465727
176050 0.7642711
176060 0.7672106
176070 0.7589862
176080 0.7550334
176090 0.7656047
176100 0.7576607
176110 0.7539685
176120 0.7548714
176130 0.7519473
176140 0.7589201
176150 0.7550234
176160 0.745588
176170 0.7518427
176180 0.758387
176190 0.75331
176200 0.7533267
176210 0.7548372
176220 0.760823
176230 0.7664512
176240 0.7630072
176250 0.7707193
176260 0.7829807
176270 0.7796717
176280 0.7777957
176290 0.773123
176300 0.763795
176310 0.7688642
176320 0.7579846
176330 0.7638069
176340 0.7639999
176350 0.7646031
176360 0.7717648
176370 0.7770248
176380 0.7695022
176390 0.7648537
176400 0.76612
176410 0.7588048
176420 0.7559076
176430 0.7557835
176440 0.7563224
176450 0.7632388
176460 0.7647732
176470 0.7609224
176480 0.7563242
176490 0.7619897
176500 0.7486423
176510 0.7507516
176520 0.7536939
176530 0.7572441
176540 0.7727795
176550 0.7720679
176560 0.7774574
176570 0.7697548
176580 0.7687631
176590 0.7726229
176600 0.7658769
176610 0.7784393
176620 0.7795553
176630 0.774578
176640 0.7912136
176650 0.7701933
176660 0.7776724
176670 0.78254
176680 0.7820997
176690 0.7836332
176700 0.7774736
176710 0.7736223
176720 0.7729079
176730 0.7744282
176740 0.7666832
176750 0.773536
176760 0.7544102
176770 0.7460541
176780 0.7602391
176790 0.7543113
176800 0.7605561
176810 0.7734594
176820 0.7686856
176830 0.7699229
176840 0.7716067
176850 0.7736526
176860 0.7727108
176870 0.7553596
176880 0.7644823
176890 0.7704523
176900 0.7642285
176910 0.76219
176920 0.7635682
176930 0.7699144
176940 0.7693291
176950 0.7689241
176960 0.7686849
176970 0.7596515
176980 0.7548377
176990 0.7602463
177000 0.762577
177010 0.7561908
177020 0.775148
177030 0.7593288
177040 0.7575295
177050 0.7607115
177060 0.7842016
177070 0.7837098
177080 0.7834488
177090 0.778266
177100 0.7784421
177110 0.7748345
177120 0.7693116
177130 0.7781891
177140 0.779784
177150 0.7826259
177160 0.7880589
177170 0.7756932
177180 0.773111
177190 0.7575927
177200 0.7661288
177210 0.7719436
177220 0.7614399
177230 0.7617295
177240 0.7640814
177250 0.7771817
177260 0.7738636
177270 0.76972
177280 0.756935
177290 0.7726502
177300 0.7811404
177310 0.7764881
177320 0.7626514
177330 0.7597517
177340 0.7612912
177350 0.7525505
177360 0.7551411
177370 0.7633561
177380 0.7656206
177390 0.7590998
177400 0.7522992
177410 0.7635789
177420 0.7576975
177430 0.7427767
177440 0.7509689
177450 0.7459911
177460 0.7446872
177470 0.7402438
177480 0.7369717
177490 0.74436
177500 0.7481508
177510 0.7424737
177520 0.7341809
177530 0.7468745
177540 0.7503803
177550 0.7422882
177560 0.7568923
177570 0.7624488
177580 0.7540386
177590 0.7477489
177600 0.7519689
177610 0.7628379
177620 0.761816
177630 0.7689752
177640 0.7839909
177650 0.7805483
177660 0.7692761
177670 0.7686333
177680 0.7783591
177690 0.7846743
177700 0.7790718
177710 0.7853112
177720 0.7820901
177730 0.780566
177740 0.7825267
177750 0.7799534
177760 0.780003
177770 0.7671351
177780 0.7627359
177790 0.7679889
177800 0.761169
177810 0.7492037
177820 0.7615032
177830 0.7608888
177840 0.765967
177850 0.7642602
177860 0.7560862
177870 0.7577484
177880 0.7611954
177890 0.7606948
177900 0.7483684
177910 0.7375507
177920 0.7491594
177930 0.7388468
177940 0.7332467
177950 0.7303362
177960 0.733058
177970 0.7329009
177980 0.7342868
177990 0.7273208
178000 0.7293609
178010 0.7279472
178020 0.7353054
178030 0.7411099
178040 0.7444934
178050 0.7455866
178060 0.7496548
178070 0.746139
178080 0.7464833
178090 0.7491293
178100 0.7559455
178110 0.7461923
178120 0.7511564
178130 0.7542003
178140 0.7540426
178150 0.7417757
178160 0.7431054
178170 0.7546329
178180 0.7506921
178190 0.7564061
178200 0.7426584
178210 0.744971
178220 0.7547795
178230 0.7416269
178240 0.7517994
178250 0.7564166
178260 0.7517835
178270 0.7482145
178280 0.7346537
178290 0.7369621
178300 0.7356755
178310 0.7403462
178320 0.7351465
178330 0.7369903
178340 0.7404639
178350 0.7427434
178360 0.7417756
178370 0.7422337
178380 0.7478827
178390 0.7430893
178400 0.7582145
178410 0.7460071
178420 0.7398548
178430 0.7567951
178440 0.7412419
178450 0.7312977
178460 0.7489371
178470 0.7601392
178480 0.7580974
178490 0.7691125
178500 0.7534844
178510 0.7522993
178520 0.760501
178530 0.7567651
178540 0.7654418
178550 0.7647153
178560 0.7716572
178570 0.785123
178580 0.7909251
178590 0.7841781
178600 0.7865274
178610 0.7767019
178620 0.771139
178630 0.7664763
178640 0.7679288
178650 0.7831197
178660 0.7856737
178670 0.7798581
178680 0.7699324
178690 0.7898385
178700 0.7858449
178710 0.7801161
178720 0.7827049
178730 0.7728242
178740 0.7620416
178750 0.7705409
178760 0.7584932
178770 0.7500975
178780 0.7750914
178790 0.7648613
178800 0.7680522
178810 0.7656522
178820 0.7697088
178830 0.7701586
178840 0.7809636
178850 0.7718895
178860 0.7730835
178870 0.778839
178880 0.7792563
178890 0.7804591
178900 0.7789739
178910 0.7652268
178920 0.7600039
178930 0.7631117
178940 0.7664607
178950 0.7652323
178960 0.7636117
178970 0.7648813
178980 0.7725009
178990 0.7656407
179000 0.7675406
179010 0.7673114
179020 0.7715353
179030 0.7802885
179040 0.7770016
179050 0.7733731
179060 0.7839205
179070 0.7814736
179080 0.785561
179090 0.7739498
179100 0.7863653
179110 0.7847934
179120 0.763669
179130 0.7764874
179140 0.7527537
179150 0.7578949
179160 0.7577159
179170 0.7461815
179180 0.7583814
179190 0.7535641
179200 0.7396549
179210 0.7572667
179220 0.7515159
179230 0.7450747
179240 0.7466681
179250 0.7426675
179260 0.7476255
179270 0.7404377
179280 0.7372758
179290 0.745075
179300 0.760774
179310 0.7659149
179320 0.7556219
179330 0.7586234
179340 0.7574885
179350 0.7477536
179360 0.7270224
179370 0.723161
179380 0.7313114
179390 0.7353932
179400 0.7346323
179410 0.7449502
179420 0.7545816
179430 0.75955
179440 0.7591638
179450 0.7566012
179460 0.7562794
179470 0.7544382
179480 0.7523867
179490 0.7434359
179500 0.7545987
179510 0.7614009
179520 0.7551017
179530 0.7604796
179540 0.7417253
179550 0.740843
179560 0.7375836
179570 0.7393357
179580 0.7495034
179590 0.7516587
179600 0.7468801
179610 0.7609308
179620 0.7653496
179630 0.7502651
179640 0.7524779
179650 0.757978
179660 0.7605723
179670 0.7443599
179680 0.7424274
179690 0.7485083
179700 0.7494522
179710 0.7496846
179720 0.7445419
179730 0.7575979
179740 0.7580574
179750 0.7494889
179760 0.7469605
179770 0.7428066
179780 0.7515971
179790 0.7500647
179800 0.7395493
179810 0.7543426
179820 0.7651423
179830 0.7536523
179840 0.7685139
179850 0.7672253
179860 0.7705734
179870 0.7673207
179880 0.7625296
179890 0.7636127
179900 0.7622619
179910 0.7500836
179920 0.7420403
179930 0.7392267
179940 0.7529979
179950 0.7663537
179960 0.7782333
179970 0.7687261
179980 0.754144
179990 0.7581588
180000 0.7539036
180010 0.7562059
180020 0.7531404
180030 0.7577262
180040 0.7544835
180050 0.7624235
180060 0.7562854
180070 0.7624593
180080 0.7716769
180090 0.7690043
180100 0.7561387
180110 0.7579758
180120 0.7501305
180130 0.7600081
180140 0.7380201
180150 0.7433475
180160 0.7621744
180170 0.7652845
180180 0.7617427
180190 0.7660711
180200 0.7627386
180210 0.7722674
180220 0.7733642
180230 0.7663905
180240 0.7754732
180250 0.7605073
180260 0.7559991
180270 0.7570112
180280 0.7688918
180290 0.7487848
180300 0.7538011
180310 0.756657
180320 0.7471393
180330 0.7673998
180340 0.7800707
180350 0.7905291
180360 0.7820728
180370 0.7765121
180380 0.7718311
180390 0.7725448
180400 0.7865577
180410 0.7774233
180420 0.7839023
180430 0.7804413
180440 0.7803465
180450 0.7790709
180460 0.7782199
180470 0.7584391
180480 0.7689017
180490 0.767279
180500 0.7605124
180510 0.7439557
180520 0.7586144
180530 0.7760032
180540 0.7710266
180550 0.7823735
180560 0.7703949
180570 0.7706503
180580 0.767296
180590 0.7649709
180600 0.7535833
180610 0.7682795
180620 0.765084
180630 0.768334
180640 0.7720188
180650 0.7710358
180660 0.7835768
180670 0.7731794
180680 0.7607421
180690 0.7605694
180700 0.7704962
180710 0.7701355
180720 0.7826901
180730 0.7816405
180740 0.7624322
180750 0.7632876
180760 0.7814533
180770 0.7784325
180780 0.7676958
180790 0.7694908
180800 0.7697173
180810 0.7652801
180820 0.7710063
180830 0.7811943
180840 0.7801317
180850 0.7697191
180860 0.7655565
180870 0.7516958
180880 0.7509964
180890 0.7588722
180900 0.7605608
180910 0.7501486
180920 0.7624834
180930 0.7634585
180940 0.7594152
180950 0.7585658
180960 0.7496616
180970 0.7566735
180980 0.7558507
180990 0.7492117
181000 0.750655
181010 0.7519032
181020 0.759564
181030 0.7429234
181040 0.740685
181050 0.7481492
181060 0.754593
181070 0.7491512
181080 0.7440414
181090 0.7509574
181100 0.7509272
181110 0.7432557
181120 0.7537821
181130 0.7541068
181140 0.7585965
181150 0.7567474
181160 0.7469528
181170 0.7551822
181180 0.7537794
181190 0.7550329
181200 0.7597683
181210 0.7610075
181220 0.7645307
181230 0.7764654
181240 0.7681206
181250 0.7564101
181260 0.7658253
181270 0.764572
181280 0.7565267
181290 0.7548494
181300 0.7638124
181310 0.7772297
181320 0.7650636
181330 0.7586107
181340 0.7711835
181350 0.7739245
181360 0.7724505
181370 0.7671391
181380 0.7741652
181390 0.767171
181400 0.7720217
181410 0.7861074
181420 0.7822222
181430 0.7816499
181440 0.7838618
181450 0.7887817
181460 0.7913942
181470 0.7951694
181480 0.7999097
181490 0.7951789
181500 0.7790613
181510 0.781678
181520 0.7827868
181530 0.7826145
181540 0.7959529
181550 0.7847216
181560 0.7799425
181570 0.7729066
181580 0.7535986
181590 0.7521523
181600 0.7371293
181610 0.75352
181620 0.766206
181630 0.7792603
181640 0.7796776
181650 0.7773514
181660 0.7709873
181670 0.7737229
181680 0.7765267
181690 0.7740344
181700 0.7700199
181710 0.7624922
181720 0.7641979
181730 0.7692658
181740 0.7748756
181750 0.7845351
181760 0.7865151
181770 0.7791883
181780 0.7881144
181790 0.783568
181800 0.7807013
181810 0.7890849
181820 0.7853974
181830 0.7968394
181840 0.7939951
181850 0.8015207
181860 0.8020121
181870 0.7897341
181880 0.7960956
181890 0.80123
181900 0.7852752
181910 0.7882778
181920 0.7793465
181930 0.7907633
181940 0.7822999
181950 0.7721015
181960 0.7723664
181970 0.7816438
181980 0.7757726
181990 0.7716252
182000 0.7732831
182010 0.7698438
182020 0.7762082
182030 0.7787638
182040 0.7824648
182050 0.7752242
182060 0.7769825
182070 0.7744809
182080 0.7893453
182090 0.7605906
182100 0.7661364
182110 0.7674727
182120 0.7667583
182130 0.7711554
182140 0.763882
182150 0.7581425
182160 0.7639325
182170 0.7628308
182180 0.7591537
182190 0.7555287
182200 0.7626488
182210 0.7651799
182220 0.7698633
182230 0.7617921
182240 0.7668889
182250 0.7480719
182260 0.7522652
182270 0.7544852
182280 0.7646184
182290 0.7550148
182300 0.7519865
182310 0.7411689
182320 0.7431296
182330 0.7336529
182340 0.7415898
182350 0.7504046
182360 0.7513025
182370 0.7473524
182380 0.7542325
182390 0.7578463
182400 0.7518194
182410 0.7427408
182420 0.7425809
182430 0.7558834
182440 0.7667111
182450 0.7572929
182460 0.7502019
182470 0.7523291
182480 0.7619245
182490 0.7599835
182500 0.7648243
182510 0.7695814
182520 0.7657111
182530 0.771869
182540 0.764874
182550 0.7675304
182560 0.7706573
182570 0.7758955
182580 0.7619268
182590 0.7624164
182600 0.7570893
182610 0.7446327
182620 0.748538
182630 0.7508545
182640 0.7623412
182650 0.7618703
182660 0.7652
182670 0.7746015
182680 0.7693192
182690 0.770074
182700 0.7799739
182710 0.7856528
182720 0.7776542
182730 0.7749085
182740 0.7636518
182750 0.7766163
182760 0.7848831
182770 0.7738225
182780 0.7643762
182790 0.7453761
182800 0.7583297
182810 0.7640062
182820 0.7636517
182830 0.7582296
182840 0.7662726
182850 0.7567558
182860 0.7386823
182870 0.7344241
182880 0.7254937
182890 0.7271891
182900 0.7491955
182910 0.7541563
182920 0.7567388
182930 0.7449961
182940 0.7458065
182950 0.7363386
182960 0.7378997
182970 0.7326077
182980 0.7451235
182990 0.7483321
183000 0.747286
183010 0.7542059
183020 0.7584817
183030 0.7612731
183040 0.7530037
183050 0.7602884
183060 0.768123
183070 0.7574059
183080 0.7516129
183090 0.7595535
183100 0.7399197
183110 0.7346817
183120 0.7319555
183130 0.7396063
183140 0.7420346
183150 0.733372
183160 0.7337719
183170 0.7316945
183180 0.7288188
183190 0.7376459
183200 0.7327899
183210 0.736721
183220 0.738966
183230 0.7345281
183240 0.7484555
183250 0.7453306
183260 0.7484285
183270 0.7584506
183280 0.7610851
183290 0.7675722
183300 0.7714657
183310 0.7743976
183320 0.7731978
183330 0.7725592
183340 0.7613099
183350 0.7650027
183360 0.7849742
183370 0.7704967
183380 0.7810562
183390 0.7649367
183400 0.7680437
183410 0.755281
183420 0.7612992
183430 0.7628626
183440 0.7632056
183450 0.7681313
183460 0.7540038
183470 0.7576346
183480 0.7740509
183490 0.771641
183500 0.7640479
183510 0.7637323
183520 0.7439128
183530 0.7331994
183540 0.721977
183550 0.7287431
183560 0.7259328
183570 0.7387313
183580 0.7297583
183590 0.7391211
183600 0.7498094
183610 0.7367408
183620 0.7342193
183630 0.7383527
183640 0.7428844
183650 0.7427009
183660 0.7370117
183670 0.7302498
183680 0.7307305
183690 0.7323706
183700 0.7224415
183710 0.7274299
183720 0.7305509
183730 0.7303142
183740 0.7275091
183750 0.7302562
183760 0.7255506
183770 0.7276927
183780 0.7361867
183790 0.7242554
183800 0.7321749
183810 0.7242178
183820 0.7164688
183830 0.7333626
183840 0.7332219
183850 0.7315297
183860 0.7344949
183870 0.7438455
183880 0.7399142
183890 0.7328258
183900 0.7509862
183910 0.736778
183920 0.7389867
183930 0.7352608
183940 0.7306856
183950 0.7218834
183960 0.7176366
183970 0.7185054
183980 0.7264034
183990 0.730039
184000 0.7364008
184010 0.7330581
184020 0.7469642
184030 0.748778
184040 0.7518781
184050 0.7440539
184060 0.7344528
184070 0.7253973
184080 0.7162308
184090 0.7201149
184100 0.7231023
184110 0.7310847
184120 0.7370938
184130 0.7390231
184140 0.7373369
184150 0.7410397
184160 0.7282302
184170 0.7327878
184180 0.7480698
184190 0.740584
184200 0.7445142
184210 0.7324571
184220 0.7330108
184230 0.7487906
184240 0.7537151
184250 0.7667156
184260 0.7519238
184270 0.7387621
184280 0.7406754
184290 0.7434778
184300 0.7437664
184310 0.756097
184320 0.7492213
184330 0.7510615
184340 0.7591206
184350 0.7458953
184360 0.7396986
184370 0.7356067
184380 0.7579601
184390 0.7423178
184400 0.7493844
184410 0.7630078
184420 0.7636507
184430 0.7613963
184440 0.7457495
184450 0.7561595
184460 0.7574416
184470 0.7489099
184480 0.7473173
184490 0.7469984
184500 0.7511553
184510 0.7475555
184520 0.7477631
184530 0.7515691
184540 0.7468081
184550 0.7400649
184560 0.7446851
184570 0.7412831
184580 0.7383731
184590 0.736371
184600 0.7405063
184610 0.7436165
184620 0.7324811
184630 0.7397277
184640 0.7449642
184650 0.7427148
184660 0.7517668
184670 0.7427058
184680 0.7379116
184690 0.7390088
184700 0.7334123
184710 0.7519115
184720 0.7499661
184730 0.7581656
184740 0.7658933
184750 0.7754223
184760 0.772391
184770 0.7538329
184780 0.7543033
184790 0.7731245
184800 0.7763191
184810 0.7718807
184820 0.7849632
184830 0.7771686
184840 0.7702817
184850 0.7701158
184860 0.7701514
184870 0.7664431
184880 0.7620028
184890 0.7636574
184900 0.7518296
184910 0.7542045
184920 0.7554185
184930 0.7481727
184940 0.7477069
184950 0.7580345
184960 0.747663
184970 0.7523784
184980 0.7536862
184990 0.7594438
185000 0.7739961
185010 0.766961
185020 0.7588789
185030 0.7582575
185040 0.7592123
185050 0.7536966
185060 0.744499
185070 0.765258
185080 0.7575804
185090 0.7541023
185100 0.7554207
185110 0.7608253
185120 0.7552878
185130 0.7516981
185140 0.7629528
185150 0.7659634
185160 0.7498128
185170 0.7552526
185180 0.758281
185190 0.7552798
185200 0.7497432
185210 0.7559415
185220 0.7569149
185230 0.7549815
185240 0.7463355
185250 0.7458584
185260 0.7595143
185270 0.7681987
185280 0.7557567
185290 0.7634112
185300 0.7567894
185310 0.7449758
185320 0.7486567
185330 0.7551201
185340 0.7572784
185350 0.7511862
185360 0.7579613
185370 0.743542
185380 0.7453427
185390 0.747732
185400 0.7498193
185410 0.7521623
185420 0.7593668
185430 0.7715788
185440 0.7605749
185450 0.7481344
185460 0.7366378
185470 0.744262
185480 0.7473049
185490 0.7546418
185500 0.7576234
185510 0.7599208
185520 0.7545052
185530 0.7566236
185540 0.7556306
185550 0.7603406
185560 0.7656153
185570 0.7530803
185580 0.7651111
185590 0.7704578
185600 0.7622994
185610 0.7679709
185620 0.7666271
185630 0.7622159
185640 0.7571956
185650 0.764218
185660 0.7574381
185670 0.7569043
185680 0.7605115
185690 0.7620305
185700 0.7551428
185710 0.7674358
185720 0.7576091
185730 0.7759551
185740 0.7869763
185750 0.7850626
185760 0.776868
185770 0.7806137
185780 0.7855393
185790 0.781096
185800 0.7716634
185810 0.77935
185820 0.7685796
185830 0.7605152
185840 0.7511811
185850 0.7586051
185860 0.7529803
185870 0.7477838
185880 0.763002
185890 0.775903
185900 0.767601
185910 0.7756334
185920 0.7728
185930 0.7737634
185940 0.7687728
185950 0.7728549
185960 0.7612167
185970 0.7558656
185980 0.7722049
185990 0.7720249
186000 0.7791265
186010 0.7746127
186020 0.7725966
186030 0.7810265
186040 0.7774248
186050 0.7754048
186060 0.7766834
186070 0.7671599
186080 0.7808346
186090 0.7905646
186100 0.7782568
186110 0.7837948
186120 0.7755228
186130 0.7769601
186140 0.7758339
186150 0.759478
186160 0.7740107
186170 0.7524018
186180 0.7522694
186190 0.7483857
186200 0.73763
186210 0.7478722
186220 0.7407497
186230 0.7458763
186240 0.7447044
186250 0.7589892
186260 0.7615328
186270 0.7512299
186280 0.7601154
186290 0.765573
186300 0.7613432
186310 0.7552894
186320 0.7484384
186330 0.749913
186340 0.7549027
186350 0.7521579
186360 0.7481547
186370 0.7444695
186380 0.7587252
186390 0.7571625
186400 0.7646593
186410 0.7743205
186420 0.7651914
186430 0.7715356
186440 0.7707561
186450 0.7652156
186460 0.7472402
186470 0.7560867
186480 0.757304
186490 0.7459649
186500 0.7399399
186510 0.7436779
186520 0.7487132
186530 0.7444506
186540 0.7407008
186550 0.7401569
186560 0.7421231
186570 0.7379796
186580 0.7383316
186590 0.7379513
186600 0.7342924
186610 0.7190229
186620 0.7138404
186630 0.7328829
186640 0.7213194
186650 0.728501
186660 0.7244709
186670 0.7258894
186680 0.7223776
186690 0.7352403
186700 0.7268536
186710 0.7320555
186720 0.7455757
186730 0.7376169
186740 0.7391092
186750 0.754688
186760 0.7487211
186770 0.7462579
186780 0.7515478
186790 0.7441955
186800 0.7503412
186810 0.7466949
186820 0.7476462
186830 0.74807
186840 0.7451749
186850 0.7419227
186860 0.7515298
186870 0.7458137
186880 0.7398027
186890 0.7340055
186900 0.7584805
186910 0.7602205
186920 0.773883
186930 0.7727774
186940 0.758245
186950 0.7566267
186960 0.7504075
186970 0.7625841
186980 0.7563363
186990 0.7589482
187000 0.7506141
187010 0.7473955
187020 0.7496778
187030 0.7506315
187040 0.7468693
187050 0.7469819
187060 0.7557785
187070 0.7538088
187080 0.7531438
187090 0.7663351
187100 0.7637023
187110 0.7625822
187120 0.7690156
187130 0.7575996
187140 0.7533159
187150 0.7641969
187160 0.7703781
187170 0.7704164
187180 0.7642881
187190 0.7775875
187200 0.7781002
187210 0.7739888
187220 0.7712924
187230 0.7822347
187240 0.7820649
187250 0.7668898
187260 0.7700194
187270 0.7711065
187280 0.7654573
187290 0.7782753
187300 0.7748778
187310 0.7796811
187320 0.7781353
187330 0.7701307
187340 0.7824796
187350 0.7745199
187360 0.776047
187370 0.7691511
187380 0.778283
187390 0.775508
187400 0.7855845
187410 0.7845575
187420 0.783725
187430 0.7844707
187440 0.7797972
187450 0.7781956
187460 0.7827143
187470 0.7812666
187480 0.7775962
187490 0.7843013
187500 0.7930389
187510 0.7837217
187520 0.7914782
187530 0.770412
187540 0.7622354
187550 0.772883
187560 0.7692574
187570 0.7604108
187580 0.7527958
187590 0.7560818
187600 0.756349
187610 0.7690161
187620 0.7737979
187630 0.7626817
187640 0.7746235
187650 0.7666723
187660 0.7684727
187670 0.7666338
187680 0.761318
187690 0.7830122
187700 0.7857627
187710 0.7735868
187720 0.7674652
187730 0.7718629
187740 0.7608154
187750 0.7665993
187760 0.7625034
187770 0.7607503
187780 0.7546646
187790 0.7550283
187800 0.7570156
187810 0.7398207
187820 0.7540751
187830 0.754181
187840 0.7480572
187850 0.7454321
187860 0.7486009
187870 0.7463613
187880 0.7371644
187890 0.7496436
187900 0.7467389
187910 0.7467467
187920 0.7503651
187930 0.7396432
187940 0.7293826
187950 0.7393253
187960 0.7492082
187970 0.7466163
187980 0.7438707
187990 0.751158
188000 0.7493565
188010 0.7470388
188020 0.7341161
188030 0.7416508
188040 0.7436361
188050 0.7403587
188060 0.7333381
188070 0.7412839
188080 0.7458661
188090 0.7417837
188100 0.7574151
188110 0.7566775
188120 0.754637
188130 0.7401199
188140 0.7516297
188150 0.7532871
188160 0.7518519
188170 0.7610066
188180 0.7549539
188190 0.7684566
188200 0.758722
188210 0.7509493
188220 0.7526045
188230 0.7432402
188240 0.7503671
188250 0.7468305
188260 0.7482692
188270 0.7512513
188280 0.7496552
188290 0.7585682
188300 0.7663389
188310 0.7608082
188320 0.74729
188330 0.7521789
188340 0.7485592
188350 0.74428
188360 0.7598156
188370 0.7469833
188380 0.7447219
188390 0.7368688
188400 0.7489428
188410 0.7502765
188420 0.7583473
188430 0.762269
188440 0.759025
188450 0.7656407
188460 0.7699108
188470 0.7630614
188480 0.7727931
188490 0.76349
188500 0.7663953
188510 0.7704712
188520 0.7628152
188530 0.7828534
188540 0.77396
188550 0.7666419
188560 0.7467368
188570 0.7545627
188580 0.7517701
188590 0.7608807
188600 0.7503102
188610 0.7499226
188620 0.746537
188630 0.7466989
188640 0.7413315
188650 0.7285267
188660 0.7311411
188670 0.7424684
188680 0.7362527
188690 0.7398938
188700 0.7507147
188710 0.7501709
188720 0.7550027
188730 0.7489266
188740 0.7565809
188750 0.7683523
188760 0.7603847
188770 0.7679828
188780 0.7651861
188790 0.7770423
188800 0.7606343
188810 0.7663211
188820 0.7654581
188830 0.7524057
188840 0.755253
188850 0.7593395
188860 0.7567118
188870 0.7502416
188880 0.7509832
188890 0.7488232
188900 0.757249
188910 0.7594646
188920 0.7605378
188930 0.7554742
188940 0.7667407
188950 0.7639239
188960 0.7516123
188970 0.7527207
188980 0.7537173
188990 0.7517437
189000 0.7556621
189010 0.757154
189020 0.7489873
189030 0.7648426
189040 0.7647566
189050 0.75545
189060 0.752556
189070 0.7451515
189080 0.7426706
189090 0.7454057
189100 0.7453001
189110 0.7547703
189120 0.7432348
189130 0.7497156
189140 0.7550588
189150 0.7470844
189160 0.7395441
189170 0.7407929
189180 0.73784
189190 0.7432693
189200 0.7499914
189210 0.7470042
189220 0.7467663
189230 0.7523177
189240 0.7412853
189250 0.7486496
189260 0.7476529
189270 0.7488261
189280 0.7391381
189290 0.729251
189300 0.7494894
189310 0.7461759
189320 0.7551935
189330 0.757717
189340 0.7581077
189350 0.7549341
189360 0.7499404
189370 0.7560695
189380 0.7533035
189390 0.7459505
189400 0.738579
189410 0.7453029
189420 0.7393241
189430 0.7423363
189440 0.7462146
189450 0.7379878
189460 0.7435299
189470 0.7437057
189480 0.7307721
189490 0.7360112
189500 0.738757
189510 0.7477981
189520 0.7471431
189530 0.7550716
189540 0.7562327
189550 0.7593081
189560 0.7519085
189570 0.745425
189580 0.7520764
189590 0.7439336
189600 0.7404143
189610 0.7589883
189620 0.7538815
189630 0.7718479
189640 0.7642808
189650 0.7526473
189660 0.75984
189670 0.7528235
189680 0.7513748
189690 0.7457702
189700 0.7382796
189710 0.7470635
189720 0.7343395
189730 0.7432938
189740 0.7328851
189750 0.7351411
189760 0.7387775
189770 0.7422011
189780 0.729565
189790 0.7377791
189800 0.7317423
189810 0.7255873
189820 0.7368602
189830 0.7358903
189840 0.7314884
189850 0.7182696
189860 0.7245111
189870 0.7359129
189880 0.7469295
189890 0.7429847
189900 0.7406972
189910 0.7537924
189920 0.7548156
189930 0.7566155
189940 0.758086
189950 0.7561919
189960 0.7463859
189970 0.7540193
189980 0.7577936
189990 0.7494743
190000 0.7432439
190010 0.7326894
190020 0.7384207
190030 0.7380198
190040 0.7464926
190050 0.7460735
190060 0.737122
190070 0.7406951
190080 0.7476551
190090 0.744483
190100 0.7478305
190110 0.75661
190120 0.7436001
190130 0.7288213
190140 0.7359264
190150 0.7380788
190160 0.7404283
190170 0.7401284
190180 0.754343
190190 0.7420461
190200 0.7448817
190210 0.7497476
190220 0.7472719
190230 0.740987
190240 0.7392911
190250 0.7407975
190260 0.735351
190270 0.7388632
190280 0.7339242
190290 0.7318048
190300 0.7437193
190310 0.7488851
190320 0.7359297
190330 0.7404221
190340 0.7327346
190350 0.7328777
190360 0.7460732
190370 0.7303885
190380 0.7346695
190390 0.7275338
190400 0.7317317
190410 0.7363108
190420 0.7340341
190430 0.7281947
190440 0.7233332
190450 0.7189196
190460 0.7182944
190470 0.7262792
190480 0.7222066
190490 0.716197
190500 0.7347729
190510 0.7384031
190520 0.7342178
190530 0.7353714
190540 0.7351887
190550 0.7275463
190560 0.7278565
190570 0.7260274
190580 0.7141014
190590 0.7190514
190600 0.7178779
190610 0.7264121
190620 0.7324635
190630 0.7316639
190640 0.7281752
190650 0.7318832
190660 0.7364048
190670 0.7441783
190680 0.748136
190690 0.7452562
190700 0.7484595
190710 0.7467241
190720 0.743698
190730 0.7279905
190740 0.7387952
190750 0.7287982
190760 0.7425142
190770 0.7322727
190780 0.7307844
190790 0.732865
190800 0.7349765
190810 0.7363709
190820 0.7324337
190830 0.7241316
190840 0.7206525
190850 0.7235165
190860 0.7272248
190870 0.7330378
190880 0.7388015
190890 0.7302532
190900 0.7196994
190910 0.7234309
190920 0.7215956
190930 0.7260173
190940 0.720208
190950 0.7152696
190960 0.7206588
190970 0.7087243
190980 0.7106474
190990 0.7188363
191000 0.723411
191010 0.7237871
191020 0.7168315
191030 0.7147087
191040 0.726317
191050 0.7268786
191060 0.7286822
191070 0.7166293
191080 0.712117
191090 0.7166116
191100 0.718197
191110 0.7130333
191120 0.7188591
191130 0.7168563
191140 0.7261223
191150 0.7262427
191160 0.7265282
191170 0.726896
191180 0.7236875
191190 0.723625
191200 0.7028204
191210 0.7063488
191220 0.7027076
191230 0.718343
191240 0.7171975
191250 0.7316238
191260 0.7293543
191270 0.7268878
191280 0.7349541
191290 0.7283251
191300 0.7436788
191310 0.7350399
191320 0.7285441
191330 0.7238449
191340 0.7296779
191350 0.7296333
191360 0.7383373
191370 0.7387344
191380 0.7406462
191390 0.7364638
191400 0.7352898
191410 0.7368517
191420 0.7383209
191430 0.7380969
191440 0.7514042
191450 0.7561547
191460 0.7499514
191470 0.7429897
191480 0.7393908
191490 0.7425959
191500 0.751871
191510 0.7477663
191520 0.7473003
191530 0.7436159
191540 0.7635413
191550 0.7641303
191560 0.7469594
191570 0.7506323
191580 0.7566799
191590 0.7473871
191600 0.7497798
191610 0.7525718
191620 0.7540767
191630 0.7547199
191640 0.7633013
191650 0.7635851
191660 0.7594995
191670 0.7570161
191680 0.7517314
191690 0.7472401
191700 0.7446314
191710 0.7457961
191720 0.746096
191730 0.7455047
191740 0.7310023
191750 0.7368259
191760 0.7340344
191770 0.7345044
191780 0.7269127
191790 0.7239618
191800 0.7276028
191810 0.7340418
191820 0.7299399
191830 0.7328881
191840 0.7272486
191850 0.72026
191860 0.7183164
191870 0.7276825
191880 0.7213976
191890 0.7160422
191900 0.7221661
191910 0.7260944
191920 0.7457818
191930 0.7341453
191940 0.7297747
191950 0.7439334
191960 0.7617821
191970 0.7613328
191980 0.7588809
191990 0.7391642
192000 0.740481
192010 0.7299404
192020 0.7305377
192030 0.7345309
192040 0.7320023
192050 0.7264094
192060 0.7351643
192070 0.7263516
192080 0.7285887
192090 0.7350199
192100 0.7336758
192110 0.7306111
192120 0.7417928
192130 0.7483051
192140 0.7400427
192150 0.742601
192160 0.7476512
192170 0.7494404
192180 0.7363724
192190 0.7366694
192200 0.735494
192210 0.7472419
192220 0.7537252
192230 0.7510774
192240 0.7511448
192250 0.7649938
192260 0.7640838
192270 0.762634
192280 0.750183
192290 0.7505485
192300 0.7429811
192310 0.7432323
192320 0.7391406
192330 0.744374
192340 0.7442786
192350 0.7378875
192360 0.7416558
192370 0.7257742
192380 0.7370196
192390 0.7272876
192400 0.7327412
192410 0.7315214
192420 0.7291511
192430 0.7323998
192440 0.7397532
192450 0.7483859
192460 0.7468629
192470 0.7493952
192480 0.7532972
192490 0.745427
192500 0.7446193
192510 0.7442533
192520 0.7389947
192530 0.7368892
192540 0.7446029
192550 0.7485598
192560 0.7502806
192570 0.7444137
192580 0.7470606
192590 0.7600183
192600 0.7559264
192610 0.7426686
192620 0.7351625
192630 0.7285237
192640 0.735043
192650 0.750879
192660 0.7559671
192670 0.747748
192680 0.7454887
192690 0.7501702
192700 0.7530127
192710 0.7434208
192720 0.7521758
192730 0.7593769
192740 0.7499088
192750 0.7400517
192760 0.7433681
192770 0.7530119
192780 0.75595
192790 0.7648481
192800 0.7566233
192810 0.7490101
192820 0.7543275
192830 0.752664
192840 0.7623761
192850 0.751872
192860 0.7545884
192870 0.7602654
192880 0.7402004
192890 0.7468383
192900 0.7433686
192910 0.7577013
192920 0.7451842
192930 0.7459268
192940 0.751022
192950 0.7507243
192960 0.7480214
192970 0.7383501
192980 0.7370613
192990 0.7391795
193000 0.7345694
193010 0.7346213
193020 0.7472004
193030 0.7414939
193040 0.7451871
193050 0.7405574
193060 0.7455592
193070 0.7503813
193080 0.7545114
193090 0.7638218
193100 0.756469
193110 0.7607698
193120 0.7618939
193130 0.754449
193140 0.75644
193150 0.7489545
193160 0.760666
193170 0.7694291
193180 0.7579359
193190 0.761612
193200 0.7622841
193210 0.7634532
193220 0.7626442
193230 0.7588208
193240 0.7530165
193250 0.7585126
193260 0.7525003
193270 0.7411564
193280 0.7526443
193290 0.7577216
193300 0.7546424
193310 0.7600743
193320 0.7511758
193330 0.7455267
193340 0.7440019
193350 0.7445767
193360 0.7312597
193370 0.7477006
193380 0.7478964
193390 0.7478942
193400 0.7457669
193410 0.7578372
193420 0.7600884
193430 0.7462044
193440 0.743004
193450 0.7376516
193460 0.7422226
193470 0.7489709
193480 0.7499241
193490 0.7457636
193500 0.7487094
193510 0.7539429
193520 0.754302
193530 0.751322
193540 0.7484035
193550 0.7349453
193560 0.7566336
193570 0.7521895
193580 0.7380123
193590 0.741211
193600 0.7575707
193610 0.7672006
193620 0.7589999
193630 0.7590644
193640 0.7564434
193650 0.7636745
193660 0.7673932
193670 0.7722791
193680 0.7698737
193690 0.7601218
193700 0.7501674
193710 0.7487683
193720 0.7497262
193730 0.7444006
193740 0.7511539
193750 0.7559658
193760 0.7638316
193770 0.7634566
193780 0.7559571
193790 0.7545066
193800 0.7680205
193810 0.7569016
193820 0.7502988
193830 0.7447827
193840 0.7417648
193850 0.7516721
193860 0.7454303
193870 0.7392303
193880 0.7478287
193890 0.7437921
193900 0.7414091
193910 0.7324563
193920 0.7405768
193930 0.7480319
193940 0.7440102
193950 0.7402928
193960 0.7406874
193970 0.7396846
193980 0.7430965
193990 0.7422602
194000 0.7531571
194010 0.7448784
194020 0.7327658
194030 0.7342503
194040 0.7444472
194050 0.7546
194060 0.748822
194070 0.7469078
194080 0.7428346
194090 0.7432379
194100 0.7617241
194110 0.7679784
194120 0.7646502
194130 0.7609069
194140 0.7570557
194150 0.7537867
194160 0.7653677
194170 0.763976
194180 0.7632712
194190 0.7599543
194200 0.7656571
194210 0.7666956
194220 0.7706259
194230 0.7691554
194240 0.7641739
194250 0.7655522
194260 0.760843
194270 0.7629294
194280 0.7580087
194290 0.769167
194300 0.7729622
194310 0.7656054
194320 0.7596624
194330 0.7568886
194340 0.7560187
194350 0.7471172
194360 0.7494109
194370 0.756008
194380 0.7427711
194390 0.7361239
194400 0.7453507
194410 0.7372415
194420 0.7486268
194430 0.7508077
194440 0.734643
194450 0.7256049
194460 0.7431173
194470 0.7491621
194480 0.7596784
194490 0.7673212
194500 0.7599022
194510 0.7773849
194520 0.7827906
194530 0.7758111
194540 0.7774411
194550 0.766958
194560 0.7589276
194570 0.7507104
194580 0.76311
194590 0.7566264
194600 0.7625753
194610 0.7547911
194620 0.7551724
194630 0.7571274
194640 0.7557356
194650 0.7480636
194660 0.7551789
194670 0.7477418
194680 0.7522247
194690 0.7481171
194700 0.7494115
194710 0.7523646
194720 0.7481765
194730 0.7513416
194740 0.7488663
194750 0.7623351
194760 0.7547805
194770 0.7470619
194780 0.7510536
194790 0.7562141
194800 0.7615526
194810 0.7559551
194820 0.7473924
194830 0.7512513
194840 0.7665913
194850 0.7640867
194860 0.7677384
194870 0.7632911
194880 0.758657
194890 0.7596729
194900 0.7701989
194910 0.7750348
194920 0.7716183
194930 0.766304
194940 0.7833881
194950 0.7633406
194960 0.7651261
194970 0.7629715
194980 0.7677977
194990 0.7737798
195000 0.7606077
195010 0.7584203
195020 0.7695376
195030 0.7603657
195040 0.7660798
195050 0.760259
195060 0.7581757
195070 0.7665597
195080 0.7579043
195090 0.7606722
195100 0.7617962
195110 0.757777
195120 0.7661221
195130 0.763939
195140 0.7554168
195150 0.7609184
195160 0.7622784
195170 0.7545015
195180 0.7630169
195190 0.7546684
195200 0.7542109
195210 0.7564483
195220 0.7500651
195230 0.7517118
195240 0.7535188
195250 0.7544501
195260 0.7388144
195270 0.7427723
195280 0.742704
195290 0.7524156
195300 0.7405334
195310 0.7390238
195320 0.7265274
195330 0.729793
195340 0.7367526
195350 0.7221006
195360 0.732748
195370 0.7332781
195380 0.7394761
195390 0.7331241
195400 0.7335796
195410 0.7374661
195420 0.7467181
195430 0.754128
195440 0.7333141
195450 0.7511241
195460 0.7607277
195470 0.767626
195480 0.7632977
195490 0.7669706
195500 0.7586939
195510 0.7559975
195520 0.7533616
195530 0.7801914
195540 0.7860515
195550 0.7943507
195560 0.7853109
195570 0.7816716
195580 0.7798404
195590 0.7748201
195600 0.780312
195610 0.7758667
195620 0.7700862
195630 0.7651698
195640 0.7661125
195650 0.7665051
195660 0.7662851
195670 0.7620481
195680 0.7755623
195690 0.7784976
195700 0.786689
195710 0.7891595
195720 0.7774267
195730 0.7683225
195740 0.7763841
195750 0.7688804
195760 0.7678463
195770 0.7608054
195780 0.7735883
195790 0.7659063
195800 0.7665968
195810 0.7621616
195820 0.7686445
195830 0.7682098
195840 0.7681665
195850 0.7652854
195860 0.7742428
195870 0.7800863
195880 0.7752437
195890 0.7584673
195900 0.7695447
195910 0.7702209
195920 0.7621455
195930 0.7609719
195940 0.7604003
195950 0.7697274
195960 0.7574726
195970 0.7569665
195980 0.7506458
195990 0.7610414
196000 0.7552021
196010 0.747208
196020 0.7416088
196030 0.7461889
196040 0.7615199
196050 0.7672629
196060 0.7643112
196070 0.7697019
196080 0.7580964
196090 0.7463369
196100 0.7561135
196110 0.7544457
196120 0.7494997
196130 0.7534746
196140 0.76034
196150 0.7504899
196160 0.7527878
196170 0.7416934
196180 0.7569293
196190 0.7629251
196200 0.7641445
196210 0.7632642
196220 0.7672451
196230 0.7712712
196240 0.7520394
196250 0.7473693
196260 0.7568834
196270 0.7479095
196280 0.7565726
196290 0.7558452
196300 0.759488
196310 0.7498133
196320 0.7480549
196330 0.7545655
196340 0.7502303
196350 0.7460454
196360 0.74858
196370 0.7554864
196380 0.7552875
196390 0.7490441
196400 0.7528889
196410 0.7611891
196420 0.7460341
196430 0.7483212
196440 0.7471033
196450 0.7461337
196460 0.7435585
196470 0.735797
196480 0.7282212
196490 0.7254438
196500 0.7371761
196510 0.7496237
196520 0.7535737
196530 0.7511297
196540 0.747178
196550 0.7414607
196560 0.7447509
196570 0.741402
196580 0.7405466
196590 0.7384862
196600 0.7367384
196610 0.7306544
196620 0.7433696
196630 0.7365603
196640 0.7369934
196650 0.7343599
196660 0.7376097
196670 0.7579843
196680 0.747753
196690 0.7539828
196700 0.7482917
196710 0.744359
196720 0.7509077
196730 0.7457024
196740 0.7574399
196750 0.746026
196760 0.7343826
196770 0.7394008
196780 0.7278605
196790 0.7353971
196800 0.7410339
196810 0.7438506
196820 0.7467216
196830 0.7469457
196840 0.7520111
196850 0.7481992
196860 0.762014
196870 0.7643621
196880 0.7618819
196890 0.7527337
196900 0.7507707
196910 0.7498867
196920 0.7618812
196930 0.7625468
196940 0.7653772
196950 0.7669088
196960 0.765238
196970 0.7664381
196980 0.7580999
196990 0.7627359
197000 0.7678257
197010 0.7571403
197020 0.7659773
197030 0.755536
197040 0.7506106
197050 0.7387545
197060 0.7450404
197070 0.731065
197080 0.737296
197090 0.7381663
197100 0.740291
197110 0.7452275
197120 0.749406
197130 0.7432786
197140 0.7396736
197150 0.7584438
197160 0.7410554
197170 0.7367846
197180 0.7287846
197190 0.7350502
197200 0.7434353
197210 0.7517833
197220 0.7471851
197230 0.7495391
197240 0.7548633
197250 0.7624805
197260 0.7691283
197270 0.748554
197280 0.7676408
197290 0.7702973
197300 0.7657861
197310 0.7715053
197320 0.7781882
197330 0.7741824
197340 0.7676808
197350 0.7659143
197360 0.7733547
197370 0.7695581
197380 0.7710258
197390 0.7649951
197400 0.7643752
197410 0.7522109
197420 0.7563679
197430 0.7425658
197440 0.7480575
197450 0.7551193
197460 0.7379031
197470 0.7548245
197480 0.7586219
197490 0.7599162
197500 0.7600744
197510 0.758247
197520 0.7579148
197530 0.7644341
197540 0.7661412
197550 0.7627702
197560 0.7561759
197570 0.7455431
197580 0.744794
197590 0.7423927
197600 0.750793
197610 0.7543913
197620 0.7543762
197630 0.7533957
197640 0.7558513
197650 0.7427096
197660 0.7423308
197670 0.7352565
197680 0.7409046
197690 0.7419649
197700 0.7410773
197710 0.7396548
197720 0.7383319
197730 0.741057
197740 0.7596989
197750 0.7442841
197760 0.7395312
197770 0.7509541
197780 0.7494635
197790 0.7588551
197800 0.7581213
197810 0.7597442
197820 0.749477
197830 0.7432511
197840 0.7474208
197850 0.7352448
197860 0.7461095
197870 0.7376108
197880 0.7534571
197890 0.7485383
197900 0.7540835
197910 0.7415833
197920 0.7440041
197930 0.7459971
197940 0.7476566
197950 0.7658867
197960 0.7483692
197970 0.7565293
197980 0.7510552
197990 0.7536157
198000 0.7571015
198010 0.7589785
198020 0.7519391
198030 0.7616467
198040 0.7539971
198050 0.7487694
198060 0.7473849
198070 0.728496
198080 0.7427109
198090 0.7385141
198100 0.7319946
198110 0.7292535
198120 0.7236082
198130 0.7324815
198140 0.738335
198150 0.7358232
198160 0.7517155
198170 0.7471914
198180 0.7474855
198190 0.7365996
198200 0.7476565
198210 0.7480932
198220 0.7461572
198230 0.7439315
198240 0.7468505
198250 0.7548939
198260 0.7508397
198270 0.7500144
198280 0.7353732
198290 0.741113
198300 0.7399102
198310 0.7285647
198320 0.7382759
198330 0.7387643
198340 0.7481118
198350 0.744748
198360 0.73708
198370 0.7394431
198380 0.7392998
198390 0.7466438
198400 0.7573227
198410 0.7529763
198420 0.7547933
198430 0.7475392
198440 0.7542233
198450 0.7493935
198460 0.7577212
198470 0.7567762
198480 0.7406706
198490 0.7503695
198500 0.7488554
198510 0.75002
198520 0.7460388
198530 0.756416
198540 0.7355292
198550 0.742567
198560 0.740957
198570 0.7381622
198580 0.7338731
198590 0.7486994
198600 0.7533816
198610 0.7483019
198620 0.7487642
198630 0.7606646
198640 0.7532658
198650 0.7594302
198660 0.7605298
198670 0.7398488
198680 0.7417756
198690 0.7401168
198700 0.7505929
198710 0.7634262
198720 0.7619293
198730 0.757697
198740 0.7664415
198750 0.7655048
198760 0.7595355
198770 0.7575586
198780 0.7523521
198790 0.7653257
198800 0.7617588
198810 0.7665017
198820 0.7624607
198830 0.7507291
198840 0.7553327
198850 0.7526511
198860 0.7599263
198870 0.7666482
198880 0.7532979
198890 0.7508552
198900 0.7550173
198910 0.7560994
198920 0.7558137
198930 0.745273
198940 0.7596977
198950 0.7524464
198960 0.75845
198970 0.7578071
198980 0.764273
198990 0.76264
199000 0.7611949
199010 0.7572892
199020 0.7393262
199030 0.7301151
199040 0.7485406
199050 0.7428622
199060 0.7484365
199070 0.7505696
199080 0.751458
199090 0.7592459
199100 0.7651472
199110 0.7530386
199120 0.757617
199130 0.7564145
199140 0.7582616
199150 0.7563649
199160 0.7514701
199170 0.7490999
199180 0.74422
199190 0.7535421
199200 0.7576197
199210 0.7500573
199220 0.7469938
199230 0.7421978
199240 0.7447851
199250 0.7368247
199260 0.7466729
199270 0.74952
199280 0.7473168
199290 0.7526501
199300 0.7546982
199310 0.7456036
199320 0.7552631
199330 0.7628834
199340 0.7647105
199350 0.7613652
199360 0.7539072
199370 0.7632412
199380 0.7656556
199390 0.7531441
199400 0.7535673
199410 0.7656059
199420 0.7663767
199430 0.7566696
199440 0.760128
199450 0.7435921
199460 0.7475348
199470 0.7462172
199480 0.7490696
199490 0.752806
199500 0.7609314
199510 0.7582779
199520 0.7548105
199530 0.7578039
199540 0.7573479
199550 0.759773
199560 0.7451889
199570 0.7518281
199580 0.7609264
199590 0.7603922
199600 0.7638923
199610 0.758319
199620 0.7554182
199630 0.7566202
199640 0.7601495
199650 0.7606828
199660 0.7502033
199670 0.7534941
199680 0.7507739
199690 0.7544783
199700 0.7569849
199710 0.7603897
199720 0.7570059
199730 0.7451044
199740 0.7569176
199750 0.7521317
199760 0.7511176
199770 0.76235
199780 0.7618878
199790 0.7564005
199800 0.7638942
199810 0.7659891
199820 0.7571954
199830 0.7386243
199840 0.7516223
199850 0.7504165
199860 0.746982
199870 0.740612
199880 0.7389863
199890 0.744564
199900 0.7481799
199910 0.7501168
199920 0.7493528
199930 0.7475375
199940 0.742174
199950 0.7438921
199960 0.7433115
199970 0.754043
199980 0.7538657
199990 0.7503332
200000 0.7487867
200010 0.7501907
200020 0.7553387
200030 0.7596264
200040 0.7470148
200050 0.7499456
200060 0.7592035
200070 0.7483501
200080 0.7421368
200090 0.733762
200100 0.7310135
200110 0.7413346
200120 0.7340369
200130 0.7420851
200140 0.7434863
200150 0.7440328
200160 0.7446055
200170 0.7497671
200180 0.7558038
200190 0.751796
200200 0.7451459
200210 0.75053
200220 0.7498691
200230 0.7541465
200240 0.7395212
200250 0.7414582
200260 0.7421535
200270 0.7457904
200280 0.7435045
200290 0.7371851
200300 0.7438713
200310 0.7385898
200320 0.7452381
200330 0.733999
200340 0.7400354
200350 0.7480796
200360 0.7492828
200370 0.749984
200380 0.7505458
200390 0.7527035
200400 0.7497303
200410 0.7527143
200420 0.7469596
200430 0.7668805
200440 0.7664704
200450 0.7597035
200460 0.7601141
200470 0.7546257
200480 0.7450859
200490 0.7389747
200500 0.7426734
200510 0.7408473
200520 0.7346428
200530 0.7410224
200540 0.7470017
200550 0.7535177
200560 0.7546522
200570 0.7547902
200580 0.754939
200590 0.7551522
200600 0.7559075
200610 0.7518904
200620 0.7443213
200630 0.742978
200640 0.7468327
200650 0.7451218
200660 0.7361892
200670 0.7244459
200680 0.7296411
200690 0.7245998
200700 0.7293818
200710 0.7306241
200720 0.7445057
200730 0.748279
200740 0.7577379
200750 0.7533054
200760 0.7482552
200770 0.7525513
200780 0.737718
200790 0.7483909
200800 0.745194
200810 0.7575445
200820 0.7480354
200830 0.7616643
200840 0.754421
200850 0.7529138
200860 0.7522632
200870 0.763332
200880 0.7565091
200890 0.7545295
200900 0.7501494
200910 0.739046
200920 0.7457757
200930 0.7482696
200940 0.749614
200950 0.7558358
200960 0.7550694
200970 0.7548416
200980 0.7568035
200990 0.7469296
201000 0.7502695
201010 0.7671546
201020 0.7527219
201030 0.7633471
201040 0.7598677
201050 0.762587
201060 0.7541368
201070 0.7459635
201080 0.754296
201090 0.7492033
201100 0.7518165
201110 0.7496178
201120 0.7390605
201130 0.7469363
201140 0.7483738
201150 0.7568221
201160 0.7536967
201170 0.7588099
201180 0.7643783
201190 0.7651252
201200 0.7618963
201210 0.7644561
201220 0.7597781
201230 0.7510719
201240 0.7425196
201250 0.7401127
201260 0.7518294
201270 0.7430211
201280 0.7389739
201290 0.7416978
201300 0.7569153
201310 0.7540144
201320 0.763113
201330 0.7628148
201340 0.7624459
201350 0.7672089
201360 0.7605565
201370 0.7590891
201380 0.768187
201390 0.7605967
201400 0.7624524
201410 0.7769226
201420 0.7784286
201430 0.7707045
201440 0.772902
201450 0.7722268
201460 0.7690182
201470 0.7679663
201480 0.7703334
201490 0.7692383
201500 0.7658334
201510 0.7622867
201520 0.7730216
201530 0.7741572
201540 0.7727823
201550 0.7679742
201560 0.7731523
201570 0.7727056
201580 0.7719633
201590 0.7624438
201600 0.7690785
201610 0.7522354
201620 0.7563077
201630 0.7572634
201640 0.7623706
201650 0.7610315
201660 0.7533649
201670 0.7513503
201680 0.7538025
201690 0.7667841
201700 0.7616933
201710 0.7526373
201720 0.7615525
201730 0.7541521
201740 0.7549766
201750 0.7491027
201760 0.7506574
201770 0.7496114
201780 0.7483141
201790 0.7595879
201800 0.7687495
201810 0.7617352
201820 0.7599869
201830 0.7676826
201840 0.7547988
201850 0.7528672
201860 0.7626811
201870 0.7671886
201880 0.7504069
201890 0.756618
201900 0.7626533
201910 0.7662279
201920 0.7661272
201930 0.7563714
201940 0.7472489
201950 0.7611027
201960 0.7585469
201970 0.7645882
201980 0.7551435
201990 0.7615498
202000 0.7707347
202010 0.7653015
202020 0.7684034
202030 0.7703066
202040 0.7663091
202050 0.7608913
202060 0.7656397
202070 0.7703146
202080 0.7738546
202090 0.7728726
202100 0.7742773
202110 0.7664594
202120 0.7708906
202130 0.7696784
202140 0.7716344
202150 0.7744805
202160 0.7696982
202170 0.772782
202180 0.7705974
202190 0.7809008
202200 0.7950712
202210 0.7909092
202220 0.7816836
202230 0.7830483
202240 0.7870533
202250 0.7868053
202260 0.7714179
202270 0.7661256
202280 0.7790049
202290 0.772496
202300 0.7748725
202310 0.7722317
202320 0.7665303
202330 0.7786958
202340 0.7783656
202350 0.7746256
202360 0.7783854
202370 0.768917
202380 0.7784985
202390 0.7829675
202400 0.7819906
202410 0.7767329
202420 0.7779946
202430 0.7752054
202440 0.7871672
202450 0.7886744
202460 0.7869536
202470 0.7820016
202480 0.7945794
202490 0.7931804
202500 0.7868747
202510 0.8010722
202520 0.7838976
202530 0.790678
202540 0.7886485
202550 0.7941367
202560 0.7980193
202570 0.7898756
202580 0.7877165
202590 0.7900682
202600 0.7937733
202610 0.7966274
202620 0.7954133
202630 0.8007667
202640 0.7895609
202650 0.7776044
202660 0.7904044
202670 0.7932377
202680 0.7947078
202690 0.7949319
202700 0.7911484
202710 0.7978533
202720 0.8004423
202730 0.7952909
202740 0.8048953
202750 0.8034427
202760 0.8069518
202770 0.7989208
202780 0.8095017
202790 0.8010507
202800 0.8010674
202810 0.7926621
202820 0.7967681
202830 0.7984073
202840 0.7885054
202850 0.8013337
202860 0.7967025
202870 0.7852479
202880 0.7918737
202890 0.7956437
202900 0.7873972
202910 0.7911329
202920 0.7950263
202930 0.7990656
202940 0.7859718
202950 0.8085816
202960 0.8138307
202970 0.8049004
202980 0.797401
202990 0.784164
203000 0.7841305
203010 0.7887601
203020 0.7851471
203030 0.779901
203040 0.7901296
203050 0.7841322
203060 0.799022
203070 0.790593
203080 0.7949503
203090 0.7935567
203100 0.7882819
203110 0.7908972
203120 0.7883634
203130 0.7903893
203140 0.78205
203150 0.7839134
203160 0.778217
203170 0.7699004
203180 0.7758811
203190 0.7681732
203200 0.7693562
203210 0.7802429
203220 0.7742744
203230 0.7676562
203240 0.7696136
203250 0.7774801
203260 0.7855242
203270 0.7678639
203280 0.7632232
203290 0.7796962
203300 0.7820288
203310 0.7831321
203320 0.7768753
203330 0.78541
203340 0.7958331
203350 0.7949895
203360 0.7914729
203370 0.7830263
203380 0.7678021
203390 0.7802143
203400 0.7743637
203410 0.77866
203420 0.7784492
203430 0.7898069
203440 0.7786493
203450 0.7710931
203460 0.7814314
203470 0.7671421
203480 0.7735726
203490 0.7662191
203500 0.7612348
203510 0.7541124
203520 0.7570831
203530 0.7575212
203540 0.7567359
203550 0.7602475
203560 0.7659191
203570 0.7836464
203580 0.7819046
203590 0.7785721
203600 0.7773458
203610 0.7953087
203620 0.7884812
203630 0.7873828
203640 0.78892
203650 0.7915705
203660 0.7899904
203670 0.7924875
203680 0.7896897
203690 0.8023559
203700 0.788124
203710 0.7863806
203720 0.7879972
203730 0.7909086
203740 0.7866778
203750 0.7859708
203760 0.7677364
203770 0.7952019
203780 0.7901303
203790 0.7885348
203800 0.7904294
203810 0.7935109
203820 0.7826307
203830 0.7837169
203840 0.7801548
203850 0.780974
203860 0.7887697
203870 0.7962132
203880 0.7880265
203890 0.7984875
203900 0.7897737
203910 0.786478
203920 0.7877839
203930 0.7805319
203940 0.7745785
203950 0.7760225
203960 0.7808374
203970 0.7866715
203980 0.7912793
203990 0.7897981
204000 0.789729
204010 0.7905664
204020 0.7889921
204030 0.7925683
204040 0.7826293
204050 0.7863482
204060 0.7841889
204070 0.7755398
204080 0.7645815
204090 0.7621175
204100 0.7707055
204110 0.7727074
204120 0.765413
204130 0.757244
204140 0.7729903
204150 0.768831
204160 0.7760738
204170 0.7746853
204180 0.7616514
204190 0.7568342
204200 0.7473578
204210 0.7615904
204220 0.7683385
204230 0.776245
204240 0.7758446
204250 0.7802292
204260 0.7890022
204270 0.7924053
204280 0.7875001
204290 0.7827424
204300 0.7824564
204310 0.7876073
204320 0.7891355
204330 0.7941267
204340 0.7820936
204350 0.7905742
204360 0.7856196
204370 0.7837107
204380 0.7894096
204390 0.7775211
204400 0.7819523
204410 0.7790838
204420 0.7802978
204430 0.7932228
204440 0.7919602
204450 0.7785974
204460 0.7680612
204470 0.7730256
204480 0.7778463
204490 0.7776775
204500 0.7716249
204510 0.7713422
204520 0.7732018
204530 0.7777229
204540 0.77196
204550 0.7633493
204560 0.7700632
204570 0.7690079
204580 0.7695529
204590 0.7635744
204600 0.7752646
204610 0.777284
204620 0.7796314
204630 0.7873657
204640 0.7836221
204650 0.7762958
204660 0.7725813
204670 0.7763186
204680 0.781644
204690 0.776059
204700 0.7642243
204710 0.7708402
204720 0.7674383
204730 0.7779601
204740 0.7872235
204750 0.7781149
204760 0.7764485
204770 0.7756254
204780 0.7707142
204790 0.7693186
204800 0.7739751
204810 0.7671612
204820 0.7731366
204830 0.7699745
204840 0.7701859
204850 0.7799187
204860 0.7752944
204870 0.7824105
204880 0.7771958
204890 0.7778148
204900 0.7732167
204910 0.7918518
204920 0.7842162
204930 0.7948762
204940 0.7908288
204950 0.7869686
204960 0.7847421
204970 0.7739446
204980 0.7751266
204990 0.7629285
205000 0.7553115
205010 0.7602847
205020 0.765186
205030 0.7637704
205040 0.7841262
205050 0.7733179
205060 0.7681291
205070 0.7724182
205080 0.7720735
205090 0.765636
205100 0.7623371
205110 0.7719541
205120 0.7781252
205130 0.7736233
205140 0.7823651
205150 0.7716004
205160 0.7804981
205170 0.7694494
205180 0.7765557
205190 0.7829384
205200 0.7953159
205210 0.7922119
205220 0.7833736
205230 0.7905688
205240 0.7801183
205250 0.7884807
205260 0.7893084
205270 0.7894305
205280 0.7876359
205290 0.7746297
205300 0.7718632
205310 0.7781982
205320 0.773954
205330 0.7733189
205340 0.7736873
205350 0.7709563
205360 0.7617859
205370 0.76231
205380 0.7629796
205390 0.7627807
205400 0.7600895
205410 0.758215
205420 0.7508493
205430 0.7475816
205440 0.7547284
205450 0.7554569
205460 0.75804
205470 0.7581808
205480 0.7557426
205490 0.7489512
205500 0.754373
205510 0.7588385
205520 0.7591738
205530 0.757576
205540 0.7601014
205550 0.7629923
205560 0.7556183
205570 0.750864
205580 0.7573007
205590 0.7551513
205600 0.7605433
205610 0.7515366
205620 0.7455313
205630 0.7598267
205640 0.7472889
205650 0.7488627
205660 0.7463526
205670 0.7512385
205680 0.7479087
205690 0.7414298
205700 0.7449492
205710 0.7483879
205720 0.756184
205730 0.7547885
205740 0.7530425
205750 0.7525061
205760 0.7586685
205770 0.7669033
205780 0.7579498
205790 0.7545008
205800 0.7603919
205810 0.7511519
205820 0.7622905
205830 0.755522
205840 0.7558706
205850 0.7480981
205860 0.7578767
205870 0.7559785
205880 0.7499683
205890 0.7535852
205900 0.7595556
205910 0.7474606
205920 0.7481226
205930 0.7536232
205940 0.7454128
205950 0.7561264
205960 0.7561463
205970 0.7709374
205980 0.7769855
205990 0.7869008
206000 0.7798601
206010 0.7800519
206020 0.7716413
206030 0.7784235
206040 0.780259
206050 0.7667584
206060 0.7805889
206070 0.793059
206080 0.7869642
206090 0.7818016
206100 0.7833753
206110 0.7756062
206120 0.7738654
206130 0.7727234
206140 0.7791923
206150 0.802023
206160 0.7834267
206170 0.7873292
206180 0.7789961
206190 0.770175
206200 0.777439
206210 0.7692538
206220 0.76789
206230 0.7627349
206240 0.7617526
206250 0.7693394
206260 0.7607716
206270 0.7545601
206280 0.7502609
206290 0.7553439
206300 0.7625042
206310 0.7546928
206320 0.7554119
206330 0.7606651
206340 0.7607754
206350 0.7545421
206360 0.7615469
206370 0.7647459
206380 0.7679341
206390 0.7770997
206400 0.7543044
206410 0.7530203
206420 0.7636447
206430 0.7731819
206440 0.7664316
206450 0.7675999
206460 0.7516251
206470 0.7581831
206480 0.7491194
206490 0.743587
206500 0.7521319
206510 0.7540157
206520 0.7545887
206530 0.7570602
206540 0.7517954
206550 0.7490771
206560 0.7619297
206570 0.7563305
206580 0.7652203
206590 0.753081
206600 0.7801765
206610 0.7677877
206620 0.7676707
206630 0.7636184
206640 0.7593157
206650 0.7670408
206660 0.7761307
206670 0.7705879
206680 0.7653062
206690 0.7739573
206700 0.7675433
206710 0.7819464
206720 0.7725502
206730 0.7639324
206740 0.7544891
206750 0.7565395
206760 0.7453238
206770 0.7446814
206780 0.7446166
206790 0.7422103
206800 0.743492
206810 0.7512928
206820 0.7601288
206830 0.7567888
206840 0.7648066
206850 0.7711392
206860 0.7620558
206870 0.7739928
206880 0.7772689
206890 0.7785581
206900 0.7611986
206910 0.7650751
206920 0.7630154
206930 0.7616069
206940 0.7658108
206950 0.7673331
206960 0.7512
206970 0.7602379
206980 0.7484478
206990 0.7434086
207000 0.7577006
207010 0.7500597
207020 0.7515485
207030 0.7503144
207040 0.7589102
207050 0.7641576
207060 0.7597466
207070 0.7539287
207080 0.7593487
207090 0.7543484
207100 0.7518457
207110 0.7698907
207120 0.7542737
207130 0.7452757
207140 0.7595606
207150 0.7588989
207160 0.7529309
207170 0.7577909
207180 0.7606795
207190 0.751019
207200 0.7528588
207210 0.7541378
207220 0.7618062
207230 0.7594582
207240 0.750203
207250 0.7589561
207260 0.7518898
207270 0.7473087
207280 0.7546977
207290 0.7471744
207300 0.7534546
207310 0.7575449
207320 0.7589713
207330 0.7622504
207340 0.7534265
207350 0.7477128
207360 0.7587861
207370 0.7560205
207380 0.762668
207390 0.765914
207400 0.7673141
207410 0.7673309
207420 0.7595253
207430 0.7674985
207440 0.7596577
207450 0.7498361
207460 0.7564304
207470 0.7475742
207480 0.7585703
207490 0.7594766
207500 0.7544338
207510 0.7709792
207520 0.766924
207530 0.762279
207540 0.7525857
207550 0.7459754
207560 0.7459083
207570 0.757552
207580 0.7541491
207590 0.7562653
207600 0.7477359
207610 0.7481149
207620 0.7469934
207630 0.7508823
207640 0.7373651
207650 0.7242967
207660 0.7305413
207670 0.7455416
207680 0.7423093
207690 0.738879
207700 0.743937
207710 0.7342943
207720 0.7316544
207730 0.7422711
207740 0.7381338
207750 0.7275054
207760 0.7355705
207770 0.7290541
207780 0.7211434
207790 0.7338485
207800 0.7405645
207810 0.7460367
207820 0.7420892
207830 0.7521176
207840 0.7487104
207850 0.7401646
207860 0.7344896
207870 0.737591
207880 0.7363514
207890 0.7342957
207900 0.7377614
207910 0.7368858
207920 0.7229356
207930 0.7264974
207940 0.7211641
207950 0.7317054
207960 0.7288958
207970 0.7314382
207980 0.7477109
207990 0.7400427
208000 0.7370586
208010 0.7313231
208020 0.7412081
208030 0.7456324
208040 0.7482773
208050 0.7476471
208060 0.7479318
208070 0.7348725
208080 0.7243726
208090 0.7338127
208100 0.7329293
208110 0.7363112
208120 0.7444817
208130 0.7545464
208140 0.745999
208150 0.7435594
208160 0.7471031
208170 0.7449458
208180 0.7509151
208190 0.741237
208200 0.750205
208210 0.7611338
208220 0.7457712
208230 0.7476791
208240 0.7368897
208250 0.7395173
208260 0.7397177
208270 0.7433992
208280 0.7447024
208290 0.7538637
208300 0.7448894
208310 0.7366868
208320 0.735589
208330 0.7313377
208340 0.7380886
208350 0.743107
208360 0.7363268
208370 0.7354262
208380 0.7422906
208390 0.7482974
208400 0.7638189
208410 0.7658758
208420 0.7647761
208430 0.7641129
208440 0.7708854
208450 0.7670692
208460 0.7561828
208470 0.7574893
208480 0.7617457
208490 0.7630138
208500 0.7658428
208510 0.7539233
208520 0.7471097
208530 0.7447265
208540 0.7508034
208550 0.7508078
208560 0.7458795
208570 0.7545273
208580 0.7384149
208590 0.7461516
208600 0.7442539
208610 0.745669
208620 0.7364845
208630 0.7441316
208640 0.7405021
208650 0.7406743
208660 0.7493269
208670 0.7566685
208680 0.762781
208690 0.7585685
208700 0.7440194
208710 0.7564523
208720 0.7581427
208730 0.7554817
208740 0.7511809
208750 0.7420588
208760 0.7397493
208770 0.7372814
208780 0.7464746
208790 0.7351506
208800 0.7442255
208810 0.7378759
208820 0.7509341
208830 0.7544051
208840 0.7501898
208850 0.7623094
208860 0.7692317
208870 0.7629368
208880 0.7552127
208890 0.7455363
208900 0.7530803
208910 0.7593487
208920 0.750734
208930 0.752446
208940 0.7562558
208950 0.7467673
208960 0.7495965
208970 0.7530398
208980 0.755322
208990 0.7515298
209000 0.7603822
209010 0.7524627
209020 0.7549349
209030 0.7608081
209040 0.7619728
209050 0.7593397
209060 0.7456504
209070 0.7573122
209080 0.7608513
209090 0.7638686
209100 0.7613622
209110 0.7654554
209120 0.7630826
209130 0.7677599
209140 0.7665844
209150 0.7701418
209160 0.7709814
209170 0.758904
209180 0.7584042
209190 0.7613386
209200 0.7569669
209210 0.7609097
209220 0.7727486
209230 0.7574791
209240 0.7661439
209250 0.7641987
209260 0.7640553
209270 0.7584822
209280 0.7620571
209290 0.7491654
209300 0.7526416
209310 0.7554898
209320 0.7579288
209330 0.7662193
209340 0.7600473
209350 0.7602031
209360 0.7711608
209370 0.7809665
209380 0.7831828
209390 0.7732139
209400 0.7578067
209410 0.7626814
209420 0.7628593
209430 0.7712277
209440 0.7631539
209450 0.7692028
209460 0.7640036
209470 0.7587165
209480 0.7604033
209490 0.7571363
209500 0.7432239
209510 0.7573973
209520 0.7567225
209530 0.7603244
209540 0.7554197
209550 0.7579434
209560 0.7625065
209570 0.7551555
209580 0.7495665
209590 0.7515522
209600 0.763936
209610 0.7587282
209620 0.7588809
209630 0.7587141
209640 0.7654361
209650 0.7683978
209660 0.771791
209670 0.7615585
209680 0.758576
209690 0.7598634
209700 0.765955
209710 0.7699712
209720 0.760718
209730 0.7625778
209740 0.7698222
209750 0.7696093
209760 0.7616419
209770 0.7587336
209780 0.7495162
209790 0.7559594
209800 0.7501976
209810 0.7544476
209820 0.7648252
209830 0.7652858
209840 0.7655944
209850 0.7649069
209860 0.7572182
209870 0.7615155
209880 0.7671592
209890 0.7542381
209900 0.757104
209910 0.7585968
209920 0.7615058
209930 0.7552512
209940 0.7558439
209950 0.7658251
209960 0.7593691
209970 0.7624348
209980 0.7732948
209990 0.7629923
210000 0.7641616
210010 0.7631077
210020 0.762803
210030 0.7618135
210040 0.7521065
210050 0.7595428
210060 0.7624928
210070 0.7439438
210080 0.7445911
210090 0.761295
210100 0.7664183
210110 0.7663813
210120 0.7728115
210130 0.7801861
210140 0.7832736
210150 0.7815861
210160 0.7788702
210170 0.7797308
210180 0.7867585
210190 0.7752855
210200 0.7751753
210210 0.7680904
210220 0.7810726
210230 0.7640827
210240 0.7592534
210250 0.7721483
210260 0.7750228
210270 0.7751973
210280 0.7777358
210290 0.7858411
210300 0.7823438
210310 0.783843
210320 0.7857682
210330 0.7860804
210340 0.781728
210350 0.7918722
210360 0.7824729
210370 0.7905341
210380 0.799973
210390 0.7977618
210400 0.7957696
210410 0.7995092
210420 0.7850942
210430 0.790176
210440 0.7823778
210450 0.7808254
210460 0.8019074
210470 0.7981868
210480 0.7828953
210490 0.7789813
210500 0.7765032
210510 0.7730283
210520 0.786792
210530 0.7878743
210540 0.7840402
210550 0.7883226
210560 0.7886767
210570 0.7797989
210580 0.7769248
210590 0.7884689
210600 0.7887629
210610 0.7880227
210620 0.7880124
210630 0.7863817
210640 0.7821061
210650 0.7660434
210660 0.7785987
210670 0.7762696
210680 0.7865
210690 0.7878042
210700 0.7772551
210710 0.7739339
210720 0.7746407
210730 0.7797004
210740 0.7738668
210750 0.7736523
210760 0.7637864
210770 0.7795319
210780 0.7688296
210790 0.7662401
210800 0.7627969
210810 0.7709839
210820 0.7806691
210830 0.7778708
210840 0.7769266
210850 0.7746112
210860 0.7881169
210870 0.7881923
210880 0.7911184
210890 0.7910006
210900 0.7839258
210910 0.7961356
210920 0.7861046
210930 0.7876087
210940 0.7777393
210950 0.7840357
210960 0.7709065
210970 0.7762603
210980 0.7752767
210990 0.7749752
211000 0.7814226
211010 0.7756515
211020 0.782539
211030 0.7783148
211040 0.7827918
211050 0.7937551
211060 0.7847519
211070 0.7742494
211080 0.7744152
211090 0.77902
211100 0.7758049
211110 0.775291
211120 0.7622883
211130 0.7754585
211140 0.771212
211150 0.7772745
211160 0.7917436
211170 0.8028873
211180 0.7919228
211190 0.802753
211200 0.8122274
211210 0.8009121
211220 0.8091664
211230 0.7986547
211240 0.7965105
211250 0.8016956
211260 0.805793
211270 0.8097542
211280 0.8084098
211290 0.8084158
211300 0.8093545
211310 0.8122845
211320 0.8080977
211330 0.7931513
211340 0.8033357
211350 0.8016231
211360 0.7922578
211370 0.8070016
211380 0.8158167
211390 0.8094949
211400 0.8036481
211410 0.8078797
211420 0.802482
211430 0.8086719
211440 0.8131239
211450 0.8095366
211460 0.7996928
211470 0.8035151
211480 0.7983561
211490 0.7903946
211500 0.7838406
211510 0.7801539
211520 0.7819449
211530 0.7905108
211540 0.7934753
211550 0.7980801
211560 0.7946482
211570 0.8033454
211580 0.805096
211590 0.7910495
211600 0.7988716
211610 0.7895803
211620 0.7854437
211630 0.7883112
211640 0.7826235
211650 0.7900281
211660 0.7843046
211670 0.7820217
211680 0.7740007
211690 0.7783961
211700 0.7768301
211710 0.7767854
211720 0.7721078
211730 0.7741838
211740 0.7703141
211750 0.7799767
211760 0.7925326
211770 0.7856189
211780 0.7811562
211790 0.7823339
211800 0.7902775
211810 0.7879096
211820 0.7971007
211830 0.7977698
211840 0.8084576
211850 0.8004004
211860 0.7996168
211870 0.7814882
211880 0.7922691
211890 0.79556
211900 0.7949557
211910 0.7945119
211920 0.7934638
211930 0.790088
211940 0.7789345
211950 0.7829227
211960 0.784024
211970 0.7851214
211980 0.7803706
211990 0.7837378
212000 0.774088
212010 0.7809636
212020 0.7841504
212030 0.7724054
212040 0.7640766
212050 0.7712966
212060 0.788232
212070 0.7613673
212080 0.7692778
212090 0.7818505
212100 0.7797682
212110 0.7884414
212120 0.798308
212130 0.8090903
212140 0.8126537
212150 0.8149487
212160 0.8059767
212170 0.8038508
212180 0.7902997
212190 0.7860203
212200 0.7938135
212210 0.7927145
212220 0.7912195
212230 0.8035223
212240 0.7944736
212250 0.7922532
212260 0.7855834
212270 0.7885423
212280 0.7983259
212290 0.7951344
212300 0.7839156
212310 0.793186
212320 0.791466
212330 0.7968399
212340 0.7936063
212350 0.7948834
212360 0.7945381
212370 0.7933443
212380 0.802745
212390 0.8004652
212400 0.8049568
212410 0.8108608
212420 0.815583
212430 0.8064241
212440 0.8036473
212450 0.7984169
212460 0.7898332
212470 0.7785449
212480 0.7792541
212490 0.7901063
212500 0.7996796
212510 0.7914161
212520 0.7964977
212530 0.7849759
212540 0.7889978
212550 0.7923935
212560 0.7964349
212570 0.7924168
212580 0.790396
212590 0.7829034
212600 0.7906448
212610 0.7745338
212620 0.7890841
212630 0.7911671
212640 0.7902978
212650 0.7748097
212660 0.7800742
212670 0.780924
212680 0.7803341
212690 0.7720394
212700 0.7695804
212710 0.764438
212720 0.7825501
212730 0.7832015
212740 0.7831791
212750 0.7745652
212760 0.7732353
212770 0.7827852
212780 0.7780106
212790 0.7773995
212800 0.7768397
212810 0.7831022
212820 0.7794778
212830 0.77341
212840 0.781356
212850 0.7714152
212860 0.7616186
212870 0.7649698
212880 0.7790984
212890 0.7765691
212900 0.766389
212910 0.7637117
212920 0.7716562
212930 0.7732739
212940 0.7684631
212950 0.7709436
212960 0.7847425
212970 0.7853162
212980 0.7914264
212990 0.7851644
213000 0.7757039
213010 0.7885534
213020 0.7904552
213030 0.7853639
213040 0.7876759
213050 0.793574
213060 0.7906643
213070 0.7754028
213080 0.7679337
213090 0.77843
213100 0.7834204
213110 0.7845502
213120 0.7781202
213130 0.7806036
213140 0.7896768
213150 0.7806548
213160 0.7715778
213170 0.7846024
213180 0.7695094
213190 0.7708277
213200 0.7728829
213210 0.7754982
213220 0.7744505
213230 0.7748297
213240 0.7741445
213250 0.7763102
213260 0.7732391
213270 0.7790658
213280 0.7725163
213290 0.7787968
213300 0.7780356
213310 0.786316
213320 0.7807515
213330 0.7814258
213340 0.7782389
213350 0.7619252
213360 0.7805197
213370 0.7638237
213380 0.7607511
213390 0.7593783
213400 0.7626596
213410 0.7685115
213420 0.7735468
213430 0.7863766
213440 0.7883753
213450 0.7835352
213460 0.7650695
213470 0.7611684
213480 0.7620984
213490 0.7640989
213500 0.7607004
213510 0.7694928
213520 0.7678588
213530 0.7711064
213540 0.7643511
213550 0.7540201
213560 0.7509347
213570 0.7701841
213580 0.76436
213590 0.7729221
213600 0.7761509
213610 0.7751244
213620 0.7811179
213630 0.7598449
213640 0.7682743
213650 0.7725405
213660 0.774307
213670 0.7780851
213680 0.773962
213690 0.7621517
213700 0.7665823
213710 0.7615885
213720 0.7617035
213730 0.7698568
213740 0.7683533
213750 0.7622826
213760 0.7584047
213770 0.7639863
213780 0.7687774
213790 0.7651427
213800 0.7689664
213810 0.7512984
213820 0.7641449
213830 0.7652997
213840 0.7631496
213850 0.768001
213860 0.7825382
213870 0.7787139
213880 0.7706438
213890 0.7684364
213900 0.7764547
213910 0.7721258
213920 0.774883
213930 0.7712507
213940 0.7681008
213950 0.766735
213960 0.7662747
213970 0.7693778
213980 0.7657762
213990 0.7582522
214000 0.7512026
214010 0.7453553
214020 0.7441436
214030 0.7512643
214040 0.7425272
214050 0.7442299
214060 0.7523189
214070 0.7515924
214080 0.7557245
214090 0.75129
214100 0.7545383
214110 0.7510478
214120 0.7407303
214130 0.7524709
214140 0.757275
214150 0.7490782
214160 0.7371117
214170 0.7294213
214180 0.743154
214190 0.7385912
214200 0.7260182
214210 0.7245697
214220 0.7316173
214230 0.73255
214240 0.7370371
214250 0.7380785
214260 0.740162
214270 0.7317909
214280 0.7341719
214290 0.7427674
214300 0.741909
214310 0.7518176
214320 0.7496561
214330 0.7482581
214340 0.745043
214350 0.7493237
214360 0.7470314
214370 0.7411667
214380 0.748252
214390 0.7410905
214400 0.7404755
214410 0.7519303
214420 0.7476006
214430 0.7430588
214440 0.7486246
214450 0.7392024
214460 0.7240127
214470 0.7429019
214480 0.7382953
214490 0.7387459
214500 0.7392492
214510 0.7448946
214520 0.7382168
214530 0.7367879
214540 0.7397566
214550 0.7438405
214560 0.7257832
214570 0.7371048
214580 0.7399169
214590 0.7439489
214600 0.7298719
214610 0.7408212
214620 0.75216
214630 0.7525265
214640 0.7614045
214650 0.7736104
214660 0.7639494
214670 0.7588458
214680 0.7589807
214690 0.7633267
214700 0.7594938
214710 0.7580826
214720 0.7539179
214730 0.7722998
214740 0.7609399
214750 0.7721093
214760 0.7644629
214770 0.7732058
214780 0.7637793
214790 0.7650699
214800 0.7655075
214810 0.7778532
214820 0.7746066
214830 0.7775649
214840 0.7776316
214850 0.7722287
214860 0.7657899
214870 0.7716679
214880 0.7633867
214890 0.7662913
214900 0.7684333
214910 0.772634
214920 0.7648466
214930 0.7592701
214940 0.7558435
214950 0.7529286
214960 0.758132
214970 0.7562312
214980 0.7562309
214990 0.7701517
215000 0.7651035
215010 0.7656507
215020 0.7636781
215030 0.7526012
215040 0.7499003
215050 0.7554518
215060 0.7575957
215070 0.7522974
215080 0.7590712
215090 0.7681135
215100 0.770109
215110 0.7699982
215120 0.7580375
215130 0.7707102
215140 0.7609521
215150 0.7624986
215160 0.780306
215170 0.78292
215180 0.782944
215190 0.7813593
215200 0.7813139
215210 0.7795922
215220 0.7730028
215230 0.782428
215240 0.7657329
215250 0.7650619
215260 0.7827095
215270 0.771374
215280 0.7827919
215290 0.7778828
215300 0.7756369
215310 0.7912219
215320 0.7748844
215330 0.7620583
215340 0.7672746
215350 0.7720019
215360 0.7669348
215370 0.762373
215380 0.7641295
215390 0.7645525
215400 0.7766937
215410 0.7790679
215420 0.7742262
215430 0.7825382
215440 0.7794315
215450 0.7784902
215460 0.7621322
215470 0.767877
215480 0.7757054
215490 0.7722703
215500 0.7644603
215510 0.7740939
215520 0.7787523
215530 0.7770371
215540 0.7735814
215550 0.7784189
215560 0.7839388
215570 0.7729273
215580 0.7813199
215590 0.7830964
215600 0.778768
215610 0.7706217
215620 0.7678933
215630 0.7774906
215640 0.7782699
215650 0.7750275
215660 0.7756152
215670 0.7686579
215680 0.7709053
215690 0.7726072
215700 0.7701907
215710 0.7713593
215720 0.7747058
215730 0.7581348
215740 0.7739782
215750 0.7523162
215760 0.759783
215770 0.7741194
215780 0.7713217
215790 0.7709888
215800 0.7705801
215810 0.7710249
215820 0.7737979
215830 0.7824001
215840 0.7806668
215850 0.7736663
215860 0.7816271
215870 0.7741705
215880 0.7725196
215890 0.7668381
215900 0.7640713
215910 0.7541419
215920 0.7660176
215930 0.7583333
215940 0.7677777
215950 0.7721272
215960 0.7703661
215970 0.7651224
215980 0.7638577
215990 0.7585472
216000 0.7695475
216010 0.7647694
216020 0.7566802
216030 0.7620007
216040 0.7551203
216050 0.7524564
216060 0.759988
216070 0.7584634
216080 0.7573291
216090 0.7553459
216100 0.7681655
216110 0.7623071
216120 0.7594714
216130 0.757184
216140 0.7541296
216150 0.7496632
216160 0.7526571
216170 0.7445652
216180 0.7510492
216190 0.749025
216200 0.7644746
216210 0.7614365
216220 0.7639009
216230 0.7629116
216240 0.757174
216250 0.7714709
216260 0.763403
216270 0.7709084
216280 0.7795722
216290 0.7642134
216300 0.7693428
216310 0.766978
216320 0.7565382
216330 0.7585372
216340 0.7605332
216350 0.7608075
216360 0.7564467
216370 0.753371
216380 0.7476823
216390 0.7516567
216400 0.7476121
216410 0.7543364
216420 0.771779
216430 0.7664217
216440 0.7519136
216450 0.7618868
216460 0.7593743
216470 0.7560591
216480 0.7727414
216490 0.7749935
216500 0.7709094
216510 0.7716064
216520 0.7743244
216530 0.7843567
216540 0.7730405
216550 0.7702947
216560 0.7678767
216570 0.7641422
216580 0.7725692
216590 0.7806771
216600 0.7774084
216610 0.7790639
216620 0.7830251
216630 0.7778337
216640 0.7846119
216650 0.7803617
216660 0.7743173
216670 0.7746338
216680 0.7675361
216690 0.7676253
216700 0.7763425
216710 0.7746356
216720 0.7826825
216730 0.7701435
216740 0.7721822
216750 0.7726105
216760 0.7702637
216770 0.7798638
216780 0.7972484
216790 0.781466
216800 0.7793096
216810 0.7865892
216820 0.7766533
216830 0.7880211
216840 0.7809189
216850 0.7852079
216860 0.7778738
216870 0.7698067
216880 0.777621
216890 0.7649456
216900 0.7796348
216910 0.7798809
216920 0.7763662
216930 0.7714314
216940 0.7820377
216950 0.7884343
216960 0.7882425
216970 0.786968
216980 0.7911636
216990 0.785844
217000 0.7798304
217010 0.7885727
217020 0.7874781
217030 0.7784076
217040 0.7870889
217050 0.7869978
217060 0.7824628
217070 0.7821931
217080 0.777975
217090 0.7974026
217100 0.7973534
217110 0.7848821
217120 0.7863325
217130 0.7863191
217140 0.77579
217150 0.7813563
217160 0.7867641
217170 0.7805908
217180 0.7740974
217190 0.7710245
217200 0.7833776
217210 0.790253
217220 0.7792233
217230 0.7910694
217240 0.7940782
217250 0.7944995
217260 0.7857831
217270 0.7909115
217280 0.7859462
217290 0.7946051
217300 0.7942604
217310 0.79657
217320 0.7922104
217330 0.7947284
217340 0.7961578
217350 0.7824048
217360 0.787013
217370 0.7801855
217380 0.787645
217390 0.7853708
217400 0.7682773
217410 0.774132
217420 0.7747278
217430 0.771362
217440 0.7638674
217450 0.7682537
217460 0.7687002
217470 0.7670457
217480 0.7669187
217490 0.7613309
217500 0.748389
217510 0.7550017
217520 0.7544187
217530 0.7640501
217540 0.759024
217550 0.7648764
217560 0.7557139
217570 0.7580325
217580 0.7560824
217590 0.7580763
217600 0.7535483
217610 0.7535804
217620 0.7526438
217630 0.7602215
217640 0.7584506
217650 0.7574564
217660 0.7608168
217670 0.7636644
217680 0.7674195
217690 0.7689646
217700 0.7638403
217710 0.7590159
217720 0.761333
217730 0.7481608
217740 0.7574611
217750 0.7713386
217760 0.7672102
217770 0.7757477
217780 0.7674788
217790 0.7727752
217800 0.7738729
217810 0.7699274
217820 0.7670867
217830 0.7668203
217840 0.7681682
217850 0.7677885
217860 0.766119
217870 0.7652234
217880 0.761969
217890 0.7612532
217900 0.7677295
217910 0.7593698
217920 0.7695549
217930 0.7543584
217940 0.7660327
217950 0.7729891
217960 0.7651072
217970 0.7593027
217980 0.7519755
217990 0.752756
218000 0.7617189
218010 0.760749
218020 0.7464083
218030 0.7373349
218040 0.7395515
218050 0.7423176
218060 0.7561306
218070 0.7518503
218080 0.7493509
218090 0.7499194
218100 0.7423864
218110 0.7466795
218120 0.7461693
218130 0.7440858
218140 0.7424593
218150 0.7450339
218160 0.7461227
218170 0.7528266
218180 0.7507673
218190 0.7609285
218200 0.7689668
218210 0.7657216
218220 0.7723367
218230 0.7703375
218240 0.7747958
218250 0.7646286
218260 0.7567776
218270 0.7480243
218280 0.7537113
218290 0.7653906
218300 0.7800597
218310 0.7749926
218320 0.7652305
218330 0.7593978
218340 0.7471136
218350 0.7366776
218360 0.7420053
218370 0.7409195
218380 0.727263
218390 0.7395884
218400 0.7395849
218410 0.7496724
218420 0.7450729
218430 0.7369286
218440 0.7418872
218450 0.7521214
218460 0.7620609
218470 0.7680573
218480 0.7729369
218490 0.7678807
218500 0.7612624
218510 0.7508805
218520 0.7544472
218530 0.7540526
218540 0.7610377
218550 0.7604679
218560 0.7662215
218570 0.7609682
218580 0.77872
218590 0.7854954
218600 0.7817707
218610 0.7776149
218620 0.7862532
218630 0.7938159
218640 0.792461
218650 0.7853175
218660 0.7807646
218670 0.7860044
218680 0.7783775
218690 0.7892609
218700 0.7912256
218710 0.7943057
218720 0.7897759
218730 0.7854549
218740 0.7813867
218750 0.7731817
218760 0.7687671
218770 0.7712348
218780 0.76583
218790 0.7632391
218800 0.7580986
218810 0.7693563
218820 0.7751808
218830 0.7686928
218840 0.7593369
218850 0.7541158
218860 0.752777
218870 0.7479456
218880 0.7529733
218890 0.7650757
218900 0.763918
218910 0.7674379
218920 0.7592712
218930 0.76214
218940 0.7696887
218950 0.7605672
218960 0.7504301
218970 0.7694575
218980 0.7760404
218990 0.7732979
219000 0.7790364
219010 0.7762564
219020 0.774962
219030 0.7697601
219040 0.7606723
219050 0.7734695
219060 0.7713158
219070 0.7620848
219080 0.7645141
219090 0.7552757
219100 0.7564425
219110 0.7542833
219120 0.7557967
219130 0.7693745
219140 0.7682786
219150 0.7640026
219160 0.7529043
219170 0.7670106
219180 0.7610633
219190 0.765093
219200 0.7617274
219210 0.7627635
219220 0.7743748
219230 0.7627146
219240 0.7577253
219250 0.7600013
219260 0.7804341
219270 0.7748346
219280 0.7750126
219290 0.7661477
219300 0.7766439
219310 0.7720219
219320 0.7782311
219330 0.7763869
219340 0.7765689
219350 0.7685172
219360 0.7620161
219370 0.77742
219380 0.7680452
219390 0.7616709
219400 0.7623469
219410 0.7638016
219420 0.7610906
219430 0.7673196
219440 0.7536057
219450 0.7514551
219460 0.758804
219470 0.7606685
219480 0.7658821
219490 0.763961
219500 0.7689034
219510 0.763697
219520 0.7674314
219530 0.7600719
219540 0.7730201
219550 0.7732067
219560 0.7780773
219570 0.7749394
219580 0.7736118
219590 0.7754471
219600 0.7821987
219610 0.7839174
219620 0.7832276
219630 0.7813511
219640 0.7858003
219650 0.7898337
219660 0.7842641
219670 0.7758623
219680 0.7761855
219690 0.7800757
219700 0.7820011
219710 0.790148
219720 0.7885052
219730 0.778843
219740 0.7790301
219750 0.7788616
219760 0.7756583
219770 0.7687823
219780 0.7709044
219790 0.756482
219800 0.7639471
219810 0.7543423
219820 0.7514585
219830 0.7589529
219840 0.7588742
219850 0.7745994
219860 0.7683293
219870 0.7709515
219880 0.7694746
219890 0.7572146
219900 0.7600305
219910 0.7657716
219920 0.7715083
219930 0.7693959
219940 0.7787876
219950 0.7769988
219960 0.7738536
219970 0.7682006
219980 0.770069
219990 0.7664644
220000 0.7639301
220010 0.7705441
220020 0.7651664
220030 0.7698741
220040 0.7707435
220050 0.7732036
220060 0.7772025
220070 0.7911367
220080 0.7834766
220090 0.7723466
220100 0.7776882
220110 0.7820179
220120 0.7799018
220130 0.7726868
220140 0.7742429
220150 0.7771315
220160 0.773692
220170 0.778694
220180 0.7774438
220190 0.7852335
220200 0.7772928
220210 0.7835967
220220 0.7784221
220230 0.7856055
220240 0.7851879
220250 0.7846906
220260 0.7751268
220270 0.7859516
220280 0.7887299
220290 0.7703993
220300 0.7740812
220310 0.7659274
220320 0.7670483
220330 0.7688784
220340 0.7602513
220350 0.7645386
220360 0.7656637
220370 0.7684307
220380 0.7770377
220390 0.7954962
220400 0.781739
220410 0.7785457
220420 0.7781112
220430 0.7751602
220440 0.779017
220450 0.7816601
220460 0.7779841
220470 0.788416
220480 0.7911711
220490 0.7882742
220500 0.7857895
220510 0.7855031
220520 0.7925029
220530 0.7996404
220540 0.7903725
220550 0.7856337
220560 0.7841262
220570 0.7727646
220580 0.7913765
220590 0.7957755
220600 0.7938477
220610 0.7890561
220620 0.7941154
220630 0.7880102
220640 0.7947203
220650 0.7870269
220660 0.7854583
220670 0.7777854
220680 0.7901161
220690 0.7784376
220700 0.7762095
220710 0.7785041
220720 0.7730241
220730 0.7767277
220740 0.7795366
220750 0.7744844
220760 0.7801834
220770 0.7707117
220780 0.7748998
220790 0.7699731
220800 0.760851
220810 0.7573166
220820 0.7693731
220830 0.7708845
220840 0.759781
220850 0.7639289
220860 0.7528025
220870 0.7658202
220880 0.7587825
220890 0.7589061
220900 0.7706247
220910 0.7703691
220920 0.7785093
220930 0.7749816
220940 0.7742047
220950 0.7662706
220960 0.7784184
220970 0.7807648
220980 0.7766865
220990 0.7851208
221000 0.7875816
221010 0.7895941
221020 0.791875
221030 0.779778
221040 0.7736268
221050 0.7805068
221060 0.7862384
221070 0.7836772
221080 0.7899259
221090 0.7897815
221100 0.7837754
221110 0.8026934
221120 0.7955398
221130 0.8020393
221140 0.7877423
221150 0.7961143
221160 0.7856829
221170 0.7802423
221180 0.7793708
221190 0.7828803
221200 0.7822452
221210 0.7727881
221220 0.7770143
221230 0.782404
221240 0.7841308
221250 0.7893535
221260 0.7854529
221270 0.7762615
221280 0.7766793
221290 0.7727551
221300 0.7662846
221310 0.7638499
221320 0.7601106
221330 0.7596952
221340 0.7552634
221350 0.7576227
221360 0.760748
221370 0.7582895
221380 0.7612615
221390 0.7580791
221400 0.7669902
221410 0.761386
221420 0.7646237
221430 0.7751198
221440 0.7686996
221450 0.7795753
221460 0.7770991
221470 0.7810557
221480 0.7770851
221490 0.777261
221500 0.7780445
221510 0.7822517
221520 0.7758158
221530 0.7709983
221540 0.7854857
221550 0.7765755
221560 0.7828708
221570 0.7840722
221580 0.7809889
221590 0.7744958
221600 0.7960826
221610 0.7937803
221620 0.7816499
221630 0.7829296
221640 0.7837604
221650 0.7762501
221660 0.7828768
221670 0.7811645
221680 0.77345
221690 0.7718799
221700 0.7687594
221710 0.7767765
221720 0.7790308
221730 0.7981322
221740 0.7889376
221750 0.7797443
221760 0.7800347
221770 0.7734056
221780 0.7731616
221790 0.7707816
221800 0.7821629
221810 0.7715057
221820 0.7754852
221830 0.774541
221840 0.7684985
221850 0.7658772
221860 0.770807
221870 0.7633423
221880 0.7567993
221890 0.7533612
221900 0.7664791
221910 0.7713664
221920 0.7655647
221930 0.7785218
221940 0.7697204
221950 0.7713707
221960 0.7728343
221970 0.7870668
221980 0.7773792
221990 0.7824004
222000 0.7798974
222010 0.774177
222020 0.7834841
222030 0.7825261
222040 0.7625053
222050 0.7710073
222060 0.7552812
222070 0.7660562
222080 0.7740061
222090 0.7751439
222100 0.7900049
222110 0.7730479
222120 0.7829484
222130 0.77149
222140 0.7897047
222150 0.7770889
222160 0.7697889
222170 0.7755411
222180 0.7655824
222190 0.7595675
222200 0.7653668
222210 0.7640877
222220 0.7641751
222230 0.7695652
222240 0.7701146
222250 0.7684216
222260 0.7867194
222270 0.7911779
222280 0.782789
222290 0.7795188
222300 0.7782
222310 0.7787809
222320 0.7864442
222330 0.7825568
222340 0.7793969
222350 0.7748487
222360 0.7609652
222370 0.7572265
222380 0.7663828
222390 0.7657645
222400 0.772119
222410 0.7702066
222420 0.7783005
222430 0.7733341
222440 0.7850669
222450 0.7858518
222460 0.7829062
222470 0.7876624
222480 0.792486
222490 0.7843359
222500 0.7701277
222510 0.773583
222520 0.7757483
222530 0.7922632
222540 0.7743267
222550 0.7788547
222560 0.7703586
222570 0.7734371
222580 0.765283
222590 0.7824826
222600 0.7896857
222610 0.7822396
222620 0.7806358
222630 0.7851424
222640 0.7899741
222650 0.7957959
222660 0.7924611
222670 0.7899695
222680 0.7937917
222690 0.7831879
222700 0.789057
222710 0.781282
222720 0.783089
222730 0.7766017
222740 0.7734187
222750 0.7720249
222760 0.7821266
222770 0.7866959
222780 0.7844644
222790 0.7916073
222800 0.775211
222810 0.7806552
222820 0.788212
222830 0.7967004
222840 0.7985771
222850 0.7899364
222860 0.7767935
222870 0.7777446
222880 0.7821867
222890 0.7832864
222900 0.7778459
222910 0.7828923
222920 0.7797889
222930 0.7729275
222940 0.7786205
222950 0.7711334
222960 0.7673892
222970 0.7595038
222980 0.7735785
222990 0.7744077
223000 0.7835685
223010 0.7872272
223020 0.7780316
223030 0.7836332
223040 0.7720284
223050 0.7686456
223060 0.7803597
223070 0.7786956
223080 0.7751227
223090 0.7724162
223100 0.7697248
223110 0.7747604
223120 0.7724301
223130 0.7692462
223140 0.7657114
223150 0.7735547
223160 0.7805439
223170 0.770568
223180 0.7805402
223190 0.7710668
223200 0.7643934
223210 0.7765979
223220 0.7627429
223230 0.7745362
223240 0.773517
223250 0.7652962
223260 0.7637454
223270 0.780892
223280 0.7822846
223290 0.7709848
223300 0.7631775
223310 0.7637822
223320 0.758517
223330 0.753082
223340 0.7679437
223350 0.7676436
223360 0.7742353
223370 0.7795838
223380 0.7649954
223390 0.7626753
223400 0.7552807
223410 0.7588576
223420 0.75449
223430 0.7680933
223440 0.75826
223450 0.7638407
223460 0.7655145
223470 0.7723362
223480 0.7713252
223490 0.7663084
223500 0.7609962
223510 0.7581806
223520 0.770276
223530 0.7595415
223540 0.7592471
223550 0.7745802
223560 0.7646742
223570 0.7639918
223580 0.7624286
223590 0.7720209
223600 0.7750837
223610 0.775492
223620 0.767915
223630 0.7795634
223640 0.7688467
223650 0.7712842
223660 0.7599452
223670 0.7667394
223680 0.7688734
223690 0.7711809
223700 0.7557712
223710 0.7507163
223720 0.7561898
223730 0.7576674
223740 0.7613302
223750 0.7576343
223760 0.7651811
223770 0.7760812
223780 0.7669812
223790 0.7738547
223800 0.7667496
223810 0.7775449
223820 0.7653681
223830 0.7655835
223840 0.7659631
223850 0.7614498
223860 0.7649807
223870 0.7624254
223880 0.755392
223890 0.7448336
223900 0.7482662
223910 0.741945
223920 0.7519538
223930 0.75678
223940 0.7505617
223950 0.7557895
223960 0.7507761
223970 0.7607216
223980 0.76823
223990 0.7554982
224000 0.7621642
224010 0.7622682
224020 0.7639678
224030 0.764514
224040 0.7537682
224050 0.7591215
224060 0.7729859
224070 0.7680611
224080 0.7739579
224090 0.7551354
224100 0.7556177
224110 0.7550534
224120 0.7571337
224130 0.759094
224140 0.7623488
224150 0.7704074
224160 0.7653149
224170 0.7821409
224180 0.7813491
224190 0.7701727
224200 0.7687094
224210 0.7662346
224220 0.7695972
224230 0.7704908
224240 0.7677382
224250 0.7751697
224260 0.7751012
224270 0.7843223
224280 0.7793978
224290 0.7808526
224300 0.7705026
224310 0.7767481
224320 0.7680042
224330 0.780237
224340 0.7702982
224350 0.7906364
224360 0.8023508
224370 0.7961325
224380 0.7901762
224390 0.7829745
224400 0.7814044
224410 0.7752436
224420 0.7718356
224430 0.773448
224440 0.7787706
224450 0.7750736
224460 0.7834709
224470 0.7854483
224480 0.7754121
224490 0.772192
224500 0.7759826
224510 0.7798151
224520 0.7705231
224530 0.7749636
224540 0.7622725
224550 0.7635502
224560 0.7557379
224570 0.7701715
224580 0.7831504
224590 0.7784565
224600 0.7726099
224610 0.7668723
224620 0.7796276
224630 0.7846385
224640 0.7942119
224650 0.7936021
224660 0.8005866
224670 0.791844
224680 0.7886727
224690 0.7871825
224700 0.7866057
224710 0.7933033
224720 0.7962932
224730 0.7860117
224740 0.7767645
224750 0.7796862
224760 0.7792603
224770 0.7841474
224780 0.7846121
224790 0.7896098
224800 0.7920487
224810 0.7831951
224820 0.7816359
224830 0.7839501
224840 0.78226
224850 0.7756012
224860 0.7769889
224870 0.784405
224880 0.7800059
224890 0.7805797
224900 0.7764255
224910 0.7809704
224920 0.7951584
224930 0.780451
224940 0.7776474
224950 0.7812461
224960 0.7926471
224970 0.7970404
224980 0.7932892
224990 0.7845439
225000 0.7790625
225010 0.7749888
225020 0.778152
225030 0.7881561
225040 0.7825564
225050 0.7889122
225060 0.7776409
225070 0.7838003
225080 0.7880011
225090 0.7969164
225100 0.7952069
225110 0.7986736
225120 0.7995864
225130 0.7893271
225140 0.8062797
225150 0.8054606
225160 0.8040529
225170 0.7960171
225180 0.7914357
225190 0.7980593
225200 0.7922719
225210 0.7876546
225220 0.7855787
225230 0.8022063
225240 0.8043171
225250 0.788166
225260 0.7879122
225270 0.8001221
225280 0.7851649
225290 0.7980417
225300 0.7975485
225310 0.7956068
225320 0.8036906
225330 0.8046857
225340 0.7921823
225350 0.8031602
225360 0.7968418
225370 0.7871269
225380 0.7929521
225390 0.7934521
225400 0.7933753
225410 0.7953337
225420 0.7798468
225430 0.7818761
225440 0.78654
225450 0.7957175
225460 0.7936104
225470 0.795578
225480 0.7945391
225490 0.798311
225500 0.7923657
225510 0.8092334
225520 0.8099376
225530 0.8128441
225540 0.8011862
225550 0.8067468
225560 0.8013581
225570 0.7919204
225580 0.7954802
225590 0.8065022
225600 0.7863612
225610 0.7768902
225620 0.7849165
225630 0.8084311
225640 0.8031299
225650 0.8071294
225660 0.7994803
225670 0.7983649
225680 0.8024464
225690 0.7876012
225700 0.804814
225710 0.8001009
225720 0.8097509
225730 0.8113049
225740 0.8155237
225750 0.8092895
225760 0.8100251
225770 0.8119408
225780 0.8196158
225790 0.8086366
225800 0.8206002
225810 0.8150283
225820 0.8145978
225830 0.8078374
225840 0.8277661
225850 0.8168461
225860 0.8247205
225870 0.8256225
225880 0.8150325
225890 0.815368
225900 0.8249223
225910 0.8308647
225920 0.8349315
225930 0.8299644
225940 0.8188461
225950 0.8250527
225960 0.8113168
225970 0.8101538
225980 0.8168888
225990 0.824489
226000 0.8211076
226010 0.8243752
226020 0.8207811
226030 0.8180923
226040 0.8179421
226050 0.8228734
226060 0.8256227
226070 0.8212535
226080 0.8192054
226090 0.8416799
226100 0.8399547
226110 0.827545
226120 0.8217586
226130 0.8235749
226140 0.8201446
226150 0.8228809
226160 0.837271
226170 0.8441944
226180 0.8333548
226190 0.8338354
226200 0.8314228
226210 0.8310662
226220 0.8429748
226230 0.8278515
226240 0.8266488
226250 0.8296562
226260 0.8225942
226270 0.8218457
226280 0.8293613
226290 0.8319839
226300 0.8275753
226310 0.8293332
226320 0.8301885
226330 0.8351742
226340 0.8347762
226350 0.8375221
226360 0.8335832
226370 0.8400505
226380 0.8390346
226390 0.8319584
226400 0.8314329
226410 0.8484864
226420 0.8475022
226430 0.8345053
226440 0.8243729
226450 0.8350355
226460 0.8269345
226470 0.8405898
226480 0.8437701
226490 0.8282735
226500 0.8268049
226510 0.8287705
226520 0.8241841
226530 0.82187
226540 0.8239039
226550 0.8301581
226560 0.8223502
226570 0.8331575
226580 0.8393068
226590 0.8341239
226600 0.831149
226610 0.8289698
226620 0.8261811
226630 0.8304605
226640 0.8188702
226650 0.8221266
226660 0.8355604
226670 0.8461033
226680 0.8394141
226690 0.830875
226700 0.8339141
226710 0.8326174
226720 0.8350721
226730 0.8291562
226740 0.8291629
226750 0.8186035
226760 0.8029354
226770 0.8195676
226780 0.8188133
226790 0.8349429
226800 0.821039
226810 0.8213397
226820 0.8161914
226830 0.815565
226840 0.81068
226850 0.8072129
226860 0.7943273
226870 0.8007739
226880 0.8030287
226890 0.8050771
226900 0.8063859
226910 0.7962875
226920 0.7988207
226930 0.8040876
226940 0.7991583
226950 0.8065203
226960 0.808799
226970 0.8196189
226980 0.8149564
226990 0.8090805
227000 0.8101996
227010 0.8030394
227020 0.8038315
227030 0.8048941
227040 0.7924402
227050 0.7999927
227060 0.8119668
227070 0.8037986
227080 0.80687
227090 0.7978014
227100 0.7942517
227110 0.8006653
227120 0.7987943
227130 0.7950921
227140 0.7928309
227150 0.7875479
227160 0.8072954
227170 0.806861
227180 0.7924322
227190 0.7991515
227200 0.7927462
227210 0.7986812
227220 0.8072056
227230 0.8165833
227240 0.8138782
227250 0.8134007
227260 0.8182587
227270 0.789602
227280 0.7978379
227290 0.7961031
227300 0.7910895
227310 0.7904043
227320 0.7889003
227330 0.7936199
227340 0.7885454
227350 0.7795298
227360 0.7804057
227370 0.7900946
227380 0.7945376
227390 0.7788108
227400 0.7800012
227410 0.7854055
227420 0.7844254
227430 0.7785777
227440 0.780894
227450 0.7791121
227460 0.7804678
227470 0.7828614
227480 0.7800456
227490 0.7870445
227500 0.7953209
227510 0.793812
227520 0.791113
227530 0.7878395
227540 0.7959949
227550 0.7869284
227560 0.8002989
227570 0.7988583
227580 0.799243
227590 0.7888116
227600 0.7972574
227610 0.7968629
227620 0.8125244
227630 0.8042644
227640 0.8138722
227650 0.8099359
227660 0.819536
227670 0.8151186
227680 0.812227
227690 0.8114572
227700 0.8143723
227710 0.8068309
227720 0.8073697
227730 0.8020631
227740 0.7995823
227750 0.7978348
227760 0.800249
227770 0.8003489
227780 0.8038589
227790 0.7932678
227800 0.8043823
227810 0.8023607
227820 0.7928322
227830 0.7955211
227840 0.8065891
227850 0.8203992
227860 0.8219036
227870 0.8104278
227880 0.8136594
227890 0.8104392
227900 0.8109841
227910 0.804397
227920 0.8160189
227930 0.8057983
227940 0.809534
227950 0.8040777
227960 0.8064808
227970 0.8100387
227980 0.8218938
227990 0.8191319
228000 0.8151158
228010 0.806954
228020 0.7982195
228030 0.7976284
228040 0.796167
228050 0.7994795
228060 0.8059042
228070 0.7992051
228080 0.7924392
228090 0.7935758
228100 0.791285
228110 0.7825892
228120 0.7784293
228130 0.7802491
228140 0.7891444
228150 0.7798353
228160 0.7820572
228170 0.7828234
228180 0.7826538
228190 0.7903114
228200 0.7811961
228210 0.7750196
228220 0.7741078
228230 0.7869606
228240 0.7944911
228250 0.7912412
228260 0.7959822
228270 0.776911
228280 0.7939804
228290 0.7918481
228300 0.7831297
228310 0.7801633
228320 0.7788198
228330 0.776469
228340 0.768585
228350 0.7692949
228360 0.772339
228370 0.7694045
228380 0.7717984
228390 0.7761939
228400 0.7823263
228410 0.796479
228420 0.778632
228430 0.7898216
228440 0.7851565
228450 0.7895556
228460 0.7875902
228470 0.7912896
228480 0.7908645
228490 0.7884948
228500 0.7778662
228510 0.7847905
228520 0.7805405
228530 0.7823233
228540 0.7771963
228550 0.7760097
228560 0.7821904
228570 0.7845079
228580 0.7781206
228590 0.7746909
228600 0.7811716
228610 0.7751482
228620 0.7678326
228630 0.7688401
228640 0.7644157
228650 0.7732402
228660 0.7789254
228670 0.7697017
228680 0.7678636
228690 0.7568814
228700 0.7580689
228710 0.7574855
228720 0.7645922
228730 0.7603511
228740 0.7700759
228750 0.7828568
228760 0.7748491
228770 0.7743348
228780 0.7928025
228790 0.7658961
228800 0.7779016
228810 0.7764186
228820 0.7853159
228830 0.7917829
228840 0.7951363
228850 0.7894613
228860 0.7959822
228870 0.8129686
228880 0.7986211
228890 0.7935628
228900 0.7784473
228910 0.7736748
228920 0.7823645
228930 0.7725866
228940 0.7632394
228950 0.7690052
228960 0.7556713
228970 0.7532426
228980 0.7709029
228990 0.7849929
229000 0.7830414
229010 0.7894177
229020 0.7918011
229030 0.7892165
229040 0.7858427
229050 0.7821518
229060 0.7735533
229070 0.7777486
229080 0.7967213
229090 0.7855741
229100 0.7763265
229110 0.773936
229120 0.7834921
229130 0.7869018
229140 0.7880637
229150 0.7801192
229160 0.793917
229170 0.7814562
229180 0.7882913
229190 0.7824272
229200 0.7897588
229210 0.787608
229220 0.7739307
229230 0.7800039
229240 0.7757913
229250 0.7772443
229260 0.7791242
229270 0.7706078
229280 0.7705158
229290 0.7705752
229300 0.763721
229310 0.7623062
229320 0.7430118
229330 0.7535716
229340 0.7641104
229350 0.7540863
229360 0.7593743
229370 0.7524341
229380 0.7589064
229390 0.762036
229400 0.7598748
229410 0.7601138
229420 0.7525879
229430 0.7603776
229440 0.7626154
229450 0.7600071
229460 0.7569473
229470 0.7512498
229480 0.7555279
229490 0.7515453
229500 0.7491644
229510 0.7650552
229520 0.7689064
229530 0.7715319
229540 0.7685457
229550 0.7791272
229560 0.7839596
229570 0.7818753
229580 0.7842745
229590 0.7921427
229600 0.7823798
229610 0.7745162
229620 0.7773719
229630 0.7779106
229640 0.7825853
229650 0.7733853
229660 0.7828658
229670 0.7736076
229680 0.7729359
229690 0.7818037
229700 0.787528
229710 0.7793079
229720 0.774999
229730 0.7813962
229740 0.7938673
229750 0.7923259
229760 0.8015032
229770 0.7899832
229780 0.7918388
229790 0.7908611
229800 0.8055628
229810 0.7928527
229820 0.7910368
229830 0.8015481
229840 0.7965029
229850 0.7883215
229860 0.771192
229870 0.7781673
229880 0.7759616
229890 0.7737237
229900 0.7717967
229910 0.771349
229920 0.7775173
229930 0.7739899
229940 0.7679545
229950 0.7647202
229960 0.7778449
229970 0.7761866
229980 0.7798884
229990 0.7718153
230000 0.7851595
230010 0.7806994
230020 0.7851248
230030 0.7737724
230040 0.76751
230050 0.774508
230060 0.7675766
230070 0.7776177
230080 0.7690831
230090 0.7690924
230100 0.781121
230110 0.7779793
230120 0.7664783
230130 0.7688451
230140 0.770062
230150 0.765332
230160 0.7585024
230170 0.7601444
230180 0.7569905
230190 0.7592401
230200 0.7567622
230210 0.7696068
230220 0.769554
230230 0.7658563
230240 0.7586085
230250 0.7533196
230260 0.760698
230270 0.7546541
230280 0.7644821
230290 0.7721008
230300 0.7739113
230310 0.7651134
230320 0.7761217
230330 0.768876
230340 0.7651581
230350 0.7692164
230360 0.7548336
230370 0.7626819
230380 0.763107
230390 0.7555385
230400 0.7556801
230410 0.7582225
230420 0.7486897
230430 0.7538202
230440 0.7371727
230450 0.7473775
230460 0.7417361
230470 0.7474918
230480 0.7387438
230490 0.7436511
230500 0.7444709
230510 0.7600091
230520 0.7650363
230530 0.7634944
230540 0.773675
230550 0.7625425
230560 0.7600088
230570 0.7582968
230580 0.7631032
230590 0.7588962
230600 0.7742273
230610 0.7718235
230620 0.7692888
230630 0.7603886
230640 0.7680239
230650 0.7670178
230660 0.7766944
230670 0.7802966
230680 0.7915957
230690 0.7889643
230700 0.7797678
230710 0.7797045
230720 0.7653728
230730 0.7752113
230740 0.7737784
230750 0.7710842
230760 0.7778671
230770 0.7656196
230780 0.7706046
230790 0.7670457
230800 0.776833
230810 0.7955725
230820 0.7848364
230830 0.7812293
230840 0.7851975
230850 0.7826778
230860 0.7740105
230870 0.7789884
230880 0.77824
230890 0.7784374
230900 0.7842462
230910 0.7766809
230920 0.7738811
230930 0.7773461
230940 0.7686621
230950 0.7738104
230960 0.7763479
230970 0.7720699
230980 0.7744415
230990 0.7813118
231000 0.771795
231010 0.7634475
231020 0.7730953
231030 0.7815426
231040 0.778513
231050 0.7750922
231060 0.7818637
231070 0.7816187
231080 0.7799142
231090 0.7780358
231100 0.7797685
231110 0.7720971
231120 0.7779657
231130 0.7751483
231140 0.7762574
231150 0.7740722
231160 0.7764051
231170 0.7863997
231180 0.7882523
231190 0.7810516
231200 0.7806476
231210 0.779734
231220 0.7703667
231230 0.7707939
231240 0.7666277
231250 0.7632989
231260 0.7715179
231270 0.7631386
231280 0.7770976
231290 0.7786635
231300 0.779673
231310 0.7700372
231320 0.783277
231330 0.7774817
231340 0.7817644
231350 0.7782318
231360 0.768276
231370 0.7651231
231380 0.7696411
231390 0.7494773
231400 0.7618148
231410 0.766968
231420 0.7545112
231430 0.7666146
231440 0.7736319
231450 0.7646395
231460 0.757384
231470 0.7588863
231480 0.7667851
231490 0.755258
231500 0.7585528
231510 0.7470716
231520 0.7457696
231530 0.7505503
231540 0.7601302
231550 0.7718898
231560 0.7722765
231570 0.7598612
231580 0.7581275
231590 0.7544168
231600 0.7626815
231610 0.7561037
231620 0.761606
231630 0.7638692
231640 0.7719479
231650 0.7713591
231660 0.7725587
231670 0.7762356
231680 0.7748541
231690 0.773805
231700 0.772662
231710 0.772532
231720 0.7750523
231730 0.7703161
231740 0.7750343
231750 0.7836905
231760 0.7609246
231770 0.750827
231780 0.7572843
231790 0.7670966
231800 0.7809554
231810 0.7626891
231820 0.7806189
231830 0.7857164
231840 0.7725774
231850 0.7754421
231860 0.7666697
231870 0.7851791
231880 0.7891251
231890 0.7855695
231900 0.785198
231910 0.772451
231920 0.7668847
231930 0.7661695
231940 0.7629334
231950 0.7616493
231960 0.7684631
231970 0.7639921
231980 0.7567874
231990 0.7588087
232000 0.7613096
232010 0.7599508
232020 0.77015
232030 0.7705124
232040 0.7747405
232050 0.779278
232060 0.7648613
232070 0.7778831
232080 0.7841282
232090 0.7801378
232100 0.79471
232110 0.7889339
232120 0.7779689
232130 0.7804787
232140 0.7778505
232150 0.7736066
232160 0.7809666
232170 0.7843731
232180 0.7955994
232190 0.7920447
232200 0.7767417
232210 0.782971
232220 0.7911485
232230 0.7931453
232240 0.7826765
232250 0.7732732
232260 0.7714292
232270 0.7799703
232280 0.7761219
232290 0.7775241
232300 0.7799436
232310 0.7908544
232320 0.7840188
232330 0.7758843
232340 0.7755679
232350 0.7677637
232360 0.7699848
232370 0.7649624
232380 0.7687827
232390 0.7725483
232400 0.7715551
232410 0.7723627
232420 0.7733384
232430 0.7691862
232440 0.7591215
232450 0.7511809
232460 0.7629485
232470 0.7728351
232480 0.7676235
232490 0.7610558
232500 0.759074
232510 0.761377
232520 0.7463797
232530 0.7534322
232540 0.7565026
232550 0.7544576
232560 0.7556522
232570 0.761849
232580 0.7635702
232590 0.7674997
232600 0.7512342
232610 0.7538235
232620 0.7500541
232630 0.7554626
232640 0.7647496
232650 0.7590545
232660 0.763679
232670 0.7560368
232680 0.7584683
232690 0.7628753
232700 0.7640299
232710 0.7676641
232720 0.7558725
232730 0.747596
232740 0.7549304
232750 0.7567791
232760 0.7645386
232770 0.7724576
232780 0.7576425
232790 0.7442088
232800 0.7516956
232810 0.7508359
232820 0.7478706
232830 0.7375031
232840 0.7356454
232850 0.7291653
232860 0.7384388
232870 0.7399666
232880 0.7348652
232890 0.7396988
232900 0.7465675
232910 0.7418771
232920 0.7461529
232930 0.7484915
232940 0.7450864
232950 0.7452161
232960 0.74977
232970 0.7471038
232980 0.7478027
232990 0.7499593
233000 0.7509745
233010 0.7494164
233020 0.7487767
233030 0.7568801
233040 0.750625
233050 0.75841
233060 0.7668957
233070 0.7602209
233080 0.7660837
233090 0.7563941
233100 0.7583616
233110 0.7591485
233120 0.7642713
233130 0.7587434
233140 0.7462564
233150 0.7480869
233160 0.7453114
233170 0.7498335
233180 0.7490022
233190 0.7489781
233200 0.7544225
233210 0.7763411
233220 0.7733595
233230 0.776124
233240 0.7727118
233250 0.7746789
233260 0.7627277
233270 0.7678692
233280 0.7680172
233290 0.7740077
233300 0.7596212
233310 0.7722595
233320 0.7740429
233330 0.7615252
233340 0.7663388
233350 0.7597607
233360 0.7632228
233370 0.7675969
233380 0.7556065
233390 0.7601115
233400 0.7663481
233410 0.7702289
233420 0.769631
233430 0.7604032
233440 0.7653098
233450 0.7543249
233460 0.7546778
233470 0.7559605
233480 0.7667289
233490 0.7739689
233500 0.765978
233510 0.7757152
233520 0.7784261
233530 0.768327
233540 0.7730351
233550 0.7722684
233560 0.7789761
233570 0.7704756
233580 0.7666308
233590 0.766825
233600 0.7510972
233610 0.7683561
233620 0.7661507
233630 0.7675383
233640 0.7777107
233650 0.7580075
233660 0.7695043
233670 0.7578689
233680 0.7623537
233690 0.7610602
233700 0.76139
233710 0.7735826
233720 0.7769851
233730 0.7594331
233740 0.7506809
233750 0.7611318
233760 0.76395
233770 0.7699003
233780 0.772797
233790 0.7747875
233800 0.7664121
233810 0.7647253
233820 0.7606874
233830 0.7702817
233840 0.7651895
233850 0.7673153
233860 0.7650888
233870 0.7605713
233880 0.7603551
233890 0.7688199
233900 0.7698691
233910 0.7731605
233920 0.769122
233930 0.7741234
233940 0.7639655
233950 0.7673519
233960 0.7782481
233970 0.775283
233980 0.7786413
233990 0.7733774
234000 0.7633386
234010 0.7719862
234020 0.7652972
234030 0.7592825
234040 0.7647509
234050 0.7586648
234060 0.7465479
234070 0.751813
234080 0.7583591
234090 0.7561111
234100 0.7500181
234110 0.7451214
234120 0.7386529
234130 0.7394494
234140 0.7447604
234150 0.7461216
234160 0.7456679
234170 0.7427721
234180 0.7295069
234190 0.7238932
234200 0.7334322
234210 0.7329475
234220 0.7476979
234230 0.737287
234240 0.7377262
234250 0.7369424
234260 0.7405139
234270 0.7463143
234280 0.7368324
234290 0.7458184
234300 0.7449216
234310 0.7424558
234320 0.7453761
234330 0.7434919
234340 0.743054
234350 0.7507698
234360 0.7426257
234370 0.7381673
234380 0.7405462
234390 0.749608
234400 0.7476139
234410 0.7571158
234420 0.7465544
234430 0.750595
234440 0.7542573
234450 0.7551589
234460 0.7538837
234470 0.7486275
234480 0.7589411
234490 0.7645224
234500 0.77377
234510 0.7715261
234520 0.7696572
234530 0.7717336
234540 0.775582
234550 0.7708669
234560 0.778895
234570 0.7742821
234580 0.7621137
234590 0.7676033
234600 0.7614977
234610 0.7671803
234620 0.7700807
234630 0.7706614
234640 0.7734652
234650 0.7754776
234660 0.7743016
234670 0.7814467
234680 0.7752091
234690 0.7734212
234700 0.7634683
234710 0.7662809
234720 0.7723631
234730 0.7645766
234740 0.7632878
234750 0.7642021
234760 0.7518651
234770 0.7553053
234780 0.7538189
234790 0.7534531
234800 0.7595456
234810 0.7588723
234820 0.7576088
234830 0.7496741
234840 0.7548229
234850 0.7490931
234860 0.7547038
234870 0.746408
234880 0.7426571
234890 0.7523081
234900 0.7559343
234910 0.7497495
234920 0.7516055
234930 0.754079
234940 0.7665767
234950 0.7548164
234960 0.7558655
234970 0.7665918
234980 0.7543643
234990 0.7475498
235000 0.7542645
235010 0.7470201
235020 0.7517817
235030 0.7465888
235040 0.7389965
235050 0.7376775
235060 0.743025
235070 0.7470663
235080 0.7382257
235090 0.738481
235100 0.7393475
235110 0.7350498
235120 0.7417903
235130 0.7540857
235140 0.7443455
235150 0.7492233
235160 0.7549378
235170 0.7651885
235180 0.7617626
235190 0.7635344
235200 0.77166
235210 0.7748092
235220 0.7581797
235230 0.7725902
235240 0.7643415
235250 0.768639
235260 0.7767325
235270 0.7823901
235280 0.7872566
235290 0.778584
235300 0.7719988
235310 0.7793157
235320 0.7905174
235330 0.7873747
235340 0.7927068
235350 0.7863967
235360 0.7845278
235370 0.7805434
235380 0.7746924
235390 0.7680845
235400 0.7672592
235410 0.7581703
235420 0.7563621
235430 0.7547292
235440 0.7536738
235450 0.7581483
235460 0.7547022
235470 0.7690613
235480 0.7665903
235490 0.7754405
235500 0.7675082
235510 0.7843279
235520 0.7745531
235530 0.7738157
235540 0.7758053
235550 0.770439
235560 0.7685542
235570 0.7595958
235580 0.7640741
235590 0.762768
235600 0.769168
235610 0.7668048
235620 0.7598004
235630 0.7569451
235640 0.7458643
235650 0.7509134
235660 0.7654054
235670 0.7672383
235680 0.7503915
235690 0.7572724
235700 0.7571148
235710 0.7618524
235720 0.7626163
235730 0.7627797
235740 0.7686339
235750 0.7681296
235760 0.7582609
235770 0.755334
235780 0.7578208
235790 0.7734962
235800 0.7722846
235810 0.7679057
235820 0.7769437
235830 0.7870204
235840 0.7885823
235850 0.7757477
235860 0.777065
235870 0.7784625
235880 0.7788154
235890 0.7900097
235900 0.7916426
235910 0.7947109
235920 0.7887078
235930 0.7926365
235940 0.7839779
235950 0.7845803
235960 0.7823468
235970 0.7936315
235980 0.8042988
235990 0.7965505
236000 0.7976599
236010 0.8012074
236020 0.7960888
236030 0.7939668
236040 0.7891463
236050 0.7952843
236060 0.8075442
236070 0.7875689
236080 0.783404
236090 0.7780522
236100 0.7806337
236110 0.7731109
236120 0.7752463
236130 0.7863329
236140 0.7866343
236150 0.7816097
236160 0.7855822
236170 0.7831474
236180 0.7784997
236190 0.7782722
236200 0.7725018
236210 0.7687879
236220 0.7851397
236230 0.76811
236240 0.768958
236250 0.7681329
236260 0.7624183
236270 0.7657225
236280 0.7697511
236290 0.7610639
236300 0.7629804
236310 0.7637325
236320 0.7587764
236330 0.7635157
236340 0.7624494
236350 0.7602963
236360 0.7664139
236370 0.7566702
236380 0.7546726
236390 0.7537155
236400 0.7682359
236410 0.752834
236420 0.7607749
236430 0.7554719
236440 0.7674263
236450 0.7655315
236460 0.7565576
236470 0.7504314
236480 0.7601181
236490 0.7560648
236500 0.7740026
236510 0.7703551
236520 0.760701
236530 0.7583584
236540 0.7633894
236550 0.7599816
236560 0.7700786
236570 0.7554666
236580 0.7605196
236590 0.760003
236600 0.7648211
236610 0.7590642
236620 0.7547724
236630 0.7600027
236640 0.7532905
236650 0.7475777
236660 0.7425648
236670 0.7409188
236680 0.7422401
236690 0.7461507
236700 0.7456776
236710 0.7484307
236720 0.7492278
236730 0.752692
236740 0.7492021
236750 0.7509652
236760 0.7447424
236770 0.7433972
236780 0.7545809
236790 0.7604895
236800 0.7599828
236810 0.753531
236820 0.7402911
236830 0.7384079
236840 0.7407834
236850 0.7340418
236860 0.7238589
236870 0.7266896
236880 0.7232867
236890 0.7246467
236900 0.7240437
236910 0.7225645
236920 0.7263719
236930 0.724301
236940 0.7253885
236950 0.7303613
236960 0.7380407
236970 0.7451522
236980 0.751998
236990 0.7467746
237000 0.746985
237010 0.7555043
237020 0.7726568
237030 0.7713051
237040 0.7642279
237050 0.7656204
237060 0.766286
237070 0.7722625
237080 0.7831135
237090 0.7824072
237100 0.7720956
237110 0.7643617
237120 0.766386
237130 0.7570134
237140 0.7476594
237150 0.7472863
237160 0.759783
237170 0.7575791
237180 0.75584
237190 0.7580059
237200 0.753784
237210 0.7674987
237220 0.7614247
237230 0.7715293
237240 0.7768775
237250 0.767385
237260 0.7731104
237270 0.783327
237280 0.7876027
237290 0.782397
237300 0.7809364
237310 0.7676742
237320 0.7715445
237330 0.7757972
237340 0.7858797
237350 0.7858198
237360 0.7854659
237370 0.7836208
237380 0.7709527
237390 0.7822726
237400 0.7825052
237410 0.7722254
237420 0.7764245
237430 0.7882276
237440 0.7810452
237450 0.7764723
237460 0.7665152
237470 0.760209
237480 0.763693
237490 0.7576168
237500 0.7602751
237510 0.760452
237520 0.7506101
237530 0.7449952
237540 0.7536827
237550 0.7654973
237560 0.755968
237570 0.7493012
237580 0.7422034
237590 0.7512087
237600 0.7569386
237610 0.7519248
237620 0.7436477
237630 0.7320116
237640 0.7362013
237650 0.7491737
237660 0.7444738
237670 0.7510504
237680 0.7567855
237690 0.769989
237700 0.7690712
237710 0.7679062
237720 0.7511083
237730 0.7538047
237740 0.7565609
237750 0.7701841
237760 0.7602515
237770 0.7606476
237780 0.761038
237790 0.7606297
237800 0.7595482
237810 0.7640933
237820 0.7715717
237830 0.7615176
237840 0.7625495
237850 0.7631122
237860 0.7569932
237870 0.7706233
237880 0.7559133
237890 0.7436945
237900 0.7418012
237910 0.7411603
237920 0.758291
237930 0.7559219
237940 0.7535177
237950 0.7567833
237960 0.7689535
237970 0.7596065
237980 0.7601624
237990 0.7596571
238000 0.7589625
238010 0.7589886
238020 0.7500639
238030 0.7544769
238040 0.7433645
238050 0.7398897
238060 0.7472036
238070 0.7534792
238080 0.7402695
238090 0.7462187
238100 0.7493708
238110 0.7462763
238120 0.7509652
238130 0.7671317
238140 0.7530122
238150 0.7601709
238160 0.7627634
238170 0.7605796
238180 0.7500065
238190 0.7474512
238200 0.7652357
238210 0.7636392
238220 0.7752152
238230 0.7753619
238240 0.7740428
238250 0.7745374
238260 0.7755907
238270 0.7704161
238280 0.7603015
238290 0.7540461
238300 0.7559582
238310 0.7600358
238320 0.7598118
238330 0.7647308
238340 0.7627323
238350 0.7623174
238360 0.7693411
238370 0.7750132
238380 0.7802275
238390 0.7766446
238400 0.7791055
238410 0.7832838
238420 0.7809532
238430 0.7756575
238440 0.7784327
238450 0.780165
238460 0.7792625
238470 0.7792265
238480 0.7651863
238490 0.782234
238500 0.7691588
238510 0.7707434
238520 0.7765504
238530 0.7752032
238540 0.7744182
238550 0.7650622
238560 0.7685675
238570 0.7732084
238580 0.7651924
238590 0.7643082
238600 0.7673307
238610 0.7767553
238620 0.7684243
238630 0.7782276
238640 0.7653882
238650 0.7637297
238660 0.7740743
238670 0.7683581
238680 0.7589207
238690 0.7540311
238700 0.7491748
238710 0.7572181
238720 0.7634854
238730 0.7582041
238740 0.7642867
238750 0.7733397
238760 0.772743
238770 0.7660537
238780 0.7625668
238790 0.7611403
238800 0.7678263
238810 0.7605474
238820 0.7684
238830 0.7601933
238840 0.7492777
238850 0.7510397
238860 0.7404032
238870 0.7448599
238880 0.7623752
238890 0.7594427
238900 0.7627207
238910 0.7550129
238920 0.7513437
238930 0.7595088
238940 0.7700247
238950 0.7641228
238960 0.7630906
238970 0.7651868
238980 0.7690772
238990 0.7717516
239000 0.7776216
239010 0.7669363
239020 0.7672474
239030 0.7817377
239040 0.781987
239050 0.7813103
239060 0.7807566
239070 0.7758117
239080 0.7776513
239090 0.7752624
239100 0.779035
239110 0.772915
239120 0.7727218
239130 0.7645534
239140 0.7709786
239150 0.7801844
239160 0.7817349
239170 0.7801091
239180 0.771906
239190 0.7753567
239200 0.7755864
239210 0.7752444
239220 0.7861392
239230 0.7887228
239240 0.7780954
239250 0.7736653
239260 0.77625
239270 0.7724027
239280 0.7724171
239290 0.771282
239300 0.7685589
239310 0.772768
239320 0.7707511
239330 0.7584755
239340 0.7652413
239350 0.7693732
239360 0.7753034
239370 0.7862659
239380 0.7797282
239390 0.7825134
239400 0.7802656
239410 0.7861764
239420 0.7718289
239430 0.7605331
239440 0.7618812
239450 0.7710417
239460 0.7767432
239470 0.773989
239480 0.7872785
239490 0.7810401
239500 0.7794194
239510 0.7616579
239520 0.7573159
239530 0.7683935
239540 0.7622576
239550 0.7781808
239560 0.774814
239570 0.774927
239580 0.7847793
239590 0.788035
239600 0.8006437
239610 0.7953978
239620 0.7969905
239630 0.7815128
239640 0.8023664
239650 0.8067748
239660 0.8024343
239670 0.8061311
239680 0.7965021
239690 0.7842534
239700 0.7976736
239710 0.7995417
239720 0.7913878
239730 0.787406
239740 0.7879851
239750 0.7930471
239760 0.7959309
239770 0.7870927
239780 0.7814018
239790 0.7704022
239800 0.7808234
239810 0.773574
239820 0.784687
239830 0.7961693
239840 0.7915577
239850 0.7979671
239860 0.7941846
239870 0.781167
239880 0.7858132
239890 0.7972546
239900 0.7777531
239910 0.7773487
239920 0.7845581
239930 0.7718777
239940 0.7716939
239950 0.7814268
239960 0.775028
239970 0.7746677
239980 0.7800761
239990 0.7630094
240000 0.7691664
240010 0.7755032
240020 0.7720301
240030 0.7819121
240040 0.7712394
240050 0.7792506
240060 0.7783889
240070 0.7763753
240080 0.7867604
240090 0.7784936
240100 0.7766225
240110 0.7698554
240120 0.7601146
240130 0.7651569
240140 0.7507044
240150 0.7508818
240160 0.750828
240170 0.7560804
240180 0.7515542
240190 0.7568908
240200 0.7604408
240210 0.7687193
240220 0.7650396
240230 0.7734339
240240 0.7706037
240250 0.7639059
240260 0.7571523
240270 0.7668934
240280 0.7691652
240290 0.7681152
240300 0.7759733
240310 0.7730114
240320 0.7695495
240330 0.7751056
240340 0.7701833
240350 0.7650813
240360 0.7739591
240370 0.7827393
240380 0.7798157
240390 0.7785609
240400 0.7776599
240410 0.7882948
240420 0.781341
240430 0.7809922
240440 0.777329
240450 0.7848886
240460 0.7804964
240470 0.7748808
240480 0.7822246
240490 0.7782205
240500 0.7783125
240510 0.7738176
240520 0.7747776
240530 0.7764609
240540 0.7750653
240550 0.7782039
240560 0.7807297
240570 0.774324
240580 0.7823228
240590 0.7849177
240600 0.7902432
240610 0.7805589
240620 0.7748608
240630 0.7834267
240640 0.8012959
240650 0.7922
240660 0.7962178
240670 0.8064579
240680 0.7889575
240690 0.7986279
240700 0.8008239
240710 0.8054542
240720 0.7933279
240730 0.7994218
240740 0.7992129
240750 0.7871491
240760 0.7909597
240770 0.7931401
240780 0.7938625
240790 0.8023506
240800 0.8039722
240810 0.7959551
240820 0.791841
240830 0.79267
240840 0.7977204
240850 0.7997546
240860 0.79765
240870 0.8026587
240880 0.7985767
240890 0.7974956
240900 0.793959
240910 0.7813337
240920 0.7939373
240930 0.7976089
240940 0.7917786
240950 0.8075089
240960 0.8117173
240970 0.8202806
240980 0.8074631
240990 0.8060035
241000 0.7989706
241010 0.7897504
241020 0.7906666
241030 0.8004271
241040 0.8061176
241050 0.8116804
241060 0.806207
241070 0.8055792
241080 0.807927
241090 0.7946396
241100 0.798811
241110 0.8122817
241120 0.8063545
241130 0.8206555
241140 0.8293689
241150 0.8303783
241160 0.810563
241170 0.8144631
241180 0.8126923
241190 0.8176199
241200 0.8258198
241210 0.818732
241220 0.8207597
241230 0.812798
241240 0.8035691
241250 0.8006184
241260 0.797
241270 0.8003953
241280 0.7925991
241290 0.7866618
241300 0.8039302
241310 0.8046654
241320 0.7990265
241330 0.7993777
241340 0.809753
241350 0.7975098
241360 0.8048148
241370 0.7987824
241380 0.7977582
241390 0.8053695
241400 0.7943466
241410 0.7878763
241420 0.8033633
241430 0.7927117
241440 0.7943932
241450 0.7930312
241460 0.8007265
241470 0.7997003
241480 0.795413
241490 0.779613
241500 0.7888286
241510 0.79723
241520 0.7907814
241530 0.8024164
241540 0.8174518
241550 0.8143193
241560 0.8109478
241570 0.8132885
241580 0.8036906
241590 0.8072027
241600 0.8157327
241610 0.8096004
241620 0.8016876
241630 0.8166811
241640 0.8126529
241650 0.8139069
241660 0.8109256
241670 0.8119934
241680 0.8044606
241690 0.8206717
241700 0.8273111
241710 0.8118181
241720 0.8124782
241730 0.8130137
241740 0.8133339
241750 0.8082613
241760 0.8212769
241770 0.8092344
241780 0.8137766
241790 0.814754
241800 0.8060076
241810 0.7930994
241820 0.7930694
241830 0.7898899
241840 0.7891304
241850 0.7950847
241860 0.8047704
241870 0.8010654
241880 0.7933101
241890 0.7942743
241900 0.7963561
241910 0.7963573
241920 0.7994382
241930 0.7995691
241940 0.7942464
241950 0.8033653
241960 0.8187186
241970 0.8049055
241980 0.8138901
241990 0.8027949
242000 0.7961274
242010 0.785099
242020 0.7952611
242030 0.8047865
242040 0.7904388
242050 0.77857
242060 0.77937
242070 0.7841336
242080 0.7869111
242090 0.7792081
242100 0.7811916
242110 0.7709374
242120 0.7730286
242130 0.7828543
242140 0.7784914
242150 0.7828423
242160 0.7771373
242170 0.7713266
242180 0.7686472
242190 0.7654768
242200 0.7668757
242210 0.7599524
242220 0.7676091
242230 0.7487544
242240 0.7532512
242250 0.7587469
242260 0.7437305
242270 0.7566283
242280 0.7628503
242290 0.7635843
242300 0.750622
242310 0.7549542
242320 0.7479208
242330 0.7566683
242340 0.7641882
242350 0.7669237
242360 0.7744716
242370 0.7854496
242380 0.7662307
242390 0.7738954
242400 0.7608896
242410 0.7632003
242420 0.7639387
242430 0.7668719
242440 0.7665091
242450 0.7695373
242460 0.7650858
242470 0.7589685
242480 0.7674674
242490 0.7612636
242500 0.7567971
242510 0.7621696
242520 0.7595498
242530 0.7638496
242540 0.7683969
242550 0.7794123
242560 0.7704874
242570 0.7767766
242580 0.7815751
242590 0.7868685
242600 0.7845749
242610 0.7908072
242620 0.7777984
242630 0.7685909
242640 0.7580943
242650 0.7634206
242660 0.7807415
242670 0.7787137
242680 0.7765914
242690 0.7915707
242700 0.7825842
242710 0.7870396
242720 0.7869524
242730 0.7932791
242740 0.7869629
242750 0.7832264
242760 0.7872663
242770 0.7866638
242780 0.7913612
242790 0.7840243
242800 0.7954971
242810 0.790818
242820 0.7993798
242830 0.7902121
242840 0.78896
242850 0.7859688
242860 0.7884213
242870 0.7809359
242880 0.7781471
242890 0.7885545
242900 0.7847971
242910 0.7862883
242920 0.7871282
242930 0.7826314
242940 0.7782723
242950 0.7841957
242960 0.791157
242970 0.7772282
242980 0.7677591
242990 0.7742264
243000 0.7736716
243010 0.7819399
243020 0.7730833
243030 0.7809352
243040 0.791137
243050 0.7852257
243060 0.7847162
243070 0.7820552
243080 0.7756531
243090 0.7703659
243100 0.7627316
243110 0.7649288
243120 0.7687486
243130 0.7697321
243140 0.7737898
243150 0.7700359
243160 0.7829672
243170 0.7966989
243180 0.7877914
243190 0.7758691
243200 0.7872196
243210 0.7710149
243220 0.7654037
243230 0.7548683
243240 0.7676983
243250 0.7670527
243260 0.7785059
243270 0.7733245
243280 0.7687275
243290 0.7638345
243300 0.783107
243310 0.7976603
243320 0.7931743
243330 0.7845752
243340 0.7895119
243350 0.7954133
243360 0.7919375
243370 0.7885686
243380 0.796497
243390 0.7913292
243400 0.789185
243410 0.787435
243420 0.7808461
243430 0.7837495
[truncated: 95,570 more chars]
