# Supplementary material for: Targeted systematic evolution of an RNA platform neutralizing DNMT1 function and controlling DNA methylation
Source: Nat Commun. 2023 Jan 6;14:99. doi: 10.1038/s41467-022-35222-4 (PMC9823104; doi:10.1038/s41467-022-35222-4)
Supplement: Supplementary file 6 — Source Data [file 41467_2022_35222_MOESM6_ESM.zip › source data file/Supplementary Figure 14/Ce49/Ce49-DNMT1-R1.dat]

0 0.0002347
10 0.1110459
20 0.1590969
30 0.1817872
40 0.191625
50 0.2065083
60 0.2077616
70 0.2071911
80 0.2221119
90 0.2263935
100 0.2354367
110 0.2343588
120 0.2481267
130 0.2539751
140 0.2618001
150 0.2690033
160 0.2666263
170 0.2722508
180 0.2794241
190 0.293077
200 0.3041338
210 0.2962967
220 0.2917358
230 0.2879532
240 0.3018375
250 0.3016579
260 0.2938069
270 0.3003867
280 0.3069752
290 0.3049268
300 0.3103488
310 0.3061222
320 0.3178895
330 0.3115419
340 0.308172
350 0.3116435
360 0.308962
370 0.3183287
380 0.3232927
390 0.3318917
400 0.323431
410 0.3157857
420 0.3239573
430 0.3083128
440 0.311228
450 0.3210281
460 0.3304981
470 0.3184392
480 0.3177923
490 0.3125007
500 0.3049351
510 0.3127927
520 0.296974
530 0.3068884
540 0.3015595
550 0.3148888
560 0.3250485
570 0.3249434
580 0.3326406
590 0.3221327
600 0.3175813
610 0.3149358
620 0.317591
630 0.3167154
640 0.315231
650 0.3281401
660 0.3223819
670 0.333131
680 0.3428993
690 0.3338468
700 0.3312249
710 0.33565
720 0.3394996
730 0.3377653
740 0.3233875
750 0.3351855
760 0.3427475
770 0.3458857
780 0.3588173
790 0.3587617
800 0.3685168
810 0.3657779
820 0.3626694
830 0.3608159
840 0.3627301
850 0.3718555
860 0.3658126
870 0.3702578
880 0.3802026
890 0.3795716
900 0.3577961
910 0.3597998
920 0.3700838
930 0.3618981
940 0.3572662
950 0.357272
960 0.367616
970 0.3700807
980 0.366587
990 0.3746003
1000 0.3751349
1010 0.3719887
1020 0.3765827
1030 0.3577574
1040 0.3524615
1050 0.3457447
1060 0.3488278
1070 0.347416
1080 0.3632886
1090 0.3604215
1100 0.3473028
1110 0.3483516
1120 0.3664451
1130 0.3707696
1140 0.3532327
1150 0.3488306
1160 0.3579236
1170 0.3529614
1180 0.3507009
1190 0.34531
1200 0.3671815
1210 0.3492362
1220 0.3457964
1230 0.3644611
1240 0.3539542
1250 0.3531856
1260 0.3598195
1270 0.3681684
1280 0.3731512
1290 0.3726744
1300 0.3655867
1310 0.3693455
1320 0.3634944
1330 0.3507888
1340 0.3709965
1350 0.352888
1360 0.3545975
1370 0.3645566
1380 0.3729588
1390 0.364866
1400 0.3634345
1410 0.3565044
1420 0.3602704
1430 0.3553353
1440 0.3548545
1450 0.3534515
1460 0.3468632
1470 0.3586289
1480 0.3568249
1490 0.3765352
1500 0.3660108
1510 0.374464
1520 0.3749975
1530 0.3846024
1540 0.3789879
1550 0.3708971
1560 0.3691339
1570 0.3679054
1580 0.3693656
1590 0.3796871
1600 0.3671803
1610 0.3571194
1620 0.3591796
1630 0.3625982
1640 0.3695595
1650 0.3745053
1660 0.3789507
1670 0.3711931
1680 0.3856966
1690 0.3870164
1700 0.3948364
1710 0.3836732
1720 0.3902116
1730 0.3992303
1740 0.403328
1750 0.4106623
1760 0.3943233
1770 0.3972371
1780 0.3905196
1790 0.3923818
1800 0.3939713
1810 0.4060224
1820 0.3979405
1830 0.4028968
1840 0.4028956
1850 0.3933685
1860 0.4004363
1870 0.4014023
1880 0.3936353
1890 0.3978973
1900 0.3949307
1910 0.4055076
1920 0.3975582
1930 0.3971431
1940 0.3979236
1950 0.3916787
1960 0.3962573
1970 0.3872037
1980 0.4070811
1990 0.41181
2000 0.4163138
2010 0.4041951
2020 0.3996646
2030 0.3926194
2040 0.397293
2050 0.3852247
2060 0.3976105
2070 0.3958834
2080 0.3945317
2090 0.3878914
2100 0.3878958
2110 0.3853197
2120 0.3998409
2130 0.3968368
2140 0.3964767
2150 0.3989255
2160 0.3892392
2170 0.3845205
2180 0.3846338
2190 0.3789892
2200 0.3826544
2210 0.3912207
2220 0.3937272
2230 0.3940811
2240 0.4009631
2250 0.4042062
2260 0.4097395
2270 0.4187253
2280 0.4216954
2290 0.4122373
2300 0.4074247
2310 0.4106591
2320 0.4039917
2330 0.4003604
2340 0.4091651
2350 0.3955746
2360 0.3856944
2370 0.3862193
2380 0.388001
2390 0.3987839
2400 0.402632
2410 0.3909099
2420 0.3994693
2430 0.3882208
2440 0.3949536
2450 0.3998619
2460 0.3940008
2470 0.3991976
2480 0.4128755
2490 0.4014927
2500 0.3971506
2510 0.3999591
2520 0.4026982
2530 0.4047841
2540 0.4214866
2550 0.421561
2560 0.4231573
2570 0.4133093
2580 0.4175928
2590 0.4193119
2600 0.4286112
2610 0.4225973
2620 0.4264174
2630 0.4070387
2640 0.4248387
2650 0.4296223
2660 0.4371049
2670 0.4388825
2680 0.4441472
2690 0.4462045
2700 0.4477624
2710 0.4526315
2720 0.4525782
2730 0.4538535
2740 0.4622141
2750 0.4618109
2760 0.4518153
2770 0.4574381
2780 0.4596108
2790 0.454706
2800 0.4614036
2810 0.4707097
2820 0.4689398
2830 0.4713752
2840 0.4570631
2850 0.4529618
2860 0.4576147
2870 0.4526092
2880 0.4567583
2890 0.4709414
2900 0.4711888
2910 0.4705885
2920 0.461805
2930 0.46337
2940 0.4691964
2950 0.4814008
2960 0.4821597
2970 0.4938477
2980 0.4863024
2990 0.4782277
3000 0.4767363
3010 0.4765215
3020 0.4818798
3030 0.4783213
3040 0.4642221
3050 0.4519036
3060 0.4582472
3070 0.4603117
3080 0.4597928
3090 0.4746785
3100 0.4653276
3110 0.4723865
3120 0.4815479
3130 0.4919056
3140 0.494403
3150 0.4781972
3160 0.4698963
3170 0.4783946
3180 0.455486
3190 0.4556744
3200 0.4535485
3210 0.4586025
3220 0.4606378
3230 0.4611619
3240 0.4823271
3250 0.4892519
3260 0.46964
3270 0.4869312
3280 0.4772733
3290 0.4719648
3300 0.481268
3310 0.4865683
3320 0.4865656
3330 0.4945514
3340 0.4823271
3350 0.4892691
3360 0.4827143
3370 0.4843315
3380 0.4777679
3390 0.4850075
3400 0.4815334
3410 0.4763477
3420 0.472773
3430 0.4793391
3440 0.4646856
3450 0.4644161
3460 0.4546701
3470 0.4591133
3480 0.4653368
3490 0.4631065
3500 0.4636352
3510 0.4561974
3520 0.4561857
3530 0.4676009
3540 0.4579328
3550 0.4492671
3560 0.449181
3570 0.4569868
3580 0.4561583
3590 0.4670339
3600 0.4514697
3610 0.4484857
3620 0.443708
3630 0.4378598
3640 0.436482
3650 0.433922
3660 0.4384215
3670 0.4497737
3680 0.4599139
3690 0.4518912
3700 0.4427422
3710 0.4416889
3720 0.4513318
3730 0.4475759
3740 0.454328
3750 0.4486961
3760 0.4526321
3770 0.4568844
3780 0.4526041
3790 0.4398728
3800 0.4631874
3810 0.4484016
3820 0.4430442
3830 0.443532
3840 0.44662
3850 0.4540928
3860 0.4610886
3870 0.4603904
3880 0.4703019
3890 0.4792722
3900 0.4737477
3910 0.4762265
3920 0.4737351
3930 0.4691987
3940 0.4686544
3950 0.4661485
3960 0.4574341
3970 0.4709719
3980 0.4806169
3990 0.4793374
4000 0.4774836
4010 0.4656963
4020 0.4611675
4030 0.4613024
4040 0.4606911
4050 0.4543392
4060 0.4686243
4070 0.4705005
4080 0.4684553
4090 0.4625813
4100 0.4635609
4110 0.4751526
4120 0.4719778
4130 0.4709592
4140 0.4738947
4150 0.4827726
4160 0.4849847
4170 0.4891054
4180 0.4839445
4190 0.4799509
4200 0.4826181
4210 0.4792505
4220 0.4857731
4230 0.4745536
4240 0.4661068
4250 0.4745378
4260 0.4705737
4270 0.4731843
4280 0.4700071
4290 0.4776475
4300 0.4727802
4310 0.4681727
4320 0.4717788
4330 0.4796585
4340 0.4740167
4350 0.4763479
4360 0.4758774
4370 0.4795248
4380 0.4876733
4390 0.4826476
4400 0.4912907
4410 0.4753069
4420 0.4812918
4430 0.4805666
4440 0.4754319
4450 0.4741824
4460 0.4807537
4470 0.4794452
4480 0.4919151
4490 0.4944771
4500 0.4911288
4510 0.4897067
4520 0.4939958
4530 0.4930665
4540 0.5013168
4550 0.5068295
4560 0.4923108
4570 0.4910164
4580 0.4799139
4590 0.4867812
4600 0.4739107
4610 0.4745615
4620 0.4641273
4630 0.4684
4640 0.4754588
4650 0.4755506
4660 0.4766576
4670 0.4825406
4680 0.4824318
4690 0.4770476
4700 0.4612665
4710 0.4615949
4720 0.4760694
4730 0.4891734
4740 0.4835734
4750 0.4846369
4760 0.4914392
4770 0.5004261
4780 0.5006446
4790 0.5183238
4800 0.5235549
4810 0.5053739
4820 0.5011033
4830 0.503737
4840 0.5024123
4850 0.5076551
4860 0.4983426
4870 0.5017897
4880 0.492242
4890 0.5070221
4900 0.5131369
4910 0.5305839
4920 0.5209395
4930 0.5004379
4940 0.4904471
4950 0.4976198
4960 0.5005088
4970 0.4913245
4980 0.5038906
4990 0.5085804
5000 0.4987553
5010 0.4859716
5020 0.4924003
5030 0.4853064
5040 0.4905568
5050 0.4912028
5060 0.4986862
5070 0.5115464
5080 0.5059513
5090 0.5044979
5100 0.5036575
5110 0.5025783
5120 0.5225627
5130 0.5127404
5140 0.5033144
5150 0.498918
5160 0.4926782
5170 0.4991705
5180 0.5203715
5190 0.5203903
5200 0.5138527
5210 0.5232837
5220 0.533329
5230 0.5159694
5240 0.525146
5250 0.5181139
5260 0.4995924
5270 0.4984929
5280 0.5202427
5290 0.5210239
5300 0.5150902
5310 0.5210994
5320 0.5269263
5330 0.5326033
5340 0.5458592
5350 0.54872
5360 0.5589331
5370 0.5422509
5380 0.5340533
5390 0.5310147
5400 0.5120793
5410 0.513608
5420 0.5174925
5430 0.5213087
5440 0.5159698
5450 0.5180709
5460 0.5150405
5470 0.5145553
5480 0.5102858
5490 0.504337
5500 0.5069448
5510 0.522683
5520 0.5178761
5530 0.5212604
5540 0.5214929
5550 0.5112347
5560 0.5178598
5570 0.5197901
5580 0.5283867
5590 0.5156112
5600 0.5180448
5610 0.5110556
5620 0.5109788
5630 0.5269282
5640 0.5138028
5650 0.5246993
5660 0.5206492
5670 0.5257258
5680 0.5295983
5690 0.523647
5700 0.5125532
5710 0.5169083
5720 0.5141953
5730 0.5150912
5740 0.5186071
5750 0.5275746
5760 0.5316046
5770 0.5312288
5780 0.5241591
5790 0.5254164
5800 0.5299394
5810 0.5238941
5820 0.5150628
5830 0.5253292
5840 0.5350381
5850 0.5377848
5860 0.53991
5870 0.5406863
5880 0.5243149
5890 0.527782
5900 0.5376109
5910 0.5367892
5920 0.5116444
5930 0.5169889
5940 0.5280981
5950 0.5205925
5960 0.5178882
5970 0.5116079
5980 0.5277792
5990 0.5221453
6000 0.5438042
6010 0.5421507
6020 0.5384546
6030 0.5384926
6040 0.5283437
6050 0.5363399
6060 0.5534785
6070 0.5591978
6080 0.5519772
6090 0.5491759
6100 0.5523151
6110 0.5533934
6120 0.5539729
6130 0.5532528
6140 0.5468935
6150 0.5501307
6160 0.5322051
6170 0.5329995
6180 0.537847
6190 0.5249493
6200 0.5291565
6210 0.5314965
6220 0.5453058
6230 0.5382813
6240 0.5375988
6250 0.5425954
6260 0.5288382
6270 0.5390332
6280 0.5391683
6290 0.5412184
6300 0.5219078
6310 0.5156822
6320 0.5192266
6330 0.5301604
6340 0.5261527
6350 0.534179
6360 0.5228065
6370 0.5255386
6380 0.5247245
6390 0.5132009
6400 0.5171686
6410 0.5216253
6420 0.5263541
6430 0.5068734
6440 0.5125996
6450 0.5102351
6460 0.4945298
6470 0.4932935
6480 0.499454
6490 0.5000457
6500 0.5106443
6510 0.4968819
6520 0.5047672
6530 0.4999654
6540 0.486713
6550 0.484219
6560 0.4865969
6570 0.490433
6580 0.4850114
6590 0.483085
6600 0.4764354
6610 0.4880494
6620 0.4927987
6630 0.5057678
6640 0.5118892
6650 0.4996749
6660 0.5268412
6670 0.5278746
6680 0.515287
6690 0.5255923
6700 0.5359382
6710 0.5290571
6720 0.533352
6730 0.5167021
6740 0.5151788
6750 0.5107794
6760 0.5072641
6770 0.5009919
6780 0.5087904
6790 0.5085186
6800 0.5026934
6810 0.489272
6820 0.4938013
6830 0.5108389
6840 0.5096406
6850 0.5090888
6860 0.5098615
6870 0.5112774
6880 0.5216974
6890 0.5223193
6900 0.5235325
6910 0.5090582
6920 0.5063318
6930 0.5167469
6940 0.5172703
6950 0.5228859
6960 0.5273134
6970 0.5268057
6980 0.5290685
6990 0.5360945
7000 0.5238444
7010 0.5215112
7020 0.5210372
7030 0.5201368
7040 0.5133262
7050 0.5255209
7060 0.5297612
7070 0.5387585
7080 0.5406584
7090 0.54401
7100 0.5378847
7110 0.550075
7120 0.5655435
7130 0.5674609
7140 0.5580431
7150 0.5568451
7160 0.5506308
7170 0.5440239
7180 0.5385843
7190 0.5365342
7200 0.5613519
7210 0.5498884
7220 0.536469
7230 0.5372888
7240 0.5381824
7250 0.5356064
7260 0.5409167
7270 0.5394914
7280 0.5613794
7290 0.5458798
7300 0.548666
7310 0.5298926
7320 0.5316721
7330 0.5422379
7340 0.5435646
7350 0.5433563
7360 0.5459417
7370 0.5404176
7380 0.5463208
7390 0.5278952
7400 0.5275642
7410 0.5234818
7420 0.5352553
7430 0.5343549
7440 0.5470577
7450 0.5464793
7460 0.5313146
7470 0.5489143
7480 0.5307058
7490 0.5306627
7500 0.5263345
7510 0.527741
7520 0.5350517
7530 0.5455854
7540 0.5566396
7550 0.5344246
7560 0.537528
7570 0.5406778
7580 0.5383211
7590 0.5454041
7600 0.552268
7610 0.5360324
7620 0.543507
7630 0.5271616
7640 0.5430648
7650 0.5351788
7660 0.5314018
7670 0.5286707
7680 0.5399835
7690 0.5384557
7700 0.5528819
7710 0.5454664
7720 0.5377509
7730 0.5322518
7740 0.5469825
7750 0.5395589
7760 0.53469
7770 0.553556
7780 0.5597386
7790 0.5569345
7800 0.5729817
7810 0.5712306
7820 0.5607563
7830 0.5532174
7840 0.5526917
7850 0.5604235
7860 0.5530189
7870 0.5530881
7880 0.5531253
7890 0.5515027
7900 0.5488544
7910 0.5469538
7920 0.5377889
7930 0.5305891
7940 0.5256146
7950 0.5233608
7960 0.5272394
7970 0.5361449
7980 0.534665
7990 0.5385826
8000 0.5358118
8010 0.5284636
8020 0.5205452
8030 0.532057
8040 0.5338672
8050 0.5264416
8060 0.5305681
8070 0.5275559
8080 0.5263792
8090 0.5088322
8100 0.5205356
8110 0.5093703
8120 0.5207213
8130 0.5295159
8140 0.528039
8150 0.5141079
8160 0.5083364
8170 0.5081547
8180 0.5203086
8190 0.5275496
8200 0.5151355
8210 0.5247589
8220 0.5197579
8230 0.5202649
8240 0.5129933
8250 0.5143132
8260 0.5226279
8270 0.514331
8280 0.51972
8290 0.5331827
8300 0.5170462
8310 0.5270959
8320 0.5329021
8330 0.5280608
8340 0.5319521
8350 0.5378891
8360 0.5341268
8370 0.5289451
8380 0.5369335
8390 0.5361735
8400 0.5349836
8410 0.5221354
8420 0.5211243
8430 0.5319436
8440 0.5410857
8450 0.5252633
8460 0.5222042
8470 0.5151827
8480 0.5201187
8490 0.5451202
8500 0.5408927
8510 0.536814
8520 0.5496908
8530 0.5546415
8540 0.5394915
8550 0.5386068
8560 0.5343137
8570 0.5460712
8580 0.5547915
8590 0.5536938
8600 0.5545489
8610 0.5390625
8620 0.5587202
8630 0.552812
8640 0.5455025
8650 0.5320971
8660 0.5465135
8670 0.5399243
8680 0.5466921
8690 0.5372857
8700 0.5415094
8710 0.5438768
8720 0.5474665
8730 0.5484557
8740 0.5453298
8750 0.5391206
8760 0.5392739
8770 0.5166979
8780 0.5272917
8790 0.5358191
8800 0.5459917
8810 0.5468146
8820 0.5482548
8830 0.5456108
8840 0.5516737
8850 0.5518306
8860 0.5617476
8870 0.5543371
8880 0.5434198
8890 0.5663584
8900 0.5626571
8910 0.5637539
8920 0.564983
8930 0.5631239
8940 0.5602669
8950 0.5521084
8960 0.5595058
8970 0.5682414
8980 0.5633727
8990 0.5560732
9000 0.5591151
9010 0.5725931
9020 0.5736754
9030 0.5713263
9040 0.5652659
9050 0.5583615
9060 0.5554664
9070 0.5678301
9080 0.5691321
9090 0.5737471
9100 0.5600348
9110 0.5504785
9120 0.5426674
9130 0.5549148
9140 0.5714329
9150 0.585268
9160 0.5842245
9170 0.5845262
9180 0.5795577
9190 0.5735955
9200 0.5642919
9210 0.5715754
9220 0.5843352
9230 0.5628445
9240 0.5863541
9250 0.585408
9260 0.5699722
9270 0.5809531
9280 0.5776846
9290 0.5746738
9300 0.5730013
9310 0.5855283
9320 0.5670453
9330 0.5654894
9340 0.559974
9350 0.5622146
9360 0.5641043
9370 0.5535011
9380 0.5583602
9390 0.5543486
9400 0.558458
9410 0.5607736
9420 0.5580097
9430 0.5545021
9440 0.5638618
9450 0.5580127
9460 0.552923
9470 0.5455266
9480 0.5573505
9490 0.5493691
9500 0.5415552
9510 0.5533561
9520 0.5571886
9530 0.5606872
9540 0.5692664
9550 0.5775459
9560 0.5714438
9570 0.5679696
9580 0.5629638
9590 0.5787888
9600 0.564202
9610 0.5628347
9620 0.5640247
9630 0.575617
9640 0.5806021
9650 0.578908
9660 0.573303
9670 0.5659405
9680 0.5794187
9690 0.5904647
9700 0.5876547
9710 0.584716
9720 0.593056
9730 0.5988215
9740 0.5900245
9750 0.5971482
9760 0.5797901
9770 0.5747296
9780 0.5808434
9790 0.6065004
9800 0.6236142
9810 0.6180493
9820 0.607065
9830 0.5905173
9840 0.5821524
9850 0.5706451
9860 0.5769128
9870 0.5759819
9880 0.5641472
9890 0.5561617
9900 0.5631874
9910 0.5693199
9920 0.5711702
9930 0.5685605
9940 0.5998911
9950 0.5981248
9960 0.5953131
9970 0.5798155
9980 0.5959212
9990 0.5844613
10000 0.5758263
10010 0.5686232
10020 0.5794769
10030 0.5735633
10040 0.5759081
10050 0.5734837
10060 0.5708756
10070 0.5570517
10080 0.5511046
10090 0.5600234
10100 0.5487799
10110 0.5396003
10120 0.5434259
10130 0.540888
10140 0.5458544
10150 0.5595201
10160 0.5603594
10170 0.5779576
10180 0.5694235
10190 0.5796115
10200 0.5913692
10210 0.5988799
10220 0.580242
10230 0.5737565
10240 0.5645901
10250 0.5617798
10260 0.5677814
10270 0.5748035
10280 0.5722774
10290 0.5711948
10300 0.5729343
10310 0.5638697
10320 0.5589213
10330 0.5504435
10340 0.5624466
10350 0.5631685
10360 0.5523236
10370 0.552996
10380 0.5416327
10390 0.560646
10400 0.5558717
10410 0.5517439
10420 0.5650917
10430 0.5681694
10440 0.5782433
10450 0.5800369
10460 0.5749869
10470 0.5509881
10480 0.5552362
10490 0.5414453
10500 0.5435905
10510 0.5341484
10520 0.5329597
10530 0.5370767
10540 0.5536914
10550 0.5658839
10560 0.5657935
10570 0.5520408
10580 0.5482892
10590 0.5577561
10600 0.559521
10610 0.5602864
10620 0.5646033
10630 0.5546954
10640 0.5517471
10650 0.5634222
10660 0.5757745
10670 0.5788791
10680 0.569147
10690 0.5548484
10700 0.5403831
10710 0.5483053
10720 0.5463765
10730 0.5348975
10740 0.5330456
10750 0.5408818
10760 0.5439506
10770 0.557065
10780 0.5656229
10790 0.5663064
10800 0.5680399
10810 0.5703114
10820 0.5703629
10830 0.5716587
10840 0.5717316
10850 0.5658924
10860 0.5690756
10870 0.5682598
10880 0.5628244
10890 0.5465361
10900 0.5521687
10910 0.5608738
10920 0.5549372
10930 0.5518087
10940 0.5608671
10950 0.5568423
10960 0.5600742
10970 0.5701335
10980 0.5702426
10990 0.5839344
11000 0.5853102
11010 0.5855436
11020 0.5753378
11030 0.5786417
11040 0.5715851
11050 0.5770727
11060 0.5754992
11070 0.5776154
11080 0.5733995
11090 0.5660129
11100 0.5774796
11110 0.5731608
11120 0.5712621
11130 0.5683863
11140 0.564739
11150 0.5695429
11160 0.5549859
11170 0.559113
11180 0.5524818
11190 0.5468836
11200 0.5651951
11210 0.5515217
11220 0.5625308
11230 0.5623843
11240 0.5606295
11250 0.5676328
11260 0.5596278
11270 0.5440416
11280 0.5563253
11290 0.5566612
11300 0.5729069
11310 0.5675967
11320 0.5665472
11330 0.5483167
11340 0.5310633
11350 0.5495516
11360 0.5477399
11370 0.5442922
11380 0.5559365
11390 0.553346
11400 0.5636633
11410 0.5722072
11420 0.5781607
11430 0.5691541
11440 0.5719439
11450 0.5610195
11460 0.563682
11470 0.5605466
11480 0.5615757
11490 0.5507936
11500 0.5438795
11510 0.5497733
11520 0.5526246
11530 0.561347
11540 0.5454043
11550 0.5598797
11560 0.5603544
11570 0.5554295
11580 0.5558212
11590 0.5554224
11600 0.553908
11610 0.5547885
11620 0.5456548
11630 0.5357769
11640 0.5417737
11650 0.5475157
11660 0.5470791
11670 0.5581376
11680 0.5497099
11690 0.5715878
11700 0.5874501
11710 0.5928605
11720 0.5855398
11730 0.5784144
11740 0.5866943
11750 0.5889442
11760 0.5735076
11770 0.5686302
11780 0.569198
11790 0.5655333
11800 0.5608594
11810 0.5519707
11820 0.5558597
11830 0.5531453
11840 0.5618989
11850 0.5563368
11860 0.5653785
11870 0.5535805
11880 0.561181
11890 0.5613608
11900 0.5758045
11910 0.5762682
11920 0.5715356
11930 0.5902466
11940 0.5874479
11950 0.5871136
11960 0.5784632
11970 0.5683406
11980 0.5616689
11990 0.5753642
12000 0.5753281
12010 0.5776383
12020 0.5810949
12030 0.5906601
12040 0.6018661
12050 0.6108997
12060 0.6162175
12070 0.622659
12080 0.6106393
12090 0.605572
12100 0.5988336
12110 0.62086
12120 0.6373214
12130 0.6466685
12140 0.6295125
12150 0.6273208
12160 0.6252246
12170 0.6213249
12180 0.6313977
12190 0.6019647
12200 0.5967613
12210 0.6010525
12220 0.6000727
12230 0.5849494
12240 0.5951121
12250 0.6050481
12260 0.6017454
12270 0.5924594
12280 0.5933495
12290 0.5889949
12300 0.5908549
12310 0.5671191
12320 0.5724553
12330 0.5777916
12340 0.5893545
12350 0.5989208
12360 0.5879071
12370 0.5942811
12380 0.5834449
12390 0.6029268
12400 0.6079987
12410 0.5916779
12420 0.5921916
12430 0.5852586
12440 0.584089
12450 0.5977241
12460 0.5902002
12470 0.5950774
12480 0.5875251
12490 0.5986108
12500 0.6068943
12510 0.6183904
12520 0.6149174
12530 0.6119401
12540 0.6188087
12550 0.6146942
12560 0.6295492
12570 0.6243372
12580 0.615396
12590 0.6250038
12600 0.6243519
12610 0.629802
12620 0.6153715
12630 0.6153063
12640 0.6162872
12650 0.620171
12660 0.6344242
12670 0.6189505
12680 0.6221907
12690 0.6173167
12700 0.6122079
12710 0.5945427
12720 0.6026707
12730 0.6101927
12740 0.6137497
12750 0.6344358
12760 0.6326454
12770 0.6290857
12780 0.648004
12790 0.6259999
12800 0.6296321
12810 0.6388277
12820 0.6311778
12830 0.6113042
12840 0.616148
12850 0.6313068
12860 0.6203054
12870 0.6205264
12880 0.6163997
12890 0.6240412
12900 0.6268768
12910 0.6361696
12920 0.6380394
12930 0.640002
12940 0.6508651
12950 0.6499744
12960 0.6432037
12970 0.629275
12980 0.6367909
12990 0.6183195
13000 0.6165553
13010 0.6168026
13020 0.6325703
13030 0.6289873
13040 0.623483
13050 0.6139843
13060 0.6165233
13070 0.6216539
13080 0.6388506
13090 0.6528373
13100 0.6494865
13110 0.6508661
13120 0.647569
13130 0.6508808
13140 0.6480539
13150 0.6357241
13160 0.6359066
13170 0.6411255
13180 0.6374722
13190 0.6470754
13200 0.6368408
13210 0.6475632
13220 0.644968
13230 0.6356268
13240 0.6403154
13250 0.6509296
13260 0.648759
13270 0.6419834
13280 0.6378717
13290 0.6441796
13300 0.6258866
13310 0.6318712
13320 0.6284116
13330 0.639788
13340 0.6374931
13350 0.6457635
13360 0.6291819
13370 0.6293946
13380 0.6336996
13390 0.6394154
13400 0.642152
13410 0.6245046
13420 0.6256611
13430 0.619669
13440 0.6201243
13450 0.630908
13460 0.643688
13470 0.6345297
13480 0.6277671
13490 0.6345049
13500 0.6275776
13510 0.6247115
13520 0.6292087
13530 0.6309833
13540 0.6380667
13550 0.6317434
13560 0.6281276
13570 0.6219531
13580 0.6153082
13590 0.6052905
13600 0.6046503
13610 0.6063934
13620 0.6152816
13630 0.6147457
13640 0.6101266
13650 0.6137326
13660 0.6296645
13670 0.6214733
13680 0.623503
13690 0.622735
13700 0.630594
13710 0.6249735
13720 0.6278616
13730 0.625349
13740 0.6300564
13750 0.609019
13760 0.6051434
13770 0.6097842
13780 0.628276
13790 0.6391702
13800 0.6348786
13810 0.6319694
13820 0.6340084
13830 0.627448
13840 0.6242344
13850 0.6205142
13860 0.6212119
13870 0.6185561
13880 0.6178561
13890 0.6040173
13900 0.602309
13910 0.6119831
13920 0.6061481
13930 0.6219065
13940 0.6338584
13950 0.6541522
13960 0.6556522
13970 0.6340273
13980 0.6437671
13990 0.6389549
14000 0.6392441
14010 0.6432421
14020 0.6415024
14030 0.6442103
14040 0.6365324
14050 0.6374708
14060 0.6458371
14070 0.6561567
14080 0.6652672
14090 0.6646126
14100 0.6624556
14110 0.6747922
14120 0.6702323
14130 0.6805203
14140 0.6628289
14150 0.6712016
14160 0.6644076
14170 0.6641932
14180 0.6529683
14190 0.6652026
14200 0.6690137
14210 0.6598185
14220 0.6644944
14230 0.663657
14240 0.6588525
14250 0.673555
14260 0.6792086
14270 0.6752615
14280 0.6898913
14290 0.6834176
14300 0.6895878
14310 0.685553
14320 0.6687124
14330 0.6640395
14340 0.6693236
14350 0.6641855
14360 0.6832487
14370 0.6790508
14380 0.6874316
14390 0.6899163
14400 0.6768026
14410 0.6615565
14420 0.6609531
14430 0.6546976
14440 0.6459113
14450 0.6363981
14460 0.655811
14470 0.6471965
14480 0.6488602
14490 0.653105
14500 0.662399
14510 0.6612882
14520 0.6492698
14530 0.6334812
14540 0.6301445
14550 0.6245288
14560 0.6324427
14570 0.6433452
14580 0.6457709
14590 0.6428965
14600 0.648053
14610 0.6414762
14620 0.6344925
14630 0.6222541
14640 0.6282404
14650 0.6191705
14660 0.627017
14670 0.6191305
14680 0.6253203
14690 0.6193835
14700 0.6283004
14710 0.6044928
14720 0.6052979
14730 0.6133658
14740 0.6149587
14750 0.608805
14760 0.6113968
14770 0.6029615
14780 0.6054088
14790 0.6078887
14800 0.5863385
14810 0.5898088
14820 0.586046
14830 0.5997608
14840 0.6001759
14850 0.596478
14860 0.5969223
14870 0.6008614
14880 0.5975114
14890 0.5824863
14900 0.5875566
14910 0.5890039
14920 0.5970886
14930 0.5979328
14940 0.595884
14950 0.6034085
14960 0.6037504
14970 0.6085195
14980 0.6026454
14990 0.5890243
15000 0.5938214
15010 0.5938793
15020 0.596606
15030 0.6107411
15040 0.5981873
15050 0.5968398
15060 0.5909116
15070 0.5992052
15080 0.6041878
15090 0.594589
15100 0.5871274
15110 0.6089506
15120 0.6052587
15130 0.6221744
15140 0.6172509
15150 0.6288372
15160 0.6264399
15170 0.6305209
15180 0.6260465
15190 0.637279
15200 0.6412693
15210 0.619365
15220 0.6199803
15230 0.6296225
15240 0.6150438
15250 0.6211773
15260 0.6279426
15270 0.6158777
15280 0.611734
15290 0.6202061
15300 0.6309556
15310 0.6437938
15320 0.6260131
15330 0.6255766
15340 0.6302447
15350 0.6061755
15360 0.6068616
15370 0.6183328
15380 0.6044541
15390 0.6145559
15400 0.6223425
15410 0.618081
15420 0.6107421
15430 0.6162488
15440 0.6075776
15450 0.5933385
15460 0.5765121
15470 0.5730811
15480 0.5874189
15490 0.5962878
15500 0.5954059
15510 0.6080087
15520 0.6112217
15530 0.5889785
15540 0.6103152
15550 0.605113
15560 0.6096955
15570 0.6200488
15580 0.6146083
15590 0.6004258
15600 0.593904
15610 0.6110209
15620 0.6156088
15630 0.6114383
15640 0.602685
15650 0.6139448
15660 0.6177732
15670 0.6142799
15680 0.5979744
15690 0.5982386
15700 0.5923766
15710 0.5806746
15720 0.5922587
15730 0.5923533
15740 0.611622
15750 0.6320931
15760 0.6218884
15770 0.6386657
15780 0.6480353
15790 0.6549708
15800 0.6420808
15810 0.6482839
15820 0.6469985
15830 0.6419408
15840 0.6428066
15850 0.634816
15860 0.6363059
15870 0.6298661
15880 0.6156245
15890 0.6176511
15900 0.6312326
15910 0.6393616
15920 0.6259367
15930 0.6285182
15940 0.6246622
15950 0.6171085
15960 0.6176361
15970 0.624492
15980 0.622884
15990 0.6326749
16000 0.6172402
16010 0.6218792
16020 0.6307439
16030 0.6323959
16040 0.646858
16050 0.6527634
16060 0.6517348
16070 0.6562835
16080 0.6601102
16090 0.646248
16100 0.6585373
16110 0.6486461
16120 0.6377066
16130 0.644303
16140 0.6449276
16150 0.6548824
16160 0.6448263
16170 0.6597608
16180 0.6524366
16190 0.6357637
16200 0.62285
16210 0.6239204
16220 0.6307862
16230 0.6428843
16240 0.6341942
16250 0.6278678
16260 0.6395711
16270 0.6430349
16280 0.6453888
16290 0.662883
16300 0.6577722
16310 0.6440555
16320 0.6441902
16330 0.6357719
16340 0.6581599
16350 0.6499521
16360 0.6453054
16370 0.6353936
16380 0.6381718
16390 0.642849
16400 0.6662441
16410 0.6691295
16420 0.6913196
16430 0.6747975
16440 0.6699243
16450 0.6532843
16460 0.6625237
16470 0.6604357
16480 0.6793027
16490 0.6739818
16500 0.6774882
16510 0.6868973
16520 0.6778204
16530 0.6674487
16540 0.6711698
16550 0.6780989
16560 0.6784829
16570 0.6705118
16580 0.6709129
16590 0.6918196
16600 0.6812444
16610 0.6785988
16620 0.6803227
16630 0.6792939
16640 0.6806883
16650 0.6587261
16660 0.67007
16670 0.6625097
16680 0.6591805
16690 0.6599477
16700 0.6758345
16710 0.6795546
16720 0.6832029
16730 0.6869562
16740 0.6666608
16750 0.6653687
16760 0.6657198
16770 0.6892799
16780 0.701326
16790 0.7007717
16800 0.6950651
16810 0.6760586
16820 0.6759331
16830 0.6793183
16840 0.6674564
16850 0.6700897
16860 0.672275
16870 0.6815979
16880 0.6975587
16890 0.6942082
16900 0.6865169
16910 0.6988999
16920 0.7123421
16930 0.6948107
16940 0.6984149
16950 0.7068893
16960 0.6997595
16970 0.6901858
16980 0.6874168
16990 0.6777346
17000 0.6744757
17010 0.6719145
17020 0.6922299
17030 0.6937722
17040 0.6941826
17050 0.7027363
17060 0.6938815
17070 0.6886507
17080 0.6779807
17090 0.6971443
17100 0.7018009
17110 0.7021596
17120 0.697531
17130 0.7126296
17140 0.7080938
17150 0.7055566
17160 0.6969451
17170 0.7019655
17180 0.6941122
17190 0.6965218
17200 0.6836002
17210 0.6713539
17220 0.6739572
17230 0.6737974
17240 0.6813889
17250 0.6820525
17260 0.6839358
17270 0.6791323
17280 0.6797633
17290 0.6785174
17300 0.6590081
17310 0.6558188
17320 0.6419076
17330 0.6464787
17340 0.6412666
17350 0.6388583
17360 0.6587064
17370 0.6360252
17380 0.6315402
17390 0.632207
17400 0.6414806
17410 0.6478876
17420 0.6471058
17430 0.6223532
17440 0.6108245
17450 0.6034099
17460 0.5870406
17470 0.6171415
17480 0.6209847
17490 0.6147386
17500 0.6227247
17510 0.6179228
17520 0.6194675
17530 0.6163487
17540 0.6106951
17550 0.5971152
17560 0.6029144
17570 0.615784
17580 0.6155144
17590 0.6215347
17600 0.6314529
17610 0.6184901
17620 0.6264784
17630 0.6242274
17640 0.6253632
17650 0.6420355
17660 0.6500944
17670 0.646968
17680 0.6642409
17690 0.6563902
17700 0.661437
17710 0.6576183
17720 0.6561157
17730 0.6544977
17740 0.6523036
17750 0.6579312
17760 0.6456328
17770 0.6479077
17780 0.6396461
17790 0.646486
17800 0.6476424
17810 0.6401349
17820 0.643429
17830 0.637217
17840 0.6389838
17850 0.6435809
17860 0.6419657
17870 0.6449814
17880 0.6259732
17890 0.6356408
17900 0.656095
17910 0.6590833
17920 0.6516213
17930 0.6530673
17940 0.6662334
17950 0.6828917
17960 0.6759728
17970 0.6772014
17980 0.6695201
17990 0.6652721
18000 0.670718
18010 0.6580536
18020 0.6437997
18030 0.6428545
18040 0.6518494
18050 0.6511794
18060 0.6327063
18070 0.6352503
18080 0.6436806
18090 0.6568725
18100 0.6572648
18110 0.6540006
18120 0.6484748
18130 0.6634147
18140 0.6646085
18150 0.6573743
18160 0.675759
18170 0.67867
18180 0.6793728
18190 0.6835062
18200 0.686727
18210 0.6781515
18220 0.6700191
18230 0.666694
18240 0.6675083
18250 0.6683918
18260 0.6648791
18270 0.6560894
18280 0.6490774
18290 0.6460734
18300 0.6499554
18310 0.6437013
18320 0.6487079
18330 0.633813
18340 0.6431032
18350 0.6385686
18360 0.6553198
18370 0.64884
18380 0.6469839
18390 0.6426556
18400 0.6419874
18410 0.6391404
18420 0.6327513
18430 0.6382371
18440 0.6452923
18450 0.6338674
18460 0.630094
18470 0.6129717
18480 0.6216595
18490 0.6079693
18500 0.6207678
18510 0.6235303
18520 0.6409724
18530 0.6492195
18540 0.6407266
18550 0.6270841
18560 0.6300984
18570 0.6237596
18580 0.6252704
18590 0.6401741
18600 0.6354223
18610 0.6420166
18620 0.6373653
18630 0.6458658
18640 0.6349145
18650 0.6396891
18660 0.6319652
18670 0.6283401
18680 0.6188715
18690 0.6218314
18700 0.6108273
18710 0.6116762
18720 0.6040911
18730 0.6061179
18740 0.6123911
18750 0.6159213
18760 0.6227725
18770 0.6129108
18780 0.6108074
18790 0.5992842
18800 0.6126149
18810 0.6027709
18820 0.5941279
18830 0.6077826
18840 0.6105411
18850 0.6044017
18860 0.6068061
18870 0.6122467
18880 0.618354
18890 0.6235567
18900 0.6177687
18910 0.6134067
18920 0.6012641
18930 0.6101314
18940 0.6006644
18950 0.5939637
18960 0.5869707
18970 0.60646
18980 0.6066072
18990 0.6041427
19000 0.6012843
19010 0.6108972
19020 0.6072252
19030 0.6209025
19040 0.620065
19050 0.6197419
19060 0.6247514
19070 0.6275347
19080 0.6219941
19090 0.6202478
19100 0.6162661
19110 0.6100607
19120 0.6273552
19130 0.6299008
19140 0.6152046
19150 0.6074461
19160 0.606568
19170 0.6203624
19180 0.6188774
19190 0.6188759
19200 0.6111336
19210 0.6045774
19220 0.5973007
19230 0.6051902
19240 0.615152
19250 0.6051661
19260 0.611715
19270 0.6033034
19280 0.6026664
19290 0.5900972
19300 0.5961366
19310 0.6128175
19320 0.6204702
19330 0.6087869
19340 0.5957642
19350 0.6092853
19360 0.6141999
19370 0.6141457
19380 0.6195719
19390 0.6107569
19400 0.6123273
19410 0.6192076
19420 0.6201656
19430 0.6221833
19440 0.6123959
19450 0.6147067
19460 0.6301154
19470 0.6376355
19480 0.6256517
19490 0.6300405
19500 0.6229907
19510 0.6109135
19520 0.6182448
19530 0.6250159
19540 0.6321531
19550 0.6148883
19560 0.6275402
19570 0.6205961
19580 0.6130248
19590 0.6072686
19600 0.6141772
19610 0.6174389
19620 0.6230764
19630 0.6186348
19640 0.6129526
19650 0.6184054
19660 0.6309873
19670 0.6198228
19680 0.6251296
19690 0.6274561
19700 0.6352457
19710 0.6370178
19720 0.6384765
19730 0.6421807
19740 0.6412371
19750 0.644145
19760 0.6487344
19770 0.6500672
19780 0.6382204
19790 0.6286795
19800 0.6380165
19810 0.6396762
19820 0.6486962
19830 0.6435945
19840 0.6323418
19850 0.6400544
19860 0.6462739
19870 0.6459008
19880 0.6440324
19890 0.6600084
19900 0.6503379
19910 0.652245
19920 0.6375008
19930 0.6328897
19940 0.6046212
19950 0.6265556
19960 0.6490244
19970 0.6374963
19980 0.6333194
19990 0.656301
20000 0.6398071
20010 0.6322868
20020 0.6234453
20030 0.6179862
20040 0.6068597
20050 0.6118654
20060 0.6159755
20070 0.6253867
20080 0.6183841
20090 0.6183012
20100 0.6130061
20110 0.6242456
20120 0.6377551
20130 0.6361924
20140 0.6108587
20150 0.6151338
20160 0.6173307
20170 0.6150275
20180 0.6027959
20190 0.6199039
20200 0.6088375
20210 0.6202744
20220 0.6229855
20230 0.613063
20240 0.615289
20250 0.6151502
20260 0.6134009
20270 0.6041854
20280 0.6031893
20290 0.6155458
20300 0.6215979
20310 0.6319453
20320 0.6378034
20330 0.6369779
20340 0.6448301
20350 0.6352518
20360 0.6296831
20370 0.6466358
20380 0.6367597
20390 0.6310345
20400 0.6440917
20410 0.6361482
20420 0.6345484
20430 0.6395473
20440 0.6295564
20450 0.6126873
20460 0.6100449
20470 0.6120814
20480 0.617907
20490 0.6207048
20500 0.6150951
20510 0.6139753
20520 0.6098118
20530 0.6001573
20540 0.596976
20550 0.6069652
20560 0.5997328
20570 0.6046022
20580 0.6069801
20590 0.6023395
20600 0.6021001
20610 0.6033591
20620 0.604605
20630 0.6011867
20640 0.6028748
20650 0.606963
20660 0.6049811
20670 0.6071678
20680 0.6060199
20690 0.599401
20700 0.6019589
20710 0.6039791
20720 0.614915
20730 0.6144869
20740 0.5990949
20750 0.5885316
20760 0.6052639
20770 0.6131374
20780 0.6012957
20790 0.5928649
20800 0.6006814
20810 0.5935966
20820 0.593215
20830 0.592167
20840 0.5911788
20850 0.5920047
20860 0.581464
20870 0.5871994
20880 0.5817246
20890 0.5786595
20900 0.5875535
20910 0.5808007
20920 0.5864506
20930 0.5880472
20940 0.593242
20950 0.5905864
20960 0.5916358
20970 0.5849696
20980 0.5822906
20990 0.5918672
21000 0.588833
21010 0.601403
21020 0.6060411
21030 0.6031221
21040 0.594158
21050 0.6054283
21060 0.5900151
21070 0.5934774
21080 0.6152315
21090 0.6071252
21100 0.6200162
21110 0.6142009
21120 0.5984828
21130 0.5965985
21140 0.5951342
21150 0.5925565
21160 0.6093532
21170 0.6188681
21180 0.604461
21190 0.6034637
21200 0.602135
21210 0.6048321
21220 0.6028887
21230 0.5961513
21240 0.5771992
21250 0.5935028
21260 0.5859355
21270 0.5703208
21280 0.5630646
21290 0.5735985
21300 0.5764601
21310 0.5811515
21320 0.5929253
21330 0.5852078
21340 0.5856017
21350 0.5976532
21360 0.5933285
21370 0.5897027
21380 0.5735008
21390 0.575
21400 0.5767546
21410 0.5758317
21420 0.5647889
21430 0.5550391
21440 0.559787
21450 0.572681
21460 0.5867419
21470 0.5834838
21480 0.5983465
21490 0.5989936
21500 0.5695143
21510 0.5679771
21520 0.5726317
21530 0.5787725
21540 0.5568221
21550 0.553956
21560 0.5559879
21570 0.5720581
21580 0.5706806
21590 0.5768837
21600 0.5709436
21610 0.5807465
21620 0.5832096
21630 0.5763867
21640 0.5825452
21650 0.5826084
21660 0.5848209
21670 0.5747881
21680 0.5874718
21690 0.5873995
21700 0.593987
21710 0.598787
21720 0.6154579
21730 0.5927125
21740 0.6022291
21750 0.6008782
21760 0.5922025
21770 0.5911273
21780 0.5860277
21790 0.5929087
21800 0.5719372
21810 0.5954098
21820 0.5899987
21830 0.593575
21840 0.5903927
21850 0.6003813
21860 0.5883992
21870 0.5869474
21880 0.5920269
21890 0.5788862
21900 0.5781218
21910 0.5827303
21920 0.5771353
21930 0.5893741
21940 0.5786598
21950 0.5830112
21960 0.568015
21970 0.5748223
21980 0.5777437
21990 0.5715839
22000 0.588339
22010 0.5910248
22020 0.5802292
22030 0.5900366
22040 0.5870706
22050 0.592062
22060 0.6097281
22070 0.5922341
22080 0.5872476
22090 0.5923908
22100 0.5851017
22110 0.5883338
22120 0.5957876
22130 0.59946
22140 0.6037363
22150 0.5928413
22160 0.5981283
22170 0.5965003
22180 0.6049693
22190 0.6122608
22200 0.6062381
22210 0.5853161
22220 0.5961028
22230 0.587905
22240 0.585597
22250 0.5966516
22260 0.5989212
22270 0.5937995
22280 0.6030774
22290 0.6046925
22300 0.6141754
22310 0.6122934
22320 0.6009955
22330 0.6189553
22340 0.6177967
22350 0.6209446
22360 0.60629
22370 0.5997366
22380 0.6079297
22390 0.6080372
22400 0.610553
22410 0.6384761
22420 0.6494133
22430 0.6168527
22440 0.6021215
22450 0.6006979
22460 0.6171131
22470 0.6097675
22480 0.6074696
22490 0.6043773
22500 0.6085493
22510 0.624945
22520 0.6164314
22530 0.6134538
22540 0.6002849
22550 0.5924263
22560 0.593708
22570 0.6027732
22580 0.6027849
22590 0.6006866
22600 0.6094856
22610 0.6070032
22620 0.6030164
22630 0.5967932
22640 0.5924547
22650 0.6110262
22660 0.6043923
22670 0.6024642
22680 0.6008701
22690 0.5939184
22700 0.5856234
22710 0.5946895
22720 0.6127918
22730 0.6038212
22740 0.6121031
22750 0.599256
22760 0.594347
22770 0.5919205
22780 0.5828691
22790 0.6001067
22800 0.6100282
22810 0.608935
22820 0.6119308
22830 0.6220528
22840 0.6118653
22850 0.6180711
22860 0.6170589
22870 0.617456
22880 0.6122438
22890 0.6246115
22900 0.6215117
22910 0.6080483
22920 0.6121743
22930 0.6093777
22940 0.5975628
22950 0.5881782
22960 0.5832748
22970 0.5941342
22980 0.5872868
22990 0.5994975
23000 0.5883308
23010 0.5696714
23020 0.5657674
23030 0.5594833
23040 0.5751812
23050 0.5849218
23060 0.591913
23070 0.5887774
23080 0.5956073
23090 0.5851471
23100 0.5885957
23110 0.5940222
23120 0.5999888
23130 0.6120777
23140 0.6030847
23150 0.5969727
23160 0.5802081
23170 0.5912142
23180 0.5893877
23190 0.6006421
23200 0.5985423
23210 0.6020288
23220 0.616152
23230 0.606111
23240 0.5915541
23250 0.5954804
23260 0.6055541
23270 0.6014427
23280 0.5811487
23290 0.5783232
23300 0.5889691
23310 0.602969
23320 0.6024241
23330 0.6075745
23340 0.60009
23350 0.5790536
23360 0.5917717
23370 0.5939488
23380 0.589704
23390 0.5829691
23400 0.6011832
23410 0.6153782
23420 0.622817
23430 0.6218703
23440 0.6108976
23450 0.620391
23460 0.6094268
23470 0.5928429
23480 0.6046017
23490 0.6034237
23500 0.5963899
23510 0.6011081
23520 0.5866615
23530 0.5872626
23540 0.5874751
23550 0.5800565
23560 0.5734108
23570 0.574448
23580 0.5754141
23590 0.5859726
23600 0.5754141
23610 0.5771812
23620 0.5787404
23630 0.5712819
23640 0.5811533
23650 0.5773681
23660 0.5899885
23670 0.5875994
23680 0.5822792
23690 0.5768939
23700 0.5828784
23710 0.5943277
23720 0.5855734
23730 0.5911152
23740 0.5857549
23750 0.5710741
23760 0.5874594
23770 0.6005936
23780 0.6044861
23790 0.5984076
23800 0.6062941
23810 0.6198217
23820 0.6243121
23830 0.6261312
23840 0.6227299
23850 0.6234202
23860 0.6275295
23870 0.6193215
23880 0.6305486
23890 0.6088468
23900 0.6131168
23910 0.6101499
23920 0.6167639
23930 0.6173434
23940 0.6258134
23950 0.6169687
23960 0.6076429
23970 0.6072926
23980 0.5915558
23990 0.5836455
24000 0.5923321
24010 0.589808
24020 0.5871666
24030 0.5862395
24040 0.5938669
24050 0.5842099
24060 0.576606
24070 0.5903195
24080 0.5932903
24090 0.5876665
24100 0.5847251
24110 0.5969321
24120 0.6080579
24130 0.6073668
24140 0.6055744
24150 0.6034828
24160 0.5915132
24170 0.5967606
24180 0.6015257
24190 0.6087325
24200 0.609466
24210 0.606337
24220 0.6051351
24230 0.5954037
24240 0.5821415
24250 0.5831096
24260 0.5756816
24270 0.5640392
24280 0.574589
24290 0.5793997
24300 0.5806811
24310 0.5711304
24320 0.5845085
24330 0.5729752
24340 0.5762883
24350 0.5794763
24360 0.5737079
24370 0.5648048
24380 0.5690086
24390 0.5657977
24400 0.5663899
24410 0.5620064
24420 0.564965
24430 0.5546064
24440 0.5562387
24450 0.5718962
24460 0.5855066
24470 0.5773579
24480 0.5919054
24490 0.5934369
24500 0.5875995
24510 0.577203
24520 0.5751231
24530 0.5762571
24540 0.5838178
24550 0.5917408
24560 0.5833524
24570 0.5830132
24580 0.5810177
24590 0.5820705
24600 0.5877534
24610 0.5880199
24620 0.5761234
24630 0.5556381
24640 0.563937
24650 0.5700502
24660 0.5760118
24670 0.5655065
24680 0.5750142
24690 0.5734975
24700 0.571302
24710 0.5687934
24720 0.5846637
24730 0.5804922
24740 0.582473
24750 0.5661631
24760 0.5816231
24770 0.5832956
24780 0.5936595
24790 0.5904639
24800 0.5981277
24810 0.6017544
24820 0.591247
24830 0.5815058
24840 0.590739
24850 0.6062919
24860 0.5894505
24870 0.5694205
24880 0.5813554
24890 0.5842984
24900 0.5814281
24910 0.577721
24920 0.58741
24930 0.5943421
24940 0.5971115
24950 0.6074688
24960 0.6092568
24970 0.5947289
24980 0.6055529
24990 0.6012454
25000 0.5927227
25010 0.5926122
25020 0.5930967
25030 0.5882343
25040 0.5977217
25050 0.6160042
25060 0.6178996
25070 0.6188356
25080 0.6045877
25090 0.5903621
25100 0.5894765
25110 0.5877738
25120 0.5726234
25130 0.5742781
25140 0.5906565
25150 0.5816482
25160 0.593438
25170 0.5801532
25180 0.5911166
25190 0.5927543
25200 0.5817983
25210 0.5788831
25220 0.5945485
25230 0.5826301
25240 0.5826512
25250 0.5913717
25260 0.5854404
25270 0.5887506
25280 0.5815049
25290 0.5889032
25300 0.5862523
25310 0.5847318
25320 0.5690031
25330 0.5664808
25340 0.5658867
25350 0.5568829
25360 0.5690774
25370 0.5785552
25380 0.5687496
25390 0.5546291
25400 0.5703368
25410 0.5723026
25420 0.572686
25430 0.5795634
25440 0.5919999
25450 0.5749883
25460 0.5832585
25470 0.5747926
25480 0.5827233
25490 0.5841397
25500 0.5871557
25510 0.6010731
25520 0.5873602
25530 0.5880537
25540 0.5827109
25550 0.5650858
25560 0.5524788
25570 0.5689616
25580 0.5742944
25590 0.5739337
25600 0.5716556
25610 0.5732112
25620 0.5774227
25630 0.5878646
25640 0.5778828
25650 0.5830697
25660 0.5932289
25670 0.5836034
25680 0.5820059
25690 0.583519
25700 0.5935345
25710 0.5894598
25720 0.5858581
25730 0.5911363
25740 0.5976484
25750 0.5949693
25760 0.5994971
25770 0.6075075
25780 0.5933211
25790 0.6111175
25800 0.6213486
25810 0.6116504
25820 0.6020597
25830 0.6156529
25840 0.614239
25850 0.6214985
25860 0.6295492
25870 0.6343954
25880 0.6370515
25890 0.6211782
25900 0.6176186
25910 0.6046034
25920 0.6188985
25930 0.6112669
25940 0.6058236
25950 0.602976
25960 0.6032929
25970 0.6091673
25980 0.6198794
25990 0.6224819
26000 0.6270423
26010 0.6197457
26020 0.6069246
26030 0.6004725
26040 0.6080019
26050 0.6038939
26060 0.5895421
26070 0.5964274
26080 0.5926436
26090 0.5951694
26100 0.5799718
26110 0.5753131
26120 0.587762
26130 0.5985441
26140 0.586504
26150 0.5793236
26160 0.5687479
26170 0.575111
26180 0.5892773
26190 0.5762482
26200 0.5786021
26210 0.57858
26220 0.573672
26230 0.5771079
26240 0.5936769
26250 0.5802664
26260 0.5858124
26270 0.5761091
26280 0.5781084
26290 0.576265
26300 0.5661087
26310 0.5741345
26320 0.5779144
26330 0.5584387
26340 0.5642019
26350 0.564935
26360 0.5748888
26370 0.5685877
26380 0.5694365
26390 0.572812
26400 0.576326
26410 0.5769062
26420 0.5792896
26430 0.6027271
26440 0.5993983
26450 0.5901749
26460 0.5885376
26470 0.5851815
26480 0.5888534
26490 0.6164421
26500 0.6363767
26510 0.6252767
26520 0.6253271
26530 0.6290724
26540 0.6030859
26550 0.6184034
26560 0.613695
26570 0.6103952
26580 0.6038836
26590 0.6130187
26600 0.6083696
26610 0.6088184
26620 0.5998549
26630 0.5991218
26640 0.6109672
26650 0.6005092
26660 0.6031697
26670 0.6026519
26680 0.5908796
26690 0.5992511
26700 0.5819028
26710 0.582307
26720 0.5905457
26730 0.5952013
26740 0.5935172
26750 0.5792741
26760 0.5705093
26770 0.5849376
26780 0.6003059
26790 0.5728539
26800 0.5838323
26810 0.5962689
26820 0.5805827
26830 0.590696
26840 0.5901695
26850 0.5966235
26860 0.6025024
26870 0.6070485
26880 0.6180351
26890 0.6139016
26900 0.6332411
26910 0.6220808
26920 0.6310456
26930 0.646094
26940 0.6497435
26950 0.618554
26960 0.6228281
26970 0.6253163
26980 0.6350217
26990 0.6427175
27000 0.6430225
27010 0.6296783
27020 0.62644
27030 0.6179916
27040 0.6241888
27050 0.6256868
27060 0.6213931
27070 0.6129161
27080 0.607182
27090 0.6080662
27100 0.6002335
27110 0.5936986
27120 0.5859491
27130 0.5994931
27140 0.6064215
27150 0.6060036
27160 0.5945246
27170 0.5947105
27180 0.5920161
27190 0.5819283
27200 0.5939334
27210 0.594017
27220 0.5904335
27230 0.5999961
27240 0.6118069
27250 0.6199024
27260 0.6150585
27270 0.6138567
27280 0.6044694
27290 0.6146737
27300 0.5981001
27310 0.6020169
27320 0.6177149
27330 0.6274984
27340 0.6432023
27350 0.6265097
27360 0.6019132
27370 0.6112375
27380 0.6042396
27390 0.614955
27400 0.6182021
27410 0.6292709
27420 0.6413489
27430 0.6267361
27440 0.6256236
27450 0.6262773
27460 0.6170255
27470 0.6174295
27480 0.6153308
27490 0.621268
27500 0.6305397
27510 0.6313308
27520 0.6313692
27530 0.6245125
27540 0.6116921
27550 0.597391
27560 0.5983945
27570 0.6223706
27580 0.6073347
27590 0.617673
27600 0.6103385
27610 0.6100211
27620 0.6043957
27630 0.6095185
27640 0.6229431
27650 0.6230882
27660 0.6198664
27670 0.6363176
27680 0.6144752
27690 0.6137351
27700 0.6036459
27710 0.5987017
27720 0.6118671
27730 0.6085265
27740 0.6073465
27750 0.6149938
27760 0.5915914
27770 0.6019517
27780 0.6083755
27790 0.6176538
27800 0.6209739
27810 0.6044694
27820 0.6163
27830 0.6180872
27840 0.6157154
27850 0.6121224
27860 0.6188273
27870 0.6158094
27880 0.6109558
27890 0.6072364
27900 0.6213374
27910 0.6144696
27920 0.6111938
27930 0.619115
27940 0.6265802
27950 0.6155201
27960 0.6221934
27970 0.6333249
27980 0.6202478
27990 0.6126167
28000 0.6192666
28010 0.6253574
28020 0.6198823
28030 0.6132058
28040 0.6005963
28050 0.592494
28060 0.5957021
28070 0.5992396
28080 0.5997151
28090 0.5764068
28100 0.5782443
28110 0.5795892
28120 0.5823891
28130 0.5870042
28140 0.5950815
28150 0.6124476
28160 0.6033545
28170 0.5992525
28180 0.5996089
28190 0.5881826
28200 0.6099732
28210 0.6096365
28220 0.600822
28230 0.6090163
28240 0.6129125
28250 0.6042969
28260 0.616923
28270 0.6244503
28280 0.6202185
28290 0.6010305
28300 0.6065345
28310 0.6181899
28320 0.6060198
28330 0.6062692
28340 0.6106306
28350 0.5896993
28360 0.6021891
28370 0.5950039
28380 0.5845858
28390 0.576144
28400 0.5883562
28410 0.5969328
28420 0.5948836
28430 0.5983912
28440 0.5914921
28450 0.6016347
28460 0.6087607
28470 0.6080542
28480 0.5964478
28490 0.600053
28500 0.6022888
28510 0.5964113
28520 0.5984455
28530 0.5865572
28540 0.5972118
28550 0.604836
28560 0.6136842
28570 0.6165493
28580 0.6257076
28590 0.6269693
28600 0.6151989
28610 0.6047199
28620 0.6014625
28630 0.591425
28640 0.5873746
28650 0.5952524
28660 0.5985113
28670 0.6092081
28680 0.6115718
28690 0.6030111
28700 0.6160944
28710 0.6142804
28720 0.6145183
28730 0.6159703
28740 0.6191013
28750 0.5964394
28760 0.6047185
28770 0.6034492
28780 0.5999672
28790 0.6001228
28800 0.6073402
28810 0.5994343
28820 0.6022957
28830 0.5964316
28840 0.6049302
28850 0.5999624
28860 0.6082436
28870 0.6186658
28880 0.6154819
28890 0.6124125
28900 0.6150548
28910 0.6094911
28920 0.6078701
28930 0.6066712
28940 0.619624
28950 0.628007
28960 0.6105398
28970 0.6051877
28980 0.6071182
28990 0.5955815
29000 0.5980633
29010 0.5926774
29020 0.5928134
29030 0.6014535
29040 0.5921747
29050 0.6030157
29060 0.6015659
29070 0.6079429
29080 0.6015945
29090 0.5938106
29100 0.5930866
29110 0.5795006
29120 0.598824
29130 0.5999736
29140 0.603451
29150 0.5942085
29160 0.5895942
29170 0.5973272
29180 0.5931899
29190 0.590854
29200 0.5926092
29210 0.5898262
29220 0.5903501
29230 0.6020147
29240 0.5890792
29250 0.5949552
29260 0.5881317
29270 0.5983314
29280 0.6043457
29290 0.5999172
29300 0.6068075
29310 0.6050624
29320 0.6044745
29330 0.6058076
29340 0.589523
29350 0.5828569
29360 0.5705293
29370 0.578873
29380 0.5858117
29390 0.5797514
29400 0.5792488
29410 0.5672843
29420 0.5704006
29430 0.5722769
29440 0.5820913
29450 0.5863776
29460 0.5957704
29470 0.5987002
29480 0.6029351
29490 0.5976223
29500 0.5962759
29510 0.5949364
29520 0.5955907
29530 0.5683094
29540 0.6050754
29550 0.6048627
29560 0.5911582
29570 0.5849579
29580 0.5931392
29590 0.5884956
29600 0.5955556
29610 0.5934918
29620 0.5900087
29630 0.6026528
29640 0.5997977
29650 0.6004636
29660 0.6090316
29670 0.6061007
29680 0.603216
29690 0.5934336
29700 0.5844023
29710 0.5801055
29720 0.582999
29730 0.5760045
29740 0.5861689
29750 0.5926815
29760 0.6159464
29770 0.6220754
29780 0.619199
29790 0.6087756
29800 0.5963
29810 0.5902054
29820 0.5833218
29830 0.5913488
29840 0.5924764
29850 0.5909554
29860 0.602618
29870 0.5907761
29880 0.5932304
29890 0.5872413
29900 0.5841734
29910 0.5843732
29920 0.5746472
29930 0.587109
29940 0.5811982
29950 0.5884383
29960 0.5851578
29970 0.5838535
29980 0.5850819
29990 0.5831069
30000 0.5828903
30010 0.5842261
30020 0.590538
30030 0.5892252
30040 0.5905523
30050 0.5978254
30060 0.5950066
30070 0.6083392
30080 0.6007807
30090 0.6095052
30100 0.609013
30110 0.6029177
30120 0.6073734
30130 0.6089451
30140 0.6181017
30150 0.6362824
30160 0.6445811
30170 0.6584259
30180 0.6448625
30190 0.6385128
30200 0.6184264
30210 0.6131991
30220 0.6215151
30230 0.6005329
30240 0.6253132
30250 0.626215
30260 0.6344969
30270 0.6333157
30280 0.6358286
30290 0.6311213
30300 0.6440035
30310 0.6582885
30320 0.6415688
30330 0.6255093
30340 0.6241257
30350 0.6298931
30360 0.6215556
30370 0.612838
30380 0.606261
30390 0.6176184
30400 0.6142438
30410 0.6142833
30420 0.6177886
30430 0.6193141
30440 0.6171445
30450 0.6144598
30460 0.601918
30470 0.6053587
30480 0.6120707
30490 0.6258401
30500 0.6288773
30510 0.6307136
30520 0.6336782
30530 0.6305832
30540 0.6242852
30550 0.6142715
30560 0.61048
30570 0.6092725
30580 0.6196781
30590 0.611509
30600 0.6053476
30610 0.6106876
30620 0.6307129
30630 0.6215824
30640 0.6310412
30650 0.6345975
30660 0.6345108
30670 0.6334075
30680 0.6329764
30690 0.6253209
30700 0.6268401
30710 0.6154913
30720 0.603173
30730 0.6175707
30740 0.6248264
30750 0.6155734
30760 0.6125352
30770 0.6038715
30780 0.5970123
30790 0.6114368
30800 0.6089921
30810 0.6175646
30820 0.6196594
30830 0.617018
30840 0.620112
30850 0.6184003
30860 0.6134127
30870 0.616545
30880 0.6262298
30890 0.620944
30900 0.63471
30910 0.6355798
30920 0.6259847
30930 0.6022558
30940 0.628222
30950 0.6232383
30960 0.6375679
30970 0.6506711
30980 0.6289332
30990 0.6215366
31000 0.622399
31010 0.6125051
31020 0.6062543
31030 0.5993165
31040 0.6170112
31050 0.6091136
31060 0.6178017
31070 0.6307641
31080 0.6131539
31090 0.6199229
31100 0.625039
31110 0.6138584
31120 0.5914796
31130 0.6042442
31140 0.6058863
31150 0.5954335
31160 0.6158206
31170 0.6121185
31180 0.6260402
31190 0.6223366
31200 0.6343298
31210 0.6481326
31220 0.6349842
31230 0.6194133
31240 0.6355569
31250 0.633246
31260 0.6285586
31270 0.6196005
31280 0.6355271
31290 0.6190148
31300 0.6372942
31310 0.6167775
31320 0.6118813
31330 0.6170442
31340 0.6073098
31350 0.603605
31360 0.5923097
31370 0.5912126
31380 0.5951512
31390 0.5941016
31400 0.5887204
31410 0.5887341
31420 0.5727209
31430 0.5778381
31440 0.5698149
31450 0.5746804
31460 0.5649385
31470 0.5701547
31480 0.5713176
31490 0.5794932
31500 0.5664245
31510 0.564804
31520 0.5741132
31530 0.58539
31540 0.5965638
31550 0.6039075
31560 0.6095674
31570 0.6092952
31580 0.6018578
31590 0.6112089
31600 0.6134744
31610 0.602645
31620 0.603482
31630 0.598248
31640 0.604091
31650 0.6004803
31660 0.601093
31670 0.5980377
31680 0.5884694
31690 0.5796791
31700 0.5967232
31710 0.5948664
31720 0.6060764
31730 0.6007583
31740 0.5812517
31750 0.5753475
31760 0.5742389
31770 0.5868974
31780 0.5902692
31790 0.5987687
31800 0.5950772
31810 0.5994498
31820 0.6014529
31830 0.6032335
31840 0.5981078
31850 0.594246
31860 0.5902154
31870 0.58962
31880 0.5903339
31890 0.6148465
31900 0.5914542
31910 0.6085643
31920 0.6037787
31930 0.6037503
31940 0.5931738
31950 0.5853915
31960 0.5888157
31970 0.5856166
31980 0.5903292
31990 0.5976887
32000 0.597922
32010 0.599937
32020 0.5929821
32030 0.5996287
32040 0.6154351
32050 0.6217276
32060 0.6205072
32070 0.61891
32080 0.6114055
32090 0.6068333
32100 0.6116633
32110 0.6144992
32120 0.6181883
32130 0.6095891
32140 0.6049932
32150 0.6102292
32160 0.6034185
32170 0.5965399
32180 0.6119371
32190 0.6176775
32200 0.605773
32210 0.6151798
32220 0.6098912
32230 0.6128281
32240 0.611468
32250 0.5928829
32260 0.605274
32270 0.6054939
32280 0.599197
32290 0.5980868
32300 0.5906245
32310 0.613141
32320 0.6130994
32330 0.5920248
32340 0.5909477
32350 0.5946299
32360 0.6012928
32370 0.5927464
32380 0.6074206
32390 0.6104943
32400 0.6123586
32410 0.6033043
32420 0.5995163
32430 0.5952417
32440 0.5919959
32450 0.6042275
32460 0.6085305
32470 0.6007486
32480 0.5982777
32490 0.5969993
32500 0.6030466
32510 0.6121147
32520 0.60456
32530 0.6265543
32540 0.6305466
32550 0.6333418
32560 0.6262528
32570 0.6355761
32580 0.6318371
32590 0.6343345
32600 0.6347157
32610 0.640373
32620 0.6242597
32630 0.6293361
32640 0.6137266
32650 0.619323
32660 0.6250983
32670 0.615536
32680 0.6049346
32690 0.600926
32700 0.5917723
32710 0.5897266
32720 0.6045383
32730 0.5998753
32740 0.6046166
32750 0.6049156
32760 0.5994085
32770 0.6085237
32780 0.5901386
32790 0.5996058
32800 0.5927446
32810 0.6059755
32820 0.6054465
32830 0.6037128
32840 0.6118639
32850 0.6071882
32860 0.6169059
32870 0.624038
32880 0.6173829
32890 0.6216115
32900 0.6158729
32910 0.6121067
32920 0.626797
32930 0.6160321
32940 0.6286327
32950 0.6436815
32960 0.6334967
32970 0.6365982
32980 0.6242351
32990 0.6141248
33000 0.6149167
33010 0.6154633
33020 0.6197805
33030 0.6235502
33040 0.6220409
33050 0.62651
33060 0.6260211
33070 0.6389002
33080 0.6283982
33090 0.6093161
33100 0.6288077
33110 0.6245803
33120 0.6334503
33130 0.6401516
33140 0.6245646
33150 0.6147488
33160 0.5997573
33170 0.594963
33180 0.5986642
33190 0.6022081
33200 0.6092621
33210 0.6089695
33220 0.602393
33230 0.5969911
33240 0.5993208
33250 0.6081795
33260 0.5880525
33270 0.5821759
33280 0.6026006
33290 0.6048988
33300 0.6073022
33310 0.5904993
33320 0.5999011
33330 0.6064859
33340 0.6018792
33350 0.6008108
33360 0.5921008
33370 0.5874876
33380 0.5910934
33390 0.5835432
33400 0.5962082
33410 0.5841702
33420 0.579314
33430 0.5878009
33440 0.592975
33450 0.5973883
33460 0.6036927
33470 0.5955451
33480 0.5919084
33490 0.6022871
33500 0.6093294
33510 0.6148121
33520 0.6157211
33530 0.6049945
33540 0.6077594
33550 0.6339777
33560 0.6252354
33570 0.6122049
33580 0.6095002
33590 0.5984603
33600 0.5958676
33610 0.590983
33620 0.5929962
33630 0.5838512
33640 0.5878329
33650 0.585291
33660 0.5818379
33670 0.5907102
33680 0.5899583
33690 0.5951502
33700 0.5894434
33710 0.5885491
33720 0.5907184
33730 0.6006025
33740 0.5935698
33750 0.5940958
33760 0.5863649
33770 0.599046
33780 0.5801982
33790 0.5916759
33800 0.5916608
33810 0.5913011
33820 0.6038796
33830 0.6044983
33840 0.5984425
33850 0.5888014
33860 0.5927797
33870 0.6058509
33880 0.5829201
33890 0.5880626
33900 0.5944386
33910 0.5987901
33920 0.592429
33930 0.5919996
33940 0.5984666
33950 0.5976746
33960 0.5970399
33970 0.6166406
33980 0.6068073
33990 0.6007143
34000 0.5931322
34010 0.5914466
34020 0.6010086
34030 0.6044132
34040 0.612005
34050 0.6177006
34060 0.6118332
34070 0.6067291
34080 0.6076758
34090 0.6086295
34100 0.5999156
34110 0.5778816
34120 0.5828317
34130 0.6072867
34140 0.6092362
34150 0.6110635
34160 0.6039014
34170 0.6128579
34180 0.6090775
34190 0.6052418
34200 0.6060824
34210 0.60146
34220 0.602764
34230 0.5904198
34240 0.5930991
34250 0.5912741
34260 0.5979859
34270 0.59791
34280 0.5953973
34290 0.6050881
34300 0.5960736
34310 0.6012429
34320 0.592974
34330 0.6044136
34340 0.5921775
34350 0.5973715
34360 0.5695056
34370 0.572417
34380 0.575867
34390 0.5699683
34400 0.5738134
34410 0.5674925
34420 0.5669791
34430 0.5759437
34440 0.5604491
34450 0.5707387
34460 0.5815593
34470 0.5924932
34480 0.583997
34490 0.5852906
34500 0.5874468
34510 0.5915147
34520 0.5998495
34530 0.6052645
34540 0.5996521
34550 0.5906389
34560 0.5824866
34570 0.5824685
34580 0.5813674
34590 0.5786184
34600 0.5781964
34610 0.5771636
34620 0.57641
34630 0.5804798
34640 0.5758312
34650 0.5916185
34660 0.584892
34670 0.5804062
34680 0.5875372
34690 0.5900664
34700 0.5991088
34710 0.584833
34720 0.5853984
34730 0.5914162
34740 0.5865437
34750 0.5970513
34760 0.595093
34770 0.5861754
34780 0.5791616
34790 0.5706686
34800 0.5675489
34810 0.5695302
34820 0.5797911
34830 0.5815945
34840 0.5696105
34850 0.5837284
34860 0.5865383
34870 0.5884611
34880 0.5951347
34890 0.6057065
34900 0.6163647
34910 0.6229871
34920 0.6106367
34930 0.6144789
34940 0.6068872
34950 0.6059552
34960 0.5910788
34970 0.5949574
34980 0.5868897
34990 0.5750195
35000 0.5848738
35010 0.5856252
35020 0.5969747
35030 0.6215442
35040 0.6345576
35050 0.6323184
35060 0.6296384
35070 0.6190022
35080 0.6237995
35090 0.6204123
35100 0.6082249
35110 0.6028826
35120 0.6029678
35130 0.6160614
35140 0.6210667
35150 0.6191611
35160 0.6174396
35170 0.599832
35180 0.6107262
35190 0.6142533
35200 0.6120759
35210 0.6111089
35220 0.6151572
35230 0.6094168
35240 0.6271415
35250 0.6224569
35260 0.6228274
35270 0.6123432
35280 0.6139256
35290 0.6024002
35300 0.6004035
35310 0.5977811
35320 0.6020024
35330 0.6019433
35340 0.5998399
35350 0.5878596
35360 0.5912738
35370 0.606176
35380 0.621181
35390 0.6087899
35400 0.6132957
35410 0.6235331
35420 0.6171451
35430 0.6212599
35440 0.6092414
35450 0.6163309
35460 0.614746
35470 0.6121376
35480 0.6359947
35490 0.6297004
35500 0.6310554
35510 0.6268646
35520 0.6251512
35530 0.6220762
35540 0.6292879
35550 0.624887
35560 0.6274368
35570 0.6162989
35580 0.6026154
35590 0.5953304
35600 0.5992955
35610 0.6034939
35620 0.6194429
35630 0.6072997
35640 0.6074395
35650 0.6160991
35660 0.6070487
35670 0.6070936
35680 0.6066418
35690 0.5977674
35700 0.5974186
35710 0.6010087
35720 0.600355
35730 0.5959908
35740 0.5966012
35750 0.6047198
35760 0.6171983
35770 0.6114563
35780 0.6075327
35790 0.6184925
35800 0.6039029
35810 0.5985391
35820 0.6240013
35830 0.617477
35840 0.6137297
35850 0.5936376
35860 0.6073462
35870 0.6190686
35880 0.6250375
35890 0.6187316
35900 0.6168119
35910 0.603566
35920 0.6030811
35930 0.6125662
35940 0.6086156
35950 0.6083444
35960 0.600201
35970 0.6004146
35980 0.6170762
35990 0.6106344
36000 0.6118104
36010 0.6122388
36020 0.6042237
36030 0.5971228
36040 0.605248
36050 0.6033515
36060 0.5944783
36070 0.5929595
36080 0.6017526
36090 0.5944173
36100 0.5977133
36110 0.5947919
36120 0.6050795
36130 0.5963667
36140 0.5881409
36150 0.5894302
36160 0.5916414
36170 0.5924016
36180 0.5936546
36190 0.6078335
36200 0.6040682
36210 0.6057165
36220 0.6041521
36230 0.6045907
36240 0.593704
36250 0.5928157
36260 0.5992023
36270 0.6037288
36280 0.5988519
36290 0.6184009
36300 0.6202106
36310 0.6094763
36320 0.6171013
36330 0.6336542
36340 0.6283905
36350 0.6341694
36360 0.6311461
36370 0.6266274
36380 0.6238736
36390 0.6100699
36400 0.6166923
36410 0.6300198
36420 0.6244767
36430 0.6035391
36440 0.6122994
36450 0.6090444
36460 0.6134434
36470 0.6215005
36480 0.6213127
36490 0.6272387
36500 0.6156066
36510 0.6281678
36520 0.6407709
36530 0.6423755
36540 0.6242588
36550 0.6297324
36560 0.6197472
36570 0.6315611
36580 0.639306
36590 0.6359786
36600 0.6261535
36610 0.6289577
36620 0.6218669
36630 0.6454651
36640 0.6183214
36650 0.6206406
36660 0.6290387
36670 0.6397207
36680 0.6330743
36690 0.6334892
36700 0.6176694
36710 0.6222171
36720 0.6180057
36730 0.6057338
36740 0.6028764
36750 0.5980989
36760 0.5975011
36770 0.5916523
36780 0.6143368
36790 0.6196039
36800 0.6245837
36810 0.6396584
36820 0.6312987
36830 0.6272774
36840 0.6334193
36850 0.6174063
36860 0.6188827
36870 0.6154145
36880 0.6167032
36890 0.6145548
36900 0.6221755
36910 0.6158636
36920 0.6062247
36930 0.5991207
36940 0.601221
36950 0.6092093
36960 0.6067162
36970 0.6049803
36980 0.6036825
36990 0.608332
37000 0.6194716
37010 0.6153046
37020 0.6227143
37030 0.6231544
37040 0.6150717
37050 0.6089632
37060 0.5978554
37070 0.6105862
37080 0.5975391
37090 0.6020132
37100 0.608239
37110 0.6153563
37120 0.6202092
37130 0.6133906
37140 0.6302465
37150 0.6287793
37160 0.6253288
37170 0.61986
37180 0.6170416
37190 0.6165314
37200 0.6284364
37210 0.622122
37220 0.6195936
37230 0.612036
37240 0.6175706
37250 0.6301584
37260 0.6413141
37270 0.6453768
37280 0.6375534
37290 0.6557197
37300 0.6630676
37310 0.656616
37320 0.6584758
37330 0.6629643
37340 0.6576214
37350 0.6489498
37360 0.6539337
37370 0.6655286
37380 0.6640674
37390 0.6537537
37400 0.6490623
37410 0.6673317
37420 0.6733003
37430 0.6855847
37440 0.6820827
37450 0.666418
37460 0.6755069
37470 0.6788262
37480 0.6643507
37490 0.6510438
37500 0.6384109
37510 0.6357944
37520 0.616097
37530 0.6211827
37540 0.613284
37550 0.6255277
37560 0.6293433
37570 0.6240947
37580 0.6213609
37590 0.6266342
37600 0.6516442
37610 0.634321
37620 0.6436412
37630 0.6438918
37640 0.6520019
37650 0.6636627
37660 0.6480336
37670 0.6451887
37680 0.6496349
37690 0.6548388
37700 0.638501
37710 0.6412024
37720 0.6465474
37730 0.6360987
37740 0.636063
37750 0.6312999
37760 0.6234006
37770 0.6330365
37780 0.6370081
37790 0.6467786
37800 0.6259323
37810 0.6253975
37820 0.6331979
37830 0.6303715
37840 0.6342235
37850 0.6409491
37860 0.6284534
37870 0.6233419
37880 0.6274161
37890 0.6235083
37900 0.6343896
37910 0.6283432
37920 0.6285162
37930 0.630863
37940 0.6302373
37950 0.6370443
37960 0.633238
37970 0.6432313
37980 0.6310776
37990 0.6284211
38000 0.6365676
38010 0.6373386
38020 0.6400616
38030 0.6176942
38040 0.6272832
38050 0.6311065
38060 0.6263584
38070 0.6105849
38080 0.6182781
38090 0.6205299
38100 0.6218255
38110 0.6309856
38120 0.6384836
38130 0.6420534
38140 0.6475017
38150 0.6405883
38160 0.6452531
38170 0.6454821
38180 0.6448053
38190 0.6336824
38200 0.6345938
38210 0.634735
38220 0.6143751
38230 0.6204079
38240 0.6102677
38250 0.6077776
38260 0.6104729
38270 0.6108861
38280 0.6206514
38290 0.6143679
38300 0.6038322
38310 0.6214997
38320 0.6029942
38330 0.6114479
38340 0.6142274
38350 0.6209
38360 0.6273748
38370 0.63613
38380 0.6293261
38390 0.6398419
38400 0.6394191
38410 0.6438839
38420 0.6284904
38430 0.6303297
38440 0.6396468
38450 0.6544335
38460 0.6273888
38470 0.6273528
38480 0.6237449
38490 0.6212963
38500 0.6207749
38510 0.6350908
38520 0.6434764
38530 0.6398737
38540 0.6484633
38550 0.6444962
38560 0.649448
38570 0.6297179
38580 0.6462114
38590 0.6304941
38600 0.6310572
38610 0.6432755
38620 0.6483265
38630 0.6542659
38640 0.6450499
38650 0.6345583
38660 0.6361741
38670 0.633311
38680 0.6295103
38690 0.6272961
38700 0.623883
38710 0.6165105
38720 0.616961
38730 0.6163604
38740 0.6175163
38750 0.627957
38760 0.6305996
38770 0.6392661
38780 0.6200813
38790 0.6097794
38800 0.6195576
38810 0.6206344
38820 0.623897
38830 0.6265845
38840 0.6182667
38850 0.6139453
38860 0.613782
38870 0.6124836
38880 0.6125835
38890 0.6070307
38900 0.6101283
38910 0.6186468
38920 0.6212269
38930 0.632776
38940 0.6191198
38950 0.6181039
38960 0.62106
38970 0.6210688
38980 0.6255107
38990 0.621363
39000 0.6325331
39010 0.6381928
39020 0.6329079
39030 0.6364734
39040 0.6333095
39050 0.6178057
39060 0.6169531
39070 0.6196734
39080 0.6141546
39090 0.6337191
39100 0.6442317
39110 0.6597692
39120 0.6383301
39130 0.6293976
39140 0.6361299
39150 0.6404428
39160 0.6373477
39170 0.6519
39180 0.6571153
39190 0.6429142
39200 0.6392925
39210 0.6416812
39220 0.6322633
39230 0.6296431
39240 0.6521774
39250 0.6493902
39260 0.6475324
39270 0.6474138
39280 0.6602511
39290 0.653165
39300 0.654897
39310 0.6421133
39320 0.6438603
39330 0.6502527
39340 0.6449862
39350 0.6460974
39360 0.6538207
39370 0.6564204
39380 0.6594102
39390 0.6766658
39400 0.6848744
39410 0.675162
39420 0.6721799
39430 0.6842433
39440 0.6900996
39450 0.6917926
39460 0.7063608
39470 0.6918697
39480 0.6749905
39490 0.671473
39500 0.6833351
39510 0.6784603
39520 0.6676885
39530 0.6740168
39540 0.6536238
39550 0.6534922
39560 0.6538975
39570 0.6688639
39580 0.6819208
39590 0.681232
39600 0.6737389
39610 0.6806738
39620 0.6864783
39630 0.6820787
39640 0.6630324
39650 0.6680958
39660 0.6689299
39670 0.6751846
39680 0.674648
39690 0.6808429
39700 0.6822317
39710 0.6825144
39720 0.6718851
39730 0.6802655
39740 0.6864634
39750 0.695197
39760 0.6956503
39770 0.6832775
39780 0.6783713
39790 0.6703389
39800 0.6700182
39810 0.6672684
39820 0.6676745
39830 0.6638287
39840 0.6619272
39850 0.6573415
39860 0.6559486
39870 0.6535548
39880 0.6482694
39890 0.6535121
39900 0.6521891
39910 0.6573961
39920 0.6662459
39930 0.6596416
39940 0.6434914
39950 0.6582206
39960 0.6449517
39970 0.6439259
39980 0.6560358
39990 0.6506855
40000 0.6596017
40010 0.6536105
40020 0.6711063
40030 0.6911634
40040 0.6821538
40050 0.6742828
40060 0.6686323
40070 0.6551258
40080 0.6526176
40090 0.6536344
40100 0.6591528
40110 0.6701748
40120 0.6624658
40130 0.6480259
40140 0.6384586
40150 0.6405283
40160 0.6324263
40170 0.627997
40180 0.6246539
40190 0.6278961
40200 0.6401743
40210 0.6441942
40220 0.6562344
40230 0.6490086
40240 0.6527017
40250 0.6400015
40260 0.6542467
40270 0.6426996
40280 0.6403646
40290 0.632562
40300 0.6339021
40310 0.6251228
40320 0.620945
40330 0.6153954
40340 0.6130401
40350 0.6202576
40360 0.6252524
40370 0.6213439
40380 0.6269993
40390 0.6331214
40400 0.6205983
40410 0.6100848
40420 0.6128063
40430 0.6245248
40440 0.6123407
40450 0.6129987
40460 0.6334832
40470 0.6322198
40480 0.6286413
40490 0.614327
40500 0.6215131
40510 0.6255429
40520 0.6293193
40530 0.6226168
40540 0.6079906
40550 0.6101512
40560 0.6115146
40570 0.6300181
40580 0.6270695
40590 0.6230417
40600 0.6220156
40610 0.6270742
40620 0.6257814
40630 0.6223694
40640 0.6223904
40650 0.611464
40660 0.6111737
40670 0.5970359
40680 0.6082476
40690 0.6233323
40700 0.631542
40710 0.6214033
40720 0.6286598
40730 0.613115
40740 0.6127409
40750 0.6264973
40760 0.6406668
40770 0.6402739
40780 0.6378599
40790 0.6433285
40800 0.6574962
40810 0.6457397
40820 0.6403592
40830 0.6485829
40840 0.6512244
40850 0.6534964
40860 0.6535017
40870 0.6529607
40880 0.6467122
40890 0.6490277
40900 0.6459438
40910 0.6397028
40920 0.6441912
40930 0.638652
40940 0.6367474
40950 0.6247597
40960 0.6247267
40970 0.6276385
40980 0.6177199
40990 0.637123
41000 0.6407243
41010 0.6352128
41020 0.6403333
41030 0.6339528
41040 0.6410001
41050 0.6493116
41060 0.6387322
41070 0.6373144
41080 0.645453
41090 0.6604767
41100 0.6592537
41110 0.6688939
41120 0.6573133
41130 0.6543866
41140 0.632512
41150 0.6512708
41160 0.640434
41170 0.6382807
41180 0.6472046
41190 0.6356008
41200 0.6454859
41210 0.641934
41220 0.6570304
41230 0.6529091
41240 0.6450837
41250 0.6526577
41260 0.6455841
41270 0.6449872
41280 0.651666
41290 0.6572803
41300 0.6649854
41310 0.6672116
41320 0.6676201
41330 0.656222
41340 0.651689
41350 0.6701645
41360 0.6626288
41370 0.6503483
41380 0.6378492
41390 0.6301759
41400 0.6256054
41410 0.6374786
41420 0.6356691
41430 0.6297659
41440 0.6304778
41450 0.6288641
41460 0.6305871
41470 0.6418946
41480 0.6289279
41490 0.6400834
41500 0.6390262
41510 0.6427113
41520 0.6490557
41530 0.6420523
41540 0.6473288
41550 0.6472313
41560 0.6462883
41570 0.6312197
41580 0.6388543
41590 0.636656
41600 0.6214619
41610 0.6148287
41620 0.6195114
41630 0.6102666
41640 0.6102214
41650 0.6216098
41660 0.6184645
41670 0.6125802
41680 0.6188641
41690 0.6175117
41700 0.6198044
41710 0.6199696
41720 0.6281748
41730 0.6154479
41740 0.6187021
41750 0.6177652
41760 0.6319051
41770 0.6406955
41780 0.6645391
41790 0.650097
41800 0.6537016
41810 0.6283588
41820 0.6281005
41830 0.6222584
41840 0.6241314
41850 0.6178218
41860 0.6240721
41870 0.6270794
41880 0.627762
41890 0.6332038
41900 0.6387858
41910 0.6291133
41920 0.6391619
41930 0.626128
41940 0.6248459
41950 0.6201703
41960 0.6391062
41970 0.6408283
41980 0.6554455
41990 0.635239
42000 0.6331349
42010 0.6270514
42020 0.6264604
42030 0.6263707
42040 0.6418048
42050 0.6308492
42060 0.6366082
42070 0.6304893
42080 0.6393783
42090 0.6355188
42100 0.6288312
42110 0.6322802
42120 0.6335011
42130 0.6360005
42140 0.6323129
42150 0.6188692
42160 0.6187829
42170 0.6416717
42180 0.6459621
42190 0.6428354
42200 0.6423183
42210 0.6617649
42220 0.6681969
42230 0.6585392
42240 0.6569816
42250 0.6438364
42260 0.6571757
42270 0.6643481
42280 0.6497323
42290 0.640417
42300 0.6290504
42310 0.6357423
42320 0.6247998
42330 0.629131
42340 0.6282841
42350 0.6343188
42360 0.6403235
42370 0.6454787
42380 0.6553969
42390 0.6552834
42400 0.6503914
42410 0.6452648
42420 0.6575271
42430 0.6502962
42440 0.648831
42450 0.6660109
42460 0.6707541
42470 0.6490089
42480 0.6571116
42490 0.6629804
42500 0.6611618
42510 0.6604441
42520 0.6595822
42530 0.6673688
42540 0.6695428
42550 0.6724718
42560 0.6708227
42570 0.6694577
42580 0.6773605
42590 0.6826764
42600 0.6639432
42610 0.6479896
42620 0.6505235
42630 0.6445531
42640 0.6618795
42650 0.6740707
42660 0.6657145
42670 0.6691679
42680 0.6789972
42690 0.675051
42700 0.6790302
42710 0.6726379
42720 0.6776286
42730 0.6743092
42740 0.666402
42750 0.6649762
42760 0.6595259
42770 0.6767154
42780 0.6886995
42790 0.6975208
42800 0.7032754
42810 0.692183
42820 0.6874818
42830 0.6826348
42840 0.6729269
42850 0.6664206
42860 0.6606178
42870 0.6543629
42880 0.6696551
42890 0.6795661
42900 0.6822768
42910 0.6847242
42920 0.6828666
42930 0.6641579
42940 0.6658
42950 0.6697576
42960 0.6518176
42970 0.6655859
42980 0.6573447
42990 0.6607003
43000 0.6601116
43010 0.6559867
43020 0.6683218
43030 0.6613497
43040 0.6764425
43050 0.6783896
43060 0.6776937
43070 0.6714469
43080 0.6803916
43090 0.6808214
43100 0.6719008
43110 0.6815849
43120 0.6756716
43130 0.680277
43140 0.6728782
43150 0.660715
43160 0.657489
43170 0.6627661
43180 0.6753724
43190 0.6614904
43200 0.6747154
43210 0.6808611
43220 0.6783499
43230 0.6734647
43240 0.6909329
43250 0.6752289
43260 0.671011
43270 0.6718037
43280 0.6632476
43290 0.671342
43300 0.662778
43310 0.6738793
43320 0.6809497
43330 0.6833076
43340 0.6739088
43350 0.6900769
43360 0.6933795
43370 0.7002963
43380 0.7014418
43390 0.7074411
43400 0.6935551
43410 0.7070444
43420 0.7191069
43430 0.6991851
43440 0.6757802
43450 0.667692
43460 0.6564636
43470 0.6525163
43480 0.6619383
43490 0.6647022
43500 0.6749334
43510 0.6798866
43520 0.6797759
43530 0.6625844
43540 0.6713291
43550 0.667926
43560 0.6758122
43570 0.6902208
43580 0.6795049
43590 0.683826
43600 0.6954435
43610 0.7000464
43620 0.6799236
43630 0.6675206
43640 0.693924
43650 0.692441
43660 0.6829587
43670 0.7008446
43680 0.7122123
43690 0.7170365
43700 0.7166665
43710 0.7135274
43720 0.7097622
43730 0.6995216
43740 0.6990213
43750 0.7001855
43760 0.6952464
43770 0.7032676
43780 0.6888703
43790 0.6943724
43800 0.7099189
43810 0.688122
43820 0.6911709
43830 0.7112488
43840 0.7002733
43850 0.7034346
43860 0.7133067
43870 0.7112131
43880 0.7125182
43890 0.7086402
43900 0.705031
43910 0.6972145
43920 0.6843445
43930 0.6874543
43940 0.6915039
43950 0.6937552
43960 0.7051934
43970 0.6987547
43980 0.7000654
43990 0.6960435
44000 0.6836642
44010 0.6931108
44020 0.6979641
44030 0.7101104
44040 0.7177814
44050 0.7356822
44060 0.7406031
44070 0.7282582
44080 0.7241984
44090 0.7212552
44100 0.7221262
44110 0.7186464
44120 0.7011056
44130 0.6966181
44140 0.7091805
44150 0.6970955
44160 0.6962651
44170 0.6904428
44180 0.6935024
44190 0.7037857
44200 0.7022495
44210 0.7123877
44220 0.7248001
44230 0.7127026
44240 0.7025114
44250 0.7183887
44260 0.705669
44270 0.7168421
44280 0.7192225
44290 0.6997963
44300 0.6989735
44310 0.7177967
44320 0.7105815
44330 0.7109481
44340 0.7137268
44350 0.7144829
44360 0.718802
44370 0.7162554
44380 0.7307696
44390 0.7162414
44400 0.7357875
44410 0.7473314
44420 0.7347807
44430 0.7572691
44440 0.7358832
44450 0.7496099
44460 0.760392
44470 0.7619953
44480 0.7553031
44490 0.7420423
44500 0.7444642
44510 0.7436422
44520 0.7404531
44530 0.7311291
44540 0.7310248
44550 0.7423575
44560 0.7440156
44570 0.7360409
44580 0.7418614
44590 0.7275338
44600 0.7517406
44610 0.7411003
44620 0.7330154
44630 0.725364
44640 0.7308377
44650 0.7152172
44660 0.699622
44670 0.7059109
44680 0.7227897
44690 0.734852
44700 0.7116121
44710 0.6906873
44720 0.6972791
44730 0.6822626
44740 0.7016882
44750 0.6902263
44760 0.7033203
44770 0.7179687
44780 0.7120094
44790 0.7062281
44800 0.7153203
44810 0.69754
44820 0.6930642
44830 0.6836734
44840 0.6868197
44850 0.6817901
44860 0.6707042
44870 0.7016879
44880 0.6926414
44890 0.6905671
44900 0.6864839
44910 0.6893706
44920 0.6942573
44930 0.6925848
44940 0.6927909
44950 0.683968
44960 0.6852629
44970 0.6821482
44980 0.6845971
44990 0.6897193
45000 0.6802205
45010 0.6817609
45020 0.6902592
45030 0.7018854
45040 0.7086866
45050 0.7187593
45060 0.7400563
45070 0.7394291
45080 0.7260901
45090 0.7146326
45100 0.7268669
45110 0.7148295
45120 0.7168312
45130 0.729264
45140 0.7184148
45150 0.7196243
45160 0.7263681
45170 0.7280321
45180 0.737612
45190 0.7410904
45200 0.7353906
45210 0.7333785
45220 0.7346321
45230 0.737466
45240 0.7357297
45250 0.7472115
45260 0.7594925
45270 0.7449862
45280 0.731576
45290 0.7213616
45300 0.7138937
45310 0.6995214
45320 0.7077439
45330 0.7163184
45340 0.7246178
45350 0.7432268
45360 0.7330341
45370 0.7432939
45380 0.7383712
45390 0.7200798
45400 0.7087244
45410 0.7095804
45420 0.7087685
45430 0.7044376
45440 0.6954933
45450 0.7061785
45460 0.6967461
45470 0.7062522
45480 0.69563
45490 0.6884117
45500 0.6982035
45510 0.7165988
45520 0.7141573
45530 0.7100123
45540 0.7036746
45550 0.7121347
45560 0.7069305
45570 0.7000121
45580 0.703649
45590 0.716664
45600 0.7000896
45610 0.6959988
45620 0.6984178
45630 0.696497
45640 0.6875263
45650 0.6832538
45660 0.6947739
45670 0.6916804
45680 0.6918645
45690 0.695863
45700 0.6776844
45710 0.6872853
45720 0.6925564
45730 0.6913002
45740 0.6886615
45750 0.6887444
45760 0.6759787
45770 0.6755303
45780 0.6816822
45790 0.6921383
45800 0.7141967
45810 0.7038731
45820 0.7050956
45830 0.7025697
45840 0.6917171
45850 0.67803
45860 0.6911377
45870 0.6857129
45880 0.6747782
45890 0.6749987
45900 0.6723533
45910 0.7012886
45920 0.7116415
45930 0.698324
45940 0.7081546
45950 0.7167907
45960 0.7076638
45970 0.7064824
45980 0.7120432
45990 0.6976768
46000 0.7045391
46010 0.6969323
46020 0.7051293
46030 0.7190923
46040 0.7133271
46050 0.7063454
46060 0.7122797
46070 0.7120296
46080 0.7041919
46090 0.6990023
46100 0.6999374
46110 0.7030689
46120 0.6987991
46130 0.7118354
46140 0.7009907
46150 0.7107335
46160 0.7098783
46170 0.6961651
46180 0.7040263
46190 0.7160281
46200 0.7160461
46210 0.7301468
46220 0.7279904
46230 0.7059389
46240 0.7038549
46250 0.6919194
46260 0.7055029
46270 0.7221173
46280 0.7212708
46290 0.7338692
46300 0.7406318
46310 0.7405742
46320 0.7291867
46330 0.7127904
46340 0.7003611
46350 0.6932927
46360 0.6857185
46370 0.6988997
46380 0.7024377
46390 0.6965256
46400 0.6882417
46410 0.6879782
46420 0.710748
46430 0.699838
46440 0.7016144
46450 0.6910055
46460 0.7033747
46470 0.7178935
46480 0.7052565
46490 0.7046245
46500 0.7117729
46510 0.7213297
46520 0.7192172
46530 0.7144977
46540 0.7186668
46550 0.7104387
46560 0.728491
46570 0.7181619
46580 0.7210512
46590 0.7123066
46600 0.700561
46610 0.7123837
46620 0.7120233
46630 0.7110505
46640 0.7104854
46650 0.7199345
46660 0.7160286
46670 0.7229253
46680 0.7245614
46690 0.7130538
46700 0.697014
46710 0.695814
46720 0.6969323
46730 0.6978299
46740 0.6910756
46750 0.714929
46760 0.6998515
46770 0.7087641
46780 0.7092707
46790 0.7074656
46800 0.7137356
46810 0.693282
46820 0.699734
46830 0.6926509
46840 0.6983362
46850 0.7222148
46860 0.7020792
46870 0.6900513
46880 0.6811069
46890 0.6833372
46900 0.6831521
46910 0.6679809
46920 0.680628
46930 0.6919679
46940 0.6934662
46950 0.6801908
46960 0.6701537
46970 0.6682945
46980 0.6680456
46990 0.6730428
47000 0.6541061
47010 0.6623135
47020 0.6510023
47030 0.6552604
47040 0.6511065
47050 0.6402062
47060 0.6550031
47070 0.6594092
47080 0.6688261
47090 0.6545374
47100 0.6424593
47110 0.6410784
47120 0.6412798
47130 0.6416149
47140 0.6428131
47150 0.6472543
47160 0.6495266
47170 0.6466216
47180 0.6248205
47190 0.6253511
47200 0.6346595
47210 0.6412681
47220 0.63927
47230 0.6357659
47240 0.6276567
47250 0.6299465
47260 0.6313278
47270 0.6276406
47280 0.615941
47290 0.61625
47300 0.6058364
47310 0.5977703
47320 0.6037277
47330 0.6310452
47340 0.6310844
47350 0.628492
47360 0.6332884
47370 0.6270803
47380 0.622142
47390 0.6320951
47400 0.6359739
47410 0.6457337
47420 0.6410711
47430 0.6372767
47440 0.6229559
47450 0.6264683
47460 0.6289992
47470 0.6354445
47480 0.6362557
47490 0.6237269
47500 0.6268062
47510 0.6167538
47520 0.6268803
47530 0.6398648
47540 0.6343215
47550 0.6388016
47560 0.6308617
47570 0.6271516
47580 0.6391708
47590 0.6517941
47600 0.6503057
47610 0.6508049
47620 0.6440146
47630 0.654941
47640 0.6525346
47650 0.6443306
47660 0.6556212
47670 0.6569663
47680 0.6454311
47690 0.6589895
47700 0.6558799
47710 0.662444
47720 0.6372547
47730 0.6395808
47740 0.6486701
47750 0.6506415
47760 0.6460454
47770 0.6438766
47780 0.6264114
47790 0.6122145
47800 0.6197459
47810 0.6212344
47820 0.6150607
47830 0.6314653
47840 0.6314909
47850 0.6402693
47860 0.6444056
47870 0.6478475
47880 0.6368682
47890 0.6274911
47900 0.6183597
47910 0.6170607
47920 0.6158568
47930 0.6095299
47940 0.6110405
47950 0.6126611
47960 0.6200727
47970 0.6334853
47980 0.6274078
47990 0.6318259
48000 0.6078701
48010 0.5965369
48020 0.6141475
48030 0.6129397
48040 0.6084365
48050 0.6272302
48060 0.6375788
48070 0.6364691
48080 0.628208
48090 0.6148139
48100 0.6253219
48110 0.6323531
48120 0.633574
48130 0.6278135
48140 0.6267201
48150 0.6250172
48160 0.6331056
48170 0.6292728
48180 0.6302369
48190 0.6205258
48200 0.6196239
48210 0.6232036
48220 0.6149985
48230 0.6146189
48240 0.6249636
48250 0.6352712
48260 0.6353158
48270 0.6255628
48280 0.6195948
48290 0.6161753
48300 0.6088834
48310 0.6234198
48320 0.6381997
48330 0.6461223
48340 0.6345666
48350 0.6257235
48360 0.6369062
48370 0.6531389
48380 0.6295378
48390 0.6367294
48400 0.6350594
48410 0.6309174
48420 0.6331995
48430 0.6328199
48440 0.6278492
48450 0.6338667
48460 0.63625
48470 0.6375472
48480 0.6288915
48490 0.6289124
48500 0.6294318
48510 0.6313993
48520 0.6242882
48530 0.645185
48540 0.6355374
48550 0.6383067
48560 0.6503928
48570 0.6398361
48580 0.6316227
48590 0.6321501
48600 0.6406621
48610 0.6327008
48620 0.6351513
48630 0.630325
48640 0.6070349
48650 0.6065174
48660 0.6044592
48670 0.600612
48680 0.6142337
48690 0.6318157
48700 0.6407976
48710 0.6187019
48720 0.6056384
48730 0.6110613
48740 0.6060973
48750 0.6109802
48760 0.6053714
48770 0.6067923
48780 0.5926133
48790 0.5984297
48800 0.6140031
48810 0.6040844
48820 0.6133834
48830 0.619889
48840 0.6200105
48850 0.6219758
48860 0.6185964
48870 0.6099638
48880 0.6072481
48890 0.6078946
48900 0.611433
48910 0.6240219
48920 0.6311924
48930 0.6190535
48940 0.6090991
48950 0.6216414
48960 0.6281897
48970 0.6160482
48980 0.6088748
48990 0.6029654
49000 0.6141318
49010 0.6127609
49020 0.607218
49030 0.6111095
49040 0.6172181
49050 0.6159613
49060 0.6258541
49070 0.6215485
49080 0.6269825
49090 0.6204623
49100 0.6190764
49110 0.6149795
49120 0.6220495
49130 0.6154591
49140 0.6223244
49150 0.6219033
49160 0.6214923
49170 0.6106259
49180 0.619777
49190 0.6121317
49200 0.6171554
49210 0.6150342
49220 0.6255724
49230 0.638395
49240 0.6426958
49250 0.632769
49260 0.6280652
49270 0.6351303
49280 0.6368042
49290 0.6371352
49300 0.6381595
49310 0.6205652
49320 0.6265456
49330 0.6344866
49340 0.6302457
49350 0.615705
49360 0.5937214
49370 0.599025
49380 0.6141176
49390 0.6142207
49400 0.6005284
49410 0.5903262
49420 0.5968349
49430 0.6058824
49440 0.5982535
49450 0.5972567
49460 0.59168
49470 0.5899789
49480 0.5992768
49490 0.6016198
49500 0.6145509
49510 0.6107948
49520 0.6138858
49530 0.6264633
49540 0.6229584
49550 0.628933
49560 0.6165189
49570 0.6248984
49580 0.6175028
49590 0.6189515
49600 0.6040985
49610 0.6192536
49620 0.630316
49630 0.6396323
49640 0.6309161
49650 0.6347083
49660 0.6441205
49670 0.6519746
49680 0.6313109
49690 0.6336386
49700 0.6237887
49710 0.6354565
49720 0.6331493
49730 0.6212895
49740 0.6268742
49750 0.6213393
49760 0.6311355
49770 0.6193168
49780 0.623419
49790 0.6108386
49800 0.6069503
49810 0.6107526
49820 0.6052653
49830 0.59593
49840 0.6095023
49850 0.6046305
49860 0.6099955
49870 0.6180013
49880 0.6196397
49890 0.6131232
49900 0.6149938
49910 0.6112917
49920 0.6207723
49930 0.637498
49940 0.6375471
49950 0.632787
49960 0.6172298
49970 0.6260226
49980 0.6096447
49990 0.6241134
50000 0.6389618
50010 0.6382062
50020 0.6448829
50030 0.655719
50040 0.6496419
50050 0.6445692
50060 0.6510965
50070 0.6435367
50080 0.6525104
50090 0.6469418
50100 0.635585
50110 0.6361117
50120 0.6338937
50130 0.6315283
50140 0.6402472
50150 0.6305139
50160 0.632245
50170 0.6318579
50180 0.6448482
50190 0.6433558
50200 0.6386574
50210 0.63921
50220 0.6436617
50230 0.6325361
50240 0.6310602
50250 0.6309129
50260 0.6379719
50270 0.6227245
50280 0.6182879
50290 0.6114804
50300 0.6087241
50310 0.6152704
50320 0.6224155
50330 0.6307413
50340 0.6358209
50350 0.6490718
50360 0.6416218
50370 0.6324674
50380 0.6206444
50390 0.6229549
50400 0.6371425
50410 0.6340992
50420 0.6314961
50430 0.6335563
50440 0.6171989
50450 0.6237228
50460 0.6321596
50470 0.6271612
50480 0.6224084
50490 0.6226308
50500 0.6342472
50510 0.6383198
50520 0.641048
50530 0.6441933
50540 0.6453045
50550 0.6337476
50560 0.6243626
50570 0.6260467
50580 0.6155598
50590 0.6197517
50600 0.6176661
50610 0.6183923
50620 0.6145841
50630 0.6136585
50640 0.6303725
50650 0.6395007
50660 0.6341414
50670 0.6290977
50680 0.6307497
50690 0.6348257
50700 0.6248811
50710 0.6262077
50720 0.6297793
50730 0.6270394
50740 0.6284688
50750 0.6374856
50760 0.625602
50770 0.6367107
50780 0.642172
50790 0.6455689
50800 0.6429544
50810 0.6557175
50820 0.6472878
50830 0.6456042
50840 0.6351551
50850 0.643021
50860 0.6457108
50870 0.6424344
50880 0.6449692
50890 0.6515419
50900 0.6481169
50910 0.6414996
50920 0.6333895
50930 0.6406095
50940 0.6492589
50950 0.6475084
50960 0.6445569
50970 0.6332176
50980 0.6309973
50990 0.6483477
51000 0.6440089
51010 0.6371729
51020 0.6222517
51030 0.6419638
51040 0.6457535
51050 0.6344232
51060 0.6495072
51070 0.644506
51080 0.6440781
51090 0.6262388
51100 0.6349983
51110 0.6279336
51120 0.6139379
51130 0.6267492
51140 0.6330597
51150 0.6323552
51160 0.6282596
51170 0.6308206
51180 0.6355367
51190 0.6344568
51200 0.6278183
51210 0.6146115
51220 0.6143572
51230 0.6308454
51240 0.6302471
51250 0.6213772
51260 0.6315192
51270 0.6234632
51280 0.6311647
51290 0.6311011
51300 0.6357861
51310 0.6510147
51320 0.6453446
51330 0.6399334
51340 0.6277646
51350 0.6474663
51360 0.6467721
51370 0.6442657
51380 0.6482677
51390 0.6443986
51400 0.6442302
51410 0.6421179
51420 0.6443637
51430 0.6470013
51440 0.635333
51450 0.6318574
51460 0.636997
51470 0.6381845
51480 0.6446473
51490 0.6509305
51500 0.6416112
51510 0.6456214
51520 0.6466653
51530 0.6553876
51540 0.666805
51550 0.6593936
51560 0.6554124
51570 0.6460311
51580 0.6381239
51590 0.6485825
51600 0.645795
51610 0.6423557
51620 0.6341969
51630 0.6354788
51640 0.6244622
51650 0.620311
51660 0.623646
51670 0.6345916
51680 0.6323113
51690 0.6470382
51700 0.6591303
51710 0.6719887
51720 0.6532149
51730 0.6628958
51740 0.6532354
51750 0.6468577
51760 0.651453
51770 0.6435108
51780 0.6386977
51790 0.6525072
51800 0.6511952
51810 0.6485989
51820 0.6619415
51830 0.6763197
51840 0.6702712
51850 0.6767752
51860 0.6754591
51870 0.6862929
51880 0.6740811
51890 0.6596933
51900 0.6516122
51910 0.6618907
51920 0.6436626
51930 0.6494026
51940 0.6443275
51950 0.6500576
51960 0.6443136
51970 0.6499963
51980 0.6452584
51990 0.6287963
52000 0.6286407
52010 0.6343849
52020 0.6361509
52030 0.6362429
52040 0.6257672
52050 0.6213648
52060 0.6229994
52070 0.6227777
52080 0.6298749
52090 0.6280747
52100 0.6325803
52110 0.6288295
52120 0.635136
52130 0.6418415
52140 0.6505076
52150 0.6384004
52160 0.6491839
52170 0.6669129
52180 0.6724674
52190 0.662729
52200 0.6746683
52210 0.6715607
52220 0.6703065
52230 0.6575094
52240 0.6522802
52250 0.6464797
52260 0.6544535
52270 0.6539095
52280 0.6539243
52290 0.6490942
52300 0.6546842
52310 0.6557296
52320 0.6605021
52330 0.6552294
52340 0.6640947
52350 0.6606895
52360 0.656598
52370 0.6636716
52380 0.6583611
52390 0.6584696
52400 0.6706951
52410 0.6702608
52420 0.6634368
52430 0.6577635
52440 0.6599866
52450 0.6527981
52460 0.6489276
52470 0.653793
52480 0.6592256
52490 0.6689967
52500 0.6600732
52510 0.6681803
52520 0.671758
52530 0.6680439
52540 0.671564
52550 0.6657401
52560 0.6564502
52570 0.6578192
52580 0.6671842
52590 0.6733409
52600 0.6613439
52610 0.660683
52620 0.6555026
52630 0.6409522
52640 0.6369771
52650 0.6478488
52660 0.6468191
52670 0.6405151
52680 0.6457902
52690 0.648033
52700 0.6550705
52710 0.6588721
52720 0.6727726
52730 0.6770883
52740 0.6713956
52750 0.6571014
52760 0.6587303
52770 0.6670612
52780 0.6691847
52790 0.6575075
52800 0.6555724
52810 0.6587645
52820 0.6719078
52830 0.6640882
52840 0.6576234
52850 0.6462194
52860 0.6338218
52870 0.6357533
52880 0.6476002
52890 0.6395632
52900 0.629351
52910 0.6258168
52920 0.6233594
52930 0.620764
52940 0.6145108
52950 0.6214994
52960 0.6339371
52970 0.6321315
52980 0.6370272
52990 0.6462259
53000 0.6606854
53010 0.6556331
53020 0.6559764
53030 0.656146
53040 0.6446489
53050 0.6495595
53060 0.64066
53070 0.6571007
53080 0.647298
53090 0.6594779
53100 0.6479527
53110 0.6439781
53120 0.6453259
53130 0.6426869
53140 0.6520507
53150 0.6417646
53160 0.6380445
53170 0.6418724
53180 0.6311657
53190 0.6219606
53200 0.6226212
53210 0.6288443
53220 0.6316394
53230 0.6292156
53240 0.6157354
53250 0.6166716
53260 0.6298591
53270 0.6442975
53280 0.6460629
53290 0.6209171
53300 0.6190993
53310 0.6190542
53320 0.6246504
53330 0.6200621
53340 0.6395467
53350 0.6443695
53360 0.6340592
53370 0.6401381
53380 0.6424421
53390 0.6362535
53400 0.6341014
53410 0.6387876
53420 0.6158711
53430 0.6118693
53440 0.6155692
53450 0.6350074
53460 0.6277693
53470 0.6268759
53480 0.6279426
53490 0.6236914
53500 0.625952
53510 0.6266559
53520 0.6196076
53530 0.6175327
53540 0.6068736
53550 0.6141037
53560 0.6115054
53570 0.6081889
53580 0.6153405
53590 0.6056263
53600 0.5960916
53610 0.601271
53620 0.6160972
53630 0.6162739
53640 0.6062083
53650 0.6020281
53660 0.6029314
53670 0.5959565
53680 0.6034755
53690 0.5847154
53700 0.5940261
53710 0.5968044
53720 0.6008667
53730 0.6035985
53740 0.6024168
53750 0.5954692
53760 0.5970497
53770 0.5895534
53780 0.5959727
53790 0.5920149
53800 0.5891947
53810 0.5960882
53820 0.5918161
53830 0.5876071
53840 0.5950824
53850 0.605181
53860 0.6067743
53870 0.6167388
53880 0.6164075
53890 0.6042775
53900 0.6005564
53910 0.6107628
53920 0.6251219
53930 0.6128606
53940 0.6131025
53950 0.6000982
53960 0.5981504
53970 0.6025889
53980 0.6011269
53990 0.6049069
54000 0.612866
54010 0.6096169
54020 0.6053684
54030 0.6089618
54040 0.603102
54050 0.6012734
54060 0.5993859
54070 0.6004654
54080 0.6040024
54090 0.5991617
54100 0.5886629
54110 0.5918934
54120 0.5926593
54130 0.5853076
54140 0.5917495
54150 0.6022152
54160 0.604225
54170 0.617771
54180 0.6283546
54190 0.6332069
54200 0.6374498
54210 0.6269554
54220 0.6105294
54230 0.6174252
54240 0.6270027
54250 0.6192539
54260 0.6320083
54270 0.6284518
54280 0.6134938
54290 0.6139436
54300 0.6189174
54310 0.6154358
54320 0.6118101
54330 0.6118456
54340 0.5989544
54350 0.6040717
54360 0.6115637
54370 0.5999015
54380 0.5985074
54390 0.5968487
54400 0.5968668
54410 0.6058433
54420 0.6093742
54430 0.60919
54440 0.5994489
54450 0.5976562
54460 0.5967383
54470 0.5900701
54480 0.6007249
54490 0.5892249
54500 0.5961261
54510 0.5789093
54520 0.5890211
54530 0.5855016
54540 0.5944812
54550 0.5798978
54560 0.5913886
54570 0.5847816
54580 0.5912218
54590 0.5970653
54600 0.5963902
54610 0.6070195
54620 0.6072948
54630 0.6022592
54640 0.5968162
54650 0.5960491
54660 0.5991256
54670 0.5891514
54680 0.5954189
54690 0.5946385
54700 0.595836
54710 0.5807466
54720 0.5853916
54730 0.5943957
54740 0.5964794
54750 0.585326
54760 0.5863943
54770 0.5962517
54780 0.5878296
54790 0.5959369
54800 0.5958316
54810 0.5979394
54820 0.5997432
54830 0.5939448
54840 0.585479
54850 0.6011941
54860 0.5978612
54870 0.5980346
54880 0.5979451
54890 0.6016799
54900 0.6083813
54910 0.6126468
54920 0.6180267
54930 0.608066
54940 0.6117639
54950 0.6173998
54960 0.6091037
54970 0.6120015
54980 0.6152475
54990 0.5960473
55000 0.6043151
55010 0.6043157
55020 0.6118335
55030 0.6156167
55040 0.6134547
55050 0.6088853
55060 0.6105559
55070 0.6161523
55080 0.6183723
55090 0.6106237
55100 0.6151385
55110 0.6168287
55120 0.6095148
55130 0.6291432
55140 0.6292258
55150 0.6269107
55160 0.6310186
55170 0.6344634
55180 0.628231
55190 0.6232671
55200 0.6321762
55210 0.6282499
55220 0.6291013
55230 0.6281608
55240 0.6210908
55250 0.6266121
55260 0.6139442
55270 0.601364
55280 0.5995537
55290 0.5977079
55300 0.5922637
55310 0.5891376
55320 0.5856686
55330 0.5880312
55340 0.5707018
55350 0.5795071
55360 0.5797938
55370 0.577999
55380 0.6052249
55390 0.6012293
55400 0.6048737
55410 0.6088212
55420 0.6197305
55430 0.612536
55440 0.6080834
55450 0.602299
55460 0.61484
55470 0.631614
55480 0.6277414
55490 0.6314434
55500 0.6245719
55510 0.6234438
55520 0.6182815
55530 0.6048928
55540 0.6167855
55550 0.6227502
55560 0.6306518
55570 0.6248159
55580 0.6134716
55590 0.6037211
55600 0.6112589
55610 0.6058319
55620 0.5951675
55630 0.5870477
55640 0.5866418
55650 0.5828735
55660 0.5821499
55670 0.5833117
55680 0.5905595
55690 0.5893947
55700 0.5915601
55710 0.6030689
55720 0.6138495
55730 0.6055477
55740 0.6141818
55750 0.6342229
55760 0.6396268
55770 0.6346083
55780 0.6453798
55790 0.6567847
55800 0.6494086
55810 0.6548417
55820 0.6759441
55830 0.6682541
55840 0.6786903
55850 0.6703612
55860 0.6555905
55870 0.6639355
55880 0.6700129
55890 0.6556121
55900 0.6482377
55910 0.6478081
55920 0.6408653
55930 0.6474082
55940 0.6451111
55950 0.6665966
55960 0.6458247
55970 0.6371202
55980 0.630656
55990 0.6271423
56000 0.6424293
56010 0.6439037
56020 0.6324307
56030 0.6310346
56040 0.6340116
56050 0.6297531
56060 0.6379004
56070 0.6234588
56080 0.637158
56090 0.6408537
56100 0.6312848
56110 0.6303585
56120 0.6178151
56130 0.6046248
56140 0.593814
56150 0.6014853
56160 0.6168474
56170 0.6277254
56180 0.622662
56190 0.6195277
56200 0.6042398
56210 0.6066858
56220 0.6105297
56230 0.617557
56240 0.6259416
56250 0.629511
56260 0.6330377
56270 0.6329288
56280 0.6377835
56290 0.6337255
56300 0.627379
56310 0.6266711
56320 0.6326688
56330 0.6346703
56340 0.6281896
56350 0.6328534
56360 0.6348386
56370 0.641526
56380 0.6447272
56390 0.6438378
56400 0.6476057
56410 0.6494462
56420 0.6499197
56430 0.6388829
56440 0.6244785
56450 0.6292016
56460 0.6261975
56470 0.6319109
56480 0.6483187
56490 0.6426333
56500 0.6320364
56510 0.643235
56520 0.6453816
56530 0.652908
56540 0.6399546
56550 0.6304472
56560 0.624703
56570 0.6188614
56580 0.6226215
56590 0.610856
56600 0.6176957
56610 0.6084348
56620 0.6212346
56630 0.6016271
56640 0.6135238
56650 0.6053926
56660 0.6106344
56670 0.6124702
56680 0.6187948
56690 0.6121955
56700 0.6142692
56710 0.6066552
56720 0.6115648
56730 0.6038851
56740 0.6197193
56750 0.6197402
56760 0.6189417
56770 0.6187948
56780 0.6174774
56790 0.6255769
56800 0.6193556
56810 0.6114838
56820 0.597203
56830 0.6066522
56840 0.5922834
56850 0.5947391
56860 0.5916272
56870 0.5900732
56880 0.5979386
56890 0.6024881
56900 0.5860145
56910 0.5818751
56920 0.5891758
56930 0.6022229
56940 0.5917084
56950 0.5918466
56960 0.5935341
56970 0.5932755
56980 0.5933219
56990 0.5843346
57000 0.6029828
57010 0.5942426
57020 0.5881505
57030 0.5902491
57040 0.5947381
57050 0.5955432
57060 0.6075279
57070 0.614783
57080 0.6214026
57090 0.6201597
57100 0.6078738
57110 0.6028776
57120 0.6189841
57130 0.6235249
57140 0.6218844
57150 0.6091935
57160 0.6174484
57170 0.6223723
57180 0.6085401
57190 0.6101474
57200 0.6084952
57210 0.6320159
57220 0.6273915
57230 0.6262334
57240 0.6288034
57250 0.6154127
57260 0.6216235
57270 0.6149852
57280 0.6216292
57290 0.6395618
57300 0.6358901
57310 0.6304172
57320 0.6394728
57330 0.6533931
57340 0.6654317
57350 0.6487489
57360 0.6505606
57370 0.6505026
57380 0.6444325
57390 0.6313977
57400 0.6237516
57410 0.6315986
57420 0.6188315
57430 0.6276366
57440 0.6280586
57450 0.6230097
57460 0.6359329
57470 0.6335225
57480 0.6410534
57490 0.6392095
57500 0.6412674
57510 0.6304081
57520 0.6309608
57530 0.6193846
57540 0.6262214
57550 0.6243831
57560 0.6253385
57570 0.6276122
57580 0.6266196
57590 0.6120887
57600 0.6189287
57610 0.6199595
57620 0.6156613
57630 0.6073513
57640 0.6092047
57650 0.612286
57660 0.6016055
57670 0.6004092
57680 0.6048177
57690 0.6083909
57700 0.6058998
57710 0.613504
57720 0.6125293
57730 0.6152943
57740 0.6114346
57750 0.6173247
57760 0.6132795
57770 0.6167357
57780 0.6097233
57790 0.6236235
57800 0.6215904
57810 0.6155518
57820 0.6280702
57830 0.6183527
57840 0.6264173
57850 0.6221818
57860 0.6224458
57870 0.6055537
57880 0.6065419
57890 0.6115883
57900 0.6132365
57910 0.6128026
57920 0.5987788
57930 0.6035184
57940 0.592291
57950 0.5892036
57960 0.5847607
57970 0.5909696
57980 0.6016438
57990 0.6004519
58000 0.5864543
58010 0.5884498
58020 0.5826105
58030 0.5867072
58040 0.5876049
58050 0.5934286
58060 0.6096767
58070 0.6009729
58080 0.606454
58090 0.5968243
58100 0.5984063
58110 0.5986474
58120 0.5940496
58130 0.6061801
58140 0.5989166
58150 0.6081511
58160 0.6011351
58170 0.5913925
58180 0.5942327
58190 0.5948361
58200 0.6046099
58210 0.6087002
58220 0.5891109
58230 0.5813797
58240 0.5922452
58250 0.5912543
58260 0.58379
58270 0.5969394
58280 0.6018022
58290 0.6125851
58300 0.606091
58310 0.5911434
58320 0.5938736
58330 0.5955894
58340 0.5956358
58350 0.6049955
58360 0.6068858
58370 0.5982742
58380 0.6055594
58390 0.6072896
58400 0.5917742
58410 0.5953515
58420 0.5992821
58430 0.6035456
58440 0.6147584
58450 0.6247851
58460 0.6144747
58470 0.6123223
58480 0.6153005
58490 0.597976
58500 0.5908247
58510 0.5901766
58520 0.5843408
58530 0.5825587
58540 0.5835609
58550 0.6023778
58560 0.6071534
58570 0.5867981
58580 0.5848124
58590 0.585501
58600 0.5812426
58610 0.5766459
58620 0.5764126
58630 0.5793545
58640 0.5901376
58650 0.5982806
58660 0.6073361
58670 0.5970151
58680 0.5897555
58690 0.5996703
58700 0.6007577
58710 0.604583
58720 0.588389
58730 0.5902237
58740 0.5858003
58750 0.6072266
58760 0.6067473
58770 0.6029577
58780 0.6044181
58790 0.6042512
58800 0.6200358
58810 0.6122479
58820 0.6185365
58830 0.611542
58840 0.6097311
58850 0.6084523
58860 0.6195194
58870 0.6229233
58880 0.6392332
58890 0.6328887
58900 0.61897
58910 0.6129876
58920 0.6265419
58930 0.6193742
58940 0.6171455
58950 0.6193181
58960 0.6208913
58970 0.6157167
58980 0.6151597
58990 0.6096464
59000 0.6126599
59010 0.5989248
59020 0.5979296
59030 0.5997139
59040 0.5960979
59050 0.6004595
59060 0.5970846
59070 0.5928017
59080 0.5948869
59090 0.5807487
59100 0.5831783
59110 0.5936118
59120 0.5872466
59130 0.5863435
59140 0.5919095
59150 0.5887607
59160 0.5974395
59170 0.6014163
59180 0.5897827
59190 0.5822667
59200 0.5806724
59210 0.5815107
59220 0.5985057
59230 0.5983209
59240 0.5962783
59250 0.5957868
59260 0.5874666
59270 0.5942029
59280 0.5945195
59290 0.5941975
59300 0.6097049
59310 0.6058727
59320 0.6056756
59330 0.6099246
59340 0.6118814
59350 0.6205958
59360 0.6007102
59370 0.5889623
59380 0.5849074
59390 0.5788035
59400 0.5878022
59410 0.5769812
59420 0.5804272
59430 0.5825089
59440 0.5888373
59450 0.5757851
59460 0.5778724
59470 0.5797986
59480 0.5813393
59490 0.5730053
59500 0.5796813
59510 0.5714625
59520 0.5813231
59530 0.5852072
59540 0.5880134
59550 0.5930858
59560 0.5931601
59570 0.5977715
59580 0.6017873
59590 0.5961276
59600 0.6092588
59610 0.6126524
59620 0.6071179
59630 0.5974644
59640 0.5889121
59650 0.5998056
59660 0.6045725
59670 0.5950221
59680 0.5789836
59690 0.5820081
59700 0.5877112
59710 0.5953153
59720 0.5863377
59730 0.6002065
59740 0.5934308
59750 0.5998374
59760 0.6056002
59770 0.6169103
59780 0.6056291
59790 0.6058528
59800 0.6150174
59810 0.6169754
59820 0.6159331
59830 0.6123948
59840 0.620173
59850 0.6058199
59860 0.6131286
59870 0.6166816
59880 0.6093135
59890 0.6199268
59900 0.6304086
59910 0.6229643
59920 0.6167849
59930 0.6330918
59940 0.6387103
59950 0.6317905
59960 0.6327317
59970 0.6326393
59980 0.6356276
59990 0.6227912
60000 0.631237
60010 0.6288153
60020 0.6280029
60030 0.62881
60040 0.6305051
60050 0.6307402
60060 0.6325714
60070 0.6274378
60080 0.6191061
60090 0.6157653
60100 0.6181652
60110 0.6051951
60120 0.606915
60130 0.6099312
60140 0.6148529
60150 0.6034217
60160 0.5882946
60170 0.6047766
60180 0.6099561
60190 0.6097267
60200 0.6042026
60210 0.6007806
60220 0.5984142
60230 0.6168287
60240 0.6048011
60250 0.5962412
60260 0.583901
60270 0.5894013
60280 0.6000683
60290 0.598074
60300 0.6022477
60310 0.5994207
60320 0.6022048
60330 0.6053801
60340 0.6006578
60350 0.6026935
60360 0.6144883
60370 0.607958
60380 0.6088024
60390 0.6011709
60400 0.6027709
60410 0.6051636
60420 0.6074122
60430 0.6063811
60440 0.5898108
60450 0.5982854
60460 0.5861996
60470 0.6027158
60480 0.601243
60490 0.6014317
60500 0.6007136
60510 0.6106255
60520 0.6105678
60530 0.6132865
60540 0.6186687
60550 0.6205275
60560 0.6166243
60570 0.62139
60580 0.605773
60590 0.5969434
60600 0.5993492
60610 0.6088698
60620 0.615951
60630 0.6080551
60640 0.6076671
60650 0.5995203
60660 0.6124511
60670 0.6096734
60680 0.5979303
60690 0.5886142
60700 0.5925653
60710 0.5943241
60720 0.5941844
60730 0.6042628
60740 0.6080239
60750 0.605202
60760 0.6037533
60770 0.6116522
60780 0.6102267
60790 0.6038496
60800 0.5935537
60810 0.5910252
60820 0.5997087
60830 0.6116681
60840 0.6081225
60850 0.6011665
60860 0.601598
60870 0.6055012
60880 0.6023017
60890 0.6039729
60900 0.6040668
60910 0.6121904
60920 0.6193302
60930 0.6074931
60940 0.6031941
60950 0.598911
60960 0.6067256
60970 0.6021489
60980 0.6196141
60990 0.619176
61000 0.6108174
61010 0.6052695
61020 0.5966736
61030 0.6087219
61040 0.6175665
61050 0.6156453
61060 0.6108619
61070 0.6172981
61080 0.6137921
61090 0.6091295
61100 0.6085162
61110 0.6029917
61120 0.6102473
61130 0.6100141
61140 0.6053202
61150 0.6070809
61160 0.6198498
61170 0.6232545
61180 0.6077819
61190 0.6193684
61200 0.6211084
61210 0.6210566
61220 0.6195414
61230 0.6177616
61240 0.6027646
61250 0.61075
61260 0.6073919
61270 0.6028453
61280 0.6020187
61290 0.6171094
61300 0.6138654
61310 0.6209838
61320 0.636372
61330 0.6468883
61340 0.6334416
61350 0.6501114
61360 0.6492618
61370 0.6500474
61380 0.6351389
61390 0.635425
61400 0.6422054
61410 0.6408187
61420 0.6183947
61430 0.6261144
61440 0.6180101
61450 0.6382324
61460 0.6275247
61470 0.6435708
61480 0.6400861
61490 0.6339288
61500 0.6471226
61510 0.628492
61520 0.6231198
61530 0.6179654
61540 0.6219988
61550 0.6346893
61560 0.634136
61570 0.6231043
61580 0.6171379
61590 0.6246163
61600 0.6207113
61610 0.6162447
61620 0.6220326
61630 0.6226808
61640 0.6102283
61650 0.6063338
61660 0.6184388
61670 0.6225182
61680 0.6102712
61690 0.6284558
61700 0.6280263
61710 0.6297982
61720 0.6182622
61730 0.6219206
61740 0.6358308
61750 0.635336
61760 0.627236
61770 0.6197263
61780 0.6289574
61790 0.6238472
61800 0.6344947
61810 0.6331452
61820 0.6255842
61830 0.6141042
61840 0.6198094
61850 0.6161737
61860 0.6192634
61870 0.6061911
61880 0.6118035
61890 0.6073858
61900 0.6134517
61910 0.6058009
61920 0.6088867
61930 0.6081563
61940 0.6186273
61950 0.604741
61960 0.6080323
61970 0.6090343
61980 0.6164918
61990 0.6153109
62000 0.6083171
62010 0.6120619
62020 0.6171477
62030 0.6105609
62040 0.6163729
62050 0.6198699
62060 0.6200598
62070 0.6230407
62080 0.625205
62090 0.6156891
62100 0.6114286
62110 0.6163181
62120 0.6292121
62130 0.6424698
62140 0.6328625
62150 0.6203555
62160 0.6304631
62170 0.6256204
62180 0.6235941
62190 0.6325859
62200 0.6239232
62210 0.6235161
62220 0.6262476
62230 0.6273801
62240 0.6349002
62250 0.6415697
62260 0.6400666
62270 0.635335
62280 0.6307319
62290 0.625739
62300 0.6500539
62310 0.6542914
62320 0.6545823
62330 0.6467489
62340 0.6351672
62350 0.6383654
62360 0.6281406
62370 0.6259409
62380 0.6425453
62390 0.6463327
62400 0.6566513
62410 0.6519786
62420 0.6477519
62430 0.6361119
62440 0.6499763
62450 0.6383181
62460 0.6446426
62470 0.6410688
62480 0.6470428
62490 0.6196797
62500 0.6292289
62510 0.622251
62520 0.618911
62530 0.631245
62540 0.6402232
62550 0.6284931
62560 0.6181026
62570 0.6215569
62580 0.6101164
62590 0.6239737
62600 0.6390632
62610 0.6212535
62620 0.6213359
62630 0.6265651
62640 0.6307983
62650 0.6296227
62660 0.6339614
62670 0.6356226
62680 0.63429
62690 0.6429693
62700 0.6426596
62710 0.6381493
62720 0.6417314
62730 0.6342152
62740 0.6408825
62750 0.638814
62760 0.6359934
62770 0.6439368
62780 0.6494567
62790 0.6433593
62800 0.6422836
62810 0.6387521
62820 0.6299795
62830 0.6266251
62840 0.6288121
62850 0.6460369
62860 0.6320591
62870 0.6346037
62880 0.6319932
62890 0.6332541
62900 0.6490861
62910 0.6404173
62920 0.6443623
62930 0.6379969
62940 0.6199733
62950 0.6168941
62960 0.6092517
62970 0.617745
62980 0.6321002
62990 0.6167824
63000 0.6167949
63010 0.6180568
63020 0.6161114
63030 0.6228976
63040 0.614219
63050 0.6041315
63060 0.6035738
63070 0.6038236
63080 0.6135578
63090 0.599252
63100 0.6050447
63110 0.6078415
63120 0.6193437
63130 0.6328809
63140 0.6546151
63150 0.646248
63160 0.6383696
63170 0.6401743
63180 0.6285959
63190 0.6327708
63200 0.6401248
63210 0.6263872
63220 0.633033
63230 0.6295207
63240 0.6396386
63250 0.632416
63260 0.6347597
63270 0.6396526
63280 0.6411486
63290 0.6499425
63300 0.6493115
63310 0.6325399
63320 0.6281821
63330 0.6360797
63340 0.6262601
63350 0.6280864
63360 0.6323565
63370 0.6374275
63380 0.6399205
63390 0.6551525
63400 0.6390706
63410 0.6411746
63420 0.6541485
63430 0.6582522
63440 0.655535
63450 0.6585939
63460 0.6516348
63470 0.6536396
63480 0.6476447
63490 0.6466902
63500 0.660014
63510 0.6616946
63520 0.6559994
63530 0.6535326
63540 0.6504208
63550 0.6445009
63560 0.6381807
63570 0.6415052
63580 0.6449611
63590 0.6431558
63600 0.6461671
63610 0.6505834
63620 0.6549696
63630 0.6574886
63640 0.6461915
63650 0.6553028
63660 0.6357352
63670 0.6391293
63680 0.6323028
63690 0.635798
63700 0.6427216
63710 0.6418455
63720 0.6431912
63730 0.6364026
63740 0.6252852
63750 0.6194174
63760 0.6310435
63770 0.6468483
63780 0.627378
63790 0.646108
63800 0.6470813
63810 0.6429728
63820 0.6394427
63830 0.6544359
63840 0.6451788
63850 0.6374397
63860 0.6436802
63870 0.6341569
63880 0.635663
63890 0.6329541
63900 0.6339157
63910 0.6329056
63920 0.6334746
63930 0.6327331
63940 0.6346703
63950 0.6177266
63960 0.6241214
63970 0.6223637
63980 0.6362895
63990 0.6463842
64000 0.6430244
64010 0.6432409
64020 0.6370414
64030 0.6408067
64040 0.6571295
64050 0.6424582
64060 0.6453884
64070 0.6394032
64080 0.6280888
64090 0.6172812
64100 0.6104873
64110 0.6173851
64120 0.6309755
64130 0.616636
64140 0.628398
64150 0.6298395
64160 0.6332321
64170 0.6297305
64180 0.6329663
64190 0.6382584
64200 0.6325762
64210 0.6238002
64220 0.6346619
64230 0.6388053
64240 0.6323482
64250 0.6321011
64260 0.6337782
64270 0.637213
64280 0.6348564
64290 0.623846
64300 0.6237571
64310 0.6202652
64320 0.6191955
64330 0.6114948
64340 0.6193628
64350 0.603001
64360 0.5994889
64370 0.5983675
64380 0.5862093
64390 0.5904851
64400 0.5923073
64410 0.5944211
64420 0.5888516
64430 0.5979096
64440 0.6021556
64450 0.608386
64460 0.6008321
64470 0.6033365
64480 0.6109174
64490 0.6059784
64500 0.5978407
64510 0.6036127
64520 0.6123529
64530 0.6045079
64540 0.6080315
64550 0.6110911
64560 0.6076748
64570 0.602901
64580 0.5935752
64590 0.6066154
64600 0.6069095
64610 0.6151537
64620 0.6165955
64630 0.6037475
64640 0.6058809
64650 0.6121922
64660 0.6013284
64670 0.6014566
64680 0.5946708
64690 0.6160821
64700 0.6108565
64710 0.6194856
64720 0.613874
64730 0.6132388
64740 0.6124898
64750 0.616706
64760 0.6086197
64770 0.6138306
64780 0.6203642
64790 0.6068692
64800 0.6089245
64810 0.6013315
64820 0.6125113
64830 0.6127402
64840 0.6105676
64850 0.5970026
64860 0.6062195
64870 0.60917
64880 0.5977159
64890 0.5974689
64900 0.6053997
64910 0.6142306
64920 0.6241329
64930 0.6219383
64940 0.6258858
64950 0.6473861
64960 0.6330554
64970 0.6364005
64980 0.6315646
64990 0.6294179
65000 0.6598952
65010 0.656473
65020 0.6477024
65030 0.6494178
65040 0.6482264
65050 0.6504802
65060 0.6474746
65070 0.64588
65080 0.6579408
65090 0.643822
65100 0.6564607
65110 0.6640577
65120 0.6553308
65130 0.6447952
65140 0.6468389
65150 0.6518059
65160 0.6442384
65170 0.6372383
65180 0.6267586
65190 0.6314963
65200 0.6418375
65210 0.6313406
65220 0.6310828
65230 0.6349531
65240 0.6308615
65250 0.6295862
65260 0.6451339
65270 0.6397988
65280 0.629335
65290 0.6434792
65300 0.6449457
65310 0.6296517
65320 0.6163864
65330 0.6146609
65340 0.6287188
65350 0.6343992
65360 0.6427039
65370 0.6414702
65380 0.6418245
65390 0.6516191
65400 0.6503077
65410 0.6487256
65420 0.631962
65430 0.6314271
65440 0.6377571
65450 0.6279662
65460 0.6244449
65470 0.6239931
65480 0.6296602
65490 0.6346459
65500 0.6347654
65510 0.6253656
65520 0.6410691
65530 0.637994
65540 0.636382
65550 0.6234813
65560 0.6261891
65570 0.6247667
65580 0.6199634
65590 0.6156675
65600 0.6181855
65610 0.615216
65620 0.6219485
65630 0.6285245
65640 0.630107
65650 0.6231752
65660 0.62997
65670 0.611373
65680 0.6099353
65690 0.6134838
65700 0.6110024
65710 0.6032968
65720 0.6091489
65730 0.6114528
65740 0.6108492
65750 0.6055309
65760 0.6069786
65770 0.6081324
65780 0.6105855
65790 0.6064295
65800 0.5945863
65810 0.5967028
65820 0.5990407
65830 0.6021197
65840 0.6088806
65850 0.5971795
65860 0.6017239
65870 0.6049535
65880 0.6068015
65890 0.6249146
65900 0.6272541
65910 0.626396
65920 0.6141801
65930 0.6249148
65940 0.6209872
65950 0.6060491
65960 0.6108253
65970 0.608824
65980 0.6066037
65990 0.6199911
66000 0.6228859
66010 0.6226331
66020 0.6068694
66030 0.6215312
66040 0.6277688
66050 0.620641
66060 0.6257557
66070 0.6286197
66080 0.6110775
66090 0.6078038
66100 0.6255842
66110 0.6045376
66120 0.6030655
66130 0.6105092
66140 0.6108534
66150 0.6193246
66160 0.6196473
66170 0.60601
66180 0.6003779
66190 0.6041093
66200 0.6071267
66210 0.6054626
66220 0.608031
66230 0.606408
66240 0.5980818
66250 0.6020119
66260 0.6034674
66270 0.599431
66280 0.5992392
66290 0.6037769
66300 0.599529
66310 0.6106011
66320 0.6137328
66330 0.602786
66340 0.5885671
66350 0.5861807
66360 0.5957386
66370 0.608911
66380 0.6140865
66390 0.6115166
66400 0.6088129
66410 0.6044807
66420 0.6013826
66430 0.6023347
66440 0.6098192
66450 0.6116223
66460 0.6116624
66470 0.6068022
66480 0.6109897
66490 0.6115661
66500 0.6061804
66510 0.6166953
66520 0.6172435
66530 0.6144618
66540 0.6090755
66550 0.6188925
66560 0.6185116
66570 0.627517
66580 0.6319132
66590 0.6323569
66600 0.6303258
66610 0.6357119
66620 0.6309946
66630 0.6207768
66640 0.6142274
66650 0.6171851
66660 0.6042817
66670 0.6044871
66680 0.6097019
66690 0.6167009
66700 0.6104298
66710 0.5952678
66720 0.6003448
66730 0.6128861
66740 0.6178314
66750 0.6045064
66760 0.6011241
66770 0.6061968
66780 0.6102396
66790 0.6072659
66800 0.6085543
66810 0.6064417
66820 0.6137879
66830 0.6132429
66840 0.6100683
66850 0.5947695
66860 0.5998542
66870 0.613142
66880 0.6184034
66890 0.6159419
66900 0.6156035
66910 0.5998048
66920 0.6073946
66930 0.5978647
66940 0.6010647
66950 0.6047053
66960 0.5997751
66970 0.6036675
66980 0.5998188
66990 0.5949401
67000 0.5858501
67010 0.584402
67020 0.5872834
67030 0.5801107
67040 0.5959154
67050 0.6067601
67060 0.6121827
67070 0.6067195
67080 0.6115023
67090 0.6196024
67100 0.6089364
67110 0.6060926
67120 0.6084497
67130 0.6092269
67140 0.6138506
67150 0.603394
67160 0.6079483
67170 0.6109365
67180 0.6018588
67190 0.602918
67200 0.6155257
67210 0.6134425
67220 0.6080843
67230 0.6147341
67240 0.6273885
67250 0.6313833
67260 0.6282991
67270 0.6185836
67280 0.6204967
67290 0.6044455
67300 0.6061295
67310 0.6098329
67320 0.6048903
67330 0.6116998
67340 0.6082711
67350 0.6130713
67360 0.6173531
67370 0.6196051
67380 0.6154041
67390 0.6108385
67400 0.6122077
67410 0.6107098
67420 0.6272542
67430 0.6265192
67440 0.6356163
67450 0.619225
67460 0.6129737
67470 0.6133338
67480 0.6102115
67490 0.6100886
67500 0.6160933
67510 0.6246254
67520 0.6238491
67530 0.6210361
67540 0.6257917
67550 0.627213
67560 0.6126296
67570 0.6069434
67580 0.6227516
67590 0.6351576
67600 0.6245327
67610 0.6250114
67620 0.6233996
67630 0.6238983
67640 0.6148231
67650 0.6163739
67660 0.6118931
67670 0.6220127
67680 0.6190936
67690 0.6128864
67700 0.6124577
67710 0.5987223
67720 0.6022518
67730 0.5995014
67740 0.6178842
67750 0.6111236
67760 0.6171185
67770 0.6113359
67780 0.6127557
67790 0.6121373
67800 0.6133847
67810 0.6198204
67820 0.6199437
67830 0.6233906
67840 0.6211955
67850 0.6220221
67860 0.6283935
67870 0.6290091
67880 0.6299044
67890 0.6427793
67900 0.633962
67910 0.6247709
67920 0.6324822
67930 0.6365673
67940 0.6332521
67950 0.6479033
67960 0.6491775
67970 0.6530356
67980 0.6434202
67990 0.6416969
68000 0.6331272
68010 0.6331795
68020 0.6398117
68030 0.6396598
68040 0.6454231
68050 0.6254664
68060 0.623875
68070 0.6276352
68080 0.6172413
68090 0.6194122
68100 0.6172237
68110 0.6224086
68120 0.6290875
68130 0.6168862
68140 0.6140031
68150 0.6185599
68160 0.6135507
68170 0.6269741
68180 0.622893
68190 0.619527
68200 0.6119196
68210 0.6110796
68220 0.615931
68230 0.6157203
68240 0.6121374
68250 0.6243027
68260 0.6293271
68270 0.6258052
68280 0.6373874
68290 0.6319585
68300 0.6219434
68310 0.6185213
68320 0.6251444
68330 0.6268023
68340 0.6367404
68350 0.6410778
68360 0.6363518
68370 0.6346875
68380 0.6431112
68390 0.6301534
68400 0.6326316
68410 0.6323946
68420 0.6224169
68430 0.6135154
68440 0.6146501
68450 0.6255012
68460 0.6358357
68470 0.6333366
68480 0.6298449
68490 0.6222185
68500 0.6238952
68510 0.6180393
68520 0.6174796
68530 0.6199245
68540 0.6193139
68550 0.6246547
68560 0.6133341
68570 0.6124452
68580 0.6118906
68590 0.6146006
68600 0.6028502
68610 0.6160221
68620 0.6354676
68630 0.6362959
68640 0.6356952
68650 0.6307281
68660 0.6296993
68670 0.6267539
68680 0.6242833
68690 0.6279018
68700 0.6423624
68710 0.6485799
68720 0.6370748
68730 0.6298142
68740 0.6384826
68750 0.6274254
68760 0.6183092
68770 0.6240788
68780 0.6260045
68790 0.6146858
68800 0.6114239
68810 0.6138867
68820 0.6104233
68830 0.6164416
68840 0.6125043
68850 0.6098073
68860 0.6030951
68870 0.6133407
68880 0.6237342
68890 0.6282806
68900 0.6245751
68910 0.6255895
68920 0.6212009
68930 0.6302896
68940 0.6426606
68950 0.6372365
68960 0.6363119
68970 0.6329577
68980 0.6395704
68990 0.6240581
69000 0.6234778
69010 0.6249614
69020 0.619313
69030 0.6167715
69040 0.6150647
69050 0.6243885
69060 0.6280945
69070 0.6323623
69080 0.6268085
69090 0.6205502
69100 0.6282074
69110 0.6168177
69120 0.6150642
69130 0.6159327
69140 0.6072446
69150 0.5992541
69160 0.6132548
69170 0.6081405
69180 0.6126239
69190 0.5983814
69200 0.5977688
69210 0.5998793
69220 0.5952581
69230 0.6072735
69240 0.6155673
69250 0.6030513
69260 0.5969555
69270 0.5921826
69280 0.5989897
69290 0.585985
69300 0.5869948
69310 0.5841671
69320 0.5873587
69330 0.5909762
69340 0.6023441
69350 0.6042823
69360 0.6037908
69370 0.5943528
69380 0.5994537
69390 0.6014636
69400 0.595548
69410 0.6073251
69420 0.5886267
69430 0.594504
69440 0.5937431
69450 0.5864812
69460 0.5934007
69470 0.600262
69480 0.6183325
69490 0.6221251
69500 0.6117894
69510 0.6095885
69520 0.6172082
69530 0.6204102
69540 0.6218157
69550 0.631176
69560 0.6185728
69570 0.6111674
69580 0.6139436
69590 0.6126778
69600 0.618481
69610 0.6257935
69620 0.6122221
69630 0.6109916
69640 0.6048827
69650 0.6036854
69660 0.5927389
69670 0.5911845
69680 0.592343
69690 0.5921322
69700 0.6033172
69710 0.6091985
69720 0.6074919
69730 0.612189
69740 0.6046341
69750 0.6070995
69760 0.6118388
69770 0.599561
69780 0.5939691
69790 0.5967882
69800 0.5969201
69810 0.5944352
69820 0.6125221
69830 0.6091813
69840 0.6157087
69850 0.6133363
69860 0.6003312
69870 0.6104374
69880 0.6018105
69890 0.6155288
69900 0.6128518
69910 0.6017547
69920 0.6024706
69930 0.6068778
69940 0.6100281
69950 0.6051035
69960 0.6200842
69970 0.6316658
69980 0.6317407
69990 0.627014
70000 0.6264728
70010 0.6279536
70020 0.6194113
70030 0.61834
70040 0.6198235
70050 0.625081
70060 0.606563
70070 0.6165571
70080 0.6188638
70090 0.6193061
70100 0.6104758
70110 0.6220036
70120 0.6147364
70130 0.6236936
70140 0.6183265
70150 0.6176701
70160 0.6147818
70170 0.6245477
70180 0.6225143
70190 0.612692
70200 0.6245476
70210 0.6218874
70220 0.6356068
70230 0.6320069
70240 0.6304566
70250 0.6283445
70260 0.6282042
70270 0.6282388
70280 0.6242145
70290 0.6187072
70300 0.6277136
70310 0.6341657
70320 0.6368161
70330 0.6300206
70340 0.626161
70350 0.619777
70360 0.6285407
70370 0.6192845
70380 0.6076229
70390 0.6088808
70400 0.6192333
70410 0.6036858
70420 0.5975747
70430 0.6180959
70440 0.6159362
70450 0.6105914
70460 0.5997347
70470 0.6187869
70480 0.6211053
70490 0.6145173
70500 0.6187887
70510 0.5982137
70520 0.5953858
70530 0.6002948
70540 0.6007224
70550 0.6135852
70560 0.6112757
70570 0.613765
70580 0.6251078
70590 0.6134475
70600 0.6075755
70610 0.6206554
70620 0.6211231
70630 0.6119246
70640 0.613337
70650 0.6063457
70660 0.6059444
70670 0.6032022
70680 0.6038118
70690 0.5972373
70700 0.5977058
70710 0.5968596
70720 0.6042808
70730 0.5984144
70740 0.6008388
70750 0.6010774
70760 0.6028733
70770 0.6093751
70780 0.6153233
70790 0.6044056
70800 0.6028811
70810 0.604562
70820 0.6040912
70830 0.6049929
70840 0.6007268
70850 0.6156026
70860 0.6057959
70870 0.6159568
70880 0.6192311
70890 0.6168548
70900 0.6173652
70910 0.622776
70920 0.6236422
70930 0.6343501
70940 0.6339632
70950 0.6302003
70960 0.6305932
70970 0.6339903
70980 0.6326081
70990 0.6429573
71000 0.6321601
71010 0.6232443
71020 0.6210063
71030 0.6297529
71040 0.6344441
71050 0.6324479
71060 0.6449787
71070 0.6368396
71080 0.654434
71090 0.640513
71100 0.6309056
71110 0.6280651
71120 0.6320878
71130 0.6363838
71140 0.6495169
71150 0.6473973
71160 0.6453419
71170 0.6582484
71180 0.6631927
71190 0.6645865
71200 0.6728567
71210 0.6746794
71220 0.6779785
71230 0.6699062
71240 0.6611018
71250 0.6551904
71260 0.6622829
71270 0.6518817
71280 0.6495919
71290 0.6452074
71300 0.6513178
71310 0.6480028
71320 0.6451285
71330 0.6510917
71340 0.6406087
71350 0.631296
71360 0.6379408
71370 0.6348099
71380 0.6412629
71390 0.6429045
71400 0.6431423
71410 0.6495611
71420 0.6449957
71430 0.6400037
71440 0.6399825
71450 0.63864
71460 0.6425689
71470 0.6384093
71480 0.6379908
71490 0.6599237
71500 0.6641347
71510 0.6479176
71520 0.6444618
71530 0.6568598
71540 0.6572259
71550 0.6690879
71560 0.6628516
71570 0.665537
71580 0.6778896
71590 0.66449
71600 0.6697863
71610 0.6760416
71620 0.6814899
71630 0.6819482
71640 0.6766712
71650 0.6643504
71660 0.6537325
71670 0.6555753
71680 0.6495181
71690 0.6338427
71700 0.6426203
71710 0.6496661
71720 0.639836
71730 0.6447424
71740 0.6465347
71750 0.6533828
71760 0.6386776
71770 0.6355818
71780 0.6348402
71790 0.6399331
71800 0.6364202
71810 0.6396722
71820 0.6428719
71830 0.6485296
71840 0.6568683
71850 0.6546818
71860 0.6570926
71870 0.667847
71880 0.6664094
71890 0.6680338
71900 0.6606011
71910 0.6648988
71920 0.6607307
71930 0.6709297
71940 0.6634536
71950 0.6648111
71960 0.6613254
71970 0.6608527
71980 0.6531929
71990 0.6551538
72000 0.6601718
72010 0.665705
72020 0.6650489
72030 0.6743521
72040 0.67137
72050 0.6658285
72060 0.6736977
72070 0.6787982
72080 0.6825337
72090 0.6797382
72100 0.6816316
72110 0.6602808
72120 0.6614522
72130 0.6537703
72140 0.6686065
72150 0.6644522
72160 0.6621523
72170 0.6618279
72180 0.6484815
72190 0.6447103
72200 0.6434155
72210 0.6564363
72220 0.6626121
72230 0.6556175
72240 0.6623802
72250 0.6653186
72260 0.6494258
72270 0.6444498
72280 0.6350078
72290 0.6412112
72300 0.6387508
72310 0.6318105
72320 0.632213
72330 0.6330807
72340 0.6346034
72350 0.6389728
72360 0.6328084
72370 0.6434101
72380 0.6503754
72390 0.6500321
72400 0.6600773
72410 0.6520507
72420 0.6514839
72430 0.6636283
72440 0.6558713
72450 0.6543245
72460 0.653896
72470 0.6490057
72480 0.6452562
72490 0.6481168
72500 0.6562196
72510 0.6568669
72520 0.6626643
72530 0.6680841
72540 0.6503164
72550 0.6595979
72560 0.6526819
72570 0.6558756
72580 0.6550686
72590 0.6402953
72600 0.6457201
72610 0.6605068
72620 0.660502
72630 0.6726999
72640 0.6630023
72650 0.6704165
72660 0.6626009
72670 0.6638044
72680 0.6686673
72690 0.6702325
72700 0.6583079
72710 0.6528054
72720 0.6433021
72730 0.6458114
72740 0.6568352
72750 0.6533795
72760 0.6533221
72770 0.6428195
72780 0.6487857
72790 0.6562924
72800 0.6565799
72810 0.64353
72820 0.6525838
72830 0.6492555
72840 0.6534456
72850 0.6368401
72860 0.6391429
72870 0.6446528
72880 0.643454
72890 0.6427425
72900 0.635083
72910 0.6389737
72920 0.6314547
72930 0.6407171
72940 0.6454958
72950 0.6469371
72960 0.6527542
72970 0.6406722
72980 0.6450157
72990 0.6351213
73000 0.6484235
73010 0.6488511
73020 0.6374589
73030 0.6400592
73040 0.6393328
73050 0.653922
73060 0.6616766
73070 0.6658267
73080 0.6638545
73090 0.6606706
73100 0.6557452
73110 0.6536993
73120 0.6483143
73130 0.6410396
73140 0.6611117
73150 0.6634998
73160 0.6529585
73170 0.6416169
73180 0.6524752
73190 0.6406406
73200 0.636447
73210 0.6337826
73220 0.6346086
73230 0.6394818
73240 0.6365302
73250 0.6261387
73260 0.6334559
73270 0.6335357
73280 0.6387703
73290 0.6384853
73300 0.6365153
73310 0.6399637
73320 0.6381653
73330 0.6378629
73340 0.6355594
73350 0.6448182
73360 0.6477591
73370 0.6481366
73380 0.6406174
73390 0.6460679
73400 0.6505045
73410 0.6446275
73420 0.634585
73430 0.628472
73440 0.6430616
73450 0.6277112
73460 0.6311449
73470 0.6350132
73480 0.6168044
73490 0.6198291
73500 0.6247177
73510 0.6279914
73520 0.6314488
73530 0.6325182
73540 0.6412228
73550 0.6426026
73560 0.6536175
73570 0.6564
73580 0.6449407
73590 0.655699
73600 0.6392933
73610 0.6381014
73620 0.6348944
73630 0.6432142
73640 0.6488192
73650 0.6495067
73660 0.6391684
73670 0.6360158
73680 0.6315165
73690 0.6299589
73700 0.6269251
73710 0.6379516
73720 0.6286275
73730 0.6416046
73740 0.6361717
73750 0.6291296
73760 0.6370177
73770 0.6318729
73780 0.6228848
73790 0.6328621
73800 0.6403645
73810 0.6353689
73820 0.6432815
73830 0.6396021
73840 0.6439511
73850 0.6364787
73860 0.6405761
73870 0.6410499
73880 0.6398842
73890 0.6443949
73900 0.6415985
73910 0.6514526
73920 0.6271759
73930 0.6275769
73940 0.6278552
73950 0.6329283
73960 0.6317505
73970 0.6279836
73980 0.6292334
73990 0.6367426
74000 0.6271093
74010 0.6252663
74020 0.6320332
74030 0.6310093
74040 0.6302482
74050 0.6316137
74060 0.6234416
74070 0.6200404
74080 0.6213435
74090 0.6399316
74100 0.6388563
74110 0.6413783
74120 0.6392832
74130 0.6286156
74140 0.6213627
74150 0.6231906
74160 0.6234837
74170 0.6358868
74180 0.6357135
74190 0.6301736
74200 0.6394473
74210 0.6400878
74220 0.6542546
74230 0.6405618
74240 0.6385897
74250 0.6444725
74260 0.6388579
74270 0.6491514
74280 0.6409584
74290 0.6338534
74300 0.6422151
74310 0.6344391
74320 0.6368632
74330 0.6396521
74340 0.6459267
74350 0.6362034
74360 0.6442896
74370 0.637376
74380 0.6353518
74390 0.6303311
74400 0.6325235
74410 0.6258877
74420 0.6338255
74430 0.6354318
74440 0.6310853
74450 0.6328672
74460 0.6306061
74470 0.6318399
74480 0.645375
74490 0.638072
74500 0.6447025
74510 0.6432794
74520 0.6431773
74530 0.6416614
74540 0.629127
74550 0.6182902
74560 0.6276909
74570 0.6377391
74580 0.6392022
74590 0.6511909
74600 0.6557685
74610 0.6597181
74620 0.6559998
74630 0.6594535
74640 0.6484742
74650 0.6352197
74660 0.6438479
74670 0.6310177
74680 0.639652
74690 0.6258631
74700 0.6300127
74710 0.6367351
74720 0.6389957
74730 0.63208
74740 0.6326236
74750 0.6341946
74760 0.6357123
74770 0.6301736
74780 0.6284154
74790 0.6314622
74800 0.6333559
74810 0.6299756
74820 0.6354616
74830 0.6382946
74840 0.6302083
74850 0.616624
74860 0.6224585
74870 0.6336143
74880 0.6378564
74890 0.6270562
74900 0.6286538
74910 0.6385551
74920 0.6247393
74930 0.637515
74940 0.6317759
74950 0.6443982
74960 0.6408331
74970 0.6360382
74980 0.6279015
74990 0.6287816
75000 0.6320226
75010 0.6370373
75020 0.6243274
75030 0.615995
75040 0.6169057
75050 0.6144565
75060 0.6170153
75070 0.6221568
75080 0.6218081
75090 0.6251201
75100 0.6241676
75110 0.6224852
75120 0.6269912
75130 0.6304879
75140 0.622292
75150 0.6179017
75160 0.6128804
75170 0.614001
75180 0.6114585
75190 0.6146773
75200 0.6116972
75210 0.6186364
75220 0.616313
75230 0.6153421
75240 0.6222044
75250 0.61106
75260 0.6132374
75270 0.615294
75280 0.6182346
75290 0.6177321
75300 0.6168717
75310 0.6239512
75320 0.6312846
75330 0.6179986
75340 0.6200106
75350 0.6252826
75360 0.6275494
75370 0.6230783
75380 0.6237704
75390 0.6227513
75400 0.6274052
75410 0.6168281
75420 0.605443
75430 0.6126763
75440 0.6136085
75450 0.620234
75460 0.6265963
75470 0.6161854
75480 0.6263203
75490 0.6251196
75500 0.6168752
75510 0.6166894
75520 0.630138
75530 0.6095866
75540 0.6164538
75550 0.61344
75560 0.6155388
75570 0.6126534
75580 0.6145763
75590 0.6119056
75600 0.6145465
75610 0.6231595
75620 0.6198733
75630 0.6218022
75640 0.6197251
75650 0.6200129
75660 0.6133341
75670 0.6123859
75680 0.6065642
75690 0.6079012
75700 0.6166037
75710 0.6066253
75720 0.6082434
75730 0.6118386
75740 0.6260443
75750 0.6233326
75760 0.6199313
75770 0.6159374
75780 0.6156096
75790 0.6219102
75800 0.6115531
75810 0.6127257
75820 0.6109426
75830 0.6197111
75840 0.6163568
75850 0.6284215
75860 0.627194
75870 0.6245022
75880 0.6266307
75890 0.635754
75900 0.637771
75910 0.635135
75920 0.6393576
75930 0.6417009
75940 0.6294599
75950 0.6351669
75960 0.636685
75970 0.6235124
75980 0.6303399
75990 0.631916
76000 0.6350684
76010 0.6432791
76020 0.6429787
76030 0.6299393
76040 0.6356438
76050 0.6352731
76060 0.6331941
76070 0.6343281
76080 0.630383
76090 0.630333
76100 0.6163868
76110 0.6213971
76120 0.6251877
76130 0.6171084
76140 0.6264392
76150 0.6168219
76160 0.6124731
76170 0.6257308
76180 0.6147738
76190 0.6245273
76200 0.6178519
76210 0.6135005
76220 0.6263644
76230 0.6287474
76240 0.6269584
76250 0.6249571
76260 0.6203302
76270 0.6207775
76280 0.6252327
76290 0.6285104
76300 0.6335688
76310 0.6346717
76320 0.6330315
76330 0.6311026
76340 0.6295271
76350 0.6305676
76360 0.621096
76370 0.61773
76380 0.6263441
76390 0.6313748
76400 0.6327682
76410 0.628529
76420 0.6384436
76430 0.6395765
76440 0.6346384
76450 0.6400522
76460 0.6371964
76470 0.6428071
76480 0.6338676
76490 0.6402939
76500 0.6436226
76510 0.641391
76520 0.6428789
76530 0.6301509
76540 0.6375661
76550 0.6236227
76560 0.6326041
76570 0.6440825
76580 0.6368202
76590 0.6375012
76600 0.6422229
76610 0.6455883
76620 0.6487324
76630 0.6507739
76640 0.6556017
76650 0.6538436
76660 0.6474832
76670 0.6535627
76680 0.6324255
76690 0.6488211
76700 0.6541537
76710 0.6663912
76720 0.6604716
76730 0.6646016
76740 0.6565946
76750 0.6597338
76760 0.6660127
76770 0.6599615
76780 0.6575375
76790 0.6605173
76800 0.6656347
76810 0.6657632
76820 0.672641
76830 0.6583838
76840 0.665247
76850 0.6923519
76860 0.6760578
76870 0.6789728
76880 0.668397
76890 0.6708621
76900 0.6683249
76910 0.670764
76920 0.6689937
76930 0.6742984
76940 0.6627664
76950 0.6583927
76960 0.6494083
76970 0.6387585
76980 0.639296
76990 0.6441745
77000 0.6532109
77010 0.6538877
77020 0.6592674
77030 0.654539
77040 0.6497483
77050 0.6553036
77060 0.6558637
77070 0.6422513
77080 0.6504096
77090 0.6528444
77100 0.6509463
77110 0.6514848
77120 0.6527496
77130 0.6733757
77140 0.6698083
77150 0.6621089
77160 0.6613687
77170 0.6517444
77180 0.6573197
77190 0.6508424
77200 0.6468859
77210 0.6493311
77220 0.6611233
77230 0.6623954
77240 0.6545439
77250 0.6563097
77260 0.6510643
77270 0.6484007
77280 0.6514168
77290 0.651217
77300 0.6553322
77310 0.6490225
77320 0.6419205
77330 0.6446382
77340 0.6410996
77350 0.6387082
77360 0.6539745
77370 0.65276
77380 0.661581
77390 0.6491212
77400 0.6563079
77410 0.6688779
77420 0.6597924
77430 0.6503728
77440 0.6583819
77450 0.6671008
77460 0.6642271
77470 0.6703923
77480 0.6569214
77490 0.6587275
77500 0.6601574
77510 0.6552328
77520 0.6570079
77530 0.6541625
77540 0.6531826
77550 0.6565184
77560 0.6612995
77570 0.6456862
77580 0.6519678
77590 0.6527588
77600 0.642974
77610 0.6442738
77620 0.6487983
77630 0.6495581
77640 0.6572738
77650 0.6572571
77660 0.6513756
77670 0.6425278
77680 0.6466854
77690 0.6534652
77700 0.6486234
77710 0.6450685
77720 0.6506521
77730 0.6520133
77740 0.6549767
77750 0.6489086
77760 0.6443266
77770 0.6461965
77780 0.6499436
77790 0.6481616
77800 0.6445019
77810 0.6430379
77820 0.6377031
77830 0.6431215
77840 0.6456982
77850 0.6620803
77860 0.6608654
77870 0.6501572
77880 0.6505824
77890 0.6616623
77900 0.6517681
77910 0.6602963
77920 0.6614999
77930 0.6590582
77940 0.649022
77950 0.6540224
77960 0.6536558
77970 0.655845
77980 0.6478634
77990 0.6597434
78000 0.6623894
78010 0.6479003
78020 0.6518227
78030 0.6498625
78040 0.658998
78050 0.6439793
78060 0.6637
78070 0.662268
78080 0.6614569
78090 0.6551242
78100 0.6495354
78110 0.6541145
78120 0.6552678
78130 0.6446455
78140 0.6575816
78150 0.6679192
78160 0.6730243
78170 0.680666
78180 0.687766
78190 0.6985126
78200 0.6976604
78210 0.6935504
78220 0.685061
78230 0.681661
78240 0.6770129
78250 0.6731468
78260 0.6744053
78270 0.677247
78280 0.6707489
78290 0.6647109
78300 0.6667724
78310 0.6616426
78320 0.6550053
78330 0.6543943
78340 0.6533443
78350 0.6637346
78360 0.6762132
78370 0.6834278
78380 0.6729833
78390 0.6781816
78400 0.6753975
78410 0.6706433
78420 0.67105
78430 0.6568949
78440 0.6633217
78450 0.658267
78460 0.6556325
78470 0.6564415
78480 0.6512116
78490 0.6540341
78500 0.6358764
78510 0.6359403
78520 0.6433895
78530 0.6483335
78540 0.6505052
78550 0.6560186
78560 0.6540638
78570 0.6560166
78580 0.6665291
78590 0.6715546
78600 0.6763668
78610 0.6663488
78620 0.6682662
78630 0.6685027
78640 0.670637
78650 0.6608813
78660 0.6577864
78670 0.6646571
78680 0.682089
78690 0.6729037
78700 0.6565074
78710 0.6487056
78720 0.6531963
78730 0.6486185
78740 0.6571403
78750 0.669382
78760 0.6605206
78770 0.6655642
78780 0.6693255
78790 0.678032
78800 0.6769739
78810 0.6826223
78820 0.6799275
78830 0.6774843
78840 0.6762057
78850 0.6647853
78860 0.6790354
78870 0.6690888
78880 0.6682098
78890 0.6592399
78900 0.6668351
78910 0.6865474
78920 0.673308
78930 0.6689931
78940 0.6663088
78950 0.6541008
78960 0.6660563
78970 0.6633524
78980 0.668873
78990 0.6800428
79000 0.6680691
79010 0.6718099
79020 0.6814439
79030 0.6767359
79040 0.6602246
79050 0.6655828
79060 0.6670681
79070 0.6662762
79080 0.660964
79090 0.662798
79100 0.6656405
79110 0.6651036
79120 0.6717372
79130 0.6762527
79140 0.6864682
79150 0.698023
79160 0.6674435
79170 0.6589563
79180 0.6588109
79190 0.6716594
79200 0.6563343
79210 0.6572587
79220 0.6618455
79230 0.6561422
79240 0.6534536
79250 0.6574566
79260 0.6634068
79270 0.654323
79280 0.6547779
79290 0.6632172
79300 0.6615739
79310 0.6673032
79320 0.6758574
79330 0.6676364
79340 0.6622337
79350 0.6541753
79360 0.6613345
79370 0.6619079
79380 0.6523387
79390 0.6542502
79400 0.6504503
79410 0.6537639
79420 0.6533242
79430 0.6626024
79440 0.6662374
79450 0.6713516
79460 0.6626925
79470 0.6615386
79480 0.6690091
79490 0.6643716
79500 0.6675839
79510 0.6614354
79520 0.6665965
79530 0.6689566
79540 0.6672701
79550 0.6749535
79560 0.6818287
79570 0.6758372
79580 0.6798011
79590 0.6700065
79600 0.6827817
79610 0.6770888
79620 0.689399
79630 0.6821138
79640 0.6750481
79650 0.6763173
79660 0.6899827
79670 0.6995524
79680 0.696146
79690 0.6930905
79700 0.6828424
79710 0.675998
79720 0.672148
79730 0.6699584
79740 0.6744281
79750 0.668771
79760 0.6666854
79770 0.6743774
79780 0.6759763
79790 0.6718576
79800 0.6654279
79810 0.6629934
79820 0.6662438
79830 0.655095
79840 0.6447775
79850 0.6613412
79860 0.657279
79870 0.6558275
79880 0.662016
79890 0.6581807
79900 0.6545681
79910 0.6548871
79920 0.6575462
79930 0.6576805
79940 0.6618068
79950 0.6704238
79960 0.6541759
79970 0.6532483
79980 0.6575347
79990 0.6512192
80000 0.6472543
80010 0.658906
80020 0.6563113
80030 0.6582547
80040 0.6548703
80050 0.6542702
80060 0.6544535
80070 0.6637861
80080 0.6683157
80090 0.6710038
80100 0.6738987
80110 0.6597358
80120 0.6525801
80130 0.6611484
80140 0.672666
80150 0.6747816
80160 0.6701199
80170 0.6619573
80180 0.6597186
80190 0.6650731
80200 0.6681669
80210 0.6574313
80220 0.6700391
80230 0.6659498
80240 0.6578082
80250 0.6596211
80260 0.6403454
80270 0.641044
80280 0.6413867
80290 0.6470984
80300 0.6560456
80310 0.6577441
80320 0.6573725
80330 0.6790234
80340 0.6832687
80350 0.6843217
80360 0.6863679
80370 0.6919856
80380 0.6810569
80390 0.6829481
80400 0.6808169
80410 0.6767098
80420 0.6876057
80430 0.6856882
80440 0.6956012
80450 0.6789877
80460 0.6697714
80470 0.6809466
80480 0.6777866
80490 0.6694307
80500 0.6679968
80510 0.6842131
80520 0.6850092
80530 0.6839604
80540 0.6858363
80550 0.6796583
80560 0.6732475
80570 0.6771892
80580 0.6875638
80590 0.6919347
80600 0.6887197
80610 0.6970671
80620 0.6979139
80630 0.6880431
80640 0.6914245
80650 0.6796716
80660 0.6899362
80670 0.6948612
80680 0.6924461
80690 0.6827456
80700 0.6742254
80710 0.6700286
80720 0.6704613
80730 0.6785754
80740 0.685633
80750 0.6782853
80760 0.6776028
80770 0.6652294
80780 0.6640078
80790 0.6768258
80800 0.6844098
80810 0.676704
80820 0.6849919
80830 0.6790811
80840 0.6703105
80850 0.6649925
80860 0.6632035
80870 0.6785854
80880 0.6928185
80890 0.6795533
80900 0.6757546
80910 0.674745
80920 0.6826343
80930 0.6819299
80940 0.6733431
80950 0.6748888
80960 0.6826541
80970 0.6820039
80980 0.6810433
80990 0.6751696
81000 0.6692488
81010 0.6658735
81020 0.666948
81030 0.6762962
81040 0.6649188
81050 0.6571016
81060 0.66979
81070 0.6672108
81080 0.6671808
81090 0.6651658
81100 0.6700134
81110 0.6691043
81120 0.6624356
81130 0.6589053
81140 0.6701542
81150 0.6632258
81160 0.6704922
81170 0.6607771
81180 0.6641154
81190 0.6695146
81200 0.6705821
81210 0.6671853
81220 0.6665214
81230 0.6647518
81240 0.6644572
81250 0.66445
81260 0.6815574
81270 0.6692072
81280 0.6673981
81290 0.667468
81300 0.6563959
81310 0.6679395
81320 0.6652569
81330 0.6601075
81340 0.6622046
81350 0.6629816
81360 0.6592498
81370 0.6722112
81380 0.6857913
81390 0.6746303
81400 0.6714436
81410 0.6696295
81420 0.6672109
81430 0.6642086
81440 0.6711813
81450 0.6584909
81460 0.6803478
81470 0.669923
81480 0.6604781
81490 0.6634997
81500 0.6638135
81510 0.6554243
81520 0.6580354
81530 0.6638406
81540 0.6548597
81550 0.6643494
81560 0.6576921
81570 0.6615772
81580 0.6500696
81590 0.6584187
81600 0.6441881
81610 0.6562268
81620 0.6592875
81630 0.6511871
81640 0.6611914
81650 0.6637853
81660 0.6675988
81670 0.66394
81680 0.6628026
81690 0.6562651
81700 0.6510512
81710 0.6563562
81720 0.6517256
81730 0.6663461
81740 0.6586623
81750 0.65574
81760 0.6523803
81770 0.6460294
81780 0.6564751
81790 0.6578509
81800 0.6602488
81810 0.659348
81820 0.6602843
81830 0.6593733
81840 0.6616491
81850 0.6564502
81860 0.6539205
81870 0.6510097
81880 0.6490415
81890 0.6577233
81900 0.6565818
81910 0.6580514
81920 0.6580042
81930 0.6489968
81940 0.6585723
81950 0.6418118
81960 0.6543313
81970 0.6576715
81980 0.6428212
81990 0.6405286
82000 0.6551189
82010 0.6431611
82020 0.6560123
82030 0.6571617
82040 0.6589743
82050 0.6596845
82060 0.648082
82070 0.6542345
82080 0.669138
82090 0.6466683
82100 0.6468452
82110 0.6551099
82120 0.6561151
82130 0.6545823
82140 0.6500644
82150 0.6447504
82160 0.6498939
82170 0.6565544
82180 0.6486914
82190 0.6378479
82200 0.6467812
82210 0.6635706
82220 0.6533726
82230 0.6583877
82240 0.6489382
82250 0.6435933
82260 0.6483652
82270 0.6516744
82280 0.6402954
82290 0.6448999
82300 0.6420509
82310 0.635753
82320 0.6393105
82330 0.6467845
82340 0.6478582
82350 0.6262562
82360 0.643631
82370 0.6520015
82380 0.6588557
82390 0.66314
82400 0.6599436
82410 0.6575919
82420 0.6603067
82430 0.6653487
82440 0.6618994
82450 0.6639932
82460 0.6530151
82470 0.6505784
82480 0.6499119
82490 0.6422497
82500 0.643703
82510 0.6573197
82520 0.638413
82530 0.6395516
82540 0.6401893
82550 0.6393329
82560 0.6537765
82570 0.6668998
82580 0.6685671
82590 0.6729737
82600 0.6680011
82610 0.6699874
82620 0.6583617
82630 0.6708949
82640 0.6539824
82650 0.6582129
82660 0.6691103
82670 0.6669515
82680 0.6629247
82690 0.6663604
82700 0.6602272
82710 0.6607559
82720 0.6661437
82730 0.6614066
82740 0.6663085
82750 0.6608626
82760 0.6766724
82770 0.6712367
82780 0.6492045
82790 0.655321
82800 0.6465159
82810 0.6522217
82820 0.6308401
82830 0.6372707
82840 0.6482262
82850 0.6512545
82860 0.6563536
82870 0.6518538
82880 0.6623628
82890 0.6587569
82900 0.638952
82910 0.6441016
82920 0.6438594
82930 0.630738
82940 0.6426806
82950 0.6391694
82960 0.6418932
82970 0.636597
82980 0.6454599
82990 0.6447198
83000 0.6484236
83010 0.6474074
83020 0.6538116
83030 0.6532722
83040 0.6401674
83050 0.6434485
83060 0.6538994
83070 0.6546313
83080 0.6536813
83090 0.6487988
83100 0.6348148
83110 0.6474926
83120 0.6530423
83130 0.6683766
83140 0.6736221
83150 0.6656394
83160 0.6470259
83170 0.6526428
83180 0.6419767
83190 0.6522466
83200 0.664003
83210 0.6463618
83220 0.6381133
83230 0.647488
83240 0.6645358
83250 0.666002
83260 0.6551918
83270 0.6502736
83280 0.6508675
83290 0.6493967
83300 0.6484783
83310 0.6302609
83320 0.6264903
83330 0.6221398
83340 0.6352047
83350 0.6313671
83360 0.6272085
83370 0.6277963
83380 0.6320513
83390 0.6282271
83400 0.629899
83410 0.6347434
83420 0.6399739
83430 0.6238616
83440 0.6327988
83450 0.6277201
83460 0.6318446
83470 0.639316
83480 0.635045
83490 0.6233653
83500 0.6277897
83510 0.6429182
83520 0.6407267
83530 0.6401374
83540 0.6467354
83550 0.6520485
83560 0.6538621
83570 0.648365
83580 0.6283363
83590 0.6277795
83600 0.6215904
83610 0.6340623
83620 0.6358387
83630 0.6342917
83640 0.6276799
83650 0.6424689
83660 0.6423707
83670 0.6365211
83680 0.6328309
83690 0.6354578
83700 0.6339709
83710 0.6424041
83720 0.6406412
83730 0.6445578
83740 0.6455082
83750 0.6572229
83760 0.6619425
83770 0.66478
83780 0.670698
83790 0.6646562
83800 0.6628168
83810 0.6542342
83820 0.6353074
83830 0.6461531
83840 0.6421605
83850 0.6455708
83860 0.6489368
83870 0.6501775
83880 0.6428542
83890 0.6269846
83900 0.6259708
83910 0.6360473
83920 0.6400235
83930 0.6314152
83940 0.6447967
83950 0.6428637
83960 0.6346392
83970 0.6522344
83980 0.6539558
83990 0.6513286
84000 0.6393861
84010 0.6489691
84020 0.6423309
84030 0.6557716
84040 0.6459374
84050 0.6414515
84060 0.6465936
84070 0.6410342
84080 0.6489148
84090 0.626515
84100 0.6230523
84110 0.6185918
84120 0.6230974
84130 0.6148218
84140 0.6187971
84150 0.6303275
84160 0.6317506
84170 0.6356017
84180 0.6373323
84190 0.617588
84200 0.6173787
84210 0.6250319
84220 0.6239235
84230 0.6341553
84240 0.6226025
84250 0.6248035
84260 0.6259609
84270 0.6241428
84280 0.6222199
84290 0.6074905
84300 0.6156587
84310 0.6347932
84320 0.630582
84330 0.6415737
84340 0.6475191
84350 0.643888
84360 0.6306759
84370 0.6359684
84380 0.6341726
84390 0.6508011
84400 0.6496335
84410 0.6479798
84420 0.6465278
84430 0.655555
84440 0.6419531
84450 0.6402734
84460 0.6365786
84470 0.6449258
84480 0.6455117
84490 0.646525
84500 0.6511327
84510 0.65801
84520 0.6482478
84530 0.651317
84540 0.6450943
84550 0.6497783
84560 0.6559983
84570 0.6512507
84580 0.653315
84590 0.6642277
84600 0.6707602
84610 0.6522541
84620 0.6611738
84630 0.6555333
84640 0.648628
84650 0.6504558
84660 0.6479995
84670 0.6444514
84680 0.6349726
84690 0.6335804
84700 0.6342075
84710 0.6306053
84720 0.6314948
84730 0.6317032
84740 0.6295323
84750 0.6330596
84760 0.6254179
84770 0.6352244
84780 0.6320267
84790 0.6205896
84800 0.6250545
84810 0.632458
84820 0.6312143
84830 0.6320835
84840 0.6319938
84850 0.6402885
84860 0.6390233
84870 0.6318189
84880 0.6246817
84890 0.6238574
84900 0.6296413
84910 0.6287435
84920 0.6377174
84930 0.6354334
84940 0.6308398
84950 0.628704
84960 0.638768
84970 0.6420656
84980 0.6544666
84990 0.6582534
85000 0.6558051
85010 0.6455948
85020 0.6403495
85030 0.6500805
85040 0.6577215
85050 0.6477188
85060 0.6498498
85070 0.6501774
85080 0.6429282
85090 0.6493236
85100 0.6513103
85110 0.6506178
85120 0.649289
85130 0.6348221
85140 0.6368018
85150 0.6314222
85160 0.6281467
85170 0.6335654
85180 0.6239545
85190 0.6226225
85200 0.6299724
85210 0.6276316
85220 0.6356871
85230 0.6316483
85240 0.6413291
85250 0.6345773
85260 0.6329986
85270 0.6247896
85280 0.6295196
85290 0.643484
85300 0.6315947
85310 0.6375907
85320 0.6401932
85330 0.6437791
85340 0.6398275
85350 0.6312208
85360 0.623616
85370 0.631241
85380 0.6372553
85390 0.6415698
85400 0.6307805
85410 0.625091
85420 0.6366662
85430 0.6336061
85440 0.6512725
85450 0.6523652
85460 0.6547989
85470 0.6402978
85480 0.6561091
85490 0.6517183
85500 0.6489907
85510 0.6533195
85520 0.6464269
85530 0.647624
85540 0.6480267
85550 0.6502973
85560 0.632367
85570 0.6339916
85580 0.62424
85590 0.621308
85600 0.6230604
85610 0.6189479
85620 0.6289642
85630 0.6303924
85640 0.6194689
85650 0.6399915
85660 0.6365018
85670 0.6304169
85680 0.6276737
85690 0.6307802
85700 0.6199197
85710 0.619074
85720 0.6307113
85730 0.6402443
85740 0.6425068
85750 0.638665
85760 0.6283812
85770 0.6407181
85780 0.6439842
85790 0.638438
85800 0.6409253
85810 0.6363745
85820 0.6292132
85830 0.6412762
85840 0.6551687
85850 0.6692414
85860 0.6564765
85870 0.6493049
85880 0.6480231
85890 0.6558734
85900 0.6561515
85910 0.6587105
85920 0.6666772
85930 0.6525638
85940 0.6564685
85950 0.6628076
85960 0.647356
85970 0.6400729
85980 0.6459257
85990 0.6442487
86000 0.6504943
86010 0.6433805
86020 0.6512842
86030 0.6442041
86040 0.646967
86050 0.6418065
86060 0.6450827
86070 0.6465553
86080 0.6327216
86090 0.6449535
86100 0.6436318
86110 0.643956
86120 0.6398941
86130 0.6422542
86140 0.6408477
86150 0.6459595
86160 0.6555846
86170 0.6498372
86180 0.6615322
86190 0.6430984
86200 0.6518698
86210 0.643031
86220 0.6507178
86230 0.6526886
86240 0.6538189
86250 0.6545128
86260 0.655579
86270 0.6573394
86280 0.6525962
86290 0.6628218
86300 0.6516685
86310 0.6564058
86320 0.6704223
86330 0.6591118
86340 0.6674836
86350 0.6581849
86360 0.6540413
86370 0.6570607
86380 0.6561965
86390 0.6440284
86400 0.653869
86410 0.6516745
86420 0.6509712
86430 0.6628609
86440 0.6524299
86450 0.6598724
86460 0.65159
86470 0.6601088
86480 0.6710066
86490 0.6607344
86500 0.6455344
86510 0.6500112
86520 0.6458954
86530 0.6420128
86540 0.6381171
86550 0.6285686
86560 0.6227273
86570 0.6232323
86580 0.6212066
86590 0.6137909
86600 0.6266513
86610 0.6444458
86620 0.6512138
86630 0.6466678
86640 0.6323679
86650 0.635695
86660 0.6347391
86670 0.6292417
86680 0.6438616
86690 0.6415747
86700 0.6440628
86710 0.6350239
86720 0.6414391
86730 0.6376454
86740 0.6323293
86750 0.6217496
86760 0.6281673
86770 0.6168016
86780 0.6338689
86790 0.6339102
86800 0.6330142
86810 0.6310003
86820 0.6448765
86830 0.6390193
86840 0.6423613
86850 0.6494671
86860 0.6487424
86870 0.6561493
86880 0.6517517
86890 0.65082
86900 0.6587583
86910 0.6586697
86920 0.6658451
86930 0.657406
86940 0.6605253
86950 0.6565155
86960 0.6424242
86970 0.637448
86980 0.6486995
86990 0.6577863
87000 0.6457063
87010 0.6406418
87020 0.6341981
87030 0.6332124
87040 0.6322021
87050 0.6423968
87060 0.6373969
87070 0.6388013
87080 0.6484301
87090 0.661303
87100 0.658949
87110 0.6445519
87120 0.6419023
87130 0.6497332
87140 0.6511945
87150 0.653995
87160 0.6508508
87170 0.6478415
87180 0.6460884
87190 0.6519567
87200 0.6393661
87210 0.6416865
87220 0.649301
87230 0.6525639
87240 0.652544
87250 0.6478434
87260 0.6564307
87270 0.657239
87280 0.6503009
87290 0.6459283
87300 0.6438664
87310 0.6457275
87320 0.6469412
87330 0.6374362
87340 0.6515394
87350 0.637049
87360 0.6385809
87370 0.6362842
87380 0.6299521
87390 0.6400061
87400 0.6400861
87410 0.6411396
87420 0.6413821
87430 0.6407054
87440 0.6451423
87450 0.6359316
87460 0.6446055
87470 0.6405302
87480 0.6382262
87490 0.6382707
87500 0.6336781
87510 0.6353645
87520 0.628197
87530 0.6326359
87540 0.618927
87550 0.6308284
87560 0.6391377
87570 0.6429319
87580 0.6419607
87590 0.6476344
87600 0.649614
87610 0.6434117
87620 0.6389748
87630 0.6355944
87640 0.6420999
87650 0.6459854
87660 0.6325459
87670 0.6458986
87680 0.6405087
87690 0.6444803
87700 0.6356958
87710 0.6425221
87720 0.6472886
87730 0.6361297
87740 0.6341668
87750 0.6357132
87760 0.6402557
87770 0.6428388
87780 0.6512113
87790 0.6532757
87800 0.6487374
87810 0.6445475
87820 0.652222
87830 0.6458194
87840 0.6346096
87850 0.6340715
87860 0.6190197
87870 0.6174859
87880 0.6218765
87890 0.6248158
87900 0.6309409
87910 0.6227445
87920 0.6348074
87930 0.6299233
87940 0.6378348
87950 0.6339883
87960 0.6392837
87970 0.6302192
87980 0.6362517
87990 0.6408961
88000 0.6597999
88010 0.6567566
88020 0.6366158
88030 0.6402628
88040 0.6236766
88050 0.6332884
88060 0.6438207
88070 0.6427745
88080 0.631028
88090 0.6398287
88100 0.6438614
88110 0.6429013
88120 0.6407678
88130 0.6396487
88140 0.6392419
88150 0.6270015
88160 0.6183128
88170 0.6356245
88180 0.6552601
88190 0.6555392
88200 0.6598929
88210 0.6601188
88220 0.6654588
88230 0.659589
88240 0.6698629
88250 0.663155
88260 0.6590553
88270 0.649422
88280 0.6336848
88290 0.6386188
88300 0.6492768
88310 0.6575194
88320 0.6494653
88330 0.657603
88340 0.6659771
88350 0.6701053
88360 0.6736104
88370 0.6633995
88380 0.6624388
88390 0.6461809
88400 0.6448085
88410 0.6539745
88420 0.6547287
88430 0.6455005
88440 0.6401846
88450 0.6422146
88460 0.6373641
88470 0.6365839
88480 0.6410225
88490 0.6401663
88500 0.6402696
88510 0.6440424
88520 0.6349963
88530 0.6424593
88540 0.6454261
88550 0.647817
88560 0.6446058
88570 0.6339585
88580 0.6293537
88590 0.6257933
88600 0.6225893
88610 0.624298
88620 0.6170197
88630 0.6172515
88640 0.6262264
88650 0.6260213
88660 0.6357721
88670 0.6296374
88680 0.6284161
88690 0.6328825
88700 0.6418036
88710 0.6561089
88720 0.659802
88730 0.6618911
88740 0.6612819
88750 0.6597121
88760 0.6663998
88770 0.6771957
88780 0.6670178
88790 0.6619801
88800 0.6666924
88810 0.6648812
88820 0.6623036
88830 0.6533932
88840 0.6479937
88850 0.6468662
88860 0.6544706
88870 0.6752494
88880 0.6655186
88890 0.6771085
88900 0.6775755
88910 0.6583949
88920 0.6474082
88930 0.6565724
88940 0.6585248
88950 0.6773713
88960 0.6619021
88970 0.6530525
88980 0.6451388
88990 0.6532766
89000 0.6604964
89010 0.6548845
89020 0.6586009
89030 0.658831
89040 0.6635148
89050 0.6602391
89060 0.6554656
89070 0.6559591
89080 0.6712872
89090 0.6655712
89100 0.6557595
89110 0.662816
89120 0.6589533
89130 0.651567
89140 0.646455
89150 0.646134
89160 0.6504477
89170 0.653066
89180 0.6550977
89190 0.6607765
89200 0.6548975
89210 0.6456112
89220 0.6434425
89230 0.6413605
89240 0.6458102
89250 0.6468982
89260 0.6576509
89270 0.6590174
89280 0.6647717
89290 0.6754076
89300 0.6688502
89310 0.664424
89320 0.6657111
89330 0.6574586
89340 0.655528
89350 0.6520895
89360 0.6674085
89370 0.6673822
89380 0.6682475
89390 0.6649055
89400 0.6624089
89410 0.6498067
89420 0.6485197
89430 0.6430302
89440 0.6585626
89450 0.6531383
89460 0.6617398
89470 0.6525398
89480 0.6607117
89490 0.6735944
89500 0.6667275
89510 0.658272
89520 0.6633737
89530 0.6682481
89540 0.6669505
89550 0.6727557
89560 0.6847344
89570 0.6915675
89580 0.6768901
89590 0.6828722
89600 0.670226
89610 0.6736743
89620 0.6705725
89630 0.6780006
89640 0.6700482
89650 0.6616621
89660 0.6529071
89670 0.6552855
89680 0.6464913
89690 0.6537982
89700 0.653304
89710 0.6470703
89720 0.6517347
89730 0.6532463
89740 0.6604123
89750 0.6518708
89760 0.6542737
89770 0.6519185
89780 0.6379156
89790 0.6484143
89800 0.6400346
89810 0.6382673
89820 0.6393158
89830 0.6295798
89840 0.6305623
89850 0.6353676
89860 0.6375296
89870 0.6416173
89880 0.6376447
89890 0.6468598
89900 0.6389078
89910 0.6343251
89920 0.6344762
89930 0.6327965
89940 0.6166145
89950 0.6273341
89960 0.6353899
89970 0.6522982
89980 0.6538819
89990 0.645883
90000 0.6378444
90010 0.636183
90020 0.6325939
90030 0.6510034
90040 0.6411258
90050 0.6392199
90060 0.6290091
90070 0.6268238
90080 0.6313761
90090 0.629658
90100 0.6234168
90110 0.6214687
90120 0.6243455
90130 0.6380074
90140 0.6234859
90150 0.6350141
90160 0.6321949
90170 0.6287309
90180 0.6331145
90190 0.6396066
90200 0.6435087
90210 0.6443548
90220 0.6553476
90230 0.6441205
90240 0.6527395
90250 0.6381499
90260 0.6392537
90270 0.63141
90280 0.6420643
90290 0.6362988
90300 0.6342089
90310 0.6207134
90320 0.6307042
90330 0.6241487
90340 0.6334763
90350 0.6315991
90360 0.6285836
90370 0.6183341
90380 0.6254494
90390 0.6390041
90400 0.6364534
90410 0.6290811
90420 0.6441399
90430 0.6447451
90440 0.6310976
90450 0.6326602
90460 0.629728
90470 0.6274603
90480 0.63211
90490 0.6398393
90500 0.6298961
90510 0.6331651
90520 0.640797
90530 0.6297731
90540 0.6218315
90550 0.6111699
90560 0.6158697
90570 0.6188784
90580 0.6204058
90590 0.6189998
90600 0.6152815
90610 0.6172687
90620 0.6203966
90630 0.6114981
90640 0.6130624
90650 0.6144714
90660 0.6166541
90670 0.6069894
90680 0.6160043
90690 0.6247294
90700 0.6130435
90710 0.6165788
90720 0.6160116
90730 0.6208488
90740 0.6312281
90750 0.6277667
90760 0.6211931
90770 0.6269511
90780 0.633366
90790 0.6340084
90800 0.6329016
90810 0.6279173
90820 0.630162
90830 0.6361524
90840 0.6322485
90850 0.6383634
90860 0.6242081
90870 0.6240662
90880 0.6332914
90890 0.6364597
90900 0.6257144
90910 0.6258588
90920 0.6316929
90930 0.6469081
90940 0.6438245
90950 0.63643
90960 0.6348464
90970 0.6361094
90980 0.6446051
90990 0.6403496
91000 0.6415822
91010 0.6411202
91020 0.6269408
91030 0.6110027
91040 0.6430819
91050 0.6503901
91060 0.6331254
91070 0.6359925
91080 0.6439736
91090 0.6450656
91100 0.6358156
91110 0.6285151
91120 0.6217324
91130 0.6319202
91140 0.6239644
91150 0.6370039
91160 0.6350626
91170 0.6363698
91180 0.6276108
91190 0.6344124
91200 0.6249883
91210 0.6288121
91220 0.6290028
91230 0.6202261
91240 0.6195328
91250 0.6089892
91260 0.598367
91270 0.6089712
91280 0.5989892
91290 0.6018671
91300 0.6091546
91310 0.5979267
91320 0.5984766
91330 0.5861914
91340 0.6103384
91350 0.612835
91360 0.6159334
91370 0.6275249
91380 0.6228041
91390 0.6040885
91400 0.620523
91410 0.6221908
91420 0.6065037
91430 0.6165416
91440 0.6062981
91450 0.6086053
91460 0.6049002
91470 0.6130418
91480 0.6065319
91490 0.614938
91500 0.6211216
91510 0.6318908
91520 0.6245388
91530 0.6303532
91540 0.6387495
91550 0.6359916
91560 0.6327574
91570 0.6411964
91580 0.6462289
91590 0.637184
91600 0.6387529
91610 0.6188079
91620 0.6222767
91630 0.6072354
91640 0.6076205
91650 0.6049085
91660 0.6101384
91670 0.6082547
91680 0.6061978
91690 0.6085676
91700 0.6216268
91710 0.6250867
91720 0.6274212
91730 0.6260762
91740 0.6310262
91750 0.6230802
91760 0.6237823
91770 0.617012
91780 0.6209651
91790 0.6186501
91800 0.6305404
91810 0.6384508
91820 0.6326689
91830 0.6294388
91840 0.6303518
91850 0.6367756
91860 0.6250402
91870 0.6084599
91880 0.6058144
91890 0.6055695
91900 0.6068106
91910 0.6042793
91920 0.6090211
91930 0.5996878
91940 0.609572
91950 0.6076831
91960 0.6073836
91970 0.6126112
91980 0.6163629
91990 0.6277561
92000 0.6209326
92010 0.6186975
92020 0.6152222
92030 0.6085545
92040 0.6160607
92050 0.6212743
92060 0.613913
92070 0.601272
92080 0.6080726
92090 0.6119983
92100 0.6264972
92110 0.6234401
92120 0.6304063
92130 0.6327379
92140 0.6251937
92150 0.6199088
92160 0.6264374
92170 0.6208943
92180 0.6162301
92190 0.6267217
92200 0.6272921
92210 0.6253567
92220 0.628361
92230 0.6395836
92240 0.6480982
92250 0.6567869
92260 0.6469353
92270 0.6312827
92280 0.6308078
92290 0.6196257
92300 0.6194795
92310 0.6127203
92320 0.6212583
92330 0.6325431
92340 0.6366761
92350 0.634338
92360 0.6177356
92370 0.6249384
92380 0.6260447
92390 0.6348942
92400 0.622754
92410 0.6316004
92420 0.6411424
92430 0.6359833
92440 0.639215
92450 0.6257842
92460 0.612336
92470 0.6342773
92480 0.6290808
92490 0.6324083
92500 0.62033
92510 0.6134475
92520 0.6225088
92530 0.6152846
92540 0.6123578
92550 0.6156821
92560 0.6361729
92570 0.6437647
92580 0.6432549
92590 0.6279194
92600 0.6235601
92610 0.6263264
92620 0.6181321
92630 0.6174838
92640 0.622678
92650 0.6059519
92660 0.6080536
92670 0.5980933
92680 0.6087928
92690 0.6067179
92700 0.612571
92710 0.616555
92720 0.616976
92730 0.6231943
92740 0.6135486
92750 0.6009952
92760 0.6003948
92770 0.5995021
92780 0.6030763
92790 0.6052222
92800 0.6061954
92810 0.6037977
92820 0.5941004
92830 0.5950117
92840 0.6073361
92850 0.6148987
92860 0.6212704
92870 0.6175097
92880 0.6199211
92890 0.6107752
92900 0.6153742
92910 0.6204833
92920 0.6054085
92930 0.6000806
92940 0.6032458
92950 0.593733
92960 0.5966521
92970 0.5986473
92980 0.6027614
92990 0.6005987
93000 0.6101075
93010 0.6085571
93020 0.6139714
93030 0.613202
93040 0.6151249
93050 0.6093416
93060 0.6157273
93070 0.6224991
93080 0.6127428
93090 0.6263739
93100 0.6198465
93110 0.6134508
93120 0.6238918
93130 0.62954
93140 0.6299793
93150 0.6312724
93160 0.6175375
93170 0.6152936
93180 0.6127541
93190 0.6225339
93200 0.6074893
93210 0.6233922
93220 0.6268322
93230 0.6331228
93240 0.6288829
93250 0.6364494
93260 0.6462507
93270 0.6321715
93280 0.624155
93290 0.61252
93300 0.6071662
93310 0.6113033
93320 0.6274163
93330 0.6259085
93340 0.6286216
93350 0.6252534
93360 0.6296589
93370 0.6192878
93380 0.6330905
93390 0.621794
93400 0.630514
93410 0.6300245
93420 0.6315874
93430 0.6243416
93440 0.623534
93450 0.6193525
93460 0.6206851
93470 0.6160698
93480 0.62014
93490 0.6137546
93500 0.6214652
93510 0.6260475
93520 0.6289169
93530 0.6193018
93540 0.6284152
93550 0.6241574
93560 0.6248838
93570 0.6228333
93580 0.6156703
93590 0.619109
93600 0.6232098
93610 0.6126402
93620 0.6211725
93630 0.6156431
93640 0.6102566
93650 0.6154147
93660 0.6170682
93670 0.6247168
93680 0.6176831
93690 0.6190532
93700 0.6223286
93710 0.6237924
93720 0.6208535
93730 0.6230786
93740 0.6266999
93750 0.62845
93760 0.6206663
93770 0.621969
93780 0.6248626
93790 0.6204292
93800 0.6150687
93810 0.6070856
93820 0.6149176
93830 0.6183683
93840 0.6215688
93850 0.618233
93860 0.6276083
93870 0.630069
93880 0.6236235
93890 0.6368966
93900 0.6401964
93910 0.6294094
93920 0.6307148
93930 0.6391655
93940 0.6323975
93950 0.6231945
93960 0.6294257
93970 0.619123
93980 0.6242412
93990 0.6288363
94000 0.6321536
94010 0.6195107
94020 0.6188974
94030 0.6196543
94040 0.6251512
94050 0.6256882
94060 0.6202795
94070 0.6152194
94080 0.6031107
94090 0.6060404
94100 0.5996365
94110 0.6064093
94120 0.6045767
94130 0.6067969
94140 0.6181501
94150 0.6257818
94160 0.6215994
94170 0.6190115
94180 0.6324244
94190 0.6174267
94200 0.6216393
94210 0.6315508
94220 0.6300499
94230 0.6250914
94240 0.6273379
94250 0.6227765
94260 0.6291776
94270 0.6313763
94280 0.6329942
94290 0.6281393
94300 0.6270559
94310 0.6320695
94320 0.6407914
94330 0.6390947
94340 0.6335084
94350 0.6184032
94360 0.6219294
94370 0.6317418
94380 0.6272904
94390 0.6268163
94400 0.6349986
94410 0.6466754
94420 0.6508646
94430 0.6457506
94440 0.6407314
94450 0.6405773
94460 0.6394326
94470 0.6371033
94480 0.6377517
94490 0.6402294
94500 0.6333069
94510 0.6382354
94520 0.6416241
94530 0.6313469
94540 0.630135
94550 0.62463
94560 0.6182678
94570 0.6265802
94580 0.617134
94590 0.616587
94600 0.6116741
94610 0.6083626
94620 0.6040649
94630 0.6111287
94640 0.6228471
94650 0.6139023
94660 0.6210798
94670 0.6182035
94680 0.6122891
94690 0.6059596
94700 0.6146616
94710 0.6071928
94720 0.6126567
94730 0.6101679
94740 0.619026
94750 0.6086544
94760 0.6165777
94770 0.6217961
94780 0.6212467
94790 0.6259874
94800 0.6263987
94810 0.6288653
94820 0.6283109
94830 0.6304006
94840 0.6259398
94850 0.6320199
94860 0.6247556
94870 0.6305009
94880 0.6110983
94890 0.6066648
94900 0.6159314
94910 0.6273578
94920 0.6264971
94930 0.6272954
94940 0.6391946
94950 0.6301446
94960 0.629438
94970 0.6354606
94980 0.6317176
94990 0.6309044
95000 0.6271238
95010 0.628059
95020 0.6226827
95030 0.6293952
95040 0.6283827
95050 0.6355364
95060 0.641435
95070 0.6285951
95080 0.6253453
95090 0.6231327
95100 0.6278415
95110 0.6243324
95120 0.6224861
95130 0.6184483
95140 0.6199116
95150 0.6273188
95160 0.6178966
95170 0.6241396
95180 0.6382251
95190 0.6256708
95200 0.6263344
95210 0.6253396
95220 0.6248065
95230 0.6238606
95240 0.6216054
95250 0.6187045
95260 0.6324303
95270 0.6248326
95280 0.6292343
95290 0.6277802
95300 0.6186989
95310 0.6108322
95320 0.6002167
95330 0.6067253
95340 0.6110139
95350 0.6050926
95360 0.6006219
95370 0.5985612
95380 0.612703
95390 0.6203389
95400 0.6124465
95410 0.612256
95420 0.6207588
95430 0.6127174
95440 0.6147655
95450 0.626588
95460 0.6067845
95470 0.6124339
95480 0.6181394
95490 0.6275171
95500 0.6181319
95510 0.61807
95520 0.6140046
95530 0.6319025
95540 0.6341962
95550 0.6381102
95560 0.6220126
95570 0.6359193
95580 0.6287206
95590 0.6265523
95600 0.6288985
95610 0.6220527
95620 0.615661
95630 0.6330332
95640 0.6421134
95650 0.6364076
95660 0.6382244
95670 0.6266628
95680 0.6245173
95690 0.6248589
95700 0.6249992
95710 0.6349815
95720 0.6231149
95730 0.6278467
95740 0.6255469
95750 0.6232463
95760 0.6187693
95770 0.6180972
95780 0.613144
95790 0.6146173
95800 0.617285
95810 0.6285121
95820 0.6308325
95830 0.6474344
95840 0.6307142
95850 0.6281326
95860 0.6261036
95870 0.6211609
95880 0.6285118
95890 0.6296554
95900 0.625961
95910 0.6257437
95920 0.6347271
95930 0.646171
95940 0.6384256
95950 0.636158
95960 0.6192662
95970 0.6170686
95980 0.6101548
95990 0.6085049
96000 0.6178895
96010 0.6174679
96020 0.6134127
96030 0.6162834
96040 0.6179191
96050 0.6318361
96060 0.6249112
96070 0.6406418
96080 0.6325017
96090 0.6374745
96100 0.6406168
96110 0.6363219
96120 0.6507657
96130 0.6509484
96140 0.6513514
96150 0.6422476
96160 0.6488502
96170 0.6357744
96180 0.6472615
96190 0.6377763
96200 0.6385697
96210 0.6392183
96220 0.6521249
96230 0.642943
96240 0.6524347
96250 0.6406726
96260 0.6361383
96270 0.6476653
96280 0.653147
96290 0.6458203
96300 0.6403792
96310 0.6394043
96320 0.6497576
96330 0.6426357
96340 0.626777
96350 0.6279872
96360 0.6348741
96370 0.6266391
96380 0.6321192
96390 0.6292838
96400 0.6138937
96410 0.6230897
96420 0.6175889
96430 0.6127931
96440 0.6190448
96450 0.6226936
96460 0.6146178
96470 0.6184016
96480 0.6267294
96490 0.6166153
96500 0.6343405
96510 0.630393
96520 0.62516
96530 0.6343623
96540 0.6269481
96550 0.6289365
96560 0.6271304
96570 0.6311665
96580 0.6318208
96590 0.6310301
96600 0.6399191
96610 0.6321769
96620 0.6196266
96630 0.6232218
96640 0.6254802
96650 0.6259299
96660 0.6236144
96670 0.6227448
96680 0.6207449
96690 0.6217347
96700 0.6234612
96710 0.6268681
96720 0.624999
96730 0.6280578
96740 0.6288861
96750 0.6247168
96760 0.6304052
96770 0.6308626
96780 0.6314378
96790 0.6331816
96800 0.6296642
96810 0.6197024
96820 0.6270268
96830 0.6242655
96840 0.6269849
96850 0.6217914
96860 0.6302345
96870 0.6248575
96880 0.6191546
96890 0.6207975
96900 0.637834
96910 0.631742
96920 0.6197081
96930 0.6149399
96940 0.6227009
96950 0.6255574
96960 0.623019
96970 0.635603
96980 0.6420519
96990 0.635546
97000 0.6304358
97010 0.6325089
97020 0.6320339
97030 0.6444427
97040 0.6339197
97050 0.6255271
97060 0.6257883
97070 0.6263326
97080 0.6359908
97090 0.6405055
97100 0.6382567
97110 0.64377
97120 0.6472476
97130 0.6517727
97140 0.6554874
97150 0.648959
97160 0.646836
97170 0.6505256
97180 0.6513124
97190 0.6530063
97200 0.6566831
97210 0.6518632
97220 0.6551894
97230 0.6720108
97240 0.657796
97250 0.6543573
97260 0.6568671
97270 0.6528972
97280 0.6525836
97290 0.6390753
97300 0.6480301
97310 0.6454152
97320 0.6472966
97330 0.6429108
97340 0.6465867
97350 0.6345971
97360 0.637816
97370 0.654783
97380 0.6641859
97390 0.6590818
97400 0.662747
97410 0.6530393
97420 0.6671931
97430 0.6650966
97440 0.6551138
97450 0.6588523
97460 0.6478404
97470 0.6501404
97480 0.6539764
97490 0.6549653
97500 0.6402332
97510 0.6411608
97520 0.643913
97530 0.6452169
97540 0.650097
97550 0.6542464
97560 0.646989
97570 0.6416742
97580 0.6367735
97590 0.6529697
97600 0.6374171
97610 0.6361973
97620 0.6552628
97630 0.6499274
97640 0.6554936
97650 0.6368943
97660 0.635255
97670 0.6362097
97680 0.6433834
97690 0.6536864
97700 0.6410679
97710 0.6422449
97720 0.6479339
97730 0.6497065
97740 0.6410725
97750 0.6487079
97760 0.6550883
97770 0.6513238
97780 0.6523561
97790 0.6515428
97800 0.6509936
97810 0.6614297
97820 0.6633399
97830 0.6514673
97840 0.6469781
97850 0.6468686
97860 0.6572893
97870 0.6426402
97880 0.6396863
97890 0.6317783
97900 0.6372377
97910 0.63082
97920 0.6474593
97930 0.6384484
97940 0.6369555
97950 0.6384627
97960 0.6388713
97970 0.6254031
97980 0.6376054
97990 0.6302866
98000 0.623699
98010 0.6363724
98020 0.6322914
98030 0.6315694
98040 0.6340159
98050 0.6349228
98060 0.6453679
98070 0.6340109
98080 0.6429362
98090 0.6407575
98100 0.6332859
98110 0.6226239
98120 0.6390013
98130 0.6432526
98140 0.637693
98150 0.6418198
98160 0.636153
98170 0.6414773
98180 0.6681809
98190 0.6549544
98200 0.6678607
98210 0.6566454
98220 0.6472838
98230 0.6502883
98240 0.6477581
98250 0.6424949
98260 0.6544464
98270 0.6336345
98280 0.6300731
98290 0.629495
98300 0.6257071
98310 0.6331099
98320 0.6418338
98330 0.6345234
98340 0.6320288
98350 0.6294923
98360 0.6206938
98370 0.6313227
98380 0.6249161
98390 0.6434373
98400 0.6292112
98410 0.6296004
98420 0.6435021
98430 0.6344786
98440 0.6360434
98450 0.6473497
98460 0.6460345
98470 0.6535989
98480 0.6462473
98490 0.6462174
98500 0.644954
98510 0.6373318
98520 0.6371421
98530 0.64934
98540 0.6591227
98550 0.6579987
98560 0.6573655
98570 0.6564946
98580 0.6604766
98590 0.6563752
98600 0.6665947
98610 0.6597674
98620 0.6674821
98630 0.6482722
98640 0.6564531
98650 0.6616285
98660 0.6585521
98670 0.6519355
98680 0.6515797
98690 0.6497748
98700 0.6452322
98710 0.6430657
98720 0.6455835
98730 0.6414934
98740 0.6474361
98750 0.6545147
98760 0.669383
98770 0.6636733
98780 0.6564421
98790 0.6452954
98800 0.6492927
98810 0.6580273
98820 0.6515387
98830 0.6457499
98840 0.6460522
98850 0.6502967
98860 0.6489993
98870 0.6425581
98880 0.6562785
98890 0.6570446
98900 0.6446981
98910 0.6349881
98920 0.6473218
98930 0.6410494
98940 0.6383714
98950 0.6315221
98960 0.6296819
98970 0.6376987
98980 0.6348279
98990 0.6339803
99000 0.6399955
99010 0.63062
99020 0.6323783
99030 0.626192
99040 0.6300694
99050 0.6315012
99060 0.6421806
99070 0.644074
99080 0.6521159
99090 0.6564641
99100 0.654855
99110 0.6493028
99120 0.6465832
99130 0.6406322
99140 0.6476847
99150 0.6437704
99160 0.6349261
99170 0.6470124
99180 0.6589375
99190 0.6552622
99200 0.6455321
99210 0.6510212
99220 0.6641856
99230 0.6480234
99240 0.6498442
99250 0.6453832
99260 0.6372867
99270 0.639235
99280 0.6370375
99290 0.6380352
99300 0.6370445
99310 0.6377856
99320 0.633209
99330 0.6494915
99340 0.649444
99350 0.646433
99360 0.6492855
99370 0.6642466
99380 0.6628102
99390 0.6523528
99400 0.6560346
99410 0.651895
99420 0.6625396
99430 0.6659127
99440 0.6703138
99450 0.6712741
99460 0.6694503
99470 0.6752698
99480 0.6596336
99490 0.6376055
99500 0.6350557
99510 0.6327373
99520 0.6322393
99530 0.6387621
99540 0.6575544
99550 0.6474031
99560 0.6411561
99570 0.6397305
99580 0.6393993
99590 0.6366438
99600 0.6201684
99610 0.6295216
99620 0.6380862
99630 0.6439298
99640 0.6440506
99650 0.6475295
99660 0.6384872
99670 0.641589
99680 0.6308676
99690 0.6368812
99700 0.6419008
99710 0.6429585
99720 0.6340795
99730 0.6358125
99740 0.6330124
99750 0.6265783
99760 0.6387755
99770 0.633217
99780 0.6518165
99790 0.6633624
99800 0.654393
99810 0.6577721
99820 0.6585571
99830 0.6463305
99840 0.6484377
99850 0.6502298
99860 0.6492078
99870 0.63652
99880 0.6357148
99890 0.6331058
99900 0.6341094
99910 0.6318037
99920 0.6219473
99930 0.6314893
99940 0.634197
99950 0.6329807
99960 0.640685
99970 0.6313504
99980 0.6337515
99990 0.6327617
100000 0.6442631
100010 0.644818
100020 0.6467111
100030 0.6340367
100040 0.6472847
100050 0.638231
100060 0.6451616
100070 0.6450015
100080 0.640979
100090 0.6454823
100100 0.6380177
100110 0.6463684
100120 0.6509435
100130 0.66186
100140 0.6566845
100150 0.6342031
100160 0.6316553
100170 0.6390752
100180 0.6312208
100190 0.6370774
100200 0.6397161
100210 0.643636
100220 0.6481317
100230 0.6366774
100240 0.6231813
100250 0.626817
100260 0.6408452
100270 0.6349592
100280 0.6447434
100290 0.6454455
100300 0.6482726
100310 0.6516627
100320 0.6650845
100330 0.6698308
100340 0.6565391
100350 0.6352828
100360 0.6327314
100370 0.6358938
100380 0.6373774
100390 0.6355302
100400 0.6488116
100410 0.631646
100420 0.6196018
100430 0.6386055
100440 0.6372578
100450 0.6339598
100460 0.6291224
100470 0.6344447
100480 0.6273968
100490 0.6292021
100500 0.6241956
100510 0.6201296
100520 0.620978
100530 0.6362318
100540 0.6321408
100550 0.6287736
100560 0.6315033
100570 0.6325124
100580 0.6336415
100590 0.6273924
100600 0.6360917
100610 0.6333101
100620 0.6224585
100630 0.6131438
100640 0.6204417
100650 0.6249123
100660 0.6178636
100670 0.6205274
100680 0.6130057
100690 0.6116104
100700 0.6205022
100710 0.6141319
100720 0.621383
100730 0.6198182
100740 0.6208258
100750 0.6142223
100760 0.6208352
100770 0.617884
100780 0.6169558
100790 0.6319538
100800 0.6400426
100810 0.619769
100820 0.6236505
100830 0.6291807
100840 0.6381511
100850 0.6468545
100860 0.6397099
100870 0.6287171
100880 0.6146161
100890 0.6250594
100900 0.6201097
100910 0.618389
100920 0.6276277
100930 0.6205034
100940 0.6060445
100950 0.6079518
100960 0.6103527
100970 0.6046571
100980 0.6007447
100990 0.6174034
101000 0.6306649
101010 0.6249989
101020 0.629378
101030 0.6161622
101040 0.6078619
101050 0.6077187
101060 0.6184279
101070 0.6320189
101080 0.6401023
101090 0.6364679
101100 0.6335987
101110 0.6257334
101120 0.6336174
101130 0.6406878
101140 0.649324
101150 0.6523231
101160 0.6547173
101170 0.6535744
101180 0.6421635
101190 0.632214
101200 0.6319661
101210 0.6332701
101220 0.6293336
101230 0.6389928
101240 0.6394352
101250 0.6393896
101260 0.634641
101270 0.6280614
101280 0.6253327
101290 0.6220651
101300 0.6271665
101310 0.6381913
101320 0.6225401
101330 0.6296242
101340 0.6403632
101350 0.6505048
101360 0.6512622
101370 0.6492783
101380 0.6435785
101390 0.6465721
101400 0.6515884
101410 0.6540396
101420 0.6399521
101430 0.6392505
101440 0.6490005
101450 0.6483008
101460 0.641441
101470 0.6522369
101480 0.6605683
101490 0.6578563
101500 0.643961
101510 0.6421875
101520 0.6508249
101530 0.6290911
101540 0.6424439
101550 0.646615
101560 0.643544
101570 0.6344312
101580 0.6440268
101590 0.646332
101600 0.6507275
101610 0.6392142
101620 0.6385837
101630 0.625501
101640 0.6186092
101650 0.6247571
101660 0.6264745
101670 0.6326904
101680 0.6337415
101690 0.6208099
101700 0.6240328
101710 0.6195605
101720 0.626065
101730 0.6302636
101740 0.6238318
101750 0.620928
101760 0.6267722
101770 0.6250845
101780 0.6247055
101790 0.6384293
101800 0.6388427
101810 0.6386559
101820 0.6349254
101830 0.6395527
101840 0.6354975
101850 0.6339484
101860 0.640363
101870 0.6460178
101880 0.6418441
101890 0.6452688
101900 0.6548262
101910 0.6485062
101920 0.6538998
101930 0.6479223
101940 0.6401342
101950 0.6478103
101960 0.64705
101970 0.6586915
101980 0.6539855
101990 0.6489149
102000 0.6564221
102010 0.6491777
102020 0.6499232
102030 0.645099
102040 0.6434533
102050 0.6396176
102060 0.6434299
102070 0.640003
102080 0.6360285
102090 0.6340916
102100 0.6388413
102110 0.6426389
102120 0.6358266
102130 0.6357737
102140 0.6378429
102150 0.650209
102160 0.6440836
102170 0.6522321
102180 0.6537451
102190 0.6514767
102200 0.6526643
102210 0.6517062
102220 0.6476552
102230 0.6614498
102240 0.6588153
102250 0.6813462
102260 0.6622135
102270 0.6592234
102280 0.6505985
102290 0.6602936
102300 0.6643804
102310 0.6579157
102320 0.6524618
102330 0.6619654
102340 0.6693404
102350 0.6660343
102360 0.6564035
102370 0.6527877
102380 0.6645507
102390 0.6650661
102400 0.6666365
102410 0.6613542
102420 0.6666665
102430 0.6682926
102440 0.6765178
102450 0.6686863
102460 0.6566126
102470 0.669409
102480 0.6559712
102490 0.6615767
102500 0.6568147
102510 0.6602212
102520 0.661925
102530 0.6615732
102540 0.6689084
102550 0.6622685
102560 0.6730174
102570 0.6598086
102580 0.6684406
102590 0.6610075
102600 0.6547728
102610 0.670437
102620 0.6665166
102630 0.6648716
102640 0.6651142
102650 0.665714
102660 0.6621759
102670 0.6594657
102680 0.6465864
102690 0.641495
102700 0.6481875
102710 0.6559218
102720 0.6613972
102730 0.6778934
102740 0.6793069
102750 0.6734216
102760 0.6799399
102770 0.6798862
102780 0.6813148
102790 0.6694943
102800 0.6628122
102810 0.6587257
102820 0.6497426
102830 0.6665308
102840 0.66176
102850 0.6602899
102860 0.6558987
102870 0.6654177
102880 0.6701784
102890 0.6721846
102900 0.6711392
102910 0.6692985
102920 0.6648696
102930 0.6651466
102940 0.6673521
102950 0.6686591
102960 0.6641633
102970 0.6779292
102980 0.6812611
102990 0.6817651
103000 0.6969734
103010 0.6793076
103020 0.6753598
103030 0.6741977
103040 0.6728333
103050 0.6853666
103060 0.6897643
103070 0.693531
103080 0.6956662
103090 0.6999722
103100 0.7005578
103110 0.6873714
103120 0.7021475
103130 0.6892235
103140 0.6950683
103150 0.6935209
103160 0.6918414
103170 0.6968942
103180 0.6901291
103190 0.7077266
103200 0.6946839
103210 0.6873457
103220 0.6805311
103230 0.6704535
103240 0.6629364
103250 0.6706498
103260 0.6766986
103270 0.6708022
103280 0.6762898
103290 0.665407
103300 0.6693645
103310 0.6612498
103320 0.6589283
103330 0.6672816
103340 0.6626205
103350 0.6659501
103360 0.6572573
103370 0.6552094
103380 0.6636944
103390 0.6717685
103400 0.6728185
103410 0.6760667
103420 0.6665944
103430 0.6783955
103440 0.6709517
103450 0.6659284
103460 0.6639663
103470 0.6666729
103480 0.6632028
103490 0.6699572
103500 0.6562602
103510 0.6476512
103520 0.6675711
103530 0.6806604
103540 0.6814341
103550 0.6729264
103560 0.6644074
103570 0.6707289
103580 0.6725917
103590 0.6788371
103600 0.6785894
103610 0.6741931
103620 0.6720408
103630 0.6642001
103640 0.665584
103650 0.663555
103660 0.6722654
103670 0.6651896
103680 0.6482713
103690 0.6628652
103700 0.6590265
103710 0.6497915
103720 0.6622443
103730 0.6605688
103740 0.6511778
103750 0.6646233
103760 0.6608117
103770 0.6656455
103780 0.669422
103790 0.6671365
103800 0.6645766
103810 0.654047
103820 0.6416435
103830 0.6431445
103840 0.6380255
103850 0.6474052
103860 0.6407293
103870 0.6497771
103880 0.6546504
103890 0.6482768
103900 0.6485789
103910 0.6449439
103920 0.6500741
103930 0.6542416
103940 0.6615546
103950 0.6812938
103960 0.6540406
103970 0.6434569
103980 0.652231
103990 0.6549841
104000 0.6501138
104010 0.6663342
104020 0.6744248
104030 0.6815832
104040 0.6825755
104050 0.6745083
104060 0.6702
104070 0.6823481
104080 0.698886
104090 0.6913292
104100 0.6910909
104110 0.6772124
104120 0.6699772
104130 0.661735
104140 0.6745113
104150 0.6742991
104160 0.6830536
104170 0.6766769
104180 0.6659631
104190 0.6668903
104200 0.6650965
104210 0.6759143
104220 0.6765008
104230 0.6852633
104240 0.6873368
104250 0.6790652
104260 0.6656449
104270 0.6720236
104280 0.6586028
104290 0.6535543
104300 0.6490181
104310 0.6582184
104320 0.669324
104330 0.667361
104340 0.6758851
104350 0.6768733
104360 0.682475
104370 0.6764689
104380 0.667662
104390 0.6776203
104400 0.6891203
104410 0.6799192
104420 0.6769844
104430 0.6888775
104440 0.6871055
104450 0.677539
104460 0.6830702
104470 0.6827673
104480 0.6720273
104490 0.6619406
104500 0.6566751
104510 0.657891
104520 0.6582447
104530 0.6623073
104540 0.6622322
104550 0.6635095
104560 0.6760129
104570 0.6693125
104580 0.6520718
104590 0.6619309
104600 0.6544033
104610 0.6529269
104620 0.6605656
104630 0.6542159
104640 0.6576584
104650 0.6612625
104660 0.6472237
104670 0.6531637
104680 0.6410666
104690 0.6584752
104700 0.6559575
104710 0.6590458
104720 0.6541687
104730 0.6489649
104740 0.666628
104750 0.6698614
104760 0.6695911
104770 0.6694226
104780 0.6602157
104790 0.6416765
104800 0.642024
104810 0.6438125
104820 0.6436971
104830 0.6418489
104840 0.6474187
104850 0.654574
104860 0.6585905
104870 0.66307
104880 0.6637099
104890 0.6645551
104900 0.6557976
104910 0.6399865
104920 0.6457936
104930 0.6380094
104940 0.6279351
104950 0.6455528
104960 0.6554623
104970 0.6408681
104980 0.6467349
104990 0.656701
105000 0.6593497
105010 0.6718529
105020 0.6631683
105030 0.6533083
105040 0.6562855
105050 0.6755942
105060 0.6823075
105070 0.6724542
105080 0.6644256
105090 0.6568355
105100 0.6449145
105110 0.6489983
105120 0.6401931
105130 0.6473843
105140 0.6553968
105150 0.6695324
105160 0.6782125
105170 0.6717052
105180 0.6786184
105190 0.6762053
105200 0.6819714
105210 0.6762895
105220 0.680461
105230 0.670738
105240 0.6804042
105250 0.6608171
105260 0.6711055
105270 0.6742495
105280 0.6798151
105290 0.6694431
105300 0.6685768
105310 0.6689782
105320 0.6736316
105330 0.6735673
105340 0.6731476
105350 0.6611915
105360 0.6670629
105370 0.6728104
105380 0.6832646
105390 0.6751238
105400 0.6658779
105410 0.6576978
105420 0.657447
105430 0.661257
105440 0.6455802
105450 0.6445444
105460 0.6523278
105470 0.6440495
105480 0.6667085
105490 0.6583526
105500 0.6599312
105510 0.6774046
105520 0.6841014
105530 0.6791427
105540 0.6710278
105550 0.6644688
105560 0.6693447
105570 0.6719437
105580 0.652606
105590 0.6613236
105600 0.6566465
105610 0.658289
105620 0.6648981
105630 0.6647595
105640 0.67008
105650 0.6649877
105660 0.6682814
105670 0.6746939
105680 0.6771193
105690 0.6872064
105700 0.6849195
105710 0.6777242
105720 0.6612418
105730 0.6599797
105740 0.6649554
105750 0.6757647
105760 0.6870608
105770 0.6824725
105780 0.6698756
105790 0.6819736
105800 0.6874608
105810 0.6890504
105820 0.6792886
105830 0.6910689
105840 0.6787606
105850 0.6918218
105860 0.6895437
105870 0.6884063
105880 0.6767203
105890 0.6764632
105900 0.6734971
105910 0.6704326
105920 0.656351
105930 0.6613111
105940 0.6726292
105950 0.6760179
105960 0.6866837
105970 0.683064
105980 0.6857913
105990 0.6827874
106000 0.6846966
106010 0.6855515
106020 0.6807479
106030 0.6719171
106040 0.6836981
106050 0.6759415
106060 0.6625204
106070 0.6686897
106080 0.6749677
106090 0.684514
106100 0.6803957
106110 0.669693
106120 0.6614854
106130 0.6682974
106140 0.6747885
106150 0.6803924
106160 0.6777637
106170 0.6685075
106180 0.6674007
106190 0.6678707
106200 0.6629056
106210 0.6798636
106220 0.6657209
106230 0.6736339
106240 0.6743659
106250 0.6793942
106260 0.6707494
106270 0.6729622
106280 0.6606871
106290 0.6474581
106300 0.6569805
106310 0.6510979
106320 0.659128
106330 0.6723633
106340 0.6697205
106350 0.6687078
106360 0.6689797
106370 0.6658656
106380 0.6632029
106390 0.6716265
106400 0.669491
106410 0.6822169
106420 0.6829315
106430 0.6906757
106440 0.6871595
106450 0.6849919
106460 0.6851587
106470 0.6787221
106480 0.6819997
106490 0.6945029
106500 0.6826982
106510 0.6686487
106520 0.6831434
106530 0.6819918
106540 0.6868886
106550 0.686845
106560 0.6917583
106570 0.6754791
106580 0.7005005
106590 0.6881105
106600 0.6840924
106610 0.6809569
106620 0.6827183
106630 0.7011132
106640 0.679561
106650 0.6741534
106660 0.6852044
106670 0.6793377
106680 0.6798915
106690 0.6695912
106700 0.6554213
106710 0.6698375
106720 0.6650126
106730 0.6647066
106740 0.664252
106750 0.6656755
106760 0.6633571
106770 0.660555
106780 0.6399158
106790 0.6455435
106800 0.6646956
106810 0.6707245
106820 0.6742948
106830 0.6728783
106840 0.6885763
106850 0.6851702
106860 0.6730043
106870 0.6627576
106880 0.6702313
106890 0.6754453
106900 0.6799519
106910 0.6751519
106920 0.6833368
106930 0.6858499
106940 0.6789911
106950 0.6823239
106960 0.6732977
106970 0.673703
106980 0.6715499
106990 0.6838178
107000 0.6783093
107010 0.6775393
107020 0.6601896
107030 0.6599418
107040 0.6671006
107050 0.6736573
107060 0.6751097
107070 0.6774619
107080 0.6738999
107090 0.6595482
107100 0.674049
107110 0.6674669
107120 0.6726328
107130 0.6732323
107140 0.6650834
107150 0.6579545
107160 0.6642365
107170 0.6592863
107180 0.6530423
107190 0.6677471
107200 0.6895887
107210 0.6660057
107220 0.6568903
107230 0.6735255
107240 0.6652147
107250 0.6672071
107260 0.6696223
107270 0.6850532
107280 0.6813157
107290 0.6617108
107300 0.6725915
107310 0.6838007
107320 0.6890446
107330 0.683609
107340 0.6848423
107350 0.6785762
107360 0.6812657
107370 0.6946865
107380 0.6931159
107390 0.6768123
107400 0.6661559
107410 0.6738076
107420 0.6714871
107430 0.6828688
107440 0.662575
107450 0.6563895
107460 0.6715981
107470 0.6586572
107480 0.6683339
107490 0.6621823
107500 0.6626821
107510 0.6584718
107520 0.6594655
107530 0.6563521
107540 0.671286
107550 0.6894593
107560 0.6806177
107570 0.6813962
107580 0.6799358
107590 0.6887956
107600 0.6747565
107610 0.6571465
107620 0.6599469
107630 0.6633578
107640 0.6710721
107650 0.6716169
107660 0.6688685
107670 0.6793746
107680 0.672283
107690 0.669869
107700 0.6779768
107710 0.6764327
107720 0.6779223
107730 0.6765541
107740 0.6780102
107750 0.6847287
107760 0.6836851
107770 0.7011057
107780 0.6754851
107790 0.6769681
107800 0.6626227
107810 0.6640626
107820 0.6605503
107830 0.6765249
107840 0.67757
107850 0.6685512
107860 0.6663162
107870 0.6686757
107880 0.6701894
107890 0.6637709
107900 0.6683859
107910 0.6611332
107920 0.6632682
107930 0.6762221
107940 0.6645444
107950 0.6555772
107960 0.6701518
107970 0.6617647
107980 0.6696016
107990 0.6730314
108000 0.6853697
108010 0.679022
108020 0.6951205
108030 0.6772302
108040 0.6681695
108050 0.6618116
108060 0.658844
108070 0.6616667
108080 0.6488276
108090 0.6533308
108100 0.6438382
108110 0.6459324
108120 0.642298
108130 0.6438384
108140 0.6452478
108150 0.6639386
108160 0.6709157
108170 0.6799249
108180 0.6721829
108190 0.6718788
108200 0.6733589
108210 0.6626212
108220 0.6652641
108230 0.6742374
108240 0.6774725
108250 0.6730378
108260 0.6865656
108270 0.66798
108280 0.6746411
108290 0.6703978
108300 0.6659328
108310 0.6700129
108320 0.6680095
108330 0.6695228
108340 0.6590613
108350 0.653049
108360 0.6572701
108370 0.6777986
108380 0.6693244
108390 0.6708484
108400 0.6758206
108410 0.6730703
108420 0.6630009
108430 0.676187
108440 0.6728129
108450 0.6705589
108460 0.6723666
108470 0.6640412
108480 0.6596154
108490 0.6495157
108500 0.6570754
108510 0.6765892
108520 0.669661
108530 0.661417
108540 0.6765563
108550 0.6757493
108560 0.6816334
108570 0.6977113
108580 0.693418
108590 0.6860518
108600 0.6797143
108610 0.6668851
108620 0.6746555
108630 0.6815659
108640 0.6661976
108650 0.6652626
108660 0.6679232
108670 0.6697614
108680 0.6758391
108690 0.6773374
108700 0.679293
108710 0.6753317
108720 0.6677453
108730 0.6530421
108740 0.662961
108750 0.6716239
108760 0.6745014
108770 0.6617755
108780 0.6600136
108790 0.6596403
108800 0.6619092
108810 0.659116
108820 0.66643
108830 0.6716692
108840 0.6759948
108850 0.6563653
108860 0.6630191
108870 0.6780261
108880 0.6627983
108890 0.6582615
108900 0.6527506
108910 0.6437787
108920 0.6600771
108930 0.6595749
108940 0.6597305
108950 0.6743579
108960 0.6777174
108970 0.6757988
108980 0.6791527
108990 0.6615024
109000 0.6597021
109010 0.6619154
109020 0.6595431
109030 0.654865
109040 0.6568395
109050 0.6657416
109060 0.6500953
109070 0.6425137
109080 0.6457368
109090 0.646523
109100 0.6382477
109110 0.6519442
109120 0.6487806
109130 0.6640794
109140 0.6700444
109150 0.6743345
109160 0.6801565
109170 0.6756135
109180 0.661728
109190 0.6688136
109200 0.656481
109210 0.6504924
109220 0.6548622
109230 0.6456372
109240 0.6449445
109250 0.6557763
109260 0.6601186
109270 0.6665655
109280 0.6706197
109290 0.6711587
109300 0.6660994
109310 0.663033
109320 0.660148
109330 0.6611955
109340 0.6474313
109350 0.6513105
109360 0.6565744
109370 0.6472825
109380 0.6465856
109390 0.6524594
109400 0.6449949
109410 0.64863
109420 0.6488912
109430 0.6553532
109440 0.6665705
109450 0.6641291
109460 0.6688602
109470 0.6639461
109480 0.6565793
109490 0.6497334
109500 0.6444542
109510 0.6567497
109520 0.6623523
109530 0.667643
109540 0.6658185
109550 0.6707792
109560 0.656554
109570 0.6651915
109580 0.658078
109590 0.6727617
109600 0.6681294
109610 0.6621944
109620 0.655527
109630 0.6543237
109640 0.6536601
109650 0.6677209
109660 0.6743444
109670 0.6690935
109680 0.6661521
109690 0.6738925
109700 0.676075
109710 0.6846923
109720 0.677094
109730 0.6693049
109740 0.6701498
109750 0.6623528
109760 0.670206
109770 0.6808516
109780 0.6535581
109790 0.6456743
109800 0.6515445
109810 0.6571898
109820 0.6520688
109830 0.6580488
109840 0.6548392
109850 0.6655509
109860 0.6731018
109870 0.6836724
109880 0.6738703
109890 0.6726673
109900 0.6742583
109910 0.6657678
109920 0.6546541
109930 0.6504278
109940 0.6597381
109950 0.6652051
109960 0.6653706
109970 0.640949
109980 0.6533962
109990 0.6419669
110000 0.6477595
110010 0.6432934
110020 0.6530756
110030 0.6667957
110040 0.6608093
110050 0.6591508
110060 0.6568542
110070 0.648286
110080 0.6565356
110090 0.6547543
110100 0.6572673
110110 0.65873
110120 0.6558298
110130 0.6566078
110140 0.6640743
110150 0.6579982
110160 0.6784875
110170 0.6768152
110180 0.6620705
110190 0.6570427
110200 0.6515105
110210 0.652203
110220 0.6555446
110230 0.672057
110240 0.6705334
110250 0.6608694
110260 0.6768943
110270 0.6773986
110280 0.672172
110290 0.6741867
110300 0.6817381
110310 0.6812768
110320 0.6844236
110330 0.6872659
110340 0.6871685
110350 0.6846887
110360 0.6633659
110370 0.6663707
110380 0.6589449
110390 0.668521
110400 0.6685843
110410 0.6753345
110420 0.6624588
110430 0.6575837
110440 0.6484682
110450 0.6585532
110460 0.6641601
110470 0.652793
110480 0.6626311
110490 0.6719385
110500 0.6618334
110510 0.6712409
110520 0.6747366
110530 0.6670846
110540 0.6705722
110550 0.671118
110560 0.6680271
110570 0.6808
110580 0.6906894
110590 0.6861043
110600 0.675734
110610 0.6717697
110620 0.6737632
110630 0.6799576
110640 0.6850479
110650 0.6677402
110660 0.6528391
110670 0.6626197
110680 0.6669841
110690 0.6723778
110700 0.655037
110710 0.6585689
110720 0.6541455
110730 0.657006
110740 0.662387
110750 0.6671534
110760 0.6701424
110770 0.6716128
110780 0.6790243
110790 0.6833735
110800 0.6616534
110810 0.662965
110820 0.6637719
110830 0.6750229
110840 0.684342
110850 0.6819245
110860 0.675505
110870 0.6759968
110880 0.6822703
110890 0.6712614
110900 0.6750455
110910 0.6792271
110920 0.6754333
110930 0.6693633
110940 0.6718477
110950 0.6663235
110960 0.6599236
110970 0.6678331
110980 0.6561924
110990 0.667684
111000 0.6753892
111010 0.6827751
111020 0.6703726
111030 0.66482
111040 0.6789777
111050 0.6756195
111060 0.6699953
111070 0.6664022
111080 0.659662
111090 0.6678096
111100 0.6619981
111110 0.6617309
111120 0.6666179
111130 0.6781275
111140 0.6794587
111150 0.6719124
111160 0.6665624
111170 0.6691309
111180 0.6667689
111190 0.6756096
111200 0.6622002
111210 0.6533646
111220 0.6649062
111230 0.6709135
111240 0.6753077
111250 0.6683229
111260 0.6670721
111270 0.6626415
111280 0.669061
111290 0.6717269
111300 0.6618304
111310 0.6587228
111320 0.6558422
111330 0.6532822
111340 0.6663158
111350 0.6737305
111360 0.6640519
111370 0.6601765
111380 0.6633975
111390 0.6686939
111400 0.6686818
111410 0.6636223
111420 0.6526273
111430 0.6696833
111440 0.6843331
111450 0.6832699
111460 0.6830326
111470 0.7030143
111480 0.6805995
111490 0.6834074
111500 0.6912818
111510 0.6900363
111520 0.6761274
111530 0.6855302
111540 0.6834484
111550 0.6834465
111560 0.6726316
111570 0.6653695
111580 0.6556214
111590 0.6605087
111600 0.6707631
111610 0.6791561
111620 0.6713842
111630 0.6746545
111640 0.677384
111650 0.6780432
111660 0.6595802
111670 0.656955
111680 0.6517182
111690 0.6458317
111700 0.6412603
111710 0.6480144
111720 0.6493159
111730 0.6473625
111740 0.6659514
111750 0.665986
111760 0.6859576
111770 0.6946467
111780 0.6943601
111790 0.6842021
111800 0.68486
111810 0.6852515
111820 0.6803347
111830 0.6874847
111840 0.6805199
111850 0.6998039
111860 0.6862507
111870 0.6780213
111880 0.6715372
111890 0.6737224
111900 0.6759363
111910 0.6871549
111920 0.6861329
111930 0.6795708
111940 0.6941366
111950 0.6826583
111960 0.6799252
111970 0.6825402
111980 0.6745961
111990 0.6890212
112000 0.6874064
112010 0.6828212
112020 0.6880311
112030 0.6805937
112040 0.6965786
112050 0.6963666
112060 0.7015321
112070 0.7104692
112080 0.6907173
112090 0.7073894
112100 0.6962017
112110 0.6931007
112120 0.6981173
112130 0.7008998
112140 0.6845009
112150 0.6750863
112160 0.6767259
112170 0.6738629
112180 0.676157
112190 0.674931
112200 0.6823028
112210 0.6768968
112220 0.6816453
112230 0.6679353
112240 0.6629947
112250 0.6651007
112260 0.6788924
112270 0.7032407
112280 0.6925685
112290 0.6947994
112300 0.6806099
112310 0.6792512
112320 0.688037
112330 0.6916741
112340 0.6910379
112350 0.7138754
112360 0.7191613
112370 0.6928239
112380 0.6897785
112390 0.6923186
112400 0.6855163
112410 0.6819764
112420 0.696077
112430 0.680316
112440 0.6993244
112450 0.697955
112460 0.6810897
112470 0.6869959
112480 0.6854552
112490 0.6803003
112500 0.6919766
112510 0.7056181
112520 0.7009643
112530 0.6962565
112540 0.6776833
112550 0.6722015
112560 0.6701661
112570 0.6621536
112580 0.6601803
112590 0.6609733
112600 0.6710097
112610 0.6757013
112620 0.6724589
112630 0.6782282
112640 0.6814536
112650 0.6708382
112660 0.6669001
112670 0.6648583
112680 0.6567414
112690 0.6650404
112700 0.664471
112710 0.6526836
112720 0.6544924
112730 0.6441259
112740 0.6594142
112750 0.656064
112760 0.6525433
112770 0.652781
112780 0.6549283
112790 0.6626195
112800 0.6701252
112810 0.6711282
112820 0.658484
112830 0.6631634
112840 0.6588075
112850 0.6646181
112860 0.6739388
112870 0.6590317
112880 0.6481783
112890 0.6424094
112900 0.6381959
112910 0.6455007
112920 0.6579048
112930 0.656642
112940 0.6539767
112950 0.650032
112960 0.6559654
112970 0.6503431
112980 0.648645
112990 0.6410933
113000 0.6423729
113010 0.6542686
113020 0.6641669
113030 0.6645039
113040 0.6668954
113050 0.6721191
113060 0.6719827
113070 0.6861179
113080 0.682147
113090 0.6907265
113100 0.6850191
113110 0.6925625
113120 0.7041176
113130 0.6974099
113140 0.6897634
113150 0.6855249
113160 0.6999999
113170 0.6819807
113180 0.6864042
113190 0.6818277
113200 0.6701957
113210 0.6821055
113220 0.682686
113230 0.6666145
113240 0.6694575
113250 0.6718096
113260 0.6606337
113270 0.6631327
113280 0.6632317
113290 0.6683852
113300 0.662674
113310 0.6836028
113320 0.6881468
113330 0.6909738
113340 0.6765547
113350 0.6800781
113360 0.6697089
113370 0.6765977
113380 0.671584
113390 0.6607221
113400 0.6619751
113410 0.6568592
113420 0.6527913
113430 0.6468529
113440 0.6557111
113450 0.6578321
113460 0.6674122
113470 0.6636971
113480 0.675153
113490 0.6730856
113500 0.6612797
113510 0.6568969
113520 0.6567285
113530 0.6652081
113540 0.672497
113550 0.6576988
113560 0.6661299
113570 0.665246
113580 0.6624418
113590 0.6564795
113600 0.6647461
113610 0.6598102
113620 0.6603465
113630 0.6718682
113640 0.6795611
113650 0.6655194
113660 0.6576462
113670 0.6597128
113680 0.6654516
113690 0.6560075
113700 0.6479057
113710 0.6505972
113720 0.6623703
113730 0.6638806
113740 0.6669955
113750 0.67664
113760 0.6726962
113770 0.6639122
113780 0.6701843
113790 0.6706163
113800 0.6741362
113810 0.6702653
113820 0.6724399
113830 0.6793171
113840 0.6822113
113850 0.6795888
113860 0.6752086
113870 0.665986
113880 0.6754242
113890 0.6789082
113900 0.674006
113910 0.6789655
113920 0.6635692
113930 0.6644408
113940 0.6771678
113950 0.6707183
113960 0.6765729
113970 0.6802482
113980 0.6749654
113990 0.6745021
114000 0.6755487
114010 0.685742
114020 0.6827944
114030 0.6821193
114040 0.6804857
114050 0.6840531
114060 0.682283
114070 0.6780339
114080 0.6789861
114090 0.6759571
114100 0.6724327
114110 0.6661413
114120 0.6807134
114130 0.6769673
114140 0.6838909
114150 0.6896943
114160 0.6832605
114170 0.684749
114180 0.6780871
114190 0.6748083
114200 0.6820207
114210 0.6794872
114220 0.6738487
114230 0.6789154
114240 0.6835616
114250 0.6808917
114260 0.6773737
114270 0.6782905
114280 0.6799365
114290 0.675428
114300 0.6797171
114310 0.6888346
114320 0.6884738
114330 0.6940715
114340 0.6849343
114350 0.6909254
114360 0.6961388
114370 0.7025516
114380 0.7115124
114390 0.7049592
114400 0.7067232
114410 0.7051587
114420 0.6901923
114430 0.6996052
114440 0.7027252
114450 0.6944225
114460 0.702499
114470 0.7006411
114480 0.6900672
114490 0.6808386
114500 0.6886898
114510 0.7024876
114520 0.7021136
114530 0.6994839
114540 0.7072707
114550 0.7042989
114560 0.6940428
114570 0.6834534
114580 0.6976989
114590 0.6864746
114600 0.6845914
114610 0.6740167
114620 0.6847305
114630 0.6935461
114640 0.6922237
114650 0.6941136
114660 0.6972864
114670 0.6752754
114680 0.6951818
114690 0.6851279
114700 0.6976059
114710 0.697033
114720 0.6938658
114730 0.7065288
114740 0.7015198
114750 0.7061307
114760 0.7159492
114770 0.6989704
114780 0.6988771
114790 0.700637
114800 0.6967318
114810 0.6987425
114820 0.7050477
114830 0.6942674
114840 0.6927201
114850 0.6908484
114860 0.6858492
114870 0.7064824
114880 0.6984076
114890 0.692483
114900 0.7084253
114910 0.6955646
114920 0.7069488
114930 0.7190678
114940 0.7207313
114950 0.710926
114960 0.7051786
114970 0.7174798
114980 0.7267953
114990 0.7208976
115000 0.7148785
115010 0.7019109
115020 0.7067772
115030 0.6999249
115040 0.7081844
115050 0.7217886
115060 0.722223
115070 0.7064407
115080 0.6888548
115090 0.6939352
115100 0.6919775
115110 0.6910857
115120 0.6883543
115130 0.6869569
115140 0.6998736
115150 0.703201
115160 0.6963397
115170 0.7019315
115180 0.70432
115190 0.7208269
115200 0.7137483
115210 0.6924384
115220 0.6982278
115230 0.7115036
115240 0.7222116
115250 0.7133802
115260 0.695021
115270 0.6832889
115280 0.6828562
115290 0.678468
115300 0.6764976
115310 0.6715793
115320 0.6805459
115330 0.6844908
115340 0.6732216
115350 0.6747582
115360 0.6794484
115370 0.6917481
115380 0.6853602
115390 0.6845274
115400 0.7006251
115410 0.6928358
115420 0.7011923
115430 0.6944603
115440 0.6943959
115450 0.6996376
115460 0.6823531
115470 0.6673079
115480 0.692428
115490 0.6843489
115500 0.699312
115510 0.6864901
115520 0.6981953
115530 0.7020667
115540 0.7106058
115550 0.7037118
115560 0.7007075
115570 0.69152
115580 0.6950564
115590 0.6986918
115600 0.692215
115610 0.7123415
115620 0.7036695
115630 0.6977639
115640 0.7100202
115650 0.6978573
115660 0.6968555
115670 0.6874075
115680 0.6953347
115690 0.7055939
115700 0.7182252
115710 0.701147
115720 0.6978952
115730 0.6996513
115740 0.6898544
115750 0.6899255
115760 0.6966053
115770 0.7162423
115780 0.7159442
115790 0.7115865
115800 0.7044994
115810 0.7018165
115820 0.7046573
115830 0.7051484
115840 0.6993151
115850 0.6913569
115860 0.6796156
115870 0.683483
115880 0.6807388
115890 0.6781693
115900 0.682815
115910 0.6942448
115920 0.6893643
115930 0.7000903
115940 0.6815903
115950 0.6885895
115960 0.6739641
115970 0.6683564
115980 0.6735896
115990 0.6738463
116000 0.6706914
116010 0.6730515
116020 0.6672302
116030 0.6719708
116040 0.6658834
116050 0.6572127
116060 0.6843693
116070 0.6857161
116080 0.6762534
116090 0.685607
116100 0.6774624
116110 0.6710557
116120 0.6789628
116130 0.6862173
116140 0.6827395
116150 0.6746948
116160 0.6846598
116170 0.6900617
116180 0.6804854
116190 0.6891919
116200 0.6784326
116210 0.6731343
116220 0.6730196
116230 0.6764281
116240 0.6672783
116250 0.6776288
116260 0.6670972
116270 0.6721186
116280 0.6671612
116290 0.6705238
116300 0.6761702
116310 0.686144
116320 0.6761445
116330 0.6731242
116340 0.669102
116350 0.6766065
116360 0.6609434
116370 0.6741174
116380 0.6830775
116390 0.6895962
116400 0.6761526
116410 0.6700397
116420 0.6665653
116430 0.6652711
116440 0.6683364
116450 0.6705537
116460 0.6789252
116470 0.6826599
116480 0.6821384
116490 0.6801707
116500 0.682354
116510 0.6869656
116520 0.6824601
116530 0.6743076
116540 0.6847106
116550 0.6894437
116560 0.6865847
116570 0.6756107
116580 0.6854687
116590 0.6986724
116600 0.7081899
116610 0.7064549
116620 0.7055717
116630 0.7016186
116640 0.6912677
116650 0.6958995
116660 0.6990507
116670 0.704466
116680 0.7000535
116690 0.6983283
116700 0.6988413
116710 0.702711
116720 0.6939352
116730 0.6781486
116740 0.670287
116750 0.6869137
116760 0.6858925
116770 0.6815596
116780 0.690662
116790 0.6825988
116800 0.7045923
116810 0.6950812
116820 0.6781053
116830 0.6772379
116840 0.6794178
116850 0.6795831
116860 0.6817195
116870 0.68567
116880 0.6811279
116890 0.6830438
116900 0.684874
116910 0.6856796
116920 0.6877539
116930 0.6894065
116940 0.6883311
116950 0.6884785
116960 0.6835006
116970 0.6919099
116980 0.6808223
116990 0.6963716
117000 0.6932505
117010 0.6871745
117020 0.6841935
117030 0.687974
117040 0.6981574
117050 0.7124007
117060 0.718036
117070 0.704406
117080 0.6900348
117090 0.7065735
117100 0.7046188
117110 0.6979012
117120 0.7061526
117130 0.7008879
117140 0.7113262
117150 0.700117
117160 0.7010744
117170 0.690887
117180 0.6885713
117190 0.6899329
117200 0.7001465
117210 0.688874
117220 0.6804651
117230 0.6903663
117240 0.6929826
117250 0.7016742
117260 0.6955491
117270 0.6869546
117280 0.6892086
117290 0.6952285
117300 0.6865871
117310 0.6929616
117320 0.7006795
117330 0.6920871
117340 0.6882605
117350 0.6951032
117360 0.6935176
117370 0.7071697
117380 0.7009539
117390 0.7002685
117400 0.7065355
117410 0.6960443
117420 0.6989695
117430 0.7007822
117440 0.6895367
117450 0.6770496
117460 0.6700072
117470 0.6584032
117480 0.655462
117490 0.6759118
117500 0.6860537
117510 0.6825976
117520 0.6828493
117530 0.6683369
117540 0.6762069
117550 0.6791284
117560 0.6847501
117570 0.6908014
117580 0.6804875
117590 0.6876711
117600 0.6910831
117610 0.6899742
117620 0.6824222
117630 0.6801272
117640 0.6792601
117650 0.6893936
117660 0.6949649
117670 0.6971886
117680 0.6934711
117690 0.6947924
117700 0.6806086
117710 0.6852846
117720 0.6918135
117730 0.6954969
117740 0.7009271
117750 0.6995028
117760 0.6858016
117770 0.6975386
117780 0.7154325
117790 0.7102957
117800 0.7113321
117810 0.7134224
117820 0.7190447
117830 0.709479
117840 0.7067413
117850 0.6876535
117860 0.6961895
117870 0.6905071
117880 0.6886848
117890 0.6886336
117900 0.7023148
117910 0.7022241
117920 0.7028289
117930 0.6950255
117940 0.6897827
117950 0.7024036
117960 0.702971
117970 0.7078998
117980 0.7171451
117990 0.7096609
118000 0.7074041
118010 0.7117821
118020 0.7071114
118030 0.7210095
118040 0.7011831
118050 0.6966841
118060 0.6796688
118070 0.6747024
118080 0.6655113
118090 0.6699064
118100 0.6731625
118110 0.6671231
118120 0.6778778
118130 0.6883603
118140 0.6846924
118150 0.6847434
118160 0.6863991
118170 0.6930054
118180 0.6865585
118190 0.6892753
118200 0.6910301
118210 0.6988573
118220 0.7021199
118230 0.6967886
118240 0.6885813
118250 0.6885771
118260 0.6809342
118270 0.6787997
118280 0.6750929
118290 0.6825995
118300 0.6827733
118310 0.6818041
118320 0.6833891
118330 0.6887642
118340 0.6771718
118350 0.6787172
118360 0.6718323
118370 0.6787017
118380 0.6797609
118390 0.6879727
118400 0.6990607
118410 0.6930312
118420 0.6818791
118430 0.6893058
118440 0.6847569
118450 0.6790238
118460 0.6832271
118470 0.6826232
118480 0.6839977
118490 0.6772475
118500 0.6811224
118510 0.6807292
118520 0.6950957
118530 0.7163496
118540 0.7099689
118550 0.7097659
118560 0.7159027
118570 0.7273241
118580 0.7118089
118590 0.7247025
118600 0.7203568
118610 0.717278
118620 0.7181643
118630 0.7235069
118640 0.7260038
118650 0.7226954
118660 0.7075107
118670 0.6962421
118680 0.7064281
118690 0.7111465
118700 0.7086715
118710 0.7135969
118720 0.7007439
118730 0.7094497
118740 0.7046943
118750 0.6976055
118760 0.6898731
118770 0.6955522
118780 0.6894632
118790 0.6841347
118800 0.7036285
118810 0.7089809
118820 0.7008619
118830 0.701323
118840 0.6999463
118850 0.7021723
118860 0.6950954
118870 0.6901688
118880 0.6883609
118890 0.6778436
118900 0.6878358
118910 0.6866637
118920 0.6914904
118930 0.6844768
118940 0.6845858
118950 0.682194
118960 0.6727614
118970 0.6779258
118980 0.6907026
118990 0.6999511
119000 0.6888694
119010 0.6948198
119020 0.6973672
119030 0.6980546
119040 0.7120054
119050 0.7097744
119060 0.7221183
119070 0.7143387
119080 0.7120084
119090 0.7235619
119100 0.7297652
119110 0.7311735
119120 0.7321343
119130 0.7344075
119140 0.7303369
119150 0.7212524
119160 0.7224998
119170 0.7195238
119180 0.7288269
119190 0.730541
119200 0.7119525
119210 0.7021298
119220 0.692242
119230 0.7035173
119240 0.7126193
119250 0.7033567
119260 0.7168747
119270 0.714165
119280 0.7226419
119290 0.724816
119300 0.7031539
119310 0.7040576
119320 0.7110242
119330 0.707186
119340 0.6953788
119350 0.6969262
119360 0.7020737
119370 0.6999009
119380 0.6927069
119390 0.6972949
119400 0.6959779
119410 0.6877997
119420 0.6842316
119430 0.6918855
119440 0.6901401
119450 0.6866199
119460 0.6839979
119470 0.6798013
119480 0.6917452
119490 0.6953095
119500 0.6996025
119510 0.6942904
119520 0.6725127
119530 0.6746306
119540 0.6892286
119550 0.6955096
119560 0.6875929
119570 0.7021747
119580 0.6849574
119590 0.6765115
119600 0.6852708
119610 0.6867248
119620 0.679574
119630 0.6852475
119640 0.6856917
119650 0.6920024
119660 0.6846484
119670 0.695509
119680 0.6937449
119690 0.7083422
119700 0.7007223
119710 0.7109644
119720 0.7035865
119730 0.7076132
119740 0.708498
119750 0.7064233
119760 0.7004068
119770 0.7101169
119780 0.7274746
119790 0.7205688
119800 0.7187782
119810 0.7181852
119820 0.7195833
119830 0.7199599
119840 0.7247679
119850 0.7227953
119860 0.7290558
119870 0.7019265
119880 0.7047217
119890 0.7089747
119900 0.7158187
119910 0.7192275
119920 0.7207468
119930 0.7230145
119940 0.7198877
119950 0.7081123
119960 0.7199213
119970 0.7198214
119980 0.7101918
119990 0.7057146
120000 0.7011036
120010 0.6992782
120020 0.6913546
120030 0.6962883
120040 0.7033194
120050 0.7053598
120060 0.6930607
120070 0.6812853
120080 0.6825701
120090 0.686611
120100 0.6937809
120110 0.6998827
120120 0.7008348
120130 0.7065347
120140 0.7061526
120150 0.7151393
120160 0.7143961
120170 0.7236919
120180 0.7206655
120190 0.717535
120200 0.7132314
120210 0.7009712
120220 0.7198012
120230 0.7188447
120240 0.7173242
120250 0.7157898
120260 0.7109838
120270 0.7188117
120280 0.7009361
120290 0.7068548
120300 0.725422
120310 0.7085686
120320 0.7176402
120330 0.7125241
120340 0.7143115
120350 0.7246461
120360 0.7197293
120370 0.716333
120380 0.7088729
120390 0.7100955
120400 0.7175071
120410 0.722009
120420 0.7216147
120430 0.7126146
120440 0.6966923
120450 0.7054603
120460 0.7071086
120470 0.6959093
120480 0.7129191
120490 0.707405
120500 0.7169085
120510 0.7323713
120520 0.7296828
120530 0.7199209
120540 0.7141985
120550 0.7203265
120560 0.7284742
120570 0.7235717
120580 0.7258313
120590 0.7347751
120600 0.7333588
120610 0.7365101
120620 0.7117339
120630 0.7040527
120640 0.7176899
120650 0.7229167
120660 0.7269975
120670 0.7381974
120680 0.7269765
120690 0.7305969
120700 0.7304388
120710 0.7260618
120720 0.7247387
120730 0.7239577
120740 0.7213863
120750 0.7410752
120760 0.7258649
120770 0.7224495
120780 0.7043863
120790 0.7029002
120800 0.698109
120810 0.7045711
120820 0.7060616
120830 0.7021142
120840 0.7071736
120850 0.7222643
120860 0.7114696
120870 0.7154368
120880 0.7159986
120890 0.7029371
120900 0.7101765
120910 0.7224227
120920 0.7165445
120930 0.7061168
120940 0.7074665
120950 0.7141653
120960 0.7161872
120970 0.6969263
120980 0.705471
120990 0.7065263
121000 0.7126499
121010 0.7124486
121020 0.7284773
121030 0.7257893
121040 0.7164401
121050 0.7172428
121060 0.7174202
121070 0.7112205
121080 0.731521
121090 0.7228283
121100 0.7163437
121110 0.7166117
121120 0.7248306
121130 0.7197857
121140 0.7136915
121150 0.7216985
121160 0.7161582
121170 0.7194279
121180 0.7188388
121190 0.7190441
121200 0.7089096
121210 0.7143091
121220 0.715323
121230 0.7119376
121240 0.7112355
121250 0.7166224
121260 0.719056
121270 0.7152854
121280 0.7030135
121290 0.7078628
121300 0.6947578
121310 0.7062911
121320 0.7145683
121330 0.70965
121340 0.7196242
121350 0.7199563
121360 0.7149429
121370 0.7072142
121380 0.7170606
121390 0.7210899
121400 0.7137259
121410 0.7075928
121420 0.7150822
121430 0.7122995
121440 0.7142226
121450 0.7116011
121460 0.7187105
121470 0.7202432
121480 0.7333882
121490 0.7367468
121500 0.720928
121510 0.7332004
121520 0.7434347
121530 0.738861
121540 0.7277804
121550 0.7211053
121560 0.7190041
121570 0.72267
121580 0.7176946
121590 0.7195352
121600 0.7179409
121610 0.7336131
121620 0.7375336
121630 0.7329478
121640 0.7292563
121650 0.731045
121660 0.7364122
121670 0.7318119
121680 0.7225167
121690 0.7129575
121700 0.6945021
121710 0.7010008
121720 0.7042652
121730 0.7114936
121740 0.7129082
121750 0.719722
121760 0.7139919
121770 0.7171054
121780 0.719379
121790 0.7246081
121800 0.7336373
121810 0.7255155
121820 0.7367678
121830 0.7349588
121840 0.7350381
121850 0.7422587
121860 0.7260001
121870 0.7258263
121880 0.7348164
121890 0.7294939
121900 0.7224646
121910 0.7276106
121920 0.7303642
121930 0.7302305
121940 0.7176015
121950 0.7261903
121960 0.7146069
121970 0.7154169
121980 0.7171625
121990 0.7250925
122000 0.7166674
122010 0.7088085
122020 0.7060115
122030 0.6948142
122040 0.7005463
122050 0.7026843
122060 0.6955395
122070 0.7104009
122080 0.7190295
122090 0.7036416
122100 0.694587
122110 0.6926241
122120 0.7007007
122130 0.7049509
122140 0.7148531
122150 0.7204702
122160 0.713936
122170 0.7284139
122180 0.7275314
122190 0.7378476
122200 0.7446548
122210 0.7320762
122220 0.7303336
122230 0.712167
122240 0.717987
122250 0.7121278
122260 0.719362
122270 0.7200213
122280 0.7229123
122290 0.7368879
122300 0.7495978
122310 0.7441496
122320 0.7331117
122330 0.7200019
122340 0.7113091
122350 0.7177704
122360 0.7187569
122370 0.7171138
122380 0.7219381
122390 0.7144678
122400 0.7210349
122410 0.7272272
122420 0.7259504
122430 0.7186013
122440 0.7263955
122450 0.7137448
122460 0.7280332
122470 0.734277
122480 0.7273483
122490 0.7273135
122500 0.732635
122510 0.7255168
122520 0.7159153
122530 0.7319459
122540 0.7295172
122550 0.7227369
122560 0.7248492
122570 0.7203707
122580 0.7195445
122590 0.7247339
122600 0.7249779
122610 0.7296566
122620 0.7260907
122630 0.7236124
122640 0.7284258
122650 0.7302191
122660 0.7291205
122670 0.7225451
122680 0.7313105
122690 0.7136737
122700 0.7377664
122710 0.750936
122720 0.7414039
122730 0.7388115
122740 0.7438644
122750 0.7466934
122760 0.7373028
122770 0.7340314
122780 0.7355309
122790 0.7269319
122800 0.739514
122810 0.736845
122820 0.7344905
122830 0.7356759
122840 0.7338659
122850 0.7283321
122860 0.7441127
122870 0.75319
122880 0.7434069
122890 0.7337755
122900 0.7221189
122910 0.7328438
122920 0.7446597
122930 0.7332931
122940 0.7374795
122950 0.7362752
122960 0.7348204
122970 0.7281697
122980 0.7333788
122990 0.7354286
123000 0.7211999
123010 0.727556
123020 0.7198519
123030 0.717411
123040 0.7104044
123050 0.7110412
123060 0.7150528
123070 0.721074
123080 0.7140426
123090 0.7146877
123100 0.7225582
123110 0.7316831
123120 0.727535
123130 0.7338924
123140 0.7239696
123150 0.7243177
123160 0.7084988
123170 0.7220956
123180 0.7187783
123190 0.7228436
123200 0.7088963
123210 0.7214702
123220 0.7101262
123230 0.711439
123240 0.7218812
123250 0.7092444
123260 0.717366
123270 0.7183272
123280 0.7164232
123290 0.7134798
123300 0.7146855
123310 0.7184834
123320 0.7217672
123330 0.7161168
123340 0.7231082
123350 0.7269704
123360 0.7479319
123370 0.7354097
123380 0.7425964
123390 0.7448775
123400 0.7381416
123410 0.7421598
123420 0.7438288
123430 0.7376083
123440 0.7285003
123450 0.732935
123460 0.7278908
123470 0.7312095
123480 0.7288162
123490 0.7272314
123500 0.7210142
123510 0.7188904
123520 0.7134679
123530 0.7158895
123540 0.7149053
123550 0.708922
123560 0.7137671
123570 0.7076004
123580 0.717261
123590 0.7178381
123600 0.7238402
123610 0.7239418
123620 0.726741
123630 0.7150772
123640 0.7103053
123650 0.7218848
123660 0.7241216
123670 0.7401708
123680 0.7399954
123690 0.742776
123700 0.7293414
123710 0.7368633
123720 0.7377265
123730 0.7324963
123740 0.7326357
123750 0.7300373
123760 0.7255778
123770 0.7296519
123780 0.7396647
123790 0.7478471
123800 0.7465901
123810 0.7471415
123820 0.7629966
123830 0.7622871
123840 0.7744954
123850 0.7814049
123860 0.7716696
123870 0.7584153
123880 0.7558654
123890 0.7635112
123900 0.7603319
123910 0.7679487
123920 0.7559588
123930 0.7380521
123940 0.7349591
123950 0.7528229
123960 0.7563187
123970 0.7487535
123980 0.752682
123990 0.741038
124000 0.7454476
124010 0.7513683
124020 0.7618489
124030 0.7622915
124040 0.7547508
124050 0.753251
124060 0.7388593
124070 0.7433373
124080 0.7555857
124090 0.765201
124100 0.7773556
124110 0.7685003
124120 0.7684079
124130 0.7696182
124140 0.7871068
124150 0.7759868
124160 0.7651882
124170 0.7674195
124180 0.7779573
124190 0.7718013
124200 0.7734575
124210 0.7519303
124220 0.7546469
124230 0.7466677
124240 0.7445207
124250 0.7291884
124260 0.7260377
124270 0.7366708
124280 0.7326767
124290 0.741133
124300 0.7416289
124310 0.7484098
124320 0.7537916
124330 0.7483932
124340 0.742386
124350 0.7321472
124360 0.7521238
124370 0.7577761
124380 0.7571217
124390 0.7564073
124400 0.7483817
124410 0.7465521
124420 0.7420917
124430 0.73976
124440 0.7370046
124450 0.7349615
124460 0.7303222
124470 0.7319954
124480 0.7473978
124490 0.7367489
124500 0.7281474
124510 0.7248319
124520 0.7212543
124530 0.7246601
124540 0.723014
124550 0.7380195
124560 0.7515581
124570 0.7312288
124580 0.7328548
124590 0.7339027
124600 0.7243769
124610 0.7290329
124620 0.7273628
124630 0.7476099
124640 0.7384387
124650 0.7418105
124660 0.7286251
124670 0.7182261
124680 0.7208759
124690 0.7312093
124700 0.7391782
124710 0.7327088
124720 0.7348332
124730 0.7467418
124740 0.7473446
124750 0.7389951
124760 0.7327889
124770 0.7407393
124780 0.7315677
124790 0.7457352
124800 0.7454076
124810 0.7483461
124820 0.7408929
124830 0.7335786
124840 0.7252889
124850 0.7278001
124860 0.7499662
124870 0.7488457
124880 0.7519045
124890 0.749574
124900 0.7281791
124910 0.7234628
124920 0.7225002
124930 0.7325239
124940 0.7260174
124950 0.7508349
124960 0.7504597
124970 0.7483567
124980 0.7475299
124990 0.7504116
125000 0.7494814
125010 0.7644885
125020 0.7434876
125030 0.7460157
125040 0.7480776
125050 0.7530245
125060 0.7589208
125070 0.7618633
125080 0.7433021
125090 0.7567158
125100 0.7528212
125110 0.7543679
125120 0.767701
125130 0.7766337
125140 0.7719579
125150 0.7664677
125160 0.7789914
125170 0.7854354
125180 0.7779462
125190 0.7859066
125200 0.7877806
125210 0.7564703
125220 0.7509858
125230 0.7634074
125240 0.7580284
125250 0.7532532
125260 0.744013
125270 0.7482153
125280 0.759909
125290 0.7573972
125300 0.7649121
125310 0.7621138
125320 0.752421
125330 0.7627788
125340 0.7751576
125350 0.7742633
125360 0.7547483
125370 0.7665173
125380 0.7714059
125390 0.7788643
125400 0.7722425
125410 0.7880407
125420 0.7957821
125430 0.7871619
125440 0.7842193
125450 0.7857013
125460 0.7900829
125470 0.7719009
125480 0.7861301
125490 0.7801609
125500 0.7868909
125510 0.7882252
125520 0.7734223
125530 0.7709494
125540 0.7689673
125550 0.7693955
125560 0.7744136
125570 0.7654758
125580 0.7592224
125590 0.7788427
125600 0.7810878
125610 0.7826449
125620 0.7856448
125630 0.7847739
125640 0.7884616
125650 0.7827533
125660 0.7836275
125670 0.774834
125680 0.7682177
125690 0.7722299
125700 0.7760262
125710 0.7765083
125720 0.7691023
125730 0.7750823
125740 0.7606387
125750 0.7695498
125760 0.7633971
125770 0.7539205
125780 0.7482278
125790 0.7414133
125800 0.742341
125810 0.7464072
125820 0.73405
125830 0.745636
125840 0.7542725
125850 0.745033
125860 0.7556401
125870 0.7587427
125880 0.7614802
125890 0.7676836
125900 0.7623531
125910 0.7559245
125920 0.7543321
125930 0.7647458
125940 0.7645566
125950 0.7752514
125960 0.7718303
125970 0.775766
125980 0.7669824
125990 0.7706053
126000 0.772002
126010 0.7606716
126020 0.7613186
126030 0.7550192
126040 0.7469962
126050 0.7537193
126060 0.7647123
126070 0.7703678
126080 0.7544664
126090 0.744558
126100 0.7552013
126110 0.7507263
126120 0.7449908
126130 0.754349
126140 0.7568776
126150 0.7629693
126160 0.7651587
126170 0.7652361
126180 0.7723024
126190 0.7571746
126200 0.7614813
126210 0.762
126220 0.7718477
126230 0.7663482
126240 0.7722321
126250 0.7695891
126260 0.762871
126270 0.7737612
126280 0.7812845
126290 0.7782217
126300 0.7952046
126310 0.7910874
126320 0.7787232
126330 0.77818
126340 0.7761878
126350 0.7748076
126360 0.7701505
126370 0.7549229
126380 0.7697622
126390 0.7668455
126400 0.7708883
126410 0.7692643
126420 0.769838
126430 0.7719371
126440 0.7529016
126450 0.7612321
126460 0.7629635
126470 0.7462547
126480 0.7490099
126490 0.7512661
126500 0.7585037
126510 0.7542949
126520 0.749149
126530 0.748657
126540 0.7452141
126550 0.752156
126560 0.7499648
126570 0.7530283
126580 0.7552011
126590 0.7514747
126600 0.745459
126610 0.7514149
126620 0.7576064
126630 0.7795449
126640 0.7692977
126650 0.7488239
126660 0.7507098
126670 0.7406631
126680 0.7498139
126690 0.7572908
126700 0.7553428
126710 0.7586737
126720 0.7591251
126730 0.7495522
126740 0.739243
126750 0.7441564
126760 0.7433095
126770 0.7479265
126780 0.7529128
126790 0.7474827
126800 0.7391385
126810 0.7430926
126820 0.7530189
126830 0.7595486
126840 0.7413116
126850 0.7510544
126860 0.7588897
126870 0.7524559
126880 0.7479236
126890 0.7574808
126900 0.7472416
126910 0.7501023
126920 0.7529491
126930 0.7436838
126940 0.7533298
126950 0.7502806
126960 0.7585212
126970 0.7576203
126980 0.7374709
126990 0.7373468
127000 0.7427483
127010 0.7418911
127020 0.7478372
127030 0.7482616
127040 0.746542
127050 0.745392
127060 0.7422633
127070 0.7386306
127080 0.7380673
127090 0.7234308
127100 0.7366944
127110 0.7418226
127120 0.7487434
127130 0.7513276
127140 0.7448868
127150 0.7523499
127160 0.7443327
127170 0.7479299
127180 0.7556943
127190 0.7552102
127200 0.7514744
127210 0.7612814
127220 0.7443634
127230 0.7401884
127240 0.7330047
127250 0.7343817
127260 0.7403755
127270 0.7419689
127280 0.7376082
127290 0.7358603
127300 0.7439522
127310 0.7539558
127320 0.7495356
127330 0.7243381
127340 0.7316104
127350 0.7250462
127360 0.7236612
127370 0.7309033
127380 0.7312847
127390 0.735732
127400 0.7306128
127410 0.7321451
127420 0.7291319
127430 0.731595
127440 0.7343571
127450 0.7332605
127460 0.7398842
127470 0.7400695
127480 0.7454541
127490 0.7380441
127500 0.7373284
127510 0.7399557
127520 0.7444693
127530 0.7492567
127540 0.7463753
127550 0.7511121
127560 0.7530199
127570 0.758788
127580 0.7523308
127590 0.7501346
127600 0.7477658
127610 0.7594564
127620 0.7537817
127630 0.7532493
127640 0.7548911
127650 0.7603306
127660 0.7601442
127670 0.751985
127680 0.7331619
127690 0.7419416
127700 0.7520562
127710 0.7596753
127720 0.7580173
127730 0.7500291
127740 0.7551127
127750 0.7616954
127760 0.7555355
127770 0.7484738
127780 0.758042
127790 0.7453668
127800 0.7452517
127810 0.7558869
127820 0.7520804
127830 0.7620272
127840 0.7577958
127850 0.7559876
127860 0.7531371
127870 0.7534652
127880 0.7538682
127890 0.7555972
127900 0.7662443
127910 0.7638402
127920 0.7703787
127930 0.7667041
127940 0.7708161
127950 0.7617277
127960 0.7651454
127970 0.767583
127980 0.7639518
127990 0.752251
128000 0.7601925
128010 0.7512069
128020 0.7477809
128030 0.7472676
128040 0.7364039
128050 0.740901
128060 0.7388485
128070 0.7456496
128080 0.7437308
128090 0.7439409
128100 0.7399924
128110 0.7534314
128120 0.7573976
128130 0.769465
128140 0.7594972
128150 0.7509401
128160 0.7376654
128170 0.7385169
128180 0.7482883
128190 0.7505246
128200 0.7620282
128210 0.7501009
128220 0.7528814
128230 0.7565506
128240 0.7622045
128250 0.753662
128260 0.7428661
128270 0.7529798
128280 0.757791
128290 0.7492931
128300 0.7609081
128310 0.7672908
128320 0.7670931
128330 0.7594593
128340 0.756059
128350 0.7733552
128360 0.7501696
128370 0.7634957
128380 0.7776922
128390 0.7743068
128400 0.7769217
128410 0.7662467
128420 0.7589023
128430 0.7503548
128440 0.751675
128450 0.741123
128460 0.7363551
128470 0.7334195
128480 0.7488278
128490 0.7560349
128500 0.7582712
128510 0.7622289
128520 0.7667062
128530 0.7602124
128540 0.7658859
128550 0.7595808
128560 0.7653888
128570 0.76222
128580 0.7698115
128590 0.7706206
128600 0.7730266
128610 0.7698864
128620 0.765053
128630 0.7547466
128640 0.7520954
128650 0.7474582
128660 0.7576041
128670 0.7510093
128680 0.7537553
128690 0.76217
128700 0.7586818
128710 0.7450979
128720 0.7628754
128730 0.7573704
128740 0.7661133
128750 0.7607386
128760 0.7656929
128770 0.7536411
128780 0.7659656
128790 0.7583735
128800 0.757353
128810 0.7572452
128820 0.7532671
128830 0.7459676
128840 0.7447937
128850 0.7467812
128860 0.7473983
128870 0.7503949
128880 0.7393882
128890 0.74428
128900 0.7466417
128910 0.7477989
128920 0.7384585
128930 0.738099
128940 0.739879
128950 0.7440427
128960 0.7468141
128970 0.7413797
128980 0.7415602
128990 0.7495229
129000 0.7616708
129010 0.7626598
129020 0.7657967
129030 0.7568166
129040 0.7553034
129050 0.7460868
129060 0.7430429
129070 0.7440144
129080 0.7523033
129090 0.7476736
129100 0.7633039
129110 0.7579976
129120 0.7514933
129130 0.7408586
129140 0.7607846
129150 0.7627653
129160 0.7681755
129170 0.7632614
129180 0.752731
129190 0.7643011
129200 0.7678908
129210 0.7600909
129220 0.7604069
129230 0.7546048
129240 0.7615209
129250 0.761591
129260 0.752441
129270 0.7495902
129280 0.7619176
129290 0.7508824
129300 0.7552029
129310 0.766061
129320 0.7716569
129330 0.7598028
129340 0.7452871
129350 0.7589068
129360 0.7555799
129370 0.7537425
129380 0.7552434
129390 0.7565153
129400 0.7485156
129410 0.7450413
129420 0.7372468
129430 0.7548075
129440 0.7528847
129450 0.7608315
129460 0.7480676
129470 0.7640936
129480 0.7659634
129490 0.7697828
129500 0.7611997
129510 0.7635538
129520 0.7763237
129530 0.7835233
129540 0.7852641
129550 0.7807841
129560 0.7791948
129570 0.7881225
129580 0.7843078
129590 0.7759247
129600 0.7698891
129610 0.7672344
129620 0.7617654
129630 0.7595671
129640 0.7603682
129650 0.7567682
129660 0.7636258
129670 0.7545602
129680 0.7488405
129690 0.7477206
129700 0.764892
129710 0.7610028
129720 0.7613905
129730 0.7466901
129740 0.7541448
129750 0.7610057
129760 0.7570069
129770 0.7578278
129780 0.7512325
129790 0.7526409
129800 0.7634503
129810 0.7605616
129820 0.7612551
129830 0.7549908
129840 0.7549291
129850 0.7556636
129860 0.7652458
129870 0.7675678
129880 0.7579187
129890 0.7612907
129900 0.7556154
129910 0.7497208
129920 0.7408267
129930 0.7448264
129940 0.7503885
129950 0.7460474
129960 0.7491486
129970 0.7554421
129980 0.7726129
129990 0.7730743
130000 0.7618325
130010 0.7626258
130020 0.7603746
130030 0.7641389
130040 0.754503
130050 0.771535
130060 0.759962
130070 0.7624468
130080 0.774753
130090 0.7918455
130100 0.7786703
130110 0.7815342
130120 0.7903744
130130 0.7848472
130140 0.7794989
130150 0.7842547
130160 0.7870475
130170 0.7863058
130180 0.7832125
130190 0.7919456
130200 0.7858336
130210 0.7749304
130220 0.7882866
130230 0.7947632
130240 0.7935916
130250 0.7958578
130260 0.776498
130270 0.7735943
130280 0.7705089
130290 0.7824124
130300 0.7877007
130310 0.7981312
130320 0.7930474
130330 0.7796758
130340 0.7884652
130350 0.7861239
130360 0.7794282
130370 0.7777748
130380 0.7803788
130390 0.7858732
130400 0.786687
130410 0.7916335
130420 0.7997254
130430 0.7919964
130440 0.7829841
130450 0.7723601
130460 0.7776771
130470 0.7912328
130480 0.7850653
130490 0.7859741
130500 0.7848161
130510 0.7991518
130520 0.7910441
130530 0.7899258
130540 0.7828467
130550 0.7835267
130560 0.8033097
130570 0.7976667
130580 0.8034094
130590 0.8070107
130600 0.8103598
130610 0.7924197
130620 0.7886559
130630 0.7719677
130640 0.7829762
130650 0.7823713
130660 0.7899162
130670 0.7938316
130680 0.783727
130690 0.7763634
130700 0.7722755
130710 0.7793621
130720 0.7901841
130730 0.8016835
130740 0.7925169
130750 0.7935148
130760 0.7880858
130770 0.7941881
130780 0.778645
130790 0.7816135
130800 0.7686968
130810 0.7833077
130820 0.7907624
130830 0.7867781
130840 0.787838
130850 0.7963098
130860 0.8124009
130870 0.8108023
130880 0.810507
130890 0.8015887
130900 0.794548
130910 0.792887
130920 0.7972811
130930 0.7997814
130940 0.7932441
130950 0.8029197
130960 0.7969232
130970 0.7903779
130980 0.7930365
130990 0.7978112
131000 0.7953112
131010 0.7869911
131020 0.7915772
131030 0.7889529
131040 0.7733063
131050 0.7636974
131060 0.7527229
131070 0.7588565
131080 0.7532762
131090 0.7702234
131100 0.7675928
131110 0.7598133
131120 0.7577892
131130 0.7609066
131140 0.7635291
131150 0.7612911
131160 0.7543945
131170 0.762055
131180 0.7677183
131190 0.7624532
131200 0.7785192
131210 0.781567
131220 0.7949514
131230 0.7921857
131240 0.786249
131250 0.7658021
131260 0.7766832
131270 0.7749347
131280 0.7804793
131290 0.7848911
131300 0.7836568
131310 0.773881
131320 0.7685176
131330 0.7645136
131340 0.7548574
131350 0.7463371
131360 0.7520619
131370 0.7514533
131380 0.7612148
131390 0.7665083
131400 0.7608603
131410 0.7699788
131420 0.7853396
131430 0.7735801
131440 0.7763337
131450 0.7829619
131460 0.7907392
131470 0.7870338
131480 0.7867649
131490 0.7862999
131500 0.7916164
131510 0.7983757
131520 0.7994409
131530 0.7836952
131540 0.7770875
131550 0.7763546
131560 0.7712147
131570 0.7694343
131580 0.7698091
131590 0.7753891
131600 0.7834028
131610 0.7914993
131620 0.7948681
131630 0.7830622
131640 0.7818622
131650 0.7851958
131660 0.7907661
131670 0.7965133
131680 0.8037663
131690 0.8012565
131700 0.8071514
131710 0.7944233
131720 0.7971173
131730 0.7937123
131740 0.8016915
131750 0.7966654
131760 0.7981614
131770 0.7847561
131780 0.7959353
131790 0.794118
131800 0.7895604
131810 0.798353
131820 0.7887987
131830 0.7870433
131840 0.7908711
131850 0.7974811
131860 0.7840827
131870 0.7790278
131880 0.7975637
131890 0.7853867
131900 0.7855715
131910 0.7934532
131920 0.7877558
131930 0.7885476
131940 0.7881616
131950 0.7807244
131960 0.7819187
131970 0.7853663
131980 0.7787309
131990 0.7809317
132000 0.7827579
132010 0.7794377
132020 0.782198
132030 0.7803867
132040 0.7833475
132050 0.7900419
132060 0.7891294
132070 0.7952122
132080 0.7745399
132090 0.7859616
132100 0.7855716
132110 0.7917638
132120 0.7848084
132130 0.7836797
132140 0.8051824
132150 0.7990512
132160 0.7985896
132170 0.7856536
132180 0.7732514
132190 0.768104
132200 0.7692994
132210 0.7598454
132220 0.7636614
132230 0.7704502
132240 0.7792128
132250 0.780804
132260 0.7792209
132270 0.7921886
132280 0.7891523
132290 0.7677907
132300 0.7715299
132310 0.7727184
132320 0.7807319
132330 0.7844122
132340 0.783879
132350 0.7739124
132360 0.777527
132370 0.7724977
132380 0.7584723
132390 0.7579786
132400 0.748202
132410 0.7589495
132420 0.7685715
132430 0.7649996
132440 0.7701125
132450 0.7788206
132460 0.797637
132470 0.7881009
132480 0.7776527
132490 0.7820744
132500 0.7890863
132510 0.7872842
132520 0.7736443
132530 0.770512
132540 0.7680414
132550 0.7767123
132560 0.7724902
132570 0.7761138
132580 0.7839814
132590 0.7767398
132600 0.7675198
132610 0.7727302
132620 0.7695987
132630 0.7858709
132640 0.7757876
132650 0.7635644
132660 0.7699566
132670 0.7682719
132680 0.7577082
132690 0.7614275
132700 0.7586585
132710 0.7593634
132720 0.7677674
132730 0.7747099
132740 0.7698451
132750 0.7761142
132760 0.765476
132770 0.7693716
132780 0.7657228
132790 0.7726329
132800 0.7796442
132810 0.7843496
132820 0.7607348
132830 0.7620091
132840 0.7513272
132850 0.7459744
132860 0.7475801
132870 0.7348827
132880 0.7296768
132890 0.7639838
132900 0.7687109
132910 0.7808805
132920 0.783658
132930 0.772971
132940 0.7689248
132950 0.7916076
132960 0.7848072
132970 0.7928452
132980 0.7768439
132990 0.7812714
133000 0.7863879
133010 0.7910134
133020 0.7771854
133030 0.770073
133040 0.7645582
133050 0.7602886
133060 0.7532274
133070 0.7528
133080 0.7590228
133090 0.7584717
133100 0.7643166
133110 0.7694211
133120 0.7716494
133130 0.7739691
133140 0.7736908
133150 0.7531731
133160 0.7585374
133170 0.7511538
133180 0.7674981
133190 0.758449
133200 0.75969
133210 0.7645792
133220 0.7682706
133230 0.7610301
133240 0.7596366
133250 0.7581952
133260 0.7489303
133270 0.7429075
133280 0.7460337
133290 0.7520067
133300 0.7551371
133310 0.7634413
133320 0.7645674
133330 0.7751577
133340 0.7665784
133350 0.7652625
133360 0.7694602
133370 0.7613502
133380 0.754432
133390 0.7586268
133400 0.7637913
133410 0.7663346
133420 0.7585453
133430 0.7627942
133440 0.7641834
133450 0.7655297
133460 0.7799689
133470 0.7820885
133480 0.779852
133490 0.7749652
133500 0.7695819
133510 0.7736117
133520 0.7664824
133530 0.771527
133540 0.7789156
133550 0.7702377
133560 0.7633551
133570 0.7465358
133580 0.7589169
133590 0.7504898
133600 0.7459427
133610 0.7417446
133620 0.7599128
133630 0.736788
133640 0.7465241
133650 0.7523162
133660 0.7588034
133670 0.7535044
133680 0.7532548
133690 0.7501071
133700 0.7506488
133710 0.7595606
133720 0.7560376
133730 0.7544375
133740 0.7492301
133750 0.7510653
133760 0.7680784
133770 0.7542257
133780 0.7546116
133790 0.7572381
133800 0.756416
133810 0.7592527
133820 0.7433635
133830 0.7543031
133840 0.7497596
133850 0.7583603
133860 0.7533945
133870 0.7574232
133880 0.7648475
133890 0.7681676
133900 0.7540727
133910 0.7556428
133920 0.75203
133930 0.7374837
133940 0.7568453
133950 0.751721
133960 0.7456262
133970 0.755184
133980 0.7679297
133990 0.7764119
134000 0.7705282
134010 0.7649217
134020 0.7603921
134030 0.7704195
134040 0.7442073
134050 0.7474442
134060 0.7500975
134070 0.7420232
134080 0.7597443
134090 0.750097
134100 0.7454132
134110 0.7502329
134120 0.7563648
134130 0.7571656
134140 0.7549315
134150 0.7543133
134160 0.7493103
134170 0.7466286
134180 0.7443236
134190 0.7483081
134200 0.7569013
134210 0.7506568
134220 0.7545548
134230 0.7621889
134240 0.7630616
134250 0.7578279
134260 0.7558154
134270 0.7609022
134280 0.7590504
134290 0.7417349
134300 0.7491557
134310 0.7517206
134320 0.7581369
134330 0.7634624
134340 0.760678
134350 0.7472602
134360 0.7534956
134370 0.7519686
134380 0.7364593
134390 0.7346848
134400 0.7299873
134410 0.7505313
134420 0.7629581
134430 0.7650509
134440 0.7656051
134450 0.7758033
134460 0.7681519
134470 0.7568492
134480 0.7693466
134490 0.7845414
134500 0.773004
134510 0.7741765
134520 0.7707242
134530 0.7645351
134540 0.7623772
134550 0.7692043
134560 0.7572972
134570 0.7645565
134580 0.7763164
134590 0.7843682
134600 0.7779299
134610 0.7731103
134620 0.7719416
134630 0.7707766
134640 0.7675963
134650 0.7590075
134660 0.7521536
134670 0.755754
134680 0.7695566
134690 0.7717788
134700 0.7646586
134710 0.7657983
134720 0.7662504
134730 0.7503822
134740 0.7428577
134750 0.7318109
134760 0.7279154
134770 0.7133221
134780 0.7261362
134790 0.7253942
134800 0.7346741
134810 0.7479718
134820 0.749482
134830 0.7493703
134840 0.7443755
134850 0.7400967
134860 0.7356786
134870 0.7503071
134880 0.7497702
134890 0.7485974
134900 0.7480971
134910 0.7410665
134920 0.7399926
134930 0.7318745
134940 0.7237375
134950 0.7137778
134960 0.7196565
134970 0.7238827
134980 0.72681
134990 0.7277408
135000 0.7241939
135010 0.7217334
135020 0.7381784
135030 0.7307522
135040 0.7344019
135050 0.7314199
135060 0.7244623
135070 0.7233503
135080 0.7401248
135090 0.7390797
135100 0.7346451
135110 0.7397249
135120 0.7382094
135130 0.7336864
135140 0.7386576
135150 0.7521483
135160 0.7371405
135170 0.7415029
135180 0.7404272
135190 0.7445455
135200 0.745097
135210 0.7464201
135220 0.7498494
135230 0.7523972
135240 0.7444236
135250 0.7310595
135260 0.7383018
135270 0.7543758
135280 0.7445346
135290 0.7605452
135300 0.7489646
135310 0.7462425
135320 0.7425365
135330 0.7410952
135340 0.7435752
135350 0.7414426
135360 0.738665
135370 0.7497953
135380 0.7395403
135390 0.7392105
135400 0.7370928
135410 0.7400322
135420 0.7299939
135430 0.7383214
135440 0.7395308
135450 0.7542551
135460 0.7552153
135470 0.7525386
135480 0.7467603
135490 0.7486358
135500 0.7503729
135510 0.7455888
135520 0.7402145
135530 0.7442569
135540 0.7545062
135550 0.7381594
135560 0.7419021
135570 0.7435575
135580 0.7479267
135590 0.7456331
135600 0.7512285
135610 0.7495201
135620 0.7513179
135630 0.7402553
135640 0.7311578
135650 0.7374812
135660 0.7312692
135670 0.7296267
135680 0.7419587
135690 0.743746
135700 0.7507402
135710 0.7589231
135720 0.7631794
135730 0.7626218
135740 0.7599169
135750 0.7474737
135760 0.7519436
135770 0.7488691
135780 0.750902
135790 0.761123
135800 0.7554644
135810 0.7588992
135820 0.7655259
135830 0.7551776
135840 0.7614906
135850 0.7647507
135860 0.7503968
135870 0.7694119
135880 0.7761889
135890 0.7706107
135900 0.7638722
135910 0.7683287
135920 0.76617
135930 0.7611404
135940 0.7520435
135950 0.7537241
135960 0.7600194
135970 0.7605822
135980 0.7585073
135990 0.7663065
136000 0.7624395
136010 0.750533
136020 0.7586049
136030 0.7589405
136040 0.7580206
136050 0.7601939
136060 0.7643668
136070 0.7578416
136080 0.7578681
136090 0.7783903
136100 0.7739679
136110 0.765856
136120 0.7668412
136130 0.76864
136140 0.7699133
136150 0.7590296
136160 0.749404
136170 0.7512389
136180 0.758572
136190 0.7561309
136200 0.7632339
136210 0.7669813
136220 0.7624626
136230 0.7447899
136240 0.7431173
136250 0.7504265
136260 0.7462611
136270 0.748121
136280 0.7511472
136290 0.7439103
136300 0.7473245
136310 0.7532554
136320 0.766706
136330 0.7738858
136340 0.7637658
136350 0.7506855
136360 0.7527099
136370 0.7547159
136380 0.7496479
136390 0.7643284
136400 0.7730432
136410 0.773356
136420 0.7674054
136430 0.7769444
136440 0.7792169
136450 0.7705479
136460 0.778349
136470 0.7612272
136480 0.7535886
136490 0.7445751
136500 0.7583321
136510 0.7612988
136520 0.7580614
136530 0.766413
136540 0.7552783
136550 0.7528874
136560 0.7384951
136570 0.7623737
136580 0.7500959
136590 0.7508248
136600 0.7513006
136610 0.7481217
136620 0.7625081
136630 0.7578092
136640 0.7370481
136650 0.749547
136660 0.7494522
136670 0.7586212
136680 0.7516443
136690 0.7560551
136700 0.743898
136710 0.7511584
136720 0.7502352
136730 0.7539952
136740 0.7508877
136750 0.7514207
136760 0.7593469
136770 0.7617107
136780 0.7550624
136790 0.7457546
136800 0.7519138
136810 0.7463804
136820 0.7507283
136830 0.7527573
136840 0.7529633
136850 0.7575924
136860 0.7587942
136870 0.7636673
136880 0.7615895
136890 0.7703122
136900 0.7790632
136910 0.7817112
136920 0.7724895
136930 0.7693352
136940 0.7625218
136950 0.7654589
136960 0.7531576
136970 0.7649176
136980 0.7800567
136990 0.7693266
137000 0.7857095
137010 0.7874869
137020 0.7902743
137030 0.7814016
137040 0.7789211
137050 0.7771775
137060 0.7642915
137070 0.7722071
137080 0.7636323
137090 0.7672337
137100 0.7667069
137110 0.7670851
137120 0.773282
137130 0.7618526
137140 0.765645
137150 0.764133
137160 0.7743047
137170 0.7751707
137180 0.7555726
137190 0.7810966
137200 0.7721024
137210 0.772425
137220 0.7941208
137230 0.7938763
137240 0.7810396
137250 0.7715494
137260 0.7632312
137270 0.7706885
137280 0.7596586
137290 0.7600489
137300 0.770072
137310 0.7765698
137320 0.7786906
137330 0.7636579
137340 0.7647174
137350 0.7626536
137360 0.771217
137370 0.7711987
137380 0.7838447
137390 0.781441
137400 0.7695167
137410 0.7703307
137420 0.765109
137430 0.7579905
137440 0.7486854
137450 0.7441263
137460 0.7580821
137470 0.7440808
137480 0.7565928
137490 0.7602545
137500 0.7514725
137510 0.7455452
137520 0.7434336
137530 0.7386852
137540 0.7388639
137550 0.7348181
137560 0.7491599
137570 0.7396373
137580 0.7451129
137590 0.7500936
137600 0.7460529
137610 0.7391059
137620 0.7300307
137630 0.729334
137640 0.7384005
137650 0.7412363
137660 0.7483253
137670 0.7524754
137680 0.7396793
137690 0.758909
137700 0.7592912
137710 0.7539054
137720 0.7597873
137730 0.7427905
137740 0.7348276
137750 0.7337403
137760 0.7418771
137770 0.7683213
137780 0.7509113
137790 0.7445045
137800 0.7414868
137810 0.7400316
137820 0.7452604
137830 0.7373385
137840 0.733033
137850 0.74249
137860 0.7344832
137870 0.7286236
137880 0.7298353
137890 0.7328098
137900 0.7371311
137910 0.726965
137920 0.7394657
137930 0.7386265
137940 0.7309737
137950 0.7401177
137960 0.7308331
137970 0.7466431
137980 0.7578671
137990 0.7500606
138000 0.7474037
138010 0.7552633
138020 0.7571731
138030 0.7600694
138040 0.7511682
138050 0.743693
138060 0.7581666
138070 0.7647169
138080 0.7536234
138090 0.7465653
138100 0.7420017
138110 0.7401609
138120 0.7378159
138130 0.7428695
138140 0.7405256
138150 0.7521832
138160 0.7413582
138170 0.7405434
138180 0.7365015
138190 0.7355474
138200 0.7323424
138210 0.729492
138220 0.7260089
138230 0.7373181
138240 0.7226895
138250 0.7277538
138260 0.7311336
138270 0.7374765
138280 0.7355987
138290 0.7418229
138300 0.7473208
138310 0.7465282
138320 0.7469994
138330 0.7521393
138340 0.7623445
138350 0.7607909
138360 0.74937
138370 0.7481881
138380 0.7510403
138390 0.7557712
138400 0.7540302
138410 0.7571919
138420 0.7445048
138430 0.7399283
138440 0.7449435
138450 0.7461451
138460 0.7540675
138470 0.7403831
138480 0.7373269
138490 0.7355333
138500 0.748502
138510 0.7381191
138520 0.7405668
138530 0.7346192
138540 0.7461314
138550 0.7370148
138560 0.7350633
138570 0.7251421
138580 0.7249923
138590 0.7391324
138600 0.7294317
138610 0.7344632
138620 0.7447772
138630 0.7443236
138640 0.73722
138650 0.7379161
138660 0.7279221
138670 0.7238615
138680 0.7290699
138690 0.7327191
138700 0.7249272
138710 0.7201024
138720 0.7264752
138730 0.7380897
138740 0.7309802
138750 0.7365772
138760 0.7361232
138770 0.7277905
138780 0.7315044
138790 0.7305539
138800 0.7300985
138810 0.7394627
138820 0.7460124
138830 0.7456227
138840 0.7606714
138850 0.7630211
138860 0.7666076
138870 0.7541395
138880 0.7407473
138890 0.7512757
138900 0.7380776
138910 0.7456702
138920 0.7485501
138930 0.7564829
138940 0.7647614
138950 0.7729208
138960 0.7644501
138970 0.7611698
138980 0.7515311
138990 0.7566702
139000 0.7478372
139010 0.7565395
139020 0.7561959
139030 0.7600588
139040 0.7559832
139050 0.7480918
139060 0.7589273
139070 0.782025
139080 0.7881453
139090 0.7774141
139100 0.7733967
139110 0.7776993
139120 0.779032
139130 0.768736
139140 0.7704574
139150 0.7736713
139160 0.774719
139170 0.770398
139180 0.7671337
139190 0.7607242
139200 0.7610974
139210 0.7642191
139220 0.771651
139230 0.7723448
139240 0.7617108
139250 0.763862
139260 0.766807
139270 0.759626
139280 0.7617492
139290 0.757386
139300 0.7549289
139310 0.7589338
139320 0.7557916
139330 0.7584756
139340 0.7709712
139350 0.7674328
139360 0.7560647
139370 0.7728389
139380 0.7736821
139390 0.7733931
139400 0.7644933
139410 0.7640406
139420 0.7583326
139430 0.7541459
139440 0.7651097
139450 0.7520006
139460 0.750887
139470 0.7640711
139480 0.7579792
139490 0.7547316
139500 0.7575418
139510 0.7688724
139520 0.7650816
139530 0.7658541
139540 0.7637759
139550 0.7663282
139560 0.7749657
139570 0.7705054
139580 0.7586725
139590 0.7547851
139600 0.763616
139610 0.7698271
139620 0.7577891
139630 0.760567
139640 0.7557545
139650 0.7508491
139660 0.7560723
139670 0.7643281
139680 0.7694114
139690 0.7644075
139700 0.7617749
139710 0.7541696
139720 0.7491525
139730 0.7517628
139740 0.7589616
139750 0.7613769
139760 0.7559353
139770 0.7632198
139780 0.7639915
139790 0.7629026
139800 0.755851
139810 0.7562239
139820 0.7656575
139830 0.7716662
139840 0.7540911
139850 0.7709107
139860 0.7654826
139870 0.7644228
139880 0.7632077
139890 0.7656137
139900 0.781426
139910 0.7694939
139920 0.7517453
139930 0.7557127
139940 0.751131
139950 0.7531883
139960 0.7507574
139970 0.7556913
139980 0.7587782
139990 0.7514811
140000 0.7650131
140010 0.7743381
140020 0.7615733
140030 0.7651293
140040 0.7617906
140050 0.7774822
140060 0.7680192
140070 0.7739775
140080 0.7638827
140090 0.7710047
140100 0.7673799
140110 0.7683427
140120 0.762466
140130 0.7596975
140140 0.7717596
140150 0.7558239
140160 0.7577577
140170 0.7685706
140180 0.7582693
140190 0.7643872
140200 0.7686602
140210 0.7755388
140220 0.7657294
140230 0.7554058
140240 0.7533042
140250 0.7616275
140260 0.7733041
140270 0.7584258
140280 0.756263
140290 0.7512082
140300 0.7403608
140310 0.7417217
140320 0.753648
140330 0.7554383
140340 0.7629671
140350 0.7606624
140360 0.7492684
140370 0.747737
140380 0.7565104
140390 0.7583804
140400 0.7516313
140410 0.7404764
140420 0.7501811
140430 0.7432762
140440 0.7483621
140450 0.7400679
140460 0.7466862
140470 0.7603509
140480 0.7549798
140490 0.7598258
140500 0.7742792
140510 0.7692321
140520 0.7812974
140530 0.783689
140540 0.7742318
140550 0.7732813
140560 0.7716709
140570 0.7646123
140580 0.7736384
140590 0.7698495
140600 0.7582915
140610 0.751672
140620 0.7644061
140630 0.7623574
140640 0.7616173
140650 0.7476745
140660 0.7458531
140670 0.7514799
140680 0.7590243
140690 0.7764655
140700 0.7630876
140710 0.7648539
140720 0.7673678
140730 0.7699452
140740 0.7809941
140750 0.7740665
140760 0.7811472
140770 0.7665279
140780 0.7645504
140790 0.7699292
140800 0.7764977
140810 0.7848863
140820 0.7670201
140830 0.76278
140840 0.7601687
140850 0.7748498
140860 0.7805068
140870 0.7740518
140880 0.7883704
140890 0.7875559
140900 0.7888829
140910 0.7878361
140920 0.7799444
140930 0.7724853
140940 0.7694198
140950 0.7691922
140960 0.7732794
140970 0.7673163
140980 0.771534
140990 0.7767929
141000 0.7737098
141010 0.7699335
141020 0.7634118
141030 0.755493
141040 0.7650136
141050 0.7814277
141060 0.7850092
141070 0.7722647
141080 0.7569275
141090 0.7663928
141100 0.7740619
141110 0.7704088
141120 0.7574757
141130 0.7490979
141140 0.7733389
141150 0.752247
141160 0.7570336
141170 0.7554302
141180 0.7629485
141190 0.7680073
141200 0.7611581
141210 0.7468819
141220 0.7565565
141230 0.7543908
141240 0.764345
141250 0.768562
141260 0.7460787
141270 0.7477551
141280 0.7587758
141290 0.7543824
141300 0.75553
141310 0.7616719
141320 0.7566372
141330 0.7537687
141340 0.7541575
141350 0.7521476
141360 0.751564
141370 0.755063
141380 0.7562019
141390 0.7630654
141400 0.7394508
141410 0.7413055
141420 0.7379823
141430 0.7456542
141440 0.7494221
141450 0.7576386
141460 0.7512037
141470 0.7480461
141480 0.7594162
141490 0.7585473
141500 0.7522914
141510 0.7485315
141520 0.73542
141530 0.7414874
141540 0.75398
141550 0.7576357
141560 0.7669289
141570 0.7694454
141580 0.7589327
141590 0.7445059
141600 0.745806
141610 0.7440631
141620 0.742089
141630 0.7402454
141640 0.741694
141650 0.7424969
141660 0.734128
141670 0.7409298
141680 0.7525676
141690 0.7584317
141700 0.7603146
141710 0.757386
141720 0.7421888
141730 0.7585919
141740 0.7615355
141750 0.7621066
141760 0.7473267
141770 0.738174
141780 0.7465541
141790 0.7482876
141800 0.7517707
141810 0.7413689
141820 0.7488399
141830 0.7599196
141840 0.7658699
141850 0.7549452
141860 0.7503913
141870 0.7494296
141880 0.7473295
141890 0.7428924
141900 0.7489068
141910 0.7471636
141920 0.7515354
141930 0.7416338
141940 0.7394868
141950 0.7429211
141960 0.7456098
141970 0.7511461
141980 0.7609308
141990 0.7583303
142000 0.7467667
142010 0.7515409
142020 0.7430483
142030 0.7498013
142040 0.7414079
142050 0.7473733
142060 0.7423063
142070 0.7411681
142080 0.7514989
142090 0.7628293
142100 0.7700671
142110 0.772242
142120 0.7497575
142130 0.7543206
142140 0.7562967
142150 0.7585955
142160 0.7466371
142170 0.7538948
142180 0.7591404
142190 0.7495649
142200 0.7492289
142210 0.7577683
142220 0.7576855
142230 0.7547715
142240 0.7433726
142250 0.7534275
142260 0.7433604
142270 0.739916
142280 0.7477062
142290 0.7450714
142300 0.7502078
142310 0.7454516
142320 0.7467623
142330 0.747165
142340 0.7513614
142350 0.7424291
142360 0.7369433
142370 0.7432951
142380 0.7419765
142390 0.7516155
142400 0.7528963
142410 0.7454669
142420 0.7505825
142430 0.7508014
142440 0.7559302
142450 0.7408327
142460 0.72826
142470 0.7308406
142480 0.7348096
142490 0.729361
142500 0.7304616
142510 0.737965
142520 0.7309026
142530 0.7329016
142540 0.7427457
142550 0.7472255
142560 0.7458143
142570 0.7371762
142580 0.7358466
142590 0.7381594
142600 0.7445449
142610 0.7407955
142620 0.7337424
142630 0.7237268
142640 0.7238599
142650 0.7333875
142660 0.7520161
142670 0.7570661
142680 0.7404834
142690 0.7404894
142700 0.7427275
142710 0.7363267
142720 0.7343373
142730 0.7574934
142740 0.7597609
142750 0.7450557
142760 0.7422429
142770 0.7441996
142780 0.7458254
142790 0.7402202
142800 0.7471375
142810 0.7447253
142820 0.740281
142830 0.7487326
142840 0.7531664
142850 0.7538359
142860 0.7504335
142870 0.7481251
142880 0.754249
142890 0.7619512
142900 0.7573208
142910 0.7494721
142920 0.7415515
142930 0.7428276
142940 0.7575306
142950 0.7647326
142960 0.7619759
142970 0.7497686
142980 0.7578248
142990 0.7532499
143000 0.7600344
143010 0.7501786
143020 0.7534063
143030 0.7579747
143040 0.7661722
143050 0.7655659
143060 0.7520435
143070 0.7524281
143080 0.7488139
143090 0.7531442
143100 0.7533104
143110 0.7439355
143120 0.7435896
143130 0.7489263
143140 0.7572577
143150 0.7499321
143160 0.7509567
143170 0.7507881
143180 0.7447164
143190 0.7506841
143200 0.7453032
143210 0.7635441
143220 0.7650337
143230 0.7590896
143240 0.770787
143250 0.7740384
143260 0.7641258
143270 0.7709782
143280 0.7672362
143290 0.7578063
143300 0.7563589
143310 0.758688
143320 0.7651412
143330 0.7674213
143340 0.7643082
143350 0.7649609
143360 0.7701749
143370 0.7628983
143380 0.7700798
143390 0.756217
143400 0.7568321
143410 0.7577786
143420 0.7664382
143430 0.7583724
143440 0.7472807
143450 0.7538111
143460 0.7524129
143470 0.7532029
143480 0.7626662
143490 0.7477047
143500 0.7572467
143510 0.760371
143520 0.7612011
143530 0.7577775
143540 0.7595262
143550 0.7653676
143560 0.7629284
143570 0.7740494
143580 0.7798215
143590 0.7851532
143600 0.7735205
143610 0.7655866
143620 0.7742781
143630 0.7866474
143640 0.774032
143650 0.7685596
143660 0.7667565
143670 0.7644426
143680 0.776867
143690 0.7747384
143700 0.7718987
143710 0.7539587
143720 0.7698931
143730 0.7702982
143740 0.7848436
143750 0.7753248
143760 0.7769664
143770 0.7692297
143780 0.776391
143790 0.7659134
143800 0.7585742
143810 0.7826512
143820 0.7809858
143830 0.7774364
143840 0.7777273
143850 0.7729543
143860 0.7658733
143870 0.7633917
143880 0.771023
143890 0.7673113
143900 0.7701213
143910 0.7693599
143920 0.7738018
143930 0.7687043
143940 0.753965
143950 0.7529428
143960 0.758686
143970 0.7556572
143980 0.7633871
143990 0.7604147
144000 0.7656757
144010 0.7776391
144020 0.7654052
144030 0.7648049
144040 0.770128
144050 0.7547404
144060 0.7653529
144070 0.7532858
144080 0.7542805
144090 0.7611386
144100 0.7654268
144110 0.7544698
144120 0.739417
144130 0.7442197
144140 0.743898
144150 0.7570648
144160 0.760506
144170 0.7649965
144180 0.7529563
144190 0.7562036
144200 0.7640319
144210 0.7620849
144220 0.7659186
144230 0.7782009
144240 0.7799461
144250 0.7895116
144260 0.7893792
144270 0.7664574
144280 0.7648093
144290 0.7759681
144300 0.7783012
144310 0.7807746
144320 0.7796772
144330 0.7702627
144340 0.7595093
144350 0.7674027
144360 0.7602601
144370 0.7727636
144380 0.7583759
144390 0.7488988
144400 0.7498162
144410 0.7510744
144420 0.757135
144430 0.7498963
144440 0.7489347
144450 0.744639
144460 0.7454651
144470 0.7476307
144480 0.7497628
144490 0.7568387
144500 0.7607911
144510 0.7631109
144520 0.7525802
144530 0.7450876
144540 0.7489788
144550 0.7490481
144560 0.7446378
144570 0.7425572
144580 0.7566978
144590 0.7576964
144600 0.7562619
144610 0.7614028
144620 0.7592725
144630 0.7524208
144640 0.7534184
144650 0.7701378
144660 0.7823864
144670 0.7772574
144680 0.7686206
144690 0.7734007
144700 0.7588598
144710 0.7584305
144720 0.7710965
144730 0.7755406
144740 0.7665429
144750 0.7688535
144760 0.7690028
144770 0.7700691
144780 0.7812887
144790 0.7720088
144800 0.776146
144810 0.7839062
144820 0.7775317
144830 0.7698496
144840 0.7594638
144850 0.7448649
144860 0.755719
144870 0.765463
144880 0.7673756
144890 0.7714389
144900 0.7709553
144910 0.7781104
144920 0.7633929
144930 0.7732774
144940 0.7746583
144950 0.7699967
144960 0.7699199
144970 0.7625461
144980 0.7662056
144990 0.7696682
145000 0.7650207
145010 0.7805635
145020 0.7688901
145030 0.7804183
145040 0.7766921
145050 0.7873099
145060 0.7840602
145070 0.7700485
145080 0.7719039
145090 0.7797986
145100 0.7780608
145110 0.7811069
145120 0.774377
145130 0.7825704
145140 0.7681912
145150 0.7702896
145160 0.7797073
145170 0.7777855
145180 0.7702796
145190 0.7737243
145200 0.7750582
145210 0.7743122
145220 0.7751866
145230 0.7757173
145240 0.7748744
145250 0.7703091
145260 0.7711499
145270 0.774924
145280 0.7711601
145290 0.7689548
145300 0.7764866
145310 0.7772171
145320 0.7746198
145330 0.7807467
145340 0.7814358
145350 0.783787
145360 0.7819955
145370 0.7857296
145380 0.7781248
145390 0.7769021
145400 0.7660555
145410 0.7933242
145420 0.7964645
145430 0.7972928
145440 0.792661
145450 0.7853271
145460 0.7840867
145470 0.7713051
145480 0.7655662
145490 0.7682137
145500 0.7744589
145510 0.7698258
145520 0.769955
145530 0.7608646
145540 0.7595384
145550 0.7649265
145560 0.758122
145570 0.7649081
145580 0.7712909
145590 0.7657772
145600 0.7721073
145610 0.7838544
145620 0.7715663
145630 0.771024
145640 0.772516
145650 0.7795261
145660 0.767574
145670 0.7589768
145680 0.7515175
145690 0.7556716
145700 0.7653905
145710 0.7722937
145720 0.7619264
145730 0.7719226
145740 0.7745789
145750 0.7772072
145760 0.7741199
145770 0.7837167
145780 0.7765426
145790 0.7874519
145800 0.7719252
145810 0.7563547
145820 0.7582144
145830 0.7718859
145840 0.7661046
145850 0.7728398
145860 0.7679744
145870 0.7749289
145880 0.7703032
145890 0.7823253
145900 0.7825078
145910 0.7754136
145920 0.7710961
145930 0.7626227
145940 0.7740171
145950 0.7685469
145960 0.7708532
145970 0.754829
145980 0.7667941
145990 0.7680172
146000 0.7635919
146010 0.7636996
146020 0.7683195
146030 0.7604125
146040 0.7622401
146050 0.7605779
146060 0.7592908
146070 0.7770434
146080 0.7598194
146090 0.7631644
146100 0.7483376
146110 0.7490845
146120 0.7455639
146130 0.7453038
146140 0.7628664
146150 0.7700757
146160 0.7686005
146170 0.7650102
146180 0.7690752
146190 0.7698801
146200 0.7784003
146210 0.773307
146220 0.7687234
146230 0.7611422
146240 0.7611127
146250 0.7435862
146260 0.7476689
146270 0.771027
146280 0.7680104
146290 0.7737179
146300 0.7701414
146310 0.7743614
146320 0.7735454
146330 0.7837098
146340 0.7692595
146350 0.7644912
146360 0.772542
146370 0.7687322
146380 0.7807867
146390 0.7772021
146400 0.7788194
146410 0.7612869
146420 0.7607318
146430 0.7697475
146440 0.7583121
146450 0.7708142
146460 0.7763149
146470 0.773704
146480 0.7850086
146490 0.7774643
146500 0.7842278
146510 0.7686765
146520 0.7766449
146530 0.7686892
146540 0.7825509
146550 0.7761173
146560 0.7935294
146570 0.7893727
146580 0.7907619
146590 0.7860265
146600 0.796735
146610 0.8016212
146620 0.7931038
146630 0.7977855
146640 0.8077829
146650 0.8085914
146660 0.8011553
146670 0.8002979
146680 0.8001845
146690 0.801985
146700 0.7975379
146710 0.7907958
146720 0.7884774
146730 0.783946
146740 0.7767628
146750 0.7727716
146760 0.7734053
146770 0.7703841
146780 0.773895
146790 0.7794898
146800 0.7815757
146810 0.7710992
146820 0.791355
146830 0.7943628
146840 0.7981592
146850 0.7960677
146860 0.8024629
146870 0.7857507
146880 0.7819586
146890 0.7821495
146900 0.7970343
146910 0.7951019
146920 0.7896003
146930 0.7857756
146940 0.7976695
146950 0.7956591
146960 0.7959162
146970 0.7938395
146980 0.7919593
146990 0.7847571
147000 0.7933146
147010 0.7859641
147020 0.786903
147030 0.7900142
147040 0.7820804
147050 0.7881997
147060 0.7922556
147070 0.7958452
147080 0.7953418
147090 0.799766
147100 0.806666
147110 0.7925898
147120 0.7909591
147130 0.7914355
147140 0.7879716
147150 0.7872378
147160 0.7949796
147170 0.7962235
147180 0.8008502
147190 0.7996586
147200 0.7926137
147210 0.8018551
147220 0.7919289
147230 0.7827478
147240 0.7890232
147250 0.7822072
147260 0.7898244
147270 0.7932892
147280 0.7964514
147290 0.8005567
147300 0.8001654
147310 0.811231
147320 0.8005497
147330 0.8025851
147340 0.8025132
147350 0.7876722
147360 0.7998301
147370 0.7983253
147380 0.8084309
147390 0.8079998
147400 0.7897775
147410 0.7820484
147420 0.7854631
147430 0.7930928
147440 0.8003523
147450 0.7939699
147460 0.7948729
147470 0.792662
147480 0.795945
147490 0.7909092
147500 0.7978461
147510 0.778805
147520 0.7658388
147530 0.7812638
147540 0.7772764
147550 0.7851342
147560 0.8034957
147570 0.7913832
147580 0.7952738
147590 0.7810088
147600 0.7833615
147610 0.7986968
147620 0.7918932
147630 0.7846374
147640 0.7964609
147650 0.7990142
147660 0.792819
147670 0.7924842
147680 0.7947955
147690 0.8028021
147700 0.8030005
147710 0.8093632
147720 0.8119172
147730 0.7947561
147740 0.7933308
147750 0.7945846
147760 0.7895752
147770 0.7965325
147780 0.7870538
147790 0.7948585
147800 0.7998936
147810 0.7842014
147820 0.7907305
147830 0.787711
147840 0.789196
147850 0.776993
147860 0.7912556
147870 0.7840838
147880 0.7832923
147890 0.7967768
147900 0.8007213
147910 0.7884061
147920 0.7752636
147930 0.7835472
147940 0.7689516
147950 0.7612871
147960 0.773551
147970 0.7824085
147980 0.78603
147990 0.7807842
148000 0.7845215
148010 0.7771164
148020 0.7840202
148030 0.7891625
148040 0.7775107
148050 0.784733
148060 0.7895805
148070 0.7863141
148080 0.7889194
148090 0.7861602
148100 0.7838768
148110 0.7858093
148120 0.8004718
148130 0.7914607
148140 0.789618
148150 0.7934735
148160 0.7892166
148170 0.7847845
148180 0.7808009
148190 0.7921912
148200 0.7762396
148210 0.7801082
148220 0.7767934
148230 0.7743995
148240 0.7722965
148250 0.7738544
148260 0.7736967
148270 0.7607904
148280 0.7646822
148290 0.7779582
148300 0.7851043
148310 0.7777596
148320 0.7922432
148330 0.7856529
148340 0.7905802
148350 0.7805747
148360 0.774899
148370 0.7740377
148380 0.7748581
148390 0.7788014
148400 0.7883928
148410 0.7867951
148420 0.7807005
148430 0.7822311
148440 0.7880552
148450 0.7971328
148460 0.7871104
148470 0.7830678
148480 0.758601
148490 0.7704485
148500 0.7585187
148510 0.7760604
148520 0.7774621
148530 0.7736332
148540 0.7854275
148550 0.7999594
148560 0.7882151
148570 0.7688741
148580 0.7643064
148590 0.7670398
148600 0.7743573
148610 0.7737125
148620 0.7746229
148630 0.7655709
148640 0.7774684
148650 0.7732002
148660 0.7774631
148670 0.7877998
148680 0.7804143
148690 0.7726501
148700 0.7793031
148710 0.7784918
148720 0.7783555
148730 0.7883921
148740 0.7760527
148750 0.7769645
148760 0.7656661
148770 0.7727094
148780 0.7568997
148790 0.7727181
148800 0.7640576
148810 0.764919
148820 0.7556832
148830 0.7667921
148840 0.7726794
148850 0.7566166
148860 0.7548383
148870 0.7681872
148880 0.7734885
148890 0.7752557
148900 0.7667924
148910 0.7672956
148920 0.768011
148930 0.7726052
148940 0.7848424
148950 0.783472
148960 0.7894459
148970 0.7896487
148980 0.7913187
148990 0.7890465
149000 0.8059173
149010 0.7995381
149020 0.7938566
149030 0.7761167
149040 0.7781179
149050 0.7747313
149060 0.7680329
149070 0.7682374
149080 0.7611921
149090 0.7686351
149100 0.7767554
149110 0.7675266
149120 0.7746284
149130 0.7791243
149140 0.7813254
149150 0.7848483
149160 0.777662
149170 0.7744204
149180 0.7616743
149190 0.7507454
149200 0.764921
149210 0.7618414
149220 0.7579195
149230 0.7690524
149240 0.7792931
149250 0.7697737
149260 0.7697577
149270 0.7625908
149280 0.7700374
149290 0.7534473
149300 0.7528126
149310 0.7685657
149320 0.776108
149330 0.7768114
149340 0.7788383
149350 0.7708833
149360 0.7828045
149370 0.7749265
149380 0.7678113
149390 0.7769616
149400 0.7628545
149410 0.7740257
149420 0.7761606
149430 0.7834085
149440 0.7782214
149450 0.7729976
149460 0.7804943
149470 0.7802197
149480 0.7907037
149490 0.778343
149500 0.7760247
149510 0.7721983
149520 0.7720098
149530 0.7673999
149540 0.7596256
149550 0.7611399
149560 0.7665223
149570 0.7832022
149580 0.7949228
149590 0.7871543
149600 0.7980887
149610 0.7919738
149620 0.7863561
149630 0.7731295
149640 0.7732367
149650 0.7928148
149660 0.7953694
149670 0.7924348
149680 0.7924533
149690 0.8021332
149700 0.7892131
149710 0.7832218
149720 0.790734
149730 0.783083
149740 0.7755539
149750 0.7866323
149760 0.7851864
149770 0.7870235
149780 0.7910282
149790 0.8084117
149800 0.7905665
149810 0.7871165
149820 0.7852787
149830 0.7909933
149840 0.7990047
149850 0.8006871
149860 0.8036991
149870 0.8055782
149880 0.7913193
149890 0.7953837
149900 0.7933277
149910 0.7826367
149920 0.787237
149930 0.7795985
149940 0.7868637
149950 0.7869519
149960 0.7705498
149970 0.765193
149980 0.7649291
149990 0.7722586
150000 0.7775856
150010 0.7827394
150020 0.7788373
150030 0.765707
150040 0.782432
150050 0.7824369
150060 0.7739022
150070 0.775381
150080 0.7684903
150090 0.7649647
150100 0.7805959
150110 0.7776451
150120 0.7873624
150130 0.7847114
150140 0.783136
150150 0.7817154
150160 0.7858348
150170 0.7778382
150180 0.7746429
150190 0.7788145
150200 0.7743396
150210 0.7885506
150220 0.7860289
150230 0.7863296
150240 0.78658
150250 0.7789105
150260 0.780369
150270 0.7881811
150280 0.7805486
150290 0.7829707
150300 0.7855763
150310 0.7694952
150320 0.7731854
150330 0.7878731
150340 0.7831008
150350 0.7753686
150360 0.7674212
150370 0.7737812
150380 0.7655217
150390 0.7676268
150400 0.7781109
150410 0.7692146
150420 0.7702547
150430 0.7631962
150440 0.7817438
150450 0.7729847
150460 0.7697073
150470 0.7737021
150480 0.7652865
150490 0.7744949
150500 0.7759037
150510 0.7842007
150520 0.7791225
150530 0.7769254
150540 0.7783412
150550 0.775826
150560 0.7762865
150570 0.7747397
150580 0.7602799
150590 0.763777
150600 0.7590729
150610 0.7644656
150620 0.7647521
150630 0.7586808
150640 0.7705202
150650 0.7720463
150660 0.7744073
150670 0.7686918
150680 0.7826437
150690 0.7819434
150700 0.7838655
150710 0.7833975
150720 0.7808759
150730 0.7889789
150740 0.7875818
150750 0.7922533
150760 0.7941173
150770 0.777477
150780 0.7865985
150790 0.7758585
150800 0.7700436
150810 0.7763414
150820 0.7852299
150830 0.7947121
150840 0.8041535
150850 0.7945901
150860 0.7892895
150870 0.7897965
150880 0.8002921
150890 0.7944306
150900 0.7760341
150910 0.7730985
150920 0.7755072
150930 0.7738655
150940 0.7692196
150950 0.7649837
150960 0.7696515
150970 0.7720969
150980 0.786161
150990 0.7889959
151000 0.7856569
151010 0.7816133
151020 0.7793289
151030 0.7843599
151040 0.7790232
151050 0.7896179
151060 0.77455
151070 0.7785845
151080 0.7815668
151090 0.7753164
151100 0.7758366
151110 0.7633165
151120 0.7621651
151130 0.7637471
151140 0.766117
151150 0.7621979
151160 0.761108
151170 0.7538852
151180 0.7533082
151190 0.758693
151200 0.7705325
151210 0.7620288
151220 0.766659
151230 0.7577016
151240 0.7657287
151250 0.7611243
151260 0.7662644
151270 0.7713302
151280 0.7642008
151290 0.765434
151300 0.7600719
151310 0.7639399
151320 0.7776324
151330 0.7809705
151340 0.7868708
151350 0.777586
151360 0.788848
151370 0.7912264
151380 0.7814748
151390 0.7768292
151400 0.7910135
151410 0.79496
151420 0.788133
151430 0.7882506
151440 0.7799503
151450 0.7916297
151460 0.7947595
151470 0.7964253
151480 0.8012969
151490 0.7917147
151500 0.7775862
151510 0.786972
151520 0.7955663
151530 0.7897345
151540 0.7818937
151550 0.7847282
151560 0.7765301
151570 0.7702956
151580 0.7828628
151590 0.778658
151600 0.7875656
151610 0.7747939
151620 0.776984
151630 0.7849615
151640 0.7910807
151650 0.7947712
151660 0.7969493
151670 0.7796165
151680 0.7822372
151690 0.7863196
151700 0.7770188
151710 0.7699513
151720 0.7744024
151730 0.768998
151740 0.7674296
151750 0.7791211
151760 0.7887219
151770 0.7934663
151780 0.7896447
151790 0.7799814
151800 0.7818647
151810 0.7826554
151820 0.7695077
151830 0.7757265
151840 0.784477
151850 0.7819789
151860 0.7713349
151870 0.757269
151880 0.75968
151890 0.7829878
151900 0.7677599
151910 0.7702481
151920 0.7714641
151930 0.7841334
151940 0.7932997
151950 0.776476
151960 0.7776492
151970 0.7836762
151980 0.7755747
151990 0.7794946
152000 0.7725573
152010 0.7741169
152020 0.7784141
152030 0.7782083
152040 0.7753481
152050 0.7634447
152060 0.7624405
152070 0.7600764
152080 0.7652935
152090 0.7751927
152100 0.7847593
152110 0.7847846
152120 0.7908424
152130 0.7891604
152140 0.7834692
152150 0.7799886
152160 0.8047516
152170 0.8066568
152180 0.801574
152190 0.8025895
152200 0.7887003
152210 0.7842113
152220 0.791701
152230 0.7864156
152240 0.7823232
152250 0.7791819
152260 0.784713
152270 0.780222
152280 0.769432
152290 0.7633879
152300 0.7637753
152310 0.7764162
152320 0.7718793
152330 0.7758675
152340 0.7657276
152350 0.7722638
152360 0.7740534
152370 0.7835715
152380 0.7731053
152390 0.768134
152400 0.7649497
152410 0.7648783
152420 0.7627662
152430 0.7665591
152440 0.7838845
152450 0.7748045
152460 0.774245
152470 0.7796993
152480 0.7794613
152490 0.7815434
152500 0.7767913
152510 0.785982
152520 0.7757158
152530 0.7779377
152540 0.7817893
152550 0.799243
152560 0.8101203
152570 0.7994673
152580 0.8143063
152590 0.803765
152600 0.8047518
152610 0.805871
152620 0.790356
152630 0.8051643
152640 0.8096371
152650 0.8038536
152660 0.8063797
152670 0.8033838
152680 0.7962102
152690 0.8090626
152700 0.8066162
152710 0.8043662
152720 0.8122948
152730 0.7982715
152740 0.7872233
152750 0.7966803
152760 0.8003089
152770 0.7780002
152780 0.7724989
152790 0.7791587
152800 0.7777672
152810 0.7701409
152820 0.7848802
152830 0.7848684
152840 0.7859821
152850 0.7965475
152860 0.7965961
152870 0.8018116
152880 0.8201187
152890 0.8074047
152900 0.8143199
152910 0.8236421
152920 0.8021427
152930 0.7876909
152940 0.7937405
152950 0.7998164
152960 0.7945008
152970 0.7828413
152980 0.7786958
152990 0.7860876
153000 0.7798199
153010 0.7850832
153020 0.7832038
153030 0.8030466
153040 0.8063197
153050 0.8057061
153060 0.7962661
153070 0.8014381
153080 0.7972618
153090 0.8012029
153100 0.8035026
153110 0.8163867
153120 0.8148383
153130 0.8141527
153140 0.8204414
153150 0.8133095
153160 0.8105977
153170 0.7929044
153180 0.7880023
153190 0.7779025
153200 0.7806223
153210 0.7951086
153220 0.7963511
153230 0.7978114
153240 0.797376
153250 0.8134878
153260 0.806083
153270 0.7893932
153280 0.8057169
153290 0.8026274
153300 0.7976201
153310 0.813773
153320 0.800876
153330 0.7979864
153340 0.8051038
153350 0.799391
153360 0.7905605
153370 0.7979378
153380 0.7995381
153390 0.7960876
153400 0.7996308
153410 0.8195964
153420 0.8157892
153430 0.8114009
153440 0.8079799
153450 0.8036941
153460 0.8102288
153470 0.8110423
153480 0.800279
153490 0.8033425
153500 0.8021936
153510 0.7919559
153520 0.7839819
153530 0.7886676
153540 0.7935654
153550 0.7883629
153560 0.7958184
153570 0.7933862
153580 0.7807856
153590 0.7855877
153600 0.7866801
153610 0.7872941
153620 0.7855876
153630 0.7798887
153640 0.7862953
153650 0.8044664
153660 0.8030152
153670 0.7953374
153680 0.7962867
153690 0.7713161
153700 0.7704595
153710 0.7668076
153720 0.7859434
153730 0.7825579
153740 0.7847772
153750 0.7740902
153760 0.7911752
153770 0.7849227
153780 0.7736038
153790 0.7688178
153800 0.7825264
153810 0.758676
153820 0.7626405
153830 0.7611347
153840 0.7686186
153850 0.7542086
153860 0.7763316
153870 0.7705599
153880 0.7792636
153890 0.7831535
153900 0.787076
153910 0.7705914
153920 0.7637809
153930 0.7624941
153940 0.7686352
153950 0.7697797
153960 0.774195
153970 0.7690549
153980 0.7766868
153990 0.763457
154000 0.7816734
154010 0.7749656
154020 0.78327
154030 0.7707077
154040 0.7817906
154050 0.7589435
154060 0.7569599
154070 0.7650936
154080 0.7591491
154090 0.7721587
154100 0.7691712
154110 0.7756036
154120 0.7668058
154130 0.7630076
154140 0.7652081
154150 0.7647986
154160 0.77587
154170 0.7738882
154180 0.7586023
154190 0.7540517
154200 0.7713763
154210 0.7642348
154220 0.7711688
154230 0.7817781
154240 0.769041
154250 0.7672491
154260 0.7626481
154270 0.7546586
154280 0.772675
154290 0.7684716
154300 0.7587515
154310 0.7479287
154320 0.7633957
154330 0.7815644
154340 0.7827983
154350 0.7886236
154360 0.7807574
154370 0.7575352
154380 0.7545569
154390 0.7761351
154400 0.7700651
154410 0.7759804
154420 0.7687166
154430 0.7719024
154440 0.7639185
154450 0.7676461
154460 0.7660898
154470 0.7682957
154480 0.7708367
154490 0.7625263
154500 0.76795
154510 0.7721463
154520 0.7669938
154530 0.7717481
154540 0.7772419
154550 0.7725841
154560 0.7960533
154570 0.8101721
154580 0.7944807
154590 0.7818472
154600 0.7868716
154610 0.7954223
154620 0.7805433
154630 0.7745095
154640 0.7804338
154650 0.7725433
154660 0.7762692
154670 0.7811799
154680 0.774139
154690 0.7801844
154700 0.7751155
154710 0.7877254
154720 0.7920258
154730 0.789818
154740 0.7740946
154750 0.7718606
154760 0.7607501
154770 0.7491519
154780 0.7494186
154790 0.7524837
154800 0.7562444
154810 0.7510976
154820 0.7519329
154830 0.7595983
154840 0.757935
154850 0.7515168
154860 0.7518224
154870 0.7473726
154880 0.7584361
154890 0.7535462
154900 0.7534433
154910 0.7464556
154920 0.7483842
154930 0.7676194
154940 0.7635313
154950 0.7678336
154960 0.7772099
154970 0.7818528
154980 0.7712755
154990 0.7694712
155000 0.7731468
155010 0.7724667
155020 0.7639488
155030 0.7604923
155040 0.7577818
155050 0.7559881
155060 0.7562527
155070 0.7735408
155080 0.769969
155090 0.7724224
155100 0.7693602
155110 0.7695574
155120 0.7688752
155130 0.7795001
155140 0.7726498
155150 0.7712793
155160 0.760796
155170 0.7674678
155180 0.7802166
155190 0.7876365
155200 0.7831994
155210 0.7769965
155220 0.7660896
155230 0.7773318
155240 0.771245
155250 0.7679107
155260 0.7723445
155270 0.7763675
155280 0.7721074
155290 0.7662618
155300 0.7652721
155310 0.761066
155320 0.7696565
155330 0.7731232
155340 0.7689116
155350 0.7704675
155360 0.7825853
155370 0.7768463
155380 0.7730423
155390 0.7662128
155400 0.7713763
155410 0.7627096
155420 0.7797511
155430 0.7779252
155440 0.7817506
155450 0.7824577
155460 0.7889487
155470 0.7883679
155480 0.7899446
155490 0.8017848
155500 0.781736
155510 0.7745789
155520 0.7637199
155530 0.7857922
155540 0.7833275
155550 0.7812811
155560 0.7826703
155570 0.7903196
155580 0.7767498
155590 0.7757819
155600 0.7745743
155610 0.7849515
155620 0.7939356
155630 0.7878498
155640 0.8042666
155650 0.7882105
155660 0.779426
155670 0.78096
155680 0.7854553
155690 0.7762832
155700 0.7640015
155710 0.7589042
155720 0.7588124
155730 0.7549932
155740 0.7612522
155750 0.7675326
155760 0.7785921
155770 0.7739926
155780 0.7659498
155790 0.7798694
155800 0.7795517
155810 0.7732147
155820 0.7706751
155830 0.7717904
155840 0.7751329
155850 0.7791351
155860 0.7815682
155870 0.7742747
155880 0.7739451
155890 0.7786124
155900 0.775002
155910 0.7840457
155920 0.7963789
155930 0.8047116
155940 0.795273
155950 0.7944179
155960 0.7840559
155970 0.7692766
155980 0.7823144
155990 0.7820243
156000 0.7916194
156010 0.7615626
156020 0.7816755
156030 0.7716367
156040 0.7718733
156050 0.7782907
156060 0.777483
156070 0.7667152
156080 0.7716303
156090 0.7768361
156100 0.7847146
156110 0.788774
156120 0.7811002
156130 0.7757646
156140 0.7647145
156150 0.7564319
156160 0.7724903
156170 0.7737932
156180 0.7763042
156190 0.7608697
156200 0.7700762
156210 0.7623242
156220 0.7668762
156230 0.7652222
156240 0.7719105
156250 0.7746435
156260 0.7713499
156270 0.7577338
156280 0.7683086
156290 0.7774748
156300 0.778881
156310 0.7691387
156320 0.7771697
156330 0.7702535
156340 0.7819844
156350 0.7745323
156360 0.7678671
156370 0.7670263
156380 0.7697449
156390 0.7691733
156400 0.7785355
156410 0.7913349
156420 0.7841133
156430 0.781638
156440 0.7824634
156450 0.7759718
156460 0.771768
156470 0.7761839
156480 0.7700371
156490 0.7654049
156500 0.7716718
156510 0.7738122
156520 0.7750121
156530 0.7855379
156540 0.771476
156550 0.7818534
156560 0.7706785
156570 0.7684741
156580 0.7729956
156590 0.7708252
156600 0.7754078
156610 0.7817513
156620 0.77995
156630 0.7894428
156640 0.7919464
156650 0.7848151
156660 0.7820002
156670 0.7796358
156680 0.7881942
156690 0.7695003
156700 0.7727736
156710 0.7694172
156720 0.7717283
156730 0.7703584
156740 0.7837194
156750 0.7739131
156760 0.7893255
156770 0.7980897
156780 0.786387
156790 0.7838229
156800 0.7879426
156810 0.778402
156820 0.7922424
156830 0.7821952
156840 0.7796661
156850 0.7997227
156860 0.8127942
156870 0.8084127
156880 0.8020886
156890 0.7957905
156900 0.8013834
156910 0.7849054
156920 0.7848591
156930 0.784716
156940 0.7663593
156950 0.7784675
156960 0.7909749
156970 0.7884279
156980 0.7833647
156990 0.787799
157000 0.7865021
157010 0.7879273
157020 0.7790629
157030 0.7840115
157040 0.7780742
157050 0.7835419
157060 0.7794604
157070 0.7770234
157080 0.7784982
157090 0.7807934
157100 0.7711258
157110 0.7856219
157120 0.7866907
157130 0.7882323
157140 0.7866957
157150 0.7983898
157160 0.7983819
157170 0.7956871
157180 0.7846655
157190 0.7832525
157200 0.7765271
157210 0.7773463
157220 0.7602476
157230 0.7590614
157240 0.7597376
157250 0.7676171
157260 0.764116
157270 0.7607303
157280 0.7539821
157290 0.7590925
157300 0.7540088
157310 0.7592653
157320 0.7477925
157330 0.7440299
157340 0.7490845
157350 0.756456
157360 0.7574646
157370 0.761354
157380 0.7727597
157390 0.7656295
157400 0.7690048
157410 0.7741338
157420 0.7727394
157430 0.7613053
157440 0.7632698
157450 0.7611126
157460 0.7570556
157470 0.776329
157480 0.7730685
157490 0.7653822
157500 0.7739233
157510 0.7699758
157520 0.7778701
157530 0.7867153
157540 0.7849938
157550 0.7696207
157560 0.7570653
157570 0.7529562
157580 0.7540238
157590 0.7626787
157600 0.7607135
157610 0.7680839
157620 0.7677569
157630 0.7610401
157640 0.7507902
157650 0.744709
157660 0.7533324
157670 0.7455818
157680 0.7497244
157690 0.7531897
157700 0.7582257
157710 0.751435
157720 0.7596559
157730 0.7680946
157740 0.7600898
157750 0.756037
157760 0.7677701
157770 0.769218
157780 0.7651442
157790 0.7573649
157800 0.7678559
157810 0.7620846
157820 0.7558552
157830 0.7534267
157840 0.7480467
157850 0.7528063
157860 0.756933
157870 0.7627385
157880 0.7720271
157890 0.7649888
157900 0.7605433
157910 0.7707573
157920 0.7688736
157930 0.7711849
157940 0.7726851
157950 0.7759523
157960 0.7725003
157970 0.7728608
157980 0.7658841
157990 0.7641737
158000 0.7565588
158010 0.7660334
158020 0.7655106
158030 0.7696548
158040 0.7611728
158050 0.7801775
158060 0.7653229
158070 0.7657423
158080 0.7633682
158090 0.7664664
158100 0.7596031
158110 0.7639711
158120 0.7604207
158130 0.7619896
158140 0.7551056
158150 0.756604
158160 0.7572027
158170 0.7596956
158180 0.7682564
158190 0.7726873
158200 0.7583368
158210 0.7622172
158220 0.7806857
158230 0.7725906
158240 0.7763411
158250 0.7830074
158260 0.776345
158270 0.7827078
158280 0.7932232
158290 0.8058819
158300 0.7946058
158310 0.7900363
158320 0.7873095
158330 0.7926683
158340 0.8046446
158350 0.8026079
158360 0.7829494
158370 0.7825359
158380 0.7787735
158390 0.786593
158400 0.7906381
158410 0.8030458
158420 0.8022305
158430 0.8032138
158440 0.806322
158450 0.8112454
158460 0.7980297
158470 0.8006936
158480 0.7921619
158490 0.7954035
158500 0.8024432
158510 0.8158869
158520 0.8164753
158530 0.8187538
158540 0.8184569
158550 0.8116489
158560 0.8107857
158570 0.8124483
158580 0.8083015
158590 0.7931231
158600 0.793185
158610 0.789418
158620 0.8049526
158630 0.7942154
158640 0.8017424
158650 0.7983811
158660 0.7906376
158670 0.7769517
158680 0.7658299
158690 0.7665535
158700 0.7788808
158710 0.7820951
158720 0.7816225
158730 0.7726803
158740 0.7783696
158750 0.7849853
158760 0.7870553
158770 0.7854189
158780 0.7815553
158790 0.7982147
158800 0.8003038
158810 0.802906
158820 0.8075681
158830 0.8059791
158840 0.7951388
158850 0.7918186
158860 0.7855979
158870 0.799517
158880 0.7983301
158890 0.7810022
158900 0.772554
158910 0.7741338
158920 0.787977
158930 0.7847084
158940 0.7904519
158950 0.7833052
158960 0.7826425
158970 0.7788898
158980 0.786567
158990 0.7876791
159000 0.7840905
159010 0.7873086
159020 0.784269
159030 0.7846842
159040 0.7839829
159050 0.7917296
159060 0.7858928
159070 0.7818993
159080 0.7830236
159090 0.7820713
159100 0.7859154
159110 0.7838979
159120 0.7805196
159130 0.7756954
159140 0.7822992
159150 0.787063
159160 0.7882925
159170 0.7816285
159180 0.7919961
159190 0.7944767
159200 0.7926123
159210 0.7767674
159220 0.7908651
159230 0.789277
159240 0.7917524
159250 0.7779858
159260 0.789316
159270 0.7961226
159280 0.81604
159290 0.8076604
159300 0.8054344
159310 0.8055555
159320 0.8030598
159330 0.7906774
159340 0.7782611
159350 0.781117
159360 0.785949
159370 0.7927178
159380 0.7820428
159390 0.7698722
159400 0.7867919
159410 0.790312
159420 0.7881703
159430 0.8017423
159440 0.8028484
159450 0.7998847
159460 0.7854595
159470 0.7854489
159480 0.7925866
159490 0.7876531
159500 0.8020663
159510 0.8029226
159520 0.784715
159530 0.7863572
159540 0.8006541
159550 0.8005116
159560 0.7964159
159570 0.8081456
159580 0.8053781
159590 0.7930647
159600 0.7915476
159610 0.798662
159620 0.7857689
159630 0.803396
159640 0.8036656
159650 0.7998414
159660 0.8014651
159670 0.7981331
159680 0.7958459
159690 0.7953236
159700 0.8046992
159710 0.7970508
159720 0.8040839
159730 0.7956749
159740 0.8022499
159750 0.8051513
159760 0.8033851
159770 0.7991065
159780 0.7849935
159790 0.7794089
159800 0.778072
159810 0.7793677
159820 0.7741567
159830 0.783896
159840 0.7869577
159850 0.7841664
159860 0.7890979
159870 0.7868966
159880 0.7840152
159890 0.7855918
159900 0.7863937
159910 0.7779269
159920 0.7877748
159930 0.7883912
159940 0.7722312
159950 0.7736036
159960 0.7803665
159970 0.7848523
159980 0.7804612
159990 0.7968242
160000 0.7833882
160010 0.7793449
160020 0.7643254
160030 0.7635658
160040 0.7656095
160050 0.7641745
160060 0.7740639
160070 0.7964395
160080 0.8034486
160090 0.8120988
160100 0.7853683
160110 0.7833301
160120 0.7888633
160130 0.7725258
160140 0.7832096
160150 0.7897841
160160 0.7899926
160170 0.7901533
160180 0.7890814
160190 0.7878337
160200 0.7825671
160210 0.7732544
160220 0.7695337
160230 0.779909
160240 0.7768598
160250 0.7795256
160260 0.7716402
160270 0.784554
160280 0.7742947
160290 0.7675181
160300 0.7793015
160310 0.7758623
160320 0.7681008
160330 0.7721056
160340 0.7610123
160350 0.7593199
160360 0.7523998
160370 0.7591491
160380 0.7674479
160390 0.7614447
160400 0.7466803
160410 0.7573318
160420 0.7602435
160430 0.758365
160440 0.7662368
160450 0.7770021
160460 0.7695541
160470 0.7548665
160480 0.7663829
160490 0.7675931
160500 0.7723372
160510 0.771268
160520 0.7744874
160530 0.7678989
160540 0.7734528
160550 0.7851768
160560 0.7814723
160570 0.7829475
160580 0.8020588
160590 0.818477
160600 0.8218293
160610 0.8196822
160620 0.8173349
160630 0.803538
160640 0.7954811
160650 0.8130754
160660 0.8056327
160670 0.8050418
160680 0.7977926
160690 0.7801261
160700 0.7747391
160710 0.7857265
160720 0.7796369
160730 0.779331
160740 0.7806659
160750 0.7755498
160760 0.7627047
160770 0.7593938
160780 0.7742074
160790 0.7871453
160800 0.7735329
160810 0.7752023
160820 0.7785994
160830 0.7795417
160840 0.7733372
160850 0.7805665
160860 0.7736962
160870 0.7741278
160880 0.78089
160890 0.7684848
160900 0.7623013
160910 0.7717416
160920 0.7693262
160930 0.7813958
160940 0.7831316
160950 0.7839762
160960 0.7848454
160970 0.7929658
160980 0.8043403
160990 0.7957594
161000 0.8073741
161010 0.8127257
161020 0.8055937
161030 0.8188018
161040 0.8083814
161050 0.8024932
161060 0.8017113
161070 0.7874848
161080 0.7899622
161090 0.7805045
161100 0.7819952
161110 0.7819337
161120 0.7717651
161130 0.77117
161140 0.7618915
161150 0.768894
161160 0.764917
161170 0.7648996
161180 0.7739288
161190 0.7760739
161200 0.7686945
161210 0.7610701
161220 0.7597045
161230 0.7749467
161240 0.7753151
161250 0.7796355
161260 0.7828414
161270 0.783237
161280 0.7898612
161290 0.7924518
161300 0.7949701
161310 0.7819354
161320 0.787521
161330 0.7792665
161340 0.7772617
161350 0.78587
161360 0.761198
161370 0.763356
161380 0.7778159
161390 0.7918954
161400 0.8066941
161410 0.7965207
161420 0.7778563
161430 0.7759593
161440 0.7685838
161450 0.7794998
161460 0.7797301
161470 0.777424
161480 0.772051
161490 0.7710865
161500 0.7714131
161510 0.7786193
161520 0.7996574
161530 0.7865712
161540 0.7831663
161550 0.7745103
161560 0.7852864
161570 0.7953667
161580 0.7828436
161590 0.785894
161600 0.7845711
161610 0.7826984
161620 0.7705109
161630 0.7802374
161640 0.7811075
161650 0.7698588
161660 0.7624109
161670 0.7788156
161680 0.7893583
161690 0.7792885
161700 0.7798349
161710 0.7897527
161720 0.7925805
161730 0.7885765
161740 0.7929246
161750 0.7861637
161760 0.7749431
161770 0.7880468
161780 0.7832916
161790 0.7855612
161800 0.7811403
161810 0.7768937
161820 0.7863685
161830 0.7901005
161840 0.7885211
161850 0.7858795
161860 0.7722623
161870 0.7765338
161880 0.778392
161890 0.7783915
161900 0.7866286
161910 0.7933285
161920 0.7882178
161930 0.7864707
161940 0.7947003
161950 0.795561
161960 0.7889655
161970 0.8016526
161980 0.8033765
161990 0.8030518
162000 0.7952933
162010 0.7958905
162020 0.7899991
162030 0.8089725
162040 0.8007348
162050 0.7967906
162060 0.7910439
162070 0.798672
162080 0.7975829
162090 0.7839112
162100 0.7849972
162110 0.7979939
162120 0.7842154
162130 0.7785783
162140 0.7794641
162150 0.7852313
162160 0.7881282
162170 0.7934212
162180 0.7962362
162190 0.7735947
162200 0.7920248
162210 0.7838337
162220 0.7876407
162230 0.795015
162240 0.7949423
162250 0.7944945
162260 0.7931864
162270 0.7969658
162280 0.8025716
162290 0.7992256
162300 0.7962365
162310 0.802976
162320 0.8153476
162330 0.8170889
162340 0.8166717
162350 0.8247185
162360 0.81265
162370 0.8049902
162380 0.8108645
162390 0.8116721
162400 0.8112022
162410 0.8157355
162420 0.8083498
162430 0.8040751
162440 0.79109
162450 0.7991994
162460 0.7948858
162470 0.7962329
162480 0.7926183
162490 0.7934247
162500 0.7863997
162510 0.7820055
162520 0.7837604
162530 0.7853446
162540 0.7898479
162550 0.7909979
162560 0.7854477
162570 0.7919161
162580 0.794609
162590 0.7802916
162600 0.7763109
162610 0.7931859
162620 0.7886954
162630 0.7878796
162640 0.7895796
162650 0.7864523
162660 0.7744417
162670 0.7739977
162680 0.7711754
162690 0.7753695
162700 0.7786172
162710 0.782841
162720 0.7740058
162730 0.7734285
162740 0.7672096
162750 0.7659064
162760 0.765951
162770 0.7674614
162780 0.7696699
162790 0.7771064
162800 0.7828576
162810 0.7759565
162820 0.768029
162830 0.7686759
162840 0.7775876
162850 0.7751111
162860 0.7834777
162870 0.7821809
162880 0.7883599
162890 0.7742985
162900 0.7913644
162910 0.7728329
162920 0.7745756
162930 0.7828825
162940 0.7994802
162950 0.8133448
162960 0.8089759
162970 0.8019155
162980 0.7873824
162990 0.7831467
163000 0.7966022
163010 0.7824842
163020 0.7930655
163030 0.8047706
163040 0.7960406
163050 0.7800046
163060 0.7717483
163070 0.768602
163080 0.7660192
163090 0.7814311
163100 0.8005334
163110 0.7982291
163120 0.8045291
163130 0.8131653
163140 0.7974472
163150 0.7995314
163160 0.7990075
163170 0.8021876
163180 0.7962168
163190 0.7933962
163200 0.7945256
163210 0.7925465
163220 0.777245
163230 0.7896603
163240 0.7929046
163250 0.7872104
163260 0.7879954
163270 0.7947991
163280 0.8037798
163290 0.7987901
163300 0.7928792
163310 0.7895847
163320 0.7829388
163330 0.7835373
163340 0.7935247
163350 0.7922598
163360 0.7929676
163370 0.7991193
163380 0.8010109
163390 0.7928734
163400 0.795504
163410 0.8048196
163420 0.8020949
163430 0.8122978
163440 0.8199181
163450 0.8143767
163460 0.8095899
163470 0.8123271
163480 0.8076491
163490 0.8046149
163500 0.7874991
163510 0.8046958
163520 0.8053291
163530 0.8100795
163540 0.7950027
163550 0.7975107
163560 0.7896754
163570 0.79118
163580 0.7938241
163590 0.7887365
163600 0.7793071
163610 0.7852383
163620 0.7898272
163630 0.7896112
163640 0.7850839
163650 0.7870981
163660 0.7953717
163670 0.7937164
163680 0.791777
163690 0.7857356
163700 0.7785352
163710 0.765918
163720 0.7931945
163730 0.7790958
163740 0.786305
163750 0.7880288
163760 0.7928047
163770 0.7844964
163780 0.768029
163790 0.7745647
163800 0.7830157
163810 0.7905866
163820 0.8009473
163830 0.8024453
163840 0.8049536
163850 0.7941526
163860 0.8092007
163870 0.7899877
163880 0.7974203
163890 0.7900206
163900 0.80694
163910 0.8031902
163920 0.8106717
163930 0.8142378
163940 0.8097115
163950 0.7984957
163960 0.8013833
163970 0.7860997
163980 0.791369
163990 0.7871995
164000 0.8016079
164010 0.7964292
164020 0.8007143
164030 0.8175607
164040 0.8163809
164050 0.8188513
164060 0.8129126
164070 0.8026206
164080 0.8001056
164090 0.7907247
164100 0.7934743
164110 0.7819587
164120 0.793255
164130 0.782209
164140 0.7764691
164150 0.7813534
164160 0.7989686
164170 0.8034056
164180 0.7977095
164190 0.7988803
164200 0.800505
164210 0.7943833
164220 0.7959162
164230 0.8170725
164240 0.8084553
164250 0.7994915
164260 0.8170758
164270 0.8141215
164280 0.8109857
164290 0.8075767
164300 0.808611
164310 0.8082808
164320 0.7935753
164330 0.7915393
164340 0.8003495
164350 0.7953855
164360 0.7889893
164370 0.7875755
164380 0.7940906
164390 0.7881293
164400 0.8029938
164410 0.7962256
164420 0.7900871
164430 0.8014406
164440 0.7879019
164450 0.782519
164460 0.779131
164470 0.7892927
164480 0.7780286
164490 0.7789526
164500 0.7950339
164510 0.7957853
164520 0.7947166
164530 0.8036885
164540 0.8089432
164550 0.8123291
164560 0.7912031
164570 0.7946505
164580 0.8078317
164590 0.7959866
164600 0.7946146
164610 0.8003356
164620 0.8043371
164630 0.8034117
164640 0.8012646
164650 0.7985325
164660 0.7934461
164670 0.7964045
164680 0.7949722
164690 0.8040163
164700 0.7914468
164710 0.7959064
164720 0.7888609
164730 0.7952666
164740 0.8041083
164750 0.8226244
164760 0.8231865
164770 0.803989
164780 0.7921316
164790 0.8041711
164800 0.8089425
164810 0.7999588
164820 0.8085058
164830 0.8041072
164840 0.8029434
164850 0.8107354
164860 0.8064647
164870 0.8140154
164880 0.8091494
164890 0.8212879
164900 0.8198275
164910 0.8080462
164920 0.8009713
164930 0.8045484
164940 0.8196124
164950 0.8137568
164960 0.8122913
164970 0.8018158
164980 0.8019435
164990 0.7849565
165000 0.7878647
165010 0.7806756
165020 0.7846374
165030 0.786512
165040 0.8031998
165050 0.8023722
165060 0.7975795
165070 0.8254389
165080 0.8182255
165090 0.8100479
165100 0.7973315
165110 0.7945406
165120 0.7860507
165130 0.8038815
165140 0.80364
165150 0.8217363
165160 0.8099105
165170 0.8059791
165180 0.8056787
165190 0.8089
165200 0.79849
165210 0.7952509
165220 0.8130384
165230 0.8189264
165240 0.8142737
165250 0.80136
165260 0.8060043
165270 0.8108002
165280 0.8043554
165290 0.8149451
165300 0.8146426
165310 0.809544
165320 0.8018193
165330 0.8086571
165340 0.8019696
165350 0.8182351
165360 0.8066041
165370 0.7934364
165380 0.7934482
165390 0.7891889
165400 0.7946264
165410 0.8039921
165420 0.8154773
165430 0.7975861
165440 0.7940266
165450 0.7966051
165460 0.7907734
165470 0.7794306
165480 0.791908
165490 0.7920338
165500 0.7959105
165510 0.8128096
165520 0.8107277
165530 0.8128041
165540 0.7957647
165550 0.7920045
165560 0.7860235
165570 0.7848701
165580 0.7769759
165590 0.7789009
165600 0.7819501
165610 0.7931843
165620 0.7801074
165630 0.7656288
165640 0.7764228
165650 0.7701216
165660 0.7768328
165670 0.7855422
165680 0.791966
165690 0.7843356
165700 0.7831687
165710 0.7748677
165720 0.7677096
165730 0.7714487
165740 0.774474
165750 0.7759941
165760 0.7756405
165770 0.7854397
165780 0.7712128
165790 0.758073
165800 0.7697863
165810 0.7628579
165820 0.7623001
165830 0.7698727
165840 0.7712194
165850 0.7794169
165860 0.7749952
165870 0.7710185
165880 0.7858868
165890 0.7785843
165900 0.7793902
165910 0.7800133
165920 0.783887
165930 0.7743409
165940 0.763772
165950 0.7730969
165960 0.7802649
165970 0.7739473
165980 0.7857866
165990 0.7894864
166000 0.7939152
166010 0.7994058
166020 0.7955443
166030 0.8017471
166040 0.7940566
166050 0.7823915
166060 0.7839913
166070 0.7824498
166080 0.7929372
166090 0.7938074
166100 0.794429
166110 0.806353
166120 0.8157991
166130 0.8082941
166140 0.8058538
166150 0.8064249
166160 0.8068103
166170 0.7990592
166180 0.7956698
166190 0.8039792
166200 0.803626
166210 0.8018257
166220 0.8030079
166230 0.8005875
166240 0.8169298
166250 0.8074157
166260 0.8089836
166270 0.8068351
166280 0.8085156
166290 0.8052093
166300 0.8004096
166310 0.8043048
166320 0.8019173
166330 0.7928309
166340 0.7869531
166350 0.7768033
166360 0.7691192
166370 0.7822309
166380 0.7913404
166390 0.77554
166400 0.7861907
166410 0.7900605
166420 0.7857091
166430 0.7794839
166440 0.7881154
166450 0.782841
166460 0.7778763
166470 0.7723156
166480 0.7757729
166490 0.7780644
166500 0.7770761
166510 0.7947762
166520 0.7833885
166530 0.7692391
166540 0.7728257
166550 0.7939678
166560 0.8042122
166570 0.7887499
166580 0.7937945
166590 0.7826723
166600 0.7996598
166610 0.7909542
166620 0.7908502
166630 0.7921596
166640 0.7901034
166650 0.7931519
166660 0.7829144
166670 0.7711022
166680 0.7801214
166690 0.785809
166700 0.7889891
166710 0.7816828
166720 0.7892547
166730 0.7823994
166740 0.7893116
166750 0.7922616
166760 0.7895773
166770 0.7915991
166780 0.790861
166790 0.782989
166800 0.7695758
166810 0.7917748
166820 0.7845249
166830 0.7921775
166840 0.7987383
166850 0.8027228
166860 0.7865968
166870 0.787219
166880 0.7750069
166890 0.7656714
166900 0.7753534
166910 0.7893752
166920 0.7890418
166930 0.7815979
166940 0.7892565
166950 0.7922407
166960 0.7961603
166970 0.7914394
166980 0.7799768
166990 0.7850466
167000 0.7919728
167010 0.7808377
167020 0.7839379
167030 0.7807698
167040 0.7744971
167050 0.775162
167060 0.79444
167070 0.7995553
167080 0.7890055
167090 0.7800887
167100 0.7835054
167110 0.7916624
167120 0.7941815
167130 0.8037266
167140 0.8084697
167150 0.8058527
167160 0.8063308
167170 0.8034923
167180 0.8054088
167190 0.7993866
167200 0.7996695
167210 0.8025044
167220 0.8082594
167230 0.7990924
167240 0.7976196
167250 0.8002334
167260 0.7883465
167270 0.7913785
167280 0.8012244
167290 0.8133867
167300 0.8004297
167310 0.7888308
167320 0.7951766
167330 0.8079984
167340 0.7836941
167350 0.7883928
167360 0.7786467
167370 0.7863587
167380 0.7889097
167390 0.7983717
167400 0.7945234
167410 0.798863
167420 0.799463
167430 0.7908126
167440 0.7858778
167450 0.7846485
167460 0.8002558
167470 0.783183
167480 0.7741117
167490 0.7816322
167500 0.7835809
167510 0.7879183
167520 0.7928569
167530 0.79365
167540 0.7857143
167550 0.7796758
167560 0.7837256
167570 0.7877129
167580 0.7826824
167590 0.7815012
167600 0.7894624
167610 0.7829086
167620 0.775075
167630 0.7858146
167640 0.7841402
167650 0.7798083
167660 0.7862614
167670 0.7876064
167680 0.7936169
167690 0.7953802
167700 0.798763
167710 0.7750013
167720 0.778893
167730 0.7866024
167740 0.7948205
167750 0.7869202
167760 0.7850365
167770 0.7823026
167780 0.7772229
167790 0.771298
167800 0.76818
167810 0.7925578
167820 0.7956828
167830 0.7899411
167840 0.7807713
167850 0.7848308
167860 0.7926329
167870 0.7698014
167880 0.7700191
167890 0.7761393
167900 0.7720703
167910 0.7808883
167920 0.7897507
167930 0.8055131
167940 0.8017484
167950 0.7914362
167960 0.802637
167970 0.7935291
167980 0.7849073
167990 0.7870474
168000 0.8004597
168010 0.7954568
168020 0.7945292
168030 0.7973985
168040 0.7985763
168050 0.7908121
168060 0.8011397
168070 0.8036761
168080 0.8196987
168090 0.8044139
168100 0.796161
168110 0.8010192
168120 0.7917554
168130 0.7904078
168140 0.8040224
168150 0.7923219
168160 0.8030896
168170 0.8153074
168180 0.8068464
168190 0.8032571
168200 0.8003714
168210 0.8023459
168220 0.811207
168230 0.7958601
168240 0.7939713
168250 0.8076172
168260 0.8070816
168270 0.8067237
168280 0.8063335
168290 0.7982808
168300 0.7979268
168310 0.7984238
168320 0.8003917
168330 0.8235757
168340 0.8043721
168350 0.7970093
168360 0.7916335
168370 0.7909566
168380 0.792578
168390 0.7913681
168400 0.7945791
168410 0.7840308
168420 0.7946125
168430 0.788969
168440 0.7869776
168450 0.7925478
168460 0.7882809
168470 0.7842287
168480 0.7766252
168490 0.793051
168500 0.8071145
168510 0.8078352
168520 0.7926985
168530 0.8068884
168540 0.8163429
168550 0.8056052
168560 0.8027906
168570 0.803865
168580 0.8069258
168590 0.8310583
168600 0.8118514
168610 0.8124132
168620 0.7997443
168630 0.7893798
168640 0.8016865
168650 0.798041
168660 0.7984703
168670 0.8063234
168680 0.8057255
168690 0.8047795
168700 0.8057479
168710 0.8042999
168720 0.8095376
168730 0.8108713
168740 0.8089411
168750 0.7977194
168760 0.7962818
168770 0.7952113
168780 0.7847502
168790 0.797753
168800 0.7915152
168810 0.786217
168820 0.7992687
168830 0.8063115
168840 0.8091285
168850 0.7980667
168860 0.7884264
168870 0.7968464
168880 0.7887336
168890 0.7890079
168900 0.7949804
168910 0.794888
168920 0.8022453
168930 0.8013478
168940 0.808928
168950 0.8066839
168960 0.8054804
168970 0.7943765
168980 0.7952121
168990 0.8002611
169000 0.7969692
169010 0.7886143
169020 0.794512
169030 0.7878405
169040 0.7997628
169050 0.7948428
169060 0.7898586
169070 0.7973843
169080 0.7920251
169090 0.7916122
169100 0.7938982
169110 0.7941973
169120 0.778603
169130 0.7777308
169140 0.7766187
169150 0.785048
169160 0.786013
169170 0.7745191
169180 0.7730566
169190 0.7842268
169200 0.7842584
169210 0.7824007
169220 0.7751105
169230 0.7721096
169240 0.7840911
169250 0.7835351
169260 0.7843145
169270 0.783086
169280 0.7941762
169290 0.7894787
169300 0.7882769
169310 0.790458
169320 0.7910337
169330 0.7922588
169340 0.7758714
169350 0.778121
169360 0.7883698
169370 0.7885417
169380 0.8025522
169390 0.7941196
169400 0.799156
169410 0.8077445
169420 0.8051983
169430 0.7961443
169440 0.8067355
169450 0.7917853
169460 0.7826396
169470 0.7853388
169480 0.7992285
169490 0.8037292
169500 0.7959777
169510 0.7960749
169520 0.7865316
169530 0.7999973
169540 0.794671
169550 0.798455
169560 0.808696
169570 0.7810564
169580 0.7784103
169590 0.7886958
169600 0.7963464
169610 0.7876427
169620 0.7852927
169630 0.7991057
169640 0.8016127
169650 0.7874726
169660 0.7807682
169670 0.7873948
169680 0.7845714
169690 0.794282
169700 0.7775889
169710 0.775717
169720 0.7800452
169730 0.7768061
169740 0.7857258
169750 0.7833858
169760 0.787585
169770 0.7905803
169780 0.791616
169790 0.7967319
169800 0.8087488
169810 0.8112587
169820 0.7902434
169830 0.7847819
169840 0.788395
169850 0.7916257
169860 0.799134
169870 0.8133745
169880 0.8158153
169890 0.8081763
169900 0.8124874
169910 0.8097475
169920 0.8108944
169930 0.8009431
169940 0.8217337
169950 0.800148
169960 0.795954
169970 0.8028355
169980 0.8095781
169990 0.8072831
170000 0.8078425
170010 0.8009576
170020 0.7965676
170030 0.7933283
170040 0.8021519
170050 0.7993266
170060 0.7828705
170070 0.7903153
170080 0.7906615
170090 0.7916086
170100 0.7973114
170110 0.7997376
170120 0.8036996
170130 0.7918863
170140 0.7833021
170150 0.7873286
170160 0.7804559
170170 0.7834349
170180 0.7942216
170190 0.7970389
170200 0.7922129
170210 0.7990603
170220 0.7981631
170230 0.8100067
170240 0.8098833
170250 0.8215966
170260 0.8190669
170270 0.8089443
170280 0.8055205
170290 0.7954605
170300 0.7900649
170310 0.8059174
170320 0.8029418
170330 0.807425
170340 0.796124
170350 0.7880013
170360 0.7774038
170370 0.7919154
170380 0.7976601
170390 0.8169814
170400 0.8245948
170410 0.8251263
170420 0.8070986
170430 0.8091027
170440 0.8171247
170450 0.8245252
170460 0.8253923
170470 0.8168166
170480 0.8093947
170490 0.8023601
170500 0.805923
170510 0.8220042
170520 0.8282856
170530 0.7992266
170540 0.7945839
170550 0.7984717
170560 0.8142763
170570 0.8071979
170580 0.8125484
170590 0.8056498
170600 0.8033097
170610 0.7985381
170620 0.7888485
170630 0.8031072
170640 0.7999166
170650 0.8024172
170660 0.7953539
170670 0.7986715
170680 0.8164906
170690 0.8147284
170700 0.8054062
170710 0.8177255
170720 0.819262
170730 0.8174284
170740 0.8130638
170750 0.8030088
170760 0.8175459
170770 0.8129099
170780 0.8100233
170790 0.8118463
170800 0.8053204
170810 0.8125021
170820 0.8199547
170830 0.8216131
170840 0.8075975
170850 0.8181915
170860 0.8100485
170870 0.803731
170880 0.7976245
170890 0.7906293
170900 0.8018833
170910 0.8000634
170920 0.803005
170930 0.8044204
170940 0.8111717
170950 0.8099415
170960 0.8098202
170970 0.8124941
170980 0.8056774
170990 0.8030238
171000 0.7924131
171010 0.7983922
171020 0.8020478
171030 0.7998346
171040 0.7982058
171050 0.7937433
171060 0.7923265
171070 0.7984373
171080 0.7793205
171090 0.8043691
171100 0.8035456
171110 0.8100945
171120 0.7940902
171130 0.7747613
171140 0.7687154
171150 0.7726566
171160 0.7734696
171170 0.781947
171180 0.7731862
171190 0.7761385
171200 0.7683097
171210 0.7765475
171220 0.7708538
171230 0.7713034
171240 0.7792681
171250 0.765799
171260 0.7716695
171270 0.7877896
171280 0.7956052
171290 0.8159097
171300 0.8154349
171310 0.8174995
171320 0.8198969
171330 0.8106908
171340 0.8057775
171350 0.8124278
171360 0.815666
171370 0.8233525
171380 0.8094587
171390 0.7910963
171400 0.7990925
171410 0.8112617
171420 0.8188573
171430 0.8155102
171440 0.8279393
171450 0.8192865
171460 0.8175046
171470 0.8122484
171480 0.812344
171490 0.8108158
171500 0.808891
171510 0.8264475
171520 0.8162944
171530 0.8151757
171540 0.8191566
171550 0.8190878
171560 0.817905
171570 0.817481
171580 0.8207157
171590 0.8142755
171600 0.8153803
171610 0.8356196
171620 0.8234274
171630 0.8102186
171640 0.8140076
171650 0.8261529
171660 0.8229638
171670 0.8345044
171680 0.8288482
171690 0.8140251
171700 0.8256347
171710 0.8221452
171720 0.8200274
171730 0.8060455
171740 0.8147376
171750 0.8126627
171760 0.8149933
171770 0.8128814
171780 0.815263
171790 0.815108
171800 0.8197716
171810 0.8126848
171820 0.8141071
171830 0.8224458
171840 0.8207853
171850 0.8150627
171860 0.8078299
171870 0.8121232
171880 0.8113007
171890 0.8058044
171900 0.8158648
171910 0.8165905
171920 0.8313468
171930 0.8177127
171940 0.8041351
171950 0.8259614
171960 0.8258936
171970 0.8267667
171980 0.8346532
171990 0.8312851
172000 0.8259205
172010 0.8281544
172020 0.8338746
172030 0.8199054
172040 0.8270906
172050 0.843887
172060 0.8336695
172070 0.8297772
172080 0.8348849
172090 0.8543562
172100 0.8530364
172110 0.837894
172120 0.8328499
172130 0.8305581
172140 0.8305261
172150 0.8259038
172160 0.8326658
172170 0.8341928
172180 0.8364067
172190 0.8398497
172200 0.8463133
172210 0.8357431
172220 0.8448874
172230 0.8389182
172240 0.8377178
172250 0.8318737
172260 0.8394947
172270 0.8337163
172280 0.8352591
172290 0.8343278
172300 0.8479037
172310 0.840546
172320 0.8378173
172330 0.8397849
172340 0.8321588
172350 0.8315592
172360 0.816531
172370 0.8157071
172380 0.8317377
172390 0.8249907
172400 0.8243262
172410 0.8303062
172420 0.8240275
172430 0.823871
172440 0.8260945
172450 0.8328076
172460 0.8285685
172470 0.8320749
172480 0.8174043
172490 0.8285894
172500 0.8283086
172510 0.8285204
172520 0.8293849
172530 0.8160599
172540 0.8180098
172550 0.8162755
172560 0.8306206
172570 0.8276731
172580 0.8260325
172590 0.8221379
172600 0.8203279
172610 0.8134394
172620 0.8078133
172630 0.8009576
172640 0.8034463
172650 0.7924756
172660 0.8109801
172670 0.8177788
172680 0.8194886
172690 0.8122285
172700 0.8195434
172710 0.8236318
172720 0.8291721
172730 0.83151
172740 0.829141
172750 0.8138385
172760 0.8120694
172770 0.8201723
172780 0.8225776
172790 0.8250067
172800 0.8259557
172810 0.8229958
172820 0.8178592
172830 0.8101822
172840 0.7955405
172850 0.8125083
172860 0.7978743
172870 0.7990143
172880 0.8202023
172890 0.8102227
172900 0.8147534
172910 0.8222148
172920 0.8217485
172930 0.8293337
172940 0.832902
172950 0.8258823
172960 0.8168642
172970 0.820209
172980 0.8199486
172990 0.8227378
173000 0.8263025
173010 0.818729
173020 0.8066981
173030 0.8035628
173040 0.79641
173050 0.801581
173060 0.8034186
173070 0.8026103
173080 0.8110926
173090 0.8137419
173100 0.8192153
173110 0.8157269
173120 0.8148918
173130 0.8217343
173140 0.8285935
173150 0.8189773
173160 0.8106468
173170 0.8197044
173180 0.825972
173190 0.8282955
173200 0.8258927
173210 0.8228851
173220 0.8164322
173230 0.8114473
173240 0.8133292
173250 0.8205252
173260 0.8154401
173270 0.808915
173280 0.8073123
173290 0.814479
173300 0.8209392
173310 0.8173469
173320 0.8229018
173330 0.8184798
173340 0.8100572
173350 0.8189555
173360 0.8169751
173370 0.8192418
173380 0.8166301
173390 0.8033051
173400 0.8070718
173410 0.8099051
173420 0.8019589
173430 0.8068113
173440 0.8136718
173450 0.8114697
173460 0.8116708
173470 0.811589
173480 0.8047267
173490 0.8066124
173500 0.8137209
173510 0.8178031
173520 0.8034412
173530 0.7912352
173540 0.7908205
173550 0.7932373
173560 0.7866555
173570 0.7993046
173580 0.8045264
173590 0.7995901
173600 0.8045456
173610 0.800449
173620 0.7805597
173630 0.7999315
173640 0.7904584
173650 0.7899107
173660 0.7983766
173670 0.7936996
173680 0.7950746
173690 0.7827972
173700 0.7855385
173710 0.7927468
173720 0.8039574
173730 0.8093475
173740 0.8113332
173750 0.7962719
173760 0.8034766
173770 0.8068815
173780 0.8037351
173790 0.8009282
173800 0.7935078
173810 0.7841556
173820 0.7773603
173830 0.7798722
173840 0.7831746
173850 0.7870936
173860 0.7838327
173870 0.7808146
173880 0.7870078
173890 0.7808651
173900 0.778349
173910 0.7735158
173920 0.7781122
173930 0.7792383
173940 0.7838101
173950 0.7833873
173960 0.7886222
173970 0.7953056
173980 0.792473
173990 0.7842773
174000 0.7893094
174010 0.7941494
174020 0.802136
174030 0.793582
174040 0.7910458
174050 0.8061538
174060 0.8004981
174070 0.7934173
174080 0.7854884
174090 0.7956535
174100 0.7974448
174110 0.7892473
174120 0.8175882
174130 0.8055694
174140 0.8115677
174150 0.7889114
174160 0.7840806
174170 0.796725
174180 0.8084356
174190 0.8106611
174200 0.7980528
174210 0.8045472
174220 0.7899567
174230 0.7816369
174240 0.7779874
174250 0.7879342
174260 0.7954839
174270 0.8030338
174280 0.7939332
174290 0.785253
174300 0.7936773
174310 0.7929161
174320 0.7985925
174330 0.7967733
174340 0.7945934
174350 0.7950907
174360 0.8005172
174370 0.813605
174380 0.8112342
174390 0.804804
174400 0.797924
174410 0.8070213
174420 0.8018289
174430 0.8137777
174440 0.8119977
174450 0.8252794
174460 0.8106877
174470 0.8035421
174480 0.8048764
174490 0.8072991
174500 0.7976939
174510 0.8045635
174520 0.8150174
174530 0.8131816
174540 0.804987
174550 0.8080623
174560 0.8063325
174570 0.8033206
174580 0.801609
174590 0.8017559
174600 0.799356
174610 0.7914237
174620 0.7916043
174630 0.7938606
174640 0.7917409
174650 0.7855981
174660 0.7898515
174670 0.7996643
174680 0.8007463
174690 0.7982208
174700 0.7907748
174710 0.7832175
174720 0.7934532
174730 0.790891
174740 0.795272
174750 0.7976727
174760 0.7857897
174770 0.7843259
174780 0.787392
174790 0.778848
174800 0.7763804
174810 0.7829047
174820 0.7807459
174830 0.7983353
174840 0.7811475
174850 0.780221
174860 0.7782556
174870 0.7860565
174880 0.7813917
174890 0.7845255
174900 0.7879153
174910 0.7864178
174920 0.7840243
174930 0.7852235
174940 0.7871702
174950 0.7736098
174960 0.7719868
174970 0.782685
174980 0.7736999
174990 0.7826707
175000 0.7762223
175010 0.7855235
175020 0.8012959
175030 0.788973
175040 0.7882457
175050 0.7876798
175060 0.7859823
175070 0.7881497
175080 0.7836792
175090 0.7818201
175100 0.7709973
175110 0.7845556
175120 0.7879552
175130 0.779233
175140 0.7722063
175150 0.7857478
175160 0.7849635
175170 0.7837297
175180 0.7848017
175190 0.7735887
175200 0.7791536
175210 0.7924269
175220 0.7874537
175230 0.7787365
175240 0.7892992
175250 0.77636
175260 0.7720335
175270 0.7756456
175280 0.7728789
175290 0.7741538
175300 0.7753767
175310 0.7737051
175320 0.7698197
175330 0.7790481
175340 0.7719683
175350 0.7602352
175360 0.7548045
175370 0.752242
175380 0.752515
175390 0.7651166
175400 0.7693404
175410 0.7684692
175420 0.7634037
175430 0.7655629
175440 0.7572052
175450 0.7505416
175460 0.7519317
175470 0.7570261
175480 0.7675613
175490 0.7568743
175500 0.7766159
175510 0.7660885
175520 0.7619597
175530 0.7612301
175540 0.756014
175550 0.7709445
175560 0.7675583
175570 0.759944
175580 0.7678947
175590 0.7645104
175600 0.7640367
175610 0.7669783
175620 0.789126
175630 0.7897923
175640 0.7820705
175650 0.785082
175660 0.7628692
175670 0.7797931
175680 0.7685581
175690 0.7633129
175700 0.76839
175710 0.7730291
175720 0.7641959
175730 0.7702382
175740 0.7549993
175750 0.7684772
175760 0.7715415
175770 0.7706252
175780 0.7680988
175790 0.7753679
175800 0.7835022
175810 0.7898628
175820 0.7689707
175830 0.7655952
175840 0.7595
175850 0.7679601
175860 0.7667525
175870 0.760544
175880 0.7603562
175890 0.7802984
175900 0.7822981
175910 0.7855854
175920 0.7782836
175930 0.7734094
175940 0.7780924
175950 0.7756184
175960 0.7639509
175970 0.7761
175980 0.7735066
175990 0.7736456
176000 0.7769451
176010 0.7726694
176020 0.7752179
176030 0.7869342
176040 0.7654625
176050 0.7699906
176060 0.7661884
176070 0.776439
176080 0.7937273
176090 0.7894421
176100 0.7724192
176110 0.768067
176120 0.7709779
176130 0.7723519
176140 0.7667754
176150 0.7722185
176160 0.7884072
176170 0.7952794
176180 0.7926928
176190 0.7931046
176200 0.7920331
176210 0.7706133
176220 0.7780282
176230 0.7727669
176240 0.7717938
176250 0.7595603
176260 0.7538432
176270 0.7611045
176280 0.7656093
176290 0.7751657
176300 0.7801582
176310 0.7657077
176320 0.7665508
176330 0.781994
176340 0.7819194
176350 0.7735311
176360 0.7627593
176370 0.7701918
176380 0.7701991
176390 0.7582427
176400 0.7562196
176410 0.7661281
176420 0.7645611
176430 0.771526
176440 0.7867069
176450 0.7889175
176460 0.7744933
176470 0.7887563
176480 0.7823516
176490 0.7783049
176500 0.7859123
176510 0.7781581
176520 0.7741324
176530 0.761415
176540 0.7599759
176550 0.7642081
176560 0.7780994
176570 0.7722475
176580 0.76232
176590 0.7523506
176600 0.7630157
176610 0.7626806
176620 0.7701031
176630 0.7581689
176640 0.7475742
176650 0.7467729
176660 0.7432171
176670 0.751797
176680 0.7497824
176690 0.7579608
176700 0.7525864
176710 0.7591493
176720 0.7617646
176730 0.768439
176740 0.7550239
176750 0.7701218
176760 0.7550071
176770 0.746039
176780 0.747699
176790 0.7453128
176800 0.7499338
176810 0.752228
176820 0.7599284
176830 0.7592403
176840 0.7661104
176850 0.7680721
176860 0.7667943
176870 0.7581103
176880 0.7520092
176890 0.7435136
176900 0.7520487
176910 0.7505713
176920 0.7468131
176930 0.7541938
176940 0.7505524
176950 0.7403126
176960 0.7440953
176970 0.7520213
176980 0.7548712
176990 0.7650939
177000 0.7630789
177010 0.757261
177020 0.7563691
177030 0.7515624
177040 0.7514701
177050 0.7509183
177060 0.7595035
177070 0.7571426
177080 0.7601251
177090 0.7589082
177100 0.75346
177110 0.7631735
177120 0.765119
177130 0.7625666
177140 0.760668
177150 0.760698
177160 0.7696326
177170 0.7757759
177180 0.7738791
177190 0.7700198
177200 0.7542143
177210 0.745775
177220 0.732308
177230 0.7363549
177240 0.7334953
177250 0.746206
177260 0.7358945
177270 0.7407818
177280 0.7377123
177290 0.7336935
177300 0.7366739
177310 0.7412642
177320 0.7432183
177330 0.7464868
177340 0.7491549
177350 0.753832
177360 0.7413669
177370 0.7449868
177380 0.7521988
177390 0.746796
177400 0.7569724
177410 0.7509219
177420 0.7440617
177430 0.7503062
177440 0.7461951
177450 0.7555304
177460 0.7607341
177470 0.757745
177480 0.7752531
177490 0.7638065
177500 0.7529997
177510 0.7478703
177520 0.7623073
177530 0.7521561
177540 0.7669823
177550 0.7692479
177560 0.7750678
177570 0.7728602
177580 0.7787575
177590 0.7872026
177600 0.7894191
177610 0.7827685
177620 0.7780542
177630 0.7717755
177640 0.7715169
177650 0.7855274
177660 0.7749626
177670 0.7846553
177680 0.7884758
177690 0.7858486
177700 0.7948611
177710 0.7818299
177720 0.7743706
177730 0.785298
177740 0.7817723
177750 0.78932
177760 0.7794354
177770 0.7779363
177780 0.7978879
177790 0.7915567
177800 0.7909834
177810 0.7857347
177820 0.7816834
177830 0.7845815
177840 0.7708449
177850 0.7707176
177860 0.7919988
177870 0.7918075
177880 0.7843993
177890 0.7780531
177900 0.7743349
177910 0.7767288
177920 0.7925205
177930 0.7999614
177940 0.7927399
177950 0.784378
177960 0.7906335
177970 0.7932338
177980 0.803768
177990 0.8046894
178000 0.7942156
178010 0.7823612
178020 0.7889066
178030 0.7955111
178040 0.800526
178050 0.7946558
178060 0.7888227
178070 0.7853443
178080 0.7917292
178090 0.8039588
178100 0.81099
178110 0.799544
178120 0.7843519
178130 0.7762389
178140 0.7846521
178150 0.777908
178160 0.7712042
178170 0.7764887
178180 0.7612586
178190 0.7808912
178200 0.775281
178210 0.7814714
178220 0.7690453
178230 0.7818405
178240 0.7747419
178250 0.7713615
178260 0.7749473
178270 0.7726114
178280 0.7734918
178290 0.7766554
178300 0.7605844
178310 0.7708269
178320 0.7751347
178330 0.7678244
178340 0.7690752
178350 0.7671941
178360 0.7616592
178370 0.7645603
178380 0.7731486
178390 0.7786431
178400 0.7758386
178410 0.7756913
178420 0.7849002
178430 0.7743632
178440 0.7769281
178450 0.7731506
178460 0.7828994
178470 0.7811006
178480 0.7886118
178490 0.7819849
178500 0.7838854
178510 0.7870578
178520 0.7800727
178530 0.796879
178540 0.7935588
178550 0.7893412
178560 0.7803892
178570 0.7722351
178580 0.7617046
178590 0.7542892
178600 0.7669991
178610 0.769642
178620 0.7770641
178630 0.773962
178640 0.7853822
178650 0.7892331
178660 0.7874801
178670 0.7866666
178680 0.7857857
178690 0.7799312
178700 0.7807845
178710 0.7671603
178720 0.7700108
178730 0.7754501
178740 0.7705609
178750 0.7646728
178760 0.7615913
178770 0.767709
178780 0.7568403
178790 0.755693
178800 0.7638842
178810 0.7604344
178820 0.7601939
178830 0.7637641
178840 0.7589124
178850 0.7588173
178860 0.7607866
178870 0.7563759
178880 0.758094
178890 0.7627541
178900 0.7552444
178910 0.7509045
178920 0.7645749
178930 0.7743822
178940 0.7753348
178950 0.7823985
178960 0.7724584
178970 0.7671787
178980 0.7631932
178990 0.7594332
179000 0.760509
179010 0.7688335
179020 0.7756387
179030 0.7967265
179040 0.7931937
179050 0.774077
179060 0.7805458
179070 0.7915053
179080 0.7930428
179090 0.787409
179100 0.7812233
179110 0.7833039
179120 0.7841944
179130 0.7833962
179140 0.78881
179150 0.7771615
179160 0.7931643
179170 0.7886196
179180 0.7904655
179190 0.7971208
179200 0.7950746
179210 0.7904655
179220 0.7899875
179230 0.7810308
179240 0.7748355
179250 0.7707532
179260 0.7839178
179270 0.7697736
179280 0.7686228
179290 0.7614124
179300 0.7577809
179310 0.7425027
179320 0.7529039
179330 0.7701137
179340 0.7685424
179350 0.7830899
179360 0.7832679
179370 0.7745964
179380 0.7871088
179390 0.7742257
179400 0.7654297
179410 0.7712926
179420 0.7812455
179430 0.7862985
179440 0.7974643
179450 0.7880996
179460 0.803413
179470 0.7839014
179480 0.7846858
179490 0.7779393
179500 0.7708251
179510 0.777671
179520 0.7835835
179530 0.7805201
179540 0.7742561
179550 0.77224
179560 0.7868956
179570 0.7856685
179580 0.7698297
179590 0.7607368
179600 0.7547985
179610 0.763091
179620 0.7620539
179630 0.7787843
179640 0.7753346
179650 0.7845192
179660 0.7901813
179670 0.7964796
179680 0.7728812
179690 0.7670009
179700 0.7744863
179710 0.7650896
179720 0.7606327
179730 0.7716613
179740 0.7684928
179750 0.7778409
179760 0.77272
179770 0.7774739
179780 0.7801971
179790 0.7693526
179800 0.753626
179810 0.7844005
179820 0.7898182
179830 0.7789373
179840 0.7768327
179850 0.7795203
179860 0.7689828
179870 0.7757497
179880 0.7741961
179890 0.783292
179900 0.7815549
179910 0.768774
179920 0.7888662
179930 0.7799854
179940 0.7799631
179950 0.7856738
179960 0.7713639
179970 0.7623076
179980 0.7583213
179990 0.7652737
180000 0.7633392
180010 0.7715468
180020 0.7816972
180030 0.7688991
180040 0.7751073
180050 0.7763155
180060 0.7869905
180070 0.7796651
180080 0.7810504
180090 0.7865729
180100 0.7822795
180110 0.7935556
180120 0.7882473
180130 0.7679681
180140 0.7597829
180150 0.7709253
180160 0.765666
180170 0.7625608
180180 0.7715871
180190 0.759396
180200 0.7616419
180210 0.769813
180220 0.7574483
180230 0.7556918
180240 0.7624218
180250 0.7667547
180260 0.7706674
180270 0.780246
180280 0.7871272
180290 0.7662224
180300 0.7712605
180310 0.7727813
180320 0.7599351
180330 0.7539522
180340 0.7620085
180350 0.767087
180360 0.7569438
180370 0.7583688
180380 0.7695689
180390 0.7661971
180400 0.770399
180410 0.7564757
180420 0.7527845
180430 0.7493016
180440 0.7603182
180450 0.7702287
180460 0.7752962
180470 0.7770061
180480 0.7779702
180490 0.7679185
180500 0.7769402
180510 0.7622746
180520 0.7717021
180530 0.7798938
180540 0.7720469
180550 0.7773763
180560 0.7812676
180570 0.7892718
180580 0.7904084
180590 0.7865134
180600 0.7991009
180610 0.7848191
180620 0.7802917
180630 0.7783358
180640 0.7830977
180650 0.7776225
180660 0.7816314
180670 0.7745316
180680 0.7743699
180690 0.7710586
180700 0.7692255
180710 0.7626419
180720 0.7666062
180730 0.7633452
180740 0.7639678
180750 0.7661815
180760 0.7623251
180770 0.7608269
180780 0.75483
180790 0.7504459
180800 0.7507508
180810 0.7554147
180820 0.7643285
180830 0.7618054
180840 0.7624763
180850 0.7570428
180860 0.7643312
180870 0.7772414
180880 0.7809026
180890 0.7849378
180900 0.7876986
180910 0.7805521
180920 0.7858669
180930 0.7775967
180940 0.7686223
180950 0.7767406
180960 0.771745
180970 0.7691356
180980 0.7598696
180990 0.7756785
181000 0.7678072
181010 0.7698447
181020 0.7570893
181030 0.7624654
181040 0.7589207
181050 0.7704394
181060 0.78758
181070 0.7831845
181080 0.7729985
181090 0.7855584
181100 0.7731494
181110 0.7814844
181120 0.7782937
181130 0.7805007
181140 0.782803
181150 0.7797926
181160 0.7681097
181170 0.7798031
181180 0.7811426
181190 0.7875915
181200 0.781267
181210 0.7798992
181220 0.783354
181230 0.7773297
181240 0.776139
181250 0.7763005
181260 0.7646354
181270 0.7598771
181280 0.7714944
181290 0.7754415
181300 0.7640738
181310 0.7686407
181320 0.7668028
181330 0.771182
181340 0.7701203
181350 0.7572414
181360 0.7596125
181370 0.7740543
181380 0.7668682
181390 0.7712871
181400 0.7642845
181410 0.7725563
181420 0.7723631
181430 0.7811432
181440 0.7749881
181450 0.7715741
181460 0.7776564
181470 0.7823851
181480 0.7818205
181490 0.7577599
181500 0.7646902
181510 0.7542552
181520 0.7603111
181530 0.7567024
181540 0.7642872
181550 0.7711265
181560 0.7588196
181570 0.7561917
181580 0.7588598
181590 0.7778485
181600 0.7695007
181610 0.7780475
181620 0.7814707
181630 0.7747465
181640 0.7815197
181650 0.7633671
181660 0.7664031
181670 0.7738467
181680 0.7826507
181690 0.7771505
181700 0.7671508
181710 0.7680284
181720 0.7667532
181730 0.7548785
181740 0.7599008
181750 0.772248
181760 0.764111
181770 0.7583429
181780 0.7684329
181790 0.7738652
181800 0.7705505
181810 0.7798268
181820 0.7715235
181830 0.7736307
181840 0.7695416
181850 0.7727545
181860 0.7818366
181870 0.7748324
181880 0.7765731
181890 0.7836463
181900 0.7699783
181910 0.7712212
181920 0.7723244
181930 0.7713791
181940 0.7777815
181950 0.7871553
181960 0.777948
181970 0.7730243
181980 0.7707877
181990 0.7690204
182000 0.7723303
182010 0.7658309
182020 0.7668207
182030 0.7591793
182040 0.769472
182050 0.7727636
182060 0.7835254
182070 0.7895097
182080 0.7992738
182090 0.80676
182100 0.8019544
182110 0.8028381
182120 0.7907911
182130 0.7968678
182140 0.7900846
182150 0.8052808
182160 0.8008987
182170 0.8035505
182180 0.7996396
182190 0.7880145
182200 0.7861933
182210 0.7788326
182220 0.7733108
182230 0.796239
182240 0.7908748
182250 0.7971094
182260 0.7995825
182270 0.790601
182280 0.7880016
182290 0.7933208
182300 0.801071
182310 0.7889135
182320 0.7870594
182330 0.7925966
182340 0.8001995
182350 0.8074244
182360 0.8004215
182370 0.8090664
182380 0.808086
182390 0.7964181
182400 0.7940593
182410 0.7898535
182420 0.7870771
182430 0.7935415
182440 0.7996448
182450 0.797215
182460 0.7939264
182470 0.804143
182480 0.8055657
182490 0.8026313
182500 0.8074009
182510 0.8027354
182520 0.7888901
182530 0.7866099
182540 0.7792205
182550 0.7876971
182560 0.7699687
182570 0.7792057
182580 0.7849206
182590 0.7920424
182600 0.7815883
182610 0.7730299
182620 0.7699161
182630 0.7833404
182640 0.7762956
182650 0.7813366
182660 0.7812853
182670 0.7822652
182680 0.7739856
182690 0.7677803
182700 0.7675074
182710 0.77009
182720 0.7752189
182730 0.7657322
182740 0.7707984
182750 0.7927989
182760 0.7805615
182770 0.7845529
182780 0.7844856
182790 0.7745381
182800 0.7760965
182810 0.7816563
182820 0.7726077
182830 0.7821711
182840 0.7756726
182850 0.7724099
182860 0.7816777
182870 0.771285
182880 0.7691565
182890 0.7817703
182900 0.7687714
182910 0.7713631
182920 0.7807876
182930 0.7898419
182940 0.7751358
182950 0.7849587
182960 0.7901071
182970 0.7908316
182980 0.7891291
182990 0.7751982
183000 0.7611958
183010 0.7799523
183020 0.7690359
183030 0.7725166
183040 0.7713501
183050 0.7779296
183060 0.7751827
183070 0.7808875
183080 0.7881323
183090 0.7790504
183100 0.7977701
183110 0.7983291
183120 0.7773525
183130 0.7828674
183140 0.7801059
183150 0.7747219
183160 0.779312
183170 0.7793652
183180 0.7690594
183190 0.7751124
183200 0.7757078
183210 0.7722377
183220 0.7730507
183230 0.7645284
183240 0.7724358
183250 0.7773892
183260 0.7638109
183270 0.7632176
183280 0.7673681
183290 0.773658
183300 0.7705588
183310 0.7795096
183320 0.7769875
183330 0.7806048
183340 0.7880445
183350 0.783848
183360 0.7947617
183370 0.7910852
183380 0.7858716
183390 0.7790897
183400 0.7807719
183410 0.7867119
183420 0.7873383
183430 0.7759883
183440 0.7811433
183450 0.7835516
183460 0.7720262
183470 0.7634829
183480 0.7638355
183490 0.7690696
183500 0.7791904
183510 0.775159
183520 0.7686224
183530 0.7716093
183540 0.7770304
183550 0.7997958
183560 0.7966981
183570 0.7934864
183580 0.7761397
183590 0.7769862
183600 0.7838998
183610 0.7903954
183620 0.7948948
183630 0.792143
183640 0.782128
183650 0.7646561
183660 0.7682249
183670 0.7665035
183680 0.7753587
183690 0.775475
183700 0.777878
183710 0.7759387
183720 0.7762916
183730 0.79343
183740 0.7934406
183750 0.7812171
183760 0.7806206
183770 0.7753211
183780 0.7868327
183790 0.8029706
183800 0.7866771
183810 0.7790771
183820 0.782342
183830 0.770458
183840 0.7870959
183850 0.7739266
183860 0.7698242
183870 0.7766885
183880 0.7811018
183890 0.7788967
183900 0.7872132
183910 0.7885375
183920 0.7961448
183930 0.787748
183940 0.7875774
183950 0.7840204
183960 0.7839306
183970 0.7716912
183980 0.7761399
183990 0.7728424
184000 0.7846587
184010 0.773698
184020 0.7622871
184030 0.7550225
184040 0.7529753
184050 0.7687801
184060 0.767529
184070 0.7622563
184080 0.7824652
184090 0.776183
184100 0.7752313
184110 0.7670444
184120 0.762668
184130 0.7655032
184140 0.7654188
184150 0.7704917
184160 0.7729456
184170 0.7631689
184180 0.7588531
184190 0.7657414
184200 0.763728
184210 0.7674661
184220 0.7650446
184230 0.7655351
184240 0.779977
184250 0.7686602
184260 0.7745489
184270 0.7765827
184280 0.7638217
184290 0.7774041
184300 0.7783411
184310 0.7820127
184320 0.7923142
184330 0.7739511
184340 0.792356
184350 0.7773085
184360 0.7835313
184370 0.7890959
184380 0.7976912
184390 0.7875442
184400 0.8019264
184410 0.7911803
184420 0.7849882
184430 0.789398
184440 0.792653
184450 0.8123953
184460 0.7971346
184470 0.8154594
184480 0.806823
184490 0.806094
184500 0.8046488
184510 0.8081166
184520 0.8025819
184530 0.8035848
184540 0.8003753
184550 0.7925581
184560 0.7975923
184570 0.788252
184580 0.7893103
184590 0.7965323
184600 0.7872793
184610 0.7882239
184620 0.7855369
184630 0.7912621
184640 0.7897187
184650 0.7875435
184660 0.7968611
184670 0.7984626
184680 0.8022026
184690 0.802609
184700 0.7926969
184710 0.7866981
184720 0.7948021
184730 0.8102241
184740 0.7997019
184750 0.8111634
184760 0.8111641
184770 0.8013406
184780 0.7967232
184790 0.7931697
184800 0.80888
184810 0.7980006
184820 0.7995484
184830 0.7943376
184840 0.7838832
184850 0.773554
184860 0.7726862
184870 0.7824273
184880 0.7684246
184890 0.7771962
184900 0.7803785
184910 0.7779192
184920 0.7853885
184930 0.7880279
184940 0.7755725
184950 0.7783927
184960 0.7731557
184970 0.7769137
184980 0.776973
184990 0.7790681
185000 0.7729416
185010 0.7744606
185020 0.7757
185030 0.7760028
185040 0.765896
185050 0.7735004
185060 0.76577
185070 0.7617757
185080 0.7694116
185090 0.7710505
185100 0.7804556
185110 0.7885922
185120 0.7826037
185130 0.7875072
185140 0.7920599
185150 0.7912053
185160 0.7891016
185170 0.7991168
185180 0.7995442
185190 0.7977608
185200 0.798049
185210 0.7868779
185220 0.7809383
185230 0.7787774
185240 0.7925946
185250 0.790649
185260 0.7762223
185270 0.7775926
185280 0.7732455
185290 0.763225
185300 0.7720302
185310 0.7750665
185320 0.7755457
185330 0.7777834
185340 0.7726417
185350 0.7786485
185360 0.7819639
185370 0.7790372
185380 0.7835563
185390 0.7792651
185400 0.7754357
185410 0.7796073
185420 0.783245
185430 0.778244
185440 0.7703157
185450 0.7644873
185460 0.7677579
185470 0.7785214
185480 0.774997
185490 0.774627
185500 0.782018
185510 0.7830688
185520 0.7843706
185530 0.7946228
185540 0.800232
185550 0.8003539
185560 0.8029711
185570 0.8033565
185580 0.7973692
185590 0.8100811
185600 0.8173664
185610 0.8153329
185620 0.7967073
185630 0.7925267
185640 0.7867075
185650 0.789728
185660 0.7836314
185670 0.7847514
185680 0.7786547
185690 0.7702516
185700 0.7844646
185710 0.78672
185720 0.7975842
185730 0.789306
185740 0.7874959
185750 0.7717774
185760 0.7786998
185770 0.7810176
185780 0.774492
185790 0.8015389
185800 0.7992495
185810 0.7772556
185820 0.7728884
185830 0.7758215
185840 0.7817034
185850 0.7742174
185860 0.7728385
185870 0.7776869
185880 0.792096
185890 0.7918831
185900 0.7796783
185910 0.778794
185920 0.7645476
185930 0.7616499
185940 0.7656575
185950 0.7637201
185960 0.7760891
185970 0.7913675
185980 0.7786752
185990 0.7618561
186000 0.7778678
186010 0.7786452
186020 0.779398
186030 0.7797794
186040 0.7779621
186050 0.7799052
186060 0.7803863
186070 0.7808827
186080 0.7745039
186090 0.777239
186100 0.7713574
186110 0.7765484
186120 0.7811758
186130 0.7823708
186140 0.7718876
186150 0.7851377
186160 0.7856435
186170 0.783958
186180 0.7929024
186190 0.8026426
186200 0.7941411
186210 0.7906005
186220 0.7933543
186230 0.787394
186240 0.7830299
186250 0.7783966
186260 0.7830462
186270 0.7740711
186280 0.7666149
186290 0.7680948
186300 0.7760827
186310 0.7798615
186320 0.7940197
186330 0.7914249
186340 0.7911397
186350 0.7905729
186360 0.7988638
186370 0.7854793
186380 0.7887222
186390 0.7967405
186400 0.7915813
186410 0.784921
186420 0.7972257
186430 0.7992724
186440 0.7972532
186450 0.8040779
186460 0.7869506
186470 0.785086
186480 0.7896929
186490 0.7786382
186500 0.7728636
186510 0.7925286
186520 0.7947913
186530 0.7933818
186540 0.7923172
186550 0.7814529
186560 0.7837204
186570 0.7796867
186580 0.7856931
186590 0.7870836
186600 0.79818
186610 0.7798713
186620 0.789366
186630 0.8006123
186640 0.7922499
186650 0.7780083
186660 0.7907539
186670 0.7970225
186680 0.7738187
186690 0.7844483
186700 0.7792869
186710 0.7797314
186720 0.7789397
186730 0.7705264
186740 0.7780357
186750 0.7859737
186760 0.784336
186770 0.7829928
186780 0.7752323
186790 0.7832506
186800 0.7806458
186810 0.7797595
186820 0.7919064
186830 0.780103
186840 0.782079
186850 0.7755307
186860 0.7816577
186870 0.7840378
186880 0.7886959
186890 0.7745019
186900 0.7901073
186910 0.7767526
186920 0.7812375
186930 0.7882664
186940 0.7837902
186950 0.7890045
186960 0.7927699
186970 0.7862812
186980 0.777006
186990 0.7711152
187000 0.7730495
187010 0.7710836
187020 0.7754063
187030 0.7822912
187040 0.7875077
187050 0.7823794
187060 0.780393
187070 0.7849051
187080 0.7808354
187090 0.7744493
187100 0.7677652
187110 0.7716339
187120 0.7683561
187130 0.7674779
187140 0.7756807
187150 0.7703631
187160 0.7717509
187170 0.7626767
187180 0.764097
187190 0.772929
187200 0.7761922
187210 0.7687539
187220 0.7779217
187230 0.7878107
187240 0.7768154
187250 0.758235
187260 0.7649161
187270 0.7640779
187280 0.757326
187290 0.7649409
187300 0.7480555
187310 0.7453842
187320 0.7470034
187330 0.7631451
187340 0.7749804
187350 0.776656
187360 0.7711696
187370 0.7686447
187380 0.7703388
187390 0.7819653
187400 0.7890052
187410 0.7954847
187420 0.792819
187430 0.7781523
187440 0.7882282
187450 0.7831497
187460 0.7769238
187470 0.7748324
187480 0.7768493
187490 0.7895728
187500 0.7974905
187510 0.7862372
187520 0.7833529
187530 0.7834879
187540 0.7888761
187550 0.7942163
187560 0.8014501
187570 0.7831794
187580 0.7865379
187590 0.7706484
187600 0.7672899
187610 0.7879018
187620 0.7948713
187630 0.7863011
187640 0.7770371
187650 0.7754785
187660 0.7837471
187670 0.7831441
187680 0.7724192
187690 0.7860937
187700 0.7923542
187710 0.7925211
187720 0.7766358
187730 0.7840076
187740 0.7739523
187750 0.7752898
187760 0.7928463
187770 0.7923422
187780 0.7888275
187790 0.781606
187800 0.7683396
187810 0.7734683
187820 0.7791793
187830 0.7733548
187840 0.7582694
187850 0.7676368
187860 0.7688949
187870 0.7652269
187880 0.786799
187890 0.7668004
187900 0.762774
187910 0.7495086
187920 0.7566534
187930 0.7580764
187940 0.7557144
187950 0.754366
187960 0.7570048
187970 0.7564115
187980 0.7539063
187990 0.7507687
188000 0.7487693
188010 0.7548355
188020 0.7496642
188030 0.7544954
188040 0.7448025
188050 0.7495401
188060 0.7513859
188070 0.7476532
188080 0.7491425
188090 0.7446393
188100 0.7585756
188110 0.772422
188120 0.76319
188130 0.7538488
188140 0.7496734
188150 0.7440915
188160 0.7548926
188170 0.7580612
188180 0.7674808
188190 0.7652386
188200 0.7700446
188210 0.7737547
188220 0.7695568
188230 0.7638587
188240 0.7732592
188250 0.7761685
188260 0.774048
188270 0.7795677
188280 0.7853823
188290 0.7826495
188300 0.7741179
188310 0.7778726
188320 0.7682936
188330 0.7598881
188340 0.7624195
188350 0.7654137
188360 0.7544065
188370 0.7555972
188380 0.7598451
188390 0.7691836
188400 0.7708963
188410 0.7706791
188420 0.7745211
188430 0.7686384
188440 0.777129
188450 0.7898954
188460 0.7969893
188470 0.7936321
188480 0.8032314
188490 0.7921091
188500 0.8043921
188510 0.7798305
188520 0.7796428
188530 0.77333
188540 0.7682759
188550 0.7664539
188560 0.772323
188570 0.7680463
188580 0.7622771
188590 0.7619281
188600 0.7569507
188610 0.7614718
188620 0.7534525
188630 0.7578573
188640 0.7644758
188650 0.7712725
188660 0.7821254
188670 0.7701863
188680 0.7576397
188690 0.7543913
188700 0.7576145
188710 0.7592415
188720 0.7618704
188730 0.7558013
188740 0.7624601
188750 0.7619716
188760 0.7655045
188770 0.7646787
188780 0.7743555
188790 0.7834613
188800 0.7648829
188810 0.7663512
188820 0.7707337
188830 0.7721478
188840 0.7588567
188850 0.7763955
188860 0.7778433
188870 0.7817721
188880 0.7845431
188890 0.7896524
188900 0.8066999
188910 0.7870482
188920 0.7840534
188930 0.7895451
188940 0.7941418
188950 0.7857482
188960 0.7841937
188970 0.7773088
188980 0.7797117
188990 0.7860847
189000 0.7811507
189010 0.776893
189020 0.7798051
189030 0.7618486
189040 0.7719611
189050 0.7771967
189060 0.7935817
189070 0.7802069
189080 0.7963148
189090 0.7869698
189100 0.7765718
189110 0.7804161
189120 0.7840531
189130 0.7834299
189140 0.786199
189150 0.7797496
189160 0.7799804
189170 0.7809066
189180 0.7860969
189190 0.7966611
189200 0.7854444
189210 0.8040943
189220 0.8034168
189230 0.7999418
189240 0.7936774
189250 0.7899998
189260 0.7913778
189270 0.7876248
189280 0.7931001
189290 0.7890003
189300 0.789334
189310 0.7822021
189320 0.7762014
189330 0.7846866
189340 0.791555
189350 0.7943325
189360 0.7918422
189370 0.7844297
189380 0.7890012
189390 0.7787389
189400 0.7903168
189410 0.7880092
189420 0.7957851
189430 0.78247
189440 0.7984635
189450 0.7875218
189460 0.7927809
189470 0.8108077
189480 0.8058242
189490 0.7827468
189500 0.7825462
189510 0.7797475
189520 0.7875209
189530 0.7772164
189540 0.7774351
189550 0.7753798
189560 0.7901443
189570 0.7777558
189580 0.7709342
189590 0.7719793
189600 0.7742859
189610 0.7820753
189620 0.7898818
189630 0.7850628
189640 0.7859318
189650 0.7825576
189660 0.7792578
189670 0.7749436
189680 0.7803738
189690 0.7859866
189700 0.7860345
189710 0.7895003
189720 0.7880517
189730 0.7845973
189740 0.7901459
189750 0.7818982
189760 0.7766424
189770 0.78151
189780 0.795469
189790 0.8039804
189800 0.7945186
189810 0.7961886
189820 0.7965006
189830 0.7954699
189840 0.7938612
189850 0.7881529
189860 0.7964646
189870 0.7907726
189880 0.7876054
189890 0.7797948
189900 0.778505
189910 0.7732615
189920 0.7730962
189930 0.7716732
189940 0.7674448
189950 0.766481
189960 0.7650324
189970 0.7777164
189980 0.7743161
189990 0.7831058
190000 0.7809725
190010 0.7920484
190020 0.7862263
190030 0.7872
190040 0.7861102
190050 0.7887762
190060 0.8023704
190070 0.802958
190080 0.803709
190090 0.7879084
190100 0.7859477
190110 0.8058543
190120 0.8095475
190130 0.8133738
190140 0.8054608
190150 0.7994062
190160 0.808419
190170 0.7969667
190180 0.8020573
190190 0.8108692
190200 0.804114
190210 0.7948257
190220 0.7765214
190230 0.7787638
190240 0.7860963
190250 0.7758196
190260 0.7800027
190270 0.7801939
190280 0.7833081
190290 0.7977263
190300 0.7995186
190310 0.783135
190320 0.763668
190330 0.7663375
190340 0.7709068
190350 0.7830364
190360 0.7868034
190370 0.7781358
190380 0.7604426
190390 0.7720956
190400 0.7920521
190410 0.7835356
190420 0.7770739
190430 0.7788818
190440 0.7929142
190450 0.7912801
190460 0.7917266
190470 0.781804
190480 0.7825488
190490 0.7755658
190500 0.7879475
190510 0.7967719
190520 0.7803032
190530 0.7816657
190540 0.7818107
190550 0.7683365
190560 0.7869228
190570 0.7818267
190580 0.7738287
190590 0.7684314
190600 0.7687106
190610 0.7715024
190620 0.7715133
190630 0.7650288
190640 0.7724965
190650 0.7726481
190660 0.7598664
190670 0.7630599
190680 0.7719536
190690 0.7710052
190700 0.768293
190710 0.7696474
190720 0.7709575
190730 0.7701938
190740 0.7709266
190750 0.7770248
190760 0.7859885
190770 0.7983073
190780 0.7967796
190790 0.794061
190800 0.7980975
190810 0.8006728
190820 0.8088014
190830 0.7934405
190840 0.7890853
190850 0.7916297
190860 0.7914501
190870 0.7909452
190880 0.7820452
190890 0.7804372
190900 0.7782252
190910 0.7806512
190920 0.7752746
190930 0.7821256
190940 0.7761309
190950 0.7880198
190960 0.7986653
190970 0.8191069
190980 0.8201236
190990 0.8146338
191000 0.8106111
191010 0.7991262
191020 0.7912976
191030 0.7955086
191040 0.7918191
191050 0.7889166
191060 0.7852578
191070 0.7807675
191080 0.786107
191090 0.7868371
191100 0.7712583
191110 0.774929
191120 0.7765365
191130 0.7766199
191140 0.7795288
191150 0.7805563
191160 0.7821859
191170 0.7875956
191180 0.7854516
191190 0.7814898
191200 0.7811046
191210 0.7843668
191220 0.7793708
191230 0.7750173
191240 0.7743495
191250 0.7896585
191260 0.7823723
191270 0.7930197
191280 0.7859811
191290 0.7854603
191300 0.7856898
191310 0.7812488
191320 0.7924179
191330 0.7984427
191340 0.7817656
191350 0.774899
191360 0.7728524
191370 0.7758909
191380 0.7727408
191390 0.7729889
191400 0.7799345
191410 0.7762171
191420 0.7628412
191430 0.7655567
191440 0.7637496
191450 0.7558709
191460 0.7564932
191470 0.7440733
191480 0.7478817
191490 0.7519246
191500 0.7434718
191510 0.7454852
191520 0.7472758
191530 0.7518108
191540 0.7544161
191550 0.762756
191560 0.7779238
191570 0.7814482
191580 0.7875053
191590 0.785441
191600 0.7892044
191610 0.795217
191620 0.77737
191630 0.8008151
191640 0.7793772
191650 0.774156
191660 0.7628717
191670 0.7626553
191680 0.7582456
191690 0.7749314
191700 0.773193
191710 0.7638806
191720 0.763111
191730 0.7566258
191740 0.7752644
191750 0.7702495
191760 0.7717901
191770 0.7790182
191780 0.7735292
191790 0.782683
191800 0.7906675
191810 0.7855369
191820 0.7875347
191830 0.7912633
191840 0.78651
191850 0.7813905
191860 0.7820464
191870 0.7944466
191880 0.8012677
191890 0.8043818
191900 0.8037826
191910 0.8131257
191920 0.8207493
191930 0.8141456
191940 0.8222397
191950 0.8248259
191960 0.8311887
191970 0.8246702
191980 0.8266977
191990 0.8280178
192000 0.8100231
192010 0.8044155
192020 0.8116175
192030 0.8082188
192040 0.8133982
192050 0.8008615
192060 0.7899618
192070 0.780729
192080 0.7935796
192090 0.8020202
192100 0.8195949
192110 0.8116793
192120 0.8172404
192130 0.8128077
192140 0.8170591
192150 0.8043584
192160 0.8025585
192170 0.801521
192180 0.7894368
192190 0.8026761
192200 0.7990498
192210 0.7932638
192220 0.7884993
192230 0.7857212
192240 0.7906508
192250 0.7961298
192260 0.8011733
192270 0.7921875
192280 0.7805066
192290 0.7845856
192300 0.8028997
192310 0.7904121
192320 0.8016799
192330 0.799143
192340 0.7886529
192350 0.7909569
192360 0.785637
192370 0.7883359
192380 0.7795383
192390 0.7644921
192400 0.7576929
192410 0.768445
192420 0.7736468
192430 0.7726591
192440 0.7583908
192450 0.7645581
192460 0.7624514
192470 0.779336
192480 0.7869787
192490 0.7856907
192500 0.7999472
192510 0.7990664
192520 0.7825941
192530 0.8026748
192540 0.8077993
192550 0.8071242
192560 0.8149775
192570 0.7997213
192580 0.795487
192590 0.7977281
192600 0.7924582
192610 0.7986364
192620 0.8083436
192630 0.8012361
192640 0.7971261
192650 0.7999777
192660 0.803578
192670 0.8007341
192680 0.7868741
192690 0.7780144
192700 0.771639
192710 0.7892249
192720 0.7849687
192730 0.791405
192740 0.7991636
192750 0.7991616
192760 0.7980457
192770 0.7912784
192780 0.8049768
192790 0.8019397
192800 0.7813705
192810 0.777582
192820 0.7795113
192830 0.7798212
192840 0.778288
192850 0.7713822
192860 0.782281
192870 0.7808105
192880 0.7822989
192890 0.7901534
192900 0.7937446
192910 0.802654
192920 0.7905115
192930 0.7953966
192940 0.7888687
192950 0.8024656
192960 0.80323
192970 0.7989379
192980 0.8027771
192990 0.8051788
193000 0.7972325
193010 0.8007742
193020 0.7889168
193030 0.793391
193040 0.794309
193050 0.7813626
193060 0.8017617
193070 0.8023549
193080 0.8012661
193090 0.809159
193100 0.798674
193110 0.8060594
193120 0.8036906
193130 0.8096288
193140 0.796823
193150 0.8074781
193160 0.8121783
193170 0.8215453
193180 0.8201481
193190 0.8065926
193200 0.8216443
193210 0.8293979
193220 0.8292244
193230 0.8389583
193240 0.8245714
193250 0.817
193260 0.8163579
193270 0.8227552
193280 0.8174344
193290 0.8133965
193300 0.8166968
193310 0.8204893
193320 0.8025935
193330 0.7905864
193340 0.7869648
193350 0.793153
193360 0.8117901
193370 0.8061072
193380 0.7944866
193390 0.8016294
193400 0.8089785
193410 0.7885991
193420 0.8072494
193430 0.8002232
193440 0.8176327
193450 0.7924749
193460 0.7944205
193470 0.7861041
193480 0.7994041
193490 0.7943554
193500 0.7966098
193510 0.8037429
193520 0.8063784
193530 0.7983474
193540 0.8109256
193550 0.8100702
193560 0.8172463
193570 0.8115798
193580 0.8076131
193590 0.7973053
193600 0.8033531
193610 0.8050526
193620 0.8084494
193630 0.8188846
193640 0.8175408
193650 0.798731
193660 0.8037449
193670 0.8028376
193680 0.798362
193690 0.8083682
193700 0.8090265
193710 0.8116225
193720 0.8094271
193730 0.8050166
193740 0.807779
193750 0.8188895
193760 0.802685
193770 0.8078273
193780 0.8140968
193790 0.8267664
193800 0.8059634
193810 0.8038698
193820 0.8061692
193830 0.8087973
193840 0.808135
193850 0.7968438
193860 0.7946248
193870 0.7926653
193880 0.7995339
193890 0.7983209
193900 0.785065
193910 0.7838312
193920 0.788063
193930 0.7935261
193940 0.7889522
193950 0.7912241
193960 0.7848811
193970 0.8001562
193980 0.8070679
193990 0.8016158
194000 0.8170972
194010 0.8293039
194020 0.8219969
194030 0.7983544
194040 0.7975768
194050 0.7919822
194060 0.7956256
194070 0.7980332
194080 0.8164664
194090 0.8215384
194100 0.8202942
194110 0.8200287
194120 0.8182912
194130 0.816449
194140 0.8160917
194150 0.8006354
194160 0.8001347
194170 0.8074157
194180 0.807106
194190 0.7953808
194200 0.7943395
194210 0.7990413
194220 0.8043273
194230 0.8130076
194240 0.8194142
194250 0.8204151
194260 0.801254
194270 0.8019763
194280 0.8150715
194290 0.8044038
194300 0.8024315
194310 0.7915926
194320 0.7928101
194330 0.7939402
194340 0.8048202
194350 0.7926138
194360 0.7745185
194370 0.7807719
194380 0.7910523
194390 0.7811193
194400 0.8025408
194410 0.7969605
194420 0.7968584
194430 0.8139388
194440 0.8027295
194450 0.8161115
194460 0.8162395
194470 0.812551
194480 0.8095335
194490 0.8134632
194500 0.7944424
194510 0.7798814
194520 0.7816631
194530 0.7830538
194540 0.7631484
194550 0.771331
194560 0.7633651
194570 0.7645868
194580 0.7751511
194590 0.7701762
194600 0.7746235
194610 0.7701385
194620 0.7799386
194630 0.7823741
194640 0.7841347
194650 0.7769924
194660 0.779495
194670 0.7812156
194680 0.7890781
194690 0.7887044
194700 0.78021
194710 0.7859209
194720 0.7923654
194730 0.7924946
194740 0.7861549
194750 0.7935209
194760 0.8082564
194770 0.7996362
194780 0.8025721
194790 0.8054345
194800 0.7966117
194810 0.8004592
194820 0.795052
194830 0.7778012
194840 0.781183
194850 0.7689972
194860 0.7729021
194870 0.7697202
194880 0.7803428
194890 0.7790635
194900 0.7597737
194910 0.7695585
194920 0.7659944
194930 0.7695214
194940 0.7689784
194950 0.7633252
194960 0.7503054
194970 0.7699535
194980 0.7619444
194990 0.7647746
195000 0.7571576
195010 0.7587588
195020 0.7596165
195030 0.7791933
195040 0.7784148
195050 0.7825424
195060 0.7815078
195070 0.7924312
195080 0.7843455
195090 0.7842923
195100 0.781199
195110 0.7837037
195120 0.762167
195130 0.771041
195140 0.7779283
195150 0.7896054
195160 0.7985204
195170 0.796536
195180 0.7895282
195190 0.7749072
195200 0.7743289
195210 0.7802693
195220 0.790047
195230 0.8019593
195240 0.8000495
195250 0.7900599
195260 0.7839518
195270 0.789341
195280 0.7879624
195290 0.7828829
195300 0.7702603
195310 0.7696238
195320 0.7753888
195330 0.763291
195340 0.7845879
195350 0.7763484
195360 0.7810769
195370 0.7748921
195380 0.7758925
195390 0.7725824
195400 0.7671458
195410 0.7681655
195420 0.7715808
195430 0.7605229
195440 0.7812669
195450 0.7864094
195460 0.7797284
195470 0.7828308
195480 0.7889685
195490 0.7784598
195500 0.7816859
195510 0.7751048
195520 0.7747408
195530 0.7669073
195540 0.7843549
195550 0.7832161
195560 0.7791806
195570 0.792146
195580 0.7953838
195590 0.7924392
195600 0.7983493
195610 0.796499
195620 0.7839293
195630 0.7821721
195640 0.7750881
195650 0.7875704
195660 0.7864887
195670 0.7737058
195680 0.7936743
195690 0.7814724
195700 0.7775577
195710 0.772739
195720 0.7833252
195730 0.7772164
195740 0.7795438
195750 0.7755176
195760 0.7798122
195770 0.7884214
195780 0.8003919
195790 0.7968902
195800 0.7885649
195810 0.7946791
195820 0.7945864
195830 0.7927194
195840 0.7769697
195850 0.7913048
195860 0.7911345
195870 0.7911494
195880 0.7716888
195890 0.7890216
195900 0.7859238
195910 0.7898825
195920 0.788386
195930 0.7806717
195940 0.7759914
195950 0.7841519
195960 0.7888875
195970 0.7726244
195980 0.7759517
195990 0.7766451
196000 0.7729394
196010 0.7666711
196020 0.7677885
196030 0.7718921
196040 0.7609082
196050 0.7601414
196060 0.7690436
196070 0.7746114
196080 0.7869074
196090 0.7739763
196100 0.7805666
196110 0.7895002
196120 0.7875872
196130 0.7815987
196140 0.7620428
196150 0.7717407
196160 0.7806774
196170 0.7778756
196180 0.7687149
196190 0.7722988
196200 0.766843
196210 0.7699529
196220 0.7682099
196230 0.7718499
196240 0.7661978
196250 0.7817662
196260 0.7861897
196270 0.7853798
196280 0.7820896
196290 0.7820694
196300 0.7624304
196310 0.7658113
196320 0.7572393
196330 0.7663349
196340 0.7870892
196350 0.78021
196360 0.7831336
196370 0.7741656
196380 0.7631465
196390 0.7686257
196400 0.7744759
196410 0.7602409
196420 0.7657896
196430 0.7679385
196440 0.7612302
196450 0.7576511
196460 0.7638626
196470 0.7568911
196480 0.7560962
196490 0.7632267
196500 0.7718833
196510 0.7793719
196520 0.7641905
196530 0.7596611
196540 0.7686463
196550 0.7767709
196560 0.780247
196570 0.7808123
196580 0.7763239
196590 0.7750982
196600 0.7650612
196610 0.7712102
196620 0.7687839
196630 0.7682764
196640 0.7803169
196650 0.7706503
196660 0.7659556
196670 0.7717312
196680 0.7874815
196690 0.7750285
196700 0.7745034
196710 0.7740263
196720 0.7695389
196730 0.7680548
196740 0.7605168
196750 0.7573471
196760 0.7785357
196770 0.7909647
196780 0.7949092
196790 0.7952027
196800 0.7793313
196810 0.7754889
196820 0.7826917
196830 0.779189
196840 0.7790222
196850 0.7823592
196860 0.7662153
196870 0.7672603
196880 0.7633109
196890 0.7628156
196900 0.7637881
196910 0.7682847
196920 0.7730891
196930 0.7760745
196940 0.7787169
196950 0.7917019
196960 0.7686049
196970 0.7624797
196980 0.771572
196990 0.7725875
197000 0.773245
197010 0.78026
197020 0.775058
197030 0.7871704
197040 0.7848803
197050 0.7833744
197060 0.7912154
197070 0.8064856
197080 0.8113669
197090 0.8077736
197100 0.8063627
197110 0.8129236
197120 0.8176664
197130 0.8166782
197140 0.7958352
197150 0.801073
197160 0.7929008
197170 0.8029837
197180 0.8039527
197190 0.8189431
197200 0.8180149
197210 0.7939233
197220 0.7881967
197230 0.7892763
197240 0.7891108
197250 0.7898716
197260 0.7845962
197270 0.782362
197280 0.7899331
197290 0.7895995
197300 0.8019158
197310 0.8047883
197320 0.8004688
197330 0.8104786
197340 0.8157301
197350 0.8015288
197360 0.7935613
197370 0.7881587
197380 0.7834161
197390 0.7783423
197400 0.7856015
197410 0.7923501
197420 0.786407
197430 0.7837657
197440 0.7914183
197450 0.7892804
197460 0.7924999
197470 0.7932792
197480 0.802418
197490 0.8060683
197500 0.7946149
197510 0.7947722
197520 0.7892111
197530 0.7802099
197540 0.7732386
197550 0.77632
197560 0.7837385
197570 0.7722511
197580 0.7807204
197590 0.7666831
197600 0.783888
197610 0.7860583
197620 0.7917663
197630 0.7948895
197640 0.789191
197650 0.7951768
197660 0.7844478
197670 0.7925113
197680 0.8064651
197690 0.7949318
197700 0.8019376
197710 0.7840731
197720 0.7868442
197730 0.7850641
197740 0.8009998
197750 0.8013526
197760 0.803942
197770 0.8048294
197780 0.7993892
197790 0.7962992
197800 0.7919338
197810 0.7983537
197820 0.7918833
197830 0.7891539
197840 0.796186
197850 0.7984079
197860 0.7931055
197870 0.7918782
197880 0.7977849
197890 0.8062908
197900 0.8122184
197910 0.8101885
197920 0.7874761
197930 0.805748
197940 0.7993944
197950 0.8026316
197960 0.8090064
197970 0.8109927
197980 0.8017148
197990 0.8010872
198000 0.8139226
198010 0.8142318
198020 0.8035805
198030 0.8098857
198040 0.8132264
198050 0.8072037
198060 0.82602
198070 0.797687
198080 0.8029128
198090 0.7880321
198100 0.7757944
198110 0.7734987
198120 0.7984504
198130 0.7998044
198140 0.7906396
198150 0.7840757
198160 0.7737647
198170 0.782768
198180 0.7851632
198190 0.7911616
198200 0.7903542
198210 0.7980652
198220 0.8068918
198230 0.8102821
198240 0.8028785
198250 0.8028696
198260 0.8030457
198270 0.7924046
198280 0.8006179
198290 0.7914718
198300 0.7954943
198310 0.791077
198320 0.7955641
198330 0.7988802
198340 0.7883222
198350 0.7948111
198360 0.8024502
198370 0.7996116
198380 0.8076275
198390 0.8049574
198400 0.7973449
198410 0.7981089
198420 0.7937406
198430 0.802306
198440 0.7907975
198450 0.7869817
198460 0.7924595
198470 0.7843315
198480 0.7838272
198490 0.7956575
198500 0.8017797
198510 0.7949859
198520 0.7975748
198530 0.7817804
198540 0.7959942
198550 0.7939991
198560 0.7922334
198570 0.7902055
198580 0.7936141
198590 0.7793373
198600 0.7679331
198610 0.7736939
198620 0.7769641
198630 0.7732717
198640 0.7794678
198650 0.7848691
198660 0.7852913
198670 0.7695252
198680 0.7561317
198690 0.7807938
198700 0.7816375
198710 0.7670295
198720 0.7733063
198730 0.7813689
198740 0.7742051
198750 0.7738034
198760 0.7939755
198770 0.794849
198780 0.783994
198790 0.7898524
198800 0.7868853
198810 0.7786963
198820 0.780219
198830 0.7840082
198840 0.7762325
198850 0.781552
198860 0.7867127
198870 0.7822014
198880 0.8067976
198890 0.79592
198900 0.8069229
198910 0.79469
198920 0.793403
198930 0.7913001
198940 0.7947119
198950 0.7960134
198960 0.786179
198970 0.8075684
198980 0.8050411
198990 0.8087833
199000 0.8095804
199010 0.8203174
199020 0.8099134
199030 0.7960668
199040 0.8019356
199050 0.8030471
199060 0.8071336
199070 0.8244948
199080 0.8170491
199090 0.8186945
199100 0.8050849
199110 0.8012369
199120 0.7907586
199130 0.7974299
199140 0.7927665
199150 0.7812514
199160 0.7853072
199170 0.7934461
199180 0.783211
199190 0.7812228
199200 0.7948111
199210 0.8040603
199220 0.8002493
199230 0.7940109
199240 0.7997932
199250 0.8009701
199260 0.8061453
199270 0.8000069
199280 0.7931358
199290 0.8005057
199300 0.7948312
199310 0.8057858
199320 0.806744
199330 0.8057901
199340 0.798147
199350 0.8010501
199360 0.7975326
199370 0.7993791
199380 0.7768701
199390 0.7863147
199400 0.794188
199410 0.7959872
199420 0.807822
199430 0.7953272
199440 0.79576
199450 0.7933081
199460 0.7944394
199470 0.7991782
199480 0.7896793
199490 0.7803102
199500 0.7753605
199510 0.7689399
199520 0.77971
199530 0.7878874
199540 0.7988215
199550 0.7978762
199560 0.7909585
199570 0.7923411
199580 0.7850024
199590 0.7858821
199600 0.7962447
199610 0.7912305
199620 0.7884315
199630 0.787704
199640 0.7862833
199650 0.8031627
199660 0.7997747
199670 0.7995393
199680 0.7877621
199690 0.7973088
199700 0.8023213
199710 0.8036992
199720 0.8127658
199730 0.8189364
199740 0.8068691
199750 0.8036418
199760 0.8056374
199770 0.8011248
199780 0.7857344
199790 0.7980406
199800 0.8123097
199810 0.8054811
199820 0.7898844
199830 0.7852279
199840 0.7929323
199850 0.7914522
199860 0.7938014
199870 0.7955031
199880 0.7986437
199890 0.8018376
199900 0.807418
199910 0.7986683
199920 0.8034254
199930 0.8056619
199940 0.8004056
199950 0.7921894
199960 0.7911034
199970 0.7919275
199980 0.7896119
199990 0.7942228
200000 0.7967223
200010 0.8053274
200020 0.7900457
200030 0.7955855
200040 0.7874175
200050 0.8015674
200060 0.7865025
200070 0.7842077
200080 0.7895273
200090 0.7905425
200100 0.7848842
200110 0.7913701
200120 0.7963414
200130 0.7911114
200140 0.7906841
200150 0.7929589
200160 0.7944219
200170 0.7859349
200180 0.7929078
200190 0.7918022
200200 0.7838322
200210 0.7821188
200220 0.7684284
200230 0.7869111
200240 0.7721695
200250 0.7747499
200260 0.7744762
200270 0.7858984
200280 0.7848535
200290 0.7885746
200300 0.7896041
200310 0.7913783
200320 0.7980515
200330 0.8026986
200340 0.7902947
200350 0.7945573
200360 0.8098375
200370 0.7993906
200380 0.8030135
200390 0.7927804
200400 0.8000897
200410 0.7977566
200420 0.7974551
200430 0.791689
200440 0.7835587
200450 0.7837448
200460 0.7947382
200470 0.7970728
200480 0.8003837
200490 0.80051
200500 0.8154304
200510 0.7913298
200520 0.7970501
200530 0.8099865
200540 0.8071011
200550 0.8000729
200560 0.8004468
200570 0.7994214
200580 0.7966101
200590 0.799924
200600 0.7927373
200610 0.8130574
200620 0.808836
200630 0.8117135
200640 0.8049689
200650 0.8062105
200660 0.7966449
200670 0.8023367
200680 0.8069517
200690 0.7949124
200700 0.7897589
200710 0.7987884
200720 0.818818
200730 0.8224998
200740 0.8059222
200750 0.8241503
200760 0.8112259
200770 0.7946555
200780 0.8060617
200790 0.8152334
200800 0.8008888
200810 0.80687
200820 0.812808
200830 0.8223983
200840 0.8134594
200850 0.8139037
200860 0.8003448
200870 0.7994
200880 0.8127535
200890 0.8209083
200900 0.8212868
200910 0.8109526
200920 0.81015
200930 0.8162311
200940 0.8107912
200950 0.811518
200960 0.8149388
200970 0.8062587
200980 0.7912837
200990 0.8105633
201000 0.8040467
201010 0.8044928
201020 0.8107002
201030 0.8128573
201040 0.8051641
201050 0.8032168
201060 0.8046049
201070 0.80154
201080 0.7942213
201090 0.7974624
201100 0.8065665
201110 0.7948547
201120 0.7996477
201130 0.8067111
201140 0.8001309
201150 0.820677
201160 0.8092307
201170 0.8110012
201180 0.8031614
201190 0.8037943
201200 0.809797
201210 0.8098283
201220 0.8047985
201230 0.8091391
201240 0.8096377
201250 0.7989968
201260 0.7843044
201270 0.7839437
201280 0.7872387
201290 0.7819394
201300 0.7711844
201310 0.7696962
201320 0.7787466
201330 0.7836199
201340 0.7861209
201350 0.7884183
201360 0.778013
201370 0.7821791
201380 0.7756655
201390 0.7782212
201400 0.7822701
201410 0.7913364
201420 0.7917097
201430 0.7876998
201440 0.7884649
201450 0.7823812
201460 0.7848324
201470 0.7702184
201480 0.7683389
201490 0.7727408
201500 0.7765407
201510 0.7830198
201520 0.7759229
201530 0.7753151
201540 0.7582824
201550 0.7690245
201560 0.7610243
201570 0.7680807
201580 0.7627706
201590 0.7713467
201600 0.773896
201610 0.7743427
201620 0.7901135
201630 0.7955068
201640 0.7877778
201650 0.7861794
201660 0.7854522
201670 0.7714757
201680 0.7704004
201690 0.7740059
201700 0.7844125
201710 0.784456
201720 0.7764426
201730 0.7751288
201740 0.7638162
201750 0.7558994
201760 0.7588408
201770 0.7618964
201780 0.7697134
201790 0.7629758
201800 0.7608912
201810 0.7709566
201820 0.7603437
201830 0.7645383
201840 0.7701487
201850 0.7748027
201860 0.7733943
201870 0.7748697
201880 0.7735142
201890 0.7511009
201900 0.7540802
201910 0.7534301
201920 0.7580652
201930 0.7626042
201940 0.7777874
201950 0.7753663
201960 0.7667956
201970 0.7647312
201980 0.7727026
201990 0.764141
202000 0.7627602
202010 0.7731593
202020 0.7725493
202030 0.7647178
202040 0.7565792
202050 0.7564505
202060 0.7622641
202070 0.764369
202080 0.7693944
202090 0.7565724
202100 0.7480319
202110 0.7632671
202120 0.7536319
202130 0.7658429
202140 0.7707983
202150 0.7730001
202160 0.7855236
202170 0.7748396
202180 0.7816477
202190 0.7761587
202200 0.7758346
202210 0.782444
202220 0.7808042
202230 0.7820673
202240 0.7878468
202250 0.7867463
202260 0.7631533
202270 0.7798226
202280 0.7645569
202290 0.7612601
202300 0.7668674
202310 0.7778677
202320 0.7857347
202330 0.7722682
202340 0.7744073
202350 0.7759954
202360 0.781061
202370 0.77729
202380 0.7671662
202390 0.7678865
202400 0.7775517
202410 0.769227
202420 0.7805208
202430 0.7824134
202440 0.7878501
202450 0.7879466
202460 0.7855614
202470 0.7943494
202480 0.7943949
202490 0.7893416
202500 0.7868654
202510 0.7741984
202520 0.7851413
202530 0.7964487
202540 0.7791147
202550 0.7749873
202560 0.7747471
202570 0.7814428
202580 0.7894433
202590 0.7810661
202600 0.7818494
202610 0.7928976
202620 0.8051353
202630 0.8158574
202640 0.8175679
202650 0.8117021
202660 0.799319
202670 0.7960314
202680 0.8025697
202690 0.7922497
202700 0.7979341
202710 0.8050251
202720 0.804337
202730 0.8145967
202740 0.8126146
202750 0.8142227
202760 0.8237431
202770 0.8210513
202780 0.8205987
202790 0.8227098
202800 0.8121326
202810 0.8072155
202820 0.8038375
202830 0.8038415
202840 0.8095349
202850 0.8055813
202860 0.8055313
202870 0.799006
202880 0.7973883
202890 0.8086843
202900 0.8170863
202910 0.8192377
202920 0.8101547
202930 0.8087794
202940 0.8135247
202950 0.8039417
202960 0.8102631
202970 0.806791
202980 0.8084778
202990 0.800997
203000 0.8130316
203010 0.8257696
203020 0.822592
203030 0.8394032
203040 0.8334094
203050 0.8134079
203060 0.8299359
203070 0.8382758
203080 0.822736
203090 0.8321023
203100 0.8184856
203110 0.8109233
203120 0.8159738
203130 0.8339748
203140 0.833423
203150 0.8364266
203160 0.8449556
203170 0.8489427
203180 0.8391439
203190 0.8425643
203200 0.8275162
203210 0.8090625
203220 0.820522
203230 0.8257397
203240 0.8220254
203250 0.8330937
203260 0.8218223
203270 0.8260547
203280 0.8125132
203290 0.8131236
203300 0.8158706
203310 0.8230451
203320 0.8195961
203330 0.8378209
203340 0.8412507
203350 0.8456954
203360 0.8405601
203370 0.8313536
203380 0.818118
203390 0.8291144
203400 0.8275682
203410 0.8291255
203420 0.8183091
203430 0.8170311
203440 0.8060213
203450 0.8013584
203460 0.8104485
203470 0.8122064
203480 0.814334
203490 0.8284324
203500 0.8304574
203510 0.822136
203520 0.8283439
203530 0.8052171
203540 0.8330557
203550 0.8517802
203560 0.8505874
203570 0.846576
203580 0.8470124
203590 0.8363329
203600 0.8348716
203610 0.8139595
203620 0.8126516
203630 0.8270518
203640 0.8230671
203650 0.8128276
203660 0.7919726
203670 0.8031285
203680 0.8074438
203690 0.810536
203700 0.8049966
203710 0.8128341
203720 0.8092414
203730 0.816644
203740 0.8028842
203750 0.8023918
203760 0.8113105
203770 0.8034454
203780 0.8202438
203790 0.8062423
203800 0.8031975
203810 0.8055478
203820 0.807305
203830 0.8112862
203840 0.8254221
203850 0.8346089
203860 0.8380207
203870 0.8275923
203880 0.8256767
203890 0.8288839
203900 0.8327744
203910 0.8388999
203920 0.8215129
203930 0.8092229
203940 0.8046947
203950 0.7990839
203960 0.8238453
203970 0.8191031
203980 0.8252608
203990 0.8160087
204000 0.8266684
204010 0.8244407
204020 0.8091081
204030 0.808768
204040 0.8102484
204050 0.8202385
204060 0.8102085
204070 0.8042788
204080 0.8167944
204090 0.8195288
204100 0.8336382
204110 0.8233832
204120 0.8218092
204130 0.7996968
204140 0.7915317
204150 0.8050895
204160 0.8135355
204170 0.820994
204180 0.8073459
204190 0.795634
204200 0.80999
204210 0.8027062
204220 0.7968287
204230 0.8033751
204240 0.7894461
204250 0.7908347
204260 0.7996106
204270 0.7925506
204280 0.7963216
204290 0.7976378
204300 0.8076052
204310 0.7978263
204320 0.811164
204330 0.7996162
204340 0.7913061
204350 0.7899812
204360 0.7874115
204370 0.7754524
204380 0.7781389
204390 0.782812
204400 0.7697172
204410 0.7811516
204420 0.7924641
204430 0.7894612
204440 0.776476
204450 0.7739455
204460 0.7971409
204470 0.7970586
204480 0.798211
204490 0.8148232
204500 0.8069212
204510 0.7913806
204520 0.7928849
204530 0.8022521
204540 0.7906874
204550 0.7901171
204560 0.7911505
204570 0.8025202
204580 0.7959099
204590 0.7981612
204600 0.7961934
204610 0.7996586
204620 0.7903971
204630 0.794242
204640 0.8070855
204650 0.8060628
204660 0.8039846
204670 0.8122667
204680 0.8264287
204690 0.8103467
204700 0.7928702
204710 0.80001
204720 0.7964581
204730 0.7972268
204740 0.7931713
204750 0.8118953
204760 0.8147283
204770 0.8198158
204780 0.8140276
204790 0.8096454
204800 0.820069
204810 0.824161
204820 0.8284509
204830 0.843353
204840 0.8371806
204850 0.8301168
204860 0.8176101
204870 0.8092405
204880 0.8119062
204890 0.8116123
204900 0.8054638
204910 0.7961856
204920 0.7842759
204930 0.7968611
204940 0.822172
204950 0.812873
204960 0.8152663
204970 0.8021472
204980 0.8025972
204990 0.7909072
205000 0.7884459
205010 0.8069349
205020 0.7952202
205030 0.784067
205040 0.7826455
205050 0.8083125
205060 0.8053412
205070 0.8004438
205080 0.7973222
205090 0.8114269
205100 0.8092393
205110 0.8317968
205120 0.8263491
205130 0.8196918
205140 0.8129669
205150 0.8112913
205160 0.8171695
205170 0.8251385
205180 0.8241161
205190 0.8065204
205200 0.8108603
205210 0.8103984
205220 0.8082788
205230 0.8112268
205240 0.8226005
205250 0.8235317
205260 0.8205782
205270 0.8273433
205280 0.8178622
205290 0.8229683
205300 0.8246227
205310 0.8159231
205320 0.810093
205330 0.8249628
205340 0.8203554
205350 0.81564
205360 0.8260365
205370 0.830127
205380 0.8287838
205390 0.8323919
205400 0.8414205
205410 0.8379804
205420 0.8425072
205430 0.8172475
205440 0.8283145
205450 0.8202581
205460 0.808797
205470 0.8200027
205480 0.806755
205490 0.8185194
205500 0.8187142
205510 0.8019251
205520 0.8005067
205530 0.7940242
205540 0.7939609
205550 0.7988386
205560 0.7936866
205570 0.7999302
205580 0.8064702
205590 0.7972779
205600 0.7777469
205610 0.7816661
205620 0.7930719
205630 0.7942089
205640 0.7970628
205650 0.8100976
205660 0.8078833
205670 0.8086496
205680 0.7992579
205690 0.8238438
205700 0.8535685
205710 0.8330989
205720 0.8272306
205730 0.8171313
205740 0.8314539
205750 0.8413616
205760 0.8314332
205770 0.8259229
205780 0.8307547
205790 0.854156
205800 0.8470878
205810 0.8389328
205820 0.8383651
205830 0.8307374
205840 0.8388224
205850 0.832523
205860 0.8371794
205870 0.8469663
205880 0.8375883
205890 0.8438998
205900 0.8530434
205910 0.8335829
205920 0.8305158
205930 0.8321285
205940 0.8212512
205950 0.8198755
205960 0.825664
205970 0.8284394
205980 0.8144786
205990 0.8172035
206000 0.8320672
206010 0.8287355
206020 0.8293019
206030 0.8287218
206040 0.8127422
206050 0.8292677
206060 0.8418127
206070 0.8456748
206080 0.8298183
206090 0.8303751
206100 0.8242777
206110 0.8245779
206120 0.8026624
206130 0.8091335
206140 0.812556
206150 0.8243688
206160 0.8276356
206170 0.8255821
206180 0.8290926
206190 0.8366243
206200 0.8228708
206210 0.8180955
206220 0.8424048
206230 0.8515006
206240 0.8452217
206250 0.8332813
206260 0.8319278
206270 0.8203522
206280 0.8117139
206290 0.8091033
206300 0.8045844
206310 0.825748
206320 0.8315747
206330 0.8405959
206340 0.8383084
206350 0.8457061
206360 0.8372199
206370 0.8327919
206380 0.8303089
206390 0.8201981
206400 0.8194618
206410 0.8362163
206420 0.8376065
206430 0.8327789
206440 0.8248193
206450 0.8410837
206460 0.8234275
206470 0.8123375
206480 0.8146468
206490 0.8282527
206500 0.8253713
206510 0.8345265
206520 0.8462489
206530 0.8360519
206540 0.835209
206550 0.8485807
206560 0.8486573
206570 0.8540779
206580 0.8424425
206590 0.8553751
206600 0.8353758
206610 0.8488483
206620 0.8446108
206630 0.8319464
206640 0.8186215
206650 0.8174599
206660 0.8251528
206670 0.8207216
206680 0.8148444
206690 0.8225256
206700 0.8059052
206710 0.811046
206720 0.8242544
206730 0.828991
206740 0.8321691
206750 0.831188
206760 0.8326881
206770 0.8386492
206780 0.8464735
206790 0.8415539
206800 0.8332624
206810 0.8265026
206820 0.8264726
206830 0.8327476
206840 0.8233864
206850 0.8264073
206860 0.8283349
206870 0.8236161
206880 0.835717
206890 0.8339124
206900 0.8269905
206910 0.8185018
206920 0.8232294
206930 0.8136693
206940 0.8040322
206950 0.8101559
206960 0.8117461
206970 0.8128697
206980 0.8077146
206990 0.8114471
207000 0.8084388
207010 0.8175759
207020 0.8231472
207030 0.8268213
207040 0.8356008
207050 0.8399101
207060 0.8342256
207070 0.8409564
207080 0.8493794
207090 0.8413118
207100 0.8527635
207110 0.8553107
207120 0.852666
207130 0.8555242
207140 0.8554296
207150 0.8427677
207160 0.8455275
207170 0.8471317
207180 0.8235489
207190 0.8237959
207200 0.8332154
207210 0.8454415
207220 0.8492004
207230 0.8478959
207240 0.8450049
207250 0.8306147
207260 0.846032
207270 0.844988
207280 0.8337299
207290 0.835047
207300 0.8287935
207310 0.8246609
207320 0.8303628
207330 0.8294203
207340 0.8421006
207350 0.8388406
207360 0.8312043
207370 0.8348464
207380 0.8323594
207390 0.8399723
207400 0.8518083
207410 0.8358715
207420 0.8423276
207430 0.8445575
207440 0.8254351
207450 0.8329797
207460 0.8344432
207470 0.8413673
207480 0.8346669
207490 0.8491783
207500 0.8446099
207510 0.861126
207520 0.8534356
207530 0.8552302
207540 0.8440863
207550 0.8397784
207560 0.8361215
207570 0.8571821
207580 0.8403877
207590 0.835343
207600 0.8346447
207610 0.8357108
207620 0.8381343
207630 0.8269162
207640 0.8268068
207650 0.8422955
207660 0.8428633
207670 0.8434457
207680 0.8419127
207690 0.8445427
207700 0.835928
207710 0.8378764
207720 0.8341442
207730 0.8408481
207740 0.8568509
207750 0.8359107
207760 0.8456899
207770 0.8572769
207780 0.8440577
207790 0.8435515
207800 0.8368312
207810 0.8440816
207820 0.8382406
207830 0.8366616
207840 0.8494601
207850 0.8383749
207860 0.8247797
207870 0.8162888
207880 0.8295406
207890 0.8299954
207900 0.7967538
207910 0.811923
207920 0.8118919
207930 0.8040255
207940 0.811711
207950 0.8088367
207960 0.8195311
207970 0.8259686
207980 0.8270943
207990 0.826813
208000 0.8241572
208010 0.8151255
208020 0.8294144
208030 0.8366727
208040 0.8472843
208050 0.8440542
208060 0.8433523
208070 0.8363813
208080 0.8517101
208090 0.8519021
208100 0.840957
208110 0.8549965
208120 0.8434109
208130 0.8459598
208140 0.8582413
208150 0.8491811
208160 0.8357565
208170 0.8363736
208180 0.8471581
208190 0.8360769
208200 0.8280454
208210 0.8384315
208220 0.8451949
208230 0.850995
208240 0.854541
208250 0.85138
208260 0.8539169
208270 0.8486768
208280 0.8428286
208290 0.8389189
208300 0.8329192
208310 0.8443967
208320 0.8542154
208330 0.8435107
208340 0.8602458
208350 0.8513654
208360 0.8581608
208370 0.8522624
208380 0.8374733
208390 0.8343654
208400 0.8443432
208410 0.829863
208420 0.8369164
208430 0.8356555
208440 0.8209771
208450 0.8305846
208460 0.8323959
208470 0.8301326
208480 0.8264415
208490 0.8369128
208500 0.8236867
208510 0.8303581
208520 0.8326077
208530 0.8435168
208540 0.830406
208550 0.8285203
208560 0.8311535
208570 0.8332853
208580 0.8245698
208590 0.8141385
208600 0.836282
208610 0.8394346
208620 0.8474849
208630 0.8360045
208640 0.8499051
208650 0.8604575
208660 0.8587211
208670 0.8597516
208680 0.8624169
208690 0.8653078
208700 0.8558593
208710 0.8525089
208720 0.857383
208730 0.872857
208740 0.8682175
208750 0.8739574
208760 0.8703501
208770 0.8500654
208780 0.83735
208790 0.8234442
208800 0.8364047
208810 0.8522813
208820 0.8411331
208830 0.842181
208840 0.8347496
208850 0.8278209
208860 0.829369
208870 0.8371559
208880 0.831903
208890 0.8321504
208900 0.8441745
208910 0.8226281
208920 0.8290387
208930 0.8204752
208940 0.8272911
208950 0.8238188
208960 0.8126454
208970 0.8158051
208980 0.8246077
208990 0.831219
209000 0.8400148
209010 0.8383281
209020 0.8379169
209030 0.831572
209040 0.8527483
209050 0.8366876
209060 0.8316105
209070 0.8245592
209080 0.8338761
209090 0.8429343
209100 0.8430763
209110 0.8508286
209120 0.8357566
209130 0.8397807
209140 0.8310356
209150 0.8531801
209160 0.8348293
209170 0.8249814
209180 0.8159558
209190 0.8065761
209200 0.8110406
209210 0.8164568
209220 0.8307477
209230 0.8297557
209240 0.8346545
209250 0.8292768
209260 0.8421491
209270 0.8385313
209280 0.8397225
209290 0.8193048
209300 0.822891
209310 0.815536
209320 0.8269948
209330 0.8355668
209340 0.817534
209350 0.8229889
209360 0.8187132
209370 0.8077293
209380 0.8124949
209390 0.8173728
209400 0.8150799
209410 0.8175022
209420 0.8234273
209430 0.8290749
209440 0.8171764
209450 0.8227401
209460 0.8302909
209470 0.8294205
209480 0.8177916
209490 0.827292
209500 0.8309137
209510 0.8346824
209520 0.8465104
209530 0.8404246
209540 0.8277777
209550 0.8336078
209560 0.8250787
209570 0.8230702
209580 0.8239191
209590 0.8203761
209600 0.8289481
209610 0.8089844
209620 0.8225532
209630 0.82996
209640 0.8350461
209650 0.83922
209660 0.835554
209670 0.829931
209680 0.8291121
209690 0.8271889
209700 0.8240179
209710 0.8350217
209720 0.8227307
209730 0.8478109
209740 0.8691644
209750 0.8702692
209760 0.869583
209770 0.8644419
209780 0.8551757
209790 0.8627416
209800 0.859304
209810 0.8490222
209820 0.8444784
209830 0.835915
209840 0.8361018
209850 0.8401849
209860 0.8504927
209870 0.8370647
209880 0.8512856
209890 0.8399146
209900 0.845768
209910 0.8434314
209920 0.8477507
209930 0.8365349
209940 0.8363919
209950 0.8346225
209960 0.8139527
209970 0.8401659
209980 0.8464267
209990 0.8433899
210000 0.8473308
210010 0.8700838
210020 0.863852
210030 0.8596659
210040 0.842876
210050 0.8570477
210060 0.8519482
210070 0.8519676
210080 0.8487247
210090 0.8577291
210100 0.8555152
210110 0.8503903
210120 0.8394542
210130 0.8479992
210140 0.8485674
210150 0.837911
210160 0.8464226
210170 0.8493189
210180 0.8430585
210190 0.8480375
210200 0.8569905
210210 0.8523601
210220 0.8564639
210230 0.8592193
210240 0.8708659
210250 0.8510998
210260 0.8370914
210270 0.8311237
210280 0.8258361
210290 0.8363078
210300 0.828692
210310 0.8370242
210320 0.8383213
210330 0.844867
210340 0.8408899
210350 0.8366318
210360 0.8396562
210370 0.8477333
210380 0.8408991
210390 0.8295327
210400 0.8272387
210410 0.8425866
210420 0.8427125
210430 0.8288016
210440 0.8164589
210450 0.8318509
210460 0.8368917
210470 0.8062275
210480 0.7897068
210490 0.8122752
210500 0.8196074
210510 0.8101058
210520 0.8301568
210530 0.8350999
210540 0.8391729
210550 0.8358592
210560 0.8233716
210570 0.8345653
210580 0.8439658
210590 0.8413017
210600 0.8280371
210610 0.8358693
210620 0.8389392
210630 0.839197
210640 0.839407
210650 0.8434671
210660 0.833112
210670 0.8280458
210680 0.8160499
210690 0.8242521
210700 0.8259159
210710 0.8214377
210720 0.8259473
210730 0.8360348
210740 0.835988
210750 0.8275996
210760 0.8223745
210770 0.816883
210780 0.8241655
210790 0.8327031
210800 0.8272991
210810 0.8254366
210820 0.8327142
210830 0.840665
210840 0.8507517
210850 0.8615873
210860 0.855262
210870 0.847265
210880 0.8522911
210890 0.8695061
210900 0.8745077
210910 0.8781294
210920 0.8814948
210930 0.8910244
210940 0.8562604
210950 0.852499
210960 0.8536923
210970 0.8566756
210980 0.8645512
210990 0.8447326
211000 0.841064
211010 0.8409541
211020 0.8445826
211030 0.847385
211040 0.8449327
211050 0.8448973
211060 0.8333223
211070 0.8242918
211080 0.8293695
211090 0.8386114
211100 0.8354061
211110 0.8437489
211120 0.850454
211130 0.834281
211140 0.8343889
211150 0.8340158
211160 0.8294317
211170 0.8157818
211180 0.8275244
211190 0.8242502
211200 0.8362616
211210 0.8412303
211220 0.8300445
211230 0.8367198
211240 0.835286
211250 0.8297346
211260 0.8182908
211270 0.8246199
211280 0.8290144
211290 0.8291035
211300 0.8277744
211310 0.8434591
211320 0.8351753
211330 0.8344954
211340 0.828884
211350 0.8315762
211360 0.8379235
211370 0.8573434
211380 0.8592607
211390 0.8581235
211400 0.8605418
211410 0.8488433
211420 0.8487314
211430 0.8427745
211440 0.8500264
211450 0.8525971
211460 0.874213
211470 0.8724045
211480 0.8493915
211490 0.8542038
211500 0.8522435
211510 0.8550454
211520 0.8618184
211530 0.8582633
211540 0.841742
211550 0.8428719
211560 0.8411106
211570 0.8609473
211580 0.8493663
211590 0.8280897
211600 0.8237897
211610 0.8284509
211620 0.816183
211630 0.8185019
211640 0.8167727
211650 0.8229815
211660 0.8245489
211670 0.818372
211680 0.8170077
211690 0.8291039
211700 0.8301714
211710 0.8179274
211720 0.8259097
211730 0.8408964
211740 0.8411786
211750 0.8414635
211760 0.8496993
211770 0.8411943
211780 0.8367834
211790 0.8412545
211800 0.8334926
211810 0.8310825
211820 0.8343239
211830 0.8286822
211840 0.8408316
211850 0.8475789
211860 0.8481087
211870 0.8411502
211880 0.8316997
211890 0.8236963
211900 0.8252433
211910 0.8404803
211920 0.8405741
211930 0.8314582
211940 0.833159
211950 0.8241782
211960 0.8328351
211970 0.8344285
211980 0.8345389
211990 0.8404386
212000 0.8354122
212010 0.8402083
212020 0.8487779
212030 0.8431498
212040 0.8406641
212050 0.8356351
212060 0.820882
212070 0.8247687
212080 0.8242818
212090 0.8318498
212100 0.832152
212110 0.8338135
212120 0.8448817
212130 0.8536844
212140 0.8623857
212150 0.8511824
212160 0.8476394
212170 0.8441818
212180 0.8491654
212190 0.8313534
212200 0.8264418
212210 0.8246298
212220 0.8311646
212230 0.8323021
212240 0.8224033
212250 0.8310445
212260 0.8352132
212270 0.8372653
212280 0.8308138
212290 0.8244892
212300 0.8315803
212310 0.8250462
212320 0.8115973
212330 0.8239262
212340 0.8327292
212350 0.8201267
212360 0.8084178
212370 0.8117741
212380 0.826059
212390 0.841736
212400 0.8443493
212410 0.8439123
212420 0.8445036
212430 0.8435557
212440 0.8390296
212450 0.8295807
212460 0.8405572
212470 0.8396243
212480 0.8344776
212490 0.8363976
212500 0.8354365
212510 0.8360239
212520 0.8199926
212530 0.8329037
212540 0.8227577
212550 0.8258667
212560 0.8285002
212570 0.8171102
212580 0.8258684
212590 0.8301919
212600 0.8188493
212610 0.8092249
212620 0.8289982
212630 0.8246159
212640 0.8206465
212650 0.8245901
212660 0.8312267
212670 0.8293203
212680 0.8391298
212690 0.8200823
212700 0.8449568
212710 0.8557896
212720 0.8487093
212730 0.8675211
212740 0.8482336
212750 0.8477913
212760 0.8507292
212770 0.8489476
212780 0.8379736
212790 0.8515897
212800 0.8413569
212810 0.8431883
212820 0.8340324
212830 0.8412945
212840 0.839329
212850 0.8531116
212860 0.8481754
212870 0.8529899
212880 0.8596576
212890 0.8459325
212900 0.8514751
212910 0.8538549
212920 0.85893
212930 0.8580267
212940 0.8534949
212950 0.8466185
212960 0.8603376
212970 0.8406559
212980 0.8488464
212990 0.8505107
213000 0.8567111
213010 0.8578384
213020 0.8424496
213030 0.851456
213040 0.842649
213050 0.8413239
213060 0.8261973
213070 0.8229892
213080 0.8298489
213090 0.827388
213100 0.8501787
213110 0.846966
213120 0.8480855
213130 0.8368599
213140 0.8379599
213150 0.840111
213160 0.8353027
213170 0.8409392
213180 0.8432864
213190 0.8462772
213200 0.8511385
213210 0.8414292
213220 0.8675045
213230 0.8700075
213240 0.8624756
213250 0.8511418
213260 0.8513694
213270 0.8566792
213280 0.8449523
213290 0.8532205
213300 0.855345
213310 0.8480003
213320 0.8401424
213330 0.8365378
213340 0.8440402
213350 0.8541954
213360 0.8613971
213370 0.849909
213380 0.8417847
213390 0.8424075
213400 0.8524522
213410 0.8544155
213420 0.8378398
213430 0.842486
213440 0.8206119
213450 0.8298186
213460 0.8437425
213470 0.826732
213480 0.8365905
213490 0.8422018
213500 0.8406827
213510 0.8487714
213520 0.8411098
213530 0.8393191
213540 0.8346597
213550 0.8286573
213560 0.8312139
213570 0.834303
213580 0.8425679
213590 0.8397259
213600 0.8406389
213610 0.8361079
213620 0.8382524
213630 0.8385105
213640 0.8469982
213650 0.8598592
213660 0.8547615
213670 0.8321843
213680 0.8349653
213690 0.856577
213700 0.8269221
213710 0.8273851
213720 0.8345468
213730 0.8293053
213740 0.8301822
213750 0.836821
213760 0.8416862
213770 0.8377883
213780 0.844106
213790 0.8416739
213800 0.8416393
213810 0.8485224
213820 0.8270437
213830 0.830154
213840 0.8273865
213850 0.8324457
213860 0.8222929
213870 0.8323237
213880 0.8273768
213890 0.8241138
213900 0.8232316
213910 0.8379142
213920 0.8303441
213930 0.8241664
213940 0.8210815
213950 0.8118652
213960 0.8079301
213970 0.8256654
213980 0.8303813
213990 0.8093684
214000 0.8092421
214010 0.8077253
214020 0.8183491
214030 0.8175409
214040 0.8229499
214050 0.835019
214060 0.847863
214070 0.8473492
214080 0.8445717
214090 0.8415195
214100 0.8408815
214110 0.8250697
214120 0.8278115
214130 0.8219076
214140 0.8087854
214150 0.8082081
214160 0.8061885
214170 0.8150197
214180 0.8252454
214190 0.8122174
214200 0.8147045
214210 0.8187193
214220 0.8152042
214230 0.8189737
214240 0.8200077
214250 0.812081
214260 0.797871
214270 0.8078462
214280 0.8158281
214290 0.81269
214300 0.8213728
214310 0.8216917
214320 0.8330814
214330 0.812424
214340 0.8330027
214350 0.8372719
214360 0.8311647
214370 0.823728
214380 0.8234364
214390 0.8269603
214400 0.8313841
214410 0.8244601
214420 0.8304936
214430 0.831493
214440 0.8345084
214450 0.841982
214460 0.8366154
214470 0.8307575
214480 0.8377229
214490 0.8449986
214500 0.8313028
214510 0.8360301
214520 0.8299907
214530 0.8457934
214540 0.8327003
214550 0.8410421
214560 0.8347571
214570 0.8244336
214580 0.8322361
214590 0.8250912
214600 0.8118354
214610 0.8258063
214620 0.8271225
214630 0.8343372
214640 0.837819
214650 0.8391761
214660 0.838995
214670 0.820047
214680 0.8416663
214690 0.8275778
214700 0.8337579
214710 0.8344048
214720 0.8356342
214730 0.8237088
214740 0.8254768
214750 0.8420097
214760 0.8394656
214770 0.8398065
214780 0.8266179
214790 0.8243332
214800 0.8380873
214810 0.8440034
214820 0.8505961
214830 0.846408
214840 0.8435367
214850 0.8333617
214860 0.8356472
214870 0.8349203
214880 0.8237453
214890 0.8306245
214900 0.8296482
214910 0.8297887
214920 0.8334278
214930 0.8228978
214940 0.8171127
214950 0.8127466
214960 0.8246288
214970 0.8140245
214980 0.8035874
214990 0.8055204
215000 0.8047237
215010 0.8082902
215020 0.8153313
215030 0.8194106
215040 0.8188583
215050 0.8309677
215060 0.8262558
215070 0.8203276
215080 0.8098534
215090 0.8345048
215100 0.826327
215110 0.828522
215120 0.8445579
215130 0.8442039
215140 0.8380912
215150 0.8338242
215160 0.8383657
215170 0.8334619
215180 0.8369443
215190 0.8362601
215200 0.8373504
215210 0.8415779
215220 0.8466204
215230 0.8579808
215240 0.855815
215250 0.8579953
215260 0.8596484
215270 0.8679076
215280 0.8526871
215290 0.837588
215300 0.8490689
215310 0.8538159
215320 0.8381484
215330 0.8436949
215340 0.8475613
215350 0.8582528
215360 0.8631086
215370 0.8515415
215380 0.8375053
215390 0.8209781
215400 0.8127982
215410 0.8242883
215420 0.8268802
215430 0.8382239
215440 0.8408412
215450 0.8468618
215460 0.8254163
215470 0.8323944
215480 0.8437437
215490 0.8491527
215500 0.847124
215510 0.8392373
215520 0.8556238
215530 0.8427609
215540 0.841357
215550 0.8273587
215560 0.8163263
215570 0.8250467
215580 0.8407045
215590 0.8217945
215600 0.828759
215610 0.8114103
215620 0.8240456
215630 0.8351197
215640 0.8169079
215650 0.8119031
215660 0.8094483
215670 0.8324839
215680 0.8281951
215690 0.8279943
215700 0.8309929
215710 0.8400309
215720 0.8345423
215730 0.8348121
215740 0.8372832
215750 0.8363964
215760 0.8376096
215770 0.8315579
215780 0.8391201
215790 0.8383586
215800 0.8338962
215810 0.8344129
215820 0.8328379
215830 0.8163837
215840 0.8278951
215850 0.8144228
215860 0.810123
215870 0.8204613
215880 0.8282497
215890 0.8240774
215900 0.8230484
215910 0.8242825
215920 0.8179376
215930 0.8292422
215940 0.8396628
215950 0.8360648
215960 0.8277759
215970 0.8428886
215980 0.8322542
215990 0.8360853
216000 0.8424643
216010 0.843742
216020 0.8454971
216030 0.8506246
216040 0.8305948
216050 0.8423377
216060 0.8464909
216070 0.8615749
216080 0.8524339
216090 0.8337328
216100 0.8377406
216110 0.8297796
216120 0.8247007
216130 0.8245433
216140 0.8148082
216150 0.8185295
216160 0.8085371
216170 0.8215705
216180 0.8126026
216190 0.8050899
216200 0.8051673
216210 0.8164495
216220 0.8107139
216230 0.7976916
216240 0.7986767
216250 0.7903181
216260 0.7908609
216270 0.8168632
216280 0.8154948
216290 0.798759
216300 0.8109589
216310 0.8127195
216320 0.8113187
216330 0.8055046
216340 0.8117408
216350 0.8129485
216360 0.8227273
216370 0.825563
216380 0.8312376
216390 0.8362924
216400 0.8330819
216410 0.8384887
216420 0.8179489
216430 0.821797
216440 0.8190186
216450 0.8247177
216460 0.8362935
216470 0.8454927
216480 0.8405424
216490 0.8396028
216500 0.8364965
216510 0.8340315
216520 0.8525724
216530 0.8528407
216540 0.8491769
216550 0.8389027
216560 0.8161005
216570 0.8219838
216580 0.8198718
216590 0.8325168
216600 0.8467864
216610 0.8388067
216620 0.8442172
216630 0.832198
216640 0.8071049
216650 0.8216075
216660 0.8190865
216670 0.8200093
216680 0.8318471
216690 0.8362035
216700 0.8395028
216710 0.8255571
216720 0.8369836
216730 0.8290157
216740 0.7989367
216750 0.8133287
216760 0.808318
216770 0.8089169
216780 0.8194429
216790 0.8086098
216800 0.8217576
216810 0.8189979
216820 0.8165988
216830 0.8107755
216840 0.8313701
216850 0.8311331
216860 0.8368758
216870 0.832184
216880 0.8412893
216890 0.8437871
216900 0.8214247
216910 0.8319635
216920 0.8344045
216930 0.8291726
216940 0.8291144
216950 0.8396538
216960 0.837578
216970 0.8400414
216980 0.8495327
216990 0.8487477
217000 0.8387152
217010 0.8424649
217020 0.857305
217030 0.8498015
217040 0.8330381
217050 0.8523265
217060 0.8557502
217070 0.8485823
217080 0.8511726
217090 0.8505799
217100 0.8399957
217110 0.8279034
217120 0.8290553
217130 0.8496666
217140 0.8578847
217150 0.8535058
217160 0.834519
217170 0.8272244
217180 0.8546318
217190 0.8653662
217200 0.8645335
217210 0.8570793
217220 0.8578044
217230 0.8475398
217240 0.842875
217250 0.8372692
217260 0.8420498
217270 0.8472435
217280 0.8229236
217290 0.8358983
217300 0.8429794
217310 0.8490275
217320 0.8510589
217330 0.8488264
217340 0.8493389
217350 0.8502655
217360 0.8394136
217370 0.8409639
217380 0.8469214
217390 0.8610399
217400 0.8421989
217410 0.8436967
217420 0.8501309
217430 0.8532712
217440 0.8602368
217450 0.8476082
217460 0.8515523
217470 0.8412642
217480 0.8358924
217490 0.8388198
217500 0.8485515
217510 0.8340903
217520 0.8401304
217530 0.8447065
217540 0.8394447
217550 0.8479581
217560 0.8522656
217570 0.8510029
217580 0.8574083
217590 0.8656783
217600 0.8656861
217610 0.8633149
217620 0.8519281
217630 0.8661873
217640 0.8502252
217650 0.8425273
217660 0.836709
217670 0.8306254
217680 0.8259677
217690 0.8219497
217700 0.8198475
217710 0.8189862
217720 0.8263361
217730 0.8339676
217740 0.851778
217750 0.8570595
217760 0.8524313
217770 0.8595986
217780 0.8476791
217790 0.8570516
217800 0.8622591
217810 0.8757473
217820 0.8762081
217830 0.8791105
217840 0.8760318
217850 0.8820438
217860 0.884524
217870 0.8702283
217880 0.8465393
217890 0.8629388
217900 0.8553281
217910 0.8662134
217920 0.8676815
217930 0.8617451
217940 0.8599953
217950 0.861547
217960 0.8607821
217970 0.8501204
217980 0.8436956
217990 0.8479019
218000 0.8305311
218010 0.8479779
218020 0.8572731
218030 0.8838688
218040 0.8648196
218050 0.8589079
218060 0.8608163
218070 0.8547592
218080 0.8558409
218090 0.8388687
218100 0.8399544
218110 0.8510191
218120 0.853371
218130 0.856667
218140 0.8734693
218150 0.8546815
218160 0.863562
218170 0.8751245
218180 0.8887401
218190 0.8709244
218200 0.8916971
218210 0.8976161
218220 0.9034611
218230 0.8811735
218240 0.866431
218250 0.875459
218260 0.8723128
218270 0.8783655
218280 0.8723685
218290 0.8681508
218300 0.8666135
218310 0.8665187
218320 0.8696072
218330 0.8671144
218340 0.8659484
218350 0.8372933
218360 0.8381244
218370 0.8519264
218380 0.8503614
218390 0.8503425
218400 0.8540795
218410 0.8643982
218420 0.8498737
218430 0.8572692
218440 0.8667302
218450 0.8612149
218460 0.8696475
218470 0.8575872
218480 0.8490907
218490 0.8512911
218500 0.8682538
218510 0.8722088
218520 0.8819612
218530 0.8776792
218540 0.8879557
218550 0.8771303
218560 0.8764252
218570 0.8795168
218580 0.8676491
218590 0.8756461
218600 0.881117
218610 0.8925377
218620 0.8795546
218630 0.8645203
218640 0.8642982
218650 0.8685405
218660 0.8675652
218670 0.8666748
218680 0.8637256
218690 0.85473
218700 0.8589877
218710 0.8702132
218720 0.8664666
218730 0.8497695
218740 0.8438045
218750 0.8456755
218760 0.845851
218770 0.8300467
218780 0.821181
218790 0.8254407
218800 0.842437
218810 0.8541816
218820 0.8558421
218830 0.8632275
218840 0.8758165
218850 0.8498921
218860 0.8499053
218870 0.851382
218880 0.8740966
218890 0.8622935
218900 0.8578115
218910 0.8499039
218920 0.8505972
218930 0.8412734
218940 0.8598411
218950 0.8501316
218960 0.8525173
218970 0.8532901
218980 0.8495067
218990 0.8529907
219000 0.8439786
219010 0.8621066
219020 0.8606049
219030 0.8679262
219040 0.839554
219050 0.8494779
219060 0.8505433
219070 0.8464344
219080 0.845116
219090 0.8403067
219100 0.8470876
219110 0.8436064
219120 0.8437493
219130 0.839526
219140 0.8392194
219150 0.8459634
219160 0.8572112
219170 0.8567483
219180 0.8528561
219190 0.8603357
219200 0.8604753
219210 0.8470179
219220 0.8615677
219230 0.8640802
219240 0.8535494
219250 0.8597771
219260 0.8461846
219270 0.8496504
219280 0.8546327
219290 0.8495463
219300 0.8442881
219310 0.8376315
219320 0.8312138
219330 0.8350146
219340 0.822383
219350 0.8405665
219360 0.8487313
219370 0.8561863
219380 0.8712031
219390 0.8669349
219400 0.885172
219410 0.8526408
219420 0.8394692
219430 0.8441164
219440 0.8504273
219450 0.8314416
219460 0.8362655
219470 0.8369617
219480 0.8396095
219490 0.8287054
219500 0.8148426
219510 0.8087932
219520 0.8131897
219530 0.8011763
219540 0.8121428
219550 0.8294861
219560 0.8363594
219570 0.8092754
219580 0.8107806
219590 0.8160258
219600 0.8166777
219610 0.8224258
219620 0.8295765
219630 0.823341
219640 0.8139738
219650 0.8218449
219660 0.8211838
219670 0.8254238
219680 0.8198208
219690 0.8237129
219700 0.8265051
219710 0.8258433
219720 0.8291178
219730 0.8178423
219740 0.8350394
219750 0.8375733
219760 0.8522045
219770 0.8373239
219780 0.8401511
219790 0.8483865
219800 0.8585854
219810 0.8568104
219820 0.8588448
219830 0.8407241
219840 0.8518826
219850 0.8418207
219860 0.8304095
219870 0.8292382
219880 0.8265535
219890 0.8355116
219900 0.8392307
219910 0.8419645
219920 0.8342305
219930 0.8411561
219940 0.8452256
219950 0.8383676
219960 0.8407401
219970 0.84178
219980 0.8322796
219990 0.8386948
220000 0.8388726
220010 0.830366
220020 0.8318998
220030 0.8316598
220040 0.8448066
220050 0.844371
220060 0.8525044
220070 0.8495245
220080 0.8350706
220090 0.8305308
220100 0.8269531
220110 0.8306944
220120 0.8272671
220130 0.8423184
220140 0.8440766
220150 0.8460414
220160 0.8314989
220170 0.8306277
220180 0.819847
220190 0.8350541
220200 0.8285564
220210 0.8344243
220220 0.8367414
220230 0.8403883
220240 0.832876
220250 0.8307987
220260 0.8243424
220270 0.827845
220280 0.8213416
220290 0.8233001
220300 0.8216834
220310 0.8132563
220320 0.8346627
220330 0.84964
220340 0.8477156
220350 0.842995
220360 0.8515633
220370 0.8274894
220380 0.826492
220390 0.8276358
220400 0.8230356
220410 0.8139583
220420 0.8103971
220430 0.8098412
220440 0.8094215
220450 0.8155392
220460 0.8148314
220470 0.8184057
220480 0.808245
220490 0.7934254
220500 0.801722
220510 0.8009471
220520 0.8037204
220530 0.8241429
220540 0.8271126
220550 0.8292374
220560 0.8179991
220570 0.8098753
220580 0.8053487
220590 0.799018
220600 0.7913452
220610 0.7950803
220620 0.7994949
220630 0.8013397
220640 0.8129584
220650 0.8162562
220660 0.800188
220670 0.8095598
220680 0.8125771
220690 0.82436
220700 0.809835
220710 0.8049852
220720 0.8263522
220730 0.8404928
220740 0.8299984
220750 0.8240446
220760 0.8240178
220770 0.8139119
220780 0.8208924
220790 0.8218533
220800 0.8376552
220810 0.8374292
220820 0.8541081
220830 0.8548563
220840 0.8551798
220850 0.8409266
220860 0.8238482
220870 0.8377197
220880 0.8295469
220890 0.8236873
220900 0.823838
220910 0.8292984
220920 0.8108109
220930 0.8262001
220940 0.8309659
220950 0.8307098
220960 0.8499433
220970 0.8479351
220980 0.838276
220990 0.8428085
221000 0.8313573
221010 0.8286172
221020 0.8333551
221030 0.8280529
221040 0.8333341
221050 0.8265457
221060 0.8311031
221070 0.8358867
221080 0.8246607
221090 0.8272404
221100 0.8324298
221110 0.8424898
221120 0.8293556
221130 0.8264118
221140 0.8399433
221150 0.8308792
221160 0.8309512
221170 0.8332672
221180 0.8471299
221190 0.8617718
221200 0.8504468
221210 0.8388914
221220 0.8579163
221230 0.8559961
221240 0.8467401
221250 0.8485006
221260 0.8523153
221270 0.8445076
221280 0.8515068
221290 0.8376006
221300 0.8347695
221310 0.8213044
221320 0.8249824
221330 0.8353412
221340 0.8338429
221350 0.8363218
221360 0.8238532
221370 0.8342339
221380 0.8271682
221390 0.8117365
221400 0.8120129
221410 0.8019197
221420 0.8081598
221430 0.8229859
221440 0.8122099
221450 0.8132414
221460 0.8098081
221470 0.8179092
221480 0.8184428
221490 0.8183799
221500 0.8247289
221510 0.8179797
221520 0.8078992
221530 0.8212476
221540 0.8212616
221550 0.8229156
221560 0.8301305
221570 0.8172815
221580 0.8221789
221590 0.8093212
221600 0.8148465
221610 0.8287975
221620 0.823362
221630 0.83107
221640 0.8272641
221650 0.8273113
221660 0.836893
221670 0.8319023
221680 0.834825
221690 0.8230628
221700 0.8331411
221710 0.8265992
221720 0.8267692
221730 0.8333185
221740 0.8313741
221750 0.8529585
221760 0.8426759
221770 0.8628682
221780 0.8508122
221790 0.8428085
221800 0.8293688
221810 0.8348318
221820 0.8262318
221830 0.8224907
221840 0.8124551
221850 0.8242429
221860 0.8386272
221870 0.8465414
221880 0.834255
221890 0.8297203
221900 0.8379653
221910 0.8375983
221920 0.827363
221930 0.8337455
221940 0.833144
221950 0.8245661
221960 0.8249089
221970 0.8263046
221980 0.819909
221990 0.8223229
222000 0.8328552
222010 0.8255149
222020 0.8276351
222030 0.8271696
222040 0.8273605
222050 0.8317904
222060 0.8542877
222070 0.8402905
222080 0.8280162
222090 0.845855
222100 0.8536548
222110 0.8412796
222120 0.8483434
222130 0.832346
222140 0.8445044
222150 0.8484057
222160 0.8368078
222170 0.8319466
222180 0.8228132
222190 0.8226795
222200 0.8259974
222210 0.8353531
222220 0.8364987
222230 0.8406667
222240 0.832979
222250 0.8340355
222260 0.8436715
222270 0.8407352
222280 0.8461957
222290 0.8356926
222300 0.8332086
222310 0.8338257
222320 0.8252795
222330 0.8080369
222340 0.8190718
222350 0.8239775
222360 0.8102385
222370 0.8283195
222380 0.8223013
222390 0.809072
222400 0.8083931
222410 0.8060956
222420 0.8140771
222430 0.8105493
222440 0.8164328
222450 0.8166696
222460 0.8124119
222470 0.8192835
222480 0.8176203
222490 0.8189552
222500 0.8222919
222510 0.8239557
222520 0.8158726
222530 0.8195186
222540 0.8120559
222550 0.8180173
222560 0.8289597
222570 0.8245387
222580 0.8188962
222590 0.8289851
222600 0.8224429
222610 0.8277634
222620 0.8187226
222630 0.8277525
222640 0.8427472
222650 0.8518524
222660 0.8595436
222670 0.8517388
222680 0.8526615
222690 0.8430911
222700 0.8405311
222710 0.8440781
222720 0.8367801
222730 0.84455
222740 0.8445261
222750 0.8424419
222760 0.8284107
222770 0.8318363
222780 0.8334367
222790 0.8520117
222800 0.8421376
222810 0.8520062
222820 0.8477936
222830 0.8441787
222840 0.8735335
222850 0.8577854
222860 0.8780565
222870 0.8504357
222880 0.8593218
222890 0.8572642
222900 0.8697733
222910 0.8743773
222920 0.8609615
222930 0.8559053
222940 0.8631002
222950 0.8517442
222960 0.8633348
222970 0.8731656
222980 0.8684677
222990 0.857272
223000 0.8650938
223010 0.8828266
223020 0.8767559
223030 0.8741611
223040 0.8599566
223050 0.8554884
223060 0.8546607
223070 0.8681532
223080 0.8756356
223090 0.8771356
223100 0.8759612
223110 0.8682451
223120 0.8542019
223130 0.8521048
223140 0.8701029
223150 0.8698478
223160 0.8712969
223170 0.8931952
223180 0.8906613
223190 0.8741753
223200 0.8904948
223210 0.877371
223220 0.8569945
223230 0.8654882
223240 0.8630103
223250 0.8612099
223260 0.8464588
223270 0.8443812
223280 0.851171
223290 0.8581874
223300 0.8460557
223310 0.8477436
223320 0.8524792
223330 0.8328267
223340 0.8269844
223350 0.8117824
223360 0.831742
223370 0.8347299
223380 0.8388186
223390 0.8461145
223400 0.8412634
223410 0.8270437
223420 0.839522
223430 0.8479031
223440 0.8584436
223450 0.8597245
223460 0.8507262
223470 0.8566293
223480 0.860863
223490 0.8668551
223500 0.8443882
223510 0.8389049
223520 0.8486134
223530 0.8646058
223540 0.8614292
223550 0.8605295
223560 0.8515831
223570 0.8431072
223580 0.8271868
223590 0.8244997
223600 0.8434396
223610 0.8391687
223620 0.8390132
223630 0.8368813
223640 0.8351871
223650 0.8310966
223660 0.8384183
223670 0.8422868
223680 0.8400724
223690 0.8408856
223700 0.8259975
223710 0.8244821
223720 0.8290625
223730 0.832037
223740 0.8319581
223750 0.8247498
223760 0.8308564
223770 0.8396497
223780 0.8526584
223790 0.8569595
223800 0.8664597
223810 0.8687105
223820 0.8601983
223830 0.8572032
223840 0.8491902
223850 0.8448106
223860 0.8432387
223870 0.848125
223880 0.8554512
223890 0.8397017
223900 0.8488937
223910 0.8351667
223920 0.831709
223930 0.826008
223940 0.8221235
223950 0.8297287
223960 0.825986
223970 0.83417
223980 0.8343682
223990 0.8409848
224000 0.8387525
224010 0.8235245
224020 0.8203525
224030 0.827486
224040 0.8311887
224050 0.8385754
224060 0.8484365
224070 0.8447556
224080 0.8487599
224090 0.8471092
224100 0.837512
224110 0.8423015
224120 0.8415457
224130 0.8261744
224140 0.8324659
224150 0.8301697
224160 0.8358421
224170 0.839726
224180 0.8415869
224190 0.8415859
224200 0.8543189
224210 0.8414896
224220 0.8243308
224230 0.836948
224240 0.837683
224250 0.8521041
224260 0.8661007
224270 0.8518744
224280 0.8349067
224290 0.8399428
224300 0.8364419
224310 0.8374019
224320 0.8414823
224330 0.8482484
224340 0.8457834
224350 0.8483574
224360 0.8531113
224370 0.8456122
224380 0.8403528
224390 0.8299931
224400 0.8238875
224410 0.8404531
224420 0.8271706
224430 0.8294029
224440 0.8483983
224450 0.8394308
224460 0.8381996
224470 0.8357043
224480 0.8475961
224490 0.8401673
224500 0.8361513
224510 0.8342492
224520 0.8358665
224530 0.836174
224540 0.8399507
224550 0.8375855
224560 0.8539593
224570 0.8621066
224580 0.8630686
224590 0.8498554
224600 0.8632042
224610 0.850935
224620 0.8527318
224630 0.8492609
224640 0.8578154
224650 0.8473963
224660 0.8500385
224670 0.8662784
224680 0.8573982
224690 0.866397
224700 0.8621479
224710 0.8520957
224720 0.8617394
224730 0.8608803
224740 0.8472394
224750 0.8623352
224760 0.8678196
224770 0.8782446
224780 0.8648456
224790 0.8606361
224800 0.8606128
224810 0.8698131
224820 0.8663894
224830 0.8659497
224840 0.8509777
224850 0.8550447
224860 0.8700978
224870 0.8588839
224880 0.8638179
224890 0.8678251
224900 0.8537373
224910 0.8590805
224920 0.8592895
224930 0.8524757
224940 0.8519419
224950 0.8542271
224960 0.8522512
224970 0.8536819
224980 0.8531993
224990 0.8436599
225000 0.84726
225010 0.8700463
225020 0.8690255
225030 0.89049
225040 0.8701296
225050 0.8530365
225060 0.8489871
225070 0.8378376
225080 0.8324472
225090 0.8294562
225100 0.8347545
225110 0.8330324
225120 0.82511
225130 0.8284884
225140 0.8410057
225150 0.8475765
225160 0.831328
225170 0.8342457
225180 0.8519872
225190 0.8466454
225200 0.8474093
225210 0.8444517
225220 0.8534514
225230 0.8498489
225240 0.8597285
225250 0.8644685
225260 0.8473687
225270 0.8513997
225280 0.8587399
225290 0.8488638
225300 0.8468683
225310 0.8357502
225320 0.8394448
225330 0.8445954
225340 0.8526653
225350 0.8427346
225360 0.8480005
225370 0.8541235
225380 0.845839
225390 0.8625811
225400 0.8538336
225410 0.8515463
225420 0.8492073
225430 0.8361706
225440 0.8362834
225450 0.8276401
225460 0.8368265
225470 0.8435397
225480 0.8371903
225490 0.8378894
225500 0.8410926
225510 0.8267744
225520 0.8269991
225530 0.8198915
225540 0.8161257
225550 0.8308262
225560 0.8384441
225570 0.8265396
225580 0.8242606
225590 0.8199489
225600 0.8138971
225610 0.8328136
225620 0.8323014
225630 0.8301392
225640 0.8181055
225650 0.8271354
225660 0.8232815
225670 0.8293064
225680 0.8294551
225690 0.8359128
225700 0.8197102
225710 0.8236855
225720 0.8325698
225730 0.8253154
225740 0.8264788
225750 0.83714
225760 0.8403856
225770 0.8419421
225780 0.8459615
225790 0.8414124
225800 0.8405921
225810 0.8510797
225820 0.8527889
225830 0.8476737
225840 0.8362277
225850 0.8294691
225860 0.8283268
225870 0.8330818
225880 0.8362216
225890 0.8356588
225900 0.8475263
225910 0.8417989
225920 0.8322769
225930 0.8174577
225940 0.8302128
225950 0.8311735
225960 0.8309749
225970 0.8384802
225980 0.8395453
225990 0.8430451
226000 0.8290397
226010 0.8270515
226020 0.8311074
226030 0.8362028
226040 0.836598
226050 0.8267627
226060 0.8276644
226070 0.8329689
226080 0.8254302
226090 0.8284867
226100 0.8393005
226110 0.8155733
226120 0.8151445
226130 0.8170935
226140 0.8265727
226150 0.816203
226160 0.8090236
226170 0.8097653
226180 0.8184702
226190 0.8260121
226200 0.8361415
226210 0.8305317
226220 0.8425884
226230 0.8387974
226240 0.8250846
226250 0.8328761
226260 0.8458907
226270 0.8264386
226280 0.8297794
226290 0.8331279
226300 0.8216617
226310 0.8291541
226320 0.8205428
226330 0.8304771
226340 0.821168
226350 0.8173739
226360 0.8192696
226370 0.8174338
226380 0.8201761
226390 0.8319111
226400 0.8443417
226410 0.8404144
226420 0.8421857
226430 0.8311312
226440 0.8271022
226450 0.8306944
226460 0.8234787
226470 0.8214102
226480 0.8167667
226490 0.8153098
226500 0.8217968
226510 0.8330126
226520 0.8340906
226530 0.8246439
226540 0.8286707
226550 0.8272053
226560 0.8382876
226570 0.8317978
226580 0.8353966
226590 0.8380637
226600 0.8395147
226610 0.8292787
226620 0.8103691
226630 0.8101751
226640 0.8123581
226650 0.8194003
226660 0.8213286
226670 0.8196701
226680 0.8221924
226690 0.8281197
226700 0.8276963
226710 0.8122007
226720 0.8203006
226730 0.8270375
226740 0.8253227
226750 0.8147997
226760 0.8171837
226770 0.8238529
226780 0.8116885
226790 0.816182
226800 0.8155178
226810 0.8105415
226820 0.8072223
226830 0.8091587
226840 0.8047555
226850 0.8121327
226860 0.7975071
226870 0.8030919
226880 0.7962963
226890 0.8174221
226900 0.8226877
226910 0.8184668
226920 0.8309342
226930 0.8144814
226940 0.8281309
226950 0.8100802
226960 0.8151311
226970 0.8170241
226980 0.824856
226990 0.812967
227000 0.8057716
227010 0.8176257
227020 0.8197597
227030 0.8191035
227040 0.8234577
227050 0.8441038
227060 0.8281054
227070 0.8159562
227080 0.8265671
227090 0.8469132
227100 0.841565
227110 0.8457093
227120 0.8462318
227130 0.8454896
227140 0.8486838
227150 0.8473039
227160 0.8409814
227170 0.8391194
227180 0.8434657
227190 0.8447626
227200 0.8442873
227210 0.8455297
227220 0.8349663
227230 0.8354117
227240 0.8300535
227250 0.8269203
227260 0.8323246
227270 0.8245361
227280 0.8288175
227290 0.8207826
227300 0.8260985
227310 0.8367181
227320 0.8333851
227330 0.8230656
227340 0.821093
227350 0.8270397
227360 0.8172902
227370 0.8218365
227380 0.8269824
227390 0.8127248
227400 0.8215654
227410 0.8388717
227420 0.8363355
227430 0.8458406
227440 0.8254077
227450 0.8348804
227460 0.815479
227470 0.8074137
227480 0.8210908
227490 0.8200393
227500 0.8102242
227510 0.8186275
227520 0.8063427
227530 0.7974647
227540 0.8162937
227550 0.8128531
227560 0.8055971
227570 0.8141322
227580 0.8109537
227590 0.8005151
227600 0.7885268
227610 0.7886625
227620 0.8062339
227630 0.8059791
227640 0.8187838
227650 0.8264875
227660 0.8390894
227670 0.8276326
227680 0.833078
227690 0.8342926
227700 0.8325565
227710 0.8300117
227720 0.8347124
227730 0.8224729
227740 0.7991028
227750 0.8038548
227760 0.8068278
227770 0.7945387
227780 0.7943071
227790 0.8055192
227800 0.8105847
227810 0.8218834
227820 0.8299146
227830 0.8070772
227840 0.830031
227850 0.8184642
227860 0.8162824
227870 0.8146794
227880 0.8186402
227890 0.8122745
227900 0.8057638
227910 0.7981341
227920 0.8065436
227930 0.8177897
227940 0.8175712
227950 0.7970018
227960 0.808717
227970 0.8073848
227980 0.8202154
227990 0.8162575
228000 0.8135298
228010 0.8018473
228020 0.7886298
228030 0.7911077
228040 0.7900731
228050 0.7928284
228060 0.7985501
228070 0.7978851
228080 0.7992457
228090 0.7988761
228100 0.8152047
228110 0.8105389
228120 0.8153851
228130 0.8249974
228140 0.8250051
228150 0.8216972
228160 0.8434366
228170 0.8117796
228180 0.8111426
228190 0.8428121
228200 0.8445066
228210 0.8359826
228220 0.8402761
228230 0.8421345
228240 0.8350117
228250 0.8408142
228260 0.8375607
228270 0.8513007
228280 0.8452777
228290 0.8462782
228300 0.863548
228310 0.8705214
228320 0.8474635
228330 0.8408092
228340 0.8340905
228350 0.8518759
228360 0.8411011
228370 0.8224003
228380 0.8383625
228390 0.8465106
228400 0.8504837
228410 0.8423703
228420 0.8440995
228430 0.852302
228440 0.864567
228450 0.8503165
228460 0.8443449
228470 0.8402261
228480 0.8450745
228490 0.841287
228500 0.8396472
228510 0.846423
228520 0.8416642
228530 0.8387931
228540 0.8436617
228550 0.8405339
228560 0.8475833
228570 0.8479672
228580 0.8321851
228590 0.8386564
228600 0.8483812
228610 0.8387018
228620 0.8297635
228630 0.8203585
228640 0.8247382
228650 0.8311177
228660 0.8312451
228670 0.8269475
228680 0.8291864
228690 0.823571
228700 0.8142974
228710 0.8331561
228720 0.8401901
228730 0.836404
228740 0.8198824
228750 0.8249672
228760 0.8123275
228770 0.8284982
228780 0.825822
228790 0.8218961
228800 0.8188948
228810 0.8216614
228820 0.81914
228830 0.8393789
228840 0.8353
228850 0.8353897
228860 0.8327789
228870 0.8268604
228880 0.8051324
228890 0.8220919
228900 0.8352128
228910 0.8338354
228920 0.8281971
228930 0.8331484
228940 0.8348334
228950 0.8359663
228960 0.8323973
228970 0.8277739
228980 0.8385851
228990 0.8433478
229000 0.8355821
229010 0.8312691
229020 0.8253776
229030 0.8149033
229040 0.8183434
229050 0.8329195
229060 0.8403735
229070 0.8325958
229080 0.8179575
229090 0.8238236
229100 0.8283165
229110 0.8093466
229120 0.8022312
229130 0.8089743
229140 0.8152314
229150 0.8143139
229160 0.813381
229170 0.8225907
229180 0.8270782
229190 0.8207769
229200 0.802132
229210 0.805995
229220 0.8300946
229230 0.8240796
229240 0.8333699
229250 0.8380054
229260 0.8251981
229270 0.834431
229280 0.8355687
229290 0.8364151
229300 0.8367392
229310 0.8296027
229320 0.8273794
229330 0.8275652
229340 0.8291327
229350 0.8375501
229360 0.8341491
229370 0.8328787
229380 0.8412398
229390 0.8376427
229400 0.8302166
229410 0.8169685
229420 0.8095532
229430 0.8127547
229440 0.8334526
229450 0.8342038
229460 0.8152004
229470 0.8018074
229480 0.8087772
229490 0.8094703
229500 0.8074716
229510 0.79858
229520 0.8085346
229530 0.7862176
229540 0.7954328
229550 0.7991082
229560 0.8139337
229570 0.807606
229580 0.7984377
229590 0.8002108
229600 0.8115577
229610 0.8144348
229620 0.8183669
229630 0.8253799
229640 0.8125108
229650 0.8080609
229660 0.8095381
229670 0.8024935
229680 0.7963123
229690 0.8032789
229700 0.8071308
229710 0.7983745
229720 0.8221748
229730 0.8190116
229740 0.8304595
229750 0.8179893
229760 0.8248118
229770 0.8169973
229780 0.8188015
229790 0.8130013
229800 0.8163169
229810 0.8286002
229820 0.8268915
229830 0.8112809
229840 0.8312795
229850 0.8222929
229860 0.8135642
229870 0.8206623
229880 0.8201728
229890 0.8201751
229900 0.8209283
229910 0.843234
229920 0.8541649
229930 0.8515229
229940 0.8551645
229950 0.828959
229960 0.8226132
229970 0.8244007
229980 0.8396098
229990 0.8323885
230000 0.8126816
230010 0.8169644
230020 0.8168068
230030 0.8155656
230040 0.8046832
230050 0.7998791
230060 0.8033692
230070 0.8022165
230080 0.7897028
230090 0.7966299
230100 0.7934079
230110 0.7925036
230120 0.7971851
230130 0.7919803
230140 0.8056821
230150 0.8066653
230160 0.8178374
230170 0.8132657
230180 0.8213114
230190 0.8129106
230200 0.8081042
230210 0.8039752
230220 0.7936536
230230 0.7818589
230240 0.7736334
230250 0.7956328
230260 0.8004485
230270 0.8207908
230280 0.8023788
230290 0.799935
230300 0.8015725
230310 0.7997953
230320 0.8086814
230330 0.8144438
230340 0.8042386
230350 0.7944818
230360 0.7929047
230370 0.802369
230380 0.8027434
230390 0.7997112
230400 0.7951689
230410 0.7957813
230420 0.786358
230430 0.7870286
230440 0.7960119
230450 0.7958938
230460 0.8114516
230470 0.8084878
230480 0.8109255
230490 0.8200747
230500 0.8298672
230510 0.8196762
230520 0.8207396
230530 0.8079453
230540 0.8136541
230550 0.8175682
230560 0.8188603
230570 0.8133916
230580 0.8091199
230590 0.8226483
230600 0.8356041
230610 0.8276816
230620 0.815762
230630 0.8116757
230640 0.8252223
230650 0.8132122
230660 0.7953264
230670 0.8153737
230680 0.8112285
230690 0.800368
230700 0.7936146
230710 0.7975107
230720 0.7930659
230730 0.791056
230740 0.806764
230750 0.8076007
230760 0.8102239
230770 0.7998083
230780 0.7998657
230790 0.8053111
230800 0.8092008
230810 0.8028755
230820 0.7998706
230830 0.8215843
230840 0.8153161
230850 0.8138912
230860 0.8002853
230870 0.8024251
230880 0.8055787
230890 0.8006061
230900 0.7961369
230910 0.7953277
230920 0.80237
230930 0.8161492
230940 0.8144724
230950 0.8065873
230960 0.8082559
230970 0.8123077
230980 0.802691
230990 0.7853858
231000 0.7846839
231010 0.8022898
231020 0.7973815
231030 0.8053032
231040 0.8011714
231050 0.8058348
231060 0.7945527
231070 0.7981345
231080 0.8064307
231090 0.8023362
231100 0.7988992
231110 0.7973047
231120 0.7919635
231130 0.784285
231140 0.7816406
231150 0.7901663
231160 0.7944224
231170 0.7918936
231180 0.7746009
231190 0.7862476
231200 0.8013092
231210 0.8065215
231220 0.798573
231230 0.8123279
231240 0.8156601
231250 0.8151995
231260 0.820895
231270 0.8278121
231280 0.8294746
231290 0.8238303
231300 0.8240001
231310 0.8220519
231320 0.8104716
231330 0.7841758
231340 0.7948206
231350 0.803161
231360 0.8105708
231370 0.8053217
231380 0.7955604
231390 0.7858667
231400 0.7723418
231410 0.7804095
231420 0.7739575
231430 0.7851143
231440 0.7902563
231450 0.7985764
231460 0.8077078
231470 0.8050986
231480 0.7987763
231490 0.8011738
231500 0.7961794
231510 0.79265
231520 0.8008624
231530 0.8034335
231540 0.8027173
231550 0.7944481
231560 0.7845183
231570 0.7901905
231580 0.7883873
231590 0.7745257
231600 0.7679179
231610 0.7731431
231620 0.7621847
231630 0.7773746
231640 0.7745308
231650 0.7765146
231660 0.7824993
231670 0.7623683
231680 0.754622
231690 0.7690524
231700 0.7823091
231710 0.7786839
231720 0.7807572
231730 0.7739826
231740 0.7831473
231750 0.7808991
231760 0.7745879
231770 0.7711607
231780 0.76797
231790 0.7709459
231800 0.7733805
231810 0.7662885
231820 0.7666755
231830 0.7831341
231840 0.7813506
231850 0.7843981
231860 0.7819458
231870 0.7842211
231880 0.7881181
231890 0.7765768
231900 0.7874945
231910 0.7857683
231920 0.7773916
231930 0.7855231
231940 0.7962283
231950 0.7926817
231960 0.7883469
231970 0.7816035
231980 0.7886192
231990 0.7921511
232000 0.7993165
232010 0.8025246
232020 0.7947039
232030 0.8064426
232040 0.8012686
232050 0.7840249
232060 0.7769509
232070 0.7787403
232080 0.7813523
232090 0.7932364
232100 0.781713
232110 0.7729346
232120 0.7716194
232130 0.7908693
232140 0.8041605
232150 0.8059435
232160 0.7922454
232170 0.7831981
232180 0.7906288
232190 0.7953327
232200 0.7953898
232210 0.7965087
232220 0.8028442
232230 0.8075408
232240 0.7821367
232250 0.7765205
232260 0.7928049
232270 0.7861538
232280 0.7885306
232290 0.7922469
232300 0.7994037
232310 0.812075
232320 0.8008519
232330 0.8022636
232340 0.8090913
232350 0.813334
232360 0.8240983
232370 0.8225126
232380 0.8112666
232390 0.818809
232400 0.813063
232410 0.8257404
232420 0.809725
232430 0.8137755
232440 0.8079576
232450 0.8217565
232460 0.8129582
232470 0.8158543
232480 0.8175661
232490 0.8141981
232500 0.8333909
232510 0.8138316
232520 0.8122469
232530 0.7978722
232540 0.7886901
232550 0.8019959
232560 0.8070618
232570 0.8004032
232580 0.7953638
232590 0.8027743
232600 0.8056136
232610 0.8022906
232620 0.8158457
232630 0.8146926
232640 0.8073537
232650 0.8215587
232660 0.8190309
232670 0.8081071
232680 0.8096663
232690 0.8048782
232700 0.8069928
232710 0.8291311
232720 0.8371638
232730 0.8319249
232740 0.828924
232750 0.8294808
232760 0.826387
232770 0.8029476
232780 0.7982814
232790 0.7905878
232800 0.8020771
232810 0.8145425
232820 0.8061886
232830 0.8031146
232840 0.7972432
232850 0.7960402
232860 0.8086238
232870 0.8115688
232880 0.8137122
232890 0.8135024
232900 0.8230061
232910 0.8261281
232920 0.7999642
232930 0.8049013
232940 0.8180645
232950 0.8221397
232960 0.8052882
232970 0.8077869
232980 0.8302571
232990 0.8232146
233000 0.8120326
233010 0.8034822
233020 0.8263822
233030 0.8214236
233040 0.8105632
233050 0.8331277
233060 0.8264378
233070 0.8129297
233080 0.8104945
233090 0.8155679
233100 0.8145014
233110 0.8126123
233120 0.8294223
233130 0.8288852
233140 0.8348728
233150 0.8233297
233160 0.8209377
233170 0.844086
233180 0.8229821
233190 0.8191617
233200 0.8130543
233210 0.8109047
233220 0.8061782
233230 0.8182161
233240 0.8153253
233250 0.8106264
233260 0.8187758
233270 0.8051718
233280 0.8141037
233290 0.812165
233300 0.7985302
233310 0.8077504
233320 0.8093803
233330 0.8145674
233340 0.81586
233350 0.8078284
233360 0.813488
233370 0.8163967
233380 0.8231103
233390 0.8093434
233400 0.8066917
233410 0.8029137
233420 0.8119951
233430 0.8224513
233440 0.8378628
233450 0.8324048
233460 0.8304268
233470 0.8364376
233480 0.8385531
233490 0.8370118
233500 0.8353015
233510 0.8235702
233520 0.8237004
233530 0.8369605
233540 0.8207223
233550 0.8407812
233560 0.8475864
233570 0.8279707
233580 0.8256257
233590 0.84353
233600 0.8472205
233610 0.8477293
233620 0.8370419
233630 0.8328024
233640 0.8315725
233650 0.8288962
233660 0.8471462
233670 0.8540989
233680 0.8314991
233690 0.8228849
233700 0.8161941
233710 0.8164692
233720 0.8047578
233730 0.8091207
233740 0.8122633
233750 0.8045691
233760 0.793382
233770 0.812147
233780 0.8154013
233790 0.8222783
233800 0.8380967
233810 0.82626
233820 0.8257307
233830 0.8330199
233840 0.8335334
233850 0.8334219
233860 0.8282286
233870 0.8433284
233880 0.8483088
233890 0.8446491
233900 0.8165612
233910 0.8180965
233920 0.8154701
233930 0.8126759
233940 0.8112637
233950 0.8099589
233960 0.8004016
233970 0.8070029
233980 0.816794
233990 0.8106267
234000 0.7850699
234010 0.7966003
234020 0.7982295
234030 0.8125872
234040 0.8078933
234050 0.8137094
234060 0.8125936
234070 0.8200108
234080 0.8113355
234090 0.7943706
234100 0.7958689
234110 0.7838684
234120 0.7875825
234130 0.7969436
234140 0.7992456
234150 0.8049037
234160 0.805733
234170 0.8167827
234180 0.8225987
234190 0.8290417
234200 0.8106427
234210 0.8174696
234220 0.8275263
234230 0.8099262
234240 0.8203527
234250 0.8151497
234260 0.8144649
234270 0.8165572
234280 0.8218967
234290 0.8209051
234300 0.8265386
234310 0.8163568
234320 0.8051492
234330 0.7880857
234340 0.791927
234350 0.788166
234360 0.7981734
234370 0.8091168
234380 0.7948443
234390 0.797334
234400 0.8135642
234410 0.8138109
234420 0.8082989
234430 0.8152877
234440 0.8032968
234450 0.7995419
234460 0.8062221
234470 0.8184584
234480 0.826943
234490 0.8253045
234500 0.8252829
234510 0.8339886
234520 0.8332757
234530 0.8240883
234540 0.8211727
234550 0.8144752
234560 0.8156322
234570 0.8222606
234580 0.8275809
234590 0.8278637
234600 0.8319023
234610 0.8147295
234620 0.8187226
234630 0.8141658
234640 0.8162422
234650 0.820223
234660 0.8190297
234670 0.8369225
234680 0.8337607
234690 0.8180909
234700 0.8326183
234710 0.8318051
234720 0.8380578
234730 0.8326924
234740 0.8295149
234750 0.8294964
234760 0.8247833
234770 0.8325492
234780 0.8187017
234790 0.8148975
234800 0.8156877
234810 0.8128561
234820 0.8230245
234830 0.8310766
234840 0.8209963
234850 0.8177819
234860 0.832898
234870 0.8307132
234880 0.8331543
234890 0.8390394
234900 0.8478351
234910 0.837356
234920 0.8343646
234930 0.8174114
234940 0.8226412
234950 0.814397
234960 0.8207255
234970 0.8038149
234980 0.8034575
234990 0.8079442
235000 0.7986718
235010 0.7989135
235020 0.7902771
235030 0.782167
235040 0.7930224
235050 0.8063362
235060 0.809468
235070 0.8220954
235080 0.8211377
235090 0.8135761
235100 0.8153039
235110 0.8065814
235120 0.8093104
235130 0.7996901
235140 0.7992641
235150 0.8043922
235160 0.7981216
235170 0.7984774
235180 0.7950923
235190 0.8001783
235200 0.8026708
235210 0.8015294
235220 0.7893639
235230 0.78173
235240 0.7976106
235250 0.8014639
235260 0.7906535
235270 0.7910308
235280 0.7870123
235290 0.7887061
235300 0.788968
235310 0.7987972
235320 0.804881
235330 0.8030125
235340 0.8014051
235350 0.8227545
235360 0.806663
235370 0.7983331
235380 0.792996
235390 0.8028921
235400 0.797196
235410 0.8035696
235420 0.8067464
235430 0.7982066
235440 0.8203738
235450 0.8245482
235460 0.8225605
235470 0.8165389
235480 0.8413046
235490 0.8159172
235500 0.8137069
235510 0.8117563
235520 0.8057506
235530 0.8143464
235540 0.8053569
235550 0.805299
235560 0.8105654
235570 0.8029106
235580 0.8086722
235590 0.8252582
235600 0.8180006
235610 0.8097063
235620 0.8118706
235630 0.8218684
235640 0.8239378
235650 0.8305067
235660 0.8348949
235670 0.8386989
235680 0.83086
235690 0.8404645
235700 0.8189703
235710 0.8136149
235720 0.8198199
235730 0.8272014
235740 0.8116527
235750 0.8051571
235760 0.8173878
235770 0.8217189
235780 0.8085995
235790 0.8239808
235800 0.812506
235810 0.8229788
235820 0.8186775
235830 0.8221831
235840 0.8295345
235850 0.827642
235860 0.8190966
235870 0.8182498
235880 0.8092971
235890 0.8113233
235900 0.8022606
235910 0.7890851
235920 0.7960309
235930 0.7911188
235940 0.7904022
235950 0.7931681
235960 0.7926318
235970 0.7999899
235980 0.8040721
235990 0.7845378
236000 0.7906287
236010 0.7895272
236020 0.794005
236030 0.8061764
236040 0.8059779
236050 0.7984079
236060 0.7960902
236070 0.8013727
236080 0.8160508
236090 0.8097916
236100 0.8233632
236110 0.8067347
236120 0.8204686
236130 0.8064381
236140 0.8178734
236150 0.8380156
236160 0.8190295
236170 0.8065992
236180 0.795578
236190 0.8050147
236200 0.8103573
236210 0.8096568
236220 0.8182141
236230 0.8091987
236240 0.7910804
236250 0.7958981
236260 0.7983148
236270 0.8174899
236280 0.7994164
236290 0.7902121
236300 0.8074042
236310 0.8113429
236320 0.8205759
236330 0.8254264
236340 0.8153867
236350 0.8049943
236360 0.8050084
236370 0.8077558
236380 0.8180538
236390 0.8204254
236400 0.818841
236410 0.8177416
236420 0.8189568
236430 0.8033724
236440 0.7951472
236450 0.7924831
236460 0.7940862
236470 0.7920302
236480 0.7954898
236490 0.8080933
236500 0.8065593
236510 0.8090608
236520 0.794121
236530 0.7911065
236540 0.7863915
236550 0.8009887
236560 0.8057687
236570 0.8003248
236580 0.7959277
236590 0.785564
236600 0.7854543
236610 0.7882761
236620 0.8000486
236630 0.8066938
236640 0.7958486
236650 0.8041321
236660 0.8117747
236670 0.8085939
236680 0.8100005
236690 0.7971455
236700 0.8227759
236710 0.8123468
236720 0.8051094
236730 0.808953
236740 0.8080207
236750 0.8241407
236760 0.8228316
236770 0.8083291
236780 0.7956638
236790 0.8070723
236800 0.8060117
236810 0.8021986
236820 0.8171032
236830 0.8210977
236840 0.8303347
236850 0.8357368
236860 0.8317065
236870 0.8260233
236880 0.8075193
236890 0.8095707
236900 0.8057985
236910 0.8110116
236920 0.7998912
236930 0.8113991
236940 0.81535
236950 0.8179289
236960 0.8127614
236970 0.8117757
236980 0.8102415
236990 0.8078085
237000 0.8068863
237010 0.7880484
237020 0.7923912
237030 0.7856115
237040 0.8070086
237050 0.798753
237060 0.7953856
237070 0.8044774
237080 0.7813453
237090 0.7877659
237100 0.8007221
237110 0.7973213
237120 0.7991104
237130 0.8126363
237140 0.8014568
237150 0.8041982
237160 0.806254
237170 0.7900333
237180 0.7820603
237190 0.7776313
237200 0.793529
237210 0.8004092
237220 0.8103281
237230 0.8032183
237240 0.8066396
237250 0.8105848
237260 0.810112
237270 0.8052115
237280 0.8016187
237290 0.804812
237300 0.8164938
237310 0.8051384
237320 0.8084534
237330 0.8037466
237340 0.8109427
237350 0.80304
237360 0.7911186
237370 0.790297
237380 0.790419
237390 0.7967451
237400 0.7867665
237410 0.7962863
237420 0.8074223
237430 0.8002877
237440 0.7918202
237450 0.7993811
237460 0.8107848
237470 0.8185776
237480 0.8047304
237490 0.815009
237500 0.8052773
237510 0.8052777
237520 0.8003318
237530 0.7947142
237540 0.7938239
237550 0.7897111
237560 0.7990451
237570 0.8078198
237580 0.8107224
237590 0.8009439
237600 0.7968416
237610 0.7911942
237620 0.8051212
237630 0.8031859
237640 0.796031
237650 0.7947241
237660 0.7966574
237670 0.7932818
237680 0.7799242
237690 0.7921643
237700 0.7924103
237710 0.7956873
237720 0.7890089
237730 0.7936767
237740 0.7884433
237750 0.7850159
237760 0.7756093
237770 0.7789511
237780 0.7855235
237790 0.7873273
237800 0.7758418
237810 0.7824342
237820 0.7854284
237830 0.7916726
237840 0.7882208
237850 0.7892899
237860 0.7917108
237870 0.7935117
237880 0.8090521
237890 0.7988781
237900 0.8043492
237910 0.8095257
237920 0.8220505
237930 0.82008
237940 0.8030849
237950 0.7977879
237960 0.8042735
237970 0.8038418
237980 0.8027187
237990 0.8041866
238000 0.8018268
238010 0.7903749
238020 0.7958165
238030 0.7998385
238040 0.8003282
238050 0.7932372
238060 0.7848257
238070 0.7786695
238080 0.7789529
238090 0.7716886
238100 0.7763309
238110 0.7816091
238120 0.7901809
238130 0.7818215
238140 0.7859378
238150 0.7884986
238160 0.7908597
238170 0.7869502
238180 0.7920495
238190 0.8047657
238200 0.7823041
238210 0.7889798
238220 0.793419
238230 0.7867002
238240 0.7900833
238250 0.7940159
238260 0.8111069
238270 0.7980652
238280 0.7948459
238290 0.7916186
238300 0.780611
238310 0.7908497
238320 0.7982407
238330 0.797394
238340 0.7943205
238350 0.7916129
238360 0.7925482
238370 0.7857361
238380 0.7992052
238390 0.7998987
238400 0.7952505
238410 0.7992886
238420 0.774776
238430 0.794071
238440 0.8098573
238450 0.8010529
238460 0.8052818
238470 0.8057408
238480 0.8116794
238490 0.8044151
238500 0.7989917
238510 0.8100542
238520 0.8197659
238530 0.827197
238540 0.8281079
238550 0.8043993
238560 0.8175838
238570 0.8183796
238580 0.8108788
238590 0.8084954
238600 0.8171855
238610 0.811061
238620 0.7939653
238630 0.7860492
238640 0.7981709
238650 0.7893915
238660 0.8035576
238670 0.8076677
238680 0.8099751
238690 0.809888
238700 0.7935837
238710 0.7929363
238720 0.7979989
238730 0.7878437
238740 0.794852
238750 0.7944229
238760 0.7934427
238770 0.8045523
238780 0.8091017
238790 0.8015792
238800 0.8118277
238810 0.8093441
238820 0.815694
238830 0.8102311
238840 0.8336403
238850 0.8240458
238860 0.8196309
238870 0.8082805
238880 0.8187884
238890 0.7983768
238900 0.8023201
238910 0.7949774
238920 0.8014432
238930 0.8049362
238940 0.7943445
238950 0.7993355
238960 0.7958864
238970 0.8080178
238980 0.7956262
238990 0.7869179
239000 0.7909169
239010 0.7966122
239020 0.7954381
239030 0.7962373
239040 0.7954736
239050 0.809863
239060 0.8067666
239070 0.800406
239080 0.8032343
239090 0.7998099
239100 0.7967915
239110 0.7949935
239120 0.7917586
239130 0.7828841
239140 0.7909259
239150 0.7934226
239160 0.8000523
239170 0.8047459
239180 0.7943752
239190 0.7926272
239200 0.800083
239210 0.7993773
239220 0.7921086
239230 0.7894507
239240 0.7922547
239250 0.7836764
239260 0.8044661
239270 0.8173941
239280 0.823957
239290 0.8145413
239300 0.8071769
239310 0.8157874
239320 0.8086123
239330 0.8179283
239340 0.8394337
239350 0.8355777
239360 0.8336623
239370 0.816377
239380 0.8111267
239390 0.8135913
239400 0.8058572
239410 0.8275554
239420 0.8186712
239430 0.8117443
239440 0.8294125
239450 0.8383829
239460 0.836113
239470 0.834178
239480 0.8334331
239490 0.8313169
239500 0.8073863
239510 0.7939293
239520 0.7977849
239530 0.7899619
239540 0.8001345
239550 0.7960503
239560 0.813592
239570 0.831568
239580 0.8152826
239590 0.8169835
239600 0.8183208
239610 0.8133352
239620 0.8113654
239630 0.8006166
239640 0.8049304
239650 0.8167329
239660 0.827448
239670 0.8346321
239680 0.8411024
239690 0.8206778
239700 0.8184913
239710 0.8243576
239720 0.8224052
239730 0.8220832
239740 0.8176651
239750 0.8320858
239760 0.8427425
239770 0.8435166
239780 0.8484995
239790 0.8524905
239800 0.8364636
239810 0.8443449
239820 0.8323521
239830 0.819501
239840 0.8213465
239850 0.8430359
239860 0.8322052
239870 0.8181228
239880 0.8229306
239890 0.8285943
239900 0.8382601
239910 0.8221884
239920 0.821686
239930 0.8259584
239940 0.8189078
239950 0.8147315
239960 0.8175785
239970 0.8197562
239980 0.8206832
239990 0.8419662
240000 0.8399182
240010 0.844348
240020 0.8305313
240030 0.8285515
240040 0.816016
240050 0.8280088
240060 0.8193529
240070 0.8138722
240080 0.8337206
240090 0.8313359
240100 0.846756
240110 0.8557712
240120 0.8597658
240130 0.8421864
240140 0.8409705
240150 0.8418513
240160 0.8278363
240170 0.8221546
240180 0.8241963
240190 0.8136261
240200 0.8168601
240210 0.8160378
240220 0.8096552
240230 0.8186959
240240 0.815515
240250 0.8079896
240260 0.819612
240270 0.8076799
240280 0.8157626
240290 0.8158383
240300 0.8145578
240310 0.8189185
240320 0.822119
240330 0.8185381
240340 0.8228052
240350 0.8178155
240360 0.8001736
240370 0.8023499
240380 0.8096218
240390 0.8322089
240400 0.8292471
240410 0.8181366
240420 0.8377739
240430 0.8298116
240440 0.8146028
240450 0.8192426
240460 0.8134362
240470 0.8220542
240480 0.8089396
240490 0.823244
240500 0.8062509
240510 0.8185697
240520 0.8190964
240530 0.8128191
240540 0.8153887
240550 0.8277262
240560 0.8188828
240570 0.8212845
240580 0.8279199
240590 0.8280957
240600 0.828068
240610 0.8234815
240620 0.8258072
240630 0.8192548
240640 0.8218385
240650 0.8318327
240660 0.824398
240670 0.8180452
240680 0.8260922
240690 0.8358161
240700 0.8270556
240710 0.8211579
240720 0.8100262
240730 0.8185158
240740 0.8177404
240750 0.8142014
240760 0.8283067
240770 0.8223331
240780 0.8236243
240790 0.8353831
240800 0.8443844
240810 0.8402245
240820 0.8466918
240830 0.8339244
240840 0.8217165
240850 0.8124399
240860 0.8116681
240870 0.8125325
240880 0.8068756
240890 0.8187204
240900 0.8167583
240910 0.8074325
240920 0.812121
240930 0.8245455
240940 0.8232955
240950 0.8242098
240960 0.8208715
240970 0.8260843
240980 0.8276202
240990 0.8246978
241000 0.8202006
241010 0.8263361
241020 0.7994416
241030 0.8178777
241040 0.8063443
241050 0.8069189
241060 0.8082095
241070 0.8049282
241080 0.8049224
241090 0.812156
241100 0.8133097
241110 0.8141933
241120 0.8170156
241130 0.8218196
241140 0.8130236
241150 0.815972
241160 0.8128887
241170 0.8000591
241180 0.8120421
241190 0.8083586
241200 0.8082653
241210 0.8079854
241220 0.8148605
241230 0.8087719
241240 0.8047804
241250 0.8092692
241260 0.8079558
241270 0.8048623
241280 0.7978072
241290 0.8116615
241300 0.8241428
241310 0.8274291
241320 0.8136262
241330 0.8204063
241340 0.8169057
241350 0.8163338
241360 0.8106606
241370 0.8102381
241380 0.8114319
241390 0.8072068
241400 0.823528
241410 0.8188337
241420 0.8120822
241430 0.8004727
241440 0.7969306
241450 0.7934822
241460 0.7842185
241470 0.7896848
241480 0.7971271
241490 0.8044259
241500 0.8042994
241510 0.8047156
241520 0.7944067
241530 0.8139108
241540 0.809589
241550 0.8125255
241560 0.8040513
241570 0.8105677
241580 0.8073748
241590 0.8062733
241600 0.8153576
241610 0.8070073
241620 0.7995073
241630 0.8274552
241640 0.8061711
241650 0.8148605
241660 0.8137806
241670 0.81075
241680 0.8123576
241690 0.8022866
241700 0.8074477
241710 0.8064387
241720 0.812186
241730 0.8132719
241740 0.8212733
241750 0.8220384
241760 0.8197492
241770 0.8127137
241780 0.8036505
241790 0.8059714
241800 0.7987902
241810 0.8205215
241820 0.8209107
241830 0.807554
241840 0.8172758
241850 0.8257819
241860 0.8293926
241870 0.8248415
241880 0.8200896
241890 0.834065
241900 0.8254259
241910 0.8386283
241920 0.8182676
241930 0.8042908
241940 0.8022661
241950 0.8068323
241960 0.7893233
241970 0.7915673
241980 0.7861609
241990 0.7953203
242000 0.7958664
242010 0.782372
242020 0.7968761
242030 0.7953231
242040 0.7989862
242050 0.7959763
242060 0.8223652
242070 0.8172159
242080 0.8269154
242090 0.8165259
242100 0.8207088
242110 0.8045917
242120 0.8072563
242130 0.7910251
242140 0.8037777
242150 0.8141425
242160 0.8125467
242170 0.7948085
242180 0.8073183
242190 0.8117832
242200 0.8235743
242210 0.8147004
242220 0.816393
242230 0.818436
242240 0.8172055
242250 0.8088966
242260 0.8158038
242270 0.7938865
242280 0.7910706
242290 0.8087466
242300 0.8078313
242310 0.8090841
242320 0.8202252
242330 0.819762
242340 0.8179402
242350 0.824162
242360 0.8262143
242370 0.8264752
242380 0.8108727
242390 0.8235195
242400 0.8350869
242410 0.8325448
242420 0.8336799
242430 0.817372
242440 0.8122584
242450 0.8121243
242460 0.8052967
242470 0.8152915
242480 0.8223636
242490 0.8127144
242500 0.8217617
242510 0.8015052
242520 0.8040963
242530 0.7969956
242540 0.8019608
242550 0.7989163
242560 0.7999213
242570 0.7962667
242580 0.8012326
242590 0.7995757
242600 0.8091931
242610 0.8078014
242620 0.8150175
242630 0.8133612
242640 0.8222276
242650 0.8189373
242660 0.8168018
242670 0.8183758
242680 0.8043733
242690 0.8060759
242700 0.8147364
242710 0.8287003
242720 0.8248264
242730 0.829083
242740 0.8287172
242750 0.8243963
242760 0.8256475
242770 0.8272482
242780 0.8400773
242790 0.8321684
242800 0.8383605
242810 0.8308831
242820 0.8149599
242830 0.826891
242840 0.8349285
242850 0.8232428
242860 0.8276357
242870 0.8385484
242880 0.8347571
242890 0.8316981
242900 0.8256124
242910 0.8384644
242920 0.8272144
242930 0.837145
242940 0.8293864
242950 0.8186095
242960 0.8244331
242970 0.8310885
242980 0.824121
242990 0.8303033
243000 0.8328516
243010 0.82499
243020 0.8181738
243030 0.8036041
243040 0.8034019
243050 0.8045012
243060 0.8070092
243070 0.8086743
243080 0.8267015
243090 0.829838
243100 0.8204207
243110 0.8233105
243120 0.8270115
243130 0.820149
243140 0.8111318
243150 0.807368
243160 0.8032064
243170 0.806994
243180 0.8045189
243190 0.8218402
243200 0.82588
243210 0.8259554
243220 0.8170233
243230 0.8263722
243240 0.8088821
243250 0.806347
243260 0.7991085
243270 0.8191182
243280 0.814103
243290 0.8109536
243300 0.8098699
243310 0.8174555
243320 0.8274588
243330 0.8306109
243340 0.8311908
243350 0.8281093
243360 0.8298017
243370 0.8112416
243380 0.811444
243390 0.8417472
243400 0.8395633
243410 0.8286083
243420 0.8173922
243430 0.8094447
[truncated: 95,547 more chars]
