# Supplementary material for: Targeted systematic evolution of an RNA platform neutralizing DNMT1 function and controlling DNA methylation
Source: Nat Commun. 2023 Jan 6;14:99. doi: 10.1038/s41467-022-35222-4 (PMC9823104; doi:10.1038/s41467-022-35222-4)
Supplement: Supplementary file 6 — Source Data [file 41467_2022_35222_MOESM6_ESM.zip › source data file/Supplementary Figure 14/Ce49/Ce49-DNMT1-R2.dat]

0 0.0002582
10 0.1204987
20 0.1382108
30 0.1489249
40 0.1726578
50 0.1867109
60 0.2020236
70 0.1903291
80 0.194765
90 0.2090131
100 0.2183188
110 0.2212363
120 0.2353319
130 0.2405568
140 0.248136
150 0.2459161
160 0.2376391
170 0.242649
180 0.247367
190 0.2542273
200 0.2589078
210 0.2580272
220 0.2663599
230 0.2645653
240 0.2674937
250 0.2757098
260 0.2967985
270 0.303268
280 0.2885988
290 0.2978993
300 0.3073
310 0.3108791
320 0.2970544
330 0.3038086
340 0.3096265
350 0.3095242
360 0.3096837
370 0.3063791
380 0.3068828
390 0.2901995
400 0.2976494
410 0.3052908
420 0.3021515
430 0.2981114
440 0.3036237
450 0.3092338
460 0.3048124
470 0.2929834
480 0.2992052
490 0.3061891
500 0.3074684
510 0.3144829
520 0.3205428
530 0.3072136
540 0.3282781
550 0.334368
560 0.3262011
570 0.329538
580 0.3354174
590 0.3383973
600 0.3363357
610 0.3413343
620 0.3450444
630 0.3462944
640 0.3524535
650 0.3503908
660 0.359493
670 0.3636395
680 0.3566124
690 0.3531092
700 0.3506751
710 0.3362872
720 0.3335721
730 0.328759
740 0.3223388
750 0.3289642
760 0.3233022
770 0.339354
780 0.3382559
790 0.3380181
800 0.347438
810 0.351472
820 0.3456384
830 0.3457943
840 0.3518
850 0.3465743
860 0.3614362
870 0.3542814
880 0.3452762
890 0.3566559
900 0.3532888
910 0.3655877
920 0.3472774
930 0.3662883
940 0.3590671
950 0.3689516
960 0.3734322
970 0.3664368
980 0.3687453
990 0.363165
1000 0.347156
1010 0.351328
1020 0.3559378
1030 0.3598035
1040 0.3653548
1050 0.3556796
1060 0.3685755
1070 0.358263
1080 0.3591733
1090 0.3658521
1100 0.3692576
1110 0.3584554
1120 0.3449857
1130 0.3534127
1140 0.3517859
1150 0.3574497
1160 0.358594
1170 0.3441722
1180 0.3480414
1190 0.3498132
1200 0.3549977
1210 0.3493547
1220 0.3465424
1230 0.3547357
1240 0.347939
1250 0.3638386
1260 0.3702919
1270 0.3724211
1280 0.370502
1290 0.3823404
1300 0.3664646
1310 0.3605725
1320 0.3564343
1330 0.3525661
1340 0.3476066
1350 0.3563747
1360 0.3448038
1370 0.3562466
1380 0.3566478
1390 0.3624877
1400 0.3696556
1410 0.3827082
1420 0.375912
1430 0.3827541
1440 0.3711355
1450 0.3615943
1460 0.3620977
1470 0.3646479
1480 0.3878253
1490 0.3806154
1500 0.3842203
1510 0.3715902
1520 0.3693414
1530 0.3652862
1540 0.3746454
1550 0.3682961
1560 0.3651046
1570 0.355791
1580 0.3624952
1590 0.3688683
1600 0.3623322
1610 0.3669229
1620 0.3876967
1630 0.3830883
1640 0.3824764
1650 0.382944
1660 0.3816637
1670 0.383802
1680 0.3769558
1690 0.3737725
1700 0.3752072
1710 0.3654594
1720 0.3740926
1730 0.3656019
1740 0.3676457
1750 0.3627719
1760 0.3586863
1770 0.3622844
1780 0.3626556
1790 0.3660182
1800 0.3640768
1810 0.3771155
1820 0.3854179
1830 0.3817992
1840 0.3862023
1850 0.3779764
1860 0.3833389
1870 0.3872479
1880 0.3894736
1890 0.375482
1900 0.3901408
1910 0.3871105
1920 0.3868037
1930 0.3906551
1940 0.3859038
1950 0.38316
1960 0.3874843
1970 0.3835956
1980 0.3768406
1990 0.3810427
2000 0.385886
2010 0.385682
2020 0.3876809
2030 0.3965456
2040 0.4021529
2050 0.3963664
2060 0.3914907
2070 0.3992974
2080 0.4091617
2090 0.4281518
2100 0.4124061
2110 0.4119716
2120 0.3972354
2130 0.3961726
2140 0.3947132
2150 0.3843259
2160 0.3929172
2170 0.3820783
2180 0.3802477
2190 0.3885674
2200 0.3845109
2210 0.3786486
2220 0.388649
2230 0.4003343
2240 0.4044457
2250 0.4027897
2260 0.4079343
2270 0.4217525
2280 0.4184847
2290 0.4108126
2300 0.4043325
2310 0.4183472
2320 0.3980587
2330 0.3987282
2340 0.41248
2350 0.3969712
2360 0.3999094
2370 0.3980186
2380 0.3973327
2390 0.4028513
2400 0.4065351
2410 0.4046949
2420 0.4104549
2430 0.4112462
2440 0.4059007
2450 0.4020446
2460 0.3982278
2470 0.4009288
2480 0.4022103
2490 0.400474
2500 0.3887138
2510 0.3892168
2520 0.382226
2530 0.38402
2540 0.3952981
2550 0.4077104
2560 0.4058242
2570 0.4058624
2580 0.420837
2590 0.4210019
2600 0.4162274
2610 0.405598
2620 0.4095994
2630 0.4139301
2640 0.4076782
2650 0.4041251
2660 0.4055659
2670 0.4059727
2680 0.4107074
2690 0.419935
2700 0.417138
2710 0.4085461
2720 0.4031658
2730 0.4090511
2740 0.4151365
2750 0.4084572
2760 0.416983
2770 0.4145123
2780 0.4062742
2790 0.4104048
2800 0.4198498
2810 0.4075449
2820 0.4133695
2830 0.4051698
2840 0.415949
2850 0.4242478
2860 0.4208686
2870 0.4266405
2880 0.4305281
2890 0.4207847
2900 0.4263159
2910 0.4251691
2920 0.4169349
2930 0.4167578
2940 0.4086493
2950 0.4070694
2960 0.4134888
2970 0.4350878
2980 0.4414878
2990 0.4448896
3000 0.4246777
3010 0.424174
3020 0.4229433
3030 0.4379064
3040 0.4360052
3050 0.4237233
3060 0.4174608
3070 0.4136693
3080 0.409822
3090 0.4077922
3100 0.406158
3110 0.4035367
3120 0.4088977
3130 0.4199724
3140 0.4165458
3150 0.4314651
3160 0.4362116
3170 0.4468797
3180 0.4345286
3190 0.4429564
3200 0.4527441
3210 0.458635
3220 0.4706887
3230 0.4737004
3240 0.4801127
3250 0.4658742
3260 0.4543442
3270 0.4626862
3280 0.4647707
3290 0.4690768
3300 0.4642963
3310 0.4631672
3320 0.4549038
3330 0.4519774
3340 0.4751191
3350 0.4715877
3360 0.4833674
3370 0.4764367
3380 0.4795547
3390 0.4799402
3400 0.4830948
3410 0.5015134
3420 0.4997647
3430 0.5118254
3440 0.5025167
3450 0.5047061
3460 0.51099
3470 0.5186325
3480 0.4970323
3490 0.509339
3500 0.5048693
3510 0.5042762
3520 0.5072225
3530 0.516439
3540 0.4974303
3550 0.4822767
3560 0.4818344
3570 0.4802217
3580 0.4850068
3590 0.4789242
3600 0.4916497
3610 0.493411
3620 0.4887112
3630 0.4857876
3640 0.4950876
3650 0.4992017
3660 0.4855487
3670 0.4901818
3680 0.497553
3690 0.4870991
3700 0.4868723
3710 0.4834333
3720 0.4848071
3730 0.4941603
3740 0.488875
3750 0.4969168
3760 0.4979552
3770 0.4979507
3780 0.5088071
3790 0.5016496
3800 0.4947281
3810 0.495546
3820 0.50257
3830 0.5049651
3840 0.5127357
3850 0.5141864
3860 0.5073851
3870 0.5033806
3880 0.5096867
3890 0.5112239
3900 0.5136113
3910 0.5114862
3920 0.5099478
3930 0.5024083
3940 0.5109059
3950 0.5052275
3960 0.5099279
3970 0.4960504
3980 0.509471
3990 0.4943415
4000 0.5018277
4010 0.491946
4020 0.4925916
4030 0.4997461
4040 0.4829157
4050 0.4778203
4060 0.4741444
4070 0.4753237
4080 0.5002808
4090 0.4993534
4100 0.4998241
4110 0.4982859
4120 0.4929151
4130 0.4998668
4140 0.5070215
4150 0.4991876
4160 0.4812316
4170 0.4832042
4180 0.4896654
4190 0.4975207
4200 0.4962185
4210 0.4922201
4220 0.4750929
4230 0.4844053
4240 0.4806187
4250 0.4647204
4260 0.476751
4270 0.4677674
4280 0.4727859
4290 0.4731964
4300 0.4870774
4310 0.4826832
4320 0.4813718
4330 0.4857287
4340 0.490793
4350 0.4728544
4360 0.4793656
4370 0.4802044
4380 0.4902868
4390 0.4789941
4400 0.4765384
4410 0.4843639
4420 0.4782116
4430 0.4568981
4440 0.4660074
4450 0.4818142
4460 0.4708045
4470 0.4762591
4480 0.4827867
4490 0.4824885
4500 0.4779316
4510 0.4860938
4520 0.4771962
4530 0.4690626
4540 0.4662345
4550 0.4518622
4560 0.464238
4570 0.4529753
4580 0.4592827
4590 0.4778415
4600 0.4797322
4610 0.4978962
4620 0.4698739
4630 0.4700798
4640 0.4627909
4650 0.4661365
4660 0.4585372
4670 0.4638566
4680 0.462898
4690 0.4714915
4700 0.4639336
4710 0.4739214
4720 0.4783326
4730 0.4748482
4740 0.4753529
4750 0.4625466
4760 0.4540503
4770 0.4615467
4780 0.4640673
4790 0.4544029
4800 0.4550961
4810 0.4508095
4820 0.4644139
4830 0.4727724
4840 0.475944
4850 0.4855894
4860 0.4889374
4870 0.4989859
4880 0.5002609
4890 0.4952386
4900 0.4809454
4910 0.4963407
4920 0.4922712
4930 0.5047971
4940 0.5019793
4950 0.5019476
4960 0.5106567
4970 0.4942412
4980 0.4887635
4990 0.4928931
5000 0.5015156
5010 0.4959448
5020 0.5027703
5030 0.51034
5040 0.5052023
5050 0.5069107
5060 0.5168339
5070 0.523883
5080 0.5121043
5090 0.5007561
5100 0.5122277
5110 0.5186356
5120 0.5133936
5130 0.5074649
5140 0.5022225
5150 0.5087189
5160 0.5015892
5170 0.5119889
5180 0.5066778
5190 0.494431
5200 0.4906116
5210 0.4978271
5220 0.4774059
5230 0.4818705
5240 0.4802637
5250 0.4838518
5260 0.4801859
5270 0.4869828
5280 0.4913926
5290 0.4938883
5300 0.5123902
5310 0.5070574
5320 0.5253356
5330 0.509387
5340 0.5067575
5350 0.5072788
5360 0.519811
5370 0.4970541
5380 0.5151886
5390 0.5052624
5400 0.4987492
5410 0.5154984
5420 0.5098566
5430 0.5207726
5440 0.5099508
5450 0.5077384
5460 0.4998964
5470 0.4928046
5480 0.4918762
5490 0.501396
5500 0.507539
5510 0.5046961
5520 0.4887995
5530 0.488322
5540 0.4789257
5550 0.4980923
5560 0.5041237
5570 0.5030684
5580 0.4954208
5590 0.4957078
5600 0.4998996
5610 0.5094171
5620 0.5049794
5630 0.5043947
5640 0.4974084
5650 0.501685
5660 0.4953231
5670 0.501074
5680 0.5099121
5690 0.4955487
5700 0.4908497
5710 0.4967045
5720 0.4771274
5730 0.4888622
5740 0.5002742
5750 0.4987335
5760 0.4946604
5770 0.4976249
5780 0.4981132
5790 0.5023074
5800 0.5000806
5810 0.5007979
5820 0.4976565
5830 0.4958045
5840 0.4794333
5850 0.4956083
5860 0.4874462
5870 0.4899487
5880 0.4961115
5890 0.4938569
5900 0.4863059
5910 0.4906292
5920 0.5050001
5930 0.4998325
5940 0.5004703
5950 0.4878374
5960 0.4955834
5970 0.4893757
5980 0.4898981
5990 0.5005534
6000 0.5052469
6010 0.5040746
6020 0.4976024
6030 0.4984204
6040 0.5013155
6050 0.4986211
6060 0.4986291
6070 0.501398
6080 0.493985
6090 0.5009193
6100 0.4998234
6110 0.4822822
6120 0.4986561
6130 0.5114085
6140 0.5097017
6150 0.4983122
6160 0.4943434
6170 0.4865342
6180 0.4899764
6190 0.4999857
6200 0.4959445
6210 0.5087987
6220 0.4994719
6230 0.5104396
6240 0.4990019
6250 0.5105658
6260 0.5206505
6270 0.5052212
6280 0.5124063
6290 0.5331796
6300 0.5280156
6310 0.5307972
6320 0.5228833
6330 0.5309276
6340 0.5261897
6350 0.5229754
6360 0.5161589
6370 0.508388
6380 0.5145504
6390 0.5155607
6400 0.512133
6410 0.5129208
6420 0.5073445
6430 0.5118021
6440 0.5242012
6450 0.5270874
6460 0.5458515
6470 0.5453663
6480 0.5405815
6490 0.5425799
6500 0.5421309
6510 0.5506864
6520 0.5719029
6530 0.5777178
6540 0.5760893
6550 0.5701792
6560 0.5728053
6570 0.5483268
6580 0.5530061
6590 0.5521293
6600 0.5613156
6610 0.5705787
6620 0.573178
6630 0.5726984
6640 0.5515918
6650 0.5426179
6660 0.5490846
6670 0.5552222
6680 0.5565234
6690 0.5454821
6700 0.5371117
6710 0.5308524
6720 0.532042
6730 0.535076
6740 0.5393435
6750 0.5407121
6760 0.5472904
6770 0.5447809
6780 0.5529591
6790 0.5567405
6800 0.5500621
6810 0.5354788
6820 0.5432252
6830 0.5361332
6840 0.539693
6850 0.5389511
6860 0.5496703
6870 0.5352995
6880 0.5255889
6890 0.5340021
6900 0.5277799
6910 0.5299
6920 0.5364257
6930 0.5493562
6940 0.5635723
6950 0.5741424
6960 0.5716179
6970 0.5535812
6980 0.5669653
6990 0.5616598
7000 0.5736328
7010 0.5834675
7020 0.5709471
7030 0.559488
7040 0.557916
7050 0.5623338
7060 0.5499749
7070 0.5507227
7080 0.5474086
7090 0.5381835
7100 0.524372
7110 0.5285846
7120 0.532382
7130 0.5446416
7140 0.5391452
7150 0.541633
7160 0.5565814
7170 0.5650163
7180 0.5639567
7190 0.5658863
7200 0.5798973
7210 0.5865283
7220 0.5795144
7230 0.5713271
7240 0.5723973
7250 0.5647386
7260 0.5508124
7270 0.5462205
7280 0.5470653
7290 0.5559865
7300 0.5568399
7310 0.5586532
7320 0.5578276
7330 0.5590302
7340 0.5541697
7350 0.5620535
7360 0.5814347
7370 0.5662498
7380 0.579127
7390 0.5724764
7400 0.5639136
7410 0.5743059
7420 0.5821539
7430 0.5899416
7440 0.5759771
7450 0.5678742
7460 0.5508586
7470 0.5477893
7480 0.5503675
7490 0.5638812
7500 0.5537258
7510 0.5575177
7520 0.5711727
7530 0.5714822
7540 0.5720087
7550 0.5737209
7560 0.5767729
7570 0.5581214
7580 0.5680702
7590 0.5866522
7600 0.5883212
7610 0.5790899
7620 0.5840223
7630 0.6076171
7640 0.6007065
7650 0.5965129
7660 0.5709258
7670 0.5653878
7680 0.5560286
7690 0.5602378
7700 0.5730625
7710 0.569962
7720 0.5719105
7730 0.5595384
7740 0.5760175
7750 0.5689411
7760 0.5596387
7770 0.562576
7780 0.5629047
7790 0.5689624
7800 0.5695779
7810 0.5575553
7820 0.5520887
7830 0.5559878
7840 0.5606453
7850 0.5606411
7860 0.5592515
7870 0.5495301
7880 0.5429615
7890 0.5347397
7900 0.5449072
7910 0.5514938
7920 0.5447803
7930 0.5672404
7940 0.5830521
7950 0.5840532
7960 0.5880994
7970 0.5900517
7980 0.588442
7990 0.5780035
8000 0.5721598
8010 0.5606634
8020 0.5632934
8030 0.5558146
8040 0.5392966
8050 0.549122
8060 0.5376492
8070 0.5578881
8080 0.5652779
8090 0.5627016
8100 0.5701855
8110 0.5773491
8120 0.5516956
8130 0.5530574
8140 0.5509441
8150 0.5651766
8160 0.5700445
8170 0.5579166
8180 0.5564113
8190 0.560433
8200 0.5509761
8210 0.5485195
8220 0.550882
8230 0.550184
8240 0.5432574
8250 0.5522786
8260 0.5518106
8270 0.547641
8280 0.5496194
8290 0.5509673
8300 0.5616866
8310 0.558979
8320 0.5452901
8330 0.5600291
8340 0.5623664
8350 0.5550199
8360 0.56304
8370 0.5658377
8380 0.5715627
8390 0.5751141
8400 0.5799952
8410 0.5794684
8420 0.5814438
8430 0.5763767
8440 0.5665671
8450 0.5747162
8460 0.5662662
8470 0.5625977
8480 0.5614384
8490 0.5676858
8500 0.553414
8510 0.5561503
8520 0.5650461
8530 0.5494975
8540 0.5493262
8550 0.5436955
8560 0.5500274
8570 0.5549428
8580 0.5688777
8590 0.5545689
8600 0.5564957
8610 0.5634266
8620 0.5713711
8630 0.5760654
8640 0.5748494
8650 0.5790007
8660 0.5903325
8670 0.5892233
8680 0.5860268
8690 0.6036978
8700 0.6056836
8710 0.6056449
8720 0.5948084
8730 0.5914321
8740 0.5874618
8750 0.5852189
8760 0.5893444
8770 0.5788622
8780 0.5824922
8790 0.5789586
8800 0.5706577
8810 0.5768805
8820 0.5699545
8830 0.5599831
8840 0.568066
8850 0.564452
8860 0.5613621
8870 0.5667868
8880 0.5709208
8890 0.5611771
8900 0.5620118
8910 0.5664412
8920 0.5714411
8930 0.5836177
8940 0.5686671
8950 0.5734178
8960 0.5777803
8970 0.5592636
8980 0.5607046
8990 0.5530568
9000 0.536038
9010 0.5456148
9020 0.5452476
9030 0.5206735
9040 0.5182279
9050 0.5180549
9060 0.520817
9070 0.5412503
9080 0.5558545
9090 0.5624521
9100 0.5659228
9110 0.5558506
9120 0.5561683
9130 0.5677059
9140 0.5555487
9150 0.5719718
9160 0.5874175
9170 0.5743967
9180 0.5734282
9190 0.5696777
9200 0.5663492
9210 0.5653319
9220 0.5595763
9230 0.5682199
9240 0.5586339
9250 0.5639301
9260 0.5675195
9270 0.5734323
9280 0.598679
9290 0.5804936
9300 0.5800263
9310 0.5720227
9320 0.57678
9330 0.5693381
9340 0.5628794
9350 0.5666631
9360 0.5697373
9370 0.5647624
9380 0.5740026
9390 0.577313
9400 0.5801501
9410 0.5703869
9420 0.5667121
9430 0.5520793
9440 0.5618223
9450 0.5560358
9460 0.5413888
9470 0.5493116
9480 0.5570151
9490 0.562911
9500 0.5697646
9510 0.571028
9520 0.5542134
9530 0.5510706
9540 0.5544486
9550 0.5626045
9560 0.5698001
9570 0.5613064
9580 0.5550812
9590 0.5597043
9600 0.5516604
9610 0.5403929
9620 0.5366759
9630 0.5400581
9640 0.5560508
9650 0.547469
9660 0.5575977
9670 0.5584354
9680 0.546277
9690 0.5442329
9700 0.5530461
9710 0.546213
9720 0.5561976
9730 0.565132
9740 0.5732393
9750 0.5656469
9760 0.5690867
9770 0.5656517
9780 0.567163
9790 0.5501124
9800 0.549792
9810 0.5611845
9820 0.5603291
9830 0.555793
9840 0.5506114
9850 0.5506577
9860 0.5395594
9870 0.5349616
9880 0.5381014
9890 0.5408459
9900 0.5537339
9910 0.5523881
9920 0.5595061
9930 0.5630001
9940 0.5687611
9950 0.5557312
9960 0.549262
9970 0.5447525
9980 0.5305467
9990 0.5508803
10000 0.5609773
10010 0.5529864
10020 0.5509222
10030 0.5488136
10040 0.5555708
10050 0.5496471
10060 0.5511138
10070 0.5590103
10080 0.5538244
10090 0.5461684
10100 0.5570443
10110 0.548777
10120 0.5517647
10130 0.5500234
10140 0.5434958
10150 0.543101
10160 0.531462
10170 0.5456708
10180 0.5479119
10190 0.5326179
10200 0.5295298
10210 0.514331
10220 0.5330025
10230 0.5422981
10240 0.5421662
10250 0.5500109
10260 0.5537562
10270 0.5526906
10280 0.5698377
10290 0.5711064
10300 0.5609183
10310 0.5581746
10320 0.5568698
10330 0.5586895
10340 0.5638356
10350 0.5646487
10360 0.5566648
10370 0.5433391
10380 0.5552077
10390 0.559502
10400 0.5633456
10410 0.5640636
10420 0.5514679
10430 0.5639686
10440 0.548914
10450 0.5551435
10460 0.5471405
10470 0.5588568
10480 0.5589033
10490 0.5574294
10500 0.5600523
10510 0.5690914
10520 0.5652862
10530 0.5669873
10540 0.5815264
10550 0.5730794
10560 0.5827808
10570 0.5515012
10580 0.5460333
10590 0.5601347
10600 0.5693173
10610 0.5767635
10620 0.5799877
10630 0.5833595
10640 0.5854036
10650 0.5795883
10660 0.579353
10670 0.5784002
10680 0.590777
10690 0.5828503
10700 0.5827622
10710 0.5939227
10720 0.5912356
10730 0.5847736
10740 0.5642431
10750 0.5591834
10760 0.5534462
10770 0.5500032
10780 0.5574085
10790 0.5558196
10800 0.5678238
10810 0.559213
10820 0.5475699
10830 0.55182
10840 0.5424584
10850 0.5390338
10860 0.5416523
10870 0.5464808
10880 0.5295249
10890 0.5379164
10900 0.5330017
10910 0.5423691
10920 0.5440088
10930 0.5396114
10940 0.5448768
10950 0.5478712
10960 0.561789
10970 0.5471007
10980 0.5533307
10990 0.5624185
11000 0.5619345
11010 0.5619585
11020 0.5692887
11030 0.5722092
11040 0.569228
11050 0.5785396
11060 0.5969443
11070 0.5886813
11080 0.5846486
11090 0.5796878
11100 0.5742995
11110 0.579948
11120 0.5715705
11130 0.5660232
11140 0.576518
11150 0.5715778
11160 0.5717971
11170 0.568745
11180 0.5708997
11190 0.5702082
11200 0.5671421
11210 0.5476528
11220 0.5452335
11230 0.5582718
11240 0.5717654
11250 0.566728
11260 0.5585989
11270 0.5666942
11280 0.5619106
11290 0.556997
11300 0.556614
11310 0.5633159
11320 0.5701709
11330 0.5698702
11340 0.5737363
11350 0.5593849
11360 0.5730603
11370 0.5697468
11380 0.5727414
11390 0.5719259
11400 0.5726959
11410 0.5801617
11420 0.5740976
11430 0.5755998
11440 0.5610424
11450 0.5732799
11460 0.5795277
11470 0.5708091
11480 0.5645815
11490 0.5705875
11500 0.5811809
11510 0.5746513
11520 0.5862391
11530 0.5750578
11540 0.5678014
11550 0.5691713
11560 0.5724152
11570 0.5648544
11580 0.5608963
11590 0.5824385
11600 0.5884171
11610 0.5809075
11620 0.5819663
11630 0.5744334
11640 0.5589065
11650 0.5642651
11660 0.5669724
11670 0.5707482
11680 0.5724356
11690 0.5711835
11700 0.5753126
11710 0.5788587
11720 0.5685299
11730 0.5557845
11740 0.5686741
11750 0.5819375
11760 0.5833622
11770 0.5618718
11780 0.5802348
11790 0.5649989
11800 0.5638722
11810 0.5719424
11820 0.5856483
11830 0.576903
11840 0.5783698
11850 0.5695559
11860 0.5801791
11870 0.5812319
11880 0.5822328
11890 0.5749164
11900 0.5804939
11910 0.594776
11920 0.594109
11930 0.612231
11940 0.6022524
11950 0.6107848
11960 0.6077337
11970 0.6010515
11980 0.5826892
11990 0.596108
12000 0.5898892
12010 0.5847207
12020 0.5990072
12030 0.6045516
12040 0.5854491
12050 0.5960668
12060 0.6104878
12070 0.6012201
12080 0.5953012
12090 0.598905
12100 0.5912178
12110 0.5951377
12120 0.6051739
12130 0.5851425
12140 0.5818907
12150 0.5857111
12160 0.5963364
12170 0.5843776
12180 0.5741209
12190 0.5629551
12200 0.5551108
12210 0.5622498
12220 0.5760743
12230 0.5841996
12240 0.5744309
12250 0.5751533
12260 0.5785671
12270 0.5743188
12280 0.5694331
12290 0.5774671
12300 0.5911355
12310 0.5883597
12320 0.5809492
12330 0.589529
12340 0.6096576
12350 0.6012367
12360 0.6059601
12370 0.6042482
12380 0.6105708
12390 0.5978916
12400 0.5880875
12410 0.5971634
12420 0.5919672
12430 0.5824869
12440 0.5902427
12450 0.6097946
12460 0.5997443
12470 0.5962548
12480 0.5877708
12490 0.6013231
12500 0.5917694
12510 0.5897766
12520 0.6050137
12530 0.6018965
12540 0.5949943
12550 0.5972142
12560 0.5888368
12570 0.5915442
12580 0.5968884
12590 0.5926694
12600 0.5845073
12610 0.5831146
12620 0.5830674
12630 0.5850926
12640 0.5906185
12650 0.6082711
12660 0.5857363
12670 0.5786963
12680 0.5986608
12690 0.6040707
12700 0.5988876
12710 0.6046799
12720 0.5921394
12730 0.5895054
12740 0.5852354
12750 0.5886259
12760 0.587671
12770 0.6023218
12780 0.5989928
12790 0.5952734
12800 0.5840324
12810 0.597158
12820 0.5705416
12830 0.5594443
12840 0.5472676
12850 0.5579015
12860 0.5701678
12870 0.565083
12880 0.5568646
12890 0.5679311
12900 0.582866
12910 0.5740946
12920 0.5958744
12930 0.5913176
12940 0.5935575
12950 0.603498
12960 0.6002216
12970 0.6000305
12980 0.5791983
12990 0.5796534
13000 0.5782987
13010 0.5692356
13020 0.5530617
13030 0.5518495
13040 0.5621557
13050 0.5618568
13060 0.5835198
13070 0.5940248
13080 0.5714651
13090 0.5829399
13100 0.6027791
13110 0.6046994
13120 0.5860871
13130 0.5858303
13140 0.5898358
13150 0.575846
13160 0.5761159
13170 0.5834134
13180 0.5906832
13190 0.5804456
13200 0.5907242
13210 0.581408
13220 0.5739428
13230 0.5788196
13240 0.5673342
13250 0.5619302
13260 0.5715839
13270 0.5713968
13280 0.5698881
13290 0.5737483
13300 0.5783128
13310 0.5690194
13320 0.575568
13330 0.5818916
13340 0.5850295
13350 0.5839565
13360 0.5743582
13370 0.5938233
13380 0.5796409
13390 0.582529
13400 0.5743443
13410 0.5705335
13420 0.5882378
13430 0.5799664
13440 0.5737511
13450 0.5923496
13460 0.5817881
13470 0.5857362
13480 0.5612494
13490 0.5669621
13500 0.563445
13510 0.5507166
13520 0.5601265
13530 0.5711758
13540 0.5910798
13550 0.5798666
13560 0.5651718
13570 0.5829026
13580 0.5944011
13590 0.582442
13600 0.5821238
13610 0.5795744
13620 0.5875818
13630 0.5894409
13640 0.5738776
13650 0.5820847
13660 0.5756127
13670 0.5841854
13680 0.5859652
13690 0.5829613
13700 0.5855068
13710 0.5900134
13720 0.5883101
13730 0.5841805
13740 0.5775779
13750 0.5755183
13760 0.5721193
13770 0.5857199
13780 0.5957067
13790 0.5935255
13800 0.5914892
13810 0.588972
13820 0.5930221
13830 0.5895847
13840 0.5945033
13850 0.6029888
13860 0.6080661
13870 0.6064372
13880 0.6112577
13890 0.6056099
13900 0.5888841
13910 0.6064416
13920 0.6043852
13930 0.6133818
13940 0.6144128
13950 0.607035
13960 0.5952202
13970 0.6103513
13980 0.6306293
13990 0.6159976
14000 0.5895971
14010 0.6100738
14020 0.5861872
14030 0.5929462
14040 0.5855476
14050 0.5933742
14060 0.5982519
14070 0.5953398
14080 0.6037636
14090 0.605262
14100 0.6156589
14110 0.6219806
14120 0.6221415
14130 0.6240494
14140 0.6254705
14150 0.63292
14160 0.6205328
14170 0.6188674
14180 0.6208812
14190 0.6315422
14200 0.6321553
14210 0.6324399
14220 0.6227244
14230 0.6144674
14240 0.6151153
14250 0.6139788
14260 0.6128302
14270 0.6054139
14280 0.6039813
14290 0.6166744
14300 0.6007562
14310 0.6065664
14320 0.5987461
14330 0.5942359
14340 0.6052299
14350 0.5988904
14360 0.6029146
14370 0.6012201
14380 0.6027294
14390 0.6076427
14400 0.6007333
14410 0.5927438
14420 0.6082767
14430 0.6168958
14440 0.6178489
14450 0.6287792
14460 0.6342916
14470 0.6250239
14480 0.6244563
14490 0.6206597
14500 0.6057147
14510 0.6153504
14520 0.6145478
14530 0.6173581
14540 0.6139271
14550 0.6225182
14560 0.6307958
14570 0.6294993
14580 0.6363551
14590 0.6417866
14600 0.6468132
14610 0.6391569
14620 0.6281524
14630 0.6239326
14640 0.6299245
14650 0.6295463
14660 0.6330709
14670 0.6326054
14680 0.6298624
14690 0.6303456
14700 0.6278012
14710 0.6372401
14720 0.637044
14730 0.6340814
14740 0.6435863
14750 0.6454908
14760 0.6369811
14770 0.6458244
14780 0.6407982
14790 0.6350976
14800 0.6372842
14810 0.6356081
14820 0.6283612
14830 0.6182188
14840 0.6141052
14850 0.6119933
14860 0.6089324
14870 0.6139801
14880 0.6185676
14890 0.6265076
14900 0.6250615
14910 0.6113438
14920 0.6175317
14930 0.617488
14940 0.6150432
14950 0.6229647
14960 0.630902
14970 0.6323608
14980 0.6382369
14990 0.645324
15000 0.6427116
15010 0.6412404
15020 0.6225702
15030 0.637274
15040 0.6279148
15050 0.6280186
15060 0.6369531
15070 0.6343921
15080 0.6304776
15090 0.6431015
15100 0.6387293
15110 0.6493201
15120 0.6500692
15130 0.6443018
15140 0.6262654
15150 0.6194477
15160 0.6339521
15170 0.6230762
15180 0.6246516
15190 0.625374
15200 0.6091227
15210 0.6052312
15220 0.6170295
15230 0.6165543
15240 0.6281811
15250 0.6280591
15260 0.6270086
15270 0.6190156
15280 0.6179808
15290 0.6252761
15300 0.6210161
15310 0.6266335
15320 0.6179307
15330 0.6102499
15340 0.6184099
15350 0.6177122
15360 0.6166374
15370 0.6223863
15380 0.6178377
15390 0.6202234
15400 0.6312808
15410 0.6389293
15420 0.6220873
15430 0.6254932
15440 0.6283737
15450 0.6268991
15460 0.6282985
15470 0.6181386
15480 0.6295921
15490 0.6245398
15500 0.6044003
15510 0.6126986
15520 0.6189561
15530 0.6188076
15540 0.6154068
15550 0.6287874
15560 0.6272639
15570 0.6322053
15580 0.6173409
15590 0.6157571
15600 0.6150647
15610 0.6140638
15620 0.6107387
15630 0.6208838
15640 0.602818
15650 0.6035655
15660 0.6045059
15670 0.6078765
15680 0.598797
15690 0.5988716
15700 0.6214432
15710 0.6149182
15720 0.6243547
15730 0.6311411
15740 0.6282699
15750 0.628616
15760 0.6221954
15770 0.6189276
15780 0.6172319
15790 0.6126133
15800 0.6205641
15810 0.6205509
15820 0.6270206
15830 0.6306928
15840 0.6302782
15850 0.6245022
15860 0.6139495
15870 0.5965347
15880 0.6149675
15890 0.6182541
15900 0.6178664
15910 0.6172811
15920 0.6202699
15930 0.6114755
15940 0.6162372
15950 0.6109834
15960 0.6151257
15970 0.6268554
15980 0.6250449
15990 0.6368952
16000 0.6362287
16010 0.6288953
16020 0.6320879
16030 0.6422009
16040 0.633914
16050 0.6277519
16060 0.6373206
16070 0.6392308
16080 0.6320963
16090 0.6346915
16100 0.6277688
16110 0.6290812
16120 0.6330759
16130 0.6327967
16140 0.6361816
16150 0.6331865
16160 0.6169714
16170 0.6267595
16180 0.6414984
16190 0.6278755
16200 0.624222
16210 0.6341999
16220 0.6178537
16230 0.6176596
16240 0.6174837
16250 0.6093683
16260 0.6253664
16270 0.6241205
16280 0.6245157
16290 0.6278182
16300 0.622099
16310 0.6219399
16320 0.6197712
16330 0.6441545
16340 0.6438313
16350 0.6405092
16360 0.6385006
16370 0.6362602
16380 0.6389424
16390 0.6386896
16400 0.6441768
16410 0.6344782
16420 0.6475766
16430 0.6441151
16440 0.6361746
16450 0.6372227
16460 0.6406006
16470 0.6290668
16480 0.6291833
16490 0.6341237
16500 0.6420068
16510 0.6551815
16520 0.6495581
16530 0.6533148
16540 0.6525159
16550 0.6435233
16560 0.6350124
16570 0.6369838
16580 0.6488122
16590 0.64701
16600 0.6390254
16610 0.6311599
16620 0.6320014
16630 0.6385419
16640 0.6482049
16650 0.651089
16660 0.6443323
16670 0.6472437
16680 0.6478231
16690 0.6509732
16700 0.6367012
16710 0.6457673
16720 0.64349
16730 0.6457797
16740 0.6519395
16750 0.6429948
16760 0.6409622
16770 0.6428066
16780 0.6528835
16790 0.6606385
16800 0.635232
16810 0.6334627
16820 0.635026
16830 0.6356946
16840 0.6338935
16850 0.6307964
16860 0.6298994
16870 0.6225815
16880 0.6281548
16890 0.6251512
16900 0.6274228
16910 0.6385176
16920 0.6312217
16930 0.6367923
16940 0.6277595
16950 0.6347493
16960 0.6302792
16970 0.6149859
16980 0.6203733
16990 0.6198756
17000 0.6099046
17010 0.6056972
17020 0.6065064
17030 0.6150829
17040 0.6169354
17050 0.6241783
17060 0.619895
17070 0.6120864
17080 0.6222653
17090 0.6201102
17100 0.6225569
17110 0.6280712
17120 0.6298393
17130 0.6276087
17140 0.6409912
17150 0.6330532
17160 0.6304529
17170 0.6330529
17180 0.6242793
17190 0.6319782
17200 0.6200119
17210 0.6395679
17220 0.6306205
17230 0.6283208
17240 0.6230396
17250 0.6268974
17260 0.625024
17270 0.631026
17280 0.6232965
17290 0.6033477
17300 0.6284003
17310 0.6164269
17320 0.6197943
17330 0.6016371
17340 0.6277306
17350 0.6251002
17360 0.6224689
17370 0.6182054
17380 0.6252123
17390 0.6271061
17400 0.6295516
17410 0.6320324
17420 0.6378791
17430 0.6207609
17440 0.6385987
17450 0.6484029
17460 0.6480538
17470 0.6614751
17480 0.6598818
17490 0.6691179
17500 0.6709796
17510 0.6650889
17520 0.6723834
17530 0.6673155
17540 0.6694241
17550 0.6688418
17560 0.6623511
17570 0.6500917
17580 0.6489289
17590 0.63862
17600 0.6453313
17610 0.6526049
17620 0.6526688
17630 0.635937
17640 0.6371455
17650 0.6325107
17660 0.6382726
17670 0.6419627
17680 0.6439121
17690 0.6429564
17700 0.6536116
17710 0.6482003
17720 0.6445619
17730 0.6422769
17740 0.6528035
17750 0.6525507
17760 0.6506515
17770 0.658513
17780 0.671173
17790 0.6733477
17800 0.6647918
17810 0.6622949
17820 0.6580333
17830 0.6587375
17840 0.6532906
17850 0.6529506
17860 0.6411734
17870 0.6513579
17880 0.65569
17890 0.6475405
17900 0.6463171
17910 0.6435769
17920 0.6442927
17930 0.6414297
17940 0.6564465
17950 0.6505972
17960 0.6454765
17970 0.6378289
17980 0.6431983
17990 0.647415
18000 0.6512597
18010 0.643255
18020 0.6447561
18030 0.6459155
18040 0.6438617
18050 0.6488816
18060 0.6257058
18070 0.6255678
18080 0.6268328
18090 0.6197405
18100 0.6319156
18110 0.6504704
18120 0.6459429
18130 0.6568723
18140 0.6561828
18150 0.6487604
18160 0.6414759
18170 0.6457471
18180 0.6352088
18190 0.6458239
18200 0.6310843
18210 0.6323786
18220 0.6514764
18230 0.6359007
18240 0.6356969
18250 0.6513967
18260 0.6619035
18270 0.6615097
18280 0.6572112
18290 0.6525891
18300 0.6611244
18310 0.6376048
18320 0.6487365
18330 0.6518597
18340 0.6597763
18350 0.6588801
18360 0.6492128
18370 0.652243
18380 0.6446963
18390 0.6345739
18400 0.6508825
18410 0.6425341
18420 0.6399829
18430 0.6343853
18440 0.6366404
18450 0.6439611
18460 0.6389459
18470 0.6467825
18480 0.6462077
18490 0.6565714
18500 0.6575873
18510 0.6518877
18520 0.6511459
18530 0.6514313
18540 0.6424934
18550 0.6586208
18560 0.6661453
18570 0.6721
18580 0.6715525
18590 0.676031
18600 0.6696062
18610 0.6899579
18620 0.678252
18630 0.6663123
18640 0.6563425
18650 0.672841
18660 0.6849049
18670 0.688014
18680 0.6909112
18690 0.7006155
18700 0.6916613
18710 0.690946
18720 0.6807366
18730 0.687899
18740 0.6917557
18750 0.6710825
18760 0.6733546
18770 0.6650212
18780 0.6574639
18790 0.6637708
18800 0.6658793
18810 0.6619715
18820 0.6581525
18830 0.6570901
18840 0.6667032
18850 0.6668705
18860 0.6660082
18870 0.6611151
18880 0.648548
18890 0.6485834
18900 0.6525694
18910 0.6543204
18920 0.6690834
18930 0.6535606
18940 0.6642758
18950 0.6677157
18960 0.6513625
18970 0.6550957
18980 0.6730375
18990 0.6712839
19000 0.6748164
19010 0.6769936
19020 0.6821995
19030 0.6704223
19040 0.6673592
19050 0.6838522
19060 0.6868008
19070 0.6877956
19080 0.6778923
19090 0.6898193
19100 0.698671
19110 0.6916574
19120 0.699003
19130 0.7043335
19140 0.7024014
19150 0.6874254
19160 0.694577
19170 0.695054
19180 0.7043766
19190 0.7034455
19200 0.7151288
19210 0.7051394
19220 0.6983062
19230 0.7184501
19240 0.6964074
19250 0.6969447
19260 0.6894943
19270 0.6872115
19280 0.6829353
19290 0.6759112
19300 0.6829153
19310 0.6786648
19320 0.677079
19330 0.6798416
19340 0.6710491
19350 0.6610175
19360 0.6636502
19370 0.660556
19380 0.6590354
19390 0.664463
19400 0.6632909
19410 0.6653903
19420 0.6675686
19430 0.6659114
19440 0.6665498
19450 0.6618754
19460 0.6659032
19470 0.6624715
19480 0.6885886
19490 0.6790734
19500 0.677728
19510 0.6679463
19520 0.6573749
19530 0.6487678
19540 0.6393636
19550 0.6401289
19560 0.6523399
19570 0.6512421
19580 0.6692782
19590 0.6669383
19600 0.6708379
19610 0.6677157
19620 0.6639252
19630 0.6631792
19640 0.6518514
19650 0.6495041
19660 0.6495191
19670 0.6608514
19680 0.6640961
19690 0.6572858
19700 0.6474787
19710 0.6473552
19720 0.6544212
19730 0.657637
19740 0.6450254
19750 0.6521265
19760 0.6506885
19770 0.6416707
19780 0.6450146
19790 0.6535401
19800 0.6521908
19810 0.648436
19820 0.634124
19830 0.6328334
19840 0.6348438
19850 0.6299327
19860 0.6454011
19870 0.6657244
19880 0.6698661
19890 0.6678054
19900 0.6545942
19910 0.6684566
19920 0.6817201
19930 0.6784704
19940 0.6879907
19950 0.681804
19960 0.6623413
19970 0.6530855
19980 0.6487234
19990 0.6649844
20000 0.6681165
20010 0.6780364
20020 0.671522
20030 0.6752725
20040 0.666927
20050 0.6649374
20060 0.666599
20070 0.6534702
20080 0.6579713
20090 0.6700408
20100 0.6510192
20110 0.6328274
20120 0.6340148
20130 0.6388538
20140 0.6447103
20150 0.6488846
20160 0.6561705
20170 0.6656647
20180 0.6592276
20190 0.6690601
20200 0.672429
20210 0.6614153
20220 0.6563802
20230 0.6678702
20240 0.6796567
20250 0.6792449
20260 0.6700596
20270 0.6771727
20280 0.6741613
20290 0.6606232
20300 0.6640503
20310 0.6718076
20320 0.6774507
20330 0.6794609
20340 0.6818852
20350 0.6820047
20360 0.6780115
20370 0.6862332
20380 0.6714242
20390 0.6602681
20400 0.6803503
20410 0.6756609
20420 0.6682242
20430 0.6770032
20440 0.6872004
20450 0.6884488
20460 0.6774101
20470 0.6772596
20480 0.6609749
20490 0.6683677
20500 0.6692696
20510 0.6663992
20520 0.6705365
20530 0.6568856
20540 0.6610914
20550 0.656332
20560 0.6686796
20570 0.6559044
20580 0.6553903
20590 0.6484708
20600 0.6389911
20610 0.6555873
20620 0.6697446
20630 0.6708905
20640 0.6649205
20650 0.6699455
20660 0.669521
20670 0.6678594
20680 0.6690145
20690 0.6626676
20700 0.6559945
20710 0.6463155
20720 0.6333085
20730 0.6428217
20740 0.6482239
20750 0.6532207
20760 0.6533248
20770 0.6731698
20780 0.6426218
20790 0.6544102
20800 0.6588843
20810 0.6575663
20820 0.662199
20830 0.6673017
20840 0.655685
20850 0.6624748
20860 0.6727915
20870 0.6640058
20880 0.6794918
20890 0.6773679
20900 0.6871148
20910 0.6546774
20920 0.6673093
20930 0.6612653
20940 0.6571039
20950 0.6761924
20960 0.6785018
20970 0.6902927
20980 0.6986341
20990 0.6864961
21000 0.6963577
21010 0.6966425
21020 0.6991795
21030 0.6941913
21040 0.7064978
21050 0.7113793
21060 0.7120675
21070 0.7143137
21080 0.7188289
21090 0.7093918
21100 0.7166843
21110 0.7125736
21120 0.6939224
21130 0.6853015
21140 0.6748458
21150 0.675642
21160 0.6660684
21170 0.6656493
21180 0.6618816
21190 0.6554592
21200 0.6617833
21210 0.6494326
21220 0.6488093
21230 0.6444233
21240 0.6395231
21250 0.6563377
21260 0.6497335
21270 0.6508844
21280 0.6488536
21290 0.6513209
21300 0.6587235
21310 0.6604453
21320 0.6386725
21330 0.6386524
21340 0.6496351
21350 0.645015
21360 0.6431118
21370 0.6463096
21380 0.6481898
21390 0.6436524
21400 0.6404898
21410 0.6453705
21420 0.6464634
21430 0.6513607
21440 0.6483896
21450 0.6349615
21460 0.6113462
21470 0.627562
21480 0.6305588
21490 0.6347384
21500 0.637881
21510 0.6461475
21520 0.6313407
21530 0.6278864
21540 0.625083
21550 0.6278127
21560 0.6327919
21570 0.6422432
21580 0.6422176
21590 0.6460055
21600 0.6374818
21610 0.6389152
21620 0.6490756
21630 0.6420362
21640 0.6424515
21650 0.651655
21660 0.6489097
21670 0.6439973
21680 0.6286395
21690 0.6269414
21700 0.6388146
21710 0.6406487
21720 0.6445093
21730 0.6456546
21740 0.6301963
21750 0.6462286
21760 0.6461689
21770 0.6488804
21780 0.6454104
21790 0.6406994
21800 0.6470212
21810 0.6471344
21820 0.6443387
21830 0.6311769
21840 0.6416888
21850 0.6493387
21860 0.6643481
21870 0.6445597
21880 0.6495858
21890 0.6537789
21900 0.6621723
21910 0.6431485
21920 0.6547713
21930 0.6473345
21940 0.6498979
21950 0.6546217
21960 0.6442715
21970 0.6534514
21980 0.6458352
21990 0.6518738
22000 0.6444948
22010 0.6350486
22020 0.6362648
22030 0.6453279
22040 0.644124
22050 0.6336337
22060 0.6330328
22070 0.6297715
22080 0.6323718
22090 0.6163825
22100 0.6237029
22110 0.6358109
22120 0.6374465
22130 0.6231564
22140 0.6425274
22150 0.6375983
22160 0.6302198
22170 0.6328456
22180 0.6238226
22190 0.6221972
22200 0.6193396
22210 0.6271833
22220 0.6338164
22230 0.6466833
22240 0.6481441
22250 0.6534404
22260 0.6527911
22270 0.6542999
22280 0.6429562
22290 0.6439965
22300 0.652372
22310 0.6294689
22320 0.631238
22330 0.6400971
22340 0.6423616
22350 0.6418518
22360 0.6565453
22370 0.6455547
22380 0.6364641
22390 0.6394053
22400 0.6494629
22410 0.6517572
22420 0.6392013
22430 0.6273017
22440 0.6353993
22450 0.6380548
22460 0.630089
22470 0.63404
22480 0.6263596
22490 0.6379151
22500 0.6340423
22510 0.6334164
22520 0.6249828
22530 0.6337438
22540 0.6358274
22550 0.6415245
22560 0.6373721
22570 0.6374392
22580 0.6443917
22590 0.6465185
22600 0.6445464
22610 0.6466349
22620 0.6486696
22630 0.650206
22640 0.6593227
22650 0.6643142
22660 0.6665053
22670 0.6602035
22680 0.6565143
22690 0.6567325
22700 0.664406
22710 0.63965
22720 0.6488013
22730 0.6502494
22740 0.6526426
22750 0.6620072
22760 0.6530189
22770 0.6580003
22780 0.6599257
22790 0.6615008
22800 0.6555625
22810 0.6574218
22820 0.6620162
22830 0.6574426
22840 0.6577193
22850 0.6570609
22860 0.6539526
22870 0.6509627
22880 0.6563163
22890 0.6625066
22900 0.6694108
22910 0.6535023
22920 0.6530429
22930 0.6485515
22940 0.6585424
22950 0.6566587
22960 0.6546502
22970 0.6613533
22980 0.667401
22990 0.6676048
23000 0.6568151
23010 0.6495082
23020 0.6586406
23030 0.6603012
23040 0.666612
23050 0.6532018
23060 0.6536905
23070 0.6534463
23080 0.6679164
23090 0.659766
23100 0.6599481
23110 0.651081
23120 0.6488001
23130 0.6396244
23140 0.6539897
23150 0.6477792
23160 0.6458482
23170 0.6369493
23180 0.6371336
23190 0.6431168
23200 0.6552926
23210 0.6647473
23220 0.6605958
23230 0.64258
23240 0.6426751
23250 0.6417862
23260 0.6442998
23270 0.6650599
23280 0.650922
23290 0.6595143
23300 0.6674675
23310 0.6687385
23320 0.6696226
23330 0.677494
23340 0.678343
23350 0.6815968
23360 0.6666232
23370 0.6603658
23380 0.6551323
23390 0.6494417
23400 0.6422247
23410 0.6538559
23420 0.6455262
23430 0.6499147
23440 0.6416357
23450 0.6364852
23460 0.6504923
23470 0.6674227
23480 0.6705199
23490 0.6636344
23500 0.6636827
23510 0.6531306
23520 0.639733
23530 0.6418312
23540 0.6424456
23550 0.6471639
23560 0.6385087
23570 0.6514497
23580 0.6491716
23590 0.6494344
23600 0.6405168
23610 0.6504937
23620 0.6520714
23630 0.6429369
23640 0.6348531
23650 0.6434585
23660 0.6461204
23670 0.6389249
23680 0.6569113
23690 0.6348896
23700 0.6459355
23710 0.6515593
23720 0.6456504
23730 0.6421077
23740 0.6546202
23750 0.6574309
23760 0.6615067
23770 0.6706871
23780 0.6753616
23790 0.6780542
23800 0.6971911
23810 0.7023793
23820 0.69623
23830 0.690784
23840 0.6901292
23850 0.6839265
23860 0.6708449
23870 0.6734492
23880 0.6871006
23890 0.6707483
23900 0.6703762
23910 0.6578426
23920 0.6629273
23930 0.682471
23940 0.6570134
23950 0.6537736
23960 0.6702174
23970 0.6670907
23980 0.6667303
23990 0.6556106
24000 0.6693854
24010 0.6617703
24020 0.6571644
24030 0.65887
24040 0.6583702
24050 0.6653135
24060 0.668633
24070 0.6829227
24080 0.6862518
24090 0.6704628
24100 0.6616569
24110 0.6617534
24120 0.6570209
24130 0.6485084
24140 0.6618183
24150 0.6458153
24160 0.6497796
24170 0.6504993
24180 0.6514384
24190 0.6397866
24200 0.6332702
24210 0.6339688
24220 0.637662
24230 0.6345089
24240 0.6314165
24250 0.6260809
24260 0.627559
24270 0.6268923
24280 0.641735
24290 0.6266311
24300 0.6253413
24310 0.6386663
24320 0.6383092
24330 0.6429492
24340 0.6405692
24350 0.6376243
24360 0.6384065
24370 0.6549781
24380 0.6387705
24390 0.6533371
24400 0.6511118
24410 0.6516404
24420 0.6628129
24430 0.6703646
24440 0.6581822
24450 0.6705666
24460 0.6638834
24470 0.6778252
24480 0.678517
24490 0.6910312
24500 0.6761819
24510 0.6734021
24520 0.6803684
24530 0.6608905
24540 0.6616451
24550 0.6408706
24560 0.6543012
24570 0.656096
24580 0.6560198
24590 0.6611656
24600 0.6589032
24610 0.6460955
24620 0.6407079
24630 0.639518
24640 0.651878
24650 0.646565
24660 0.6384267
24670 0.651454
24680 0.6598182
24690 0.663646
24700 0.6591894
24710 0.6493425
24720 0.6510641
24730 0.6705203
24740 0.6611115
24750 0.6476752
24760 0.6459641
24770 0.6495339
24780 0.6572896
24790 0.6392652
24800 0.6393306
24810 0.645004
24820 0.6515676
24830 0.6583092
24840 0.6558847
24850 0.6405785
24860 0.6417279
24870 0.6337813
24880 0.6424797
24890 0.649855
24900 0.6502524
24910 0.6525339
24920 0.6741158
24930 0.6727611
24940 0.672645
24950 0.6901997
24960 0.6886762
24970 0.6781061
24980 0.6774132
24990 0.6767578
25000 0.6619275
25010 0.6766325
25020 0.6633416
25030 0.6623302
25040 0.6702092
25050 0.6725864
25060 0.6684738
25070 0.6809925
25080 0.6528573
25090 0.670351
25100 0.6596017
25110 0.6556252
25120 0.6667599
25130 0.6668791
25140 0.6575696
25150 0.6583663
25160 0.6492956
25170 0.6525538
25180 0.6523358
25190 0.6482549
25200 0.6567105
25210 0.651376
25220 0.6621885
25230 0.6638175
25240 0.6609084
25250 0.6678384
25260 0.6702872
25270 0.6707124
25280 0.6633614
25290 0.6696846
25300 0.6714095
25310 0.6594969
25320 0.6550496
25330 0.6544129
25340 0.6602365
25350 0.6586589
25360 0.6675599
25370 0.6500875
25380 0.6559914
25390 0.6545553
25400 0.6570935
25410 0.65663
25420 0.6594967
25430 0.6615061
25440 0.6618292
25450 0.6524514
25460 0.645803
25470 0.6509724
25480 0.6403214
25490 0.6538219
25500 0.6435981
25510 0.6492316
25520 0.6344776
25530 0.6395229
25540 0.6474056
25550 0.6379268
25560 0.6348271
25570 0.6396564
25580 0.6307814
25590 0.6357653
25600 0.6381532
25610 0.6405346
25620 0.6378082
25630 0.6408862
25640 0.6427129
25650 0.6370029
25660 0.6331182
25670 0.6496158
25680 0.65238
25690 0.6621712
25700 0.6619387
25710 0.6497397
25720 0.6522318
25730 0.6528903
25740 0.6472947
25750 0.6467246
25760 0.6456321
25770 0.6468728
25780 0.6525048
25790 0.6581922
25800 0.6551346
25810 0.6538718
25820 0.6580292
25830 0.6523461
25840 0.6440135
25850 0.6507202
25860 0.6583325
25870 0.6545022
25880 0.6613799
25890 0.6631894
25900 0.6559154
25910 0.6577306
25920 0.636184
25930 0.6458247
25940 0.6341286
25950 0.630709
25960 0.6477007
25970 0.6462671
25980 0.6499348
25990 0.6553273
26000 0.6479475
26010 0.6429294
26020 0.6224267
26030 0.621647
26040 0.6360534
26050 0.6389784
26060 0.6276423
26070 0.6239071
26080 0.6325774
26090 0.6213356
26100 0.6209461
26110 0.6221656
26120 0.6369217
26130 0.6370128
26140 0.6312112
26150 0.640457
26160 0.6401165
26170 0.6385074
26180 0.6392657
26190 0.6517146
26200 0.6558677
26210 0.6322456
26220 0.6277266
26230 0.628388
26240 0.6439361
26250 0.6424475
26260 0.6499677
26270 0.6398461
26280 0.6366137
26290 0.6302994
26300 0.6282991
26310 0.6228287
26320 0.6306823
26330 0.6163411
26340 0.630046
26350 0.6372767
26360 0.6239144
26370 0.6297229
26380 0.6249482
26390 0.6301846
26400 0.6239792
26410 0.6275864
26420 0.6331541
26430 0.6164193
26440 0.6136194
26450 0.6087221
26460 0.6056612
26470 0.6123379
26480 0.602607
26490 0.6111341
26500 0.6010802
26510 0.6124581
26520 0.5984681
26530 0.616272
26540 0.6222709
26550 0.6240598
26560 0.6176491
26570 0.628548
26580 0.6229897
26590 0.6239142
26600 0.6142905
26610 0.6149608
26620 0.6280031
26630 0.6287706
26640 0.6358318
26650 0.6375179
26660 0.6308795
26670 0.6347617
26680 0.629344
26690 0.6210036
26700 0.6222903
26710 0.6239072
26720 0.6253875
26730 0.6485849
26740 0.6392748
26750 0.629248
26760 0.6305706
26770 0.6271795
26780 0.6201769
26790 0.6454386
26800 0.6434482
26810 0.6371456
26820 0.6228184
26830 0.6271787
26840 0.6372145
26850 0.6433632
26860 0.638348
26870 0.6334502
26880 0.6230927
26890 0.630677
26900 0.6302834
26910 0.6194799
26920 0.6339546
26930 0.6286144
26940 0.6399475
26950 0.6309884
26960 0.6293757
26970 0.6399881
26980 0.6182272
26990 0.6128948
27000 0.6384072
27010 0.6330819
27020 0.6249494
27030 0.6193458
27040 0.6299802
27050 0.6193078
27060 0.6143746
27070 0.6133912
27080 0.6199024
27090 0.620004
27100 0.6230296
27110 0.6283249
27120 0.6233771
27130 0.6422356
27140 0.6315651
27150 0.6342081
27160 0.6406096
27170 0.6357007
27180 0.650931
27190 0.6521941
27200 0.6467846
27210 0.6501712
27220 0.6342325
27230 0.6473007
27240 0.6460141
27250 0.6374842
27260 0.634781
27270 0.6287942
27280 0.630528
27290 0.656572
27300 0.6436327
27310 0.6434684
27320 0.6367273
27330 0.6340346
27340 0.6330482
27350 0.6298704
27360 0.6303108
27370 0.6271049
27380 0.6301145
27390 0.624083
27400 0.643593
27410 0.6369597
27420 0.6525816
27430 0.6389586
27440 0.6355911
27450 0.6369601
27460 0.6424382
27470 0.6369839
27480 0.6519719
27490 0.6482342
27500 0.6365085
27510 0.6353337
27520 0.6381729
27530 0.6387127
27540 0.6387334
27550 0.6419833
27560 0.6355321
27570 0.6389419
27580 0.6395014
27590 0.6364312
27600 0.6422282
27610 0.6352938
27620 0.6389837
27630 0.6214039
27640 0.6218562
27650 0.6232312
27660 0.6126169
27670 0.6141106
27680 0.6071831
27690 0.6291906
27700 0.631365
27710 0.6156597
27720 0.6164657
27730 0.6190922
27740 0.6290789
27750 0.6248587
27760 0.6343741
27770 0.6324752
27780 0.6366203
27790 0.6324838
27800 0.6317621
27810 0.6343238
27820 0.6514911
27830 0.6411718
27840 0.6414779
27850 0.6438359
27860 0.6528013
27870 0.6522274
27880 0.6483673
27890 0.6511769
27900 0.6508089
27910 0.6516339
27920 0.6584387
27930 0.6539519
27940 0.6617968
27950 0.6664647
27960 0.6685284
27970 0.6678051
27980 0.6568024
27990 0.6540762
28000 0.6550957
28010 0.6564426
28020 0.6769211
28030 0.6577576
28040 0.6697716
28050 0.672686
28060 0.6867996
28070 0.6850272
28080 0.6798957
28090 0.6697997
28100 0.6586842
28110 0.6689169
28120 0.6719125
28130 0.6753595
28140 0.6786723
28150 0.6788937
28160 0.674673
28170 0.6799891
28180 0.6929154
28190 0.6903614
28200 0.6912622
28210 0.6781621
28220 0.6646937
28230 0.6682685
28240 0.6752743
28250 0.6754509
28260 0.6659846
28270 0.6743267
28280 0.6791126
28290 0.6876543
28300 0.6855014
28310 0.6845364
28320 0.6617997
28330 0.6645039
28340 0.6611779
28350 0.6742436
28360 0.6721392
28370 0.6814429
28380 0.6699288
28390 0.6592793
28400 0.655202
28410 0.6580583
28420 0.6702634
28430 0.6620526
28440 0.6749285
28450 0.677678
28460 0.6748609
28470 0.682565
28480 0.6749768
28490 0.6823404
28500 0.6948211
28510 0.6840228
28520 0.6770447
28530 0.6823996
28540 0.6775266
28550 0.6819402
28560 0.6789519
28570 0.6765254
28580 0.6828765
28590 0.6754641
28600 0.6670101
28610 0.6633074
28620 0.6603034
28630 0.6656823
28640 0.6645803
28650 0.6712384
28660 0.6669312
28670 0.6572267
28680 0.6479954
28690 0.6419663
28700 0.6579639
28710 0.6581783
28720 0.6661565
28730 0.6459881
28740 0.6572827
28750 0.6651173
28760 0.6643668
28770 0.6645721
28780 0.659336
28790 0.6680931
28800 0.6711584
28810 0.6754133
28820 0.6717376
28830 0.6745756
28840 0.6736015
28850 0.6775404
28860 0.6667336
28870 0.67475
28880 0.6643041
28890 0.655231
28900 0.6406154
28910 0.6546067
28920 0.651355
28930 0.6493585
28940 0.657862
28950 0.6545922
28960 0.6604469
28970 0.6621857
28980 0.6491928
28990 0.6466577
29000 0.6652296
29010 0.6508647
29020 0.6589217
29030 0.6715266
29040 0.6668022
29050 0.6738225
29060 0.6823897
29070 0.6829556
29080 0.6777409
29090 0.6816469
29100 0.6799609
29110 0.677994
29120 0.6725729
29130 0.6605022
29140 0.6684127
29150 0.6657622
29160 0.6494666
29170 0.6526399
29180 0.6603917
29190 0.6632569
29200 0.6659193
29210 0.6502649
29220 0.6622145
29230 0.653779
29240 0.6565796
29250 0.6578958
29260 0.6538042
29270 0.6578154
29280 0.655853
29290 0.6594883
29300 0.6626769
29310 0.6641355
29320 0.6576423
29330 0.6781401
29340 0.673243
29350 0.674376
29360 0.6662603
29370 0.6676631
29380 0.6595944
29390 0.6678956
29400 0.6642058
29410 0.6694883
29420 0.6754125
29430 0.6708405
29440 0.6691102
29450 0.6576635
29460 0.6548886
29470 0.6564781
29480 0.659901
29490 0.6628102
29500 0.6639954
29510 0.6657143
29520 0.6630105
29530 0.6660106
29540 0.6621667
29550 0.6609582
29560 0.6641744
29570 0.6648312
29580 0.6667856
29590 0.6704597
29600 0.6575725
29610 0.6695254
29620 0.6581816
29630 0.6600912
29640 0.6650066
29650 0.668844
29660 0.6568146
29670 0.6644903
29680 0.6519213
29690 0.6566726
29700 0.6482367
29710 0.6487644
29720 0.6579385
29730 0.6480901
29740 0.649317
29750 0.665565
29760 0.671546
29770 0.6650316
29780 0.6666619
29790 0.661175
29800 0.6575164
29810 0.6678565
29820 0.6476268
29830 0.6669788
29840 0.6628535
29850 0.6577106
29860 0.668417
29870 0.6768472
29880 0.6777188
29890 0.6792979
29900 0.6679822
29910 0.6816363
29920 0.670447
29930 0.6858169
29940 0.6764211
29950 0.685026
29960 0.6814988
29970 0.6802644
29980 0.6875681
29990 0.6851248
30000 0.6973797
30010 0.6795289
30020 0.6726761
30030 0.6650275
30040 0.6757753
30050 0.6731141
30060 0.6822979
30070 0.6742468
30080 0.6843461
30090 0.6808675
30100 0.6974883
30110 0.6967539
30120 0.6894079
30130 0.6948013
30140 0.6935655
30150 0.6895351
30160 0.6796292
30170 0.6820617
30180 0.6690795
30190 0.6745595
30200 0.683935
30210 0.6664838
30220 0.6610878
30230 0.6560691
30240 0.6607457
30250 0.661736
30260 0.6662434
30270 0.6650769
30280 0.6572874
30290 0.6728135
30300 0.6634634
30310 0.669706
30320 0.6487421
30330 0.6602169
30340 0.6582342
30350 0.6582799
30360 0.6603696
30370 0.6530225
30380 0.6548465
30390 0.6609243
30400 0.6623943
30410 0.6794577
30420 0.6792597
30430 0.6808646
30440 0.6888375
30450 0.687548
30460 0.700671
30470 0.6999766
30480 0.6821073
30490 0.6877472
30500 0.6916625
30510 0.6962954
30520 0.6847263
30530 0.6862738
30540 0.6901563
30550 0.6937156
30560 0.695367
30570 0.6836003
30580 0.6759993
30590 0.6826763
30600 0.6878859
30610 0.6886336
30620 0.6906412
30630 0.7050891
30640 0.7020648
30650 0.7009083
30660 0.6997871
30670 0.691071
30680 0.6991338
30690 0.6975917
30700 0.6898857
30710 0.6883534
30720 0.686691
30730 0.6853233
30740 0.6889336
30750 0.6787714
30760 0.6981108
30770 0.7029507
30780 0.6872243
30790 0.6890516
30800 0.707677
30810 0.7067037
30820 0.7001768
30830 0.7037514
30840 0.6971169
30850 0.6916757
30860 0.6906785
30870 0.695567
30880 0.7020078
30890 0.7018637
30900 0.7003595
30910 0.7001987
30920 0.7043424
30930 0.7193621
30940 0.7054309
30950 0.7075309
30960 0.7080437
30970 0.7083709
30980 0.7022213
30990 0.706713
31000 0.6902209
31010 0.6937137
31020 0.6926572
31030 0.6962008
31040 0.6928643
31050 0.6932963
31060 0.6947799
31070 0.6956605
31080 0.6888148
31090 0.6880772
31100 0.6785905
31110 0.696145
31120 0.6981522
31130 0.6998792
31140 0.7035517
31150 0.6973757
31160 0.6964977
31170 0.7034429
31180 0.7028489
31190 0.6996433
31200 0.6941811
31210 0.6694669
31220 0.692224
31230 0.6935265
31240 0.6942156
31250 0.6968654
31260 0.6990376
31270 0.7038327
31280 0.715851
31290 0.7190369
31300 0.7024482
31310 0.6995848
31320 0.7021661
31330 0.7206659
31340 0.7143711
31350 0.7106135
31360 0.7192355
31370 0.7207706
31380 0.7219936
31390 0.738784
31400 0.7359951
31410 0.7345549
31420 0.7369479
31430 0.7191499
31440 0.7065494
31450 0.6990668
31460 0.7024532
31470 0.6951776
31480 0.7061637
31490 0.7080069
31500 0.6813534
31510 0.6770728
31520 0.6876076
31530 0.6933011
31540 0.7019166
31550 0.7104372
31560 0.6981738
31570 0.7015703
31580 0.7117745
31590 0.706176
31600 0.7238777
31610 0.7153667
31620 0.7075841
31630 0.6992096
31640 0.7060084
31650 0.7043354
31660 0.7032937
31670 0.706597
31680 0.6875451
31690 0.7105191
31700 0.6851901
31710 0.7026585
31720 0.7184201
31730 0.7156492
31740 0.7074827
31750 0.7112489
31760 0.6936252
31770 0.688195
31780 0.6865279
31790 0.6865678
31800 0.6842658
31810 0.6855876
31820 0.6986341
31830 0.7002595
31840 0.6903529
31850 0.6927203
31860 0.6992614
31870 0.7061916
31880 0.709703
31890 0.7048471
31900 0.6971661
31910 0.7143377
31920 0.7060691
31930 0.7243068
31940 0.7122419
31950 0.7184023
31960 0.7148163
31970 0.7218978
31980 0.7123767
31990 0.7219238
32000 0.7210311
32010 0.720893
32020 0.7334808
32030 0.7193615
32040 0.7221681
32050 0.721133
32060 0.7108272
32070 0.7100095
32080 0.7184282
32090 0.7287892
32100 0.7269614
32110 0.7337444
32120 0.7297565
32130 0.7255461
32140 0.7318713
32150 0.7362927
32160 0.7372028
32170 0.7389802
32180 0.7322593
32190 0.7181495
32200 0.7265539
32210 0.7219559
32220 0.7324793
32230 0.7044146
32240 0.7218512
32250 0.7238749
32260 0.7295285
32270 0.7365124
32280 0.73428
32290 0.7235774
32300 0.7062486
32310 0.7112555
32320 0.7158107
32330 0.7106681
32340 0.7122942
32350 0.7154345
32360 0.7207883
32370 0.7183176
32380 0.7176417
32390 0.7162282
32400 0.7179795
32410 0.7113473
32420 0.7133721
32430 0.719421
32440 0.7102154
32450 0.7126143
32460 0.7187317
32470 0.7142055
32480 0.7103715
32490 0.730611
32500 0.7173454
32510 0.7138146
32520 0.7056227
32530 0.713052
32540 0.7220588
32550 0.7030298
32560 0.7108309
32570 0.7103225
32580 0.7197015
32590 0.7180825
32600 0.7244827
32610 0.7210092
32620 0.7195609
32630 0.7439181
32640 0.7301878
32650 0.7168525
32660 0.7152644
32670 0.7139005
32680 0.7338534
32690 0.7209792
32700 0.7205387
32710 0.7154996
32720 0.7121049
32730 0.7089561
32740 0.7067733
32750 0.7176084
32760 0.7167409
32770 0.7216995
32780 0.7113069
32790 0.7013539
32800 0.697262
32810 0.6979378
32820 0.6858485
32830 0.6936396
32840 0.7027737
32850 0.6982791
32860 0.7003981
32870 0.7089437
32880 0.7153091
32890 0.7015811
32900 0.6930484
32910 0.705071
32920 0.7080395
32930 0.7013856
32940 0.6986299
32950 0.7029686
32960 0.7146857
32970 0.7073228
32980 0.7078475
32990 0.7074847
33000 0.707726
33010 0.6949913
33020 0.6942129
33030 0.6869916
33040 0.7184488
33050 0.7206405
33060 0.7059103
33070 0.6954492
33080 0.7095515
33090 0.7113178
33100 0.691728
33110 0.6938409
33120 0.6821831
33130 0.6845039
33140 0.6785692
33150 0.6787823
33160 0.6935114
33170 0.690495
33180 0.6973642
33190 0.6913414
33200 0.6824095
33210 0.6817214
33220 0.6939719
33230 0.6992716
33240 0.7035103
33250 0.694111
33260 0.6935787
33270 0.6967194
33280 0.7077209
33290 0.6996589
33300 0.7022053
33310 0.6979257
33320 0.7001032
33330 0.6999116
33340 0.6941915
33350 0.7001441
33360 0.7006672
33370 0.6961345
33380 0.69754
33390 0.6983258
33400 0.7048485
33410 0.6806113
33420 0.6986455
33430 0.6885897
33440 0.7000814
33450 0.6899816
33460 0.6780367
33470 0.6828144
33480 0.6860927
33490 0.6718656
33500 0.6797422
33510 0.6835102
33520 0.6916614
33530 0.6982568
33540 0.6936489
33550 0.7127789
33560 0.7052947
33570 0.711649
33580 0.7223302
33590 0.7073596
33600 0.6904669
33610 0.698827
33620 0.6951675
33630 0.6859206
33640 0.693379
33650 0.698702
33660 0.7050142
33670 0.6924525
33680 0.6857917
33690 0.6902159
33700 0.6872152
33710 0.6835527
33720 0.679842
33730 0.6955531
33740 0.7030972
33750 0.7035388
33760 0.698833
33770 0.700726
33780 0.6994071
33790 0.6926799
33800 0.6919295
33810 0.7001533
33820 0.7046351
33830 0.6934109
33840 0.7052449
33850 0.6944293
33860 0.7066087
33870 0.7122493
33880 0.7026525
33890 0.7001196
33900 0.6962065
33910 0.7028046
33920 0.6933438
33930 0.6963446
33940 0.7012386
33950 0.68706
33960 0.6859595
33970 0.6979179
33980 0.7005454
33990 0.7030659
34000 0.7026635
34010 0.69325
34020 0.6923465
34030 0.6811004
34040 0.6820769
34050 0.6851937
34060 0.6829499
34070 0.6898889
34080 0.6725678
34090 0.6934738
34100 0.6970918
34110 0.6908596
34120 0.6949219
34130 0.7009633
34140 0.6879439
34150 0.6884051
34160 0.6819531
34170 0.692997
34180 0.7022941
34190 0.6976712
34200 0.690315
34210 0.6785622
34220 0.6813666
34230 0.682443
34240 0.6872682
34250 0.6926083
34260 0.6944277
34270 0.6958156
34280 0.6881309
34290 0.6871726
34300 0.6846225
34310 0.6994153
34320 0.6923916
34330 0.6903482
34340 0.6933976
34350 0.6836855
34360 0.6694686
34370 0.6873513
34380 0.6881758
34390 0.6752001
34400 0.6811779
34410 0.6982006
34420 0.6859987
34430 0.679243
34440 0.6829443
34450 0.6893687
34460 0.6838059
34470 0.682023
34480 0.6891059
34490 0.6929441
34500 0.6982743
34510 0.6922656
34520 0.6762432
34530 0.6869698
34540 0.6900018
34550 0.688932
34560 0.6883245
34570 0.6978478
34580 0.7047604
34590 0.697318
34600 0.6970963
34610 0.6964038
34620 0.7007834
34630 0.6891331
34640 0.704204
34650 0.6916568
34660 0.6884409
34670 0.6898597
34680 0.6918325
34690 0.6950855
34700 0.6820999
34710 0.6909558
34720 0.7039416
34730 0.6978157
34740 0.6890786
34750 0.692239
34760 0.7001544
34770 0.6879392
34780 0.6873927
34790 0.6940638
34800 0.7009391
34810 0.6878116
34820 0.7000841
34830 0.7037458
34840 0.7138234
34850 0.7086087
34860 0.6965875
34870 0.6975446
34880 0.69841
34890 0.6971344
34900 0.6973102
34910 0.6875928
34920 0.6828074
34930 0.6943256
34940 0.6902381
34950 0.6841597
34960 0.6805055
34970 0.6904662
34980 0.6996919
34990 0.6913228
35000 0.6976238
35010 0.7054431
35020 0.7052362
35030 0.7014768
35040 0.6980938
35050 0.7107249
35060 0.7053362
35070 0.7074379
35080 0.7029425
35090 0.6992238
35100 0.7049904
35110 0.6956781
35120 0.6954989
35130 0.6869889
35140 0.702121
35150 0.6995676
35160 0.7135186
35170 0.7027837
35180 0.7132843
35190 0.7013439
35200 0.7006646
35210 0.6956319
35220 0.7095998
35230 0.7172256
35240 0.7223419
35250 0.7160308
35260 0.7225373
35270 0.7258375
35280 0.7199556
35290 0.7285363
35300 0.7176467
35310 0.7164721
35320 0.703677
35330 0.7102445
35340 0.725421
35350 0.7277101
35360 0.7211679
35370 0.7170016
35380 0.7181327
35390 0.7063971
35400 0.719808
35410 0.7207322
35420 0.7273417
35430 0.7211841
35440 0.7240372
35450 0.718444
35460 0.7122019
35470 0.720807
35480 0.7124615
35490 0.7108573
35500 0.7220346
35510 0.7131695
35520 0.7004207
35530 0.7074103
35540 0.7097624
35550 0.7001998
35560 0.6990561
35570 0.7019493
35580 0.702438
35590 0.7127515
35600 0.7120203
35610 0.7184573
35620 0.7193696
35630 0.7313733
35640 0.7306241
35650 0.7181864
35660 0.7302644
35670 0.7192239
35680 0.7176673
35690 0.7095327
35700 0.7052922
35710 0.707737
35720 0.7088283
35730 0.7119667
35740 0.7116505
35750 0.7161889
35760 0.7144352
35770 0.7305903
35780 0.717609
35790 0.720402
35800 0.724874
35810 0.7140215
35820 0.7131815
35830 0.7216492
35840 0.7086932
35850 0.7129965
35860 0.7033155
35870 0.7131498
35880 0.7066457
35890 0.7136753
35900 0.7057898
35910 0.7175023
35920 0.7124711
35930 0.7155591
35940 0.6942421
35950 0.7055511
35960 0.7004542
35970 0.7092879
35980 0.7108122
35990 0.7142642
36000 0.7105798
36010 0.7022179
36020 0.7090348
36030 0.6955828
36040 0.6954529
36050 0.7033926
36060 0.7047346
36070 0.6899542
36080 0.6967158
36090 0.6961606
36100 0.6976801
36110 0.7002299
36120 0.707062
36130 0.7070599
36140 0.713996
36150 0.717764
36160 0.7173398
36170 0.7304329
36180 0.7233428
36190 0.7106926
36200 0.6972566
36210 0.6968315
36220 0.7011753
36230 0.6955302
36240 0.7082915
36250 0.7047276
36260 0.7054133
36270 0.7017987
36280 0.6999737
36290 0.6944457
36300 0.7005628
36310 0.700289
36320 0.7104172
36330 0.7094797
36340 0.7145895
36350 0.7206538
36360 0.7219862
36370 0.7102309
36380 0.7077735
36390 0.7030018
36400 0.7207816
36410 0.7118541
36420 0.721263
36430 0.7196283
36440 0.7184089
36450 0.7172155
36460 0.7164027
36470 0.7201114
36480 0.7209977
36490 0.7229677
36500 0.7265471
36510 0.7150646
36520 0.7177094
36530 0.7129549
36540 0.716919
36550 0.7219075
36560 0.71637
36570 0.7094333
36580 0.7183277
36590 0.7037463
36600 0.7080647
36610 0.7139716
36620 0.7212155
36630 0.7171909
36640 0.7091383
36650 0.7062353
36660 0.7042371
36670 0.7117842
36680 0.7053202
36690 0.7184138
36700 0.7027586
36710 0.6970923
36720 0.6963093
36730 0.6880201
36740 0.7025493
36750 0.702271
36760 0.7161957
36770 0.7104225
36780 0.7065507
36790 0.7151303
36800 0.7150704
36810 0.7264594
36820 0.7080216
36830 0.6948105
36840 0.6915836
36850 0.6982232
36860 0.6986873
36870 0.7000511
36880 0.700622
36890 0.7045179
36900 0.708623
36910 0.7147038
36920 0.7203397
36930 0.7188537
36940 0.7213464
36950 0.7160525
36960 0.7015798
36970 0.7026135
36980 0.7014563
36990 0.7116827
37000 0.7140437
37010 0.7177512
37020 0.707731
37030 0.7106436
37040 0.7223619
37050 0.704937
37060 0.7033981
37070 0.7100083
37080 0.6943321
37090 0.6995549
37100 0.7091815
37110 0.7124647
37120 0.7134889
37130 0.7113134
37140 0.7161208
37150 0.7211538
37160 0.7131268
37170 0.7085384
37180 0.7086501
37190 0.7135115
37200 0.7169195
37210 0.7118611
37220 0.7094449
37230 0.7179163
37240 0.7101491
37250 0.711109
37260 0.7150216
37270 0.7180567
37280 0.7107185
37290 0.7154391
37300 0.7131417
37310 0.7115133
37320 0.7140872
37330 0.7101734
37340 0.7271643
37350 0.7341561
37360 0.727919
37370 0.7408208
37380 0.7403661
37390 0.734696
37400 0.7227843
37410 0.7243345
37420 0.7181493
37430 0.7142007
37440 0.7102007
37450 0.7123753
37460 0.716648
37470 0.731934
37480 0.7372857
37490 0.7237967
37500 0.7376616
37510 0.730697
37520 0.7278556
37530 0.717576
37540 0.7114535
37550 0.7224444
37560 0.7137403
37570 0.7152854
37580 0.7288303
37590 0.7292364
37600 0.7240519
37610 0.7109465
37620 0.7251455
37630 0.7187586
37640 0.7345944
37650 0.7262749
37660 0.7289316
37670 0.7263718
37680 0.7297505
37690 0.7085314
37700 0.7113331
37710 0.7159429
37720 0.7156686
37730 0.7187564
37740 0.7166176
37750 0.7144454
37760 0.7217225
37770 0.7309048
37780 0.7305891
37790 0.7269014
37800 0.7174121
37810 0.7190773
37820 0.7074501
37830 0.7107207
37840 0.712957
37850 0.7198815
37860 0.7201491
37870 0.72249
37880 0.7054553
37890 0.7055055
37900 0.7071822
37910 0.7092367
37920 0.7071375
37930 0.7088518
37940 0.7087629
37950 0.7113257
37960 0.6975003
37970 0.7019743
37980 0.7026127
37990 0.7029005
38000 0.708591
38010 0.711998
38020 0.7000889
38030 0.7107849
38040 0.6996228
38050 0.7054811
38060 0.7056708
38070 0.6973517
38080 0.703806
38090 0.7016079
38100 0.7112835
38110 0.694319
38120 0.7037573
38130 0.7115455
38140 0.7046369
38150 0.6968919
38160 0.6981973
38170 0.7055094
38180 0.7142935
38190 0.718058
38200 0.7157301
38210 0.7231676
38220 0.7203572
38230 0.7303607
38240 0.720881
38250 0.7008311
38260 0.6976702
38270 0.6981923
38280 0.6943328
38290 0.68668
38300 0.7032452
38310 0.7142241
38320 0.7126755
38330 0.7084407
38340 0.7011457
38350 0.7170591
38360 0.712329
38370 0.705599
38380 0.72308
38390 0.7249251
38400 0.7304758
38410 0.7337172
38420 0.7379248
38430 0.7349105
38440 0.7359675
38450 0.7392786
38460 0.7433941
38470 0.7356172
38480 0.738162
38490 0.734489
38500 0.7464162
38510 0.7447591
38520 0.7453078
38530 0.7385527
38540 0.7465336
38550 0.7519027
38560 0.7562832
38570 0.747568
38580 0.7409323
38590 0.7438751
38600 0.7393762
38610 0.7334597
38620 0.733797
38630 0.7393236
38640 0.7368445
38650 0.7184032
38660 0.7218904
38670 0.7263387
38680 0.7238981
38690 0.7420929
38700 0.7356033
38710 0.7302219
38720 0.7434009
38730 0.7495333
38740 0.7512693
38750 0.7527091
38760 0.7404146
38770 0.7327952
38780 0.7406319
38790 0.7344489
38800 0.7363179
38810 0.7294366
38820 0.7408897
38830 0.7425795
38840 0.7470965
38850 0.7406929
38860 0.7302223
38870 0.7177263
38880 0.7163379
38890 0.7290642
38900 0.7173827
38910 0.7331704
38920 0.7199208
38930 0.7318586
38940 0.7414355
38950 0.744456
38960 0.7450729
38970 0.7258729
38980 0.7300632
38990 0.7301896
39000 0.7292891
39010 0.7362419
39020 0.7271985
39030 0.7281805
39040 0.7321979
39050 0.7289892
39060 0.7265236
39070 0.7238629
39080 0.7181937
39090 0.7164264
39100 0.7276909
39110 0.7281418
39120 0.730867
39130 0.7387581
39140 0.7305775
39150 0.7071996
39160 0.7260355
39170 0.7133853
39180 0.7133082
39190 0.712173
39200 0.7075616
39210 0.7192512
39220 0.7222414
39230 0.7144452
39240 0.715975
39250 0.7263318
39260 0.7308978
39270 0.7340689
39280 0.7312989
39290 0.7234222
39300 0.7237479
39310 0.7188997
39320 0.7171984
39330 0.7142121
39340 0.7271311
39350 0.7210299
39360 0.7276827
39370 0.7223173
39380 0.7293078
39390 0.7345903
39400 0.7182422
39410 0.7152629
39420 0.7160134
39430 0.7268772
39440 0.7175595
39450 0.7180139
39460 0.7308826
39470 0.713
39480 0.717562
39490 0.7097481
39500 0.7077687
39510 0.7071814
39520 0.7054816
39530 0.7221423
39540 0.718981
39550 0.7078977
39560 0.6990839
39570 0.6999679
39580 0.7006238
39590 0.7032285
39600 0.72063
39610 0.7178866
39620 0.7135383
39630 0.7161415
39640 0.7053525
39650 0.7229494
39660 0.713376
39670 0.7113744
39680 0.7089792
39690 0.6940591
39700 0.7072766
39710 0.6944771
39720 0.691096
39730 0.6975899
39740 0.6920116
39750 0.6902146
39760 0.6958317
39770 0.7092707
39780 0.7045592
39790 0.7079919
39800 0.7110379
39810 0.7011181
39820 0.7017041
39830 0.7065365
39840 0.7080317
39850 0.7063388
39860 0.707703
39870 0.7102955
39880 0.7253408
39890 0.7231669
39900 0.7123846
39910 0.7201006
39920 0.7106919
39930 0.7220582
39940 0.7259136
39950 0.731481
39960 0.7386705
39970 0.7353811
39980 0.7366028
39990 0.7417665
40000 0.7357642
40010 0.7293891
40020 0.7320545
40030 0.7303449
40040 0.7375872
40050 0.7316457
40060 0.739085
40070 0.7390082
40080 0.7274962
40090 0.7198228
40100 0.7249302
40110 0.7383181
40120 0.7246048
40130 0.7235954
40140 0.7242373
40150 0.732783
40160 0.7348055
40170 0.734923
40180 0.7272937
40190 0.7314714
40200 0.7311614
40210 0.7428137
40220 0.7429446
40230 0.740554
40240 0.7382876
40250 0.7392541
40260 0.7420782
40270 0.7543723
40280 0.7449615
40290 0.7366063
40300 0.7312253
40310 0.7449626
40320 0.7384016
40330 0.7407366
40340 0.7309385
40350 0.7297671
40360 0.7206851
40370 0.7294137
40380 0.7338697
40390 0.7367375
40400 0.73605
40410 0.7298868
40420 0.7252531
40430 0.7286955
40440 0.7156339
40450 0.7166883
40460 0.7172325
40470 0.7242454
40480 0.7188471
40490 0.7219642
40500 0.7184952
40510 0.727554
40520 0.7319955
40530 0.7363024
40540 0.7204072
40550 0.7261403
40560 0.722427
40570 0.728121
40580 0.7326338
40590 0.7414098
40600 0.7452775
40610 0.7361951
40620 0.7390905
40630 0.7356558
40640 0.7462716
40650 0.7421617
40660 0.7596279
40670 0.7564748
40680 0.7414021
40690 0.7329202
40700 0.7252514
40710 0.7162445
40720 0.7213382
40730 0.7250214
40740 0.7300622
40750 0.735312
40760 0.7231162
40770 0.733184
40780 0.72493
40790 0.7278324
40800 0.7115572
40810 0.7215669
40820 0.7224936
40830 0.7240323
40840 0.7205791
40850 0.7360781
40860 0.7388943
40870 0.7494854
40880 0.7295263
40890 0.7365866
40900 0.7438086
40910 0.7338881
40920 0.7447686
40930 0.7435171
40940 0.749355
40950 0.744022
40960 0.7590919
40970 0.7476466
40980 0.7511835
40990 0.7286281
41000 0.7213947
41010 0.7132235
41020 0.717877
41030 0.717401
41040 0.7100744
41050 0.7252556
41060 0.733729
41070 0.7350043
41080 0.7315957
41090 0.740833
41100 0.7376894
41110 0.7441298
41120 0.7337807
41130 0.7293371
41140 0.7462073
41150 0.7461444
41160 0.7472867
41170 0.7381965
41180 0.7406859
41190 0.7461808
41200 0.7445969
41210 0.742303
41220 0.7326716
41230 0.7391557
41240 0.7374629
41250 0.7414269
41260 0.7414306
41270 0.7436532
41280 0.7479127
41290 0.7456791
41300 0.7496269
41310 0.7472643
41320 0.7409911
41330 0.72949
41340 0.7263723
41350 0.7404428
41360 0.726235
41370 0.7368162
41380 0.7209175
41390 0.7116324
41400 0.716748
41410 0.7126172
41420 0.7184302
41430 0.7209868
41440 0.7293253
41450 0.7446279
41460 0.7493256
41470 0.7366096
41480 0.74036
41490 0.7329781
41500 0.7339932
41510 0.7297603
41520 0.7353554
41530 0.7248008
41540 0.7300372
41550 0.7427366
41560 0.7382149
41570 0.7361655
41580 0.738493
41590 0.7447306
41600 0.7432939
41610 0.7459087
41620 0.7419894
41630 0.7329407
41640 0.7261491
41650 0.7465188
41660 0.7432231
41670 0.7479766
41680 0.7524405
41690 0.7358958
41700 0.734867
41710 0.7252889
41720 0.7284033
41730 0.7333452
41740 0.7222986
41750 0.720645
41760 0.7390918
41770 0.7405002
41780 0.7362903
41790 0.7370726
41800 0.7236609
41810 0.726828
41820 0.7232509
41830 0.7213923
41840 0.7164458
41850 0.7069629
41860 0.7130209
41870 0.7137602
41880 0.7183293
41890 0.7221998
41900 0.7149901
41910 0.7156875
41920 0.7182809
41930 0.7195908
41940 0.7246159
41950 0.7290009
41960 0.7292399
41970 0.7330222
41980 0.7344542
41990 0.7329972
42000 0.7265093
42010 0.7316333
42020 0.7260342
42030 0.7294409
42040 0.7343369
42050 0.7376873
42060 0.7396105
42070 0.7223377
42080 0.7320541
42090 0.7249674
42100 0.7250432
42110 0.7314091
42120 0.7352764
42130 0.72361
42140 0.7238479
42150 0.7340968
42160 0.7301421
42170 0.7220488
42180 0.7217268
42190 0.7363132
42200 0.7365329
42210 0.7415531
42220 0.7462696
42230 0.7354784
42240 0.7350423
42250 0.7355341
42260 0.7277808
42270 0.7192155
42280 0.7242776
42290 0.7421191
42300 0.737016
42310 0.7357558
42320 0.7335339
42330 0.7251127
42340 0.7403157
42350 0.7283283
42360 0.7382013
42370 0.7422318
42380 0.7444702
42390 0.7514527
42400 0.7623072
42410 0.7494902
42420 0.7562822
42430 0.7556396
42440 0.744965
42450 0.7442616
42460 0.7397719
42470 0.7415863
42480 0.7573941
42490 0.7442883
42500 0.746223
42510 0.7400423
42520 0.7338227
42530 0.7414516
42540 0.7522922
42550 0.7398964
42560 0.7475374
42570 0.7458045
42580 0.7446311
42590 0.7569783
42600 0.7537391
42610 0.7512567
42620 0.755021
42630 0.7482575
42640 0.7467157
42650 0.7515788
42660 0.7428945
42670 0.7439062
42680 0.7597871
42690 0.7541021
42700 0.7542358
42710 0.7355042
42720 0.7329265
42730 0.7293268
42740 0.7298641
42750 0.7320181
42760 0.7311454
42770 0.7330644
42780 0.7446085
42790 0.7397904
42800 0.7496157
42810 0.7494308
42820 0.7432281
42830 0.746542
42840 0.749369
42850 0.7349897
42860 0.7332618
42870 0.7396981
42880 0.7454487
42890 0.7454638
42900 0.7376457
42910 0.7467162
42920 0.752384
42930 0.7599652
42940 0.753049
42950 0.7540135
42960 0.7417229
42970 0.7368683
42980 0.7457479
42990 0.7447562
43000 0.7482975
43010 0.74318
43020 0.7420623
43030 0.7454144
43040 0.7431139
43050 0.7486003
43060 0.7502166
43070 0.7462254
43080 0.7473354
43090 0.749328
43100 0.7467774
43110 0.7481318
43120 0.7428761
43130 0.7412602
43140 0.7379946
43150 0.7312681
43160 0.7237131
43170 0.7349238
43180 0.7288472
43190 0.7243869
43200 0.7215899
43210 0.7295747
43220 0.7352107
43230 0.7344162
43240 0.7360581
43250 0.7352552
43260 0.7466025
43270 0.7402956
43280 0.7313533
43290 0.7244019
43300 0.7262942
43310 0.7159089
43320 0.7129693
43330 0.7194074
43340 0.7228364
43350 0.7333262
43360 0.7381542
43370 0.7340874
43380 0.7521327
43390 0.7431955
43400 0.7390277
43410 0.7467781
43420 0.7442192
43430 0.7305506
43440 0.7336175
43450 0.7265943
43460 0.7205484
43470 0.715935
43480 0.7220993
43490 0.7258869
43500 0.7233773
43510 0.7315874
43520 0.7266293
43530 0.7314156
43540 0.7420354
43550 0.7431673
43560 0.7436152
43570 0.729598
43580 0.7368541
43590 0.7470414
43600 0.753195
43610 0.7474592
43620 0.7400779
43630 0.7361933
43640 0.7330848
43650 0.7301924
43660 0.737122
43670 0.7352059
43680 0.7371116
43690 0.7365063
43700 0.7407913
43710 0.7329885
43720 0.7552729
43730 0.7512184
43740 0.7565501
43750 0.7584123
43760 0.7492251
43770 0.7495242
43780 0.7456438
43790 0.7449822
43800 0.7498741
43810 0.7558886
43820 0.7375018
43830 0.7460606
43840 0.7455889
43850 0.7463434
43860 0.7567046
43870 0.7529234
43880 0.7596915
43890 0.7649277
43900 0.7537581
43910 0.7398122
43920 0.7651141
43930 0.766369
43940 0.76693
43950 0.7696629
43960 0.7745565
43970 0.7565389
43980 0.7569577
43990 0.7535051
44000 0.7427533
44010 0.7636453
44020 0.7563936
44030 0.748648
44040 0.7451452
44050 0.7457379
44060 0.7418987
44070 0.735352
44080 0.7382373
44090 0.7433213
44100 0.7358192
44110 0.742376
44120 0.7493845
44130 0.7578743
44140 0.7495108
44150 0.7610037
44160 0.7660974
44170 0.767184
44180 0.7594675
44190 0.7642248
44200 0.7597471
44210 0.7670808
44220 0.7602962
44230 0.7521667
44240 0.7444397
44250 0.748145
44260 0.7557047
44270 0.7435095
44280 0.7541705
44290 0.7504857
44300 0.7418185
44310 0.73648
44320 0.733861
44330 0.7348444
44340 0.7358745
44350 0.7412868
44360 0.7305891
44370 0.730188
44380 0.7379525
44390 0.7368218
44400 0.7334566
44410 0.728343
44420 0.7326544
44430 0.737842
44440 0.7216386
44450 0.727435
44460 0.727269
44470 0.7290411
44480 0.721176
44490 0.7316055
44500 0.7244582
44510 0.712215
44520 0.7143401
44530 0.7200652
44540 0.70715
44550 0.7013
44560 0.7008783
44570 0.7155589
44580 0.7048051
44590 0.7145106
44600 0.7182063
44610 0.7132632
44620 0.7126176
44630 0.7051114
44640 0.7187242
44650 0.7115359
44660 0.7149253
44670 0.7142645
44680 0.707401
44690 0.7054047
44700 0.7246659
44710 0.7095055
44720 0.7059793
44730 0.7036293
44740 0.7041085
44750 0.6882285
44760 0.6911485
44770 0.7073987
44780 0.7039934
44790 0.7080311
44800 0.7112589
44810 0.7053654
44820 0.6975511
44830 0.6970338
44840 0.6947967
44850 0.6953603
44860 0.7037286
44870 0.6821256
44880 0.6935021
44890 0.704655
44900 0.6964877
44910 0.6901019
44920 0.712747
44930 0.7018673
44940 0.7000563
44950 0.6998195
44960 0.6973158
44970 0.7142811
44980 0.6988627
44990 0.6924572
45000 0.6883475
45010 0.6895545
45020 0.697502
45030 0.7057032
45040 0.7074721
45050 0.7040914
45060 0.6938969
45070 0.7067209
45080 0.7091789
45090 0.6999359
45100 0.7036185
45110 0.7073556
45120 0.7022495
45130 0.7039784
45140 0.706664
45150 0.6905325
45160 0.6945673
45170 0.7055913
45180 0.6955378
45190 0.6970245
45200 0.7016838
45210 0.7057076
45220 0.7030722
45230 0.6848937
45240 0.6913635
45250 0.7041468
45260 0.6890782
45270 0.6929656
45280 0.6813228
45290 0.6769597
45300 0.6792877
45310 0.6973439
45320 0.6995479
45330 0.694557
45340 0.7011828
45350 0.6947045
45360 0.6965806
45370 0.697804
45380 0.6993019
45390 0.7071244
45400 0.7103661
45410 0.7106118
45420 0.7110204
45430 0.7204902
45440 0.7159259
45450 0.7147735
45460 0.716056
45470 0.7149768
45480 0.7091375
45490 0.7111535
45500 0.7086989
45510 0.7019048
45520 0.6985161
45530 0.7100105
45540 0.7149949
45550 0.7049463
45560 0.6978741
45570 0.695511
45580 0.6928978
45590 0.696775
45600 0.7038921
45610 0.697943
45620 0.6995456
45630 0.7036596
45640 0.6975769
45650 0.7084912
45660 0.6996289
45670 0.6972984
45680 0.7050895
45690 0.7046022
45700 0.7078072
45710 0.7097371
45720 0.7012811
45730 0.7050338
45740 0.7036198
45750 0.702175
45760 0.6951693
45770 0.7002259
45780 0.6922097
45790 0.7090309
45800 0.722612
45810 0.7058322
45820 0.7147292
45830 0.7092617
45840 0.7098413
45850 0.6955513
45860 0.7004737
45870 0.7069462
45880 0.7053854
45890 0.7060683
45900 0.707109
45910 0.7171036
45920 0.7106533
45930 0.7080185
45940 0.711781
45950 0.7286947
45960 0.7238654
45970 0.7442818
45980 0.74606
45990 0.7160812
46000 0.7258085
46010 0.718339
46020 0.7185618
46030 0.7172933
46040 0.7337669
46050 0.7367781
46060 0.7312285
46070 0.7344314
46080 0.728677
46090 0.7285169
46100 0.7200266
46110 0.7229721
46120 0.7236134
46130 0.7238204
46140 0.7163857
46150 0.7229676
46160 0.7081848
46170 0.7106165
46180 0.7111233
46190 0.7222391
46200 0.7140362
46210 0.7137229
46220 0.7092652
46230 0.7116238
46240 0.7093481
46250 0.6975527
46260 0.7043601
46270 0.7071242
46280 0.7003691
46290 0.6970578
46300 0.7076355
46310 0.7074022
46320 0.7069221
46330 0.7083283
46340 0.7158819
46350 0.7240865
46360 0.7216057
46370 0.7163639
46380 0.7210301
46390 0.7169816
46400 0.7190992
46410 0.7087913
46420 0.7066408
46430 0.703355
46440 0.7201742
46450 0.7328967
46460 0.7360555
46470 0.7185242
46480 0.734808
46490 0.7345853
46500 0.7315551
46510 0.7255416
46520 0.74599
46530 0.7343476
46540 0.7336591
46550 0.7313334
46560 0.7326189
46570 0.731933
46580 0.7286141
46590 0.7294906
46600 0.7369941
46610 0.7361781
46620 0.7258006
46630 0.735461
46640 0.7398973
46650 0.7305365
46660 0.7351034
46670 0.7431077
46680 0.7510552
46690 0.7452983
46700 0.744205
46710 0.7312338
46720 0.7399014
46730 0.7334675
46740 0.7425227
46750 0.7358653
46760 0.7252669
46770 0.7316878
46780 0.7337719
46790 0.7445432
46800 0.7465445
46810 0.7522911
46820 0.7589205
46830 0.7599577
46840 0.7490597
46850 0.7552262
46860 0.7385905
46870 0.7353368
46880 0.734777
46890 0.7277743
46900 0.7227896
46910 0.7312651
46920 0.7306503
46930 0.7457052
46940 0.742562
46950 0.7439458
46960 0.7516558
46970 0.7469847
46980 0.7509387
46990 0.7470772
47000 0.7491725
47010 0.7481737
47020 0.7431461
47030 0.7372521
47040 0.7395385
47050 0.7294906
47060 0.7266722
47070 0.7230516
47080 0.720924
47090 0.7206766
47100 0.732115
47110 0.7250863
47120 0.7207353
47130 0.7318853
47140 0.7436094
47150 0.7399958
47160 0.7391639
47170 0.7433515
47180 0.7475721
47190 0.7453318
47200 0.7441145
47210 0.740531
47220 0.7408497
47230 0.7465568
47240 0.7282647
47250 0.7226096
47260 0.715325
47270 0.71462
47280 0.7246686
47290 0.7364384
47300 0.7230814
47310 0.7289824
47320 0.728945
47330 0.7293018
47340 0.7371488
47350 0.7232344
47360 0.7263806
47370 0.727435
47380 0.7269589
47390 0.7346515
47400 0.739275
47410 0.7363367
47420 0.7314769
47430 0.7293851
47440 0.7205453
47450 0.7317167
47460 0.7275697
47470 0.7334473
47480 0.7340315
47490 0.7342013
47500 0.7319888
47510 0.7469836
47520 0.756118
47530 0.7370769
47540 0.7401224
47550 0.7566637
47560 0.7476645
47570 0.7503293
47580 0.7481508
47590 0.761032
47600 0.7604213
47610 0.7616752
47620 0.7570195
47630 0.7661624
47640 0.7611122
47650 0.7649083
47660 0.7483612
47670 0.7552859
47680 0.7569507
47690 0.7374358
47700 0.7454691
47710 0.7385147
47720 0.7377866
47730 0.7462591
47740 0.7563553
47750 0.7487386
47760 0.7518614
47770 0.7526461
47780 0.7580153
47790 0.7600549
47800 0.7580773
47810 0.7694453
47820 0.7706014
47830 0.7723768
47840 0.7554613
47850 0.7663871
47860 0.7566746
47870 0.7587491
47880 0.7577669
47890 0.7653999
47900 0.7593389
47910 0.7511725
47920 0.7467027
47930 0.7347484
47940 0.7450414
47950 0.7456756
47960 0.7389694
47970 0.7304845
47980 0.7431415
47990 0.7492702
48000 0.7277768
48010 0.7409292
48020 0.7460956
48030 0.7454148
48040 0.7459352
48050 0.7455089
48060 0.7399194
48070 0.741647
48080 0.7503591
48090 0.7479854
48100 0.7513515
48110 0.7560357
48120 0.756147
48130 0.7456606
48140 0.7519653
48150 0.7582533
48160 0.7530585
48170 0.7481474
48180 0.7471704
48190 0.7478797
48200 0.7523248
48210 0.7470382
48220 0.7428964
48230 0.7539772
48240 0.7461004
48250 0.748087
48260 0.7537277
48270 0.754222
48280 0.7468214
48290 0.7409269
48300 0.7464201
48310 0.7497263
48320 0.7485645
48330 0.7570575
48340 0.7460335
48350 0.7520921
48360 0.7601615
48370 0.7539814
48380 0.7459909
48390 0.7320262
48400 0.7477669
48410 0.7401959
48420 0.7409331
48430 0.7414144
48440 0.7429872
48450 0.7402835
48460 0.7451128
48470 0.7503083
48480 0.7582716
48490 0.7502896
48500 0.7598395
48510 0.7580664
48520 0.771426
48530 0.7893702
48540 0.7885309
48550 0.7869972
48560 0.7771872
48570 0.7819416
48580 0.7867935
48590 0.7881229
48600 0.7776402
48610 0.7782466
48620 0.7738495
48630 0.7751509
48640 0.7696125
48650 0.762713
48660 0.772071
48670 0.7666462
48680 0.7619388
48690 0.7580297
48700 0.7454456
48710 0.7450719
48720 0.74163
48730 0.7570813
48740 0.7577358
48750 0.7588668
48760 0.7462448
48770 0.7567565
48780 0.7575902
48790 0.7653092
48800 0.7706452
48810 0.7563272
48820 0.7528873
48830 0.7514855
48840 0.7490894
48850 0.7486007
48860 0.7442959
48870 0.7662544
48880 0.7583829
48890 0.7538664
48900 0.7576685
48910 0.7626505
48920 0.7665414
48930 0.761202
48940 0.7443558
48950 0.7451372
48960 0.7519853
48970 0.750564
48980 0.7393752
48990 0.7484958
49000 0.7521217
49010 0.7458703
49020 0.7420134
49030 0.7387425
49040 0.7308237
49050 0.7328351
49060 0.7295123
49070 0.7353663
49080 0.7253018
49090 0.7325975
49100 0.7384065
49110 0.7288581
49120 0.7399222
49130 0.7391994
49140 0.733857
49150 0.7468747
49160 0.7457643
49170 0.7635424
49180 0.7590718
49190 0.7497267
49200 0.7574989
49210 0.7625418
49220 0.772683
49230 0.7678683
49240 0.7726212
49250 0.7629199
49260 0.7610884
49270 0.7492143
49280 0.7521668
49290 0.7451324
49300 0.7468423
49310 0.7549419
49320 0.7660204
49330 0.750542
49340 0.7544413
49350 0.7361796
49360 0.7332118
49370 0.7481859
49380 0.7526156
49390 0.7539207
49400 0.7373198
49410 0.7321624
49420 0.7317812
49430 0.7422012
49440 0.7448743
49450 0.7488636
49460 0.7438785
49470 0.7469325
49480 0.7419696
49490 0.7401374
49500 0.7520972
49510 0.7669989
49520 0.7718265
49530 0.7576584
49540 0.7618765
49550 0.7545353
49560 0.7487956
49570 0.7295304
49580 0.7386349
49590 0.743444
49600 0.7494793
49610 0.7567995
49620 0.7558708
49630 0.7465138
49640 0.7536539
49650 0.74428
49660 0.7487097
49670 0.7507005
49680 0.7491495
49690 0.7371982
49700 0.7376919
49710 0.743678
49720 0.7330808
49730 0.7416861
49740 0.7415441
49750 0.7247804
49760 0.7387966
49770 0.7515317
49780 0.7456201
49790 0.7402097
49800 0.7546266
49810 0.7361558
49820 0.7350322
49830 0.7259721
49840 0.7285744
49850 0.73026
49860 0.7180635
49870 0.7190818
49880 0.7225979
49890 0.7179627
49900 0.7328357
49910 0.7218254
49920 0.7253755
49930 0.7316191
49940 0.7263852
49950 0.7182883
49960 0.714341
49970 0.7209805
49980 0.7186815
49990 0.7334026
50000 0.7339739
50010 0.7362885
50020 0.7293884
50030 0.7364821
50040 0.7249788
50050 0.7184753
50060 0.714238
50070 0.7276213
50080 0.714639
50090 0.7232032
50100 0.7179424
50110 0.7147056
50120 0.7176999
50130 0.7253473
50140 0.7347042
50150 0.7287583
50160 0.724655
50170 0.733768
50180 0.7284598
50190 0.7273984
50200 0.7279543
50210 0.7208564
50220 0.7259192
50230 0.7398484
50240 0.7228116
50250 0.730785
50260 0.7089291
50270 0.722169
50280 0.715212
50290 0.7274159
50300 0.7224399
50310 0.7298523
50320 0.7424429
50330 0.7528481
50340 0.7356575
50350 0.7276308
50360 0.7256958
50370 0.7433625
50380 0.7437291
50390 0.7499835
50400 0.753789
50410 0.7542639
50420 0.7564597
50430 0.7569097
50440 0.7639307
50450 0.7549817
50460 0.7594006
50470 0.7447427
50480 0.7421325
50490 0.7450158
50500 0.7419644
50510 0.747327
50520 0.7464767
50530 0.754831
50540 0.7528154
50550 0.7452667
50560 0.7327206
50570 0.7300154
50580 0.7324246
50590 0.7371164
50600 0.7446514
50610 0.739142
50620 0.7467687
50630 0.7534028
50640 0.7542655
50650 0.7560636
50660 0.7696769
50670 0.7560002
50680 0.7600847
50690 0.758339
50700 0.7418298
50710 0.7374341
50720 0.7464121
50730 0.7546263
50740 0.7517346
50750 0.7437617
50760 0.7473574
50770 0.7375557
50780 0.7301629
50790 0.7327141
50800 0.7352223
50810 0.735615
50820 0.7225409
50830 0.7290058
50840 0.7277918
50850 0.7233705
50860 0.7327629
50870 0.7359902
50880 0.7380322
50890 0.7294176
50900 0.7351114
50910 0.7397307
50920 0.7326247
50930 0.7377298
50940 0.7404689
50950 0.7432291
50960 0.7496383
50970 0.7342337
50980 0.7446792
50990 0.7223461
51000 0.7373248
51010 0.7463676
51020 0.7471249
51030 0.7532245
51040 0.7497761
51050 0.7492624
51060 0.7535173
51070 0.7565388
51080 0.7423855
51090 0.7344568
51100 0.7417464
51110 0.737512
51120 0.7394444
51130 0.745635
51140 0.7416959
51150 0.7364762
51160 0.7237014
51170 0.725383
51180 0.7400481
51190 0.729255
51200 0.7193543
51210 0.7291432
51220 0.7436796
51230 0.7323684
51240 0.7338958
51250 0.7393172
51260 0.7439459
51270 0.7452472
51280 0.7374768
51290 0.7466114
51300 0.741377
51310 0.7380888
51320 0.7417968
51330 0.7351124
51340 0.7504988
51350 0.7455204
51360 0.738739
51370 0.7432284
51380 0.7354774
51390 0.7388104
51400 0.7354672
51410 0.7328742
51420 0.7480382
51430 0.7382432
51440 0.7364114
51450 0.7355944
51460 0.727503
51470 0.7298808
51480 0.7240056
51490 0.7179101
51500 0.7230135
51510 0.7294629
51520 0.7225481
51530 0.7301254
51540 0.7399076
51550 0.7242808
51560 0.7302653
51570 0.7272096
51580 0.7162283
51590 0.7215174
51600 0.719678
51610 0.728734
51620 0.7440065
51630 0.7440412
51640 0.7398647
51650 0.741825
51660 0.7272787
51670 0.7338364
51680 0.728276
51690 0.7397538
51700 0.7308199
51710 0.7140242
51720 0.7327488
51730 0.7328565
51740 0.7411363
51750 0.7313974
51760 0.7324391
51770 0.7224981
51780 0.7392213
51790 0.7418627
51800 0.735344
51810 0.7183837
51820 0.7386157
51830 0.7271278
51840 0.7178777
51850 0.7251193
51860 0.733686
51870 0.725518
51880 0.72883
51890 0.7313725
51900 0.7275765
51910 0.7262153
51920 0.7329331
51930 0.7403567
51940 0.7236211
51950 0.7284925
51960 0.7326908
51970 0.7415831
51980 0.7284659
51990 0.7366532
52000 0.7316424
52010 0.7370352
52020 0.728526
52030 0.7285894
52040 0.7300768
52050 0.7337826
52060 0.7308594
52070 0.7296807
52080 0.7267386
52090 0.7264001
52100 0.7209362
52110 0.7266002
52120 0.7342593
52130 0.7414976
52140 0.7308888
52150 0.7371359
52160 0.7285398
52170 0.7152098
52180 0.7210265
52190 0.7290385
52200 0.7285011
52210 0.7403825
52220 0.743271
52230 0.7351939
52240 0.7322913
52250 0.7252455
52260 0.7322328
52270 0.7220874
52280 0.7251672
52290 0.733044
52300 0.7361733
52310 0.7285241
52320 0.7369409
52330 0.7294931
52340 0.7241533
52350 0.7300881
52360 0.7254032
52370 0.7324981
52380 0.7206434
52390 0.7392834
52400 0.7332641
52410 0.7343593
52420 0.7371728
52430 0.7249107
52440 0.7390528
52450 0.7326833
52460 0.733305
52470 0.7311106
52480 0.7374969
52490 0.738609
52500 0.7331162
52510 0.7392161
52520 0.738336
52530 0.7283847
52540 0.7350021
52550 0.7367409
52560 0.735773
52570 0.7417913
52580 0.7397261
52590 0.7475538
52600 0.7387962
52610 0.7352243
52620 0.7384536
52630 0.7499457
52640 0.7376593
52650 0.7329964
52660 0.7241479
52670 0.721409
52680 0.7304119
52690 0.7268381
52700 0.7319334
52710 0.7417062
52720 0.7329532
52730 0.7284785
52740 0.7390335
52750 0.7307228
52760 0.7187686
52770 0.7217473
52780 0.7204751
52790 0.7216287
52800 0.7203071
52810 0.7249519
52820 0.7202824
52830 0.7191342
52840 0.7135046
52850 0.7067518
52860 0.7138075
52870 0.7187397
52880 0.713921
52890 0.7091892
52900 0.7028126
52910 0.707598
52920 0.7120486
52930 0.7223948
52940 0.7216406
52950 0.7205986
52960 0.7149392
52970 0.7220682
52980 0.7234479
52990 0.7177539
53000 0.7201536
53010 0.716283
53020 0.7009467
53030 0.7029977
53040 0.7177825
53050 0.7196929
53060 0.7145042
53070 0.7104812
53080 0.7133305
53090 0.7091652
53100 0.7109886
53110 0.7081218
53120 0.7189099
53130 0.7173477
53140 0.7257333
53150 0.7196178
53160 0.71892
53170 0.7188988
53180 0.7195669
53190 0.7144647
53200 0.712224
53210 0.7168181
53220 0.717518
53230 0.7210125
53240 0.7146705
53250 0.7173323
53260 0.7164573
53270 0.7066782
53280 0.7012685
53290 0.7088501
53300 0.6887295
53310 0.7089083
53320 0.7053382
53330 0.7045017
53340 0.7041301
53350 0.7069513
53360 0.7043675
53370 0.7095041
53380 0.7122715
53390 0.7104466
53400 0.719458
53410 0.7188305
53420 0.718249
53430 0.715941
53440 0.7077126
53450 0.7205369
53460 0.7127846
53470 0.7131349
53480 0.7123389
53490 0.7103817
53500 0.7141775
53510 0.7146657
53520 0.7099739
53530 0.7209213
53540 0.7105733
53550 0.7132016
53560 0.7210246
53570 0.7205217
53580 0.7153184
53590 0.7117015
53600 0.7076853
53610 0.7046067
53620 0.7032759
53630 0.7088337
53640 0.7133545
53650 0.7073926
53660 0.7110479
53670 0.7314644
53680 0.7310607
53690 0.7304447
53700 0.7203178
53710 0.7118846
53720 0.7233843
53730 0.7256567
53740 0.7217738
53750 0.7250602
53760 0.7222903
53770 0.7111683
53780 0.7230086
53790 0.713781
53800 0.7125328
53810 0.7160873
53820 0.7207749
53830 0.7314221
53840 0.728835
53850 0.7220842
53860 0.729646
53870 0.7159686
53880 0.7176696
53890 0.7223114
53900 0.7276899
53910 0.7252377
53920 0.7241764
53930 0.7271716
53940 0.728916
53950 0.7218089
53960 0.7318165
53970 0.7247257
53980 0.729386
53990 0.731266
54000 0.7206571
54010 0.7204734
54020 0.7158162
54030 0.7119408
54040 0.7238798
54050 0.717246
54060 0.7151809
54070 0.7123854
54080 0.7226605
54090 0.721167
54100 0.7062117
54110 0.7062661
54120 0.7302437
54130 0.7228504
54140 0.7246144
54150 0.7347557
54160 0.7307099
54170 0.7388542
54180 0.7331623
54190 0.7290394
54200 0.7423774
54210 0.7392345
54220 0.7303928
54230 0.7266811
54240 0.7412328
54250 0.7380201
54260 0.7283359
54270 0.7102379
54280 0.7117985
54290 0.7231927
54300 0.71297
54310 0.7162437
54320 0.7143835
54330 0.7132202
54340 0.7180597
54350 0.7202572
54360 0.7161564
54370 0.7096786
54380 0.7168896
54390 0.7134424
54400 0.7061408
54410 0.7222246
54420 0.7109107
54430 0.7241905
54440 0.7231879
54450 0.7319652
54460 0.7336253
54470 0.7245749
54480 0.7325484
54490 0.7280558
54500 0.7215848
54510 0.726491
54520 0.736739
54530 0.7342688
54540 0.7258515
54550 0.7183407
54560 0.7223244
54570 0.7206503
54580 0.71627
54590 0.7290114
54600 0.7246366
54610 0.7320777
54620 0.7177269
54630 0.7316647
54640 0.7263283
54650 0.7229362
54660 0.7159155
54670 0.7133648
54680 0.7278655
54690 0.7291533
54700 0.7417086
54710 0.7278372
54720 0.7265012
54730 0.7307743
54740 0.7181377
54750 0.7260254
54760 0.7155787
54770 0.718461
54780 0.7292414
54790 0.7379575
54800 0.7302681
54810 0.7358807
54820 0.7366706
54830 0.7320183
54840 0.7433474
54850 0.7404289
54860 0.7315898
54870 0.7168773
54880 0.7263476
54890 0.7226128
54900 0.7198838
54910 0.7283726
54920 0.7233504
54930 0.713946
54940 0.7240791
54950 0.7206687
54960 0.72938
54970 0.7116273
54980 0.7264446
54990 0.7086933
55000 0.7085975
55010 0.7267855
55020 0.7167084
55030 0.7153099
55040 0.7086387
55050 0.7058075
55060 0.7031493
55070 0.6980902
55080 0.7092896
55090 0.7198607
55100 0.7194099
55110 0.7177876
55120 0.7169305
55130 0.7215336
55140 0.7161123
55150 0.718633
55160 0.7218016
55170 0.7314112
55180 0.7244163
55190 0.7308372
55200 0.7396822
55210 0.7332522
55220 0.7243164
55230 0.7319094
55240 0.7374583
55250 0.7423677
55260 0.7416341
55270 0.735746
55280 0.7298592
55290 0.7354202
55300 0.7377068
55310 0.7316269
55320 0.7309128
55330 0.7363555
55340 0.7281926
55350 0.7350852
55360 0.7192121
55370 0.7240268
55380 0.7147231
55390 0.7185563
55400 0.7257693
55410 0.7249891
55420 0.7170454
55430 0.7275817
55440 0.7280789
55450 0.737046
55460 0.7389405
55470 0.731761
55480 0.7361838
55490 0.7277484
55500 0.7303776
55510 0.7330903
55520 0.7311854
55530 0.7354774
55540 0.7388237
55550 0.7268182
55560 0.7279116
55570 0.7397757
55580 0.74746
55590 0.7460547
55600 0.7458812
55610 0.7391838
55620 0.7269969
55630 0.7379199
55640 0.7339358
55650 0.7448788
55660 0.734974
55670 0.7335755
55680 0.7379148
55690 0.7304251
55700 0.728215
55710 0.7270468
55720 0.7379334
55730 0.7306969
55740 0.7332842
55750 0.7368703
55760 0.7285979
55770 0.7403569
55780 0.7453602
55790 0.7431911
55800 0.7536862
55810 0.7595704
55820 0.7481618
55830 0.7615939
55840 0.7479485
55850 0.7414471
55860 0.7375132
55870 0.7415892
55880 0.7376287
55890 0.7341969
55900 0.737197
55910 0.739511
55920 0.7165186
55930 0.7389989
55940 0.7380109
55950 0.7307791
55960 0.7348528
55970 0.7339437
55980 0.7253289
55990 0.7299875
56000 0.7437872
56010 0.7382335
56020 0.7331867
56030 0.7498406
56040 0.7348499
56050 0.7299644
56060 0.7450968
56070 0.7456133
56080 0.7266173
56090 0.7377498
56100 0.7333491
56110 0.7309479
56120 0.7421581
56130 0.7416585
56140 0.7446325
56150 0.7374366
56160 0.7295851
56170 0.7219641
56180 0.7198269
56190 0.7290443
56200 0.7290812
56210 0.7333292
56220 0.7167248
56230 0.7273505
56240 0.7305192
56250 0.7296893
56260 0.722684
56270 0.7131099
56280 0.7178942
56290 0.7165027
56300 0.715535
56310 0.7150647
56320 0.7161761
56330 0.705927
56340 0.7100054
56350 0.7190506
56360 0.7150022
56370 0.7240461
56380 0.7249358
56390 0.7263605
56400 0.7310207
56410 0.7294852
56420 0.7371392
56430 0.7383354
56440 0.7274242
56450 0.7188769
56460 0.73304
56470 0.7286974
56480 0.7238578
56490 0.7201048
56500 0.7151442
56510 0.7261829
56520 0.7218271
56530 0.7269217
56540 0.717094
56550 0.7295356
56560 0.7380905
56570 0.7321185
56580 0.7257341
56590 0.7232816
56600 0.7118817
56610 0.7063774
56620 0.7157695
56630 0.7232488
56640 0.721557
56650 0.7224607
56660 0.7151453
56670 0.7158741
56680 0.7119677
56690 0.7092341
56700 0.7085914
56710 0.7139444
56720 0.7277635
56730 0.7211848
56740 0.7165759
56750 0.7207323
56760 0.7235361
56770 0.7227438
56780 0.7157878
56790 0.7258588
56800 0.7001147
56810 0.7106398
56820 0.7067741
56830 0.7168185
56840 0.7188119
56850 0.7265967
56860 0.7150481
56870 0.7190594
56880 0.7149389
56890 0.7143182
56900 0.7084248
56910 0.7170436
56920 0.7247269
56930 0.7419913
56940 0.7323902
56950 0.7231739
56960 0.7181016
56970 0.7133269
56980 0.7260602
56990 0.7199026
57000 0.7318417
57010 0.7174249
57020 0.7276008
57030 0.7423176
57040 0.7401816
57050 0.7303725
57060 0.7265748
57070 0.7135071
57080 0.7170545
57090 0.7150905
57100 0.7207975
57110 0.7207714
57120 0.7086409
57130 0.7024075
57140 0.708217
57150 0.7180946
57160 0.7258414
57170 0.7057887
57180 0.7068304
57190 0.7090697
57200 0.7216745
57210 0.7271698
57220 0.7298104
57230 0.726566
57240 0.7256544
57250 0.7328171
57260 0.7262673
57270 0.7338224
57280 0.7287735
57290 0.7233729
57300 0.7132753
57310 0.7196481
57320 0.7140148
57330 0.7291794
57340 0.7325953
57350 0.7274813
57360 0.7199662
57370 0.7282132
57380 0.7225071
57390 0.7136912
57400 0.7318283
57410 0.7393608
57420 0.730337
57430 0.7363415
57440 0.7419215
57450 0.7507954
57460 0.7350982
57470 0.7369529
57480 0.7267748
57490 0.7389322
57500 0.7265649
57510 0.7355455
57520 0.7281938
57530 0.7283735
57540 0.7185261
57550 0.7307124
57560 0.7340511
57570 0.7274868
57580 0.7429194
57590 0.7399005
57600 0.7362798
57610 0.7253395
57620 0.7283438
57630 0.7338771
57640 0.7301942
57650 0.7222726
57660 0.724719
57670 0.7202875
57680 0.7263492
57690 0.7316117
57700 0.7368535
57710 0.7395393
57720 0.7325319
57730 0.7373676
57740 0.7408397
57750 0.7384864
57760 0.7466387
57770 0.7440418
57780 0.7406002
57790 0.7158397
57800 0.7241097
57810 0.723847
57820 0.7242153
57830 0.7243015
57840 0.7215853
57850 0.7187667
57860 0.7167509
57870 0.7246112
57880 0.7214132
57890 0.7158281
57900 0.7244006
57910 0.7124229
57920 0.7295669
57930 0.7219335
57940 0.7220992
57950 0.7132659
57960 0.7210566
57970 0.7256761
57980 0.7280214
57990 0.7361705
58000 0.7231337
58010 0.7209843
58020 0.7274088
58030 0.727636
58040 0.7301447
58050 0.7151845
58060 0.710733
58070 0.7206144
58080 0.7197251
58090 0.7153655
58100 0.7181536
58110 0.7118587
58120 0.7101422
58130 0.7083725
58140 0.7149248
58150 0.7274441
58160 0.734118
58170 0.7271439
58180 0.7276647
58190 0.7263383
58200 0.7110126
58210 0.7237229
58220 0.7079795
58230 0.7287408
58240 0.7307427
58250 0.7311933
58260 0.7389109
58270 0.7281299
58280 0.7345958
58290 0.7201292
58300 0.7343306
58310 0.7266504
58320 0.725956
58330 0.734744
58340 0.7304257
58350 0.7326772
58360 0.7377675
58370 0.7257332
58380 0.7260839
58390 0.7259207
58400 0.7230832
58410 0.7283568
58420 0.737323
58430 0.7183437
58440 0.7335091
58450 0.7295602
58460 0.723021
58470 0.7271385
58480 0.7257721
58490 0.716841
58500 0.7299029
58510 0.71839
58520 0.7334697
58530 0.7324882
58540 0.7227219
58550 0.7229227
58560 0.745289
58570 0.7269302
58580 0.7260092
58590 0.723498
58600 0.7365958
58610 0.7293274
58620 0.7347624
58630 0.7413156
58640 0.7351678
58650 0.7282287
58660 0.7292947
58670 0.7357287
58680 0.7413741
58690 0.7416322
58700 0.735019
58710 0.7255492
58720 0.7167192
58730 0.7236966
58740 0.7254257
58750 0.7330444
58760 0.7210405
58770 0.731632
58780 0.7186956
58790 0.7051603
58800 0.7101621
58810 0.716482
58820 0.7225111
58830 0.7191567
58840 0.7246144
58850 0.719613
58860 0.7367913
58870 0.7309642
58880 0.7298141
58890 0.7277707
58900 0.729252
58910 0.7303112
58920 0.7366575
58930 0.7238644
58940 0.7079884
58950 0.7195179
58960 0.7265886
58970 0.7223731
58980 0.7286851
58990 0.7295955
59000 0.7326734
59010 0.7196901
59020 0.7293834
59030 0.7378786
59040 0.738613
59050 0.7431182
59060 0.7487385
59070 0.7409516
59080 0.7401921
59090 0.7429001
59100 0.7547143
59110 0.7400776
59120 0.7284833
59130 0.7290697
59140 0.7291164
59150 0.7339496
59160 0.7215576
59170 0.7285832
59180 0.7328882
59190 0.7221459
59200 0.7144415
59210 0.7212368
59220 0.7279563
59230 0.7341604
59240 0.7466002
59250 0.7571431
59260 0.7481822
59270 0.7467332
59280 0.7445774
59290 0.746435
59300 0.7458658
59310 0.7427622
59320 0.7290909
59330 0.7262515
59340 0.7350385
59350 0.7214945
59360 0.720456
59370 0.7182456
59380 0.714184
59390 0.7079745
59400 0.7153354
59410 0.7099472
59420 0.7224144
59430 0.7253337
59440 0.732761
59450 0.7332128
59460 0.7408985
59470 0.7407542
59480 0.7296939
59490 0.7354318
59500 0.7298886
59510 0.7363638
59520 0.7453151
59530 0.7361968
59540 0.7332138
59550 0.7381979
59560 0.7138225
59570 0.7129031
59580 0.7308328
59590 0.7257221
59600 0.7282361
59610 0.7471687
59620 0.7376146
59630 0.7207109
59640 0.7239957
59650 0.726109
59660 0.7305455
59670 0.7308133
59680 0.7279664
59690 0.724156
59700 0.7204953
59710 0.7176143
59720 0.7310581
59730 0.7233899
59740 0.7191339
59750 0.7202561
59760 0.7127589
59770 0.7185013
59780 0.7270466
59790 0.7263044
59800 0.7322587
59810 0.7241961
59820 0.7198179
59830 0.7214414
59840 0.7178127
59850 0.7301968
59860 0.7244161
59870 0.7235536
59880 0.7267913
59890 0.7093082
59900 0.7195918
59910 0.7283477
59920 0.7334864
59930 0.7318158
59940 0.7211804
59950 0.7062489
59960 0.7041172
59970 0.7218893
59980 0.7226562
59990 0.7302921
60000 0.73854
60010 0.7277477
60020 0.7274151
60030 0.708771
60040 0.7245882
60050 0.7251235
60060 0.7278951
60070 0.7324129
60080 0.7340574
60090 0.7286497
60100 0.7156537
60110 0.7028769
60120 0.72186
60130 0.7147042
60140 0.7161701
60150 0.720396
60160 0.7186383
60170 0.7136523
60180 0.7108708
60190 0.7152463
60200 0.7141196
60210 0.7118215
60220 0.7159601
60230 0.7230137
60240 0.7235265
60250 0.7148932
60260 0.7032876
60270 0.7184367
60280 0.7177589
60290 0.7206012
60300 0.7195635
60310 0.7074555
60320 0.7235631
60330 0.7090466
60340 0.7101235
60350 0.7199603
60360 0.7184435
60370 0.7197254
60380 0.7083474
60390 0.7126126
60400 0.7218581
60410 0.7262284
60420 0.7252069
60430 0.7105463
60440 0.7191688
60450 0.7152452
60460 0.7123446
60470 0.7156213
60480 0.7271318
60490 0.71338
60500 0.722577
60510 0.7153206
60520 0.7203068
60530 0.7294458
60540 0.7268644
60550 0.7337673
60560 0.7392814
60570 0.722346
60580 0.7303421
60590 0.7370794
60600 0.7457806
60610 0.7433584
60620 0.7309448
60630 0.735257
60640 0.7244161
60650 0.7232258
60660 0.7246599
60670 0.7167274
60680 0.7098545
60690 0.718496
60700 0.7295035
60710 0.7216349
60720 0.7123111
60730 0.7011664
60740 0.6934903
60750 0.7018871
60760 0.7016093
60770 0.703708
60780 0.6985432
60790 0.7117698
60800 0.6964125
60810 0.6940874
60820 0.706117
60830 0.7095354
60840 0.7163926
60850 0.7107582
60860 0.7200565
60870 0.7197699
60880 0.6955882
60890 0.7005181
60900 0.699798
60910 0.699856
60920 0.703908
60930 0.7139751
60940 0.7159046
60950 0.7167403
60960 0.7214531
60970 0.7201038
60980 0.7197555
60990 0.7133716
61000 0.7151202
61010 0.7133964
61020 0.7158542
61030 0.716418
61040 0.724251
61050 0.7217567
61060 0.7263965
61070 0.7283366
61080 0.7375376
61090 0.7350463
61100 0.7519484
61110 0.7493271
61120 0.7430023
61130 0.7435054
61140 0.7369065
61150 0.7405512
61160 0.7347136
61170 0.7211989
61180 0.7293007
61190 0.7175221
61200 0.7219796
61210 0.7225673
61220 0.7285621
61230 0.7259509
61240 0.7254253
61250 0.7286378
61260 0.7379818
61270 0.7308932
61280 0.7328401
61290 0.7268481
61300 0.7332092
61310 0.723104
61320 0.7194878
61330 0.734219
61340 0.7149755
61350 0.7231907
61360 0.719285
61370 0.7369325
61380 0.7306151
61390 0.7281376
61400 0.7310134
61410 0.7247065
61420 0.7171969
61430 0.7170375
61440 0.72504
61450 0.7223376
61460 0.7034135
61470 0.7224226
61480 0.7191744
61490 0.7446764
61500 0.7401125
61510 0.7287456
61520 0.7433398
61530 0.7364953
61540 0.7368954
61550 0.7353414
61560 0.7374417
61570 0.7231529
61580 0.7313063
61590 0.7403057
61600 0.7361055
61610 0.7418485
61620 0.7435385
61630 0.7478405
61640 0.7507063
61650 0.749256
61660 0.7388356
61670 0.7334064
61680 0.7565729
61690 0.7573276
61700 0.762663
61710 0.7535841
61720 0.7547078
61730 0.7512913
61740 0.7471618
61750 0.7465543
61760 0.7601479
61770 0.746711
61780 0.7385729
61790 0.7460892
61800 0.7441091
61810 0.7374475
61820 0.7374639
61830 0.7469358
61840 0.7474381
61850 0.7418307
61860 0.7420171
61870 0.7502751
61880 0.7394419
61890 0.7472208
61900 0.7297801
61910 0.7072461
61920 0.7186865
61930 0.7127925
61940 0.7218167
61950 0.7236497
61960 0.7280685
61970 0.7299427
61980 0.7276457
61990 0.7286407
62000 0.7290519
62010 0.7255121
62020 0.7242411
62030 0.7394803
62040 0.7338102
62050 0.7354839
62060 0.750517
62070 0.7353672
62080 0.7329155
62090 0.7428348
62100 0.7323999
62110 0.7218115
62120 0.732224
62130 0.737793
62140 0.7344975
62150 0.7401648
62160 0.732538
62170 0.7301641
62180 0.7348831
62190 0.7347577
62200 0.720605
62210 0.7435824
62220 0.7418059
62230 0.7421551
62240 0.7495688
62250 0.7433271
62260 0.7419659
62270 0.7359985
62280 0.737352
62290 0.7526062
62300 0.7468618
62310 0.7405593
62320 0.7483773
62330 0.7419255
62340 0.7428691
62350 0.7436885
62360 0.7411878
62370 0.736563
62380 0.7410861
62390 0.7292384
62400 0.7365451
62410 0.721983
62420 0.7252412
62430 0.7464669
62440 0.7348364
62450 0.7318983
62460 0.7291893
62470 0.726768
62480 0.7201728
62490 0.7288054
62500 0.7451206
62510 0.7338977
62520 0.7331349
62530 0.7297422
62540 0.7228129
62550 0.727657
62560 0.7216585
62570 0.7114436
62580 0.720322
62590 0.7141764
62600 0.7288907
62610 0.7454522
62620 0.7394111
62630 0.7338984
62640 0.7341055
62650 0.7345751
62660 0.7385451
62670 0.7442626
62680 0.7370845
62690 0.72621
62700 0.7257317
62710 0.7295231
62720 0.7363755
62730 0.7380095
62740 0.7344818
62750 0.7382386
62760 0.7522981
62770 0.7464769
62780 0.7398145
62790 0.7367445
62800 0.7464991
62810 0.7281315
62820 0.7261736
62830 0.7270406
62840 0.725566
62850 0.7267812
62860 0.7173422
62870 0.7245385
62880 0.7250508
62890 0.7181683
62900 0.73384
62910 0.7322811
62920 0.7279923
62930 0.7254884
62940 0.7219107
62950 0.7412738
62960 0.7368973
62970 0.7370059
62980 0.7526649
62990 0.7499771
63000 0.746955
63010 0.7395054
63020 0.7455568
63030 0.7428049
63040 0.7490666
63050 0.7310981
63060 0.7337897
63070 0.7402352
63080 0.7368799
63090 0.7505085
63100 0.7357372
63110 0.7223332
63120 0.7355044
63130 0.7394128
63140 0.7366686
63150 0.7294124
63160 0.7358932
63170 0.7267829
63180 0.7388359
63190 0.7338896
63200 0.7418183
63210 0.7367929
63220 0.7437269
63230 0.7423647
63240 0.7562937
63250 0.7517861
63260 0.7446543
63270 0.7584425
63280 0.7478408
63290 0.7527855
63300 0.7509039
63310 0.7554637
63320 0.7430124
63330 0.7450279
63340 0.744489
63350 0.7440627
63360 0.7564139
63370 0.7545406
63380 0.751227
63390 0.7507834
63400 0.7503779
63410 0.7395898
63420 0.746708
63430 0.7548035
63440 0.7502818
63450 0.7369841
63460 0.742478
63470 0.7381542
63480 0.7456357
63490 0.7338746
63500 0.7327607
63510 0.7259505
63520 0.7444413
63530 0.7385347
63540 0.7297357
63550 0.7267336
63560 0.7190978
63570 0.7229452
63580 0.7253072
63590 0.7243203
63600 0.7336041
63610 0.7297838
63620 0.7343748
63630 0.7414777
63640 0.7359347
63650 0.7466397
63660 0.738154
63670 0.7480748
63680 0.7483279
63690 0.7428041
63700 0.7392408
63710 0.7494761
63720 0.7383686
63730 0.7368701
63740 0.7283375
63750 0.7341001
63760 0.7312955
63770 0.7253674
63780 0.7225262
63790 0.7320319
63800 0.7267828
63810 0.7304931
63820 0.7418625
63830 0.7432706
63840 0.7388023
63850 0.7407214
63860 0.7460331
63870 0.7329803
63880 0.7268143
63890 0.7308769
63900 0.7402859
63910 0.7426794
63920 0.7348832
63930 0.7515799
63940 0.7543762
63950 0.7446631
63960 0.7499318
63970 0.7478223
63980 0.739324
63990 0.7411483
64000 0.7321308
64010 0.7267554
64020 0.7257092
64030 0.7354725
64040 0.7283012
64050 0.7310377
64060 0.7337343
64070 0.7345117
64080 0.7493985
64090 0.7572032
64100 0.7445087
64110 0.7264552
64120 0.7294468
64130 0.7317774
64140 0.7295924
64150 0.7287707
64160 0.7265071
64170 0.7257527
64180 0.7298862
64190 0.7160283
64200 0.746636
64210 0.7304561
64220 0.7275532
64230 0.7160012
64240 0.7225996
64250 0.7274091
64260 0.714179
64270 0.7217873
64280 0.7267924
64290 0.7146184
64300 0.7100488
64310 0.7161227
64320 0.7092532
64330 0.7090062
64340 0.7250496
64350 0.7124574
64360 0.7125891
64370 0.7102588
64380 0.7134424
64390 0.7085665
64400 0.7207473
64410 0.7194518
64420 0.7292399
64430 0.734244
64440 0.7244972
64450 0.7295617
64460 0.7261462
64470 0.7304724
64480 0.7316599
64490 0.7295194
64500 0.728011
64510 0.7482879
64520 0.7412537
64530 0.7462479
64540 0.7413378
64550 0.7449713
64560 0.7342294
64570 0.7288001
64580 0.7281544
64590 0.7369426
64600 0.7371132
64610 0.7327329
64620 0.7298868
64630 0.736086
64640 0.7447433
64650 0.7502799
64660 0.7542751
64670 0.7533056
64680 0.7489576
64690 0.7302927
64700 0.7488801
64710 0.7346587
64720 0.7375457
64730 0.7318194
64740 0.7391624
64750 0.7399092
64760 0.7359661
64770 0.7241781
64780 0.7323718
64790 0.7370851
64800 0.7309442
64810 0.7320915
64820 0.7315593
64830 0.7101094
64840 0.7248353
64850 0.7217246
64860 0.7108064
64870 0.7063324
64880 0.7076097
64890 0.7141885
64900 0.7212941
64910 0.7128323
64920 0.7156374
64930 0.7181332
64940 0.7160923
64950 0.7166478
64960 0.7038778
64970 0.7012258
64980 0.7055667
64990 0.6992029
65000 0.7135122
65010 0.7089224
65020 0.7075114
65030 0.7138332
65040 0.7083325
65050 0.7070284
65060 0.7072264
65070 0.7107318
65080 0.7199241
65090 0.7075393
65100 0.7069279
65110 0.7065877
65120 0.6960102
65130 0.7164595
65140 0.7155945
65150 0.7199742
65160 0.714389
65170 0.7139594
65180 0.7170293
65190 0.7106832
65200 0.718272
65210 0.725491
65220 0.716393
65230 0.722836
65240 0.7222009
65250 0.7135204
65260 0.7435657
65270 0.7363663
65280 0.7477019
65290 0.7306603
65300 0.7331182
65310 0.731477
65320 0.738197
65330 0.7255503
65340 0.7236445
65350 0.7260622
65360 0.7225159
65370 0.7292473
65380 0.7359493
65390 0.7399799
65400 0.7342546
65410 0.7438829
65420 0.7406424
65430 0.7329611
65440 0.7274206
65450 0.7227267
65460 0.7297026
65470 0.7337821
65480 0.7272441
65490 0.7293687
65500 0.728141
65510 0.7349828
65520 0.7221878
65530 0.70944
65540 0.7312109
65550 0.726473
65560 0.7337531
65570 0.7374481
65580 0.722957
65590 0.7309869
65600 0.7233877
65610 0.7269508
65620 0.7321668
65630 0.7280368
65640 0.7310797
65650 0.7166893
65660 0.7210569
65670 0.7222134
65680 0.7148796
65690 0.7368278
65700 0.7263977
65710 0.7332809
65720 0.7360851
65730 0.738705
65740 0.7385422
65750 0.7314684
65760 0.7249744
65770 0.7318314
65780 0.7184619
65790 0.7296838
65800 0.7288421
65810 0.7188058
65820 0.7228141
65830 0.7216766
65840 0.7455328
65850 0.7366422
65860 0.7345054
65870 0.7313264
65880 0.7324063
65890 0.7388093
65900 0.7458727
65910 0.7423999
65920 0.7521161
65930 0.7466079
65940 0.7556576
65950 0.7576674
65960 0.7480375
65970 0.7428433
65980 0.7438304
65990 0.737464
66000 0.7316273
66010 0.7344294
66020 0.7443718
66030 0.7395303
66040 0.7291165
66050 0.7258754
66060 0.7229754
66070 0.729515
66080 0.7238469
66090 0.7376097
66100 0.7309648
66110 0.7281386
66120 0.7325127
66130 0.7393469
66140 0.7396016
66150 0.7320305
66160 0.7308466
66170 0.7236689
66180 0.7271477
66190 0.721018
66200 0.7241647
66210 0.7339777
66220 0.733571
66230 0.7239885
66240 0.7286451
66250 0.7300675
66260 0.7436261
66270 0.7267856
66280 0.7351264
66290 0.7356096
66300 0.7320635
66310 0.734218
66320 0.7337263
66330 0.7386453
66340 0.7453601
66350 0.7414955
66360 0.7393696
66370 0.7493281
66380 0.7453572
66390 0.7553614
66400 0.7336019
66410 0.7234217
66420 0.7159795
66430 0.7105773
66440 0.7252464
66450 0.730536
66460 0.7327564
66470 0.7412583
66480 0.7344828
66490 0.7298633
66500 0.7404214
66510 0.7425995
66520 0.7428694
66530 0.7383959
66540 0.7470785
66550 0.7391573
66560 0.7451524
66570 0.7444939
66580 0.7332004
66590 0.741154
66600 0.7411402
66610 0.7357569
66620 0.7497868
66630 0.7449253
66640 0.7378444
66650 0.726267
66660 0.7357511
66670 0.7320281
66680 0.7241921
66690 0.7404015
66700 0.7418227
66710 0.7411296
66720 0.7338789
66730 0.7326143
66740 0.7141055
66750 0.726306
66760 0.7239377
66770 0.7195581
66780 0.7297453
66790 0.7217664
66800 0.7242314
66810 0.7215958
66820 0.7120332
66830 0.7160441
66840 0.7149489
66850 0.7047279
66860 0.7181641
66870 0.7187841
66880 0.7118977
66890 0.7115768
66900 0.7111593
66910 0.7245603
66920 0.7205064
66930 0.7094587
66940 0.7130784
66950 0.721177
66960 0.7262771
66970 0.7269439
66980 0.7111648
66990 0.7053314
67000 0.7155645
67010 0.7108881
67020 0.712308
67030 0.7173026
67040 0.7236666
67050 0.7285124
67060 0.7132503
67070 0.7154134
67080 0.7016819
67090 0.6920775
67100 0.7012942
67110 0.6999578
67120 0.6959136
67130 0.7139399
67140 0.711162
67150 0.7124372
67160 0.7085247
67170 0.7099792
67180 0.7084045
67190 0.7096531
67200 0.7066392
67210 0.7089036
67220 0.7195954
67230 0.728145
67240 0.723956
67250 0.7198204
67260 0.7309659
67270 0.7228307
67280 0.730041
67290 0.7264256
67300 0.7304277
67310 0.7201664
67320 0.7145906
67330 0.7259814
67340 0.7147899
67350 0.7192805
67360 0.7112501
67370 0.7198693
67380 0.7216538
67390 0.7197604
67400 0.7159884
67410 0.7217525
67420 0.7134678
67430 0.7141297
67440 0.7175879
67450 0.7233201
67460 0.7329078
67470 0.7258984
67480 0.7130444
67490 0.7039198
67500 0.7041597
67510 0.7144547
67520 0.7124575
67530 0.7264131
67540 0.7260234
67550 0.7198134
67560 0.7359852
67570 0.7237945
67580 0.7222747
67590 0.7174818
67600 0.7217093
67610 0.7160045
67620 0.7261356
67630 0.7258788
67640 0.7260457
67650 0.7196203
67660 0.7136022
67670 0.7096172
67680 0.7199021
67690 0.7198327
67700 0.7235847
67710 0.7228739
67720 0.7226006
67730 0.7142061
67740 0.7052476
67750 0.7255592
67760 0.719978
67770 0.7155467
67780 0.7126566
67790 0.7107377
67800 0.7008341
67810 0.7158272
67820 0.7003742
67830 0.7193867
67840 0.7074702
67850 0.7055846
67860 0.7041122
67870 0.7137463
67880 0.7004188
67890 0.6980622
67900 0.7051323
67910 0.7098446
67920 0.7038398
67930 0.7034447
67940 0.7159852
67950 0.7011076
67960 0.7112169
67970 0.7187749
67980 0.7196812
67990 0.7187828
68000 0.709257
68010 0.6983124
68020 0.7039602
68030 0.708912
68040 0.7091935
68050 0.7146864
68060 0.7106919
68070 0.7156539
68080 0.7112827
68090 0.7123361
68100 0.6985421
68110 0.7059408
68120 0.7119346
68130 0.7127951
68140 0.7228677
68150 0.7105979
68160 0.7010175
68170 0.7029557
68180 0.7010539
68190 0.7097628
68200 0.7138264
68210 0.6996199
68220 0.6993254
68230 0.7107686
68240 0.7009342
68250 0.710438
68260 0.7152304
68270 0.7116714
68280 0.7108209
68290 0.7151242
68300 0.7199423
68310 0.7202963
68320 0.7206013
68330 0.7328595
68340 0.7468231
68350 0.7400184
68360 0.7329063
68370 0.7401243
68380 0.7348391
68390 0.7322551
68400 0.7372515
68410 0.7370638
68420 0.7308674
68430 0.7248805
68440 0.7204584
68450 0.7196808
68460 0.7231348
68470 0.7229317
68480 0.7401548
68490 0.738723
68500 0.7208305
68510 0.7253433
68520 0.7314261
68530 0.7276857
68540 0.7314742
68550 0.7289603
68560 0.7423012
68570 0.7342104
68580 0.7303994
68590 0.7241539
68600 0.7120399
68610 0.7344128
68620 0.7323229
68630 0.7261705
68640 0.7276334
68650 0.7232402
68660 0.7163888
68670 0.7187032
68680 0.7176829
68690 0.7094192
68700 0.7141597
68710 0.7053514
68720 0.7145326
68730 0.7083197
68740 0.6991932
68750 0.707023
68760 0.713015
68770 0.7233576
68780 0.7195652
68790 0.7258272
68800 0.7196556
68810 0.7197852
68820 0.7192338
68830 0.7126849
68840 0.7078992
68850 0.7155901
68860 0.7102625
68870 0.7098593
68880 0.7153263
68890 0.7110178
68900 0.7152691
68910 0.7238891
68920 0.7175056
68930 0.7073141
68940 0.7291337
68950 0.722644
68960 0.7233278
68970 0.7110315
68980 0.7092985
68990 0.7162567
69000 0.7098123
69010 0.7027116
69020 0.6941971
69030 0.698159
69040 0.7002352
69050 0.7136262
69060 0.7092738
69070 0.7059453
69080 0.7201732
69090 0.7134398
69100 0.7066318
69110 0.7041751
69120 0.7102269
69130 0.709847
69140 0.7066447
69150 0.7139748
69160 0.7146803
69170 0.7162936
69180 0.7260121
69190 0.7203699
69200 0.7108305
69210 0.7070944
69220 0.6998875
69230 0.7043468
69240 0.7023142
69250 0.7020104
69260 0.7063477
69270 0.7023825
69280 0.7032555
69290 0.7055463
69300 0.7127816
69310 0.7222381
69320 0.728526
69330 0.7225146
69340 0.7139348
69350 0.7157433
69360 0.7136606
69370 0.7057809
69380 0.7028493
69390 0.6907329
69400 0.6964225
69410 0.6893029
69420 0.6937202
69430 0.6973659
69440 0.6813805
69450 0.6869261
69460 0.6834559
69470 0.694667
69480 0.6818768
69490 0.6832173
69500 0.6977658
69510 0.7038297
69520 0.696701
69530 0.7009668
69540 0.7056886
69550 0.7176909
69560 0.7120726
69570 0.7039077
69580 0.7047328
69590 0.7080892
69600 0.7103141
69610 0.7189304
69620 0.7088742
69630 0.7125823
69640 0.7174585
69650 0.7341816
69660 0.72334
69670 0.7181402
69680 0.7270377
69690 0.728036
69700 0.7380162
69710 0.7300376
69720 0.7278972
69730 0.7270243
69740 0.7282787
69750 0.7270601
69760 0.7351338
69770 0.7273368
69780 0.7097034
69790 0.7183976
69800 0.7147992
69810 0.715428
69820 0.7098346
69830 0.7007777
69840 0.70693
69850 0.7002696
69860 0.6990806
69870 0.7005774
69880 0.6857413
69890 0.7068307
69900 0.7048113
69910 0.702504
69920 0.700195
69930 0.7144232
69940 0.7110354
69950 0.7082613
69960 0.7170478
69970 0.7207046
69980 0.7182367
69990 0.7244257
70000 0.7303244
70010 0.7150643
70020 0.7237962
70030 0.7291719
70040 0.7282606
70050 0.72238
70060 0.7213241
70070 0.7233289
70080 0.7153338
70090 0.7177643
70100 0.715124
70110 0.7135811
70120 0.7101707
70130 0.7248644
70140 0.7132809
70150 0.7219415
70160 0.7106181
70170 0.7186503
70180 0.7140843
70190 0.7211579
70200 0.7280297
70210 0.7193443
70220 0.7356157
70230 0.7064617
70240 0.6994532
70250 0.7148846
70260 0.7117283
70270 0.7095127
70280 0.7199385
70290 0.7182592
70300 0.7258864
70310 0.7295668
70320 0.7324507
70330 0.735598
70340 0.7310472
70350 0.7192477
70360 0.7218672
70370 0.7249635
70380 0.7237975
70390 0.737465
70400 0.724799
70410 0.7331446
70420 0.727488
70430 0.7304276
70440 0.7236907
70450 0.7222399
70460 0.7245945
70470 0.7244243
70480 0.7435545
70490 0.7347354
70500 0.7453486
70510 0.7485934
70520 0.7454766
70530 0.7364213
70540 0.7269642
70550 0.7234303
70560 0.7167042
70570 0.7149091
70580 0.7180164
70590 0.7047583
70600 0.700914
70610 0.7084676
70620 0.7150601
70630 0.7228425
70640 0.7061986
70650 0.7057886
70660 0.7101367
70670 0.7232964
70680 0.72357
70690 0.7431048
70700 0.7330095
70710 0.7291611
70720 0.727944
70730 0.7249974
70740 0.7275201
70750 0.7383132
70760 0.7282916
70770 0.7299503
70780 0.7412956
70790 0.7355431
70800 0.7290682
70810 0.7330545
70820 0.7308191
70830 0.728908
70840 0.7305416
70850 0.7371117
70860 0.7423712
70870 0.7420821
70880 0.7347994
70890 0.7299759
70900 0.7285604
70910 0.7267882
70920 0.7213058
70930 0.7233781
70940 0.7276786
70950 0.7260816
70960 0.7437517
70970 0.7384309
70980 0.7379814
70990 0.7337853
71000 0.7464588
71010 0.7379266
71020 0.7457293
71030 0.740608
71040 0.7473992
71050 0.7407469
71060 0.7298833
71070 0.7357722
71080 0.7386944
71090 0.7372242
71100 0.7342184
71110 0.7314844
71120 0.7263364
71130 0.7386109
71140 0.725965
71150 0.7235194
71160 0.7252744
71170 0.7279646
71180 0.724606
71190 0.7302618
71200 0.713496
71210 0.7093237
71220 0.7243339
71230 0.7387205
71240 0.7369112
71250 0.7277452
71260 0.739295
71270 0.7305799
71280 0.7343763
71290 0.7259879
71300 0.720928
71310 0.723159
71320 0.7130453
71330 0.723013
71340 0.7143096
71350 0.7138925
71360 0.7162678
71370 0.7271085
71380 0.7205312
71390 0.7219104
71400 0.7256219
71410 0.7173235
71420 0.7299815
71430 0.7319131
71440 0.7145845
71450 0.7116325
71460 0.7374722
71470 0.7404347
71480 0.7483074
71490 0.736903
71500 0.7282069
71510 0.7250401
71520 0.7305526
71530 0.7342017
71540 0.7191229
71550 0.7331572
71560 0.7215659
71570 0.7302786
71580 0.7187252
71590 0.7094439
71600 0.717647
71610 0.7049836
71620 0.7103974
71630 0.7088556
71640 0.7221678
71650 0.7046292
71660 0.7135898
71670 0.7131376
71680 0.7242609
71690 0.7168738
71700 0.723024
71710 0.7159575
71720 0.7144685
71730 0.7108265
71740 0.7194709
71750 0.7273013
71760 0.7089237
71770 0.7183715
71780 0.7170742
71790 0.7232736
71800 0.7269711
71810 0.7228848
71820 0.7240388
71830 0.7382551
71840 0.730821
71850 0.7467541
71860 0.7434966
71870 0.7258078
71880 0.7310848
71890 0.7297381
71900 0.7300921
71910 0.7360864
71920 0.7216839
71930 0.719139
71940 0.7220232
71950 0.718759
71960 0.7184605
71970 0.7026617
71980 0.712007
71990 0.7175719
72000 0.7119795
72010 0.7182598
72020 0.7273824
72030 0.7113879
72040 0.7091632
72050 0.704998
72060 0.7049467
72070 0.7209203
72080 0.7165667
72090 0.7175158
72100 0.7148924
72110 0.7251682
72120 0.7061241
72130 0.7268276
72140 0.7283247
72150 0.7346377
72160 0.7290297
72170 0.7240286
72180 0.7271919
72190 0.7302333
72200 0.7160971
72210 0.731299
72220 0.7253242
72230 0.7077106
72240 0.703668
72250 0.7015179
72260 0.7141437
72270 0.7168599
72280 0.7187026
72290 0.7269546
72300 0.7164221
72310 0.7222933
72320 0.7146642
72330 0.7219323
72340 0.7175163
72350 0.7194297
72360 0.7159095
72370 0.7281879
72380 0.7274898
72390 0.7321398
72400 0.7205701
72410 0.734278
72420 0.732029
72430 0.7317814
72440 0.7344958
72450 0.7198913
72460 0.7217006
72470 0.7205153
72480 0.7198564
72490 0.730487
72500 0.7294499
72510 0.7307979
72520 0.7306907
72530 0.729151
72540 0.7394947
72550 0.7333866
72560 0.7382418
72570 0.7469364
72580 0.7489047
72590 0.7417648
72600 0.7443277
72610 0.7326999
72620 0.732996
72630 0.7293575
72640 0.7212052
72650 0.7227809
72660 0.7216596
72670 0.7168201
72680 0.7386248
72690 0.7351428
72700 0.7358347
72710 0.7455034
72720 0.7398978
72730 0.7542235
72740 0.740203
72750 0.7524653
72760 0.7401768
72770 0.7374128
72780 0.7391704
72790 0.7416799
72800 0.7269504
72810 0.7327222
72820 0.7287242
72830 0.7267972
72840 0.7306396
72850 0.7176025
72860 0.7304612
72870 0.7293911
72880 0.7335698
72890 0.731609
72900 0.7319961
72910 0.7208509
72920 0.7378672
72930 0.7405536
72940 0.7383865
72950 0.7363284
72960 0.7321042
72970 0.7210385
72980 0.7371947
72990 0.7410698
73000 0.7380121
73010 0.7501454
73020 0.7517434
73030 0.7568489
73040 0.7645952
73050 0.7600493
73060 0.761113
73070 0.7545325
73080 0.7591738
73090 0.7517927
73100 0.7440692
73110 0.7362962
73120 0.7377968
73130 0.7333947
73140 0.7244697
73150 0.7407953
73160 0.7511399
73170 0.7507749
73180 0.7390113
73190 0.7438991
73200 0.7502269
73210 0.7400595
73220 0.742032
73230 0.7443099
73240 0.7317121
73250 0.7244992
73260 0.7311343
73270 0.7169883
73280 0.7136838
73290 0.7131311
73300 0.7135026
73310 0.7183173
73320 0.7140632
73330 0.7169428
73340 0.710668
73350 0.7075915
73360 0.708374
73370 0.7255211
73380 0.7213889
73390 0.7311994
73400 0.7280511
73410 0.7143048
73420 0.71784
73430 0.7182587
73440 0.7127559
73450 0.717508
73460 0.7072789
73470 0.7141384
73480 0.7115957
73490 0.7165351
73500 0.7271068
73510 0.7138369
73520 0.7259262
73530 0.7252291
73540 0.7211382
73550 0.7184916
73560 0.7005762
73570 0.7168829
73580 0.7232867
73590 0.7401969
73600 0.7394775
73610 0.7328212
73620 0.7280101
73630 0.7148326
73640 0.7204151
73650 0.7350903
73660 0.739422
73670 0.748518
73680 0.7402544
73690 0.7310688
73700 0.7487605
73710 0.745948
73720 0.7472393
73730 0.7433581
73740 0.735381
73750 0.7386029
73760 0.7410133
73770 0.7348832
73780 0.7302151
73790 0.7324926
73800 0.7219718
73810 0.7125464
73820 0.7058838
73830 0.701568
73840 0.7065935
73850 0.7196631
73860 0.7316552
73870 0.7285544
73880 0.7242101
73890 0.7204527
73900 0.7172923
73910 0.7195028
73920 0.7184443
73930 0.7236727
73940 0.7233997
73950 0.7294737
73960 0.7128276
73970 0.725139
73980 0.7175873
73990 0.7284701
74000 0.7357861
74010 0.7236511
74020 0.729172
74030 0.7295435
74040 0.7267482
74050 0.7252011
74060 0.7274829
74070 0.7184765
74080 0.7319564
74090 0.7425932
74100 0.7170652
74110 0.7275245
74120 0.7261742
74130 0.7206157
74140 0.725347
74150 0.718547
74160 0.711314
74170 0.7132834
74180 0.7283497
74190 0.716468
74200 0.7245412
74210 0.725097
74220 0.7216762
74230 0.7093321
74240 0.7087651
74250 0.6998812
74260 0.7179452
74270 0.7179362
74280 0.7223403
74290 0.7156082
74300 0.7122821
74310 0.7087463
74320 0.7034782
74330 0.7060699
74340 0.7112466
74350 0.6988991
74360 0.6937542
74370 0.7003163
74380 0.6985387
74390 0.7064801
74400 0.7185999
74410 0.7037015
74420 0.7108594
74430 0.7089775
74440 0.7036242
74450 0.7046607
74460 0.6959791
74470 0.7074508
74480 0.6961664
74490 0.696947
74500 0.6950773
74510 0.6932061
74520 0.6921634
74530 0.6889539
74540 0.6919737
74550 0.7057202
74560 0.6843629
74570 0.6940984
74580 0.6871433
74590 0.6848149
74600 0.697077
74610 0.7091946
74620 0.7099305
74630 0.6994981
74640 0.7008112
74650 0.6953279
74660 0.6929051
74670 0.7016596
74680 0.6921626
74690 0.707966
74700 0.7025459
74710 0.6966237
74720 0.6982707
74730 0.6957775
74740 0.7004495
74750 0.7082496
74760 0.7020103
74770 0.692372
74780 0.6958221
74790 0.7083648
74800 0.7010496
74810 0.6967899
74820 0.7076188
74830 0.7046749
74840 0.7007548
74850 0.7112814
74860 0.7135413
74870 0.7081209
74880 0.7080321
74890 0.6964068
74900 0.7034038
74910 0.7063756
74920 0.7049817
74930 0.7064455
74940 0.7173446
74950 0.7127784
74960 0.7062644
74970 0.7172524
74980 0.720228
74990 0.7111478
75000 0.7096403
75010 0.7106354
75020 0.7028891
75030 0.7131861
75040 0.7092334
75050 0.7020611
75060 0.7155575
75070 0.7177896
75080 0.7117325
75090 0.7091585
75100 0.7000822
75110 0.7081001
75120 0.721611
75130 0.723524
75140 0.7132226
75150 0.7053545
75160 0.7151995
75170 0.7163908
75180 0.719434
75190 0.7063512
75200 0.7130447
75210 0.7153872
75220 0.712673
75230 0.703401
75240 0.7077432
75250 0.7143859
75260 0.7265399
75270 0.7198023
75280 0.7055722
75290 0.7185376
75300 0.7005417
75310 0.7173701
75320 0.7222936
75330 0.7139655
75340 0.7210612
75350 0.7175156
75360 0.7210637
75370 0.7195616
75380 0.7307384
75390 0.7205263
75400 0.720095
75410 0.7250059
75420 0.7172238
75430 0.7130374
75440 0.7198969
75450 0.7069886
75460 0.7048368
75470 0.7183478
75480 0.7184017
75490 0.7226357
75500 0.7148021
75510 0.7183092
75520 0.7165745
75530 0.7162606
75540 0.7115219
75550 0.7061083
75560 0.7073117
75570 0.712962
75580 0.7173089
75590 0.7149855
75600 0.7049372
75610 0.7049075
75620 0.7108942
75630 0.7208131
75640 0.7155008
75650 0.692388
75660 0.6970345
75670 0.6977491
75680 0.7197741
75690 0.7197113
75700 0.7303324
75710 0.718875
75720 0.7197577
75730 0.7176268
75740 0.7093093
75750 0.7153393
75760 0.7221349
75770 0.7277045
75780 0.7402565
75790 0.7365951
75800 0.7418901
75810 0.73802
75820 0.7413826
75830 0.7301236
75840 0.7499282
75850 0.7467481
75860 0.7342135
75870 0.7350238
75880 0.7338535
75890 0.7246886
75900 0.7293661
75910 0.7269394
75920 0.7316054
75930 0.7398915
75940 0.7347155
75950 0.7274222
75960 0.7320803
75970 0.7245536
75980 0.726034
75990 0.7236198
76000 0.7134472
76010 0.7140917
76020 0.7090431
76030 0.7066305
76040 0.7132702
76050 0.7066019
76060 0.7188371
76070 0.7205064
76080 0.7239223
76090 0.7245216
76100 0.7120099
76110 0.715893
76120 0.7062234
76130 0.7180789
76140 0.7334831
76150 0.7272141
76160 0.7248574
76170 0.7254002
76180 0.7190242
76190 0.7086789
76200 0.7105855
76210 0.726367
76220 0.712525
76230 0.7319907
76240 0.7313073
76250 0.7314553
76260 0.7279364
76270 0.7362521
76280 0.7279968
76290 0.7175977
76300 0.7191575
76310 0.72457
76320 0.7165384
76330 0.71446
76340 0.721743
76350 0.721194
76360 0.7278649
76370 0.7376733
76380 0.7386787
76390 0.7286097
76400 0.7386881
76410 0.7290738
76420 0.7350611
76430 0.7290486
76440 0.7347292
76450 0.7232841
76460 0.7232102
76470 0.7219942
76480 0.7212303
76490 0.7240642
76500 0.7186203
76510 0.7235205
76520 0.713248
76530 0.7250506
76540 0.7312719
76550 0.7581969
76560 0.7450143
76570 0.7364067
76580 0.7346737
76590 0.7326627
76600 0.7289797
76610 0.7293348
76620 0.7180018
76630 0.7207438
76640 0.7241083
76650 0.7258621
76660 0.7126679
76670 0.7137799
76680 0.71022
76690 0.7281886
76700 0.7215431
76710 0.7269115
76720 0.7277826
76730 0.7323141
76740 0.7225225
76750 0.7203642
76760 0.7298697
76770 0.7338853
76780 0.713277
76790 0.7223473
76800 0.7103752
76810 0.7165432
76820 0.7217531
76830 0.7168553
76840 0.7165978
76850 0.7224679
76860 0.7217305
76870 0.7232336
76880 0.7405844
76890 0.7369429
76900 0.733233
76910 0.7317116
76920 0.7358872
76930 0.7469986
76940 0.7383608
76950 0.7339596
76960 0.7325069
76970 0.7425066
76980 0.7371977
76990 0.7407733
77000 0.7418985
77010 0.7464016
77020 0.7588339
77030 0.7302752
77040 0.737839
77050 0.7364487
77060 0.718807
77070 0.7097178
77080 0.7254437
77090 0.7333614
77100 0.7167687
77110 0.7222209
77120 0.7092348
77130 0.7200751
77140 0.7246705
77150 0.7236798
77160 0.720642
77170 0.7152736
77180 0.7143967
77190 0.7143506
77200 0.7248187
77210 0.7155135
77220 0.7190019
77230 0.7319188
77240 0.7109023
77250 0.7029375
77260 0.6997346
77270 0.7132671
77280 0.7084908
77290 0.7068791
77300 0.7151413
77310 0.7050058
77320 0.7086969
77330 0.6926227
77340 0.6923205
77350 0.7024885
77360 0.6942723
77370 0.7073945
77380 0.7056031
77390 0.7035717
77400 0.7118214
77410 0.7105259
77420 0.7132429
77430 0.7105464
77440 0.6983442
77450 0.7011277
77460 0.7161423
77470 0.7165387
77480 0.7156258
77490 0.721598
77500 0.7153268
77510 0.7188777
77520 0.7209885
77530 0.7065025
77540 0.7098159
77550 0.7037768
77560 0.6913387
77570 0.7150755
77580 0.7251365
77590 0.7072135
77600 0.6968575
77610 0.7065575
77620 0.7054444
77630 0.7258498
77640 0.7141036
77650 0.7163228
77660 0.7154992
77670 0.7212732
77680 0.7145942
77690 0.7139891
77700 0.7016279
77710 0.714817
77720 0.7149088
77730 0.7084327
77740 0.7096875
77750 0.7210705
77760 0.7173332
77770 0.7185661
77780 0.7295145
77790 0.7235448
77800 0.7147837
77810 0.7261101
77820 0.7326599
77830 0.7207776
77840 0.7211296
77850 0.7314933
77860 0.7338735
77870 0.7411791
77880 0.7378919
77890 0.738744
77900 0.7389079
77910 0.7396989
77920 0.7419189
77930 0.7356103
77940 0.7320284
77950 0.7374902
77960 0.7303097
77970 0.7278954
77980 0.7347323
77990 0.7310208
78000 0.7352476
78010 0.7430263
78020 0.7501292
78030 0.7499558
78040 0.7519867
78050 0.7424877
78060 0.7424118
78070 0.7203419
78080 0.7229517
78090 0.7305755
78100 0.7345766
78110 0.743773
78120 0.7316588
78130 0.7351478
78140 0.7285614
78150 0.7367156
78160 0.7349701
78170 0.7305724
78180 0.7269897
78190 0.738039
78200 0.7257611
78210 0.7254506
78220 0.7215772
78230 0.7373807
78240 0.7241333
78250 0.7298879
78260 0.7338356
78270 0.7400069
78280 0.733866
78290 0.7368618
78300 0.7491387
78310 0.743094
78320 0.7409847
78330 0.741654
78340 0.7441256
78350 0.7299686
78360 0.7382998
78370 0.7235496
78380 0.7383326
78390 0.7453014
78400 0.746547
78410 0.7481586
78420 0.7582306
78430 0.7470418
78440 0.7404383
78450 0.745936
78460 0.7185937
78470 0.7452677
78480 0.7436234
78490 0.7457904
78500 0.7441319
78510 0.7282857
78520 0.7408852
78530 0.7462016
78540 0.7477686
78550 0.7302911
78560 0.7330675
78570 0.7297484
78580 0.7372269
78590 0.7492433
78600 0.741495
78610 0.7426693
78620 0.7358419
78630 0.7271571
78640 0.7454073
78650 0.7448475
78660 0.7422254
78670 0.7353128
78680 0.7363098
78690 0.7372527
78700 0.7390292
78710 0.7407894
78720 0.7507535
78730 0.7487131
78740 0.7369141
78750 0.7420752
78760 0.7389
78770 0.740738
78780 0.7356412
78790 0.7426509
78800 0.7411675
78810 0.7426146
78820 0.7269902
78830 0.7282495
78840 0.7385772
78850 0.7285311
78860 0.731069
78870 0.7164096
78880 0.7221845
78890 0.7318366
78900 0.7227773
78910 0.7220447
78920 0.7292768
78930 0.7297544
78940 0.728955
78950 0.7329842
78960 0.7278102
78970 0.71731
78980 0.7203194
78990 0.726933
79000 0.7281698
79010 0.7219108
79020 0.7318159
79030 0.7457048
79040 0.7315759
79050 0.7350135
79060 0.7404101
79070 0.739476
79080 0.73088
79090 0.736318
79100 0.7310274
79110 0.7302499
79120 0.7418305
79130 0.7285591
79140 0.7390925
79150 0.7264184
79160 0.7138516
79170 0.7175581
79180 0.7227713
79190 0.7221949
79200 0.7335476
79210 0.7362613
79220 0.7324186
79230 0.7310639
79240 0.71937
79250 0.7280346
79260 0.7261513
79270 0.7288864
79280 0.7269762
79290 0.7314047
79300 0.7356899
79310 0.7244734
79320 0.7316576
79330 0.7309836
79340 0.7344596
79350 0.731131
79360 0.7285526
79370 0.7284083
79380 0.743269
79390 0.7288271
79400 0.728063
79410 0.7388192
79420 0.7311367
79430 0.7258502
79440 0.7080256
79450 0.7133324
79460 0.7122399
79470 0.7157664
79480 0.7130098
79490 0.7199047
79500 0.7115864
79510 0.7195893
79520 0.7098686
79530 0.7130178
79540 0.7014701
79550 0.72361
79560 0.718367
79570 0.7151387
79580 0.7297869
79590 0.7165404
79600 0.7240102
79610 0.721438
79620 0.719407
79630 0.7174032
79640 0.7224352
79650 0.7115533
79660 0.7206884
79670 0.7203345
79680 0.7181585
79690 0.7241474
79700 0.7233678
79710 0.7243988
79720 0.7190582
79730 0.7278011
79740 0.7184749
79750 0.712251
79760 0.7192976
79770 0.7153355
79780 0.7137485
79790 0.7163654
79800 0.7121099
79810 0.7056309
79820 0.7111525
79830 0.7167658
79840 0.7096609
79850 0.7105376
79860 0.7058358
79870 0.7032447
79880 0.7075499
79890 0.7027553
79900 0.7069713
79910 0.7148395
79920 0.7231305
79930 0.7182084
79940 0.7184009
79950 0.7203357
79960 0.7317389
79970 0.7254977
79980 0.72433
79990 0.7369814
80000 0.7310832
80010 0.7278709
80020 0.7350015
80030 0.739353
80040 0.7292526
80050 0.735164
80060 0.7277696
80070 0.7381151
80080 0.7341288
80090 0.7326418
80100 0.7224497
80110 0.7382668
80120 0.7407474
80130 0.7283723
80140 0.7332911
80150 0.7449308
80160 0.741829
80170 0.7345589
80180 0.7473795
80190 0.7348513
80200 0.7462722
80210 0.7355726
80220 0.7351652
80230 0.7399947
80240 0.7410954
80250 0.7297668
80260 0.7399101
80270 0.7299711
80280 0.737349
80290 0.7445537
80300 0.7461495
80310 0.7480409
80320 0.7509521
80330 0.7424459
80340 0.7360649
80350 0.7296979
80360 0.7262685
80370 0.7266349
80380 0.7258174
80390 0.7286143
80400 0.7372898
80410 0.7311653
80420 0.7257005
80430 0.7285218
80440 0.7220544
80450 0.7330694
80460 0.7291492
80470 0.7288588
80480 0.7293409
80490 0.7204895
80500 0.7163594
80510 0.7193816
80520 0.7128416
80530 0.7244111
80540 0.7186827
80550 0.718658
80560 0.724151
80570 0.7308841
80580 0.7296569
80590 0.7213271
80600 0.7214792
80610 0.7203246
80620 0.7175349
80630 0.7311055
80640 0.7215688
80650 0.7137184
80660 0.7142496
80670 0.7155001
80680 0.7160305
80690 0.7197046
80700 0.7058196
80710 0.7144918
80720 0.7263547
80730 0.7296453
80740 0.7258638
80750 0.7201834
80760 0.7259283
80770 0.720656
80780 0.731327
80790 0.7310402
80800 0.7262203
80810 0.7256731
80820 0.737458
80830 0.7320454
80840 0.720937
80850 0.7330067
80860 0.7351225
80870 0.7313202
80880 0.7327313
80890 0.7272979
80900 0.7176439
80910 0.7191727
80920 0.7262041
80930 0.7242259
80940 0.7298392
80950 0.7230644
80960 0.7257157
80970 0.7222322
80980 0.7197998
80990 0.7127168
81000 0.7063164
81010 0.7098754
81020 0.7075293
81030 0.7159392
81040 0.7119746
81050 0.7290335
81060 0.7163785
81070 0.7225778
81080 0.7239789
81090 0.7224853
81100 0.7242991
81110 0.7376469
81120 0.7325065
81130 0.7369885
81140 0.7293026
81150 0.7320126
81160 0.7422187
81170 0.7202405
81180 0.7283679
81190 0.7382287
81200 0.7176003
81210 0.7323487
81220 0.7276641
81230 0.7271194
81240 0.7225962
81250 0.7294464
81260 0.7267814
81270 0.7290906
81280 0.7271352
81290 0.7256502
81300 0.7255111
81310 0.7164664
81320 0.7201161
81330 0.7256854
81340 0.7084667
81350 0.7050017
81360 0.6948799
81370 0.6985025
81380 0.7166881
81390 0.7087486
81400 0.7199731
81410 0.718137
81420 0.7135583
81430 0.7116129
81440 0.7117274
81450 0.7004523
81460 0.7029535
81470 0.7125828
81480 0.7195421
81490 0.7225966
81500 0.7138599
81510 0.7158081
81520 0.712715
81530 0.7116316
81540 0.7039846
81550 0.7032422
81560 0.709689
81570 0.7026547
81580 0.7097208
81590 0.7055452
81600 0.7122382
81610 0.7062353
81620 0.7099528
81630 0.7122709
81640 0.7134439
81650 0.7042198
81660 0.7101241
81670 0.7124012
81680 0.7214965
81690 0.7184535
81700 0.7087674
81710 0.7161626
81720 0.7153868
81730 0.7164687
81740 0.7037429
81750 0.7111902
81760 0.7084771
81770 0.7156474
81780 0.7085763
81790 0.7231524
81800 0.7241752
81810 0.7321451
81820 0.6955863
81830 0.7092441
81840 0.7068012
81850 0.7212402
81860 0.7189295
81870 0.7207505
81880 0.7157755
81890 0.7143416
81900 0.7177201
81910 0.7239138
81920 0.7305294
81930 0.7119517
81940 0.7143849
81950 0.7182119
81960 0.7238767
81970 0.722016
81980 0.7314825
81990 0.7307398
82000 0.7193763
82010 0.7245628
82020 0.7195836
82030 0.7283925
82040 0.7138224
82050 0.7199004
82060 0.7224529
82070 0.7229286
82080 0.7247669
82090 0.7265193
82100 0.7342621
82110 0.7271553
82120 0.724006
82130 0.722578
82140 0.7164549
82150 0.7123762
82160 0.7259916
82170 0.7158142
82180 0.7178096
82190 0.7239592
82200 0.7313332
82210 0.723601
82220 0.715339
82230 0.7179568
82240 0.7253399
82250 0.7200585
82260 0.7291073
82270 0.7267871
82280 0.725991
82290 0.7270182
82300 0.7263056
82310 0.7258767
82320 0.7196811
82330 0.7181318
82340 0.7286569
82350 0.7199781
82360 0.7290577
82370 0.7360372
82380 0.7296498
82390 0.7318838
82400 0.7265292
82410 0.735871
82420 0.7334195
82430 0.7225121
82440 0.7128183
82450 0.7187547
82460 0.7237273
82470 0.7344493
82480 0.7391158
82490 0.733446
82500 0.7396095
82510 0.7268533
82520 0.7313797
82530 0.7124273
82540 0.7168397
82550 0.7117555
82560 0.7262057
82570 0.7180632
82580 0.7160974
82590 0.7116611
82600 0.7129225
82610 0.7214525
82620 0.7273068
82630 0.7297951
82640 0.7327341
82650 0.7313377
82660 0.7309609
82670 0.7235149
82680 0.7317229
82690 0.7178525
82700 0.712955
82710 0.7148884
82720 0.735427
82730 0.718137
82740 0.7198016
82750 0.7250473
82760 0.7301231
82770 0.7199588
82780 0.7229128
82790 0.7197252
82800 0.7219378
82810 0.7246117
82820 0.7250422
82830 0.7274577
82840 0.7112237
82850 0.7171639
82860 0.7238402
82870 0.7135912
82880 0.7120553
82890 0.7018875
82900 0.7114214
82910 0.7179687
82920 0.7299715
82930 0.7254732
82940 0.7175
82950 0.7065814
82960 0.7154887
82970 0.7152492
82980 0.7241269
82990 0.7221168
83000 0.7194164
83010 0.7168003
83020 0.7229994
83030 0.7220539
83040 0.7040167
83050 0.7140967
83060 0.7082731
83070 0.7156352
83080 0.7197115
83090 0.7089212
83100 0.7092595
83110 0.7115738
83120 0.7105398
83130 0.7333628
83140 0.7205307
83150 0.7309005
83160 0.7263346
83170 0.7190924
83180 0.7187969
83190 0.7263202
83200 0.7363804
83210 0.7251719
83220 0.7309264
83230 0.7330942
83240 0.7210953
83250 0.7191344
83260 0.7289446
83270 0.7339314
83280 0.7222078
83290 0.7261619
83300 0.7286299
83310 0.7118501
83320 0.7141284
83330 0.7197734
83340 0.7121911
83350 0.7094322
83360 0.7061487
83370 0.716112
83380 0.7183388
83390 0.7245811
83400 0.7347136
83410 0.7265073
83420 0.7200446
83430 0.7271789
83440 0.7196208
83450 0.7282435
83460 0.7220387
83470 0.7314408
83480 0.7281867
83490 0.7283885
83500 0.7279081
83510 0.7213424
83520 0.7191134
83530 0.711314
83540 0.717326
83550 0.7300933
83560 0.7265912
83570 0.7030128
83580 0.7062355
83590 0.7197168
83600 0.7166358
83610 0.7282391
83620 0.7155054
83630 0.7213119
83640 0.7224234
83650 0.7239735
83660 0.7176061
83670 0.7199137
83680 0.7265788
83690 0.7225881
83700 0.7180358
83710 0.7162006
83720 0.7173191
83730 0.7261518
83740 0.727065
83750 0.737116
83760 0.7357482
83770 0.7390932
83780 0.7388688
83790 0.7418482
83800 0.7320832
83810 0.7383335
83820 0.743297
83830 0.749438
83840 0.7474974
83850 0.738239
83860 0.7445525
83870 0.7381571
83880 0.736501
83890 0.7364601
83900 0.7337972
83910 0.7333477
83920 0.741501
83930 0.7380427
83940 0.7334952
83950 0.7357836
83960 0.7359335
83970 0.7389104
83980 0.7459362
83990 0.7421354
84000 0.7405638
84010 0.7359132
84020 0.7322853
84030 0.7449317
84040 0.740582
84050 0.7314999
84060 0.7389017
84070 0.7386684
84080 0.7325543
84090 0.7391333
84100 0.7307079
84110 0.7368398
84120 0.7343785
84130 0.7348723
84140 0.7418333
84150 0.7429287
84160 0.7344654
84170 0.7324824
84180 0.7256449
84190 0.7274793
84200 0.7329282
84210 0.7239147
84220 0.7325209
84230 0.7249871
84240 0.7263109
84250 0.7247373
84260 0.7343366
84270 0.7213499
84280 0.7302225
84290 0.7278768
84300 0.7234654
84310 0.7367854
84320 0.7218816
84330 0.7270418
84340 0.72276
84350 0.7355344
84360 0.737442
84370 0.7359175
84380 0.7290031
84390 0.7377308
84400 0.7342883
84410 0.7216396
84420 0.7173926
84430 0.7121608
84440 0.7227601
84450 0.7242936
84460 0.7263739
84470 0.7218238
84480 0.7091712
84490 0.7101215
84500 0.7151097
84510 0.7173722
84520 0.7149786
84530 0.7162947
84540 0.7102921
84550 0.713906
84560 0.711997
84570 0.7195917
84580 0.7127522
84590 0.7158588
84600 0.7076168
84610 0.711064
84620 0.7075049
84630 0.7088232
84640 0.707962
84650 0.7148548
84660 0.7092615
84670 0.7188251
84680 0.7217519
84690 0.7248471
84700 0.7212073
84710 0.7136171
84720 0.7236663
84730 0.7285979
84740 0.7165616
84750 0.7254905
84760 0.7112871
84770 0.72818
84780 0.7220259
84790 0.7184765
84800 0.740975
84810 0.7291138
84820 0.7341668
84830 0.7411909
84840 0.7270768
84850 0.7299653
84860 0.7297447
84870 0.7242166
84880 0.7323629
84890 0.7274528
84900 0.7356144
84910 0.7406778
84920 0.7349223
84930 0.743056
84940 0.7424732
84950 0.7321332
84960 0.7436241
84970 0.7306049
84980 0.7227497
84990 0.7304098
85000 0.733785
85010 0.7205631
85020 0.7144752
85030 0.7137401
85040 0.711285
85050 0.7141565
85060 0.7080684
85070 0.7083609
85080 0.7175178
85090 0.7099946
85100 0.7283937
85110 0.7240704
85120 0.731085
85130 0.7276803
85140 0.7198655
85150 0.7240189
85160 0.7220785
85170 0.7195053
85180 0.7382595
85190 0.7373219
85200 0.7315274
85210 0.7300819
85220 0.7238079
85230 0.7225181
85240 0.7279727
85250 0.7189537
85260 0.723555
85270 0.7378832
85280 0.7335813
85290 0.7250378
85300 0.7162922
85310 0.715934
85320 0.71851
85330 0.7337062
85340 0.7269129
85350 0.7208976
85360 0.7180164
85370 0.7265413
85380 0.7285732
85390 0.7244946
85400 0.7088756
85410 0.713785
85420 0.715643
85430 0.7160837
85440 0.7129022
85450 0.7239919
85460 0.7338353
85470 0.7267849
85480 0.7286911
85490 0.7280688
85500 0.7251912
85510 0.7233312
85520 0.7269772
85530 0.7207232
85540 0.712548
85550 0.7129884
85560 0.7143649
85570 0.7205911
85580 0.722961
85590 0.711961
85600 0.7097457
85610 0.7218018
85620 0.7284914
85630 0.7268673
85640 0.7266395
85650 0.7277392
85660 0.7306354
85670 0.745266
85680 0.7308714
85690 0.7385649
85700 0.7302828
85710 0.7337356
85720 0.7302948
85730 0.7401692
85740 0.7363685
85750 0.7385592
85760 0.7329546
85770 0.7253976
85780 0.7303729
85790 0.7298115
85800 0.7375244
85810 0.733798
85820 0.7281532
85830 0.7343896
85840 0.7395564
85850 0.7547374
85860 0.7463657
85870 0.7373731
85880 0.7429866
85890 0.7496994
85900 0.7374006
85910 0.7444849
85920 0.7372681
85930 0.7313877
85940 0.7439538
85950 0.7512737
85960 0.7570034
85970 0.7577174
85980 0.7521757
85990 0.7567165
86000 0.75053
86010 0.7433351
86020 0.7408386
86030 0.7385905
86040 0.7440054
86050 0.752033
86060 0.7344494
86070 0.7320892
86080 0.7352433
86090 0.7245557
86100 0.7293765
86110 0.7284324
86120 0.7193943
86130 0.7271729
86140 0.7259906
86150 0.7225497
86160 0.7295004
86170 0.7325068
86180 0.7259166
86190 0.7134578
86200 0.7231966
86210 0.7193813
86220 0.7095404
86230 0.7220014
86240 0.7159564
86250 0.7155122
86260 0.7204973
86270 0.7179248
86280 0.725602
86290 0.7351552
86300 0.7244194
86310 0.7219495
86320 0.725225
86330 0.7256971
86340 0.7201563
86350 0.7196961
86360 0.7177304
86370 0.7159713
86380 0.7194102
86390 0.716624
86400 0.7174919
86410 0.7227079
86420 0.711072
86430 0.7227079
86440 0.7232735
86450 0.7333353
86460 0.7318055
86470 0.7273586
86480 0.7366996
86490 0.7288814
86500 0.7128699
86510 0.7310094
86520 0.7228628
86530 0.7244042
86540 0.7229418
86550 0.7240692
86560 0.72003
86570 0.7222521
86580 0.7206231
86590 0.7173261
86600 0.7194128
86610 0.7157109
86620 0.7273823
86630 0.7173501
86640 0.7245994
86650 0.7255313
86660 0.7237786
86670 0.7303924
86680 0.7279354
86690 0.7105289
86700 0.7220258
86710 0.7173304
86720 0.7137743
86730 0.7090204
86740 0.7179688
86750 0.7183996
86760 0.7114324
86770 0.7095686
86780 0.7082805
86790 0.7171416
86800 0.7236842
86810 0.7179401
86820 0.7160053
86830 0.7092252
86840 0.7041743
86850 0.7115026
86860 0.7107064
86870 0.7087766
86880 0.7058355
86890 0.7011378
86900 0.693828
86910 0.6957765
86920 0.69839
86930 0.7114168
86940 0.7171379
86950 0.7104161
86960 0.7154385
86970 0.7155536
86980 0.7271243
86990 0.7364531
87000 0.7252187
87010 0.7293626
87020 0.7251098
87030 0.7225009
87040 0.7142593
87050 0.7314567
87060 0.721094
87070 0.7217905
87080 0.7275003
87090 0.7247102
87100 0.7356364
87110 0.7149332
87120 0.7211732
87130 0.7218379
87140 0.7222722
87150 0.7260981
87160 0.7401438
87170 0.7261412
87180 0.7217005
87190 0.7208195
87200 0.7147915
87210 0.7199328
87220 0.7215462
87230 0.7245667
87240 0.7232136
87250 0.7217911
87260 0.7122429
87270 0.7214789
87280 0.717481
87290 0.7182993
87300 0.7185618
87310 0.7314187
87320 0.7246353
87330 0.7206709
87340 0.714127
87350 0.7155738
87360 0.7086116
87370 0.7123574
87380 0.7153634
87390 0.7276495
87400 0.72224
87410 0.7289792
87420 0.7284765
87430 0.7221528
87440 0.7299628
87450 0.7162446
87460 0.7130138
87470 0.7103176
87480 0.7071121
87490 0.7095123
87500 0.717334
87510 0.724139
87520 0.7366625
87530 0.7341587
87540 0.7316393
87550 0.7332664
87560 0.7367211
87570 0.7318047
87580 0.7363641
87590 0.7348104
87600 0.7260967
87610 0.7156456
87620 0.7227272
87630 0.7170137
87640 0.7133175
87650 0.7223474
87660 0.7269377
87670 0.7430683
87680 0.7367252
87690 0.7306315
87700 0.7429491
87710 0.7385176
87720 0.7392282
87730 0.7389241
87740 0.7257913
87750 0.7357315
87760 0.7338504
87770 0.7285511
87780 0.7335253
87790 0.7383965
87800 0.7359492
87810 0.746673
87820 0.754371
87830 0.7343612
87840 0.7440311
87850 0.732043
87860 0.7275736
87870 0.728534
87880 0.7240464
87890 0.7271527
87900 0.7406533
87910 0.727196
87920 0.7199654
87930 0.7268748
87940 0.7284107
87950 0.7398517
87960 0.7269638
87970 0.7373945
87980 0.7356052
87990 0.7286558
88000 0.7173448
88010 0.727348
88020 0.7308263
88030 0.7251431
88040 0.7224052
88050 0.7314476
88060 0.7363812
88070 0.73039
88080 0.736393
88090 0.7337337
88100 0.727575
88110 0.7523819
88120 0.7321334
88130 0.7349086
88140 0.7266046
88150 0.7369572
88160 0.7311321
88170 0.7422102
88180 0.7296433
88190 0.7201378
88200 0.7222701
88210 0.7408422
88220 0.7332373
88230 0.7203439
88240 0.722683
88250 0.7257648
88260 0.714819
88270 0.7251974
88280 0.7348014
88290 0.7288284
88300 0.7303441
88310 0.7261616
88320 0.7374061
88330 0.737587
88340 0.7383236
88350 0.7428387
88360 0.7308308
88370 0.7304499
88380 0.7214943
88390 0.7205247
88400 0.7306255
88410 0.728134
88420 0.7210881
88430 0.7278707
88440 0.7170818
88450 0.7202107
88460 0.7277426
88470 0.7443495
88480 0.738489
88490 0.7488179
88500 0.738438
88510 0.7382066
88520 0.7412239
88530 0.7411381
88540 0.7400274
88550 0.733937
88560 0.7350655
88570 0.7284655
88580 0.7315928
88590 0.7324342
88600 0.731301
88610 0.7334167
88620 0.7323461
88630 0.7189918
88640 0.7213065
88650 0.7315238
88660 0.7228979
88670 0.7281885
88680 0.7225212
88690 0.7150791
88700 0.7215406
88710 0.7147276
88720 0.7224691
88730 0.7118734
88740 0.7105646
88750 0.7205664
88760 0.7215088
88770 0.7208461
88780 0.7076326
88790 0.7116083
88800 0.7150506
88810 0.7077255
88820 0.7222489
88830 0.7126464
88840 0.7150705
88850 0.7195269
88860 0.7279767
88870 0.723515
88880 0.7235984
88890 0.7165037
88900 0.7179883
88910 0.7161888
88920 0.7158324
88930 0.7352445
88940 0.731162
88950 0.7287722
88960 0.7340565
88970 0.7449424
88980 0.738633
88990 0.7411239
89000 0.7368956
89010 0.7417164
89020 0.7427396
89030 0.7493737
89040 0.7462492
89050 0.7455028
89060 0.7352107
89070 0.7434113
89080 0.7415621
89090 0.7528206
89100 0.7620767
89110 0.7660052
89120 0.7518438
89130 0.7420437
89140 0.7425781
89150 0.7492097
89160 0.7437166
89170 0.741268
89180 0.7454985
89190 0.7411707
89200 0.7533818
89210 0.7373275
89220 0.7552938
89230 0.7604284
89240 0.7506417
89250 0.7448196
89260 0.7472523
89270 0.7392529
89280 0.7261
89290 0.7359326
89300 0.728404
89310 0.7283029
89320 0.7255297
89330 0.7206822
89340 0.7232028
89350 0.7161044
89360 0.7117076
89370 0.7047843
89380 0.6995367
89390 0.7115344
89400 0.7147676
89410 0.7235625
89420 0.7338073
89430 0.7237467
89440 0.7267725
89450 0.7323475
89460 0.7333297
89470 0.7290823
89480 0.7210702
89490 0.7198935
89500 0.7159229
89510 0.719746
89520 0.7172793
89530 0.7279467
89540 0.7208661
89550 0.7254607
89560 0.7308893
89570 0.7204399
89580 0.7392697
89590 0.7351453
89600 0.7310951
89610 0.7269307
89620 0.7305958
89630 0.727657
89640 0.7119176
89650 0.727391
89660 0.7249343
89670 0.7398161
89680 0.7283382
89690 0.7231599
89700 0.7146599
89710 0.7099388
89720 0.7195873
89730 0.7194223
89740 0.72166
89750 0.721515
89760 0.7282209
89770 0.7320352
89780 0.7380153
89790 0.7354038
89800 0.7434047
89810 0.7381589
89820 0.7352051
89830 0.7358079
89840 0.7349012
89850 0.7301625
89860 0.7260858
89870 0.7202097
89880 0.7175186
89890 0.7347796
89900 0.7416461
89910 0.7274484
89920 0.7281183
89930 0.7309946
89940 0.7240294
89950 0.7272778
89960 0.7201365
89970 0.7092916
89980 0.7188441
89990 0.7231175
90000 0.7097144
90010 0.7174274
90020 0.7201644
90030 0.727123
90040 0.7266166
90050 0.7216966
90060 0.7345454
90070 0.7261409
90080 0.717761
90090 0.727393
90100 0.7174453
90110 0.7247241
90120 0.7260963
90130 0.7113484
90140 0.7233338
90150 0.7159277
90160 0.7260007
90170 0.7293473
90180 0.7237034
90190 0.7196339
90200 0.715947
90210 0.7290827
90220 0.7359093
90230 0.7363197
90240 0.7291572
90250 0.7354014
90260 0.7295271
90270 0.7380286
90280 0.7274806
90290 0.7238196
90300 0.724593
90310 0.7395625
90320 0.7369006
90330 0.7414374
90340 0.7293334
90350 0.7285884
90360 0.727227
90370 0.7427916
90380 0.7270582
90390 0.7385005
90400 0.7331569
90410 0.7261805
90420 0.7400419
90430 0.7497563
90440 0.751143
90450 0.749549
90460 0.7524204
90470 0.7484763
90480 0.7453711
90490 0.7404895
90500 0.7291638
90510 0.732961
90520 0.742677
90530 0.7505155
90540 0.7445952
90550 0.755707
90560 0.7409591
90570 0.729498
90580 0.7352747
90590 0.7295707
90600 0.7258927
90610 0.7314124
90620 0.7346358
90630 0.7466977
90640 0.744489
90650 0.7407965
90660 0.7269528
90670 0.7214577
90680 0.7249998
90690 0.7278873
90700 0.7256775
90710 0.7219063
90720 0.7206693
90730 0.717271
90740 0.7197831
90750 0.7171281
90760 0.7211151
90770 0.7272453
90780 0.7277535
90790 0.7138391
90800 0.7147888
90810 0.7097922
90820 0.7119409
90830 0.7093914
90840 0.7088662
90850 0.7138621
90860 0.7174529
90870 0.72454
90880 0.7305284
90890 0.7289822
90900 0.7355615
90910 0.7353768
90920 0.7296498
90930 0.7302498
90940 0.7247255
90950 0.7389581
90960 0.7434779
90970 0.7436855
90980 0.7448251
90990 0.7426831
91000 0.7571676
91010 0.7380711
91020 0.7341375
91030 0.7288927
91040 0.7229792
91050 0.7246599
91060 0.7236197
91070 0.725082
91080 0.7306941
91090 0.7340415
91100 0.7184903
91110 0.7246466
91120 0.7186488
91130 0.7134852
91140 0.7308619
91150 0.725832
91160 0.7235076
91170 0.7182007
91180 0.7245764
91190 0.7355809
91200 0.7233846
91210 0.7252606
91220 0.7337981
91230 0.7207502
91240 0.7360913
91250 0.7432352
91260 0.7226225
91270 0.7229227
91280 0.732239
91290 0.7329916
91300 0.7187479
91310 0.7193219
91320 0.7219204
91330 0.7405161
91340 0.7134447
91350 0.7119183
91360 0.7175223
91370 0.7196581
91380 0.7222494
91390 0.7147489
91400 0.7128826
91410 0.7191821
91420 0.7259804
91430 0.7133805
91440 0.7074778
91450 0.7057678
91460 0.6986242
91470 0.7119156
91480 0.7126091
91490 0.7216979
91500 0.7213375
91510 0.7286054
91520 0.7091651
91530 0.7146545
91540 0.7165261
91550 0.7140983
91560 0.7080861
91570 0.7123335
91580 0.7080438
91590 0.7176099
91600 0.7204187
91610 0.7130417
91620 0.7242156
91630 0.7240714
91640 0.7225009
91650 0.7250936
91660 0.7232396
91670 0.7181638
91680 0.72212
91690 0.7218333
91700 0.7123906
91710 0.722611
91720 0.7308054
91730 0.7241879
91740 0.7133346
91750 0.7209547
91760 0.729102
91770 0.7380915
91780 0.7310017
91790 0.7242308
91800 0.740407
91810 0.7367588
91820 0.7387918
91830 0.7301621
91840 0.7374817
91850 0.7450764
91860 0.7400963
91870 0.7479197
91880 0.7414401
91890 0.7357474
91900 0.739791
91910 0.7515018
91920 0.7428162
91930 0.7433481
91940 0.7307858
91950 0.7340014
91960 0.7224575
91970 0.730143
91980 0.7280697
91990 0.720636
92000 0.722357
92010 0.7182395
92020 0.711752
92030 0.7126713
92040 0.7266992
92050 0.7176583
92060 0.7272879
92070 0.727097
92080 0.7266971
92090 0.7248625
92100 0.7338456
92110 0.7349266
92120 0.7360919
92130 0.7334775
92140 0.7396254
92150 0.7288765
92160 0.7250679
92170 0.7187672
92180 0.7314893
92190 0.7286227
92200 0.719892
92210 0.7331565
92220 0.7431403
92230 0.7398288
92240 0.7293347
92250 0.738958
92260 0.7337332
92270 0.7290176
92280 0.7100449
92290 0.7182819
92300 0.7230628
92310 0.7186769
92320 0.7237465
92330 0.7335646
92340 0.7301555
92350 0.7247669
92360 0.7218848
92370 0.7190632
92380 0.734764
92390 0.7281669
92400 0.7351019
92410 0.7293497
92420 0.7320778
92430 0.7322559
92440 0.741204
92450 0.7336572
92460 0.7285745
92470 0.7361073
92480 0.7326534
92490 0.7343542
92500 0.7423462
92510 0.7341835
92520 0.7213177
92530 0.7318639
92540 0.7386139
92550 0.7380814
92560 0.7418953
92570 0.7405201
92580 0.7246724
92590 0.7401031
92600 0.7272242
92610 0.7214277
92620 0.7241572
92630 0.7327737
92640 0.7282758
92650 0.7260355
92660 0.7340755
92670 0.7208654
92680 0.7187409
92690 0.7308804
92700 0.7251208
92710 0.726903
92720 0.7264926
92730 0.72657
92740 0.7485741
92750 0.7334362
92760 0.7372578
92770 0.7475266
92780 0.7450202
92790 0.7462655
92800 0.7380915
92810 0.7397143
92820 0.736085
92830 0.7448454
92840 0.7379825
92850 0.7481244
92860 0.7536157
92870 0.7515176
92880 0.7365109
92890 0.7385793
92900 0.7388893
92910 0.7430241
92920 0.7477441
92930 0.7430674
92940 0.7518237
92950 0.749116
92960 0.7580062
92970 0.7525727
92980 0.7650447
92990 0.7670183
93000 0.7570695
93010 0.7627466
93020 0.766703
93030 0.7659829
93040 0.7577012
93050 0.7520406
93060 0.7420075
93070 0.7380524
93080 0.7433345
93090 0.7417898
93100 0.7439175
93110 0.7363372
93120 0.7369238
93130 0.7317778
93140 0.7382202
93150 0.7297115
93160 0.7257715
93170 0.7195514
93180 0.7198601
93190 0.725314
93200 0.7177528
93210 0.7096746
93220 0.7044982
93230 0.7154515
93240 0.7193294
93250 0.7201811
93260 0.7351924
93270 0.7159756
93280 0.7189429
93290 0.730975
93300 0.7224671
93310 0.7295285
93320 0.7297955
93330 0.7217001
93340 0.7172375
93350 0.7312479
93360 0.731763
93370 0.7444935
93380 0.7366066
93390 0.7282155
93400 0.7354205
93410 0.7208765
93420 0.7307093
93430 0.7250674
93440 0.7324898
93450 0.7294226
93460 0.7233715
93470 0.7290969
93480 0.7275453
93490 0.7207622
93500 0.721096
93510 0.7202047
93520 0.7162175
93530 0.7247295
93540 0.7208151
93550 0.7249221
93560 0.7378257
93570 0.7295125
93580 0.7281138
93590 0.7275848
93600 0.7436365
93610 0.7436336
93620 0.7309623
93630 0.741106
93640 0.748378
93650 0.7359044
93660 0.7339925
93670 0.7285679
93680 0.7345052
93690 0.7343462
93700 0.7434186
93710 0.7283931
93720 0.7390336
93730 0.7300216
93740 0.7291559
93750 0.719434
93760 0.7199103
93770 0.7142319
93780 0.7198498
93790 0.7155201
93800 0.7145297
93810 0.7164512
93820 0.7291477
93830 0.7389762
93840 0.72172
93850 0.7263323
93860 0.7138147
93870 0.7142042
93880 0.7202522
93890 0.7043011
93900 0.727451
93910 0.7153612
93920 0.7260379
93930 0.7204435
93940 0.719587
93950 0.7189609
93960 0.7139506
93970 0.7117321
93980 0.7067375
93990 0.7212173
94000 0.7227699
94010 0.7184923
94020 0.7210324
94030 0.719995
94040 0.7176865
94050 0.7221735
94060 0.7136244
94070 0.7145688
94080 0.7139135
94090 0.7172967
94100 0.7028553
94110 0.7100884
94120 0.7087412
94130 0.7034475
94140 0.7015447
94150 0.7083541
94160 0.7110851
94170 0.7066028
94180 0.7087947
94190 0.7136007
94200 0.7266685
94210 0.7207096
94220 0.7092466
94230 0.7098095
94240 0.7061075
94250 0.7123168
94260 0.7195793
94270 0.7252017
94280 0.7227435
94290 0.7227492
94300 0.7208503
94310 0.7307376
94320 0.7501007
94330 0.7294309
94340 0.7368553
94350 0.7240914
94360 0.7287701
94370 0.7407683
94380 0.7259201
94390 0.7264568
94400 0.7135343
94410 0.7180208
94420 0.7055034
94430 0.7020403
94440 0.718695
94450 0.7201023
94460 0.7234478
94470 0.7251114
94480 0.729072
94490 0.7263459
94500 0.7218765
94510 0.7138867
94520 0.7268125
94530 0.7347204
94540 0.7346035
94550 0.7203099
94560 0.7351288
94570 0.7231542
94580 0.7307789
94590 0.7364982
94600 0.7283126
94610 0.7401981
94620 0.7240049
94630 0.7285113
94640 0.7170181
94650 0.717049
94660 0.7188451
94670 0.722289
94680 0.7183351
94690 0.7118028
94700 0.7204754
94710 0.708589
94720 0.7142822
94730 0.719615
94740 0.7045757
94750 0.70602
94760 0.7077577
94770 0.7114205
94780 0.7077652
94790 0.7184091
94800 0.7175339
94810 0.7194512
94820 0.7153834
94830 0.7149237
94840 0.7189428
94850 0.7198626
94860 0.7073846
94870 0.7178409
94880 0.725379
94890 0.7224444
94900 0.7184652
94910 0.7193116
94920 0.7228598
94930 0.724408
94940 0.7248754
94950 0.7255287
94960 0.7221268
94970 0.7326256
94980 0.7263352
94990 0.7248163
95000 0.7189299
95010 0.7198145
95020 0.7243794
95030 0.7321751
95040 0.7289756
95050 0.7286422
95060 0.7385494
95070 0.7403221
95080 0.7365599
95090 0.7472692
95100 0.7344738
95110 0.7217224
95120 0.7397591
95130 0.7363307
95140 0.7408307
95150 0.7502431
95160 0.7421551
95170 0.7419053
95180 0.7363085
95190 0.7378508
95200 0.7353837
95210 0.7438802
95220 0.7349498
95230 0.7370455
95240 0.7290208
95250 0.7229404
95260 0.712048
95270 0.7258635
95280 0.7296855
95290 0.7289575
95300 0.7260588
95310 0.7464266
95320 0.7335097
95330 0.7341805
95340 0.7439754
95350 0.7334872
95360 0.7345958
95370 0.7313164
95380 0.7361657
95390 0.7373034
95400 0.7290677
95410 0.7186044
95420 0.7260115
95430 0.7211855
95440 0.7278034
95450 0.7291213
95460 0.7316917
95470 0.7236814
95480 0.7113575
95490 0.7124796
95500 0.7157141
95510 0.7127283
95520 0.7269163
95530 0.7286403
95540 0.7280584
95550 0.7260749
95560 0.7359991
95570 0.7409885
95580 0.735009
95590 0.7489685
95600 0.7409148
95610 0.7458832
95620 0.7366324
95630 0.7287777
95640 0.7307975
95650 0.7334387
95660 0.7280254
95670 0.7258874
95680 0.7322389
95690 0.7226765
95700 0.7214484
95710 0.7268031
95720 0.7272811
95730 0.7109777
95740 0.715438
95750 0.7289415
95760 0.7243814
95770 0.7138437
95780 0.7200257
95790 0.7357468
95800 0.7466867
95810 0.7487541
95820 0.7430655
95830 0.7374875
95840 0.7325815
95850 0.7268845
95860 0.728312
95870 0.7178677
95880 0.7324479
95890 0.7291032
95900 0.7366335
95910 0.7178416
95920 0.7251924
95930 0.7273211
95940 0.7204881
95950 0.7318963
95960 0.7313024
95970 0.7216424
95980 0.7166086
95990 0.7234572
96000 0.724002
96010 0.7141507
96020 0.7179976
96030 0.7188756
96040 0.7140453
96050 0.7109619
96060 0.7142822
96070 0.7223786
96080 0.7257223
96090 0.7100387
96100 0.7207913
96110 0.720576
96120 0.7372877
96130 0.7284099
96140 0.7383127
96150 0.7388668
96160 0.7402697
96170 0.7438348
96180 0.7308037
96190 0.7369408
96200 0.7469337
96210 0.731762
96220 0.7315089
96230 0.7310622
96240 0.7141812
96250 0.7244058
96260 0.7254513
96270 0.7181976
96280 0.7239146
96290 0.7227069
96300 0.7311962
96310 0.7350475
96320 0.7332141
96330 0.7419084
96340 0.7411996
96350 0.7362661
96360 0.7238665
96370 0.728031
96380 0.7235153
96390 0.7270107
96400 0.7362962
96410 0.7130333
96420 0.7294379
96430 0.7258012
96440 0.7271351
96450 0.7217043
96460 0.7375482
96470 0.7265085
96480 0.7264718
96490 0.7217363
96500 0.7303568
96510 0.7203113
96520 0.734161
96530 0.7206589
96540 0.72706
96550 0.7141487
96560 0.714408
96570 0.7113456
96580 0.7308324
96590 0.7341476
96600 0.7158521
96610 0.7303615
96620 0.7150657
96630 0.7222919
96640 0.7227426
96650 0.7254385
96660 0.7329006
96670 0.7332677
96680 0.7273148
96690 0.7362459
96700 0.738281
96710 0.7478307
96720 0.7481326
96730 0.7454159
96740 0.7375984
96750 0.7404624
96760 0.7369122
96770 0.7308726
96780 0.7347684
96790 0.7260026
96800 0.7385699
96810 0.7362458
96820 0.7352818
96830 0.7402349
96840 0.7366011
96850 0.7340766
96860 0.7320974
96870 0.7443278
96880 0.7453012
96890 0.7280559
96900 0.7294496
96910 0.7249939
96920 0.7237772
96930 0.7300099
96940 0.7332852
96950 0.7405245
96960 0.7454675
96970 0.7481426
96980 0.7498684
96990 0.7512842
97000 0.755178
97010 0.7454981
97020 0.7612302
97030 0.7508097
97040 0.7469277
97050 0.7572428
97060 0.7471634
97070 0.7385663
97080 0.7418471
97090 0.7512786
97100 0.7452449
97110 0.7456072
97120 0.7418487
97130 0.7491814
97140 0.7380227
97150 0.7403029
97160 0.7353833
97170 0.7341547
97180 0.7415344
97190 0.7450449
97200 0.7533499
97210 0.7448453
97220 0.7308255
97230 0.7352038
97240 0.7394505
97250 0.7481259
97260 0.749486
97270 0.7530355
97280 0.7457335
97290 0.7448568
97300 0.745138
97310 0.7418955
97320 0.7295483
97330 0.7427461
97340 0.7300032
97350 0.7246712
97360 0.720014
97370 0.7234165
97380 0.7312249
97390 0.7357696
97400 0.7410083
97410 0.7407035
97420 0.7453113
97430 0.7461515
97440 0.7407055
97450 0.7375356
97460 0.7337438
97470 0.7386066
97480 0.7325346
97490 0.7368203
97500 0.7296786
97510 0.7325577
97520 0.7229521
97530 0.7377284
97540 0.7349951
97550 0.7379144
97560 0.7376863
97570 0.7330416
97580 0.7222762
97590 0.7233471
97600 0.733308
97610 0.7362144
97620 0.7241188
97630 0.7148113
97640 0.7255408
97650 0.72436
97660 0.7316692
97670 0.7300131
97680 0.7282444
97690 0.7398602
97700 0.7507862
97710 0.7415466
97720 0.7457339
97730 0.7492202
97740 0.7574906
97750 0.7529905
97760 0.7557945
97770 0.7371725
97780 0.7384427
97790 0.7374712
97800 0.7378464
97810 0.7346266
97820 0.7538077
97830 0.7459461
97840 0.7417047
97850 0.7386848
97860 0.7408397
97870 0.7449529
97880 0.7402225
97890 0.7431909
97900 0.7382727
97910 0.7386186
97920 0.7273976
97930 0.7371876
97940 0.7366431
97950 0.7469755
97960 0.7347872
97970 0.7348597
97980 0.7397637
97990 0.744056
98000 0.7427156
98010 0.7295412
98020 0.7427062
98030 0.7429956
98040 0.7440349
98050 0.7324978
98060 0.7313054
98070 0.7407753
98080 0.7418421
98090 0.7268386
98100 0.7307531
98110 0.7318251
98120 0.7181906
98130 0.7272351
98140 0.7309747
98150 0.7262045
98160 0.7192087
98170 0.7303355
98180 0.7274021
98190 0.714078
98200 0.7343531
98210 0.7342981
98220 0.7192494
98230 0.7161439
98240 0.7082996
98250 0.7164271
98260 0.7242783
98270 0.7123276
98280 0.7128238
98290 0.7089628
98300 0.7081489
98310 0.7040637
98320 0.7107441
98330 0.7190428
98340 0.7180005
98350 0.7209105
98360 0.7166513
98370 0.7084603
98380 0.7107964
98390 0.7157947
98400 0.7242138
98410 0.7160593
98420 0.7198873
98430 0.7094862
98440 0.7200099
98450 0.7127785
98460 0.7291093
98470 0.7059974
98480 0.7123631
98490 0.7108359
98500 0.7148394
98510 0.7144449
98520 0.7258531
98530 0.7367057
98540 0.7353173
98550 0.7496908
98560 0.7510615
98570 0.756522
98580 0.7447219
98590 0.7464458
98600 0.7620597
98610 0.7678154
98620 0.7649136
98630 0.7543974
98640 0.7501513
98650 0.7539872
98660 0.7593802
98670 0.7552683
98680 0.7518606
98690 0.7508422
98700 0.7413966
98710 0.7621595
98720 0.7699982
98730 0.7619482
98740 0.7548904
98750 0.7551147
98760 0.7599763
98770 0.7566558
98780 0.7555664
98790 0.7646372
98800 0.7534479
98810 0.7601314
98820 0.7585403
98830 0.7542226
98840 0.7619047
98850 0.746528
98860 0.740558
98870 0.7405598
98880 0.7367291
98890 0.7420772
98900 0.7433301
98910 0.7452008
98920 0.7495337
98930 0.7510354
98940 0.7481352
98950 0.7433284
98960 0.7419215
98970 0.7427917
98980 0.7441827
98990 0.7425022
99000 0.7477101
99010 0.7483877
99020 0.7422367
99030 0.7498977
99040 0.7516397
99050 0.7463531
99060 0.7394888
99070 0.742493
99080 0.7418219
99090 0.7463777
99100 0.7466882
99110 0.764697
99120 0.7692785
99130 0.7573911
99140 0.7641847
99150 0.7662907
99160 0.7661685
99170 0.7612841
99180 0.7616862
99190 0.761516
99200 0.7570252
99210 0.7440924
99220 0.738994
99230 0.7396647
99240 0.7332314
99250 0.7245007
99260 0.7345421
99270 0.7412601
99280 0.7512863
99290 0.7698858
99300 0.76151
99310 0.7620952
99320 0.7617109
99330 0.7571432
99340 0.7465025
99350 0.7568343
99360 0.7485219
99370 0.754037
99380 0.7492376
99390 0.735459
99400 0.736645
99410 0.7315603
99420 0.7379127
99430 0.7331535
99440 0.7473866
99450 0.7485379
99460 0.734597
99470 0.7420121
99480 0.7483678
99490 0.74502
99500 0.731984
99510 0.7370731
99520 0.7285873
99530 0.7388947
99540 0.7419102
99550 0.7382806
99560 0.7270024
99570 0.7378315
99580 0.7458618
99590 0.7604447
99600 0.7409234
99610 0.7494862
99620 0.7584327
99630 0.7625796
99640 0.736437
99650 0.7431633
99660 0.7411684
99670 0.7403748
99680 0.7420602
99690 0.7422541
99700 0.7388179
99710 0.7378911
99720 0.7356428
99730 0.7370933
99740 0.7304047
99750 0.7466366
99760 0.7456226
99770 0.7497085
99780 0.7397046
99790 0.7512252
99800 0.7470044
99810 0.7494324
99820 0.7455355
99830 0.7522023
99840 0.7513918
99850 0.7383976
99860 0.7378228
99870 0.751669
99880 0.7540907
99890 0.749711
99900 0.7429008
99910 0.732679
99920 0.7294477
99930 0.7340735
99940 0.7322657
99950 0.7418852
99960 0.7325875
99970 0.7331936
99980 0.7369415
99990 0.7378412
100000 0.7286047
100010 0.7203473
100020 0.7241705
100030 0.7104544
100040 0.7313197
100050 0.7338939
100060 0.7348456
100070 0.7472286
100080 0.7380325
100090 0.7357541
100100 0.7409435
100110 0.7343922
100120 0.7497825
100130 0.750773
100140 0.7446685
100150 0.7584593
100160 0.7558915
100170 0.7504222
100180 0.7462744
100190 0.7429225
100200 0.7428327
100210 0.746429
100220 0.741873
100230 0.7482938
100240 0.7543834
100250 0.7451145
100260 0.7557574
100270 0.7512859
100280 0.7448873
100290 0.7560855
100300 0.7552356
100310 0.7703896
100320 0.7570206
100330 0.7480462
100340 0.7599212
100350 0.7489969
100360 0.741879
100370 0.7466221
100380 0.7435284
100390 0.7501085
100400 0.7428228
100410 0.7330853
100420 0.7290693
100430 0.7366242
100440 0.7299199
100450 0.7385634
100460 0.7506875
100470 0.7479991
100480 0.7441696
100490 0.7514881
100500 0.7500069
100510 0.7581763
100520 0.75758
100530 0.7597798
100540 0.7538013
100550 0.7643514
100560 0.7605372
100570 0.7575352
100580 0.7638576
100590 0.7436518
100600 0.7537354
100610 0.7534342
100620 0.7565489
100630 0.7544248
100640 0.7541824
100650 0.7581167
100660 0.7588484
100670 0.756623
100680 0.7595361
100690 0.7561627
100700 0.7472108
100710 0.7534441
100720 0.7496634
100730 0.7504278
100740 0.753601
100750 0.7584447
100760 0.7676933
100770 0.7742501
100780 0.7711871
100790 0.7736922
100800 0.766546
100810 0.7630869
100820 0.7591488
100830 0.7630281
100840 0.7591435
100850 0.7690453
100860 0.7668133
100870 0.7564629
100880 0.7644384
100890 0.7622271
100900 0.7566214
100910 0.7490299
100920 0.7503662
100930 0.7591828
100940 0.7484817
100950 0.7488928
100960 0.7461925
100970 0.7383314
100980 0.7247316
100990 0.7264941
101000 0.7235663
101010 0.7289747
101020 0.7338139
101030 0.7355816
101040 0.7467453
101050 0.7348582
101060 0.7417172
101070 0.7459722
101080 0.7469568
101090 0.7376949
101100 0.7411484
101110 0.7371399
101120 0.7300239
101130 0.7255857
101140 0.7230259
101150 0.7301928
101160 0.725624
101170 0.731773
101180 0.7400805
101190 0.7375835
101200 0.7356794
101210 0.7184374
101220 0.7317289
101230 0.7327145
101240 0.7320105
101250 0.7438045
101260 0.7315313
101270 0.747777
101280 0.748271
101290 0.7539097
101300 0.7558582
101310 0.7567153
101320 0.7599534
101330 0.7591397
101340 0.7675995
101350 0.7544022
101360 0.7496328
101370 0.7518781
101380 0.7497177
101390 0.7578308
101400 0.761595
101410 0.7550728
101420 0.7438229
101430 0.7435015
101440 0.7465023
101450 0.7403706
101460 0.7470949
101470 0.7399595
101480 0.7415333
101490 0.7359552
101500 0.7429166
101510 0.7403529
101520 0.7345023
101530 0.7290885
101540 0.7332571
101550 0.7220745
101560 0.7259998
101570 0.7299497
101580 0.7427264
101590 0.7498424
101600 0.7478111
101610 0.7350923
101620 0.7290598
101630 0.7188519
101640 0.7241063
101650 0.7307107
101660 0.7167096
101670 0.7309929
101680 0.7182989
101690 0.7334387
101700 0.7281227
101710 0.7384322
101720 0.7304496
101730 0.740517
101740 0.7407713
101750 0.7363605
101760 0.7407354
101770 0.7365268
101780 0.7465915
101790 0.7447064
101800 0.7450512
101810 0.7469573
101820 0.7493272
101830 0.7581714
101840 0.7657858
101850 0.7687819
101860 0.7667536
101870 0.7530698
101880 0.7488427
101890 0.7453154
101900 0.7471598
101910 0.7414653
101920 0.7525879
101930 0.7454854
101940 0.7526667
101950 0.74797
101960 0.7490681
101970 0.7509103
101980 0.7465271
101990 0.7322177
102000 0.7349774
102010 0.7455932
102020 0.7378586
102030 0.754485
102040 0.7597687
102050 0.7667652
102060 0.7615839
102070 0.7551684
102080 0.76003
102090 0.7650015
102100 0.7602151
102110 0.7583814
102120 0.7740991
102130 0.7703076
102140 0.7575695
102150 0.7661104
102160 0.7649641
102170 0.7676553
102180 0.7664339
102190 0.7715636
102200 0.7654321
102210 0.7714847
102220 0.7667591
102230 0.7612029
102240 0.7657915
102250 0.7724846
102260 0.7731649
102270 0.765798
102280 0.7720688
102290 0.7710344
102300 0.7722734
102310 0.7735844
102320 0.7663537
102330 0.7688584
102340 0.7760182
102350 0.770133
102360 0.7694749
102370 0.7621075
102380 0.7604539
102390 0.7420188
102400 0.7550703
102410 0.7535965
102420 0.7653999
102430 0.7496653
102440 0.7445288
102450 0.7479014
102460 0.7378696
102470 0.7483935
102480 0.7511483
102490 0.7575617
102500 0.7579442
102510 0.7684957
102520 0.7548368
102530 0.7456313
102540 0.7541832
102550 0.7499271
102560 0.7573698
102570 0.7466946
102580 0.7575985
102590 0.7581507
102600 0.7681172
102610 0.7676818
102620 0.7589561
102630 0.7632928
102640 0.7660076
102650 0.7687355
102660 0.7680504
102670 0.7716677
102680 0.7632641
102690 0.7528383
102700 0.7594113
102710 0.7674928
102720 0.77083
102730 0.7693661
102740 0.7593766
102750 0.7655177
102760 0.7665272
102770 0.7620973
102780 0.7627633
102790 0.7419248
102800 0.750715
102810 0.751633
102820 0.732883
102830 0.7434317
102840 0.7437852
102850 0.7469893
102860 0.7461115
102870 0.7463142
102880 0.750019
102890 0.7434008
102900 0.7442257
102910 0.7332683
102920 0.7483894
102930 0.752021
102940 0.7496831
102950 0.7452483
102960 0.7510769
102970 0.7473634
102980 0.7656103
102990 0.7484655
103000 0.7521881
103010 0.7456641
103020 0.7400663
103030 0.7519608
103040 0.738419
103050 0.7415996
103060 0.7549677
103070 0.7467498
103080 0.771193
103090 0.7584894
103100 0.7633201
103110 0.7607627
103120 0.7604781
103130 0.7527419
103140 0.7604848
103150 0.7640592
103160 0.7531154
103170 0.7568402
103180 0.7596491
103190 0.7613244
103200 0.7451465
103210 0.7443761
103220 0.7464928
103230 0.7581724
103240 0.7557676
103250 0.7672058
103260 0.7572442
103270 0.7579492
103280 0.7605637
103290 0.7590495
103300 0.7524268
103310 0.7614354
103320 0.7639903
103330 0.7564028
103340 0.7556227
103350 0.7587268
103360 0.7628077
103370 0.7543258
103380 0.7510056
103390 0.7550082
103400 0.749207
103410 0.7470065
103420 0.7577305
103430 0.7618951
103440 0.7700705
103450 0.7724994
103460 0.7633538
103470 0.7673924
103480 0.7674761
103490 0.760638
103500 0.7561322
103510 0.751007
103520 0.7498839
103530 0.7600994
103540 0.7600778
103550 0.7607396
103560 0.7531703
103570 0.7618123
103580 0.7680709
103590 0.7625664
103600 0.7532369
103610 0.7520253
103620 0.7402326
103630 0.7438466
103640 0.7452609
103650 0.7507207
103660 0.7513418
103670 0.7423397
103680 0.7472031
103690 0.741347
103700 0.7491986
103710 0.7518827
103720 0.7517401
103730 0.7575426
103740 0.7639068
103750 0.7478845
103760 0.7380053
103770 0.7451121
103780 0.7442546
103790 0.7481714
103800 0.7547721
103810 0.7563027
103820 0.7568577
103830 0.7592274
103840 0.7677532
103850 0.7727815
103860 0.7686324
103870 0.7575985
103880 0.7560847
103890 0.7479916
103900 0.7614371
103910 0.7734107
103920 0.7654094
103930 0.7559118
103940 0.7589753
103950 0.7452389
103960 0.7471006
103970 0.7471948
103980 0.7635979
103990 0.7705604
104000 0.760209
104010 0.7608152
104020 0.7468479
104030 0.7542511
104040 0.7519
104050 0.7533743
104060 0.7669612
104070 0.7476713
104080 0.7542632
104090 0.7572794
104100 0.752549
104110 0.7657015
104120 0.7578185
104130 0.7560175
104140 0.7615002
104150 0.7627498
104160 0.7597077
104170 0.7694746
104180 0.7687105
104190 0.7572518
104200 0.7560946
104210 0.7666538
104220 0.7572881
104230 0.7564358
104240 0.7588459
104250 0.7586941
104260 0.7726851
104270 0.7780972
104280 0.7605245
104290 0.7657886
104300 0.7579877
104310 0.7582797
104320 0.7563356
104330 0.7614277
104340 0.7497281
104350 0.7702435
104360 0.7650999
104370 0.7674071
104380 0.7537476
104390 0.7527198
104400 0.7528566
104410 0.7555017
104420 0.7550672
104430 0.7495665
104440 0.7575343
104450 0.7611248
104460 0.7513521
104470 0.7593824
104480 0.7571617
104490 0.7626886
104500 0.7613324
104510 0.7607635
104520 0.7588488
104530 0.7547514
104540 0.7450768
104550 0.7518576
104560 0.7478966
104570 0.7549698
104580 0.7506019
104590 0.7588083
104600 0.7553928
104610 0.7671453
104620 0.7605571
104630 0.7606111
104640 0.7714335
104650 0.7539886
104660 0.7571065
104670 0.7554347
104680 0.7597777
104690 0.7640425
104700 0.7681081
104710 0.7585072
104720 0.7560403
104730 0.7563198
104740 0.7635472
104750 0.7543709
104760 0.7489189
104770 0.754133
104780 0.7490534
104790 0.7381843
104800 0.7383068
104810 0.7314845
104820 0.7333306
104830 0.7415627
104840 0.740229
104850 0.732771
104860 0.7354839
104870 0.7346491
104880 0.7497257
104890 0.7443559
104900 0.7518936
104910 0.7516199
104920 0.7546101
104930 0.7565322
104940 0.7653028
104950 0.7530918
104960 0.7456225
104970 0.748721
104980 0.7472777
104990 0.7525579
105000 0.7577817
105010 0.7473547
105020 0.7419136
105030 0.7444991
105040 0.7474686
105050 0.7531509
105060 0.7426148
105070 0.7457096
105080 0.7466657
105090 0.753292
105100 0.7531669
105110 0.7525206
105120 0.7492846
105130 0.7430968
105140 0.7573963
105150 0.7542938
105160 0.7513449
105170 0.7596707
105180 0.7561532
105190 0.7503617
105200 0.7475477
105210 0.7564113
105220 0.7670206
105230 0.7684155
105240 0.7634331
105250 0.7530022
105260 0.7441779
105270 0.7515468
105280 0.7525641
105290 0.7460176
105300 0.7565015
105310 0.7615822
105320 0.7641197
105330 0.7597615
105340 0.7618233
105350 0.7650888
105360 0.766372
105370 0.7608168
105380 0.7687507
105390 0.7592689
105400 0.754109
105410 0.7555981
105420 0.7605847
105430 0.7712688
105440 0.7638189
105450 0.7677969
105460 0.7694638
105470 0.7615421
105480 0.7575704
105490 0.778212
105500 0.7727008
105510 0.7783177
105520 0.7666274
105530 0.7650679
105540 0.764568
105550 0.7600624
105560 0.7665867
105570 0.754459
105580 0.7580878
105590 0.7592345
105600 0.7523255
105610 0.7552965
105620 0.7634068
105630 0.7752246
105640 0.7800395
105650 0.762596
105660 0.7682253
105670 0.7647627
105680 0.7538404
105690 0.755972
105700 0.7684323
105710 0.7712028
105720 0.7641639
105730 0.7578905
105740 0.7605144
105750 0.7805895
105760 0.7767127
105770 0.7618386
105780 0.7731767
105790 0.7719358
105800 0.7677793
105810 0.7789382
105820 0.7834289
105830 0.7816795
105840 0.7659616
105850 0.7655631
105860 0.7641996
105870 0.7767107
105880 0.7678045
105890 0.7660844
105900 0.7692391
105910 0.7609065
105920 0.7686618
105930 0.7623835
105940 0.7572119
105950 0.7719486
105960 0.7656859
105970 0.7666006
105980 0.7689728
105990 0.7622536
106000 0.7604205
106010 0.756534
106020 0.7814984
106030 0.7773731
106040 0.7796633
106050 0.7834038
106060 0.786146
106070 0.7942107
106080 0.7802612
106090 0.7699845
106100 0.7738648
106110 0.7771957
106120 0.7780999
106130 0.7640908
106140 0.7781246
106150 0.7814919
106160 0.776116
106170 0.7835187
106180 0.7835542
106190 0.7703512
106200 0.773181
106210 0.776302
106220 0.7789291
106230 0.7848382
106240 0.773461
106250 0.7754325
106260 0.7798492
106270 0.7847491
106280 0.7905588
106290 0.7829814
106300 0.7858627
106310 0.7745183
106320 0.7750457
106330 0.7755967
106340 0.7640478
106350 0.7626593
106360 0.7612304
106370 0.7587267
106380 0.7577525
106390 0.7587497
106400 0.7467704
106410 0.7609017
106420 0.7621244
106430 0.7561029
106440 0.7640592
106450 0.7700213
106460 0.7735904
106470 0.7672459
106480 0.7733402
106490 0.7712058
106500 0.7639877
106510 0.7670459
106520 0.7633211
106530 0.7556964
106540 0.7524073
106550 0.7472294
106560 0.7547396
106570 0.7599247
106580 0.762859
106590 0.752064
106600 0.7617935
106610 0.7552873
106620 0.7379523
106630 0.7383556
106640 0.7460391
106650 0.7540209
106660 0.7502214
106670 0.7512037
106680 0.7575462
106690 0.7623773
106700 0.7636741
106710 0.766549
106720 0.7635867
106730 0.7645892
106740 0.7702113
106750 0.7665588
106760 0.7699187
106770 0.7716011
106780 0.7716389
106790 0.7754317
106800 0.7752644
106810 0.7748572
106820 0.760353
106830 0.7666334
106840 0.7655265
106850 0.7673419
106860 0.7732851
106870 0.7545695
106880 0.7577547
106890 0.7576323
106900 0.758821
106910 0.7626938
106920 0.7641445
106930 0.7662272
106940 0.7652544
106950 0.7699685
106960 0.7504455
106970 0.749227
106980 0.7589805
106990 0.749911
107000 0.7466674
107010 0.7583575
107020 0.7570268
107030 0.7557738
107040 0.7660475
107050 0.7537301
107060 0.7496803
107070 0.7537485
107080 0.7510076
107090 0.7471485
107100 0.7409083
107110 0.7556676
107120 0.7520334
107130 0.7644138
107140 0.7596681
107150 0.7600373
107160 0.7691735
107170 0.7604671
107180 0.754069
107190 0.7600891
107200 0.7694102
107210 0.7587935
107220 0.7478942
107230 0.7632783
107240 0.7536371
107250 0.7578276
107260 0.7517507
107270 0.7752634
107280 0.7648651
107290 0.7559674
107300 0.7631458
107310 0.761709
107320 0.7607836
107330 0.7685891
107340 0.7574288
107350 0.7606411
107360 0.7597463
107370 0.7720495
107380 0.765626
107390 0.7688787
107400 0.7655317
107410 0.7626176
107420 0.7666398
107430 0.7704217
107440 0.7808383
107450 0.7741771
107460 0.765569
107470 0.7607973
107480 0.7798142
107490 0.7827075
107500 0.7568018
107510 0.7452067
107520 0.74155
107530 0.750425
107540 0.7487579
107550 0.7595245
107560 0.7596834
107570 0.7762832
107580 0.7829538
107590 0.7825834
107600 0.7827872
107610 0.7740273
107620 0.7667418
107630 0.7632337
107640 0.7691644
107650 0.7727564
107660 0.7545484
107670 0.7593697
107680 0.7681501
107690 0.7807217
107700 0.7611459
107710 0.7762198
107720 0.7694205
107730 0.7589178
107740 0.759045
107750 0.7665608
107760 0.7551996
107770 0.7598678
107780 0.763289
107790 0.7779017
107800 0.7603891
107810 0.7375937
107820 0.7325448
107830 0.7444828
107840 0.7543597
107850 0.7527996
107860 0.7436804
107870 0.7391896
107880 0.7463409
107890 0.7472499
107900 0.7573935
107910 0.7585136
107920 0.7672298
107930 0.7639551
107940 0.7634823
107950 0.7666866
107960 0.7644567
107970 0.7560093
107980 0.7524949
107990 0.7565212
108000 0.7616696
108010 0.7667111
108020 0.7636414
108030 0.7588969
108040 0.7552102
108050 0.7728238
108060 0.7612393
108070 0.7636499
108080 0.7591259
108090 0.786164
108100 0.7658081
108110 0.769156
108120 0.7668276
108130 0.7688946
108140 0.7581229
108150 0.7527429
108160 0.7555594
108170 0.7616028
108180 0.7576702
108190 0.7661951
108200 0.7687186
108210 0.7662379
108220 0.7738792
108230 0.7739075
108240 0.7654839
108250 0.7777824
108260 0.7563425
108270 0.7532894
108280 0.7536466
108290 0.7530991
108300 0.7701657
108310 0.7673621
108320 0.7694271
108330 0.7646972
108340 0.7579038
108350 0.7774436
108360 0.7619497
108370 0.7570085
108380 0.7618861
108390 0.7538076
108400 0.7701024
108410 0.772257
108420 0.7704542
108430 0.7654129
108440 0.776585
108450 0.7761396
108460 0.7694907
108470 0.7705802
108480 0.7718604
108490 0.7883785
108500 0.7767505
108510 0.7752334
108520 0.7707526
108530 0.7629272
108540 0.7605441
108550 0.7598125
108560 0.7567304
108570 0.7612473
108580 0.7702123
108590 0.7807634
108600 0.7799047
108610 0.773063
108620 0.7820818
108630 0.7754272
108640 0.7818901
108650 0.7804825
108660 0.7735788
108670 0.7758371
108680 0.7733224
108690 0.772305
108700 0.7714319
108710 0.7710307
108720 0.7666808
108730 0.766948
108740 0.7605208
108750 0.7751853
108760 0.7738039
108770 0.7654305
108780 0.7570561
108790 0.7696358
108800 0.7535063
108810 0.7591034
108820 0.7758075
108830 0.7718018
108840 0.7775198
108850 0.7697197
108860 0.7649671
108870 0.7797893
108880 0.7795482
108890 0.7737579
108900 0.77275
108910 0.7687497
108920 0.7761487
108930 0.7718932
108940 0.7677489
108950 0.7466205
108960 0.7521723
108970 0.7606931
108980 0.7548892
108990 0.7684586
109000 0.7554731
109010 0.7671713
109020 0.7728462
109030 0.7718396
109040 0.7770337
109050 0.7623612
109060 0.7629957
109070 0.75163
109080 0.752678
109090 0.7626173
109100 0.7724611
109110 0.7667673
109120 0.7561984
109130 0.7600017
109140 0.7573377
109150 0.7641478
109160 0.774666
109170 0.7672495
109180 0.7579415
109190 0.766876
109200 0.7597927
109210 0.756081
109220 0.7559287
109230 0.7510152
109240 0.7657407
109250 0.7603483
109260 0.7532278
109270 0.7543504
109280 0.7456535
109290 0.7523879
109300 0.7502731
109310 0.7399663
109320 0.7424759
109330 0.7450185
109340 0.7474412
109350 0.7547019
109360 0.7326998
109370 0.7415877
109380 0.7463867
109390 0.7476285
109400 0.744267
109410 0.7376413
109420 0.7514534
109430 0.7436856
109440 0.7363999
109450 0.7398639
109460 0.7460366
109470 0.7457254
109480 0.7490587
109490 0.7449571
109500 0.7495422
109510 0.7377049
109520 0.7468659
109530 0.7527905
109540 0.7687178
109550 0.7677696
109560 0.7566983
109570 0.7523153
109580 0.7531995
109590 0.7663656
109600 0.7673725
109610 0.7633321
109620 0.756266
109630 0.7614085
109640 0.7576113
109650 0.7606481
109660 0.7612311
109670 0.7656876
109680 0.7556586
109690 0.7633584
109700 0.7625923
109710 0.7681754
109720 0.7566069
109730 0.7644029
109740 0.7559665
109750 0.7640035
109760 0.7595516
109770 0.7623065
109780 0.7644748
109790 0.7728904
109800 0.7717428
109810 0.7603544
109820 0.7621499
109830 0.7611089
109840 0.7675221
109850 0.7459528
109860 0.7563429
109870 0.753221
109880 0.7549204
109890 0.7611187
109900 0.7589427
109910 0.7473565
109920 0.7529369
109930 0.7563905
109940 0.7603933
109950 0.7578541
109960 0.7499138
109970 0.7527758
109980 0.756946
109990 0.7650809
110000 0.7718073
110010 0.7788101
110020 0.7709139
110030 0.7672751
110040 0.7750317
110050 0.7654408
110060 0.7548411
110070 0.7557451
110080 0.7568302
110090 0.7559443
110100 0.7577164
110110 0.7628075
110120 0.7674279
110130 0.757512
110140 0.7786352
110150 0.7776745
110160 0.7767178
110170 0.7724696
110180 0.7653269
110190 0.7804433
110200 0.7832206
110210 0.8021814
110220 0.7822606
110230 0.784008
110240 0.7696484
110250 0.7775495
110260 0.7780884
110270 0.7752871
110280 0.7770499
110290 0.7752042
110300 0.7653195
110310 0.7714891
110320 0.7818207
110330 0.7650267
110340 0.756032
110350 0.7554773
110360 0.7553974
110370 0.7609599
110380 0.7612041
110390 0.7658349
110400 0.7685998
110410 0.7830043
110420 0.7731461
110430 0.7739047
110440 0.776177
110450 0.7763416
110460 0.7730315
110470 0.7736712
110480 0.7752506
110490 0.776283
110500 0.7752871
110510 0.7773635
110520 0.7609954
110530 0.7604577
110540 0.7724789
110550 0.7752773
110560 0.7802717
110570 0.7755181
110580 0.7809498
110590 0.7701337
110600 0.7665092
110610 0.7704936
110620 0.7738103
110630 0.7766481
110640 0.773617
110650 0.7556193
110660 0.7693393
110670 0.7758592
110680 0.779383
110690 0.7864816
110700 0.7874509
110710 0.7782994
110720 0.7737836
110730 0.7729838
110740 0.7713348
110750 0.7786618
110760 0.7712145
110770 0.768113
110780 0.7709248
110790 0.7810624
110800 0.7785006
110810 0.7784565
110820 0.7711323
110830 0.7726688
110840 0.7636344
110850 0.7669421
110860 0.7794397
110870 0.7723175
110880 0.7743582
110890 0.7773234
110900 0.789461
110910 0.7753043
110920 0.7813682
110930 0.7829248
110940 0.7766488
110950 0.7683318
110960 0.7671594
110970 0.7526045
110980 0.7563779
110990 0.7454427
111000 0.7486858
111010 0.7541064
111020 0.7542768
111030 0.7557727
111040 0.753933
111050 0.7501412
111060 0.7493809
111070 0.7526554
111080 0.7627943
111090 0.7548728
111100 0.7444929
111110 0.7531539
111120 0.7634924
111130 0.7525875
111140 0.7622988
111150 0.7638115
111160 0.767115
111170 0.7549593
111180 0.7519178
111190 0.7500159
111200 0.7734672
111210 0.7635883
111220 0.7510574
111230 0.7676011
111240 0.767086
111250 0.7714109
111260 0.770533
111270 0.7746487
111280 0.7706886
111290 0.768064
111300 0.7554358
111310 0.7639936
111320 0.7588
111330 0.7561001
111340 0.7530828
111350 0.7449589
111360 0.749609
111370 0.7428298
111380 0.7480662
111390 0.738946
111400 0.7466183
111410 0.7485941
111420 0.7602825
111430 0.7542092
111440 0.7560869
111450 0.755519
111460 0.7601416
111470 0.7574537
111480 0.7573761
111490 0.7471746
111500 0.7630047
111510 0.7616537
111520 0.7570783
111530 0.752812
111540 0.7439809
111550 0.7390897
111560 0.7505919
111570 0.747463
111580 0.7435645
111590 0.7484493
111600 0.7527323
111610 0.7525966
111620 0.7514512
111630 0.7476986
111640 0.7554958
111650 0.7596287
111660 0.7595928
111670 0.7519269
111680 0.778593
111690 0.7558838
111700 0.7605929
111710 0.7590924
111720 0.7666302
111730 0.7562823
111740 0.7543093
111750 0.7556918
111760 0.7591733
111770 0.7583539
111780 0.7443959
111790 0.7472796
111800 0.7657859
111810 0.7679766
111820 0.7610046
111830 0.7775432
111840 0.7697122
111850 0.7608522
111860 0.7603449
111870 0.762042
111880 0.7566854
111890 0.7697428
111900 0.7719824
111910 0.7652739
111920 0.7721824
111930 0.7714575
111940 0.7604468
111950 0.755703
111960 0.763437
111970 0.7702601
111980 0.7691162
111990 0.7710475
112000 0.776302
112010 0.7738652
112020 0.7765813
112030 0.7746136
112040 0.7670938
112050 0.7679319
112060 0.7556429
112070 0.7746415
112080 0.7797136
112090 0.7764404
112100 0.775336
112110 0.7745603
112120 0.7781977
112130 0.7620404
112140 0.7769004
112150 0.7595155
112160 0.7684483
112170 0.7583489
112180 0.7648892
112190 0.7540982
112200 0.7592031
112210 0.7675216
112220 0.7640138
112230 0.7726506
112240 0.766485
112250 0.7659922
112260 0.7660849
112270 0.7536602
112280 0.7487105
112290 0.7517213
112300 0.7426579
112310 0.7595792
112320 0.7413906
112330 0.7401211
112340 0.7285911
112350 0.7278681
112360 0.7454286
112370 0.7419914
112380 0.7434378
112390 0.7524037
112400 0.7393054
112410 0.754097
112420 0.7647499
112430 0.7563602
112440 0.7545459
112450 0.7556884
112460 0.7608483
112470 0.7620059
112480 0.7686424
112490 0.7792058
112500 0.7654427
112510 0.7695157
112520 0.760123
112530 0.7616916
112540 0.7540497
112550 0.7508927
112560 0.7402461
112570 0.7520824
112580 0.7609639
112590 0.7589033
112600 0.7664598
112610 0.7621697
112620 0.7698104
112630 0.7520118
112640 0.7482748
112650 0.7597006
112660 0.7606994
112670 0.7618839
112680 0.7576414
112690 0.7615057
112700 0.7552305
112710 0.7656728
112720 0.7671127
112730 0.7647139
112740 0.7638442
112750 0.7599725
112760 0.7635061
112770 0.7666897
112780 0.7640026
112790 0.7678198
112800 0.7555307
112810 0.7479177
112820 0.7494119
112830 0.7539417
112840 0.7470502
112850 0.7333362
112860 0.7540227
112870 0.738359
112880 0.7523196
112890 0.754617
112900 0.7539347
112910 0.7542129
112920 0.749861
112930 0.7466331
112940 0.7331861
112950 0.7487077
112960 0.7601202
112970 0.7497926
112980 0.7522749
112990 0.7681553
113000 0.76118
113010 0.7549077
113020 0.7436464
113030 0.7505126
113040 0.7524558
113050 0.7484772
113060 0.7626281
113070 0.7462911
113080 0.7393061
113090 0.763445
113100 0.7568694
113110 0.7498555
113120 0.7495119
113130 0.744714
113140 0.7523484
113150 0.7451571
113160 0.7517507
113170 0.748147
113180 0.7582666
113190 0.7542984
113200 0.750962
113210 0.7488566
113220 0.7568478
113230 0.7389703
113240 0.7404171
113250 0.7504056
113260 0.7360497
113270 0.7364367
113280 0.7399032
113290 0.740207
113300 0.7466735
113310 0.7548137
113320 0.7454613
113330 0.7548856
113340 0.7605555
113350 0.7507262
113360 0.7427942
113370 0.7563526
113380 0.7465993
113390 0.7535244
113400 0.7480494
113410 0.7451028
113420 0.7441308
113430 0.7490462
113440 0.7473326
113450 0.7447375
113460 0.7433711
113470 0.7546536
113480 0.7457147
113490 0.7444249
113500 0.7482769
113510 0.758406
113520 0.7632099
113530 0.7517859
113540 0.7594796
113550 0.7560259
113560 0.7573568
113570 0.7556164
113580 0.7533913
113590 0.7533093
113600 0.7475533
113610 0.7604181
113620 0.7606657
113630 0.7465673
113640 0.7540745
113650 0.7596087
113660 0.745293
113670 0.7450603
113680 0.7443639
113690 0.743748
113700 0.7479335
113710 0.7409487
113720 0.74409
113730 0.7519882
113740 0.7484034
113750 0.7432892
113760 0.7493045
113770 0.7393507
113780 0.7428073
113790 0.733382
113800 0.7544712
113810 0.7474373
113820 0.7581069
113830 0.7511358
113840 0.7500836
113850 0.752354
113860 0.746861
113870 0.7580826
113880 0.7678781
113890 0.7607668
113900 0.7569526
113910 0.7600685
113920 0.7662974
113930 0.7669064
113940 0.763317
113950 0.7751331
113960 0.7600889
113970 0.7669387
113980 0.760664
113990 0.7390369
114000 0.7458099
114010 0.7486879
114020 0.7554883
114030 0.7623881
114040 0.758371
114050 0.7600234
114060 0.7714523
114070 0.7555535
114080 0.7574831
114090 0.7668598
114100 0.7619883
114110 0.7658029
114120 0.7619948
114130 0.7608137
114140 0.761261
114150 0.7605882
114160 0.7565243
114170 0.749152
114180 0.7452941
114190 0.7433423
114200 0.7366562
114210 0.7351964
114220 0.7436969
114230 0.7557088
114240 0.7579137
114250 0.7620047
114260 0.7576061
114270 0.7504758
114280 0.7508078
114290 0.7410114
114300 0.7454419
114310 0.7400672
114320 0.7350271
114330 0.7284079
114340 0.730468
114350 0.7497855
114360 0.7529405
114370 0.7459448
114380 0.7509056
114390 0.7448806
114400 0.7489336
114410 0.7578248
114420 0.757762
114430 0.7525722
114440 0.7514209
114450 0.7498152
114460 0.7369209
114470 0.7443177
114480 0.7271076
114490 0.7353316
114500 0.7367107
114510 0.7399864
114520 0.7407211
114530 0.7427219
114540 0.747769
114550 0.7446539
114560 0.7479416
114570 0.7521158
114580 0.7430633
114590 0.7552668
114600 0.7637092
114610 0.7632594
114620 0.7561289
114630 0.7457321
114640 0.7438776
114650 0.7568137
114660 0.7476132
114670 0.7524612
114680 0.7566556
114690 0.7481526
114700 0.7507515
114710 0.7476667
114720 0.7508604
114730 0.7498626
114740 0.7394982
114750 0.7427954
114760 0.7498072
114770 0.7528872
114780 0.7616254
114790 0.7616939
114800 0.7598789
114810 0.7575762
114820 0.7494491
114830 0.7427415
114840 0.7520207
114850 0.7557376
114860 0.7488886
114870 0.7430915
114880 0.7357458
114890 0.7314996
114900 0.7362626
114910 0.7526169
114920 0.7521258
114930 0.7580387
114940 0.7496865
114950 0.7496073
114960 0.7560406
114970 0.7512684
114980 0.7474269
114990 0.7391266
115000 0.7493955
115010 0.7462116
115020 0.7492
115030 0.7541825
115040 0.7636466
115050 0.7491108
115060 0.7515485
115070 0.7687952
115080 0.7581738
115090 0.7496939
115100 0.7434477
115110 0.7531353
115120 0.7571536
115130 0.7572247
115140 0.7722648
115150 0.7624463
115160 0.7612856
115170 0.7556579
115180 0.7513768
115190 0.765476
115200 0.7604361
115210 0.7517517
115220 0.7604858
115230 0.762991
115240 0.7608036
115250 0.7632593
115260 0.7437391
115270 0.7547033
115280 0.7531834
115290 0.7370563
115300 0.7478716
115310 0.7417503
115320 0.7460231
115330 0.7502254
115340 0.7499407
115350 0.7534501
115360 0.7379909
115370 0.7370296
115380 0.7378323
115390 0.7460263
115400 0.7335076
115410 0.7445807
115420 0.7343078
115430 0.7298936
115440 0.7426867
115450 0.7409838
115460 0.7352874
115470 0.7374574
115480 0.7353783
115490 0.7363018
115500 0.7336695
115510 0.7375985
115520 0.7442213
115530 0.7448174
115540 0.7443121
115550 0.7427876
115560 0.7503498
115570 0.7482452
115580 0.7425659
115590 0.7416801
115600 0.7361215
115610 0.7305699
115620 0.7368754
115630 0.7477043
115640 0.7580251
115650 0.7550578
115660 0.7526123
115670 0.7646623
115680 0.7549353
115690 0.7609915
115700 0.7530205
115710 0.7524951
115720 0.7566207
115730 0.7552949
115740 0.7654887
115750 0.7757824
115760 0.7662987
115770 0.7717062
115780 0.7625754
115790 0.7551531
115800 0.7442366
115810 0.7512668
115820 0.7562591
115830 0.7509913
115840 0.7636521
115850 0.7713962
115860 0.770911
115870 0.7686043
115880 0.7647017
115890 0.7642988
115900 0.7587444
115910 0.753471
115920 0.7537137
115930 0.7561846
115940 0.7616043
115950 0.7540442
115960 0.752626
115970 0.7539626
115980 0.7571335
115990 0.7615367
116000 0.7583529
116010 0.7618253
116020 0.7593551
116030 0.7653314
116040 0.7522683
116050 0.7547854
116060 0.7570057
116070 0.7423741
116080 0.7546248
116090 0.7538179
116100 0.7543222
116110 0.7376185
116120 0.7389253
116130 0.7574289
116140 0.7581505
116150 0.7405753
116160 0.7485927
116170 0.7608817
116180 0.7506952
116190 0.7560273
116200 0.7481673
116210 0.7558557
116220 0.7615428
116230 0.7561018
116240 0.7635618
116250 0.7703049
116260 0.7534367
116270 0.7451321
116280 0.7567204
116290 0.7540985
116300 0.760574
116310 0.7676569
116320 0.7594991
116330 0.7612488
116340 0.7605042
116350 0.768706
116360 0.7635132
116370 0.7570778
116380 0.759161
116390 0.7594386
116400 0.7558146
116410 0.7514135
116420 0.7493731
116430 0.7426975
116440 0.7492228
116450 0.7445924
116460 0.7439605
116470 0.7432383
116480 0.7416051
116490 0.7505988
116500 0.7391152
116510 0.7342973
116520 0.7366402
116530 0.7414955
116540 0.7416469
116550 0.7452382
116560 0.7416219
116570 0.7326991
116580 0.7343674
116590 0.7387488
116600 0.7323868
116610 0.7286829
116620 0.7300402
116630 0.7439587
116640 0.7303798
116650 0.7390183
116660 0.7398688
116670 0.7433988
116680 0.7371403
116690 0.751505
116700 0.7434244
116710 0.742928
116720 0.7393258
116730 0.7302477
116740 0.754656
116750 0.7528757
116760 0.766194
116770 0.7730589
116780 0.764764
116790 0.7648042
116800 0.7597843
116810 0.7740527
116820 0.7646159
116830 0.7704764
116840 0.7738736
116850 0.758826
116860 0.7517248
116870 0.7503443
116880 0.7584515
116890 0.7557196
116900 0.7468345
116910 0.7433001
116920 0.7523534
116930 0.7482146
116940 0.7408599
116950 0.7450767
116960 0.7494767
116970 0.7638999
116980 0.763229
116990 0.7606422
117000 0.7662682
117010 0.7601162
117020 0.7612951
117030 0.7599149
117040 0.741282
117050 0.7473394
117060 0.7450064
117070 0.7456465
117080 0.7371998
117090 0.739812
117100 0.7363454
117110 0.7530474
117120 0.7492598
117130 0.7471016
117140 0.7409619
117150 0.7455176
117160 0.7500356
117170 0.7491685
117180 0.7482081
117190 0.7423435
117200 0.7458099
117210 0.7475966
117220 0.7555441
117230 0.7391866
117240 0.7365497
117250 0.7373658
117260 0.7353142
117270 0.7365054
117280 0.7327303
117290 0.7247407
117300 0.732517
117310 0.7305881
117320 0.7301307
117330 0.7297482
117340 0.7233729
117350 0.7219262
117360 0.7327561
117370 0.7269689
117380 0.7328036
117390 0.7332534
117400 0.731172
117410 0.7453673
117420 0.7436652
117430 0.7493913
117440 0.7455669
117450 0.721114
117460 0.7240351
117470 0.7265275
117480 0.7302095
117490 0.7314383
117500 0.7389822
117510 0.7539005
117520 0.7552153
117530 0.7442056
117540 0.7462546
117550 0.7475484
117560 0.7542888
117570 0.7501747
117580 0.751487
117590 0.7398719
117600 0.7401777
117610 0.7478445
117620 0.7557565
117630 0.748769
117640 0.7436805
117650 0.7567859
117660 0.7636676
117670 0.7582003
117680 0.7647135
117690 0.767037
117700 0.7766163
117710 0.7651165
117720 0.7650751
117730 0.7693236
117740 0.7579886
117750 0.7609733
117760 0.7565093
117770 0.7482401
117780 0.7546118
117790 0.7478792
117800 0.7572141
117810 0.7587287
117820 0.7638678
117830 0.7571303
117840 0.7579299
117850 0.7574013
117860 0.7455509
117870 0.7499986
117880 0.7357904
117890 0.7456844
117900 0.7357897
117910 0.7399406
117920 0.7478232
117930 0.7555913
117940 0.7505582
117950 0.7518727
117960 0.7600896
117970 0.7525405
117980 0.756103
117990 0.7542238
118000 0.7463821
118010 0.7502565
118020 0.7554716
118030 0.7483506
118040 0.7430712
118050 0.7615467
118060 0.7456642
118070 0.7605825
118080 0.7572244
118090 0.7588333
118100 0.7539968
118110 0.7592158
118120 0.752383
118130 0.7552021
118140 0.7411339
118150 0.7426413
118160 0.7347014
118170 0.7438665
118180 0.7488916
118190 0.742899
118200 0.7392683
118210 0.7271814
118220 0.7307141
118230 0.7318118
118240 0.7354143
118250 0.7419494
118260 0.7514759
118270 0.7402908
118280 0.741115
118290 0.7443203
118300 0.7427174
118310 0.7355547
118320 0.7527677
118330 0.7547274
118340 0.7479455
118350 0.7404526
118360 0.7390438
118370 0.7423208
118380 0.7479223
118390 0.7544955
118400 0.7544203
118410 0.7563528
118420 0.7600396
118430 0.7561072
118440 0.7472218
118450 0.7410285
118460 0.7413387
118470 0.7436081
118480 0.7494599
118490 0.7455723
118500 0.7393118
118510 0.7371521
118520 0.7344527
118530 0.7345123
118540 0.7424105
118550 0.7393498
118560 0.7462871
118570 0.7285323
118580 0.7411377
118590 0.7365952
118600 0.7347897
118610 0.7419847
118620 0.7327567
118630 0.7363321
118640 0.7240902
118650 0.7281854
118660 0.7281746
118670 0.7205811
118680 0.739193
118690 0.7304203
118700 0.7295656
118710 0.7210223
118720 0.7258737
118730 0.7280859
118740 0.7270002
118750 0.7211843
118760 0.7205302
118770 0.7253132
118780 0.7264527
118790 0.7344317
118800 0.7347944
118810 0.7393557
118820 0.7368972
118830 0.7412667
118840 0.7407196
118850 0.7304564
118860 0.7245646
118870 0.7394863
118880 0.7291798
118890 0.7260303
118900 0.7209031
118910 0.7282717
118920 0.731574
118930 0.7175283
118940 0.7219962
118950 0.7260274
118960 0.7185843
118970 0.7124708
118980 0.6988233
118990 0.7122197
119000 0.7073761
119010 0.7208124
119020 0.7122675
119030 0.7209626
119040 0.7099734
119050 0.7045963
119060 0.7241331
119070 0.7146021
119080 0.7191113
119090 0.7242181
119100 0.7232942
119110 0.7227024
119120 0.7089111
119130 0.7209004
119140 0.7286863
119150 0.731993
119160 0.7434708
119170 0.7319798
119180 0.7205712
119190 0.7301238
119200 0.7296033
119210 0.7198868
119220 0.7314861
119230 0.7280549
119240 0.7226644
119250 0.7220606
119260 0.7262789
119270 0.7189755
119280 0.711326
119290 0.7163426
119300 0.7161925
119310 0.7136917
119320 0.7080006
119330 0.7178518
119340 0.7231134
119350 0.7342184
119360 0.7368775
119370 0.7373883
119380 0.7288834
119390 0.7371188
119400 0.7499008
119410 0.75273
119420 0.7434487
119430 0.7440565
119440 0.7468494
119450 0.736823
119460 0.7406738
119470 0.7285987
119480 0.7222716
119490 0.722692
119500 0.7214237
119510 0.7186944
119520 0.7240235
119530 0.7299427
119540 0.7324765
119550 0.7285377
119560 0.7311586
119570 0.7268703
119580 0.7276806
119590 0.7188485
119600 0.7319264
119610 0.7358911
119620 0.7249266
119630 0.7330974
119640 0.7320401
119650 0.7237222
119660 0.7380736
119670 0.7342688
119680 0.7246927
119690 0.7325757
119700 0.7220448
119710 0.7339126
119720 0.7372048
119730 0.7306623
119740 0.7132901
119750 0.7264533
119760 0.7342202
119770 0.7324693
119780 0.7220815
119790 0.7187659
119800 0.7259071
119810 0.7405621
119820 0.7497058
119830 0.7386495
119840 0.7411476
119850 0.7489518
119860 0.7571634
119870 0.7377231
119880 0.732393
119890 0.7403879
119900 0.7380671
119910 0.7540103
119920 0.7442721
119930 0.7450013
119940 0.7451862
119950 0.74358
119960 0.7338002
119970 0.7292004
119980 0.7296639
119990 0.731456
120000 0.7292312
120010 0.724407
120020 0.7339553
120030 0.7400129
120040 0.7448421
120050 0.7515992
120060 0.743097
120070 0.755268
120080 0.7435901
120090 0.7399654
120100 0.7426097
120110 0.751843
120120 0.7428246
120130 0.7477972
120140 0.7530324
120150 0.7445444
120160 0.7467769
120170 0.7446153
120180 0.7435149
120190 0.7497457
120200 0.7423148
120210 0.7466273
120220 0.7447173
120230 0.7450026
120240 0.739786
120250 0.7311813
120260 0.7368702
120270 0.7377059
120280 0.7437801
120290 0.7340093
120300 0.743609
120310 0.7364486
120320 0.7257501
120330 0.7334341
120340 0.7289371
120350 0.7192374
120360 0.7223275
120370 0.7222821
120380 0.7303079
120390 0.7410204
120400 0.7223765
120410 0.726806
120420 0.7196263
120430 0.7219618
120440 0.7340066
120450 0.7297243
120460 0.734712
120470 0.726134
120480 0.7154444
120490 0.7235026
120500 0.7183962
120510 0.7251137
120520 0.7235746
120530 0.7205712
120540 0.7231172
120550 0.7310829
120560 0.7333919
120570 0.7270734
120580 0.7358516
120590 0.7340369
120600 0.7351043
120610 0.7321192
120620 0.73529
120630 0.7415167
120640 0.732644
120650 0.7280357
120660 0.7326808
120670 0.7375453
120680 0.7170627
120690 0.733771
120700 0.7292026
120710 0.7327946
120720 0.7282367
120730 0.7344505
120740 0.7196903
120750 0.7354912
120760 0.7318888
120770 0.7366542
120780 0.7290909
120790 0.7218263
120800 0.7077639
120810 0.7062976
120820 0.7059408
120830 0.7111323
120840 0.7207017
120850 0.7110642
120860 0.7259665
120870 0.7194338
120880 0.7247738
120890 0.7238954
120900 0.719839
120910 0.7353225
120920 0.7321866
120930 0.7254209
120940 0.7236826
120950 0.7250886
120960 0.7270919
120970 0.7265137
120980 0.738744
120990 0.7289036
121000 0.7309772
121010 0.7269471
121020 0.723271
121030 0.7295298
121040 0.7301688
121050 0.722634
121060 0.7261903
121070 0.7280198
121080 0.7339367
121090 0.736242
121100 0.7345037
121110 0.7233618
121120 0.7248673
121130 0.7250842
121140 0.7302767
121150 0.7264265
121160 0.7360222
121170 0.7468629
121180 0.7356071
121190 0.7466831
121200 0.7466664
121210 0.7423989
121220 0.7232422
121230 0.7299535
121240 0.738768
121250 0.7534836
121260 0.7418957
121270 0.7451453
121280 0.7412538
121290 0.7403502
121300 0.7411164
121310 0.7484087
121320 0.7590944
121330 0.7531399
121340 0.7676172
121350 0.7599092
121360 0.7531573
121370 0.7596552
121380 0.7510751
121390 0.7612677
121400 0.7541473
121410 0.758244
121420 0.7583159
121430 0.7581699
121440 0.7613729
121450 0.7707114
121460 0.7597863
121470 0.7680466
121480 0.7688306
121490 0.7573284
121500 0.7564757
121510 0.7575229
121520 0.7555931
121530 0.741844
121540 0.7467776
121550 0.7641
121560 0.757467
121570 0.7571737
121580 0.7507233
121590 0.7603627
121600 0.7531237
121610 0.7447718
121620 0.7606656
121630 0.7553093
121640 0.7493399
121650 0.7442759
121660 0.7473788
121670 0.7475058
121680 0.7466167
121690 0.7598234
121700 0.7470652
121710 0.7522772
121720 0.7487038
121730 0.7508934
121740 0.7617907
121750 0.7488346
121760 0.7577378
121770 0.7418152
121780 0.7507058
121790 0.7479514
121800 0.7643061
121810 0.7474053
121820 0.7541857
121830 0.7525006
121840 0.7467805
121850 0.7553764
121860 0.7666088
121870 0.7702832
121880 0.7613368
121890 0.7596956
121900 0.7761579
121910 0.7829606
121920 0.7821046
121930 0.7725766
121940 0.7587495
121950 0.7699883
121960 0.7597846
121970 0.7594794
121980 0.760763
121990 0.769399
122000 0.7692509
122010 0.7840123
122020 0.7816603
122030 0.7786852
122040 0.78034
122050 0.7750227
122060 0.7667187
122070 0.7736565
122080 0.7615929
122090 0.7753119
122100 0.7736982
122110 0.7699857
122120 0.7769735
122130 0.773701
122140 0.775465
122150 0.7608607
122160 0.7646192
122170 0.7638262
122180 0.7703537
122190 0.7731981
122200 0.760904
122210 0.7703044
122220 0.7618605
122230 0.7596866
122240 0.7653746
122250 0.7670151
122260 0.757256
122270 0.7590516
122280 0.7645069
122290 0.7490883
122300 0.7621704
122310 0.7609541
122320 0.7650306
122330 0.7547156
122340 0.7614681
122350 0.7658181
122360 0.7599335
122370 0.7703264
122380 0.7651274
122390 0.7735039
122400 0.7631354
122410 0.7641398
122420 0.773061
122430 0.7548051
122440 0.7573959
122450 0.7659611
122460 0.7613356
122470 0.7634948
122480 0.7654806
122490 0.7671995
122500 0.7614295
122510 0.7695863
122520 0.7606513
122530 0.749805
122540 0.757131
122550 0.7493003
122560 0.7452234
122570 0.7470415
122580 0.7478746
122590 0.7547572
122600 0.7550274
122610 0.7600734
122620 0.7617899
122630 0.7698641
122640 0.7550243
122650 0.7622736
122660 0.7705591
122670 0.7731056
122680 0.7675322
122690 0.7688912
122700 0.7616317
122710 0.7674147
122720 0.7614872
122730 0.7583072
122740 0.7584025
122750 0.7675767
122760 0.7607755
122770 0.7561978
122780 0.7536117
122790 0.7570115
122800 0.7660785
122810 0.7614997
122820 0.7629025
122830 0.7488136
122840 0.7520796
122850 0.7515135
122860 0.763637
122870 0.7682911
122880 0.7609102
122890 0.7638935
122900 0.7683899
122910 0.7680383
122920 0.7759939
122930 0.7850991
122940 0.7745061
122950 0.7841711
122960 0.7681255
122970 0.774653
122980 0.7695365
122990 0.7513083
123000 0.7588027
123010 0.7619973
123020 0.7636529
123030 0.7775823
123040 0.7783042
123050 0.7854184
123060 0.7836127
123070 0.7796364
123080 0.7858405
123090 0.7778358
123100 0.7695018
123110 0.7644094
123120 0.7719969
123130 0.765579
123140 0.7786011
123150 0.7669707
123160 0.7704081
123170 0.7686393
123180 0.7584389
123190 0.7586538
123200 0.7545646
123210 0.7519832
123220 0.7565471
123230 0.7542067
123240 0.7590988
123250 0.7640523
123260 0.7654078
123270 0.7545699
123280 0.7624528
123290 0.7489768
123300 0.7530483
123310 0.7563943
123320 0.766591
123330 0.7588766
123340 0.7668346
123350 0.7653526
123360 0.7441904
123370 0.7426782
123380 0.7488492
123390 0.7578553
123400 0.7557483
123410 0.7601083
123420 0.7575678
123430 0.7547173
123440 0.7596205
123450 0.7533937
123460 0.7455514
123470 0.7575767
123480 0.7725871
123490 0.7584121
123500 0.7573273
123510 0.7512273
123520 0.7556422
123530 0.7585814
123540 0.7529418
123550 0.7595252
123560 0.7568913
123570 0.7559819
123580 0.756125
123590 0.7621754
123600 0.7604017
123610 0.756956
123620 0.7608172
123630 0.7627049
123640 0.7782162
123650 0.7720788
123660 0.7667379
123670 0.7601281
123680 0.7546362
123690 0.752096
123700 0.7516174
123710 0.751439
123720 0.7547066
123730 0.7498438
123740 0.7554362
123750 0.7493001
123760 0.7407389
123770 0.7486836
123780 0.7578603
123790 0.7649367
123800 0.7609052
123810 0.7468366
123820 0.7489445
123830 0.7411549
123840 0.7524547
123850 0.7436062
123860 0.7489213
123870 0.7449107
123880 0.7531374
123890 0.7423469
123900 0.7476762
123910 0.7565743
123920 0.7641707
123930 0.7629932
123940 0.7540447
123950 0.7618021
123960 0.7551695
123970 0.7725901
123980 0.7672047
123990 0.7734597
124000 0.7723425
124010 0.7772697
124020 0.7591872
124030 0.7595792
124040 0.7640272
124050 0.7665903
124060 0.7546782
124070 0.769487
124080 0.7782158
124090 0.766685
124100 0.757295
124110 0.7482482
124120 0.7593085
124130 0.7648433
124140 0.7645145
124150 0.7742208
124160 0.7715373
124170 0.7705789
124180 0.760698
124190 0.7610976
124200 0.7648967
124210 0.7647058
124220 0.7648187
124230 0.770753
124240 0.7576924
124250 0.7459614
124260 0.7611592
124270 0.7699435
124280 0.7623006
124290 0.7661551
124300 0.755152
124310 0.7626486
124320 0.7547983
124330 0.7628835
124340 0.7588851
124350 0.7579075
124360 0.7644586
124370 0.7678279
124380 0.7620548
124390 0.7494145
124400 0.7754028
124410 0.7654342
124420 0.7568953
124430 0.7641787
124440 0.7624465
124450 0.7567958
124460 0.7569608
124470 0.7412224
124480 0.741223
124490 0.7559519
124500 0.7523093
124510 0.7637059
124520 0.7637383
124530 0.7689869
124540 0.7628462
124550 0.7629164
124560 0.761982
124570 0.7614278
124580 0.7677947
124590 0.7697301
124600 0.7623606
124610 0.7590404
124620 0.7677132
124630 0.7654449
124640 0.7594336
124650 0.7597929
124660 0.7589298
124670 0.7611153
124680 0.7626277
124690 0.7493412
124700 0.755168
124710 0.7499191
124720 0.7481181
124730 0.7660547
124740 0.7590604
124750 0.7647839
124760 0.7636178
124770 0.7645518
124780 0.7731842
124790 0.7852318
124800 0.7749658
124810 0.767967
124820 0.7489135
124830 0.7598299
124840 0.7644979
124850 0.7541558
124860 0.7569062
124870 0.7587268
124880 0.7754918
124890 0.777309
124900 0.7797914
124910 0.76939
124920 0.7687305
124930 0.7645801
124940 0.7623146
124950 0.7598286
124960 0.7571743
124970 0.7548603
124980 0.7500454
124990 0.7558578
125000 0.7678648
125010 0.7703425
125020 0.7696903
125030 0.7575566
125040 0.7617727
125050 0.7635629
125060 0.7614547
125070 0.7555913
125080 0.7516897
125090 0.7570474
125100 0.7540896
125110 0.7558048
125120 0.7463181
125130 0.7540906
125140 0.7586523
125150 0.7631868
125160 0.7595739
125170 0.7654192
125180 0.7633221
125190 0.7765279
125200 0.7655349
125210 0.7529539
125220 0.7623448
125230 0.7526827
125240 0.758067
125250 0.7617337
125260 0.7735454
125270 0.7760146
125280 0.770142
125290 0.7735201
125300 0.7639645
125310 0.7503629
125320 0.7668136
125330 0.7690806
125340 0.7567307
125350 0.7590365
125360 0.7633269
125370 0.7586914
125380 0.7527049
125390 0.7548224
125400 0.7545928
125410 0.7575719
125420 0.7620147
125430 0.7554881
125440 0.7521759
125450 0.7429509
125460 0.7437416
125470 0.7354866
125480 0.7480218
125490 0.7535208
125500 0.7396775
125510 0.743868
125520 0.7555902
125530 0.7465284
125540 0.7514372
125550 0.7477595
125560 0.7559066
125570 0.7446766
125580 0.7633697
125590 0.7602093
125600 0.7520247
125610 0.7462815
125620 0.7471314
125630 0.7475222
125640 0.7565976
125650 0.7620586
125660 0.7606007
125670 0.751924
125680 0.7399507
125690 0.7436244
125700 0.7519064
125710 0.7485307
125720 0.7587277
125730 0.7524537
125740 0.7572665
125750 0.7582494
125760 0.7552556
125770 0.7542231
125780 0.7479779
125790 0.7460346
125800 0.7380606
125810 0.748831
125820 0.746226
125830 0.7573178
125840 0.7575063
125850 0.7525458
125860 0.755191
125870 0.7659497
125880 0.7641639
125890 0.7641525
125900 0.7580683
125910 0.753383
125920 0.7588471
125930 0.7511997
125940 0.7515303
125950 0.7380751
125960 0.7367972
125970 0.7315456
125980 0.7499468
125990 0.7466197
126000 0.7643984
126010 0.7714958
126020 0.7680536
126030 0.7614062
126040 0.7518931
126050 0.7567025
126060 0.7449619
126070 0.7578914
126080 0.7555792
126090 0.7590205
126100 0.7604856
126110 0.7615542
126120 0.7683613
126130 0.7771906
126140 0.7608951
126150 0.7580986
126160 0.7625417
126170 0.7628438
126180 0.7685912
126190 0.752574
126200 0.7536951
126210 0.755179
126220 0.7546821
126230 0.7617571
126240 0.7704355
126250 0.7617806
126260 0.7578365
126270 0.7740744
126280 0.7682793
126290 0.7638062
126300 0.7648039
126310 0.763315
126320 0.7636585
126330 0.7500755
126340 0.7533069
126350 0.7454592
126360 0.7518661
126370 0.7408941
126380 0.7453242
126390 0.749113
126400 0.7390609
126410 0.7364802
126420 0.7450823
126430 0.748714
126440 0.7440893
126450 0.7431745
126460 0.7446035
126470 0.7528552
126480 0.7459936
126490 0.7351844
126500 0.7418489
126510 0.7428461
126520 0.7279344
126530 0.7412738
126540 0.7404888
126550 0.7336268
126560 0.7241507
126570 0.7299398
126580 0.7353457
126590 0.7514142
126600 0.7444865
126610 0.7401805
126620 0.7372766
126630 0.7255425
126640 0.7372631
126650 0.7425891
126660 0.7401639
126670 0.7459416
126680 0.7523573
126690 0.7587295
126700 0.7555769
126710 0.7546873
126720 0.7499424
126730 0.7555363
126740 0.7430025
126750 0.7461665
126760 0.7543169
126770 0.7539283
126780 0.7499649
126790 0.7476165
126800 0.7415335
126810 0.7450463
126820 0.7465876
126830 0.7504201
126840 0.7455516
126850 0.7528631
126860 0.7533819
126870 0.7492586
126880 0.7483025
126890 0.7662524
126900 0.762801
126910 0.7551632
126920 0.7430534
126930 0.7535515
126940 0.7499886
126950 0.743701
126960 0.7374732
126970 0.7415592
126980 0.7403311
126990 0.74256
127000 0.738418
127010 0.7486469
127020 0.7509801
127030 0.7453563
127040 0.7378752
127050 0.7415963
127060 0.7339786
127070 0.74446
127080 0.7375702
127090 0.7515332
127100 0.7396219
127110 0.7385127
127120 0.7604613
127130 0.7680185
127140 0.7722673
127150 0.7603827
127160 0.7706726
127170 0.7526046
127180 0.758461
127190 0.7661108
127200 0.7711543
127210 0.7736642
127220 0.7604259
127230 0.7690409
127240 0.7597457
127250 0.7571325
127260 0.764388
127270 0.7678962
127280 0.7622248
127290 0.7643937
127300 0.7722175
127310 0.7781876
127320 0.7686483
127330 0.7706298
127340 0.7637159
127350 0.7592856
127360 0.7623209
127370 0.754599
127380 0.7484908
127390 0.7521316
127400 0.7487968
127410 0.7466348
127420 0.7655545
127430 0.7480713
127440 0.7482727
127450 0.7551208
127460 0.7573941
127470 0.7625976
127480 0.7610746
127490 0.7572049
127500 0.7636215
127510 0.7611086
127520 0.7578438
127530 0.7530445
127540 0.7440031
127550 0.7467066
127560 0.7532341
127570 0.7509267
127580 0.7457185
127590 0.7505203
127600 0.7609866
127610 0.7560194
127620 0.7524052
127630 0.7519168
127640 0.7561253
127650 0.7535104
127660 0.7366803
127670 0.7340103
127680 0.7392825
127690 0.7555689
127700 0.7631031
127710 0.745868
127720 0.7617769
127730 0.754155
127740 0.7582831
127750 0.7521086
127760 0.749177
127770 0.7596646
127780 0.7628412
127790 0.7568679
127800 0.7647798
127810 0.7572441
127820 0.7500639
127830 0.7506317
127840 0.7525716
127850 0.7539186
127860 0.7542195
127870 0.7600992
127880 0.7656969
127890 0.756111
127900 0.7556272
127910 0.7641016
127920 0.763332
127930 0.7604825
127940 0.7469568
127950 0.7604091
127960 0.759378
127970 0.7658305
127980 0.7588558
127990 0.7551638
128000 0.7547013
128010 0.7589836
128020 0.7565998
128030 0.756929
128040 0.7550905
128050 0.7528471
128060 0.7474433
128070 0.7488505
128080 0.7605882
128090 0.7625583
128100 0.7520061
128110 0.7549385
128120 0.7541633
128130 0.7484537
128140 0.7504623
128150 0.7527034
128160 0.7484908
128170 0.7593732
128180 0.7670568
128190 0.7663129
128200 0.7600399
128210 0.7554407
128220 0.7691701
128230 0.7750201
128240 0.7804207
128250 0.7827263
128260 0.7654781
128270 0.7774137
128280 0.7555486
128290 0.7537871
128300 0.7752795
128310 0.7762553
128320 0.7706055
128330 0.7605749
128340 0.7635099
128350 0.7743971
128360 0.7564008
128370 0.7675706
128380 0.7611737
128390 0.7683044
128400 0.7639448
128410 0.7652906
128420 0.7643402
128430 0.7620193
128440 0.7487771
128450 0.7504491
128460 0.7519002
128470 0.7572565
128480 0.7553557
128490 0.7481536
128500 0.7533776
128510 0.7588221
128520 0.7528169
128530 0.7562515
128540 0.7531566
128550 0.7493299
128560 0.7585524
128570 0.7642767
128580 0.7598642
128590 0.770977
128600 0.7630404
128610 0.7621167
128620 0.753024
128630 0.7657797
128640 0.7603215
128650 0.7546524
128660 0.7551176
128670 0.7514924
128680 0.7535869
128690 0.7628391
128700 0.7557505
128710 0.7507004
128720 0.7438983
128730 0.7465691
128740 0.7487907
128750 0.7412089
128760 0.7430942
128770 0.7401676
128780 0.7438453
128790 0.7534981
128800 0.7466069
128810 0.7497688
128820 0.7502409
128830 0.7545318
128840 0.7633176
128850 0.7692244
128860 0.7577524
128870 0.7585053
128880 0.7505696
128890 0.7508769
128900 0.7475421
128910 0.7512851
128920 0.7644868
128930 0.7712843
128940 0.7681162
128950 0.7617332
128960 0.767722
128970 0.7677833
128980 0.7647988
128990 0.7792924
129000 0.7724441
129010 0.7724321
129020 0.7637688
129030 0.7637603
129040 0.7576861
129050 0.772419
129060 0.7590491
129070 0.7651548
129080 0.7650687
129090 0.7683049
129100 0.7581181
129110 0.7711162
129120 0.7735914
129130 0.7661546
129140 0.7612676
129150 0.7647734
129160 0.7619982
129170 0.7532361
129180 0.7596381
129190 0.7641675
129200 0.7572463
129210 0.7654707
129220 0.7587088
129230 0.7591245
129240 0.7560955
129250 0.7570153
129260 0.7578022
129270 0.762966
129280 0.7587048
129290 0.7508817
129300 0.7544072
129310 0.7475643
129320 0.7499217
129330 0.7472818
129340 0.7309198
129350 0.7481099
129360 0.7421454
129370 0.7494791
129380 0.7483315
129390 0.7471644
129400 0.7558551
129410 0.7489507
129420 0.7497841
129430 0.7474682
129440 0.7490679
129450 0.7476223
129460 0.7496006
129470 0.7480366
129480 0.7423256
129490 0.7523735
129500 0.742102
129510 0.7541518
129520 0.7385659
129530 0.7394505
129540 0.7358892
129550 0.7413896
129560 0.7353209
129570 0.7395598
129580 0.7364943
129590 0.7326725
129600 0.7498608
129610 0.7397891
129620 0.7406497
129630 0.744395
129640 0.7576867
129650 0.7620479
129660 0.7589694
129670 0.7570773
129680 0.7461479
129690 0.7592504
129700 0.7534783
129710 0.7402816
129720 0.7372947
129730 0.7400731
129740 0.749126
129750 0.7453544
129760 0.7473623
129770 0.7511346
129780 0.7485285
129790 0.7506313
129800 0.7481646
129810 0.7552184
129820 0.7467914
129830 0.748009
129840 0.7543383
129850 0.7517824
129860 0.7553319
129870 0.7582289
129880 0.75038
129890 0.7610958
129900 0.7529183
129910 0.7521549
129920 0.7551859
129930 0.7578383
129940 0.747866
129950 0.7502892
129960 0.7672516
129970 0.760371
129980 0.7634385
129990 0.7622699
130000 0.7556443
130010 0.7591426
130020 0.7629327
130030 0.7557726
130040 0.7440937
130050 0.750273
130060 0.7485132
130070 0.7517135
130080 0.7418038
130090 0.7498226
130100 0.7470115
130110 0.7604738
130120 0.7624921
130130 0.7678034
130140 0.7563955
130150 0.7649519
130160 0.7473329
130170 0.7449516
130180 0.7487066
130190 0.7462603
130200 0.7560667
130210 0.7566289
130220 0.7482743
130230 0.7570531
130240 0.7646998
130250 0.760771
130260 0.7568026
130270 0.7487955
130280 0.7515703
130290 0.7471456
130300 0.7568287
130310 0.7539231
130320 0.7507418
130330 0.7427122
130340 0.745064
130350 0.7576998
130360 0.7641357
130370 0.7555599
130380 0.7675442
130390 0.7673751
130400 0.7611123
130410 0.7501336
130420 0.7611669
130430 0.7538868
130440 0.7560413
130450 0.7553498
130460 0.7689705
130470 0.756658
130480 0.7642727
130490 0.7570208
130500 0.7533832
130510 0.7600519
130520 0.7559172
130530 0.7473361
130540 0.7581705
130550 0.7544507
130560 0.7576775
130570 0.7562128
130580 0.7649177
130590 0.7620111
130600 0.7513606
130610 0.7386295
130620 0.7452705
130630 0.7451226
130640 0.736077
130650 0.7554997
130660 0.7515229
130670 0.753073
130680 0.7620369
130690 0.760061
130700 0.7569376
130710 0.7480618
130720 0.7508076
130730 0.7456211
130740 0.7626663
130750 0.7622631
130760 0.7654402
130770 0.76607
130780 0.7589445
130790 0.7427408
130800 0.747895
130810 0.7499052
130820 0.7530187
130830 0.7542675
130840 0.7353558
130850 0.742923
130860 0.7382349
130870 0.734498
130880 0.7224698
130890 0.7323384
130900 0.7386882
130910 0.7450463
130920 0.7424636
130930 0.7413079
130940 0.7401558
130950 0.736891
130960 0.7423574
130970 0.7298718
130980 0.7273123
130990 0.7324997
131000 0.7352511
131010 0.7356625
131020 0.7424327
131030 0.7366679
131040 0.7429668
131050 0.7408385
131060 0.7301173
131070 0.7365455
131080 0.7306492
131090 0.7271645
131100 0.7226102
131110 0.7115862
131120 0.7127869
131130 0.7151455
131140 0.724828
131150 0.7184383
131160 0.7266295
131170 0.7202285
131180 0.7244521
131190 0.7258874
131200 0.7072023
131210 0.7173728
131220 0.7196941
131230 0.7256724
131240 0.7178724
131250 0.7273411
131260 0.7214142
131270 0.7191024
131280 0.7193393
131290 0.7234359
131300 0.7198892
131310 0.7264916
131320 0.7125683
131330 0.7183542
131340 0.7132704
131350 0.7081596
131360 0.7123717
131370 0.7177505
131380 0.7090347
131390 0.7234599
131400 0.7163308
131410 0.7196018
131420 0.7204626
131430 0.7262287
131440 0.718155
131450 0.7097371
131460 0.7092896
131470 0.7155412
131480 0.7143356
131490 0.7093892
131500 0.7002627
131510 0.7006663
131520 0.6996674
131530 0.7021996
131540 0.7051643
131550 0.71184
131560 0.7057998
131570 0.7044035
131580 0.7130484
131590 0.7136159
131600 0.7143823
131610 0.7340442
131620 0.7268193
131630 0.7291933
131640 0.7267964
131650 0.7241811
131660 0.7241207
131670 0.7332203
131680 0.7228012
131690 0.7289457
131700 0.7321218
131710 0.7293234
131720 0.7324238
131730 0.7287815
131740 0.7298208
131750 0.7325618
131760 0.7425206
131770 0.7390426
131780 0.7440357
131790 0.7349534
131800 0.7286312
131810 0.7368029
131820 0.7319881
131830 0.7318009
131840 0.7385985
131850 0.7423366
131860 0.7374853
131870 0.7415677
131880 0.7313857
131890 0.7339203
131900 0.7234758
131910 0.7311446
131920 0.7398028
131930 0.7291424
131940 0.7325022
131950 0.7355194
131960 0.7331352
131970 0.7532775
131980 0.7487118
131990 0.7517539
132000 0.7378545
132010 0.7351948
132020 0.7418938
132030 0.7399077
132040 0.7389605
132050 0.7417743
132060 0.7363297
132070 0.7517095
132080 0.7504233
132090 0.7474309
132100 0.7494631
132110 0.755998
132120 0.7531244
132130 0.7515541
132140 0.7482444
132150 0.7541468
132160 0.7415287
132170 0.7444502
132180 0.738341
132190 0.7464373
132200 0.7488618
132210 0.7446074
132220 0.738511
132230 0.7349651
132240 0.7394439
132250 0.725004
132260 0.7257281
132270 0.7288892
132280 0.742723
132290 0.741645
132300 0.7500722
132310 0.7509471
132320 0.7447224
132330 0.7407522
132340 0.7492157
132350 0.7327768
132360 0.7345855
132370 0.7434223
132380 0.7435715
132390 0.7440041
132400 0.7420981
132410 0.74883
132420 0.7396923
132430 0.7378455
132440 0.7378716
132450 0.7338214
132460 0.7251121
132470 0.7317473
132480 0.7312273
132490 0.7277181
132500 0.7341772
132510 0.7279226
132520 0.7419881
132530 0.7432327
132540 0.7392367
132550 0.7381672
132560 0.7497447
132570 0.7455814
132580 0.7475989
132590 0.7451783
132600 0.7517606
132610 0.7575938
132620 0.7464384
132630 0.7514721
132640 0.7538503
132650 0.7482234
132660 0.7480924
132670 0.7678538
132680 0.768473
132690 0.7675998
132700 0.7715167
132710 0.7702994
132720 0.7669404
132730 0.7522478
132740 0.7603582
132750 0.7491981
132760 0.7569528
132770 0.7602096
132780 0.760506
132790 0.7615129
132800 0.7567232
132810 0.7440087
132820 0.7473153
132830 0.7367087
132840 0.7467942
132850 0.7442296
132860 0.7381317
132870 0.7423623
132880 0.7448061
132890 0.7428429
132900 0.7436626
132910 0.7419689
132920 0.7377698
132930 0.7408703
132940 0.738381
132950 0.7353964
132960 0.7399641
132970 0.739969
132980 0.7460176
132990 0.7427569
133000 0.7382026
133010 0.7343721
133020 0.7321119
133030 0.7274837
133040 0.7327455
133050 0.7379616
133060 0.7423396
133070 0.7439117
133080 0.746953
133090 0.7458181
133100 0.7438672
133110 0.7419907
133120 0.7364073
133130 0.7371667
133140 0.7370316
133150 0.7241683
133160 0.748603
133170 0.7449512
133180 0.7529779
133190 0.7454343
133200 0.7456242
133210 0.7468315
133220 0.7425606
133230 0.7457421
133240 0.7422283
133250 0.7378329
133260 0.7547798
133270 0.7473648
133280 0.7495232
133290 0.7658382
133300 0.7603266
133310 0.7546196
133320 0.7490243
133330 0.7476157
133340 0.7476776
133350 0.739506
133360 0.7369015
133370 0.7426109
133380 0.7309802
133390 0.727383
133400 0.7275458
133410 0.7382455
133420 0.7354614
133430 0.737708
133440 0.7399375
133450 0.7364749
133460 0.7473602
133470 0.7431741
133480 0.7386072
133490 0.7486105
133500 0.7429849
133510 0.7430615
133520 0.7589439
133530 0.758307
133540 0.7610384
133550 0.7728959
133560 0.7617872
133570 0.7619718
133580 0.7637925
133590 0.7612922
133600 0.7594537
133610 0.7491665
133620 0.7580734
133630 0.748272
133640 0.7462552
133650 0.7493696
133660 0.7475433
133670 0.7393368
133680 0.7468106
133690 0.7355067
133700 0.7435043
133710 0.7375114
133720 0.7443867
133730 0.753275
133740 0.7450401
133750 0.7451199
133760 0.7481362
133770 0.7569721
133780 0.758499
133790 0.757641
133800 0.7699873
133810 0.7590945
133820 0.7712705
133830 0.7589835
133840 0.7488156
133850 0.7449655
133860 0.7570262
133870 0.7442201
133880 0.7631693
133890 0.7628395
133900 0.7602264
133910 0.7672312
133920 0.7632878
133930 0.7529337
133940 0.742066
133950 0.7448722
133960 0.7484164
133970 0.7469564
133980 0.7560698
133990 0.7499371
134000 0.7596989
134010 0.7609528
134020 0.7575994
134030 0.7459454
134040 0.7411496
134050 0.7408214
134060 0.733848
134070 0.7428458
134080 0.7367567
134090 0.738175
134100 0.7471063
134110 0.7414124
134120 0.7382917
134130 0.7436355
134140 0.7486698
134150 0.7427317
134160 0.7456824
134170 0.7514223
134180 0.756959
134190 0.7491733
134200 0.7353372
134210 0.7420688
134220 0.7347828
134230 0.7289006
134240 0.7212905
134250 0.7264071
134260 0.7357609
134270 0.7423976
134280 0.7483585
134290 0.7494631
134300 0.7530486
134310 0.7346889
134320 0.7372436
134330 0.7256806
134340 0.7314867
134350 0.726738
134360 0.7402657
134370 0.7413008
134380 0.7329
134390 0.7379188
134400 0.7285367
134410 0.7382339
134420 0.7386026
134430 0.7381446
134440 0.744563
134450 0.7544888
134460 0.7497738
134470 0.7420015
134480 0.7438105
134490 0.7436551
134500 0.7582039
134510 0.7493205
134520 0.7436429
134530 0.7545937
134540 0.756005
134550 0.7562929
134560 0.7472243
134570 0.7514879
134580 0.7517342
134590 0.7560554
134600 0.7498266
134610 0.7445353
134620 0.7428191
134630 0.7473397
134640 0.7367226
134650 0.7475025
134660 0.7435678
134670 0.743642
134680 0.7466519
134690 0.7433223
134700 0.7504691
134710 0.748395
134720 0.7434196
134730 0.7478375
134740 0.7472965
134750 0.735707
134760 0.733162
134770 0.7326005
134780 0.7416828
134790 0.746619
134800 0.7387658
134810 0.7551547
134820 0.7570919
134830 0.7597035
134840 0.7628786
134850 0.7704149
134860 0.7676842
134870 0.7487729
134880 0.7513605
134890 0.7543277
134900 0.7535819
134910 0.7608352
134920 0.7624494
134930 0.7562714
134940 0.7487146
134950 0.749728
134960 0.7498716
134970 0.7372517
134980 0.7447595
134990 0.745303
135000 0.7402777
135010 0.7380397
135020 0.7430114
135030 0.7494454
135040 0.7539981
135050 0.7408928
135060 0.740857
135070 0.7443737
135080 0.761906
135090 0.754201
135100 0.7457867
135110 0.7338021
135120 0.7338718
135130 0.7298546
135140 0.738237
135150 0.7446488
135160 0.748364
135170 0.7536151
135180 0.7407999
135190 0.7318146
135200 0.7351112
135210 0.7456588
135220 0.7317959
135230 0.7345191
135240 0.7444908
135250 0.75677
135260 0.7505509
135270 0.7457345
135280 0.7234963
135290 0.7362447
135300 0.7330506
135310 0.7421626
135320 0.7524886
135330 0.7457893
135340 0.7347541
135350 0.7460306
135360 0.7369767
135370 0.7363915
135380 0.7319983
135390 0.7375317
135400 0.7421716
135410 0.748533
135420 0.759313
135430 0.7523028
135440 0.7474468
135450 0.7527615
135460 0.7378112
135470 0.7480701
135480 0.7424116
135490 0.7400566
135500 0.724754
135510 0.7269233
135520 0.7304971
135530 0.722814
135540 0.7322229
135550 0.7239193
135560 0.7337171
135570 0.727791
135580 0.7409273
135590 0.740483
135600 0.7344373
135610 0.7440267
135620 0.7551684
135630 0.7438313
135640 0.747272
135650 0.7451433
135660 0.7483387
135670 0.7326416
135680 0.7424263
135690 0.7414848
135700 0.7392575
135710 0.7341447
135720 0.748513
135730 0.7405434
135740 0.7340641
135750 0.7460189
135760 0.7381905
135770 0.7417166
135780 0.7453054
135790 0.7391595
135800 0.7520646
135810 0.7495689
135820 0.7564644
135830 0.752984
135840 0.7550372
135850 0.7510768
135860 0.7549869
135870 0.743084
135880 0.7502054
135890 0.7374842
135900 0.7396405
135910 0.7419769
135920 0.7250162
135930 0.7350431
135940 0.7419655
135950 0.7346007
135960 0.7357031
135970 0.7395244
135980 0.7314724
135990 0.7355037
136000 0.7304732
136010 0.7286828
136020 0.7241222
136030 0.7209619
136040 0.7247055
136050 0.7276588
136060 0.7240975
136070 0.7291636
136080 0.7256444
136090 0.7219807
136100 0.7171283
136110 0.7273352
136120 0.7304178
136130 0.731286
136140 0.7403144
136150 0.7349797
136160 0.7400119
136170 0.7366367
136180 0.7356727
136190 0.744698
136200 0.7363726
136210 0.7409429
136220 0.743661
136230 0.7302625
136240 0.7411926
136250 0.7345497
136260 0.7378799
136270 0.7473087
136280 0.7414116
136290 0.7297981
136300 0.7332624
136310 0.7358171
136320 0.725437
136330 0.7275575
136340 0.7367523
136350 0.7256098
136360 0.7351022
136370 0.7405246
136380 0.7390997
136390 0.7436625
136400 0.7478707
136410 0.7451278
136420 0.7303787
136430 0.7331118
136440 0.7388765
136450 0.7404484
136460 0.7474443
136470 0.7411181
136480 0.7328309
136490 0.7396615
136500 0.7347924
136510 0.7356743
136520 0.7391297
136530 0.7373204
136540 0.7328539
136550 0.7213193
136560 0.7113937
136570 0.7298976
136580 0.7355692
136590 0.7251964
136600 0.721925
136610 0.7201747
136620 0.7164467
136630 0.71657
136640 0.730603
136650 0.7157968
136660 0.7125074
136670 0.7221928
136680 0.7283956
136690 0.7221066
136700 0.7246829
136710 0.7266709
136720 0.7268066
136730 0.7322218
136740 0.7262263
136750 0.7189058
136760 0.7206988
136770 0.7256054
136780 0.7141468
136790 0.7298919
136800 0.7212102
136810 0.7177234
136820 0.7164687
136830 0.7128924
136840 0.7146444
136850 0.7254111
136860 0.7208269
136870 0.7166079
136880 0.7141559
136890 0.710905
136900 0.7263533
136910 0.7301864
136920 0.7365574
136930 0.7352697
136940 0.7342395
136950 0.7365109
136960 0.7462966
136970 0.7423545
136980 0.740713
136990 0.725266
137000 0.7264777
137010 0.7254667
137020 0.7285675
137030 0.7314161
137040 0.7360163
137050 0.724975
137060 0.7340256
137070 0.7252845
137080 0.7261702
137090 0.7237941
137100 0.7302845
137110 0.7366642
137120 0.73106
137130 0.7269009
137140 0.7226347
137150 0.7308528
137160 0.7444884
137170 0.7237652
137180 0.7269033
137190 0.7226448
137200 0.7287896
137210 0.7222511
137220 0.7227102
137230 0.7198877
137240 0.7286003
137250 0.7286271
137260 0.7223081
137270 0.7298679
137280 0.7243805
137290 0.7309386
137300 0.7288007
137310 0.7244135
137320 0.7168269
137330 0.7228816
137340 0.7208247
137350 0.7203825
137360 0.7264769
137370 0.7073777
137380 0.7182483
137390 0.7114199
137400 0.7277089
137410 0.7296919
137420 0.7237625
137430 0.7228121
137440 0.7113605
137450 0.7166097
137460 0.7152022
137470 0.7166078
137480 0.7115327
137490 0.7158265
137500 0.7179943
137510 0.7093055
137520 0.7132788
137530 0.7210176
137540 0.7330018
137550 0.7395598
137560 0.7302662
137570 0.7196184
137580 0.709467
137590 0.717135
137600 0.7210308
137610 0.7258066
137620 0.7172303
137630 0.7193033
137640 0.7089069
137650 0.7189772
137660 0.7240436
137670 0.7184217
137680 0.7225472
137690 0.7378935
137700 0.7268164
137710 0.7351804
137720 0.7390207
137730 0.7357255
137740 0.7389314
137750 0.7282927
137760 0.7263263
137770 0.741969
137780 0.7423903
137790 0.7366949
137800 0.7388108
137810 0.7383222
137820 0.7472857
137830 0.7367163
137840 0.7400433
137850 0.7467964
137860 0.7466701
137870 0.7480319
137880 0.7409354
137890 0.7378932
137900 0.7296517
137910 0.7387787
137920 0.7492573
137930 0.7401593
137940 0.7475943
137950 0.7341569
137960 0.7247784
137970 0.7307318
137980 0.7414265
137990 0.7322556
138000 0.7294011
138010 0.7322134
138020 0.7395581
138030 0.7364971
138040 0.7416286
138050 0.7466097
138060 0.7434863
138070 0.7349732
138080 0.730408
138090 0.7357356
138100 0.7365901
138110 0.7326354
138120 0.7282858
138130 0.7208139
138140 0.708232
138150 0.7101398
138160 0.7083147
138170 0.7105623
138180 0.7061222
138190 0.7155472
138200 0.7145866
138210 0.7006068
138220 0.7142859
138230 0.7040051
138240 0.7081589
138250 0.7111183
138260 0.7103477
138270 0.7264991
138280 0.7194791
138290 0.7174033
138300 0.7128246
138310 0.7194986
138320 0.7207191
138330 0.7210496
138340 0.7163369
138350 0.714592
138360 0.7218105
138370 0.7213111
138380 0.7167594
138390 0.7144726
138400 0.7283465
138410 0.7281739
138420 0.7125469
138430 0.7051807
138440 0.7032449
138450 0.7081593
138460 0.7123767
138470 0.7127394
138480 0.7025036
138490 0.7127364
138500 0.7074757
138510 0.7134196
138520 0.7123499
138530 0.7100189
138540 0.7032424
138550 0.6979963
138560 0.6915028
138570 0.7095093
138580 0.7056262
138590 0.7041398
138600 0.710144
138610 0.7111754
138620 0.7106271
138630 0.7088101
138640 0.712635
138650 0.7050702
138660 0.7062047
138670 0.7041235
138680 0.7036669
138690 0.6981693
138700 0.7031784
138710 0.7159154
138720 0.7139954
138730 0.7090514
138740 0.7054402
138750 0.6979415
138760 0.6979709
138770 0.6952127
138780 0.6935611
138790 0.6969221
138800 0.7074504
138810 0.6941248
138820 0.6916718
138830 0.6955949
138840 0.6788854
138850 0.686852
138860 0.702475
138870 0.7069547
138880 0.6984355
138890 0.698476
138900 0.6971405
138910 0.7055475
138920 0.6984098
138930 0.7117125
138940 0.7095462
138950 0.7176964
138960 0.7132742
138970 0.7173346
138980 0.7129657
138990 0.7017766
139000 0.7130461
139010 0.7158272
139020 0.7109045
139030 0.7229574
139040 0.7223656
139050 0.7260628
139060 0.7295293
139070 0.7293172
139080 0.7313482
139090 0.7235106
139100 0.7297171
139110 0.7332342
139120 0.7309033
139130 0.731634
139140 0.7311153
139150 0.7168055
139160 0.7209069
139170 0.7250329
139180 0.7273455
139190 0.7481711
139200 0.7471876
139210 0.7361204
139220 0.7261831
139230 0.7271718
139240 0.7362357
139250 0.7230987
139260 0.7275236
139270 0.7113212
139280 0.7135864
139290 0.7184644
139300 0.7143776
139310 0.7231769
139320 0.7206817
139330 0.7280372
139340 0.7203543
139350 0.7298974
139360 0.735631
139370 0.7424419
139380 0.7392139
139390 0.7331659
139400 0.7364402
139410 0.7324274
139420 0.7388871
139430 0.7533776
139440 0.746779
139450 0.7438561
139460 0.745346
139470 0.7468928
139480 0.7330145
139490 0.7246203
139500 0.7236197
139510 0.7290944
139520 0.7241022
139530 0.7264321
139540 0.7364129
139550 0.7350881
139560 0.738525
139570 0.7392085
139580 0.7498921
139590 0.7463528
139600 0.7513573
139610 0.7486401
139620 0.7408878
139630 0.7363461
139640 0.7401003
139650 0.7391262
139660 0.7404907
139670 0.7307929
139680 0.7327041
139690 0.7304828
139700 0.7305541
139710 0.7229035
139720 0.7297882
139730 0.7255564
139740 0.7250683
139750 0.7254812
139760 0.7329026
139770 0.7267608
139780 0.7260627
139790 0.7304918
139800 0.7349752
139810 0.7355431
139820 0.7252238
139830 0.7359911
139840 0.7362581
139850 0.7340245
139860 0.7313362
139870 0.7345893
139880 0.7220113
139890 0.7263591
139900 0.7325873
139910 0.7427591
139920 0.7380947
139930 0.7320974
139940 0.7353137
139950 0.739532
139960 0.7253196
139970 0.7267523
139980 0.7297362
139990 0.7275189
140000 0.7321035
140010 0.730894
140020 0.7286972
140030 0.7359812
140040 0.7254293
140050 0.7271395
140060 0.7268567
140070 0.7230579
140080 0.7284167
140090 0.7243305
140100 0.7289959
140110 0.7175024
140120 0.7228776
140130 0.7277903
140140 0.726958
140150 0.7275737
140160 0.7192082
140170 0.7157437
140180 0.7120169
140190 0.7106274
140200 0.7111427
140210 0.706187
140220 0.7186418
140230 0.714374
140240 0.7074589
140250 0.7035241
140260 0.7064494
140270 0.7106825
140280 0.711002
140290 0.7125884
140300 0.7014343
140310 0.705455
140320 0.6925198
140330 0.706784
140340 0.7160895
140350 0.7302582
140360 0.7235652
140370 0.7181387
140380 0.7238774
140390 0.7303923
140400 0.7298915
140410 0.7284003
140420 0.7202756
140430 0.7270632
140440 0.7349213
140450 0.7326337
140460 0.7357023
140470 0.7265422
140480 0.7380934
140490 0.7313777
140500 0.7234118
140510 0.7260503
140520 0.7235579
140530 0.7262934
140540 0.7244014
140550 0.7271498
140560 0.7198938
140570 0.7170568
140580 0.7054629
140590 0.7158316
140600 0.7292023
140610 0.7206944
140620 0.7153649
140630 0.7224931
140640 0.7113355
140650 0.7080022
140660 0.7148871
140670 0.7197779
140680 0.7228936
140690 0.7170503
140700 0.7342921
140710 0.7317669
140720 0.7306806
140730 0.7192772
140740 0.7325305
140750 0.7203284
140760 0.7207368
140770 0.7178941
140780 0.7181901
140790 0.7287671
140800 0.7406627
140810 0.7340622
140820 0.7253239
140830 0.722961
140840 0.7172966
140850 0.7340553
140860 0.734779
140870 0.7313772
140880 0.7337505
140890 0.7411886
140900 0.7267686
140910 0.7362333
140920 0.726578
140930 0.7339157
140940 0.7300176
140950 0.7348838
140960 0.7319264
140970 0.7257847
140980 0.7238389
140990 0.7215243
141000 0.7256694
141010 0.7288899
141020 0.7284611
141030 0.7281371
141040 0.7246364
141050 0.7299865
141060 0.7270074
141070 0.7171283
141080 0.7177934
141090 0.716083
141100 0.7072743
141110 0.7066885
141120 0.7088504
141130 0.7187188
141140 0.7184425
141150 0.7278319
141160 0.7151127
141170 0.7230629
141180 0.7208799
141190 0.7237071
141200 0.7241752
141210 0.7229069
141220 0.7275409
141230 0.7262937
141240 0.726711
141250 0.7204105
141260 0.7185449
141270 0.722707
141280 0.7237962
141290 0.7150875
141300 0.723987
141310 0.7103145
141320 0.7138664
141330 0.7223938
141340 0.7248054
141350 0.7355252
141360 0.7302992
141370 0.7367359
141380 0.7348452
141390 0.736936
141400 0.7315773
141410 0.7315316
141420 0.7417905
141430 0.7505545
141440 0.7507424
141450 0.7386351
141460 0.7467277
141470 0.7385142
141480 0.7402095
141490 0.7375847
141500 0.7320389
141510 0.7436807
141520 0.7310252
141530 0.7234539
141540 0.7356661
141550 0.7376318
141560 0.7320287
141570 0.7359559
141580 0.7347562
141590 0.7298804
141600 0.724511
141610 0.7240134
141620 0.7273183
141630 0.7336311
141640 0.7299634
141650 0.7173727
141660 0.7245622
141670 0.7284201
141680 0.724729
141690 0.7234407
141700 0.7300378
141710 0.7214473
141720 0.7195456
141730 0.7186983
141740 0.7178192
141750 0.7186875
141760 0.7189469
141770 0.7253271
141780 0.7240879
141790 0.7190729
141800 0.721489
141810 0.7185775
141820 0.7199473
141830 0.723996
141840 0.7241095
141850 0.7240625
141860 0.7207676
141870 0.7187006
141880 0.7213643
141890 0.7303199
141900 0.7321811
141910 0.7272147
141920 0.7185928
141930 0.715881
141940 0.7136882
141950 0.70153
141960 0.711715
141970 0.7043096
141980 0.6972831
141990 0.7116933
142000 0.7038773
142010 0.70427
142020 0.7103925
142030 0.7090728
142040 0.7085734
142050 0.7063386
142060 0.7124306
142070 0.7093328
142080 0.7119244
142090 0.7064802
142100 0.71541
142110 0.7211133
142120 0.7204257
142130 0.7139506
142140 0.7092603
142150 0.716237
142160 0.7174355
142170 0.7065703
142180 0.7085617
142190 0.7099906
142200 0.714016
142210 0.7108368
142220 0.7092654
142230 0.7059762
142240 0.7123206
142250 0.7204735
142260 0.7230434
142270 0.7235825
142280 0.7319199
142290 0.7325286
142300 0.7353902
142310 0.725274
142320 0.7364584
142330 0.730175
142340 0.7326456
142350 0.7325509
142360 0.7313955
142370 0.7240832
142380 0.7316384
142390 0.725399
142400 0.7313084
142410 0.7411972
142420 0.725984
142430 0.7230559
142440 0.7317538
142450 0.7294795
142460 0.7298695
142470 0.7262252
142480 0.7259631
142490 0.7256123
142500 0.7319029
142510 0.7351002
142520 0.7246796
142530 0.7311443
142540 0.7229579
142550 0.7268863
142560 0.7330378
142570 0.7382343
142580 0.7374302
142590 0.7455014
142600 0.7450215
142610 0.7464022
142620 0.7314686
142630 0.7405902
142640 0.7329398
142650 0.7370758
142660 0.7420594
142670 0.7466291
142680 0.7413684
142690 0.7471831
142700 0.7342296
142710 0.7425271
142720 0.7374015
142730 0.7391602
142740 0.7413798
142750 0.7413409
142760 0.7448091
142770 0.7311376
142780 0.7317094
142790 0.7248186
142800 0.7238911
142810 0.7128078
142820 0.7220693
142830 0.7387129
142840 0.7278824
142850 0.7316845
142860 0.7443726
142870 0.7311241
142880 0.7295168
142890 0.7356648
142900 0.7368854
142910 0.7337995
142920 0.7191781
142930 0.7245501
142940 0.727422
142950 0.7257537
142960 0.7409816
142970 0.7375299
142980 0.7426319
142990 0.7495912
143000 0.7359017
143010 0.7380337
143020 0.7305844
143030 0.7226527
143040 0.7259896
143050 0.7264888
143060 0.7255992
143070 0.7382494
143080 0.7247003
143090 0.7245991
143100 0.7287242
143110 0.7428071
143120 0.7519059
143130 0.7340367
143140 0.751195
143150 0.7444499
143160 0.7454973
143170 0.7423728
143180 0.731268
143190 0.7324568
143200 0.7381176
143210 0.7356451
143220 0.7293541
143230 0.7318358
143240 0.7218204
143250 0.7223614
143260 0.7329615
143270 0.7251554
143280 0.7293088
143290 0.7336492
143300 0.734088
143310 0.7301884
143320 0.7322587
143330 0.7410689
143340 0.7383063
143350 0.7289053
143360 0.7309142
143370 0.7313721
143380 0.7324188
143390 0.7275559
143400 0.7269152
143410 0.7380775
143420 0.7302155
143430 0.7461783
143440 0.737041
143450 0.7314532
143460 0.747064
143470 0.7474575
143480 0.7399743
143490 0.7515121
143500 0.7463343
143510 0.7487319
143520 0.758022
143530 0.7623258
143540 0.7510501
143550 0.7497399
143560 0.7411315
143570 0.7358552
143580 0.7348331
143590 0.7341575
143600 0.7285402
143610 0.7399964
143620 0.7300649
143630 0.7227738
143640 0.7306017
143650 0.7376291
143660 0.7393474
143670 0.7231662
143680 0.7302208
143690 0.7170317
143700 0.718298
143710 0.7270532
143720 0.7216309
143730 0.7192751
143740 0.716537
143750 0.7200502
143760 0.7297881
143770 0.7248682
143780 0.7347002
143790 0.7263253
143800 0.7201779
143810 0.7219718
143820 0.7286942
143830 0.7240137
143840 0.7396453
143850 0.7371761
143860 0.730514
143870 0.726712
143880 0.7394965
143890 0.733835
143900 0.7310342
143910 0.7365882
143920 0.7409133
143930 0.7419138
143940 0.7378224
143950 0.7253721
143960 0.7176487
143970 0.7300763
143980 0.7287092
143990 0.7332866
144000 0.7344226
144010 0.7218623
144020 0.7189917
144030 0.7247475
144040 0.7372767
144050 0.7186759
144060 0.7196212
144070 0.728922
144080 0.7177305
144090 0.7289015
144100 0.7159169
144110 0.7135166
144120 0.7198772
144130 0.7294118
144140 0.7247751
144150 0.7257597
144160 0.7241294
144170 0.7177797
144180 0.7276428
144190 0.7411253
144200 0.7375538
144210 0.7446958
144220 0.7405162
144230 0.7343834
144240 0.7378014
144250 0.7351021
144260 0.743408
144270 0.7463281
144280 0.7450663
144290 0.7456582
144300 0.7629021
144310 0.7512052
144320 0.7603983
144330 0.7543094
144340 0.7523028
144350 0.7364456
144360 0.7363793
144370 0.7227942
144380 0.7280504
144390 0.7187715
144400 0.7230148
144410 0.7261081
144420 0.7403117
144430 0.7296999
144440 0.7317563
144450 0.7281175
144460 0.7399874
144470 0.7319865
144480 0.7249123
144490 0.7298601
144500 0.7385933
144510 0.7475262
144520 0.7413217
144530 0.7340186
144540 0.7309924
144550 0.7410697
144560 0.7352191
144570 0.7341987
144580 0.7347354
144590 0.7476529
144600 0.7420154
144610 0.7457004
144620 0.7490277
144630 0.7479638
144640 0.7526214
144650 0.7577578
144660 0.7581494
144670 0.7507033
144680 0.7502517
144690 0.7472462
144700 0.7312654
144710 0.7345268
144720 0.7275303
144730 0.7189283
144740 0.7298567
144750 0.7244927
144760 0.7146419
144770 0.7100132
144780 0.7173854
144790 0.7093962
144800 0.7156125
144810 0.7201473
144820 0.7191436
144830 0.7271352
144840 0.7257136
144850 0.733802
144860 0.7250696
144870 0.7247877
144880 0.7259997
144890 0.7132319
144900 0.7228596
144910 0.7232814
144920 0.7119039
144930 0.7201216
144940 0.7152014
144950 0.7292469
144960 0.7216732
144970 0.7261111
144980 0.7312278
144990 0.7290095
145000 0.7262326
145010 0.7258903
145020 0.7232235
145030 0.7121848
145040 0.732622
145050 0.7341286
145060 0.726409
145070 0.7153379
145080 0.7002512
145090 0.7013398
145100 0.6954433
145110 0.704939
145120 0.7008764
145130 0.7122319
145140 0.7138809
145150 0.7172224
145160 0.7338952
145170 0.7260222
145180 0.7238967
145190 0.7313622
145200 0.7335656
145210 0.7201219
145220 0.7225698
145230 0.7360594
145240 0.7300966
145250 0.7312572
145260 0.7173531
145270 0.7095868
145280 0.720174
145290 0.7118881
145300 0.7229992
145310 0.7314219
145320 0.7222317
145330 0.7235358
145340 0.7272673
145350 0.7275475
145360 0.7349198
145370 0.7323425
145380 0.7315449
145390 0.7325344
145400 0.7176656
145410 0.7249002
145420 0.7151042
145430 0.7103359
145440 0.705344
145450 0.7005981
145460 0.704438
145470 0.7161469
145480 0.7019303
145490 0.7141619
145500 0.7154546
145510 0.7243146
145520 0.7140784
145530 0.7207673
145540 0.7197522
145550 0.7145676
145560 0.7128095
145570 0.7124144
145580 0.7019886
145590 0.7162457
145600 0.7138802
145610 0.7189724
145620 0.7075374
145630 0.7167167
145640 0.7224787
145650 0.7308463
145660 0.7261081
145670 0.7299423
145680 0.7328859
145690 0.7268247
145700 0.7276121
145710 0.7271274
145720 0.7240094
145730 0.7233731
145740 0.729354
145750 0.7271028
145760 0.7306008
145770 0.7346611
145780 0.7304404
145790 0.7360654
145800 0.7441976
145810 0.7341092
145820 0.7354541
145830 0.7500661
145840 0.7342772
145850 0.7325339
145860 0.7200618
145870 0.7204506
145880 0.7240051
145890 0.7313083
145900 0.7377629
145910 0.742896
145920 0.7528798
145930 0.7526991
145940 0.7509727
145950 0.7416555
145960 0.7480986
145970 0.7427675
145980 0.7480031
145990 0.7399138
146000 0.7430022
146010 0.7432961
146020 0.7390243
146030 0.7442493
146040 0.7414528
146050 0.7381206
146060 0.7334119
146070 0.7414162
146080 0.7352298
146090 0.7358881
146100 0.7282791
146110 0.7411857
146120 0.7366755
146130 0.7321484
146140 0.7437325
146150 0.734736
146160 0.7308888
146170 0.728798
146180 0.7344834
146190 0.7425382
146200 0.7415613
146210 0.7445651
146220 0.7429061
146230 0.7294026
146240 0.7314036
146250 0.7210795
146260 0.721552
146270 0.7336336
146280 0.7350019
146290 0.7277018
146300 0.7263524
146310 0.7313208
146320 0.7359406
146330 0.7408776
146340 0.7374426
146350 0.7262481
146360 0.7369897
146370 0.7429444
146380 0.7310058
146390 0.7358738
146400 0.7359884
146410 0.7336389
146420 0.7329938
146430 0.7273487
146440 0.7154334
146450 0.7267829
146460 0.7295374
146470 0.7293383
146480 0.7330824
146490 0.7366465
146500 0.7348212
146510 0.7432271
146520 0.7393548
146530 0.7467922
146540 0.7346064
146550 0.7342808
146560 0.7319496
146570 0.7387745
146580 0.7398902
146590 0.7275539
146600 0.7353151
146610 0.737322
146620 0.7397019
146630 0.7136022
146640 0.7188383
146650 0.7283775
146660 0.7309929
146670 0.7301873
146680 0.7366758
146690 0.7320186
146700 0.7259617
146710 0.7230489
146720 0.7255258
146730 0.731638
146740 0.7256125
146750 0.7331939
146760 0.7371644
146770 0.7361042
146780 0.7348218
146790 0.7378469
146800 0.7333939
146810 0.7314055
146820 0.7321793
146830 0.7202387
146840 0.7233073
146850 0.7299646
146860 0.7253994
146870 0.7282286
146880 0.7339882
146890 0.7349489
146900 0.7375712
146910 0.7340483
146920 0.7455231
146930 0.7328346
146940 0.7355889
146950 0.7316437
146960 0.7308443
146970 0.7336051
146980 0.7457778
146990 0.7338149
147000 0.7291827
147010 0.7304091
147020 0.7344872
147030 0.7466624
147040 0.7381567
147050 0.7345818
147060 0.7297691
147070 0.7376993
147080 0.7352873
147090 0.7225887
147100 0.7148928
147110 0.7291025
147120 0.7349982
147130 0.7260361
147140 0.7223606
147150 0.7377629
147160 0.7381709
147170 0.739102
147180 0.7421781
147190 0.7353011
147200 0.7388268
147210 0.7304142
147220 0.7397066
147230 0.7333056
147240 0.7282797
147250 0.7330976
147260 0.7299171
147270 0.7283689
147280 0.7302267
147290 0.7311649
147300 0.7348951
147310 0.73317
147320 0.7369794
147330 0.7287191
147340 0.7237974
147350 0.7258082
147360 0.7370043
147370 0.7372169
147380 0.7354795
147390 0.7363408
147400 0.7340608
147410 0.7221042
147420 0.7276294
147430 0.7321737
147440 0.7252671
147450 0.7293048
147460 0.7286441
147470 0.7239839
147480 0.7231746
147490 0.7333699
147500 0.7353883
147510 0.7198589
147520 0.7155155
147530 0.7053712
147540 0.7099184
147550 0.7091615
147560 0.7084949
147570 0.7113799
147580 0.7116836
147590 0.7010188
147600 0.7195315
147610 0.7254253
147620 0.7225635
147630 0.7105938
147640 0.7102721
147650 0.7095578
147660 0.708467
147670 0.7070186
147680 0.7133052
147690 0.7128862
147700 0.7050557
147710 0.7137026
147720 0.7264187
147730 0.723181
147740 0.7085531
147750 0.718374
147760 0.7242048
147770 0.721368
147780 0.7272292
147790 0.7235529
147800 0.7134464
147810 0.7129326
147820 0.7150159
147830 0.7171944
147840 0.7131193
147850 0.7222472
147860 0.7223302
147870 0.7372454
147880 0.7244189
147890 0.7254725
147900 0.7178224
147910 0.7176406
147920 0.7315831
147930 0.7302077
147940 0.7256519
147950 0.714502
147960 0.7225417
147970 0.7204283
147980 0.7102094
147990 0.7213503
148000 0.7185681
148010 0.7164517
148020 0.7124255
148030 0.7140449
148040 0.7152628
148050 0.7210229
148060 0.7201898
148070 0.7199341
148080 0.7186654
148090 0.7226442
148100 0.7218755
148110 0.7148944
148120 0.7077783
148130 0.7208078
148140 0.7243232
148150 0.7222021
148160 0.7236666
148170 0.7243397
148180 0.727972
148190 0.7275847
148200 0.7255045
148210 0.717786
148220 0.7174941
148230 0.7052438
148240 0.7180135
148250 0.7198415
148260 0.7287279
148270 0.7318798
148280 0.7406054
148290 0.7348044
148300 0.7387024
148310 0.7253973
148320 0.7263455
148330 0.7386799
148340 0.7364566
148350 0.72649
148360 0.7333462
148370 0.7388994
148380 0.7377299
148390 0.732285
148400 0.7310876
148410 0.7387882
148420 0.7287662
148430 0.7281334
148440 0.7372705
148450 0.7414349
148460 0.742097
148470 0.7281619
148480 0.7345406
148490 0.7281737
148500 0.7366237
148510 0.7299378
148520 0.7365927
148530 0.7330875
148540 0.7261915
148550 0.7333193
148560 0.7377334
148570 0.7380713
148580 0.730984
148590 0.7333609
148600 0.7238805
148610 0.7224681
148620 0.7320064
148630 0.7284126
148640 0.7235047
148650 0.722907
148660 0.7181548
148670 0.7158392
148680 0.7164336
148690 0.7115467
148700 0.7177995
148710 0.725777
148720 0.7289893
148730 0.7338694
148740 0.7306244
148750 0.7333066
148760 0.7352405
148770 0.736652
148780 0.7446454
148790 0.7358796
148800 0.7386283
148810 0.7356879
148820 0.7440698
148830 0.7318864
148840 0.7328048
148850 0.7339088
148860 0.7296795
148870 0.7245201
148880 0.7313207
148890 0.7272888
148900 0.7334494
148910 0.7182528
148920 0.720623
148930 0.7195573
148940 0.7267932
148950 0.7307284
148960 0.7252678
148970 0.7226962
148980 0.7315745
148990 0.7279652
149000 0.7346216
149010 0.7373931
149020 0.733642
149030 0.7320276
149040 0.7317463
149050 0.7359853
149060 0.7369084
149070 0.7441627
149080 0.7471516
149090 0.7404534
149100 0.7422381
149110 0.7470255
149120 0.743087
149130 0.7447846
149140 0.7410863
149150 0.7351876
149160 0.7305613
149170 0.7324468
149180 0.7213442
149190 0.7209764
149200 0.7254946
149210 0.7257643
149220 0.7221223
149230 0.7325941
149240 0.7304621
149250 0.7364905
149260 0.725001
149270 0.7206007
149280 0.7255777
149290 0.7149821
149300 0.7247946
149310 0.7251696
149320 0.7348227
149330 0.733376
149340 0.7323972
149350 0.7370531
149360 0.7391669
149370 0.7415555
149380 0.7415009
149390 0.7404082
149400 0.7329313
149410 0.7310378
149420 0.7235602
149430 0.7261993
149440 0.7264475
149450 0.7236619
149460 0.730495
149470 0.7240481
149480 0.7212102
149490 0.7319915
149500 0.7233237
149510 0.7257479
149520 0.7282459
149530 0.72719
149540 0.721455
149550 0.7243722
149560 0.7315319
149570 0.7331277
149580 0.7287308
149590 0.725158
149600 0.7321435
149610 0.7379732
149620 0.7488359
149630 0.7458035
149640 0.751691
149650 0.7389748
149660 0.7310621
149670 0.7324806
149680 0.735225
149690 0.7363767
149700 0.7488411
149710 0.7444366
149720 0.750872
149730 0.7358758
149740 0.7398988
149750 0.7474538
149760 0.7278643
149770 0.7275145
149780 0.7325882
149790 0.7336335
149800 0.7368555
149810 0.739654
149820 0.7366936
149830 0.732208
149840 0.7349084
149850 0.7410168
149860 0.7365246
149870 0.7276059
149880 0.7368888
149890 0.7319763
149900 0.7277399
149910 0.7276711
149920 0.734922
149930 0.737043
149940 0.7381222
149950 0.7234077
149960 0.7453249
149970 0.7423661
149980 0.738648
149990 0.7332845
150000 0.729068
150010 0.7272626
150020 0.7226368
150030 0.7223517
150040 0.7247922
150050 0.7289436
150060 0.7438215
150070 0.7406136
150080 0.7511882
150090 0.7510802
150100 0.7464455
150110 0.7330139
150120 0.7357858
150130 0.7298715
150140 0.7332011
150150 0.7275656
150160 0.747124
150170 0.7422738
150180 0.7360144
150190 0.7336675
150200 0.7376057
150210 0.744422
150220 0.7385678
150230 0.744799
150240 0.7501156
150250 0.7455916
150260 0.7424313
150270 0.7317607
150280 0.7289475
150290 0.7324425
150300 0.736383
150310 0.7326559
150320 0.7312995
150330 0.7307448
150340 0.7219654
150350 0.7290119
150360 0.7176941
150370 0.7231235
150380 0.7144745
150390 0.7206441
150400 0.7184808
150410 0.7153115
150420 0.7222697
150430 0.7222967
150440 0.731867
150450 0.7277831
150460 0.7180554
150470 0.7266043
150480 0.730281
150490 0.7274916
150500 0.740137
150510 0.7341093
150520 0.7399721
150530 0.7310406
150540 0.7240013
150550 0.7365808
150560 0.7335722
150570 0.7366491
150580 0.7280856
150590 0.7268856
150600 0.7220246
150610 0.7196277
150620 0.7187467
150630 0.728464
150640 0.724989
150650 0.7299334
150660 0.725983
150670 0.726117
150680 0.7265716
150690 0.7324762
150700 0.7238399
150710 0.7153801
150720 0.7257479
150730 0.7494644
150740 0.7443898
150750 0.7380533
150760 0.7345539
150770 0.7260863
150780 0.738247
150790 0.7221524
150800 0.7248793
150810 0.7118905
150820 0.7239206
150830 0.7257357
150840 0.7262129
150850 0.7240233
150860 0.7191522
150870 0.723372
150880 0.7275054
150890 0.7281525
150900 0.7322021
150910 0.7265648
150920 0.73035
150930 0.736279
150940 0.7468463
150950 0.7469615
150960 0.7374362
150970 0.7346301
150980 0.7336829
150990 0.735137
151000 0.7334489
151010 0.736735
151020 0.7245966
151030 0.7330695
151040 0.727194
151050 0.7293831
151060 0.7337154
151070 0.7444303
151080 0.7354895
151090 0.7266136
151100 0.7184067
151110 0.7153302
151120 0.7159696
151130 0.7179716
151140 0.7222124
151150 0.7255945
151160 0.7191446
151170 0.728345
151180 0.7215883
151190 0.7258069
151200 0.7201797
151210 0.7246534
151220 0.7229795
151230 0.7166348
151240 0.7177967
151250 0.7190973
151260 0.7257158
151270 0.7284809
151280 0.7336794
151290 0.7318032
151300 0.7395381
151310 0.7425156
151320 0.7454862
151330 0.7447679
151340 0.7453426
151350 0.7398574
151360 0.740145
151370 0.7331846
151380 0.7396337
151390 0.747104
151400 0.7467395
151410 0.7493193
151420 0.7424274
151430 0.7470806
151440 0.7461693
151450 0.7482748
151460 0.7493507
151470 0.7419501
151480 0.7372391
151490 0.7451786
151500 0.7498142
151510 0.7357036
151520 0.7308489
151530 0.7334746
151540 0.7320728
151550 0.7394534
151560 0.7334798
151570 0.7332354
151580 0.7440876
151590 0.7514449
151600 0.7369826
151610 0.7337627
151620 0.715942
151630 0.7284828
151640 0.7304925
151650 0.7308268
151660 0.7263977
151670 0.7306408
151680 0.7265133
151690 0.736114
151700 0.7391801
151710 0.7320617
151720 0.7415085
151730 0.7462215
151740 0.7509149
151750 0.7487885
151760 0.7379498
151770 0.738487
151780 0.7335605
151790 0.7358955
151800 0.7340912
151810 0.7397293
151820 0.7357641
151830 0.7348609
151840 0.7321185
151850 0.7267549
151860 0.7315242
151870 0.7334986
151880 0.7463958
151890 0.7429784
151900 0.7468043
151910 0.7402453
151920 0.7493758
151930 0.7384563
151940 0.7351657
151950 0.7353512
151960 0.7343851
151970 0.7475222
151980 0.7402237
151990 0.742785
152000 0.7408864
152010 0.73295
152020 0.7263778
152030 0.7362915
152040 0.7394153
152050 0.742448
152060 0.7423825
152070 0.7467352
152080 0.7362829
152090 0.7336632
152100 0.7339817
152110 0.743086
152120 0.7564823
152130 0.7423465
152140 0.7415005
152150 0.7435309
152160 0.7418343
152170 0.7404083
152180 0.7365705
152190 0.7344025
152200 0.7185426
152210 0.731605
152220 0.7466904
152230 0.7429165
152240 0.7265472
152250 0.7394916
152260 0.7358211
152270 0.7325696
152280 0.737413
152290 0.7349648
152300 0.7437662
152310 0.7402601
152320 0.7385182
152330 0.7340738
152340 0.732533
152350 0.7393615
152360 0.7433172
152370 0.7395
152380 0.7322161
152390 0.7356973
152400 0.7490807
152410 0.7472504
152420 0.7340811
152430 0.751253
152440 0.7575727
152450 0.7439282
152460 0.7527316
152470 0.747526
152480 0.7529277
152490 0.7569274
152500 0.755035
152510 0.7410115
152520 0.737466
152530 0.7415577
152540 0.7358589
152550 0.731389
152560 0.7460161
152570 0.7484664
152580 0.7427298
152590 0.7490402
152600 0.7508181
152610 0.7431586
152620 0.7481524
152630 0.7501512
152640 0.750587
152650 0.7466801
152660 0.7564858
152670 0.7539984
152680 0.756289
152690 0.7514343
152700 0.7512646
152710 0.7500941
152720 0.7537074
152730 0.7702528
152740 0.7545629
152750 0.7528985
152760 0.7459049
152770 0.7533224
152780 0.7525979
152790 0.7478452
152800 0.7502601
152810 0.7528412
152820 0.7504825
152830 0.7542869
152840 0.7450694
152850 0.7402675
152860 0.7431312
152870 0.7498189
152880 0.7417594
152890 0.7343841
152900 0.7401581
152910 0.7358508
152920 0.7400361
152930 0.7343698
152940 0.7253847
152950 0.7309281
152960 0.7361301
152970 0.7353643
152980 0.7314396
152990 0.7307796
153000 0.7258309
153010 0.7344276
153020 0.7440893
153030 0.7398126
153040 0.7278768
153050 0.7353995
153060 0.7303838
153070 0.7385707
153080 0.734189
153090 0.7307553
153100 0.7332283
153110 0.7343
153120 0.7379442
153130 0.7304286
153140 0.7285843
153150 0.7320004
153160 0.7319852
153170 0.7290066
153180 0.7331709
153190 0.7280238
153200 0.737824
153210 0.7355791
153220 0.723268
153230 0.727741
153240 0.7239576
153250 0.7322614
153260 0.7277328
153270 0.7416988
153280 0.7230088
153290 0.7280241
153300 0.7247665
153310 0.7285936
153320 0.734612
153330 0.7308224
153340 0.7320712
153350 0.7219272
153360 0.7252752
153370 0.7363995
153380 0.7450427
153390 0.7276922
153400 0.7323079
153410 0.7338042
153420 0.7321355
153430 0.7301088
153440 0.7293716
153450 0.7335786
153460 0.7260543
153470 0.7267266
153480 0.7187911
153490 0.7293471
153500 0.7288939
153510 0.717537
153520 0.7220533
153530 0.7209387
153540 0.7246428
153550 0.7289032
153560 0.735414
153570 0.7350636
153580 0.7414459
153590 0.7312123
153600 0.7305165
153610 0.7391127
153620 0.7353314
153630 0.7305485
153640 0.7408716
153650 0.7322344
153660 0.7385415
153670 0.738287
153680 0.7315113
153690 0.7413729
153700 0.7302582
153710 0.7265013
153720 0.7253709
153730 0.7335303
153740 0.7339819
153750 0.733209
153760 0.7415867
153770 0.7349575
153780 0.7303748
153790 0.7365834
153800 0.7345185
153810 0.7319711
153820 0.7208
153830 0.726599
153840 0.7279999
153850 0.7272975
153860 0.7428531
153870 0.7322834
153880 0.734065
153890 0.7253385
153900 0.7307063
153910 0.7312745
153920 0.7214209
153930 0.7290977
153940 0.7364521
153950 0.7326843
153960 0.7446572
153970 0.7404974
153980 0.7258341
153990 0.7334513
154000 0.7284659
154010 0.7251848
154020 0.7368006
154030 0.7374036
154040 0.7354015
154050 0.7270938
154060 0.7322812
154070 0.7382063
154080 0.7381614
154090 0.7340001
154100 0.7273783
154110 0.7357972
154120 0.7248855
154130 0.7253255
154140 0.7363362
154150 0.7516786
154160 0.748464
154170 0.7474231
154180 0.7429941
154190 0.7397489
154200 0.7251399
154210 0.7250392
154220 0.7444968
154230 0.7465251
154240 0.7388269
154250 0.7363589
154260 0.7313564
154270 0.732827
154280 0.734204
154290 0.7259235
154300 0.7272753
154310 0.7234712
154320 0.7295969
154330 0.7290773
154340 0.7110718
154350 0.7142246
154360 0.7124711
154370 0.7126915
154380 0.7227901
154390 0.7222073
154400 0.7113196
154410 0.7046595
154420 0.7032422
154430 0.7134687
154440 0.7100398
154450 0.7122206
154460 0.719761
154470 0.7206759
154480 0.7096751
154490 0.7164815
154500 0.7177197
154510 0.7105172
154520 0.7173086
154530 0.7134001
154540 0.7144239
154550 0.7040648
154560 0.7040358
154570 0.7094292
154580 0.7060149
154590 0.7107675
154600 0.719302
154610 0.70973
154620 0.7104354
154630 0.7124754
154640 0.7177513
154650 0.7128945
154660 0.7154226
154670 0.7286661
154680 0.7252569
154690 0.7233466
154700 0.7167928
154710 0.7196387
154720 0.7231495
154730 0.7203077
154740 0.7235267
154750 0.708184
154760 0.716933
154770 0.7221895
154780 0.7268615
154790 0.7198675
154800 0.7276078
154810 0.7191456
154820 0.7120643
154830 0.7279366
154840 0.7197332
154850 0.7180117
154860 0.711034
154870 0.7136716
154880 0.7126014
154890 0.7164622
154900 0.7166131
154910 0.7216294
154920 0.7211303
154930 0.7192615
154940 0.7176825
154950 0.7204764
154960 0.7160063
154970 0.7116131
154980 0.7226869
154990 0.728016
155000 0.7253116
155010 0.7209023
155020 0.7251713
155030 0.7071387
155040 0.7016515
155050 0.6931012
155060 0.6808938
155070 0.6919849
155080 0.7029033
155090 0.7024907
155100 0.6995403
155110 0.6931014
155120 0.6924236
155130 0.6960967
155140 0.7011595
155150 0.6966141
155160 0.7050878
155170 0.693274
155180 0.7001014
155190 0.7014483
155200 0.7012264
155210 0.7045439
155220 0.7082237
155230 0.7049265
155240 0.712001
155250 0.7171586
155260 0.7215657
155270 0.7085327
155280 0.7162181
155290 0.7207208
155300 0.7220602
155310 0.7284621
155320 0.7427126
155330 0.7363249
155340 0.7156184
155350 0.7226011
155360 0.7157935
155370 0.7059885
155380 0.7140301
155390 0.7111854
155400 0.7087901
155410 0.7134709
155420 0.7186878
155430 0.7136867
155440 0.7163884
155450 0.712135
155460 0.7261948
155470 0.735112
155480 0.7285255
155490 0.7282243
155500 0.7306387
155510 0.7232326
155520 0.7316
155530 0.7409912
155540 0.734165
155550 0.7350792
155560 0.7289206
155570 0.7429983
155580 0.7325865
155590 0.7271466
155600 0.7248591
155610 0.7220703
155620 0.726599
155630 0.7320569
155640 0.7298231
155650 0.7368887
155660 0.7289187
155670 0.724048
155680 0.7310919
155690 0.7245492
155700 0.7226469
155710 0.7243491
155720 0.7270763
155730 0.7270804
155740 0.7162918
155750 0.7144756
155760 0.7213199
155770 0.718741
155780 0.7355059
155790 0.7245062
155800 0.7325574
155810 0.7349378
155820 0.727663
155830 0.7116461
155840 0.7174304
155850 0.7262001
155860 0.7234963
155870 0.7260073
155880 0.7182619
155890 0.7168548
155900 0.7198702
155910 0.7173632
155920 0.7224972
155930 0.7225797
155940 0.7297236
155950 0.7244455
155960 0.7459543
155970 0.7416924
155980 0.7409519
155990 0.7467948
156000 0.7353927
156010 0.7448104
156020 0.746057
156030 0.7445066
156040 0.7437652
156050 0.7428468
156060 0.7517988
156070 0.7416201
156080 0.7325007
156090 0.7488807
156100 0.7326234
156110 0.7454652
156120 0.7375933
156130 0.7269475
156140 0.7392102
156150 0.7397697
156160 0.7435862
156170 0.7347712
156180 0.7298154
156190 0.7332281
156200 0.723361
156210 0.7227352
156220 0.7175528
156230 0.716801
156240 0.7156754
156250 0.7266858
156260 0.740883
156270 0.7374022
156280 0.7290668
156290 0.7298301
156300 0.7340952
156310 0.7334911
156320 0.7386631
156330 0.7333174
156340 0.7333944
156350 0.7477432
156360 0.7373715
156370 0.7376281
156380 0.7346541
156390 0.7356209
156400 0.7254986
156410 0.7267564
156420 0.7373103
156430 0.7361113
156440 0.7224902
156450 0.7256727
156460 0.7422705
156470 0.7351976
156480 0.7343561
156490 0.7435511
156500 0.7259708
156510 0.7274594
156520 0.7327709
156530 0.7250997
156540 0.7210822
156550 0.7194116
156560 0.7071313
156570 0.7114089
156580 0.7250814
156590 0.7236255
156600 0.7261438
156610 0.725052
156620 0.724445
156630 0.7213633
156640 0.7062953
156650 0.7038903
156660 0.7018108
156670 0.7063376
156680 0.7079083
156690 0.7074881
156700 0.7187471
156710 0.7187954
156720 0.7107915
156730 0.7107033
156740 0.7023804
156750 0.7064735
156760 0.7130773
156770 0.7071579
156780 0.7091175
156790 0.711916
156800 0.7158601
156810 0.7190315
156820 0.7089019
156830 0.7173139
156840 0.7158168
156850 0.7182981
156860 0.7221105
156870 0.7179058
156880 0.7186623
156890 0.7254382
156900 0.7237266
156910 0.7287716
156920 0.7279494
156930 0.7332324
156940 0.7365042
156950 0.7288882
156960 0.7296244
156970 0.721376
156980 0.7173617
156990 0.7322386
157000 0.7279696
157010 0.720198
157020 0.7134727
157030 0.7179733
157040 0.7254962
157050 0.7243491
157060 0.7247219
157070 0.7176161
157080 0.7175643
157090 0.7172227
157100 0.720037
157110 0.723241
157120 0.7290305
157130 0.73106
157140 0.7244306
157150 0.7301196
157160 0.733166
157170 0.7382697
157180 0.7496436
157190 0.7539023
157200 0.7401503
157210 0.740802
157220 0.7315019
157230 0.7340984
157240 0.7313514
157250 0.7318542
157260 0.7412282
157270 0.7364793
157280 0.7342766
157290 0.7367888
157300 0.7325174
157310 0.7316006
157320 0.7211713
157330 0.7333755
157340 0.7311456
157350 0.7274734
157360 0.7303478
157370 0.7227775
157380 0.7317451
157390 0.7254729
157400 0.7270455
157410 0.7292722
157420 0.7258037
157430 0.7227399
157440 0.7325055
157450 0.721786
157460 0.7322034
157470 0.7424038
157480 0.7359427
157490 0.7307252
157500 0.7298885
157510 0.7224987
157520 0.7323443
157530 0.7372536
157540 0.7272467
157550 0.7338982
157560 0.7329592
157570 0.7386285
157580 0.7383366
157590 0.7410663
157600 0.7403029
157610 0.7313941
157620 0.7378346
157630 0.7263103
157640 0.7271729
157650 0.7240152
157660 0.7345822
157670 0.73656
157680 0.733694
157690 0.7323163
157700 0.7366313
157710 0.7373108
157720 0.7282055
157730 0.7255552
157740 0.7368959
157750 0.7369925
157760 0.7517129
157770 0.7438622
157780 0.7320507
157790 0.7426131
157800 0.7422695
157810 0.7530189
157820 0.7372419
157830 0.7457081
157840 0.7352605
157850 0.7325007
157860 0.7389752
157870 0.740239
157880 0.7348253
157890 0.735742
157900 0.743009
157910 0.74128
157920 0.7451041
157930 0.7394736
157940 0.7348502
157950 0.7434009
157960 0.7518318
157970 0.7464914
157980 0.7314734
157990 0.7420187
158000 0.734702
158010 0.7286968
158020 0.7304797
158030 0.7281125
158040 0.731796
158050 0.7259709
158060 0.7302508
158070 0.7471153
158080 0.733923
158090 0.742304
158100 0.7389647
158110 0.7392131
158120 0.7356285
158130 0.738379
158140 0.72776
158150 0.7294921
158160 0.7331721
158170 0.7282622
158180 0.7287971
158190 0.7184711
158200 0.7391633
158210 0.7402832
158220 0.735571
158230 0.7524164
158240 0.7395506
158250 0.7280453
158260 0.7285905
158270 0.7310377
158280 0.7345574
158290 0.7200221
158300 0.7280879
158310 0.718652
158320 0.7212564
158330 0.7179217
158340 0.7199911
158350 0.7252685
158360 0.7170539
158370 0.7264225
158380 0.7253965
158390 0.7224987
158400 0.7188028
158410 0.7244554
158420 0.7201598
158430 0.7166197
158440 0.7216542
158450 0.7168306
158460 0.7305666
158470 0.7347075
158480 0.7255358
158490 0.7309567
158500 0.7208012
158510 0.7266806
158520 0.736778
158530 0.7335201
158540 0.7305617
158550 0.7249153
158560 0.7371179
158570 0.7315282
158580 0.7466093
158590 0.7435489
158600 0.7453582
158610 0.7408762
158620 0.7465583
158630 0.7448274
158640 0.7348091
158650 0.7342298
158660 0.7452096
158670 0.7437009
158680 0.734968
158690 0.7285638
158700 0.7207693
158710 0.7340599
158720 0.7424349
158730 0.7286268
158740 0.7303951
158750 0.7409574
158760 0.736637
158770 0.7435665
158780 0.7401905
158790 0.7383865
158800 0.7339036
158810 0.7469118
158820 0.7543301
158830 0.7615603
158840 0.7590777
158850 0.7516938
158860 0.7275824
158870 0.7368347
158880 0.7425131
158890 0.7435682
158900 0.733228
158910 0.7365642
158920 0.7351725
158930 0.7447336
158940 0.7371553
158950 0.7396564
158960 0.7419516
158970 0.7526287
158980 0.7505785
158990 0.7519379
159000 0.7412933
159010 0.7338082
159020 0.7359599
159030 0.739695
159040 0.7337126
159050 0.7333691
159060 0.7291461
159070 0.735499
159080 0.737554
159090 0.7285452
159100 0.7301772
159110 0.7369609
159120 0.7376694
159130 0.7308241
159140 0.7265484
159150 0.7126074
159160 0.7112123
159170 0.7188174
159180 0.7156013
159190 0.717908
159200 0.7294861
159210 0.7416638
159220 0.7424735
159230 0.7385843
159240 0.7416412
159250 0.7305048
159260 0.7348622
159270 0.7343302
159280 0.7288294
159290 0.7326288
159300 0.7350547
159310 0.7248306
159320 0.7199177
159330 0.7127115
159340 0.7122793
159350 0.7179621
159360 0.7212205
159370 0.737561
159380 0.7362499
159390 0.7294348
159400 0.7213626
159410 0.7269701
159420 0.7257478
159430 0.7333386
159440 0.7222974
159450 0.7245205
159460 0.7225816
159470 0.7332835
159480 0.7271325
159490 0.7225701
159500 0.7243473
159510 0.7184024
159520 0.7147344
159530 0.7187647
159540 0.7086517
159550 0.7159312
159560 0.7181048
159570 0.7209119
159580 0.7211698
159590 0.7188652
159600 0.7108294
159610 0.721893
159620 0.7256525
159630 0.7188808
159640 0.7190078
159650 0.7228429
159660 0.7242433
159670 0.7337547
159680 0.7313314
159690 0.7210068
159700 0.7292387
159710 0.7206075
159720 0.726597
159730 0.729678
159740 0.731071
159750 0.7366254
159760 0.7341707
159770 0.7371876
159780 0.7350168
159790 0.732153
159800 0.722831
159810 0.7163695
159820 0.7124891
159830 0.720284
159840 0.7224448
159850 0.7235247
159860 0.7143401
159870 0.7182946
159880 0.7264487
159890 0.722672
159900 0.7168539
159910 0.7316133
159920 0.7385625
159930 0.7432745
159940 0.739373
159950 0.7292519
159960 0.7468814
159970 0.7307033
159980 0.7254909
159990 0.7373225
160000 0.7348425
160010 0.7343949
160020 0.7328994
160030 0.7389639
160040 0.750897
160050 0.7429559
160060 0.7408561
160070 0.7290966
160080 0.7371809
160090 0.736859
160100 0.7492151
160110 0.7462263
160120 0.7275225
160130 0.7267297
160140 0.7231259
160150 0.719644
160160 0.7110295
160170 0.7188336
160180 0.7288626
160190 0.738817
160200 0.7325336
160210 0.7291247
160220 0.734691
160230 0.7468491
160240 0.735261
160250 0.7327681
160260 0.7299418
160270 0.7383982
160280 0.7419162
160290 0.7290946
160300 0.7261241
160310 0.7181833
160320 0.7330292
160330 0.7315753
160340 0.7214206
160350 0.7269838
160360 0.7335562
160370 0.7351107
160380 0.7408344
160390 0.7413417
160400 0.7382808
160410 0.7387394
160420 0.7322562
160430 0.7446095
160440 0.7352902
160450 0.7346196
160460 0.7318802
160470 0.7354118
160480 0.7390952
160490 0.7374515
160500 0.7318629
160510 0.7292581
160520 0.7441677
160530 0.7383966
160540 0.7387269
160550 0.7416288
160560 0.7214525
160570 0.7338419
160580 0.721624
160590 0.7294415
160600 0.7300506
160610 0.7215617
160620 0.727154
160630 0.726768
160640 0.7273632
160650 0.7193866
160660 0.7170238
160670 0.7155614
160680 0.7221313
160690 0.7261104
160700 0.7226155
160710 0.7164643
160720 0.7229034
160730 0.7242414
160740 0.7214075
160750 0.7146148
160760 0.7159104
160770 0.7268348
160780 0.7286041
160790 0.7270881
160800 0.7310075
160810 0.7304696
160820 0.7241979
160830 0.7226084
160840 0.7290307
160850 0.724584
160860 0.7181006
160870 0.7272241
160880 0.7283646
160890 0.7370585
160900 0.7378503
160910 0.7378264
160920 0.7304155
160930 0.7344735
160940 0.726342
160950 0.737309
160960 0.7364612
160970 0.7281199
160980 0.7373411
160990 0.7295469
161000 0.7256044
161010 0.7377657
161020 0.7238933
161030 0.7323851
161040 0.7318681
161050 0.7256874
161060 0.7310703
161070 0.732162
161080 0.7349264
161090 0.730289
161100 0.7225933
161110 0.7295956
161120 0.7368821
161130 0.7305092
161140 0.732912
161150 0.7320132
161160 0.7494503
161170 0.743722
161180 0.747787
161190 0.750387
161200 0.7492642
161210 0.7422979
161220 0.7482421
161230 0.749404
161240 0.7540863
161250 0.7421354
161260 0.728884
161270 0.7238978
161280 0.7195505
161290 0.7205089
161300 0.7299967
161310 0.7174657
161320 0.7072684
161330 0.714946
161340 0.714
161350 0.7159431
161360 0.7236415
161370 0.7288532
161380 0.7392268
161390 0.7292482
161400 0.7376809
161410 0.7375983
161420 0.7367968
161430 0.7376559
161440 0.7342049
161450 0.7465929
161460 0.7350793
161470 0.7335575
161480 0.7317789
161490 0.7337211
161500 0.7362046
161510 0.7458186
161520 0.7400362
161530 0.7362614
161540 0.740867
161550 0.7294106
161560 0.7364183
161570 0.7407281
161580 0.7424537
161590 0.7434994
161600 0.753988
161610 0.7528272
161620 0.7529182
161630 0.7605072
161640 0.7440891
161650 0.7456586
161660 0.7502328
161670 0.7498484
161680 0.7381159
161690 0.7293205
161700 0.7353557
161710 0.7378629
161720 0.7356105
161730 0.7339114
161740 0.7446132
161750 0.7448092
161760 0.7390128
161770 0.7480956
161780 0.7481024
161790 0.7534767
161800 0.7467737
161810 0.7462353
161820 0.7541505
161830 0.7561755
161840 0.743347
161850 0.7393068
161860 0.7510768
161870 0.7427366
161880 0.7416829
161890 0.740196
161900 0.7256992
161910 0.722723
161920 0.7315819
161930 0.7354804
161940 0.7306845
161950 0.7297652
161960 0.7350182
161970 0.7328708
161980 0.7390569
161990 0.7426147
162000 0.7497055
162010 0.7522129
162020 0.7533385
162030 0.7499639
162040 0.745967
162050 0.7542029
162060 0.7546912
162070 0.7576243
162080 0.7538674
162090 0.7502716
162100 0.7548414
162110 0.7444495
162120 0.744507
162130 0.7417328
162140 0.7487358
162150 0.7382175
162160 0.7422357
162170 0.7697846
162180 0.7545429
162190 0.7466792
162200 0.7440015
162210 0.7480338
162220 0.7442405
162230 0.7461509
162240 0.7299127
162250 0.7333317
162260 0.7417248
162270 0.7474586
162280 0.7449427
162290 0.7396361
162300 0.7286075
162310 0.7245187
162320 0.7223327
162330 0.7337315
162340 0.7301079
162350 0.7337559
162360 0.7316961
162370 0.7253235
162380 0.7270266
162390 0.7258199
162400 0.7317111
162410 0.7319418
162420 0.7288735
162430 0.7378042
162440 0.7307607
162450 0.7458577
162460 0.7512962
162470 0.7490032
162480 0.7343283
162490 0.7357953
162500 0.7385582
162510 0.7489668
162520 0.7429968
162530 0.7408261
162540 0.7477881
162550 0.7468951
162560 0.7372308
162570 0.7298381
162580 0.7170261
162590 0.7206343
162600 0.7434214
162610 0.7557747
162620 0.7332588
162630 0.7333529
162640 0.7352111
162650 0.7208427
162660 0.7279785
162670 0.7266755
162680 0.7223433
162690 0.7232873
162700 0.7198772
162710 0.7261245
162720 0.7356795
162730 0.7293785
162740 0.7224622
162750 0.7299346
162760 0.7434981
162770 0.7230114
162780 0.7189292
162790 0.7156008
162800 0.7131897
162810 0.729384
162820 0.714932
162830 0.7081269
162840 0.7138552
162850 0.7165337
162860 0.7250208
162870 0.7368321
162880 0.7333308
162890 0.7254695
162900 0.7363309
162910 0.7261302
162920 0.7239778
162930 0.7395477
162940 0.7399943
162950 0.7375392
162960 0.7356843
162970 0.7325052
162980 0.7233396
162990 0.7298697
163000 0.7369786
163010 0.7223374
163020 0.7262679
163030 0.7313505
163040 0.7278479
163050 0.7218578
163060 0.7257711
163070 0.7294928
163080 0.7255421
163090 0.734059
163100 0.7360482
163110 0.7416505
163120 0.7323807
163130 0.7170678
163140 0.7213017
163150 0.7291251
163160 0.7302583
163170 0.7249561
163180 0.7219992
163190 0.7217096
163200 0.7295535
163210 0.7276468
163220 0.7240663
163230 0.7095029
163240 0.7208263
163250 0.7304987
163260 0.730126
163270 0.7285832
163280 0.7302287
163290 0.7183768
163300 0.7267295
163310 0.7167308
163320 0.713535
163330 0.7137471
163340 0.7203498
163350 0.7132807
163360 0.7173066
163370 0.7107227
163380 0.7153994
163390 0.7169191
163400 0.7251072
163410 0.7268687
163420 0.7257801
163430 0.7242098
163440 0.7181161
163450 0.7380189
163460 0.7366918
163470 0.7387198
163480 0.7467337
163490 0.7509463
163500 0.73603
163510 0.7352256
163520 0.7349906
163530 0.7338715
163540 0.7376927
163550 0.7293814
163560 0.7265986
163570 0.718537
163580 0.72653
163590 0.7241856
163600 0.7248271
163610 0.729479
163620 0.7181481
163630 0.7234793
163640 0.7212544
163650 0.7253273
163660 0.7387241
163670 0.7464885
163680 0.736454
163690 0.7423145
163700 0.7460637
163710 0.7535715
163720 0.7414595
163730 0.7341949
163740 0.725858
163750 0.730653
163760 0.7274902
163770 0.7392488
163780 0.7449908
163790 0.7442349
163800 0.7454435
163810 0.7433019
163820 0.7408724
163830 0.7430033
163840 0.7360812
163850 0.7484155
163860 0.7499723
163870 0.7599936
163880 0.7601905
163890 0.7622046
163900 0.7616069
163910 0.7657315
163920 0.7548996
163930 0.7427505
163940 0.7541737
163950 0.7491122
163960 0.755611
163970 0.7504992
163980 0.7581794
163990 0.7576032
164000 0.7558091
164010 0.7637911
164020 0.761759
164030 0.7451059
164040 0.7434132
164050 0.7456302
164060 0.7389642
164070 0.7454379
164080 0.7379246
164090 0.7349159
164100 0.7332212
164110 0.7344609
164120 0.7473504
164130 0.7326549
164140 0.734849
164150 0.735095
164160 0.7299106
164170 0.7292839
164180 0.7331502
164190 0.7298178
164200 0.7343435
164210 0.7393204
164220 0.7273578
164230 0.7413269
164240 0.7530526
164250 0.7481189
164260 0.7467147
164270 0.7412883
164280 0.7441124
164290 0.7448313
164300 0.74254
164310 0.7568442
164320 0.7562023
164330 0.7547452
164340 0.7531484
164350 0.7582546
164360 0.7492996
164370 0.7535703
164380 0.7481692
164390 0.7427024
164400 0.7481769
164410 0.7476971
164420 0.7445973
164430 0.7432494
164440 0.7526941
164450 0.7481242
164460 0.749598
164470 0.7516611
164480 0.766026
164490 0.7617474
164500 0.7557825
164510 0.7522476
164520 0.7576534
164530 0.7482554
164540 0.7684349
164550 0.7585365
164560 0.7619741
164570 0.770294
164580 0.7575816
164590 0.7704127
164600 0.7646723
164610 0.7586014
164620 0.7614732
164630 0.7631228
164640 0.7450091
164650 0.7468844
164660 0.7551766
164670 0.7546935
164680 0.7478345
164690 0.7390727
164700 0.7401444
164710 0.7562557
164720 0.7527744
164730 0.7507395
164740 0.7456292
164750 0.7509116
164760 0.7397913
164770 0.7492993
164780 0.7521237
164790 0.756614
164800 0.7636074
164810 0.7561799
164820 0.7465583
164830 0.7399371
164840 0.7381985
164850 0.7382644
164860 0.7424283
164870 0.7481301
164880 0.7511311
164890 0.7393187
164900 0.7440325
164910 0.7436361
164920 0.7323894
164930 0.7561449
164940 0.7462815
164950 0.7400616
164960 0.7493166
164970 0.7409085
164980 0.752731
164990 0.7567948
165000 0.754631
165010 0.7519128
165020 0.7465189
165030 0.7478551
165040 0.7468351
165050 0.7564679
165060 0.7582416
165070 0.7554256
165080 0.7472732
165090 0.7542796
165100 0.757708
165110 0.7513789
165120 0.7529275
165130 0.7519408
165140 0.7612932
165150 0.7590407
165160 0.7617109
165170 0.7526788
165180 0.7500334
165190 0.7429458
165200 0.7472275
165210 0.7432141
165220 0.751076
165230 0.7507988
165240 0.7491201
165250 0.7455096
165260 0.7423813
165270 0.7454455
165280 0.7512967
165290 0.7643843
165300 0.7585726
165310 0.7741494
165320 0.7683673
165330 0.7629697
165340 0.7625525
165350 0.7623014
165360 0.7637384
165370 0.7630782
165380 0.7666193
165390 0.7586818
165400 0.7531019
165410 0.7576469
165420 0.7530277
165430 0.749994
165440 0.7554992
165450 0.7451511
165460 0.7501959
165470 0.7532586
165480 0.7527034
165490 0.7485546
165500 0.7415298
165510 0.7409865
165520 0.7384183
165530 0.7368556
165540 0.7392587
165550 0.7398931
165560 0.7393348
165570 0.7298363
165580 0.737757
165590 0.7309603
165600 0.7342748
165610 0.7241147
165620 0.7291728
165630 0.7346767
165640 0.7342377
165650 0.731993
165660 0.7348688
165670 0.7449802
165680 0.7416472
165690 0.7279605
165700 0.7376196
165710 0.7392942
165720 0.7441427
165730 0.729789
165740 0.7242987
165750 0.7122771
165760 0.7143207
165770 0.7110515
165780 0.7185916
165790 0.7294285
165800 0.7211989
165810 0.7261674
165820 0.7223491
165830 0.7272518
165840 0.7235427
165850 0.7263911
165860 0.7349498
165870 0.7324387
165880 0.7372412
165890 0.7238198
165900 0.7270051
165910 0.7218856
165920 0.7245709
165930 0.7233134
165940 0.7145498
165950 0.7275084
165960 0.7337283
165970 0.7174802
165980 0.7221908
165990 0.7244778
166000 0.7307609
166010 0.740347
166020 0.7409426
166030 0.7355707
166040 0.725082
166050 0.728696
166060 0.7244081
166070 0.7282307
166080 0.7291073
166090 0.7203287
166100 0.7224368
166110 0.7188993
166120 0.7297018
166130 0.7166897
166140 0.7274913
166150 0.7258651
166160 0.7244706
166170 0.7226754
166180 0.7220911
166190 0.7251619
166200 0.7202653
166210 0.7257183
166220 0.727962
166230 0.7253969
166240 0.7154166
166250 0.7219467
166260 0.7197675
166270 0.7229723
166280 0.719206
166290 0.7151705
166300 0.7234351
166310 0.7251074
166320 0.7338526
166330 0.7371251
166340 0.734813
166350 0.7352931
166360 0.7332621
166370 0.717953
166380 0.7221306
166390 0.7417905
166400 0.7394438
166410 0.7411538
166420 0.7526159
166430 0.7466834
166440 0.7614436
166450 0.7596902
166460 0.755394
166470 0.7466164
166480 0.7269721
166490 0.7447617
166500 0.7439245
166510 0.7426014
166520 0.7534524
166530 0.7523451
166540 0.7442121
166550 0.7320774
166560 0.7320046
166570 0.7341336
166580 0.7311337
166590 0.7287045
166600 0.7300516
166610 0.7278827
166620 0.7398475
166630 0.7346402
166640 0.7313675
166650 0.7349833
166660 0.7309528
166670 0.7278432
166680 0.7229316
166690 0.7273906
166700 0.7274371
166710 0.7246016
166720 0.7303331
166730 0.7256442
166740 0.7197658
166750 0.7250661
166760 0.7240914
166770 0.7225029
166780 0.7202966
166790 0.7207485
166800 0.729108
166810 0.7272908
166820 0.739069
166830 0.7487822
166840 0.7476268
166850 0.7345676
166860 0.7267816
166870 0.7412554
166880 0.735136
166890 0.7397597
166900 0.7333067
166910 0.7426734
166920 0.7394522
166930 0.7464102
166940 0.740398
166950 0.7419664
166960 0.7323276
166970 0.7281522
166980 0.7344189
166990 0.7398162
167000 0.7348705
167010 0.7426315
167020 0.7346567
167030 0.7295647
167040 0.7408513
167050 0.7394628
167060 0.7376122
167070 0.7365586
167080 0.7348214
167090 0.7362088
167100 0.7372085
167110 0.7249981
167120 0.7245254
167130 0.7406857
167140 0.7459279
167150 0.7469201
167160 0.7524408
167170 0.7542815
167180 0.7547762
167190 0.7600821
167200 0.7682112
167210 0.7532696
167220 0.7522004
167230 0.7489679
167240 0.7420372
167250 0.7329834
167260 0.737094
167270 0.7369709
167280 0.738212
167290 0.7346002
167300 0.7301251
167310 0.7270097
167320 0.719059
167330 0.7330376
167340 0.7287466
167350 0.7308398
167360 0.7241548
167370 0.7271309
167380 0.7185539
167390 0.7261034
167400 0.7348916
167410 0.747917
167420 0.7560965
167430 0.749891
167440 0.7444047
167450 0.7395603
167460 0.7444922
167470 0.7416453
167480 0.7203342
167490 0.7281278
167500 0.7248616
167510 0.7337576
167520 0.7348093
167530 0.7338864
167540 0.7296365
167550 0.7324499
167560 0.729729
167570 0.7414837
167580 0.7288384
167590 0.728893
167600 0.7454437
167610 0.7403635
167620 0.7459936
167630 0.7423761
167640 0.7418769
167650 0.740738
167660 0.7429991
167670 0.7400115
167680 0.7314795
167690 0.7285125
167700 0.7168141
167710 0.7210213
167720 0.7193233
167730 0.721414
167740 0.7244018
167750 0.7135876
167760 0.7063383
167770 0.7314097
167780 0.7203125
167790 0.7224081
167800 0.7092656
167810 0.7259794
167820 0.7182307
167830 0.714027
167840 0.7158386
167850 0.712974
167860 0.7139419
167870 0.7149991
167880 0.716461
167890 0.7116587
167900 0.7062637
167910 0.7017403
167920 0.7031157
167930 0.7087768
167940 0.7039286
167950 0.712813
167960 0.7140902
167970 0.6952076
167980 0.7081747
167990 0.7139713
168000 0.709901
168010 0.7125386
168020 0.7166595
168030 0.7102357
168040 0.7184128
168050 0.7198203
168060 0.712177
168070 0.7153947
168080 0.7189222
168090 0.7136258
168100 0.7157117
168110 0.7159629
168120 0.7091692
168130 0.7256061
168140 0.726833
168150 0.7231758
168160 0.7212513
168170 0.7272803
168180 0.7259265
168190 0.7211866
168200 0.7262763
168210 0.7218212
168220 0.710709
168230 0.7091071
168240 0.7103796
168250 0.7094638
168260 0.7151217
168270 0.7127609
168280 0.7224091
168290 0.7291819
168300 0.7201268
168310 0.7207608
168320 0.7175826
168330 0.7344568
168340 0.7302547
168350 0.7211062
168360 0.7207262
168370 0.7104655
168380 0.720378
168390 0.7227052
168400 0.7170495
168410 0.7196961
168420 0.7321489
168430 0.7254325
168440 0.724704
168450 0.7387222
168460 0.731128
168470 0.7202375
168480 0.7163203
168490 0.7328116
168500 0.7403199
168510 0.7276175
168520 0.737606
168530 0.7332097
168540 0.7323268
168550 0.7375671
168560 0.7335607
168570 0.7331852
168580 0.7316175
168590 0.7338433
168600 0.7402481
168610 0.7413204
168620 0.7409294
168630 0.7299276
168640 0.742061
168650 0.7480797
168660 0.7356992
168670 0.7441673
168680 0.7437729
168690 0.7274
168700 0.731398
168710 0.7433876
168720 0.7439082
168730 0.7419905
168740 0.7434021
168750 0.7352342
168760 0.7341896
168770 0.7336418
168780 0.735734
168790 0.7363553
168800 0.7343324
168810 0.7369853
168820 0.7275147
168830 0.7267523
168840 0.7197552
168850 0.7278215
168860 0.7301924
168870 0.7345003
168880 0.7341103
168890 0.7366021
168900 0.7335645
168910 0.7349722
168920 0.7366919
168930 0.7556692
168940 0.7417534
168950 0.7303431
168960 0.7211403
168970 0.7333441
168980 0.7443659
168990 0.7436154
169000 0.747172
169010 0.7548862
169020 0.7445009
169030 0.7366017
169040 0.7371064
169050 0.730922
169060 0.7374628
169070 0.7361888
169080 0.7477611
169090 0.7470744
169100 0.746669
169110 0.7507867
169120 0.7373308
169130 0.738072
169140 0.7351108
169150 0.7489305
169160 0.7461253
169170 0.7495444
169180 0.7445218
169190 0.7405035
169200 0.7380304
169210 0.74014
169220 0.7315208
169230 0.7382958
169240 0.7315229
169250 0.7239627
169260 0.7218659
169270 0.722828
169280 0.7265711
169290 0.7292031
169300 0.7369753
169310 0.7406463
169320 0.7382438
169330 0.7456209
169340 0.7403718
169350 0.7450341
169360 0.7441698
169370 0.7289639
169380 0.7397897
169390 0.7349126
169400 0.7443411
169410 0.7307937
169420 0.7310656
169430 0.7198961
169440 0.7244909
169450 0.7279575
169460 0.7228827
169470 0.7285183
169480 0.7360346
169490 0.734249
169500 0.7289591
169510 0.7381844
169520 0.7350116
169530 0.7259024
169540 0.7303345
169550 0.7128811
169560 0.7242381
169570 0.7424046
169580 0.7346853
169590 0.7403012
169600 0.7387879
169610 0.7387314
169620 0.7409847
169630 0.7439218
169640 0.7516044
169650 0.7667003
169660 0.764874
169670 0.7731129
169680 0.7714731
169690 0.7608372
169700 0.744717
169710 0.7428897
169720 0.7415794
169730 0.7388445
169740 0.7310177
169750 0.7390924
169760 0.7394778
169770 0.7313221
169780 0.7337769
169790 0.7484846
169800 0.7570542
169810 0.761851
169820 0.7528043
169830 0.7502485
169840 0.7446334
169850 0.7410161
169860 0.7427499
169870 0.7485817
169880 0.7439288
169890 0.7478953
169900 0.7376473
169910 0.7353094
169920 0.7384439
169930 0.7390522
169940 0.7432476
169950 0.7380239
169960 0.7294826
169970 0.7284036
169980 0.7238713
169990 0.7181485
170000 0.7313563
170010 0.7301695
170020 0.7355744
170030 0.7346399
170040 0.7322772
170050 0.7303345
170060 0.7343413
170070 0.7430137
170080 0.7449618
170090 0.7454267
170100 0.7474936
170110 0.7576749
170120 0.7586246
170130 0.7466557
170140 0.7444882
170150 0.7529283
170160 0.736745
170170 0.7328739
170180 0.7435192
170190 0.7487037
170200 0.749508
170210 0.7438467
170220 0.7400815
170230 0.7512028
170240 0.7382901
170250 0.7430746
170260 0.7332554
170270 0.7360073
170280 0.7245404
170290 0.7269632
170300 0.7278782
170310 0.7294411
170320 0.7416521
170330 0.7476674
170340 0.7503072
170350 0.7537847
170360 0.7377658
170370 0.7349337
170380 0.7476687
170390 0.7506614
170400 0.7543573
170410 0.7468073
170420 0.7444059
170430 0.7598812
170440 0.7487329
170450 0.7488371
170460 0.7505453
170470 0.7461495
170480 0.7384432
170490 0.744373
170500 0.7408503
170510 0.7561082
170520 0.7543547
170530 0.7508789
170540 0.7577474
170550 0.7612538
170560 0.7647732
170570 0.7586668
170580 0.7518404
170590 0.7525474
170600 0.7520462
170610 0.743459
170620 0.7355658
170630 0.7491606
170640 0.7450917
170650 0.7427967
170660 0.7355513
170670 0.7378595
170680 0.7409488
170690 0.745071
170700 0.744312
170710 0.7391945
170720 0.7471697
170730 0.7331355
170740 0.7348976
170750 0.7371771
170760 0.752076
170770 0.7568573
170780 0.7473146
170790 0.7413038
170800 0.7424541
170810 0.7437837
170820 0.7379701
170830 0.7527233
170840 0.7679144
170850 0.7576352
170860 0.7621856
170870 0.7592717
170880 0.753617
170890 0.7564039
170900 0.7464312
170910 0.7392192
170920 0.7381177
170930 0.7449892
170940 0.7393267
170950 0.75004
170960 0.7529258
170970 0.7469807
170980 0.7464131
170990 0.7538699
171000 0.7596405
171010 0.7626956
171020 0.7469448
171030 0.7446708
171040 0.7329826
171050 0.7318274
171060 0.7296497
171070 0.7374145
171080 0.7330204
171090 0.7372124
171100 0.7440469
171110 0.7463195
171120 0.7478759
171130 0.7551414
171140 0.7470781
171150 0.7446445
171160 0.739395
171170 0.740702
171180 0.7408745
171190 0.7376069
171200 0.743971
171210 0.7476015
171220 0.7476182
171230 0.7426513
171240 0.7394062
171250 0.7318608
171260 0.7254277
171270 0.7331033
171280 0.7452306
171290 0.7424356
171300 0.7458305
171310 0.7444605
171320 0.7258615
171330 0.7269108
171340 0.7297217
171350 0.7429812
171360 0.7343863
171370 0.7263591
171380 0.7354007
171390 0.7391157
171400 0.7240733
171410 0.7300019
171420 0.7252071
171430 0.7335953
171440 0.7326877
171450 0.7359619
171460 0.7305089
171470 0.7281479
171480 0.7256526
171490 0.7256396
171500 0.7299513
171510 0.7355182
171520 0.73498
171530 0.7390268
171540 0.7401374
171550 0.7390158
171560 0.741655
171570 0.7435721
171580 0.7425182
171590 0.7498916
171600 0.7434623
171610 0.7431594
171620 0.7435413
171630 0.7434251
171640 0.7416149
171650 0.7448313
171660 0.7459652
171670 0.7500578
171680 0.7480106
171690 0.7540653
171700 0.7557172
171710 0.7524357
171720 0.7462186
171730 0.7365102
171740 0.749419
171750 0.7483024
171760 0.7513402
171770 0.7521771
171780 0.758992
171790 0.7653973
171800 0.7564455
171810 0.7600604
171820 0.7554712
171830 0.7547866
171840 0.7550128
171850 0.7563063
171860 0.7397311
171870 0.7517384
171880 0.7522549
171890 0.7433057
171900 0.7435117
171910 0.7423334
171920 0.7452059
171930 0.7658763
171940 0.7543488
171950 0.7564225
171960 0.7687118
171970 0.7724952
171980 0.7673635
171990 0.7642422
172000 0.763291
172010 0.7610531
172020 0.7539314
172030 0.7555262
172040 0.7536055
172050 0.7676863
172060 0.7670922
172070 0.7644948
172080 0.7499568
172090 0.7468777
172100 0.7482905
172110 0.7416843
172120 0.7547996
172130 0.7494814
172140 0.7525023
172150 0.7383157
172160 0.7402778
172170 0.739776
172180 0.742023
172190 0.7223387
172200 0.7320834
172210 0.7402771
172220 0.7384757
172230 0.740785
172240 0.7361155
172250 0.7272429
172260 0.7344375
172270 0.7298413
172280 0.7377548
172290 0.7407687
172300 0.7504579
172310 0.7457905
172320 0.7450612
172330 0.7406503
172340 0.7278948
172350 0.7219756
172360 0.7194731
172370 0.7317763
172380 0.7308475
172390 0.7344013
172400 0.7226115
172410 0.728257
172420 0.7392219
172430 0.7361568
172440 0.7274001
172450 0.7259158
172460 0.7208701
172470 0.7282463
172480 0.7352029
172490 0.7178679
172500 0.7249202
172510 0.7226641
172520 0.7323336
172530 0.7336887
172540 0.7385656
172550 0.7344304
172560 0.7340043
172570 0.7370678
172580 0.7262316
172590 0.7286364
172600 0.7275828
172610 0.7340631
172620 0.7245832
172630 0.7303964
172640 0.7259861
172650 0.7238408
172660 0.7324391
172670 0.736757
172680 0.7349422
172690 0.7290664
172700 0.7399513
172710 0.7395076
172720 0.7405794
172730 0.738378
172740 0.733739
172750 0.728837
172760 0.7328249
172770 0.732908
172780 0.7384321
172790 0.7348492
172800 0.735693
172810 0.7380577
172820 0.746413
172830 0.7540725
172840 0.7414379
172850 0.7334649
172860 0.744523
172870 0.7470753
172880 0.741731
172890 0.747034
172900 0.7561323
172910 0.753664
172920 0.7478082
172930 0.7528016
172940 0.7300752
172950 0.7283816
172960 0.7291911
172970 0.7338812
172980 0.724534
172990 0.7306253
173000 0.7298964
173010 0.7337826
173020 0.73071
173030 0.7277427
173040 0.7216461
173050 0.7277381
173060 0.7309099
173070 0.7367834
173080 0.744671
173090 0.7358399
173100 0.7399457
173110 0.7300119
173120 0.7262376
173130 0.7297283
173140 0.7308319
173150 0.7407821
173160 0.7302548
173170 0.7496067
173180 0.7488673
173190 0.7389349
173200 0.7352222
173210 0.7308148
173220 0.7303652
173230 0.7320706
173240 0.7360994
173250 0.730481
173260 0.7382349
173270 0.7363414
173280 0.729134
173290 0.7322559
173300 0.7341443
173310 0.720171
173320 0.7277358
173330 0.7139824
173340 0.7144274
173350 0.7133058
173360 0.721482
173370 0.7221857
173380 0.7206732
173390 0.7241172
173400 0.7378531
173410 0.7381939
173420 0.7309279
173430 0.7412096
173440 0.7496066
173450 0.7485406
173460 0.7489389
173470 0.7504255
173480 0.7443682
173490 0.7498142
173500 0.7406396
173510 0.7426786
173520 0.7378264
173530 0.7521496
173540 0.7458653
173550 0.7474329
173560 0.7360829
173570 0.7462325
173580 0.7370562
173590 0.7322332
173600 0.7352772
173610 0.745455
173620 0.7440864
173630 0.7487272
173640 0.7574826
173650 0.7471619
173660 0.7419857
173670 0.7366492
173680 0.7414033
173690 0.7391737
173700 0.7401465
173710 0.7474681
173720 0.7500768
173730 0.7637959
173740 0.7614493
173750 0.7589844
173760 0.7644733
173770 0.7596989
173780 0.7630425
173790 0.759594
173800 0.7500955
173810 0.7558904
173820 0.7627961
173830 0.7560283
173840 0.7504394
173850 0.7428734
173860 0.7313806
173870 0.7330273
173880 0.7416536
173890 0.7450715
173900 0.7495632
173910 0.7519063
173920 0.7567926
173930 0.7540258
173940 0.7541117
173950 0.7487966
173960 0.7546039
173970 0.7533679
173980 0.7510433
173990 0.7483928
174000 0.7460117
174010 0.7445245
174020 0.7442564
174030 0.7473764
174040 0.7399384
174050 0.7455302
174060 0.7507613
174070 0.7390385
174080 0.7514345
174090 0.7528819
174100 0.7534847
174110 0.7591208
174120 0.7572834
174130 0.7673516
174140 0.7665672
174150 0.7666402
174160 0.7653846
174170 0.7717007
174180 0.7664021
174190 0.7541512
174200 0.7491686
174210 0.7617249
174220 0.7527648
174230 0.7578316
174240 0.7579013
174250 0.7528377
174260 0.7522004
174270 0.7465105
174280 0.7336846
174290 0.7553032
174300 0.7528424
174310 0.7430847
174320 0.7428315
174330 0.7511317
174340 0.7405501
174350 0.7374684
174360 0.7388061
174370 0.7475495
174380 0.733846
174390 0.7577502
174400 0.741775
174410 0.7559165
174420 0.7421014
174430 0.75758
174440 0.7426619
174450 0.7449647
174460 0.7500008
174470 0.7389413
174480 0.7404477
174490 0.7311186
174500 0.7413923
174510 0.7446391
174520 0.7561188
174530 0.7506593
174540 0.7533624
174550 0.7370299
174560 0.7399572
174570 0.733952
174580 0.7486813
174590 0.7380083
174600 0.7258597
174610 0.735637
174620 0.7387521
174630 0.7352372
174640 0.7316805
174650 0.7307734
174660 0.7171971
174670 0.7345301
174680 0.7280101
174690 0.7327284
174700 0.7287254
174710 0.7296075
174720 0.7416054
174730 0.747194
174740 0.7623703
174750 0.756825
174760 0.7566351
174770 0.7574276
174780 0.7487335
174790 0.7557285
174800 0.7436084
174810 0.7399873
174820 0.7501787
174830 0.7542343
174840 0.7628244
174850 0.7581453
174860 0.7695392
174870 0.7594897
174880 0.7476308
174890 0.76215
174900 0.7635203
174910 0.7494249
174920 0.7472887
174930 0.7439532
174940 0.7451037
174950 0.7524346
174960 0.7568558
174970 0.7567652
174980 0.7585936
174990 0.7589605
175000 0.7730195
175010 0.7812014
175020 0.7719061
175030 0.7625504
175040 0.7712511
175050 0.7663483
175060 0.7526296
175070 0.7578723
175080 0.7483237
175090 0.7320923
175100 0.7342494
175110 0.7556788
175120 0.7570068
175130 0.7540644
175140 0.7547079
175150 0.7641659
175160 0.7569538
175170 0.7495926
175180 0.7589886
175190 0.7481214
175200 0.7599202
175210 0.7603619
175220 0.7711775
175230 0.7678464
175240 0.7579405
175250 0.7668471
175260 0.7768109
175270 0.7686016
175280 0.7618102
175290 0.7656157
175300 0.7770831
175310 0.7783138
175320 0.7746932
175330 0.7717215
175340 0.7685652
175350 0.7687418
175360 0.7807959
175370 0.7739772
175380 0.767852
175390 0.7713809
175400 0.7732991
175410 0.7746924
175420 0.7819113
175430 0.7667742
175440 0.7708048
175450 0.7751492
175460 0.7719216
175470 0.7730341
175480 0.7652668
175490 0.7531793
175500 0.7516961
175510 0.752372
175520 0.7469858
175530 0.7596644
175540 0.7611882
175550 0.7597477
175560 0.7670031
175570 0.7697881
175580 0.7806842
175590 0.7823649
175600 0.7744991
175610 0.7715057
175620 0.7811581
175630 0.7715501
175640 0.7762123
175650 0.7839066
175660 0.7862725
175670 0.7763047
175680 0.7826505
175690 0.7880213
175700 0.7844301
175710 0.7841006
175720 0.785765
175730 0.7892362
175740 0.7770078
175750 0.7712232
175760 0.7774158
175770 0.7869475
175780 0.7926059
175790 0.7871441
175800 0.7809207
175810 0.7730988
175820 0.7795126
175830 0.7638375
175840 0.7575548
175850 0.7721792
175860 0.7777383
175870 0.7753887
175880 0.7800428
175890 0.7770567
175900 0.7793472
175910 0.7796616
175920 0.7920377
175930 0.782359
175940 0.7722997
175950 0.7805473
175960 0.7784013
175970 0.7927809
175980 0.7785671
175990 0.7750262
176000 0.7789087
176010 0.7785358
176020 0.7813993
176030 0.778978
176040 0.7645336
176050 0.7657209
176060 0.7736799
176070 0.785557
176080 0.7895921
176090 0.7860968
176100 0.8007009
176110 0.792639
176120 0.7802995
176130 0.7740623
176140 0.7702988
176150 0.7639621
176160 0.7655433
176170 0.7726814
176180 0.771478
176190 0.7713074
176200 0.7693781
176210 0.7696723
176220 0.7872292
176230 0.7833369
176240 0.7792852
176250 0.7831029
176260 0.788628
176270 0.7877089
176280 0.7868854
176290 0.8028981
176300 0.7864293
176310 0.7914094
176320 0.7926766
176330 0.7792774
176340 0.7737159
176350 0.7732218
176360 0.773393
176370 0.7894803
176380 0.7959694
176390 0.7951133
176400 0.7873033
176410 0.781058
176420 0.7718798
176430 0.7647994
176440 0.7721925
176450 0.7718568
176460 0.7748685
176470 0.7622834
176480 0.7699938
176490 0.7712806
176500 0.7765899
176510 0.7858092
176520 0.7859799
176530 0.7797153
176540 0.7781171
176550 0.7922529
176560 0.7831971
176570 0.7946823
176580 0.8007109
176590 0.7882106
176600 0.7792578
176610 0.7736367
176620 0.7689236
176630 0.7723269
176640 0.7691642
176650 0.7740921
176660 0.7672227
176670 0.7674386
176680 0.7695671
176690 0.7760851
176700 0.7896444
176710 0.7909204
176720 0.7897006
176730 0.7915028
176740 0.7816373
176750 0.7802263
176760 0.7870812
176770 0.7784435
176780 0.786802
176790 0.778601
176800 0.7856221
176810 0.7756667
176820 0.7760445
176830 0.7694843
176840 0.7759157
176850 0.7695656
176860 0.7714339
176870 0.7751157
176880 0.7838048
176890 0.7891772
176900 0.7903728
176910 0.7833722
176920 0.7839673
176930 0.7858789
176940 0.7863277
176950 0.7955577
176960 0.7850776
176970 0.7795246
176980 0.7803057
176990 0.7810149
177000 0.7917445
177010 0.7952787
177020 0.7986192
177030 0.786235
177040 0.7900488
177050 0.7794176
177060 0.7707211
177070 0.7713116
177080 0.7884313
177090 0.7897593
177100 0.7803366
177110 0.7695456
177120 0.7701129
177130 0.7700936
177140 0.7714079
177150 0.7713146
177160 0.774956
177170 0.7694234
177180 0.7717896
177190 0.7631648
177200 0.763936
177210 0.7619105
177220 0.7540911
177230 0.7605004
177240 0.7603131
177250 0.7568116
177260 0.7539913
177270 0.7652415
177280 0.7619773
177290 0.7591072
177300 0.761462
177310 0.752344
177320 0.7581573
177330 0.7647173
177340 0.7630357
177350 0.7508987
177360 0.7671799
177370 0.7715546
177380 0.7695531
177390 0.7677412
177400 0.7547602
177410 0.7611498
177420 0.7548883
177430 0.7489567
177440 0.7625809
177450 0.7507625
177460 0.7506268
177470 0.7619128
177480 0.7527227
177490 0.7613111
177500 0.7573144
177510 0.7592783
177520 0.7510015
177530 0.7589139
177540 0.7533109
177550 0.7527366
177560 0.7589188
177570 0.7633039
177580 0.7621899
177590 0.7674547
177600 0.7572085
177610 0.7562916
177620 0.7420884
177630 0.747761
177640 0.7346499
177650 0.7468297
177660 0.7361117
177670 0.7433966
177680 0.747622
177690 0.7521424
177700 0.7576221
177710 0.7495381
177720 0.7595904
177730 0.7506208
177740 0.7657497
177750 0.7704084
177760 0.751999
177770 0.7563456
177780 0.7675444
177790 0.7773741
177800 0.7732124
177810 0.7664557
177820 0.7622712
177830 0.7509376
177840 0.7566839
177850 0.7499557
177860 0.7514061
177870 0.7484039
177880 0.7461334
177890 0.7457559
177900 0.7407681
177910 0.7493573
177920 0.7473547
177930 0.7467836
177940 0.7443799
177950 0.7549434
177960 0.7594419
177970 0.7604813
177980 0.7557465
177990 0.7571917
178000 0.754559
178010 0.7683442
178020 0.757096
178030 0.7563913
178040 0.761816
178050 0.7557935
178060 0.7527958
178070 0.7606086
178080 0.7679832
178090 0.756204
178100 0.7622532
178110 0.7639616
178120 0.7506006
178130 0.7536234
178140 0.7465288
178150 0.7660787
178160 0.762545
178170 0.7594517
178180 0.7584473
178190 0.7520189
178200 0.7533635
178210 0.7449425
178220 0.7571928
178230 0.7536461
178240 0.7600484
178250 0.7682353
178260 0.7609056
178270 0.7625434
178280 0.7589462
178290 0.774367
178300 0.7613285
178310 0.757241
178320 0.7636215
178330 0.7759141
178340 0.7763162
178350 0.7665573
178360 0.7773156
178370 0.7722368
178380 0.7694032
178390 0.76385
178400 0.7611151
178410 0.7660455
178420 0.7652754
178430 0.7658382
178440 0.7687074
178450 0.768024
178460 0.7746982
178470 0.7690282
178480 0.7769258
178490 0.7753941
178500 0.7798571
178510 0.7887998
178520 0.7910676
178530 0.7835633
178540 0.7846395
178550 0.7780722
178560 0.7751756
178570 0.7722512
178580 0.7792752
178590 0.7702168
178600 0.7667377
178610 0.7629906
178620 0.7663479
178630 0.7586417
178640 0.7544243
178650 0.7560399
178660 0.7551982
178670 0.7618381
178680 0.7602005
178690 0.7640648
178700 0.7566962
178710 0.7661577
178720 0.7612551
178730 0.7683923
178740 0.7546284
178750 0.7645343
178760 0.7781353
178770 0.772753
178780 0.7631079
178790 0.7753037
178800 0.778434
178810 0.7803456
178820 0.773679
178830 0.7720461
178840 0.7716964
178850 0.7718987
178860 0.7698684
178870 0.7668482
178880 0.7605798
178890 0.7587129
178900 0.7751898
178910 0.7701524
178920 0.7556819
178930 0.7642663
178940 0.7564868
178950 0.7660858
178960 0.7723593
178970 0.7822407
178980 0.7815955
178990 0.7850161
179000 0.7817839
179010 0.778275
179020 0.7689171
179030 0.7652217
179040 0.7693276
179050 0.7821098
179060 0.7771821
179070 0.769233
179080 0.7634108
179090 0.7583974
179100 0.7670193
179110 0.7790108
179120 0.7771109
179130 0.7596025
179140 0.7720487
179150 0.7780059
179160 0.7772011
179170 0.7785501
179180 0.7700126
179190 0.7737706
179200 0.7808662
179210 0.7699797
179220 0.7751504
179230 0.785575
179240 0.7909411
179250 0.7871727
179260 0.7850887
179270 0.7814492
179280 0.7865453
179290 0.7812306
179300 0.7779654
179310 0.7636292
179320 0.7703348
179330 0.7665913
179340 0.7679003
179350 0.7649282
179360 0.7793829
179370 0.7820941
179380 0.7857386
179390 0.7790882
179400 0.7854351
179410 0.7866088
179420 0.7796553
179430 0.7803808
179440 0.7850727
179450 0.7793195
179460 0.7697327
179470 0.7714351
179480 0.7845735
179490 0.7738011
179500 0.7698001
179510 0.7663161
179520 0.7780569
179530 0.7794797
179540 0.7761102
179550 0.7658452
179560 0.770686
179570 0.7811964
179580 0.7750899
179590 0.8000858
179600 0.8058397
179610 0.8032904
179620 0.7929406
179630 0.7968131
179640 0.7925565
179650 0.8018169
179660 0.7836071
179670 0.7859749
179680 0.7870871
179690 0.7837462
179700 0.7801927
179710 0.7848337
179720 0.784517
179730 0.7850638
179740 0.7810556
179750 0.7758934
179760 0.7777639
179770 0.7869766
179780 0.7925084
179790 0.7878178
179800 0.7969816
179810 0.7907525
179820 0.7902668
179830 0.778375
179840 0.7789137
179850 0.7801116
179860 0.7770332
179870 0.7717841
179880 0.7830976
179890 0.7744407
179900 0.7866333
179910 0.7899626
179920 0.7832439
179930 0.7813624
179940 0.7790692
179950 0.7776741
179960 0.77923
179970 0.7906783
179980 0.7975408
179990 0.7805266
180000 0.7729549
180010 0.7700882
180020 0.7678972
180030 0.7679916
180040 0.7636243
180050 0.7531717
180060 0.7657538
180070 0.7664116
180080 0.7708264
180090 0.7815961
180100 0.7760543
180110 0.7669657
180120 0.7725699
180130 0.7659981
180140 0.7686803
180150 0.7729367
180160 0.7612664
180170 0.7547574
180180 0.755853
180190 0.7645909
180200 0.7661091
180210 0.7691117
180220 0.7784532
180230 0.787068
180240 0.77349
180250 0.7749078
180260 0.7771332
180270 0.7852201
180280 0.7821611
180290 0.7787082
180300 0.7837438
180310 0.7902452
180320 0.7867756
180330 0.7940117
180340 0.7927977
180350 0.7848339
180360 0.7838279
180370 0.7860874
180380 0.7753069
180390 0.7802143
180400 0.7768173
180410 0.7847849
180420 0.7713485
180430 0.7642437
180440 0.766539
180450 0.7714977
180460 0.7863885
180470 0.7819542
180480 0.7920877
180490 0.7765453
180500 0.7753799
180510 0.7744918
180520 0.7732394
180530 0.7818435
180540 0.7684919
180550 0.7793317
180560 0.7897972
180570 0.7888047
180580 0.785648
180590 0.7828178
180600 0.7777023
180610 0.7775679
180620 0.7772648
180630 0.7722135
180640 0.7658848
180650 0.7631974
180660 0.7624061
180670 0.7721425
180680 0.7681965
180690 0.7791024
180700 0.7837796
180710 0.7903925
180720 0.7868096
180730 0.7814329
180740 0.7752228
180750 0.7714704
180760 0.7614126
180770 0.769047
180780 0.7694389
180790 0.7811426
180800 0.7698365
180810 0.7902852
180820 0.7883435
180830 0.7874101
180840 0.7908859
180850 0.7937149
180860 0.7864576
180870 0.7797082
180880 0.7896704
180890 0.7844545
180900 0.774919
180910 0.7698411
180920 0.7726142
180930 0.7694435
180940 0.7699319
180950 0.7760691
180960 0.7724298
180970 0.7777345
180980 0.7911428
180990 0.7826177
181000 0.778143
181010 0.7880068
181020 0.7915701
181030 0.7881225
181040 0.7817562
181050 0.7700025
181060 0.7722939
181070 0.7568215
181080 0.7499557
181090 0.7453406
181100 0.75419
181110 0.76063
181120 0.7748823
181130 0.7594559
181140 0.7521352
181150 0.7513959
181160 0.7489033
181170 0.7503013
181180 0.7565884
181190 0.7520393
181200 0.7504947
181210 0.7523333
181220 0.7508256
181230 0.7570297
181240 0.7454534
181250 0.7553301
181260 0.7595975
181270 0.7687061
181280 0.7606004
181290 0.7576319
181300 0.7529232
181310 0.7568195
181320 0.7570362
181330 0.7492586
181340 0.7689753
181350 0.7645113
181360 0.7677481
181370 0.7652438
181380 0.7632929
181390 0.7566783
181400 0.7576419
181410 0.7482554
181420 0.7562576
181430 0.7469193
181440 0.7410252
181450 0.7468714
181460 0.7477327
181470 0.748927
181480 0.7544054
181490 0.7467402
181500 0.7512029
181510 0.747492
181520 0.7369078
181530 0.7435922
181540 0.7391987
181550 0.7461039
181560 0.7342461
181570 0.7486013
181580 0.7455123
181590 0.7526124
181600 0.7653909
181610 0.7462457
181620 0.7549525
181630 0.7477419
181640 0.7561079
181650 0.7655689
181660 0.7659237
181670 0.7609746
181680 0.7542375
181690 0.7520331
181700 0.7471162
181710 0.7629186
181720 0.7566587
181730 0.7373684
181740 0.7456925
181750 0.7404544
181760 0.7408558
181770 0.7439221
181780 0.7302627
181790 0.7408562
181800 0.7452635
181810 0.7471912
181820 0.7496477
181830 0.7493953
181840 0.7514099
181850 0.7511965
181860 0.7429992
181870 0.7417539
181880 0.7463232
181890 0.749614
181900 0.7571484
181910 0.759929
181920 0.7491953
181930 0.7480056
181940 0.7570025
181950 0.7438494
181960 0.7502556
181970 0.7443572
181980 0.7476751
181990 0.7528929
182000 0.7553948
182010 0.7479141
182020 0.7469476
182030 0.7545998
182040 0.754012
182050 0.7673899
182060 0.7705481
182070 0.7665963
182080 0.7625525
182090 0.7635068
182100 0.7522439
182110 0.7576837
182120 0.7597076
182130 0.7624486
182140 0.7567286
182150 0.7546516
182160 0.7513501
182170 0.760326
182180 0.7589011
182190 0.7585371
182200 0.7589074
182210 0.7581172
182220 0.7673805
182230 0.7558085
182240 0.7513168
182250 0.7583619
182260 0.7679707
182270 0.7685241
182280 0.7627072
182290 0.7547556
182300 0.7604046
182310 0.7473084
182320 0.7574535
182330 0.7545393
182340 0.755637
182350 0.765622
182360 0.7532287
182370 0.7556379
182380 0.757552
182390 0.7480063
182400 0.747822
182410 0.7523198
182420 0.7410619
182430 0.7412106
182440 0.7418925
182450 0.742094
182460 0.7489706
182470 0.7469541
182480 0.7527749
182490 0.7482036
182500 0.7616979
182510 0.7658233
182520 0.7548114
182530 0.7482784
182540 0.7401158
182550 0.740156
182560 0.7422802
182570 0.7451456
182580 0.7497039
182590 0.7391464
182600 0.7464538
182610 0.7404572
182620 0.7458689
182630 0.7397987
182640 0.7455372
182650 0.7480948
182660 0.7400667
182670 0.7356471
182680 0.7380038
182690 0.7463375
182700 0.7592633
182710 0.7576861
182720 0.7502981
182730 0.7540423
182740 0.7484668
182750 0.7491219
182760 0.7439105
182770 0.7403486
182780 0.732059
182790 0.7353671
182800 0.7344169
182810 0.7364879
182820 0.7371605
182830 0.74694
182840 0.7384304
182850 0.7469443
182860 0.732731
182870 0.7359192
182880 0.7444721
182890 0.7375386
182900 0.7299157
182910 0.7329803
182920 0.7219813
182930 0.7230075
182940 0.7246198
182950 0.7311944
182960 0.7347263
182970 0.7373815
182980 0.7462204
182990 0.7379463
183000 0.7438931
183010 0.7443633
183020 0.7506679
183030 0.7501436
183040 0.7491823
183050 0.7449888
183060 0.7333784
183070 0.7387407
183080 0.7457302
183090 0.7495396
183100 0.7619948
183110 0.7691945
183120 0.770313
183130 0.7650731
183140 0.7498559
183150 0.7583536
183160 0.7642492
183170 0.7613068
183180 0.7539324
183190 0.756127
183200 0.7527204
183210 0.7574086
183220 0.7601964
183230 0.7591121
183240 0.7584832
183250 0.7499944
183260 0.7338945
183270 0.7410024
183280 0.7432892
183290 0.7434238
183300 0.741818
183310 0.7503699
183320 0.7530118
183330 0.757835
183340 0.7589148
183350 0.755465
183360 0.7434614
183370 0.7359318
183380 0.7355039
183390 0.742547
183400 0.7502009
183410 0.7488672
183420 0.7579925
183430 0.7590398
183440 0.7475091
183450 0.75203
183460 0.7567186
183470 0.7624052
183480 0.7500176
183490 0.7560208
183500 0.7458761
183510 0.7601748
183520 0.7483547
183530 0.7413386
183540 0.7411151
183550 0.7410359
183560 0.7530241
183570 0.7514172
183580 0.7409386
183590 0.7498935
183600 0.7469135
183610 0.7363809
183620 0.7465086
183630 0.7445077
183640 0.7575755
183650 0.7541201
183660 0.7379683
183670 0.736921
183680 0.7362174
183690 0.74371
183700 0.7560073
183710 0.7553696
183720 0.7566956
183730 0.7515976
183740 0.7621157
183750 0.7672027
183760 0.7740041
183770 0.7748631
183780 0.7600842
183790 0.7732806
183800 0.7633545
183810 0.7589051
183820 0.7688566
183830 0.7679409
183840 0.7463448
183850 0.7475594
183860 0.7529787
183870 0.7575065
183880 0.7686466
183890 0.7674237
183900 0.7550331
183910 0.745051
183920 0.7519465
183930 0.7411522
183940 0.7499538
183950 0.7563959
183960 0.7490504
183970 0.7342606
183980 0.7386039
183990 0.7323511
184000 0.7378504
184010 0.7342402
184020 0.7402947
184030 0.740625
184040 0.7527465
184050 0.745295
184060 0.7349372
184070 0.7292811
184080 0.7301211
184090 0.7325321
184100 0.7306927
184110 0.7274616
184120 0.7496173
184130 0.7334443
184140 0.7382608
184150 0.744432
184160 0.7295237
184170 0.7331448
184180 0.7316611
184190 0.7310456
184200 0.7455716
184210 0.7508376
184220 0.7387497
184230 0.7446572
184240 0.7241032
184250 0.7317071
184260 0.7360036
184270 0.7456411
184280 0.7420263
184290 0.7520279
184300 0.7451211
184310 0.7433129
184320 0.7396358
184330 0.7471457
184340 0.7384782
184350 0.7373114
184360 0.7438189
184370 0.7406751
184380 0.7462345
184390 0.7354104
184400 0.7418754
184410 0.7456396
184420 0.7433588
184430 0.737139
184440 0.7409804
184450 0.7368165
184460 0.7410439
184470 0.7420443
184480 0.7580968
184490 0.7668989
184500 0.7591748
184510 0.7510865
184520 0.7670756
184530 0.7667676
184540 0.7709312
184550 0.7643435
184560 0.7666265
184570 0.7656481
184580 0.7616232
184590 0.7596498
184600 0.7555262
184610 0.75735
184620 0.7614805
184630 0.7681977
184640 0.7538622
184650 0.7645346
184660 0.7458495
184670 0.7619601
184680 0.7550249
184690 0.7493989
184700 0.7476001
184710 0.7488417
184720 0.7408574
184730 0.7447923
184740 0.7385136
184750 0.7457111
184760 0.7271919
184770 0.7213812
184780 0.7194014
184790 0.7233877
184800 0.7309414
184810 0.7274587
184820 0.7396672
184830 0.7416117
184840 0.7517946
184850 0.7436191
184860 0.7475876
184870 0.7383248
184880 0.7362424
184890 0.7426257
184900 0.73966
184910 0.7304923
184920 0.7345548
184930 0.7260637
184940 0.7298447
184950 0.7254486
184960 0.7162093
184970 0.7249362
184980 0.7284037
184990 0.724532
185000 0.7145387
185010 0.7197759
185020 0.7345533
185030 0.7386854
185040 0.7339074
185050 0.7427335
185060 0.729017
185070 0.732399
185080 0.7327652
185090 0.7371499
185100 0.7278042
185110 0.7129186
185120 0.7291378
185130 0.7279633
185140 0.7272369
185150 0.7332048
185160 0.7367721
185170 0.7323524
185180 0.7357085
185190 0.7296462
185200 0.7391237
185210 0.7319745
185220 0.7245114
185230 0.7382213
185240 0.7274065
185250 0.7342702
185260 0.7289708
185270 0.7245772
185280 0.7342147
185290 0.7412084
185300 0.7320501
185310 0.7390212
185320 0.746392
185330 0.7367142
185340 0.7301054
185350 0.7267306
185360 0.7266952
185370 0.7284439
185380 0.7249382
185390 0.7233613
185400 0.7243322
185410 0.7325233
185420 0.7447332
185430 0.7360864
185440 0.7324166
185450 0.7304912
185460 0.7242147
185470 0.7406379
185480 0.7391036
185490 0.7399569
185500 0.7430984
185510 0.7435076
185520 0.7467567
185530 0.7447043
185540 0.7413436
185550 0.740555
185560 0.7498942
185570 0.7551297
185580 0.7460967
185590 0.7556837
185600 0.7570703
185610 0.7554675
185620 0.7693704
185630 0.7480014
185640 0.7437237
185650 0.7557517
185660 0.7526907
185670 0.7529049
185680 0.7589086
185690 0.7505705
185700 0.7503981
185710 0.754631
185720 0.7528199
185730 0.7428653
185740 0.7497799
185750 0.7471724
185760 0.7454227
185770 0.7439809
185780 0.746726
185790 0.7577335
185800 0.7591253
185810 0.7578213
185820 0.746038
185830 0.7534604
185840 0.7413747
185850 0.7391051
185860 0.7458691
185870 0.7436087
185880 0.7472018
185890 0.7414452
185900 0.7407779
185910 0.7402759
185920 0.7508388
185930 0.7503009
185940 0.7481314
185950 0.7420301
185960 0.7416769
185970 0.7445019
185980 0.7415905
185990 0.7604492
186000 0.7442871
186010 0.729405
186020 0.7346593
186030 0.7377812
186040 0.7405131
186050 0.7568552
186060 0.7507502
186070 0.7475656
186080 0.7584766
186090 0.7456233
186100 0.7402227
186110 0.7293069
186120 0.7412568
186130 0.7455994
186140 0.7474769
186150 0.7448553
186160 0.7487037
186170 0.748992
186180 0.7495494
186190 0.744571
186200 0.7477874
186210 0.7461144
186220 0.7329773
186230 0.7477027
186240 0.7400087
186250 0.735958
186260 0.736277
186270 0.7391514
186280 0.739565
186290 0.7500483
186300 0.7488795
186310 0.7467643
186320 0.751174
186330 0.7474959
186340 0.7449145
186350 0.7495006
186360 0.738385
186370 0.74482
186380 0.7562973
186390 0.7456799
186400 0.7462145
186410 0.7409711
186420 0.7320851
186430 0.7392844
186440 0.7351437
186450 0.7405209
186460 0.7325164
186470 0.7379032
186480 0.7337175
186490 0.734856
186500 0.7317566
186510 0.7163025
186520 0.7247864
186530 0.7318231
186540 0.7382116
186550 0.7307841
186560 0.7272828
186570 0.7332377
186580 0.7310959
186590 0.7373239
186600 0.7326097
186610 0.7294804
186620 0.7268386
186630 0.734602
186640 0.7397945
186650 0.7369292
186660 0.7346243
186670 0.7363728
186680 0.738229
186690 0.7331479
186700 0.7432768
186710 0.7339212
186720 0.7336468
186730 0.734629
186740 0.7442833
186750 0.7340901
186760 0.7373035
186770 0.7351953
186780 0.7512283
186790 0.763514
186800 0.7561698
186810 0.7368984
186820 0.7398544
186830 0.7402833
186840 0.731379
186850 0.7370248
186860 0.7388149
186870 0.74172
186880 0.7429712
186890 0.7451134
186900 0.7525121
186910 0.757477
186920 0.7658203
186930 0.7766621
186940 0.7740651
186950 0.7579595
186960 0.751227
186970 0.7435979
186980 0.7475185
186990 0.7488837
187000 0.741506
187010 0.742256
187020 0.734275
187030 0.7356011
187040 0.7411525
187050 0.7366041
187060 0.727091
187070 0.7227922
187080 0.7215946
187090 0.732622
187100 0.7262897
187110 0.7287732
187120 0.7373224
187130 0.7381327
187140 0.7416831
187150 0.7419372
187160 0.7382365
187170 0.735154
187180 0.7433762
187190 0.7527108
187200 0.7483415
187210 0.7482936
187220 0.739262
187230 0.7382256
187240 0.7432005
187250 0.7465014
187260 0.7515367
187270 0.7452471
187280 0.7428612
187290 0.7385249
187300 0.7421593
187310 0.7509413
187320 0.7452195
187330 0.7425287
187340 0.7534173
187350 0.758595
187360 0.7488028
187370 0.7436019
187380 0.754459
187390 0.7458239
187400 0.7386135
187410 0.7483644
187420 0.7392019
187430 0.7320732
187440 0.743282
187450 0.7455184
187460 0.7544805
187470 0.7543314
187480 0.7511966
187490 0.7572213
187500 0.7607753
187510 0.7763608
187520 0.7743083
187530 0.7693005
187540 0.7553906
187550 0.7573826
187560 0.7551111
187570 0.7545193
187580 0.7546453
187590 0.7518839
187600 0.7492499
187610 0.7558252
187620 0.7563487
187630 0.7542133
187640 0.7397236
187650 0.7466784
187660 0.7366024
187670 0.7292338
187680 0.7269423
187690 0.7295715
187700 0.7273335
187710 0.7318307
187720 0.7391511
187730 0.737442
187740 0.741837
187750 0.7387723
187760 0.7364024
187770 0.7512567
187780 0.7508058
187790 0.7421756
187800 0.7479869
187810 0.7439652
187820 0.7469546
187830 0.7445111
187840 0.7366484
187850 0.7315396
187860 0.7467546
187870 0.7492345
187880 0.745739
187890 0.7489058
187900 0.7392069
187910 0.7429225
187920 0.7389329
187930 0.7436613
187940 0.7430759
187950 0.7528176
187960 0.7409267
187970 0.7414916
187980 0.7355022
187990 0.7499514
188000 0.7414666
188010 0.7254581
188020 0.732249
188030 0.7468297
188040 0.7499186
188050 0.7403194
188060 0.7513203
188070 0.7508782
188080 0.7328752
188090 0.7339671
188100 0.7422912
188110 0.7433309
188120 0.7438053
188130 0.7451976
188140 0.7503361
188150 0.7424963
188160 0.7405113
188170 0.7435888
188180 0.7396998
188190 0.7396381
188200 0.7373108
188210 0.7401736
188220 0.7443706
188230 0.7467173
188240 0.7458219
188250 0.7544463
188260 0.7488931
188270 0.7436275
188280 0.7430454
188290 0.7430556
188300 0.7436585
188310 0.7474765
188320 0.7547483
188330 0.755908
188340 0.7562964
188350 0.756919
188360 0.7616221
188370 0.7550909
188380 0.755563
188390 0.7507085
188400 0.7532289
188410 0.7600034
188420 0.7535315
188430 0.7705657
188440 0.7694773
188450 0.7756143
188460 0.773015
188470 0.7757819
188480 0.7645203
188490 0.7655905
188500 0.7700232
188510 0.777555
188520 0.7687631
188530 0.7650588
188540 0.7676893
188550 0.767795
188560 0.7585067
188570 0.765256
188580 0.7654921
188590 0.7775094
188600 0.7798465
188610 0.7704799
188620 0.7608122
188630 0.7735109
188640 0.7729694
188650 0.7799978
188660 0.7706201
188670 0.7660182
188680 0.767252
188690 0.7770396
188700 0.7776726
188710 0.7714747
188720 0.7794996
188730 0.770335
188740 0.7887797
188750 0.7771233
188760 0.7781804
188770 0.7741251
188780 0.7799824
188790 0.778872
188800 0.7822857
188810 0.784187
188820 0.7889317
188830 0.809832
188840 0.8060532
188850 0.8042201
188860 0.8078806
188870 0.8060569
188880 0.8027297
188890 0.8042819
188900 0.8105342
188910 0.8033969
188920 0.7965798
188930 0.7947642
188940 0.7854791
188950 0.7876954
188960 0.7893715
188970 0.7897775
188980 0.8016796
188990 0.7987719
189000 0.7991709
189010 0.8005456
189020 0.7969519
189030 0.7901638
189040 0.7884694
189050 0.7867872
189060 0.7973862
189070 0.8017415
189080 0.7935737
189090 0.798752
189100 0.7954268
189110 0.7929744
189120 0.780532
189130 0.7913265
189140 0.7852749
189150 0.7774106
189160 0.7846295
189170 0.7784881
189180 0.7893813
189190 0.7832195
189200 0.7848043
189210 0.7900159
189220 0.7793793
189230 0.7670814
189240 0.7733472
189250 0.7739979
189260 0.7719603
189270 0.7797609
189280 0.7853158
189290 0.7837856
189300 0.7716423
189310 0.7640657
189320 0.7569706
189330 0.7577142
189340 0.7631805
189350 0.7689932
189360 0.7832841
189370 0.7865956
189380 0.7915921
189390 0.7673614
189400 0.7659224
189410 0.7670761
189420 0.7710118
189430 0.785078
189440 0.7786331
189450 0.7767925
189460 0.773712
189470 0.7587891
189480 0.7612616
189490 0.7605085
189500 0.7546609
189510 0.7620579
189520 0.7719863
189530 0.7636043
189540 0.7605888
189550 0.7699096
189560 0.7599125
189570 0.7614875
189580 0.7694647
189590 0.7724761
189600 0.7662842
189610 0.7714072
189620 0.7630617
189630 0.7618161
189640 0.752534
189650 0.7411562
189660 0.7629294
189670 0.7564852
189680 0.7560958
189690 0.7504976
189700 0.7424425
189710 0.7534733
189720 0.7531228
189730 0.7494597
189740 0.7559451
189750 0.7541845
189760 0.7638929
189770 0.7685283
189780 0.7672341
189790 0.7631404
189800 0.7608475
189810 0.7625312
189820 0.7658889
189830 0.7675244
189840 0.7673556
189850 0.7658579
189860 0.7643979
189870 0.765546
189880 0.7768047
189890 0.7714423
189900 0.7683213
189910 0.7725458
189920 0.7824302
189930 0.7814469
189940 0.789313
189950 0.7885192
189960 0.7720819
189970 0.763581
189980 0.7653258
189990 0.7601168
190000 0.7501205
190010 0.7565577
190020 0.7668235
190030 0.7615811
190040 0.7676822
190050 0.7752903
190060 0.7578222
190070 0.7634798
190080 0.7573975
190090 0.7565345
190100 0.7633101
190110 0.7635243
190120 0.7538171
190130 0.7660353
190140 0.7650517
190150 0.7562937
190160 0.7613336
190170 0.7731634
190180 0.7634854
190190 0.7561255
190200 0.760247
190210 0.7702957
190220 0.7714278
190230 0.7623128
190240 0.7586548
190250 0.759955
190260 0.7622887
190270 0.7538779
190280 0.7615902
190290 0.7659178
190300 0.7646703
190310 0.7640212
190320 0.7616494
190330 0.7658108
190340 0.7668313
190350 0.7731443
190360 0.7640349
190370 0.7720464
190380 0.7598308
190390 0.7651276
190400 0.7738045
190410 0.7719401
190420 0.7636035
190430 0.7696664
190440 0.7628413
190450 0.7607886
190460 0.7571789
190470 0.7716294
190480 0.7669162
190490 0.7645609
190500 0.7625508
190510 0.7594033
190520 0.7624526
190530 0.7660742
190540 0.7680504
190550 0.7726601
190560 0.7732247
190570 0.7537422
190580 0.7613202
190590 0.7516536
190600 0.7625007
190610 0.7601178
190620 0.7746993
190630 0.7689628
190640 0.7698957
190650 0.7781603
190660 0.7815315
190670 0.7676069
190680 0.7824873
190690 0.7724073
190700 0.7773535
190710 0.785188
190720 0.7718048
190730 0.7810945
190740 0.7808263
190750 0.7838253
190760 0.7669392
190770 0.7799
190780 0.7763173
190790 0.7833854
190800 0.7746227
190810 0.783838
190820 0.7810324
190830 0.7744009
190840 0.772684
190850 0.7784863
190860 0.760598
190870 0.7592329
190880 0.7559426
190890 0.7556527
190900 0.7552217
190910 0.7670172
190920 0.7714842
190930 0.7661456
190940 0.7638116
190950 0.7702445
190960 0.7618365
190970 0.7523702
190980 0.7510899
190990 0.7510147
191000 0.7560676
191010 0.7637393
191020 0.7439415
191030 0.7533213
191040 0.7680458
191050 0.7654702
191060 0.7590832
191070 0.7637867
191080 0.7637314
191090 0.7639881
191100 0.7635764
191110 0.7737536
191120 0.7584035
191130 0.7592192
191140 0.7654156
191150 0.7556182
191160 0.7587981
191170 0.7532624
191180 0.7479741
191190 0.7554057
191200 0.7544581
191210 0.7649617
191220 0.7648247
191230 0.7626733
191240 0.7555352
191250 0.7589008
191260 0.7567978
191270 0.7494819
191280 0.7525995
191290 0.7592002
191300 0.7517402
191310 0.7576732
191320 0.7668109
191330 0.7723151
191340 0.7633128
191350 0.7741199
191360 0.7558792
191370 0.7605355
191380 0.7546637
191390 0.767679
191400 0.7622007
191410 0.7761511
191420 0.7679279
191430 0.7624268
191440 0.7579162
191450 0.7526209
191460 0.7485372
191470 0.7458493
191480 0.7516572
191490 0.7527524
191500 0.7489499
191510 0.7376431
191520 0.7344478
191530 0.7415129
191540 0.7408178
191550 0.7366316
191560 0.7333051
191570 0.7413318
191580 0.7419333
191590 0.7397624
191600 0.7406625
191610 0.732456
191620 0.7471458
191630 0.7408593
191640 0.7466857
191650 0.7353873
191660 0.7452042
191670 0.7428455
191680 0.7467025
191690 0.7355009
191700 0.7482609
191710 0.7555496
191720 0.7523324
191730 0.7556875
191740 0.7592121
191750 0.7711806
191760 0.7736978
191770 0.7644856
191780 0.7696038
191790 0.7734959
191800 0.7749059
191810 0.7734138
191820 0.7576066
191830 0.7631243
191840 0.7668886
191850 0.7744906
191860 0.7662978
191870 0.7537752
191880 0.749377
191890 0.754621
191900 0.7651171
191910 0.7504892
191920 0.7510026
191930 0.7563108
191940 0.7445163
191950 0.7481872
191960 0.7459178
191970 0.7462461
191980 0.7366571
191990 0.7375326
192000 0.745014
192010 0.7457247
192020 0.7418789
192030 0.7405002
192040 0.7410157
192050 0.7414126
192060 0.7491297
192070 0.7435296
192080 0.7588098
192090 0.7613522
192100 0.7541579
192110 0.7441527
192120 0.743974
192130 0.7515087
192140 0.755676
192150 0.7599548
192160 0.7625642
192170 0.7619138
192180 0.7482437
192190 0.7412823
192200 0.7676882
192210 0.7620451
192220 0.7562051
192230 0.7544685
192240 0.7494331
192250 0.7478919
192260 0.7535939
192270 0.740583
192280 0.7379671
192290 0.7358472
192300 0.7355571
192310 0.736466
192320 0.7361613
192330 0.7412604
192340 0.7405483
192350 0.7476622
192360 0.7611804
192370 0.7558184
192380 0.7634251
192390 0.7410995
192400 0.7512048
192410 0.7528327
192420 0.7658173
192430 0.7608981
192440 0.7620949
192450 0.7634141
192460 0.7534417
192470 0.7447885
192480 0.7405273
192490 0.7451938
192500 0.7508495
192510 0.7407454
192520 0.7488708
192530 0.7608998
192540 0.7560867
192550 0.7598258
192560 0.7569623
192570 0.7519113
192580 0.7494897
192590 0.7400963
192600 0.7479817
192610 0.7533994
192620 0.7478876
192630 0.7540097
192640 0.7570395
192650 0.7444769
192660 0.7614043
192670 0.7436819
192680 0.7510347
192690 0.7432744
192700 0.7439105
192710 0.7421606
192720 0.7463124
192730 0.7524994
192740 0.744541
192750 0.7413396
192760 0.737704
192770 0.7468593
192780 0.7444605
192790 0.7400457
192800 0.7499469
192810 0.7499994
192820 0.7578261
192830 0.7499263
192840 0.7528159
192850 0.747632
192860 0.7605195
192870 0.770575
192880 0.7574013
192890 0.7596155
192900 0.7513584
192910 0.7580009
192920 0.7601209
192930 0.7494022
192940 0.7505025
192950 0.7467461
192960 0.7302904
192970 0.735724
192980 0.743462
192990 0.7529418
193000 0.7471386
193010 0.7479172
193020 0.7556614
193030 0.7579721
193040 0.7582536
193050 0.7517506
193060 0.7534246
193070 0.7496673
193080 0.7393987
193090 0.7506475
193100 0.7441545
193110 0.754932
193120 0.7639234
193130 0.7527497
193140 0.7527327
193150 0.7464953
193160 0.7518959
193170 0.7565106
193180 0.7693328
193190 0.759804
193200 0.7597309
193210 0.7685786
193220 0.7555308
193230 0.7507437
193240 0.7476896
193250 0.7375915
193260 0.7576845
193270 0.7561535
193280 0.7470328
193290 0.7529689
193300 0.7520951
193310 0.7501112
193320 0.7478057
193330 0.7547809
193340 0.7683478
193350 0.7643501
193360 0.7609813
193370 0.7530335
193380 0.7534214
193390 0.7495329
193400 0.7483525
193410 0.7532698
193420 0.75618
193430 0.7631773
193440 0.7480846
193450 0.7436216
193460 0.7535797
193470 0.7632133
193480 0.7684821
193490 0.7625328
193500 0.7555073
193510 0.7609291
193520 0.7665527
193530 0.7784337
193540 0.7703173
193550 0.7791694
193560 0.7675183
193570 0.7617427
193580 0.7616462
193590 0.7653807
193600 0.7663573
193610 0.7627215
193620 0.7502835
193630 0.75768
193640 0.7537118
193650 0.7594689
193660 0.74642
193670 0.7507609
193680 0.7454203
193690 0.7323601
193700 0.7428405
193710 0.7342197
193720 0.7404513
193730 0.7522042
193740 0.7422287
193750 0.7530974
193760 0.7394264
193770 0.7439792
193780 0.7471038
193790 0.7445846
193800 0.749506
193810 0.7423342
193820 0.7591552
193830 0.7609897
193840 0.7357855
193850 0.7485663
193860 0.7419767
193870 0.7463129
193880 0.7630796
193890 0.7450537
193900 0.7572329
193910 0.7526118
193920 0.7488137
193930 0.7498565
193940 0.7473008
193950 0.7447242
193960 0.7347904
193970 0.7295168
193980 0.7471329
193990 0.742005
194000 0.7433818
194010 0.7402083
194020 0.7358931
194030 0.7390738
194040 0.7375894
194050 0.7423397
194060 0.7487962
194070 0.739931
194080 0.7401883
194090 0.7442357
194100 0.7489206
194110 0.7463935
194120 0.7374152
194130 0.7420379
194140 0.7481363
194150 0.7484222
194160 0.7469629
194170 0.7450957
194180 0.7474029
194190 0.7492464
194200 0.7521691
194210 0.7493413
194220 0.7493774
194230 0.7515787
194240 0.7487749
194250 0.7537155
194260 0.7590495
194270 0.7575384
194280 0.7613765
194290 0.7638236
194300 0.7694623
194310 0.7739362
194320 0.7637116
194330 0.7632675
194340 0.7609848
194350 0.7482876
194360 0.7404207
194370 0.7356251
194380 0.7544637
194390 0.7487253
194400 0.7432868
194410 0.7476266
194420 0.747355
194430 0.7525741
194440 0.7484554
194450 0.7589162
194460 0.7561792
194470 0.7613274
194480 0.7653775
194490 0.7681125
194500 0.7629598
194510 0.758574
194520 0.7632442
194530 0.7589405
194540 0.7559302
194550 0.7464706
194560 0.7587608
194570 0.7598599
194580 0.7546609
194590 0.7463754
194600 0.7477542
194610 0.7566795
194620 0.7535695
194630 0.7595288
194640 0.7465709
194650 0.7477186
194660 0.7591788
194670 0.7648667
194680 0.7600333
194690 0.7485662
194700 0.7497646
194710 0.7437164
194720 0.7461395
194730 0.7410526
194740 0.7538664
194750 0.7544192
194760 0.7340961
194770 0.7346603
194780 0.738053
194790 0.7454715
194800 0.7463762
194810 0.7621245
194820 0.7529804
194830 0.7423491
194840 0.7508289
194850 0.755294
194860 0.7666718
194870 0.7562069
194880 0.763794
194890 0.75937
194900 0.7639534
194910 0.7564627
194920 0.7538567
194930 0.7601619
194940 0.7585182
194950 0.7471725
194960 0.7601087
194970 0.7551284
194980 0.7635305
194990 0.7537082
195000 0.7480901
195010 0.7525817
195020 0.7498076
195030 0.7538862
195040 0.7443512
195050 0.7442939
195060 0.7566978
195070 0.764677
195080 0.7612831
195090 0.7575827
195100 0.7558131
195110 0.7475828
195120 0.7551731
195130 0.76129
195140 0.7503413
195150 0.7612959
195160 0.7441896
195170 0.7444795
195180 0.7473589
195190 0.7493374
195200 0.7431861
195210 0.7471354
195220 0.7424986
195230 0.7447687
195240 0.7491077
195250 0.7403058
195260 0.7458608
195270 0.7414632
195280 0.7467248
195290 0.7446192
195300 0.7406156
195310 0.7319976
195320 0.7382438
195330 0.7511491
195340 0.7532536
195350 0.7549955
195360 0.7554008
195370 0.7568221
195380 0.7517842
195390 0.7488681
195400 0.7609507
195410 0.7633855
195420 0.7565882
195430 0.755449
195440 0.7663345
195450 0.7515951
195460 0.7604288
195470 0.7532082
195480 0.7411228
195490 0.7420454
195500 0.7483404
195510 0.754627
195520 0.7409839
195530 0.7425889
195540 0.7390362
195550 0.7425215
195560 0.7341694
195570 0.7346265
195580 0.7340768
195590 0.7446709
195600 0.7464985
195610 0.7399042
195620 0.7466075
195630 0.74189
195640 0.7468932
195650 0.7446831
195660 0.7524372
195670 0.7424224
195680 0.7575294
195690 0.7455027
195700 0.7409093
195710 0.7479364
195720 0.7445321
195730 0.7429077
195740 0.755812
195750 0.7501595
195760 0.7553889
195770 0.7562046
195780 0.7599214
195790 0.7604417
195800 0.7593149
195810 0.7661475
195820 0.7550733
195830 0.7595111
195840 0.7635177
195850 0.75365
195860 0.7558062
195870 0.7544006
195880 0.7584208
195890 0.7543734
195900 0.7570053
195910 0.7539386
195920 0.7536521
195930 0.7521581
195940 0.7549152
195950 0.7625321
195960 0.7626067
195970 0.765449
195980 0.7616847
195990 0.7558261
196000 0.7509665
196010 0.7500033
196020 0.7503057
196030 0.7504366
196040 0.7554414
196050 0.7535893
196060 0.7537105
196070 0.7593421
196080 0.7547511
196090 0.7562687
196100 0.7540488
196110 0.7592947
196120 0.7610583
196130 0.7577809
196140 0.7545862
196150 0.748055
196160 0.7666166
196170 0.766634
196180 0.7531143
196190 0.7542091
196200 0.7517274
196210 0.7492453
196220 0.7428257
196230 0.7392453
196240 0.7361613
196250 0.7362373
196260 0.7504132
196270 0.7392201
196280 0.7413949
196290 0.7400239
196300 0.7472749
196310 0.7385603
196320 0.7563296
196330 0.7431192
196340 0.7367128
196350 0.739938
196360 0.7423643
196370 0.7416321
196380 0.7433208
196390 0.7494911
196400 0.7549294
196410 0.7537259
196420 0.7638407
196430 0.7725534
196440 0.7564917
196450 0.7439647
196460 0.7343772
196470 0.7344249
196480 0.7391055
196490 0.7437204
196500 0.732281
196510 0.7381119
196520 0.7593163
196530 0.7379516
196540 0.7353469
196550 0.7444628
196560 0.7400703
196570 0.7358525
196580 0.7414036
196590 0.7479467
196600 0.7455247
196610 0.7524855
196620 0.7469627
196630 0.7437235
196640 0.7475613
196650 0.7311895
196660 0.736935
196670 0.7317128
196680 0.7350912
196690 0.7468682
196700 0.7334973
196710 0.7462263
196720 0.7546256
196730 0.743779
196740 0.7361114
196750 0.7402856
196760 0.7283596
196770 0.7299641
196780 0.7355403
196790 0.7337186
196800 0.7350678
196810 0.7312462
196820 0.7247915
196830 0.739357
196840 0.7296187
196850 0.7168295
196860 0.7294005
196870 0.7244043
196880 0.7247697
196890 0.7308244
196900 0.7356262
196910 0.7448103
196920 0.7348365
196930 0.7238501
196940 0.7327318
196950 0.7239678
196960 0.7247382
196970 0.7285749
196980 0.7346594
196990 0.726149
197000 0.7270851
197010 0.7384676
197020 0.7316042
197030 0.7288502
197040 0.7375808
197050 0.7436813
197060 0.742979
197070 0.7442206
197080 0.7466307
197090 0.7429645
197100 0.7536489
197110 0.7531495
197120 0.7534976
197130 0.7478257
197140 0.7446199
197150 0.7451736
197160 0.7456023
197170 0.7523668
197180 0.7589629
197190 0.7488542
197200 0.7436527
197210 0.7503765
197220 0.7501184
197230 0.7449718
197240 0.7593353
197250 0.7583148
197260 0.7508844
197270 0.7407147
197280 0.7606868
197290 0.7509496
197300 0.7418937
197310 0.7426444
197320 0.7409821
197330 0.7364855
197340 0.7353892
197350 0.7399442
197360 0.7463692
197370 0.7481919
197380 0.7428574
197390 0.7435153
197400 0.7376174
197410 0.7307132
197420 0.7216048
197430 0.7274907
197440 0.7302003
197450 0.7235345
197460 0.7276542
197470 0.7296271
197480 0.7293127
197490 0.723801
197500 0.7288777
197510 0.7277888
197520 0.7329388
197530 0.747303
197540 0.7480997
197550 0.7429785
197560 0.7325225
197570 0.7415934
197580 0.7433756
197590 0.7499018
197600 0.7520672
197610 0.7527187
197620 0.7429254
197630 0.7347649
197640 0.7362474
197650 0.7325926
197660 0.7236615
197670 0.7243759
197680 0.7201233
197690 0.7145526
197700 0.7162963
197710 0.7247826
197720 0.7268804
197730 0.7270903
197740 0.7293311
197750 0.7211804
197760 0.7210289
197770 0.7228697
197780 0.7187546
197790 0.7199597
197800 0.7260311
197810 0.7256544
197820 0.7223031
197830 0.7209627
197840 0.7235387
197850 0.7303334
197860 0.7345181
197870 0.7283195
197880 0.7299644
197890 0.7291589
197900 0.7354009
197910 0.741175
197920 0.7387342
197930 0.7378712
197940 0.7230471
197950 0.7330236
197960 0.7396652
197970 0.7366221
197980 0.7324966
197990 0.727519
198000 0.7324201
198010 0.7272496
198020 0.7434745
198030 0.7332845
198040 0.7381794
198050 0.7282993
198060 0.734966
198070 0.7298018
198080 0.7400368
198090 0.7428217
198100 0.7335065
198110 0.7287297
198120 0.7279733
198130 0.7256127
198140 0.735113
198150 0.734907
198160 0.7346472
198170 0.7325479
198180 0.7396489
198190 0.7436517
198200 0.7522505
198210 0.7466477
198220 0.7446708
198230 0.7474236
198240 0.7430664
198250 0.7504947
198260 0.7452118
198270 0.748291
198280 0.7410775
198290 0.7386833
198300 0.7434595
198310 0.7338637
198320 0.7425126
198330 0.7374527
198340 0.7395855
198350 0.7545636
198360 0.7512351
198370 0.752943
198380 0.7569422
198390 0.7502786
198400 0.7670513
198410 0.7554757
198420 0.7566413
198430 0.732888
198440 0.7363245
198450 0.7487385
198460 0.7534433
198470 0.7419003
198480 0.7390602
198490 0.7369542
198500 0.7341781
198510 0.7230885
198520 0.7322907
198530 0.7342111
198540 0.729874
198550 0.742979
198560 0.7399765
198570 0.726568
198580 0.7356558
198590 0.7251246
198600 0.7293
198610 0.7265868
198620 0.7134269
198630 0.7191318
198640 0.7308318
198650 0.7298399
198660 0.7383166
198670 0.7376367
198680 0.7502807
198690 0.746595
198700 0.7324288
198710 0.7345281
198720 0.7473563
198730 0.7675164
198740 0.7595335
198750 0.7528971
198760 0.7594588
198770 0.7525648
198780 0.7526808
198790 0.7501237
198800 0.7513404
198810 0.7343892
198820 0.7352345
198830 0.7455831
198840 0.7457887
198850 0.7635624
198860 0.7644697
198870 0.7540331
198880 0.7480468
198890 0.7439051
198900 0.7452222
198910 0.7468967
198920 0.7591239
198930 0.7616439
198940 0.7505903
198950 0.7450655
198960 0.7400077
198970 0.7440947
198980 0.755212
198990 0.7418282
199000 0.7406551
199010 0.7442545
199020 0.739812
199030 0.7329293
199040 0.731433
199050 0.7413073
199060 0.7391855
199070 0.7499775
199080 0.7343289
199090 0.7333881
199100 0.7318255
199110 0.7245072
199120 0.7167923
199130 0.7203292
199140 0.7250459
199150 0.7310233
199160 0.7392628
199170 0.7299572
199180 0.7303082
199190 0.7296104
199200 0.7329909
199210 0.732253
199220 0.7391735
199230 0.7421801
199240 0.7366387
199250 0.7432433
199260 0.7398659
199270 0.7498738
199280 0.7583659
199290 0.7531852
199300 0.7537385
199310 0.7456437
199320 0.7412277
199330 0.7351136
199340 0.736605
199350 0.7304436
199360 0.7351673
199370 0.7323108
199380 0.7343366
199390 0.7366079
199400 0.7345797
199410 0.7342672
199420 0.733758
199430 0.7375342
199440 0.745838
199450 0.7597457
199460 0.7515079
199470 0.7550264
199480 0.7532387
199490 0.7588689
199500 0.7535578
199510 0.754725
199520 0.7586315
199530 0.770164
199540 0.7602052
199550 0.7586564
199560 0.7448485
199570 0.7358056
199580 0.7269747
199590 0.734968
199600 0.7377082
199610 0.7392363
199620 0.7381832
199630 0.7315295
199640 0.7243335
199650 0.7329124
199660 0.7264823
199670 0.7252866
199680 0.7422434
199690 0.7533388
199700 0.7542184
199710 0.7487308
199720 0.7476252
199730 0.7525707
199740 0.7434156
199750 0.7504188
199760 0.7511184
199770 0.753343
199780 0.742919
199790 0.7485442
199800 0.7388721
199810 0.7471551
199820 0.7412528
199830 0.7413253
199840 0.7504224
199850 0.7385654
199860 0.7315865
199870 0.741663
199880 0.737859
199890 0.7408996
199900 0.7510861
199910 0.7583273
199920 0.7605761
199930 0.7461161
199940 0.7472538
199950 0.7379054
199960 0.7320946
199970 0.7286277
199980 0.7303378
199990 0.7282008
200000 0.7303662
200010 0.7262247
200020 0.7293276
200030 0.7392956
200040 0.7461386
200050 0.7313616
200060 0.72778
200070 0.7327676
200080 0.7346022
200090 0.7482753
200100 0.7341841
200110 0.7254357
200120 0.7304422
200130 0.7188014
200140 0.7257398
200150 0.7338348
200160 0.7318298
200170 0.7375807
200180 0.7285554
200190 0.7414491
200200 0.7407982
200210 0.7235649
200220 0.7365054
200230 0.7403527
200240 0.738112
200250 0.7440557
200260 0.7506242
200270 0.7463565
200280 0.7418774
200290 0.7463389
200300 0.7594582
200310 0.7532912
200320 0.7518379
200330 0.7501873
200340 0.7520181
200350 0.7415143
200360 0.7469578
200370 0.7270432
200380 0.713632
200390 0.7117147
200400 0.7181194
200410 0.7149881
200420 0.7188908
200430 0.7314768
200440 0.7339103
200450 0.7254582
200460 0.7320675
200470 0.7201326
200480 0.7220392
200490 0.736064
200500 0.7319229
200510 0.7319509
200520 0.7415664
200530 0.7462463
200540 0.7431279
200550 0.7300675
200560 0.7388501
200570 0.7415828
200580 0.7480043
200590 0.7485312
200600 0.756651
200610 0.748389
200620 0.7480509
200630 0.7427631
200640 0.7335369
200650 0.7332782
200660 0.741528
200670 0.7426801
200680 0.7401244
200690 0.7436721
200700 0.7427794
200710 0.7405303
200720 0.7316775
200730 0.7322513
200740 0.727558
200750 0.7269502
200760 0.7305377
200770 0.7158862
200780 0.7242272
200790 0.727825
200800 0.7271627
200810 0.7243598
200820 0.7255559
200830 0.7225226
200840 0.7232113
200850 0.7338507
200860 0.7346149
200870 0.7350193
200880 0.7394732
200890 0.7304572
200900 0.7434607
200910 0.7427823
200920 0.7530164
200930 0.7405596
200940 0.7403913
200950 0.7439636
200960 0.7437493
200970 0.7374345
200980 0.7525231
200990 0.7450749
201000 0.7470115
201010 0.7389173
201020 0.7428508
201030 0.7458183
201040 0.7330314
201050 0.735846
201060 0.7449369
201070 0.7523961
201080 0.7512542
201090 0.7564399
201100 0.760577
201110 0.7510918
201120 0.7739609
201130 0.7620676
201140 0.7717744
201150 0.7574111
201160 0.7629125
201170 0.7672077
201180 0.7642796
201190 0.7632018
201200 0.766308
201210 0.7692413
201220 0.7639909
201230 0.7639651
201240 0.76414
201250 0.7595652
201260 0.7531254
201270 0.7619179
201280 0.7487653
201290 0.7553595
201300 0.7564781
201310 0.7453885
201320 0.7401264
201330 0.7539226
201340 0.751786
201350 0.7552282
201360 0.7464561
201370 0.7542517
201380 0.7565516
201390 0.7496613
201400 0.7555544
201410 0.7571062
201420 0.7532423
201430 0.7478006
201440 0.755237
201450 0.7469531
201460 0.7495869
201470 0.7454311
201480 0.7433574
201490 0.7534423
201500 0.7518647
201510 0.7484772
201520 0.7541888
201530 0.7589655
201540 0.7507336
201550 0.7514556
201560 0.7518041
201570 0.7419141
201580 0.7483092
201590 0.7616919
201600 0.7570301
201610 0.7568918
201620 0.7525059
201630 0.7480648
201640 0.7492573
201650 0.7484148
201660 0.7386134
201670 0.7398214
201680 0.7486055
201690 0.7360533
201700 0.7483985
201710 0.7586941
201720 0.7534927
201730 0.7617511
201740 0.7544184
201750 0.7551005
201760 0.7502737
201770 0.7453883
201780 0.7608296
201790 0.7627709
201800 0.7444861
201810 0.749358
201820 0.7438663
201830 0.7576108
201840 0.7577224
201850 0.7539496
201860 0.7451855
201870 0.7541373
201880 0.7553943
201890 0.7460675
201900 0.7468278
201910 0.7428937
201920 0.7359971
201930 0.7466814
201940 0.7360492
201950 0.7265909
201960 0.7174141
201970 0.7240728
201980 0.7218125
201990 0.7255521
202000 0.7294915
202010 0.7237769
202020 0.7196702
202030 0.7187686
202040 0.7148103
202050 0.7321967
202060 0.7274712
202070 0.7284167
202080 0.7281942
202090 0.7257405
202100 0.7184494
202110 0.7258396
202120 0.7263845
202130 0.7373941
202140 0.7438141
202150 0.7212849
202160 0.7341215
202170 0.7249975
202180 0.7245079
202190 0.7275609
202200 0.7289163
202210 0.726375
202220 0.7307329
202230 0.7425677
202240 0.7478625
202250 0.7467941
202260 0.7487588
202270 0.7473723
202280 0.751514
202290 0.7470968
202300 0.7628589
202310 0.7489613
202320 0.7531465
202330 0.7596143
202340 0.7609468
202350 0.7551525
202360 0.7599401
202370 0.7522913
202380 0.740873
202390 0.7443215
202400 0.7625448
202410 0.7659379
202420 0.7588205
202430 0.7701082
202440 0.7621809
202450 0.7566726
202460 0.7597752
202470 0.7735603
202480 0.7588829
202490 0.7552878
202500 0.7614734
202510 0.762986
202520 0.7570553
202530 0.7648393
202540 0.7593355
202550 0.7523678
202560 0.7421699
202570 0.7331082
202580 0.7344341
202590 0.7370831
202600 0.7226906
202610 0.7213969
202620 0.7168905
202630 0.7249523
202640 0.7201249
202650 0.7363899
202660 0.7352825
202670 0.7220906
202680 0.7340603
202690 0.7255644
202700 0.7263314
202710 0.7320304
202720 0.7386628
202730 0.7555657
202740 0.7608939
202750 0.7631139
202760 0.7560984
202770 0.7469321
202780 0.7420705
202790 0.7556893
202800 0.7521062
202810 0.7500565
202820 0.7480422
202830 0.7465201
202840 0.7505237
202850 0.7398238
202860 0.7321239
202870 0.7313603
202880 0.7397456
202890 0.7419476
202900 0.7471955
202910 0.7528366
202920 0.749119
202930 0.7601742
202940 0.7522449
202950 0.7506127
202960 0.7454242
202970 0.7451718
202980 0.7427734
202990 0.7441115
203000 0.7381239
203010 0.7388428
203020 0.746606
203030 0.7482247
203040 0.7401955
203050 0.7404017
203060 0.7269536
203070 0.7288743
203080 0.7341282
203090 0.7439801
203100 0.7495072
203110 0.7659594
203120 0.7619569
203130 0.7536052
203140 0.7553271
203150 0.7623869
203160 0.759245
203170 0.7605218
203180 0.7582824
203190 0.7506304
203200 0.7536827
203210 0.751487
203220 0.7427481
203230 0.7379462
203240 0.730321
203250 0.7282778
203260 0.727968
203270 0.7301147
203280 0.7272686
203290 0.7301289
203300 0.744199
203310 0.745849
203320 0.7540703
203330 0.7396239
203340 0.7380593
203350 0.735072
203360 0.7369115
203370 0.7477609
203380 0.7540259
203390 0.7435862
203400 0.7416354
203410 0.7385011
203420 0.7463574
203430 0.7528199
203440 0.7458035
203450 0.7394749
203460 0.7503346
203470 0.7460483
203480 0.7373819
203490 0.7361099
203500 0.7473264
203510 0.7476358
203520 0.7389278
203530 0.7359083
203540 0.7383107
203550 0.7347764
203560 0.7440428
203570 0.7419525
203580 0.7395713
203590 0.7445585
203600 0.7452705
203610 0.7520264
203620 0.7623737
203630 0.7559272
203640 0.741605
203650 0.7384905
203660 0.7359294
203670 0.7189072
203680 0.7310853
203690 0.7419668
203700 0.7358209
203710 0.7376027
203720 0.7427089
203730 0.7435849
203740 0.7397692
203750 0.7275869
203760 0.7385792
203770 0.7313493
203780 0.7434271
203790 0.7413361
203800 0.7478535
203810 0.7497001
203820 0.7449372
203830 0.7363405
203840 0.7425457
203850 0.7460982
203860 0.7324284
203870 0.7310257
203880 0.7351533
203890 0.7368163
203900 0.7411926
203910 0.7442195
203920 0.7377908
203930 0.7334641
203940 0.732344
203950 0.741276
203960 0.7441743
203970 0.7438022
203980 0.7552429
203990 0.7455297
204000 0.7426166
204010 0.7469077
204020 0.7473606
204030 0.7553602
204040 0.7433385
204050 0.7453183
204060 0.743771
204070 0.7511695
204080 0.7487997
204090 0.7577523
204100 0.7615786
204110 0.7503521
204120 0.7502146
204130 0.7428336
204140 0.7460718
204150 0.7519561
204160 0.7430189
204170 0.7505807
204180 0.7360055
204190 0.7438504
204200 0.7465287
204210 0.7468159
204220 0.7489623
204230 0.7440653
204240 0.7447175
204250 0.7444115
204260 0.7450826
204270 0.7377794
204280 0.7363209
204290 0.7307393
204300 0.7332743
204310 0.7370987
204320 0.7342007
204330 0.7440988
204340 0.7431191
204350 0.7410058
204360 0.7390115
204370 0.7448219
204380 0.7354993
204390 0.7357298
204400 0.7410018
204410 0.7452655
204420 0.7405052
204430 0.7353183
204440 0.7392621
204450 0.73931
204460 0.7364188
204470 0.7435669
204480 0.7377343
204490 0.7403196
204500 0.7404352
204510 0.7304871
204520 0.7393376
204530 0.7292802
204540 0.720643
204550 0.741204
204560 0.7253205
204570 0.7159684
204580 0.7101786
204590 0.7119902
204600 0.7194
204610 0.7297282
204620 0.7399171
204630 0.7392444
204640 0.72711
204650 0.7340984
204660 0.724244
204670 0.7153266
204680 0.7157464
204690 0.7158423
204700 0.7228633
204710 0.7346967
204720 0.7381513
204730 0.73449
204740 0.7320069
204750 0.7304547
204760 0.7337698
204770 0.7370812
204780 0.7384996
204790 0.7401009
204800 0.7426746
204810 0.7268077
204820 0.7274815
204830 0.7336401
204840 0.7228881
204850 0.7305929
204860 0.7299582
204870 0.7263914
204880 0.7231106
204890 0.7312713
204900 0.7347584
204910 0.7295402
204920 0.7439453
204930 0.7376942
204940 0.7347598
204950 0.7485569
204960 0.7402104
204970 0.7432336
204980 0.7472578
204990 0.7390402
205000 0.7433001
205010 0.7296246
205020 0.7271236
205030 0.7332106
205040 0.7344891
205050 0.7359923
205060 0.7383313
205070 0.7416494
205080 0.7459933
205090 0.7440571
205100 0.7369073
205110 0.7319719
205120 0.7303567
205130 0.7390321
205140 0.7332358
205150 0.7341906
205160 0.7384254
205170 0.7250634
205180 0.7188722
205190 0.7243394
205200 0.7103289
205210 0.7222453
205220 0.7283941
205230 0.7305025
205240 0.7354511
205250 0.735755
205260 0.729331
205270 0.7352748
205280 0.7341573
205290 0.7315645
205300 0.745896
205310 0.7364013
205320 0.7420242
205330 0.7332614
205340 0.7361081
205350 0.735374
205360 0.7437174
205370 0.748499
205380 0.7361217
205390 0.7437887
205400 0.7496453
205410 0.7421203
205420 0.7531967
205430 0.7503386
205440 0.7571546
205450 0.754983
205460 0.7569416
205470 0.7479146
205480 0.7504252
205490 0.7404519
205500 0.7545543
205510 0.7477931
205520 0.7589865
205530 0.7547461
205540 0.750457
205550 0.7616754
205560 0.7557817
205570 0.7603053
205580 0.7682293
205590 0.7605851
205600 0.7702399
205610 0.7721207
205620 0.7653247
205630 0.7564916
205640 0.7557454
205650 0.751711
205660 0.7502947
205670 0.7489235
205680 0.7601317
205690 0.7789111
205700 0.7640761
205710 0.7653573
205720 0.7802978
205730 0.7707202
205740 0.7715679
205750 0.7776778
205760 0.7715302
205770 0.7623082
205780 0.7607476
205790 0.7642671
205800 0.7594468
205810 0.7473612
205820 0.7472671
205830 0.745683
205840 0.7377307
205850 0.7448922
205860 0.7420421
205870 0.7410866
205880 0.7397583
205890 0.7482554
205900 0.7424935
205910 0.7314926
205920 0.7310626
205930 0.7352808
205940 0.7342953
205950 0.7412745
205960 0.7458546
205970 0.7478704
205980 0.7427947
205990 0.7369151
206000 0.7461045
206010 0.7369423
206020 0.7425142
206030 0.7475075
206040 0.7381586
206050 0.7383214
206060 0.7438481
206070 0.7224864
206080 0.7402903
206090 0.7331991
206100 0.7307546
206110 0.7361745
206120 0.7315729
206130 0.7286741
206140 0.7351401
206150 0.7286434
206160 0.738184
206170 0.7318856
206180 0.7185087
206190 0.7182935
206200 0.7209519
206210 0.7305041
206220 0.736213
206230 0.7340432
206240 0.730976
206250 0.7380412
206260 0.722185
206270 0.7250778
206280 0.7284302
206290 0.734314
206300 0.7299436
206310 0.7326985
206320 0.7331474
206330 0.7421822
206340 0.7313365
206350 0.735091
206360 0.7313819
206370 0.7288855
206380 0.7327399
206390 0.7436335
206400 0.7461391
206410 0.7347052
206420 0.7326831
206430 0.7424169
206440 0.7380149
206450 0.7381756
206460 0.7249491
206470 0.725087
206480 0.734225
206490 0.7265992
206500 0.7193725
206510 0.7142283
206520 0.7250212
206530 0.723048
206540 0.7216539
206550 0.7177424
206560 0.7266907
206570 0.73186
206580 0.7304582
206590 0.7249326
206600 0.7244518
206610 0.7331085
206620 0.7353989
206630 0.7452761
206640 0.7468069
206650 0.7341286
206660 0.7297258
206670 0.7193312
206680 0.7235937
206690 0.7347012
206700 0.7188517
206710 0.7226186
206720 0.7149402
206730 0.7309371
206740 0.7377467
206750 0.728196
206760 0.7218772
206770 0.7092091
206780 0.7194074
206790 0.7176667
206800 0.7208007
206810 0.7198221
206820 0.7308699
206830 0.7239877
206840 0.7288926
206850 0.7333521
206860 0.7336317
206870 0.7267527
206880 0.7224301
206890 0.715112
206900 0.715973
206910 0.7211869
206920 0.7159526
206930 0.7284694
206940 0.7270071
206950 0.7368397
206960 0.7302504
206970 0.7338666
206980 0.7356266
206990 0.7248455
207000 0.732517
207010 0.7295007
207020 0.7175136
207030 0.7232544
207040 0.727096
207050 0.7329916
207060 0.7397136
207070 0.7367573
207080 0.7338847
207090 0.7360971
207100 0.742076
207110 0.736402
207120 0.7400078
207130 0.715845
207140 0.7239031
207150 0.7317107
207160 0.7359355
207170 0.7403427
207180 0.741837
207190 0.7313171
207200 0.7379007
207210 0.7317442
207220 0.7306759
207230 0.7217314
207240 0.7229944
207250 0.7178697
207260 0.72432
207270 0.7269479
207280 0.7254233
207290 0.7242036
207300 0.7387891
207310 0.7317107
207320 0.7313294
207330 0.7279312
207340 0.7168902
207350 0.723327
207360 0.719735
207370 0.7160676
207380 0.7228184
207390 0.723092
207400 0.7196475
207410 0.7133079
207420 0.7221157
207430 0.7147247
207440 0.720652
207450 0.7310972
207460 0.7305168
207470 0.7334497
207480 0.7322929
207490 0.7327431
207500 0.7440113
207510 0.7286123
207520 0.726234
207530 0.7291222
207540 0.730259
207550 0.7329136
207560 0.7211843
207570 0.7234621
207580 0.7347366
207590 0.7367164
207600 0.7378593
207610 0.7418335
207620 0.7356749
207630 0.728043
207640 0.7177684
207650 0.7215167
207660 0.7199638
207670 0.7289591
207680 0.7182623
207690 0.7221012
207700 0.724501
207710 0.7285969
207720 0.7362255
207730 0.7345213
207740 0.7237881
207750 0.7221965
207760 0.7235704
207770 0.7292451
207780 0.7259116
207790 0.7409777
207800 0.7407682
207810 0.735486
207820 0.7328952
207830 0.7365231
207840 0.750154
207850 0.7330726
207860 0.7388697
207870 0.743328
207880 0.7369512
207890 0.7348348
207900 0.7205575
207910 0.7286612
207920 0.7315496
207930 0.7373275
207940 0.7291883
207950 0.7290885
207960 0.7321281
207970 0.7317451
207980 0.720972
207990 0.7303845
208000 0.7465454
208010 0.7519617
208020 0.7484859
208030 0.7432646
208040 0.7405112
208050 0.7353228
208060 0.7354244
208070 0.7314588
208080 0.7359719
208090 0.72809
208100 0.718788
208110 0.7365344
208120 0.7435668
208130 0.7300826
208140 0.7292631
208150 0.721324
208160 0.7199198
208170 0.7182474
208180 0.7202521
208190 0.7146983
208200 0.7202206
208210 0.7298862
208220 0.728116
208230 0.7264614
208240 0.7250025
208250 0.7371851
208260 0.7371243
208270 0.7265229
208280 0.7218043
208290 0.7213215
208300 0.7172785
208310 0.7235082
208320 0.7167213
208330 0.7226832
208340 0.717788
208350 0.7229258
208360 0.7234402
208370 0.7164728
208380 0.7242926
208390 0.7102348
208400 0.7124911
208410 0.7098127
208420 0.7245587
208430 0.7192322
208440 0.7050783
208450 0.7006517
208460 0.7101358
208470 0.7123425
208480 0.7177491
208490 0.7145482
208500 0.7149717
208510 0.7248764
208520 0.7243946
208530 0.7120497
208540 0.7116778
208550 0.7013113
208560 0.7043805
208570 0.7021356
208580 0.7070435
208590 0.7064731
208600 0.7146102
208610 0.7133259
208620 0.7196742
208630 0.7211866
208640 0.7189949
208650 0.7160655
208660 0.7279646
208670 0.716224
208680 0.714388
208690 0.713009
208700 0.7052885
208710 0.713024
208720 0.7159987
208730 0.7147824
208740 0.7146918
208750 0.7211936
208760 0.7169139
208770 0.7218798
208780 0.7118027
208790 0.7225027
208800 0.7168397
208810 0.7177137
208820 0.7147543
208830 0.7205112
208840 0.7284667
208850 0.7178294
208860 0.7324936
208870 0.7217969
208880 0.7302337
208890 0.7245827
208900 0.7257345
208910 0.7191751
208920 0.7149724
208930 0.7151679
208940 0.7219016
208950 0.7284335
208960 0.7243728
208970 0.7203338
208980 0.7280805
208990 0.7271621
209000 0.7267888
209010 0.732853
209020 0.7334261
209030 0.7217674
209040 0.7301946
209050 0.7323878
209060 0.7302904
209070 0.7167171
209080 0.7301797
209090 0.7293244
209100 0.7274131
209110 0.7363909
209120 0.732163
209130 0.7220894
209140 0.7261168
209150 0.7260042
209160 0.7127544
209170 0.7083045
209180 0.7251264
209190 0.729633
209200 0.7194545
209210 0.726297
209220 0.7250863
209230 0.7227349
209240 0.7238754
209250 0.7223486
209260 0.7234313
209270 0.7255665
209280 0.7326064
209290 0.7347091
209300 0.7347048
209310 0.731287
209320 0.7260129
209330 0.7266088
209340 0.7278234
209350 0.731467
209360 0.7293018
209370 0.7430233
209380 0.7420434
209390 0.7505898
209400 0.7443691
209410 0.7436413
209420 0.7536632
209430 0.7525433
209440 0.7569446
209450 0.7459464
209460 0.745824
209470 0.7433311
209480 0.7393839
209490 0.7437438
209500 0.7433249
209510 0.7499495
209520 0.7416427
209530 0.7494264
209540 0.7550792
209550 0.7474758
209560 0.7469767
209570 0.7506749
209580 0.7522511
209590 0.7430805
209600 0.7397408
209610 0.7422169
209620 0.7420419
209630 0.7538421
209640 0.7555841
209650 0.7509661
209660 0.7394189
209670 0.7412771
209680 0.7393596
209690 0.7462528
209700 0.741123
209710 0.7457234
209720 0.7400128
209730 0.7495965
209740 0.7455985
209750 0.749243
209760 0.7485031
209770 0.7544807
209780 0.7534184
209790 0.7540041
209800 0.7606033
209810 0.758599
209820 0.7605481
209830 0.7621165
209840 0.7752941
209850 0.7617794
209860 0.7569922
209870 0.7507924
209880 0.7475491
209890 0.7500444
209900 0.7411282
209910 0.7536001
209920 0.7468346
209930 0.7470399
209940 0.7415655
209950 0.7476074
209960 0.7410524
209970 0.7411107
209980 0.7398525
209990 0.7423983
210000 0.7437864
210010 0.7472408
210020 0.7504469
210030 0.7531338
210040 0.7557863
210050 0.747034
210060 0.7256784
210070 0.7311521
210080 0.7412047
210090 0.7464002
210100 0.74782
210110 0.7467853
210120 0.7504597
210130 0.7487503
210140 0.754291
210150 0.743139
210160 0.7455934
210170 0.7409253
210180 0.7350292
210190 0.7377324
210200 0.7422281
210210 0.738361
210220 0.7479694
210230 0.7524534
210240 0.7496716
210250 0.7520078
210260 0.7683055
210270 0.7612213
210280 0.7483099
210290 0.7543313
210300 0.7470025
210310 0.7427822
210320 0.7576717
210330 0.7568886
210340 0.7617228
210350 0.7549269
210360 0.7567098
210370 0.7495561
210380 0.7468446
210390 0.7505726
210400 0.7558519
210410 0.7479914
210420 0.7415682
210430 0.7425013
210440 0.7316714
210450 0.729401
210460 0.7321819
210470 0.7285363
210480 0.7254068
210490 0.725741
210500 0.7216047
210510 0.7151628
210520 0.724311
210530 0.7345324
210540 0.7413976
210550 0.7314263
210560 0.732688
210570 0.7435298
210580 0.7433202
210590 0.7460521
210600 0.7451563
210610 0.7456074
210620 0.7529874
210630 0.7551718
210640 0.7481358
210650 0.7464919
210660 0.7481955
210670 0.7468046
210680 0.740182
210690 0.7419481
210700 0.7423016
210710 0.7373094
210720 0.7528573
210730 0.7500569
210740 0.7575448
210750 0.758247
210760 0.7580167
210770 0.7534888
210780 0.742854
210790 0.7474544
210800 0.747769
210810 0.7592046
210820 0.7604449
210830 0.7564443
210840 0.7687671
210850 0.7681262
210860 0.7601599
210870 0.7610418
210880 0.7612329
210890 0.7616282
210900 0.7783844
210910 0.7537954
210920 0.7642225
210930 0.7649509
210940 0.7772514
210950 0.7740228
210960 0.7738836
210970 0.7669956
210980 0.7673097
210990 0.7652804
211000 0.7680011
211010 0.7804909
211020 0.7710434
211030 0.7754436
211040 0.7835176
211050 0.7705624
211060 0.7791905
211070 0.7740288
211080 0.777088
211090 0.7747158
211100 0.7665758
211110 0.7540962
211120 0.7683244
211130 0.7591133
211140 0.7738109
211150 0.779362
211160 0.7696934
211170 0.7691411
211180 0.7695817
211190 0.7690693
211200 0.7630235
211210 0.7521282
211220 0.7595283
211230 0.753178
211240 0.7592331
211250 0.7503351
211260 0.7571213
211270 0.7605559
211280 0.7498876
211290 0.760083
211300 0.7565305
211310 0.7682078
211320 0.7648993
211330 0.7732897
211340 0.7708593
211350 0.7681552
211360 0.767247
211370 0.7648681
211380 0.7653562
211390 0.7600274
211400 0.7573314
211410 0.7553713
211420 0.7458615
211430 0.7461311
211440 0.7498367
211450 0.7598372
211460 0.7581639
211470 0.7431151
211480 0.7501543
211490 0.7603039
211500 0.7540849
211510 0.7544376
211520 0.7501859
211530 0.7486822
211540 0.7353753
211550 0.7399505
211560 0.7383938
211570 0.7403181
211580 0.7362188
211590 0.7426353
211600 0.7338623
211610 0.7241398
211620 0.726098
211630 0.7315663
211640 0.7431681
211650 0.7386979
211660 0.7429281
211670 0.7383728
211680 0.7381341
211690 0.7400819
211700 0.7493285
211710 0.7471681
211720 0.7547889
211730 0.7589281
211740 0.7556326
211750 0.7468826
211760 0.7572436
211770 0.7669529
211780 0.7566002
211790 0.7469705
211800 0.7520446
211810 0.7538722
211820 0.7482364
211830 0.7501274
211840 0.7434776
211850 0.743041
211860 0.7432696
211870 0.7570589
211880 0.7442467
211890 0.732372
211900 0.7412347
211910 0.7463707
211920 0.7495651
211930 0.743573
211940 0.7462108
211950 0.7492639
211960 0.7411951
211970 0.7427993
211980 0.754475
211990 0.7522133
212000 0.7540706
212010 0.7519622
212020 0.750451
212030 0.7573107
212040 0.7628464
212050 0.7520531
212060 0.7560115
212070 0.7514146
212080 0.7442486
212090 0.7321451
212100 0.7366107
212110 0.7313268
212120 0.7399784
212130 0.7401585
212140 0.739696
212150 0.738985
212160 0.7415114
212170 0.7384865
212180 0.7406089
212190 0.7345056
212200 0.750053
212210 0.7471644
212220 0.7366487
212230 0.7345513
212240 0.7370041
212250 0.735088
212260 0.7425531
212270 0.7388345
212280 0.7443648
212290 0.741286
212300 0.745218
212310 0.7373962
212320 0.7452678
212330 0.7541177
212340 0.7646701
212350 0.7511166
212360 0.7505774
212370 0.7427305
212380 0.7537011
212390 0.7546832
212400 0.75573
212410 0.746429
212420 0.7401884
212430 0.7468797
212440 0.7512549
212450 0.7427549
212460 0.736564
212470 0.73294
212480 0.7429617
212490 0.7354509
212500 0.7329261
212510 0.7318767
212520 0.7460034
212530 0.7461112
212540 0.7468868
212550 0.7461377
212560 0.7434031
212570 0.7478288
212580 0.7406507
212590 0.7365444
212600 0.735369
212610 0.7310863
212620 0.7258432
212630 0.7275789
212640 0.7236838
212650 0.7296174
212660 0.7374471
212670 0.735445
212680 0.7425098
212690 0.7425404
212700 0.7378122
212710 0.7429059
212720 0.7505709
212730 0.7436597
212740 0.7494942
212750 0.7463155
212760 0.7491261
212770 0.7401323
212780 0.7543547
212790 0.7486863
212800 0.7500523
212810 0.7459852
212820 0.7501808
212830 0.742128
212840 0.752779
212850 0.756246
212860 0.7490889
212870 0.7516841
212880 0.7500477
212890 0.7589563
212900 0.7379985
212910 0.7322516
212920 0.7401202
212930 0.7374095
212940 0.7377552
212950 0.7293704
212960 0.7315263
212970 0.7233917
212980 0.7294219
212990 0.7176746
213000 0.7318349
213010 0.7271215
213020 0.7239426
213030 0.7376055
213040 0.7343587
213050 0.7281505
213060 0.7237906
213070 0.7262622
213080 0.7272503
213090 0.7243692
213100 0.724949
213110 0.724149
213120 0.7306654
213130 0.7338246
213140 0.7313329
213150 0.7236859
213160 0.7309607
213170 0.7174815
213180 0.7259392
213190 0.732655
213200 0.7341523
213210 0.7245287
213220 0.7332469
213230 0.7369145
213240 0.7285808
213250 0.7383569
213260 0.7382262
213270 0.7250301
213280 0.7213925
213290 0.7315068
213300 0.7244425
213310 0.7354692
213320 0.7377251
213330 0.7385332
213340 0.7433613
213350 0.7373948
213360 0.7356418
213370 0.7292284
213380 0.7297354
213390 0.7393718
213400 0.7365223
213410 0.7335035
213420 0.7357173
213430 0.7359712
213440 0.7283528
213450 0.7390786
213460 0.7395914
213470 0.7431743
213480 0.74178
213490 0.7337074
213500 0.7238347
213510 0.719453
213520 0.7269998
213530 0.7389854
213540 0.7340797
213550 0.7383433
213560 0.7320828
213570 0.7292836
213580 0.731325
213590 0.7261217
213600 0.7254667
213610 0.7286621
213620 0.7342951
213630 0.7343897
213640 0.7331623
213650 0.7354379
213660 0.7334141
213670 0.7406425
213680 0.7402196
213690 0.7314305
213700 0.7370258
213710 0.7339871
213720 0.7425955
213730 0.740001
213740 0.7440394
213750 0.7420409
213760 0.7575542
213770 0.7598932
213780 0.7578613
213790 0.7498177
213800 0.7458795
213810 0.7396675
213820 0.738972
213830 0.738835
213840 0.7323065
213850 0.7338535
213860 0.7391931
213870 0.7354323
213880 0.7437966
213890 0.7369595
213900 0.7411672
213910 0.7412513
213920 0.7308286
213930 0.7353058
213940 0.7447664
213950 0.7320341
213960 0.7432669
213970 0.7434968
213980 0.7564903
213990 0.7607601
214000 0.7644515
214010 0.7523822
214020 0.7668085
214030 0.7558542
214040 0.7595295
214050 0.7604636
214060 0.7616261
214070 0.755805
214080 0.7620585
214090 0.7612117
214100 0.7607605
214110 0.7708394
214120 0.7617859
214130 0.7617245
214140 0.7648586
214150 0.7677933
214160 0.7711521
214170 0.7594058
214180 0.7646585
214190 0.7542223
214200 0.7475775
214210 0.7671788
214220 0.7623485
214230 0.7660823
214240 0.7595116
214250 0.7557644
214260 0.7639834
214270 0.7575323
214280 0.7685875
214290 0.7641348
214300 0.7595798
214310 0.7576567
214320 0.7511856
214330 0.7435056
214340 0.757684
214350 0.7484478
214360 0.7509614
214370 0.7598767
214380 0.7546722
214390 0.7622563
214400 0.7458122
214410 0.746559
214420 0.7520679
214430 0.7593674
214440 0.7625594
214450 0.7655066
214460 0.7639311
214470 0.7685416
214480 0.7564128
214490 0.7444814
214500 0.7464321
214510 0.7417569
214520 0.7407721
214530 0.7354696
214540 0.7427133
214550 0.7398548
214560 0.7362611
214570 0.729236
214580 0.7353071
214590 0.7368048
214600 0.7441981
214610 0.7416511
214620 0.7389672
214630 0.7471432
214640 0.7351307
214650 0.7417102
214660 0.7526549
214670 0.7415559
214680 0.7456495
214690 0.7442062
214700 0.7558417
214710 0.7507178
214720 0.7440919
214730 0.7480701
214740 0.7456752
214750 0.734618
214760 0.7471151
214770 0.7539083
214780 0.7452493
214790 0.7388074
214800 0.7385357
214810 0.7467807
214820 0.7480695
214830 0.7465555
214840 0.7448602
214850 0.7365861
214860 0.7523605
214870 0.7474268
214880 0.7476122
214890 0.7423276
214900 0.7442776
214910 0.7507046
214920 0.7430683
214930 0.7519482
214940 0.7530306
214950 0.7467225
214960 0.7507866
214970 0.7445756
214980 0.7363096
214990 0.736506
215000 0.7398988
215010 0.7282905
215020 0.732145
215030 0.7358028
215040 0.7385412
215050 0.7484671
215060 0.7441527
215070 0.7323668
215080 0.7356117
215090 0.7284682
215100 0.7184805
215110 0.7249352
215120 0.7523776
215130 0.729911
215140 0.734593
215150 0.7410582
215160 0.738144
215170 0.7409381
215180 0.7331231
215190 0.7265024
215200 0.7371648
215210 0.7482864
215220 0.7327182
215230 0.7365629
215240 0.7417822
215250 0.7362813
215260 0.7348368
215270 0.7288246
215280 0.7421145
215290 0.7314255
215300 0.7329404
215310 0.7362924
215320 0.7476689
215330 0.7348298
215340 0.7276431
215350 0.7337536
215360 0.7353705
215370 0.742675
215380 0.7413039
215390 0.7369296
215400 0.7380253
215410 0.747253
215420 0.7449288
215430 0.7344052
215440 0.736654
215450 0.732305
215460 0.7353683
215470 0.7295138
215480 0.7370595
215490 0.73384
215500 0.7283611
215510 0.7350906
215520 0.7396938
215530 0.742384
215540 0.7466048
215550 0.7444183
215560 0.7407488
215570 0.7451294
215580 0.7483295
215590 0.7406596
215600 0.7382778
215610 0.7474764
215620 0.746033
215630 0.7527668
215640 0.7499405
215650 0.7474467
215660 0.7514342
215670 0.7391427
215680 0.7429949
215690 0.7485644
215700 0.7417526
215710 0.7505906
215720 0.7499477
215730 0.7422394
215740 0.7639779
215750 0.768809
215760 0.7682716
215770 0.7690942
215780 0.7648453
215790 0.7682845
215800 0.7824883
215810 0.7727071
215820 0.7779965
215830 0.767014
215840 0.7815291
215850 0.7717896
215860 0.7520792
215870 0.7601133
215880 0.759868
215890 0.7516004
215900 0.7509001
215910 0.7604126
215920 0.7676212
215930 0.7608184
215940 0.7611166
215950 0.7564075
215960 0.7512245
215970 0.747133
215980 0.7438272
215990 0.7546754
216000 0.7503269
216010 0.7449035
216020 0.7457873
216030 0.7548933
216040 0.7537714
216050 0.7545658
216060 0.7615637
216070 0.7518871
216080 0.7486559
216090 0.7437747
216100 0.7564325
216110 0.7420821
216120 0.7455996
216130 0.7414452
216140 0.7557997
216150 0.7657751
216160 0.7595145
216170 0.7635201
216180 0.7593684
216190 0.7630602
216200 0.7618268
216210 0.762936
216220 0.7467973
216230 0.7505417
216240 0.7584078
216250 0.7532504
216260 0.7516391
216270 0.7497149
216280 0.7443431
216290 0.7466484
216300 0.7346997
216310 0.7450139
216320 0.7388449
216330 0.7508827
216340 0.7600313
216350 0.7651311
216360 0.7643324
216370 0.7522218
216380 0.7540587
216390 0.7461266
216400 0.7448892
216410 0.7504687
216420 0.7511083
216430 0.747393
216440 0.7421542
216450 0.7416495
216460 0.739554
216470 0.7394593
216480 0.7340804
216490 0.7268684
216500 0.7411031
216510 0.7407041
216520 0.7541564
216530 0.7551997
216540 0.7578369
216550 0.7659174
216560 0.7804807
216570 0.7714732
216580 0.7696216
216590 0.7720353
216600 0.7753801
216610 0.7664514
216620 0.7686565
216630 0.7693336
216640 0.7732176
216650 0.7746982
216660 0.7673367
216670 0.7663375
216680 0.7697722
216690 0.7763211
216700 0.7788341
216710 0.7847642
216720 0.7909857
216730 0.7892859
216740 0.7742542
216750 0.7721674
216760 0.7665822
216770 0.7743174
216780 0.7804765
216790 0.7849079
216800 0.7818506
216810 0.784216
216820 0.7725372
216830 0.7740494
216840 0.7715237
216850 0.7684125
216860 0.7715701
216870 0.776616
216880 0.7755857
216890 0.778659
216900 0.7788651
216910 0.790695
216920 0.7819455
216930 0.7794441
216940 0.7744795
216950 0.7718039
216960 0.7785734
216970 0.7698407
216980 0.7685473
216990 0.7657639
217000 0.7666942
217010 0.773285
217020 0.7691
217030 0.7721023
217040 0.7695537
217050 0.7612448
217060 0.7750049
217070 0.7749076
217080 0.7736185
217090 0.7734768
217100 0.7649901
217110 0.7665489
217120 0.7781342
217130 0.7661594
217140 0.7601938
217150 0.7568313
217160 0.7458248
217170 0.7511977
217180 0.759546
217190 0.754818
217200 0.7595196
217210 0.7508028
217220 0.7583751
217230 0.7575933
217240 0.7609341
217250 0.7570605
217260 0.7597113
217270 0.7469096
217280 0.7571698
217290 0.7593585
217300 0.7559326
217310 0.7599622
217320 0.756488
217330 0.7672622
217340 0.7664013
217350 0.773081
217360 0.767347
217370 0.7538113
217380 0.7510183
217390 0.7533189
217400 0.7485914
217410 0.7441042
217420 0.7573929
217430 0.7569417
217440 0.7627323
217450 0.7608995
217460 0.769473
217470 0.7727772
217480 0.7703245
217490 0.7752377
217500 0.7772207
217510 0.7790858
217520 0.7784438
217530 0.7627256
217540 0.7640973
217550 0.7593109
217560 0.7522727
217570 0.7652952
217580 0.7567475
217590 0.74951
217600 0.7514104
217610 0.7519446
217620 0.7440275
217630 0.758748
217640 0.767866
217650 0.7676883
217660 0.7639425
217670 0.763175
217680 0.775108
217690 0.7686222
217700 0.7537146
217710 0.7674076
217720 0.7523662
217730 0.752894
217740 0.7530977
217750 0.7585647
217760 0.7550392
217770 0.7518453
217780 0.753821
217790 0.7537766
217800 0.7517922
217810 0.7548997
217820 0.7511188
217830 0.7546107
217840 0.7594248
217850 0.7603183
217860 0.7522547
217870 0.757811
217880 0.7634976
217890 0.7659817
217900 0.7615197
217910 0.7799922
217920 0.7617016
217930 0.7604309
217940 0.7455742
217950 0.7458528
217960 0.742066
217970 0.7447031
217980 0.7497095
217990 0.746453
218000 0.7413681
218010 0.7421043
218020 0.7465546
218030 0.7455868
218040 0.745048
218050 0.7433718
218060 0.75308
218070 0.7429419
218080 0.7403606
218090 0.7484573
218100 0.7478877
218110 0.7500994
218120 0.7522548
218130 0.7414588
218140 0.7447928
218150 0.7522013
218160 0.7488093
218170 0.743395
218180 0.7533455
218190 0.7576483
218200 0.7628407
218210 0.7589863
218220 0.7552978
218230 0.7565997
218240 0.7591477
218250 0.7612692
218260 0.7718143
218270 0.7567858
218280 0.7557282
218290 0.7542843
218300 0.7554144
218310 0.7600648
218320 0.7555766
218330 0.7675578
218340 0.7549998
218350 0.7530524
218360 0.7635428
218370 0.7491177
218380 0.7571368
218390 0.7558059
218400 0.7488798
218410 0.7573898
218420 0.7617136
218430 0.7619539
218440 0.7588387
218450 0.7442244
218460 0.7503175
218470 0.7521453
218480 0.76003
218490 0.7699625
218500 0.766896
218510 0.7612981
218520 0.7700426
218530 0.7625732
218540 0.7511808
218550 0.7584117
218560 0.7587566
218570 0.7603779
218580 0.7521808
218590 0.7564911
218600 0.7495793
218610 0.7572579
218620 0.7646029
218630 0.7776133
218640 0.7699861
218650 0.772199
218660 0.7666448
218670 0.7687902
218680 0.7616964
218690 0.7678095
218700 0.767404
218710 0.7713819
218720 0.7664257
218730 0.7610719
218740 0.763465
218750 0.7628573
218760 0.7816656
218770 0.7721075
218780 0.7746608
218790 0.7782872
218800 0.7858958
218810 0.7781543
218820 0.7770126
218830 0.7797796
218840 0.7760481
218850 0.773926
218860 0.7679305
218870 0.7620087
218880 0.7648867
218890 0.7509665
218900 0.753613
218910 0.7590055
218920 0.7655427
218930 0.7644296
218940 0.7684947
218950 0.7633225
218960 0.7629094
218970 0.772336
218980 0.7583111
218990 0.7564246
219000 0.7585566
219010 0.7612188
219020 0.7568617
219030 0.7690431
219040 0.7670071
219050 0.7521688
219060 0.7511685
219070 0.7585086
219080 0.7477896
219090 0.7609157
219100 0.7570148
219110 0.7608013
219120 0.7625213
219130 0.75927
219140 0.7663264
219150 0.7667791
219160 0.7567751
219170 0.7626069
219180 0.7719291
219190 0.7675788
219200 0.7710278
219210 0.7702267
219220 0.7711371
219230 0.7685742
219240 0.7760884
219250 0.7702687
219260 0.7751597
219270 0.7674124
219280 0.7736823
219290 0.7747555
219300 0.7822499
219310 0.7854062
219320 0.7848348
219330 0.7880293
219340 0.7903259
219350 0.7990336
219360 0.8020189
219370 0.798132
219380 0.7969993
219390 0.7829999
219400 0.7822878
219410 0.7890993
219420 0.7767458
219430 0.7669595
219440 0.7776546
219450 0.7753754
219460 0.7864394
219470 0.7767153
219480 0.7789761
219490 0.7880665
219500 0.7804529
219510 0.7749673
219520 0.7792589
219530 0.7782796
219540 0.7737234
219550 0.7790402
219560 0.7759781
219570 0.7775199
219580 0.7743424
219590 0.768904
219600 0.77089
219610 0.7587425
219620 0.7639529
219630 0.7599726
219640 0.7538286
219650 0.7537976
219660 0.764298
219670 0.7620528
219680 0.7647124
219690 0.7716444
219700 0.7727399
219710 0.7579756
219720 0.7721385
219730 0.7657737
219740 0.771663
219750 0.7719498
219760 0.7662589
219770 0.7708782
219780 0.7603873
219790 0.7680062
219800 0.7626346
219810 0.7562004
219820 0.7536793
219830 0.7633711
219840 0.7770571
219850 0.7776102
219860 0.7715353
219870 0.7745579
219880 0.7696698
219890 0.7678918
219900 0.7653559
219910 0.7706335
219920 0.7688842
219930 0.7699682
219940 0.762215
219950 0.7657028
219960 0.7622873
219970 0.769606
219980 0.7715582
219990 0.778055
220000 0.7570511
220010 0.7640127
220020 0.7629819
220030 0.7618926
220040 0.7646703
220050 0.7634812
220060 0.7607937
220070 0.7645273
220080 0.7709928
220090 0.7735621
220100 0.7590389
220110 0.7653365
220120 0.769814
220130 0.7727624
220140 0.7642844
220150 0.7610692
220160 0.7714036
220170 0.7578041
220180 0.7609239
220190 0.754994
220200 0.7575521
220210 0.759246
220220 0.7730644
220230 0.7707587
220240 0.7724782
220250 0.7718771
220260 0.7764731
220270 0.7699615
220280 0.7703978
220290 0.7768325
220300 0.776886
220310 0.7681373
220320 0.7679261
220330 0.767301
220340 0.7666225
220350 0.7635905
220360 0.7541631
220370 0.7539998
220380 0.7559146
220390 0.7633916
220400 0.754477
220410 0.7678302
220420 0.7638239
220430 0.7674854
220440 0.7669029
220450 0.7743661
220460 0.7742367
220470 0.7630969
220480 0.7615243
220490 0.768277
220500 0.758268
220510 0.7564721
220520 0.7528384
220530 0.7544234
220540 0.7534938
220550 0.7494168
220560 0.7475506
220570 0.7421959
220580 0.7516786
220590 0.7464352
220600 0.7422383
220610 0.7456083
220620 0.7509384
220630 0.7382587
220640 0.7456933
220650 0.7492304
220660 0.7484768
220670 0.7519925
220680 0.7547833
220690 0.7537606
220700 0.7549499
220710 0.7634311
220720 0.7507275
220730 0.7514426
220740 0.7550064
220750 0.7530012
220760 0.7456448
220770 0.7456289
220780 0.7410119
220790 0.7390594
220800 0.7381308
220810 0.7523348
220820 0.7436437
220830 0.7410372
220840 0.7509561
220850 0.7459567
220860 0.7400594
220870 0.7496453
220880 0.7479417
220890 0.7464904
220900 0.7429785
220910 0.7504998
220920 0.7430633
220930 0.7402237
220940 0.7374867
220950 0.731783
220960 0.7254292
220970 0.7260574
220980 0.7318686
220990 0.7332895
221000 0.7320567
221010 0.7344968
221020 0.7360952
221030 0.7418374
221040 0.7448752
221050 0.7395923
221060 0.7349034
221070 0.7382566
221080 0.728249
221090 0.7322841
221100 0.7382594
221110 0.7400078
221120 0.7477701
221130 0.7365897
221140 0.7334853
221150 0.7446061
221160 0.7436037
221170 0.7580871
221180 0.7549525
221190 0.7508242
221200 0.7456192
221210 0.733461
221220 0.7603689
221230 0.7528064
221240 0.7499527
221250 0.7488635
221260 0.7562915
221270 0.7581927
221280 0.7498626
221290 0.7565069
221300 0.7561662
221310 0.7513252
221320 0.7406256
221330 0.7383373
221340 0.743514
221350 0.7408036
221360 0.7415576
221370 0.7372352
221380 0.7401972
221390 0.7361196
221400 0.7374594
221410 0.7322265
221420 0.7458299
221430 0.7418047
221440 0.7435569
221450 0.742651
221460 0.7451565
221470 0.7431394
221480 0.7405544
221490 0.7394121
221500 0.7441601
221510 0.7353859
221520 0.7460496
221530 0.7402446
221540 0.7534335
221550 0.7639855
221560 0.7574434
221570 0.7668718
221580 0.7702205
221590 0.7696564
221600 0.7764954
221610 0.7731129
221620 0.7622409
221630 0.7692284
221640 0.7728221
221650 0.7532443
221660 0.7675427
221670 0.7631134
221680 0.7729038
221690 0.7674003
221700 0.7616438
221710 0.7720326
221720 0.7562896
221730 0.7607918
221740 0.75714
221750 0.7625124
221760 0.7586529
221770 0.7545824
221780 0.7611786
221790 0.7524388
221800 0.7476485
221810 0.7428229
221820 0.7595323
221830 0.7692369
221840 0.7535822
221850 0.7493567
221860 0.7499388
221870 0.7468739
221880 0.7406251
221890 0.7377713
221900 0.7460176
221910 0.7379797
221920 0.7332869
221930 0.7379915
221940 0.7395019
221950 0.7423303
221960 0.7394191
221970 0.7439942
221980 0.7411526
221990 0.7405808
222000 0.7359449
222010 0.7411779
222020 0.7473092
222030 0.7431199
222040 0.7494623
222050 0.7490904
222060 0.7451418
222070 0.7487341
222080 0.7526888
222090 0.7422106
222100 0.7445004
222110 0.7450241
222120 0.7476807
222130 0.7438033
222140 0.7490386
222150 0.7376387
222160 0.7304011
222170 0.733485
222180 0.7325394
222190 0.7293488
222200 0.7284439
222210 0.726452
222220 0.7300197
222230 0.7361341
222240 0.7381826
222250 0.7420499
222260 0.7410206
222270 0.745384
222280 0.7435763
222290 0.7380795
222300 0.7374165
222310 0.7469425
222320 0.7385722
222330 0.7444167
222340 0.7402402
222350 0.7341373
222360 0.7335668
222370 0.7423719
222380 0.7518634
222390 0.7501383
222400 0.7475954
222410 0.7590591
222420 0.7604562
222430 0.7546315
222440 0.754986
222450 0.759567
222460 0.7545201
222470 0.7534569
222480 0.7607625
222490 0.7551444
222500 0.7555532
222510 0.749907
222520 0.7433472
222530 0.7482482
222540 0.7467121
222550 0.7475226
222560 0.7449635
222570 0.7472755
222580 0.7497339
222590 0.753073
222600 0.7440948
222610 0.7524396
222620 0.7666093
222630 0.7587281
222640 0.7446598
222650 0.7530093
222660 0.7574374
222670 0.7579505
222680 0.7553451
222690 0.7572847
222700 0.7632064
222710 0.7655631
222720 0.7773404
222730 0.766287
222740 0.765907
222750 0.7709495
222760 0.7732708
222770 0.7759253
222780 0.761617
222790 0.7577131
222800 0.762846
222810 0.7706261
222820 0.761487
222830 0.7679884
222840 0.7694987
222850 0.7667935
222860 0.7646833
222870 0.7736884
222880 0.774139
222890 0.776632
222900 0.7745902
222910 0.7709842
222920 0.7741147
222930 0.7689473
222940 0.7721849
222950 0.7730396
222960 0.7665228
222970 0.7617135
222980 0.7611757
222990 0.7638141
223000 0.7694866
223010 0.7664998
223020 0.7543806
223030 0.759459
223040 0.7586262
223050 0.7545568
223060 0.7579547
223070 0.7666124
223080 0.7611148
223090 0.761565
223100 0.7673276
223110 0.7691042
223120 0.7545505
223130 0.7527403
223140 0.752998
223150 0.7621548
223160 0.7640343
223170 0.7522413
223180 0.7591522
223190 0.7604163
223200 0.7617124
223210 0.7738797
223220 0.7763954
223230 0.765018
223240 0.7521703
223250 0.753754
223260 0.7622486
223270 0.75473
223280 0.7566936
223290 0.7745759
223300 0.7702819
223310 0.7632195
223320 0.7655935
223330 0.7655573
223340 0.7595155
223350 0.7493162
223360 0.7370892
223370 0.7558116
223380 0.7590885
223390 0.7537501
223400 0.7576373
223410 0.7511032
223420 0.7494003
223430 0.7558409
223440 0.7505816
223450 0.7413244
223460 0.7552329
223470 0.751996
223480 0.7698774
223490 0.7595382
223500 0.7719741
223510 0.7625274
223520 0.7682091
223530 0.774527
223540 0.768329
223550 0.7693995
223560 0.7535154
223570 0.7665555
223580 0.7727946
223590 0.7666988
223600 0.7640707
223610 0.7692221
223620 0.7690166
223630 0.7583157
223640 0.7693372
223650 0.773275
223660 0.7719943
223670 0.7713491
223680 0.7690113
223690 0.7757928
223700 0.7668452
223710 0.7648584
223720 0.7591125
223730 0.7630635
223740 0.7584423
223750 0.7563018
223760 0.7673637
223770 0.7622115
223780 0.7645136
223790 0.7758585
223800 0.7664356
223810 0.7640284
223820 0.7614942
223830 0.7691163
223840 0.7710559
223850 0.774439
223860 0.7640347
223870 0.7683285
223880 0.7620467
223890 0.7673723
223900 0.7642681
223910 0.7669122
223920 0.7796093
223930 0.7618354
223940 0.7603425
223950 0.7574955
223960 0.7692688
223970 0.7587624
223980 0.7549549
223990 0.7614073
224000 0.7552281
224010 0.7547782
224020 0.7496953
224030 0.7418316
224040 0.7498501
224050 0.7494163
224060 0.7484925
224070 0.7429403
224080 0.7416207
224090 0.7456214
224100 0.7539795
224110 0.7488196
224120 0.7474321
224130 0.7523803
224140 0.7533996
224150 0.760865
224160 0.7577781
224170 0.7470878
224180 0.7608486
224190 0.7610608
224200 0.7494214
224210 0.7560299
224220 0.7394684
224230 0.753217
224240 0.7362809
224250 0.7402961
224260 0.7440107
224270 0.737968
224280 0.7406743
224290 0.748676
224300 0.7457544
224310 0.7425069
224320 0.7417275
224330 0.7466829
224340 0.7539617
224350 0.7723972
224360 0.7612841
224370 0.7512034
224380 0.7603867
224390 0.7603062
224400 0.7620631
224410 0.7585382
224420 0.7695895
224430 0.7643874
224440 0.7700797
224450 0.7577994
224460 0.7557143
224470 0.760209
224480 0.7542061
224490 0.7474234
224500 0.7659757
224510 0.760489
224520 0.749825
224530 0.7620084
224540 0.7566283
224550 0.7799877
224560 0.7673198
224570 0.7722679
224580 0.769784
224590 0.7670335
224600 0.758481
224610 0.7653296
224620 0.762852
224630 0.7743819
224640 0.775268
224650 0.7685198
224660 0.7618021
224670 0.7641284
224680 0.7668641
224690 0.7759057
224700 0.7688325
224710 0.7625014
224720 0.7530406
224730 0.7491422
224740 0.7558158
224750 0.7626855
224760 0.7704155
224770 0.7744647
224780 0.7616105
224790 0.75574
224800 0.754052
224810 0.7446997
224820 0.748875
224830 0.760575
224840 0.7580029
224850 0.7489234
224860 0.76021
224870 0.7619845
224880 0.7527375
224890 0.7569965
224900 0.751606
224910 0.767024
224920 0.7731058
224930 0.7701464
224940 0.7708977
224950 0.7709361
224960 0.7683545
224970 0.7611033
224980 0.7564105
224990 0.7583658
225000 0.7593944
225010 0.7495083
225020 0.7551494
225030 0.7492115
225040 0.7547557
225050 0.7602245
225060 0.775392
225070 0.7727099
225080 0.7657782
225090 0.766857
225100 0.7664131
225110 0.7738892
225120 0.7736165
225130 0.7778165
225140 0.7594343
225150 0.7601814
225160 0.772481
225170 0.7599385
225180 0.771441
225190 0.7770585
225200 0.7746136
225210 0.7777022
225220 0.7768911
225230 0.7781249
225240 0.7755463
225250 0.7810155
225260 0.7760695
225270 0.7633735
225280 0.76288
225290 0.7720401
225300 0.7683028
225310 0.7665802
225320 0.7639952
225330 0.7714622
225340 0.7743254
225350 0.7786125
225360 0.775502
225370 0.7760107
225380 0.7728009
225390 0.7674864
225400 0.7743498
225410 0.7738225
225420 0.7690889
225430 0.7626501
225440 0.7598767
225450 0.7608173
225460 0.7586794
225470 0.7572642
225480 0.7588735
225490 0.7595119
225500 0.7735481
225510 0.7627338
225520 0.7597198
225530 0.7675514
225540 0.7652967
225550 0.7643789
225560 0.7672386
225570 0.7787487
225580 0.7643037
225590 0.7715855
225600 0.771126
225610 0.7635105
225620 0.7644367
225630 0.7516041
225640 0.767276
225650 0.7559083
225660 0.7581077
225670 0.760397
225680 0.7595057
225690 0.7669764
225700 0.786553
225710 0.77154
225720 0.7619103
225730 0.7801697
225740 0.7681282
225750 0.7745597
225760 0.765601
225770 0.7625982
225780 0.7767503
225790 0.7625937
225800 0.7718262
225810 0.7616683
225820 0.7705983
225830 0.7782204
225840 0.7752573
225850 0.773197
225860 0.7695961
225870 0.7654389
225880 0.7677244
225890 0.7692116
225900 0.772595
225910 0.7721513
225920 0.7807025
225930 0.7832348
225940 0.7751456
225950 0.7792149
225960 0.7770859
225970 0.7719633
225980 0.7799951
225990 0.7739124
226000 0.778976
226010 0.7835599
226020 0.7873098
226030 0.7932304
226040 0.7920768
226050 0.7829227
226060 0.7755132
226070 0.7723504
226080 0.7692158
226090 0.7706125
226100 0.7694944
226110 0.7674754
226120 0.7831516
226130 0.7657245
226140 0.758
226150 0.7636607
226160 0.76719
226170 0.7585751
226180 0.7605769
226190 0.7694428
226200 0.7650127
226210 0.7582799
226220 0.7617096
226230 0.7597517
226240 0.7621818
226250 0.7609699
226260 0.7621482
226270 0.7625935
226280 0.7638121
226290 0.7589796
226300 0.7688257
226310 0.7543287
226320 0.7575862
226330 0.7642874
226340 0.7699032
226350 0.785621
226360 0.7794268
226370 0.7765592
226380 0.776505
226390 0.7736031
226400 0.7721597
226410 0.7743556
226420 0.7807309
226430 0.7876777
226440 0.7845952
226450 0.7881815
226460 0.7796647
226470 0.7767876
226480 0.7725735
226490 0.7764824
226500 0.7779629
226510 0.7809053
226520 0.7735134
226530 0.7800891
226540 0.7862501
226550 0.7876234
226560 0.7822357
226570 0.7798466
226580 0.7766808
226590 0.7707548
226600 0.773833
226610 0.7796412
226620 0.7817709
226630 0.779817
226640 0.792282
226650 0.7906486
226660 0.7868528
226670 0.793453
226680 0.7956381
226690 0.7936838
226700 0.7946542
226710 0.7843777
226720 0.7864171
226730 0.7903122
226740 0.7895451
226750 0.7839746
226760 0.7877916
226770 0.7935554
226780 0.7872428
226790 0.7804502
226800 0.790136
226810 0.784776
226820 0.7823803
226830 0.7815018
226840 0.7859442
226850 0.785557
226860 0.7818828
226870 0.7815847
226880 0.7748169
226890 0.7680891
226900 0.7783
226910 0.7891682
226920 0.7903912
226930 0.8001716
226940 0.7976221
226950 0.7896851
226960 0.7824793
226970 0.7779961
226980 0.7661892
226990 0.7730421
227000 0.7642055
227010 0.7589556
227020 0.7683353
227030 0.7664197
227040 0.7642686
227050 0.7600692
227060 0.7678632
227070 0.7812079
227080 0.7827887
227090 0.7840062
227100 0.785714
227110 0.775873
227120 0.7833157
227130 0.7821811
227140 0.7871526
227150 0.7889321
227160 0.7878811
227170 0.7885761
227180 0.7879407
227190 0.7850935
227200 0.7973463
227210 0.8084192
227220 0.7991099
227230 0.7898808
227240 0.7789671
227250 0.7680007
227260 0.7809017
227270 0.7741228
227280 0.7867759
227290 0.7732888
227300 0.775865
227310 0.7728155
227320 0.7682005
227330 0.7770779
227340 0.7704998
227350 0.7761466
227360 0.7698977
227370 0.7772697
227380 0.7699644
227390 0.7644357
227400 0.7776653
227410 0.766905
227420 0.7784187
227430 0.7789856
227440 0.7810429
227450 0.7781504
227460 0.7868259
227470 0.7846688
227480 0.7803087
227490 0.7901516
227500 0.7805134
227510 0.7968752
227520 0.8027752
227530 0.7849801
227540 0.7933856
227550 0.7903867
227560 0.7872788
227570 0.7815271
227580 0.7879934
227590 0.7873262
227600 0.7877889
227610 0.7820256
227620 0.7790114
227630 0.775928
227640 0.7683214
227650 0.7783124
227660 0.7710803
227670 0.7736963
227680 0.7663937
227690 0.7706755
227700 0.7702446
227710 0.7737763
227720 0.7874268
227730 0.7674095
227740 0.7854846
227750 0.7916874
227760 0.7886553
227770 0.7832597
227780 0.7700263
227790 0.771187
227800 0.7643813
227810 0.76393
227820 0.7720231
227830 0.7632799
227840 0.7557918
227850 0.7573354
227860 0.7568275
227870 0.7601244
227880 0.7590883
227890 0.7657567
227900 0.7646455
227910 0.7604659
227920 0.7542169
227930 0.7554942
227940 0.7664945
227950 0.7589381
227960 0.7654707
227970 0.766032
227980 0.7616779
227990 0.7679077
228000 0.7697043
228010 0.7731242
228020 0.7659534
228030 0.7715456
228040 0.7712978
228050 0.7606272
228060 0.7492751
228070 0.7621772
228080 0.7561802
228090 0.7588103
228100 0.7605364
228110 0.758211
228120 0.7595824
228130 0.7592284
228140 0.771215
228150 0.7736738
228160 0.7767101
228170 0.7728779
228180 0.782258
228190 0.7791213
228200 0.7806985
228210 0.7796186
228220 0.7761805
228230 0.7741846
228240 0.7751142
228250 0.7848734
228260 0.7730017
228270 0.7681277
228280 0.7546503
228290 0.7528868
228300 0.7509202
228310 0.7589849
228320 0.7601276
228330 0.7607781
228340 0.7552005
228350 0.7583654
228360 0.7599624
228370 0.7706781
228380 0.7611685
228390 0.7574949
228400 0.7624691
228410 0.7661337
228420 0.7611286
228430 0.7709436
228440 0.7762519
228450 0.7705836
228460 0.7587093
228470 0.7659064
228480 0.7793403
228490 0.7741546
228500 0.7732102
228510 0.7804733
228520 0.7810931
228530 0.7752188
228540 0.75692
228550 0.7682515
228560 0.7735776
228570 0.774051
228580 0.780695
228590 0.769953
228600 0.7588771
228610 0.7657135
228620 0.7621951
228630 0.7629008
228640 0.7576714
228650 0.7644151
228660 0.7634141
228670 0.766562
228680 0.7898348
228690 0.7843027
228700 0.7949175
228710 0.7879347
228720 0.7884358
228730 0.7876667
228740 0.7816895
228750 0.7701576
228760 0.7742079
228770 0.7665252
228780 0.7721338
228790 0.7667044
228800 0.7751575
228810 0.7730237
228820 0.7720092
228830 0.7779923
228840 0.7697024
228850 0.7668151
228860 0.7535702
228870 0.7551261
228880 0.7487566
228890 0.75267
228900 0.7647847
228910 0.7615142
228920 0.7706406
228930 0.769425
228940 0.758938
228950 0.7741259
228960 0.7680689
228970 0.7705745
228980 0.7646037
228990 0.7632827
229000 0.7709146
229010 0.7665262
229020 0.7588428
229030 0.7559737
229040 0.7617395
229050 0.7735156
229060 0.7746509
229070 0.77249
229080 0.777286
229090 0.7717612
229100 0.7784341
229110 0.7755682
229120 0.7682382
229130 0.7740304
229140 0.773097
229150 0.7705358
229160 0.7628466
229170 0.7615144
229180 0.7791194
229190 0.7732967
229200 0.780248
229210 0.788224
229220 0.7903996
229230 0.7823124
229240 0.7698383
229250 0.7706899
229260 0.7663901
229270 0.7570028
229280 0.7701576
229290 0.7672431
229300 0.7677547
229310 0.7657756
229320 0.7733858
229330 0.7791774
229340 0.7701024
229350 0.7696533
229360 0.7826787
229370 0.792456
229380 0.776512
229390 0.7647024
229400 0.7611424
229410 0.7561345
229420 0.7716477
229430 0.7842993
229440 0.7819468
229450 0.7893029
229460 0.7826514
229470 0.7805889
229480 0.785515
229490 0.7834952
229500 0.7874563
229510 0.7749103
229520 0.7735931
229530 0.7734116
229540 0.7702737
229550 0.767763
229560 0.7686105
229570 0.7673385
229580 0.7763011
229590 0.7853411
229600 0.7905421
229610 0.7892803
229620 0.8009318
229630 0.7874745
229640 0.7867365
229650 0.7913684
229660 0.7856207
229670 0.7918282
229680 0.7901379
229690 0.7928387
229700 0.7983084
229710 0.782264
229720 0.7725773
229730 0.7855074
229740 0.7865028
229750 0.7823589
229760 0.7858198
229770 0.7760068
229780 0.7739621
229790 0.7779627
229800 0.7714069
229810 0.7687028
229820 0.7675677
229830 0.7738222
229840 0.7736711
229850 0.7763393
229860 0.7813187
229870 0.771955
229880 0.7676802
229890 0.7672443
229900 0.7608126
229910 0.7628447
229920 0.7706521
229930 0.7739563
229940 0.7745404
229950 0.7707668
229960 0.7774336
229970 0.780534
229980 0.7862434
229990 0.7819502
230000 0.7848993
230010 0.7784929
230020 0.7853656
230030 0.7733249
230040 0.7695795
230050 0.7693855
230060 0.7708658
230070 0.7714368
230080 0.7660462
230090 0.7682868
230100 0.7694086
230110 0.7693651
230120 0.7642527
230130 0.775996
230140 0.7557403
230150 0.7512816
230160 0.7521849
230170 0.7596633
230180 0.7513226
230190 0.7575102
230200 0.7496207
230210 0.7674074
230220 0.7643871
230230 0.7727821
230240 0.776322
230250 0.768166
230260 0.7718837
230270 0.7732208
230280 0.7748712
230290 0.7723849
230300 0.7671379
230310 0.769502
230320 0.7713773
230330 0.7724316
230340 0.7714779
230350 0.7715247
230360 0.7672415
230370 0.7592448
230380 0.7607594
230390 0.7607411
230400 0.7659839
230410 0.7804838
230420 0.7725797
230430 0.7848219
230440 0.7795148
230450 0.7815963
230460 0.7770767
230470 0.7747505
230480 0.7775118
230490 0.7813569
230500 0.7836252
230510 0.7828405
230520 0.7909576
230530 0.7846917
230540 0.7800052
230550 0.774335
230560 0.7640312
230570 0.7663717
230580 0.7792405
230590 0.7830852
230600 0.7652714
230610 0.7633067
230620 0.7563516
230630 0.7633575
230640 0.7633459
230650 0.7547466
230660 0.7572148
230670 0.7739846
230680 0.7710874
230690 0.767747
230700 0.7689535
230710 0.777562
230720 0.7734088
230730 0.7693548
230740 0.7657136
230750 0.7607979
230760 0.7738141
230770 0.7811646
230780 0.7745622
230790 0.7816663
230800 0.7776446
230810 0.7676005
230820 0.7733127
230830 0.7731736
230840 0.7857397
230850 0.7727989
230860 0.7726046
230870 0.7699953
230880 0.767553
230890 0.769933
230900 0.7643811
230910 0.7699624
230920 0.7671574
230930 0.7703661
230940 0.7567482
230950 0.7687801
230960 0.7505561
230970 0.7620856
230980 0.7630416
230990 0.7620302
231000 0.7525836
231010 0.7503334
231020 0.746666
231030 0.750994
231040 0.7458481
231050 0.7476835
231060 0.7382074
231070 0.7446356
231080 0.7371085
231090 0.7471699
231100 0.7435407
231110 0.7450374
231120 0.7467897
231130 0.7513963
231140 0.7476442
231150 0.7527204
231160 0.7504015
231170 0.7549032
231180 0.7554622
231190 0.7478797
231200 0.761649
231210 0.7621477
231220 0.7605564
231230 0.7545137
231240 0.7632301
231250 0.7597519
231260 0.7519462
231270 0.7503996
231280 0.7517879
231290 0.7518356
231300 0.753176
231310 0.7550671
231320 0.7501499
231330 0.7554315
231340 0.7593717
231350 0.7547583
231360 0.7537367
231370 0.7376767
231380 0.7481528
231390 0.7398561
231400 0.7452548
231410 0.7396132
231420 0.7517501
231430 0.753042
231440 0.7442729
231450 0.7459791
231460 0.7457613
231470 0.7456925
231480 0.7450442
231490 0.7369579
231500 0.737084
231510 0.7380365
231520 0.74911
231530 0.7635152
231540 0.7537876
231550 0.7504334
231560 0.7564604
231570 0.7559565
231580 0.746993
231590 0.750058
231600 0.7465178
231610 0.7425583
231620 0.7461851
231630 0.7507628
231640 0.755218
231650 0.7598258
231660 0.7514088
231670 0.7630199
231680 0.750722
231690 0.7438226
231700 0.7507476
231710 0.7388921
231720 0.7497982
231730 0.7540873
231740 0.7493341
231750 0.7466488
231760 0.751487
231770 0.7520137
231780 0.760271
231790 0.7533657
231800 0.7559248
231810 0.7572429
231820 0.7627774
231830 0.762257
231840 0.7529749
231850 0.7553171
231860 0.7570865
231870 0.7603592
231880 0.7674586
231890 0.7602994
231900 0.7585493
231910 0.7613112
231920 0.7612612
231930 0.762458
231940 0.7643919
231950 0.7614917
231960 0.7563578
231970 0.759394
231980 0.7510877
231990 0.7543798
232000 0.762916
232010 0.7596565
232020 0.7639546
232030 0.7601372
232040 0.7750475
232050 0.7760307
232060 0.7618414
232070 0.7588596
232080 0.7602646
232090 0.7683767
232100 0.7609199
232110 0.7707706
232120 0.7753363
232130 0.7695708
232140 0.7743985
232150 0.7690573
232160 0.7735659
232170 0.7785303
232180 0.7735382
232190 0.7680149
232200 0.7744207
232210 0.7605335
232220 0.7650061
232230 0.7642534
232240 0.7502848
232250 0.7511273
232260 0.7623084
232270 0.763292
232280 0.768491
232290 0.7728972
232300 0.7620974
232310 0.7664764
232320 0.7706174
232330 0.7678487
232340 0.7670985
232350 0.7814866
232360 0.7733825
232370 0.779688
232380 0.7841224
232390 0.7749896
232400 0.7603983
232410 0.7623611
232420 0.7612776
232430 0.7642058
232440 0.7631257
232450 0.7725835
232460 0.7672302
232470 0.7651859
232480 0.7676542
232490 0.763045
232500 0.7614999
232510 0.7628876
232520 0.7704229
232530 0.7733909
232540 0.7665558
232550 0.770269
232560 0.7765956
232570 0.770323
232580 0.7834283
232590 0.7706243
232600 0.7786897
232610 0.7753614
232620 0.7805823
232630 0.7851006
232640 0.7861166
232650 0.7782164
232660 0.77467
232670 0.7714689
232680 0.7764485
232690 0.7736969
232700 0.7778034
232710 0.7679644
232720 0.7698898
232730 0.7800414
232740 0.7737494
232750 0.7700377
232760 0.761412
232770 0.7593377
232780 0.7676117
232790 0.7602251
232800 0.7717875
232810 0.7736161
232820 0.7707966
232830 0.778265
232840 0.7583812
232850 0.7693278
232860 0.7685191
232870 0.7743459
232880 0.7765936
232890 0.7649245
232900 0.7760821
232910 0.7765203
232920 0.7907152
232930 0.7864782
232940 0.7908392
232950 0.785456
232960 0.7836721
232970 0.7763489
232980 0.7775943
232990 0.7768325
233000 0.7741312
233010 0.7731226
233020 0.7722917
233030 0.764564
233040 0.7638677
233050 0.7654903
233060 0.756387
233070 0.7641746
233080 0.7613296
233090 0.7582726
233100 0.7549254
233110 0.7652914
233120 0.7572
233130 0.7688497
233140 0.7623784
233150 0.7614146
233160 0.7567319
233170 0.7635217
233180 0.7572016
233190 0.7498881
233200 0.752471
233210 0.7650463
233220 0.7583643
233230 0.7563851
233240 0.7560678
233250 0.7636719
233260 0.7635955
233270 0.7697317
233280 0.7657934
233290 0.7590702
233300 0.7597325
233310 0.7597707
233320 0.759112
233330 0.757616
233340 0.7545165
233350 0.7610091
233360 0.7531885
233370 0.7584993
233380 0.7536054
233390 0.7579474
233400 0.7506474
233410 0.7400581
233420 0.7539182
233430 0.7623587
233440 0.7510005
233450 0.7591176
233460 0.7382418
233470 0.73744
233480 0.7479751
233490 0.7437648
233500 0.7525724
233510 0.7515303
233520 0.7400894
233530 0.7373855
233540 0.7352999
233550 0.7392226
233560 0.744395
233570 0.7492351
233580 0.7490548
233590 0.7416831
233600 0.7307561
233610 0.7462604
233620 0.7484921
233630 0.7404538
233640 0.7515627
233650 0.7375017
233660 0.7487003
233670 0.7375667
233680 0.7423127
233690 0.7494936
233700 0.7538286
233710 0.7526898
233720 0.7555464
233730 0.7631321
233740 0.7618889
233750 0.7675617
233760 0.7714959
233770 0.7628322
233780 0.772265
233790 0.7734022
233800 0.7693574
233810 0.7789496
233820 0.7897266
233830 0.7770415
233840 0.7740988
233850 0.7805372
233860 0.790757
233870 0.7882651
233880 0.78842
233890 0.78773
233900 0.7764062
233910 0.7766348
233920 0.7771731
233930 0.7831565
233940 0.7726933
233950 0.7740992
233960 0.7769057
233970 0.7765859
233980 0.7853721
233990 0.7813048
234000 0.7854704
234010 0.7925427
234020 0.7948517
234030 0.7829942
234040 0.7848225
234050 0.7854822
234060 0.7733623
234070 0.790337
234080 0.7885666
234090 0.7828517
234100 0.7885089
234110 0.784754
234120 0.7873085
234130 0.7902469
234140 0.7795269
234150 0.7725808
234160 0.767941
234170 0.7649086
234180 0.7663901
234190 0.7775121
234200 0.7585943
234210 0.7719177
234220 0.7706267
234230 0.7651441
234240 0.7576021
234250 0.770021
234260 0.7713417
234270 0.7671608
234280 0.7782678
234290 0.7822149
234300 0.7815868
234310 0.7787786
234320 0.7701431
234330 0.7708716
234340 0.7697347
234350 0.7762193
234360 0.7649269
234370 0.7714686
234380 0.7649309
234390 0.7660763
234400 0.7680523
234410 0.7720168
234420 0.7739732
234430 0.7832505
234440 0.7769695
234450 0.7692804
234460 0.7703145
234470 0.7701657
234480 0.7595177
234490 0.7682459
234500 0.7622284
234510 0.7663718
234520 0.7574598
234530 0.7631561
234540 0.7699108
234550 0.7630336
234560 0.7621821
234570 0.7655023
234580 0.7651284
234590 0.7681505
234600 0.769702
234610 0.7732528
234620 0.7706184
234630 0.7705805
234640 0.7740724
234650 0.7749389
234660 0.7829626
234670 0.7793077
234680 0.7785389
234690 0.7839507
234700 0.792672
234710 0.7776055
234720 0.7775069
234730 0.7701702
234740 0.7759588
234750 0.77512
234760 0.7729594
234770 0.7730609
234780 0.7691818
234790 0.7776278
234800 0.785096
234810 0.7768015
234820 0.7770327
234830 0.7588201
234840 0.770466
234850 0.7673987
234860 0.7686994
234870 0.769859
234880 0.7720405
234890 0.7795131
234900 0.7754979
234910 0.7676572
234920 0.7629987
234930 0.7722909
234940 0.7718562
234950 0.7714767
234960 0.7792598
234970 0.7857528
234980 0.7785879
234990 0.786858
235000 0.776505
235010 0.7787915
235020 0.7699902
235030 0.783623
235040 0.7756862
235050 0.7795088
235060 0.7748598
235070 0.7814115
235080 0.7798085
235090 0.7762841
235100 0.7734093
235110 0.7793536
235120 0.7820611
235130 0.7759831
235140 0.7914649
235150 0.7770292
235160 0.7752259
235170 0.7733186
235180 0.7892389
235190 0.7887526
235200 0.7879354
235210 0.7836386
235220 0.7854104
235230 0.7958026
235240 0.8046797
235250 0.7902464
235260 0.7937865
235270 0.7887717
235280 0.7881096
235290 0.7857161
235300 0.7930511
235310 0.7840739
235320 0.790323
235330 0.783133
235340 0.7815059
235350 0.7791932
235360 0.7866937
235370 0.7791255
235380 0.7867673
235390 0.778708
235400 0.7819147
235410 0.7918917
235420 0.7859218
235430 0.7921745
235440 0.7925921
235450 0.7875738
235460 0.7990075
235470 0.7842992
235480 0.7904854
235490 0.7966304
235500 0.7882227
235510 0.7899376
235520 0.7886804
235530 0.7789837
235540 0.7825078
235550 0.7915642
235560 0.7788221
235570 0.7814062
235580 0.7768568
235590 0.7843133
235600 0.7861024
235610 0.7824802
235620 0.7763618
235630 0.7769097
235640 0.7801511
235650 0.7847946
235660 0.7881946
235670 0.7874785
235680 0.7921732
235690 0.7910694
235700 0.7940882
235710 0.7876664
235720 0.7860619
235730 0.783568
235740 0.7842325
235750 0.7859998
235760 0.7900633
235770 0.7759484
235780 0.7785957
235790 0.7667992
235800 0.7757785
235810 0.7752569
235820 0.7721245
235830 0.77539
235840 0.7759789
235850 0.776664
235860 0.7770932
235870 0.7739811
235880 0.7744629
235890 0.7848154
235900 0.7910374
235910 0.790653
235920 0.7904686
235930 0.785978
235940 0.7689913
235950 0.7738938
235960 0.7882275
235970 0.7906757
235980 0.7774166
235990 0.7794379
236000 0.7693729
236010 0.7797327
236020 0.7838261
236030 0.7799746
236040 0.7798732
236050 0.7690575
236060 0.7740932
236070 0.7762463
236080 0.7747103
236090 0.7822667
236100 0.7671605
236110 0.7701219
236120 0.7733536
236130 0.7705597
236140 0.7768328
236150 0.7811191
236160 0.7833473
236170 0.7925739
236180 0.7850705
236190 0.7769664
236200 0.7929354
236210 0.7821501
236220 0.7740856
236230 0.7652022
236240 0.7710798
236250 0.7878284
236260 0.7884122
236270 0.7863685
236280 0.783908
236290 0.7844988
236300 0.7865928
236310 0.7912841
236320 0.7974759
236330 0.7919565
236340 0.7878187
236350 0.7874031
236360 0.787471
236370 0.7951814
236380 0.7922294
236390 0.798236
236400 0.7966796
236410 0.7885155
236420 0.7876356
236430 0.7873359
236440 0.7851333
236450 0.7770607
236460 0.7754434
236470 0.7779356
236480 0.7929412
236490 0.7979503
236500 0.783117
236510 0.7891004
236520 0.7879235
236530 0.7902793
236540 0.7877886
236550 0.8004308
236560 0.7880877
236570 0.8025807
236580 0.7899456
236590 0.7804597
236600 0.7869425
236610 0.7928247
236620 0.7997445
236630 0.7930979
236640 0.7988161
236650 0.7902257
236660 0.7835018
236670 0.7820739
236680 0.7856281
236690 0.7912782
236700 0.7900353
236710 0.7937445
236720 0.7844329
236730 0.7895444
236740 0.7923654
236750 0.7814946
236760 0.7862315
236770 0.788588
236780 0.7877968
236790 0.7899265
236800 0.7736507
236810 0.7923428
236820 0.7793598
236830 0.7782771
236840 0.7799385
236850 0.7890663
236860 0.7779393
236870 0.7797887
236880 0.7916285
236890 0.7906405
236900 0.7873714
236910 0.7842897
236920 0.7840866
236930 0.784862
236940 0.7881386
236950 0.7818434
236960 0.7813898
236970 0.7825925
236980 0.787435
236990 0.7923331
237000 0.7860088
237010 0.7898602
237020 0.7717718
237030 0.7857918
237040 0.7758681
237050 0.7736243
237060 0.7626183
237070 0.7570079
237080 0.7596057
237090 0.7588959
237100 0.7583232
237110 0.767624
237120 0.7560558
237130 0.7531564
237140 0.7582045
237150 0.768509
237160 0.7728817
237170 0.7643365
237180 0.7626313
237190 0.7684614
237200 0.752097
237210 0.7584086
237220 0.7543997
237230 0.7506431
237240 0.751754
237250 0.7497261
237260 0.7543343
237270 0.7728475
237280 0.7656497
237290 0.7679545
237300 0.7601753
237310 0.7621697
237320 0.7519971
237330 0.7514789
237340 0.7498825
237350 0.745615
237360 0.7438324
237370 0.7495267
237380 0.7595645
237390 0.7572613
237400 0.7584854
237410 0.7484334
237420 0.7569765
237430 0.7606974
237440 0.757636
237450 0.7583449
237460 0.7529584
237470 0.7519817
237480 0.7488397
237490 0.7552772
237500 0.7546252
237510 0.7511793
237520 0.7481054
237530 0.7462885
237540 0.7531456
237550 0.7552992
237560 0.7482954
237570 0.7548292
237580 0.7513713
237590 0.7606075
237600 0.7599248
237610 0.7497717
237620 0.7452818
237630 0.7457083
237640 0.7494131
237650 0.7510359
237660 0.7495693
237670 0.7468847
237680 0.763783
237690 0.7513378
237700 0.7529764
237710 0.7578373
237720 0.7501307
237730 0.7364805
237740 0.7462617
237750 0.7397192
237760 0.7310089
237770 0.7307208
237780 0.7323439
237790 0.7286438
237800 0.7296863
237810 0.7300497
237820 0.7491666
237830 0.7415643
237840 0.741277
237850 0.7411929
237860 0.7430803
237870 0.7377341
237880 0.7414588
237890 0.7400901
237900 0.7426805
237910 0.7362967
237920 0.7363122
237930 0.7374277
237940 0.7492599
237950 0.7252277
237960 0.7336678
237970 0.7338979
237980 0.7426302
237990 0.7326648
238000 0.7462723
238010 0.7376938
238020 0.7393081
238030 0.7401521
238040 0.7300817
238050 0.7343724
238060 0.7405564
238070 0.7304526
238080 0.7295175
238090 0.7296546
238100 0.7295119
238110 0.7311007
238120 0.7330223
238130 0.7281561
238140 0.7367559
238150 0.741519
238160 0.7383466
238170 0.7428312
238180 0.7404935
238190 0.7348534
238200 0.7269025
238210 0.7327855
238220 0.7272986
238230 0.7169175
238240 0.7282444
238250 0.7248138
238260 0.7310644
238270 0.7260095
238280 0.7228667
238290 0.7236591
238300 0.7256353
238310 0.7348219
238320 0.7427445
238330 0.7378457
238340 0.7337075
238350 0.7325631
238360 0.7335121
238370 0.7373038
238380 0.7413864
238390 0.7416893
238400 0.7398065
238410 0.7409568
238420 0.7336565
238430 0.7305379
238440 0.7446783
238450 0.7438949
238460 0.7476122
238470 0.739703
238480 0.7457399
238490 0.7446117
238500 0.7394425
238510 0.7432494
238520 0.7410829
238530 0.7450276
238540 0.7375628
238550 0.740477
238560 0.7340592
238570 0.7404836
238580 0.7430024
238590 0.7448573
238600 0.7342005
238610 0.7342097
238620 0.7379986
238630 0.7373976
238640 0.7340966
238650 0.7377113
238660 0.7328342
238670 0.7471595
238680 0.7343658
238690 0.7317227
238700 0.7442173
238710 0.7439964
238720 0.7434356
238730 0.7346212
238740 0.7268963
238750 0.7276151
238760 0.7322897
238770 0.7235718
238780 0.730051
238790 0.7272053
238800 0.7368446
238810 0.7484533
238820 0.7441709
238830 0.7442706
238840 0.7394434
238850 0.7400639
238860 0.7339944
238870 0.7277707
238880 0.7172296
238890 0.7257121
238900 0.7242932
238910 0.7251708
238920 0.7260929
238930 0.7157655
238940 0.7092059
238950 0.7192907
238960 0.7354383
238970 0.7482449
238980 0.7477656
238990 0.7527738
239000 0.7455431
239010 0.741214
239020 0.7327569
239030 0.7382326
239040 0.7356963
239050 0.7442679
239060 0.74375
239070 0.7341258
239080 0.7314824
239090 0.7325301
239100 0.7342775
239110 0.732026
239120 0.7433509
239130 0.74451
239140 0.7478501
239150 0.7507983
239160 0.7636442
239170 0.7643605
239180 0.7597491
239190 0.7754714
239200 0.7708692
239210 0.7795849
239220 0.7721112
239230 0.7686591
239240 0.753729
239250 0.7472151
239260 0.744991
239270 0.7534837
239280 0.7483714
239290 0.7508038
239300 0.7427568
239310 0.7434742
239320 0.7536597
239330 0.7519782
239340 0.765315
239350 0.7583838
239360 0.7502763
239370 0.7479174
239380 0.7611315
239390 0.7560611
239400 0.7577123
239410 0.757355
239420 0.7574815
239430 0.7618082
239440 0.75583
239450 0.7617342
239460 0.7625915
239470 0.7469415
239480 0.7445308
239490 0.7520694
239500 0.7593803
239510 0.7672913
239520 0.758883
239530 0.7547551
239540 0.7627458
239550 0.7589371
239560 0.7638866
239570 0.7620348
239580 0.7573761
239590 0.7579584
239600 0.7568911
239610 0.7551373
239620 0.756984
239630 0.7535431
239640 0.7556662
239650 0.7553942
239660 0.74483
239670 0.7469773
239680 0.7398075
239690 0.7590588
239700 0.765784
239710 0.7652323
239720 0.7626318
239730 0.7581652
239740 0.7542297
239750 0.7465684
239760 0.7416853
239770 0.7539726
239780 0.7414133
239790 0.7378575
239800 0.7449591
239810 0.7435487
239820 0.7411821
239830 0.7470919
239840 0.7415179
239850 0.740509
239860 0.7452433
239870 0.7479795
239880 0.7477497
239890 0.7454527
239900 0.7320878
239910 0.7317215
239920 0.7381951
239930 0.7351827
239940 0.7400173
239950 0.7300121
239960 0.7264848
239970 0.740457
239980 0.7367572
239990 0.7370038
240000 0.7351506
240010 0.7259972
240020 0.7191334
240030 0.7306428
240040 0.7291391
240050 0.7401907
240060 0.7333493
240070 0.7318152
240080 0.7330381
240090 0.7254711
240100 0.7248146
240110 0.7187719
240120 0.7265403
240130 0.7329751
240140 0.7214529
240150 0.7280341
240160 0.7305506
240170 0.7297143
240180 0.7333294
240190 0.7264278
240200 0.7247775
240210 0.7310597
240220 0.7284647
240230 0.7307315
240240 0.7259883
240250 0.7300073
240260 0.7357
240270 0.7313385
240280 0.725093
240290 0.7328176
240300 0.7253453
240310 0.7298486
240320 0.7383593
240330 0.7326856
240340 0.7303492
240350 0.7271433
240360 0.7357925
240370 0.7415615
240380 0.7425745
240390 0.7363914
240400 0.7410917
240410 0.7343112
240420 0.7356043
240430 0.7424444
240440 0.7380995
240450 0.725192
240460 0.7386414
240470 0.7300249
240480 0.735518
240490 0.7375864
240500 0.7338206
240510 0.74273
240520 0.7341618
240530 0.7470568
240540 0.7417465
240550 0.7403833
240560 0.741485
240570 0.7344545
240580 0.7415215
240590 0.7358539
240600 0.7314681
240610 0.7361075
240620 0.7387101
240630 0.737473
240640 0.731391
240650 0.7376981
240660 0.7386708
240670 0.7316352
240680 0.7331444
240690 0.740698
240700 0.743367
240710 0.7366309
240720 0.7399881
240730 0.7322506
240740 0.7388125
240750 0.7461245
240760 0.7506781
240770 0.7490968
240780 0.7638966
240790 0.75089
240800 0.7445735
240810 0.7506989
240820 0.7457371
240830 0.7474255
240840 0.7441299
240850 0.7542012
240860 0.7524679
240870 0.7576156
240880 0.7560291
240890 0.7501052
240900 0.7515383
240910 0.7449425
240920 0.7459766
240930 0.7444856
240940 0.745851
240950 0.7600325
240960 0.7547413
240970 0.7568206
240980 0.7525482
240990 0.7519526
241000 0.7461538
241010 0.7559223
241020 0.7610337
241030 0.757975
241040 0.7597029
241050 0.7530844
241060 0.7510107
241070 0.7526146
241080 0.7565989
241090 0.7560415
241100 0.7603693
241110 0.7656727
241120 0.7699612
241130 0.7777831
241140 0.7669054
241150 0.7623637
241160 0.7610061
241170 0.7503424
241180 0.7525242
241190 0.7469073
241200 0.75131
241210 0.7503389
241220 0.756564
241230 0.7632874
241240 0.77407
241250 0.7624111
241260 0.7545517
241270 0.7631593
241280 0.7598961
241290 0.7693655
241300 0.7690481
241310 0.7617062
241320 0.783071
241330 0.7722278
241340 0.7658932
241350 0.7661732
241360 0.7716523
241370 0.7625042
241380 0.7799015
241390 0.779237
241400 0.7813324
241410 0.7760558
241420 0.7800318
241430 0.7802691
241440 0.7729133
241450 0.7663126
241460 0.7611923
241470 0.7660876
241480 0.7527515
241490 0.7517727
241500 0.7546651
241510 0.7573932
241520 0.7562194
241530 0.7594012
241540 0.7484866
241550 0.7618081
241560 0.7539805
241570 0.7578644
241580 0.745898
241590 0.7484117
241600 0.7436709
241610 0.7559304
241620 0.7502618
241630 0.7524508
241640 0.7527092
241650 0.7562077
241660 0.7621462
241670 0.7612007
241680 0.7647287
241690 0.7513751
241700 0.7644528
241710 0.7710075
241720 0.7913339
241730 0.7862332
241740 0.7851557
241750 0.7870883
241760 0.7821023
241770 0.7787443
241780 0.7739033
241790 0.7691115
241800 0.7679077
241810 0.7630044
241820 0.7678994
241830 0.7757722
241840 0.7572371
241850 0.7641672
241860 0.7600383
241870 0.7530815
241880 0.7643798
241890 0.7508133
241900 0.7605723
241910 0.7635972
241920 0.7612014
241930 0.758996
241940 0.7519761
241950 0.7527103
241960 0.7436907
241970 0.7443879
241980 0.7441315
241990 0.7458956
242000 0.7549756
242010 0.7508118
242020 0.7567635
242030 0.7522224
242040 0.7523184
242050 0.7500417
242060 0.7610723
242070 0.7599867
242080 0.7623579
242090 0.7586094
242100 0.7547395
242110 0.7591077
242120 0.7566732
242130 0.7511662
242140 0.759913
242150 0.7598308
242160 0.7521574
242170 0.7555343
242180 0.7441347
242190 0.7465327
242200 0.7561718
242210 0.7513763
242220 0.7504717
242230 0.7580265
242240 0.7531878
242250 0.756439
242260 0.7541037
242270 0.7489049
242280 0.7412894
242290 0.7413616
242300 0.738428
242310 0.7418139
242320 0.7485996
242330 0.7485242
242340 0.7482107
242350 0.7533497
242360 0.7543509
242370 0.7517161
242380 0.7492973
242390 0.734373
242400 0.7411193
242410 0.7452802
242420 0.7539934
242430 0.7416874
242440 0.7372749
242450 0.7497982
242460 0.747978
242470 0.7528369
242480 0.7499118
242490 0.7512066
242500 0.7589599
242510 0.7481215
242520 0.7480398
242530 0.7505532
242540 0.7620482
242550 0.761669
242560 0.7686315
242570 0.7620636
242580 0.7578986
242590 0.7539589
242600 0.753526
242610 0.7526824
242620 0.7596425
242630 0.7521988
242640 0.7486631
242650 0.7334289
242660 0.7359109
242670 0.7413146
242680 0.7434393
242690 0.7497203
242700 0.7561612
242710 0.7576132
242720 0.7590924
242730 0.7586728
242740 0.7610562
242750 0.7550613
242760 0.7659177
242770 0.7684236
242780 0.7669978
242790 0.768428
242800 0.7758893
242810 0.7567213
242820 0.7582011
242830 0.7588159
242840 0.7699674
242850 0.7699963
242860 0.7740106
242870 0.769033
242880 0.7709923
242890 0.7690805
242900 0.7771814
242910 0.7810917
242920 0.771107
242930 0.7636424
242940 0.773063
242950 0.769238
242960 0.7681363
242970 0.758328
242980 0.7598756
242990 0.7565469
243000 0.7561615
243010 0.7636966
243020 0.7566029
243030 0.7664764
243040 0.7588338
243050 0.7497226
243060 0.7523172
243070 0.7512316
243080 0.7524257
243090 0.7465773
243100 0.7510009
243110 0.761918
243120 0.7637691
243130 0.7575071
243140 0.7671485
243150 0.7562147
243160 0.759098
243170 0.7506093
243180 0.7449483
243190 0.7367845
243200 0.7426553
243210 0.7523214
243220 0.7402318
243230 0.7381447
243240 0.7496523
243250 0.7564281
243260 0.7526486
243270 0.7503133
243280 0.7540102
243290 0.7497708
243300 0.7505422
243310 0.7551978
243320 0.7383528
243330 0.7402923
243340 0.7383533
243350 0.7418417
243360 0.7410895
243370 0.7418914
243380 0.7475032
243390 0.7611741
243400 0.7547092
243410 0.7561895
[truncated: 95,575 more chars]
