# Supplementary material for: Targeted systematic evolution of an RNA platform neutralizing DNMT1 function and controlling DNA methylation
Source: Nat Commun. 2023 Jan 6;14:99. doi: 10.1038/s41467-022-35222-4 (PMC9823104; doi:10.1038/s41467-022-35222-4)
Supplement: Supplementary file 6 — Source Data [file 41467_2022_35222_MOESM6_ESM.zip › source data file/Supplementary Figure 14/Ce49/Ce49-DNMT1-R3.dat]

0 0.0002406
10 0.1195017
20 0.1507548
30 0.170678
40 0.1793686
50 0.1977535
60 0.2174687
70 0.2401359
80 0.241084
90 0.2541436
100 0.2395864
110 0.243905
120 0.2543778
130 0.262801
140 0.2606946
150 0.2804821
160 0.2857356
170 0.2758245
180 0.2669714
190 0.279997
200 0.2978215
210 0.299464
220 0.3017744
230 0.30073
240 0.2995721
250 0.296826
260 0.3123208
270 0.2998869
280 0.309047
290 0.3094629
300 0.3270741
310 0.3335376
320 0.3256476
330 0.3281405
340 0.3388843
350 0.3218729
360 0.3417651
370 0.3431117
380 0.3308752
390 0.3507106
400 0.3424165
410 0.3395984
420 0.3301053
430 0.3268994
440 0.3273267
450 0.3220181
460 0.3344105
470 0.3335829
480 0.3375787
490 0.3348023
500 0.3530428
510 0.3647153
520 0.3500148
530 0.3538637
540 0.3345925
550 0.3378208
560 0.3427245
570 0.3475688
580 0.3548385
590 0.348314
600 0.3503218
610 0.3380769
620 0.3363706
630 0.3432468
640 0.3456791
650 0.3451044
660 0.3595088
670 0.3576376
680 0.359221
690 0.366648
700 0.3665101
710 0.3801084
720 0.3812435
730 0.3869235
740 0.3776871
750 0.3636307
760 0.3615969
770 0.3562629
780 0.366489
790 0.366083
800 0.3616485
810 0.3678961
820 0.357692
830 0.3635581
840 0.3586881
850 0.3654895
860 0.3756339
870 0.3660794
880 0.3601506
890 0.3559989
900 0.3536674
910 0.3613995
920 0.3675605
930 0.3536065
940 0.3677607
950 0.3613789
960 0.3485518
970 0.3510114
980 0.3502391
990 0.3555738
1000 0.3617179
1010 0.3649884
1020 0.3557441
1030 0.3557739
1040 0.3597392
1050 0.3623237
1060 0.3747157
1070 0.3803048
1080 0.3804244
1090 0.391261
1100 0.3959256
1110 0.3989755
1120 0.3936263
1130 0.3824148
1140 0.3850864
1150 0.3839005
1160 0.3713674
1170 0.3759538
1180 0.3925328
1190 0.3931937
1200 0.3847344
1210 0.3670893
1220 0.3697909
1230 0.3742809
1240 0.3726102
1250 0.3658017
1260 0.3658732
1270 0.3844656
1280 0.3827159
1290 0.3729199
1300 0.3849828
1310 0.3832304
1320 0.3756344
1330 0.3798277
1340 0.3775692
1350 0.3918384
1360 0.3996665
1370 0.3969962
1380 0.3957548
1390 0.3988191
1400 0.3951886
1410 0.3939721
1420 0.392159
1430 0.3965834
1440 0.4038585
1450 0.3867144
1460 0.3822709
1470 0.3808011
1480 0.3921643
1490 0.3819816
1500 0.3831119
1510 0.3899211
1520 0.3865184
1530 0.4046639
1540 0.404425
1550 0.3893794
1560 0.4070318
1570 0.3945783
1580 0.3765753
1590 0.3761257
1600 0.3946543
1610 0.3855703
1620 0.386914
1630 0.3874276
1640 0.3950529
1650 0.4018384
1660 0.4063163
1670 0.4017414
1680 0.400465
1690 0.3978131
1700 0.41045
1710 0.3989766
1720 0.4093219
1730 0.4091694
1740 0.4128713
1750 0.4065663
1760 0.402173
1770 0.4077927
1780 0.4127439
1790 0.4197615
1800 0.406748
1810 0.39903
1820 0.3938938
1830 0.4003549
1840 0.3827368
1850 0.3874248
1860 0.3798938
1870 0.3813888
1880 0.3825656
1890 0.3887057
1900 0.383065
1910 0.3781985
1920 0.3845813
1930 0.3950007
1940 0.392097
1950 0.3933582
1960 0.3881762
1970 0.3891018
1980 0.3868928
1990 0.3933751
2000 0.3920329
2010 0.3966337
2020 0.3962165
2030 0.3947238
2040 0.4003735
2050 0.4014773
2060 0.4036227
2070 0.3960553
2080 0.3963019
2090 0.3942658
2100 0.3943006
2110 0.3973252
2120 0.3936044
2130 0.4006629
2140 0.4091101
2150 0.4131156
2160 0.4048707
2170 0.3989581
2180 0.3931584
2190 0.4014034
2200 0.3953764
2210 0.4052916
2220 0.4023418
2230 0.4127654
2240 0.4062625
2250 0.4005359
2260 0.4163558
2270 0.4246055
2280 0.4077838
2290 0.4108324
2300 0.4230283
2310 0.4353881
2320 0.4220598
2330 0.4200504
2340 0.4258863
2350 0.4444933
2360 0.4460227
2370 0.428656
2380 0.4219688
2390 0.4102204
2400 0.4148168
2410 0.4143477
2420 0.4138728
2430 0.4045485
2440 0.4178924
2450 0.4296456
2460 0.4300944
2470 0.4320221
2480 0.4398433
2490 0.4394401
2500 0.4373214
2510 0.440189
2520 0.4398306
2530 0.4370982
2540 0.4430608
2550 0.4171502
2560 0.4211917
2570 0.4130483
2580 0.4182256
2590 0.40851
2600 0.4025521
2610 0.3981374
2620 0.4058763
2630 0.4104361
2640 0.4045773
2650 0.4069137
2660 0.4139078
2670 0.4253662
2680 0.4203536
2690 0.4143187
2700 0.4261701
2710 0.4277604
2720 0.4250457
2730 0.4169791
2740 0.4233156
2750 0.4166959
2760 0.4277661
2770 0.4402464
2780 0.4312927
2790 0.4362948
2800 0.4355278
2810 0.4193083
2820 0.4328696
2830 0.4381573
2840 0.4335287
2850 0.4506168
2860 0.4385566
2870 0.4477481
2880 0.4407081
2890 0.4340172
2900 0.4409258
2910 0.4365319
2920 0.4451486
2930 0.4495198
2940 0.42693
2950 0.4259881
2960 0.4210387
2970 0.418996
2980 0.413712
2990 0.410378
3000 0.4175987
3010 0.423521
3020 0.430142
3030 0.4234897
3040 0.4356338
3050 0.433809
3060 0.426601
3070 0.4345032
3080 0.4314834
3090 0.4346704
3100 0.4378276
3110 0.4288627
3120 0.4245081
3130 0.4320312
3140 0.4340085
3150 0.4373423
3160 0.4347596
3170 0.4238988
3180 0.4182905
3190 0.4335133
3200 0.4402103
3210 0.4377829
3220 0.426138
3230 0.4153539
3240 0.420815
3250 0.4242932
3260 0.426746
3270 0.4419022
3280 0.4471419
3290 0.4543316
3300 0.45696
3310 0.4640887
3320 0.4550038
3330 0.4595378
3340 0.4537577
3350 0.4603211
3360 0.4572716
3370 0.4570658
3380 0.4515452
3390 0.4538102
3400 0.4513125
3410 0.4520084
3420 0.4447682
3430 0.4544992
3440 0.4662005
3450 0.4562977
3460 0.4475732
3470 0.4447961
3480 0.4516529
3490 0.4432657
3500 0.4414264
3510 0.4501635
3520 0.4465436
3530 0.4532055
3540 0.4631968
3550 0.4535041
3560 0.4525961
3570 0.4532234
3580 0.4480803
3590 0.4535841
3600 0.4580409
3610 0.4606541
3620 0.4667058
3630 0.4708443
3640 0.4643923
3650 0.4615383
3660 0.4795428
3670 0.4797868
3680 0.4795103
3690 0.4739077
3700 0.4703681
3710 0.4651668
3720 0.4685145
3730 0.457521
3740 0.4609697
3750 0.4613892
3760 0.4617798
3770 0.4734834
3780 0.4644295
3790 0.4727838
3800 0.4665635
3810 0.4635168
3820 0.4666801
3830 0.4630748
3840 0.460163
3850 0.4653545
3860 0.4508906
3870 0.4524535
3880 0.4436821
3890 0.4484586
3900 0.4370638
3910 0.4490751
3920 0.4489361
3930 0.4395844
3940 0.4307568
3950 0.4306431
3960 0.4393809
3970 0.4363241
3980 0.437218
3990 0.441705
4000 0.4534269
4010 0.4387296
4020 0.4511596
4030 0.4440895
4040 0.4338141
4050 0.4351179
4060 0.4472242
4070 0.4559457
4080 0.4525883
4090 0.4523627
4100 0.4500372
4110 0.4445786
4120 0.4486037
4130 0.4509937
4140 0.4495164
4150 0.4540276
4160 0.44667
4170 0.447356
4180 0.4466325
4190 0.4420656
4200 0.4494641
4210 0.4467796
4220 0.4412395
4230 0.4447115
4240 0.448047
4250 0.4406866
4260 0.4427623
4270 0.4356911
4280 0.4416029
4290 0.4498571
4300 0.4468736
4310 0.4591069
4320 0.4653907
4330 0.4547363
4340 0.4508292
4350 0.4377002
4360 0.4343359
4370 0.4505512
4380 0.4598086
4390 0.4627023
4400 0.4595183
4410 0.4551673
4420 0.4472639
4430 0.4537607
4440 0.4545341
4450 0.4505356
4460 0.4428408
4470 0.4531133
4480 0.4428873
4490 0.4405754
4500 0.4408286
4510 0.4456298
4520 0.4451954
4530 0.451207
4540 0.458615
4550 0.4560664
4560 0.4646712
4570 0.4556039
4580 0.4515476
4590 0.4597531
4600 0.4554489
4610 0.4599373
4620 0.4688461
4630 0.4669904
4640 0.4596072
4650 0.4507216
4660 0.4533709
4670 0.4582714
4680 0.4576161
4690 0.4551004
4700 0.4547524
4710 0.464996
4720 0.4577025
4730 0.4639527
4740 0.4633552
4750 0.4627807
4760 0.4491978
4770 0.4475128
4780 0.4530858
4790 0.4575205
4800 0.4608808
4810 0.4620453
4820 0.4682384
4830 0.4660586
4840 0.477848
4850 0.4752288
4860 0.4836589
4870 0.4782275
4880 0.4740034
4890 0.4656232
4900 0.4711762
4910 0.4734345
4920 0.4688671
4930 0.4657209
4940 0.4804944
4950 0.4854921
4960 0.4775127
4970 0.4716956
4980 0.4694447
4990 0.4764854
5000 0.4672179
5010 0.4642037
5020 0.4662814
5030 0.465679
5040 0.4705953
5050 0.4802524
5060 0.4887924
5070 0.4749816
5080 0.4635871
5090 0.4628867
5100 0.4693654
5110 0.4700389
5120 0.4653861
5130 0.471899
5140 0.4776584
5150 0.4853922
5160 0.4762452
5170 0.4760414
5180 0.4797955
5190 0.4900234
5200 0.4941001
5210 0.4950666
5220 0.4940341
5230 0.4952956
5240 0.4965226
5250 0.5011039
5260 0.4998386
5270 0.4870822
5280 0.4810876
5290 0.4767815
5300 0.4790553
5310 0.4638083
5320 0.4634205
5330 0.4456914
5340 0.4537459
5350 0.4633547
5360 0.4565325
5370 0.4615922
5380 0.4701959
5390 0.4687858
5400 0.4675783
5410 0.4700428
5420 0.4661956
5430 0.4725709
5440 0.4635136
5450 0.4775876
5460 0.4827634
5470 0.4823976
5480 0.4932459
5490 0.489445
5500 0.4876368
5510 0.493236
5520 0.4801773
5530 0.4738553
5540 0.4599158
5550 0.4612013
5560 0.4620703
5570 0.4562201
5580 0.4566434
5590 0.4462301
5600 0.4543134
5610 0.4606211
5620 0.4638679
5630 0.457611
5640 0.4490136
5650 0.4527916
5660 0.4625839
5670 0.4662016
5680 0.4698565
5690 0.470017
5700 0.4654365
5710 0.4601287
5720 0.4506176
5730 0.4580319
5740 0.4609042
5750 0.4717194
5760 0.4678704
5770 0.4627563
5780 0.4603305
5790 0.465094
5800 0.4541548
5810 0.4668603
5820 0.4660496
5830 0.453892
5840 0.4560122
5850 0.4587429
5860 0.4618868
5870 0.4603119
5880 0.4519814
5890 0.4602851
5900 0.4585524
5910 0.4617695
5920 0.4636916
5930 0.4675712
5940 0.4586153
5950 0.4746412
5960 0.4685407
5970 0.4768267
5980 0.4690532
5990 0.4686705
6000 0.4715014
6010 0.4679519
6020 0.4729338
6030 0.4803118
6040 0.4738141
6050 0.4626183
6060 0.4492207
6070 0.4575489
6080 0.4721393
6090 0.4685002
6100 0.4591775
6110 0.4654787
6120 0.4632041
6130 0.4552347
6140 0.4532329
6150 0.4561748
6160 0.455509
6170 0.4673342
6180 0.4733866
6190 0.4736018
6200 0.4783266
6210 0.4755792
6220 0.4742821
6230 0.4766656
6240 0.483074
6250 0.4783235
6260 0.4752795
6270 0.468687
6280 0.4799471
6290 0.4752435
6300 0.4652142
6310 0.4635679
6320 0.4702461
6330 0.4742156
6340 0.4756142
6350 0.482474
6360 0.484997
6370 0.4795967
6380 0.4778793
6390 0.4769737
6400 0.4749103
6410 0.4784365
6420 0.4826149
6430 0.4823869
6440 0.4756418
6450 0.4782698
6460 0.4714291
6470 0.4824402
6480 0.4857847
6490 0.4882541
6500 0.4870292
6510 0.484989
6520 0.4847243
6530 0.485172
6540 0.4796032
6550 0.4713977
6560 0.4696988
6570 0.4790088
6580 0.4747956
6590 0.4806026
6600 0.4893919
6610 0.4771159
6620 0.4686777
6630 0.4802225
6640 0.4829392
6650 0.4845532
6660 0.4902431
6670 0.4804603
6680 0.4761401
6690 0.4643676
6700 0.4827188
6710 0.4806232
6720 0.4887642
6730 0.4897443
6740 0.4895284
6750 0.4945948
6760 0.5026721
6770 0.4893484
6780 0.5073007
6790 0.5038568
6800 0.5104963
6810 0.5058768
6820 0.4966276
6830 0.5063111
6840 0.4936235
6850 0.4939486
6860 0.4929662
6870 0.4916922
6880 0.4963672
6890 0.4960354
6900 0.5022601
6910 0.5157709
6920 0.5094221
6930 0.5171194
6940 0.5295314
6950 0.5286322
6960 0.5215292
6970 0.5117503
6980 0.4995371
6990 0.4978344
7000 0.4866537
7010 0.5147638
7020 0.5159619
7030 0.5155564
7040 0.5296654
7050 0.5221422
7060 0.5185801
7070 0.5093291
7080 0.5071985
7090 0.5216646
7100 0.5133192
7110 0.5141718
7120 0.5017135
7130 0.4931555
7140 0.4966982
7150 0.4984488
7160 0.4933695
7170 0.4897926
7180 0.4996522
7190 0.4976729
7200 0.4991952
7210 0.4974026
7220 0.4899
7230 0.4815839
7240 0.4701429
7250 0.4821014
7260 0.4850448
7270 0.4842729
7280 0.4833317
7290 0.4839751
7300 0.4847953
7310 0.4877321
7320 0.487755
7330 0.4904843
7340 0.49227
7350 0.4865221
7360 0.4923281
7370 0.4959095
7380 0.4867879
7390 0.4798922
7400 0.4901038
7410 0.5100324
7420 0.5106151
7430 0.5105793
7440 0.5037138
7450 0.4955598
7460 0.4897598
7470 0.5071284
7480 0.5064523
7490 0.5064274
7500 0.4918402
7510 0.5005829
7520 0.5018365
7530 0.5140148
7540 0.5187683
7550 0.5131382
7560 0.5124104
7570 0.5006564
7580 0.492138
7590 0.4882041
7600 0.4920883
7610 0.5013012
7620 0.4927435
7630 0.5033761
7640 0.5074199
7650 0.5079901
7660 0.5063994
7670 0.5167519
7680 0.516579
7690 0.5086548
7700 0.5162773
7710 0.5106081
7720 0.5205511
7730 0.5236096
7740 0.5051699
7750 0.5002115
7760 0.5003811
7770 0.5075427
7780 0.5060947
7790 0.49435
7800 0.4993214
7810 0.5027118
7820 0.5169976
7830 0.5143765
7840 0.5086478
7850 0.5075298
7860 0.5032725
7870 0.5135697
7880 0.5110924
7890 0.5206721
7900 0.517741
7910 0.5205171
7920 0.5266429
7930 0.5289746
7940 0.5159845
7950 0.5137832
7960 0.5200528
7970 0.5137274
7980 0.5247233
7990 0.518345
8000 0.5218699
8010 0.5104138
8020 0.5145753
8030 0.5090262
8040 0.5131603
8050 0.5111172
8060 0.5189819
8070 0.5199391
8080 0.5097771
8090 0.5172615
8100 0.5121984
8110 0.5113743
8120 0.5160477
8130 0.5176316
8140 0.501355
8150 0.5048207
8160 0.4941815
8170 0.5066942
8180 0.4975013
8190 0.4969072
8200 0.4980787
8210 0.4935724
8220 0.5112585
8230 0.5105054
8240 0.5218375
8250 0.5128957
8260 0.5148732
8270 0.5299076
8280 0.5223197
8290 0.515143
8300 0.5034726
8310 0.5136306
8320 0.5231267
8330 0.5207937
8340 0.5136036
8350 0.5233567
8360 0.5182748
8370 0.5282221
8380 0.5185888
8390 0.5089169
8400 0.4977465
8410 0.5149196
8420 0.5089949
8430 0.5036786
8440 0.5010295
8450 0.5046647
8460 0.4984181
8470 0.4905958
8480 0.4968669
8490 0.4979939
8500 0.4999158
8510 0.5101795
8520 0.5178313
8530 0.5155982
8540 0.5149854
8550 0.5131166
8560 0.4985713
8570 0.4988567
8580 0.5087363
8590 0.5051758
8600 0.5053193
8610 0.51375
8620 0.514092
8630 0.5164559
8640 0.517534
8650 0.5115507
8660 0.539789
8670 0.5452991
8680 0.5410108
8690 0.5370075
8700 0.532327
8710 0.5313443
8720 0.5457407
8730 0.5420759
8740 0.5329583
8750 0.5260086
8760 0.5355779
8770 0.5287083
8780 0.53865
8790 0.5332689
8800 0.5416113
8810 0.54919
8820 0.5597812
8830 0.5627041
8840 0.5622332
8850 0.5604532
8860 0.5594277
8870 0.5618691
8880 0.5668027
8890 0.5592059
8900 0.5527898
8910 0.5555334
8920 0.5603738
8930 0.5510702
8940 0.5531922
8950 0.5529841
8960 0.5587681
8970 0.5585046
8980 0.5651313
8990 0.5519825
9000 0.5507832
9010 0.5446264
9020 0.5448784
9030 0.5633669
9040 0.577175
9050 0.5769854
9060 0.5698657
9070 0.5366531
9080 0.5366837
9090 0.5416929
9100 0.5513946
9110 0.5535249
9120 0.5424209
9130 0.5432554
9140 0.541678
9150 0.5366312
9160 0.5386015
9170 0.5466373
9180 0.5553163
9190 0.5442743
9200 0.5420404
9210 0.5535573
9220 0.5401124
9230 0.5388975
9240 0.5334871
9250 0.5329919
9260 0.5431731
9270 0.5410001
9280 0.5444518
9290 0.5392561
9300 0.547392
9310 0.5449411
9320 0.5484408
9330 0.5365022
9340 0.540924
9350 0.5379117
9360 0.5453858
9370 0.5533051
9380 0.5568285
9390 0.560296
9400 0.5686759
9410 0.5557912
9420 0.5677375
9430 0.5660288
9440 0.564495
9450 0.5597465
9460 0.5662138
9470 0.5644848
9480 0.5712726
9490 0.5518491
9500 0.550999
9510 0.5710898
9520 0.5616046
9530 0.5632451
9540 0.5596536
9550 0.5790861
9560 0.5712132
9570 0.5719998
9580 0.5826558
9590 0.5791957
9600 0.5779995
9610 0.587162
9620 0.5889989
9630 0.5772617
9640 0.5766675
9650 0.5812042
9660 0.5782524
9670 0.5714617
9680 0.5708271
9690 0.587234
9700 0.5869358
9710 0.5864922
9720 0.5858791
9730 0.575852
9740 0.5896757
9750 0.5919483
9760 0.596893
9770 0.5815374
9780 0.5872498
9790 0.6054925
9800 0.6030288
9810 0.6118342
9820 0.6127082
9830 0.5986773
9840 0.5868491
9850 0.5794199
9860 0.6034615
9870 0.6018482
9880 0.6020395
9890 0.6029978
9900 0.6116717
9910 0.5882283
9920 0.5929966
9930 0.577058
9940 0.5753373
9950 0.5815213
9960 0.5728047
9970 0.5786883
9980 0.5896054
9990 0.5953808
10000 0.5858148
10010 0.5963301
10020 0.5852128
10030 0.5914446
10040 0.5882534
10050 0.5954176
10060 0.6018221
10070 0.5757855
10080 0.5740973
10090 0.5723842
10100 0.5589316
10110 0.577903
10120 0.5877307
10130 0.5758815
10140 0.5654994
10150 0.5599731
10160 0.5571015
10170 0.5570417
10180 0.5596365
10190 0.5673847
10200 0.5684592
10210 0.5655953
10220 0.560558
10230 0.5677586
10240 0.5753291
10250 0.5718674
10260 0.5773894
10270 0.5837394
10280 0.592939
10290 0.5967148
10300 0.6000451
10310 0.5875608
10320 0.6009713
10330 0.601395
10340 0.6004177
10350 0.616271
10360 0.6142141
10370 0.5947379
10380 0.5891793
10390 0.6007307
10400 0.586085
10410 0.5892418
10420 0.5835705
10430 0.5821806
10440 0.5713476
10450 0.5715247
10460 0.570895
10470 0.5757646
10480 0.58424
10490 0.5799847
10500 0.5889772
10510 0.5901544
10520 0.5926619
10530 0.5775267
10540 0.5719246
10550 0.5915772
10560 0.5929726
10570 0.581175
10580 0.5880137
10590 0.5934759
10600 0.5984246
10610 0.5894756
10620 0.6076359
10630 0.5907449
10640 0.5716651
10650 0.5658639
10660 0.5745248
10670 0.5778859
10680 0.5661143
10690 0.5700392
10700 0.5716153
10710 0.5813005
10720 0.580469
10730 0.5842088
10740 0.5764975
10750 0.5831919
10760 0.5769192
10770 0.5726282
10780 0.574917
10790 0.5921291
10800 0.5953023
10810 0.5917603
10820 0.6028784
10830 0.5910949
10840 0.5819491
10850 0.5722769
10860 0.5720785
10870 0.5671132
10880 0.5748349
10890 0.5777195
10900 0.597027
10910 0.5826363
10920 0.5773329
10930 0.5611341
10940 0.5732598
10950 0.5676262
10960 0.5665399
10970 0.567694
10980 0.5619662
10990 0.556015
11000 0.5438873
11010 0.5577487
11020 0.5557182
11030 0.5530198
11040 0.5576519
11050 0.565844
11060 0.5816631
11070 0.5821797
11080 0.5837438
11090 0.5673094
11100 0.5623587
11110 0.5560523
11120 0.5625007
11130 0.5634722
11140 0.5555283
11150 0.5460024
11160 0.5574672
11170 0.5477511
11180 0.5457971
11190 0.5589641
11200 0.5436425
11210 0.5441187
11220 0.5470409
11230 0.5364848
11240 0.5223019
11250 0.5185093
11260 0.5203554
11270 0.5273332
11280 0.5331021
11290 0.5417689
11300 0.5419063
11310 0.5416808
11320 0.5353889
11330 0.5449359
11340 0.5338864
11350 0.5303446
11360 0.5402216
11370 0.5486911
11380 0.541294
11390 0.5356229
11400 0.5475691
11410 0.5428514
11420 0.5553199
11430 0.5741757
11440 0.5855232
11450 0.5907079
11460 0.5795963
11470 0.5818167
11480 0.5780538
11490 0.5741388
11500 0.5794458
11510 0.5742099
11520 0.5751548
11530 0.5742775
11540 0.5784503
11550 0.5680206
11560 0.5646232
11570 0.5807893
11580 0.5674767
11590 0.5687049
11600 0.5737632
11610 0.5747398
11620 0.5764345
11630 0.5790963
11640 0.589848
11650 0.5988423
11660 0.6028599
11670 0.6093282
11680 0.6115218
11690 0.6045417
11700 0.6134552
11710 0.6128714
11720 0.6163128
11730 0.5989864
11740 0.6041335
11750 0.5795914
11760 0.593877
11770 0.5921521
11780 0.5773141
11790 0.579098
11800 0.5645174
11810 0.5759804
11820 0.5935032
11830 0.5906078
11840 0.604502
11850 0.5889828
11860 0.5869483
11870 0.5919827
11880 0.5813866
11890 0.5964662
11900 0.5912272
11910 0.5908812
11920 0.5965556
11930 0.5902383
11940 0.5966458
11950 0.6020274
11960 0.5930273
11970 0.5924155
11980 0.6019976
11990 0.5929904
12000 0.6057794
12010 0.6046484
12020 0.5945576
12030 0.59728
12040 0.6040651
12050 0.5886296
12060 0.6039832
12070 0.5965755
12080 0.611423
12090 0.5966385
12100 0.5952265
12110 0.5943972
12120 0.5928079
12130 0.607525
12140 0.611291
12150 0.6070844
12160 0.5962536
12170 0.5814601
12180 0.5874059
12190 0.581171
12200 0.5730414
12210 0.5670056
12220 0.5880011
12230 0.5947841
12240 0.5973241
12250 0.5855107
12260 0.598233
12270 0.6114802
12280 0.6074382
12290 0.6075057
12300 0.6107555
12310 0.6112646
12320 0.6045487
12330 0.6151456
12340 0.6014866
12350 0.6025925
12360 0.6002901
12370 0.5968692
12380 0.6124179
12390 0.6000806
12400 0.5994035
12410 0.5971521
12420 0.5970559
12430 0.5848511
12440 0.5892209
12450 0.5953878
12460 0.5988432
12470 0.593417
12480 0.5780199
12490 0.5811812
12500 0.5680397
12510 0.5662613
12520 0.5705423
12530 0.5656785
12540 0.5790262
12550 0.5751872
12560 0.5811015
12570 0.5904974
12580 0.5868036
12590 0.5882186
12600 0.5897617
12610 0.5783388
12620 0.590026
12630 0.585776
12640 0.5966092
12650 0.6047225
12660 0.5991258
12670 0.5917835
12680 0.6011361
12690 0.5998532
12700 0.6129811
12710 0.6151623
12720 0.6194512
12730 0.5992085
12740 0.6008225
12750 0.6070929
12760 0.6134378
12770 0.6057684
12780 0.5940592
12790 0.5947711
12800 0.5930066
12810 0.586171
12820 0.5950162
12830 0.595429
12840 0.6004919
12850 0.6017983
12860 0.6028845
12870 0.5947282
12880 0.5971503
12890 0.6049233
12900 0.6124108
12910 0.6196958
12920 0.6071969
12930 0.5994691
12940 0.5923176
12950 0.6034017
12960 0.606227
12970 0.6048816
12980 0.5971482
12990 0.594452
13000 0.5988213
13010 0.5925975
13020 0.5940669
13030 0.5791396
13040 0.5816128
13050 0.5730559
13060 0.577202
13070 0.578823
13080 0.578486
13090 0.5752794
13100 0.5724169
13110 0.5776448
13120 0.5945429
13130 0.5965161
13140 0.5876142
13150 0.5892283
13160 0.5933983
13170 0.584327
13180 0.5953913
13190 0.5892778
13200 0.5934904
13210 0.5954313
13220 0.6043926
13230 0.6081353
13240 0.5873075
13250 0.5893738
13260 0.5886911
13270 0.5863667
13280 0.5918213
13290 0.5879824
13300 0.5896077
13310 0.5976622
13320 0.6050844
13330 0.602195
13340 0.6043485
13350 0.6092071
13360 0.6055179
13370 0.6024062
13380 0.5984267
13390 0.5947825
13400 0.5967934
13410 0.6009573
13420 0.608245
13430 0.6038644
13440 0.6186822
13450 0.6152279
13460 0.6061799
13470 0.5938916
13480 0.5960659
13490 0.6086085
13500 0.5998337
13510 0.6014897
13520 0.6058767
13530 0.6071833
13540 0.6014655
13550 0.6088808
13560 0.6079288
13570 0.6052092
13580 0.6071135
13590 0.6084434
13600 0.6086881
13610 0.6163445
13620 0.6297391
13630 0.6267399
13640 0.6191716
13650 0.6058522
13660 0.6038339
13670 0.5981874
13680 0.6019424
13690 0.6029162
13700 0.605835
13710 0.6114241
13720 0.6176944
13730 0.619876
13740 0.60491
13750 0.5994551
13760 0.5966718
13770 0.6076131
13780 0.6172017
13790 0.6264749
13800 0.6387648
13810 0.6411493
13820 0.6474436
13830 0.6442903
13840 0.6268412
13850 0.6327519
13860 0.636873
13870 0.6318206
13880 0.6304367
13890 0.6499507
13900 0.6592934
13910 0.6491973
13920 0.6291006
13930 0.6351088
13940 0.6490601
13950 0.6311501
13960 0.6441002
13970 0.6486337
13980 0.6552161
13990 0.6389632
14000 0.6390054
14010 0.6374341
14020 0.6306008
14030 0.6407864
14040 0.6561038
14050 0.6472142
14060 0.6389886
14070 0.6325365
14080 0.6425167
14090 0.6445107
14100 0.6453439
14110 0.6489185
14120 0.6440974
14130 0.6484452
14140 0.6420018
14150 0.6494228
14160 0.6306031
14170 0.6182786
14180 0.6115914
14190 0.6349137
14200 0.6322393
14210 0.6538078
14220 0.641201
14230 0.6305792
14240 0.6241263
14250 0.6309185
14260 0.6197271
14270 0.6134441
14280 0.6181592
14290 0.615695
14300 0.6178691
14310 0.6202472
14320 0.6281092
14330 0.6254985
14340 0.6075227
14350 0.6163926
14360 0.6073828
14370 0.6083696
14380 0.6162434
14390 0.6173875
14400 0.6134714
14410 0.6188211
14420 0.6132584
14430 0.6284631
14440 0.6290135
14450 0.6286873
14460 0.6328498
14470 0.6421419
14480 0.6485066
14490 0.6504539
14500 0.6518788
14510 0.6554909
14520 0.649605
14530 0.6517676
14540 0.6608367
14550 0.6462477
14560 0.6423428
14570 0.6455359
14580 0.6668844
14590 0.6677266
14600 0.6727728
14610 0.672364
14620 0.6558207
14630 0.6510277
14640 0.6470402
14650 0.6518185
14660 0.6520836
14670 0.6537224
14680 0.6420665
14690 0.6533938
14700 0.6386459
14710 0.6463703
14720 0.6435995
14730 0.647532
14740 0.6604924
14750 0.6521466
14760 0.6608056
14770 0.6756799
14780 0.6736658
14790 0.6713648
14800 0.6825069
14810 0.6734598
14820 0.669129
14830 0.6578716
14840 0.6482467
14850 0.6336875
14860 0.6350213
14870 0.6304705
14880 0.6345827
14890 0.6233261
14900 0.6193758
14910 0.6241589
14920 0.6383086
14930 0.6331647
14940 0.6423205
14950 0.6469769
14960 0.6461107
14970 0.6425433
14980 0.6514458
14990 0.653581
15000 0.6453042
15010 0.6438465
15020 0.6340891
15030 0.6448302
15040 0.6385032
15050 0.6392719
15060 0.6299192
15070 0.6308352
15080 0.6334231
15090 0.626849
15100 0.621781
15110 0.625003
15120 0.6252248
15130 0.6301894
15140 0.6189568
15150 0.6277251
15160 0.6281656
15170 0.6300637
15180 0.6211107
15190 0.6283752
15200 0.6168658
15210 0.6220286
15220 0.6068058
15230 0.6064184
15240 0.6181236
15250 0.6196179
15260 0.6345195
15270 0.6394328
15280 0.6408836
15290 0.6393017
15300 0.6385623
15310 0.6344036
15320 0.6287053
15330 0.6416293
15340 0.6194755
15350 0.6310149
15360 0.6353049
15370 0.6358603
15380 0.6399261
15390 0.6474358
15400 0.6400471
15410 0.6390999
15420 0.6438165
15430 0.6434857
15440 0.6272103
15450 0.6232468
15460 0.6410425
15470 0.6346237
15480 0.6285267
15490 0.620193
15500 0.6286355
15510 0.6115884
15520 0.6102999
15530 0.6109397
15540 0.6029078
15550 0.6036656
15560 0.6066399
15570 0.6235529
15580 0.6214707
15590 0.6143956
15600 0.6031731
15610 0.602958
15620 0.6073815
15630 0.606921
15640 0.5976242
15650 0.6058859
15660 0.5957672
15670 0.5906521
15680 0.5967863
15690 0.6038094
15700 0.6201593
15710 0.6194908
15720 0.6022978
15730 0.6016769
15740 0.6094692
15750 0.6349256
15760 0.6236567
15770 0.6199815
15780 0.6331974
15790 0.6305245
15800 0.638654
15810 0.6394756
15820 0.6459746
15830 0.638223
15840 0.6448939
15850 0.6331491
15860 0.6202993
15870 0.6195286
15880 0.6075979
15890 0.599992
15900 0.61128
15910 0.613573
15920 0.6031476
15930 0.6135234
15940 0.6074126
15950 0.6117269
15960 0.607129
15970 0.6075742
15980 0.5889732
15990 0.5808985
16000 0.5758083
16010 0.5751415
16020 0.5850049
16030 0.588123
16040 0.5832623
16050 0.5887545
16060 0.5927055
16070 0.6002268
16080 0.5867401
16090 0.590064
16100 0.5961274
16110 0.5878752
16120 0.6087582
16130 0.6151021
16140 0.6125139
16150 0.6060802
16160 0.6023588
16170 0.6018493
16180 0.6049725
16190 0.6112291
16200 0.6087487
16210 0.6137179
16220 0.5962024
16230 0.5963129
16240 0.5927239
16250 0.6074941
16260 0.6064239
16270 0.6105415
16280 0.6208058
16290 0.6280541
16300 0.6279442
16310 0.6076924
16320 0.619382
16330 0.6276388
16340 0.6372007
16350 0.6238203
16360 0.6359802
16370 0.6130404
16380 0.6063243
16390 0.602523
16400 0.5980747
16410 0.5915149
16420 0.6111425
16430 0.6188303
16440 0.6253438
16450 0.6242055
16460 0.61847
16470 0.6212065
16480 0.6125422
16490 0.6078878
16500 0.6229262
16510 0.6254915
16520 0.6205254
16530 0.6193851
16540 0.6322263
16550 0.6209276
16560 0.6269058
16570 0.6136584
16580 0.6305716
16590 0.6197733
16600 0.638535
16610 0.6340395
16620 0.6367586
16630 0.6246032
16640 0.6352969
16650 0.6466724
16660 0.6256948
16670 0.6404968
16680 0.6283438
16690 0.6372949
16700 0.6335035
16710 0.6173217
16720 0.6160551
16730 0.6098735
16740 0.6169446
16750 0.6072654
16760 0.603865
16770 0.5996069
16780 0.5865616
16790 0.5852895
16800 0.5790125
16810 0.583122
16820 0.5784245
16830 0.6003513
16840 0.5912158
16850 0.5990726
16860 0.5911912
16870 0.5775108
16880 0.581356
16890 0.5934784
16900 0.5899694
16910 0.5847914
16920 0.5818515
16930 0.5914593
16940 0.5954973
16950 0.5900506
16960 0.5917192
16970 0.5973636
16980 0.5910187
16990 0.5749657
17000 0.5804616
17010 0.5814115
17020 0.5779449
17030 0.5781592
17040 0.5768532
17050 0.5764339
17060 0.5732321
17070 0.5746213
17080 0.5728534
17090 0.5669723
17100 0.5772004
17110 0.5847015
17120 0.5834327
17130 0.5894231
17140 0.5801505
17150 0.5703467
17160 0.5736284
17170 0.5929977
17180 0.5946136
17190 0.5959806
17200 0.5835611
17210 0.5787992
17220 0.5690348
17230 0.5887957
17240 0.6022027
17250 0.5955015
17260 0.604571
17270 0.602344
17280 0.5909364
17290 0.5771676
17300 0.5892999
17310 0.5875227
17320 0.5833555
17330 0.584284
17340 0.5909798
17350 0.5902395
17360 0.5994415
17370 0.6024659
17380 0.6065713
17390 0.6150072
17400 0.6312298
17410 0.6306043
17420 0.6262166
17430 0.6197162
17440 0.6355264
17450 0.6385556
17460 0.6325877
17470 0.6351111
17480 0.6181144
17490 0.6305518
17500 0.6256295
17510 0.6489168
17520 0.644558
17530 0.6510406
17540 0.6461677
17550 0.6353581
17560 0.6368397
17570 0.6439623
17580 0.6507533
17590 0.6585846
17600 0.6623779
17610 0.6635985
17620 0.6504164
17630 0.6525747
17640 0.6705872
17650 0.660977
17660 0.6653007
17670 0.6501108
17680 0.6489761
17690 0.6556903
17700 0.6469283
17710 0.6514801
17720 0.651809
17730 0.657985
17740 0.663245
17750 0.6516579
17760 0.6453121
17770 0.656909
17780 0.6480566
17790 0.6379142
17800 0.6326559
17810 0.6213622
17820 0.6068322
17830 0.6244151
17840 0.6221979
17850 0.6317983
17860 0.6241516
17870 0.6186786
17880 0.6256552
17890 0.6240532
17900 0.6352964
17910 0.6513042
17920 0.6385188
17930 0.6424053
17940 0.6559646
17950 0.6679759
17960 0.6795146
17970 0.6724662
17980 0.6630108
17990 0.6416059
18000 0.6225094
18010 0.6223276
18020 0.6376842
18030 0.6341292
18040 0.6558174
18050 0.6766994
18060 0.6771406
18070 0.6776693
18080 0.6711469
18090 0.6382749
18100 0.6333398
18110 0.6208884
18120 0.6019751
18130 0.6038145
18140 0.612835
18150 0.6216152
18160 0.621791
18170 0.6295284
18180 0.6329751
18190 0.6275054
18200 0.6316417
18210 0.6166766
18220 0.5975943
18230 0.6144431
18240 0.6262459
18250 0.6262967
18260 0.6123595
18270 0.6146497
18280 0.612121
18290 0.6035709
18300 0.6187565
18310 0.6262748
18320 0.6354585
18330 0.6353432
18340 0.6225399
18350 0.6383626
18360 0.6375868
18370 0.6385058
18380 0.6469002
18390 0.6469324
18400 0.6653931
18410 0.6534686
18420 0.64847
18430 0.6547328
18440 0.6484329
18450 0.6618594
18460 0.6676486
18470 0.6625176
18480 0.643692
18490 0.6418047
18500 0.6322343
18510 0.6294763
18520 0.639946
18530 0.6266111
18540 0.6339927
18550 0.6160759
18560 0.6265092
18570 0.6185203
18580 0.612414
18590 0.6241738
18600 0.6205601
18610 0.6304167
18620 0.6367944
18630 0.6377363
18640 0.6429503
18650 0.6395763
18660 0.6352091
18670 0.635767
18680 0.6270989
18690 0.6235688
18700 0.6089813
18710 0.6110341
18720 0.5943615
18730 0.6174142
18740 0.630568
18750 0.6366695
18760 0.6247188
18770 0.6291653
18780 0.6208705
18790 0.631271
18800 0.6219965
18810 0.6310713
18820 0.6192514
18830 0.6296964
18840 0.6175121
18850 0.6180401
18860 0.6154297
18870 0.6232383
18880 0.6114208
18890 0.6121871
18900 0.63219
18910 0.6206014
18920 0.6325832
18930 0.6285066
18940 0.6316379
18950 0.6433749
18960 0.655117
18970 0.6534099
18980 0.6515281
18990 0.6517883
19000 0.6594755
19010 0.668225
19020 0.6797274
19030 0.6563147
19040 0.638985
19050 0.6353792
19060 0.6258385
19070 0.6322057
19080 0.6446684
19090 0.656615
19100 0.6523704
19110 0.6504382
19120 0.6576229
19130 0.6483725
19140 0.642904
19150 0.6481885
19160 0.6494998
19170 0.6590095
19180 0.6590279
19190 0.65795
19200 0.6529921
19210 0.6580554
19220 0.6611059
19230 0.6560681
19240 0.6508419
19250 0.6589634
19260 0.6621017
19270 0.6699092
19280 0.6597568
19290 0.6648746
19300 0.66988
19310 0.6741632
19320 0.6825259
19330 0.6913151
19340 0.6780926
19350 0.6718965
19360 0.6526935
19370 0.6585411
19380 0.659952
19390 0.6566443
19400 0.6537437
19410 0.6385095
19420 0.6414526
19430 0.639778
19440 0.6454689
19450 0.6453459
19460 0.6570707
19470 0.6436164
19480 0.6386793
19490 0.6592517
19500 0.6495802
19510 0.6563705
19520 0.6430339
19530 0.6449347
19540 0.6450863
19550 0.6539724
19560 0.6526951
19570 0.6437555
19580 0.652954
19590 0.6693535
19600 0.6793978
19610 0.6916591
19620 0.6782696
19630 0.6607018
19640 0.6550249
19650 0.6545288
19660 0.6490194
19670 0.6724929
19680 0.6790861
19690 0.6952619
19700 0.6993512
19710 0.6873948
19720 0.6861995
19730 0.6601108
19740 0.6759901
19750 0.6733398
19760 0.6825476
19770 0.6714224
19780 0.6809222
19790 0.6747758
19800 0.6818641
19810 0.6835036
19820 0.6733134
19830 0.6671582
19840 0.6865243
19850 0.6813242
19860 0.677184
19870 0.6810485
19880 0.67299
19890 0.675153
19900 0.6691175
19910 0.6777403
19920 0.6618445
19930 0.6681733
19940 0.6565833
19950 0.6755176
19960 0.6768013
19970 0.6873869
19980 0.6665382
19990 0.6768065
20000 0.6799542
20010 0.6913373
20020 0.6817949
20030 0.677595
20040 0.6852744
20050 0.6866666
20060 0.6742521
20070 0.6778715
20080 0.6841471
20090 0.6782581
20100 0.6445663
20110 0.6382549
20120 0.6503462
20130 0.6663626
20140 0.6730208
20150 0.6599554
20160 0.6593594
20170 0.653464
20180 0.6610834
20190 0.6713519
20200 0.6618372
20210 0.677572
20220 0.6724915
20230 0.6636509
20240 0.660679
20250 0.6767336
20260 0.6622484
20270 0.6629035
20280 0.6453574
20290 0.6367278
20300 0.6319391
20310 0.6325515
20320 0.6513941
20330 0.6766315
20340 0.6917505
20350 0.6823049
20360 0.6755939
20370 0.679336
20380 0.6806261
20390 0.6815585
20400 0.6742401
20410 0.6485355
20420 0.6528252
20430 0.661033
20440 0.668878
20450 0.6733261
20460 0.6851799
20470 0.7080368
20480 0.7173347
20490 0.70596
20500 0.6755372
20510 0.6757959
20520 0.6769232
20530 0.6769751
20540 0.6820639
20550 0.6605272
20560 0.6584182
20570 0.6643085
20580 0.6511236
20590 0.6498902
20600 0.6603785
20610 0.6703858
20620 0.6735266
20630 0.6780099
20640 0.6828352
20650 0.6898481
20660 0.678627
20670 0.6725326
20680 0.6757204
20690 0.6685348
20700 0.6674447
20710 0.6679675
20720 0.6689953
20730 0.6778288
20740 0.6757747
20750 0.6931366
20760 0.6839683
20770 0.6800535
20780 0.6789452
20790 0.6839047
20800 0.6695869
20810 0.6647795
20820 0.6630874
20830 0.6670772
20840 0.6786008
20850 0.6679376
20860 0.6797884
20870 0.6809319
20880 0.6755126
20890 0.6766812
20900 0.6794636
20910 0.6659455
20920 0.6773673
20930 0.6709598
20940 0.6517385
20950 0.6470511
20960 0.6590466
20970 0.6601709
20980 0.6716436
20990 0.6642098
21000 0.6822028
21010 0.6682145
21020 0.6721663
21030 0.6633696
21040 0.6502426
21050 0.6530331
21060 0.660718
21070 0.6440998
21080 0.6458741
21090 0.6460702
21100 0.6546597
21110 0.6551095
21120 0.6725799
21130 0.6681616
21140 0.6844998
21150 0.6892676
21160 0.6880394
21170 0.6751965
21180 0.6802065
21190 0.6978554
21200 0.6937783
21210 0.6953101
21220 0.6932161
21230 0.6782749
21240 0.6919135
21250 0.6894916
21260 0.7077048
21270 0.6858476
21280 0.6931663
21290 0.6902793
21300 0.6910396
21310 0.6776503
21320 0.667491
21330 0.6830881
21340 0.6888791
21350 0.6919923
21360 0.6960116
21370 0.6777899
21380 0.667935
21390 0.6801749
21400 0.6925889
21410 0.6894014
21420 0.6925754
21430 0.7103463
21440 0.6969105
21450 0.6789739
21460 0.6635396
21470 0.6610274
21480 0.6679813
21490 0.6818231
21500 0.7083908
21510 0.6835188
21520 0.6574265
21530 0.6671792
21540 0.6672593
21550 0.6778284
21560 0.6916666
21570 0.6868083
21580 0.6822466
21590 0.67738
21600 0.6579803
21610 0.6686944
21620 0.6620369
21630 0.6865081
21640 0.7041475
21650 0.7072061
21660 0.7030684
21670 0.7254298
21680 0.7334343
21690 0.7163813
21700 0.7066787
21710 0.7065949
21720 0.7014056
21730 0.7123172
21740 0.7202926
21750 0.7143549
21760 0.7070857
21770 0.6962276
21780 0.6882585
21790 0.6804154
21800 0.6836548
21810 0.6885953
21820 0.6904353
21830 0.7054013
21840 0.7113149
21850 0.6942854
21860 0.6772476
21870 0.6513522
21880 0.645536
21890 0.6500649
21900 0.6543183
21910 0.6597033
21920 0.6621543
21930 0.658966
21940 0.651902
21950 0.6418839
21960 0.6631131
21970 0.6546829
21980 0.6529887
21990 0.6549623
22000 0.6650417
22010 0.6616163
22020 0.6676281
22030 0.6624808
22040 0.6683586
22050 0.6603042
22060 0.655546
22070 0.6409173
22080 0.662095
22090 0.6582615
22100 0.6544492
22110 0.6530994
22120 0.6464082
22130 0.6399987
22140 0.6248694
22150 0.6309463
22160 0.627537
22170 0.624799
22180 0.6230598
22190 0.6228794
22200 0.6266554
22210 0.6277798
22220 0.632458
22230 0.629611
22240 0.618558
22250 0.6230602
22260 0.6161416
22270 0.6124202
22280 0.6195675
22290 0.636343
22300 0.644414
22310 0.6477036
22320 0.653093
22330 0.6403184
22340 0.6294256
22350 0.6187914
22360 0.6400148
22370 0.6342077
22380 0.642547
22390 0.6457114
22400 0.6355488
22410 0.6372207
22420 0.6296513
22430 0.6258956
22440 0.6243445
22450 0.6282542
22460 0.6213471
22470 0.6070162
22480 0.6211951
22490 0.6274111
22500 0.6413028
22510 0.6302927
22520 0.6406757
22530 0.6344844
22540 0.6464766
22550 0.654094
22560 0.6388308
22570 0.6487476
22580 0.6381992
22590 0.6566619
22600 0.6607119
22610 0.6742097
22620 0.6726932
22630 0.6945245
22640 0.6775149
22650 0.6643718
22660 0.6622679
22670 0.6786249
22680 0.7012325
22690 0.698484
22700 0.7018769
22710 0.7063983
22720 0.7096205
22730 0.7068512
22740 0.6943493
22750 0.697461
22760 0.6964499
22770 0.698038
22780 0.6998594
22790 0.692956
22800 0.6956071
22810 0.6994491
22820 0.6967621
22830 0.6955985
22840 0.6792477
22850 0.688876
22860 0.7031069
22870 0.6956948
22880 0.7012421
22890 0.6933452
22900 0.676886
22910 0.6818682
22920 0.6871767
22930 0.6765897
22940 0.672052
22950 0.681206
22960 0.6738717
22970 0.6630886
22980 0.6624013
22990 0.6449669
23000 0.6390204
23010 0.6375803
23020 0.646757
23030 0.6484345
23040 0.6493698
23050 0.6569135
23060 0.6470453
23070 0.6410531
23080 0.6408096
23090 0.6360359
23100 0.644029
23110 0.6557557
23120 0.6628463
23130 0.6675741
23140 0.6647293
23150 0.6875309
23160 0.6852595
23170 0.6920313
23180 0.6819109
23190 0.6849415
23200 0.6811338
23210 0.6793771
23220 0.6936027
23230 0.6817258
23240 0.7105317
23250 0.7068174
23260 0.6737032
23270 0.6673114
23280 0.6805373
23290 0.6804038
23300 0.6791081
23310 0.6655529
23320 0.6619028
23330 0.6536762
23340 0.6695195
23350 0.6609864
23360 0.6614326
23370 0.6623729
23380 0.6636904
23390 0.6477581
23400 0.6652809
23410 0.6733373
23420 0.6676682
23430 0.6546365
23440 0.6572648
23450 0.6617506
23460 0.6502951
23470 0.6451748
23480 0.6547233
23490 0.6617373
23500 0.6624128
23510 0.6760727
23520 0.6723735
23530 0.6613311
23540 0.6767637
23550 0.6790271
23560 0.66726
23570 0.6746956
23580 0.6801888
23590 0.6710298
23600 0.6831331
23610 0.6719491
23620 0.649198
23630 0.6540473
23640 0.6482902
23650 0.6485142
23660 0.6489226
23670 0.6601458
23680 0.6641912
23690 0.6625189
23700 0.664409
23710 0.6489229
23720 0.6466746
23730 0.6508929
23740 0.6549807
23750 0.652545
23760 0.6482722
23770 0.6422904
23780 0.6412375
23790 0.6333003
23800 0.6265159
23810 0.6354867
23820 0.631875
23830 0.6390169
23840 0.6287788
23850 0.6183227
23860 0.6240444
23870 0.6371129
23880 0.6452493
23890 0.6411689
23900 0.6287284
23910 0.623726
23920 0.6213422
23930 0.6309478
23940 0.6244531
23950 0.6103938
23960 0.6107408
23970 0.6303877
23980 0.6257865
23990 0.6312119
24000 0.6260247
24010 0.6205189
24020 0.6162597
24030 0.6146809
24040 0.6169328
24050 0.6178517
24060 0.624618
24070 0.6075312
24080 0.6113213
24090 0.6252053
24100 0.622752
24110 0.6104804
24120 0.6176638
24130 0.6334954
24140 0.6396005
24150 0.6258016
24160 0.6035417
24170 0.6004735
24180 0.6062238
24190 0.6059972
24200 0.6120876
24210 0.6140154
24220 0.6121171
24230 0.6118054
24240 0.6211956
24250 0.6052848
24260 0.6237302
24270 0.6264552
24280 0.6314285
24290 0.6380592
24300 0.6292887
24310 0.6517921
24320 0.6708253
24330 0.6773406
24340 0.6776103
24350 0.6605017
24360 0.6673163
24370 0.6612598
24380 0.6644722
24390 0.6646422
24400 0.6667962
24410 0.6631595
24420 0.6723325
24430 0.6610685
24440 0.6658381
24450 0.670897
24460 0.6755696
24470 0.6740652
24480 0.6833612
24490 0.6766675
24500 0.6882209
24510 0.6798549
24520 0.6897888
24530 0.6748832
24540 0.6814527
24550 0.6992021
24560 0.6836118
24570 0.6779489
24580 0.6832911
24590 0.6815093
24600 0.6776255
24610 0.6738732
24620 0.6717911
24630 0.6730384
24640 0.6735559
24650 0.6840277
24660 0.6839074
24670 0.695598
24680 0.6840627
24690 0.6848833
24700 0.691259
24710 0.6883757
24720 0.7011575
24730 0.6898664
24740 0.6909699
24750 0.6874768
24760 0.6879832
24770 0.6800011
24780 0.6750139
24790 0.6613219
24800 0.6737833
24810 0.6728806
24820 0.6816043
24830 0.6908529
24840 0.7015488
24850 0.7101381
24860 0.7030591
24870 0.6968321
24880 0.7002954
24890 0.6975167
24900 0.6924725
24910 0.7051193
24920 0.6917291
24930 0.7197089
24940 0.7158942
24950 0.7165972
24960 0.6998687
24970 0.7073902
24980 0.7106895
24990 0.6970537
25000 0.6927396
25010 0.6868516
25020 0.6819123
25030 0.6893075
25040 0.6904723
25050 0.6893729
25060 0.6938899
25070 0.678351
25080 0.6606623
25090 0.6454779
25100 0.661233
25110 0.6567241
25120 0.6510282
25130 0.6305059
25140 0.6544162
25150 0.6577455
25160 0.6564996
25170 0.6565024
25180 0.6756217
25190 0.6715765
25200 0.6647512
25210 0.6546612
25220 0.6428141
25230 0.6475959
25240 0.6456888
25250 0.6537704
25260 0.6546931
25270 0.657093
25280 0.6616536
25290 0.6731843
25300 0.6859502
25310 0.6895034
25320 0.6895862
25330 0.6802796
25340 0.6729602
25350 0.6742312
25360 0.6871339
25370 0.6787299
25380 0.6746542
25390 0.6799428
25400 0.6793818
25410 0.6882942
25420 0.6913374
25430 0.700533
25440 0.7188628
25450 0.7032849
25460 0.7009611
25470 0.6939464
25480 0.7053132
25490 0.7009641
25500 0.6811694
25510 0.6818524
25520 0.6795662
25530 0.6573441
25540 0.6603277
25550 0.6860856
25560 0.679006
25570 0.6771107
25580 0.6742217
25590 0.6711282
25600 0.6785734
25610 0.6704157
25620 0.6645272
25630 0.6560827
25640 0.6607165
25650 0.658645
25660 0.6418294
25670 0.651193
25680 0.6304311
25690 0.6365044
25700 0.6524188
25710 0.6488478
25720 0.6667231
25730 0.6567518
25740 0.6400305
25750 0.6313213
25760 0.6319124
25770 0.6150616
25780 0.6209326
25790 0.6316206
25800 0.6281477
25810 0.627138
25820 0.6434595
25830 0.6510652
25840 0.6515726
25850 0.6315236
25860 0.6405445
25870 0.6380086
25880 0.6360553
25890 0.6403997
25900 0.6549004
25910 0.6587474
25920 0.6753625
25930 0.6702375
25940 0.6797648
25950 0.6781127
25960 0.6834852
25970 0.6753862
25980 0.6806244
25990 0.6755949
26000 0.6827482
26010 0.6915737
26020 0.7049628
26030 0.6889304
26040 0.6899189
26050 0.6748691
26060 0.6918988
26070 0.6935041
26080 0.6828292
26090 0.6816381
26100 0.6733036
26110 0.6754989
26120 0.6658689
26130 0.6721628
26140 0.6824371
26150 0.6908321
26160 0.6884108
26170 0.6775783
26180 0.6637233
26190 0.6442193
26200 0.6446927
26210 0.6579156
26220 0.6460307
26230 0.6617136
26240 0.6609779
26250 0.6619672
26260 0.6567417
26270 0.65521
26280 0.6645137
26290 0.6665411
26300 0.6693622
26310 0.6727905
26320 0.6980069
26330 0.716567
26340 0.7048284
26350 0.7143911
26360 0.6934969
26370 0.7018369
26380 0.6985525
26390 0.7129937
26400 0.715369
26410 0.7201244
26420 0.7194983
26430 0.721532
26440 0.7493321
26450 0.7413064
26460 0.737213
26470 0.7436468
26480 0.7363877
26490 0.7189805
26500 0.7282683
26510 0.7239348
26520 0.7449144
26530 0.7364548
26540 0.7324898
26550 0.7387468
26560 0.7459695
26570 0.7442667
26580 0.7340497
26590 0.7348495
26600 0.7425751
26610 0.7589724
26620 0.740693
26630 0.7430754
26640 0.7292702
26650 0.7212566
26660 0.7024166
26670 0.7116151
26680 0.7214965
26690 0.716057
26700 0.7344995
26710 0.7303035
26720 0.7237814
26730 0.7094389
26740 0.7056572
26750 0.6983628
26760 0.7103143
26770 0.7064066
26780 0.6906935
26790 0.6849921
26800 0.6901553
26810 0.7003151
26820 0.7108986
26830 0.7096906
26840 0.7073135
26850 0.6922075
26860 0.6967163
26870 0.6883165
26880 0.6961551
26890 0.6906179
26900 0.7089176
26910 0.7053684
26920 0.7105137
26930 0.709096
26940 0.7189089
26950 0.7151219
26960 0.6993633
26970 0.6909903
26980 0.6989325
26990 0.6855087
27000 0.6621438
27010 0.6627651
27020 0.6752872
27030 0.6600817
27040 0.6626968
27050 0.6479535
27060 0.6338161
27070 0.6375217
27080 0.6352907
27090 0.6354095
27100 0.6322331
27110 0.6255155
27120 0.6276997
27130 0.6357836
27140 0.6280234
27150 0.6322731
27160 0.6587671
27170 0.6573634
27180 0.6710598
27190 0.6693563
27200 0.663655
27210 0.6554812
27220 0.6496927
27230 0.6612006
27240 0.6800975
27250 0.673904
27260 0.6871093
27270 0.6787879
27280 0.6689837
27290 0.6938431
27300 0.6874706
27310 0.6848664
27320 0.6766129
27330 0.6797239
27340 0.6761557
27350 0.682427
27360 0.6943247
27370 0.6942168
27380 0.6866115
27390 0.6822224
27400 0.6848243
27410 0.6707001
27420 0.6528454
27430 0.6656777
27440 0.6820089
27450 0.6837547
27460 0.6815142
27470 0.6807355
27480 0.6729575
27490 0.6792209
27500 0.6802127
27510 0.6732156
27520 0.6702334
27530 0.6585896
27540 0.6726611
27550 0.6695207
27560 0.6799932
27570 0.6646827
27580 0.6803865
27590 0.686959
27600 0.6881242
27610 0.6897674
27620 0.6782972
27630 0.6795252
27640 0.6835694
27650 0.6734598
27660 0.6691839
27670 0.6811028
27680 0.6817389
27690 0.6911038
27700 0.6837766
27710 0.6835787
27720 0.6710091
27730 0.6583639
27740 0.6530118
27750 0.6523303
27760 0.6492227
27770 0.6549775
27780 0.6492496
27790 0.6378148
27800 0.6424615
27810 0.6421337
27820 0.6521751
27830 0.6575086
27840 0.6445825
27850 0.64406
27860 0.6432461
27870 0.6425776
27880 0.6312435
27890 0.6233167
27900 0.630973
27910 0.6361006
27920 0.6416711
27930 0.6420496
27940 0.6440223
27950 0.6535396
27960 0.6484237
27970 0.6574095
27980 0.6614668
27990 0.6504966
28000 0.6754827
28010 0.6791596
28020 0.6882634
28030 0.7036012
28040 0.7042834
28050 0.6905252
28060 0.6752155
28070 0.6694392
28080 0.6794991
28090 0.682621
28100 0.6880018
28110 0.6869376
28120 0.6857354
28130 0.6852392
28140 0.7038667
28150 0.6919879
28160 0.6875845
28170 0.7049389
28180 0.6840492
28190 0.6797558
28200 0.6757777
28210 0.6701834
28220 0.6721368
28230 0.6809804
28240 0.6816679
28250 0.6794537
28260 0.7047908
28270 0.7038868
28280 0.7014907
28290 0.692131
28300 0.6784618
28310 0.6864192
28320 0.6945882
28330 0.7037317
28340 0.7172915
28350 0.7414384
28360 0.7320842
28370 0.7279143
28380 0.7357001
28390 0.7269037
28400 0.7256153
28410 0.7248006
28420 0.7225382
28430 0.7260972
28440 0.7303171
28450 0.7069846
28460 0.7097899
28470 0.6991119
28480 0.6971666
28490 0.6914291
28500 0.7099314
28510 0.7020152
28520 0.7092512
28530 0.7098725
28540 0.7018128
28550 0.7013925
28560 0.7013437
28570 0.7075373
28580 0.7038284
28590 0.713974
28600 0.704075
28610 0.7175446
28620 0.7159489
28630 0.7226343
28640 0.7422534
28650 0.739818
28660 0.7262738
28670 0.714626
28680 0.7045258
28690 0.7057293
28700 0.7124933
28710 0.7115402
28720 0.7259979
28730 0.7344052
28740 0.7305285
28750 0.7411251
28760 0.7384423
28770 0.7325707
28780 0.7388316
28790 0.7289859
28800 0.7625105
28810 0.7551795
28820 0.7476878
28830 0.7389565
28840 0.707073
28850 0.7273279
28860 0.7171246
28870 0.717525
28880 0.7165536
28890 0.7187623
28900 0.7076759
28910 0.7044242
28920 0.7020726
28930 0.7025078
28940 0.6912969
28950 0.6880308
28960 0.6850318
28970 0.6858574
28980 0.6888708
28990 0.6845733
29000 0.6750634
29010 0.6772215
29020 0.6702606
29030 0.6730567
29040 0.6925966
29050 0.6791834
29060 0.6650056
29070 0.6704881
29080 0.6699881
29090 0.6773496
29100 0.6718672
29110 0.6514549
29120 0.6557716
29130 0.6470383
29140 0.6543524
29150 0.6605187
29160 0.6579939
29170 0.653261
29180 0.656903
29190 0.6523532
29200 0.6569437
29210 0.6608289
29220 0.6656413
29230 0.6610354
29240 0.6669237
29250 0.6678272
29260 0.6678303
29270 0.6809795
29280 0.6880388
29290 0.6875667
29300 0.6870071
29310 0.6861019
29320 0.6745991
29330 0.6755125
29340 0.6737134
29350 0.6772031
29360 0.6814538
29370 0.6816743
29380 0.6933083
29390 0.6990741
29400 0.6915023
29410 0.6750033
29420 0.6585375
29430 0.6638126
29440 0.6769815
29450 0.663002
29460 0.6661737
29470 0.6680892
29480 0.6697795
29490 0.6600775
29500 0.6680623
29510 0.6686724
29520 0.6778917
29530 0.6683672
29540 0.6759835
29550 0.6705447
29560 0.6740074
29570 0.6741509
29580 0.6807734
29590 0.6834276
29600 0.6770925
29610 0.6743847
29620 0.6793497
29630 0.6849537
29640 0.6821419
29650 0.6692798
29660 0.6556556
29670 0.6521302
29680 0.6597672
29690 0.6640412
29700 0.6656944
29710 0.6636254
29720 0.674948
29730 0.6893951
29740 0.674935
29750 0.6927853
29760 0.6860582
29770 0.6888689
29780 0.6908874
29790 0.7001966
29800 0.6918684
29810 0.6914922
29820 0.6935728
29830 0.6940935
29840 0.7037935
29850 0.6947697
29860 0.6914262
29870 0.6863539
29880 0.6770118
29890 0.6749055
29900 0.6745542
29910 0.6725137
29920 0.6604137
29930 0.6699972
29940 0.6667902
29950 0.6585882
29960 0.6559384
29970 0.6664429
29980 0.6853253
29990 0.6705019
30000 0.6621315
30010 0.6736513
30020 0.6637123
30030 0.6669343
30040 0.6561933
30050 0.6516881
30060 0.6555369
30070 0.6567324
30080 0.6574203
30090 0.6708839
30100 0.6836841
30110 0.6963775
30120 0.6896216
30130 0.6776575
30140 0.6909581
30150 0.6810827
30160 0.6723087
30170 0.6732634
30180 0.6823219
30190 0.6713754
30200 0.6675094
30210 0.6540034
30220 0.6440873
30230 0.6455368
30240 0.6423712
30250 0.6475989
30260 0.6538998
30270 0.6587687
30280 0.6705324
30290 0.6881542
30300 0.6976417
30310 0.7076954
30320 0.70164
30330 0.6990386
30340 0.7008931
30350 0.6843923
30360 0.6771529
30370 0.6848529
30380 0.6885403
30390 0.6900364
30400 0.6924607
30410 0.686536
30420 0.6817189
30430 0.6936736
30440 0.7044812
30450 0.7066554
30460 0.7027896
30470 0.7064325
30480 0.7050516
30490 0.7072749
30500 0.7025262
30510 0.7071164
30520 0.7238111
30530 0.7193172
30540 0.7116622
30550 0.7002123
30560 0.7106935
30570 0.7084662
30580 0.7078266
30590 0.7114264
30600 0.7229272
30610 0.7313077
30620 0.7307398
30630 0.7193576
30640 0.7247738
30650 0.7216267
30660 0.7085726
30670 0.6946102
30680 0.6970043
30690 0.7012719
30700 0.6908043
30710 0.7000487
30720 0.695607
30730 0.7013853
30740 0.7031182
30750 0.6913732
30760 0.6942608
30770 0.7032729
30780 0.7043622
30790 0.6938755
30800 0.6917827
30810 0.6981544
30820 0.7105227
30830 0.7146531
30840 0.7152874
30850 0.7238955
30860 0.7180179
30870 0.7082579
30880 0.6878532
30890 0.6871511
30900 0.6794806
30910 0.6666706
30920 0.6699678
30930 0.6631131
30940 0.6455842
30950 0.6560139
30960 0.6565002
30970 0.6777312
30980 0.689623
30990 0.6774338
31000 0.6898784
31010 0.6904061
31020 0.6878846
31030 0.6782237
31040 0.685075
31050 0.6878766
31060 0.684322
31070 0.6770092
31080 0.6939944
31090 0.7058333
31100 0.7048185
31110 0.7066648
31120 0.7110415
31130 0.7219882
31140 0.726922
31150 0.7097404
31160 0.7230266
31170 0.7196752
31180 0.7127352
31190 0.6992624
31200 0.6870956
31210 0.6954257
31220 0.7055479
31230 0.7071063
31240 0.7024153
31250 0.692713
31260 0.6758222
31270 0.6855561
31280 0.6821309
31290 0.6949153
31300 0.7009813
31310 0.6989915
31320 0.7038828
31330 0.6910057
31340 0.6807081
31350 0.6885877
31360 0.666127
31370 0.6712446
31380 0.6733901
31390 0.6796792
31400 0.6689205
31410 0.6851159
31420 0.6950948
31430 0.6822966
31440 0.6890296
31450 0.6838322
31460 0.6902675
31470 0.7035522
31480 0.6995094
31490 0.7002308
31500 0.7080706
31510 0.6895951
31520 0.6971407
31530 0.6828913
31540 0.696656
31550 0.7046303
31560 0.7026511
31570 0.6941
31580 0.6887512
31590 0.6820664
31600 0.6889532
31610 0.6779124
31620 0.6645429
31630 0.6578586
31640 0.6634707
31650 0.6602712
31660 0.6564645
31670 0.657577
31680 0.671684
31690 0.6699049
31700 0.6868175
31710 0.6896619
31720 0.7103392
31730 0.7088379
31740 0.7041781
31750 0.699086
31760 0.6926606
31770 0.6913682
31780 0.6834961
31790 0.704017
31800 0.7030466
31810 0.6926495
31820 0.7031311
31830 0.7118182
31840 0.7220234
31850 0.7165752
31860 0.7273213
31870 0.7251128
31880 0.7091268
31890 0.7151362
31900 0.7172238
31910 0.7107979
31920 0.710231
31930 0.7183794
31940 0.7160659
31950 0.7197625
31960 0.7222816
31970 0.726921
31980 0.7213959
31990 0.7276453
32000 0.7036152
32010 0.7093652
32020 0.7102903
32030 0.6973274
32040 0.6861727
32050 0.6983249
32060 0.6990278
32070 0.6942301
32080 0.7060245
32090 0.7245232
32100 0.7217633
32110 0.7323709
32120 0.74033
32130 0.7386805
32140 0.759879
32150 0.7697798
32160 0.7719659
32170 0.7604023
32180 0.7632682
32190 0.7466702
32200 0.7372887
32210 0.7366464
32220 0.7515297
32230 0.7509592
32240 0.7167116
32250 0.7222722
32260 0.7264395
32270 0.7260435
32280 0.7403061
32290 0.7565467
32300 0.7411956
32310 0.7282096
32320 0.7057037
32330 0.70397
32340 0.7136126
32350 0.7205036
32360 0.7431204
32370 0.7335995
32380 0.7266034
32390 0.7200939
32400 0.6918505
32410 0.6913726
32420 0.6898406
32430 0.6907914
32440 0.6994944
32450 0.7025437
32460 0.6910411
32470 0.6883109
32480 0.6711208
32490 0.6758034
32500 0.6718936
32510 0.679073
32520 0.676425
32530 0.6786601
32540 0.6751145
32550 0.674801
32560 0.6729435
32570 0.6692685
32580 0.6750579
32590 0.6770704
32600 0.6800085
32610 0.6642874
32620 0.6531537
32630 0.6643152
32640 0.6593673
32650 0.6585474
32660 0.6612353
32670 0.6485146
32680 0.6471748
32690 0.6331942
32700 0.6489518
32710 0.6527141
32720 0.6385913
32730 0.650568
32740 0.6320961
32750 0.6248996
32760 0.616331
32770 0.6280075
32780 0.6347885
32790 0.6368008
32800 0.6397422
32810 0.6267039
32820 0.6180206
32830 0.6193599
32840 0.6217245
32850 0.6042508
32860 0.6053564
32870 0.6180406
32880 0.6154526
32890 0.6240861
32900 0.6156299
32910 0.6119351
32920 0.6147731
32930 0.6077812
32940 0.6008111
32950 0.6096087
32960 0.6046161
32970 0.6079862
32980 0.606242
32990 0.6000825
33000 0.6039463
33010 0.6098868
33020 0.6178046
33030 0.6220664
33040 0.6207361
33050 0.6227869
33060 0.6220057
33070 0.6298409
33080 0.6177114
33090 0.6299559
33100 0.640308
33110 0.630941
33120 0.6367172
33130 0.6445351
33140 0.6305323
33150 0.6256046
33160 0.6313835
33170 0.6374626
33180 0.6515556
33190 0.6645621
33200 0.6529523
33210 0.6473734
33220 0.660765
33230 0.6537762
33240 0.644259
33250 0.625085
33260 0.6260369
33270 0.6267397
33280 0.6178509
33290 0.6244038
33300 0.6369599
33310 0.6360863
33320 0.6236904
33330 0.6326368
33340 0.6279319
33350 0.6296474
33360 0.616248
33370 0.6348766
33380 0.6512532
33390 0.6450199
33400 0.6437347
33410 0.6463844
33420 0.6286309
33430 0.6302486
33440 0.6295218
33450 0.6375368
33460 0.638505
33470 0.6482567
33480 0.6465322
33490 0.6471976
33500 0.6410184
33510 0.6441258
33520 0.6503438
33530 0.6491377
33540 0.6254309
33550 0.6291118
33560 0.6219942
33570 0.6129302
33580 0.6172403
33590 0.6068864
33600 0.6041338
33610 0.6033009
33620 0.6071887
33630 0.6073844
33640 0.6077226
33650 0.5998822
33660 0.5967839
33670 0.5939696
33680 0.6018077
33690 0.6092645
33700 0.6169459
33710 0.6173254
33720 0.6126152
33730 0.6083633
33740 0.605426
33750 0.5917695
33760 0.5942522
33770 0.6103007
33780 0.6060104
33790 0.592478
33800 0.5888464
33810 0.5987976
33820 0.6013597
33830 0.5910444
33840 0.5905024
33850 0.5945413
33860 0.5913376
33870 0.5867425
33880 0.5926489
33890 0.5928848
33900 0.6004472
33910 0.5992544
33920 0.5954104
33930 0.6014314
33940 0.5897748
33950 0.5808243
33960 0.5800257
33970 0.5885919
33980 0.6094718
33990 0.5957254
34000 0.5993413
34010 0.599394
34020 0.5977527
34030 0.5926175
34040 0.5887657
34050 0.6024841
34060 0.5966908
34070 0.5949382
34080 0.5954254
34090 0.6033515
34100 0.6077671
34110 0.6071905
34120 0.6019907
34130 0.5973942
34140 0.5966832
34150 0.5970851
34160 0.5884858
34170 0.6001248
34180 0.6035898
34190 0.6159549
34200 0.6129213
34210 0.6096317
34220 0.5984184
34230 0.6014993
34240 0.5806673
34250 0.584425
34260 0.5898985
34270 0.579711
34280 0.5852423
34290 0.5867224
34300 0.6093915
34310 0.6006068
34320 0.608513
34330 0.6076847
34340 0.6076247
34350 0.5992631
34360 0.5898243
34370 0.5930508
34380 0.5954616
34390 0.5962878
34400 0.6028005
34410 0.6061606
34420 0.6000903
34430 0.6016317
34440 0.5950823
34450 0.6091492
34460 0.6066812
34470 0.6147975
34480 0.6089575
34490 0.6112878
34500 0.6220394
34510 0.6171514
34520 0.6137815
34530 0.5950051
34540 0.6039669
34550 0.5869567
34560 0.578769
34570 0.5919382
34580 0.593962
34590 0.595207
34600 0.6039
34610 0.6092648
34620 0.6040244
34630 0.5986602
34640 0.5916847
34650 0.5866948
34660 0.6075582
34670 0.6092666
34680 0.6033354
34690 0.6178071
34700 0.6151742
34710 0.5977151
34720 0.5976837
34730 0.5928396
34740 0.6007972
34750 0.6053092
34760 0.5936896
34770 0.5746342
34780 0.5811737
34790 0.5955799
34800 0.6053523
34810 0.6017017
34820 0.6019976
34830 0.6077992
34840 0.6028615
34850 0.597763
34860 0.6024071
34870 0.6053731
34880 0.6035495
34890 0.6127095
34900 0.6122441
34910 0.6135163
34920 0.6276486
34930 0.6129282
34940 0.6223068
34950 0.6032277
34960 0.6046899
34970 0.6046785
34980 0.6089923
34990 0.6202277
35000 0.6127034
35010 0.6136254
35020 0.6141368
35030 0.6273043
35040 0.6317704
35050 0.6207595
35060 0.6121761
35070 0.6290105
35080 0.6202447
35090 0.6138506
35100 0.6072409
35110 0.6070198
35120 0.5997204
35130 0.6113203
35140 0.5931642
35150 0.5963619
35160 0.5926566
35170 0.5979646
35180 0.5974915
35190 0.5811931
35200 0.5866203
35210 0.5878884
35220 0.5910695
35230 0.5925776
35240 0.6040475
35250 0.6076676
35260 0.6026801
35270 0.591231
35280 0.5813887
35290 0.5739837
35300 0.5713241
35310 0.5732194
35320 0.5797798
35330 0.571375
35340 0.572771
35350 0.5916391
35360 0.5872977
35370 0.582562
35380 0.5859372
35390 0.5974003
35400 0.584309
35410 0.5909519
35420 0.608395
35430 0.5924903
35440 0.5968608
35450 0.5974253
35460 0.6070378
35470 0.5929499
35480 0.6012605
35490 0.5991602
35500 0.586719
35510 0.5871093
35520 0.590758
35530 0.5900654
35540 0.6043019
35550 0.5988834
35560 0.6047288
35570 0.6034697
35580 0.6103343
35590 0.611982
35600 0.6072984
35610 0.5924015
35620 0.5974061
35630 0.5894896
35640 0.580364
35650 0.586527
35660 0.5750361
35670 0.590609
35680 0.6025044
35690 0.5806162
35700 0.586364
35710 0.5902119
35720 0.6013146
35730 0.6178284
35740 0.6097702
35750 0.6132242
35760 0.6009619
35770 0.6082584
35780 0.6005019
35790 0.6123054
35800 0.6219483
35810 0.6267894
35820 0.6315134
35830 0.616051
35840 0.6187029
35850 0.6219378
35860 0.6268772
35870 0.6287131
35880 0.6283399
35890 0.6130789
35900 0.605902
35910 0.6104015
35920 0.6071885
35930 0.613515
35940 0.6070543
35950 0.6055863
35960 0.6103463
35970 0.5870262
35980 0.5861291
35990 0.5884671
36000 0.5830866
36010 0.5872355
36020 0.5863046
36030 0.5941934
36040 0.5928569
36050 0.5964624
36060 0.5996166
36070 0.5920946
36080 0.5921095
36090 0.5961509
36100 0.5914831
36110 0.589891
36120 0.5808883
36130 0.5820522
36140 0.578202
36150 0.5800456
36160 0.5882241
36170 0.5881902
36180 0.5990873
36190 0.5921032
36200 0.5851082
36210 0.5885734
36220 0.5722771
36230 0.5833973
36240 0.576719
36250 0.5731632
36260 0.5741194
36270 0.5809788
36280 0.5626978
36290 0.5582336
36300 0.5652567
36310 0.5653096
36320 0.5663589
36330 0.566196
36340 0.5606075
36350 0.5574726
36360 0.5602903
36370 0.5671092
36380 0.560443
36390 0.559186
36400 0.5594372
36410 0.5474395
36420 0.5674484
36430 0.5559947
36440 0.5566046
36450 0.5594235
36460 0.5505632
36470 0.5618905
36480 0.5681434
36490 0.5595576
36500 0.5628678
36510 0.5622044
36520 0.5583403
36530 0.5710392
36540 0.5794502
36550 0.5786859
36560 0.579206
36570 0.5761259
36580 0.5635684
36590 0.5625594
36600 0.5784427
36610 0.5776595
36620 0.5720137
36630 0.570612
36640 0.5834706
36650 0.5689949
36660 0.5759731
36670 0.5732602
36680 0.576956
36690 0.5846385
36700 0.5819877
36710 0.5805904
36720 0.583519
36730 0.5850789
36740 0.5845635
36750 0.598675
36760 0.5908664
36770 0.5959278
36780 0.5816247
36790 0.5879394
36800 0.5779123
36810 0.5788316
36820 0.5763213
36830 0.5725216
36840 0.5777602
36850 0.5726244
36860 0.5826936
36870 0.598451
36880 0.5933796
36890 0.5956602
36900 0.589331
36910 0.5921775
36920 0.5913574
36930 0.5907576
36940 0.6097345
36950 0.6103262
36960 0.601867
36970 0.6073682
36980 0.6100713
36990 0.6094004
37000 0.6117929
37010 0.6124753
37020 0.6196872
37030 0.6138421
37040 0.6078537
37050 0.608784
37060 0.6076008
37070 0.6255535
37080 0.6188282
37090 0.600834
37100 0.5885382
37110 0.5983434
37120 0.6141736
37130 0.6225705
37140 0.6161337
37150 0.6170968
37160 0.6008537
37170 0.5912172
37180 0.6016954
37190 0.6086066
37200 0.609934
37210 0.6162724
37220 0.6078113
37230 0.6052704
37240 0.6111236
37250 0.6152173
37260 0.6112174
37270 0.6053609
37280 0.5979565
37290 0.6032575
37300 0.6156445
37310 0.6090038
37320 0.6164963
37330 0.6073839
37340 0.6104395
37350 0.6012675
37360 0.6057328
37370 0.6078123
37380 0.5978975
37390 0.5998746
37400 0.5976295
37410 0.5946317
37420 0.5950412
37430 0.6084892
37440 0.6143522
37450 0.6087183
37460 0.6215608
37470 0.6363305
37480 0.640506
37490 0.6431209
37500 0.635901
37510 0.6262553
37520 0.6289028
37530 0.6165113
37540 0.608525
37550 0.6173705
37560 0.6085666
37570 0.6232234
37580 0.6171171
37590 0.6127548
37600 0.6293116
37610 0.6128564
37620 0.617754
37630 0.6176499
37640 0.6321897
37650 0.6252598
37660 0.6223428
37670 0.6149448
37680 0.60997
37690 0.616558
37700 0.611128
37710 0.5977766
37720 0.6092274
37730 0.5948084
37740 0.599442
37750 0.5959265
37760 0.5894482
37770 0.5914508
37780 0.600394
37790 0.599323
37800 0.5981191
37810 0.6100277
37820 0.6105857
37830 0.6172465
37840 0.6142406
37850 0.6053749
37860 0.6250252
37870 0.6300761
37880 0.633299
37890 0.6247549
37900 0.6133054
37910 0.6196823
37920 0.6096721
37930 0.6140456
37940 0.6068661
37950 0.6214235
37960 0.6119114
37970 0.621672
37980 0.6208702
37990 0.6153004
38000 0.6164247
38010 0.6123328
38020 0.6139812
38030 0.6194031
38040 0.6090223
38050 0.6053842
38060 0.6143072
38070 0.6095873
38080 0.5979642
38090 0.6092556
38100 0.6067842
38110 0.6131582
38120 0.6199794
38130 0.6192548
38140 0.6380333
38150 0.6305488
38160 0.6354786
38170 0.6181291
38180 0.6153134
38190 0.6098552
38200 0.6176958
38210 0.6231511
38220 0.6127978
38230 0.6129497
38240 0.6101426
38250 0.6140769
38260 0.6160302
38270 0.6003862
38280 0.6028658
38290 0.6007299
38300 0.6043012
38310 0.6018792
38320 0.5926959
38330 0.5883926
38340 0.59217
38350 0.6000987
38360 0.5864927
38370 0.6047057
38380 0.6002017
38390 0.5951488
38400 0.6006303
38410 0.6151604
38420 0.6105339
38430 0.6001267
38440 0.5978162
38450 0.611513
38460 0.5945048
38470 0.5872766
38480 0.5903807
38490 0.5973691
38500 0.6026166
38510 0.6056594
38520 0.6103683
38530 0.5965983
38540 0.5846411
38550 0.5901791
38560 0.5956509
38570 0.5998728
38580 0.5875086
38590 0.5947624
38600 0.5938177
38610 0.5979375
38620 0.6040081
38630 0.5978905
38640 0.6025403
38650 0.5990187
38660 0.6009575
38670 0.6251147
38680 0.6299173
38690 0.6306357
38700 0.6265476
38710 0.6196037
38720 0.6158286
38730 0.618601
38740 0.6123234
38750 0.6112182
38760 0.5992032
38770 0.6103134
38780 0.6201736
38790 0.6159305
38800 0.6082858
38810 0.6089118
38820 0.6046863
38830 0.601827
38840 0.5868488
38850 0.5823534
38860 0.5965191
38870 0.5900209
38880 0.5917523
38890 0.5838507
38900 0.5953548
38910 0.5842534
38920 0.5770268
38930 0.5735908
38940 0.5729185
38950 0.5781519
38960 0.5961009
38970 0.5916306
38980 0.6030293
38990 0.5994748
39000 0.6073795
39010 0.617916
39020 0.6093904
39030 0.6064045
39040 0.6181276
39050 0.6109332
39060 0.6020098
39070 0.5947313
39080 0.5979446
39090 0.5900488
39100 0.5975004
39110 0.6046391
39120 0.597813
39130 0.5960441
39140 0.595903
39150 0.5941416
39160 0.5934781
39170 0.6039782
39180 0.5952702
39190 0.5979022
39200 0.5894778
39210 0.5851526
39220 0.5871322
39230 0.5881412
39240 0.5946594
39250 0.5773575
39260 0.5854989
39270 0.5853922
39280 0.5964415
39290 0.6105534
39300 0.6170968
39310 0.6192156
39320 0.6051302
39330 0.6108665
39340 0.6225704
39350 0.6168278
39360 0.6163577
39370 0.6069889
39380 0.606509
39390 0.6173036
39400 0.6023372
39410 0.614974
39420 0.6111239
39430 0.6188325
39440 0.6193004
39450 0.6098936
39460 0.607374
39470 0.6160734
39480 0.6119098
39490 0.6228146
39500 0.6185716
39510 0.5985128
39520 0.6000996
39530 0.6076199
39540 0.6117278
39550 0.5991581
39560 0.5914363
39570 0.5964038
39580 0.5978081
39590 0.5886368
39600 0.5984206
39610 0.6044059
39620 0.5993159
39630 0.5975873
39640 0.6097895
39650 0.6031473
39660 0.5976631
39670 0.5923383
39680 0.5899679
39690 0.5951822
39700 0.5865075
39710 0.5764336
39720 0.5881652
39730 0.5892999
39740 0.5878168
39750 0.593369
39760 0.5942053
39770 0.5935965
39780 0.5962141
39790 0.5963756
39800 0.5864373
39810 0.599298
39820 0.5944977
39830 0.5868139
39840 0.581137
39850 0.579206
39860 0.5891358
39870 0.5870976
39880 0.5862325
39890 0.5785365
39900 0.5715255
39910 0.581466
39920 0.578229
39930 0.5820867
39940 0.593312
39950 0.5925432
39960 0.5868651
39970 0.5964668
39980 0.5958658
39990 0.5908098
40000 0.6064721
40010 0.6089156
40020 0.6083529
40030 0.6142299
40040 0.6155641
40050 0.6115253
40060 0.6127406
40070 0.6082439
40080 0.6006452
40090 0.6076446
40100 0.5959911
40110 0.5933788
40120 0.6004925
40130 0.6142007
40140 0.6125384
40150 0.5924713
40160 0.5886692
40170 0.6001534
40180 0.6152433
40190 0.6081704
40200 0.6183997
40210 0.6146305
40220 0.6127276
40230 0.605385
40240 0.6181082
40250 0.6254796
40260 0.6310064
40270 0.6279496
40280 0.625249
40290 0.62868
40300 0.6227525
40310 0.6235241
40320 0.6286787
40330 0.6269492
40340 0.6182165
40350 0.6108657
40360 0.611075
40370 0.6104824
40380 0.6055881
40390 0.6033332
40400 0.6127901
40410 0.6103687
40420 0.6242167
40430 0.6182818
40440 0.6279503
40450 0.6313278
40460 0.6365005
40470 0.6372464
40480 0.6385152
40490 0.6443225
40500 0.6359058
40510 0.6234208
40520 0.6114226
40530 0.6198462
40540 0.6124353
40550 0.6144948
40560 0.61752
40570 0.6030428
40580 0.6154478
40590 0.6190963
40600 0.6342568
40610 0.6397575
40620 0.6407162
40630 0.6350942
40640 0.6278073
40650 0.6360214
40660 0.6425873
40670 0.6479769
40680 0.6416594
40690 0.6349456
40700 0.6430669
40710 0.6362472
40720 0.6245394
40730 0.6368024
40740 0.6300927
40750 0.6387066
40760 0.6290739
40770 0.62604
40780 0.6175457
40790 0.6172733
40800 0.6199691
40810 0.6164089
40820 0.6261523
40830 0.6280987
40840 0.6206383
40850 0.6242518
40860 0.6260346
40870 0.6161599
40880 0.6168399
40890 0.6128742
40900 0.6033769
40910 0.6106281
40920 0.6186495
40930 0.6268846
40940 0.6165043
40950 0.6233193
40960 0.6323586
40970 0.6342953
40980 0.6247351
40990 0.6136723
41000 0.6275933
41010 0.6398025
41020 0.6237864
41030 0.6326275
41040 0.6338825
41050 0.6197895
41060 0.6249554
41070 0.6232625
41080 0.6301856
41090 0.6373563
41100 0.6354136
41110 0.626708
41120 0.6184737
41130 0.6256805
41140 0.6178679
41150 0.6243737
41160 0.6255257
41170 0.6371099
41180 0.6304353
41190 0.6299064
41200 0.6260496
41210 0.6405599
41220 0.6506201
41230 0.6355083
41240 0.6349092
41250 0.6378061
41260 0.6452086
41270 0.6499604
41280 0.6432455
41290 0.6525568
41300 0.6498256
41310 0.6460304
41320 0.6537248
41330 0.6332687
41340 0.6441985
41350 0.6507444
41360 0.6532168
41370 0.656258
41380 0.6668577
41390 0.6525423
41400 0.6417601
41410 0.6402993
41420 0.6336742
41430 0.6507234
41440 0.6365024
41450 0.629467
41460 0.6309834
41470 0.6409765
41480 0.653457
41490 0.6522465
41500 0.6426335
41510 0.6366001
41520 0.6472239
41530 0.6565978
41540 0.6535763
41550 0.6591667
41560 0.6631372
41570 0.6567286
41580 0.6570503
41590 0.6640434
41600 0.6645699
41610 0.6443459
41620 0.6491069
41630 0.6459238
41640 0.6522284
41650 0.6539289
41660 0.6436864
41670 0.6454241
41680 0.6462241
41690 0.6667038
41700 0.6608934
41710 0.6634361
41720 0.6554836
41730 0.6705565
41740 0.6532807
41750 0.65414
41760 0.6484352
41770 0.6505144
41780 0.6452922
41790 0.6514151
41800 0.6693348
41810 0.6519056
41820 0.6662064
41830 0.6526867
41840 0.6441588
41850 0.6380873
41860 0.6422174
41870 0.6318068
41880 0.6150839
41890 0.6198098
41900 0.620054
41910 0.6245
41920 0.6273721
41930 0.6286773
41940 0.6285308
41950 0.6224126
41960 0.6226821
41970 0.6287146
41980 0.6248551
41990 0.6365349
42000 0.6256775
42010 0.6377122
42020 0.6411065
42030 0.6342206
42040 0.6215405
42050 0.626419
42060 0.6165029
42070 0.6263214
42080 0.6334676
42090 0.6194907
42100 0.6194608
42110 0.6352533
42120 0.6344126
42130 0.6350658
42140 0.6335336
42150 0.624664
42160 0.6351548
42170 0.6360874
42180 0.6291581
42190 0.6382264
42200 0.634123
42210 0.629942
42220 0.6314462
42230 0.6468705
42240 0.6382833
42250 0.6403993
42260 0.6342577
42270 0.6332399
42280 0.6430312
42290 0.6309915
42300 0.6321012
42310 0.636959
42320 0.641718
42330 0.6325758
42340 0.6381568
42350 0.6493086
42360 0.6366924
42370 0.6363357
42380 0.6291116
42390 0.6410438
42400 0.6358208
42410 0.647701
42420 0.6511611
42430 0.6538345
42440 0.6600151
42450 0.668381
42460 0.660863
42470 0.6657124
42480 0.6601995
42490 0.6560304
42500 0.6609381
42510 0.6502188
42520 0.6513028
42530 0.6593477
42540 0.6509037
42550 0.6539116
42560 0.6520702
42570 0.6542163
42580 0.6602842
42590 0.6581236
42600 0.6607475
42610 0.6697682
42620 0.6807387
42630 0.6763869
42640 0.6979933
42650 0.699705
42660 0.6902813
42670 0.6852866
42680 0.6850952
42690 0.6880671
42700 0.6768181
42710 0.666275
42720 0.6717429
42730 0.6866791
42740 0.685342
42750 0.6848083
42760 0.6878499
42770 0.6901166
42780 0.6845717
42790 0.6882734
42800 0.6859179
42810 0.6642873
42820 0.6635044
42830 0.665517
42840 0.669356
42850 0.6687856
42860 0.6776181
42870 0.6726547
42880 0.6617919
42890 0.6602545
42900 0.6539732
42910 0.6627724
42920 0.6762297
42930 0.6842844
42940 0.6750437
42950 0.6688503
42960 0.6687225
42970 0.654236
42980 0.6474626
42990 0.6382866
43000 0.6314597
43010 0.6456823
43020 0.6413622
43030 0.6382354
43040 0.6482366
43050 0.647217
43060 0.6475061
43070 0.6555865
43080 0.6604347
43090 0.6510205
43100 0.6604124
43110 0.6619138
43120 0.6521347
43130 0.6456351
43140 0.6394405
43150 0.6500992
43160 0.644006
43170 0.6470985
43180 0.6443287
43190 0.6454853
43200 0.6353084
43210 0.6374293
43220 0.6286089
43230 0.6266952
43240 0.6394088
43250 0.6418015
43260 0.6415264
43270 0.643962
43280 0.653089
43290 0.665193
43300 0.6649114
43310 0.6600938
43320 0.655709
43330 0.6718812
43340 0.6847449
43350 0.6875875
43360 0.6935508
43370 0.691446
43380 0.6907637
43390 0.6733335
43400 0.676397
43410 0.6883003
43420 0.6960759
43430 0.6937633
43440 0.6862667
43450 0.6747534
43460 0.6756464
43470 0.661478
43480 0.6631986
43490 0.6683935
43500 0.6663674
43510 0.6738849
43520 0.6779429
43530 0.6702749
43540 0.6789103
43550 0.6735338
43560 0.6892842
43570 0.6697867
43580 0.6691389
43590 0.6754802
43600 0.6638927
43610 0.6594862
43620 0.6648948
43630 0.6536455
43640 0.677591
43650 0.6851929
43660 0.6650651
43670 0.6732336
43680 0.6783062
43690 0.6914305
43700 0.6772745
43710 0.6726519
43720 0.6825894
43730 0.6874318
43740 0.6796919
43750 0.6705181
43760 0.6701661
43770 0.6824185
43780 0.685543
43790 0.6771643
43800 0.6715249
43810 0.6726547
43820 0.678303
43830 0.6798771
43840 0.6726208
43850 0.6766238
43860 0.6764437
43870 0.6750664
43880 0.6686783
43890 0.6589141
43900 0.6596605
43910 0.6601666
43920 0.6590869
43930 0.6690833
43940 0.6648892
43950 0.6854856
43960 0.6773489
43970 0.6669613
43980 0.6876142
43990 0.6788962
44000 0.6807681
44010 0.6666223
44020 0.6476451
44030 0.6724335
44040 0.6863301
44050 0.6757829
44060 0.6801504
44070 0.6901175
44080 0.6829404
44090 0.6857659
44100 0.6836154
44110 0.6765236
44120 0.6778778
44130 0.6792402
44140 0.6908795
44150 0.6886938
44160 0.687865
44170 0.6875228
44180 0.6944764
44190 0.6970622
44200 0.6974959
44210 0.6848897
44220 0.6841391
44230 0.6757538
44240 0.6771477
44250 0.6849294
44260 0.680858
44270 0.6784492
44280 0.6760017
44290 0.6839389
44300 0.6801434
44310 0.6662424
44320 0.672698
44330 0.6808655
44340 0.6754216
44350 0.6685067
44360 0.6825839
44370 0.6940567
44380 0.7057259
44390 0.6956819
44400 0.6918167
44410 0.691709
44420 0.6836809
44430 0.6822481
44440 0.6949236
44450 0.6835372
44460 0.7036994
44470 0.7082538
44480 0.7173691
44490 0.7025444
44500 0.7006273
44510 0.6987799
44520 0.7159418
44530 0.7171134
44540 0.7095473
44550 0.7204163
44560 0.7171388
44570 0.7158432
44580 0.7142489
44590 0.705417
44600 0.689197
44610 0.6920313
44620 0.6917563
44630 0.6854653
44640 0.6846669
44650 0.6825583
44660 0.6797793
44670 0.6826924
44680 0.6695241
44690 0.6801792
44700 0.6914404
44710 0.6970855
44720 0.68716
44730 0.69348
44740 0.6819582
44750 0.6698549
44760 0.6714661
44770 0.6751215
44780 0.6846548
44790 0.6897215
44800 0.6873094
44810 0.6749479
44820 0.6750022
44830 0.6791903
44840 0.6765035
44850 0.6808861
44860 0.6850819
44870 0.6710494
44880 0.6810868
44890 0.6776417
44900 0.6690947
44910 0.6769146
44920 0.677049
44930 0.6734433
44940 0.66633
44950 0.6799173
44960 0.6628734
44970 0.6579958
44980 0.6574968
44990 0.6591537
45000 0.6805646
45010 0.6888226
45020 0.6910236
45030 0.7017201
45040 0.6970055
45050 0.6960278
45060 0.7062133
45070 0.7028785
45080 0.6970147
45090 0.6858985
45100 0.7015376
45110 0.7054
45120 0.6917264
45130 0.6858424
45140 0.6866635
45150 0.6703212
45160 0.6661811
45170 0.6657186
45180 0.6715247
45190 0.6803461
45200 0.6803756
45210 0.7009333
45220 0.7096714
45230 0.7051955
45240 0.7154768
45250 0.7132115
45260 0.7171381
45270 0.7189455
45280 0.7201424
45290 0.7314933
45300 0.7240945
45310 0.7174218
45320 0.7260669
45330 0.7280167
45340 0.7287839
45350 0.7153602
45360 0.7010733
45370 0.7086788
45380 0.7156425
45390 0.7294895
45400 0.7355825
45410 0.7183804
45420 0.7183797
45430 0.7224788
45440 0.7253091
45450 0.7221321
45460 0.7174387
45470 0.7173197
45480 0.7288786
45490 0.7095009
45500 0.7143479
45510 0.7251018
45520 0.7199519
45530 0.7446059
45540 0.7276006
45550 0.7304213
45560 0.7166502
45570 0.7245009
45580 0.7289103
45590 0.7180382
45600 0.7096776
45610 0.6988124
45620 0.6964006
45630 0.6927586
45640 0.6896386
45650 0.6978419
45660 0.7031687
45670 0.6914452
45680 0.6932037
45690 0.6824431
45700 0.6930407
45710 0.6940166
45720 0.6967967
45730 0.712159
45740 0.7034737
45750 0.6879566
45760 0.6942433
45770 0.6875844
45780 0.688706
45790 0.6840298
45800 0.694606
45810 0.6924557
45820 0.6714174
45830 0.6751391
45840 0.6806731
45850 0.6681185
45860 0.6697418
45870 0.6701508
45880 0.6862789
45890 0.6842589
45900 0.6878176
45910 0.68427
45920 0.693018
45930 0.6778712
45940 0.6840507
45950 0.673207
45960 0.6752385
45970 0.677787
45980 0.6739826
45990 0.6643094
46000 0.6597673
46010 0.6705054
46020 0.6696606
46030 0.6751297
46040 0.6863504
46050 0.685891
46060 0.6859665
46070 0.6883172
46080 0.6952166
46090 0.6825268
46100 0.6812702
46110 0.6810971
46120 0.6978484
46130 0.6948388
46140 0.705309
46150 0.7088102
46160 0.7057263
46170 0.7080773
46180 0.7160214
46190 0.7147306
46200 0.7095472
46210 0.7262678
46220 0.7190183
46230 0.7121774
46240 0.7229545
46250 0.735762
46260 0.7479715
46270 0.7236192
46280 0.7249228
46290 0.7180327
46300 0.7193394
46310 0.7204694
46320 0.7248482
46330 0.7359988
46340 0.7523257
46350 0.7532937
46360 0.7420065
46370 0.7502089
46380 0.746693
46390 0.7545842
46400 0.7515432
46410 0.7363738
46420 0.7447369
46430 0.7511173
46440 0.7681784
46450 0.7746666
46460 0.7821409
46470 0.76556
46480 0.7662761
46490 0.7863591
46500 0.7856639
46510 0.7739488
46520 0.7769356
46530 0.7588738
46540 0.7693236
46550 0.7576976
46560 0.7450538
46570 0.7512654
46580 0.7530007
46590 0.7460209
46600 0.7489643
46610 0.7507252
46620 0.755972
46630 0.7581475
46640 0.7424105
46650 0.7457982
46660 0.7583808
46670 0.7537494
46680 0.7491058
46690 0.7616572
46700 0.7589241
46710 0.7504411
46720 0.7539529
46730 0.7473335
46740 0.7457701
46750 0.7429299
46760 0.7334739
46770 0.7424896
46780 0.7269263
46790 0.7473125
46800 0.7302767
46810 0.7298062
46820 0.7387414
46830 0.7565417
46840 0.7378938
46850 0.7207942
46860 0.7109051
46870 0.721331
46880 0.7119622
46890 0.7127834
46900 0.7097339
46910 0.6999469
46920 0.7082184
46930 0.7014157
46940 0.700115
46950 0.6935005
46960 0.6910568
46970 0.6959329
46980 0.7018222
46990 0.7027051
47000 0.6944609
47010 0.683816
47020 0.6816763
47030 0.6772187
47040 0.6840622
47050 0.6848734
47060 0.6807134
47070 0.6883531
47080 0.6774917
47090 0.6702057
47100 0.6699911
47110 0.6598282
47120 0.6561793
47130 0.6641244
47140 0.6657354
47150 0.6707476
47160 0.6674835
47170 0.6760441
47180 0.686736
47190 0.6786222
47200 0.6708158
47210 0.6862236
47220 0.6767685
47230 0.6758452
47240 0.6874443
47250 0.6787311
47260 0.6798967
47270 0.6986606
47280 0.6926864
47290 0.7075089
47300 0.7112185
47310 0.6976926
47320 0.6908844
47330 0.6903126
47340 0.6846737
47350 0.6874257
47360 0.6950845
47370 0.7080914
47380 0.7100719
47390 0.7173487
47400 0.7214305
47410 0.7333011
47420 0.7227589
47430 0.7204857
47440 0.7233769
47450 0.7159972
47460 0.7190405
47470 0.7195563
47480 0.7111597
47490 0.7215231
47500 0.7134237
47510 0.7209131
47520 0.7074921
47530 0.7070552
47540 0.7212992
47550 0.7125149
47560 0.7269074
47570 0.7293938
47580 0.7339357
47590 0.7328082
47600 0.736894
47610 0.7467514
47620 0.7352726
47630 0.7222813
47640 0.7238291
47650 0.7277614
47660 0.7302172
47670 0.7526081
47680 0.7565825
47690 0.748251
47700 0.738928
47710 0.7413388
47720 0.7543579
47730 0.7494383
47740 0.7394427
47750 0.7387607
47760 0.7316304
47770 0.7225735
47780 0.7170485
47790 0.7104529
47800 0.7022427
47810 0.7036904
47820 0.6967998
47830 0.6981385
47840 0.7063727
47850 0.6981537
47860 0.6933552
47870 0.6989426
47880 0.7001375
47890 0.7047096
47900 0.6930834
47910 0.6817164
47920 0.6860029
47930 0.6895226
47940 0.6915679
47950 0.6982365
47960 0.6929392
47970 0.6914435
47980 0.7002506
47990 0.7248681
48000 0.7241919
48010 0.7265171
48020 0.7156857
48030 0.7021133
48040 0.7000306
48050 0.7006715
48060 0.6942258
48070 0.6943595
48080 0.6801234
48090 0.6843903
48100 0.6826587
48110 0.6849855
48120 0.6932985
48130 0.7089456
48140 0.7192298
48150 0.7039624
48160 0.6960925
48170 0.69379
48180 0.6852081
48190 0.6879113
48200 0.6941863
48210 0.6879275
48220 0.6740051
48230 0.6705045
48240 0.6837153
48250 0.6888276
48260 0.6927812
48270 0.6850387
48280 0.688183
48290 0.6922371
48300 0.7108206
48310 0.7116245
48320 0.6940976
48330 0.6889939
48340 0.6901978
48350 0.6856042
48360 0.6919113
48370 0.6934739
48380 0.6904646
48390 0.6787434
48400 0.6755575
48410 0.6669535
48420 0.674732
48430 0.6792499
48440 0.6640354
48450 0.6625926
48460 0.673693
48470 0.6646787
48480 0.6738456
48490 0.6733336
48500 0.6732699
48510 0.6608342
48520 0.6797202
48530 0.6741062
48540 0.652865
48550 0.6662589
48560 0.6835755
48570 0.689625
48580 0.6749984
48590 0.6728296
48600 0.6871109
48610 0.6804611
48620 0.6785195
48630 0.6899593
48640 0.6823779
48650 0.6864577
48660 0.684326
48670 0.6871289
48680 0.6883445
48690 0.7015771
48700 0.69899
48710 0.7010645
48720 0.6906155
48730 0.6886207
48740 0.6960105
48750 0.6988049
48760 0.690638
48770 0.6792346
48780 0.6899217
48790 0.6916111
48800 0.6807428
48810 0.6819302
48820 0.6735999
48830 0.6855853
48840 0.684576
48850 0.6730176
48860 0.6804928
48870 0.6734529
48880 0.6628932
48890 0.6763366
48900 0.6702461
48910 0.6788266
48920 0.6816992
48930 0.6721207
48940 0.6827182
48950 0.6876516
48960 0.679179
48970 0.6758344
48980 0.6770009
48990 0.6737795
49000 0.6694787
49010 0.6672695
49020 0.6739383
49030 0.6763582
49040 0.6694581
49050 0.6650212
49060 0.6717932
49070 0.6617329
49080 0.6587424
49090 0.6665003
49100 0.67248
49110 0.6603022
49120 0.6580062
49130 0.6642678
49140 0.6638555
49150 0.6569177
49160 0.6478823
49170 0.6487815
49180 0.6640407
49190 0.6738015
49200 0.6651924
49210 0.6657183
49220 0.6679065
49230 0.666694
49240 0.6703989
49250 0.6671408
49260 0.6595682
49270 0.666424
49280 0.6637263
49290 0.6629789
49300 0.6664518
49310 0.658725
49320 0.6813289
49330 0.6759938
49340 0.6745934
49350 0.6811426
49360 0.6813088
49370 0.6891101
49380 0.6771736
49390 0.6818343
49400 0.6926116
49410 0.6892209
49420 0.6727383
49430 0.6881061
49440 0.6899002
49450 0.6861483
49460 0.6775502
49470 0.6772118
49480 0.6924068
49490 0.6760731
49500 0.6741928
49510 0.6700154
49520 0.6653578
49530 0.6645559
49540 0.669799
49550 0.6678351
49560 0.6857267
49570 0.6885982
49580 0.686788
49590 0.6951105
49600 0.6982316
49610 0.6989324
49620 0.6933424
49630 0.693118
49640 0.6958181
49650 0.7034672
49660 0.7172204
49670 0.7180656
49680 0.7146321
49690 0.7087216
49700 0.7063196
49710 0.7035219
49720 0.696919
49730 0.6800807
49740 0.6695564
49750 0.6768385
49760 0.6710739
49770 0.6602553
49780 0.655717
49790 0.6675285
49800 0.6674429
49810 0.6808476
49820 0.6776533
49830 0.6720985
49840 0.6906847
49850 0.688421
49860 0.6794556
49870 0.6785319
49880 0.6764439
49890 0.6748232
49900 0.6771166
49910 0.6791473
49920 0.6755775
49930 0.6883351
49940 0.6852002
49950 0.7033752
49960 0.6922547
49970 0.6973877
49980 0.6778461
49990 0.690724
50000 0.6871575
50010 0.6703324
50020 0.6800208
50030 0.7014489
50040 0.6768376
50050 0.6872353
50060 0.6898357
50070 0.6756366
50080 0.6763447
50090 0.6661109
50100 0.6563802
50110 0.67126
50120 0.6826411
50130 0.6811845
50140 0.6848214
50150 0.6753798
50160 0.6693682
50170 0.6665406
50180 0.6665569
50190 0.6654696
50200 0.667033
50210 0.652023
50220 0.6575313
50230 0.6592982
50240 0.6587985
50250 0.6510687
50260 0.6518788
50270 0.6508135
50280 0.6478161
50290 0.6478478
50300 0.642207
50310 0.6319109
50320 0.6355554
50330 0.6273618
50340 0.6384143
50350 0.6377314
50360 0.6276872
50370 0.6292393
50380 0.6361864
50390 0.6375531
50400 0.6288176
50410 0.616861
50420 0.6184302
50430 0.6181515
50440 0.6185954
50450 0.6293305
50460 0.6265623
50470 0.6345182
50480 0.6311277
50490 0.6292301
50500 0.6353291
50510 0.6316925
50520 0.6307098
50530 0.631416
50540 0.6275133
50550 0.6326326
50560 0.6245597
50570 0.622884
50580 0.6196588
50590 0.6254568
50600 0.6208871
50610 0.6201112
50620 0.6118063
50630 0.6077548
50640 0.6030628
50650 0.6111727
50660 0.6096913
50670 0.6073294
50680 0.6120521
50690 0.6129977
50700 0.6177076
50710 0.6186502
50720 0.6167493
50730 0.6227825
50740 0.624736
50750 0.6280878
50760 0.6226265
50770 0.6160887
50780 0.6186991
50790 0.6092737
50800 0.6191163
50810 0.6064584
50820 0.6037526
50830 0.6048551
50840 0.6216199
50850 0.6206541
50860 0.6021965
50870 0.6083966
50880 0.6042327
50890 0.5981522
50900 0.6039205
50910 0.6001525
50920 0.6168272
50930 0.6205044
50940 0.6238132
50950 0.6145037
50960 0.6053792
50970 0.6056274
50980 0.6097465
50990 0.6116038
51000 0.6238628
51010 0.6253802
51020 0.6188024
51030 0.6359352
51040 0.6294566
51050 0.6282969
51060 0.6196046
51070 0.6202173
51080 0.6148933
51090 0.6110056
51100 0.6066484
51110 0.6238336
51120 0.6197141
51130 0.6210115
51140 0.6297237
51150 0.6130255
51160 0.6220931
51170 0.6182868
51180 0.6227418
51190 0.6147431
51200 0.609475
51210 0.6166729
51220 0.6110808
51230 0.6111722
51240 0.6078014
51250 0.5986804
51260 0.6136204
51270 0.6118448
51280 0.6143748
51290 0.6193586
51300 0.6349708
51310 0.6315594
51320 0.6246135
51330 0.6228729
51340 0.6147118
51350 0.6215791
51360 0.6182474
51370 0.615544
51380 0.610935
51390 0.6086996
51400 0.5928683
51410 0.6005458
51420 0.5969247
51430 0.6101253
51440 0.5962289
51450 0.5942701
51460 0.5981646
51470 0.6066023
51480 0.6146745
51490 0.6061593
51500 0.6021845
51510 0.6013216
51520 0.60522
51530 0.6040678
51540 0.6040053
51550 0.6084907
51560 0.5998785
51570 0.6082346
51580 0.6014045
51590 0.5936056
51600 0.5923125
51610 0.5957863
51620 0.6065794
51630 0.6070436
51640 0.611957
51650 0.6052824
51660 0.6076884
51670 0.6054191
51680 0.6017293
51690 0.6028766
51700 0.6017008
51710 0.6116557
51720 0.6141841
51730 0.6103348
51740 0.6118269
51750 0.6110047
51760 0.617608
51770 0.6232579
51780 0.6179848
51790 0.6167358
51800 0.6296007
51810 0.6255404
51820 0.6308812
51830 0.6324202
51840 0.6244279
51850 0.629971
51860 0.6181496
51870 0.6246759
51880 0.6295889
51890 0.6268645
51900 0.6168645
51910 0.607442
51920 0.6107941
51930 0.599744
51940 0.6116058
51950 0.6233535
51960 0.6077361
51970 0.5987687
51980 0.6091866
51990 0.6152596
52000 0.6136971
52010 0.6205555
52020 0.6153055
52030 0.6156491
52040 0.6169286
52050 0.6149345
52060 0.609353
52070 0.5860233
52080 0.597689
52090 0.5961485
52100 0.591898
52110 0.6012899
52120 0.6186545
52130 0.616905
52140 0.626902
52150 0.6268879
52160 0.6224566
52170 0.6299319
52180 0.6252236
52190 0.6297343
52200 0.6181862
52210 0.6007832
52220 0.6022864
52230 0.6126301
52240 0.6126877
52250 0.6104528
52260 0.6122371
52270 0.6182035
52280 0.6169541
52290 0.6149914
52300 0.6175765
52310 0.6156244
52320 0.621779
52330 0.6165126
52340 0.627752
52350 0.6080196
52360 0.6211145
52370 0.6202122
52380 0.6280659
52390 0.6240453
52400 0.6224452
52410 0.6199452
52420 0.6233361
52430 0.6400433
52440 0.6453471
52450 0.6405689
52460 0.6361122
52470 0.6428569
52480 0.6350134
52490 0.641153
52500 0.6375362
52510 0.6385961
52520 0.6569048
52530 0.6643008
52540 0.6557709
52550 0.6602483
52560 0.6556569
52570 0.65448
52580 0.6537494
52590 0.6352028
52600 0.6305925
52610 0.6444737
52620 0.6570071
52630 0.645523
52640 0.6258013
52650 0.6185954
52660 0.6178279
52670 0.6287129
52680 0.6496118
52690 0.6458586
52700 0.6417004
52710 0.6384213
52720 0.6317517
52730 0.6451643
52740 0.6386121
52750 0.6324772
52760 0.6405346
52770 0.6557755
52780 0.657647
52790 0.6404102
52800 0.6341162
52810 0.6401514
52820 0.6458253
52830 0.6444084
52840 0.6353515
52850 0.6328472
52860 0.6400384
52870 0.6379181
52880 0.637239
52890 0.6359453
52900 0.6434542
52910 0.6389941
52920 0.6290663
52930 0.6162577
52940 0.621929
52950 0.6410603
52960 0.6508326
52970 0.6380761
52980 0.6278654
52990 0.6343632
53000 0.6412942
53010 0.6518647
53020 0.6372915
53030 0.6385902
53040 0.6188728
53050 0.6188591
53060 0.6323395
53070 0.639374
53080 0.6270017
53090 0.6208074
53100 0.6237618
53110 0.6336149
53120 0.6406125
53130 0.6392482
53140 0.6482903
53150 0.6435925
53160 0.624414
53170 0.6303918
53180 0.6369885
53190 0.6199446
53200 0.6146053
53210 0.6163381
53220 0.6199216
53230 0.6144626
53240 0.602433
53250 0.6017267
53260 0.6017492
53270 0.6191919
53280 0.6246385
53290 0.6128483
53300 0.6155353
53310 0.6114395
53320 0.6069307
53330 0.6119027
53340 0.6007341
53350 0.600258
53360 0.6156278
53370 0.6220838
53380 0.6321026
53390 0.6260244
53400 0.6313369
53410 0.6394494
53420 0.6411022
53430 0.640597
53440 0.6334391
53450 0.629746
53460 0.6325054
53470 0.6432173
53480 0.6503543
53490 0.6418514
53500 0.6456261
53510 0.6465559
53520 0.6411642
53530 0.6477303
53540 0.6306427
53550 0.6335331
53560 0.6392187
53570 0.6344573
53580 0.6504814
53590 0.6462148
53600 0.6494259
53610 0.6379308
53620 0.6368824
53630 0.6206518
53640 0.633899
53650 0.618404
53660 0.6293941
53670 0.6381962
53680 0.6360239
53690 0.6371464
53700 0.6278437
53710 0.6390756
53720 0.6445299
53730 0.6353069
53740 0.642238
53750 0.6309415
53760 0.6374522
53770 0.6476539
53780 0.6529859
53790 0.6439187
53800 0.6477546
53810 0.6519983
53820 0.6400608
53830 0.6399125
53840 0.6601565
53850 0.6615909
53860 0.6756842
53870 0.6739988
53880 0.6652392
53890 0.672476
53900 0.6818118
53910 0.6868007
53920 0.6595725
53930 0.6637115
53940 0.6667182
53950 0.674064
53960 0.6768071
53970 0.6633757
53980 0.6695732
53990 0.668399
54000 0.673187
54010 0.6744145
54020 0.6651545
54030 0.6609463
54040 0.6772275
54050 0.6899108
54060 0.7009342
54070 0.7106739
54080 0.6958715
54090 0.6964642
54100 0.688813
54110 0.696288
54120 0.6934631
54130 0.6848861
54140 0.6815562
54150 0.6846492
54160 0.6733657
54170 0.6733624
54180 0.6740935
54190 0.6715142
54200 0.6820839
54210 0.6800693
54220 0.6723424
54230 0.6660253
54240 0.6777613
54250 0.6793875
54260 0.6696617
54270 0.6703796
54280 0.674289
54290 0.6587786
54300 0.6694317
54310 0.6706808
54320 0.6716772
54330 0.6778381
54340 0.6583534
54350 0.6623684
54360 0.6639475
54370 0.6745293
54380 0.6805297
54390 0.6904002
54400 0.6777167
54410 0.6818941
54420 0.6709685
54430 0.6823671
54440 0.6787493
54450 0.7030016
54460 0.6812004
54470 0.658481
54480 0.6692449
54490 0.6668475
54500 0.6790429
54510 0.6806396
54520 0.6908779
54530 0.6873876
54540 0.6882508
54550 0.6930894
54560 0.69317
54570 0.6834746
54580 0.6936722
54590 0.6939518
54600 0.6727471
54610 0.6766261
54620 0.6900883
54630 0.6928932
54640 0.6925544
54650 0.6889429
54660 0.6939684
54670 0.6924118
54680 0.6874314
54690 0.6826209
54700 0.6833702
54710 0.6813378
54720 0.6755129
54730 0.6825977
54740 0.6919819
54750 0.7028058
54760 0.7036147
54770 0.7132711
54780 0.7198364
54790 0.7161163
54800 0.7077845
54810 0.7016678
54820 0.7007972
54830 0.709793
54840 0.7053047
54850 0.6990615
54860 0.6917107
54870 0.6849281
54880 0.6988235
54890 0.6911457
54900 0.7001202
54910 0.690431
54920 0.7034803
54930 0.7059866
54940 0.7147762
54950 0.7246156
54960 0.6877754
54970 0.6876673
54980 0.6730164
54990 0.6917715
55000 0.6981087
55010 0.6882792
55020 0.695093
55030 0.682291
55040 0.6841818
55050 0.6925604
55060 0.7041885
55070 0.6851141
55080 0.6889299
55090 0.705461
55100 0.6996294
55110 0.7110431
55120 0.7035177
55130 0.7062377
55140 0.6922531
55150 0.6895054
55160 0.6805655
55170 0.6832204
55180 0.7000462
55190 0.7005752
55200 0.7036987
55210 0.7155091
55220 0.7147377
55230 0.7124242
55240 0.7155892
55250 0.7054889
55260 0.6940604
55270 0.6879297
55280 0.6902057
55290 0.6988596
55300 0.6930311
55310 0.6891201
55320 0.6785184
55330 0.6887084
55340 0.6850045
55350 0.6967145
55360 0.6978887
55370 0.6855159
55380 0.6949399
55390 0.6916903
55400 0.7113838
55410 0.6904603
55420 0.6994168
55430 0.7010189
55440 0.7106794
55450 0.7094491
55460 0.6902841
55470 0.6921528
55480 0.6842588
55490 0.6853479
55500 0.6807297
55510 0.6861065
55520 0.6872448
55530 0.7013922
55540 0.6871617
55550 0.6925266
55560 0.6797899
55570 0.6912106
55580 0.6799697
55590 0.6800259
55600 0.6735284
55610 0.6710858
55620 0.6859763
55630 0.6771545
55640 0.6832307
55650 0.6827821
55660 0.6683623
55670 0.6726382
55680 0.6764798
55690 0.6905115
55700 0.6761669
55710 0.679651
55720 0.6798362
55730 0.6758502
55740 0.6973897
55750 0.6830694
55760 0.6713824
55770 0.6745003
55780 0.6678214
55790 0.6772698
55800 0.6712742
55810 0.6616598
55820 0.6460745
55830 0.6319483
55840 0.6405893
55850 0.6496732
55860 0.6606517
55870 0.6543474
55880 0.655102
55890 0.6588611
55900 0.6555213
55910 0.6528497
55920 0.6543176
55930 0.6528387
55940 0.640893
55950 0.6418294
55960 0.6406305
55970 0.6578107
55980 0.6555739
55990 0.6555545
56000 0.6644349
56010 0.6703908
56020 0.6708084
56030 0.6786492
56040 0.6730638
56050 0.6809877
56060 0.6818256
56070 0.6822642
56080 0.7004463
56090 0.6862653
56100 0.7036009
56110 0.6850708
56120 0.6852337
56130 0.6823615
56140 0.6658832
56150 0.6735341
56160 0.6549155
56170 0.6595484
56180 0.6546577
56190 0.6556717
56200 0.6666998
56210 0.6637694
56220 0.657599
56230 0.6730334
56240 0.6636212
56250 0.6690088
56260 0.6659638
56270 0.6630222
56280 0.6705776
56290 0.6679406
56300 0.6599447
56310 0.6756408
56320 0.6683335
56330 0.6758436
56340 0.6801422
56350 0.6771707
56360 0.6688486
56370 0.6631203
56380 0.6684333
56390 0.6761494
56400 0.6803739
56410 0.6816459
56420 0.6802454
56430 0.6725429
56440 0.6646196
56450 0.6780629
56460 0.6776732
56470 0.6767919
56480 0.6719429
56490 0.6453862
56500 0.6504996
56510 0.6576304
56520 0.6732542
56530 0.6920108
56540 0.7036463
56550 0.7002553
56560 0.6970894
56570 0.6862835
56580 0.6808563
56590 0.696617
56600 0.6986676
56610 0.6881741
56620 0.6841556
56630 0.6658145
56640 0.6841095
56650 0.6899716
56660 0.6804026
56670 0.6763348
56680 0.6782748
56690 0.6742557
56700 0.65157
56710 0.6615752
56720 0.6616756
56730 0.6727269
56740 0.668077
56750 0.6701254
56760 0.6615322
56770 0.6728853
56780 0.6776701
56790 0.678669
56800 0.6684327
56810 0.674139
56820 0.6698683
56830 0.6879645
56840 0.6834239
56850 0.6769977
56860 0.6780645
56870 0.6922505
56880 0.6798824
56890 0.6787556
56900 0.6773452
56910 0.6834219
56920 0.6777906
56930 0.6752447
56940 0.6674385
56950 0.6702062
56960 0.6635992
56970 0.6718839
56980 0.6672665
56990 0.6683366
57000 0.6690682
57010 0.6516612
57020 0.6442769
57030 0.6484369
57040 0.6547534
57050 0.6575636
57060 0.6532244
57070 0.6530886
57080 0.6435789
57090 0.6333335
57100 0.6536953
57110 0.6558692
57120 0.6505085
57130 0.6436086
57140 0.6474665
57150 0.6519532
57160 0.6456802
57170 0.6554959
57180 0.666284
57190 0.6596995
57200 0.6715332
57210 0.6691236
57220 0.6601561
57230 0.6539935
57240 0.668201
57250 0.681937
57260 0.6843085
57270 0.6781378
57280 0.671057
57290 0.6859632
57300 0.6801444
57310 0.6848902
57320 0.6607198
57330 0.6562999
57340 0.648577
57350 0.6473915
57360 0.6652628
57370 0.664957
57380 0.6620521
57390 0.6623225
57400 0.667341
57410 0.6488746
57420 0.6678923
57430 0.6513795
57440 0.6566647
57450 0.6506561
57460 0.6486896
57470 0.6437922
57480 0.6495532
57490 0.6419208
57500 0.6513944
57510 0.6534979
57520 0.6677359
57530 0.6659245
57540 0.6610496
57550 0.6576192
57560 0.6531312
57570 0.6517544
57580 0.6491417
57590 0.6553897
57600 0.6595228
57610 0.6621619
57620 0.6626759
57630 0.6618798
57640 0.6525742
57650 0.6490585
57660 0.6497591
57670 0.6539536
57680 0.6613593
57690 0.6599305
57700 0.6599576
57710 0.673729
57720 0.6761425
57730 0.6719019
57740 0.6568319
57750 0.6647648
57760 0.6667328
57770 0.6664991
57780 0.6671064
57790 0.6727922
57800 0.6685911
57810 0.6735426
57820 0.6448503
57830 0.6531631
57840 0.6706285
57850 0.6707582
57860 0.6564398
57870 0.6683087
57880 0.650264
57890 0.6379936
57900 0.6489062
57910 0.658917
57920 0.6610518
57930 0.6607414
57940 0.6590604
57950 0.6323509
57960 0.6536455
57970 0.6638277
57980 0.6612606
57990 0.6775961
58000 0.6629005
58010 0.6579295
58020 0.652853
58030 0.6627302
58040 0.6657347
58050 0.6777311
58060 0.6633761
58070 0.6527332
58080 0.658238
58090 0.6774414
58100 0.6761523
58110 0.6615267
58120 0.6486243
58130 0.6452518
58140 0.6488396
58150 0.6405966
58160 0.6440136
58170 0.6409789
58180 0.641494
58190 0.6578522
58200 0.6613641
58210 0.6677951
58220 0.6481937
58230 0.6468707
58240 0.6547008
58250 0.668844
58260 0.6556276
58270 0.668151
58280 0.6565552
58290 0.6546541
58300 0.6686562
58310 0.6590351
58320 0.6554779
58330 0.6767396
58340 0.6623996
58350 0.6918693
58360 0.6864401
58370 0.6839659
58380 0.6734721
58390 0.6919065
58400 0.6786484
58410 0.6743172
58420 0.6863534
58430 0.6785403
58440 0.6651055
58450 0.6658869
58460 0.6520543
58470 0.6548901
58480 0.6541039
58490 0.656478
58500 0.666473
58510 0.6689315
58520 0.6646932
58530 0.6543549
58540 0.6649068
58550 0.6611181
58560 0.6634718
58570 0.6821465
58580 0.675284
58590 0.689703
58600 0.6943659
58610 0.6907884
58620 0.7144204
58630 0.7130932
58640 0.7304835
58650 0.739183
58660 0.7437469
58670 0.7431458
58680 0.7225181
58690 0.7349444
58700 0.714077
58710 0.6927962
58720 0.6788958
58730 0.6672035
58740 0.6770316
58750 0.6817888
58760 0.6641484
58770 0.6521153
58780 0.6573188
58790 0.6667486
58800 0.6693525
58810 0.6713026
58820 0.6687889
58830 0.6650496
58840 0.6786826
58850 0.6817386
58860 0.6719221
58870 0.6746134
58880 0.6661479
58890 0.6651987
58900 0.6746945
58910 0.6688131
58920 0.6638092
58930 0.6641852
58940 0.6806307
58950 0.6720054
58960 0.6618224
58970 0.6672427
58980 0.6793296
58990 0.6887581
59000 0.6894684
59010 0.6909422
59020 0.6730487
59030 0.6809572
59040 0.7041147
59050 0.7163737
59060 0.7178342
59070 0.7121673
59080 0.6900083
59090 0.701918
59100 0.6868032
59110 0.6932635
59120 0.6870104
59130 0.6927124
59140 0.6894078
59150 0.6857134
59160 0.6869834
59170 0.6839846
59180 0.6778582
59190 0.6781764
59200 0.6896332
59210 0.6858825
59220 0.6831282
59230 0.6985838
59240 0.7015203
59250 0.6941059
59260 0.6826599
59270 0.6879038
59280 0.6804247
59290 0.6801517
59300 0.6797649
59310 0.6817324
59320 0.7077723
59330 0.7034196
59340 0.7000781
59350 0.7211182
59360 0.7077408
59370 0.7092178
59380 0.7036718
59390 0.6983194
59400 0.6974607
59410 0.6891494
59420 0.6849287
59430 0.6979548
59440 0.6983157
59450 0.6910912
59460 0.6786326
59470 0.6850486
59480 0.7008269
59490 0.6882001
59500 0.6993802
59510 0.7042475
59520 0.7098317
59530 0.7091066
59540 0.7284394
59550 0.7256083
59560 0.7183819
59570 0.7132123
59580 0.7276332
59590 0.7167176
59600 0.6976469
59610 0.6967769
59620 0.6999323
59630 0.6943892
59640 0.6907213
59650 0.6891208
59660 0.6903202
59670 0.6911464
59680 0.6931724
59690 0.6941009
59700 0.7025183
59710 0.7015039
59720 0.7116872
59730 0.7133689
59740 0.7019852
59750 0.6931939
59760 0.6928519
59770 0.6965435
59780 0.6822016
59790 0.6809233
59800 0.6929119
59810 0.6986158
59820 0.6793225
59830 0.6771623
59840 0.6657491
59850 0.6673235
59860 0.6692368
59870 0.6718014
59880 0.6771847
59890 0.6842228
59900 0.6903156
59910 0.6878292
59920 0.6878902
59930 0.6908816
59940 0.6980121
59950 0.6959243
59960 0.6919037
59970 0.682551
59980 0.6668206
59990 0.679581
60000 0.6691691
60010 0.6774911
60020 0.6619439
60030 0.6607398
60040 0.6501721
60050 0.6581026
60060 0.677669
60070 0.6625963
60080 0.6794761
60090 0.6734848
60100 0.6676527
60110 0.6649025
60120 0.66764
60130 0.6674799
60140 0.6690911
60150 0.6614555
60160 0.6847708
60170 0.6845016
60180 0.6800891
60190 0.6849213
60200 0.6978466
60210 0.696141
60220 0.6795201
60230 0.6745108
60240 0.6794268
60250 0.6868531
60260 0.6922014
60270 0.6973715
60280 0.6773714
60290 0.68418
60300 0.680738
60310 0.6990809
60320 0.6992918
60330 0.7015523
60340 0.6940332
60350 0.6953108
60360 0.6903211
60370 0.685074
60380 0.683098
60390 0.6804131
60400 0.6728725
60410 0.6686053
60420 0.677649
60430 0.6740739
60440 0.6692763
60450 0.6752226
60460 0.6802568
60470 0.6928563
60480 0.6886417
60490 0.6868446
60500 0.701979
60510 0.7011976
60520 0.7119383
60530 0.7066392
60540 0.6961522
60550 0.6952608
60560 0.6881759
60570 0.6820531
60580 0.6910843
60590 0.7033215
60600 0.683279
60610 0.6943065
60620 0.6868345
60630 0.69406
60640 0.6934581
60650 0.6997649
60660 0.6865786
60670 0.6956436
60680 0.69089
60690 0.7059166
60700 0.7259463
60710 0.7105586
60720 0.7036828
60730 0.7107488
60740 0.6941285
60750 0.7059103
60760 0.6987116
60770 0.7030725
60780 0.7012235
60790 0.6891256
60800 0.6888777
60810 0.6793287
60820 0.6802357
60830 0.694429
60840 0.7171982
60850 0.7100641
60860 0.7063976
60870 0.6911963
60880 0.6943381
60890 0.6953907
60900 0.6921933
60910 0.682695
60920 0.6862383
60930 0.6836557
60940 0.6882124
60950 0.6901341
60960 0.6927807
60970 0.6948224
60980 0.6865402
60990 0.6774676
61000 0.6653027
61010 0.6834234
61020 0.6939257
61030 0.6668626
61040 0.6759213
61050 0.6829313
61060 0.6828742
61070 0.6749282
61080 0.6727292
61090 0.6682848
61100 0.6740426
61110 0.6576977
61120 0.6526074
61130 0.6658933
61140 0.6629211
61150 0.6582144
61160 0.6672117
61170 0.6590093
61180 0.651968
61190 0.6610884
61200 0.6691812
61210 0.664524
61220 0.6733811
61230 0.6692024
61240 0.6712143
61250 0.6682224
61260 0.6702772
61270 0.6743382
61280 0.6742276
61290 0.6672021
61300 0.6710711
61310 0.6740471
61320 0.6703094
61330 0.6693549
61340 0.6695791
61350 0.67178
61360 0.6772739
61370 0.6830441
61380 0.6806313
61390 0.6857731
61400 0.6743941
61410 0.6809615
61420 0.6891284
61430 0.6889397
61440 0.6847354
61450 0.6795024
61460 0.6867937
61470 0.6967752
61480 0.6915677
61490 0.6890691
61500 0.6939384
61510 0.7071627
61520 0.7025632
61530 0.6923902
61540 0.70031
61550 0.7082117
61560 0.6958303
61570 0.7011111
61580 0.7010767
61590 0.6984063
61600 0.6997703
61610 0.7065126
61620 0.7143857
61630 0.7219433
61640 0.7233452
61650 0.722149
61660 0.7109647
61670 0.7098125
61680 0.7039458
61690 0.6976613
61700 0.7025421
61710 0.7014575
61720 0.7058932
61730 0.6970975
61740 0.6953194
61750 0.7021134
61760 0.6947814
61770 0.6953532
61780 0.7037756
61790 0.7138465
61800 0.7112437
61810 0.7018656
61820 0.7017264
61830 0.700642
61840 0.7064218
61850 0.7092296
61860 0.7019464
61870 0.7095675
61880 0.7141328
61890 0.713947
61900 0.7266081
61910 0.7305392
61920 0.7228624
61930 0.726567
61940 0.7319887
61950 0.7215196
61960 0.7274494
61970 0.7373683
61980 0.7327693
61990 0.7364166
62000 0.7318862
62010 0.7391363
62020 0.7491479
62030 0.7406682
62040 0.7430341
62050 0.7345937
62060 0.7320561
62070 0.7241219
62080 0.7219626
62090 0.717298
62100 0.7227302
62110 0.7263891
62120 0.7241399
62130 0.7191902
62140 0.7128788
62150 0.7158589
62160 0.7095996
62170 0.6979116
62180 0.7049875
62190 0.7023129
62200 0.7018666
62210 0.7098524
62220 0.7142916
62230 0.70872
62240 0.7333368
62250 0.7283496
62260 0.7297207
62270 0.7090801
62280 0.7067564
62290 0.6998487
62300 0.7195964
62310 0.7220069
62320 0.717791
62330 0.719588
62340 0.7197356
62350 0.7336049
62360 0.7179902
62370 0.7193956
62380 0.719252
62390 0.7019621
62400 0.7015979
62410 0.7034963
62420 0.6918046
62430 0.6912078
62440 0.6985753
62450 0.7104113
62460 0.7090584
62470 0.697375
62480 0.68986
62490 0.6791212
62500 0.6774231
62510 0.6839008
62520 0.6847308
62530 0.6733898
62540 0.6607371
62550 0.6682798
62560 0.6816862
62570 0.6833509
62580 0.6834009
62590 0.6772742
62600 0.682326
62610 0.6824677
62620 0.6874251
62630 0.6913531
62640 0.6919383
62650 0.687616
62660 0.7016185
62670 0.6994302
62680 0.6960753
62690 0.6904526
62700 0.7004268
62710 0.6896121
62720 0.7025735
62730 0.6976786
62740 0.6975759
62750 0.6963587
62760 0.6939581
62770 0.6872289
62780 0.6987557
62790 0.7055081
62800 0.699917
62810 0.6870174
62820 0.6981623
62830 0.6852934
62840 0.6822662
62850 0.6818428
62860 0.6954848
62870 0.696058
62880 0.691842
62890 0.6958269
62900 0.6864292
62910 0.6971745
62920 0.7048246
62930 0.7023358
62940 0.7034926
62950 0.6787924
62960 0.676787
62970 0.6857967
62980 0.6905591
62990 0.704323
63000 0.7016644
63010 0.6910108
63020 0.692769
63030 0.6819891
63040 0.685572
63050 0.6815028
63060 0.6902004
63070 0.6834369
63080 0.6758646
63090 0.6935355
63100 0.6933706
63110 0.676191
63120 0.6916959
63130 0.6995608
63140 0.6988493
63150 0.7012355
63160 0.6942014
63170 0.6926209
63180 0.6988002
63190 0.6849024
63200 0.6847884
63210 0.6867267
63220 0.6739554
63230 0.6792855
63240 0.6866963
63250 0.6931683
63260 0.6820862
63270 0.6778997
63280 0.6706765
63290 0.6748338
63300 0.6811886
63310 0.6744305
63320 0.6842271
63330 0.6800328
63340 0.6729676
63350 0.6710097
63360 0.6812652
63370 0.6722314
63380 0.6940287
63390 0.701676
63400 0.7177857
63410 0.7082967
63420 0.7070596
63430 0.7099409
63440 0.7166978
63450 0.6924891
63460 0.6919501
63470 0.6951928
63480 0.6952111
63490 0.6979501
63500 0.7015404
63510 0.70401
63520 0.7007702
63530 0.7145618
63540 0.7062086
63550 0.6885244
63560 0.6939406
63570 0.6940718
63580 0.7025942
63590 0.7092471
63600 0.7069323
63610 0.6981648
63620 0.6985585
63630 0.6888489
63640 0.6783605
63650 0.689819
63660 0.6759114
63670 0.6906839
63680 0.6777698
63690 0.6794102
63700 0.6764461
63710 0.6646427
63720 0.6664183
63730 0.6579278
63740 0.6675246
63750 0.6594486
63760 0.6689429
63770 0.6708658
63780 0.6713971
63790 0.6769928
63800 0.6787847
63810 0.6764646
63820 0.6785546
63830 0.6871094
63840 0.6856729
63850 0.6851668
63860 0.6965657
63870 0.6809643
63880 0.6714789
63890 0.6818926
63900 0.6746443
63910 0.6783267
63920 0.6827713
63930 0.6761305
63940 0.6784695
63950 0.6813968
63960 0.6837394
63970 0.6751966
63980 0.6819425
63990 0.6845103
64000 0.69456
64010 0.6884792
64020 0.6988823
64030 0.6930669
64040 0.7024222
64050 0.6969228
64060 0.7081006
64070 0.6913236
64080 0.6885378
64090 0.6898319
64100 0.7036463
64110 0.7072918
64120 0.7078481
64130 0.7166689
64140 0.7232534
64150 0.7311879
64160 0.719537
64170 0.7111227
64180 0.7130789
64190 0.7173308
64200 0.7079893
64210 0.7027268
64220 0.6972707
64230 0.7037452
64240 0.7022441
64250 0.6962856
64260 0.6934943
64270 0.7116502
64280 0.7092746
64290 0.7168421
64300 0.7154212
64310 0.7061068
64320 0.7032071
64330 0.6982571
64340 0.7060221
64350 0.7064399
64360 0.6919085
64370 0.7020325
64380 0.7033221
64390 0.6979171
64400 0.6960292
64410 0.6988931
64420 0.700265
64430 0.6936202
64440 0.6938006
64450 0.6959135
64460 0.6962043
64470 0.6972663
64480 0.6995253
64490 0.698535
64500 0.7012767
64510 0.7079851
64520 0.6982944
64530 0.6916545
64540 0.6912846
64550 0.687649
64560 0.6974021
64570 0.7086939
64580 0.7072752
64590 0.7113987
64600 0.7120116
64610 0.7019929
64620 0.69096
64630 0.697006
64640 0.7149541
64650 0.7108544
64660 0.711025
64670 0.7013577
64680 0.7087706
64690 0.7017753
64700 0.6944611
64710 0.6879994
64720 0.702024
64730 0.6962974
64740 0.7079194
64750 0.7106246
64760 0.704888
64770 0.7035716
64780 0.6978004
64790 0.6998217
64800 0.7115687
64810 0.7138065
64820 0.7260765
64830 0.7209496
64840 0.7209169
64850 0.7069993
64860 0.7029772
64870 0.7069108
64880 0.7012349
64890 0.703702
64900 0.7202695
64910 0.7225618
64920 0.7107359
64930 0.7073028
64940 0.7033937
64950 0.7026798
64960 0.7116966
64970 0.7000635
64980 0.7058095
64990 0.7109219
65000 0.7177787
65010 0.7257391
65020 0.728443
65030 0.7249166
65040 0.7217591
65050 0.7142773
65060 0.7297096
65070 0.7162854
65080 0.7176324
65090 0.7167956
65100 0.713856
65110 0.7058612
65120 0.6976343
65130 0.697745
65140 0.696387
65150 0.7061519
65160 0.720326
65170 0.7117226
65180 0.719973
65190 0.6982622
65200 0.6907328
65210 0.6926997
65220 0.7038652
65230 0.7079937
65240 0.7011548
65250 0.7124625
65260 0.7044785
65270 0.708663
65280 0.7061774
65290 0.7231078
65300 0.7263293
65310 0.7130485
65320 0.7078666
65330 0.716756
65340 0.7148089
65350 0.7221749
65360 0.7068614
65370 0.7243693
65380 0.7340733
65390 0.7196272
65400 0.7067268
65410 0.6971269
65420 0.7017241
65430 0.7066947
65440 0.7136589
65450 0.708484
65460 0.7009286
65470 0.7010193
65480 0.7224564
65490 0.7093512
65500 0.7160838
65510 0.7093815
65520 0.7128901
65530 0.7107114
65540 0.7180577
65550 0.7126041
65560 0.7052076
65570 0.7103316
65580 0.7099132
65590 0.7129897
65600 0.688335
65610 0.6994206
65620 0.6932676
65630 0.6984893
65640 0.7005499
65650 0.6961991
65660 0.6900058
65670 0.6734314
65680 0.6883568
65690 0.6901914
65700 0.680482
65710 0.6788074
65720 0.6791173
65730 0.6861807
65740 0.683169
65750 0.6902487
65760 0.6959499
65770 0.7004359
65780 0.708369
65790 0.699744
65800 0.6972941
65810 0.6957736
65820 0.6929868
65830 0.6953585
65840 0.7055371
65850 0.704004
65860 0.7093878
65870 0.70524
65880 0.697042
65890 0.7152846
65900 0.7173128
65910 0.6951125
65920 0.6957138
65930 0.6959576
65940 0.6931619
65950 0.6937977
65960 0.7005783
65970 0.6989198
65980 0.6981899
65990 0.7095738
66000 0.7104469
66010 0.7179267
66020 0.7094961
66030 0.7120491
66040 0.6991202
66050 0.6875446
66060 0.6980752
66070 0.7061083
66080 0.7067051
66090 0.7042335
66100 0.7017738
66110 0.7102208
66120 0.7027025
66130 0.7030352
66140 0.7003947
66150 0.6874487
66160 0.688596
66170 0.6889266
66180 0.6877797
66190 0.6794521
66200 0.6842894
66210 0.6867664
66220 0.6901922
66230 0.6876504
66240 0.7003694
66250 0.703665
66260 0.7091627
66270 0.7167004
66280 0.7066358
66290 0.6987316
66300 0.689316
66310 0.6985965
66320 0.6868637
66330 0.6810985
66340 0.6994389
66350 0.6915905
66360 0.6983752
66370 0.6985976
66380 0.703507
66390 0.7013448
66400 0.7117189
66410 0.7081314
66420 0.6950477
66430 0.6988299
66440 0.6988453
66450 0.6879321
66460 0.6971288
66470 0.6900522
66480 0.7065362
66490 0.7101573
66500 0.7125983
66510 0.7132877
66520 0.7179446
66530 0.7151939
66540 0.7197705
66550 0.7279338
66560 0.7265602
66570 0.7282383
66580 0.718353
66590 0.730876
66600 0.722943
66610 0.7194386
66620 0.7178671
66630 0.7214403
66640 0.7188748
66650 0.7156079
66660 0.7200309
66670 0.7403938
66680 0.7543256
66690 0.7448492
66700 0.7535771
66710 0.7558274
66720 0.7337677
66730 0.7263532
66740 0.712325
66750 0.7251949
66760 0.7275074
66770 0.7222834
66780 0.7244685
66790 0.7220612
66800 0.7057731
66810 0.7135342
66820 0.7351406
66830 0.7184756
66840 0.7271052
66850 0.7334983
66860 0.7305341
66870 0.7329746
66880 0.7284797
66890 0.7360628
66900 0.7462869
66910 0.7606075
66920 0.751981
66930 0.7398859
66940 0.7377685
66950 0.7402653
66960 0.7334563
66970 0.7192745
66980 0.713164
66990 0.7152199
67000 0.7210042
67010 0.7226511
67020 0.7314947
67030 0.7289733
67040 0.7328305
67050 0.7342561
67060 0.7226098
67070 0.729265
67080 0.7243559
67090 0.7334929
67100 0.7371064
67110 0.7330994
67120 0.7303706
67130 0.717918
67140 0.7192386
67150 0.7233986
67160 0.7196884
67170 0.7257673
67180 0.7314233
67190 0.7359881
67200 0.7393886
67210 0.7296029
67220 0.7376443
67230 0.7324686
67240 0.7238982
67250 0.7332033
67260 0.7285782
67270 0.7237485
67280 0.7370257
67290 0.7509165
67300 0.7367566
67310 0.7226334
67320 0.7185246
67330 0.7193541
67340 0.731478
67350 0.7194815
67360 0.7184447
67370 0.7185849
67380 0.7074593
67390 0.7007011
67400 0.709189
67410 0.7043955
67420 0.7117539
67430 0.7097226
67440 0.6999958
67450 0.7069694
67460 0.7101377
67470 0.7192871
67480 0.71006
67490 0.7081118
67500 0.7048649
67510 0.7236699
67520 0.7139166
67530 0.7072677
67540 0.7143809
67550 0.709029
67560 0.7057447
67570 0.6798562
67580 0.6909637
67590 0.6715958
67600 0.6814204
67610 0.6882842
67620 0.6938015
67630 0.7027963
67640 0.7009172
67650 0.7088779
67660 0.7003301
67670 0.6939258
67680 0.710615
67690 0.7191505
67700 0.7198442
67710 0.7067968
67720 0.6908357
67730 0.7002979
67740 0.6936362
67750 0.6983603
67760 0.7048609
67770 0.7100844
67780 0.7218999
67790 0.7262102
67800 0.7059433
67810 0.7177036
67820 0.7095206
67830 0.7260075
67840 0.7172855
67850 0.7242194
67860 0.7309706
67870 0.7145962
67880 0.7041109
67890 0.7129272
67900 0.7151473
67910 0.7171102
67920 0.7162978
67930 0.7142359
67940 0.7277175
67950 0.7275183
67960 0.7182402
67970 0.7231324
67980 0.7338696
67990 0.7323928
68000 0.7320424
68010 0.7318516
68020 0.732852
68030 0.7281301
68040 0.7331865
68050 0.7180431
68060 0.7280694
68070 0.720504
68080 0.7189183
68090 0.7261037
68100 0.7080224
68110 0.7132185
68120 0.7157359
68130 0.7191553
68140 0.7264366
68150 0.7087576
68160 0.7061535
68170 0.7055853
68180 0.716628
68190 0.7128133
68200 0.7086654
68210 0.7107145
68220 0.7155439
68230 0.7197217
68240 0.7028258
68250 0.713324
68260 0.7157305
68270 0.7207929
68280 0.7304434
68290 0.737798
68300 0.7400324
68310 0.7435305
68320 0.7369209
68330 0.7350321
68340 0.729716
68350 0.7332696
68360 0.7366897
68370 0.7292709
68380 0.7163062
68390 0.7368474
68400 0.7504862
68410 0.7530082
68420 0.7498629
68430 0.7411858
68440 0.7381019
68450 0.7333721
68460 0.7328056
68470 0.7420357
68480 0.7387848
68490 0.7260171
68500 0.733799
68510 0.7249514
68520 0.7225747
68530 0.7240155
68540 0.7323498
68550 0.7173495
68560 0.7222021
68570 0.7219944
68580 0.7310208
68590 0.7226985
68600 0.7270421
68610 0.7248679
68620 0.7320508
68630 0.7404835
68640 0.7398007
68650 0.732013
68660 0.7397875
68670 0.7510868
68680 0.761795
68690 0.7659058
68700 0.7650098
68710 0.7595787
68720 0.7505657
68730 0.7453448
68740 0.7417669
68750 0.7433797
68760 0.7350316
68770 0.7284641
68780 0.7282262
68790 0.7370976
68800 0.7461609
68810 0.7552768
68820 0.7495341
68830 0.7536187
68840 0.7513153
68850 0.7414917
68860 0.7422302
68870 0.737527
68880 0.7514301
68890 0.7503256
68900 0.733496
68910 0.7217621
68920 0.7296261
68930 0.7191328
68940 0.731903
68950 0.7450051
68960 0.7484691
68970 0.7474775
68980 0.7483281
68990 0.7540525
69000 0.7626698
69010 0.7704817
69020 0.7577471
69030 0.7602706
69040 0.7400593
69050 0.748356
69060 0.7413223
69070 0.754634
69080 0.7561508
69090 0.7345892
69100 0.7226781
69110 0.7157528
69120 0.7144791
69130 0.7225951
69140 0.7238611
69150 0.7193191
69160 0.712668
69170 0.7105815
69180 0.7113135
69190 0.7249187
69200 0.710242
69210 0.7036005
69220 0.7112036
69230 0.7166495
69240 0.7215683
69250 0.7193229
69260 0.7271742
69270 0.7171515
69280 0.7178952
69290 0.7103925
69300 0.7059492
69310 0.7015194
69320 0.7013631
69330 0.6983897
69340 0.6933762
69350 0.6981449
69360 0.7069529
69370 0.7021399
69380 0.6996457
69390 0.7053174
69400 0.70502
69410 0.7055962
69420 0.7007713
69430 0.6979355
69440 0.6902748
69450 0.6983538
69460 0.698789
69470 0.692863
69480 0.6776728
69490 0.6843089
69500 0.6881946
69510 0.6785152
69520 0.691739
69530 0.6814271
69540 0.6916612
69550 0.6782103
69560 0.6815391
69570 0.679617
69580 0.6797409
69590 0.6728863
69600 0.6673823
69610 0.6924077
69620 0.7057598
69630 0.6953735
69640 0.6970908
69650 0.6968333
69660 0.7003143
69670 0.7019992
69680 0.7033077
69690 0.7033994
69700 0.7037535
69710 0.7187387
69720 0.7115878
69730 0.7160294
69740 0.7231195
69750 0.721086
69760 0.7222807
69770 0.7162014
69780 0.7210703
69790 0.7022541
69800 0.710915
69810 0.706554
69820 0.7099519
69830 0.7179254
69840 0.7156729
69850 0.71672
69860 0.7105579
69870 0.7047068
69880 0.7107003
69890 0.7016825
69900 0.6897123
69910 0.6998091
69920 0.7107335
69930 0.7209396
69940 0.7076877
69950 0.6986525
69960 0.7083238
69970 0.7122292
69980 0.7090985
69990 0.7095618
70000 0.7186653
70010 0.707295
70020 0.6968556
70030 0.7038881
70040 0.7061307
70050 0.7099385
70060 0.7173652
70070 0.699397
70080 0.7173786
70090 0.7316335
70100 0.7321233
70110 0.7260048
70120 0.7288602
70130 0.7215574
70140 0.7150581
70150 0.7245751
70160 0.7307854
70170 0.7251229
70180 0.71654
70190 0.704073
70200 0.6928322
70210 0.6959092
70220 0.7075052
70230 0.7018149
70240 0.7169027
70250 0.7139488
70260 0.7091811
70270 0.7268961
70280 0.728041
70290 0.7379695
70300 0.7476434
70310 0.7435902
70320 0.7470877
70330 0.743697
70340 0.7465127
70350 0.726706
70360 0.7382728
70370 0.7432619
70380 0.736227
70390 0.7572494
70400 0.7580653
70410 0.7471293
70420 0.7557972
70430 0.7598723
70440 0.7582125
70450 0.7466041
70460 0.7662836
70470 0.7503988
70480 0.7585392
70490 0.7672458
70500 0.7592037
70510 0.7563215
70520 0.741253
70530 0.7463845
70540 0.7448137
70550 0.7575788
70560 0.7494469
70570 0.7505717
70580 0.7502331
70590 0.7455035
70600 0.7474172
70610 0.7418211
70620 0.7517294
70630 0.7510659
70640 0.7364646
70650 0.72798
70660 0.7382044
70670 0.7382179
70680 0.7296402
70690 0.7344199
70700 0.7439907
70710 0.7182309
70720 0.7263911
70730 0.7201088
70740 0.7018544
70750 0.7059955
70760 0.7095489
70770 0.7129167
70780 0.7198668
70790 0.7199736
70800 0.7236627
70810 0.7261496
70820 0.7276495
70830 0.7254121
70840 0.7296363
70850 0.7429081
70860 0.7308271
70870 0.7332536
70880 0.7384143
70890 0.7420743
70900 0.7344154
70910 0.7363971
70920 0.7327281
70930 0.7352121
70940 0.7360884
70950 0.743665
70960 0.7421055
70970 0.7467784
70980 0.7483504
70990 0.739936
71000 0.7451016
71010 0.7355371
71020 0.7345721
71030 0.7436829
71040 0.7516681
71050 0.7597414
71060 0.7755687
71070 0.775187
71080 0.7619006
71090 0.7638521
71100 0.7623757
71110 0.7590947
71120 0.7521016
71130 0.7517666
71140 0.7437403
71150 0.7450741
71160 0.7465538
71170 0.7413527
71180 0.7358323
71190 0.7309338
71200 0.7501684
71210 0.7592439
71220 0.7442967
71230 0.7515354
71240 0.7525617
71250 0.7528151
71260 0.7397966
71270 0.7512586
71280 0.7510288
71290 0.7493156
71300 0.7477974
71310 0.7468741
71320 0.7511821
71330 0.7545507
71340 0.7428179
71350 0.7260949
71360 0.7218396
71370 0.7148451
71380 0.7215002
71390 0.7478003
71400 0.7440901
71410 0.7386432
71420 0.7404989
71430 0.7454388
71440 0.730042
71450 0.7352352
71460 0.73553
71470 0.7234393
71480 0.7211618
71490 0.7320327
71500 0.7296732
71510 0.7285742
71520 0.7235665
71530 0.7218402
71540 0.7251178
71550 0.732173
71560 0.7294836
71570 0.733391
71580 0.7222374
71590 0.7261555
71600 0.72217
71610 0.7311115
71620 0.7333245
71630 0.7245836
71640 0.7238939
71650 0.7233129
71660 0.715078
71670 0.7143547
71680 0.7145964
71690 0.7097879
71700 0.7103518
71710 0.7124134
71720 0.7361476
71730 0.729566
71740 0.72623
71750 0.7282079
71760 0.7288418
71770 0.7276649
71780 0.7311574
71790 0.7268922
71800 0.7218316
71810 0.7372597
71820 0.7309442
71830 0.7241477
71840 0.7398819
71850 0.7298898
71860 0.7255696
71870 0.7307653
71880 0.7204188
71890 0.7251744
71900 0.7323695
71910 0.7332345
71920 0.7292061
71930 0.7344481
71940 0.7422043
71950 0.7394696
71960 0.7438748
71970 0.7388794
71980 0.7492572
71990 0.7523996
72000 0.7397838
72010 0.7416348
72020 0.7294407
72030 0.7277046
72040 0.731096
72050 0.7382202
72060 0.7491468
72070 0.7508149
72080 0.7486293
72090 0.7489727
72100 0.744537
72110 0.735825
72120 0.7392907
72130 0.747532
72140 0.7406698
72150 0.7452582
72160 0.7472292
72170 0.7425771
72180 0.7352089
72190 0.7414802
72200 0.7333549
72210 0.7440212
72220 0.7398863
72230 0.7498473
72240 0.741863
72250 0.7139794
72260 0.7298521
72270 0.7351909
72280 0.7303222
72290 0.7347897
72300 0.7315702
72310 0.7301214
72320 0.7399423
72330 0.7280089
72340 0.7392173
72350 0.7446354
72360 0.7382134
72370 0.7285405
72380 0.7286181
72390 0.739011
72400 0.7320138
72410 0.7271325
72420 0.7355034
72430 0.7339757
72440 0.7365177
72450 0.7337889
72460 0.7252342
72470 0.7294105
72480 0.7372705
72490 0.7351665
72500 0.7346155
72510 0.7405224
72520 0.7245959
72530 0.7289296
72540 0.7243585
72550 0.7220272
72560 0.71652
72570 0.7228405
72580 0.7271477
72590 0.7324872
72600 0.7393859
72610 0.7247532
72620 0.7039073
72630 0.7083788
72640 0.7240226
72650 0.7264117
72660 0.7306421
72670 0.7318056
72680 0.7300195
72690 0.7234322
72700 0.720791
72710 0.7256752
72720 0.7291278
72730 0.7309154
72740 0.7264961
72750 0.7363675
72760 0.741378
72770 0.7462364
72780 0.7512991
72790 0.7553055
72800 0.7517672
72810 0.7465735
72820 0.75054
72830 0.7526222
72840 0.7539335
72850 0.7408036
72860 0.7484732
72870 0.7570596
72880 0.7366254
72890 0.7389309
72900 0.7416623
72910 0.7368259
72920 0.7359126
72930 0.7303266
72940 0.7356783
72950 0.726471
72960 0.7345058
72970 0.7298058
72980 0.7357365
72990 0.7365245
73000 0.7266453
73010 0.7253826
73020 0.7144966
73030 0.7170154
73040 0.7167501
73050 0.7234897
73060 0.725198
73070 0.7375948
73080 0.7334802
73090 0.7323678
73100 0.7217422
73110 0.7230752
73120 0.7212799
73130 0.7446138
73140 0.7446023
73150 0.7464092
73160 0.7428485
73170 0.7394162
73180 0.7359805
73190 0.7424207
73200 0.748275
73210 0.7341377
73220 0.7367651
73230 0.7380646
73240 0.7380542
73250 0.7400243
73260 0.7377377
73270 0.732694
73280 0.7369914
73290 0.7476321
73300 0.7483967
73310 0.7468149
73320 0.7577465
73330 0.7541865
73340 0.7516196
73350 0.7463788
73360 0.754151
73370 0.7477965
73380 0.7362345
73390 0.7331715
73400 0.7420463
73410 0.7638659
73420 0.7630568
73430 0.7577774
73440 0.7500528
73450 0.7579737
73460 0.7548904
73470 0.7602946
73480 0.7745167
73490 0.7670314
73500 0.7661524
73510 0.7525734
73520 0.7536021
73530 0.7533107
73540 0.7587571
73550 0.7630154
73560 0.7620699
73570 0.7636398
73580 0.7582449
73590 0.7784005
73600 0.7605084
73610 0.7622706
73620 0.7548952
73630 0.7655504
73640 0.7578421
73650 0.7566146
73660 0.7532419
73670 0.7503126
73680 0.7686107
73690 0.7721037
73700 0.7616965
73710 0.7564097
73720 0.7528737
73730 0.7564247
73740 0.7617853
73750 0.7589267
73760 0.7586675
73770 0.7563699
73780 0.748272
73790 0.7549812
73800 0.7540262
73810 0.7428558
73820 0.7407717
73830 0.7459339
73840 0.7600492
73850 0.7641811
73860 0.7539777
73870 0.7544904
73880 0.7493958
73890 0.7524486
73900 0.749082
73910 0.7526888
73920 0.7390045
73930 0.7410366
73940 0.7510464
73950 0.7419071
73960 0.7448194
73970 0.7375327
73980 0.7320915
73990 0.7367857
74000 0.7465328
74010 0.7434473
74020 0.7540449
74030 0.7412984
74040 0.7448631
74050 0.7404307
74060 0.7506534
74070 0.7563076
74080 0.763145
74090 0.7540962
74100 0.7426119
74110 0.733468
74120 0.7306998
74130 0.727311
74140 0.7342528
74150 0.7241906
74160 0.7232091
74170 0.7323877
74180 0.7241343
74190 0.72561
74200 0.7284756
74210 0.7242752
74220 0.7292002
74230 0.7151581
74240 0.7254387
74250 0.7283403
74260 0.7299836
74270 0.7415471
74280 0.7342089
74290 0.7248056
74300 0.7229148
74310 0.7204348
74320 0.7201069
74330 0.7217451
74340 0.721564
74350 0.7242234
74360 0.7126914
74370 0.7323536
74380 0.7275261
74390 0.732395
74400 0.7292979
74410 0.7314171
74420 0.7178097
74430 0.7317563
74440 0.7390445
74450 0.7338479
74460 0.7387596
74470 0.7292211
74480 0.7317614
74490 0.7287806
74500 0.7360787
74510 0.7303177
74520 0.7407387
74530 0.7423787
74540 0.7502815
74550 0.7610418
74560 0.741004
74570 0.7414694
74580 0.7335907
74590 0.7417975
74600 0.7418984
74610 0.7170091
74620 0.7313777
74630 0.7221228
74640 0.7193893
74650 0.7242255
74660 0.7192028
74670 0.7230635
74680 0.7312868
74690 0.7360135
74700 0.7241457
74710 0.7335817
74720 0.724918
74730 0.7383823
74740 0.7210578
74750 0.7187472
74760 0.7247462
74770 0.7354737
74780 0.7317965
74790 0.7372963
74800 0.7381522
74810 0.7274955
74820 0.7325292
74830 0.7221518
74840 0.7211314
74850 0.7264844
74860 0.7389232
74870 0.7378358
74880 0.7346404
74890 0.7366461
74900 0.7392365
74910 0.749072
74920 0.7551239
74930 0.7586629
74940 0.7479494
74950 0.7457602
74960 0.7347735
74970 0.7280536
74980 0.7278636
74990 0.7364393
75000 0.7326235
75010 0.7442539
75020 0.7449622
75030 0.7423511
75040 0.7448062
75050 0.7452575
75060 0.7530566
75070 0.7447549
75080 0.7397025
75090 0.7407147
75100 0.7488974
75110 0.7337664
75120 0.740962
75130 0.7551925
75140 0.7481031
75150 0.7497314
75160 0.7518901
75170 0.7556717
75180 0.7509107
75190 0.7435371
75200 0.7513521
75210 0.747324
75220 0.7566718
75230 0.7443302
75240 0.7497747
75250 0.7479724
75260 0.7568301
75270 0.7586123
75280 0.7482843
75290 0.7486173
75300 0.751408
75310 0.7520086
75320 0.757975
75330 0.7538244
75340 0.7601427
75350 0.7574478
75360 0.7615437
75370 0.7603133
75380 0.7585014
75390 0.7549602
75400 0.755401
75410 0.7589747
75420 0.7456563
75430 0.7476071
75440 0.7453285
75450 0.7416689
75460 0.7521842
75470 0.7552404
75480 0.7537683
75490 0.7512076
75500 0.7593501
75510 0.7601991
75520 0.7600629
75530 0.750874
75540 0.7534584
75550 0.756428
75560 0.7511781
75570 0.7656664
75580 0.7546839
75590 0.7510419
75600 0.757987
75610 0.7628058
75620 0.7515671
75630 0.7622209
75640 0.767446
75650 0.7661875
75660 0.7741377
75670 0.7582082
75680 0.7667168
75690 0.7602047
75700 0.7622724
75710 0.7610127
75720 0.758007
75730 0.7690501
75740 0.7640517
75750 0.7676285
75760 0.7704033
75770 0.7624284
75780 0.7584013
75790 0.7755877
75800 0.7869256
75810 0.7824397
75820 0.7830102
75830 0.7770891
75840 0.773912
75850 0.7798086
75860 0.7640511
75870 0.7737482
75880 0.7634389
75890 0.7641207
75900 0.7731157
75910 0.7724435
75920 0.7695806
75930 0.7651369
75940 0.7606972
75950 0.7569775
75960 0.7636796
75970 0.7511989
75980 0.7497767
75990 0.7503301
76000 0.7499478
76010 0.7602361
76020 0.7568892
76030 0.74783
76040 0.7515599
76050 0.744212
76060 0.7429938
76070 0.7487763
76080 0.7553836
76090 0.7582448
76100 0.7702309
76110 0.771449
76120 0.7675601
76130 0.7565163
76140 0.7467056
76150 0.7515486
76160 0.7499923
76170 0.7489799
76180 0.7595946
76190 0.7665886
76200 0.7537149
76210 0.7457401
76220 0.7458036
76230 0.7431336
76240 0.7473764
76250 0.7443973
76260 0.7530259
76270 0.7492511
76280 0.7454709
76290 0.7498325
76300 0.7529291
76310 0.7602965
76320 0.7624781
76330 0.7580141
76340 0.7495639
76350 0.7502349
76360 0.7465081
76370 0.7530704
76380 0.7482861
76390 0.7576825
76400 0.7617629
76410 0.7523659
76420 0.7466508
76430 0.7311143
76440 0.7443399
76450 0.7403999
76460 0.7308815
76470 0.7441764
76480 0.7473616
76490 0.7510076
76500 0.7459005
76510 0.7487567
76520 0.7419422
76530 0.7326826
76540 0.750089
76550 0.7441025
76560 0.727248
76570 0.7311447
76580 0.736457
76590 0.7440107
76600 0.7417953
76610 0.741427
76620 0.7476811
76630 0.7435988
76640 0.734361
76650 0.7459088
76660 0.7545537
76670 0.7340985
76680 0.7422665
76690 0.7356024
76700 0.7322178
76710 0.7438022
76720 0.7567383
76730 0.7656307
76740 0.7596923
76750 0.7524726
76760 0.7523178
76770 0.7566447
76780 0.7486978
76790 0.7397132
76800 0.7423732
76810 0.7537404
76820 0.7432129
76830 0.747918
76840 0.7534205
76850 0.7544074
76860 0.7469428
76870 0.7374528
76880 0.7359866
76890 0.7427965
76900 0.755959
76910 0.7503844
76920 0.753587
76930 0.743751
76940 0.7586887
76950 0.7569958
76960 0.7554232
76970 0.7528373
76980 0.7495907
76990 0.7584847
77000 0.7594057
77010 0.7617899
77020 0.7633005
77030 0.768771
77040 0.7713611
77050 0.7750485
77060 0.7751741
77070 0.7733705
77080 0.7700108
77090 0.755454
77100 0.7660637
77110 0.7742001
77120 0.7811365
77130 0.7779656
77140 0.7716247
77150 0.8006481
77160 0.8017377
77170 0.7834888
77180 0.7910042
77190 0.7820339
77200 0.7829972
77210 0.7798782
77220 0.7852523
77230 0.7819169
77240 0.7776
77250 0.7772727
77260 0.7690938
77270 0.7779392
77280 0.7786866
77290 0.7704808
77300 0.7710975
77310 0.7642326
77320 0.7586175
77330 0.7645322
77340 0.7640958
77350 0.7616606
77360 0.7668394
77370 0.754168
77380 0.7550357
77390 0.7420707
77400 0.758021
77410 0.7476786
77420 0.7623479
77430 0.7660935
77440 0.7735459
77450 0.768851
77460 0.7623212
77470 0.7693406
77480 0.7569177
77490 0.766861
77500 0.755449
77510 0.756383
77520 0.7540222
77530 0.7603691
77540 0.773363
77550 0.7727537
77560 0.7681751
77570 0.7713956
77580 0.76853
77590 0.7626988
77600 0.7656764
77610 0.7628802
77620 0.7586976
77630 0.7560875
77640 0.7634881
77650 0.7481781
77660 0.745118
77670 0.7468159
77680 0.7626677
77690 0.7543287
77700 0.744938
77710 0.7480121
77720 0.747968
77730 0.7432431
77740 0.7477981
77750 0.7431264
77760 0.7387599
77770 0.7405981
77780 0.7421685
77790 0.7440671
77800 0.7404392
77810 0.7562034
77820 0.7581587
77830 0.7539955
77840 0.7567229
77850 0.7566847
77860 0.7463217
77870 0.7455478
77880 0.7513076
77890 0.7562867
77900 0.7411159
77910 0.7431459
77920 0.7361484
77930 0.7572111
77940 0.7518188
77950 0.7457848
77960 0.7586783
77970 0.7671803
77980 0.7747766
77990 0.7626364
78000 0.763038
78010 0.7532311
78020 0.741823
78030 0.7403163
78040 0.7414145
78050 0.7597811
78060 0.7578773
78070 0.7469849
78080 0.7571974
78090 0.7527823
78100 0.758938
78110 0.7567509
78120 0.7645372
78130 0.7636485
78140 0.7565495
78150 0.7603257
78160 0.7725188
78170 0.7713141
78180 0.776369
78190 0.7672602
78200 0.7693801
78210 0.7771466
78220 0.7694824
78230 0.7641649
78240 0.764657
78250 0.77352
78260 0.7635892
78270 0.7676706
78280 0.7711115
78290 0.7762262
78300 0.7663181
78310 0.7501064
78320 0.76344
78330 0.7753301
78340 0.7766345
78350 0.7835401
78360 0.7747862
78370 0.7529644
78380 0.7578612
78390 0.761183
78400 0.7739058
78410 0.7788999
78420 0.781042
78430 0.7833675
78440 0.7762521
78450 0.7703979
78460 0.7660561
78470 0.7753441
78480 0.772505
78490 0.7689623
78500 0.7753339
78510 0.7676309
78520 0.7696432
78530 0.775714
78540 0.7682284
78550 0.7841696
78560 0.7744311
78570 0.7783282
78580 0.7813685
78590 0.7715358
78600 0.7730752
78610 0.7756113
78620 0.7921076
78630 0.7767008
78640 0.7765542
78650 0.7650781
78660 0.7635597
78670 0.7675972
78680 0.7627699
78690 0.7625794
78700 0.7711229
78710 0.7772631
78720 0.7734169
78730 0.772406
78740 0.7815161
78750 0.7806135
78760 0.7650613
78770 0.7660174
78780 0.7627901
78790 0.7781047
78800 0.7758081
78810 0.7824972
78820 0.7709523
78830 0.7702335
78840 0.7738386
78850 0.7626341
78860 0.7502503
78870 0.7572506
78880 0.7560745
78890 0.7687244
78900 0.7681187
78910 0.769086
78920 0.7699558
78930 0.7665532
78940 0.7617677
78950 0.7625389
78960 0.7518037
78970 0.7514032
78980 0.7540619
78990 0.7585047
79000 0.7697238
79010 0.7609367
79020 0.7540712
79030 0.7562038
79040 0.7474836
79050 0.7462841
79060 0.7588444
79070 0.7561461
79080 0.7540528
79090 0.7490613
79100 0.7560016
79110 0.763685
79120 0.772498
79130 0.7759628
79140 0.7765627
79150 0.7739077
79160 0.7657309
79170 0.7624643
79180 0.742201
79190 0.7355187
79200 0.734876
79210 0.7459998
79220 0.7418557
79230 0.7580621
79240 0.7521966
79250 0.7430544
79260 0.7393864
79270 0.7444742
79280 0.7484487
79290 0.7506526
79300 0.7464241
79310 0.7550235
79320 0.7503418
79330 0.7648792
79340 0.7537625
79350 0.7440608
79360 0.7366322
79370 0.7244443
79380 0.729521
79390 0.7426897
79400 0.745389
79410 0.7540267
79420 0.7474869
79430 0.7450502
79440 0.7508263
79450 0.7562903
79460 0.7505049
79470 0.7592565
79480 0.7448848
79490 0.7409437
79500 0.7456608
79510 0.755236
79520 0.755748
79530 0.747797
79540 0.7478772
79550 0.7435031
79560 0.7575358
79570 0.7664276
79580 0.7735091
79590 0.76618
79600 0.7596045
79610 0.7434878
79620 0.7483584
79630 0.7551739
79640 0.7571993
79650 0.7587253
79660 0.751251
79670 0.7610599
79680 0.7474071
79690 0.7492849
79700 0.7502157
79710 0.7584679
79720 0.7628677
79730 0.7630422
79740 0.7597612
79750 0.753818
79760 0.7570115
79770 0.7593498
79780 0.7443984
79790 0.7416503
79800 0.7540528
79810 0.7736515
79820 0.7645417
79830 0.757341
79840 0.7647052
79850 0.762515
79860 0.7558337
79870 0.7654028
79880 0.7696938
79890 0.7652642
79900 0.7658494
79910 0.7644218
79920 0.7616153
79930 0.762219
79940 0.7722113
79950 0.7758349
79960 0.7762435
79970 0.7921124
79980 0.7741731
79990 0.7804217
80000 0.7782001
80010 0.7706226
80020 0.7660876
80030 0.7747743
80040 0.7703725
80050 0.7760931
80060 0.7653919
80070 0.7574242
80080 0.7484717
80090 0.7462693
80100 0.7526648
80110 0.7567472
80120 0.7557728
80130 0.7625296
80140 0.75511
80150 0.7699156
80160 0.7720367
80170 0.7646188
80180 0.7642416
80190 0.7604674
80200 0.7723503
80210 0.7670158
80220 0.7645707
80230 0.7724217
80240 0.7710803
80250 0.7587478
80260 0.7669758
80270 0.7649589
80280 0.7717888
80290 0.7645321
80300 0.7690482
80310 0.7704029
80320 0.7711052
80330 0.7658529
80340 0.7763296
80350 0.76699
80360 0.7861367
80370 0.7719586
80380 0.7662535
80390 0.7708983
80400 0.7737494
80410 0.78065
80420 0.7719699
80430 0.7725223
80440 0.7670648
80450 0.7603052
80460 0.7729463
80470 0.7732264
80480 0.7654331
80490 0.7706796
80500 0.7655147
80510 0.7749143
80520 0.7777347
80530 0.7642285
80540 0.7626103
80550 0.7774872
80560 0.7676474
80570 0.7696717
80580 0.7834706
80590 0.772253
80600 0.7770123
80610 0.7676556
80620 0.7633733
80630 0.7715591
80640 0.7566061
80650 0.7709543
80660 0.7649447
80670 0.7649814
80680 0.7506255
80690 0.7693739
80700 0.7804485
80710 0.7792603
80720 0.7719931
80730 0.7860338
80740 0.791613
80750 0.7886465
80760 0.7944287
80770 0.7873453
80780 0.7823543
80790 0.7867429
80800 0.7803511
80810 0.7870535
80820 0.7959016
80830 0.7863435
80840 0.7933227
80850 0.7763718
80860 0.7768169
80870 0.7854158
80880 0.7825729
80890 0.7739832
80900 0.7869674
80910 0.7952675
80920 0.8018433
80930 0.7892615
80940 0.7916769
80950 0.7880743
80960 0.7833223
80970 0.7924904
80980 0.7806231
80990 0.7795517
81000 0.7838156
81010 0.7882537
81020 0.7996072
81030 0.7839299
81040 0.790017
81050 0.7896602
81060 0.7867096
81070 0.7848299
81080 0.7780808
81090 0.7826003
81100 0.7873645
81110 0.7824991
81120 0.7840306
81130 0.7812359
81140 0.7862936
81150 0.8018005
81160 0.7988603
81170 0.7831466
81180 0.7792553
81190 0.788913
81200 0.7914947
81210 0.788994
81220 0.7774702
81230 0.7860355
81240 0.7881241
81250 0.775923
81260 0.7840889
81270 0.7840805
81280 0.7843435
81290 0.7862023
81300 0.7896327
81310 0.788169
81320 0.7825981
81330 0.7762569
81340 0.7764194
81350 0.7818416
81360 0.7897058
81370 0.7876001
81380 0.7828619
81390 0.7878111
81400 0.7972776
81410 0.8090932
81420 0.8013927
81430 0.7977877
81440 0.8069032
81450 0.796101
81460 0.7922571
81470 0.7845352
81480 0.7799508
81490 0.7832087
81500 0.7839269
81510 0.7740621
81520 0.7778611
81530 0.7725247
81540 0.7742432
81550 0.7663711
81560 0.7840983
81570 0.7779253
81580 0.7775427
81590 0.7702081
81600 0.7632679
81610 0.7710486
81620 0.7795404
81630 0.7830765
81640 0.7928454
81650 0.7800675
81660 0.7868102
81670 0.7861162
81680 0.7802086
81690 0.7840845
81700 0.779721
81710 0.7793566
81720 0.7836866
81730 0.7928612
81740 0.7962415
81750 0.7921824
81760 0.7790207
81770 0.778572
81780 0.7775831
81790 0.7774568
81800 0.7724068
81810 0.7862496
81820 0.7995862
81830 0.8023645
81840 0.7863349
81850 0.7898161
81860 0.7862551
81870 0.7705652
81880 0.7852945
81890 0.7785204
81900 0.7764128
81910 0.7738446
81920 0.7726531
81930 0.7751768
81940 0.7764225
81950 0.7686629
81960 0.775633
81970 0.7880462
81980 0.7856845
81990 0.7811707
82000 0.7896841
82010 0.7863622
82020 0.7778792
82030 0.7710682
82040 0.7672909
82050 0.7774337
82060 0.7762384
82070 0.7722751
82080 0.7786832
82090 0.7795967
82100 0.7756804
82110 0.7765878
82120 0.7731161
82130 0.7808571
82140 0.7836469
82150 0.7813108
82160 0.7704392
82170 0.7820272
82180 0.7829672
82190 0.791836
82200 0.790109
82210 0.7777551
82220 0.7765315
82230 0.779059
82240 0.7738191
82250 0.7760274
82260 0.7738499
82270 0.775722
82280 0.7855027
82290 0.7779413
82300 0.7834525
82310 0.7931837
82320 0.7819964
82330 0.7778807
82340 0.7904891
82350 0.7859249
82360 0.7894423
82370 0.7883949
82380 0.7783678
82390 0.7643263
82400 0.7525705
82410 0.7626254
82420 0.7544306
82430 0.7647583
82440 0.7604887
82450 0.7673802
82460 0.7743998
82470 0.7784644
82480 0.7727666
82490 0.7809169
82500 0.7823538
82510 0.7692147
82520 0.7759917
82530 0.7655411
82540 0.7692401
82550 0.7746203
82560 0.7672747
82570 0.7676387
82580 0.7672455
82590 0.7747557
82600 0.7840999
82610 0.7859061
82620 0.7962693
82630 0.7885074
82640 0.7893882
82650 0.7828724
82660 0.7833356
82670 0.7816896
82680 0.7892053
82690 0.7840538
82700 0.7871822
82710 0.7750292
82720 0.7729436
82730 0.7811676
82740 0.7645948
82750 0.7660357
82760 0.7685794
82770 0.7671893
82780 0.7719274
82790 0.7717648
82800 0.7754793
82810 0.7803704
82820 0.7796592
82830 0.7766601
82840 0.7848594
82850 0.76946
82860 0.7918749
82870 0.7920939
82880 0.7892756
82890 0.7867146
82900 0.7923081
82910 0.7915064
82920 0.7793715
82930 0.7813824
82940 0.7958763
82950 0.7801196
82960 0.7845029
82970 0.7808952
82980 0.786427
82990 0.7796721
83000 0.782146
83010 0.7860593
83020 0.771598
83030 0.782923
83040 0.7699023
83050 0.7777115
83060 0.7723527
83070 0.7743104
83080 0.7672651
83090 0.7796108
83100 0.7661117
83110 0.7628661
83120 0.7644169
83130 0.7589006
83140 0.7650884
83150 0.7555058
83160 0.7836132
83170 0.7712272
83180 0.771691
83190 0.7845806
83200 0.791537
83210 0.7839481
83220 0.7766551
83230 0.785979
83240 0.7844908
83250 0.7978465
83260 0.7764581
83270 0.7803921
83280 0.7840041
83290 0.779833
83300 0.7792575
83310 0.7798484
83320 0.7849385
83330 0.7976896
83340 0.7974076
83350 0.7923694
83360 0.7916223
83370 0.789552
83380 0.7771631
83390 0.7792118
83400 0.7777591
83410 0.7675835
83420 0.7701102
83430 0.7710958
83440 0.7825412
83450 0.7717359
83460 0.778137
83470 0.7706684
83480 0.7611341
83490 0.7750986
83500 0.7779749
83510 0.781782
83520 0.7784273
83530 0.7775134
83540 0.7700334
83550 0.7747923
83560 0.7669585
83570 0.7706199
83580 0.7710662
83590 0.7695429
83600 0.7608759
83610 0.7733416
83620 0.7714798
83630 0.7825419
83640 0.7870246
83650 0.7853658
83660 0.77573
83670 0.78163
83680 0.7794354
83690 0.7695307
83700 0.7863607
83710 0.776001
83720 0.7741997
83730 0.7684631
83740 0.7654912
83750 0.7678983
83760 0.7798031
83770 0.7805846
83780 0.7732152
83790 0.7737039
83800 0.7784202
83810 0.7844197
83820 0.7783554
83830 0.7720181
83840 0.7742043
83850 0.7794134
83860 0.7772721
83870 0.7779056
83880 0.7716261
83890 0.772855
83900 0.7810395
83910 0.7981479
83920 0.786456
83930 0.7801514
83940 0.7819176
83950 0.7781281
83960 0.7821142
83970 0.7960037
83980 0.7890692
83990 0.7898886
84000 0.791685
84010 0.7925738
84020 0.7947141
84030 0.7879725
84040 0.7940348
84050 0.7923281
84060 0.786636
84070 0.7707461
84080 0.7741659
84090 0.7850753
84100 0.7804451
84110 0.7771416
84120 0.7740533
84130 0.76441
84140 0.783367
84150 0.7784806
84160 0.7830803
84170 0.7857146
84180 0.7883648
84190 0.7870189
84200 0.7942368
84210 0.7831566
84220 0.7810047
84230 0.7920994
84240 0.7865669
84250 0.7704075
84260 0.7644092
84270 0.7617408
84280 0.7821631
84290 0.7752508
84300 0.7749966
84310 0.7717763
84320 0.7708467
84330 0.7799476
84340 0.7751254
84350 0.7826644
84360 0.7955288
84370 0.7988648
84380 0.7897473
84390 0.7854475
84400 0.7953629
84410 0.7878458
84420 0.7849433
84430 0.7942784
84440 0.7860183
84450 0.7787483
84460 0.77869
84470 0.7751058
84480 0.7811549
84490 0.7892422
84500 0.783215
84510 0.7785101
84520 0.7731534
84530 0.7642595
84540 0.7646177
84550 0.7699494
84560 0.7707671
84570 0.7811661
84580 0.7663506
84590 0.7772413
84600 0.7756055
84610 0.7749372
84620 0.766011
84630 0.766093
84640 0.761447
84650 0.772994
84660 0.7619281
84670 0.7653163
84680 0.7676204
84690 0.7834803
84700 0.7589285
84710 0.75326
84720 0.7622326
84730 0.7545778
84740 0.7632882
84750 0.7553952
84760 0.7622004
84770 0.773876
84780 0.762288
84790 0.7802936
84800 0.770763
84810 0.7669896
84820 0.7695281
84830 0.7757567
84840 0.7749587
84850 0.7833694
84860 0.7837816
84870 0.7856776
84880 0.7743419
84890 0.779205
84900 0.7913688
84910 0.7757691
84920 0.7703721
84930 0.7899748
84940 0.7721592
84950 0.7770408
84960 0.7768761
84970 0.7661301
84980 0.7683794
84990 0.76306
85000 0.7659142
85010 0.7711405
85020 0.7628638
85030 0.7722663
85040 0.7643121
85050 0.7617672
85060 0.7710055
85070 0.7675728
85080 0.7687205
85090 0.7667214
85100 0.7779808
85110 0.7814172
85120 0.7949554
85130 0.7898322
85140 0.7916456
85150 0.7964965
85160 0.7946042
85170 0.7922114
85180 0.7750067
85190 0.7836243
85200 0.7756527
85210 0.7784986
85220 0.7758942
85230 0.7702889
85240 0.7669196
85250 0.766825
85260 0.774419
85270 0.7816852
85280 0.776213
85290 0.7708644
85300 0.7797142
85310 0.7700704
85320 0.7743233
85330 0.7738996
85340 0.7829729
85350 0.7872454
85360 0.7990236
85370 0.7843747
85380 0.7894329
85390 0.7873321
85400 0.784471
85410 0.7714841
85420 0.7816452
85430 0.7895539
85440 0.7912235
85450 0.7719364
85460 0.7739515
85470 0.7780644
85480 0.7906389
85490 0.7903879
85500 0.7889075
85510 0.7755096
85520 0.7749037
85530 0.7843052
85540 0.7783712
85550 0.7795455
85560 0.7739199
85570 0.7634138
85580 0.7705818
85590 0.7882597
85600 0.7895615
85610 0.7791054
85620 0.7859568
85630 0.7966658
85640 0.7958054
85650 0.7904732
85660 0.7908074
85670 0.7920311
85680 0.7883757
85690 0.7657485
85700 0.7764629
85710 0.7831884
85720 0.7799644
85730 0.7785701
85740 0.778058
85750 0.7822496
85760 0.784452
85770 0.7698229
85780 0.7724064
85790 0.773588
85800 0.7820213
85810 0.7775202
85820 0.7718662
85830 0.7783427
85840 0.777732
85850 0.7729549
85860 0.7775171
85870 0.7773311
85880 0.7831977
85890 0.7907005
85900 0.7879037
85910 0.776451
85920 0.7625908
85930 0.7696556
85940 0.7737773
85950 0.7805776
85960 0.7929026
85970 0.7936571
85980 0.7832202
85990 0.7666836
86000 0.7793651
86010 0.7833355
86020 0.7816871
86030 0.780161
86040 0.7859767
86050 0.7802862
86060 0.7796542
86070 0.7705709
86080 0.7737286
86090 0.7739774
86100 0.769187
86110 0.7815194
86120 0.7722661
86130 0.7739135
86140 0.7805954
86150 0.7944019
86160 0.7839883
86170 0.7951899
86180 0.8024667
86190 0.8056104
86200 0.8036937
86210 0.7956771
86220 0.7902936
86230 0.7893288
86240 0.7863892
86250 0.7864697
86260 0.80445
86270 0.7994967
86280 0.8041855
86290 0.8018655
86300 0.8033383
86310 0.7998359
86320 0.7973899
86330 0.7892397
86340 0.7942678
86350 0.8043659
86360 0.8008658
86370 0.7943531
86380 0.7905863
86390 0.8031867
86400 0.8006415
86410 0.8066347
86420 0.8029025
86430 0.7957903
86440 0.8075524
86450 0.8078214
86460 0.8067344
86470 0.8127733
86480 0.8066216
86490 0.8018932
86500 0.8008987
86510 0.7906625
86520 0.7917717
86530 0.7996171
86540 0.7890919
86550 0.7718398
86560 0.7714797
86570 0.7749742
86580 0.7768143
86590 0.7912648
86600 0.7869809
86610 0.7953263
86620 0.7963437
86630 0.7912096
86640 0.7965073
86650 0.7946473
86660 0.7908181
86670 0.787478
86680 0.7945134
86690 0.7932564
86700 0.7960249
86710 0.7912809
86720 0.7936849
86730 0.8064725
86740 0.8158314
86750 0.8109981
86760 0.7900668
86770 0.8040505
86780 0.8054184
86790 0.8095244
86800 0.8140379
86810 0.8026891
86820 0.8101088
86830 0.8046452
86840 0.8053439
86850 0.8094971
86860 0.8072899
86870 0.812796
86880 0.8153044
86890 0.8000516
86900 0.8067451
86910 0.8040772
86920 0.8022516
86930 0.8132205
86940 0.8071744
86950 0.8163503
86960 0.8082135
86970 0.8148981
86980 0.8078681
86990 0.8116654
87000 0.8222963
87010 0.8122032
87020 0.8101
87030 0.8190719
87040 0.8266414
87050 0.8159598
87060 0.8154938
87070 0.8296906
87080 0.8229121
87090 0.8338341
87100 0.8243622
87110 0.8271593
87120 0.8137692
87130 0.8219039
87140 0.8144562
87150 0.8097734
87160 0.8071775
87170 0.7993616
87180 0.7889129
87190 0.8047009
87200 0.8011676
87210 0.7935765
87220 0.7872905
87230 0.7832385
87240 0.7767475
87250 0.7893463
87260 0.7902446
87270 0.7969871
87280 0.7950978
87290 0.7911021
87300 0.7909094
87310 0.7869589
87320 0.7868858
87330 0.7796451
87340 0.7895611
87350 0.7973351
87360 0.797058
87370 0.7960723
87380 0.7893369
87390 0.7812591
87400 0.7852557
87410 0.7697061
87420 0.7728444
87430 0.7728835
87440 0.782355
87450 0.7970133
87460 0.8081529
87470 0.7998789
87480 0.7840547
87490 0.790617
87500 0.7822285
87510 0.7812047
87520 0.7860439
87530 0.7793406
87540 0.7863763
87550 0.7808157
87560 0.7884406
87570 0.791393
87580 0.7903419
87590 0.790019
87600 0.783297
87610 0.782187
87620 0.7864188
87630 0.795695
87640 0.7762534
87650 0.7755632
87660 0.7957999
87670 0.7913167
87680 0.7915165
87690 0.799841
87700 0.8022506
87710 0.7983063
87720 0.7933607
87730 0.793759
87740 0.790853
87750 0.7942907
87760 0.7937941
87770 0.7935374
87780 0.785916
87790 0.7690441
87800 0.7842731
87810 0.7821258
87820 0.7698496
87830 0.755814
87840 0.7524246
87850 0.7545512
87860 0.7588907
87870 0.7629834
87880 0.7670438
87890 0.7796879
87900 0.7724176
87910 0.7714923
87920 0.7822449
87930 0.7792489
87940 0.7906231
87950 0.7988394
87960 0.8048227
87970 0.793947
87980 0.7930015
87990 0.7894541
88000 0.7902169
88010 0.7891761
88020 0.790885
88030 0.7956963
88040 0.7940335
88050 0.7879274
88060 0.8026294
88070 0.8010132
88080 0.8013928
88090 0.7978112
88100 0.7971112
88110 0.7973324
88120 0.8003608
88130 0.7898492
88140 0.7822693
88150 0.7879312
88160 0.7871268
88170 0.7880908
88180 0.7938141
88190 0.7901347
88200 0.8028398
88210 0.8010616
88220 0.8021378
88230 0.7897373
88240 0.7805898
88250 0.7901159
88260 0.8107657
88270 0.8068574
88280 0.7978227
88290 0.8016592
88300 0.8114831
88310 0.8054984
88320 0.79724
88330 0.8190112
88340 0.8048884
88350 0.8030482
88360 0.8013783
88370 0.8055899
88380 0.8145033
88390 0.8055098
88400 0.8041815
88410 0.8032773
88420 0.8038285
88430 0.8135507
88440 0.8108973
88450 0.7975026
88460 0.7882765
88470 0.7867478
88480 0.7881545
88490 0.8114044
88500 0.8074123
88510 0.8053431
88520 0.7880784
88530 0.7788608
88540 0.7705866
88550 0.7677524
88560 0.7794043
88570 0.7812977
88580 0.7744346
88590 0.7897305
88600 0.7840797
88610 0.7894587
88620 0.7842788
88630 0.7954356
88640 0.7897292
88650 0.7895451
88660 0.7859052
88670 0.7924151
88680 0.8092622
88690 0.8056946
88700 0.8061976
88710 0.8097228
88720 0.7927197
88730 0.796838
88740 0.8105879
88750 0.8092089
88760 0.8139166
88770 0.8038111
88780 0.7950141
88790 0.7983146
88800 0.7968137
88810 0.797925
88820 0.7976194
88830 0.7981775
88840 0.788016
88850 0.7837833
88860 0.789452
88870 0.7844833
88880 0.7848209
88890 0.7843455
88900 0.7953466
88910 0.7954729
88920 0.7823988
88930 0.7904404
88940 0.7911909
88950 0.7844814
88960 0.7969467
88970 0.7857289
88980 0.7876868
88990 0.7882772
89000 0.7866127
89010 0.7868492
89020 0.7829719
89030 0.7824814
89040 0.7982841
89050 0.7955028
89060 0.7969995
89070 0.7954324
89080 0.7954127
89090 0.7874085
89100 0.7911251
89110 0.7767422
89120 0.7703934
89130 0.7903476
89140 0.7998312
89150 0.8046959
89160 0.7956707
89170 0.7813795
89180 0.8058667
89190 0.7967153
89200 0.7863642
89210 0.7871465
89220 0.7936104
89230 0.7973494
89240 0.7967198
89250 0.7825994
89260 0.7978837
89270 0.7851541
89280 0.7776239
89290 0.7880276
89300 0.7903518
89310 0.7874792
89320 0.8018574
89330 0.7901706
89340 0.7910024
89350 0.7992842
89360 0.7927034
89370 0.8011025
89380 0.8003287
89390 0.8075457
89400 0.8058025
89410 0.8110303
89420 0.8205419
89430 0.8091273
89440 0.806753
89450 0.7976762
89460 0.8038158
89470 0.8139606
89480 0.8124696
89490 0.8081343
89500 0.8132672
89510 0.8128624
89520 0.8211151
89530 0.8166322
89540 0.8158914
89550 0.8082427
89560 0.8163078
89570 0.8213691
89580 0.8219745
89590 0.8169051
89600 0.8066965
89610 0.8094007
89620 0.8111529
89630 0.8124756
89640 0.8013288
89650 0.7991674
89660 0.8025659
89670 0.8020452
89680 0.8091076
89690 0.8094601
89700 0.8027825
89710 0.8101323
89720 0.8080643
89730 0.8020547
89740 0.7999833
89750 0.7971162
89760 0.7968108
89770 0.7862217
89780 0.7878454
89790 0.7808896
89800 0.7761363
89810 0.7875721
89820 0.790975
89830 0.7835293
89840 0.788723
89850 0.7918133
89860 0.7860915
89870 0.7869542
89880 0.7857125
89890 0.7931135
89900 0.7770928
89910 0.785329
89920 0.7906655
89930 0.7882192
89940 0.7917799
89950 0.7839066
89960 0.7841672
89970 0.7916274
89980 0.7892977
89990 0.7938843
90000 0.782901
90010 0.7850743
90020 0.7803339
90030 0.7720389
90040 0.7774983
90050 0.7708321
90060 0.773059
90070 0.7768015
90080 0.7783342
90090 0.7749864
90100 0.7729185
90110 0.7741858
90120 0.7608389
90130 0.7577426
90140 0.7627714
90150 0.7545047
90160 0.7544769
90170 0.7533032
90180 0.7601113
90190 0.7708802
90200 0.7707254
90210 0.7756757
90220 0.7644402
90230 0.7775888
90240 0.7739089
90250 0.7672017
90260 0.7702758
90270 0.7636163
90280 0.7587707
90290 0.7636396
90300 0.7672077
90310 0.7707646
90320 0.7757073
90330 0.7780799
90340 0.7701642
90350 0.7680966
90360 0.7710037
90370 0.7763274
90380 0.7832465
90390 0.7883983
90400 0.784718
90410 0.7803477
90420 0.7663241
90430 0.7851387
90440 0.7844779
90450 0.7912013
90460 0.790794
90470 0.8094049
90480 0.7937559
90490 0.7890732
90500 0.7963183
90510 0.8034207
90520 0.7975907
90530 0.7990385
90540 0.7892044
90550 0.7932951
90560 0.7944676
90570 0.7815669
90580 0.7865851
90590 0.7864492
90600 0.7824081
90610 0.7975921
90620 0.7878869
90630 0.7926767
90640 0.7863698
90650 0.7854739
90660 0.7805783
90670 0.7855031
90680 0.7813976
90690 0.7802706
90700 0.7835135
90710 0.7766389
90720 0.7807687
90730 0.7716395
90740 0.7796674
90750 0.7710639
90760 0.7786899
90770 0.7841147
90780 0.7866657
90790 0.766562
90800 0.7674618
90810 0.7725464
90820 0.7786308
90830 0.7705865
90840 0.7843097
90850 0.7787932
90860 0.7736433
90870 0.7767159
90880 0.7735326
90890 0.7673268
90900 0.7732096
90910 0.7713226
90920 0.7803459
90930 0.7673114
90940 0.7747491
90950 0.7831727
90960 0.7859125
90970 0.7842596
90980 0.8042414
90990 0.7962776
91000 0.7891632
91010 0.7801715
91020 0.787311
91030 0.7846727
91040 0.7734357
91050 0.7852437
91060 0.7941815
91070 0.795151
91080 0.77737
91090 0.7850726
91100 0.7757178
91110 0.7840233
91120 0.775339
91130 0.7791458
91140 0.7773195
91150 0.7834921
91160 0.7799321
91170 0.7702396
91180 0.7631785
91190 0.7753092
91200 0.7712479
91210 0.7838474
91220 0.786589
91230 0.7823076
91240 0.7869447
91250 0.7834628
91260 0.7896095
91270 0.7789258
91280 0.7803904
91290 0.7834032
91300 0.7776867
91310 0.7763484
91320 0.7727531
91330 0.7684281
91340 0.7807588
91350 0.7794546
91360 0.776288
91370 0.7805907
91380 0.7791818
91390 0.7850022
91400 0.780604
91410 0.788061
91420 0.7756873
91430 0.7667869
91440 0.7627095
91450 0.7682719
91460 0.7695468
91470 0.7887105
91480 0.782378
91490 0.7839099
91500 0.7831292
91510 0.7874673
91520 0.7906209
91530 0.791257
91540 0.7936102
91550 0.7747943
91560 0.7803523
91570 0.7934616
91580 0.7816887
91590 0.7804529
91600 0.7780915
91610 0.7758386
91620 0.764562
91630 0.7725434
91640 0.7832857
91650 0.7836133
91660 0.7879573
91670 0.7912651
91680 0.7849887
91690 0.7877451
91700 0.777253
91710 0.7752898
91720 0.7611446
91730 0.7666245
91740 0.7585253
91750 0.7633255
91760 0.7673237
91770 0.7718691
91780 0.7680801
91790 0.7688696
91800 0.7660682
91810 0.7591185
91820 0.7574295
91830 0.7568108
91840 0.7574295
91850 0.7589909
91860 0.7513182
91870 0.7518792
91880 0.7564927
91890 0.761101
91900 0.7565991
91910 0.7501911
91920 0.7585224
91930 0.757036
91940 0.7594221
91950 0.7470131
91960 0.754197
91970 0.7535704
91980 0.7635177
91990 0.7672122
92000 0.7678415
92010 0.7562114
92020 0.7555028
92030 0.7686316
92040 0.7732018
92050 0.7645898
92060 0.7576264
92070 0.7600701
92080 0.7544591
92090 0.7651727
92100 0.7723845
92110 0.7720786
92120 0.7728323
92130 0.7759476
92140 0.774675
92150 0.7680858
92160 0.7814919
92170 0.7793729
92180 0.7727664
92190 0.7715468
92200 0.776305
92210 0.7834626
92220 0.765719
92230 0.769612
92240 0.7627165
92250 0.7693893
92260 0.7738414
92270 0.7728277
92280 0.7772049
92290 0.7762166
92300 0.7746938
92310 0.7783765
92320 0.7862194
92330 0.7875817
92340 0.7953323
92350 0.7872789
92360 0.7770731
92370 0.7745562
92380 0.7825993
92390 0.7759384
92400 0.775202
92410 0.7782742
92420 0.7915121
92430 0.7956363
92440 0.7921798
92450 0.7950441
92460 0.7935591
92470 0.7993831
92480 0.7907821
92490 0.790641
92500 0.8017336
92510 0.79348
92520 0.8041968
92530 0.8131318
92540 0.8141667
92550 0.8045029
92560 0.7980102
92570 0.7863021
92580 0.7926306
92590 0.7967228
92600 0.8068928
92610 0.8030629
92620 0.8060684
92630 0.8110031
92640 0.8261299
92650 0.8246496
92660 0.8231492
92670 0.8225949
92680 0.8203232
92690 0.8113248
92700 0.8160364
92710 0.8074105
92720 0.8227884
92730 0.8223999
92740 0.8137851
92750 0.8208356
92760 0.8148054
92770 0.7986385
92780 0.8036116
92790 0.8130857
92800 0.8166851
92810 0.8051887
92820 0.8128719
92830 0.8146962
92840 0.8118786
92850 0.7991251
92860 0.8093014
92870 0.7951142
92880 0.7910279
92890 0.8068799
92900 0.8111831
92910 0.8121245
92920 0.8200434
92930 0.8202965
92940 0.809889
92950 0.7978311
92960 0.8044308
92970 0.8017617
92980 0.8056402
92990 0.8007627
93000 0.8073215
93010 0.8069335
93020 0.8078761
93030 0.8020609
93040 0.8140837
93050 0.8232129
93060 0.8101513
93070 0.8207072
93080 0.8068945
93090 0.8130327
93100 0.8144793
93110 0.8151819
93120 0.8266588
93130 0.8221278
93140 0.8208181
93150 0.8139392
93160 0.8074635
93170 0.8206989
93180 0.8246168
93190 0.8192949
93200 0.8129705
93210 0.8187879
93220 0.8302293
93230 0.828197
93240 0.8264403
93250 0.8320655
93260 0.814863
93270 0.8243158
93280 0.8273804
93290 0.8181612
93300 0.8193539
93310 0.8106705
93320 0.8116075
93330 0.8174158
93340 0.8175339
93350 0.8117434
93360 0.8106539
93370 0.8146854
93380 0.8043174
93390 0.8000292
93400 0.8064011
93410 0.8035743
93420 0.8034183
93430 0.7932544
93440 0.8066688
93450 0.8020687
93460 0.8104471
93470 0.8083944
93480 0.7976155
93490 0.8046606
93500 0.8022105
93510 0.8028083
93520 0.8066708
93530 0.808543
93540 0.8110333
93550 0.8095339
93560 0.8027409
93570 0.796039
93580 0.8124576
93590 0.8092312
93600 0.7965429
93610 0.7970309
93620 0.8016633
93630 0.789067
93640 0.7807704
93650 0.7870277
93660 0.7960547
93670 0.8001916
93680 0.7983512
93690 0.7969913
93700 0.7998581
93710 0.7930323
93720 0.8117256
93730 0.8093969
93740 0.8180587
93750 0.8183033
93760 0.8223124
93770 0.8090414
93780 0.8007972
93790 0.8038218
93800 0.8064548
93810 0.8161671
93820 0.8127844
93830 0.8161921
93840 0.8177218
93850 0.825425
93860 0.8183438
93870 0.8115097
93880 0.8105031
93890 0.8042778
93900 0.8074958
93910 0.807579
93920 0.8156549
93930 0.8056977
93940 0.8040642
93950 0.8129247
93960 0.7998412
93970 0.8135146
93980 0.8041447
93990 0.7995852
94000 0.8023103
94010 0.8026929
94020 0.8116921
94030 0.8146291
94040 0.7995682
94050 0.8042203
94060 0.8075756
94070 0.8030306
94080 0.7919457
94090 0.8049307
94100 0.8122894
94110 0.8035447
94120 0.8027219
94130 0.789818
94140 0.7959741
94150 0.8016421
94160 0.813331
94170 0.810362
94180 0.8103996
94190 0.8137739
94200 0.7943228
94210 0.7967401
94220 0.8141461
94230 0.81607
94240 0.8164388
94250 0.8046463
94260 0.8074872
94270 0.7966077
94280 0.8001559
94290 0.805232
94300 0.7993594
94310 0.8049281
94320 0.7969377
94330 0.8208433
94340 0.8286715
94350 0.8194623
94360 0.8156826
94370 0.8134775
94380 0.8213365
94390 0.8035033
94400 0.8184651
94410 0.8191348
94420 0.8166943
94430 0.8044282
94440 0.8124541
94450 0.7946942
94460 0.7939721
94470 0.7835295
94480 0.7837645
94490 0.7850536
94500 0.7938463
94510 0.7817659
94520 0.7827744
94530 0.7751353
94540 0.7991873
94550 0.7937515
94560 0.7773164
94570 0.7968833
94580 0.7910977
94590 0.7943717
94600 0.7850989
94610 0.7904868
94620 0.7886873
94630 0.7858928
94640 0.7896129
94650 0.7914822
94660 0.7945328
94670 0.7937677
94680 0.7984614
94690 0.7934209
94700 0.7855412
94710 0.7799496
94720 0.780677
94730 0.7876098
94740 0.7882096
94750 0.7840037
94760 0.7755468
94770 0.7759386
94780 0.768943
94790 0.7791117
94800 0.7849459
94810 0.7677959
94820 0.7719156
94830 0.7852386
94840 0.770192
94850 0.7766399
94860 0.7769397
94870 0.769187
94880 0.7660722
94890 0.7786061
94900 0.7790144
94910 0.7810456
94920 0.7877674
94930 0.779177
94940 0.7714839
94950 0.7751111
94960 0.7766344
94970 0.775
94980 0.7800285
94990 0.7857752
95000 0.7834955
95010 0.7676397
95020 0.7705249
95030 0.7808485
95040 0.7860198
95050 0.7846937
95060 0.7884529
95070 0.7811159
95080 0.7828337
95090 0.7835171
95100 0.7855366
95110 0.8070104
95120 0.7956408
95130 0.7884317
95140 0.7860464
95150 0.7757804
95160 0.775872
95170 0.7708026
95180 0.7817808
95190 0.7853479
95200 0.7926474
95210 0.8018914
95220 0.7845418
95230 0.7795289
95240 0.7720255
95250 0.7727943
95260 0.784112
95270 0.7902506
95280 0.8009034
95290 0.7898916
95300 0.7839929
95310 0.7929413
95320 0.7919291
95330 0.7707798
95340 0.7829812
95350 0.7973961
95360 0.7950709
95370 0.7884198
95380 0.7911741
95390 0.7953231
95400 0.7934393
95410 0.7867716
95420 0.7799642
95430 0.7752866
95440 0.7803993
95450 0.789946
95460 0.7886519
95470 0.7861078
95480 0.7806986
95490 0.78553
95500 0.7834796
95510 0.7888451
95520 0.7820943
95530 0.7772245
95540 0.792393
95550 0.7814886
95560 0.7881349
95570 0.7804704
95580 0.781804
95590 0.777661
95600 0.781233
95610 0.7759859
95620 0.7893418
95630 0.7903123
95640 0.7880681
95650 0.7842059
95660 0.780903
95670 0.7792678
95680 0.7730266
95690 0.7688998
95700 0.7640644
95710 0.7588053
95720 0.7670072
95730 0.7738893
95740 0.7801077
95750 0.7868245
95760 0.7769672
95770 0.7772136
95780 0.7940654
95790 0.7900621
95800 0.7899714
95810 0.7917606
95820 0.7947881
95830 0.7931054
95840 0.7916015
95850 0.7878585
95860 0.7859851
95870 0.7760207
95880 0.7711891
95890 0.7800241
95900 0.7748795
95910 0.7853811
95920 0.7687186
95930 0.7631995
95940 0.7688702
95950 0.7828283
95960 0.7832916
95970 0.7685703
95980 0.7640707
95990 0.7679511
96000 0.7635242
96010 0.7833045
96020 0.7781377
96030 0.7753338
96040 0.7816254
96050 0.783822
96060 0.7918707
96070 0.7866782
96080 0.7933675
96090 0.7952722
96100 0.798052
96110 0.7963598
96120 0.8021922
96130 0.7903009
96140 0.7871164
96150 0.7828431
96160 0.7898025
96170 0.7859215
96180 0.7932709
96190 0.7973041
96200 0.7958341
96210 0.7913622
96220 0.8072829
96230 0.8003695
96240 0.7904468
96250 0.7965947
96260 0.8056267
96270 0.8079119
96280 0.8075051
96290 0.8010484
96300 0.7993526
96310 0.7960469
96320 0.7912791
96330 0.8016276
96340 0.798853
96350 0.7961469
96360 0.8011805
96370 0.8011761
96380 0.7829599
96390 0.7806422
96400 0.7823613
96410 0.7810695
96420 0.7843102
96430 0.7800166
96440 0.781885
96450 0.7885569
96460 0.7856945
96470 0.7856013
96480 0.7921239
96490 0.7955108
96500 0.7837954
96510 0.7821417
96520 0.7863479
96530 0.776583
96540 0.7831881
96550 0.764332
96560 0.7740234
96570 0.7840829
96580 0.7760667
96590 0.7893838
96600 0.7877339
96610 0.7840027
96620 0.7807732
96630 0.7798578
96640 0.7801404
96650 0.7819605
96660 0.7783481
96670 0.7770246
96680 0.7860729
96690 0.7884039
96700 0.7886778
96710 0.7862599
96720 0.801187
96730 0.7886631
96740 0.7898611
96750 0.7820814
96760 0.7936881
96770 0.7922685
96780 0.8024638
96790 0.7965517
96800 0.7902489
96810 0.7826757
96820 0.7808878
96830 0.7879165
96840 0.7882033
96850 0.7808012
96860 0.7833706
96870 0.7840569
96880 0.7794421
96890 0.78374
96900 0.7790297
96910 0.7791929
96920 0.7825996
96930 0.7765208
96940 0.7789417
96950 0.7863086
96960 0.7704056
96970 0.7745309
96980 0.7798398
96990 0.784691
97000 0.783339
97010 0.7867592
97020 0.7844259
97030 0.7758462
97040 0.7891501
97050 0.7853029
97060 0.792307
97070 0.7854325
97080 0.7842731
97090 0.7811193
97100 0.7854651
97110 0.7868519
97120 0.7747247
97130 0.7760887
97140 0.7823632
97150 0.785011
97160 0.78881
97170 0.7861567
97180 0.77074
97190 0.7671669
97200 0.7636301
97210 0.7549424
97220 0.7612007
97230 0.7692071
97240 0.772042
97250 0.7698861
97260 0.7652656
97270 0.7681327
97280 0.768907
97290 0.7701768
97300 0.7577779
97310 0.7532664
97320 0.7537962
97330 0.7618291
97340 0.7695662
97350 0.7648341
97360 0.7642288
97370 0.7653025
97380 0.7672669
97390 0.7566599
97400 0.7609107
97410 0.7489238
97420 0.7566144
97430 0.7611622
97440 0.7614339
97450 0.7578795
97460 0.7577546
97470 0.7566857
97480 0.760363
97490 0.7540597
97500 0.7576994
97510 0.7561556
97520 0.768391
97530 0.77091
97540 0.7647043
97550 0.7641419
97560 0.7662436
97570 0.7688328
97580 0.7767166
97590 0.7640285
97600 0.7609086
97610 0.7584854
97620 0.7738406
97630 0.7645063
97640 0.7627649
97650 0.7771795
97660 0.7652844
97670 0.7635209
97680 0.7622505
97690 0.7558957
97700 0.7609618
97710 0.7634445
97720 0.775535
97730 0.7635455
97740 0.7714568
97750 0.7779474
97760 0.7765033
97770 0.7815756
97780 0.7706915
97790 0.7714122
97800 0.7449775
97810 0.7563203
97820 0.7600441
97830 0.7579391
97840 0.7671251
97850 0.7879487
97860 0.7786623
97870 0.7783219
97880 0.7758397
97890 0.7683933
97900 0.774579
97910 0.782274
97920 0.7759673
97930 0.7803237
97940 0.7762893
97950 0.7840464
97960 0.783758
97970 0.7765203
97980 0.7812667
97990 0.7818527
98000 0.7890296
98010 0.7835214
98020 0.781736
98030 0.7766132
98040 0.7821618
98050 0.7762912
98060 0.7786487
98070 0.7897714
98080 0.7798938
98090 0.7813656
98100 0.7738767
98110 0.7676868
98120 0.7701649
98130 0.7757226
98140 0.7769477
98150 0.7909399
98160 0.7902027
98170 0.7816173
98180 0.7885502
98190 0.7918854
98200 0.7920116
98210 0.775469
98220 0.7842809
98230 0.7830088
98240 0.7787082
98250 0.7747397
98260 0.7895075
98270 0.7837981
98280 0.7780721
98290 0.7875078
98300 0.7818317
98310 0.7773672
98320 0.7814044
98330 0.7942527
98340 0.7834169
98350 0.7873527
98360 0.7815615
98370 0.78302
98380 0.7751125
98390 0.7655245
98400 0.7782537
98410 0.7812299
98420 0.7759878
98430 0.7744933
98440 0.7810777
98450 0.7875366
98460 0.7752274
98470 0.7919454
98480 0.7948411
98490 0.7851725
98500 0.7750276
98510 0.7804775
98520 0.7735778
98530 0.7771552
98540 0.7843369
98550 0.7835437
98560 0.7751959
98570 0.7754492
98580 0.7745574
98590 0.7729681
98600 0.7814685
98610 0.770765
98620 0.7640561
98630 0.7632607
98640 0.7656242
98650 0.7749853
98660 0.7694607
98670 0.7633248
98680 0.7525629
98690 0.7683346
98700 0.7551084
98710 0.7574205
98720 0.759831
98730 0.7580077
98740 0.7598766
98750 0.7535446
98760 0.7650875
98770 0.7693558
98780 0.7599303
98790 0.7662566
98800 0.7683784
98810 0.7668524
98820 0.7699056
98830 0.772703
98840 0.7710471
98850 0.7577691
98860 0.7568879
98870 0.765047
98880 0.764117
98890 0.7716356
98900 0.7828249
98910 0.7908607
98920 0.7840289
98930 0.7734805
98940 0.7723038
98950 0.7638069
98960 0.7608445
98970 0.755074
98980 0.7620807
98990 0.7713789
99000 0.7598876
99010 0.7669222
99020 0.7713376
99030 0.769033
99040 0.7619839
99050 0.774168
99060 0.7729011
99070 0.7611227
99080 0.7596503
99090 0.7671804
99100 0.7768548
99110 0.7718667
99120 0.7652857
99130 0.7656465
99140 0.7538311
99150 0.7650152
99160 0.7713616
99170 0.7884606
99180 0.7813356
99190 0.7835491
99200 0.7681453
99210 0.7634122
99220 0.7648474
99230 0.7696045
99240 0.771251
99250 0.7729751
99260 0.7704541
99270 0.7743598
99280 0.7658731
99290 0.7734029
99300 0.754578
99310 0.7563028
99320 0.7634782
99330 0.7617382
99340 0.7682465
99350 0.775381
99360 0.7815303
99370 0.7774453
99380 0.7742957
99390 0.7755675
99400 0.7906916
99410 0.7766902
99420 0.7881433
99430 0.7789723
99440 0.7824842
99450 0.7759635
99460 0.7792963
99470 0.7796525
99480 0.7869166
99490 0.7885525
99500 0.7871754
99510 0.7887372
99520 0.7815718
99530 0.8000193
99540 0.793643
99550 0.7994733
99560 0.798359
99570 0.7905774
99580 0.8016579
99590 0.7892348
99600 0.7871056
99610 0.7832643
99620 0.7849618
99630 0.7820171
99640 0.7668693
99650 0.7783603
99660 0.7821332
99670 0.7815564
99680 0.7753742
99690 0.7903821
99700 0.7874932
99710 0.7730749
99720 0.7792615
99730 0.7810974
99740 0.774218
99750 0.784469
99760 0.7837853
99770 0.7897086
99780 0.7923872
99790 0.7923771
99800 0.8041177
99810 0.7948445
99820 0.7997993
99830 0.7979091
99840 0.7976629
99850 0.7841821
99860 0.7925619
99870 0.7863057
99880 0.7976293
99890 0.788479
99900 0.7847176
99910 0.7752679
99920 0.7847152
99930 0.7919081
99940 0.7886811
99950 0.7780796
99960 0.7815936
99970 0.7875774
99980 0.7838038
99990 0.7872066
100000 0.7820196
100010 0.7807769
100020 0.7807992
100030 0.7875118
100040 0.7941321
100050 0.7846438
100060 0.7734826
100070 0.7729483
100080 0.7610901
100090 0.7834757
100100 0.7759197
100110 0.7817333
100120 0.7861975
100130 0.7914173
100140 0.7858937
100150 0.7842549
100160 0.7870221
100170 0.7930669
100180 0.7890974
100190 0.7986317
100200 0.7797391
100210 0.7782331
100220 0.7692995
100230 0.7835534
100240 0.7913496
100250 0.7883244
100260 0.777519
100270 0.7804465
100280 0.7758602
100290 0.7828867
100300 0.7853703
100310 0.7811488
100320 0.7771865
100330 0.7797033
100340 0.7826214
100350 0.7930703
100360 0.7787669
100370 0.7834191
100380 0.788422
100390 0.784142
100400 0.7816928
100410 0.7801306
100420 0.7823201
100430 0.7855504
100440 0.7860816
100450 0.7671883
100460 0.7739683
100470 0.7758786
100480 0.7878694
100490 0.7758608
100500 0.7876969
100510 0.7909255
100520 0.7821267
100530 0.7894203
100540 0.7782534
100550 0.7708347
100560 0.7717131
100570 0.7700946
100580 0.7819494
100590 0.782462
100600 0.7801216
100610 0.7717464
100620 0.7674661
100630 0.7658921
100640 0.7614189
100650 0.7611023
100660 0.758052
100670 0.7761948
100680 0.7784176
100690 0.7730001
100700 0.7639083
100710 0.7671416
100720 0.7625874
100730 0.7462885
100740 0.7674055
100750 0.7752393
100760 0.7774979
100770 0.7778483
100780 0.7659649
100790 0.7724783
100800 0.7696854
100810 0.7637761
100820 0.7672343
100830 0.7748705
100840 0.7726653
100850 0.7549325
100860 0.7608206
100870 0.7669064
100880 0.7706762
100890 0.7776722
100900 0.7887946
100910 0.7824849
100920 0.780539
100930 0.7786868
100940 0.7835714
100950 0.7875008
100960 0.780414
100970 0.7881062
100980 0.784379
100990 0.7785738
101000 0.7746456
101010 0.7757843
101020 0.7702063
101030 0.769839
101040 0.758368
101050 0.7576889
101060 0.7619036
101070 0.7503868
101080 0.7601662
101090 0.7583889
101100 0.7514082
101110 0.7475809
101120 0.7507676
101130 0.7603955
101140 0.7537777
101150 0.7551076
101160 0.7598425
101170 0.7614146
101180 0.7642121
101190 0.7544735
101200 0.7533901
101210 0.766762
101220 0.7717558
101230 0.7764446
101240 0.7696177
101250 0.7572895
101260 0.767304
101270 0.7553483
101280 0.7520652
101290 0.7476485
101300 0.7521206
101310 0.7596815
101320 0.7691251
101330 0.7669245
101340 0.7645398
101350 0.7677469
101360 0.7662452
101370 0.7605086
101380 0.7646326
101390 0.7680973
101400 0.7634676
101410 0.751597
101420 0.7618912
101430 0.7640436
101440 0.7602306
101450 0.7574031
101460 0.7562823
101470 0.7533407
101480 0.7592058
101490 0.7651962
101500 0.7636709
101510 0.7653686
101520 0.7807102
101530 0.7710523
101540 0.7832114
101550 0.7887757
101560 0.7840599
101570 0.7871152
101580 0.7899662
101590 0.7768254
101600 0.7681325
101610 0.7804539
101620 0.7793916
101630 0.7768443
101640 0.7702226
101650 0.7682787
101660 0.7729138
101670 0.7700521
101680 0.7736552
101690 0.7701327
101700 0.778956
101710 0.773712
101720 0.7725595
101730 0.7804048
101740 0.7771641
101750 0.7688501
101760 0.7693987
101770 0.7730029
101780 0.7741252
101790 0.7810035
101800 0.7908477
101810 0.785061
101820 0.7881231
101830 0.7675396
101840 0.7651923
101850 0.7826377
101860 0.7717653
101870 0.7835276
101880 0.7744888
101890 0.7685527
101900 0.7680032
101910 0.7642722
101920 0.7547022
101930 0.75607
101940 0.7554069
101950 0.745452
101960 0.7469226
101970 0.7451273
101980 0.7491528
101990 0.7502138
102000 0.742557
102010 0.7479646
102020 0.7469127
102030 0.7420974
102040 0.7467214
102050 0.7644213
102060 0.7656542
102070 0.7622945
102080 0.7540507
102090 0.7538567
102100 0.7563148
102110 0.7617826
102120 0.7807337
102130 0.7932908
102140 0.7776524
102150 0.775717
102160 0.7708498
102170 0.7749922
102180 0.7944651
102190 0.7883974
102200 0.7868615
102210 0.7881428
102220 0.7913756
102230 0.8030555
102240 0.7883207
102250 0.8015504
102260 0.8022365
102270 0.7965966
102280 0.7992585
102290 0.7965202
102300 0.795238
102310 0.8013716
102320 0.790776
102330 0.7852326
102340 0.7954021
102350 0.8009461
102360 0.7943949
102370 0.7922153
102380 0.7923639
102390 0.7947097
102400 0.7908396
102410 0.7888125
102420 0.7838532
102430 0.7882035
102440 0.8015767
102450 0.7897736
102460 0.7930542
102470 0.7888743
102480 0.7846286
102490 0.7928963
102500 0.7990314
102510 0.7997433
102520 0.7859318
102530 0.7834557
102540 0.773278
102550 0.7763273
102560 0.7723712
102570 0.7789156
102580 0.7915462
102590 0.7810605
102600 0.8005291
102610 0.7932571
102620 0.8007066
102630 0.8030962
102640 0.7948967
102650 0.7914183
102660 0.7901258
102670 0.7975973
102680 0.7964531
102690 0.7981022
102700 0.8014345
102710 0.7876112
102720 0.78187
102730 0.7937497
102740 0.7944487
102750 0.7852657
102760 0.7746019
102770 0.7809895
102780 0.7880476
102790 0.7822854
102800 0.7984822
102810 0.7941334
102820 0.7899231
102830 0.7903097
102840 0.783533
102850 0.7814538
102860 0.7875695
102870 0.779054
102880 0.7805627
102890 0.7870114
102900 0.7799976
102910 0.7776034
102920 0.7677113
102930 0.7712718
102940 0.7738222
102950 0.7780867
102960 0.7734649
102970 0.7767822
102980 0.7739157
102990 0.7785574
103000 0.775553
103010 0.7815459
103020 0.7907761
103030 0.7973722
103040 0.7896507
103050 0.7829518
103060 0.7812966
103070 0.7805564
103080 0.7845967
103090 0.7814533
103100 0.7746588
103110 0.7902092
103120 0.7887174
103130 0.7784764
103140 0.7856599
103150 0.7869613
103160 0.7884686
103170 0.7914596
103180 0.7815047
103190 0.7843491
103200 0.7772626
103210 0.7835547
103220 0.781553
103230 0.7891993
103240 0.7792537
103250 0.7852446
103260 0.7879776
103270 0.7890304
103280 0.787458
103290 0.7779168
103300 0.7918274
103310 0.7740343
103320 0.7707686
103330 0.781027
103340 0.7758664
103350 0.7750539
103360 0.7707061
103370 0.7668475
103380 0.7547612
103390 0.7486843
103400 0.7486513
103410 0.7582574
103420 0.7534666
103430 0.7572398
103440 0.7583585
103450 0.7595535
103460 0.7722187
103470 0.775175
103480 0.7839298
103490 0.7836192
103500 0.7712162
103510 0.7780461
103520 0.7853208
103530 0.7824171
103540 0.7773071
103550 0.7831773
103560 0.7872424
103570 0.7916802
103580 0.7854821
103590 0.7885809
103600 0.7904635
103610 0.7996842
103620 0.8107867
103630 0.795747
103640 0.8040546
103650 0.7934975
103660 0.8063709
103670 0.8040991
103680 0.800873
103690 0.7963411
103700 0.8022301
103710 0.7912803
103720 0.7816085
103730 0.7828094
103740 0.7793174
103750 0.7790492
103760 0.7776361
103770 0.7817274
103780 0.793539
103790 0.7789605
103800 0.780551
103810 0.7877302
103820 0.7958647
103830 0.7958553
103840 0.7983912
103850 0.8005844
103860 0.7993712
103870 0.8003373
103880 0.8029356
103890 0.7953697
103900 0.7881364
103910 0.7898717
103920 0.7964174
103930 0.7974755
103940 0.7951358
103950 0.7928389
103960 0.7817434
103970 0.7801338
103980 0.7842282
103990 0.7774328
104000 0.7775311
104010 0.7849957
104020 0.7757984
104030 0.7841995
104040 0.7919192
104050 0.798222
104060 0.7908648
104070 0.7885188
104080 0.7967076
104090 0.7933893
104100 0.7873931
104110 0.7875113
104120 0.7915708
104130 0.7891237
104140 0.7966984
104150 0.787062
104160 0.7909162
104170 0.7940282
104180 0.7984265
104190 0.7959806
104200 0.782198
104210 0.7930275
104220 0.7935104
104230 0.7980876
104240 0.7999324
104250 0.7962568
104260 0.7859483
104270 0.7906176
104280 0.8024225
104290 0.7931305
104300 0.7900437
104310 0.7922592
104320 0.7924706
104330 0.7853595
104340 0.7841182
104350 0.785647
104360 0.7880207
104370 0.8074363
104380 0.797866
104390 0.798134
104400 0.786733
104410 0.7841055
104420 0.7826212
104430 0.782392
104440 0.7847589
104450 0.7839006
104460 0.7863004
104470 0.7900333
104480 0.7916021
104490 0.7879645
104500 0.7745231
104510 0.7842006
104520 0.7960075
104530 0.8007462
104540 0.7987442
104550 0.7985551
104560 0.79567
104570 0.7962322
104580 0.7951177
104590 0.7827842
104600 0.7851611
104610 0.7853864
104620 0.7828141
104630 0.7881287
104640 0.7827199
104650 0.793439
104660 0.7798973
104670 0.7821721
104680 0.7819535
104690 0.7882895
104700 0.7844692
104710 0.7931824
104720 0.7894561
104730 0.7857009
104740 0.7925245
104750 0.7975197
104760 0.7883307
104770 0.7984493
104780 0.7814841
104790 0.7797617
104800 0.7734054
104810 0.7908741
104820 0.7829262
104830 0.78925
104840 0.7887087
104850 0.7741908
104860 0.7697603
104870 0.7769046
104880 0.7682164
104890 0.772292
104900 0.7762689
104910 0.7745042
104920 0.7578772
104930 0.7572142
104940 0.7645704
104950 0.7670827
104960 0.761411
104970 0.7669482
104980 0.7586681
104990 0.7557279
105000 0.7496998
105010 0.7531103
105020 0.7653043
105030 0.7726058
105040 0.7641392
105050 0.7651418
105060 0.7604696
105070 0.7706504
105080 0.771278
105090 0.7743499
105100 0.7716262
105110 0.7641047
105120 0.7660147
105130 0.7788734
105140 0.7811819
105150 0.7750474
105160 0.7599118
105170 0.7940171
105180 0.7645503
105190 0.77866
105200 0.7841878
105210 0.7869133
105220 0.7781391
105230 0.7748273
105240 0.7613261
105250 0.7707675
105260 0.7682656
105270 0.7606718
105280 0.7568308
105290 0.7655057
105300 0.7816857
105310 0.7752315
105320 0.7682073
105330 0.7681692
105340 0.7612759
105350 0.7680299
105360 0.7726695
105370 0.7573712
105380 0.7648973
105390 0.7700123
105400 0.7723776
105410 0.772333
105420 0.7720542
105430 0.7802824
105440 0.7722116
105450 0.7685633
105460 0.7699899
105470 0.7647744
105480 0.7705114
105490 0.7725769
105500 0.7682646
105510 0.7740414
105520 0.7726676
105530 0.7666842
105540 0.7521995
105550 0.7544938
105560 0.7554659
105570 0.7473487
105580 0.7570953
105590 0.7515164
105600 0.7614886
105610 0.7659336
105620 0.7595184
105630 0.7648183
105640 0.763714
105650 0.7549739
105660 0.7715611
105670 0.7609858
105680 0.7539051
105690 0.7539988
105700 0.7656401
105710 0.7567397
105720 0.7652572
105730 0.7597392
105740 0.7623221
105750 0.7641944
105760 0.7668352
105770 0.7680539
105780 0.762475
105790 0.7508165
105800 0.753402
105810 0.7431341
105820 0.7572348
105830 0.7634366
105840 0.7510936
105850 0.7541693
105860 0.7407838
105870 0.740047
105880 0.7384597
105890 0.7482933
105900 0.7541481
105910 0.7509221
105920 0.7456228
105930 0.7379681
105940 0.7420579
105950 0.7469873
105960 0.7584412
105970 0.739753
105980 0.7413117
105990 0.7409644
106000 0.7370796
106010 0.7420532
106020 0.7462506
106030 0.7418503
106040 0.7315875
106050 0.7326238
106060 0.749101
106070 0.7517312
106080 0.7505397
106090 0.7458026
106100 0.7445955
106110 0.7411993
106120 0.7319451
106130 0.7403055
106140 0.73685
106150 0.7340425
106160 0.7353042
106170 0.7415895
106180 0.7293346
106190 0.7418905
106200 0.7348647
106210 0.742816
106220 0.7539346
106230 0.7616557
106240 0.7593142
106250 0.7532117
106260 0.74315
106270 0.734416
106280 0.7512702
106290 0.751205
106300 0.7498565
106310 0.7477589
106320 0.7336649
106330 0.7435303
106340 0.7406328
106350 0.7384568
106360 0.7458943
106370 0.7529411
106380 0.7459027
106390 0.7470567
106400 0.7462684
106410 0.7473204
106420 0.7468355
106430 0.7569598
106440 0.7438198
106450 0.7346151
106460 0.7298509
106470 0.7456448
106480 0.7313413
106490 0.7394067
106500 0.7359197
106510 0.7371922
106520 0.7441288
106530 0.7477552
106540 0.7515473
106550 0.734827
106560 0.7476121
106570 0.7439332
106580 0.7459959
106590 0.742834
106600 0.7582321
106610 0.7528104
106620 0.7629464
106630 0.7554258
106640 0.7538899
106650 0.7556323
106660 0.7570556
106670 0.7630992
106680 0.7528908
106690 0.7538114
106700 0.7637184
106710 0.7689294
106720 0.7590109
106730 0.7576111
106740 0.7597685
106750 0.7551053
106760 0.7600681
106770 0.762256
106780 0.7571907
106790 0.7594853
106800 0.7554632
106810 0.7455795
106820 0.7598116
106830 0.7457724
106840 0.751703
106850 0.7676325
106860 0.7633859
106870 0.7595391
106880 0.7680057
106890 0.7560378
106900 0.7534011
106910 0.7510926
106920 0.7486596
106930 0.7485129
106940 0.7618617
106950 0.7520879
106960 0.7465948
106970 0.7332892
106980 0.7363106
106990 0.7406999
107000 0.742798
107010 0.728261
107020 0.7240822
107030 0.7401012
107040 0.7403557
107050 0.7360423
107060 0.7462789
107070 0.7387223
107080 0.7311999
107090 0.7365367
107100 0.7327049
107110 0.7348801
107120 0.7247606
107130 0.7279037
107140 0.727764
107150 0.7346534
107160 0.7413628
107170 0.7377239
107180 0.7402068
107190 0.73479
107200 0.7282082
107210 0.7523177
107220 0.7429251
107230 0.7426689
107240 0.740966
107250 0.7462794
107260 0.7310653
107270 0.7397827
107280 0.7452739
107290 0.7373421
107300 0.7381979
107310 0.7442592
107320 0.7421213
107330 0.7421411
107340 0.7376244
107350 0.7568097
107360 0.7471634
107370 0.7503054
107380 0.7536508
107390 0.7467662
107400 0.7428896
107410 0.749342
107420 0.7540488
107430 0.7467529
107440 0.7581487
107450 0.7494149
107460 0.7524993
107470 0.7657259
107480 0.771115
107490 0.7513659
107500 0.7607346
107510 0.765286
107520 0.7692517
107530 0.7720445
107540 0.7614023
107550 0.7707137
107560 0.7568968
107570 0.7576103
107580 0.757223
107590 0.7604639
107600 0.7659075
107610 0.758611
107620 0.7635157
107630 0.7611883
107640 0.7494644
107650 0.7534787
107660 0.7437544
107670 0.7399036
107680 0.7479149
107690 0.7397785
107700 0.7505495
107710 0.7385154
107720 0.7425712
107730 0.7366561
107740 0.728931
107750 0.7451032
107760 0.7368419
107770 0.7438571
107780 0.743067
107790 0.756415
107800 0.7522036
107810 0.7595538
107820 0.7509778
107830 0.7604169
107840 0.7642211
107850 0.7547162
107860 0.7643354
107870 0.7528761
107880 0.7624917
107890 0.7442133
107900 0.7463459
107910 0.757578
107920 0.7558354
107930 0.7709713
107940 0.7622906
107950 0.7521164
107960 0.7530851
107970 0.7464868
107980 0.7398273
107990 0.742355
108000 0.7377134
108010 0.747583
108020 0.7508735
108030 0.7531748
108040 0.7514426
108050 0.7479243
108060 0.7525272
108070 0.7537283
108080 0.7537892
108090 0.7630119
108100 0.764321
108110 0.748176
108120 0.7550994
108130 0.7623327
108140 0.7584981
108150 0.751257
108160 0.750263
108170 0.7517838
108180 0.7559314
108190 0.7617688
108200 0.7565613
108210 0.7533303
108220 0.7503892
108230 0.7518914
108240 0.7423584
108250 0.7553322
108260 0.7481981
108270 0.7431555
108280 0.7342899
108290 0.7455175
108300 0.752153
108310 0.755352
108320 0.761847
108330 0.7618858
108340 0.7591034
108350 0.7516655
108360 0.7485213
108370 0.7451676
108380 0.7702118
108390 0.7594084
108400 0.7637613
108410 0.7718131
108420 0.768545
108430 0.7650061
108440 0.7694915
108450 0.768465
108460 0.7633849
108470 0.7730547
108480 0.782304
108490 0.7748411
108500 0.7627635
108510 0.7705981
108520 0.7768205
108530 0.7670659
108540 0.763846
108550 0.7627573
108560 0.7681882
108570 0.7683034
108580 0.7644598
108590 0.7617986
108600 0.7598971
108610 0.7604831
108620 0.7694228
108630 0.7715978
108640 0.7777687
108650 0.7721988
108660 0.7657972
108670 0.7572415
108680 0.7610554
108690 0.7630051
108700 0.7662866
108710 0.7614258
108720 0.7655544
108730 0.7698436
108740 0.7722675
108750 0.7662454
108760 0.7697542
108770 0.7647913
108780 0.7592514
108790 0.7657307
108800 0.7706975
108810 0.7742153
108820 0.7788481
108830 0.7886062
108840 0.7878302
108850 0.7837559
108860 0.7850152
108870 0.7703721
108880 0.7734876
108890 0.7754906
108900 0.7794541
108910 0.7709715
108920 0.7692075
108930 0.7766725
108940 0.7699425
108950 0.757336
108960 0.7618899
108970 0.7581552
108980 0.7497455
108990 0.7585038
109000 0.7555165
109010 0.7576755
109020 0.7558715
109030 0.7553529
109040 0.7611499
109050 0.756853
109060 0.7618435
109070 0.7592451
109080 0.752156
109090 0.7560575
109100 0.7589464
109110 0.7586131
109120 0.7655905
109130 0.7702124
109140 0.7710602
109150 0.7820747
109160 0.7891263
109170 0.7933004
109180 0.7741367
109190 0.7812073
109200 0.7690122
109210 0.7722304
109220 0.7642783
109230 0.7715132
109240 0.7772358
109250 0.7787127
109260 0.7756518
109270 0.7845802
109280 0.7814626
109290 0.7878253
109300 0.7952268
109310 0.7773948
109320 0.7672361
109330 0.7623408
109340 0.777123
109350 0.7728947
109360 0.778198
109370 0.7761096
109380 0.7778928
109390 0.7725892
109400 0.7742642
109410 0.7652386
109420 0.7705395
109430 0.768297
109440 0.7709348
109450 0.7723425
109460 0.7742
109470 0.7705852
109480 0.7625692
109490 0.7718747
109500 0.7619534
109510 0.7709269
109520 0.7659121
109530 0.7669834
109540 0.7679325
109550 0.7661426
109560 0.7650964
109570 0.7794825
109580 0.7874187
109590 0.7815176
109600 0.7763006
109610 0.7837207
109620 0.7823153
109630 0.7724528
109640 0.7677844
109650 0.7580775
109660 0.7677923
109670 0.7689823
109680 0.7668326
109690 0.7662123
109700 0.7705965
109710 0.7624716
109720 0.7619238
109730 0.7563451
109740 0.7443574
109750 0.7574458
109760 0.7603763
109770 0.7474075
109780 0.7560695
109790 0.7671251
109800 0.7534908
109810 0.7778022
109820 0.771467
109830 0.767109
109840 0.7753164
109850 0.7704464
109860 0.7696847
109870 0.7768357
109880 0.7703096
109890 0.7713788
109900 0.7634174
109910 0.7821639
109920 0.7648966
109930 0.7721618
109940 0.7654787
109950 0.7652947
109960 0.7739702
109970 0.7699951
109980 0.7568101
109990 0.7730032
110000 0.7662611
110010 0.7764155
110020 0.7610618
110030 0.7631525
110040 0.760361
110050 0.7626565
110060 0.773012
110070 0.762066
110080 0.7614747
110090 0.7579935
110100 0.7617189
110110 0.7656689
110120 0.7605088
110130 0.757942
110140 0.7568762
110150 0.7525545
110160 0.7486132
110170 0.761865
110180 0.7664468
110190 0.7705635
110200 0.7571612
110210 0.7642758
110220 0.7586802
110230 0.7578365
110240 0.7544555
110250 0.7554071
110260 0.7479755
110270 0.7518027
110280 0.7495503
110290 0.7530097
110300 0.7501497
110310 0.7493581
110320 0.7559142
110330 0.7638314
110340 0.7537442
110350 0.7565051
110360 0.7553234
110370 0.7563457
110380 0.7515742
110390 0.7589623
110400 0.7570902
110410 0.7563244
110420 0.7603686
110430 0.7663896
110440 0.7520206
110450 0.7484698
110460 0.750225
110470 0.75383
110480 0.7675068
110490 0.7656232
110500 0.7597284
110510 0.7654662
110520 0.7714286
110530 0.7677087
110540 0.7568138
110550 0.7710673
110560 0.7570487
110570 0.7521766
110580 0.7697151
110590 0.7680344
110600 0.7729481
110610 0.7612643
110620 0.7732645
110630 0.7679113
110640 0.7634854
110650 0.764604
110660 0.7594849
110670 0.7676523
110680 0.7534286
110690 0.758076
110700 0.7651162
110710 0.7712598
110720 0.7716626
110730 0.7648001
110740 0.7591335
110750 0.7529002
110760 0.7611426
110770 0.7713569
110780 0.7668178
110790 0.7623873
110800 0.7684836
110810 0.7620552
110820 0.769747
110830 0.7669033
110840 0.7630671
110850 0.7628706
110860 0.7661713
110870 0.7585095
110880 0.7640074
110890 0.7591444
110900 0.748372
110910 0.7527127
110920 0.7603609
110930 0.7553232
110940 0.759832
110950 0.7583403
110960 0.7732118
110970 0.7617867
110980 0.7628233
110990 0.7609512
111000 0.7802972
111010 0.7563263
111020 0.763129
111030 0.7531353
111040 0.7512345
111050 0.7518253
111060 0.7669088
111070 0.76424
111080 0.758713
111090 0.7529036
111100 0.7445187
111110 0.7551218
111120 0.7654136
111130 0.7614405
111140 0.764883
111150 0.7634604
111160 0.7545146
111170 0.7510597
111180 0.7563182
111190 0.7569146
111200 0.7569914
111210 0.749882
111220 0.7555392
111230 0.7550812
111240 0.7539137
111250 0.7538435
111260 0.7592404
111270 0.7659684
111280 0.7627147
111290 0.7586727
111300 0.7677268
111310 0.7552806
111320 0.7576733
111330 0.7501203
111340 0.7459371
111350 0.7572938
111360 0.7572497
111370 0.7571422
111380 0.7635514
111390 0.7628521
111400 0.7680328
111410 0.7639613
111420 0.7704971
111430 0.7632309
111440 0.7663324
111450 0.7617164
111460 0.7719055
111470 0.7645646
111480 0.7592636
111490 0.7608164
111500 0.7579826
111510 0.769434
111520 0.784785
111530 0.7820903
111540 0.7725226
111550 0.7742471
111560 0.786369
111570 0.7725247
111580 0.7629321
111590 0.7583134
111600 0.7550971
111610 0.7549937
111620 0.7480163
111630 0.7554762
111640 0.7489586
111650 0.7371607
111660 0.7424014
111670 0.7348722
111680 0.7244799
111690 0.7307416
111700 0.7349386
111710 0.7290289
111720 0.7400652
111730 0.7321092
111740 0.7306443
111750 0.7203451
111760 0.7341948
111770 0.7246632
111780 0.7368602
111790 0.7275136
111800 0.7322552
111810 0.7385353
111820 0.7393078
111830 0.7425588
111840 0.7387902
111850 0.7417482
111860 0.7465673
111870 0.7473941
111880 0.7327061
111890 0.7352121
111900 0.733824
111910 0.7320619
111920 0.7322506
111930 0.7328679
111940 0.7240157
111950 0.7413009
111960 0.7449206
111970 0.7293627
111980 0.7499417
111990 0.7344086
112000 0.7291633
112010 0.7337056
112020 0.745346
112030 0.7482036
112040 0.7440041
112050 0.7443356
112060 0.7419759
112070 0.7430463
112080 0.7565995
112090 0.7513119
112100 0.7395341
112110 0.7423291
112120 0.7440607
112130 0.7422101
112140 0.7383739
112150 0.7412284
112160 0.7578182
112170 0.7530013
112180 0.7544202
112190 0.7730686
112200 0.7585976
112210 0.7726471
112220 0.767337
112230 0.7449471
112240 0.7438152
112250 0.7502079
112260 0.732899
112270 0.7251492
112280 0.7249312
112290 0.7280418
112300 0.7229453
112310 0.741293
112320 0.7445893
112330 0.7369065
112340 0.7426497
112350 0.7308235
112360 0.7336581
112370 0.7487322
112380 0.7494447
112390 0.7548181
112400 0.7466046
112410 0.7368119
112420 0.7544958
112430 0.7513914
112440 0.7458819
112450 0.7480048
112460 0.7544691
112470 0.7610667
112480 0.7705661
112490 0.7474129
112500 0.7495013
112510 0.7479289
112520 0.7418345
112530 0.7522643
112540 0.7432274
112550 0.7563379
112560 0.7556016
112570 0.7593994
112580 0.7557387
112590 0.754557
112600 0.7607297
112610 0.7671644
112620 0.7601658
112630 0.7573342
112640 0.7618688
112650 0.7690079
112660 0.7613891
112670 0.7695079
112680 0.7719448
112690 0.770842
112700 0.7777653
112710 0.7816341
112720 0.7845636
112730 0.7869946
112740 0.7708967
112750 0.7732002
112760 0.769599
112770 0.7671272
112780 0.7579887
112790 0.7598673
112800 0.7731782
112810 0.7663674
112820 0.7558885
112830 0.7624155
112840 0.7644854
112850 0.7510555
112860 0.7504761
112870 0.7463372
112880 0.7428006
112890 0.7486493
112900 0.7527273
112910 0.7613609
112920 0.7657793
112930 0.7604581
112940 0.7663738
112950 0.7480077
112960 0.7570143
112970 0.7467638
112980 0.7449344
112990 0.7596203
113000 0.7686321
113010 0.7681399
113020 0.7529623
113030 0.7587854
113040 0.7493632
113050 0.745954
113060 0.7443248
113070 0.7472989
113080 0.7450799
113090 0.7473181
113100 0.7442234
113110 0.7470025
113120 0.7371281
113130 0.7414854
113140 0.749079
113150 0.7426976
113160 0.749364
113170 0.7577841
113180 0.7441548
113190 0.7451367
113200 0.7513933
113210 0.7539819
113220 0.7514139
113230 0.7473323
113240 0.7555643
113250 0.7523715
113260 0.750879
113270 0.7542152
113280 0.7593233
113290 0.7559018
113300 0.7518181
113310 0.7538224
113320 0.7577378
113330 0.7545251
113340 0.7531211
113350 0.7554082
113360 0.7611384
113370 0.7548577
113380 0.7521182
113390 0.7540236
113400 0.7519965
113410 0.756951
113420 0.7579707
113430 0.760492
113440 0.760936
113450 0.7609965
113460 0.7602217
113470 0.7570776
113480 0.7537124
113490 0.7586092
113500 0.7598982
113510 0.75804
113520 0.7429255
113530 0.7548862
113540 0.7606989
113550 0.7554309
113560 0.7621528
113570 0.7510001
113580 0.7526101
113590 0.7563978
113600 0.7610031
113610 0.7502699
113620 0.74618
113630 0.7476692
113640 0.7501161
113650 0.752166
113660 0.7441365
113670 0.7509994
113680 0.7406386
113690 0.7393034
113700 0.7429761
113710 0.7417799
113720 0.7493746
113730 0.7385151
113740 0.7477898
113750 0.7415017
113760 0.756127
113770 0.7566351
113780 0.7468507
113790 0.741668
113800 0.7410823
113810 0.75041
113820 0.7489505
113830 0.7477436
113840 0.7521389
113850 0.7502095
113860 0.7396818
113870 0.7514534
113880 0.7458153
113890 0.7486836
113900 0.7474306
113910 0.7459453
113920 0.7604375
113930 0.7620491
113940 0.7579398
113950 0.7480978
113960 0.7515885
113970 0.7440335
113980 0.7535899
113990 0.748698
114000 0.7479847
114010 0.742632
114020 0.7559606
114030 0.7446262
114040 0.7364814
114050 0.7361506
114060 0.745039
114070 0.7346696
114080 0.7227111
114090 0.720079
114100 0.7225978
114110 0.7276003
114120 0.733219
114130 0.7351636
114140 0.747021
114150 0.7320433
114160 0.7311209
114170 0.7387919
114180 0.7416778
114190 0.742153
114200 0.7309894
114210 0.7238948
114220 0.7240394
114230 0.7194931
114240 0.7175172
114250 0.7238029
114260 0.7424576
114270 0.7358968
114280 0.7320079
114290 0.7300274
114300 0.7425218
114310 0.7478249
114320 0.7263039
114330 0.7218275
114340 0.7305557
114350 0.7292662
114360 0.7444046
114370 0.7488933
114380 0.7431549
114390 0.7389324
114400 0.7380384
114410 0.7244232
114420 0.7322364
114430 0.7250569
114440 0.7039424
114450 0.706487
114460 0.7048717
114470 0.7037739
114480 0.710828
114490 0.7211183
114500 0.7250438
114510 0.7245196
114520 0.7227811
114530 0.7087606
114540 0.7235021
114550 0.7321564
114560 0.7183849
114570 0.7259782
114580 0.7139048
114590 0.7169877
114600 0.723463
114610 0.7230755
114620 0.7319156
114630 0.7332584
114640 0.7212247
114650 0.7258477
114660 0.7315768
114670 0.7223471
114680 0.7315806
114690 0.7323006
114700 0.7289065
114710 0.7317312
114720 0.7322448
114730 0.7316854
114740 0.7267133
114750 0.7211128
114760 0.711605
114770 0.7277627
114780 0.7245147
114790 0.7299056
114800 0.7254347
114810 0.7155274
114820 0.7149277
114830 0.7219381
114840 0.7197261
114850 0.7277715
114860 0.7430897
114870 0.7406129
114880 0.735312
114890 0.7318139
114900 0.7439891
114910 0.7350901
114920 0.7293763
114930 0.7265438
114940 0.7224146
114950 0.7325164
114960 0.7477626
114970 0.740714
114980 0.7403724
114990 0.7314537
115000 0.7328324
115010 0.7258394
115020 0.7313187
115030 0.7390475
115040 0.7399264
115050 0.7244301
115060 0.7242981
115070 0.7144493
115080 0.7136812
115090 0.7309862
115100 0.7267157
115110 0.7200204
115120 0.7178897
115130 0.7144433
115140 0.7234424
115150 0.7276433
115160 0.7279181
115170 0.7264763
115180 0.7259075
115190 0.7340354
115200 0.7377161
115210 0.736917
115220 0.7276613
115230 0.7290171
115240 0.7376314
115250 0.7251622
115260 0.7296421
115270 0.7298401
115280 0.7353443
115290 0.7308098
115300 0.7205772
115310 0.7316566
115320 0.7422828
115330 0.7362177
115340 0.7350463
115350 0.739128
115360 0.7460662
115370 0.7448914
115380 0.7523192
115390 0.7438744
115400 0.737235
115410 0.7451608
115420 0.7375873
115430 0.7429966
115440 0.754022
115450 0.7540671
115460 0.7588055
115470 0.7538204
115480 0.7472362
115490 0.7563316
115500 0.7549348
115510 0.7642108
115520 0.7587067
115530 0.7569017
115540 0.7504582
115550 0.7557726
115560 0.7653471
115570 0.770981
115580 0.7587746
115590 0.7665376
115600 0.7725416
115610 0.7564777
115620 0.7644581
115630 0.7577372
115640 0.7497973
115650 0.7491246
115660 0.7564973
115670 0.7599343
115680 0.7551663
115690 0.7607784
115700 0.7663463
115710 0.7727179
115720 0.7612783
115730 0.7583786
115740 0.7571537
115750 0.7582141
115760 0.7584724
115770 0.7462443
115780 0.7450027
115790 0.7643119
115800 0.7574869
115810 0.7649052
115820 0.7639981
115830 0.7577063
115840 0.7552272
115850 0.7558183
115860 0.7551022
115870 0.7586201
115880 0.7619225
115890 0.7495618
115900 0.7450939
115910 0.7629819
115920 0.754329
115930 0.7600528
115940 0.7666495
115950 0.7611832
115960 0.76942
115970 0.7678083
115980 0.7653471
115990 0.7684841
116000 0.7571092
116010 0.7524223
116020 0.7544816
116030 0.7482142
116040 0.7554037
116050 0.7425925
116060 0.7510643
116070 0.7492489
116080 0.7505262
116090 0.7500446
116100 0.7489284
116110 0.7463155
116120 0.7399136
116130 0.725004
116140 0.7336254
116150 0.7428984
116160 0.7433911
116170 0.7553937
116180 0.7333962
116190 0.7466268
116200 0.7440441
116210 0.7352773
116220 0.7404081
116230 0.7292539
116240 0.7410024
116250 0.734644
116260 0.7435241
116270 0.7339799
116280 0.721027
116290 0.7205085
116300 0.7365326
116310 0.7449248
116320 0.7376796
116330 0.7382034
116340 0.7407703
116350 0.7413161
116360 0.7331885
116370 0.7347288
116380 0.7360511
116390 0.7320696
116400 0.7385583
116410 0.7276025
116420 0.7243768
116430 0.7308683
116440 0.732062
116450 0.7337032
116460 0.7443909
116470 0.7479625
116480 0.7563899
116490 0.7535169
116500 0.7475027
116510 0.7567126
116520 0.7406587
116530 0.74564
116540 0.7405456
116550 0.7393673
116560 0.7395415
116570 0.7402496
116580 0.7244257
116590 0.7329426
116600 0.7355307
116610 0.7376227
116620 0.7404838
116630 0.7381982
116640 0.7264999
116650 0.7361293
116660 0.7329848
116670 0.7343523
116680 0.7291834
116690 0.7430385
116700 0.7495032
116710 0.7450309
116720 0.7542241
116730 0.7480872
116740 0.7406023
116750 0.7487015
116760 0.7465909
116770 0.7516109
116780 0.7449453
116790 0.7444097
116800 0.7348228
116810 0.7418639
116820 0.7371734
116830 0.7328987
116840 0.745352
116850 0.7412792
116860 0.7479678
116870 0.7322215
116880 0.7351626
116890 0.7365023
116900 0.7268746
116910 0.7282674
116920 0.7260107
116930 0.736567
116940 0.7314087
116950 0.727069
116960 0.742858
116970 0.7393014
116980 0.7443067
116990 0.7408112
117000 0.7456007
117010 0.7573894
117020 0.7445316
117030 0.7284069
117040 0.7345315
117050 0.7273725
117060 0.7352992
117070 0.739638
117080 0.7458765
117090 0.7425188
117100 0.7286288
117110 0.7314345
117120 0.7362326
117130 0.7522447
117140 0.7461586
117150 0.7434501
117160 0.7479936
117170 0.7435101
117180 0.7420784
117190 0.7286201
117200 0.728326
117210 0.7384972
117220 0.727244
117230 0.7231361
117240 0.7262537
117250 0.7249322
117260 0.721563
117270 0.7180555
117280 0.718047
117290 0.717309
117300 0.7196182
117310 0.7239737
117320 0.7176145
117330 0.7172269
117340 0.7154698
117350 0.6904508
117360 0.7006226
117370 0.7152723
117380 0.7223219
117390 0.7180972
117400 0.726351
117410 0.7335274
117420 0.7301945
117430 0.7232819
117440 0.7362072
117450 0.7315164
117460 0.7406275
117470 0.7361392
117480 0.7310644
117490 0.7283108
117500 0.7278332
117510 0.7207214
117520 0.7226169
117530 0.7255462
117540 0.7263668
117550 0.7382214
117560 0.7341871
117570 0.7371711
117580 0.7291657
117590 0.7261352
117600 0.7205544
117610 0.7226437
117620 0.7224527
117630 0.7130615
117640 0.7148064
117650 0.7128407
117660 0.7150682
117670 0.7165763
117680 0.7105442
117690 0.7067057
117700 0.7032609
117710 0.7035306
117720 0.7052046
117730 0.703326
117740 0.7071992
117750 0.7175921
117760 0.7112366
117770 0.7175558
117780 0.7213316
117790 0.7186278
117800 0.7136881
117810 0.722231
117820 0.7077281
117830 0.7084287
117840 0.7097678
117850 0.7214045
117860 0.7176386
117870 0.7175611
117880 0.7243449
117890 0.7116468
117900 0.731846
117910 0.7373444
117920 0.7385194
117930 0.7345756
117940 0.7358989
117950 0.7166613
117960 0.7269531
117970 0.7234336
117980 0.7242784
117990 0.7251405
118000 0.7187055
118010 0.7147427
118020 0.7168735
118030 0.7119058
118040 0.714008
118050 0.7194316
118060 0.7194626
118070 0.7242727
118080 0.7236946
118090 0.7334277
118100 0.7400396
118110 0.7416009
118120 0.7490805
118130 0.7602094
118140 0.7421502
118150 0.7437706
118160 0.7428328
118170 0.7395535
118180 0.7270085
118190 0.7313375
118200 0.7381368
118210 0.7470239
118220 0.7448227
118230 0.729277
118240 0.7372196
118250 0.7291214
118260 0.7481035
118270 0.7490882
118280 0.7526599
118290 0.7593765
118300 0.7547375
118310 0.7525799
118320 0.7503297
118330 0.7538825
118340 0.7473212
118350 0.7429763
118360 0.7423458
118370 0.7450778
118380 0.7370343
118390 0.7411264
118400 0.7481681
118410 0.7511565
118420 0.7462208
118430 0.7444388
118440 0.7513384
118450 0.7481453
118460 0.7350283
118470 0.7372219
118480 0.7307953
118490 0.7180147
118500 0.730008
118510 0.7301776
118520 0.7402769
118530 0.7418483
118540 0.7314857
118550 0.7467871
118560 0.7494375
118570 0.7477922
118580 0.7389664
118590 0.7450286
118600 0.7405365
118610 0.7371771
118620 0.7340781
118630 0.732136
118640 0.7229087
118650 0.7365765
118660 0.7399276
118670 0.7426466
118680 0.742197
118690 0.7358009
118700 0.727284
118710 0.7299927
118720 0.7265426
118730 0.7240299
118740 0.7313639
118750 0.7280543
118760 0.7411739
118770 0.7357509
118780 0.7308139
118790 0.7271203
118800 0.7361342
118810 0.7357594
118820 0.7228407
118830 0.7297119
118840 0.7237554
118850 0.7297975
118860 0.7371835
118870 0.7358985
118880 0.7404573
118890 0.7386183
118900 0.7275981
118910 0.722111
118920 0.7085539
118930 0.7062024
118940 0.7216549
118950 0.7333136
118960 0.7240012
118970 0.7272365
118980 0.7291898
118990 0.7197161
119000 0.719688
119010 0.7271692
119020 0.7278585
119030 0.7225888
119040 0.7268429
119050 0.7193685
119060 0.7248363
119070 0.7263687
119080 0.7221441
119090 0.7286546
119100 0.7275389
119110 0.7297633
119120 0.7332075
119130 0.7335197
119140 0.7232593
119150 0.7237583
119160 0.7309542
119170 0.7398058
119180 0.7322134
119190 0.7312837
119200 0.7258232
119210 0.7436099
119220 0.7416861
119230 0.737087
119240 0.7323503
119250 0.7450535
119260 0.7343599
119270 0.7365266
119280 0.741792
119290 0.7326329
119300 0.7057102
119310 0.7109002
119320 0.727438
119330 0.7307392
119340 0.7246509
119350 0.7296435
119360 0.7239204
119370 0.7322765
119380 0.7252164
119390 0.7277499
119400 0.7267202
119410 0.7505437
119420 0.7466424
119430 0.7467287
119440 0.7516825
119450 0.7450702
119460 0.7357975
119470 0.7425326
119480 0.7393472
119490 0.7390845
119500 0.7291349
119510 0.7277803
119520 0.7313048
119530 0.7376156
119540 0.7391885
119550 0.7499859
119560 0.7483929
119570 0.758696
119580 0.7576591
119590 0.7484503
119600 0.7564482
119610 0.7538127
119620 0.7542308
119630 0.7462289
119640 0.7303352
119650 0.7370352
119660 0.7275719
119670 0.7231431
119680 0.7409303
119690 0.74313
119700 0.7435391
119710 0.7405227
119720 0.752848
119730 0.735988
119740 0.7367013
119750 0.7405031
119760 0.7295488
119770 0.7259146
119780 0.733965
119790 0.7355303
119800 0.7357152
119810 0.7345392
119820 0.7447575
119830 0.7482042
119840 0.7312072
119850 0.7375414
119860 0.7463469
119870 0.7359194
119880 0.7504526
119890 0.7452263
119900 0.7505819
119910 0.7713165
119920 0.7597281
119930 0.7563972
119940 0.7494035
119950 0.7544101
119960 0.745788
119970 0.734758
119980 0.7276407
119990 0.7273337
120000 0.7274584
120010 0.7329171
120020 0.7385987
120030 0.7388071
120040 0.7401628
120050 0.7475496
120060 0.7577292
120070 0.7496004
120080 0.7524051
120090 0.7464597
120100 0.7429819
120110 0.7397929
120120 0.7364475
120130 0.7407896
120140 0.7456167
120150 0.7472182
120160 0.7527864
120170 0.7601009
120180 0.7567995
120190 0.7612481
120200 0.7437857
120210 0.7517563
120220 0.7589184
120230 0.7533126
120240 0.7413018
120250 0.7556467
120260 0.7556744
120270 0.7480633
120280 0.7460857
120290 0.7563357
120300 0.7699348
120310 0.7554661
120320 0.7606946
120330 0.7667294
120340 0.7487466
120350 0.7649777
120360 0.751163
120370 0.7490094
120380 0.7520538
120390 0.7542447
120400 0.7452488
120410 0.7497977
120420 0.7451541
120430 0.73794
120440 0.7338682
120450 0.743221
120460 0.7352499
120470 0.7435982
120480 0.7396817
120490 0.7349461
120500 0.7372013
120510 0.7422076
120520 0.737643
120530 0.7321784
120540 0.7359499
120550 0.7559985
120560 0.7446558
120570 0.7406843
120580 0.7532642
120590 0.7515893
120600 0.7557932
120610 0.7538815
120620 0.7577776
120630 0.7671856
120640 0.7591484
120650 0.7449279
120660 0.7587287
120670 0.7709462
120680 0.7546963
120690 0.7551569
120700 0.7424082
120710 0.7362499
120720 0.7374858
120730 0.7377705
120740 0.7414439
120750 0.7430738
120760 0.7392282
120770 0.7548396
120780 0.7526757
120790 0.7597626
120800 0.7558363
120810 0.7540014
120820 0.7628107
120830 0.7555941
120840 0.7683524
120850 0.7715397
120860 0.7686279
120870 0.7649484
120880 0.7638326
120890 0.7574904
120900 0.7682602
120910 0.7703979
120920 0.7707387
120930 0.7659788
120940 0.7756773
120950 0.7610957
120960 0.7694028
120970 0.765092
120980 0.7604563
120990 0.7530188
121000 0.7487546
121010 0.7544049
121020 0.7487323
121030 0.7608421
121040 0.7499619
121050 0.7591419
121060 0.7571027
121070 0.760799
121080 0.7512173
121090 0.7519112
121100 0.749682
121110 0.7561331
121120 0.7542992
121130 0.7554981
121140 0.7598771
121150 0.7702234
121160 0.7664727
121170 0.7621027
121180 0.7698997
121190 0.7749391
121200 0.7684913
121210 0.7698443
121220 0.7646896
121230 0.7804211
121240 0.7848758
121250 0.7727172
121260 0.765069
121270 0.7675915
121280 0.7683349
121290 0.7710784
121300 0.7734752
121310 0.7694132
121320 0.7768413
121330 0.7870088
121340 0.7939246
121350 0.7750914
121360 0.7789416
121370 0.7856969
121380 0.7805308
121390 0.7890379
121400 0.7844175
121410 0.7742788
121420 0.7748664
121430 0.7716905
121440 0.7783139
121450 0.7780179
121460 0.7820188
121470 0.7798581
121480 0.7853184
121490 0.7964248
121500 0.7925084
121510 0.7853248
121520 0.7650208
121530 0.7627287
121540 0.7653655
121550 0.7681778
121560 0.7744124
121570 0.7703928
121580 0.7657391
121590 0.7606421
121600 0.7713904
121610 0.7662558
121620 0.7518189
121630 0.7516543
121640 0.7565075
121650 0.7714881
121660 0.7591483
121670 0.7532179
121680 0.7567321
121690 0.751722
121700 0.757317
121710 0.7628412
121720 0.7685332
121730 0.7699813
121740 0.7763461
121750 0.7739623
121760 0.7673471
121770 0.7662893
121780 0.7647281
121790 0.7646439
121800 0.7674794
121810 0.7597405
121820 0.7685242
121830 0.7547517
121840 0.7647994
121850 0.7550441
121860 0.753875
121870 0.7475827
121880 0.7440324
121890 0.7317397
121900 0.7396339
121910 0.7480171
121920 0.7401626
121930 0.7489018
121940 0.7489634
121950 0.7438421
121960 0.7472574
121970 0.7461162
121980 0.7453622
121990 0.7492567
122000 0.7618341
122010 0.7410002
122020 0.7477658
122030 0.7502629
122040 0.7536409
122050 0.7448943
122060 0.7464978
122070 0.7435759
122080 0.7503135
122090 0.7366742
122100 0.7421083
122110 0.7417008
122120 0.7324333
122130 0.7350404
122140 0.7370206
122150 0.7375332
122160 0.7525169
122170 0.7462418
122180 0.7475108
122190 0.7489647
122200 0.7479838
122210 0.7415665
122220 0.746347
122230 0.7323506
122240 0.7330933
122250 0.7375695
122260 0.7479268
122270 0.7409863
122280 0.7440905
122290 0.736939
122300 0.737957
122310 0.7469399
122320 0.743863
122330 0.7382213
122340 0.745562
122350 0.7378826
122360 0.7369245
122370 0.7458987
122380 0.7440524
122390 0.7426139
122400 0.7442471
122410 0.740962
122420 0.7482708
122430 0.7388964
122440 0.744698
122450 0.7463486
122460 0.7495954
122470 0.7487434
122480 0.7438503
122490 0.7527723
122500 0.755652
122510 0.7573007
122520 0.7686714
122530 0.7625119
122540 0.7526218
122550 0.7461665
122560 0.7341145
122570 0.7517444
122580 0.7577997
122590 0.7447847
122600 0.7492061
122610 0.7536967
122620 0.7396212
122630 0.7454662
122640 0.761674
122650 0.7540541
122660 0.7497889
122670 0.7451302
122680 0.7475644
122690 0.7457988
122700 0.7374246
122710 0.7304698
122720 0.7401686
122730 0.7374927
122740 0.7381239
122750 0.7561148
122760 0.7497452
122770 0.7551968
122780 0.7385056
122790 0.7445456
122800 0.7457676
122810 0.7395725
122820 0.7375133
122830 0.7294122
122840 0.738314
122850 0.7462944
122860 0.739997
122870 0.7334317
122880 0.7258048
122890 0.7318286
122900 0.7220452
122910 0.7212055
122920 0.7270907
122930 0.7289813
122940 0.7245494
122950 0.7280179
122960 0.720942
122970 0.7236148
122980 0.7331971
122990 0.7295213
123000 0.7224841
123010 0.7091725
123020 0.7236559
123030 0.7239844
123040 0.7231405
123050 0.7271684
123060 0.7372589
123070 0.7309923
123080 0.7298142
123090 0.7435707
123100 0.7332332
123110 0.7331577
123120 0.7338897
123130 0.7375758
123140 0.7311235
123150 0.7372758
123160 0.7317623
123170 0.7193021
123180 0.7260874
123190 0.7279955
123200 0.7250789
123210 0.7248791
123220 0.7240676
123230 0.7206604
123240 0.7179253
123250 0.7213406
123260 0.7157341
123270 0.7216834
123280 0.7166673
123290 0.7184027
123300 0.7210485
123310 0.7219388
123320 0.7360112
123330 0.7338693
123340 0.7302649
123350 0.7336678
123360 0.7426562
123370 0.723673
123380 0.730863
123390 0.7249956
123400 0.7369764
123410 0.7439483
123420 0.7233411
123430 0.7134539
123440 0.7267182
123450 0.7219345
123460 0.7226748
123470 0.7235641
123480 0.7207187
123490 0.7360219
123500 0.7351927
123510 0.7314344
123520 0.7297407
123530 0.7194975
123540 0.7165841
123550 0.7201245
123560 0.7127494
123570 0.7100299
123580 0.7115215
123590 0.7187507
123600 0.7220076
123610 0.7236543
123620 0.7202759
123630 0.7166035
123640 0.7178389
123650 0.710537
123660 0.7132328
123670 0.7255963
123680 0.7068324
123690 0.6987275
123700 0.7033454
123710 0.7140334
123720 0.7211497
123730 0.7273507
123740 0.7313283
123750 0.7309436
123760 0.725027
123770 0.7183458
123780 0.7256778
123790 0.7260458
123800 0.7228246
123810 0.7210884
123820 0.7159806
123830 0.717275
123840 0.6984398
123850 0.7008064
123860 0.7137981
123870 0.7273601
123880 0.7330172
123890 0.7342643
123900 0.7393164
123910 0.7394078
123920 0.7442833
123930 0.7379074
123940 0.7418013
123950 0.7454177
123960 0.7262467
123970 0.7346278
123980 0.7360159
123990 0.7350172
124000 0.7271959
124010 0.7383687
124020 0.7304199
124030 0.7265376
124040 0.7336836
124050 0.734503
124060 0.7317062
124070 0.7209314
124080 0.726625
124090 0.7286709
124100 0.7322279
124110 0.7351002
124120 0.7514985
124130 0.7318084
124140 0.735415
124150 0.7442421
124160 0.7278779
124170 0.7298819
124180 0.7402032
124190 0.7425228
124200 0.7442509
124210 0.7339902
124220 0.7292306
124230 0.7203164
124240 0.7303941
124250 0.7126637
124260 0.7192963
124270 0.7137468
124280 0.6914271
124290 0.7020296
124300 0.7121566
124310 0.7089206
124320 0.717658
124330 0.7103064
124340 0.7155562
124350 0.722588
124360 0.7235525
124370 0.7268344
124380 0.7195559
124390 0.733466
124400 0.7291523
124410 0.7397791
124420 0.7461802
124430 0.7395208
124440 0.738223
124450 0.7424953
124460 0.7226263
124470 0.7257251
124480 0.7219138
124490 0.7227831
124500 0.7355202
124510 0.7393644
124520 0.7286159
124530 0.7369439
124540 0.7397315
124550 0.7360036
124560 0.7330614
124570 0.7338046
124580 0.7250751
124590 0.7322671
124600 0.7352659
124610 0.7245454
124620 0.7339408
124630 0.7377818
124640 0.7173308
124650 0.7219986
124660 0.725404
124670 0.7253651
124680 0.7229022
124690 0.7230465
124700 0.7376787
124710 0.7322145
124720 0.7333815
124730 0.734584
124740 0.7185281
124750 0.7148135
124760 0.7192395
124770 0.7150508
124780 0.7337577
124790 0.7462243
124800 0.7526196
124810 0.7441505
124820 0.739674
124830 0.7495217
124840 0.7653552
124850 0.7674075
124860 0.7519174
124870 0.7557644
124880 0.7571273
124890 0.7465875
124900 0.7444987
124910 0.7394989
124920 0.7377579
124930 0.7451282
124940 0.7480456
124950 0.740225
124960 0.7316282
124970 0.7238951
124980 0.7381961
124990 0.7359392
125000 0.7332489
125010 0.7375132
125020 0.7350474
125030 0.732459
125040 0.7449566
125050 0.7361497
125060 0.7336016
125070 0.7317601
125080 0.738298
125090 0.7396402
125100 0.7342973
125110 0.749256
125120 0.7539132
125130 0.7422789
125140 0.727361
125150 0.729623
125160 0.7265861
125170 0.7348725
125180 0.721855
125190 0.728454
125200 0.729369
125210 0.729513
125220 0.750736
125230 0.7370239
125240 0.7433729
125250 0.735645
125260 0.7298027
125270 0.7363865
125280 0.7223274
125290 0.7129314
125300 0.7222241
125310 0.7339143
125320 0.721371
125330 0.7173926
125340 0.7087315
125350 0.7035369
125360 0.7043746
125370 0.7019711
125380 0.703095
125390 0.7029305
125400 0.7079527
125410 0.7079887
125420 0.7028614
125430 0.7047947
125440 0.706383
125450 0.7092133
125460 0.697696
125470 0.7069135
125480 0.7045754
125490 0.7132331
125500 0.7116228
125510 0.6970385
125520 0.6919215
125530 0.6884909
125540 0.6969391
125550 0.7047542
125560 0.7052697
125570 0.7172587
125580 0.7125472
125590 0.6929264
125600 0.7005619
125610 0.6985721
125620 0.7012364
125630 0.7059039
125640 0.6989676
125650 0.7015682
125660 0.7071327
125670 0.6959887
125680 0.6925898
125690 0.694346
125700 0.6954798
125710 0.70855
125720 0.7056486
125730 0.7020336
125740 0.6954163
125750 0.692431
125760 0.6776665
125770 0.673426
125780 0.6861998
125790 0.6875904
125800 0.6954494
125810 0.6943649
125820 0.6937069
125830 0.6908885
125840 0.6902533
125850 0.6801236
125860 0.6933977
125870 0.6960388
125880 0.7033372
125890 0.7050126
125900 0.6990775
125910 0.6975165
125920 0.7017381
125930 0.7103475
125940 0.7082387
125950 0.7164848
125960 0.7165138
125970 0.7118872
125980 0.7141809
125990 0.7121612
126000 0.7174498
126010 0.7266607
126020 0.7128915
126030 0.7122892
126040 0.7141017
126050 0.7212063
126060 0.712815
126070 0.706741
126080 0.7035161
126090 0.7012875
126100 0.7062207
126110 0.7072474
126120 0.7018235
126130 0.6976863
126140 0.6970787
126150 0.6957862
126160 0.705857
126170 0.713435
126180 0.715769
126190 0.7276027
126200 0.7242146
126210 0.7116868
126220 0.7046837
126230 0.7165626
126240 0.7189385
126250 0.7146407
126260 0.7144501
126270 0.7063597
126280 0.6980692
126290 0.7023162
126300 0.705381
126310 0.7066491
126320 0.6915166
126330 0.6900828
126340 0.6974608
126350 0.700587
126360 0.7021757
126370 0.6956714
126380 0.6925889
126390 0.6987622
126400 0.6999654
126410 0.6972772
126420 0.704215
126430 0.70355
126440 0.7167155
126450 0.725738
126460 0.7164469
126470 0.7177892
126480 0.7145012
126490 0.7106379
126500 0.7129768
126510 0.7183728
126520 0.7052213
126530 0.7021554
126540 0.711076
126550 0.7140806
126560 0.700911
126570 0.7121232
126580 0.7083867
126590 0.7109483
126600 0.6975992
126610 0.6964552
126620 0.6929191
126630 0.6942551
126640 0.6924706
126650 0.6994421
126660 0.6890644
126670 0.6966269
126680 0.6945087
126690 0.7075788
126700 0.712367
126710 0.7091246
126720 0.7053553
126730 0.7053146
126740 0.7036706
126750 0.7022772
126760 0.6971256
126770 0.7046083
126780 0.7031499
126790 0.7062087
126800 0.7020596
126810 0.7031175
126820 0.7164195
126830 0.7156848
126840 0.7184126
126850 0.7132512
126860 0.7171032
126870 0.712127
126880 0.7086616
126890 0.7137938
126900 0.7127721
126910 0.7256606
126920 0.7259642
126930 0.7345288
126940 0.7285268
126950 0.7260309
126960 0.7205014
126970 0.7197
126980 0.7182605
126990 0.7319919
127000 0.733505
127010 0.7166242
127020 0.7149449
127030 0.7222235
127040 0.7280567
127050 0.7432464
127060 0.737284
127070 0.7403998
127080 0.7384005
127090 0.7209734
127100 0.7262459
127110 0.720461
127120 0.722129
127130 0.7274669
127140 0.7256485
127150 0.7284935
127160 0.7154618
127170 0.7128797
127180 0.722971
127190 0.7213356
127200 0.7152003
127210 0.7141163
127220 0.714115
127230 0.7191786
127240 0.7131151
127250 0.7307083
127260 0.7296571
127270 0.7245414
127280 0.7285867
127290 0.7196978
127300 0.7144714
127310 0.7228863
127320 0.7183469
127330 0.7033064
127340 0.7114687
127350 0.7121329
127360 0.7142643
127370 0.7064859
127380 0.6999431
127390 0.7092853
127400 0.7174069
127410 0.7091419
127420 0.7019188
127430 0.7119847
127440 0.7050344
127450 0.7157716
127460 0.7154009
127470 0.7093053
127480 0.7040249
127490 0.7084395
127500 0.7181307
127510 0.7175062
127520 0.7144545
127530 0.7159854
127540 0.7193109
127550 0.7140378
127560 0.7315475
127570 0.7442959
127580 0.7310338
127590 0.7449599
127600 0.7470713
127610 0.742335
127620 0.7491145
127630 0.749498
127640 0.7350674
127650 0.7535094
127660 0.7423893
127670 0.7371083
127680 0.7365676
127690 0.7384572
127700 0.7513653
127710 0.7470705
127720 0.7423599
127730 0.7382934
127740 0.7381615
127750 0.7503238
127760 0.7551912
127770 0.7430695
127780 0.7298395
127790 0.743271
127800 0.7424074
127810 0.7255965
127820 0.7257676
127830 0.7304713
127840 0.7240448
127850 0.7229645
127860 0.728997
127870 0.7230205
127880 0.7182648
127890 0.7116653
127900 0.7128421
127910 0.7217112
127920 0.7126786
127930 0.71389
127940 0.724281
127950 0.7189588
127960 0.7232219
127970 0.71571
127980 0.7205372
127990 0.7228422
128000 0.7274634
128010 0.728457
128020 0.7355191
128030 0.7386824
128040 0.7376441
128050 0.7374229
128060 0.7367153
128070 0.7328777
128080 0.7424437
128090 0.739714
128100 0.7389818
128110 0.7242718
128120 0.7296099
128130 0.7300707
128140 0.7298788
128150 0.7227653
128160 0.737641
128170 0.7230155
128180 0.7283716
128190 0.7341121
128200 0.731457
128210 0.7352424
128220 0.7266312
128230 0.7293965
128240 0.725482
128250 0.7320248
128260 0.7174879
128270 0.7175761
128280 0.7231886
128290 0.7137902
128300 0.7218207
128310 0.7224653
128320 0.7242188
128330 0.7235007
128340 0.718084
128350 0.7206141
128360 0.722553
128370 0.7164584
128380 0.7173985
128390 0.7202209
128400 0.7235866
128410 0.7276065
128420 0.7242159
128430 0.7391467
128440 0.7463412
128450 0.740489
128460 0.7306312
128470 0.7203981
128480 0.7227871
128490 0.7192069
128500 0.7264087
128510 0.7238711
128520 0.7206832
128530 0.7196094
128540 0.729359
128550 0.7186064
128560 0.7208417
128570 0.7211197
128580 0.7317207
128590 0.723492
128600 0.7222689
128610 0.7357808
128620 0.7227075
128630 0.7300039
128640 0.7161204
128650 0.7079025
128660 0.7197134
128670 0.7230373
128680 0.7379795
128690 0.7261547
128700 0.7216187
128710 0.7301805
128720 0.7157214
128730 0.7225279
128740 0.7270007
128750 0.7283819
128760 0.7222039
128770 0.7131342
128780 0.7167474
128790 0.7215705
128800 0.7180526
128810 0.720947
128820 0.7269843
128830 0.7144455
128840 0.7132149
128850 0.7092445
128860 0.7091105
128870 0.7022604
128880 0.6891684
128890 0.6974242
128900 0.7055412
128910 0.7042606
128920 0.7093129
128930 0.7137447
128940 0.7215201
128950 0.7128419
128960 0.7092637
128970 0.7114528
128980 0.7158782
128990 0.7201456
129000 0.7130162
129010 0.7054678
129020 0.7010929
129030 0.7080457
129040 0.7105935
129050 0.7101698
129060 0.7154489
129070 0.7223336
129080 0.7211747
129090 0.7060872
129100 0.7339911
129110 0.7412483
129120 0.7360432
129130 0.7400535
129140 0.7382604
129150 0.7347052
129160 0.7342033
129170 0.7204278
129180 0.7302226
129190 0.729557
129200 0.7357594
129210 0.7254592
129220 0.7135583
129230 0.7080402
129240 0.7140532
129250 0.7181375
129260 0.7090077
129270 0.7181877
129280 0.7123993
129290 0.7197879
129300 0.7187878
129310 0.7163552
129320 0.7222276
129330 0.718689
129340 0.7209037
129350 0.7148421
129360 0.7240108
129370 0.717649
129380 0.7350125
129390 0.7487861
129400 0.7428799
129410 0.7360717
129420 0.7353576
129430 0.7313325
129440 0.7252167
129450 0.7308896
129460 0.7162853
129470 0.720959
129480 0.7096815
129490 0.7033531
129500 0.6974238
129510 0.6936616
129520 0.7074481
129530 0.6999938
129540 0.6982506
129550 0.7012549
129560 0.701085
129570 0.6860009
129580 0.6798222
129590 0.6887589
129600 0.687113
129610 0.7106551
129620 0.7225294
129630 0.7245402
129640 0.728498
129650 0.7089812
129660 0.716167
129670 0.7268885
129680 0.7279435
129690 0.7198263
129700 0.7016746
129710 0.6890377
129720 0.6967549
129730 0.6900302
129740 0.6901609
129750 0.6871737
129760 0.706087
129770 0.6998805
129780 0.702935
129790 0.7070056
129800 0.7195965
129810 0.7053159
129820 0.7120872
129830 0.7071981
129840 0.7108388
129850 0.7090368
129860 0.722813
129870 0.7240052
129880 0.7229258
129890 0.7156813
129900 0.7147003
129910 0.7107705
129920 0.7032429
129930 0.7232351
129940 0.7170799
129950 0.7102868
129960 0.6927552
129970 0.7012225
129980 0.710683
129990 0.7211732
130000 0.7149596
130010 0.7161244
130020 0.7011485
130030 0.6997297
130040 0.7090462
130050 0.6989385
130060 0.7012767
130070 0.720148
130080 0.7150099
130090 0.7162719
130100 0.7254952
130110 0.7256827
130120 0.724685
130130 0.7162932
130140 0.7194321
130150 0.7105656
130160 0.7259396
130170 0.7180163
130180 0.7174394
130190 0.7201104
130200 0.712204
130210 0.720832
130220 0.7105759
130230 0.7218928
130240 0.7252022
130250 0.7256948
130260 0.7128783
130270 0.7273051
130280 0.728487
130290 0.732327
130300 0.7407081
130310 0.7546114
130320 0.7445012
130330 0.7460392
130340 0.7433606
130350 0.7415742
130360 0.7388881
130370 0.7399115
130380 0.7397643
130390 0.7215068
130400 0.7242916
130410 0.7237581
130420 0.7308777
130430 0.7256877
130440 0.7133722
130450 0.7370477
130460 0.7332675
130470 0.7233018
130480 0.7076993
130490 0.7203541
130500 0.7198138
130510 0.7262913
130520 0.7232953
130530 0.7260924
130540 0.7200611
130550 0.7306561
130560 0.7256032
130570 0.7210624
130580 0.7382208
130590 0.7269513
130600 0.7133566
130610 0.7136721
130620 0.7194356
130630 0.7239016
130640 0.727095
130650 0.7271477
130660 0.7421108
130670 0.7418805
130680 0.7393665
130690 0.7360526
130700 0.7281803
130710 0.7273192
130720 0.7308913
130730 0.7405742
130740 0.7390301
130750 0.7214398
130760 0.718423
130770 0.7291285
130780 0.7221133
130790 0.7285426
130800 0.7175074
130810 0.7186478
130820 0.7267251
130830 0.7273402
130840 0.7182359
130850 0.7263466
130860 0.7248227
130870 0.7295721
130880 0.7318909
130890 0.7218753
130900 0.7264583
130910 0.7348882
130920 0.7280881
130930 0.7468233
130940 0.7309375
130950 0.741985
130960 0.731618
130970 0.7281526
130980 0.752596
130990 0.7562364
131000 0.7704435
131010 0.7446931
131020 0.7425775
131030 0.7391972
131040 0.7309059
131050 0.7351668
131060 0.741064
131070 0.7292987
131080 0.7363601
131090 0.7267801
131100 0.7271072
131110 0.7255756
131120 0.7191641
131130 0.7179464
131140 0.7319195
131150 0.721795
131160 0.7040824
131170 0.7139022
131180 0.7149496
131190 0.7205151
131200 0.7193193
131210 0.7226484
131220 0.7213544
131230 0.7146577
131240 0.7188779
131250 0.7257706
131260 0.7298611
131270 0.7174594
131280 0.7103627
131290 0.7218371
131300 0.7193779
131310 0.7223954
131320 0.7248591
131330 0.7237478
131340 0.7144906
131350 0.7075288
131360 0.7074771
131370 0.7079509
131380 0.7106035
131390 0.7129273
131400 0.7231409
131410 0.7153422
131420 0.6996743
131430 0.7102563
131440 0.7156291
131450 0.7168786
131460 0.7221423
131470 0.7221069
131480 0.7215739
131490 0.7173106
131500 0.7103528
131510 0.6943908
131520 0.7016605
131530 0.7069783
131540 0.7159432
131550 0.7165959
131560 0.714345
131570 0.7193704
131580 0.7127408
131590 0.7027166
131600 0.7066876
131610 0.7124904
131620 0.7031875
131630 0.694193
131640 0.6963809
131650 0.7031675
131660 0.7026097
131670 0.7013902
131680 0.6938807
131690 0.7077279
131700 0.7074383
131710 0.7078969
131720 0.7043251
131730 0.7033787
131740 0.7055831
131750 0.7000065
131760 0.7148871
131770 0.7069853
131780 0.7029077
131790 0.706655
131800 0.7145042
131810 0.7153933
131820 0.7145584
131830 0.7197427
131840 0.712186
131850 0.699052
131860 0.7120543
131870 0.7161852
131880 0.7103856
131890 0.7101097
131900 0.7050099
131910 0.7018496
131920 0.7079262
131930 0.6982762
131940 0.7102988
131950 0.7185487
131960 0.7061524
131970 0.7005523
131980 0.6958296
131990 0.7105052
132000 0.7008296
132010 0.6930361
132020 0.7023629
132030 0.700839
132040 0.7014866
132050 0.6996096
132060 0.7016386
132070 0.7047915
132080 0.6928926
132090 0.6916168
132100 0.6903611
132110 0.686933
132120 0.6826249
132130 0.6849089
132140 0.7058861
132150 0.6983153
132160 0.6975472
132170 0.6934139
132180 0.6987808
132190 0.694944
132200 0.6937334
132210 0.6892036
132220 0.6892493
132230 0.6824332
132240 0.6892362
132250 0.703603
132260 0.6924794
132270 0.6913018
132280 0.6986488
132290 0.7068242
132300 0.6958979
132310 0.6987363
132320 0.7001888
132330 0.7041406
132340 0.7019728
132350 0.6961008
132360 0.6827631
132370 0.7025133
132380 0.6964746
132390 0.6887493
132400 0.6914442
132410 0.6995261
132420 0.7135162
132430 0.7236869
132440 0.7130842
132450 0.7058488
132460 0.6972402
132470 0.7067341
132480 0.6953672
132490 0.7050562
132500 0.6991377
132510 0.6947287
132520 0.6924757
132530 0.6921023
132540 0.7060737
132550 0.6932702
132560 0.695975
132570 0.6988222
132580 0.6971463
132590 0.698122
132600 0.6968758
132610 0.7043917
132620 0.7059986
132630 0.701328
132640 0.6999851
132650 0.7038116
132660 0.7063483
132670 0.7002512
132680 0.7040675
132690 0.7013505
132700 0.7157021
132710 0.7152642
132720 0.7158251
132730 0.7030964
132740 0.707764
132750 0.7147267
132760 0.7135001
132770 0.7115018
132780 0.7042693
132790 0.7045239
132800 0.7058429
132810 0.7003051
132820 0.6958706
132830 0.6968752
132840 0.7018524
132850 0.700401
132860 0.6976123
132870 0.6955618
132880 0.7004752
132890 0.6979962
132900 0.7070192
132910 0.7087183
132920 0.6980202
132930 0.7030531
132940 0.6992967
132950 0.7033061
132960 0.7075241
132970 0.7075517
132980 0.7155463
132990 0.6976258
133000 0.7020941
133010 0.7005976
133020 0.7024847
133030 0.7144769
133040 0.7153482
133050 0.7187957
133060 0.7226126
133070 0.7149036
133080 0.7076046
133090 0.7060972
133100 0.7136447
133110 0.6939278
133120 0.7046747
133130 0.7052007
133140 0.7057964
133150 0.7032857
133160 0.6992689
133170 0.6919042
133180 0.6998889
133190 0.6974955
133200 0.7028849
133210 0.6970282
133220 0.702688
133230 0.7071145
133240 0.7078043
133250 0.7209219
133260 0.709168
133270 0.6948488
133280 0.698415
133290 0.7090255
133300 0.7133266
133310 0.7119359
133320 0.709122
133330 0.7091005
133340 0.7079973
133350 0.7088884
133360 0.7154773
133370 0.7055857
133380 0.7081149
133390 0.7151363
133400 0.7268704
133410 0.7279029
133420 0.7348422
133430 0.72468
133440 0.7217144
133450 0.712911
133460 0.7206552
133470 0.7272208
133480 0.7242342
133490 0.7234322
133500 0.7234789
133510 0.7218061
133520 0.7061173
133530 0.7018672
133540 0.7039438
133550 0.6949431
133560 0.7082569
133570 0.7097278
133580 0.7138309
133590 0.7096531
133600 0.7114124
133610 0.7200658
133620 0.7124926
133630 0.718578
133640 0.7113262
133650 0.7134117
133660 0.7223811
133670 0.7181935
133680 0.7127628
133690 0.7123863
133700 0.716042
133710 0.7202024
133720 0.7287685
133730 0.736419
133740 0.7260867
133750 0.7211186
133760 0.7204642
133770 0.7241966
133780 0.7160478
133790 0.7098196
133800 0.7093064
133810 0.7163687
133820 0.7111893
133830 0.7081899
133840 0.7057846
133850 0.703023
133860 0.6978597
133870 0.7041642
133880 0.7151028
133890 0.7117472
133900 0.7048681
133910 0.7133856
133920 0.7015858
133930 0.7032096
133940 0.7096842
133950 0.7052385
133960 0.7097445
133970 0.7142283
133980 0.7194136
133990 0.7303656
134000 0.73069
134010 0.7132729
134020 0.7207201
134030 0.7100779
134040 0.7244343
134050 0.7284131
134060 0.7311931
134070 0.7307622
134080 0.7380222
134090 0.7347321
134100 0.7415328
134110 0.7285405
134120 0.7296712
134130 0.7268906
134140 0.7268606
134150 0.7413806
134160 0.7454156
134170 0.7457242
134180 0.7427459
134190 0.7401008
134200 0.7259532
134210 0.7240945
134220 0.7250645
134230 0.7364379
134240 0.7253944
134250 0.7270259
134260 0.7267968
134270 0.7303352
134280 0.7334199
134290 0.7237741
134300 0.7292389
134310 0.719898
134320 0.7245174
134330 0.7209397
134340 0.7241912
134350 0.7241901
134360 0.7216716
134370 0.7369497
134380 0.7437679
134390 0.7435628
134400 0.7394853
134410 0.7294077
134420 0.736966
134430 0.7424965
134440 0.7202938
134450 0.7192063
134460 0.7147387
134470 0.7072966
134480 0.7124608
134490 0.7193238
134500 0.7192401
134510 0.7195936
134520 0.7244759
134530 0.713061
134540 0.7161651
134550 0.7337408
134560 0.7183424
134570 0.7268353
134580 0.7203411
134590 0.7179412
134600 0.7295306
134610 0.7264494
134620 0.727706
134630 0.7174184
134640 0.7102445
134650 0.7122525
134660 0.7161173
134670 0.7117164
134680 0.6908248
134690 0.7038558
134700 0.7042388
134710 0.7020485
134720 0.702388
134730 0.7036843
134740 0.7033145
134750 0.7029814
134760 0.7168087
134770 0.7125686
134780 0.7113788
134790 0.7142136
134800 0.71731
134810 0.7108266
134820 0.7064558
134830 0.7054271
134840 0.7036813
134850 0.6917726
134860 0.7036366
134870 0.7061415
134880 0.7099795
134890 0.7068885
134900 0.7041689
134910 0.7111393
134920 0.7077356
134930 0.7134356
134940 0.7188874
134950 0.7183487
134960 0.7082785
134970 0.7119911
134980 0.7015358
134990 0.706642
135000 0.7119289
135010 0.725168
135020 0.7246737
135030 0.7328107
135040 0.7354938
135050 0.7346414
135060 0.7104322
135070 0.7289028
135080 0.7184341
135090 0.7270044
135100 0.7127673
135110 0.7141495
135120 0.7153016
135130 0.7152363
135140 0.7145889
135150 0.7320054
135160 0.7296479
135170 0.7276809
135180 0.7230701
135190 0.720905
135200 0.7215016
135210 0.7131393
135220 0.714708
135230 0.7135958
135240 0.7057886
135250 0.7255384
135260 0.7202272
135270 0.7282416
135280 0.7158997
135290 0.7123125
135300 0.7191935
135310 0.705882
135320 0.7092354
135330 0.7165667
135340 0.7094909
135350 0.7037158
135360 0.7085723
135370 0.7194331
135380 0.718022
135390 0.7127721
135400 0.7206345
135410 0.7268158
135420 0.7386306
135430 0.7325187
135440 0.7232242
135450 0.7219129
135460 0.7256562
135470 0.7300322
135480 0.7257972
135490 0.7305411
135500 0.7277277
135510 0.7082399
135520 0.7235969
135530 0.7253702
135540 0.7137858
135550 0.7139714
135560 0.7123355
135570 0.7132229
135580 0.7123203
135590 0.712078
135600 0.7148942
135610 0.7291103
135620 0.7420162
135630 0.7331322
135640 0.7345651
135650 0.7193895
135660 0.7273963
135670 0.7179174
135680 0.7227182
135690 0.7259097
135700 0.7238525
135710 0.7202457
135720 0.7221556
135730 0.7202884
135740 0.7150555
135750 0.7167166
135760 0.726594
135770 0.7231534
135780 0.7222314
135790 0.7297872
135800 0.7221888
135810 0.7166252
135820 0.7155285
135830 0.7165648
135840 0.7275544
135850 0.7381206
135860 0.7294088
135870 0.7283835
135880 0.7386631
135890 0.7349056
135900 0.7271441
135910 0.719866
135920 0.7213996
135930 0.710751
135940 0.7175422
135950 0.7205018
135960 0.7203678
135970 0.7233444
135980 0.7270452
135990 0.7181466
136000 0.7169555
136010 0.7163648
136020 0.7270474
136030 0.7345684
136040 0.7357811
136050 0.7320895
136060 0.7263733
136070 0.7272833
136080 0.7300729
136090 0.7225931
136100 0.7287425
136110 0.7266565
136120 0.7260473
136130 0.7156326
136140 0.707289
136150 0.7220686
136160 0.7195194
136170 0.7183618
136180 0.7037622
136190 0.7131747
136200 0.720437
136210 0.7171494
136220 0.7202262
136230 0.7236152
136240 0.705637
136250 0.7148982
136260 0.7203335
136270 0.7245176
136280 0.7241979
136290 0.7200798
136300 0.7279741
136310 0.7215281
136320 0.7287631
136330 0.7233428
136340 0.723332
136350 0.7108163
136360 0.7073336
136370 0.7184335
136380 0.7177386
136390 0.71064
136400 0.7121413
136410 0.7005824
136420 0.7121624
136430 0.7160745
136440 0.7196067
136450 0.7120923
136460 0.7257976
136470 0.729625
136480 0.733229
136490 0.7167017
136500 0.7213442
136510 0.7192889
136520 0.71082
136530 0.6960545
136540 0.6990017
136550 0.7063731
136560 0.7140755
136570 0.7211631
136580 0.7199368
136590 0.7120081
136600 0.7067891
136610 0.7045218
136620 0.7031744
136630 0.7012628
136640 0.6952924
136650 0.7001442
136660 0.6923498
136670 0.7010239
136680 0.6996105
136690 0.6978835
136700 0.7025907
136710 0.7028737
136720 0.7106084
136730 0.6991373
136740 0.7072816
136750 0.6994947
136760 0.7055296
136770 0.7014927
136780 0.6990514
136790 0.6975864
136800 0.6937774
136810 0.7034066
136820 0.7008246
136830 0.7040551
136840 0.6934224
136850 0.6964878
136860 0.7088545
136870 0.7035418
136880 0.6964118
136890 0.7115912
136900 0.7046664
136910 0.7051317
136920 0.7050455
136930 0.6980134
136940 0.6985108
136950 0.7093109
136960 0.708463
136970 0.7038797
136980 0.710143
136990 0.7029282
137000 0.7081055
137010 0.7092192
137020 0.7055153
137030 0.7048515
137040 0.704182
137050 0.7029248
137060 0.7028868
137070 0.7064418
137080 0.7028454
137090 0.7092453
137100 0.6981249
137110 0.7021889
137120 0.7069348
137130 0.7095805
137140 0.7087416
137150 0.7177516
137160 0.7162413
137170 0.7127795
137180 0.7105198
137190 0.7109126
137200 0.707411
137210 0.7132156
137220 0.6938871
137230 0.6925916
137240 0.6919488
137250 0.6982725
137260 0.6938255
137270 0.695893
137280 0.7053153
137290 0.7115636
137300 0.7030503
137310 0.7036566
137320 0.7114546
137330 0.7121358
137340 0.7165649
137350 0.704083
137360 0.7151808
137370 0.720192
137380 0.7190577
137390 0.7056692
137400 0.7093644
137410 0.7125202
137420 0.7076741
137430 0.7112429
137440 0.7119132
137450 0.7050088
137460 0.7114215
137470 0.7136195
137480 0.7162222
137490 0.6987966
137500 0.7003686
137510 0.7024644
137520 0.7156386
137530 0.7093086
137540 0.6952159
137550 0.7041928
137560 0.7131917
137570 0.7150159
137580 0.7183192
137590 0.7117919
137600 0.7147778
137610 0.7110642
137620 0.7155943
137630 0.712069
137640 0.7094725
137650 0.7077708
137660 0.7124614
137670 0.7112405
137680 0.7237673
137690 0.7155558
137700 0.7171211
137710 0.7175379
137720 0.7097011
137730 0.7229792
137740 0.724593
137750 0.7221322
137760 0.7301721
137770 0.713739
137780 0.7211156
137790 0.7230039
137800 0.7205368
137810 0.7141582
137820 0.715525
137830 0.7083602
137840 0.7052429
137850 0.7159832
137860 0.7086443
137870 0.7193685
137880 0.7218385
137890 0.7189499
137900 0.7139227
137910 0.7187297
137920 0.7102762
137930 0.7081547
137940 0.7033489
137950 0.7196257
137960 0.7137675
137970 0.7172644
137980 0.7219163
137990 0.7117834
138000 0.7131502
138010 0.7077534
138020 0.717881
138030 0.7166783
138040 0.7150865
138050 0.7215654
138060 0.7183395
138070 0.7243689
138080 0.7193903
138090 0.7207114
138100 0.7166133
138110 0.7207562
138120 0.723024
138130 0.7225577
138140 0.7236999
138150 0.7255651
138160 0.7145722
138170 0.7131666
138180 0.7083674
138190 0.72293
138200 0.7236148
138210 0.7166997
138220 0.7322968
138230 0.7346756
138240 0.7257922
138250 0.7172509
138260 0.7222881
138270 0.7191804
138280 0.7162622
138290 0.7153634
138300 0.711706
138310 0.7197721
138320 0.7294847
138330 0.7198287
138340 0.718133
138350 0.7139978
138360 0.7164267
138370 0.7192615
138380 0.7148921
138390 0.7167273
138400 0.7108544
138410 0.7263732
138420 0.7267637
138430 0.7199352
138440 0.7287101
138450 0.728698
138460 0.7418692
138470 0.7335863
138480 0.7305795
138490 0.7283888
138500 0.7301475
138510 0.7375494
138520 0.7192798
138530 0.720116
138540 0.7222973
138550 0.7321829
138560 0.7304628
138570 0.7251456
138580 0.7295446
138590 0.7317626
138600 0.7326813
138610 0.7316942
138620 0.7270929
138630 0.7201731
138640 0.7177685
138650 0.711167
138660 0.7111819
138670 0.7214359
138680 0.7256316
138690 0.7444494
138700 0.7358746
138710 0.7405934
138720 0.7379535
138730 0.7392511
138740 0.7433665
138750 0.7465892
138760 0.7439333
138770 0.7365414
138780 0.7411464
138790 0.7444894
138800 0.7367201
138810 0.7336133
138820 0.7388354
138830 0.7378239
138840 0.7383794
138850 0.7423288
138860 0.7391028
138870 0.7382165
138880 0.7214581
138890 0.7199389
138900 0.7243927
138910 0.7248222
138920 0.7161824
138930 0.737485
138940 0.7309113
138950 0.7350166
138960 0.7318404
138970 0.7388871
138980 0.7390565
138990 0.7481041
139000 0.7383279
139010 0.7404513
139020 0.7410841
139030 0.7433878
139040 0.745826
139050 0.748181
139060 0.7488474
139070 0.7500818
139080 0.7430014
139090 0.7397316
139100 0.7402005
139110 0.7351286
139120 0.742018
139130 0.7506216
139140 0.7474317
139150 0.7402167
139160 0.7502265
139170 0.7475358
139180 0.7401643
139190 0.7532571
139200 0.7393062
139210 0.7521483
139220 0.750624
139230 0.7419075
139240 0.7372812
139250 0.7396049
139260 0.7318162
139270 0.7222574
139280 0.7386863
139290 0.7354922
139300 0.7345606
139310 0.7381101
139320 0.7351195
139330 0.7287868
139340 0.743427
139350 0.7419094
139360 0.7403286
139370 0.7400823
139380 0.7418852
139390 0.7428201
139400 0.750684
139410 0.731884
139420 0.7333512
139430 0.7346536
139440 0.7352803
139450 0.7459059
139460 0.7425665
139470 0.7272875
139480 0.7396877
139490 0.7508865
139500 0.7355294
139510 0.7408566
139520 0.740329
139530 0.7457956
139540 0.7415054
139550 0.7409362
139560 0.7394527
139570 0.7384467
139580 0.7505008
139590 0.7568788
139600 0.7416807
139610 0.7395626
139620 0.7509988
139630 0.7479554
139640 0.7520146
139650 0.752187
139660 0.7448701
139670 0.7450034
139680 0.742726
139690 0.7406548
139700 0.7454843
139710 0.7584394
139720 0.7502558
139730 0.753059
139740 0.7435647
139750 0.7374189
139760 0.727836
139770 0.7376128
139780 0.7274296
139790 0.7369176
139800 0.7375399
139810 0.7399981
139820 0.7362664
139830 0.7344718
139840 0.7351564
139850 0.7293915
139860 0.7203921
139870 0.7234182
139880 0.718697
139890 0.7273352
139900 0.7255237
139910 0.7281886
139920 0.7138277
139930 0.724317
139940 0.728352
139950 0.7199455
139960 0.7135172
139970 0.7212586
139980 0.7281479
139990 0.7123761
140000 0.7163028
140010 0.7102878
140020 0.7217173
140030 0.7151061
140040 0.7123331
140050 0.7077672
140060 0.7181008
140070 0.7181554
140080 0.7028685
140090 0.7149719
140100 0.7228612
140110 0.7344322
140120 0.7369504
140130 0.7391669
140140 0.735159
140150 0.7347813
140160 0.7402363
140170 0.7388376
140180 0.7434446
140190 0.7430816
140200 0.7265253
140210 0.7226704
140220 0.7165266
140230 0.7150547
140240 0.7314032
140250 0.7290998
140260 0.7228156
140270 0.7078085
140280 0.7118259
140290 0.7103211
140300 0.7104157
140310 0.7099394
140320 0.716897
140330 0.7233844
140340 0.7058641
140350 0.6998099
140360 0.700285
140370 0.7092545
140380 0.708436
140390 0.7013683
140400 0.7053683
140410 0.7152107
140420 0.7256337
140430 0.7202594
140440 0.7313884
140450 0.7230958
140460 0.7255185
140470 0.7154099
140480 0.7158754
140490 0.7286406
140500 0.73154
140510 0.7049463
140520 0.7148922
140530 0.7138042
140540 0.7087254
140550 0.7175554
140560 0.7111192
140570 0.7073017
140580 0.7125225
140590 0.7163801
140600 0.7262793
140610 0.7196425
140620 0.72404
140630 0.7273978
140640 0.7258559
140650 0.7349553
140660 0.737174
140670 0.7293685
140680 0.7242196
140690 0.7208229
140700 0.7395489
140710 0.7320301
140720 0.7195495
140730 0.7175463
140740 0.7168961
140750 0.7112515
140760 0.7120993
140770 0.7130862
140780 0.7157263
140790 0.7196214
140800 0.7224192
140810 0.7229185
140820 0.7227675
140830 0.7210594
140840 0.7239996
140850 0.7318552
140860 0.7264465
140870 0.730772
140880 0.7270218
140890 0.7072522
140900 0.7159432
140910 0.7235718
140920 0.7216916
140930 0.731073
140940 0.7459576
140950 0.7392159
140960 0.740914
140970 0.720597
140980 0.7344157
140990 0.7419102
141000 0.7303457
141010 0.7300823
141020 0.7371503
141030 0.7277979
141040 0.7280176
141050 0.7368227
141060 0.729771
141070 0.730387
141080 0.7309159
141090 0.7225147
141100 0.731293
141110 0.7420788
141120 0.7305006
141130 0.7325596
141140 0.7317569
141150 0.7281047
141160 0.7269847
141170 0.7192464
141180 0.7156714
141190 0.7217307
141200 0.7297734
141210 0.73129
141220 0.7304023
141230 0.7273355
141240 0.7264377
141250 0.7237425
141260 0.7397383
141270 0.7299109
141280 0.7227873
141290 0.7235635
141300 0.7426013
141310 0.727368
141320 0.7305583
141330 0.7473152
141340 0.7405246
141350 0.7306792
141360 0.7276964
141370 0.7279501
141380 0.728103
141390 0.7421879
141400 0.7268687
141410 0.7220257
141420 0.7248349
141430 0.7215487
141440 0.7145815
141450 0.7136151
141460 0.7152888
141470 0.7154868
141480 0.7129054
141490 0.7123181
141500 0.712556
141510 0.7147953
141520 0.7230516
141530 0.728476
141540 0.7275978
141550 0.7273664
141560 0.7376503
141570 0.7341649
141580 0.7339348
141590 0.7339919
141600 0.7252132
141610 0.7273553
141620 0.7240732
141630 0.7170688
141640 0.7254847
141650 0.7357016
141660 0.7357891
141670 0.7340977
141680 0.7399547
141690 0.7311147
141700 0.732482
141710 0.7289364
141720 0.7317384
141730 0.7435904
141740 0.7442634
141750 0.7393056
141760 0.7327802
141770 0.7309955
141780 0.745386
141790 0.7518719
141800 0.7471826
141810 0.7366677
141820 0.7456213
141830 0.7565057
141840 0.7482444
141850 0.7396801
141860 0.7417986
141870 0.742785
141880 0.7657922
141890 0.7610052
141900 0.7704614
141910 0.7664431
141920 0.7628795
141930 0.7533624
141940 0.7513297
141950 0.7465752
141960 0.7395862
141970 0.7368176
141980 0.7327619
141990 0.7445737
142000 0.7457227
142010 0.7381337
142020 0.7484971
142030 0.7318972
142040 0.7396825
142050 0.7433903
142060 0.7368389
142070 0.7305275
142080 0.7290847
142090 0.7262824
142100 0.7257116
142110 0.7305214
142120 0.7398254
142130 0.7438784
142140 0.7463894
142150 0.7392255
142160 0.7412713
142170 0.7389907
142180 0.7412887
142190 0.7471222
142200 0.7359209
142210 0.7459864
142220 0.7376944
142230 0.7474069
142240 0.7420176
142250 0.7329578
142260 0.7460086
142270 0.740996
142280 0.7406578
142290 0.742265
142300 0.7434847
142310 0.7400684
142320 0.744839
142330 0.7443409
142340 0.7485466
142350 0.7493615
142360 0.7518485
142370 0.7598475
142380 0.747733
142390 0.7396585
142400 0.7479478
142410 0.7618224
142420 0.7564371
142430 0.7444872
142440 0.7519906
142450 0.7500876
142460 0.7556427
142470 0.7496845
142480 0.7458333
142490 0.7513695
142500 0.7438537
142510 0.7511638
142520 0.7458826
142530 0.7447211
142540 0.7563972
142550 0.7580208
142560 0.7583655
142570 0.7547031
142580 0.759036
142590 0.7597128
142600 0.754959
142610 0.7581494
142620 0.7622508
142630 0.7576666
142640 0.7489828
142650 0.7506584
142660 0.7513903
142670 0.7350701
142680 0.7426016
142690 0.7535024
142700 0.7515195
142710 0.7555603
142720 0.7464251
142730 0.7535094
142740 0.7504508
142750 0.7462234
142760 0.7496295
142770 0.747281
142780 0.7526897
142790 0.7547459
142800 0.7579321
142810 0.7563401
142820 0.7460648
142830 0.7465944
142840 0.7382714
142850 0.7370529
142860 0.7489345
142870 0.7446557
142880 0.7525996
142890 0.7444295
142900 0.75453
142910 0.750601
142920 0.7479313
142930 0.7537493
142940 0.7488109
142950 0.7566883
142960 0.7571649
142970 0.7564074
142980 0.7554219
142990 0.7619339
143000 0.7546399
143010 0.7437881
143020 0.7486157
143030 0.7481334
143040 0.7587221
143050 0.7517479
143060 0.7542078
143070 0.7530273
143080 0.7424942
143090 0.7498468
143100 0.7490925
143110 0.7547155
143120 0.7449111
143130 0.7347264
143140 0.7344444
143150 0.7417509
143160 0.7564436
143170 0.7566021
143180 0.7637733
143190 0.7548686
143200 0.75475
143210 0.7653592
143220 0.7664175
143230 0.76468
143240 0.7674505
143250 0.7656278
143260 0.7679359
143270 0.7594109
143280 0.7538537
143290 0.7481785
143300 0.7451314
143310 0.7357619
143320 0.7495906
143330 0.7509841
143340 0.7391071
143350 0.7373356
143360 0.7499886
143370 0.7418393
143380 0.74675
143390 0.7431182
143400 0.7399698
143410 0.7387803
143420 0.7343577
143430 0.7258217
143440 0.7328438
143450 0.7361619
143460 0.7334203
143470 0.7340438
143480 0.7298037
143490 0.7220528
143500 0.7239174
143510 0.7284751
143520 0.7329537
143530 0.7367187
143540 0.7293937
143550 0.7323099
143560 0.737081
143570 0.7327629
143580 0.7327545
143590 0.733016
143600 0.731565
143610 0.7369361
143620 0.747052
143630 0.7503345
143640 0.7433001
143650 0.7467261
143660 0.7414686
143670 0.7457818
143680 0.7450116
143690 0.7401125
143700 0.7407343
143710 0.7277249
143720 0.741016
143730 0.73502
143740 0.7399092
143750 0.7452239
143760 0.7455075
143770 0.7455891
143780 0.7454804
143790 0.7434042
143800 0.7445898
143810 0.7424064
143820 0.7416454
143830 0.7405983
143840 0.7471326
143850 0.7531356
143860 0.7431026
143870 0.7391735
143880 0.7391011
143890 0.7263485
143900 0.7244452
143910 0.7281662
143920 0.730244
143930 0.7384217
143940 0.7387354
143950 0.7420375
143960 0.7372952
143970 0.7446122
143980 0.7437515
143990 0.7448575
144000 0.7398106
144010 0.7382829
144020 0.7534442
144030 0.7511909
144040 0.7452999
144050 0.7437331
144060 0.7360669
144070 0.7407661
144080 0.737068
144090 0.74296
144100 0.7480731
144110 0.7474141
144120 0.7529467
144130 0.7487797
144140 0.756849
144150 0.7430664
144160 0.7459053
144170 0.7398127
144180 0.7441781
144190 0.7408234
144200 0.733028
144210 0.726038
144220 0.7271276
144230 0.7241656
144240 0.7269133
144250 0.7331363
144260 0.7362698
144270 0.7272166
144280 0.7288783
144290 0.7257601
144300 0.7374806
144310 0.740189
144320 0.7424103
144330 0.7508687
144340 0.7429471
144350 0.7558041
144360 0.7467628
144370 0.7492524
144380 0.7496259
144390 0.7560217
144400 0.7528111
144410 0.7498617
144420 0.7594832
144430 0.7600746
144440 0.7433865
144450 0.7486889
144460 0.7494206
144470 0.7336283
144480 0.7396367
144490 0.7423544
144500 0.73526
144510 0.7259884
144520 0.7342274
144530 0.7384166
144540 0.7358529
144550 0.7335902
144560 0.7251868
144570 0.7346318
144580 0.7289375
144590 0.7243368
144600 0.719908
144610 0.7257381
144620 0.7326766
144630 0.7359629
144640 0.7288278
144650 0.7229667
144660 0.7162028
144670 0.7145525
144680 0.7176419
144690 0.7120336
144700 0.7194057
144710 0.7072207
144720 0.7097724
144730 0.7000282
144740 0.7089668
144750 0.7125701
144760 0.7095956
144770 0.6978784
144780 0.6969292
144790 0.7075112
144800 0.7121831
144810 0.7186285
144820 0.7121484
144830 0.7039051
144840 0.7005209
144850 0.7041959
144860 0.6983783
144870 0.6926872
144880 0.7073202
144890 0.7093402
144900 0.7135982
144910 0.7237836
144920 0.7222751
144930 0.7300467
144940 0.7261389
144950 0.7274112
144960 0.7279738
144970 0.7214018
144980 0.7274123
144990 0.726963
145000 0.7241097
145010 0.7260119
145020 0.7197848
145030 0.7277514
145040 0.7249678
145050 0.7217849
145060 0.7291121
145070 0.7280767
145080 0.7298744
145090 0.7281312
145100 0.7205334
145110 0.7210463
145120 0.7171193
145130 0.7177148
145140 0.7208333
145150 0.7315807
145160 0.7222929
145170 0.7254682
145180 0.7229447
145190 0.7188513
145200 0.7229789
145210 0.7294286
145220 0.7273553
145230 0.727616
145240 0.7215188
145250 0.7334301
145260 0.7213586
145270 0.733456
145280 0.7404587
145290 0.725837
145300 0.7247299
145310 0.726262
145320 0.7246534
145330 0.715898
145340 0.7244329
145350 0.7293884
145360 0.7160345
145370 0.721783
145380 0.7348535
145390 0.7238935
145400 0.7220926
145410 0.7340453
145420 0.7226465
145430 0.7238653
145440 0.7405359
145450 0.7434337
145460 0.7426115
145470 0.7413483
145480 0.7393032
145490 0.7458716
145500 0.7389679
145510 0.7455783
145520 0.7396117
145530 0.7341577
145540 0.7170383
145550 0.7189161
145560 0.7268811
145570 0.7324694
145580 0.7203825
145590 0.7286933
145600 0.7288589
145610 0.7354525
145620 0.7385094
145630 0.7381004
145640 0.7340316
145650 0.7342281
145660 0.7344404
145670 0.7267112
145680 0.7270575
145690 0.7313073
145700 0.7267703
145710 0.7264779
145720 0.7269681
145730 0.7373864
145740 0.7389519
145750 0.7440624
145760 0.7467389
145770 0.7558653
145780 0.7506859
145790 0.7421839
145800 0.7393469
145810 0.7372663
145820 0.7428439
145830 0.7424982
145840 0.7257274
145850 0.7298707
145860 0.7274773
145870 0.7401674
145880 0.7426887
145890 0.7473021
145900 0.7519159
145910 0.7517778
145920 0.7390751
145930 0.7437836
145940 0.7411618
145950 0.7368605
145960 0.7474507
145970 0.7402354
145980 0.7614881
145990 0.7546121
146000 0.7534133
146010 0.7610679
146020 0.7579299
146030 0.7455631
146040 0.7491519
146050 0.7579976
146060 0.7637848
146070 0.7639208
146080 0.7572079
146090 0.7567103
146100 0.768265
146110 0.7614197
146120 0.7613523
146130 0.7590148
146140 0.7576716
146150 0.7592508
146160 0.7669214
146170 0.7594012
146180 0.7621003
146190 0.760174
146200 0.7566398
146210 0.7698123
146220 0.7646047
146230 0.7551224
146240 0.7675434
146250 0.7778867
146260 0.7699314
146270 0.7644191
146280 0.7666858
146290 0.7723675
146300 0.7669152
146310 0.7602948
146320 0.7661539
146330 0.7612461
146340 0.7699152
146350 0.7624447
146360 0.7639472
146370 0.7626067
146380 0.7571272
146390 0.7483115
146400 0.7437703
146410 0.7506132
146420 0.7437159
146430 0.7575621
146440 0.7597906
146450 0.7461047
146460 0.74509
146470 0.7562741
146480 0.7507269
146490 0.7506942
146500 0.7552844
146510 0.7628689
146520 0.7621142
146530 0.7600275
146540 0.7611447
146550 0.7558097
146560 0.7565532
146570 0.7540055
146580 0.7430134
146590 0.7409124
146600 0.7493104
146610 0.7362206
146620 0.7350007
146630 0.7290332
146640 0.7456578
146650 0.7357911
146660 0.7419181
146670 0.7399201
146680 0.7364826
146690 0.7431027
146700 0.7348849
146710 0.7439818
146720 0.73919
146730 0.7369564
146740 0.7484945
146750 0.7344375
146760 0.7361516
146770 0.7354617
146780 0.7423711
146790 0.7324536
146800 0.7385117
146810 0.7400352
146820 0.7390751
146830 0.7502673
146840 0.7433967
146850 0.7450141
146860 0.7460812
146870 0.7497298
146880 0.7464833
146890 0.752288
146900 0.7504242
146910 0.7577918
146920 0.7536662
146930 0.748513
146940 0.7510597
146950 0.7624935
146960 0.7509319
146970 0.760915
146980 0.7563721
146990 0.7567084
147000 0.7515561
147010 0.7492623
147020 0.7415862
147030 0.7448704
147040 0.7496443
147050 0.7575808
147060 0.7453536
147070 0.7466832
147080 0.7484981
147090 0.73033
147100 0.7464349
147110 0.7534661
147120 0.7478346
147130 0.7349519
147140 0.7438023
147150 0.7486295
147160 0.7395201
147170 0.7444209
147180 0.7405768
147190 0.7304224
147200 0.7336894
147210 0.7364113
147220 0.7413724
147230 0.737797
147240 0.7425057
147250 0.7391724
147260 0.7339581
147270 0.751299
147280 0.7399641
147290 0.7377189
147300 0.7444982
147310 0.7462271
147320 0.748369
147330 0.7526098
147340 0.7505256
147350 0.7492048
147360 0.7550569
147370 0.7535312
147380 0.742406
147390 0.7441056
147400 0.7358329
147410 0.7325476
147420 0.7339029
147430 0.743045
147440 0.728874
147450 0.7401285
147460 0.7418379
147470 0.7341057
147480 0.7445293
147490 0.7369492
147500 0.7387328
147510 0.7258524
147520 0.7220066
147530 0.7183911
147540 0.7163548
147550 0.723351
147560 0.7379016
147570 0.7445999
147580 0.739619
147590 0.738174
147600 0.732975
147610 0.7292961
147620 0.7364199
147630 0.7362614
147640 0.7399096
147650 0.7540268
147660 0.7433501
147670 0.7437771
147680 0.7325705
147690 0.7451621
147700 0.757271
147710 0.7510411
147720 0.7509096
147730 0.7612389
147740 0.7489887
147750 0.7461883
147760 0.7563134
147770 0.7432173
147780 0.7456632
147790 0.7420352
147800 0.7314715
147810 0.7328418
147820 0.7329331
147830 0.7307301
147840 0.7269774
147850 0.7310227
147860 0.7377232
147870 0.7222329
147880 0.712261
147890 0.7185988
147900 0.7112302
147910 0.7206072
147920 0.7208661
147930 0.7123944
147940 0.7194404
147950 0.7072955
147960 0.7056612
147970 0.7199165
147980 0.7116193
147990 0.7185149
148000 0.6956169
148010 0.7053741
148020 0.6970806
148030 0.7094662
148040 0.7047711
148050 0.7070995
148060 0.7154143
148070 0.7149041
148080 0.7129911
148090 0.718556
148100 0.7293285
148110 0.7293134
148120 0.7186332
148130 0.7196985
148140 0.715921
148150 0.7270649
148160 0.7298817
148170 0.7309634
148180 0.7305079
148190 0.7377216
148200 0.7364385
148210 0.7246435
148220 0.7214077
148230 0.7215586
148240 0.7235848
148250 0.7260942
148260 0.7269964
148270 0.7324862
148280 0.7447804
148290 0.7415473
148300 0.7330446
148310 0.739837
148320 0.7361046
148330 0.7221833
148340 0.7277734
148350 0.7257101
148360 0.7250049
148370 0.7192198
148380 0.7303649
148390 0.7373643
148400 0.7413762
148410 0.7411354
148420 0.747013
148430 0.7485374
148440 0.7389186
148450 0.7478874
148460 0.7445746
148470 0.7445694
148480 0.7379323
148490 0.7465101
148500 0.7518102
148510 0.7525437
148520 0.75095
148530 0.7466718
148540 0.741139
148550 0.7477899
148560 0.7472975
148570 0.7421048
148580 0.7491037
148590 0.7456475
148600 0.7508433
148610 0.7394891
148620 0.7419364
148630 0.7477436
148640 0.7449132
148650 0.7406514
148660 0.7356422
148670 0.7413238
148680 0.7414802
148690 0.7428735
148700 0.746133
148710 0.7429515
148720 0.7540619
148730 0.7455809
148740 0.7438633
148750 0.7362048
148760 0.7386482
148770 0.7413283
148780 0.7392579
148790 0.7536643
148800 0.7495576
148810 0.7499844
148820 0.7456026
148830 0.741606
148840 0.7302024
148850 0.7477901
148860 0.7502796
148870 0.7417146
148880 0.7458755
148890 0.7380083
148900 0.7389874
148910 0.7499553
148920 0.74317
148930 0.7452508
148940 0.7543097
148950 0.7569072
148960 0.7560499
148970 0.7491683
148980 0.7508886
148990 0.7551481
149000 0.754392
149010 0.7517726
149020 0.753561
149030 0.7441895
149040 0.7523358
149050 0.7555411
149060 0.762511
149070 0.760516
149080 0.7543517
149090 0.7448433
149100 0.7526931
149110 0.7347128
149120 0.7418646
149130 0.740012
149140 0.7383964
149150 0.7429696
149160 0.7416633
149170 0.7464917
149180 0.7477845
149190 0.7494341
149200 0.7420372
149210 0.7440017
149220 0.7417448
149230 0.7398137
149240 0.7333134
149250 0.7370084
149260 0.7516337
149270 0.7416829
149280 0.7393489
149290 0.7489645
149300 0.7427977
149310 0.7592292
149320 0.7362805
149330 0.7423111
149340 0.7533306
149350 0.7590761
149360 0.7540715
149370 0.759923
149380 0.7507434
149390 0.7422094
149400 0.7450007
149410 0.7433415
149420 0.74291
149430 0.7384221
149440 0.7334976
149450 0.7244081
149460 0.7212003
149470 0.7255975
149480 0.7231311
149490 0.7233641
149500 0.7184545
149510 0.7237826
149520 0.7342748
149530 0.7308528
149540 0.745016
149550 0.7370378
149560 0.7439036
149570 0.731063
149580 0.7426942
149590 0.7346662
149600 0.7340025
149610 0.7473574
149620 0.7469639
149630 0.7297567
149640 0.7274312
149650 0.7475597
149660 0.7361576
149670 0.7312014
149680 0.7347739
149690 0.725822
149700 0.7269965
149710 0.7284315
149720 0.7279549
149730 0.7333797
149740 0.7380577
149750 0.7356305
149760 0.739294
149770 0.7272195
149780 0.7347192
149790 0.7336289
149800 0.7392368
149810 0.74389
149820 0.7465864
149830 0.7356608
149840 0.7415485
149850 0.723436
149860 0.7255426
149870 0.7269671
149880 0.7116363
149890 0.7134878
149900 0.7224496
149910 0.7207884
149920 0.7437646
149930 0.7357724
149940 0.7414734
149950 0.73827
149960 0.7437391
149970 0.7351028
149980 0.7443419
149990 0.738585
150000 0.7499972
150010 0.7466536
150020 0.7465985
150030 0.7628927
150040 0.7604294
150050 0.7478865
150060 0.7385467
150070 0.755364
150080 0.7459209
150090 0.7513569
150100 0.7460606
150110 0.7411838
150120 0.7506789
150130 0.7496978
150140 0.7546016
150150 0.7479859
150160 0.7538093
150170 0.7515715
150180 0.7465868
150190 0.741574
150200 0.7477874
150210 0.740627
150220 0.720379
150230 0.7258937
150240 0.7450902
150250 0.7439123
150260 0.738581
150270 0.7417288
150280 0.7442461
150290 0.7458063
150300 0.7532111
150310 0.7556592
150320 0.7549576
150330 0.752786
150340 0.7510341
150350 0.7548038
150360 0.762244
150370 0.7607843
150380 0.7437657
150390 0.7545527
150400 0.7568848
150410 0.7583337
150420 0.7564444
150430 0.7699119
150440 0.7581379
150450 0.7596261
150460 0.7601467
150470 0.7526652
150480 0.756759
150490 0.7725945
150500 0.7644231
150510 0.753094
150520 0.754831
150530 0.7575841
150540 0.7586572
150550 0.7684637
150560 0.7522507
150570 0.7678369
150580 0.7589704
150590 0.7545789
150600 0.7493936
150610 0.7479596
150620 0.7318005
150630 0.747308
150640 0.745582
150650 0.7615589
150660 0.7441149
150670 0.7421129
150680 0.7436147
150690 0.7493598
150700 0.7495064
150710 0.7491235
150720 0.7523571
150730 0.7402211
150740 0.7545151
150750 0.7596807
150760 0.7474667
150770 0.7454194
150780 0.7578106
150790 0.7524617
150800 0.7605689
150810 0.7591851
150820 0.7586185
150830 0.7459796
150840 0.7518536
150850 0.7512776
150860 0.7447985
150870 0.7420948
150880 0.7462396
150890 0.74255
150900 0.7480786
150910 0.7472156
150920 0.7438671
150930 0.7422318
150940 0.7341673
150950 0.7444136
150960 0.7601859
150970 0.7650502
150980 0.7647093
150990 0.7516455
151000 0.7652879
151010 0.7703646
151020 0.7739217
151030 0.7810541
151040 0.7778823
151050 0.7756893
151060 0.7923459
151070 0.7803183
151080 0.7781358
151090 0.790996
151100 0.7934614
151110 0.7826508
151120 0.7793127
151130 0.7735236
151140 0.7754067
151150 0.7660781
151160 0.7516891
151170 0.7569659
151180 0.7506494
151190 0.7430033
151200 0.7642925
151210 0.7500661
151220 0.7620159
151230 0.7378247
151240 0.7289454
151250 0.73497
151260 0.7439924
151270 0.7462177
151280 0.7633317
151290 0.7620072
151300 0.7699597
151310 0.7741982
151320 0.7498096
151330 0.7416034
151340 0.7407302
151350 0.7426702
151360 0.7512397
151370 0.7481727
151380 0.7460168
151390 0.7418556
151400 0.7563496
151410 0.7491496
151420 0.7594928
151430 0.7541783
151440 0.7587473
151450 0.7595699
151460 0.7528733
151470 0.757681
151480 0.7523316
151490 0.7596685
151500 0.7666615
151510 0.7624528
151520 0.7563314
151530 0.7578848
151540 0.761932
151550 0.7668043
151560 0.7728937
151570 0.7631575
151580 0.7702901
151590 0.7775458
151600 0.7827885
151610 0.780944
151620 0.7709157
151630 0.7745823
151640 0.7746211
151650 0.7666699
151660 0.791159
151670 0.7908419
151680 0.783196
151690 0.7821116
151700 0.7865273
151710 0.7827008
151720 0.7720215
151730 0.776382
151740 0.7686719
151750 0.7692341
151760 0.7639475
151770 0.760893
151780 0.7642541
151790 0.7714476
151800 0.7772793
151810 0.7849092
151820 0.7812338
151830 0.787291
151840 0.788271
151850 0.7803253
151860 0.7799176
151870 0.774075
151880 0.7729412
151890 0.754804
151900 0.7638746
151910 0.7578496
151920 0.7513052
151930 0.7562615
151940 0.7470843
151950 0.7642782
151960 0.7722654
151970 0.7682241
151980 0.7653117
151990 0.7718166
152000 0.7681792
152010 0.7670947
152020 0.7641976
152030 0.7670901
152040 0.7709165
152050 0.7693942
152060 0.7683132
152070 0.7594964
152080 0.7563436
152090 0.7518661
152100 0.7520549
152110 0.7474079
152120 0.7524463
152130 0.7543908
152140 0.7633662
152150 0.7565966
152160 0.7527095
152170 0.7591941
152180 0.7518592
152190 0.7546569
152200 0.7634577
152210 0.7574478
152220 0.7616093
152230 0.7583565
152240 0.7439712
152250 0.7549273
152260 0.7674788
152270 0.7721363
152280 0.7754238
152290 0.7708294
152300 0.7700406
152310 0.7607751
152320 0.7630241
152330 0.7719515
152340 0.7545456
152350 0.7596236
152360 0.779829
152370 0.7701923
152380 0.7712444
152390 0.7802305
152400 0.7904471
152410 0.7822458
152420 0.7793933
152430 0.7927566
152440 0.7863292
152450 0.7762355
152460 0.7750815
152470 0.7666492
152480 0.7743413
152490 0.7665427
152500 0.7552766
152510 0.7647529
152520 0.7643116
152530 0.7650248
152540 0.7581863
152550 0.7574977
152560 0.7562497
152570 0.7456071
152580 0.7515402
152590 0.7632379
152600 0.7592466
152610 0.7496175
152620 0.7535177
152630 0.7688038
152640 0.7575302
152650 0.762213
152660 0.7653601
152670 0.7590885
152680 0.7606696
152690 0.7539744
152700 0.7610838
152710 0.7637096
152720 0.7513046
152730 0.7579227
152740 0.7628182
152750 0.7488984
152760 0.7509773
152770 0.7473206
152780 0.7531002
152790 0.7442994
152800 0.7523246
152810 0.7686155
152820 0.7756727
152830 0.7710779
152840 0.7723926
152850 0.7652212
152860 0.7642686
152870 0.7848098
152880 0.7758431
152890 0.7603105
152900 0.7614005
152910 0.7616568
152920 0.762014
152930 0.7604711
152940 0.7553707
152950 0.7543576
152960 0.7526206
152970 0.7571322
152980 0.7542963
152990 0.7481226
153000 0.7620119
153010 0.7711563
153020 0.7659376
153030 0.7666951
153040 0.758629
153050 0.7557314
153060 0.7547094
153070 0.7540266
153080 0.7646565
153090 0.7710911
153100 0.7670431
153110 0.7589184
153120 0.7471638
153130 0.7481262
153140 0.7575151
153150 0.7581831
153160 0.7468772
153170 0.7527858
153180 0.7581924
153190 0.7622915
153200 0.7595273
153210 0.7580036
153220 0.7541716
153230 0.7551376
153240 0.7471014
153250 0.7528275
153260 0.7571704
153270 0.7601292
153280 0.7562258
153290 0.7512669
153300 0.7487628
153310 0.7551153
153320 0.7507606
153330 0.7486487
153340 0.7423599
153350 0.7435908
153360 0.7575384
153370 0.7710909
153380 0.7627166
153390 0.7546437
153400 0.7519959
153410 0.7560476
153420 0.7473535
153430 0.7509782
153440 0.7471631
153450 0.7414043
153460 0.7347244
153470 0.7290443
153480 0.7271976
153490 0.7379057
153500 0.7417874
153510 0.747773
153520 0.7597827
153530 0.7699763
153540 0.7858263
153550 0.7813784
153560 0.7708279
153570 0.7661248
153580 0.7555692
153590 0.7668831
153600 0.7597547
153610 0.7662592
153620 0.7622499
153630 0.7523913
153640 0.7483427
153650 0.7477784
153660 0.7503219
153670 0.7476017
153680 0.7547311
153690 0.7593925
153700 0.757515
153710 0.7553194
153720 0.743403
153730 0.7414317
153740 0.7390695
153750 0.7392116
153760 0.7308901
153770 0.7457866
153780 0.7281612
153790 0.7384322
153800 0.7483541
153810 0.7510527
153820 0.7520525
153830 0.7652459
153840 0.7693622
153850 0.7730756
153860 0.7541546
153870 0.7666441
153880 0.7675235
153890 0.7602758
153900 0.7602879
153910 0.7551093
153920 0.748368
153930 0.7537257
153940 0.7512557
153950 0.7522732
153960 0.7534306
153970 0.7527924
153980 0.7598948
153990 0.7615998
154000 0.7573374
154010 0.7555351
154020 0.7591705
154030 0.7555352
154040 0.7538236
154050 0.7656962
154060 0.7562855
154070 0.7604271
154080 0.7601268
154090 0.7589238
154100 0.7656848
154110 0.7576752
154120 0.7510499
154130 0.7586522
154140 0.7392269
154150 0.744589
154160 0.747995
154170 0.7589251
154180 0.7456464
154190 0.7501561
154200 0.750075
154210 0.7452518
154220 0.7533897
154230 0.7556871
154240 0.7576894
154250 0.7611817
154260 0.7567574
154270 0.756022
154280 0.7647908
154290 0.7514856
154300 0.7508224
154310 0.7425414
154320 0.7425699
154330 0.7459648
154340 0.7332447
154350 0.7458994
154360 0.7470894
154370 0.7479988
154380 0.7490414
154390 0.7395259
154400 0.7476246
154410 0.7535747
154420 0.7375957
154430 0.7384381
154440 0.7450495
154450 0.7347924
154460 0.7368005
154470 0.7333409
154480 0.7288884
154490 0.7359951
154500 0.7385352
154510 0.7379949
154520 0.7338453
154530 0.7440662
154540 0.7293695
154550 0.7439713
154560 0.7376019
154570 0.7382652
154580 0.7340174
154590 0.7270417
154600 0.7295914
154610 0.7265444
154620 0.7154772
154630 0.7304725
154640 0.7239141
154650 0.7286282
154660 0.73014
154670 0.7256241
154680 0.7283928
154690 0.7286067
154700 0.7317128
154710 0.7367684
154720 0.7319061
154730 0.7374751
154740 0.7397838
154750 0.7385219
154760 0.7470787
154770 0.7497959
154780 0.7544053
154790 0.748344
154800 0.745689
154810 0.7408032
154820 0.7352784
154830 0.7437985
154840 0.7418381
154850 0.7402509
154860 0.7333575
154870 0.7480173
154880 0.7455119
154890 0.730002
154900 0.7319952
154910 0.7407215
154920 0.7357922
154930 0.7461587
154940 0.7320524
154950 0.7281944
154960 0.7400255
154970 0.7346058
154980 0.7277321
154990 0.7282593
155000 0.7317443
155010 0.725569
155020 0.7215479
155030 0.7256811
155040 0.7311325
155050 0.7303181
155060 0.7298334
155070 0.7188577
155080 0.7191023
155090 0.7268562
155100 0.7228298
155110 0.7361706
155120 0.7394122
155130 0.7318898
155140 0.7394242
155150 0.7402762
155160 0.7296989
155170 0.7257804
155180 0.717851
155190 0.7360184
155200 0.7322683
155210 0.7488505
155220 0.7532104
155230 0.7432681
155240 0.7408963
155250 0.740429
155260 0.7351335
155270 0.7420489
155280 0.7409107
155290 0.7414806
155300 0.7479552
155310 0.7476221
155320 0.7314492
155330 0.734961
155340 0.7240448
155350 0.723093
155360 0.7284719
155370 0.72634
155380 0.7292057
155390 0.726251
155400 0.7286047
155410 0.7270411
155420 0.725037
155430 0.7283282
155440 0.7274808
155450 0.736672
155460 0.7328722
155470 0.7428969
155480 0.7342507
155490 0.7311096
155500 0.7405259
155510 0.7382625
155520 0.7301946
155530 0.7244091
155540 0.7256336
155550 0.7342839
155560 0.7289593
155570 0.7396818
155580 0.7248182
155590 0.7130204
155600 0.7242544
155610 0.7239673
155620 0.7213903
155630 0.7390879
155640 0.7301048
155650 0.7350724
155660 0.7273452
155670 0.7234313
155680 0.7315136
155690 0.722752
155700 0.7175489
155710 0.74388
155720 0.7280546
155730 0.7243527
155740 0.7446293
155750 0.731723
155760 0.7352291
155770 0.7396711
155780 0.7456362
155790 0.7443383
155800 0.7322336
155810 0.7219823
155820 0.7135832
155830 0.7185886
155840 0.7215712
155850 0.7327953
155860 0.7336481
155870 0.7395583
155880 0.726347
155890 0.7203814
155900 0.7087369
155910 0.7106162
155920 0.7143037
155930 0.7209137
155940 0.7227181
155950 0.7247147
155960 0.7291315
155970 0.7312507
155980 0.729421
155990 0.7234572
156000 0.7275483
156010 0.7246066
156020 0.7202061
156030 0.721741
156040 0.7256075
156050 0.7365623
156060 0.7527969
156070 0.7452043
156080 0.734954
156090 0.726683
156100 0.7317669
156110 0.7388446
156120 0.7296916
156130 0.7331896
156140 0.73839
156150 0.7335131
156160 0.7408392
156170 0.7447378
156180 0.7413806
156190 0.7297105
156200 0.7269169
156210 0.7184471
156220 0.7203535
156230 0.7172674
156240 0.7190282
156250 0.7215232
156260 0.7239325
156270 0.716586
156280 0.7205335
156290 0.7273794
156300 0.7303343
156310 0.7239407
156320 0.7194642
156330 0.7251164
156340 0.7356685
156350 0.7145711
156360 0.7269528
156370 0.743467
156380 0.734915
156390 0.7326729
156400 0.7432296
156410 0.7387571
156420 0.731065
156430 0.7384245
156440 0.7309158
156450 0.7364811
156460 0.7328847
156470 0.7284027
156480 0.7293082
156490 0.7354747
156500 0.7309024
156510 0.7297245
156520 0.7251348
156530 0.728236
156540 0.726472
156550 0.739731
156560 0.7328191
156570 0.7371576
156580 0.7431605
156590 0.7310593
156600 0.7244021
156610 0.7289433
156620 0.7300975
156630 0.7313828
156640 0.7438505
156650 0.7357352
156660 0.7405719
156670 0.737482
156680 0.7426381
156690 0.7492824
156700 0.7488448
156710 0.7380986
156720 0.7388535
156730 0.7396977
156740 0.7446781
156750 0.7373513
156760 0.7425047
156770 0.7548769
156780 0.7399981
156790 0.7433884
156800 0.7527654
156810 0.7430378
156820 0.7273186
156830 0.7392249
156840 0.7353902
156850 0.7434044
156860 0.7610102
156870 0.7504494
156880 0.7572214
156890 0.7459361
156900 0.746904
156910 0.7575777
156920 0.7548646
156930 0.7571292
156940 0.7592743
156950 0.7511825
156960 0.7419059
156970 0.7282767
156980 0.737465
156990 0.7349333
157000 0.7391053
157010 0.7462813
157020 0.7370336
157030 0.7347909
157040 0.7422901
157050 0.7363532
157060 0.7402728
157070 0.7504259
157080 0.7414171
157090 0.7370817
157100 0.7389964
157110 0.739067
157120 0.7384034
157130 0.7332409
157140 0.7399471
157150 0.7340946
157160 0.7430117
157170 0.7350685
157180 0.7298035
157190 0.7438506
157200 0.7422798
157210 0.7406827
157220 0.7438192
157230 0.7499872
157240 0.7429383
157250 0.7462431
157260 0.7500544
157270 0.7382957
157280 0.7413274
157290 0.7388796
157300 0.7402293
157310 0.7366883
157320 0.733393
157330 0.7346316
157340 0.7384564
157350 0.738952
157360 0.7414641
157370 0.7400972
157380 0.7257103
157390 0.7331365
157400 0.7210528
157410 0.7348378
157420 0.7461196
157430 0.7440184
157440 0.7467617
157450 0.7430108
157460 0.7418724
157470 0.73922
157480 0.732345
157490 0.7215773
157500 0.7289561
157510 0.7241513
157520 0.7209585
157530 0.7404696
157540 0.7419128
157550 0.7498232
157560 0.7539697
157570 0.7545689
157580 0.7486597
157590 0.7350795
157600 0.7352407
157610 0.7360715
157620 0.7352961
157630 0.723509
157640 0.7273261
157650 0.7404617
157660 0.7297509
157670 0.736285
157680 0.7328889
157690 0.7340981
157700 0.7233061
157710 0.7139745
157720 0.7188798
157730 0.7244995
157740 0.723222
157750 0.7416764
157760 0.7424049
157770 0.7311525
157780 0.727558
157790 0.7189721
157800 0.7280096
157810 0.7402919
157820 0.7454793
157830 0.7438103
157840 0.7418326
157850 0.7297634
157860 0.7415465
157870 0.7423916
157880 0.7463575
157890 0.7461885
157900 0.7419842
157910 0.7488891
157920 0.7445284
157930 0.7570434
157940 0.7531797
157950 0.7431715
157960 0.7442104
157970 0.7407238
157980 0.7370978
157990 0.7506629
158000 0.7557443
158010 0.7478986
158020 0.7529534
158030 0.75879
158040 0.7513921
158050 0.751407
158060 0.7599126
158070 0.7606469
158080 0.7514387
158090 0.7418783
158100 0.7368338
158110 0.7416847
158120 0.7474314
158130 0.7605216
158140 0.739427
158150 0.7493259
158160 0.7480808
158170 0.7454722
158180 0.7406183
158190 0.7436995
158200 0.7321833
158210 0.7279183
158220 0.7414485
158230 0.7450049
158240 0.7473724
158250 0.7381621
158260 0.7279612
158270 0.7398506
158280 0.739042
158290 0.7398397
158300 0.7466984
158310 0.7428446
158320 0.7515557
158330 0.7397273
158340 0.7409394
158350 0.7461598
158360 0.7510568
158370 0.7457079
158380 0.740583
158390 0.7551789
158400 0.7357388
158410 0.7507827
158420 0.7397123
158430 0.7295498
158440 0.7369441
158450 0.7414725
158460 0.7402924
158470 0.7405623
158480 0.7528722
158490 0.7497237
158500 0.7487102
158510 0.7533408
158520 0.7464045
158530 0.7447848
158540 0.7446374
158550 0.7540278
158560 0.7389568
158570 0.7367083
158580 0.741274
158590 0.7464507
158600 0.7491983
158610 0.7393148
158620 0.7299686
158630 0.7450776
158640 0.7380404
158650 0.7445283
158660 0.7330016
158670 0.7463413
158680 0.7362679
158690 0.750053
158700 0.7493993
158710 0.7503621
158720 0.7490601
158730 0.7563179
158740 0.7570853
158750 0.746367
158760 0.7395238
158770 0.7406672
158780 0.7381904
158790 0.7526951
158800 0.7575983
158810 0.7539167
158820 0.7545111
158830 0.7508365
158840 0.7498027
158850 0.7528132
158860 0.7591748
158870 0.7453442
158880 0.7374815
158890 0.732153
158900 0.7428686
158910 0.7404052
158920 0.7338738
158930 0.7308382
158940 0.7316642
158950 0.72973
158960 0.7351015
158970 0.7485586
158980 0.7573665
158990 0.7475408
159000 0.7534723
159010 0.759068
159020 0.7590382
159030 0.7515419
159040 0.7588608
159050 0.7567114
159060 0.7567074
159070 0.7575468
159080 0.7569118
159090 0.7556489
159100 0.7454685
159110 0.735108
159120 0.7357267
159130 0.7506298
159140 0.7467725
159150 0.7484527
159160 0.7447105
159170 0.7449941
159180 0.7422186
159190 0.7389365
159200 0.7394702
159210 0.7436866
159220 0.7280992
159230 0.7443231
159240 0.7470414
159250 0.7479219
159260 0.7392666
159270 0.7536784
159280 0.7583716
159290 0.7589177
159300 0.7515298
159310 0.760076
159320 0.7438958
159330 0.7500421
159340 0.754638
159350 0.7523803
159360 0.7587912
159370 0.7549013
159380 0.7698397
159390 0.761409
159400 0.7525516
159410 0.7605151
159420 0.7519174
159430 0.7576566
159440 0.7558985
159450 0.7556553
159460 0.7486123
159470 0.7507162
159480 0.7413695
159490 0.7304044
159500 0.7276562
159510 0.7216416
159520 0.7401958
159530 0.7327924
159540 0.7315232
159550 0.7399261
159560 0.7417692
159570 0.7316841
159580 0.7321303
159590 0.7327509
159600 0.7377223
159610 0.7320409
159620 0.7250832
159630 0.7236964
159640 0.7283589
159650 0.7272744
159660 0.7301208
159670 0.7290246
159680 0.7416109
159690 0.726063
159700 0.7269193
159710 0.7358982
159720 0.7368003
159730 0.7329435
159740 0.7297105
159750 0.7285378
159760 0.7342213
159770 0.7301717
159780 0.7240684
159790 0.7257003
159800 0.7176981
159810 0.7157124
159820 0.7215039
159830 0.721615
159840 0.7259036
159850 0.7244501
159860 0.7225268
159870 0.726008
159880 0.7351175
159890 0.7291653
159900 0.7375975
159910 0.7345558
159920 0.7194284
159930 0.7246453
159940 0.7144725
159950 0.720931
159960 0.7220027
159970 0.7165261
159980 0.7183826
159990 0.7172353
160000 0.7248318
160010 0.7293162
160020 0.7375573
160030 0.7243458
160040 0.7261238
160050 0.7380702
160060 0.7374697
160070 0.7365975
160080 0.7310179
160090 0.7297742
160100 0.7199389
160110 0.7218968
160120 0.7195371
160130 0.7213546
160140 0.7250504
160150 0.7334915
160160 0.7257299
160170 0.7349721
160180 0.7334988
160190 0.7257151
160200 0.7376942
160210 0.7315035
160220 0.73131
160230 0.7224112
160240 0.7253584
160250 0.7132809
160260 0.717954
160270 0.7179816
160280 0.7125283
160290 0.7266468
160300 0.733017
160310 0.7295992
160320 0.7169387
160330 0.7170338
160340 0.7235813
160350 0.729909
160360 0.7294416
160370 0.7186746
160380 0.7206862
160390 0.7196259
160400 0.7240158
160410 0.7244724
160420 0.7210553
160430 0.7226555
160440 0.7266051
160450 0.7365445
160460 0.7397008
160470 0.7459686
160480 0.7469549
160490 0.7456836
160500 0.7284161
160510 0.7322377
160520 0.735273
160530 0.7429538
160540 0.7384298
160550 0.7395332
160560 0.738962
160570 0.7313963
160580 0.7364246
160590 0.742689
160600 0.7491358
160610 0.7432984
160620 0.7426734
160630 0.7275455
160640 0.7372712
160650 0.7311678
160660 0.7307694
160670 0.7385024
160680 0.7448078
160690 0.7296147
160700 0.739941
160710 0.7365866
160720 0.7219388
160730 0.7287032
160740 0.7223963
160750 0.7289675
160760 0.7321856
160770 0.7243863
160780 0.7366132
160790 0.7395415
160800 0.741789
160810 0.7464367
160820 0.7355466
160830 0.738856
160840 0.7339009
160850 0.7368546
160860 0.7198866
160870 0.7248701
160880 0.7270033
160890 0.7419207
160900 0.7289338
160910 0.7337264
160920 0.7308085
160930 0.7327538
160940 0.7369296
160950 0.7439408
160960 0.7381855
160970 0.7453636
160980 0.7420693
160990 0.7399369
161000 0.735247
161010 0.7372939
161020 0.7380834
161030 0.7345114
161040 0.7312316
161050 0.7175316
161060 0.7165821
161070 0.7217168
161080 0.7149519
161090 0.7191037
161100 0.7242936
161110 0.7147512
161120 0.7285225
161130 0.7150022
161140 0.7264531
161150 0.7243269
161160 0.7212583
161170 0.7174187
161180 0.7270346
161190 0.7162527
161200 0.7184694
161210 0.7151715
161220 0.7060834
161230 0.7024882
161240 0.7215885
161250 0.717678
161260 0.7112738
161270 0.7162364
161280 0.7196807
161290 0.7358712
161300 0.7345141
161310 0.7259059
161320 0.723289
161330 0.7214942
161340 0.7284287
161350 0.717518
161360 0.7263678
161370 0.7108924
161380 0.7215964
161390 0.7209557
161400 0.7231963
161410 0.7328729
161420 0.721183
161430 0.7250149
161440 0.7203346
161450 0.7274132
161460 0.7260128
161470 0.7315177
161480 0.7440282
161490 0.7325907
161500 0.730916
161510 0.7230915
161520 0.7160111
161530 0.7120953
161540 0.721396
161550 0.7279325
161560 0.733017
161570 0.7230911
161580 0.7276276
161590 0.7072191
161600 0.7195287
161610 0.7159686
161620 0.7196633
161630 0.7166527
161640 0.717822
161650 0.723484
161660 0.7318506
161670 0.7293753
161680 0.7234727
161690 0.7171627
161700 0.7216228
161710 0.7305285
161720 0.7252517
161730 0.7153581
161740 0.7164783
161750 0.7141211
161760 0.7189037
161770 0.7157647
161780 0.7162678
161790 0.7213787
161800 0.7243155
161810 0.7183782
161820 0.7233794
161830 0.7256564
161840 0.7288467
161850 0.736089
161860 0.7295658
161870 0.7377349
161880 0.7307374
161890 0.7328857
161900 0.7292344
161910 0.7328848
161920 0.7276602
161930 0.732103
161940 0.7326598
161950 0.7238641
161960 0.7315711
161970 0.7273675
161980 0.7183335
161990 0.7179392
162000 0.7263137
162010 0.7162277
162020 0.7182906
162030 0.7170936
162040 0.704954
162050 0.7107581
162060 0.7088035
162070 0.7162557
162080 0.721772
162090 0.7237411
162100 0.7191288
162110 0.7152979
162120 0.718781
162130 0.7303096
162140 0.7269093
162150 0.7194802
162160 0.7302393
162170 0.7170265
162180 0.7229446
162190 0.7268128
162200 0.7277899
162210 0.7332789
162220 0.7452023
162230 0.7387992
162240 0.7331051
162250 0.7325987
162260 0.7361606
162270 0.7375913
162280 0.7399316
162290 0.7384139
162300 0.7484381
162310 0.7482976
162320 0.7418224
162330 0.7323004
162340 0.7392709
162350 0.7378712
162360 0.7364926
162370 0.7382579
162380 0.7400282
162390 0.7420007
162400 0.7407191
162410 0.7374784
162420 0.7313765
162430 0.7358192
162440 0.7368472
162450 0.736155
162460 0.7622429
162470 0.7600827
162480 0.7593871
162490 0.7726963
162500 0.7627417
162510 0.7537798
162520 0.7572004
162530 0.7593545
162540 0.7601063
162550 0.7553605
162560 0.7541865
162570 0.7494923
162580 0.7603752
162590 0.7461138
162600 0.7404988
162610 0.737877
162620 0.7331133
162630 0.739016
162640 0.7427918
162650 0.7545779
162660 0.7474597
162670 0.7513382
162680 0.7530132
162690 0.751847
162700 0.7454134
162710 0.7456356
162720 0.7415466
162730 0.7470633
162740 0.74582
162750 0.7260782
162760 0.7317982
162770 0.7369663
162780 0.7382029
162790 0.743062
162800 0.7437565
162810 0.748871
162820 0.7459614
162830 0.745758
162840 0.7413255
162850 0.732201
162860 0.7402365
162870 0.7385876
162880 0.7373421
162890 0.7320187
162900 0.7263935
162910 0.735528
162920 0.7285336
162930 0.7271317
162940 0.7093316
162950 0.7215402
162960 0.7257085
162970 0.7446272
162980 0.7572748
162990 0.7533931
163000 0.7520067
163010 0.7474287
163020 0.7440545
163030 0.7475111
163040 0.7399843
163050 0.7538353
163060 0.735722
163070 0.7385449
163080 0.74547
163090 0.7550226
163100 0.7520395
163110 0.7496158
163120 0.7552553
163130 0.7568597
163140 0.7610824
163150 0.7710654
163160 0.7666797
163170 0.7727776
163180 0.7611473
163190 0.7540033
163200 0.7439089
163210 0.7526546
163220 0.7567334
163230 0.7546759
163240 0.7582154
163250 0.7537133
163260 0.748937
163270 0.7528023
163280 0.7464458
163290 0.751881
163300 0.7408341
163310 0.7468067
163320 0.7430021
163330 0.7447566
163340 0.7556468
163350 0.7579066
163360 0.757329
163370 0.762489
163380 0.7434084
163390 0.746317
163400 0.7454031
163410 0.7440096
163420 0.7473019
163430 0.7586167
163440 0.7574527
163450 0.7438238
163460 0.7405156
163470 0.7407377
163480 0.7284887
163490 0.7301702
163500 0.7311167
163510 0.7425829
163520 0.7464612
163530 0.7358215
163540 0.7472144
163550 0.7501442
163560 0.7372302
163570 0.7395635
163580 0.7397029
163590 0.7406036
163600 0.7405253
163610 0.7317013
163620 0.728079
163630 0.7286986
163640 0.7220849
163650 0.7302506
163660 0.7344857
163670 0.7344195
163680 0.7300211
163690 0.7400035
163700 0.7399047
163710 0.740024
163720 0.7364928
163730 0.7363514
163740 0.7429909
163750 0.7386578
163760 0.7541762
163770 0.742521
163780 0.7376495
163790 0.745445
163800 0.743182
163810 0.7457847
163820 0.7422812
163830 0.7397777
163840 0.7436517
163850 0.7458405
163860 0.7409176
163870 0.7346155
163880 0.7395084
163890 0.7385408
163900 0.7395242
163910 0.7299633
163920 0.741292
163930 0.7298869
163940 0.7301678
163950 0.7237272
163960 0.7375029
163970 0.7318938
163980 0.7306867
163990 0.7315547
164000 0.7386506
164010 0.7220806
164020 0.7289923
164030 0.7293321
164040 0.7268847
164050 0.7284784
164060 0.7349616
164070 0.7393252
164080 0.7456052
164090 0.7354565
164100 0.735347
164110 0.7490808
164120 0.7416286
164130 0.7412688
164140 0.738023
164150 0.7389603
164160 0.7280806
164170 0.7319008
164180 0.7272806
164190 0.7325274
164200 0.7238393
164210 0.7254052
164220 0.7262185
164230 0.7316382
164240 0.7356341
164250 0.7331399
164260 0.7386547
164270 0.7307652
164280 0.7321373
164290 0.7381105
164300 0.7414464
164310 0.7312796
164320 0.7328677
164330 0.7385123
164340 0.7497805
164350 0.7444894
164360 0.7553686
164370 0.7517184
164380 0.7574787
164390 0.7551455
164400 0.7497736
164410 0.7439977
164420 0.7484691
164430 0.747277
164440 0.7549874
164450 0.7468799
164460 0.75198
164470 0.7570332
164480 0.745411
164490 0.7526425
164500 0.7647762
164510 0.7512713
164520 0.7539921
164530 0.7544934
164540 0.7563427
164550 0.7488612
164560 0.7542621
164570 0.7671751
164580 0.7610771
164590 0.7643492
164600 0.7631418
164610 0.7575723
164620 0.7560551
164630 0.7563163
164640 0.7566038
164650 0.7578205
164660 0.7609481
164670 0.7523602
164680 0.7462449
164690 0.7478371
164700 0.7615505
164710 0.7626214
164720 0.7723995
164730 0.7608321
164740 0.7573668
164750 0.7447918
164760 0.7425985
164770 0.7567214
164780 0.7552748
164790 0.7601578
164800 0.7568849
164810 0.7600331
164820 0.7638091
164830 0.7577633
164840 0.7551009
164850 0.7598749
164860 0.7599478
164870 0.7648089
164880 0.7566478
164890 0.7538713
164900 0.7578795
164910 0.7503402
164920 0.7430162
164930 0.7419901
164940 0.7483097
164950 0.7490743
164960 0.7601348
164970 0.7621272
164980 0.7565646
164990 0.7534203
165000 0.7543207
165010 0.7555122
165020 0.7456725
165030 0.7533458
165040 0.7495205
165050 0.738634
165060 0.7334209
165070 0.7416878
165080 0.7501866
165090 0.7672399
165100 0.7589141
165110 0.7479371
165120 0.7656689
165130 0.7652919
165140 0.7555079
165150 0.7741265
165160 0.7643296
165170 0.7658002
165180 0.7640529
165190 0.7682818
165200 0.7598913
165210 0.7773929
165220 0.7683567
165230 0.7692798
165240 0.77479
165250 0.7814825
165260 0.7763816
165270 0.7600259
165280 0.7601358
165290 0.7715374
165300 0.7605703
165310 0.7515798
165320 0.7638457
165330 0.7601927
165340 0.7602323
165350 0.76766
165360 0.771145
165370 0.766239
165380 0.7571445
165390 0.7596869
165400 0.7529069
165410 0.7438642
165420 0.7422079
165430 0.743889
165440 0.7497589
165450 0.7495638
165460 0.7648692
165470 0.7632946
165480 0.7599952
165490 0.7584351
165500 0.755623
165510 0.7608357
165520 0.7638586
165530 0.766595
165540 0.7602203
165550 0.7573715
165560 0.7513025
165570 0.7464508
165580 0.7479427
165590 0.7393345
165600 0.7408171
165610 0.7268943
165620 0.7453848
165630 0.7391822
165640 0.7387497
165650 0.7422823
165660 0.7352761
165670 0.7442665
165680 0.7437328
165690 0.7394941
165700 0.733631
165710 0.7426558
165720 0.7459522
165730 0.7463164
165740 0.750782
165750 0.7587764
165760 0.7537419
165770 0.7425117
165780 0.7383458
165790 0.7331567
165800 0.7417487
165810 0.7347632
165820 0.7343349
165830 0.7334563
165840 0.7326257
165850 0.7408791
165860 0.7507501
165870 0.7420072
165880 0.74554
165890 0.7356378
165900 0.7412274
165910 0.7278767
165920 0.7375228
165930 0.7522941
165940 0.7319978
165950 0.7299356
165960 0.7458383
165970 0.7424782
165980 0.7404286
165990 0.7393143
166000 0.7372528
166010 0.7420017
166020 0.7488384
166030 0.749536
166040 0.7408536
166050 0.7413801
166060 0.7483509
166070 0.7391453
166080 0.7299349
166090 0.7327252
166100 0.7280324
166110 0.7349416
166120 0.7378
166130 0.7334978
166140 0.7413486
166150 0.7427596
166160 0.7351823
166170 0.7472044
166180 0.7468291
166190 0.7423463
166200 0.7483423
166210 0.7524225
166220 0.7523898
166230 0.7435634
166240 0.7462873
166250 0.7506393
166260 0.7416057
166270 0.7440056
166280 0.7433345
166290 0.7447363
166300 0.7378572
166310 0.7424083
166320 0.7494993
166330 0.74927
166340 0.747969
166350 0.7538735
166360 0.7458357
166370 0.750759
166380 0.7513901
166390 0.7403892
166400 0.7484579
166410 0.7418785
166420 0.7409689
166430 0.7584299
166440 0.7592731
166450 0.7492228
166460 0.7620617
166470 0.7695338
166480 0.7613821
166490 0.754381
166500 0.7431986
166510 0.7426096
166520 0.7460393
166530 0.7568315
166540 0.7683403
166550 0.7646582
166560 0.7548165
166570 0.7523549
166580 0.7503031
166590 0.7484437
166600 0.7549146
166610 0.7542793
166620 0.763348
166630 0.7537215
166640 0.7536797
166650 0.7634367
166660 0.7655564
166670 0.7584052
166680 0.7597539
166690 0.7474503
166700 0.7573774
166710 0.7603555
166720 0.7569844
166730 0.7638973
166740 0.7719137
166750 0.7597501
166760 0.7629756
166770 0.7495526
166780 0.7440212
166790 0.7506217
166800 0.7447752
166810 0.7574095
166820 0.7561353
166830 0.7747561
166840 0.7768302
166850 0.7596738
166860 0.7580252
166870 0.7589989
166880 0.7667264
166890 0.7671926
166900 0.7600482
166910 0.7669454
166920 0.762347
166930 0.7721619
166940 0.7649186
166950 0.7664033
166960 0.7641816
166970 0.7576336
166980 0.7619922
166990 0.7529188
167000 0.7531146
167010 0.7523929
167020 0.7540221
167030 0.7584174
167040 0.7522585
167050 0.7513131
167060 0.7497848
167070 0.7422043
167080 0.737623
167090 0.7338444
167100 0.7261811
167110 0.7315728
167120 0.7366911
167130 0.7259678
167140 0.7322716
167150 0.7269078
167160 0.7296034
167170 0.7298328
167180 0.7303379
167190 0.726346
167200 0.7364405
167210 0.7321699
167220 0.72676
167230 0.7341346
167240 0.7372435
167250 0.7263389
167260 0.7409962
167270 0.7350773
167280 0.7300735
167290 0.7319689
167300 0.731007
167310 0.724409
167320 0.7294117
167330 0.7253308
167340 0.7223661
167350 0.712919
167360 0.7217703
167370 0.7213668
167380 0.7266606
167390 0.73204
167400 0.7361431
167410 0.7297941
167420 0.7372135
167430 0.7357566
167440 0.7313578
167450 0.7306646
167460 0.7260871
167470 0.7279457
167480 0.7342898
167490 0.7396364
167500 0.7315302
167510 0.7334933
167520 0.7438166
167530 0.7387583
167540 0.7475594
167550 0.7465896
167560 0.7373137
167570 0.7359886
167580 0.7418175
167590 0.7418349
167600 0.7509119
167610 0.7356318
167620 0.7356366
167630 0.7464247
167640 0.7378746
167650 0.7409108
167660 0.747344
167670 0.7520086
167680 0.7482577
167690 0.7403667
167700 0.7348112
167710 0.724237
167720 0.7366332
167730 0.7303206
167740 0.7387736
167750 0.7313657
167760 0.7450414
167770 0.7283183
167780 0.7326626
167790 0.7357697
167800 0.740379
167810 0.7418237
167820 0.7323492
167830 0.7341865
167840 0.7272057
167850 0.7274601
167860 0.7318439
167870 0.7318316
167880 0.7367472
167890 0.7410515
167900 0.7399943
167910 0.7438985
167920 0.7481402
167930 0.7483325
167940 0.7503846
167950 0.7504827
167960 0.7465688
167970 0.738072
167980 0.7371094
167990 0.743691
168000 0.7509771
168010 0.7512051
168020 0.7426396
168030 0.749609
168040 0.7473714
168050 0.7375051
168060 0.7289685
168070 0.729691
168080 0.7331539
168090 0.7408991
168100 0.7332971
168110 0.7321144
168120 0.7162908
168130 0.7123926
168140 0.7291563
168150 0.7376489
168160 0.7332093
168170 0.7370083
168180 0.7327858
168190 0.7243637
168200 0.7317053
168210 0.7343743
168220 0.7227063
168230 0.7223177
168240 0.7351077
168250 0.7379283
168260 0.7421846
168270 0.7413963
168280 0.7330034
168290 0.729636
168300 0.7354072
168310 0.7377611
168320 0.7472391
168330 0.7359371
168340 0.7297225
168350 0.731647
168360 0.7343555
168370 0.7341459
168380 0.7301351
168390 0.7284594
168400 0.7189912
168410 0.7221202
168420 0.7249094
168430 0.7340279
168440 0.7306144
168450 0.7375388
168460 0.7427807
168470 0.7383392
168480 0.7343249
168490 0.7429331
168500 0.741748
168510 0.7408727
168520 0.7401225
168530 0.7425017
168540 0.7522194
168550 0.7543948
168560 0.7556204
168570 0.7529783
168580 0.7423641
168590 0.7432062
168600 0.7442694
168610 0.7496947
168620 0.7523246
168630 0.7434613
168640 0.731288
168650 0.7444176
168660 0.7283131
168670 0.7287696
168680 0.738447
168690 0.7354004
168700 0.7462687
168710 0.7398072
168720 0.7432675
168730 0.7395666
168740 0.7502502
168750 0.7473511
168760 0.7487438
168770 0.7503828
168780 0.7533264
168790 0.7424393
168800 0.7440824
168810 0.747661
168820 0.7363968
168830 0.7314154
168840 0.7330672
168850 0.7419006
168860 0.7441323
168870 0.7423689
168880 0.7377762
168890 0.7426971
168900 0.7522389
168910 0.7436961
168920 0.7446076
168930 0.7451432
168940 0.7287151
168950 0.7271404
168960 0.7361307
168970 0.7334185
168980 0.7361331
168990 0.7344056
169000 0.7479814
169010 0.7448852
169020 0.7525219
169030 0.7593811
169040 0.7450672
169050 0.7394228
169060 0.7477962
169070 0.7549213
169080 0.7469426
169090 0.7553674
169100 0.7535007
169110 0.7428204
169120 0.7507017
169130 0.7481126
169140 0.7505389
169150 0.7587726
169160 0.7582396
169170 0.7532093
169180 0.7482346
169190 0.7688808
169200 0.7668455
169210 0.7599047
169220 0.7526262
169230 0.7513313
169240 0.7467406
169250 0.747692
169260 0.7457889
169270 0.7526417
169280 0.7703687
169290 0.7581036
169300 0.7679832
169310 0.7593058
169320 0.7630833
169330 0.7666034
169340 0.7687542
169350 0.7617277
169360 0.7639428
169370 0.7632972
169380 0.7599453
169390 0.7676525
169400 0.7535825
169410 0.7544652
169420 0.7528961
169430 0.7651765
169440 0.763289
169450 0.7545199
169460 0.7589755
169470 0.7589229
169480 0.7604398
169490 0.7552921
169500 0.7592601
169510 0.7531749
169520 0.7584656
169530 0.7584233
169540 0.7530228
169550 0.7392815
169560 0.7451701
169570 0.735669
169580 0.7491468
169590 0.738907
169600 0.7444094
169610 0.746751
169620 0.7501551
169630 0.7437202
169640 0.748066
169650 0.7339222
169660 0.7465294
169670 0.7574599
169680 0.7691202
169690 0.7637269
169700 0.7662917
169710 0.7617186
169720 0.7527683
169730 0.7613333
169740 0.7629182
169750 0.7696587
169760 0.7614886
169770 0.7608272
169780 0.7460771
169790 0.7530877
169800 0.7529413
169810 0.7563789
169820 0.7731105
169830 0.7631551
169840 0.7539116
169850 0.7472273
169860 0.7412557
169870 0.7629088
169880 0.7557656
169890 0.7480198
169900 0.7390209
169910 0.7372486
169920 0.7371362
169930 0.7441919
169940 0.7413913
169950 0.7364945
169960 0.7427278
169970 0.7414494
169980 0.7429282
169990 0.7400832
170000 0.7376382
170010 0.7549153
170020 0.7530064
170030 0.7555971
170040 0.754834
170050 0.7510601
170060 0.752238
170070 0.752528
170080 0.7480924
170090 0.743674
170100 0.732086
170110 0.7316283
170120 0.7313752
170130 0.7427365
170140 0.7464173
170150 0.7280337
170160 0.7344234
170170 0.7405531
170180 0.7366514
170190 0.7420453
170200 0.7392211
170210 0.7438378
170220 0.7387276
170230 0.7448115
170240 0.739434
170250 0.7250769
170260 0.7240169
170270 0.7371699
170280 0.7343528
170290 0.7323042
170300 0.7288467
170310 0.7482975
170320 0.7418627
170330 0.7422575
170340 0.7288563
170350 0.7254224
170360 0.7366765
170370 0.7244908
170380 0.7269379
170390 0.7352976
170400 0.7494085
170410 0.745195
170420 0.7397935
170430 0.7497514
170440 0.7511774
170450 0.7511149
170460 0.760347
170470 0.7384636
170480 0.7400259
170490 0.7518634
170500 0.7504737
170510 0.7482023
170520 0.7490679
170530 0.7445683
170540 0.7393528
170550 0.7422994
170560 0.7386498
170570 0.7403947
170580 0.7441508
170590 0.7390499
170600 0.7518931
170610 0.7406654
170620 0.7376674
170630 0.7376246
170640 0.7421032
170650 0.741226
170660 0.7360196
170670 0.7376396
170680 0.7475113
170690 0.7480918
170700 0.746785
170710 0.7326927
170720 0.7265073
170730 0.731603
170740 0.7423264
170750 0.7474017
170760 0.7477421
170770 0.7595798
170780 0.7717457
170790 0.7628105
170800 0.7529664
170810 0.7479218
170820 0.7508737
170830 0.7615179
170840 0.7519783
170850 0.7533604
170860 0.7527646
170870 0.7555879
170880 0.7485684
170890 0.7386467
170900 0.7430523
170910 0.7387592
170920 0.748287
170930 0.7475837
170940 0.753033
170950 0.7572205
170960 0.7636098
170970 0.756522
170980 0.7716365
170990 0.7661974
171000 0.7625697
171010 0.7550049
171020 0.7541083
171030 0.756442
171040 0.768085
171050 0.775177
171060 0.7684677
171070 0.7678922
171080 0.7715551
171090 0.7599898
171100 0.760552
171110 0.7697629
171120 0.7530898
171130 0.7537675
171140 0.7502422
171150 0.7492936
171160 0.7591773
171170 0.7589614
171180 0.7581252
171190 0.7564062
171200 0.7549868
171210 0.7616414
171220 0.7778593
171230 0.7641146
171240 0.7657122
171250 0.7526837
171260 0.7555001
171270 0.7634956
171280 0.7623357
171290 0.7678786
171300 0.7757071
171310 0.7707322
171320 0.7516225
171330 0.7609289
171340 0.7597657
171350 0.76403
171360 0.7637919
171370 0.7542412
171380 0.7648628
171390 0.7643284
171400 0.7620621
171410 0.7632855
171420 0.7663532
171430 0.7634634
171440 0.7631031
171450 0.7710519
171460 0.7698633
171470 0.7560345
171480 0.7650832
171490 0.7724125
171500 0.778374
171510 0.7688248
171520 0.7616377
171530 0.7650808
171540 0.7738686
171550 0.7595391
171560 0.7615529
171570 0.7556559
171580 0.755278
171590 0.7510552
171600 0.7723192
171610 0.7514066
171620 0.7556556
171630 0.7567916
171640 0.7511708
171650 0.7520562
171660 0.7457602
171670 0.755134
171680 0.755151
171690 0.7525464
171700 0.7525051
171710 0.7455459
171720 0.7451109
171730 0.7450646
171740 0.7501316
171750 0.7407114
171760 0.7449344
171770 0.7388147
171780 0.7419953
171790 0.7450093
171800 0.7484524
171810 0.7601042
171820 0.7606767
171830 0.7704908
171840 0.7804324
171850 0.7719799
171860 0.7701574
171870 0.7754513
171880 0.7692058
171890 0.7517357
171900 0.7656044
171910 0.766702
171920 0.7637257
171930 0.7778199
171940 0.7662321
171950 0.7609127
171960 0.7712729
171970 0.7648013
171980 0.7681455
171990 0.7562895
172000 0.7561786
172010 0.7516493
172020 0.750768
172030 0.7591598
172040 0.7553051
172050 0.7521356
172060 0.7458556
172070 0.7561456
172080 0.7605436
172090 0.7617292
172100 0.7522534
172110 0.7626811
172120 0.7745541
172130 0.7685583
172140 0.7601082
172150 0.7587511
172160 0.7566002
172170 0.7655775
172180 0.7666025
172190 0.7629154
172200 0.7689648
172210 0.7662296
172220 0.7579228
172230 0.7687138
172240 0.773577
172250 0.764115
172260 0.7701098
172270 0.7655739
172280 0.7489946
172290 0.7491923
172300 0.7543959
172310 0.7554922
172320 0.7516446
172330 0.7518913
172340 0.7550825
172350 0.7591721
172360 0.7706057
172370 0.7750821
172380 0.7653784
172390 0.764515
172400 0.7583318
172410 0.7593342
172420 0.7526105
172430 0.7553478
172440 0.7567015
172450 0.7499456
172460 0.7552207
172470 0.7616282
172480 0.7704336
172490 0.7687889
172500 0.7638848
172510 0.7594334
172520 0.7592494
172530 0.7655346
172540 0.7513189
172550 0.7404522
172560 0.7467543
172570 0.748962
172580 0.754802
172590 0.7447203
172600 0.7500732
172610 0.7484103
172620 0.7461649
172630 0.7592449
172640 0.766471
172650 0.769967
172660 0.7635252
172670 0.7645591
172680 0.7545294
172690 0.7616634
172700 0.7689596
172710 0.749474
172720 0.7510013
172730 0.7510452
172740 0.7481002
172750 0.7640581
172760 0.7564126
172770 0.738063
172780 0.7530759
172790 0.7435572
172800 0.7499325
172810 0.7498075
172820 0.73949
172830 0.7433634
172840 0.7455492
172850 0.7566994
172860 0.7651612
172870 0.7648651
172880 0.7638652
172890 0.7617294
172900 0.7685829
172910 0.7589084
172920 0.7606264
172930 0.7571588
172940 0.7569601
172950 0.7578925
172960 0.7592321
172970 0.7603165
172980 0.7689852
172990 0.7645063
173000 0.757342
173010 0.7595121
173020 0.7650611
173030 0.7565478
173040 0.7519188
173050 0.7415244
173060 0.7404463
173070 0.7504545
173080 0.7551423
173090 0.7605901
173100 0.7497612
173110 0.7535512
173120 0.7628294
173130 0.7534539
173140 0.7662795
173150 0.7647847
173160 0.7550895
173170 0.7562023
173180 0.7529566
173190 0.7531687
173200 0.7514359
173210 0.7516804
173220 0.7559603
173230 0.7677739
173240 0.7604733
173250 0.7595808
173260 0.7596905
173270 0.7573385
173280 0.7617293
173290 0.7592933
173300 0.7606378
173310 0.7639982
173320 0.7602349
173330 0.7523956
173340 0.7518459
173350 0.7569966
173360 0.7572037
173370 0.7511169
173380 0.7453184
173390 0.7480263
173400 0.7479728
173410 0.7408751
173420 0.7505587
173430 0.7447672
173440 0.7418472
173450 0.7388358
173460 0.7566236
173470 0.7427261
173480 0.755553
173490 0.7499205
173500 0.7493821
173510 0.7597528
173520 0.7568388
173530 0.7550212
173540 0.7486044
173550 0.7481977
173560 0.7479042
173570 0.74314
173580 0.7486801
173590 0.7464503
173600 0.7332643
173610 0.7488589
173620 0.7594334
173630 0.7559987
173640 0.7508736
173650 0.7615637
173660 0.7611535
173670 0.7648512
173680 0.764644
173690 0.7675413
173700 0.760995
173710 0.7576662
173720 0.7563707
173730 0.7467591
173740 0.7512934
173750 0.7523073
173760 0.7563902
173770 0.752835
173780 0.7538806
173790 0.7615181
173800 0.7650204
173810 0.7635298
173820 0.7563979
173830 0.7569916
173840 0.7547995
173850 0.7604687
173860 0.7649598
173870 0.7677118
173880 0.7765256
173890 0.7640008
173900 0.7627162
173910 0.7602547
173920 0.7678913
173930 0.7700996
173940 0.7648745
173950 0.7671905
173960 0.7725859
173970 0.7672321
173980 0.7640979
173990 0.7612379
174000 0.7724165
174010 0.7735094
174020 0.7626699
174030 0.7596459
174040 0.7564684
174050 0.7544641
174060 0.7607391
174070 0.7531289
174080 0.7539384
174090 0.7552131
174100 0.7592645
174110 0.7646043
174120 0.7546219
174130 0.7615682
174140 0.7681105
174150 0.7604078
174160 0.7589551
174170 0.7594293
174180 0.7576066
174190 0.7681202
174200 0.7671232
174210 0.7735509
174220 0.773129
174230 0.7698602
174240 0.7582653
174250 0.7576749
174260 0.7518656
174270 0.7574716
174280 0.7483732
174290 0.7587369
174300 0.7730119
174310 0.76713
174320 0.7613495
174330 0.7581424
174340 0.7581651
174350 0.7517511
174360 0.7481183
174370 0.7527037
174380 0.7446838
174390 0.755879
174400 0.7580136
174410 0.7684571
174420 0.7629386
174430 0.756844
174440 0.7577335
174450 0.7621983
174460 0.7676346
174470 0.769039
174480 0.7730505
174490 0.7560107
174500 0.754249
174510 0.7522044
174520 0.7503446
174530 0.7561225
174540 0.7630097
174550 0.7656164
174560 0.7630441
174570 0.7647515
174580 0.7693533
174590 0.7677479
174600 0.7754066
174610 0.7820175
174620 0.7779464
174630 0.7713295
174640 0.7746382
174650 0.7751368
174660 0.7687791
174670 0.7770291
174680 0.7563773
174690 0.757488
174700 0.7650296
174710 0.7539467
174720 0.7505324
174730 0.7496833
174740 0.7434768
174750 0.7442817
174760 0.7540157
174770 0.7457106
174780 0.7471498
174790 0.7621466
174800 0.7700931
174810 0.7733487
174820 0.7704166
174830 0.7690334
174840 0.7684785
174850 0.762166
174860 0.7709237
174870 0.7813274
174880 0.7776487
174890 0.7848274
174900 0.7770938
174910 0.7725921
174920 0.775483
174930 0.7816688
174940 0.7693324
174950 0.7648178
174960 0.7598922
174970 0.7656537
174980 0.7763506
174990 0.7728329
175000 0.7560835
175010 0.7698925
175020 0.7777972
175030 0.7690296
175040 0.7633286
175050 0.7679498
175060 0.7743281
175070 0.7744437
175080 0.782657
175090 0.7779856
175100 0.7689623
175110 0.7659146
175120 0.7691156
175130 0.7657842
175140 0.7647839
175150 0.7691189
175160 0.7784162
175170 0.7707198
175180 0.769066
175190 0.7781942
175200 0.7756952
175210 0.7626057
175220 0.7646515
175230 0.7706944
175240 0.7804677
175250 0.7842163
175260 0.7679066
175270 0.7711934
175280 0.7752929
175290 0.7680163
175300 0.7814428
175310 0.7696027
175320 0.7709609
175330 0.7790964
175340 0.7747664
175350 0.7715613
175360 0.7923617
175370 0.7752671
175380 0.7663406
175390 0.7691611
175400 0.77367
175410 0.778338
175420 0.7738128
175430 0.7742521
175440 0.756895
175450 0.7612559
175460 0.7708758
175470 0.7720153
175480 0.7740588
175490 0.7632322
175500 0.7646399
175510 0.7798815
175520 0.778571
175530 0.7812415
175540 0.7852411
175550 0.7834443
175560 0.783171
175570 0.7754265
175580 0.776149
175590 0.771719
175600 0.7759486
175610 0.7655151
175620 0.7618498
175630 0.7510137
175640 0.7611467
175650 0.7643037
175660 0.7639826
175670 0.7571144
175680 0.7579243
175690 0.7582785
175700 0.7613614
175710 0.7685076
175720 0.7640661
175730 0.7676613
175740 0.7637221
175750 0.7594358
175760 0.7524545
175770 0.750441
175780 0.7633744
175790 0.7643768
175800 0.7600772
175810 0.7568514
175820 0.7643257
175830 0.7637222
175840 0.7652752
175850 0.7597287
175860 0.7608827
175870 0.7696847
175880 0.7733943
175890 0.7629408
175900 0.7551209
175910 0.778489
175920 0.7719695
175930 0.7707514
175940 0.7717992
175950 0.7708197
175960 0.767418
175970 0.7782663
175980 0.7752287
175990 0.7599902
176000 0.7711849
176010 0.7594072
176020 0.7436106
176030 0.7463826
176040 0.7510756
176050 0.7694337
176060 0.7726179
176070 0.7640409
176080 0.7597446
176090 0.7705374
176100 0.7627212
176110 0.7590358
176120 0.7596932
176130 0.7568446
176140 0.7636613
176150 0.7597172
176160 0.750879
176170 0.7572851
176180 0.7635276
176190 0.7586371
176200 0.7583472
176210 0.7605041
176220 0.7662524
176230 0.7718753
176240 0.7687004
176250 0.7761952
176260 0.7883483
176270 0.7854204
176280 0.7830014
176290 0.7783667
176300 0.7692765
176310 0.7746369
176320 0.7639264
176330 0.7693172
176340 0.7698792
176350 0.7702696
176360 0.7777007
176370 0.7824965
176380 0.7749772
176390 0.7702429
176400 0.7717642
176410 0.7647858
176420 0.7617433
176430 0.7617868
176440 0.7622347
176450 0.7690133
176460 0.7701277
176470 0.7665297
176480 0.7616254
176490 0.7676046
176500 0.7542732
176510 0.7562273
176520 0.7593305
176530 0.7626594
176540 0.7781656
176550 0.7777602
176560 0.7830532
176570 0.7750561
176580 0.7741313
176590 0.7781652
176600 0.7716292
176610 0.7838214
176620 0.7849919
176630 0.7803813
176640 0.7972894
176650 0.7762343
176660 0.7836298
176670 0.7881839
176680 0.7882316
176690 0.789531
176700 0.7826072
176710 0.7791768
176720 0.7787743
176730 0.7801726
176740 0.7726777
176750 0.7792796
176760 0.7597446
176770 0.7515886
176780 0.7659865
176790 0.7595659
176800 0.7660103
176810 0.7793707
176820 0.7743056
176830 0.7759307
176840 0.7775099
176850 0.7792178
176860 0.7786275
176870 0.7610605
176880 0.7701717
176890 0.7754917
176900 0.7695049
176910 0.7675992
176920 0.7689657
176930 0.775264
176940 0.7749526
176950 0.7742038
176960 0.773878
176970 0.7646875
176980 0.7599808
176990 0.7658718
177000 0.7682637
177010 0.7612378
177020 0.7800047
177030 0.7646139
177040 0.7626461
177050 0.7658817
177060 0.7896448
177070 0.7896516
177080 0.7895431
177090 0.7843363
177100 0.7839708
177110 0.7805281
177120 0.7750894
177130 0.7846644
177140 0.7864668
177150 0.7891134
177160 0.7944804
177170 0.7822239
177180 0.7796273
177190 0.7638378
177200 0.7725828
177210 0.7783185
177220 0.7678314
177230 0.7682935
177240 0.7704974
177250 0.7831783
177260 0.7804651
177270 0.7762888
177280 0.7631542
177290 0.7786861
177300 0.7873696
177310 0.7829902
177320 0.769185
177330 0.7661011
177340 0.767064
177350 0.7586796
177360 0.7609672
177370 0.769344
177380 0.771381
177390 0.7645474
177400 0.7585652
177410 0.7696701
177420 0.7638484
177430 0.7489311
177440 0.7566758
177450 0.7517855
177460 0.7502886
177470 0.7458064
177480 0.7426541
177490 0.7502499
177500 0.7539999
177510 0.7483787
177520 0.7403474
177530 0.7527484
177540 0.7561336
177550 0.7482488
177560 0.7629711
177570 0.7680173
177580 0.7594932
177590 0.7526415
177600 0.7567291
177610 0.7681505
177620 0.7669427
177630 0.7744675
177640 0.78952
177650 0.7860705
177660 0.7746235
177670 0.7745333
177680 0.7842453
177690 0.7903488
177700 0.7846535
177710 0.7914498
177720 0.787576
177730 0.7860791
177740 0.7880213
177750 0.7851853
177760 0.7854128
177770 0.7728276
177780 0.7685518
177790 0.7735593
177800 0.7672627
177810 0.7548819
177820 0.7672453
177830 0.7662395
177840 0.771478
177850 0.7694747
177860 0.7608073
177870 0.7625392
177880 0.7661501
177890 0.7655293
177900 0.7530655
177910 0.7424749
177920 0.7537538
177930 0.7436568
177940 0.7378442
177950 0.734966
177960 0.7369652
177970 0.7371546
177980 0.7381507
177990 0.7322212
178000 0.7342901
178010 0.7327808
178020 0.7405673
178030 0.7459677
178040 0.7488812
178050 0.7508328
178060 0.7546203
178070 0.7510327
178080 0.7513531
178090 0.7538714
178100 0.7608496
178110 0.7507911
178120 0.7561014
178130 0.7589627
178140 0.7587434
178150 0.7463534
178160 0.7476243
178170 0.7595946
178180 0.7556322
178190 0.7609167
178200 0.7472675
178210 0.7491989
178220 0.7583477
178230 0.7454026
178240 0.7562953
178250 0.760617
178260 0.7557406
178270 0.7528661
178280 0.7395661
178290 0.7415458
178300 0.7401211
178310 0.745213
178320 0.7397003
178330 0.7417173
178340 0.7453083
178350 0.7469218
178360 0.7466369
178370 0.7469568
178380 0.7525037
178390 0.748063
178400 0.7627546
178410 0.7506575
178420 0.7439385
178430 0.7609352
178440 0.745765
178450 0.7361811
178460 0.7535229
178470 0.7649621
178480 0.7625893
178490 0.7737442
178500 0.7579746
178510 0.7568874
178520 0.765426
178530 0.7614458
178540 0.7704836
178550 0.7703294
178560 0.7768094
178570 0.7904722
178580 0.7964056
178590 0.7889364
178600 0.7911615
178610 0.7815323
178620 0.7761582
178630 0.7717672
178640 0.7731894
178650 0.7888073
178660 0.7911342
178670 0.7854358
178680 0.7753558
178690 0.7955118
178700 0.7917834
178710 0.7851657
178720 0.7881005
178730 0.7786714
178740 0.7674563
178750 0.7757525
178760 0.7635611
178770 0.7542691
178780 0.7794896
178790 0.7692927
178800 0.7727842
178810 0.7708126
178820 0.7748522
178830 0.774779
178840 0.7860284
178850 0.7774492
178860 0.7785185
178870 0.7844067
178880 0.7846947
178890 0.7857769
178900 0.7842089
178910 0.7706274
178920 0.7653718
178930 0.7678984
178940 0.7716775
178950 0.7698579
178960 0.7687421
178970 0.7699618
178980 0.7774974
178990 0.770429
179000 0.7723109
179010 0.7712783
179020 0.7761151
179030 0.7852978
179040 0.7816209
179050 0.7784119
179060 0.7887151
179070 0.7866227
179080 0.7901782
179090 0.7790207
179100 0.7914779
179110 0.7898082
179120 0.7690561
179130 0.7820949
179140 0.7579386
179150 0.7627894
179160 0.7622892
179170 0.750848
179180 0.7633039
179190 0.7588003
179200 0.7445391
179210 0.7618842
179220 0.7566271
179230 0.7498069
179240 0.7514413
179250 0.7471677
179260 0.7520517
179270 0.744889
179280 0.7420411
179290 0.7497421
179300 0.7653303
179310 0.7707652
179320 0.760686
179330 0.7632451
179340 0.7623808
179350 0.752222
179360 0.7316129
179370 0.7276056
179380 0.7357191
179390 0.7399795
179400 0.7393997
179410 0.7492795
179420 0.7589679
179430 0.7638838
179440 0.7640636
179450 0.7614362
179460 0.7609978
179470 0.7594604
179480 0.7574851
179490 0.7484277
179500 0.75976
179510 0.7664785
179520 0.760066
179530 0.76513
179540 0.7466481
179550 0.745713
179560 0.7423449
179570 0.744117
179580 0.7544351
179590 0.7567761
179600 0.7523293
179610 0.7664073
179620 0.770735
179630 0.7556242
179640 0.7574729
179650 0.7628
179660 0.7656805
179670 0.7490076
179680 0.7471698
179690 0.7530214
179700 0.7538088
179710 0.7545753
179720 0.7487573
179730 0.7626882
179740 0.7627231
179750 0.7538346
179760 0.7519706
179770 0.7475184
179780 0.7562254
179790 0.7550408
179800 0.7448173
179810 0.7595863
179820 0.7700868
179830 0.7584209
179840 0.7734852
179850 0.772537
179860 0.7753871
179870 0.7719723
179880 0.7679586
179890 0.7685305
179900 0.7669193
179910 0.7548026
179920 0.7467873
179930 0.7438686
179940 0.7577235
179950 0.7717453
179960 0.7837217
179970 0.7738663
179980 0.7591701
179990 0.763127
180000 0.7591366
180010 0.7613535
180020 0.7585403
180030 0.7627992
180040 0.7595481
180050 0.767278
180060 0.7607684
180070 0.7670081
180080 0.7765473
180090 0.7737899
180100 0.7608753
180110 0.7622207
180120 0.7544775
180130 0.7642989
180140 0.7422897
180150 0.7477499
180160 0.7662042
180170 0.7694888
180180 0.7664548
180190 0.7710303
180200 0.7675694
180210 0.7762752
180220 0.77752
180230 0.7711274
180240 0.780251
180250 0.7647361
180260 0.7597616
180270 0.7605106
180280 0.7733752
180290 0.7529014
180300 0.7583132
180310 0.7613018
180320 0.7510529
180330 0.7714384
180340 0.7843103
180350 0.7947139
180360 0.7859969
180370 0.7804185
180380 0.7752168
180390 0.7769431
180400 0.7906287
180410 0.7820364
180420 0.7878691
180430 0.7846898
180440 0.7845441
180450 0.7833615
180460 0.7824262
180470 0.7627159
180480 0.7733013
180490 0.7712873
180500 0.764826
180510 0.748549
180520 0.7637414
180530 0.7809048
180540 0.7760258
180550 0.7874281
180560 0.7750804
180570 0.7746044
180580 0.7715077
180590 0.7690747
180600 0.7574942
180610 0.7725356
180620 0.7687815
180630 0.7725931
180640 0.7755036
180650 0.7747719
180660 0.7876876
180670 0.7774078
180680 0.7647188
180690 0.7648544
180700 0.7744639
180710 0.7743039
180720 0.7870275
180730 0.7859823
180740 0.7667312
180750 0.7681226
180760 0.786526
180770 0.7833545
180780 0.7724826
180790 0.7743938
180800 0.7744147
180810 0.7699807
180820 0.7751427
180830 0.7859135
180840 0.7850144
180850 0.7746113
180860 0.77079
180870 0.7562488
180880 0.7555389
180890 0.7635986
180900 0.7656206
180910 0.7544028
180920 0.7667397
180930 0.7676868
180940 0.7639424
180950 0.7630705
180960 0.7534729
180970 0.7609615
180980 0.7604384
180990 0.7535791
181000 0.7549853
181010 0.7562841
181020 0.7641485
181030 0.7469648
181040 0.7452199
181050 0.7529233
181060 0.7592694
181070 0.7535865
181080 0.748224
181090 0.7556493
181100 0.7554291
181110 0.7474794
181120 0.7586407
181130 0.7588181
181140 0.7631486
181150 0.7609046
181160 0.7515533
181170 0.7601061
181180 0.7588772
181190 0.7598923
181200 0.764219
181210 0.7658464
181220 0.76929
181230 0.7810017
181240 0.7727736
181250 0.7612375
181260 0.7706425
181270 0.7693333
181280 0.7611203
181290 0.7593382
181300 0.7687007
181310 0.7825325
181320 0.7695778
181330 0.763795
181340 0.7763313
181350 0.7787385
181360 0.7771675
181370 0.7722131
181380 0.779866
181390 0.772456
181400 0.7772375
181410 0.7919105
181420 0.7877673
181430 0.7870209
181440 0.7888806
181450 0.7939373
181460 0.7965093
181470 0.8004283
181480 0.8054831
181490 0.8007225
181500 0.784533
181510 0.7870432
181520 0.7878374
181530 0.7875992
181540 0.801222
181550 0.7897948
181560 0.7850007
181570 0.7779948
181580 0.7582905
181590 0.7563712
181600 0.742072
181610 0.7580742
181620 0.7709411
181630 0.784214
181640 0.7848984
181650 0.7827668
181660 0.7761746
181670 0.7783708
181680 0.7815828
181690 0.7792386
181700 0.7754529
181710 0.7680506
181720 0.7699282
181730 0.7743057
181740 0.7795691
181750 0.789714
181760 0.7921257
181770 0.7841197
181780 0.7931268
181790 0.7888268
181800 0.7864252
181810 0.7941852
181820 0.7909911
181830 0.8020734
181840 0.7987761
181850 0.8068031
181860 0.8073936
181870 0.7948534
181880 0.8011818
181890 0.8069394
181900 0.7904552
181910 0.7928079
181920 0.7841053
181930 0.7952917
181940 0.7864909
181950 0.776486
181960 0.7776005
181970 0.7866979
181980 0.7808672
181990 0.7764941
182000 0.7780094
182010 0.7747521
182020 0.7815357
182030 0.7832028
182040 0.7871494
182050 0.7800155
182060 0.7814829
182070 0.7789642
182080 0.7938008
182090 0.7648848
182100 0.7708578
182110 0.7720805
182120 0.771076
182130 0.7758352
182140 0.7690346
182150 0.7627295
182160 0.7687122
182170 0.7676516
182180 0.7640036
182190 0.7600899
182200 0.7669051
182210 0.7700093
182220 0.774349
182230 0.7670116
182240 0.7715271
182250 0.7526369
182260 0.7568285
182270 0.7588415
182280 0.7695684
182290 0.7591525
182300 0.7564445
182310 0.7458329
182320 0.7473117
182330 0.737658
182340 0.7456755
182350 0.7543715
182360 0.7556049
182370 0.7517418
182380 0.7585266
182390 0.7612647
182400 0.7557562
182410 0.7476833
182420 0.7471741
182430 0.7613906
182440 0.772056
182450 0.7622259
182460 0.7546366
182470 0.7566929
182480 0.7665382
182490 0.7643388
182500 0.7700348
182510 0.7748829
182520 0.7710686
182530 0.7771444
182540 0.7699018
182550 0.772331
182560 0.7751959
182570 0.7805625
182580 0.7666222
182590 0.766865
182600 0.7613549
182610 0.7490461
182620 0.752924
182630 0.7555313
182640 0.7665641
182650 0.7661583
182660 0.7695472
182670 0.7785332
182680 0.7734914
182690 0.7742747
182700 0.7843783
182710 0.7905399
182720 0.782294
182730 0.7791397
182740 0.7685525
182750 0.7815124
182760 0.790106
182770 0.7784765
182780 0.7687001
182790 0.7492735
182800 0.7621919
182810 0.7678457
182820 0.7665514
182830 0.761937
182840 0.7695735
182850 0.7605551
182860 0.742639
182870 0.7382546
182880 0.7295244
182890 0.7309612
182900 0.7534378
182910 0.7582551
182920 0.7605116
182930 0.7486947
182940 0.7502409
182950 0.7411182
182960 0.7424813
182970 0.7372459
182980 0.749465
182990 0.7530605
183000 0.7517045
183010 0.7585139
183020 0.7630906
183030 0.7657365
183040 0.7569664
183050 0.76473
183060 0.7725896
183070 0.7615266
183080 0.7559389
183090 0.7641709
183100 0.7439909
183110 0.7377228
183120 0.7361111
183130 0.7426262
183140 0.7456947
183150 0.7372404
183160 0.7378453
183170 0.7355204
183180 0.7323653
183190 0.7421856
183200 0.736634
183210 0.7406949
183220 0.7433139
183230 0.738225
183240 0.7519621
183250 0.7486792
183260 0.7515737
183270 0.7620066
183280 0.7646987
183290 0.7711664
183300 0.7760483
183310 0.7791358
183320 0.7779004
183330 0.7769398
183340 0.7664649
183350 0.769778
183360 0.7899958
183370 0.7756798
183380 0.7855426
183390 0.7691524
183400 0.7733989
183410 0.7595782
183420 0.7656496
183430 0.7673068
183440 0.7677972
183450 0.7724819
183460 0.7583405
183470 0.762043
183480 0.7788668
183490 0.7759833
183500 0.7684017
183510 0.7685011
183520 0.7479937
183530 0.7378376
183540 0.7265049
183550 0.7334594
183560 0.7308254
183570 0.7440401
183580 0.7343785
183590 0.743835
183600 0.7548313
183610 0.7415214
183620 0.7390249
183630 0.7431437
183640 0.7472242
183650 0.7466741
183660 0.7414648
183670 0.7345299
183680 0.7347518
183690 0.7368557
183700 0.7271898
183710 0.7325034
183720 0.7349647
183730 0.7340943
183740 0.7316987
183750 0.734306
183760 0.729973
183770 0.7323044
183780 0.7407413
183790 0.7289215
183800 0.7369857
183810 0.7287675
183820 0.7208228
183830 0.7381119
183840 0.7380421
183850 0.7360584
183860 0.7393368
183870 0.7480908
183880 0.7444194
183890 0.7371187
183900 0.7555852
183910 0.7406294
183920 0.7430319
183930 0.7391095
183940 0.7340886
183950 0.7254707
183960 0.7211499
183970 0.7218414
183980 0.730418
183990 0.7342578
184000 0.7407669
184010 0.7373422
184020 0.7516106
184030 0.7538471
184040 0.7561464
184050 0.7486682
184060 0.7388496
184070 0.7289795
184080 0.7199562
184090 0.7243648
184100 0.7274359
184110 0.7347472
184120 0.7407289
184130 0.7432217
184140 0.7413069
184150 0.7449322
184160 0.7324923
184170 0.736867
184180 0.7523172
184190 0.7443933
184200 0.7485068
184210 0.7364944
184220 0.7369934
184230 0.7527188
184240 0.7578692
184250 0.7709937
184260 0.7562275
184270 0.742884
184280 0.7447042
184290 0.7477676
184300 0.7479329
184310 0.7607189
184320 0.7536579
184330 0.7554568
184340 0.762989
184350 0.7502154
184360 0.7438311
184370 0.7401683
184380 0.7625085
184390 0.7469635
184400 0.7543478
184410 0.7681056
184420 0.7680713
184430 0.7659639
184440 0.7503014
184450 0.7604088
184460 0.7618422
184470 0.7530787
184480 0.7511975
184490 0.7510444
184500 0.7558168
184510 0.752435
184520 0.7522786
184530 0.7560835
184540 0.7513154
184550 0.7447185
184560 0.748737
184570 0.7456248
184580 0.7430919
184590 0.7414109
184600 0.7453017
184610 0.7483785
184620 0.737192
184630 0.7444972
184640 0.749777
184650 0.7472323
184660 0.7562466
184670 0.7473214
184680 0.7422813
184690 0.7431493
184700 0.7381653
184710 0.7567249
184720 0.7545181
184730 0.7625788
184740 0.7706792
184750 0.7800225
184760 0.7774751
184770 0.7592677
184780 0.7597118
184790 0.7785262
184800 0.7814378
184810 0.7773345
184820 0.7905927
184830 0.7821541
184840 0.7745317
184850 0.775385
184860 0.7746355
184870 0.770946
184880 0.7660221
184890 0.7680036
184900 0.7555589
184910 0.7580074
184920 0.7593905
184930 0.7522939
184940 0.7522171
184950 0.7626426
184960 0.7523822
184970 0.756488
184980 0.7582485
184990 0.7642593
185000 0.7788502
185010 0.7718486
185020 0.7632752
185030 0.7631108
185040 0.7641087
185050 0.7580541
185060 0.748692
185070 0.7699414
185080 0.7615048
185090 0.7583891
185100 0.7591982
185110 0.7652669
185120 0.760085
185130 0.7562313
185140 0.7671381
185150 0.7704772
185160 0.7537839
185170 0.7596643
185180 0.7623858
185190 0.7597007
185200 0.7539881
185210 0.7602873
185220 0.7613665
185230 0.7594779
185240 0.7501234
185250 0.7499555
185260 0.7630309
185270 0.7714865
185280 0.7596508
185290 0.7672437
185300 0.7608562
185310 0.7490438
185320 0.7526878
185330 0.7590441
185340 0.7614488
185350 0.755334
185360 0.7624254
185370 0.7475421
185380 0.7492312
185390 0.7516922
185400 0.7540625
185410 0.7566222
185420 0.7637739
185430 0.7760726
185440 0.7652797
185450 0.7531184
185460 0.7410199
185470 0.7486687
185480 0.7517587
185490 0.7593584
185500 0.7625139
185510 0.764735
185520 0.7590851
185530 0.7607114
185540 0.7600066
185550 0.7649379
185560 0.7705517
185570 0.7578909
185580 0.769597
185590 0.775243
185600 0.7669411
185610 0.7726895
185620 0.7707166
185630 0.7666296
185640 0.7610599
185650 0.7677411
185660 0.7613715
185670 0.7615561
185680 0.7655738
185690 0.7669019
185700 0.7603034
185710 0.772615
185720 0.7624541
185730 0.7813607
185740 0.7925572
185750 0.7895994
185760 0.78166
185770 0.7859892
185780 0.7904654
185790 0.7860036
185800 0.7767963
185810 0.7845607
185820 0.7742044
185830 0.7654559
185840 0.7563773
185850 0.7632956
185860 0.7581917
185870 0.7525578
185880 0.7676287
185890 0.7810923
185900 0.7726108
185910 0.7809488
185920 0.7783434
185930 0.7785663
185940 0.7735422
185950 0.7773823
185960 0.7654315
185970 0.7602525
185980 0.7766582
185990 0.7760289
186000 0.7828322
186010 0.7787626
186020 0.7767078
186030 0.7853611
186040 0.7814406
186050 0.7796661
186060 0.780257
186070 0.7711452
186080 0.7846124
186090 0.7947004
186100 0.7825904
186110 0.7884145
186120 0.7799831
186130 0.781648
186140 0.7803535
186150 0.7635865
186160 0.7779068
186170 0.7566285
186180 0.7559249
186190 0.7517416
186200 0.7418132
186210 0.7519727
186220 0.7454724
186230 0.7501532
186240 0.7489511
186250 0.763298
186260 0.7657497
186270 0.7544983
186280 0.7636267
186290 0.7697607
186300 0.7657049
186310 0.7597018
186320 0.753072
186330 0.7541634
186340 0.7597821
186350 0.7566047
186360 0.7523849
186370 0.7484256
186380 0.7628027
186390 0.7610543
186400 0.768503
186410 0.7780439
186420 0.7690654
186430 0.7757102
186440 0.7749001
186450 0.7699198
186460 0.7519582
186470 0.7609013
186480 0.7626143
186490 0.750587
186500 0.7445191
186510 0.7484225
186520 0.7530816
186530 0.7484819
186540 0.7448686
186550 0.7433686
186560 0.7456215
186570 0.7418423
186580 0.7425392
186590 0.7421209
186600 0.7389902
186610 0.7233454
186620 0.718292
186630 0.7369237
186640 0.7253968
186650 0.7333156
186660 0.7291779
186670 0.7304141
186680 0.7264878
186690 0.7395707
186700 0.7310776
186710 0.7364008
186720 0.7504024
186730 0.7424671
186740 0.7437266
186750 0.759439
186760 0.7535511
186770 0.7512028
186780 0.756444
186790 0.7488152
186800 0.7551303
186810 0.7512491
186820 0.7526643
186830 0.7529079
186840 0.749945
186850 0.7467961
186860 0.7564175
186870 0.7507657
186880 0.7444189
186890 0.7382326
186900 0.762695
186910 0.7643806
186920 0.7789103
186930 0.7772562
186940 0.763476
186950 0.7616134
186960 0.7550271
186970 0.7674246
186980 0.7617755
186990 0.7640261
187000 0.7552578
187010 0.7522202
187020 0.7542157
187030 0.7554897
187040 0.7516112
187050 0.7515818
187060 0.7603275
187070 0.7587823
187080 0.7583701
187090 0.7714029
187100 0.7681844
187110 0.7674528
187120 0.7733632
187130 0.7617725
187140 0.7572826
187150 0.7685264
187160 0.7752966
187170 0.7751838
187180 0.7690921
187190 0.7825602
187200 0.7828649
187210 0.778834
187220 0.7762827
187230 0.7870456
187240 0.7865568
187250 0.7711193
187260 0.7750604
187270 0.7756338
187280 0.7699808
187290 0.783142
187300 0.7802579
187310 0.7843009
187320 0.7828066
187330 0.7752037
187340 0.7874768
187350 0.7795609
187360 0.7809241
187370 0.7743942
187380 0.7833096
187390 0.7802195
187400 0.7904657
187410 0.7898307
187420 0.7881796
187430 0.7893099
187440 0.7847427
187450 0.7835492
187460 0.7882138
187470 0.7866492
187480 0.7828066
187490 0.7899631
187500 0.7985329
187510 0.7891124
187520 0.7973347
187530 0.7757512
187540 0.7670745
187550 0.7780669
187560 0.7742238
187570 0.7655465
187580 0.7581839
187590 0.7612004
187600 0.7614913
187610 0.7739155
187620 0.7781298
187630 0.766732
187640 0.7793522
187650 0.771566
187660 0.7731306
187670 0.7713559
187680 0.7657639
187690 0.7878605
187700 0.7904962
187710 0.7785655
187720 0.7721288
187730 0.7758165
187740 0.764819
187750 0.7709498
187760 0.7671983
187770 0.7649106
187780 0.7588463
187790 0.7591919
187800 0.7617417
187810 0.7441421
187820 0.7580314
187830 0.7585533
187840 0.752093
187850 0.7492917
187860 0.7524365
187870 0.7501249
187880 0.7411001
187890 0.7536991
187900 0.7508564
187910 0.7504325
187920 0.754742
187930 0.7441512
187940 0.7336249
187950 0.7434518
187960 0.7535832
187970 0.7509924
187980 0.7487481
187990 0.7552312
188000 0.7533417
188010 0.7515183
188020 0.7381662
188030 0.7455953
188040 0.7482764
188050 0.7449872
188060 0.7381849
188070 0.7460648
188080 0.7502665
188090 0.7466829
188100 0.7625508
188110 0.7616798
188120 0.7599949
188130 0.745003
188140 0.7569006
188150 0.7578851
188160 0.7568552
188170 0.7659471
188180 0.75964
188190 0.7738697
188200 0.7635933
188210 0.7559354
188220 0.7577642
188230 0.7483512
188240 0.7554609
188250 0.7518839
188260 0.7532216
188270 0.7566136
188280 0.7544346
188290 0.7634301
188300 0.7718471
188310 0.7653348
188320 0.7517027
188330 0.7567452
188340 0.7533704
188350 0.7482138
188360 0.7633258
188370 0.7513249
188380 0.7491995
188390 0.7403578
188400 0.7531081
188410 0.7540973
188420 0.762468
188430 0.7664157
188440 0.7632321
188450 0.7697365
188460 0.7745931
188470 0.7669955
188480 0.7771931
188490 0.7681372
188500 0.7709019
188510 0.7748336
188520 0.7673357
188530 0.7876233
188540 0.7786579
188550 0.7713093
188560 0.7514029
188570 0.7592176
188580 0.7561046
188590 0.7644183
188600 0.7542329
188610 0.7538821
188620 0.7501724
188630 0.75018
188640 0.7450808
188650 0.7320228
188660 0.7349125
188670 0.7463179
188680 0.7399918
188690 0.7437756
188700 0.7553792
188710 0.7538199
188720 0.7592628
188730 0.7527965
188740 0.7604345
188750 0.7718149
188760 0.7650034
188770 0.7722653
188780 0.768707
188790 0.7806488
188800 0.7641943
188810 0.7702546
188820 0.7691836
188830 0.7565221
188840 0.7592211
188850 0.7628441
188860 0.7597371
188870 0.753927
188880 0.7548338
188890 0.7525633
188900 0.7615002
188910 0.7631117
188920 0.7637106
188930 0.7591598
188940 0.7703036
188950 0.7671683
188960 0.7550644
188970 0.7560235
188980 0.7572706
188990 0.755313
189000 0.7583549
189010 0.7603647
189020 0.7524705
189030 0.7681909
189040 0.7682753
189050 0.7588714
189060 0.7560474
189070 0.7489367
189080 0.746357
189090 0.7489989
189100 0.7490272
189110 0.7582651
189120 0.7472751
189130 0.753877
189140 0.7588848
189150 0.7511822
189160 0.7436867
189170 0.744639
189180 0.7416867
189190 0.7469085
189200 0.7539906
189210 0.751017
189220 0.7500467
189230 0.7554971
189240 0.7451387
189250 0.7523661
189260 0.7512938
189270 0.7524121
189280 0.7428897
189290 0.7325252
189300 0.7531859
189310 0.7500258
189320 0.7589178
189330 0.7613869
189340 0.7614477
189350 0.7588058
189360 0.7531391
189370 0.759346
189380 0.7574174
189390 0.748943
189400 0.7425341
189410 0.7490336
189420 0.7429392
189430 0.7468655
189440 0.7501438
189450 0.7421032
189460 0.7469121
189470 0.7473759
189480 0.7345341
189490 0.7394621
189500 0.7424079
189510 0.7513646
189520 0.7502828
189530 0.7589813
189540 0.7599265
189550 0.7629008
189560 0.7554198
189570 0.7490962
189580 0.7557729
189590 0.748094
189600 0.7447606
189610 0.7631783
189620 0.7580824
189630 0.7755883
189640 0.7682765
189650 0.7566341
189660 0.7634792
189670 0.7563276
189680 0.7549238
189690 0.7492375
189700 0.7419245
189710 0.7508259
189720 0.7377428
189730 0.7470533
189740 0.7367827
189750 0.7389728
189760 0.7425269
189770 0.7456891
189780 0.7326807
189790 0.7415603
189800 0.7350948
189810 0.7291687
189820 0.7406352
189830 0.7396817
189840 0.7353588
189850 0.7216009
189860 0.7275893
189870 0.7392464
189880 0.7502283
189890 0.746431
189900 0.7442427
189910 0.7560777
189920 0.7578292
189930 0.7602766
189940 0.7613687
189950 0.7600086
189960 0.7496465
189970 0.7572169
189980 0.7614896
189990 0.7533298
190000 0.7474133
190010 0.7355534
190020 0.7417617
190030 0.7415243
190040 0.7502429
190050 0.75023
190060 0.7408473
190070 0.7451022
190080 0.7517161
190090 0.7482484
190100 0.7517766
190110 0.7607481
190120 0.7474388
190130 0.7323881
190140 0.7390974
190150 0.7415723
190160 0.7440538
190170 0.7442397
190180 0.7582027
190190 0.7453667
190200 0.7481979
190210 0.753764
190220 0.7508903
190230 0.74408
190240 0.7426433
190250 0.7444819
190260 0.739226
190270 0.742179
190280 0.7373256
190290 0.7348337
190300 0.747379
190310 0.752342
190320 0.7399903
190330 0.7447932
190340 0.7364545
190350 0.7366332
190360 0.7502114
190370 0.7345524
190380 0.7387962
190390 0.7314064
190400 0.7355765
190410 0.7407404
190420 0.7382671
190430 0.7317567
190440 0.7270648
190450 0.7227587
190460 0.7221649
190470 0.7301267
190480 0.7265861
190490 0.7202396
190500 0.7385304
190510 0.7424055
190520 0.7381691
190530 0.7395012
190540 0.7393116
190550 0.7313895
190560 0.7318767
190570 0.729709
190580 0.7182123
190590 0.7231671
190600 0.7222077
190610 0.7308282
190620 0.7367308
190630 0.735546
190640 0.7321801
190650 0.7356788
190660 0.7404222
190670 0.7484822
190680 0.7528145
190690 0.7496185
190700 0.7528263
190710 0.7510247
190720 0.7480657
190730 0.7321516
190740 0.743021
190750 0.7324882
190760 0.7471886
190770 0.7365593
190780 0.735189
190790 0.737315
190800 0.7392105
190810 0.7403432
190820 0.7366011
190830 0.7283439
190840 0.7252598
190850 0.7284973
190860 0.7321101
190870 0.7375171
190880 0.7436256
190890 0.7351646
190900 0.7237293
190910 0.7275853
190920 0.7258753
190930 0.7308088
190940 0.7244948
190950 0.7197028
190960 0.724785
190970 0.7123743
190980 0.714582
190990 0.7225051
191000 0.7278515
191010 0.7273484
191020 0.720736
191030 0.718505
191040 0.7303967
191050 0.7311876
191060 0.7326471
191070 0.7200293
191080 0.7158709
191090 0.7202564
191100 0.7222426
191110 0.7166085
191120 0.7228224
191130 0.7203948
191140 0.7299193
191150 0.7305649
191160 0.73039
191170 0.7307774
191180 0.7275299
191190 0.7275286
191200 0.7059115
191210 0.7101912
191220 0.7065494
191230 0.7217412
191240 0.7200452
191250 0.7349876
191260 0.7324795
191270 0.7302873
191280 0.7381025
191290 0.7317615
191300 0.7466508
191310 0.737901
191320 0.7314965
191330 0.7265788
191340 0.7328662
191350 0.7327034
191360 0.7418997
191370 0.7423044
191380 0.7431455
191390 0.7399821
191400 0.7386914
191410 0.7400735
191420 0.7405947
191430 0.7400694
191440 0.7538037
191450 0.7586307
191460 0.7517013
191470 0.7448609
191480 0.7417716
191490 0.7446083
191500 0.7536952
191510 0.7491045
191520 0.7487467
191530 0.7450374
191540 0.7653307
191550 0.7655028
191560 0.7489871
191570 0.7523314
191580 0.758773
191590 0.7495364
191600 0.7513538
191610 0.7551407
191620 0.7561141
191630 0.7572687
191640 0.7657052
191650 0.7660025
191660 0.7620379
191670 0.7599582
191680 0.7545341
191690 0.750291
191700 0.7471138
191710 0.7478135
191720 0.7488864
191730 0.7480175
191740 0.7333179
191750 0.7391896
191760 0.7363316
191770 0.7363907
191780 0.7278796
191790 0.7252299
191800 0.7288739
191810 0.7361474
191820 0.732155
191830 0.7350679
191840 0.7284291
191850 0.722079
191860 0.7200859
191870 0.7291597
191880 0.7228153
191890 0.7174532
191900 0.7238292
191910 0.7281681
191920 0.7475571
191930 0.7362992
191940 0.7314415
191950 0.7463861
191960 0.7639917
191970 0.7638758
191980 0.7607359
191990 0.740778
192000 0.7423823
192010 0.7315567
192020 0.732111
192030 0.7362943
192040 0.7334298
192050 0.7275725
192060 0.7371066
192070 0.7279564
192080 0.7304866
192090 0.7366008
192100 0.7354128
192110 0.7324063
192120 0.743715
192130 0.7505234
192140 0.7417644
192150 0.744653
192160 0.7495741
192170 0.751662
192180 0.7387781
192190 0.7388335
192200 0.7370987
192210 0.749209
192220 0.7554954
192230 0.7524053
192240 0.7524745
192250 0.7669312
192260 0.76649
192270 0.7649029
192280 0.7523067
192290 0.7525322
192300 0.7458306
192310 0.7449278
192320 0.7409697
192330 0.7463766
192340 0.7463531
192350 0.7395845
192360 0.7433083
192370 0.7275383
192380 0.7390332
192390 0.7295648
192400 0.7350626
192410 0.7343084
192420 0.7317224
192430 0.734835
192440 0.7423527
192450 0.7510716
192460 0.7496405
192470 0.7526557
192480 0.7566883
192490 0.7483269
192500 0.7477185
192510 0.7467807
192520 0.7423257
192530 0.7396197
192540 0.7473695
192550 0.7512187
192560 0.7521901
192570 0.7470625
192580 0.7501945
192590 0.7621954
192600 0.7582611
192610 0.745038
192620 0.7372525
192630 0.7299901
192640 0.7367641
192650 0.7526279
192660 0.7577145
192670 0.7507519
192680 0.7476953
192690 0.7527517
192700 0.7556337
192710 0.745661
192720 0.7545066
192730 0.7622339
192740 0.7527395
192750 0.742367
192760 0.7458452
192770 0.7560518
192780 0.7586134
192790 0.7676833
192800 0.7596936
192810 0.7517905
192820 0.7572598
192830 0.7541873
192840 0.7644422
192850 0.7535667
192860 0.7562581
192870 0.7625352
192880 0.7425715
192890 0.7487855
192900 0.7452977
192910 0.7594054
192920 0.7472965
192930 0.7479439
192940 0.7534461
192950 0.7525991
192960 0.7497503
192970 0.739867
192980 0.7392182
192990 0.7410354
193000 0.7359843
193010 0.7363561
193020 0.7495463
193030 0.7433587
193040 0.7473379
193050 0.7433382
193060 0.7481599
193070 0.7525827
193080 0.7568744
193090 0.7657877
193100 0.759401
193110 0.7634461
193120 0.7647263
193130 0.7573796
193140 0.7593533
193150 0.7521621
193160 0.7637742
193170 0.7720513
193180 0.7608069
193190 0.7652218
193200 0.7653533
193210 0.7674337
193220 0.7658215
193230 0.7616888
193240 0.7563433
193250 0.7611054
193260 0.7552933
193270 0.7430749
193280 0.7553883
193290 0.7608765
193300 0.7569279
193310 0.7626966
193320 0.753487
193330 0.7477878
193340 0.7463827
193350 0.7468438
193360 0.7338328
193370 0.7503552
193380 0.7503928
193390 0.7499903
193400 0.7480826
193410 0.7603652
193420 0.7631763
193430 0.7488424
193440 0.7456267
193450 0.7407835
193460 0.7459953
193470 0.7521958
193480 0.7525344
193490 0.7485579
193500 0.7516006
193510 0.7569546
193520 0.7566873
193530 0.7533939
193540 0.7506552
193550 0.7372848
193560 0.7584814
193570 0.754049
193580 0.7399596
193590 0.7431381
193600 0.7593138
193610 0.768936
193620 0.7611931
193630 0.7618358
193640 0.7592392
193650 0.7666292
193660 0.7705656
193670 0.7748009
193680 0.7728351
193690 0.7633848
193700 0.7529651
193710 0.7515608
193720 0.7528899
193730 0.7475288
193740 0.7544467
193750 0.7591282
193760 0.7668583
193770 0.7665131
193780 0.7582756
193790 0.7569433
193800 0.7711819
193810 0.7603461
193820 0.7533156
193830 0.7478558
193840 0.7442703
193850 0.7546297
193860 0.74915
193870 0.7422561
193880 0.7505804
193890 0.7468526
193900 0.7440866
193910 0.7350845
193920 0.7431412
193930 0.7505366
193940 0.7462466
193950 0.7427646
193960 0.7431146
193970 0.7419537
193980 0.7457322
193990 0.7452818
194000 0.7563379
194010 0.748004
194020 0.735482
194030 0.7372642
194040 0.7472579
194050 0.7578085
194060 0.7516789
194070 0.7497677
194080 0.7452479
194090 0.7457808
194100 0.7646872
194110 0.7712198
194120 0.7675666
194130 0.7637623
194140 0.7603491
194150 0.7564181
194160 0.768414
194170 0.76696
194180 0.7662539
194190 0.7629136
194200 0.7686313
194210 0.7697589
194220 0.7731152
194230 0.7716981
194240 0.7670417
194250 0.7684652
194260 0.7635936
194270 0.7659625
194280 0.760821
194290 0.7725285
194300 0.7759763
194310 0.7683503
194320 0.7627093
194330 0.7593114
194340 0.7584563
194350 0.7499777
194360 0.7527024
194370 0.7592964
194380 0.7454174
194390 0.7392863
194400 0.7476194
194410 0.739626
194420 0.7508966
194430 0.752752
194440 0.7366568
194450 0.7276943
194460 0.7454159
194470 0.751682
194480 0.761351
194490 0.7696097
194500 0.7624024
194510 0.7797123
194520 0.7845171
194530 0.7776905
194540 0.7802016
194550 0.7696003
194560 0.761301
194570 0.7525929
194580 0.7650459
194590 0.7586378
194600 0.7640358
194610 0.7565954
194620 0.7568213
194630 0.759111
194640 0.7574645
194650 0.7495015
194660 0.7572396
194670 0.7503347
194680 0.7543861
194690 0.74927
194700 0.7504979
194710 0.7540057
194720 0.7491227
194730 0.7525832
194740 0.7497982
194750 0.7641774
194760 0.7567834
194770 0.7480745
194780 0.7520499
194790 0.7576762
194800 0.7635211
194810 0.7586234
194820 0.749261
194830 0.7536594
194840 0.7687691
194850 0.7662902
194860 0.7698089
194870 0.7645003
194880 0.7594
194890 0.7601693
194900 0.7716784
194910 0.7770659
194920 0.7733299
194930 0.7680889
194940 0.7854083
194950 0.7653197
194960 0.7671765
194970 0.7645573
194980 0.7699938
194990 0.7749462
195000 0.7620814
195010 0.7601871
195020 0.7717176
195030 0.762663
195040 0.768141
195050 0.7625231
195060 0.7611005
195070 0.7686615
195080 0.7606345
195090 0.7635597
195100 0.7643855
195110 0.7591448
195120 0.767571
195130 0.7661226
195140 0.7572152
195150 0.7627348
195160 0.7643688
195170 0.7562226
195180 0.7646368
195190 0.7563051
195200 0.7561143
195210 0.7584917
195220 0.751397
195230 0.7533934
195240 0.7554685
195250 0.7560093
195260 0.7400753
195270 0.7442287
195280 0.744044
195290 0.7535231
195300 0.7409205
195310 0.7395865
195320 0.7263267
195330 0.7302387
195340 0.7378666
195350 0.722316
195360 0.7333358
195370 0.7340746
195380 0.7403056
195390 0.7342836
195400 0.7348472
195410 0.7385076
195420 0.7476843
195430 0.7556208
195440 0.7346474
195450 0.7526451
195460 0.7624996
195470 0.7696299
195480 0.7661108
195490 0.7694651
195500 0.7610129
195510 0.7581239
195520 0.7564725
195530 0.7831392
195540 0.7886738
195550 0.7970535
195560 0.7883651
195570 0.7844977
195580 0.7822343
195590 0.7771443
195600 0.7829725
195610 0.7782716
195620 0.7728409
195630 0.7680507
195640 0.76831
195650 0.7687724
195660 0.7691292
195670 0.7641653
195680 0.7784268
195690 0.7817634
195700 0.7896409
195710 0.7929469
195720 0.7807415
195730 0.7708032
195740 0.7783545
195750 0.7715409
195760 0.7703567
195770 0.7636606
195780 0.7760714
195790 0.7684916
195800 0.7690244
195810 0.765077
195820 0.7717198
195830 0.7712178
195840 0.7709475
195850 0.7678001
195860 0.7770348
195870 0.7828375
195880 0.7778639
195890 0.7611061
195900 0.7719184
195910 0.7733429
195920 0.7649285
195930 0.7636335
195940 0.7630145
195950 0.7729838
195960 0.7597073
195970 0.7594723
195980 0.7534123
195990 0.7636071
196000 0.7580061
196010 0.7497263
196020 0.7439108
196030 0.7488547
196040 0.7636978
196050 0.7700346
196060 0.766582
196070 0.7722954
196080 0.7613656
196090 0.7486488
196100 0.7585392
196110 0.7568312
196120 0.751742
196130 0.7553934
196140 0.762565
196150 0.7523434
196160 0.7547612
196170 0.7433402
196180 0.7584185
196190 0.764774
196200 0.7659233
196210 0.7657801
196220 0.7694479
196230 0.7739524
196240 0.7548212
196250 0.7494428
196260 0.7593117
196270 0.750181
196280 0.7581196
196290 0.7577191
196300 0.7617751
196310 0.751485
196320 0.7496601
196330 0.7570899
196340 0.7522937
196350 0.7473718
196360 0.7504101
196370 0.7576375
196380 0.7575633
196390 0.7509848
196400 0.7548378
196410 0.7637107
196420 0.7484893
196430 0.7503611
196440 0.7494935
196450 0.7480572
196460 0.7461622
196470 0.7377576
196480 0.7305998
196490 0.7287433
196500 0.7394518
196510 0.7522263
196520 0.7562727
196530 0.7533306
196540 0.7500938
196550 0.7445077
196560 0.7482367
196570 0.7442626
196580 0.7439982
196590 0.7410933
196600 0.7393586
196610 0.7333192
196620 0.7453101
196630 0.7390206
196640 0.7398354
196650 0.736699
196660 0.7401891
196670 0.7607002
196680 0.7498775
196690 0.7563086
196700 0.7507156
196710 0.7459159
196720 0.7534978
196730 0.7481849
196740 0.7604126
196750 0.7488362
196760 0.736726
196770 0.7417507
196780 0.7297832
196790 0.737673
196800 0.7424853
196810 0.7457432
196820 0.7488734
196830 0.7499529
196840 0.7551252
196850 0.7511467
196860 0.7650371
196870 0.7672065
196880 0.7646696
196890 0.7557843
196900 0.7528225
196910 0.7526271
196920 0.7644212
196930 0.7650865
196940 0.7683342
196950 0.7687587
196960 0.7680756
196970 0.7690849
196980 0.7605738
196990 0.7652667
197000 0.7710086
197010 0.7602065
197020 0.7685152
197030 0.7576953
197040 0.7530354
197050 0.7410626
197060 0.7470105
197070 0.7329207
197080 0.7390362
197090 0.7399288
197100 0.7417685
197110 0.7466154
197120 0.7511352
197130 0.7449915
197140 0.7414081
197150 0.7599288
197160 0.7430059
197170 0.7385674
197180 0.7302296
197190 0.7355969
197200 0.7450652
197210 0.7529108
197220 0.7485145
197230 0.7512271
197240 0.7561473
197250 0.76468
197260 0.7713434
197270 0.7505013
197280 0.7697629
197290 0.7727088
197300 0.7684157
197310 0.7738774
197320 0.7808692
197330 0.7770283
197340 0.7702992
197350 0.7686518
197360 0.7767397
197370 0.7730178
197380 0.7741692
197390 0.7676578
197400 0.7671843
197410 0.7550982
197420 0.7597911
197430 0.7450618
197440 0.7509303
197450 0.7578791
197460 0.7409875
197470 0.7578832
197480 0.7612454
197490 0.7627335
197500 0.7629294
197510 0.7607232
197520 0.7613111
197530 0.767576
197540 0.7693652
197550 0.7658529
197560 0.7582846
197570 0.7478575
197580 0.7476479
197590 0.7452755
197600 0.7533718
197610 0.7570881
197620 0.7572273
197630 0.7563096
197640 0.7589245
197650 0.7445978
197660 0.7451247
197670 0.7373483
197680 0.7436731
197690 0.7447566
197700 0.7442514
197710 0.7425234
197720 0.7413808
197730 0.7440254
197740 0.7625392
197750 0.7472454
197760 0.7421605
197770 0.7538182
197780 0.7522864
197790 0.7611442
197800 0.7611751
197810 0.7624909
197820 0.7517447
197830 0.7462909
197840 0.7503102
197850 0.7383555
197860 0.7484145
197870 0.739816
197880 0.7563448
197890 0.7515487
197900 0.7569834
197910 0.7442983
197920 0.7467206
197930 0.7482302
197940 0.7492789
197950 0.7676778
197960 0.7502733
197970 0.7590253
197980 0.7528911
197990 0.7554119
198000 0.760283
198010 0.7617303
198020 0.7551001
198030 0.7650984
198040 0.7566804
198050 0.7513725
198060 0.7497316
198070 0.7304828
198080 0.7450397
198090 0.7401328
198100 0.734346
198110 0.7315903
198120 0.726397
198130 0.735145
198140 0.7407877
198150 0.7382348
198160 0.754596
198170 0.7501095
198180 0.7504296
198190 0.7394807
198200 0.7504883
198210 0.7507389
198220 0.748441
198230 0.746675
198240 0.7502276
198250 0.7579387
198260 0.7537675
198270 0.7526335
198280 0.7383242
198290 0.7440643
198300 0.7429102
198310 0.7313062
198320 0.7416394
198330 0.7420532
198340 0.7517349
198350 0.748039
198360 0.7404432
198370 0.7428356
198380 0.7418737
198390 0.7494563
198400 0.7607889
198410 0.7566471
198420 0.7585562
198430 0.7513719
198440 0.7572958
198450 0.7522424
198460 0.7602597
198470 0.7591467
198480 0.7427091
198490 0.7525861
198500 0.7502347
198510 0.7519661
198520 0.7483292
198530 0.7586956
198540 0.7376334
198550 0.7451197
198560 0.7441231
198570 0.7409101
198580 0.7364239
198590 0.7516786
198600 0.7560235
198610 0.7504039
198620 0.7512313
198630 0.7630904
198640 0.7554717
198650 0.7623683
198660 0.7633105
198670 0.7423369
198680 0.7445569
198690 0.7423033
198700 0.7528696
198710 0.7660534
198720 0.7643813
198730 0.760304
198740 0.7696006
198750 0.7687497
198760 0.762479
198770 0.7600599
198780 0.754963
198790 0.7673225
198800 0.7641557
198810 0.769173
198820 0.7647486
198830 0.753864
198840 0.7585269
198850 0.7554752
198860 0.7626532
198870 0.7694095
198880 0.7563355
198890 0.753686
198900 0.7574984
198910 0.7586778
198920 0.7582408
198930 0.7478908
198940 0.7621793
198950 0.754871
198960 0.7606327
198970 0.7592784
198980 0.7666139
198990 0.7649155
199000 0.763028
199010 0.7592603
199020 0.7410898
199030 0.7319399
199040 0.7512542
199050 0.7450957
199060 0.7507957
199070 0.7529932
199080 0.7538909
199090 0.7615301
199100 0.7674345
199110 0.7552394
199120 0.7602455
199130 0.7588552
199140 0.7607262
199150 0.7583877
199160 0.7535127
199170 0.7515065
199180 0.7466553
199190 0.7564869
199200 0.7593442
199210 0.7520787
199220 0.7488519
199230 0.7441213
199240 0.7471935
199250 0.7393823
199260 0.7489911
199270 0.7522078
199280 0.7500212
199290 0.7553025
199300 0.7572959
199310 0.7479516
199320 0.7579213
199330 0.7655852
199340 0.7670997
199350 0.763949
199360 0.7564805
199370 0.7658926
199380 0.7687076
199390 0.7551415
199400 0.7565165
199410 0.7689329
199420 0.7692698
199430 0.7590834
199440 0.7629585
199450 0.7464834
199460 0.7499698
199470 0.7482265
199480 0.7517636
199490 0.7553373
199500 0.7636591
199510 0.7610208
199520 0.7577659
199530 0.7599028
199540 0.7600366
199550 0.7625305
199560 0.7474576
199570 0.7545685
199580 0.7631308
199590 0.7630405
199600 0.7671765
199610 0.7616344
199620 0.7583845
199630 0.7594981
199640 0.7625247
199650 0.7630123
199660 0.7527987
199670 0.756293
199680 0.7536755
199690 0.7573474
199700 0.7594243
199710 0.7632948
199720 0.7593616
199730 0.747623
199740 0.7600982
199750 0.754753
199760 0.7544784
199770 0.765254
199780 0.7651702
199790 0.7590828
199800 0.7667086
199810 0.7694857
199820 0.7604989
199830 0.7413545
199840 0.7546127
199850 0.7532856
199860 0.7499042
199870 0.7437531
199880 0.7418616
199890 0.7470977
199900 0.7511328
199910 0.7527686
199920 0.7522591
199930 0.7504116
199940 0.7449859
199950 0.7469328
199960 0.7459736
199970 0.7566133
199980 0.7567589
199990 0.7528462
200000 0.7515275
200010 0.7527218
200020 0.7577141
200030 0.762046
200040 0.7499257
200050 0.7526653
200060 0.7617013
200070 0.7505029
200080 0.7442524
200090 0.7358192
200100 0.7334316
200110 0.7437003
200120 0.7362472
200130 0.7442303
200140 0.7460374
200150 0.7459919
200160 0.7467721
200170 0.7518853
200180 0.7583542
200190 0.7542806
200200 0.7477185
200210 0.7529908
200220 0.7527387
200230 0.7566787
200240 0.7424296
200250 0.743877
200260 0.7447963
200270 0.7481188
200280 0.7453231
200290 0.7400866
200300 0.7467812
200310 0.7413082
200320 0.7482511
200330 0.7369277
200340 0.7424883
200350 0.7504962
200360 0.7519961
200370 0.7526602
200380 0.7529759
200390 0.7549195
200400 0.7521826
200410 0.7543123
200420 0.7496098
200430 0.7691153
200440 0.7689381
200450 0.7626046
200460 0.7630357
200470 0.7567772
200480 0.7478299
200490 0.7409422
200500 0.744619
200510 0.7435667
200520 0.7373033
200530 0.7432647
200540 0.7494492
200550 0.7564834
200560 0.7569966
200570 0.7577505
200580 0.758091
200590 0.7581426
200600 0.7590337
200610 0.7554594
200620 0.7476834
200630 0.7456184
200640 0.7497243
200650 0.7478009
200660 0.7388894
200670 0.7270249
200680 0.732298
200690 0.7274213
200700 0.732026
200710 0.7332472
200720 0.746976
200730 0.7509983
200740 0.7604966
200750 0.7561974
200760 0.7508241
200770 0.7553487
200780 0.7405159
200790 0.7511851
200800 0.7473927
200810 0.7600495
200820 0.7506099
200830 0.7644462
200840 0.7571363
200850 0.7555364
200860 0.7547558
200870 0.7662216
200880 0.7600406
200890 0.7575637
200900 0.7527964
200910 0.7413359
200920 0.7481059
200930 0.7506193
200940 0.7520929
200950 0.7584828
200960 0.7571978
200970 0.757649
200980 0.7594767
200990 0.749486
201000 0.7527783
201010 0.7691273
201020 0.7541807
201030 0.765828
201040 0.7625378
201050 0.7649164
201060 0.7562501
201070 0.7477278
201080 0.7568716
201090 0.751416
201100 0.7543247
201110 0.7511918
201120 0.7415177
201130 0.7493336
201140 0.7509719
201150 0.7590749
201160 0.7558936
201170 0.7614129
201180 0.7667972
201190 0.7683654
201200 0.7645934
201210 0.767408
201220 0.7619314
201230 0.7535594
201240 0.7446919
201250 0.7422433
201260 0.7528586
201270 0.7446333
201280 0.7410021
201290 0.7440822
201300 0.7592542
201310 0.7567741
201320 0.766039
201330 0.7654604
201340 0.7653677
201350 0.7697561
201360 0.763279
201370 0.7611824
201380 0.7712547
201390 0.7629455
201400 0.7656438
201410 0.7798494
201420 0.781136
201430 0.7741547
201440 0.7761781
201450 0.7758001
201460 0.7723491
201470 0.7715761
201480 0.7736979
201490 0.7719298
201500 0.7684785
201510 0.7652439
201520 0.775779
201530 0.7770022
201540 0.7754374
201550 0.7705466
201560 0.776136
201570 0.7753025
201580 0.7743976
201590 0.7658722
201600 0.7723483
201610 0.754875
201620 0.7587734
201630 0.7599037
201640 0.765362
201650 0.7640768
201660 0.7562767
201670 0.7541831
201680 0.7566927
201690 0.7691645
201700 0.763763
201710 0.754957
201720 0.763586
201730 0.756646
201740 0.7578136
201750 0.7506217
201760 0.7528598
201770 0.7519699
201780 0.7504697
201790 0.7623109
201800 0.7720454
201810 0.764842
201820 0.7625499
201830 0.7703721
201840 0.7579104
201850 0.7559462
201860 0.7658246
201870 0.7697602
201880 0.753068
201890 0.7591333
201900 0.7654517
201910 0.7687061
201920 0.7689517
201930 0.7593473
201940 0.7500632
201950 0.7640173
201960 0.7614768
201970 0.7671984
201980 0.7578104
201990 0.7642258
202000 0.7734693
202010 0.76748
202020 0.7711269
202030 0.7727622
202040 0.768995
202050 0.7640936
202060 0.7687047
202070 0.7728683
202080 0.7768838
202090 0.7752676
202100 0.777247
202110 0.7688732
202120 0.7732389
202130 0.7723702
202140 0.7748076
202150 0.7772977
202160 0.7724267
202170 0.7756762
202180 0.7731237
202190 0.7841637
202200 0.797863
202210 0.7939767
202220 0.7845619
202230 0.7863477
202240 0.7904592
202250 0.789878
202260 0.7741004
202270 0.7688882
202280 0.7817807
202290 0.7754927
202300 0.7783688
202310 0.7756226
202320 0.7694865
202330 0.7822139
202340 0.7812343
202350 0.7772924
202360 0.7812456
202370 0.7720191
202380 0.7812268
202390 0.7850019
202400 0.7850125
202410 0.7791948
202420 0.7811083
202430 0.7783934
202440 0.7896878
202450 0.7906964
202460 0.7893152
202470 0.7846064
202480 0.7969478
202490 0.7950156
202500 0.7891855
202510 0.8036781
202520 0.7862083
202530 0.7927313
202540 0.7917956
202550 0.7968969
202560 0.8012882
202570 0.7927585
202580 0.7902993
202590 0.7924425
202600 0.7964177
202610 0.7993236
202620 0.79834
202630 0.8040188
202640 0.7917422
202650 0.7796344
202660 0.7926617
202670 0.7958828
202680 0.7970628
202690 0.7975413
202700 0.7932238
202710 0.8003317
202720 0.8030818
202730 0.7986367
202740 0.8078704
202750 0.8068758
202760 0.8106143
202770 0.8023707
202780 0.8125446
202790 0.8048384
202800 0.8042959
202810 0.7959327
202820 0.8000028
202830 0.8017921
202840 0.7913734
202850 0.8047391
202860 0.8000608
202870 0.7888465
202880 0.7954188
202890 0.7989264
202900 0.7909909
202910 0.7947591
202920 0.7988495
202930 0.8023955
202940 0.7889848
202950 0.812867
202960 0.8180819
202970 0.8087983
202980 0.8009407
202990 0.7876793
203000 0.7873558
203010 0.7917132
203020 0.7887013
203030 0.7834573
203040 0.7935108
203050 0.7877588
203060 0.8026573
203070 0.7939395
203080 0.7985315
203090 0.7973319
203100 0.7921554
203110 0.7948317
203120 0.7926654
203130 0.7939088
203140 0.785812
203150 0.787734
203160 0.7814427
203170 0.7736645
203180 0.7793109
203190 0.7711245
203200 0.7723498
203210 0.7833798
203220 0.7774774
203230 0.7708884
203240 0.7725531
203250 0.7801924
203260 0.7890096
203270 0.770869
203280 0.7664028
203290 0.7828709
203300 0.7855573
203310 0.7863349
203320 0.7798649
203330 0.7888779
203340 0.7988182
203350 0.7985421
203360 0.7949114
203370 0.786261
203380 0.7711391
203390 0.7834688
203400 0.7780504
203410 0.7822767
203420 0.7813596
203430 0.7928435
203440 0.7821018
203450 0.7749121
203460 0.7852314
203470 0.7700559
203480 0.7770961
203490 0.7690333
203500 0.764596
203510 0.7572485
203520 0.7602818
203530 0.7606761
203540 0.7596926
203550 0.7636659
203560 0.7689891
203570 0.7863384
203580 0.7844141
203590 0.7820965
203600 0.7808552
203610 0.7990078
203620 0.791475
203630 0.7911089
203640 0.7927946
203650 0.7952681
203660 0.7934682
203670 0.7955447
203680 0.7927831
203690 0.805905
203700 0.791457
203710 0.789817
203720 0.7911711
203730 0.7942391
203740 0.7897491
203750 0.7888874
203760 0.7705846
203770 0.7985512
203780 0.7940618
203790 0.792371
203800 0.7943202
203810 0.7965841
203820 0.7862583
203830 0.7876222
203840 0.7839985
203850 0.7847411
203860 0.7927878
203870 0.7998255
203880 0.7910032
203890 0.8024159
203900 0.7930481
203910 0.7896314
203920 0.7905869
203930 0.7834904
203940 0.7778953
203950 0.7787783
203960 0.7835472
203970 0.7896048
203980 0.7934297
203990 0.792556
204000 0.7925917
204010 0.7931605
204020 0.7918893
204030 0.7958743
204040 0.785911
204050 0.7893023
204060 0.787665
204070 0.7792885
204080 0.7673206
204090 0.7647752
204100 0.7735774
204110 0.7762727
204120 0.7687698
204130 0.7608712
204140 0.7764402
204150 0.7725505
204160 0.77981
204170 0.778116
204180 0.7646532
204190 0.7599522
204200 0.7502813
204210 0.764455
204220 0.7711639
204230 0.7789378
204240 0.7788655
204250 0.7828012
204260 0.7913769
204270 0.7955786
204280 0.790126
204290 0.7856817
204300 0.7854408
204310 0.7909621
204320 0.7920358
204330 0.7969173
204340 0.7849149
204350 0.7940471
204360 0.7886398
204370 0.7867065
204380 0.7922468
204390 0.7806587
204400 0.7842919
204410 0.7819106
204420 0.7831866
204430 0.7959999
204440 0.794477
204450 0.7808893
204460 0.7705601
204470 0.7754785
204480 0.7798375
204490 0.7797458
204500 0.7737747
204510 0.7737418
204520 0.775864
204530 0.7800255
204540 0.7742393
204550 0.7659018
204560 0.7732146
204570 0.771729
204580 0.7716141
204590 0.7652578
204600 0.7770531
204610 0.7800478
204620 0.7826421
204630 0.790509
204640 0.786733
204650 0.7790655
204660 0.7756374
204670 0.7797734
204680 0.7852437
204690 0.7794448
204700 0.7672375
204710 0.7742496
204720 0.7705697
204730 0.7816972
204740 0.7906018
204750 0.7817048
204760 0.7795628
204770 0.778418
204780 0.773084
204790 0.7720488
204800 0.7765741
204810 0.7698925
204820 0.7756898
204830 0.7726514
204840 0.7729632
204850 0.7829781
204860 0.7781994
204870 0.7852942
204880 0.7801249
204890 0.7807381
204900 0.7757372
204910 0.7944994
204920 0.7874951
204930 0.7982817
204940 0.7943504
204950 0.7905875
204960 0.7882228
204970 0.7781236
204980 0.7790399
204990 0.7668597
205000 0.7588052
205010 0.7639254
205020 0.7690359
205030 0.7675703
205040 0.7886816
205050 0.7769664
205060 0.7718261
205070 0.7759838
205080 0.7754053
205090 0.7690036
205100 0.7656838
205110 0.7760416
205120 0.7817042
205130 0.7771795
205140 0.7858473
205150 0.7753338
205160 0.7838116
205170 0.7733575
205180 0.7807708
205190 0.7869101
205200 0.7992533
205210 0.7958931
205220 0.7870371
205230 0.7943147
205240 0.7839752
205250 0.7928935
205260 0.7940493
205270 0.793806
205280 0.791752
205290 0.7782957
205300 0.7753912
205310 0.7821563
205320 0.7772452
205330 0.7764547
205340 0.7767723
205350 0.7740655
205360 0.7651582
205370 0.7657883
205380 0.7662078
205390 0.7656199
205400 0.7624944
205410 0.7613529
205420 0.7537628
205430 0.749992
205440 0.7572736
205450 0.7576442
205460 0.7608386
205470 0.7604572
205480 0.7579272
205490 0.7512107
205500 0.7563874
205510 0.761698
205520 0.7620537
205530 0.7604929
205540 0.7631374
205550 0.7662504
205560 0.7588419
205570 0.7540216
205580 0.7601861
205590 0.7575481
205600 0.7630463
205610 0.7534351
205620 0.747117
205630 0.7620963
205640 0.7487087
205650 0.7507477
205660 0.748311
205670 0.753105
205680 0.749913
205690 0.7432193
205700 0.7466727
205710 0.7510957
205720 0.7585645
205730 0.7572304
205740 0.7553838
205750 0.7550653
205760 0.7620832
205770 0.7704374
205780 0.7608353
205790 0.757687
205800 0.763709
205810 0.7542807
205820 0.7654195
205830 0.7587713
205840 0.759551
205850 0.7517576
205860 0.7615846
205870 0.7590414
205880 0.7538432
205890 0.7577918
205900 0.7630209
205910 0.750752
205920 0.7515338
205930 0.7570404
205940 0.7488406
205950 0.7598215
205960 0.7596827
205970 0.7742934
205980 0.7811212
205990 0.7904926
206000 0.7832996
206010 0.7830869
206020 0.774569
206030 0.7819264
206040 0.7834272
206050 0.7698095
206060 0.7835043
206070 0.7956932
206080 0.7902769
206090 0.7850144
206100 0.7861732
206110 0.7787845
206120 0.7767344
206130 0.7754806
206140 0.7817789
206150 0.8049116
206160 0.7865552
206170 0.7902502
206180 0.7818423
206190 0.7731503
206200 0.7806373
206210 0.7716945
206220 0.7707102
206230 0.7645733
206240 0.7643167
206250 0.7727198
206260 0.7637121
206270 0.7577654
206280 0.753329
206290 0.7585612
206300 0.7656969
206310 0.7580968
206320 0.7587735
206330 0.7643507
206340 0.7637649
206350 0.7578117
206360 0.7650532
206370 0.7678729
206380 0.7712986
206390 0.7803774
206400 0.7575653
206410 0.7558324
206420 0.7660884
206430 0.7755485
206440 0.7687236
206450 0.770507
206460 0.7536662
206470 0.7604527
206480 0.7518815
206490 0.7460575
206500 0.7543802
206510 0.7567715
206520 0.7572918
206530 0.759712
206540 0.7546697
206550 0.7520415
206560 0.7648596
206570 0.7595242
206580 0.7681292
206590 0.7564485
206600 0.7839119
206610 0.7716377
206620 0.7714309
206630 0.7671118
206640 0.7629142
206650 0.7703068
206660 0.7798274
206670 0.7739074
206680 0.7683275
206690 0.7774395
206700 0.7703025
206710 0.7850447
206720 0.7757202
206730 0.7668959
206740 0.757207
206750 0.7597075
206760 0.7476453
206770 0.7477157
206780 0.7476257
206790 0.7450424
206800 0.7468361
206810 0.7540756
206820 0.7629268
206830 0.7597758
206840 0.7676723
206850 0.7741091
206860 0.7651591
206870 0.7774348
206880 0.7807784
206890 0.7824746
206900 0.7645883
206910 0.768775
206920 0.767062
206930 0.7654464
206940 0.7693023
206950 0.7708566
206960 0.7544675
206970 0.7636272
206980 0.7520952
206990 0.7466054
207000 0.7615713
207010 0.7536266
207020 0.7548311
207030 0.7532359
207040 0.7613621
207050 0.7666755
207060 0.7625661
207070 0.7572128
207080 0.7628676
207090 0.7577651
207100 0.7549067
207110 0.7732725
207120 0.7568074
207130 0.7487487
207140 0.7632477
207150 0.762588
207160 0.7562913
207170 0.7613025
207180 0.7633621
207190 0.7541754
207200 0.7560839
207210 0.7576336
207220 0.7655778
207230 0.7632576
207240 0.7533202
207250 0.7620513
207260 0.7551311
207270 0.7504196
207280 0.7586975
207290 0.7508702
207300 0.7571171
207310 0.7613155
207320 0.7621152
207330 0.7655928
207340 0.7573629
207350 0.7507912
207360 0.762338
207370 0.7591157
207380 0.7659252
207390 0.7693441
207400 0.7706169
207410 0.7707635
207420 0.7628206
207430 0.7705902
207440 0.7630143
207450 0.7526597
207460 0.7597678
207470 0.7502792
207480 0.7611296
207490 0.7624508
207500 0.7573889
207510 0.7734864
207520 0.7697561
207530 0.7650902
207540 0.7557782
207550 0.74892
207560 0.7485904
207570 0.7605059
207580 0.7568894
207590 0.7589796
207600 0.750033
207610 0.7509054
207620 0.7495906
207630 0.753596
207640 0.7398616
207650 0.7266737
207660 0.732682
207670 0.7483847
207680 0.7453017
207690 0.7417123
207700 0.7467358
207710 0.7371334
207720 0.7340972
207730 0.7451021
207740 0.7407236
207750 0.7295185
207760 0.7374913
207770 0.7317153
207780 0.7235485
207790 0.7362945
207800 0.7430428
207810 0.748597
207820 0.7439684
207830 0.7543079
207840 0.7517611
207850 0.7431525
207860 0.7371884
207870 0.7398036
207880 0.7377809
207890 0.7367598
207900 0.7397109
207910 0.7391217
207920 0.7251325
207930 0.7286425
207940 0.7234856
207950 0.7340441
207960 0.7305152
207970 0.7336841
207980 0.7493768
207990 0.7418219
208000 0.7390079
208010 0.733776
208020 0.7430501
208030 0.7472813
208040 0.7505447
208050 0.7500727
208060 0.7499725
208070 0.7364401
208080 0.726406
208090 0.7363934
208100 0.7353579
208110 0.7389759
208120 0.7464383
208130 0.7559779
208140 0.747516
208150 0.7450855
208160 0.7490597
208170 0.7460147
208180 0.753081
208190 0.7430195
208200 0.7527029
208210 0.7640865
208220 0.7481707
208230 0.7501619
208240 0.7392617
208250 0.7418221
208260 0.7421239
208270 0.7455041
208280 0.7471494
208290 0.7562018
208300 0.7470916
208310 0.7383566
208320 0.7376198
208330 0.7331043
208340 0.7398953
208350 0.7451146
208360 0.7387416
208370 0.7375113
208380 0.7449894
208390 0.750838
208400 0.7663462
208410 0.7682526
208420 0.7670161
208430 0.7662788
208440 0.7733374
208450 0.7693928
208460 0.7583222
208470 0.7588004
208480 0.7635578
208490 0.7649024
208500 0.7680296
208510 0.7565218
208520 0.7496174
208530 0.7472419
208540 0.7531973
208550 0.7532356
208560 0.7482886
208570 0.756125
208580 0.7408669
208590 0.7486209
208600 0.7466711
208610 0.7482528
208620 0.738929
208630 0.7466869
208640 0.742119
208650 0.7423765
208660 0.7512171
208670 0.7591059
208680 0.7653517
208690 0.7608902
208700 0.7460672
208710 0.758871
208720 0.7603548
208730 0.7580674
208740 0.7537079
208750 0.744391
208760 0.7423264
208770 0.7399927
208780 0.7491154
208790 0.7377762
208800 0.7467871
208810 0.7400012
208820 0.7531518
208830 0.756661
208840 0.7519876
208850 0.7645804
208860 0.7717963
208870 0.76537
208880 0.7573035
208890 0.7477869
208900 0.7553785
208910 0.7614892
208920 0.7527369
208930 0.7540306
208940 0.7586021
208950 0.7489704
208960 0.7518026
208970 0.7554331
208980 0.7574852
208990 0.7540313
209000 0.7628765
209010 0.7547261
209020 0.7572976
209030 0.7634498
209040 0.7648959
209050 0.762017
209060 0.7481573
209070 0.7594447
209080 0.7627841
209090 0.7655393
209100 0.7632082
209110 0.7681237
209120 0.7652608
209130 0.7700632
209140 0.7688802
209150 0.7725181
209160 0.7734923
209170 0.7615444
209180 0.7611679
209190 0.7635171
209200 0.7586887
209210 0.7630656
209220 0.775429
209230 0.7599545
209240 0.7683159
209250 0.7669464
209260 0.7665982
209270 0.761272
209280 0.7646635
209290 0.7514563
209300 0.7549567
209310 0.7578263
209320 0.7604491
209330 0.768898
209340 0.7618669
209350 0.762686
209360 0.7736833
209370 0.7835651
209380 0.7854467
209390 0.7755036
209400 0.7599996
209410 0.764855
209420 0.7653298
209430 0.7733279
209440 0.7654339
209450 0.7717056
209460 0.7666683
209470 0.7612428
209480 0.7627276
209490 0.7595204
209500 0.7449855
209510 0.7598235
209520 0.7586616
209530 0.7625005
209540 0.7576374
209550 0.7591794
209560 0.7646987
209570 0.7572199
209580 0.7515765
209590 0.752849
209600 0.7660455
209610 0.7602549
209620 0.7608281
209630 0.760871
209640 0.7682554
209650 0.770472
209660 0.7737218
209670 0.7641869
209680 0.761548
209690 0.7629759
209700 0.7685887
209710 0.7717271
209720 0.7631037
209730 0.7653745
209740 0.7721884
209750 0.7718378
209760 0.7637691
209770 0.7609912
209780 0.7510567
209790 0.7580957
209800 0.7521819
209810 0.7566089
209820 0.7675266
209830 0.7683603
209840 0.7683598
209850 0.7679142
209860 0.7600082
209870 0.763984
209880 0.7696066
209890 0.7572128
209900 0.7601718
209910 0.7616132
209920 0.7650647
209930 0.7589663
209940 0.7599475
209950 0.7695841
209960 0.7631508
209970 0.7656548
209980 0.7766416
209990 0.7657593
210000 0.7670609
210010 0.7666162
210020 0.765525
210030 0.764087
210040 0.7550184
210050 0.7619592
210060 0.7645534
210070 0.7462851
210080 0.746389
210090 0.7631524
210100 0.7688587
210110 0.7684879
210120 0.7752184
210130 0.782436
210140 0.7861334
210150 0.7838991
210160 0.7810482
210170 0.7820655
210180 0.7893931
210190 0.7780581
210200 0.7777508
210210 0.7703608
210220 0.7830467
210230 0.7666047
210240 0.7614933
210250 0.7750215
210260 0.7778311
210270 0.777958
210280 0.7803106
210290 0.7885928
210300 0.784941
210310 0.7861831
210320 0.7884152
210330 0.7889265
210340 0.7846193
210350 0.7946648
210360 0.784839
210370 0.793212
210380 0.802355
210390 0.8005049
210400 0.7982227
210410 0.8021027
210420 0.7880157
210430 0.7929826
210440 0.7849938
210450 0.783782
210460 0.8044623
210470 0.8006373
210480 0.7846373
210490 0.7811906
210500 0.7788517
210510 0.7755215
210520 0.7889997
210530 0.7900879
210540 0.786722
210550 0.7913609
210560 0.7918723
210570 0.7833446
210580 0.7800121
210590 0.7919428
210600 0.7919325
210610 0.7908223
210620 0.7910956
210630 0.7889172
210640 0.7846271
210650 0.7679319
210660 0.7806602
210670 0.7786781
210680 0.789211
210690 0.7900813
210700 0.7797837
210710 0.7761906
210720 0.7763298
210730 0.7809899
210740 0.7758709
210750 0.7756045
210760 0.7656989
210770 0.7817485
210780 0.7710516
210790 0.7680711
210800 0.7644172
210810 0.7721929
210820 0.7823567
210830 0.7796996
210840 0.7790658
210850 0.7766386
210860 0.7895117
210870 0.7902216
210880 0.7930154
210890 0.7922081
210900 0.7865784
210910 0.7982748
210920 0.7881818
210930 0.7899276
210940 0.7798784
210950 0.785812
210960 0.7726914
210970 0.7786174
210980 0.7774197
210990 0.777283
211000 0.7840692
211010 0.7779616
211020 0.7854543
211030 0.7812641
211040 0.7853833
211050 0.7962918
211060 0.787173
211070 0.7759657
211080 0.775693
211090 0.7807729
211100 0.7777956
211110 0.7771118
211120 0.7637275
211130 0.7771727
211140 0.7733982
211150 0.7795374
211160 0.7937055
211170 0.8047119
211180 0.7939218
211190 0.8043182
211200 0.8136072
211210 0.8024545
211220 0.8113601
211230 0.8008699
211240 0.7990603
211250 0.8044757
211260 0.8078465
211270 0.8126199
211280 0.8117605
211290 0.8110095
211300 0.8117816
211310 0.8144512
211320 0.8106194
211330 0.7954664
211340 0.8059099
211350 0.8035729
211360 0.7943575
211370 0.8091156
211380 0.8178523
211390 0.8113185
211400 0.8054925
211410 0.8103907
211420 0.8041139
211430 0.8110346
211440 0.815506
211450 0.8118839
211460 0.8021882
211470 0.8058235
211480 0.8008175
211490 0.7926752
211500 0.7863988
211510 0.7820742
211520 0.7834764
211530 0.7923053
211540 0.7949257
211550 0.8004378
211560 0.7970853
211570 0.8051601
211580 0.8074297
211590 0.792818
211600 0.8007845
211610 0.7914739
211620 0.7871662
211630 0.7903969
211640 0.785017
211650 0.7919422
211660 0.7871801
211670 0.7839625
211680 0.7765651
211690 0.7812102
211700 0.7792776
211710 0.7790121
211720 0.774733
211730 0.7768531
211740 0.7724262
211750 0.7822735
211760 0.7951189
211770 0.7885344
211780 0.7840919
211790 0.7852364
211800 0.7932392
211810 0.7906981
211820 0.8001753
211830 0.8002214
211840 0.8111253
211850 0.8023449
211860 0.8018547
211870 0.7839249
211880 0.7943006
211890 0.7979857
211900 0.79718
211910 0.7963555
211920 0.7956235
211930 0.7919477
211940 0.7812295
211950 0.7848519
211960 0.7862518
211970 0.7875918
211980 0.782802
211990 0.7857313
212000 0.7760354
212010 0.7835929
212020 0.7866831
212030 0.774738
212040 0.7663312
212050 0.7739904
212060 0.7909937
212070 0.7643191
212080 0.7720394
212090 0.7845602
212100 0.7819901
212110 0.7909255
212120 0.8002925
212130 0.8116722
212140 0.8146264
212150 0.8171543
212160 0.8091894
212170 0.8061896
212180 0.7923704
212190 0.7881095
212200 0.7959003
212210 0.7949764
212220 0.7942409
212230 0.8063511
212240 0.7971966
212250 0.795652
212260 0.7882939
212270 0.7910779
212280 0.8012461
212290 0.7979053
212300 0.7866172
212310 0.7962108
212320 0.7944825
212330 0.7996416
212340 0.7958775
212350 0.7974932
212360 0.796739
212370 0.7959774
212380 0.8051081
212390 0.8029639
212400 0.8078952
212410 0.8139349
212420 0.8188986
212430 0.8095383
212440 0.8062682
212450 0.8010417
212460 0.7925928
212470 0.7807139
212480 0.7814595
212490 0.7921329
212500 0.8016151
212510 0.7928669
212520 0.7983646
212530 0.7871943
212540 0.7914366
212550 0.7955772
212560 0.7996257
212570 0.7957745
212580 0.7939403
212590 0.7864489
212600 0.7937889
212610 0.7776804
212620 0.7924915
212630 0.7945572
212640 0.7942408
212650 0.7788156
212660 0.7841415
212670 0.7843111
212680 0.7835802
212690 0.7752093
212700 0.7727631
212710 0.7679156
212720 0.7859299
212730 0.7867781
212740 0.7860624
212750 0.7774505
212760 0.7760146
212770 0.7851008
212780 0.7809888
212790 0.7796519
212800 0.7789685
212810 0.7857387
212820 0.7814651
212830 0.7758656
212840 0.7841038
212850 0.7741172
212860 0.7640301
212870 0.7673115
212880 0.7820694
212890 0.7800352
212900 0.7697968
212910 0.7666659
212920 0.7743577
212930 0.7756404
212940 0.7707688
212950 0.774019
212960 0.7879202
212970 0.7880712
212980 0.7948227
212990 0.787939
213000 0.7782054
213010 0.7908511
213020 0.7924868
213030 0.7878267
213040 0.7907882
213050 0.7961019
213060 0.7933185
213070 0.7781681
213080 0.7708216
213090 0.7814161
213100 0.7853675
213110 0.7872145
213120 0.7806137
213130 0.7831709
213140 0.7912687
213150 0.7825828
213160 0.7738091
213170 0.7868013
213180 0.7719263
213190 0.7737395
213200 0.7752647
213210 0.7770911
213220 0.777037
213230 0.7773298
213240 0.7762851
213250 0.7784044
213260 0.775879
213270 0.7822015
213280 0.7752673
213290 0.7819445
213300 0.7811458
213310 0.7895871
213320 0.7840591
213330 0.7852765
213340 0.7817035
213350 0.7651922
213360 0.7829294
213370 0.7658784
213380 0.7633279
213390 0.7615608
213400 0.7656457
213410 0.7706687
213420 0.7763308
213430 0.78847
213440 0.7911862
213450 0.786109
213460 0.7670491
213470 0.7635149
213480 0.7643104
213490 0.7661577
213500 0.7635697
213510 0.7723019
213520 0.770487
213530 0.7739978
213540 0.766303
213550 0.756463
213560 0.7531833
213570 0.7725194
213580 0.7666942
213590 0.7756743
213600 0.7789414
213610 0.7781554
213620 0.7837121
213630 0.761685
213640 0.7704098
213650 0.7747709
213660 0.7768658
213670 0.7803029
213680 0.7764668
213690 0.7649781
213700 0.7692336
213710 0.7641266
213720 0.7635804
213730 0.7721679
213740 0.7705761
213750 0.7646412
213760 0.7608213
213770 0.7659736
213780 0.7711338
213790 0.7672929
213800 0.7697447
213810 0.7531684
213820 0.7654226
213830 0.7665939
213840 0.7650547
213850 0.769872
213860 0.7843393
213870 0.7800566
213880 0.7723978
213890 0.7704235
213900 0.7784989
213910 0.7734542
213920 0.7765535
213930 0.773292
213940 0.7691533
213950 0.7678196
213960 0.7676259
213970 0.7710811
213980 0.7666232
213990 0.7601755
214000 0.7533372
214010 0.7471592
214020 0.7459935
214030 0.753553
214040 0.7439774
214050 0.7459382
214060 0.7536151
214070 0.7538302
214080 0.7577216
214090 0.7532001
214100 0.7566186
214110 0.7530085
214120 0.7429931
214130 0.7552406
214140 0.7595679
214150 0.7513148
214160 0.7395263
214170 0.7320525
214180 0.7455186
214190 0.7413166
214200 0.7287108
214210 0.7268381
214220 0.73496
214230 0.7353645
214240 0.7396173
214250 0.741189
214260 0.7433573
214270 0.7343379
214280 0.7371098
214290 0.7456812
214300 0.7444953
214310 0.7543678
214320 0.7524145
214330 0.7509758
214340 0.7472984
214350 0.7518807
214360 0.7497225
214370 0.7437863
214380 0.7510221
214390 0.7440808
214400 0.7432957
214410 0.7546831
214420 0.7505649
214430 0.7463199
214440 0.7517583
214450 0.7425544
214460 0.7268863
214470 0.7454556
214480 0.7406417
214490 0.7416241
214500 0.7424883
214510 0.7476494
214520 0.7408667
214530 0.7392994
214540 0.7424416
214550 0.7463257
214560 0.7281104
214570 0.7392492
214580 0.7423884
214590 0.7455446
214600 0.7313279
214610 0.742835
214620 0.7548346
214630 0.7554273
214640 0.7634813
214650 0.7754529
214660 0.7654179
214670 0.760498
214680 0.7614399
214690 0.7655808
214700 0.76149
214710 0.7600195
214720 0.7558004
214730 0.7742487
214740 0.7628122
214750 0.7744721
214760 0.7670465
214770 0.7755825
214780 0.7659277
214790 0.767503
214800 0.7676012
214810 0.7801809
214820 0.7769484
214830 0.7797908
214840 0.7799842
214850 0.7743493
214860 0.7684416
214870 0.7745821
214880 0.7660373
214890 0.7693249
214900 0.771187
214910 0.7755675
214920 0.7676339
214930 0.7621425
214940 0.758199
214950 0.7556802
214960 0.760826
214970 0.759084
214980 0.7587213
214990 0.7732885
215000 0.767984
215010 0.7688687
215020 0.7665997
215030 0.7552989
215040 0.7524455
215050 0.7583245
215060 0.7604574
215070 0.7545945
215080 0.7615605
215090 0.7705718
215100 0.773051
215110 0.772578
215120 0.7608334
215130 0.7739604
215140 0.7641226
215150 0.7653249
215160 0.7837601
215170 0.7860281
215180 0.7869688
215190 0.7845837
215200 0.7842482
215210 0.7822573
215220 0.7761861
215230 0.7854666
215240 0.7684101
215250 0.7683889
215260 0.7861902
215270 0.7743711
215280 0.7861025
215290 0.78154
215300 0.7788954
215310 0.7946866
215320 0.7784994
215330 0.76531
215340 0.770471
215350 0.7753628
215360 0.7703
215370 0.7657039
215380 0.7679293
215390 0.7681829
215400 0.7803341
215410 0.7828918
215420 0.7779211
215430 0.7860425
215440 0.7831676
215450 0.781713
215460 0.7655764
215470 0.7715604
215480 0.7784078
215490 0.7755117
215500 0.7676677
215510 0.7772005
215520 0.7817645
215530 0.7800907
215540 0.7771031
215550 0.7824957
215560 0.7874385
215570 0.7770143
215580 0.7853501
215590 0.7868409
215600 0.7822676
215610 0.7739097
215620 0.7710342
215630 0.7806255
215640 0.7814584
215650 0.7782553
215660 0.7786662
215670 0.7715305
215680 0.7741091
215690 0.7757993
215700 0.7735536
215710 0.7742463
215720 0.7774847
215730 0.7609242
215740 0.7769144
215750 0.7552346
215760 0.7626205
215770 0.7770455
215780 0.7744108
215790 0.774761
215800 0.7738825
215810 0.7736651
215820 0.7765097
215830 0.7852128
215840 0.7830694
215850 0.775978
215860 0.7842387
215870 0.7762508
215880 0.774798
215890 0.769514
215900 0.7667226
215910 0.7563714
215920 0.7678081
215930 0.7605617
215940 0.770393
215950 0.7747928
215960 0.772615
215970 0.7672733
215980 0.766264
215990 0.760712
216000 0.7723492
216010 0.7673038
216020 0.7589873
216030 0.7646277
216040 0.7574611
216050 0.7547511
216060 0.7623941
216070 0.7615013
216080 0.759787
216090 0.7576276
216100 0.7707034
216110 0.7646119
216120 0.7620263
216130 0.7603032
216140 0.756883
216150 0.7520845
216160 0.7552155
216170 0.7461776
216180 0.7526112
216190 0.7508437
216200 0.7667062
216210 0.7640037
216220 0.7658163
216230 0.7646976
216240 0.7593468
216250 0.7743272
216260 0.7656608
216270 0.7730734
216280 0.7820807
216290 0.7658108
216300 0.7710542
216310 0.7688456
216320 0.758488
216330 0.7605317
216340 0.7623228
216350 0.7630684
216360 0.7589492
216370 0.7553234
216380 0.7497935
216390 0.75343
216400 0.7491844
216410 0.7565489
216420 0.7734464
216430 0.7689559
216440 0.7534867
216450 0.7640138
216460 0.7620571
216470 0.7585318
216480 0.7752626
216490 0.7770927
216500 0.7724179
216510 0.774073
216520 0.7767715
216530 0.7859072
216540 0.7750037
216550 0.7722162
216560 0.7703686
216570 0.7661756
216580 0.7743083
216590 0.7828941
216600 0.7798367
216610 0.781368
216620 0.7855852
216630 0.7806979
216640 0.7872512
216650 0.7833854
216660 0.7767991
216670 0.7770878
216680 0.770642
216690 0.7699786
216700 0.7788283
216710 0.7772462
216720 0.7848
216730 0.7719861
216740 0.7743864
216750 0.7746421
216760 0.7725054
216770 0.7820306
216780 0.7993277
216790 0.7838599
216800 0.7813982
216810 0.7887123
216820 0.7776821
216830 0.7894679
216840 0.783138
216850 0.7875994
216860 0.7800067
216870 0.7719294
216880 0.7800199
216890 0.7675722
216900 0.7821619
216910 0.7823939
216920 0.778777
216930 0.7738441
216940 0.7842014
216950 0.7906746
216960 0.7901599
216970 0.7894053
216980 0.7938904
216990 0.787739
217000 0.7822287
217010 0.7914152
217020 0.7899082
217030 0.7807204
217040 0.7899869
217050 0.7893057
217060 0.7846301
217070 0.7846239
217080 0.7803972
217090 0.8000336
217100 0.7997847
217110 0.7871578
217120 0.7880595
217130 0.7879407
217140 0.7772244
217150 0.7825524
217160 0.7885947
217170 0.7826751
217180 0.7755038
217190 0.7730084
217200 0.785224
217210 0.7924939
217220 0.7806528
217230 0.7927086
217240 0.7969445
217250 0.7972989
217260 0.7883366
217270 0.7941513
217280 0.7893772
217290 0.7975501
217300 0.7974676
217310 0.7994906
217320 0.7954605
217330 0.7979093
217340 0.7990381
217350 0.7847535
217360 0.7889285
217370 0.7828494
217380 0.7906151
217390 0.7878643
217400 0.7708113
217410 0.7762151
217420 0.7776158
217430 0.7743784
217440 0.7659513
217450 0.7704836
217460 0.7712206
217470 0.7688468
217480 0.7684633
217490 0.7633259
217500 0.7504091
217510 0.7572205
217520 0.756215
217530 0.7663405
217540 0.7614396
217550 0.7676126
217560 0.7584581
217570 0.7599339
217580 0.758239
217590 0.7595151
217600 0.7551687
217610 0.7551838
217620 0.7549974
217630 0.762334
217640 0.7606711
217650 0.7594512
217660 0.7631333
217670 0.765747
217680 0.7690836
217690 0.7717095
217700 0.7657384
217710 0.761003
217720 0.763023
217730 0.7499586
217740 0.759138
217750 0.7730851
217760 0.7691741
217770 0.7783134
217780 0.7694117
217790 0.7744601
217800 0.7753623
217810 0.770412
217820 0.768664
217830 0.7684702
217840 0.769901
217850 0.7700921
217860 0.76755
217870 0.7667311
217880 0.7630832
217890 0.7634297
217900 0.7695648
217910 0.7610003
217920 0.7714124
217930 0.7558757
217940 0.7674939
217950 0.7743711
217960 0.7666121
217970 0.7614821
217980 0.7542194
217990 0.7552201
218000 0.7630079
218010 0.7627465
218020 0.7481731
218030 0.739287
218040 0.7411647
218050 0.7442483
218060 0.7579983
218070 0.7545239
218080 0.7512922
218090 0.7524976
218100 0.7449926
218110 0.7482961
218120 0.7480522
218130 0.7460601
218140 0.7446138
218150 0.7475915
218160 0.7481537
218170 0.7544771
218180 0.7517022
218190 0.7623873
218200 0.771167
218210 0.7682094
218220 0.773999
218230 0.7725002
218240 0.7769275
218250 0.766467
218260 0.7590241
218270 0.7495752
218280 0.7549219
218290 0.7668869
218300 0.7818629
218310 0.7774276
218320 0.7670799
218330 0.7605413
218340 0.7487038
218350 0.7383169
218360 0.7434785
218370 0.7424842
218380 0.7280923
218390 0.7405085
218400 0.7409819
218410 0.7517146
218420 0.7472495
218430 0.73897
218440 0.7442403
218450 0.7541829
218460 0.7638634
218470 0.7703031
218480 0.7750813
218490 0.7701631
218500 0.7633023
218510 0.7522285
218520 0.7562533
218530 0.7558219
218540 0.7622809
218550 0.7621904
218560 0.7683674
218570 0.7633306
218580 0.780984
218590 0.787956
218600 0.7841341
218610 0.7797804
218620 0.7885075
218630 0.7958389
218640 0.7949496
218650 0.7876613
218660 0.7831231
218670 0.7875845
218680 0.7808142
218690 0.7918118
218700 0.7933875
218710 0.7966674
218720 0.7924554
218730 0.7883964
218740 0.7837611
218750 0.7755245
218760 0.7710996
218770 0.7730793
218780 0.7677867
218790 0.7658481
218800 0.7604557
218810 0.7711059
218820 0.7769824
218830 0.7704293
218840 0.7612579
218850 0.7558621
218860 0.7544871
218870 0.7496511
218880 0.7548633
218890 0.7671103
218900 0.7649076
218910 0.7690399
218920 0.760553
218930 0.7637456
218940 0.7713495
218950 0.7623469
218960 0.7528108
218970 0.7712612
218980 0.7782819
218990 0.7754298
219000 0.7811465
219010 0.7787696
219020 0.7767201
219030 0.7713279
219040 0.7626288
219050 0.7764407
219060 0.773692
219070 0.7649031
219080 0.7671397
219090 0.7575609
219100 0.7587066
219110 0.7565108
219120 0.7577068
219130 0.7714865
219140 0.7707928
219150 0.7659857
219160 0.7547405
219170 0.7688206
219180 0.7631762
219190 0.7670797
219200 0.7642751
219210 0.7646414
219220 0.7768804
219230 0.7648337
219240 0.7605661
219250 0.7626202
219260 0.7834023
219270 0.7781747
219280 0.7782141
219290 0.7690763
219300 0.7793025
219310 0.7748565
219320 0.7811686
219330 0.7798303
219340 0.7799445
219350 0.771821
219360 0.7651374
219370 0.7797028
219380 0.7707716
219390 0.7649658
219400 0.7653167
219410 0.7664989
219420 0.7635269
219430 0.7689442
219440 0.7555251
219450 0.753705
219460 0.7606428
219470 0.7635823
219480 0.7683443
219490 0.7658075
219500 0.7716155
219510 0.7662848
219520 0.7706476
219530 0.7635164
219540 0.7764022
219550 0.7761207
219560 0.7803054
219570 0.7778023
219580 0.7763081
219590 0.7784964
219600 0.7846296
219610 0.7864758
219620 0.7860537
219630 0.7835965
219640 0.7883984
219650 0.7931367
219660 0.7877423
219670 0.7788853
219680 0.7794905
219690 0.7830832
219700 0.7850801
219710 0.793231
219720 0.7918298
219730 0.7819471
219740 0.7817419
219750 0.7817632
219760 0.7781041
219770 0.771286
219780 0.7741953
219790 0.7596178
219800 0.7670177
219810 0.757388
219820 0.7540493
219830 0.7619529
219840 0.7609776
219850 0.7770286
219860 0.7707292
219870 0.773414
219880 0.7724227
219890 0.759398
219900 0.7621199
219910 0.7683803
219920 0.7740416
219930 0.7724276
219940 0.7819549
219950 0.7800069
219960 0.7765205
219970 0.7706456
219980 0.773141
219990 0.7689356
220000 0.7663931
220010 0.7734702
220020 0.7674966
220030 0.7725831
220040 0.7733532
220050 0.7758868
220060 0.7802545
220070 0.7935023
220080 0.7862275
220090 0.7748774
220100 0.7796596
220110 0.7841809
220120 0.7823657
220130 0.774923
220140 0.7770051
220150 0.7800109
220160 0.7766457
220170 0.7820618
220180 0.7805542
220190 0.7888958
220200 0.7800916
220210 0.7869428
220220 0.7814386
220230 0.7890387
220240 0.789127
220250 0.7884064
220260 0.7786179
220270 0.7890668
220280 0.7915686
220290 0.7734096
220300 0.7768591
220310 0.7687833
220320 0.7702715
220330 0.7718553
220340 0.7634199
220350 0.767847
220360 0.7686242
220370 0.7717645
220380 0.780389
220390 0.7992909
220400 0.7849995
220410 0.7813454
220420 0.7805478
220430 0.7777311
220440 0.7811955
220450 0.7835898
220460 0.7798705
220470 0.790544
220480 0.7939896
220490 0.7910167
220500 0.7886902
220510 0.7886142
220520 0.7954791
220530 0.8027562
220540 0.7929051
220550 0.7883056
220560 0.7867417
220570 0.7753246
220580 0.7935846
220590 0.7986039
220600 0.7964705
220610 0.7922313
220620 0.7969841
220630 0.7903109
220640 0.7974527
220650 0.789629
220660 0.7876811
220670 0.7798811
220680 0.7924537
220690 0.780784
220700 0.7781266
220710 0.780984
220720 0.7751874
220730 0.7793495
220740 0.7823709
220750 0.7775004
220760 0.7825371
220770 0.773014
220780 0.777128
220790 0.7719922
220800 0.7630166
220810 0.758971
220820 0.7710029
220830 0.7735739
220840 0.7622749
220850 0.7670329
220860 0.7551584
220870 0.7682486
220880 0.7614753
220890 0.7608942
220900 0.7729011
220910 0.7723165
220920 0.7810695
220930 0.7773712
220940 0.7764593
220950 0.7685917
220960 0.7809148
220970 0.7835535
220980 0.7795765
220990 0.7875046
221000 0.7896127
221010 0.791906
221020 0.793864
221030 0.7821705
221040 0.775932
221050 0.7823727
221060 0.7885119
221070 0.7859337
221080 0.7921737
221090 0.7918569
221100 0.7858281
221110 0.805375
221120 0.7978194
221130 0.8045651
221140 0.7897807
221150 0.7985356
221160 0.788058
221170 0.7829121
221180 0.7813651
221190 0.7848131
221200 0.7838192
221210 0.7744699
221220 0.7793591
221230 0.7849866
221240 0.7870057
221250 0.7919108
221260 0.7881769
221270 0.7786956
221280 0.7792783
221290 0.7755028
221300 0.7684973
221310 0.76594
221320 0.7622309
221330 0.762473
221340 0.7573918
221350 0.7594038
221360 0.7631022
221370 0.7610862
221380 0.7640374
221390 0.7610132
221400 0.7702978
221410 0.7643355
221420 0.7674003
221430 0.7773835
221440 0.7712258
221450 0.7823932
221460 0.7796047
221470 0.7840506
221480 0.7801848
221490 0.7801517
221500 0.7812352
221510 0.7851408
221520 0.7784709
221530 0.7736871
221540 0.7876353
221550 0.7793583
221560 0.7851397
221570 0.7866861
221580 0.7838952
221590 0.777462
221600 0.7994182
221610 0.7961074
221620 0.7836619
221630 0.7851097
221640 0.7859567
221650 0.7787215
221660 0.7855622
221670 0.7840893
221680 0.7754098
221690 0.7737477
221700 0.7712464
221710 0.7788792
221720 0.7809592
221730 0.8009644
221740 0.791158
221750 0.7815629
221760 0.7819549
221770 0.7748938
221780 0.7748855
221790 0.7726018
221800 0.7842767
221810 0.7733601
221820 0.7776602
221830 0.7772294
221840 0.7707875
221850 0.7680399
221860 0.773254
221870 0.7664389
221880 0.758487
221890 0.7553729
221900 0.7678951
221910 0.7731887
221920 0.7671217
221930 0.7808688
221940 0.7721946
221950 0.7740877
221960 0.775367
221970 0.7897825
221980 0.7798594
221990 0.7843729
222000 0.7821975
222010 0.776733
222020 0.7856591
222030 0.7848946
222040 0.7652628
222050 0.7732494
222060 0.7572755
222070 0.7683536
222080 0.7759917
222090 0.7771164
222100 0.7924713
222110 0.7760628
222120 0.7857645
222130 0.7744288
222140 0.7926811
222150 0.7795146
222160 0.7725961
222170 0.7779337
222180 0.7684917
222190 0.7620268
222200 0.7680283
222210 0.7667197
222220 0.7670011
222230 0.7722283
222240 0.7726244
222250 0.7714683
222260 0.7897919
222270 0.7945499
222280 0.7861454
222290 0.7826676
222300 0.7812977
222310 0.7817717
222320 0.7892284
222330 0.7852218
222340 0.782589
222350 0.777587
222360 0.7636953
222370 0.759497
222380 0.7690295
222390 0.7687845
222400 0.7749406
222410 0.7725351
222420 0.7811113
222430 0.7757084
222440 0.7871044
222450 0.788488
222460 0.7860126
222470 0.7907265
222480 0.7945514
222490 0.7858483
222500 0.7720858
222510 0.7768149
222520 0.7784103
222530 0.7955896
222540 0.7766114
222550 0.7813991
222560 0.7731463
222570 0.7758275
222580 0.7675648
222590 0.785197
222600 0.7927316
222610 0.7856332
222620 0.7836577
222630 0.7885537
222640 0.7933282
222650 0.7992029
222660 0.7954369
222670 0.7929783
222680 0.7968309
222690 0.786185
222700 0.7922799
222710 0.7843534
222720 0.7855017
222730 0.7784583
222740 0.7755489
222750 0.7744122
222760 0.7846583
222770 0.7889774
222780 0.7869811
222790 0.7942142
222800 0.777649
222810 0.7829639
222820 0.7903371
222830 0.7992828
222840 0.8007464
222850 0.7919074
222860 0.7792107
222870 0.7802594
222880 0.7850538
222890 0.7852989
222900 0.7796767
222910 0.7847288
222920 0.7808705
222930 0.7745894
222940 0.7803496
222950 0.7722927
222960 0.7684043
222970 0.7606615
222980 0.7756241
222990 0.7770399
223000 0.7858281
223010 0.7897362
223020 0.7807145
223030 0.7865311
223040 0.774991
223050 0.7715684
223060 0.7828764
223070 0.7809657
223080 0.7775299
223090 0.7745898
223100 0.7720848
223110 0.7774231
223120 0.7749465
223130 0.7720008
223140 0.7679857
223150 0.7764662
223160 0.7828727
223170 0.7728199
223180 0.7832655
223190 0.7741703
223200 0.7669622
223210 0.7787975
223220 0.7642879
223230 0.7762341
223240 0.7745847
223250 0.7666427
223260 0.7656959
223270 0.7826743
223280 0.783819
223290 0.7730806
223300 0.7650766
223310 0.7657186
223320 0.7607309
223330 0.7554119
223340 0.7697706
223350 0.7696268
223360 0.7767362
223370 0.7819154
223380 0.7673331
223390 0.7648759
223400 0.7573305
223410 0.761175
223420 0.7568575
223430 0.7698902
223440 0.7600443
223450 0.7662291
223460 0.7677175
223470 0.7750323
223480 0.7741501
223490 0.7687819
223500 0.7631546
223510 0.7605073
223520 0.7726706
223530 0.7624484
223540 0.7615759
223550 0.7771246
223560 0.767258
223570 0.7667007
223580 0.764827
223590 0.7745768
223600 0.7770164
223610 0.7782323
223620 0.7704371
223630 0.7821507
223640 0.7715766
223650 0.7742242
223660 0.762686
223670 0.7689348
223680 0.7714487
223690 0.773963
223700 0.7587622
223710 0.7529966
223720 0.7584795
223730 0.7596998
223740 0.7632967
223750 0.76008
223760 0.7671763
223770 0.7782083
223780 0.7687821
223790 0.7753751
223800 0.7684973
223810 0.7796339
223820 0.7677651
223830 0.7676795
223840 0.7679841
223850 0.7635417
223860 0.7672667
223870 0.7647493
223880 0.7575276
223890 0.747174
223900 0.7504385
223910 0.7438862
223920 0.7542962
223930 0.758709
223940 0.7533084
223950 0.7577265
223960 0.7535247
223970 0.7634494
223980 0.7707913
223990 0.7579415
224000 0.7649473
224010 0.7640527
224020 0.7663416
224030 0.7666571
224040 0.7566384
224050 0.7618972
224060 0.7756192
224070 0.7705306
224080 0.7764986
224090 0.7577287
224100 0.7582479
224110 0.7576264
224120 0.7594717
224130 0.761503
224140 0.7648522
224150 0.7730821
224160 0.7684414
224170 0.785587
224180 0.7842343
224190 0.7724471
224200 0.7715389
224210 0.7690202
224220 0.773272
224230 0.7737404
224240 0.7710124
224250 0.7782295
224260 0.7785167
224270 0.7876043
224280 0.7827421
224290 0.7841849
224300 0.7734311
224310 0.7804039
224320 0.7717361
224330 0.7838582
224340 0.7739377
224350 0.7946469
224360 0.8062549
224370 0.7992284
224380 0.793373
224390 0.7865705
224400 0.7848803
224410 0.7781293
224420 0.7744886
224430 0.7764796
224440 0.7818737
224450 0.7780175
224460 0.7872056
224470 0.788803
224480 0.7784628
224490 0.7744234
224500 0.7785388
224510 0.7828946
224520 0.7733533
224530 0.7781237
224540 0.764616
224550 0.7661849
224560 0.7583529
224570 0.7729678
224580 0.7849727
224590 0.7802842
224600 0.7747744
224610 0.7694043
224620 0.7817053
224630 0.7867968
224640 0.7971165
224650 0.7966324
224660 0.8032352
224670 0.7940417
224680 0.7907417
224690 0.7896272
224700 0.7888674
224710 0.7958501
224720 0.7991742
224730 0.7887784
224740 0.7787017
224750 0.7816064
224760 0.7818775
224770 0.7866825
224780 0.7878765
224790 0.7923862
224800 0.795076
224810 0.786036
224820 0.7845152
224830 0.7865624
224840 0.7850834
224850 0.7780196
224860 0.7801111
224870 0.7866478
224880 0.7828897
224890 0.7833968
224900 0.7793368
224910 0.7843038
224920 0.7989758
224930 0.7840858
224940 0.7813968
224950 0.7846183
224960 0.7956587
224970 0.8002349
224980 0.7970464
224990 0.7884214
225000 0.7827259
225010 0.7785248
225020 0.7805704
225030 0.790666
225040 0.7848706
225050 0.7918419
225060 0.7802405
225070 0.7864823
225080 0.7906253
225090 0.7997878
225100 0.7974562
225110 0.8010442
225120 0.8018703
225130 0.792368
225140 0.809151
225150 0.8089291
225160 0.8070351
225170 0.7990733
225180 0.7942199
225190 0.8010393
225200 0.7948165
225210 0.7907331
225220 0.7884035
225230 0.8053198
225240 0.8072723
225250 0.7913073
225260 0.7912274
225270 0.8040662
225280 0.7889489
225290 0.8018178
225300 0.8020154
225310 0.7997136
225320 0.8077768
225330 0.8087396
225340 0.7958558
225350 0.8068246
225360 0.8001572
225370 0.7912396
225380 0.7962224
225390 0.7973605
225400 0.7971362
225410 0.7986093
225420 0.7828777
225430 0.7849985
225440 0.7900863
225450 0.7994619
225460 0.7970116
225470 0.7992533
225480 0.7984044
225490 0.8022017
225500 0.7960373
225510 0.8134009
225520 0.8146557
225530 0.8175611
225540 0.8053239
225550 0.8108143
225560 0.8044927
225570 0.7952924
225580 0.7987171
225590 0.8104592
225600 0.7894699
225610 0.7802948
225620 0.7881259
225630 0.8115539
225640 0.8059005
225650 0.8100551
225660 0.8020273
225670 0.8013805
225680 0.8054828
225690 0.7898405
225700 0.8080229
225710 0.8033327
225720 0.8128071
225730 0.8141333
225740 0.8184165
225750 0.8120912
225760 0.8137296
225770 0.81503
225780 0.8231382
225790 0.8119927
225800 0.8241751
225810 0.8190257
225820 0.8190637
225830 0.8113975
225840 0.8320664
225850 0.8212913
225860 0.8289518
225870 0.8295329
225880 0.8182235
225890 0.8185447
225900 0.8286729
225910 0.834752
225920 0.8388624
225930 0.8337512
225940 0.8226251
225950 0.8287389
225960 0.8150103
225970 0.8133137
225980 0.8206263
225990 0.8280871
226000 0.8242669
226010 0.8274328
226020 0.8241401
226030 0.8215976
226040 0.8211261
226050 0.8263952
226060 0.8294116
226070 0.8251826
226080 0.8227758
226090 0.8452339
226100 0.8434317
226110 0.83126
226120 0.8251952
226130 0.8270453
226140 0.8234388
226150 0.8264013
226160 0.8403529
226170 0.8473505
226180 0.8369758
226190 0.836965
226200 0.8346196
226210 0.8343242
226220 0.845756
226230 0.8302643
226240 0.8295944
226250 0.8321654
226260 0.8255154
226270 0.8244124
226280 0.8324806
226290 0.8349649
226300 0.8313468
226310 0.8330603
226320 0.8331854
226330 0.8386196
226340 0.8381666
226350 0.8412678
226360 0.83741
226370 0.8443983
226380 0.8428686
226390 0.835866
226400 0.8350318
226410 0.8525593
226420 0.8517963
226430 0.8384776
226440 0.8286275
226450 0.838824
226460 0.8309469
226470 0.8447392
226480 0.8481725
226490 0.8324355
226500 0.8305842
226510 0.832689
226520 0.8279476
226530 0.8256722
226540 0.8275081
226550 0.8332567
226560 0.8254764
226570 0.8365446
226580 0.8429828
226590 0.8380039
226600 0.8343577
226610 0.832558
226620 0.8296318
226630 0.8343955
226640 0.8226335
226650 0.8255827
226660 0.8389803
226670 0.8494145
226680 0.8430677
226690 0.834225
226700 0.8377555
226710 0.83632
226720 0.838497
226730 0.831836
226740 0.8327693
226750 0.8214665
226760 0.8056703
226770 0.8229953
226780 0.8216747
226790 0.8388504
226800 0.8247001
226810 0.8246205
226820 0.8196477
226830 0.8186718
226840 0.8145128
226850 0.8104811
226860 0.7972503
226870 0.8038614
226880 0.8063686
226890 0.8081539
226900 0.809734
226910 0.7997247
226920 0.8015241
226930 0.8076971
226940 0.8027065
226950 0.8097698
226960 0.8116978
226970 0.8229017
226980 0.8180577
226990 0.8120382
227000 0.8130589
227010 0.805741
227020 0.8068866
227030 0.8083644
227040 0.7955495
227050 0.8029159
227060 0.8150523
227070 0.8064276
227080 0.809886
227090 0.8009014
227100 0.7968172
227110 0.8031924
227120 0.8019019
227130 0.7981039
227140 0.7962202
227150 0.7911162
227160 0.8112589
227170 0.810656
227180 0.7962885
227190 0.8028215
227200 0.7959791
227210 0.8018922
227220 0.8105656
227230 0.8197092
227240 0.8175714
227250 0.8168215
227260 0.8215072
227270 0.7930676
227280 0.8015597
227290 0.7993951
227300 0.7946103
227310 0.793906
227320 0.7923983
227330 0.7970008
227340 0.7922065
227350 0.782167
227360 0.7831226
227370 0.7931269
227380 0.7977424
227390 0.7821067
227400 0.7829739
227410 0.7886099
227420 0.7873536
227430 0.7815967
227440 0.7838055
227450 0.7828488
227460 0.7841263
227470 0.7862918
227480 0.783138
227490 0.7902203
227500 0.7982629
227510 0.7975756
227520 0.7947361
227530 0.791324
227540 0.7997111
227550 0.7901841
227560 0.8039538
227570 0.8020607
227580 0.8024545
227590 0.7917109
227600 0.8000912
227610 0.7995652
227620 0.815596
227630 0.8071741
227640 0.8168315
227650 0.8129635
227660 0.8227816
227670 0.8181127
227680 0.8156277
227690 0.8143844
227700 0.8173878
227710 0.8096679
227720 0.8103321
227730 0.8044987
227740 0.8023024
227750 0.8011441
227760 0.8032563
227770 0.8034858
227780 0.8064767
227790 0.7958215
227800 0.8074345
227810 0.8058594
227820 0.7958784
227830 0.7984181
227840 0.8097199
227850 0.8241093
227860 0.8256793
227870 0.8134903
227880 0.8168964
227890 0.8134008
227900 0.8134313
227910 0.8074255
227920 0.8198084
227930 0.8095658
227940 0.812585
227950 0.8075507
227960 0.810008
227970 0.8128453
227980 0.8241686
227990 0.8222393
228000 0.818021
228010 0.8100146
228020 0.8015638
228030 0.8004222
228040 0.798868
228050 0.8022872
228060 0.8087006
228070 0.8024309
228080 0.795571
228090 0.7967071
228100 0.7946541
228110 0.7860526
228120 0.7813192
228130 0.7829635
228140 0.7925547
228150 0.7828183
228160 0.7847605
228170 0.7864143
228180 0.786083
228190 0.793461
228200 0.7844651
228210 0.7782904
228220 0.7771982
228230 0.7898723
228240 0.7977388
228250 0.7940435
228260 0.7992376
228270 0.7802035
228280 0.7973138
228290 0.7948226
228300 0.786122
228310 0.7832272
228320 0.7814873
228330 0.7791479
228340 0.7712354
228350 0.7722262
228360 0.775382
228370 0.7728487
228380 0.7746422
228390 0.7789729
228400 0.7853436
228410 0.7994182
228420 0.7812291
228430 0.7933999
228440 0.7881923
228450 0.7924077
228460 0.7908979
228470 0.794525
228480 0.794125
228490 0.7913013
228500 0.7807577
228510 0.7878584
228520 0.7831535
228530 0.7853879
228540 0.7798828
228550 0.778739
228560 0.7852618
228570 0.7875555
228580 0.7811064
228590 0.7776878
228600 0.7837383
228610 0.7771139
228620 0.7703563
228630 0.7711471
228640 0.7665713
228650 0.7753857
228660 0.781323
228670 0.7719499
228680 0.7700645
228690 0.7589868
228700 0.7595915
228710 0.7595846
228720 0.76704
228730 0.7628395
228740 0.7725134
228750 0.7853277
228760 0.7777087
228770 0.7769253
228780 0.7956762
228790 0.7689716
228800 0.7809734
228810 0.7790436
228820 0.7885064
228830 0.7950307
228840 0.7985852
228850 0.7924669
228860 0.7989396
228870 0.8161167
228880 0.8021886
228890 0.7958319
228900 0.7813203
228910 0.7759399
228920 0.7851935
228930 0.7751876
228940 0.7657703
228950 0.7714429
228960 0.7580766
228970 0.7557377
228980 0.7732809
228990 0.7876007
229000 0.7858511
229010 0.7926425
229020 0.7948489
229030 0.7918273
229040 0.7888719
229050 0.7853033
229060 0.7761593
229070 0.7802911
229080 0.7995384
229090 0.7876859
229100 0.7789189
229110 0.7766546
229120 0.7860575
229130 0.7899017
229140 0.7905284
229150 0.7827476
229160 0.7971115
229170 0.7847525
229180 0.7914331
229190 0.785185
229200 0.7924418
229210 0.7908708
229220 0.7766936
229230 0.7829307
229240 0.778933
229250 0.7802894
229260 0.781756
229270 0.7731598
229280 0.7732629
229290 0.7737738
229300 0.7661602
229310 0.7651718
229320 0.7455605
229330 0.7568057
229340 0.7670999
229350 0.7570261
229360 0.7623132
229370 0.7551778
229380 0.7611288
229390 0.7646161
229400 0.7624545
229410 0.7624819
229420 0.7551556
229430 0.7627246
229440 0.7649316
229450 0.7623374
229460 0.7587106
229470 0.7533628
229480 0.7580943
229490 0.754568
229500 0.7515147
229510 0.7677341
229520 0.771369
229530 0.7741433
229540 0.7705635
229550 0.7818226
229560 0.7868436
229570 0.7843331
229580 0.7871287
229590 0.795306
229600 0.7853287
229610 0.7774992
229620 0.7807123
229630 0.7808697
229640 0.7853364
229650 0.7761562
229660 0.7854648
229670 0.7763683
229680 0.7759737
229690 0.7845492
229700 0.7904332
229710 0.7818381
229720 0.7773597
229730 0.783776
229740 0.796227
229750 0.795091
229760 0.8046435
229770 0.7929105
229780 0.794421
229790 0.7938314
229800 0.8079696
229810 0.795693
229820 0.7936858
229830 0.8048509
229840 0.7992632
229850 0.7903575
229860 0.7727473
229870 0.7797822
229880 0.7783211
229890 0.775849
229900 0.7736573
229910 0.7730958
229920 0.7798994
229930 0.7765887
229940 0.7705002
229950 0.7667163
229960 0.7799798
229970 0.7785532
229980 0.7824206
229990 0.7748744
230000 0.7877021
230010 0.7830764
230020 0.7877578
230030 0.7766275
230040 0.7704412
230050 0.7772375
230060 0.7706708
230070 0.7804769
230080 0.7718592
230090 0.771697
230100 0.7837973
230110 0.7806889
230120 0.7691503
230130 0.7714959
230140 0.7727252
230150 0.7674497
230160 0.7607912
230170 0.7620726
230180 0.7592006
230190 0.7614062
230200 0.7590289
230210 0.7718933
230220 0.7721233
230230 0.7679387
230240 0.7606998
230250 0.754926
230260 0.7631497
230270 0.7578984
230280 0.767354
230290 0.7748091
230300 0.77596
230310 0.7679556
230320 0.7786314
230330 0.7718266
230340 0.7679497
230350 0.7721162
230360 0.7572855
230370 0.7652415
230380 0.7659027
230390 0.757963
230400 0.7582213
230410 0.7603649
230420 0.7509933
230430 0.7560009
230440 0.7384353
230450 0.7493963
230460 0.7440608
230470 0.7499413
230480 0.7410385
230490 0.7458099
230500 0.746163
230510 0.762078
230520 0.7678208
230530 0.7663298
230540 0.776207
230550 0.7650626
230560 0.7626086
230570 0.7612321
230580 0.765266
230590 0.7612526
230600 0.7764677
230610 0.7737941
230620 0.7706004
230630 0.7623931
230640 0.7698116
230650 0.769438
230660 0.7790292
230670 0.7821451
230680 0.7936699
230690 0.7910058
230700 0.7821912
230710 0.7818428
230720 0.768127
230730 0.7780552
230740 0.7756917
230750 0.7731687
230760 0.7798829
230770 0.7678642
230780 0.772607
230790 0.7690635
230800 0.7787281
230810 0.7976313
230820 0.7868041
230830 0.7840418
230840 0.7877151
230850 0.7852036
230860 0.7772202
230870 0.7817463
230880 0.7806169
230890 0.78141
230900 0.7867544
230910 0.7795196
230920 0.7768534
230930 0.7798841
230940 0.7713392
230950 0.7766977
230960 0.7792768
230970 0.774691
230980 0.7766023
230990 0.7833102
231000 0.7741294
231010 0.7655761
231020 0.7754564
231030 0.7841119
231040 0.7806449
231050 0.77727
231060 0.784663
231070 0.784524
231080 0.7821684
231090 0.7807605
231100 0.7818452
231110 0.7748247
231120 0.7809908
231130 0.7783639
231140 0.7793991
231150 0.7765889
231160 0.7789134
231170 0.7890905
231180 0.7909101
231190 0.7839272
231200 0.783141
231210 0.7824203
231220 0.7728298
231230 0.7725714
231240 0.7682371
231250 0.764977
231260 0.7734231
231270 0.765183
231280 0.7788716
231290 0.7803326
231300 0.7819148
231310 0.7721408
231320 0.7853604
231330 0.7798978
231340 0.7842066
231350 0.7803197
231360 0.7704701
231370 0.7672322
231380 0.7719019
231390 0.7512078
231400 0.7639638
231410 0.7691246
231420 0.7563264
231430 0.7683504
231440 0.7759293
231450 0.7675527
231460 0.7603083
231470 0.7619764
231480 0.7699809
231490 0.7583997
231500 0.7617794
231510 0.7497242
231520 0.7483116
231530 0.7533827
231540 0.7630137
231550 0.7750068
231560 0.7755594
231570 0.7631189
231580 0.7611418
231590 0.7571598
231600 0.7653688
231610 0.7588425
231620 0.7640612
231630 0.7665331
231640 0.7743936
231650 0.7738798
231660 0.775729
231670 0.7792691
231680 0.7780988
231690 0.7770258
231700 0.7754951
231710 0.7750494
231720 0.7776839
231730 0.7731691
231740 0.7775328
231750 0.7861904
231760 0.7638314
231770 0.7530817
231780 0.7596377
231790 0.7695762
231800 0.783431
231810 0.7652926
231820 0.7827399
231830 0.7877296
231840 0.7748559
231850 0.7773492
231860 0.7689285
231870 0.7879028
231880 0.7915619
231890 0.7882085
231900 0.7875748
231910 0.7748206
231920 0.7688507
231930 0.768205
231940 0.7650009
231950 0.7638356
231960 0.7710747
231970 0.7668079
231980 0.7595308
231990 0.7620534
232000 0.7641377
232010 0.7626656
232020 0.7726592
232030 0.772752
232040 0.7775717
232050 0.7817025
232060 0.7677732
232070 0.7812803
232080 0.7877673
232090 0.7826913
232100 0.797034
232110 0.7914601
232120 0.7803841
232130 0.7831133
232140 0.7807387
232150 0.7768955
232160 0.7843803
232170 0.7877864
232180 0.798511
232190 0.7949648
232200 0.7793196
232210 0.7862285
232220 0.7940765
232230 0.7958997
232240 0.7860323
232250 0.7762909
232260 0.7741781
232270 0.7829239
232280 0.7788011
232290 0.780151
232300 0.782441
232310 0.7936105
232320 0.7867644
232330 0.7788388
232340 0.778037
232350 0.769664
232360 0.7720442
232370 0.7670391
232380 0.7703077
232390 0.7750816
232400 0.7740065
232410 0.7750306
232420 0.7759006
232430 0.7712579
232440 0.7615008
232450 0.7531542
232460 0.7651286
232470 0.7753271
232480 0.769623
232490 0.7627946
232500 0.7609218
232510 0.7634888
232520 0.7479382
232530 0.7550653
232540 0.7588221
232550 0.7564086
232560 0.7575272
232570 0.7636167
232580 0.7661977
232590 0.7703474
232600 0.7535983
232610 0.755824
232620 0.7523664
232630 0.7577135
232640 0.7670142
232650 0.7618053
232660 0.7664211
232670 0.7583617
232680 0.7610363
232690 0.7653474
232700 0.7658016
232710 0.7694909
232720 0.7578258
232730 0.7488319
232740 0.7561895
232750 0.758002
232760 0.766287
232770 0.7743071
232780 0.759604
232790 0.7463762
232800 0.7541807
232810 0.7526469
232820 0.7500632
232830 0.7392616
232840 0.7377004
232850 0.7308992
232860 0.7411445
232870 0.7422987
232880 0.7366843
232890 0.74161
232900 0.7485437
232910 0.7440739
232920 0.7484448
232930 0.7500183
232940 0.7469147
232950 0.7468732
232960 0.7519281
232970 0.7491589
232980 0.7502512
232990 0.7523594
233000 0.7536364
233010 0.751332
233020 0.7508638
233030 0.7598344
233040 0.7529349
233050 0.7606221
233060 0.7690172
233070 0.7621834
233080 0.7688643
233090 0.7589028
233100 0.7610272
233110 0.7615914
233120 0.7666616
233130 0.7612306
233140 0.7483537
233150 0.7505679
233160 0.7469476
233170 0.7515404
233180 0.7507967
233190 0.750613
233200 0.7558631
233210 0.778145
233220 0.7753229
233230 0.7782384
233240 0.7746011
233250 0.7770204
233260 0.7647381
233270 0.770356
233280 0.7709269
233290 0.7761435
233300 0.761738
233310 0.7745615
233320 0.7766073
233330 0.7630673
233340 0.7682539
233350 0.7614703
233360 0.7651786
233370 0.7701403
233380 0.7578351
233390 0.7618477
233400 0.7689208
233410 0.7728038
233420 0.7714215
233430 0.7617569
233440 0.7673188
233450 0.7562865
233460 0.7562001
233470 0.757815
233480 0.7682075
233490 0.775224
233500 0.7678049
233510 0.7781019
233520 0.7807387
233530 0.770847
233540 0.7750973
233550 0.7745353
233560 0.7812576
233570 0.7728661
233580 0.7691187
233590 0.7694972
233600 0.7536305
233610 0.7711626
233620 0.7684331
233630 0.7698987
233640 0.7803555
233650 0.7597983
233660 0.7722537
233670 0.7603759
233680 0.7649219
233690 0.7639067
233700 0.7638611
233710 0.7756057
233720 0.7783535
233730 0.7612788
233740 0.7519907
233750 0.7622405
233760 0.7654629
233770 0.7718328
233780 0.7745921
233790 0.7766697
233800 0.7685955
233810 0.7668946
233820 0.762807
233830 0.7727962
233840 0.7671997
233850 0.7695663
233860 0.7674855
233870 0.7634357
233880 0.76304
233890 0.771745
233900 0.7724282
233910 0.7756749
233920 0.7714281
233930 0.7768378
233940 0.7663164
233950 0.77
233960 0.7814034
233970 0.7787113
233980 0.7812766
233990 0.775553
234000 0.7659848
234010 0.7752277
234020 0.7679818
234030 0.7621741
234040 0.7674037
234050 0.7616422
234060 0.7487511
234070 0.7546847
234080 0.76099
234090 0.7589307
234100 0.7531904
234110 0.7479737
234120 0.741307
234130 0.7422807
234140 0.7472003
234150 0.7479572
234160 0.7478406
234170 0.7451069
234180 0.7311321
234190 0.7251271
234200 0.7347749
234210 0.7347192
234220 0.7493908
234230 0.7385616
234240 0.7390344
234250 0.7386121
234260 0.7418119
234270 0.7476395
234280 0.7388718
234290 0.7471045
234300 0.7468735
234310 0.7443205
234320 0.747541
234330 0.7457439
234340 0.7453313
234350 0.7529662
234360 0.7448197
234370 0.7404477
234380 0.7433136
234390 0.7522232
234400 0.7495505
234410 0.7590204
234420 0.7490857
234430 0.7532264
234440 0.7565147
234450 0.7573109
234460 0.7570125
234470 0.7510624
234480 0.7623123
234490 0.7675213
234500 0.7764812
234510 0.7748723
234520 0.7726911
234530 0.7753074
234540 0.7784865
234550 0.7740662
234560 0.7818544
234570 0.7774919
234580 0.7648883
234590 0.7702991
234600 0.7638487
234610 0.7703247
234620 0.7732378
234630 0.7738827
234640 0.7766333
234650 0.778845
234660 0.777561
234670 0.784337
234680 0.7783985
234690 0.7770998
234700 0.7665577
234710 0.7693069
234720 0.7750811
234730 0.7675342
234740 0.7664319
234750 0.7675492
234760 0.7548754
234770 0.7583902
234780 0.7568117
234790 0.7566937
234800 0.7627153
234810 0.7615688
234820 0.7605045
234830 0.7528946
234840 0.7576202
234850 0.7519279
234860 0.7579319
234870 0.749778
234880 0.7460971
234890 0.7551301
234900 0.759308
234910 0.7528429
234920 0.7542452
234930 0.7568088
234940 0.7691771
234950 0.7577474
234960 0.7584683
234970 0.7691786
234980 0.7571319
234990 0.7494946
235000 0.7564868
235010 0.749132
235020 0.7541476
235030 0.7491443
235040 0.7416272
235050 0.74051
235060 0.7462559
235070 0.7502033
235080 0.7407627
235090 0.7404082
235100 0.7408423
235110 0.7369799
235120 0.7438846
235130 0.7561411
235140 0.7466078
235150 0.7517737
235160 0.7565787
235170 0.7676667
235180 0.7643191
235190 0.7661498
235200 0.7740638
235210 0.7774853
235220 0.7606933
235230 0.7748557
235240 0.7669207
235250 0.7712068
235260 0.7796028
235270 0.7850922
235280 0.7902676
235290 0.7812939
235300 0.7741612
235310 0.781879
235320 0.7930637
235330 0.7898444
235340 0.7955428
235350 0.7889486
235360 0.7873573
235370 0.7832274
235380 0.7771212
235390 0.7706558
235400 0.7690138
235410 0.7600705
235420 0.7583876
235430 0.7567986
235440 0.7561681
235450 0.7606646
235460 0.7570987
235470 0.7715787
235480 0.7689559
235490 0.7786275
235500 0.7702619
235510 0.786504
235520 0.7765196
235530 0.7756875
235540 0.7777936
235550 0.7729783
235560 0.7713929
235570 0.7611996
235580 0.766093
235590 0.7641971
235600 0.7706386
235610 0.768622
235620 0.7620205
235630 0.7586759
235640 0.7478358
235650 0.7531291
235660 0.7673588
235670 0.7694808
235680 0.7519294
235690 0.7593836
235700 0.7597036
235710 0.7640167
235720 0.7647203
235730 0.7649897
235740 0.7708519
235750 0.7700011
235760 0.7601247
235770 0.7573933
235780 0.7596565
235790 0.7760283
235800 0.7745411
235810 0.7705177
235820 0.7794626
235830 0.7901178
235840 0.7910025
235850 0.7790017
235860 0.7803852
235870 0.7812698
235880 0.7811756
235890 0.7925899
235900 0.7941741
235910 0.7972305
235920 0.7914081
235930 0.7960947
235940 0.7868175
235950 0.7874172
235960 0.7856827
235970 0.7970504
235980 0.8073161
235990 0.7998119
236000 0.8009222
236010 0.8045552
236020 0.7996634
236030 0.7975459
236040 0.7926669
236050 0.7979371
236060 0.81071
236070 0.79045
236080 0.7865492
236090 0.781859
236100 0.784063
236110 0.7764624
236120 0.7786019
236130 0.7896572
236140 0.789499
236150 0.784423
236160 0.7888786
236170 0.7856459
236180 0.7813156
236190 0.7806126
236200 0.7752824
236210 0.7719483
236220 0.7881893
236230 0.7718643
236240 0.7728149
236250 0.77203
236260 0.7651876
236270 0.7688385
236280 0.7728638
236290 0.76422
236300 0.7658924
236310 0.7665846
236320 0.7618266
236330 0.7657594
236340 0.7654184
236350 0.7631779
236360 0.7696397
236370 0.7596506
236380 0.7578543
236390 0.756957
236400 0.7716209
236410 0.7560641
236420 0.7644167
236430 0.75875
236440 0.770565
236450 0.7689354
236460 0.7600585
236470 0.7542752
236480 0.7638212
236490 0.7594956
236500 0.7770533
236510 0.7732396
236520 0.7637856
236530 0.7613064
236540 0.7659954
236550 0.7630341
236560 0.7737284
236570 0.7587173
236580 0.7641095
236590 0.7632735
236600 0.7679244
236610 0.7627707
236620 0.7582125
236630 0.7633467
236640 0.7567776
236650 0.7506692
236660 0.7455033
236670 0.7443494
236680 0.7456229
236690 0.7490796
236700 0.7487664
236710 0.7517409
236720 0.752601
236730 0.7560614
236740 0.7527087
236750 0.7546442
236760 0.748428
236770 0.7467756
236780 0.757915
236790 0.7640526
236800 0.7635922
236810 0.7571064
236820 0.7437446
236830 0.7422925
236840 0.744347
236850 0.7371429
236860 0.7275094
236870 0.7297074
236880 0.7263775
236890 0.7280481
236900 0.7265872
236910 0.7252805
236920 0.7294008
236930 0.7273405
236940 0.7285287
236950 0.7336007
236960 0.7410093
236970 0.7481063
236980 0.7554895
236990 0.7499178
237000 0.7500616
237010 0.7591742
237020 0.7766861
237030 0.7743934
237040 0.7670071
237050 0.7684913
237060 0.7686802
237070 0.7750235
237080 0.7862421
237090 0.7852725
237100 0.7750127
237110 0.7668823
237120 0.7687724
237130 0.7593672
237140 0.7498009
237150 0.7492629
237160 0.7615452
237170 0.760178
237180 0.7584484
237190 0.760756
237200 0.7567722
237210 0.7701964
237220 0.7642518
237230 0.7747334
237240 0.7801467
237250 0.7705038
237260 0.7759978
237270 0.7860711
237280 0.7903545
237290 0.784822
237300 0.7834067
237310 0.770213
237320 0.7739628
237330 0.7779898
237340 0.7882549
237350 0.7884719
237360 0.7882473
237370 0.7861677
237380 0.773202
237390 0.7848909
237400 0.7853685
237410 0.7753554
237420 0.778986
237430 0.7916613
237440 0.7845269
237450 0.7792333
237460 0.7695961
237470 0.7632747
237480 0.7665582
237490 0.7605821
237500 0.7630613
237510 0.7633293
237520 0.7537565
237530 0.7485018
237540 0.7568548
237550 0.7685965
237560 0.759037
237570 0.7525246
237580 0.74534
237590 0.7543638
237600 0.7602392
237610 0.75485
237620 0.7467873
237630 0.7346624
237640 0.7390705
237650 0.7515691
237660 0.7470185
237670 0.753175
237680 0.7593747
237690 0.7729069
237700 0.7717385
237710 0.7706082
237720 0.7539595
237730 0.7564027
237740 0.7591059
237750 0.7725049
237760 0.7626124
237770 0.7634772
237780 0.7635241
237790 0.7627332
237800 0.761751
237810 0.765912
237820 0.7737187
237830 0.763765
237840 0.7650808
237850 0.7654347
237860 0.7590715
237870 0.772765
237880 0.7584493
237890 0.7457254
237900 0.7436267
237910 0.7425189
237920 0.7602363
237930 0.7581315
237940 0.7555382
237950 0.7589213
237960 0.7700925
237970 0.7615803
237980 0.7624744
237990 0.7618459
238000 0.7613264
238010 0.7614693
238020 0.7520056
238030 0.7564532
238040 0.7453218
238050 0.7423625
238060 0.7486558
238070 0.7552463
238080 0.7429027
238090 0.7493279
238100 0.7517669
238110 0.7484113
238120 0.7532859
238130 0.7694461
238140 0.7553275
238150 0.7622031
238160 0.7647572
238170 0.7624772
238180 0.7521796
238190 0.7497883
238200 0.7676375
238210 0.7661185
238220 0.7778568
238230 0.7780195
238240 0.7764879
238250 0.7766639
238260 0.7780262
238270 0.7727214
238280 0.7623459
238290 0.7565091
238300 0.7582964
238310 0.7629935
238320 0.7627211
238330 0.7671251
238340 0.7655725
238350 0.7651319
238360 0.7716959
238370 0.7776667
238380 0.7834936
238390 0.7795903
238400 0.7822194
238410 0.7864786
238420 0.7842056
238430 0.7789205
238440 0.7815789
238450 0.7836109
238460 0.7829527
238470 0.782232
238480 0.7681092
238490 0.7851859
238500 0.7726532
238510 0.7743278
238520 0.7803304
238530 0.779338
238540 0.7783213
238550 0.7686514
238560 0.7722698
238570 0.7763608
238580 0.7677227
238590 0.7674549
238600 0.7707034
238610 0.7794753
238620 0.7713791
238630 0.7812174
238640 0.7687886
238650 0.7669883
238660 0.7773262
238670 0.7718091
238680 0.761548
238690 0.7571343
238700 0.7518485
238710 0.7604613
238720 0.7664325
238730 0.7613627
238740 0.7677897
238750 0.7766091
238760 0.776199
238770 0.76957
238780 0.7658104
238790 0.764618
238800 0.7712616
238810 0.7636017
238820 0.7721123
238830 0.7636043
238840 0.7524599
238850 0.7544449
238860 0.7438924
238870 0.7479736
238880 0.7664022
238890 0.7631156
238900 0.7662376
238910 0.7582483
238920 0.7543988
238930 0.7627898
238940 0.773601
238950 0.7665544
238960 0.7658306
238970 0.7683735
238980 0.7719896
238990 0.7749479
239000 0.7812775
239010 0.770166
239020 0.77047
239030 0.7850954
239040 0.7853123
239050 0.7849008
239060 0.7844396
239070 0.7789441
239080 0.7814496
239090 0.7784759
239100 0.781844
239110 0.7754143
239120 0.7757325
239130 0.7674029
239140 0.7734742
239150 0.7833946
239160 0.7852784
239170 0.783369
239180 0.7748427
239190 0.7781876
239200 0.7791458
239210 0.7782125
239220 0.7889532
239230 0.7918664
239240 0.7812954
239250 0.7769933
239260 0.7799631
239270 0.7752307
239280 0.775729
239290 0.7745274
239300 0.7717717
239310 0.7764177
239320 0.7739292
239330 0.7617019
239340 0.7678895
239350 0.7723835
239360 0.7783901
239370 0.7898698
239380 0.7830904
239390 0.7862416
239400 0.7838674
239410 0.7903901
239420 0.7755185
239430 0.763958
239440 0.7652481
239450 0.7747097
239460 0.7805699
239470 0.7768458
239480 0.7910514
239490 0.7844865
239500 0.782367
239510 0.7650661
239520 0.7601823
239530 0.771301
239540 0.7648385
239550 0.7808508
239560 0.7778755
239570 0.7774142
239580 0.787999
239590 0.7910016
239600 0.8036826
239610 0.7983728
239620 0.7998552
239630 0.7847961
239640 0.8059806
239650 0.8104715
239660 0.8065628
239670 0.8103079
239680 0.8003934
239690 0.7882369
239700 0.801477
239710 0.8028796
239720 0.7945098
239730 0.7904832
239740 0.7911221
239750 0.7957682
239760 0.7989575
239770 0.7900921
239780 0.7845389
239790 0.7734225
239800 0.7836544
239810 0.7768078
239820 0.7885946
239830 0.7998953
239840 0.7957796
239850 0.8017088
239860 0.7980583
239870 0.7846203
239880 0.7898311
239890 0.80112
239900 0.7812063
239910 0.7809899
239920 0.7879546
239930 0.775143
239940 0.7751954
239950 0.7850109
239960 0.7785274
239970 0.7780753
239980 0.7830822
239990 0.7659164
240000 0.7717029
240010 0.778867
240020 0.7746941
240030 0.7850006
240040 0.7737216
240050 0.7824438
240060 0.7819034
240070 0.7794028
240080 0.7897211
240090 0.7817816
240100 0.7802137
240110 0.7728775
240120 0.7635003
240130 0.7684485
240140 0.7536622
240150 0.753723
240160 0.7532886
240170 0.7586994
240180 0.7543059
240190 0.759479
240200 0.7631987
240210 0.7714548
240220 0.7675601
240230 0.776221
240240 0.7733294
240250 0.7667181
240260 0.7598035
240270 0.7697866
240280 0.7721274
240290 0.7707449
240300 0.778845
240310 0.7762719
240320 0.7725135
240330 0.7781103
240340 0.7726355
240350 0.7676292
240360 0.7767575
240370 0.7855068
240380 0.7826433
240390 0.7815033
240400 0.7806394
240410 0.791414
240420 0.7844082
240430 0.7838145
240440 0.7795394
240450 0.7878367
240460 0.783508
240470 0.7777739
240480 0.7852292
240490 0.7811649
240500 0.7811112
240510 0.7764612
240520 0.7772471
240530 0.7787561
240540 0.7776489
240550 0.7805319
240560 0.7827184
240570 0.7758052
240580 0.7843692
240590 0.7875029
240600 0.7918469
240610 0.7824705
240620 0.7772729
240630 0.7854609
240640 0.8042088
240650 0.7953571
240660 0.7995918
240670 0.8097264
240680 0.7918721
240690 0.8018628
240700 0.8039494
240710 0.8091956
240720 0.7971679
240730 0.8034396
240740 0.80299
240750 0.7908875
240760 0.7946948
240770 0.7969779
240780 0.797345
240790 0.8056998
240800 0.8075823
240810 0.7995544
240820 0.7950651
240830 0.7958654
240840 0.8010968
240850 0.8026594
240860 0.8008036
240870 0.8061728
240880 0.8023749
240890 0.8007621
240900 0.7970803
240910 0.7844769
240920 0.7974682
240930 0.8011699
240940 0.7948425
240950 0.8111111
240960 0.8151756
240970 0.82439
240980 0.8110735
240990 0.809866
241000 0.8031063
241010 0.7932993
241020 0.7940913
241030 0.8036164
241040 0.8096139
241050 0.8152006
241060 0.8095991
241070 0.8093142
241080 0.8115698
241090 0.7979324
241100 0.8020818
241110 0.815947
241120 0.8098636
241130 0.8244306
241140 0.8334451
241150 0.8340646
241160 0.8145313
241170 0.8183396
241180 0.8160996
241190 0.8212667
241200 0.8301483
241210 0.822848
241220 0.8245105
241230 0.8161697
241240 0.8074675
241250 0.8041764
241260 0.8005573
241270 0.8038338
241280 0.7958677
241290 0.7902172
241300 0.8077123
241310 0.8081043
241320 0.8026266
241330 0.8030751
241340 0.8137717
241350 0.801296
241360 0.8087946
241370 0.802484
241380 0.8014742
241390 0.8091147
241400 0.7979778
241410 0.7913769
241420 0.8070518
241430 0.796343
241440 0.7981488
241450 0.7965978
241460 0.8041663
241470 0.8028793
241480 0.7986475
241490 0.783381
241500 0.7926719
241510 0.8011497
241520 0.7945627
241530 0.8063083
241540 0.8216056
241550 0.8186854
241560 0.8148553
241570 0.8177125
241580 0.8073849
241590 0.8113074
241600 0.8199573
241610 0.8137046
241620 0.8059945
241630 0.8213236
241640 0.8168271
241650 0.8179823
241660 0.8152711
241670 0.8163878
241680 0.8087752
241690 0.825023
241700 0.8318806
241710 0.8157735
241720 0.816781
241730 0.8169845
241740 0.8181292
241750 0.8127548
241760 0.8253495
241770 0.8130654
241780 0.8180192
241790 0.8189514
241800 0.8100351
241810 0.7970909
241820 0.7971232
241830 0.7939573
241840 0.7931634
241850 0.7983496
241860 0.8086339
241870 0.8044988
241880 0.7971972
241890 0.7984527
241900 0.8006055
241910 0.8002687
241920 0.8031448
241930 0.8038401
241940 0.7980618
241950 0.8074924
241960 0.8231785
241970 0.8094601
241980 0.818417
241990 0.8069134
242000 0.800088
242010 0.78906
242020 0.7996385
242030 0.8083947
242040 0.7940151
242050 0.7817253
242060 0.7830098
242070 0.7881265
242080 0.7910253
242090 0.7834969
242100 0.7843438
242110 0.7741245
242120 0.776674
242130 0.7864238
242140 0.7823169
242150 0.7862629
242160 0.7805562
242170 0.7747245
242180 0.7715388
242190 0.7682331
242200 0.7698113
242210 0.7624288
242220 0.7704692
242230 0.7512048
242240 0.7557256
242250 0.7614255
242260 0.7468212
242270 0.7593567
242280 0.7655804
242290 0.7672873
242300 0.7536632
242310 0.7584221
242320 0.751098
242330 0.7592797
242340 0.7669362
242350 0.7698311
242360 0.777297
242370 0.7884937
242380 0.7693053
242390 0.7770947
242400 0.7647094
242410 0.7663348
242420 0.7670872
242430 0.7703664
242440 0.7692136
242450 0.7726368
242460 0.7682099
242470 0.7611923
242480 0.7705677
242490 0.7642183
242500 0.7597347
242510 0.7653778
242520 0.7628888
242530 0.7668302
242540 0.7719676
242550 0.7827968
242560 0.7737938
242570 0.7810147
242580 0.7856449
242590 0.7899979
242600 0.7872945
242610 0.7942539
242620 0.7809768
242630 0.7718961
242640 0.7612014
242650 0.7665144
242660 0.7838369
242670 0.7817777
242680 0.7796559
242690 0.7952515
242700 0.7861847
242710 0.7895795
242720 0.7898547
242730 0.796831
242740 0.7901735
242750 0.7866305
242760 0.7908257
242770 0.7906007
242780 0.7952236
242790 0.787727
242800 0.7991804
242810 0.7945238
242820 0.8032042
242830 0.7941529
242840 0.7928632
242850 0.7893025
242860 0.7924467
242870 0.7845238
242880 0.7818481
242890 0.7918887
242900 0.7877682
242910 0.7887446
242920 0.7899591
242930 0.7864072
242940 0.7821748
242950 0.7877421
242960 0.7951727
242970 0.7809806
242980 0.7710528
242990 0.777516
243000 0.7771668
243010 0.7852135
243020 0.7758852
243030 0.7841093
243040 0.7943224
243050 0.7884811
243060 0.7881629
243070 0.7851151
243080 0.7782695
243090 0.7728422
243100 0.7649393
243110 0.7676719
243120 0.7711399
243130 0.7729842
243140 0.7769135
243150 0.7726941
243160 0.7862858
243170 0.8001562
243180 0.7912726
243190 0.7789297
243200 0.7904102
243210 0.7743326
243220 0.7685789
243230 0.7578446
243240 0.7703117
243250 0.7703177
243260 0.7811288
243270 0.7767609
243280 0.7721269
243290 0.767372
243300 0.7865989
243310 0.8011203
243320 0.79708
243330 0.7878649
243340 0.7923558
243350 0.7980475
243360 0.7940823
243370 0.7908178
243380 0.7995406
243390 0.7943122
[truncated: 95,585 more chars]
