# Supplementary material for: Targeted systematic evolution of an RNA platform neutralizing DNMT1 function and controlling DNA methylation
Source: Nat Commun. 2023 Jan 6;14:99. doi: 10.1038/s41467-022-35222-4 (PMC9823104; doi:10.1038/s41467-022-35222-4)
Supplement: Supplementary file 6 — Source Data [file 41467_2022_35222_MOESM6_ESM.zip › source data file/Supplementary Figure 14/R5/R5-complex-R1.dat]

0 0.0002569
10 0.1150626
20 0.1493159
30 0.1691688
40 0.1739406
50 0.1811831
60 0.1936845
70 0.1974604
80 0.2075791
90 0.215375
100 0.2273692
110 0.22171
120 0.2282154
130 0.2222617
140 0.235292
150 0.24763
160 0.261491
170 0.2701583
180 0.2643348
190 0.2648517
200 0.2684489
210 0.2585378
220 0.252016
230 0.2537322
240 0.2556647
250 0.2627756
260 0.2679255
270 0.2630684
280 0.2625352
290 0.2709544
300 0.266161
310 0.269817
320 0.2650448
330 0.2649203
340 0.26693
350 0.2566354
360 0.2716621
370 0.2729963
380 0.2824062
390 0.2827179
400 0.2813084
410 0.2890851
420 0.2929229
430 0.3008026
440 0.2817255
450 0.2943161
460 0.3038032
470 0.2978762
480 0.3042091
490 0.3120662
500 0.3161293
510 0.3256022
520 0.3119639
530 0.3158858
540 0.3343853
550 0.3323981
560 0.3342251
570 0.3443768
580 0.3481521
590 0.3492313
600 0.3539444
610 0.3608495
620 0.3713728
630 0.3651313
640 0.3574001
650 0.3592588
660 0.3632064
670 0.3615682
680 0.3699345
690 0.3741591
700 0.3750028
710 0.3786771
720 0.3917171
730 0.3790047
740 0.3812516
750 0.3859876
760 0.3861737
770 0.3813829
780 0.3852968
790 0.3842248
800 0.3882899
810 0.3945363
820 0.3887385
830 0.3858716
840 0.3907576
850 0.403456
860 0.4242455
870 0.4330936
880 0.4272677
890 0.4323117
900 0.4296629
910 0.4323944
920 0.440447
930 0.4306974
940 0.4292987
950 0.4354084
960 0.4415899
970 0.4473242
980 0.4558802
990 0.4324676
1000 0.4477671
1010 0.452372
1020 0.4455768
1030 0.4425195
1040 0.4324536
1050 0.4502299
1060 0.4447885
1070 0.4655423
1080 0.4713047
1090 0.4644271
1100 0.4627116
1110 0.464007
1120 0.4784421
1130 0.4718659
1140 0.4758736
1150 0.4895214
1160 0.4837027
1170 0.4932623
1180 0.492745
1190 0.4856947
1200 0.4881717
1210 0.481797
1220 0.4779625
1230 0.4781095
1240 0.4593446
1250 0.4637731
1260 0.4798001
1270 0.4752327
1280 0.4687504
1290 0.4728079
1300 0.4812405
1310 0.4808659
1320 0.4935126
1330 0.4969502
1340 0.4970444
1350 0.4871965
1360 0.4910076
1370 0.494088
1380 0.510115
1390 0.5039208
1400 0.5090201
1410 0.5220959
1420 0.5205569
1430 0.5146264
1440 0.5177528
1450 0.5181105
1460 0.529156
1470 0.5384371
1480 0.5403121
1490 0.5455137
1500 0.5371283
1510 0.5393201
1520 0.5347971
1530 0.5254421
1540 0.533139
1550 0.5411199
1560 0.5465703
1570 0.5564409
1580 0.5444652
1590 0.5556744
1600 0.5489098
1610 0.5409908
1620 0.5489706
1630 0.5403815
1640 0.5383622
1650 0.5369992
1660 0.5268262
1670 0.5310321
1680 0.5473759
1690 0.5397354
1700 0.5411744
1710 0.527922
1720 0.52653
1730 0.5188044
1740 0.5296241
1750 0.5292522
1760 0.5401158
1770 0.5223793
1780 0.5311855
1790 0.5310785
1800 0.5161899
1810 0.5255452
1820 0.5173197
1830 0.5252768
1840 0.5175399
1850 0.5168395
1860 0.5172701
1870 0.5260852
1880 0.5553415
1890 0.5526943
1900 0.5583062
1910 0.5476506
1920 0.5461344
1930 0.5431857
1940 0.5504045
1950 0.5533875
1960 0.5656343
1970 0.5800634
1980 0.570293
1990 0.5740313
2000 0.5916367
2010 0.5692437
2020 0.5833903
2030 0.5783304
2040 0.5842386
2050 0.5802328
2060 0.5685158
2070 0.5725048
2080 0.5586451
2090 0.5693075
2100 0.5690976
2110 0.5739236
2120 0.5859256
2130 0.5758737
2140 0.5577453
2150 0.55515
2160 0.5645689
2170 0.5783132
2180 0.5763232
2190 0.5775858
2200 0.5883172
2210 0.5886659
2220 0.6007386
2230 0.6021675
2240 0.5942053
2250 0.6052998
2260 0.6060903
2270 0.6070468
2280 0.5883532
2290 0.5868686
2300 0.5883188
2310 0.6016462
2320 0.5937155
2330 0.6095936
2340 0.6029846
2350 0.6116649
2360 0.6210322
2370 0.644201
2380 0.6291815
2390 0.6365835
2400 0.6524197
2410 0.6408504
2420 0.6182337
2430 0.6266779
2440 0.6342976
2450 0.6184002
2460 0.6017779
2470 0.5942888
2480 0.5999312
2490 0.5738216
2500 0.5704973
2510 0.5676133
2520 0.5740803
2530 0.5829674
2540 0.5841094
2550 0.5842851
2560 0.5894067
2570 0.5885717
2580 0.5808667
2590 0.599672
2600 0.6086908
2610 0.6041813
2620 0.5962698
2630 0.6040218
2640 0.6134875
2650 0.6059939
2660 0.6096783
2670 0.6174495
2680 0.6117869
2690 0.6100255
2700 0.6109143
2710 0.6269333
2720 0.6394083
2730 0.6329699
2740 0.6381969
2750 0.6296664
2760 0.6288789
2770 0.6354875
2780 0.6366966
2790 0.6321377
2800 0.6375147
2810 0.6271832
2820 0.6286362
2830 0.62856
2840 0.6297046
2850 0.6284116
2860 0.6225494
2870 0.6237676
2880 0.6319742
2890 0.6348074
2900 0.6339945
2910 0.6296712
2920 0.6275931
2930 0.6105868
2940 0.6190228
2950 0.6257116
2960 0.6257218
2970 0.6273829
2980 0.6317713
2990 0.6240639
3000 0.6124491
3010 0.5983503
3020 0.6053512
3030 0.6165028
3040 0.6051352
3050 0.6045961
3060 0.6211607
3070 0.6108716
3080 0.6094194
3090 0.6202634
3100 0.613713
3110 0.6169689
3120 0.5991936
3130 0.6172112
3140 0.6239431
3150 0.6405389
3160 0.6293518
3170 0.6388379
3180 0.6420179
3190 0.6437343
3200 0.6477315
3210 0.641619
3220 0.636349
3230 0.662263
3240 0.649525
3250 0.64929
3260 0.6410536
3270 0.645074
3280 0.6579643
3290 0.6547138
3300 0.6704213
3310 0.6641424
3320 0.655088
3330 0.6537728
3340 0.6397244
3350 0.6463054
3360 0.6269205
3370 0.6149276
3380 0.6300437
3390 0.6354058
3400 0.6412209
3410 0.6364384
3420 0.6334125
3430 0.6391927
3440 0.644254
3450 0.6545958
3460 0.6279255
3470 0.6357922
3480 0.6371948
3490 0.6406333
3500 0.6520063
3510 0.6750185
3520 0.6648949
3530 0.6611853
3540 0.645244
3550 0.6476849
3560 0.6561425
3570 0.6501362
3580 0.6607412
3590 0.6601602
3600 0.6541456
3610 0.652795
3620 0.6427614
3630 0.6262205
3640 0.6362364
3650 0.6502541
3660 0.6546117
3670 0.6742643
3680 0.6569834
3690 0.6370175
3700 0.6536844
3710 0.6531381
3720 0.654299
3730 0.652672
3740 0.6358143
3750 0.6467506
3760 0.6512898
3770 0.6530998
3780 0.6611501
3790 0.6689606
3800 0.660982
3810 0.6564389
3820 0.6471946
3830 0.6521701
3840 0.6540596
3850 0.6532196
3860 0.6587524
3870 0.6598464
3880 0.655641
3890 0.6548741
3900 0.6691949
3910 0.6769826
3920 0.679415
3930 0.6926753
3940 0.700773
3950 0.684081
3960 0.6904607
3970 0.6879369
3980 0.6932455
3990 0.6953346
4000 0.6888674
4010 0.691741
4020 0.6899288
4030 0.6849171
4040 0.6759184
4050 0.6713244
4060 0.6727783
4070 0.6730797
4080 0.6755665
4090 0.6712422
4100 0.6710461
4110 0.6744573
4120 0.6663362
4130 0.6796114
4140 0.6918076
4150 0.6938538
4160 0.7125049
4170 0.7060685
4180 0.7031524
4190 0.7108692
4200 0.7251905
4210 0.7226224
4220 0.7076069
4230 0.7030905
4240 0.6941181
4250 0.6905707
4260 0.6906331
4270 0.691447
4280 0.6955024
4290 0.6898113
4300 0.681892
4310 0.6826319
4320 0.6748274
4330 0.6694596
4340 0.6731691
4350 0.6847043
4360 0.6983969
4370 0.6970069
4380 0.7031074
4390 0.7117465
4400 0.7093384
4410 0.713806
4420 0.7072795
4430 0.7074717
4440 0.6989
4450 0.7000033
4460 0.6952635
4470 0.7001084
4480 0.7069181
4490 0.7010229
4500 0.7049534
4510 0.7037913
4520 0.6983069
4530 0.6962761
4540 0.686627
4550 0.6953577
4560 0.6863551
4570 0.6988555
4580 0.6815099
4590 0.6888596
4600 0.6992587
4610 0.6992254
4620 0.6724458
4630 0.684975
4640 0.676282
4650 0.6823549
4660 0.6838807
4670 0.6823927
4680 0.6830524
4690 0.686229
4700 0.682128
4710 0.6758512
4720 0.6749737
4730 0.6830913
4740 0.682073
4750 0.6672855
4760 0.6576738
4770 0.6702853
4780 0.6691486
4790 0.6721478
4800 0.6820233
4810 0.6817279
4820 0.6690595
4830 0.667339
4840 0.659163
4850 0.6353534
4860 0.6364893
4870 0.6556499
4880 0.6387483
4890 0.6486853
4900 0.6374583
4910 0.6339904
4920 0.621272
4930 0.6381719
4940 0.633232
4950 0.6513203
4960 0.6487521
4970 0.6427215
4980 0.6451325
4990 0.6560658
5000 0.663546
5010 0.6751888
5020 0.6774246
5030 0.6823679
5040 0.6820536
5050 0.6864198
5060 0.6754804
5070 0.6786543
5080 0.6689543
5090 0.6814085
5100 0.6664724
5110 0.6668611
5120 0.6594043
5130 0.6678981
5140 0.6598371
5150 0.6540321
5160 0.6587844
5170 0.6617161
5180 0.6500108
5190 0.6438087
5200 0.6451156
5210 0.6445494
5220 0.6328424
5230 0.6290706
5240 0.643073
5250 0.6462097
5260 0.6478957
5270 0.6463513
5280 0.6255644
5290 0.6143051
5300 0.6215396
5310 0.6210016
5320 0.641316
5330 0.6483817
5340 0.6587662
5350 0.6573343
5360 0.6616333
5370 0.6566119
5380 0.6473809
5390 0.6483502
5400 0.6461597
5410 0.6572531
5420 0.6416472
5430 0.6494808
5440 0.6499079
5450 0.6548735
5460 0.6495053
5470 0.6412883
5480 0.6342267
5490 0.6340038
5500 0.6261378
5510 0.6229453
5520 0.6208999
5530 0.6229829
5540 0.6134402
5550 0.616819
5560 0.6192639
5570 0.6200746
5580 0.5995272
5590 0.5988153
5600 0.5886109
5610 0.5951831
5620 0.585422
5630 0.5791203
5640 0.5791262
5650 0.5735276
5660 0.5743947
5670 0.5701927
5680 0.5760497
5690 0.5914549
5700 0.5882133
5710 0.5962437
5720 0.5871787
5730 0.6042648
5740 0.620075
5750 0.6293714
5760 0.6294433
5770 0.6143927
5780 0.6037167
5790 0.6242548
5800 0.6174123
5810 0.6090076
5820 0.6349927
5830 0.6088101
5840 0.6178614
5850 0.6381887
5860 0.629131
5870 0.6461324
5880 0.6443204
5890 0.6338472
5900 0.6509139
5910 0.6374224
5920 0.6484174
5930 0.6621491
5940 0.6760257
5950 0.6733247
5960 0.6878362
5970 0.6983629
5980 0.6931627
5990 0.6852732
6000 0.6859695
6010 0.6900782
6020 0.6785125
6030 0.6769742
6040 0.6765966
6050 0.6709727
6060 0.6736144
6070 0.6670886
6080 0.6445472
6090 0.6528255
6100 0.6638828
6110 0.6545137
6120 0.6687027
6130 0.6684592
6140 0.6579027
6150 0.6613896
6160 0.6500376
6170 0.6509987
6180 0.6547342
6190 0.6467833
6200 0.6368654
6210 0.6413026
6220 0.6469066
6230 0.639609
6240 0.6408495
6250 0.6480961
6260 0.651516
6270 0.6548516
6280 0.6709412
6290 0.6530151
6300 0.6617947
6310 0.6616928
6320 0.6690139
6330 0.6586791
6340 0.6493273
6350 0.6579378
6360 0.6412652
6370 0.6421207
6380 0.6315545
6390 0.6369148
6400 0.6410342
6410 0.6387521
6420 0.6372657
6430 0.6493477
6440 0.6527334
6450 0.6499436
6460 0.6491113
6470 0.6567251
6480 0.6623745
6490 0.6756577
6500 0.672864
6510 0.6589032
6520 0.6576525
6530 0.654668
6540 0.6588361
6550 0.6799078
6560 0.6757674
6570 0.6734594
6580 0.6642632
6590 0.6579763
6600 0.6459484
6610 0.6480471
6620 0.6313703
6630 0.643759
6640 0.6588992
6650 0.6590807
6660 0.6717991
6670 0.6769799
6680 0.6572593
6690 0.6614931
6700 0.6790004
6710 0.6711506
6720 0.6534728
6730 0.6738753
6740 0.6764693
6750 0.682566
6760 0.6895384
6770 0.690474
6780 0.6857525
6790 0.6818489
6800 0.6884519
6810 0.6836066
6820 0.6929632
6830 0.6943673
6840 0.6822428
6850 0.6721299
6860 0.6770077
6870 0.6580574
6880 0.6570858
6890 0.6555493
6900 0.6609606
6910 0.6521025
6920 0.6600454
6930 0.6711468
6940 0.6644003
6950 0.6698462
6960 0.6638135
6970 0.6531506
6980 0.6628458
6990 0.6576911
7000 0.6635305
7010 0.6654733
7020 0.6716895
7030 0.6650879
7040 0.6714877
7050 0.6812949
7060 0.6881182
7070 0.6997136
7080 0.6908559
7090 0.6955016
7100 0.6998617
7110 0.7076752
7120 0.7200108
7130 0.708325
7140 0.6964589
7150 0.684965
7160 0.6752819
7170 0.6739954
7180 0.6653652
7190 0.6749888
7200 0.6695276
7210 0.6795461
7220 0.6878988
7230 0.6984113
7240 0.6910675
7250 0.7030067
7260 0.6949849
7270 0.7045377
7280 0.7011386
7290 0.6859403
7300 0.6899773
7310 0.694025
7320 0.6949548
7330 0.6871722
7340 0.6915771
7350 0.6947531
7360 0.6928987
7370 0.7006187
7380 0.7067755
7390 0.6980426
7400 0.7043507
7410 0.6906362
7420 0.6931996
7430 0.6832525
7440 0.7027148
7450 0.6915761
7460 0.6755624
7470 0.6709746
7480 0.6686356
7490 0.6625375
7500 0.6635708
7510 0.6622632
7520 0.6633462
7530 0.6527434
7540 0.6569009
7550 0.6827377
7560 0.6744574
7570 0.675954
7580 0.6842312
7590 0.6955994
7600 0.6933678
7610 0.6977021
7620 0.6801031
7630 0.697135
7640 0.6891268
7650 0.6881763
7660 0.701306
7670 0.6932182
7680 0.6919221
7690 0.6817816
7700 0.6732622
7710 0.6765907
7720 0.6692005
7730 0.672146
7740 0.678937
7750 0.6869773
7760 0.6805313
7770 0.6758624
7780 0.6737152
7790 0.6755091
7800 0.6971231
7810 0.7062801
7820 0.689769
7830 0.6901253
7840 0.7004899
7850 0.7093841
7860 0.7089015
7870 0.7113448
7880 0.6961994
7890 0.6953265
7900 0.6826922
7910 0.6882378
7920 0.6948008
7930 0.7151643
7940 0.6979442
7950 0.688802
7960 0.6818928
7970 0.6894906
7980 0.6863069
7990 0.6791846
8000 0.68261
8010 0.6797789
8020 0.6812739
8030 0.6905273
8040 0.6944125
8050 0.6850977
8060 0.6879568
8070 0.6685426
8080 0.6788976
8090 0.6827025
8100 0.6733887
8110 0.6697562
8120 0.6774995
8130 0.673538
8140 0.6789145
8150 0.6791217
8160 0.6730389
8170 0.6557577
8180 0.6638327
8190 0.6543474
8200 0.6493402
8210 0.6558903
8220 0.6693544
8230 0.6751443
8240 0.6647831
8250 0.6588367
8260 0.6622926
8270 0.6613653
8280 0.6580306
8290 0.671245
8300 0.6638092
8310 0.6636136
8320 0.6589615
8330 0.6719654
8340 0.6684757
8350 0.6750312
8360 0.6797132
8370 0.671052
8380 0.6723337
8390 0.6682557
8400 0.6533691
8410 0.6572418
8420 0.6712916
8430 0.6523333
8440 0.6548476
8450 0.6596012
8460 0.6642565
8470 0.6778952
8480 0.6599016
8490 0.6528975
8500 0.6595485
8510 0.645906
8520 0.6355803
8530 0.6467648
8540 0.6435351
8550 0.6496313
8560 0.6518226
8570 0.6622929
8580 0.6510912
8590 0.6511853
8600 0.6419646
8610 0.636493
8620 0.6518892
8630 0.6465147
8640 0.6439548
8650 0.6558582
8660 0.6459417
8670 0.6242599
8680 0.6320772
8690 0.6403391
8700 0.6379611
8710 0.6329423
8720 0.6379487
8730 0.6451598
8740 0.647988
8750 0.6464586
8760 0.6322746
8770 0.6294081
8780 0.6346504
8790 0.6349232
8800 0.6383448
8810 0.6415223
8820 0.6418728
8830 0.6515236
8840 0.6426231
8850 0.6333302
8860 0.6405112
8870 0.6534109
8880 0.6513508
8890 0.6362495
8900 0.6340844
8910 0.6616098
8920 0.6615653
8930 0.65467
8940 0.6472067
8950 0.6547424
8960 0.6563642
8970 0.6577957
8980 0.6524619
8990 0.6643414
9000 0.6681786
9010 0.6833716
9020 0.6848438
9030 0.6766855
9040 0.6694798
9050 0.6831402
9060 0.6725338
9070 0.6638098
9080 0.6615116
9090 0.6477221
9100 0.6665422
9110 0.6853716
9120 0.6876563
9130 0.670202
9140 0.6657871
9150 0.6592965
9160 0.6603673
9170 0.6791771
9180 0.6665628
9190 0.6682935
9200 0.6665253
9210 0.6555386
9220 0.6609899
9230 0.6617612
9240 0.6752719
9250 0.6468701
9260 0.6389157
9270 0.6554879
9280 0.6674857
9290 0.6570846
9300 0.6712973
9310 0.6701164
9320 0.6766191
9330 0.6725237
9340 0.6785484
9350 0.6776136
9360 0.6936305
9370 0.6648526
9380 0.6681456
9390 0.6672591
9400 0.6777157
9410 0.6752625
9420 0.6732138
9430 0.6771905
9440 0.6696677
9450 0.6701963
9460 0.6809242
9470 0.6682419
9480 0.6615002
9490 0.6557737
9500 0.6472434
9510 0.6432844
9520 0.6391494
9530 0.6440684
9540 0.6186652
9550 0.6289757
9560 0.6317564
9570 0.6292363
9580 0.6235366
9590 0.633051
9600 0.6234716
9610 0.6307144
9620 0.6149685
9630 0.6194168
9640 0.6040437
9650 0.6031421
9660 0.6121724
9670 0.6089923
9680 0.6133339
9690 0.6231159
9700 0.6179648
9710 0.6080347
9720 0.6114522
9730 0.6278599
9740 0.6393173
9750 0.6257831
9760 0.6281993
9770 0.6344762
9780 0.6267178
9790 0.6157875
9800 0.626151
9810 0.6217289
9820 0.6153581
9830 0.6284398
9840 0.6297356
9850 0.6292756
9860 0.6310984
9870 0.6346987
9880 0.6402165
9890 0.6471598
9900 0.6505593
9910 0.6494207
9920 0.6607417
9930 0.6438605
9940 0.6508636
9950 0.6515886
9960 0.6479628
9970 0.6428356
9980 0.6566692
9990 0.6642938
10000 0.658487
10010 0.652459
10020 0.6503095
10030 0.6537939
10040 0.6466779
10050 0.6494018
10060 0.6505609
10070 0.6453227
10080 0.6422958
10090 0.644743
10100 0.6496985
10110 0.6422651
10120 0.6298605
10130 0.6217805
10140 0.6365752
10150 0.6305909
10160 0.6272029
10170 0.6320097
10180 0.6276402
10190 0.6260957
10200 0.633099
10210 0.6180826
10220 0.6249327
10230 0.6166187
10240 0.6173549
10250 0.6288529
10260 0.6303819
10270 0.6364129
10280 0.6506898
10290 0.6594898
10300 0.6474417
10310 0.6502737
10320 0.6355469
10330 0.6513509
10340 0.6606258
10350 0.6617616
10360 0.6643122
10370 0.6574475
10380 0.6715344
10390 0.6641167
10400 0.6603693
10410 0.66324
10420 0.6655579
10430 0.6530455
10440 0.6603921
10450 0.6530986
10460 0.6444911
10470 0.6440262
10480 0.6433893
10490 0.6488553
10500 0.6595426
10510 0.6445414
10520 0.6188154
10530 0.6180318
10540 0.6206784
10550 0.6160987
10560 0.6212782
10570 0.618381
10580 0.6287438
10590 0.6269957
10600 0.6306918
10610 0.6224471
10620 0.6258827
10630 0.6361529
10640 0.6395173
10650 0.6321785
10660 0.6229712
10670 0.6351725
10680 0.6324465
10690 0.6274445
10700 0.6390269
10710 0.636891
10720 0.6361843
10730 0.6319449
10740 0.6246431
10750 0.6195278
10760 0.6186405
10770 0.6201384
10780 0.6086738
10790 0.6060554
10800 0.5902662
10810 0.6131201
10820 0.6167334
10830 0.6128526
10840 0.6126284
10850 0.6267518
10860 0.637475
10870 0.6231462
10880 0.6299598
10890 0.6353928
10900 0.6459961
10910 0.6418375
10920 0.6456425
10930 0.6511896
10940 0.6393806
10950 0.6367499
10960 0.6232825
10970 0.6246412
10980 0.6295647
10990 0.6397623
11000 0.6398845
11010 0.637098
11020 0.6364465
11030 0.6392462
11040 0.6381539
11050 0.635819
11060 0.6444716
11070 0.6363686
11080 0.6297758
11090 0.6357947
11100 0.6467869
11110 0.6448928
11120 0.638298
11130 0.6275293
11140 0.6351942
11150 0.6375043
11160 0.6390415
11170 0.6357397
11180 0.6401163
11190 0.643261
11200 0.6429198
11210 0.639516
11220 0.6464789
11230 0.6482027
11240 0.6550489
11250 0.655678
11260 0.6506172
11270 0.647563
11280 0.6476884
11290 0.6540982
11300 0.6371899
11310 0.6406271
11320 0.6271647
11330 0.6289907
11340 0.6294053
11350 0.6187832
11360 0.6367517
11370 0.6391898
11380 0.6516545
11390 0.6416465
11400 0.6426407
11410 0.6412283
11420 0.6351305
11430 0.640212
11440 0.6356604
11450 0.6342552
11460 0.6365448
11470 0.6303082
11480 0.6257032
11490 0.6475687
11500 0.6406242
11510 0.6308695
11520 0.6501269
11530 0.6471457
11540 0.6535593
11550 0.6510117
11560 0.646006
11570 0.6339366
11580 0.632597
11590 0.6156898
11600 0.6125211
11610 0.6049399
11620 0.6134801
11630 0.631236
11640 0.6337644
11650 0.618519
11660 0.6259116
11670 0.6267495
11680 0.6346632
11690 0.6344993
11700 0.6337481
11710 0.6201112
11720 0.6277487
11730 0.6336414
11740 0.6337966
11750 0.6362989
11760 0.6413622
11770 0.6275617
11780 0.6240679
11790 0.6228305
11800 0.636664
11810 0.6341645
11820 0.6272448
11830 0.6295219
11840 0.6192507
11850 0.633231
11860 0.6283646
11870 0.6310971
11880 0.6356093
11890 0.6202925
11900 0.6076593
11910 0.6177322
11920 0.6101438
11930 0.6142286
11940 0.6026052
11950 0.6196966
11960 0.6192915
11970 0.6287045
11980 0.6371748
11990 0.6241749
12000 0.6271909
12010 0.6307328
12020 0.6229101
12030 0.6194946
12040 0.6152861
12050 0.6233647
12060 0.6324744
12070 0.6406213
12080 0.6419865
12090 0.6433943
12100 0.6395068
12110 0.659346
12120 0.6688544
12130 0.6628487
12140 0.6624594
12150 0.6680778
12160 0.6724982
12170 0.6517656
12180 0.6516922
12190 0.6630114
12200 0.6632395
12210 0.6614004
12220 0.6576973
12230 0.6412665
12240 0.6492825
12250 0.6330863
12260 0.6306434
12270 0.6548764
12280 0.6547992
12290 0.6663241
12300 0.6680272
12310 0.6651102
12320 0.674022
12330 0.6750685
12340 0.683516
12350 0.6899363
12360 0.6911055
12370 0.6899405
12380 0.7020763
12390 0.6946509
12400 0.7022022
12410 0.6941745
12420 0.6988792
12430 0.6907488
12440 0.7091442
12450 0.7122576
12460 0.7137291
12470 0.7040431
12480 0.701566
12490 0.7039831
12500 0.7097665
12510 0.700109
12520 0.7006614
12530 0.6881059
12540 0.6797141
12550 0.6844621
12560 0.6732461
12570 0.6737054
12580 0.6690347
12590 0.6774161
12600 0.6822617
12610 0.6636946
12620 0.6528866
12630 0.6635424
12640 0.6664147
12650 0.6674068
12660 0.6687831
12670 0.6708326
12680 0.6627286
12690 0.6564395
12700 0.6489424
12710 0.6500838
12720 0.6479966
12730 0.6500389
12740 0.6560547
12750 0.6464387
12760 0.6490517
12770 0.6500334
12780 0.6380689
12790 0.6374686
12800 0.6410789
12810 0.6268051
12820 0.6314636
12830 0.6267611
12840 0.6152452
12850 0.6331876
12860 0.6332933
12870 0.6248885
12880 0.6205844
12890 0.6359785
12900 0.6159617
12910 0.6047423
12920 0.5980706
12930 0.5888
12940 0.6105105
12950 0.6092936
12960 0.6096898
12970 0.6095004
12980 0.6067035
12990 0.6164483
13000 0.6317341
13010 0.6321253
13020 0.6357099
13030 0.6333802
13040 0.61689
13050 0.6219732
13060 0.621051
13070 0.6276975
13080 0.6460505
13090 0.6170917
13100 0.6284301
13110 0.6289097
13120 0.6130327
13130 0.6099822
13140 0.6102635
13150 0.6124361
13160 0.6076248
13170 0.6157179
13180 0.6263134
13190 0.6440403
13200 0.6444618
13210 0.6398291
13220 0.6313056
13230 0.6316906
13240 0.6465226
13250 0.6470042
13260 0.6490299
13270 0.6406395
13280 0.6514657
13290 0.6468837
13300 0.6521742
13310 0.6458325
13320 0.6454307
13330 0.6487755
13340 0.6599694
13350 0.6680681
13360 0.6733902
13370 0.6862833
13380 0.6799793
13390 0.6660631
13400 0.6480917
13410 0.6421737
13420 0.6545844
13430 0.6634408
13440 0.6573299
13450 0.6578443
13460 0.6552197
13470 0.6522611
13480 0.6588725
13490 0.6574709
13500 0.6575565
13510 0.6654871
13520 0.6603448
13530 0.6562915
13540 0.6562915
13550 0.6565652
13560 0.6476512
13570 0.6648214
13580 0.6684989
13590 0.6655475
13600 0.6558113
13610 0.6416118
13620 0.6243724
13630 0.6294593
13640 0.6398496
13650 0.634455
13660 0.6305157
13670 0.660674
13680 0.6520308
13690 0.6542498
13700 0.6603966
13710 0.6684351
13720 0.6760939
13730 0.6722413
13740 0.6598662
13750 0.6537673
13760 0.6521274
13770 0.65973
13780 0.6661609
13790 0.6609697
13800 0.6677781
13810 0.6690622
13820 0.6669943
13830 0.6753561
13840 0.6850244
13850 0.6872641
13860 0.6937642
13870 0.6808806
13880 0.6666721
13890 0.6549843
13900 0.6527082
13910 0.6772667
13920 0.6877515
13930 0.6838147
13940 0.6718526
13950 0.6810685
13960 0.6864878
13970 0.6684272
13980 0.6741807
13990 0.6775271
14000 0.674881
14010 0.686847
14020 0.6831405
14030 0.6842666
14040 0.6742876
14050 0.6764453
14060 0.682736
14070 0.6834978
14080 0.6874654
14090 0.6933287
14100 0.6898423
14110 0.6959869
14120 0.6913767
14130 0.6839089
14140 0.6918112
14150 0.6871155
14160 0.6827024
14170 0.6900874
14180 0.69568
14190 0.6979424
14200 0.6932356
14210 0.6979185
14220 0.6993176
14230 0.7045704
14240 0.7039363
14250 0.6993542
14260 0.6989675
14270 0.6894051
14280 0.6732454
14290 0.681903
14300 0.6779255
14310 0.6979538
14320 0.7014863
14330 0.7071887
14340 0.6979008
14350 0.6938578
14360 0.7047627
14370 0.6996102
14380 0.7006627
14390 0.6992416
14400 0.7072062
14410 0.7148632
14420 0.7128834
14430 0.7123196
14440 0.7144173
14450 0.705586
14460 0.7042135
14470 0.710865
14480 0.7262296
14490 0.718451
14500 0.7136588
14510 0.7038316
14520 0.7051539
14530 0.6878017
14540 0.6940579
14550 0.6875665
14560 0.6751919
14570 0.6970716
14580 0.6839106
14590 0.6857742
14600 0.6838071
14610 0.6753773
14620 0.6889732
14630 0.6877132
14640 0.664804
14650 0.6585509
14660 0.6643854
14670 0.6583703
14680 0.6516553
14690 0.657828
14700 0.6667692
14710 0.6672775
14720 0.6641482
14730 0.6606912
14740 0.6797271
14750 0.6808138
14760 0.687682
14770 0.6929266
14780 0.6857594
14790 0.6821513
14800 0.6956863
14810 0.6953746
14820 0.6811849
14830 0.6746404
14840 0.6900362
14850 0.6947337
14860 0.6839889
14870 0.6739898
14880 0.676092
14890 0.6865604
14900 0.6752907
14910 0.6828855
14920 0.6950691
14930 0.688208
14940 0.6967668
14950 0.682718
14960 0.7080988
14970 0.6961311
14980 0.688934
14990 0.6854824
15000 0.7005444
15010 0.7055438
15020 0.708002
15030 0.6982406
15040 0.6996341
15050 0.6951208
15060 0.6905536
15070 0.7080353
15080 0.7206568
15090 0.7220002
15100 0.7263986
15110 0.7221152
15120 0.6967473
15130 0.6942019
15140 0.699165
15150 0.7145002
15160 0.7162612
15170 0.7153624
15180 0.7130764
15190 0.7102126
15200 0.7068191
15210 0.7096398
15220 0.7213941
15230 0.7108259
15240 0.7169148
15250 0.7070664
15260 0.7170026
15270 0.7138495
15280 0.7186999
15290 0.7180555
15300 0.7180207
15310 0.7213054
15320 0.7177199
15330 0.7184952
15340 0.7175677
15350 0.7302153
15360 0.7231303
15370 0.7255043
15380 0.7323844
15390 0.7365345
15400 0.7324129
15410 0.7429953
15420 0.7312083
15430 0.7240352
15440 0.7280492
15450 0.7176736
15460 0.7097303
15470 0.71232
15480 0.6959146
15490 0.6854696
15500 0.6897245
15510 0.6987144
15520 0.7019598
15530 0.7039765
15540 0.7138512
15550 0.7142628
15560 0.7088064
15570 0.7157803
15580 0.7053438
15590 0.7154785
15600 0.7217661
15610 0.706255
15620 0.7002105
15630 0.6971661
15640 0.6954012
15650 0.6972349
15660 0.6889033
15670 0.683063
15680 0.6982797
15690 0.6987193
15700 0.695608
15710 0.6929821
15720 0.6979764
15730 0.6879305
15740 0.6890303
15750 0.6971917
15760 0.6883022
15770 0.6943162
15780 0.6943471
15790 0.6958889
15800 0.7104835
15810 0.7142279
15820 0.7131643
15830 0.7226589
15840 0.7275859
15850 0.7169386
15860 0.7265899
15870 0.7269963
15880 0.7185826
15890 0.7272533
15900 0.7239398
15910 0.7308286
15920 0.7215672
15930 0.747248
15940 0.7249362
15950 0.7215493
15960 0.7159809
15970 0.7084706
15980 0.7069382
15990 0.7292677
16000 0.7288742
16010 0.7164363
16020 0.7146358
16030 0.711594
16040 0.7099944
16050 0.7174038
16060 0.6991598
16070 0.6919415
16080 0.7051933
16090 0.7009858
16100 0.6994367
16110 0.7099932
16120 0.7264833
16130 0.7296674
16140 0.7264493
16150 0.7227409
16160 0.7205096
16170 0.7339738
16180 0.746701
16190 0.743517
16200 0.738868
16210 0.7424322
16220 0.7385332
16230 0.7480669
16240 0.7435133
16250 0.7474092
16260 0.7618498
16270 0.7692283
16280 0.762234
16290 0.7515708
16300 0.7460446
16310 0.7659271
16320 0.7669545
16330 0.7671108
16340 0.7668148
16350 0.7716002
16360 0.7738334
16370 0.7792335
16380 0.7734129
16390 0.7796761
16400 0.7723556
16410 0.7608998
16420 0.7693033
16430 0.7828005
16440 0.7736852
16450 0.7775478
16460 0.7708087
16470 0.7725094
16480 0.7861421
16490 0.783758
16500 0.7669885
16510 0.7339798
16520 0.744674
16530 0.7562945
16540 0.7620396
16550 0.76116
16560 0.7633172
16570 0.7697056
16580 0.7931487
16590 0.7872173
16600 0.7946105
16610 0.7875195
16620 0.7797802
16630 0.7800633
16640 0.7748547
16650 0.7891768
16660 0.7846023
16670 0.7716128
16680 0.7649096
16690 0.7616472
16700 0.7627667
16710 0.7486711
16720 0.7421027
16730 0.7538979
16740 0.741963
16750 0.74759
16760 0.753644
16770 0.7532445
16780 0.7580827
16790 0.7658934
16800 0.7630895
16810 0.7786869
16820 0.7798011
16830 0.7818394
16840 0.7753557
16850 0.7803778
16860 0.7857141
16870 0.7794215
16880 0.7652058
16890 0.767071
16900 0.7646329
16910 0.7643457
16920 0.7733055
16930 0.7538744
16940 0.7614336
16950 0.7560756
16960 0.7610556
16970 0.7493542
16980 0.7441238
16990 0.7519752
17000 0.761097
17010 0.7672848
17020 0.7707697
17030 0.7713249
17040 0.7683336
17050 0.7669443
17060 0.7561165
17070 0.7551609
17080 0.7638881
17090 0.7533509
17100 0.7562388
17110 0.7471828
17120 0.7417143
17130 0.741123
17140 0.74907
17150 0.758763
17160 0.7513735
17170 0.7504407
17180 0.7501429
17190 0.7627447
17200 0.7675936
17210 0.7834678
17220 0.7696318
17230 0.7644022
17240 0.7854502
17250 0.794247
17260 0.7889374
17270 0.7999851
17280 0.7948948
17290 0.7854584
17300 0.7825179
17310 0.7818729
17320 0.8041968
17330 0.7842433
17340 0.7893392
17350 0.7930152
17360 0.7904719
17370 0.800057
17380 0.7933671
17390 0.7882533
17400 0.7988543
17410 0.7777777
17420 0.7700497
17430 0.764307
17440 0.7582328
17450 0.7510309
17460 0.7417815
17470 0.7427607
17480 0.7365914
17490 0.7353677
17500 0.7453319
17510 0.7401828
17520 0.7481983
17530 0.7457567
17540 0.7501892
17550 0.7490662
17560 0.7616478
17570 0.7707391
17580 0.7695421
17590 0.7675331
17600 0.7597111
17610 0.759842
17620 0.7643809
17630 0.7527977
17640 0.7637302
17650 0.7584068
17660 0.7587754
17670 0.7710244
17680 0.782672
17690 0.7962024
17700 0.7814273
17710 0.7772115
17720 0.7837489
17730 0.7829262
17740 0.7813011
17750 0.7781551
17760 0.7787643
17770 0.7734777
17780 0.800062
17790 0.8046465
17800 0.796703
17810 0.793313
17820 0.7998995
17830 0.7905369
17840 0.7966819
17850 0.7999533
17860 0.7968898
17870 0.7979967
17880 0.7942486
17890 0.7850447
17900 0.7809214
17910 0.7859126
17920 0.7839985
17930 0.7905064
17940 0.7862365
17950 0.7796454
17960 0.7829035
17970 0.7873043
17980 0.7977763
17990 0.7776749
18000 0.7870853
18010 0.7877061
18020 0.7932222
18030 0.7854074
18040 0.7947262
18050 0.7847205
18060 0.7824709
18070 0.7802097
18080 0.7900773
18090 0.7932928
18100 0.7879428
18110 0.7875146
18120 0.7806197
18130 0.7675949
18140 0.7782596
18150 0.7840639
18160 0.7716017
18170 0.7738606
18180 0.7698339
18190 0.757222
18200 0.7726168
18210 0.7631676
18220 0.7758452
18230 0.7785827
18240 0.7719849
18250 0.7791598
18260 0.7819433
18270 0.7832997
18280 0.7887916
18290 0.7957117
18300 0.7779037
18310 0.7762455
18320 0.7702045
18330 0.7853048
18340 0.8054131
18350 0.8118141
18360 0.802167
18370 0.7970912
18380 0.7867987
18390 0.787223
18400 0.7921249
18410 0.77807
18420 0.7748641
18430 0.7742543
18440 0.7727174
18450 0.7865947
18460 0.7823113
18470 0.7725174
18480 0.7672873
18490 0.7732455
18500 0.7686335
18510 0.767546
18520 0.7830079
18530 0.7754613
18540 0.7799975
18550 0.7704713
18560 0.7641758
18570 0.7883555
18580 0.7771335
18590 0.7854512
18600 0.775638
18610 0.7666289
18620 0.7628385
18630 0.7640474
18640 0.756606
18650 0.7607291
18660 0.7626197
18670 0.7739219
18680 0.7739287
18690 0.7754872
18700 0.7783405
18710 0.7761022
18720 0.7817456
18730 0.790594
18740 0.7920009
18750 0.7859203
18760 0.7849301
18770 0.7718062
18780 0.7834482
18790 0.7867754
18800 0.8047519
18810 0.7989776
18820 0.8067681
18830 0.8042369
18840 0.8057867
18850 0.8054817
18860 0.8087823
18870 0.8026086
18880 0.8135767
18890 0.8147045
18900 0.814253
18910 0.8103614
18920 0.8203596
18930 0.813037
18940 0.8129702
18950 0.8272526
18960 0.8256587
18970 0.8080444
18980 0.8043334
18990 0.8106731
19000 0.8209361
19010 0.8180343
19020 0.8111665
19030 0.8137602
19040 0.8372312
19050 0.8289036
19060 0.8222951
19070 0.8409754
19080 0.8409799
19090 0.8369533
19100 0.8398672
19110 0.8363814
19120 0.8267957
19130 0.832062
19140 0.8394407
19150 0.8274639
19160 0.8370403
19170 0.8333504
19180 0.8322805
19190 0.8210033
19200 0.8114338
19210 0.821126
19220 0.813617
19230 0.8066449
19240 0.8069127
19250 0.8004904
19260 0.8027213
19270 0.8099671
19280 0.8193858
19290 0.8269218
19300 0.8246065
19310 0.8237561
19320 0.8207507
19330 0.8191131
19340 0.8114398
19350 0.8128664
19360 0.8241785
19370 0.8262414
19380 0.8301937
19390 0.833182
19400 0.827658
19410 0.8419685
19420 0.8348534
19430 0.8351282
19440 0.8334944
19450 0.8274002
19460 0.8305898
19470 0.8308467
19480 0.826488
19490 0.8191853
19500 0.8255668
19510 0.820961
19520 0.8188955
19530 0.8151897
19540 0.8121905
19550 0.8199027
19560 0.8287728
19570 0.8131025
19580 0.8013752
19590 0.8047019
19600 0.8197489
19610 0.814162
19620 0.8171114
19630 0.8208465
19640 0.8267418
19650 0.810793
19660 0.8184808
19670 0.8318771
19680 0.8148461
19690 0.806024
19700 0.8209836
19710 0.8113508
19720 0.8247184
19730 0.8131902
19740 0.8139091
19750 0.8112441
19760 0.7987648
19770 0.7925927
19780 0.7980577
19790 0.813122
19800 0.8146161
19810 0.8180363
19820 0.832253
19830 0.832427
19840 0.8425862
19850 0.8374879
19860 0.828397
19870 0.8415008
19880 0.8499278
19890 0.8232645
19900 0.8315398
19910 0.8290859
19920 0.8228617
19930 0.8231884
19940 0.8313011
19950 0.8331873
19960 0.8182089
19970 0.8140239
19980 0.8204455
19990 0.8211027
20000 0.8198996
20010 0.8207349
20020 0.8166348
20030 0.814867
20040 0.8112615
20050 0.8197231
20060 0.8206639
20070 0.8044249
20080 0.8075429
20090 0.8244259
20100 0.8265812
20110 0.8239969
20120 0.8194053
20130 0.8083159
20140 0.8132356
20150 0.8157075
20160 0.8135134
20170 0.8174046
20180 0.8064625
20190 0.8140915
20200 0.8063789
20210 0.8186284
20220 0.8226269
20230 0.8415894
20240 0.8397849
20250 0.8430215
20260 0.8400586
20270 0.8410206
20280 0.8271372
20290 0.8312837
20300 0.845802
20310 0.8371501
20320 0.8334595
20330 0.8391362
20340 0.8334591
20350 0.8209121
20360 0.8204962
20370 0.8114139
20380 0.808704
20390 0.8206824
20400 0.8169423
20410 0.8255087
20420 0.8304378
20430 0.8417732
20440 0.8386206
20450 0.835139
20460 0.8363876
20470 0.854638
20480 0.8438922
20490 0.8541216
20500 0.8417503
20510 0.8536745
20520 0.8526726
20530 0.8592349
20540 0.8496932
20550 0.8456159
20560 0.8480948
20570 0.839828
20580 0.8309126
20590 0.8282196
20600 0.8411359
20610 0.828297
20620 0.8371386
20630 0.8322594
20640 0.8357726
20650 0.8487704
20660 0.8472028
20670 0.8381433
20680 0.8382668
20690 0.8386184
20700 0.8368131
20710 0.830775
20720 0.8377091
20730 0.8579755
20740 0.8453438
20750 0.8487158
20760 0.8588631
20770 0.8631628
20780 0.8687251
20790 0.8663031
20800 0.867092
20810 0.8683505
20820 0.8649694
20830 0.8596293
20840 0.8769015
20850 0.866197
20860 0.8592808
20870 0.8542728
20880 0.862959
20890 0.8645733
20900 0.8650749
20910 0.8622074
20920 0.8429939
20930 0.8466664
20940 0.8531817
20950 0.8462114
20960 0.8553481
20970 0.8582882
20980 0.8544365
20990 0.8767667
21000 0.8684485
21010 0.8728906
21020 0.8666037
21030 0.8562456
21040 0.8480183
21050 0.8573971
21060 0.8655449
21070 0.8610584
21080 0.8737507
21090 0.8606175
21100 0.842884
21110 0.8512099
21120 0.8367581
21130 0.8416868
21140 0.8506988
21150 0.8498906
21160 0.8432499
21170 0.8450892
21180 0.8462516
21190 0.8560387
21200 0.8558626
21210 0.8607922
21220 0.8661017
21230 0.863704
21240 0.8588889
21250 0.8572085
21260 0.8576041
21270 0.8555079
21280 0.8513013
21290 0.8543448
21300 0.8549021
21310 0.8423329
21320 0.8255756
21330 0.8322651
21340 0.826349
21350 0.8297873
21360 0.8289725
21370 0.8206357
21380 0.8197502
21390 0.8318386
21400 0.8258054
21410 0.8327069
21420 0.8230297
21430 0.8158223
21440 0.816041
21450 0.830502
21460 0.8191413
21470 0.8347389
21480 0.8262216
21490 0.845578
21500 0.8306653
21510 0.8192468
21520 0.8167244
21530 0.8187154
21540 0.8198563
21550 0.8058252
21560 0.8199081
21570 0.8106977
21580 0.8122233
21590 0.822597
21600 0.8104723
21610 0.8039795
21620 0.7946164
21630 0.8058728
21640 0.8087524
21650 0.8065082
21660 0.8134925
21670 0.8260109
21680 0.8152669
21690 0.8181538
21700 0.8180927
21710 0.8075082
21720 0.8014519
21730 0.8178219
21740 0.809777
21750 0.8073632
21760 0.795434
21770 0.795488
21780 0.8099446
21790 0.8092042
21800 0.8102341
21810 0.8171747
21820 0.8247252
21830 0.8242471
21840 0.8219835
21850 0.8288989
21860 0.8319796
21870 0.8246058
21880 0.8116242
21890 0.8017311
21900 0.8048268
21910 0.8182492
21920 0.826299
21930 0.8223556
21940 0.8200841
21950 0.8172494
21960 0.8394498
21970 0.838048
21980 0.8386763
21990 0.8375282
22000 0.8378856
22010 0.8331823
22020 0.8307272
22030 0.8338261
22040 0.8328266
22050 0.84212
22060 0.8545867
22070 0.8573982
22080 0.8409131
22090 0.840684
22100 0.8502677
22110 0.8412351
22120 0.8300831
22130 0.8384008
22140 0.8329437
22150 0.8308367
22160 0.8259042
22170 0.8278992
22180 0.8268353
22190 0.8378328
22200 0.8491319
22210 0.8348644
22220 0.8391061
22230 0.8405995
22240 0.8430355
22250 0.8491858
22260 0.8538886
22270 0.8499529
22280 0.8410363
22290 0.8416817
22300 0.8328016
22310 0.8420185
22320 0.8298655
22330 0.8323799
22340 0.8295072
22350 0.8375989
22360 0.8356576
22370 0.8401994
22380 0.841713
22390 0.8438095
22400 0.8492742
22410 0.8452821
22420 0.8504055
22430 0.8582799
22440 0.8384735
22450 0.8355979
22460 0.8508154
22470 0.8334808
22480 0.8282094
22490 0.8195814
22500 0.828083
22510 0.8375664
22520 0.8315439
22530 0.8313091
22540 0.837098
22550 0.8335093
22560 0.8487587
22570 0.8459475
22580 0.8330024
22590 0.8128601
22600 0.8195854
22610 0.8190968
22620 0.8185338
22630 0.8427016
22640 0.8483878
22650 0.8324215
22660 0.8432928
22670 0.8177853
22680 0.8266319
22690 0.8255353
22700 0.8226117
22710 0.8170258
22720 0.8134363
22730 0.8072508
22740 0.8087728
22750 0.8022805
22760 0.7972017
22770 0.7947838
22780 0.7960255
22790 0.7927476
22800 0.8012474
22810 0.8029547
22820 0.8176422
22830 0.8095088
22840 0.8167188
22850 0.8153875
22860 0.824701
22870 0.8157367
22880 0.8157354
22890 0.8170376
22900 0.8131192
22910 0.8301347
22920 0.8052602
22930 0.8245551
22940 0.8203451
22950 0.835812
22960 0.8313941
22970 0.8435694
22980 0.858677
22990 0.8621504
23000 0.8609821
23010 0.8669491
23020 0.8611172
23030 0.8586975
23040 0.8487938
23050 0.8409036
23060 0.85334
23070 0.8443744
23080 0.8490096
23090 0.8533711
23100 0.8496153
23110 0.8357198
23120 0.8347446
23130 0.8388116
23140 0.8286822
23150 0.8240544
23160 0.8178769
23170 0.8241532
23180 0.8295011
23190 0.8280357
23200 0.8135217
23210 0.8122925
23220 0.7917686
23230 0.7813256
23240 0.7838091
23250 0.7947176
23260 0.7909831
23270 0.7870132
23280 0.7909805
23290 0.7965338
23300 0.801666
23310 0.795491
23320 0.8033922
23330 0.8048739
23340 0.7922798
23350 0.789939
23360 0.7905408
23370 0.7834932
23380 0.7994878
23390 0.7937459
23400 0.7916348
23410 0.7983615
23420 0.804808
23430 0.7968525
23440 0.8111887
23450 0.8122257
23460 0.8038908
23470 0.8010691
23480 0.7957206
23490 0.8027293
23500 0.806959
23510 0.814064
23520 0.8152071
23530 0.8060669
23540 0.8008363
23550 0.8060687
23560 0.8122002
23570 0.8234912
23580 0.8230036
23590 0.8277006
23600 0.8291195
23610 0.8235636
23620 0.8282778
23630 0.8112605
23640 0.8081564
23650 0.8023378
23660 0.8126475
23670 0.7944477
23680 0.7958565
23690 0.8045247
23700 0.7941484
23710 0.7870546
23720 0.7968864
23730 0.8023646
23740 0.8103731
23750 0.8141993
23760 0.8136545
23770 0.8045735
23780 0.8124092
23790 0.8079622
23800 0.8134308
23810 0.8151884
23820 0.8041438
23830 0.7902564
23840 0.7853861
23850 0.778502
23860 0.7863852
23870 0.7826935
23880 0.7736837
23890 0.7842425
23900 0.7740065
23910 0.7915331
23920 0.7919534
23930 0.8072571
23940 0.8025461
23950 0.8101596
23960 0.8081251
23970 0.8136818
23980 0.8251418
23990 0.8070759
24000 0.8117379
24010 0.8252596
24020 0.8135784
24030 0.8229781
24040 0.8245026
24050 0.8217871
24060 0.8118253
24070 0.8030237
24080 0.8052509
24090 0.8018338
24100 0.8041798
24110 0.7911605
24120 0.796739
24130 0.8040745
24140 0.809532
24150 0.8164986
24160 0.8084762
24170 0.8126584
24180 0.8212354
24190 0.8101665
24200 0.7975067
24210 0.8042454
24220 0.795967
24230 0.7913963
24240 0.7870365
24250 0.7778208
24260 0.7775703
24270 0.788633
24280 0.7955275
24290 0.8022517
24300 0.78822
24310 0.794422
24320 0.7984798
24330 0.8028728
24340 0.8073326
24350 0.8054011
24360 0.804814
24370 0.7923771
24380 0.8102769
24390 0.7934457
24400 0.8109718
24410 0.8023604
24420 0.8023629
24430 0.7916299
24440 0.7915194
24450 0.780117
24460 0.8029962
24470 0.8094741
24480 0.805755
24490 0.813935
24500 0.7987003
24510 0.7929301
24520 0.7870755
24530 0.7979078
24540 0.7925071
24550 0.8066208
24560 0.7925417
24570 0.8042033
24580 0.7953058
24590 0.7909148
24600 0.7923919
24610 0.7958412
24620 0.7941276
24630 0.7935808
24640 0.7884402
24650 0.7944997
24660 0.7974641
24670 0.7872841
24680 0.7895633
24690 0.8077016
24700 0.793546
24710 0.782545
24720 0.7866216
24730 0.7740483
24740 0.7747214
24750 0.7883884
24760 0.7845861
24770 0.7860832
24780 0.7754034
24790 0.7768603
24800 0.7600265
24810 0.766942
24820 0.757493
24830 0.748807
24840 0.7541773
24850 0.7558869
24860 0.7449988
24870 0.7615021
24880 0.7711343
24890 0.7719639
24900 0.7776451
24910 0.7689826
24920 0.7750162
24930 0.7701592
24940 0.7828764
24950 0.7828562
24960 0.7806504
24970 0.7959393
24980 0.7938482
24990 0.7938914
25000 0.8011889
25010 0.8057439
25020 0.7922177
25030 0.7876139
25040 0.7785329
25050 0.7960604
25060 0.8056498
25070 0.8058568
25080 0.8012702
25090 0.7976879
25100 0.7755741
25110 0.7844725
25120 0.7757004
25130 0.7923537
25140 0.7846752
25150 0.7798415
25160 0.7709088
25170 0.7665929
25180 0.7910098
25190 0.7810407
25200 0.7852002
25210 0.7758261
25220 0.7840973
25230 0.7841832
25240 0.7905032
25250 0.7939464
25260 0.791702
25270 0.7999632
25280 0.7876651
25290 0.7879804
25300 0.7859054
25310 0.7642462
25320 0.7733258
25330 0.7742937
25340 0.7722612
25350 0.7875799
25360 0.7952757
25370 0.7868068
25380 0.7988703
25390 0.8096122
25400 0.812682
25410 0.8176813
25420 0.8172441
25430 0.816463
25440 0.8102492
25450 0.8339211
25460 0.8096948
25470 0.7987351
25480 0.7990274
25490 0.8142389
25500 0.8111359
25510 0.8071151
25520 0.8028173
25530 0.8163096
25540 0.8253375
25550 0.8216265
25560 0.8047733
25570 0.7908242
25580 0.785102
25590 0.7875332
25600 0.784755
25610 0.7803591
25620 0.7787563
25630 0.7797423
25640 0.7758316
25650 0.7705708
25660 0.7718843
25670 0.7686336
25680 0.7561694
25690 0.7796236
25700 0.7583798
25710 0.7546501
25720 0.7541188
25730 0.7656941
25740 0.7656929
25750 0.7875514
25760 0.7841531
25770 0.7863175
25780 0.7983097
25790 0.7816732
25800 0.7780153
25810 0.7838017
25820 0.7791973
25830 0.7782445
25840 0.7814001
25850 0.7727472
25860 0.7937244
25870 0.8009928
25880 0.7842963
25890 0.7846139
25900 0.7759806
25910 0.7725597
25920 0.7783216
25930 0.7817225
25940 0.7744178
25950 0.7799166
25960 0.7857261
25970 0.7713471
25980 0.7723004
25990 0.7925208
26000 0.7823457
26010 0.7930452
26020 0.7915961
26030 0.7969669
26040 0.7907955
26050 0.7990645
26060 0.7873312
26070 0.7720468
26080 0.7674826
26090 0.7563753
26100 0.7472526
26110 0.7552828
26120 0.7563779
26130 0.7538736
26140 0.7398869
26150 0.743346
26160 0.7384435
26170 0.7428026
26180 0.7420501
26190 0.7419761
26200 0.7454724
26210 0.7494161
26220 0.7544531
26230 0.7380623
26240 0.7312994
26250 0.7394405
26260 0.7279648
26270 0.736397
26280 0.749205
26290 0.7242808
26300 0.7321574
26310 0.740968
26320 0.7426183
26330 0.7455803
26340 0.7385176
26350 0.7374804
26360 0.7504824
26370 0.7445151
26380 0.7491827
26390 0.7537894
26400 0.7384363
26410 0.7414088
26420 0.7569908
26430 0.7676791
26440 0.7680099
26450 0.7612631
26460 0.7659118
26470 0.7634085
26480 0.7659521
26490 0.7621102
26500 0.7510665
26510 0.7583511
26520 0.7709516
26530 0.7698712
26540 0.7570574
26550 0.7634903
26560 0.7664179
26570 0.7759743
26580 0.778859
26590 0.7626581
26600 0.7616099
26610 0.7657215
26620 0.7624526
26630 0.7580404
26640 0.7583404
26650 0.7692084
26660 0.7759011
26670 0.7711487
26680 0.7510698
26690 0.7511258
26700 0.7553855
26710 0.7672251
26720 0.7524009
26730 0.7534156
26740 0.7566401
26750 0.7647868
26760 0.7794843
26770 0.773885
26780 0.7772662
26790 0.7793992
26800 0.7775512
26810 0.7819348
26820 0.7722649
26830 0.7716138
26840 0.7727928
26850 0.7843825
26860 0.7911319
26870 0.7788563
26880 0.779138
26890 0.8000787
26900 0.7934513
26910 0.7962658
26920 0.7875546
26930 0.7784233
26940 0.7850881
26950 0.8027048
26960 0.7981405
26970 0.7892169
26980 0.7908832
26990 0.7855093
27000 0.7875144
27010 0.7909697
27020 0.7847926
27030 0.7959975
27040 0.7776772
27050 0.7719227
27060 0.7729613
27070 0.7825537
27080 0.7864718
27090 0.7841856
27100 0.7903914
27110 0.7829028
27120 0.7829921
27130 0.7758279
27140 0.7694301
27150 0.7746371
27160 0.7750775
27170 0.7707887
27180 0.7802536
27190 0.7833108
27200 0.7877052
27210 0.777726
27220 0.7627804
27230 0.7601664
27240 0.7566712
27250 0.7613293
27260 0.7712629
27270 0.7587108
27280 0.7703912
27290 0.7673857
27300 0.7736216
27310 0.7664051
27320 0.7530068
27330 0.7645683
27340 0.7751517
27350 0.7772637
27360 0.7633775
27370 0.7727732
27380 0.769372
27390 0.7675326
27400 0.7793773
27410 0.7681401
27420 0.7589396
27430 0.7475843
27440 0.7542693
27450 0.7680792
27460 0.7752056
27470 0.7679151
27480 0.7652866
27490 0.7745187
27500 0.768921
27510 0.7795122
27520 0.7769185
27530 0.7839078
27540 0.7718455
27550 0.764817
27560 0.7675132
27570 0.773285
27580 0.7812436
27590 0.7805316
27600 0.7909701
27610 0.7904212
27620 0.8005913
27630 0.8146549
27640 0.8071821
27650 0.8080525
27660 0.7959313
27670 0.8006393
27680 0.7947255
27690 0.7806444
27700 0.7748808
27710 0.7660053
27720 0.776311
27730 0.7878598
27740 0.7821362
27750 0.8028757
27760 0.8090978
27770 0.8038693
27780 0.7859035
27790 0.7833908
27800 0.7892935
27810 0.7989627
27820 0.7911491
27830 0.7998725
27840 0.7839012
27850 0.7859531
27860 0.8022487
27870 0.7986205
27880 0.7933933
27890 0.7933107
27900 0.7902808
27910 0.7948228
27920 0.7992191
27930 0.8017638
27940 0.813066
27950 0.8159414
27960 0.8159373
27970 0.808516
27980 0.8083891
27990 0.8168834
28000 0.8117339
28010 0.80919
28020 0.7967041
28030 0.7884988
28040 0.7997281
28050 0.8161931
28060 0.8102251
28070 0.8171969
28080 0.8025287
28090 0.8040043
28100 0.8010603
28110 0.799831
28120 0.7982672
28130 0.8088453
28140 0.8101468
28150 0.7974304
28160 0.7940335
28170 0.7940978
28180 0.792259
28190 0.7989989
28200 0.8062568
28210 0.8136584
28220 0.8137155
28230 0.8035639
28240 0.7923062
28250 0.795177
28260 0.8086842
28270 0.8165496
28280 0.8114948
28290 0.799194
28300 0.8112388
28310 0.808868
28320 0.8134107
28330 0.8204097
28340 0.8270881
28350 0.8376698
28360 0.8228208
28370 0.8141662
28380 0.8174155
28390 0.8150349
28400 0.816034
28410 0.8266225
28420 0.8266474
28430 0.8256594
28440 0.8277127
28450 0.8165975
28460 0.8140826
28470 0.8197745
28480 0.8139482
28490 0.8125362
28500 0.8260076
28510 0.8332548
28520 0.8112262
28530 0.8240471
28540 0.8247896
28550 0.8212421
28560 0.8232166
28570 0.8152323
28580 0.8120862
28590 0.791718
28600 0.7937397
28610 0.79503
28620 0.8020273
28630 0.7928541
28640 0.8057524
28650 0.8188616
28660 0.8070927
28670 0.8128967
28680 0.8120077
28690 0.8051459
28700 0.8104159
28710 0.8058504
28720 0.79392
28730 0.7887198
28740 0.7978976
28750 0.8041163
28760 0.7953233
28770 0.7985577
28780 0.7972125
28790 0.7972018
28800 0.8017436
28810 0.8038718
28820 0.8031281
28830 0.8007479
28840 0.8062701
28850 0.8003584
28860 0.8014475
28870 0.8022901
28880 0.8047909
28890 0.7933443
28900 0.7975593
28910 0.7982408
28920 0.7886573
28930 0.8022665
28940 0.8028961
28950 0.8008114
28960 0.8039752
28970 0.8046774
28980 0.7882622
28990 0.7884582
29000 0.7783434
29010 0.7822146
29020 0.7704466
29030 0.786164
29040 0.7878207
29050 0.8044609
29060 0.7937363
29070 0.7845929
29080 0.7873742
29090 0.7938522
29100 0.7877138
29110 0.7976722
29120 0.7985829
29130 0.7892659
29140 0.7928059
29150 0.7875875
29160 0.7919782
29170 0.787001
29180 0.789237
29190 0.7903936
29200 0.7863047
29210 0.7916898
29220 0.7952874
29230 0.7968048
29240 0.7849435
29250 0.786797
29260 0.7858165
29270 0.7916937
29280 0.7989931
29290 0.7891971
29300 0.7864844
29310 0.7839762
29320 0.791949
29330 0.7917232
29340 0.7775847
29350 0.7817475
29360 0.777739
29370 0.7829598
29380 0.7891057
29390 0.8007098
29400 0.8025874
29410 0.808662
29420 0.801819
29430 0.7927822
29440 0.8102794
29450 0.7996227
29460 0.7965481
29470 0.7925765
29480 0.8050754
29490 0.8061444
29500 0.7953598
29510 0.8026125
29520 0.7925274
29530 0.7933662
29540 0.7911642
29550 0.792439
29560 0.7970025
29570 0.8011311
29580 0.788312
29590 0.8025507
29600 0.809943
29610 0.7961839
29620 0.7959346
29630 0.7947775
29640 0.7878267
29650 0.7817785
29660 0.7860759
29670 0.7832885
29680 0.7795899
29690 0.7668481
29700 0.7686006
29710 0.7738668
29720 0.7700773
29730 0.7801178
29740 0.7783876
29750 0.7866797
29760 0.7766113
29770 0.78636
29780 0.7815516
29790 0.779759
29800 0.7772003
29810 0.7655525
29820 0.7624752
29830 0.7641391
29840 0.7684889
29850 0.7806188
29860 0.7741982
29870 0.7773364
29880 0.7724384
29890 0.764717
29900 0.7700475
29910 0.7744496
29920 0.7864971
29930 0.7820242
29940 0.7779759
29950 0.7772561
29960 0.7840937
29970 0.7776795
29980 0.772824
29990 0.7728186
30000 0.7792001
30010 0.7901841
30020 0.7872529
30030 0.793169
30040 0.7967147
30050 0.7922813
30060 0.7905839
30070 0.7878767
30080 0.7925637
30090 0.8015113
30100 0.8034871
30110 0.7954202
30120 0.7966779
30130 0.8087994
30140 0.81504
30150 0.8175185
30160 0.8099604
30170 0.8108411
30180 0.7984698
30190 0.8003778
30200 0.795755
30210 0.7819408
30220 0.7900779
30230 0.7925299
30240 0.7810875
30250 0.7731165
30260 0.7783432
30270 0.7765602
30280 0.7722238
30290 0.77539
30300 0.7664397
30310 0.7946529
30320 0.7855134
30330 0.7715432
30340 0.7844618
30350 0.7847925
30360 0.7890192
30370 0.7910739
30380 0.7832115
30390 0.7915292
30400 0.787001
30410 0.7789235
30420 0.7844921
30430 0.7980723
30440 0.7980512
30450 0.7960536
30460 0.7920811
30470 0.7878603
30480 0.7894805
30490 0.7969697
30500 0.7861166
30510 0.7798327
30520 0.7763628
30530 0.7769284
30540 0.779014
30550 0.7787692
30560 0.7909244
30570 0.7876765
30580 0.7739707
30590 0.7722603
30600 0.7676535
30610 0.7626121
30620 0.7691656
30630 0.7571677
30640 0.7547843
30650 0.7559506
30660 0.7513661
30670 0.7416834
30680 0.7406455
30690 0.7427747
30700 0.7596323
30710 0.7525288
30720 0.7591615
30730 0.7605433
30740 0.761169
30750 0.7512048
30760 0.74668
30770 0.752356
30780 0.7630844
30790 0.7586997
30800 0.7620238
30810 0.77049
30820 0.7618575
30830 0.7743958
30840 0.7876871
30850 0.7889345
30860 0.7767272
30870 0.7740449
30880 0.7754011
30890 0.7668386
30900 0.7791589
30910 0.7728079
30920 0.7805261
30930 0.7790717
30940 0.7856183
30950 0.7816863
30960 0.7824645
30970 0.7814502
30980 0.7791942
30990 0.7872669
31000 0.8010766
31010 0.78168
31020 0.7917922
31030 0.7836156
31040 0.7730693
31050 0.7743347
31060 0.7745033
31070 0.7672975
31080 0.7747579
31090 0.7681041
31100 0.7646671
31110 0.7694756
31120 0.7743625
31130 0.7830934
31140 0.7849024
31150 0.7856447
31160 0.794412
31170 0.7973448
31180 0.7928651
31190 0.7796157
31200 0.781431
31210 0.784669
31220 0.7804213
31230 0.7716847
31240 0.7873718
31250 0.774107
31260 0.7797688
31270 0.7706174
31280 0.7829581
31290 0.7722797
31300 0.7676045
31310 0.7625008
31320 0.7791751
31330 0.7842269
31340 0.76955
31350 0.7643471
31360 0.7783384
31370 0.7804704
31380 0.7807441
31390 0.7884214
31400 0.7955943
31410 0.7977494
31420 0.8031
31430 0.7873051
31440 0.7830136
31450 0.786093
31460 0.7834863
31470 0.7826864
31480 0.7827518
31490 0.7825248
31500 0.7775937
31510 0.7832786
31520 0.7844776
31530 0.7821748
31540 0.7694675
31550 0.7705111
31560 0.7744279
31570 0.770397
31580 0.7860745
31590 0.7747605
31600 0.7933757
31610 0.7913988
31620 0.7863338
31630 0.7868217
31640 0.7817774
31650 0.7869864
31660 0.7935874
31670 0.7928848
31680 0.7942046
31690 0.7923631
31700 0.7862
31710 0.807502
31720 0.8048962
31730 0.8159101
31740 0.8219568
31750 0.8027983
31760 0.8110692
31770 0.8256199
31780 0.8118333
31790 0.8179423
31800 0.8141653
31810 0.8201991
31820 0.8278677
31830 0.8345848
31840 0.8239552
31850 0.8122842
31860 0.8165313
31870 0.8189659
31880 0.8041182
31890 0.7933505
31900 0.8042184
31910 0.7940846
31920 0.7952939
31930 0.7841526
31940 0.7908107
31950 0.7933392
31960 0.7993711
31970 0.8114264
31980 0.7956106
31990 0.7806001
32000 0.7705066
32010 0.7726846
32020 0.7739373
32030 0.7883533
32040 0.7891229
32050 0.8036703
32060 0.8190206
32070 0.8137506
32080 0.8039531
32090 0.79252
32100 0.796847
32110 0.8103977
32120 0.7837809
32130 0.7911556
32140 0.7992486
32150 0.8026226
32160 0.8024686
32170 0.8100841
32180 0.8120824
32190 0.813061
32200 0.8157343
32210 0.8277534
32220 0.8247617
32230 0.8153175
32240 0.8265681
32250 0.8277027
32260 0.8137878
32270 0.8281766
32280 0.8318895
32290 0.8249654
32300 0.8252029
32310 0.8155719
32320 0.8133051
32330 0.8203489
32340 0.8193444
32350 0.8124643
32360 0.8191435
32370 0.8137173
32380 0.8219818
32390 0.8193939
32400 0.818694
32410 0.8153889
32420 0.804759
32430 0.8094985
32440 0.8024188
32450 0.8052456
32460 0.7931217
32470 0.7880535
32480 0.7908812
32490 0.7838008
32500 0.7867348
32510 0.7954005
32520 0.7791623
32530 0.7748928
32540 0.7857735
32550 0.7715349
32560 0.7840356
32570 0.7894741
32580 0.7907676
32590 0.7791436
32600 0.7897854
32610 0.795339
32620 0.7946686
32630 0.8042096
32640 0.8039206
32650 0.8052194
32660 0.8008279
32670 0.8038146
32680 0.7999577
32690 0.8020802
32700 0.7876152
32710 0.7941951
32720 0.789627
32730 0.8039551
32740 0.8151995
32750 0.8144408
32760 0.8170134
32770 0.8147897
32780 0.8030167
32790 0.7998128
32800 0.8186319
32810 0.7973747
32820 0.8032082
32830 0.7943568
32840 0.8054164
32850 0.8040885
32860 0.8004777
32870 0.8095799
32880 0.8112254
32890 0.8086951
32900 0.8085925
32910 0.8152449
32920 0.8175109
32930 0.8243575
32940 0.8184171
32950 0.8294811
32960 0.827861
32970 0.8202979
32980 0.8276148
32990 0.8265085
33000 0.8279554
33010 0.8207651
33020 0.815282
33030 0.8192275
33040 0.8049439
33050 0.8061047
33060 0.8040727
33070 0.8147447
33080 0.810321
33090 0.8172665
33100 0.8200476
33110 0.8108155
33120 0.7955422
33130 0.8047115
33140 0.8170941
33150 0.8120248
33160 0.805054
33170 0.8043819
33180 0.8004802
33190 0.800688
33200 0.7968251
33210 0.7895185
33220 0.7906548
33230 0.7955238
33240 0.8022841
33250 0.8060763
33260 0.7970102
33270 0.7911152
33280 0.7917123
33290 0.7896841
33300 0.7908757
33310 0.7966981
33320 0.8036765
33330 0.8125426
33340 0.8174129
33350 0.8148835
33360 0.8187684
33370 0.8049126
33380 0.8115355
33390 0.8048443
33400 0.7999605
33410 0.8052557
33420 0.8050378
33430 0.8169633
33440 0.8028411
33450 0.8031202
33460 0.8066039
33470 0.8158677
33480 0.817286
33490 0.8036797
33500 0.7915317
33510 0.7915096
33520 0.7911457
33530 0.7972829
33540 0.7924776
33550 0.7835996
33560 0.8013497
33570 0.8079962
33580 0.8048606
33590 0.8090047
33600 0.8141901
33610 0.8037787
33620 0.7992964
33630 0.8051457
33640 0.81348
33650 0.8169022
33660 0.812212
33670 0.8002174
33680 0.797128
33690 0.8069614
33700 0.7958343
33710 0.7981124
33720 0.7985238
33730 0.7963002
33740 0.8062485
33750 0.8041953
33760 0.7951956
33770 0.7942005
33780 0.7892398
33790 0.7902279
33800 0.7878171
33810 0.8117538
33820 0.8116596
33830 0.8050438
33840 0.8106961
33850 0.8023139
33860 0.7940998
33870 0.8017755
33880 0.8053898
33890 0.8153113
33900 0.8143252
33910 0.7998775
33920 0.8091215
33930 0.8070395
33940 0.8134235
33950 0.8161765
33960 0.8012128
33970 0.807375
33980 0.8075137
33990 0.8010468
34000 0.7981107
34010 0.7987866
34020 0.7990168
34030 0.7886642
34040 0.7906809
34050 0.780741
34060 0.7729661
34070 0.7696003
34080 0.7756501
34090 0.7736281
34100 0.7708481
34110 0.7675305
34120 0.7671669
34130 0.7664744
34140 0.7736295
34150 0.7757037
34160 0.7727732
34170 0.7595356
34180 0.7612458
34190 0.7593134
34200 0.7696418
34210 0.7539828
34220 0.7589568
34230 0.7674026
34240 0.7633079
34250 0.7632658
34260 0.7419466
34270 0.7523346
34280 0.7571641
34290 0.7591564
34300 0.7599148
34310 0.7666606
34320 0.7741974
34330 0.775815
34340 0.7666857
34350 0.7646996
34360 0.758076
34370 0.7507722
34380 0.763146
34390 0.7574379
34400 0.7435343
34410 0.7512823
34420 0.746541
34430 0.7508789
34440 0.7644668
34450 0.7618598
34460 0.7652649
34470 0.7669863
34480 0.7714567
34490 0.7632954
34500 0.7639706
34510 0.7565746
34520 0.7570972
34530 0.7582541
34540 0.7664955
34550 0.7705017
34560 0.7831332
34570 0.7754626
34580 0.7665298
34590 0.7662398
34600 0.7686999
34610 0.7729786
34620 0.7761074
34630 0.7756654
34640 0.7732322
34650 0.7694349
34660 0.7802706
34670 0.7796715
34680 0.7654884
34690 0.7771259
34700 0.7601269
34710 0.746229
34720 0.7468153
34730 0.7504755
34740 0.756179
34750 0.7488884
34760 0.7564727
34770 0.7578576
34780 0.7604233
34790 0.7822448
34800 0.777514
34810 0.7746729
34820 0.7789371
34830 0.7810996
34840 0.7783001
34850 0.7811995
34860 0.7638235
34870 0.7652268
34880 0.767396
34890 0.7663723
34900 0.7777959
34910 0.778142
34920 0.776372
34930 0.7756469
34940 0.7718677
34950 0.7635767
34960 0.7657479
34970 0.7690578
34980 0.772491
34990 0.7714216
35000 0.7854988
35010 0.7928583
35020 0.7869329
35030 0.7786307
35040 0.7772586
35050 0.7691767
35060 0.7782827
35070 0.7831856
35080 0.7783855
35090 0.7930751
35100 0.7791206
35110 0.7889281
35120 0.7910428
35130 0.7791855
35140 0.7732344
35150 0.7827058
35160 0.7820808
35170 0.7882128
35180 0.7716277
35190 0.7847337
35200 0.7802809
35210 0.778773
35220 0.7856768
35230 0.7877513
35240 0.7947775
35250 0.795052
35260 0.8107743
35270 0.8142703
35280 0.816947
35290 0.816526
35300 0.8129405
35310 0.8097869
35320 0.8244316
35330 0.825216
35340 0.8217289
35350 0.8317195
35360 0.8363684
35370 0.8287507
35380 0.8206961
35390 0.8295779
35400 0.8367083
35410 0.8252107
35420 0.8298757
35430 0.8339634
35440 0.8281297
35450 0.8222247
35460 0.8178381
35470 0.8229207
35480 0.8206425
35490 0.8221404
35500 0.8247177
35510 0.8277293
35520 0.8296162
35530 0.8266867
35540 0.8199764
35550 0.8289785
35560 0.8297253
35570 0.8483153
35580 0.8524019
35590 0.8430923
35600 0.8455764
35610 0.8507618
35620 0.8400919
35630 0.8329142
35640 0.8305886
35650 0.808544
35660 0.8155524
35670 0.8228092
35680 0.810532
35690 0.8147687
35700 0.8172753
35710 0.8228388
35720 0.8191585
35730 0.805862
35740 0.8138653
35750 0.8166111
35760 0.8166952
35770 0.8254246
35780 0.8175442
35790 0.8144858
35800 0.8213317
35810 0.8140154
35820 0.8231411
35830 0.8280124
35840 0.8417434
35850 0.8399265
35860 0.8313738
35870 0.8348978
35880 0.8426281
35890 0.842949
35900 0.8480283
35910 0.8410982
35920 0.8362583
35930 0.8352915
35940 0.8322367
35950 0.8494352
35960 0.8465405
35970 0.8432404
35980 0.8314247
35990 0.8303057
36000 0.8295329
36010 0.8318967
36020 0.8356847
36030 0.828192
36040 0.8453536
36050 0.8399034
36060 0.83083
36070 0.8463781
36080 0.8276385
36090 0.8433954
36100 0.8531132
36110 0.859522
36120 0.8628179
36130 0.8613815
36140 0.8566507
36150 0.851022
36160 0.8518303
36170 0.8494552
36180 0.8352056
36190 0.8403903
36200 0.8416268
36210 0.8625202
36220 0.8562762
36230 0.8488384
36240 0.8446393
36250 0.8582608
36260 0.8523208
36270 0.8585915
36280 0.8587152
36290 0.852943
36300 0.8464087
36310 0.8410135
36320 0.8419275
36330 0.8594871
36340 0.8514872
36350 0.8531201
36360 0.8604786
36370 0.8644317
36380 0.8672668
36390 0.8695131
36400 0.8683295
36410 0.8718333
36420 0.8605371
36430 0.8697966
36440 0.8596717
36450 0.8589215
36460 0.843563
36470 0.8455132
36480 0.8494968
36490 0.8380671
36500 0.8264092
36510 0.8372391
36520 0.8324268
36530 0.8365571
36540 0.8269493
36550 0.8282362
36560 0.8282433
36570 0.8337218
36580 0.8508025
36590 0.837249
36600 0.8558069
36610 0.8673446
36620 0.8624074
36630 0.8576188
36640 0.8653334
36650 0.8636557
36660 0.8794252
36670 0.8723913
36680 0.8587259
36690 0.8629232
36700 0.8713011
36710 0.867851
36720 0.8658897
36730 0.8554361
36740 0.8521294
36750 0.8667027
36760 0.8740678
36770 0.8512017
36780 0.8504127
36790 0.8552577
36800 0.8536305
36810 0.8379009
36820 0.8388882
36830 0.8339227
36840 0.8437052
36850 0.8422611
36860 0.8390626
36870 0.8372937
36880 0.8529007
36890 0.8614051
36900 0.8598378
36910 0.8629484
36920 0.8434908
36930 0.8551815
36940 0.8532347
36950 0.8550034
36960 0.8715875
36970 0.8754056
36980 0.8685046
36990 0.8694636
37000 0.8635005
37010 0.8616933
37020 0.8650027
37030 0.8613252
37040 0.8704253
37050 0.8634424
37060 0.879716
37070 0.8670391
37080 0.8625038
37090 0.8643923
37100 0.8627948
37110 0.8523556
37120 0.853928
37130 0.8508511
37140 0.862352
37150 0.8477866
37160 0.8521701
37170 0.8462378
37180 0.8509874
37190 0.8457175
37200 0.849595
37210 0.8487274
37220 0.8595968
37230 0.8367393
37240 0.8359676
37250 0.8490708
37260 0.8411171
37270 0.8304517
37280 0.8401821
37290 0.8410374
37300 0.8478423
37310 0.852231
37320 0.8492149
37330 0.8595527
37340 0.8532561
37350 0.856993
37360 0.865985
37370 0.8753594
37380 0.8828322
37390 0.8641503
37400 0.8642122
37410 0.8791106
37420 0.8753027
37430 0.8777086
37440 0.8651016
37450 0.8692688
37460 0.8626519
37470 0.8635697
37480 0.8616806
37490 0.8574684
37500 0.8575625
37510 0.870124
37520 0.8593889
37530 0.86055
37540 0.8421419
37550 0.8586427
37560 0.8634526
37570 0.8661399
37580 0.8591671
37590 0.8623368
37600 0.8614056
37610 0.8650606
37620 0.8564188
37630 0.8535569
37640 0.8779556
37650 0.8720314
37660 0.880289
37670 0.8782731
37680 0.8679345
37690 0.86305
37700 0.8530291
37710 0.8625933
37720 0.869481
37730 0.8719403
37740 0.8686942
37750 0.8690827
37760 0.8626032
37770 0.8549024
37780 0.860633
37790 0.8670925
37800 0.8608625
37810 0.865944
37820 0.8621221
37830 0.8613602
37840 0.8694878
37850 0.868538
37860 0.8492836
37870 0.8604597
37880 0.8533791
37890 0.8654112
37900 0.856815
37910 0.8631686
37920 0.8612351
37930 0.86408
37940 0.8630396
37950 0.8726053
37960 0.8675468
37970 0.8700423
37980 0.8577864
37990 0.8402394
38000 0.8397155
38010 0.8344889
38020 0.8383474
38030 0.848085
38040 0.8501248
38050 0.8529289
38060 0.8589221
38070 0.867379
38080 0.8717626
38090 0.8591077
38100 0.8595468
38110 0.8795773
38120 0.8712622
38130 0.8703253
38140 0.8854523
38150 0.8708116
38160 0.8732713
38170 0.8657349
38180 0.8659629
38190 0.8647013
38200 0.8901219
38210 0.8921369
38220 0.8778619
38230 0.8707227
38240 0.864617
38250 0.8767878
38260 0.8761726
38270 0.8584005
38280 0.8415695
38290 0.8646818
38300 0.8632724
38310 0.8532414
38320 0.8453794
38330 0.8535442
38340 0.8713985
38350 0.8637409
38360 0.8546709
38370 0.8586994
38380 0.8485899
38390 0.8467201
38400 0.8525961
38410 0.8451294
38420 0.8572652
38430 0.8654873
38440 0.8595346
38450 0.8628793
38460 0.8617281
38470 0.8687836
38480 0.8594162
38490 0.8710566
38500 0.8834731
38510 0.8829816
38520 0.872834
38530 0.865328
38540 0.8684049
38550 0.8844015
38560 0.8715814
38570 0.8631907
38580 0.8762444
38590 0.8820435
38600 0.8735166
38610 0.8723078
38620 0.8753126
38630 0.8827897
38640 0.8731365
38650 0.8683957
38660 0.8622957
38670 0.8573936
38680 0.8614413
38690 0.8563278
38700 0.8419413
38710 0.834682
38720 0.8402422
38730 0.849059
38740 0.8491572
38750 0.8484511
38760 0.8441757
38770 0.8566316
38780 0.8554177
38790 0.8521611
38800 0.8630239
38810 0.8648735
38820 0.8517643
38830 0.8331295
38840 0.8532764
38850 0.8501185
38860 0.8516583
38870 0.850109
38880 0.8671414
38890 0.8603267
38900 0.8581261
38910 0.8665829
38920 0.8641317
38930 0.8572502
38940 0.8601822
38950 0.8654957
38960 0.8652471
38970 0.8631883
38980 0.8679447
38990 0.8630286
39000 0.8665611
39010 0.8669163
39020 0.8614525
39030 0.864449
39040 0.8740934
39050 0.8680571
39060 0.8694686
39070 0.8843766
39080 0.8852853
39090 0.8724488
39100 0.8719121
39110 0.8791201
39120 0.8677648
39130 0.8779317
39140 0.8853228
39150 0.8838364
39160 0.8786552
39170 0.892029
39180 0.88085
39190 0.8918858
39200 0.8858725
39210 0.8845796
39220 0.8693577
39230 0.8743519
39240 0.8788666
39250 0.8781432
39260 0.874329
39270 0.8786831
39280 0.8624395
39290 0.8733181
39300 0.8795311
39310 0.8817083
39320 0.868057
39330 0.874043
39340 0.8887169
39350 0.8840794
39360 0.8731774
39370 0.8811268
39380 0.8884196
39390 0.8891963
39400 0.8792423
39410 0.8958857
39420 0.892719
39430 0.8843385
39440 0.8809711
39450 0.8838577
39460 0.8789163
39470 0.8831668
39480 0.8824326
39490 0.8798896
39500 0.873766
39510 0.8750853
39520 0.8799864
39530 0.8883128
39540 0.8851764
39550 0.8777658
39560 0.8638695
39570 0.8677605
39580 0.8671722
39590 0.8698321
39600 0.8582126
39610 0.8782962
39620 0.8693994
39630 0.8707932
39640 0.8635408
39650 0.8672907
39660 0.8641065
39670 0.8607545
39680 0.8449239
39690 0.8535033
39700 0.8621706
39710 0.863555
39720 0.8654643
39730 0.8679556
39740 0.86435
39750 0.8698574
39760 0.8619583
39770 0.8497616
39780 0.8522131
39790 0.853908
39800 0.8612584
39810 0.8683583
39820 0.8521919
39830 0.8605006
39840 0.8584269
39850 0.8610849
39860 0.8624865
39870 0.8586709
39880 0.8586773
39890 0.8631582
39900 0.8585138
39910 0.8579688
39920 0.8498799
39930 0.8564432
39940 0.8755669
39950 0.8641495
39960 0.8575096
39970 0.857718
39980 0.8490596
39990 0.8619774
40000 0.8546426
40010 0.8610557
40020 0.8580753
40030 0.8637797
40040 0.8617789
40050 0.8751223
40060 0.8670149
40070 0.8564638
40080 0.8568132
40090 0.8603975
40100 0.8528221
40110 0.8454527
40120 0.8528564
40130 0.8603422
40140 0.8598914
40150 0.8622118
40160 0.8594551
40170 0.8607446
40180 0.8570336
40190 0.8606625
40200 0.8684576
40210 0.8644267
40220 0.8560585
40230 0.8532978
40240 0.856908
40250 0.8641366
40260 0.8654542
40270 0.8644124
40280 0.8771775
40290 0.8665105
40300 0.8643387
40310 0.849268
40320 0.8574091
40330 0.8591257
40340 0.8633853
40350 0.8561068
40360 0.8534918
40370 0.8490666
40380 0.84768
40390 0.8488015
40400 0.8521242
40410 0.8585148
40420 0.8588742
40430 0.8518792
40440 0.8461496
40450 0.8575879
40460 0.8584501
40470 0.8707062
40480 0.8678235
40490 0.8677609
40500 0.863283
40510 0.871013
40520 0.8716651
40530 0.8596778
40540 0.8659289
40550 0.8729521
40560 0.8640718
40570 0.8775666
40580 0.8636271
40590 0.8655051
40600 0.86205
40610 0.8615001
40620 0.8718684
40630 0.8631372
40640 0.8672998
40650 0.8879917
40660 0.8805649
40670 0.8892645
40680 0.8787298
40690 0.8736065
40700 0.8808198
40710 0.8602913
40720 0.8611689
40730 0.8624963
40740 0.8544388
40750 0.8731363
40760 0.8592471
40770 0.8633804
40780 0.8511105
40790 0.849948
40800 0.8666498
40810 0.8539799
40820 0.8547098
40830 0.8655517
40840 0.8530807
40850 0.8574994
40860 0.8505239
40870 0.8655365
40880 0.8721985
40890 0.8649824
40900 0.8652008
40910 0.8628666
40920 0.8616906
40930 0.8556495
40940 0.8720054
40950 0.8663211
40960 0.8804186
40970 0.8726826
40980 0.875146
40990 0.869822
41000 0.8698593
41010 0.8664362
41020 0.8742275
41030 0.8772758
41040 0.8795075
41050 0.8635749
41060 0.8608898
41070 0.8628519
41080 0.857333
41090 0.8565227
41100 0.8434035
41110 0.8520868
41120 0.8501533
41130 0.8527647
41140 0.8357233
41150 0.8426074
41160 0.8469164
41170 0.8421323
41180 0.8475711
41190 0.8490825
41200 0.8451472
41210 0.8554396
41220 0.848773
41230 0.8545298
41240 0.8692152
41250 0.8604372
41260 0.8660893
41270 0.8448243
41280 0.8405177
41290 0.8367492
41300 0.8424383
41310 0.844921
41320 0.8556738
41330 0.8556001
41340 0.8588001
41350 0.8637734
41360 0.8647746
41370 0.8581285
41380 0.8709784
41390 0.8667204
41400 0.8664779
41410 0.863291
41420 0.864237
41430 0.8606431
41440 0.8569956
41450 0.8455277
41460 0.8517754
41470 0.8604625
41480 0.8492184
41490 0.8561942
41500 0.8557186
41510 0.8553863
41520 0.8579584
41530 0.8489496
41540 0.853572
41550 0.8533916
41560 0.8604439
41570 0.8599059
41580 0.8523505
41590 0.8550225
41600 0.8630805
41610 0.8621649
41620 0.8594295
41630 0.8575499
41640 0.8579097
41650 0.8581542
41660 0.8501751
41670 0.8511043
41680 0.8503417
41690 0.867844
41700 0.8576366
41710 0.8560673
41720 0.8490316
41730 0.8598183
41740 0.8620301
41750 0.8534487
41760 0.8597637
41770 0.8707687
41780 0.8597611
41790 0.8739415
41800 0.8795043
41810 0.8702621
41820 0.8713804
41830 0.8655539
41840 0.8738496
41850 0.883377
41860 0.8779976
41870 0.8801037
41880 0.8802243
41890 0.877072
41900 0.878107
41910 0.8745655
41920 0.8717044
41930 0.8779
41940 0.8739211
41950 0.877233
41960 0.8794447
41970 0.8709753
41980 0.8719998
41990 0.8753859
42000 0.8609126
42010 0.8657715
42020 0.8721307
42030 0.8834504
42040 0.8884905
42050 0.8694799
42060 0.867775
42070 0.8659517
42080 0.8622614
42090 0.8561731
42100 0.8621561
42110 0.8532675
42120 0.8410192
42130 0.8535691
42140 0.8610373
42150 0.870479
42160 0.8646061
42170 0.8584697
42180 0.8578407
42190 0.8633758
42200 0.8702719
42210 0.8687646
42220 0.8778106
42230 0.8810833
42240 0.8895535
42250 0.8794892
42260 0.8697342
42270 0.8812708
42280 0.8818133
42290 0.8873307
42300 0.8826973
42310 0.8773885
42320 0.8902553
42330 0.8828784
42340 0.8912807
42350 0.8931339
42360 0.8845396
42370 0.8909269
42380 0.8962275
42390 0.8739816
42400 0.8828929
42410 0.8827366
42420 0.8915877
42430 0.8878888
42440 0.8901911
42450 0.8968092
42460 0.8899905
42470 0.8874017
42480 0.8746351
42490 0.8699508
42500 0.8708456
42510 0.863557
42520 0.8748655
42530 0.8722383
42540 0.8721535
42550 0.8654211
42560 0.8714715
42570 0.8758592
42580 0.8849653
42590 0.8983285
42600 0.8943292
42610 0.8907528
42620 0.883838
42630 0.8874347
42640 0.8768301
42650 0.8861905
42660 0.8781654
42670 0.877444
42680 0.8656671
42690 0.8663411
42700 0.8716699
42710 0.8821722
42720 0.8805044
42730 0.878601
42740 0.8795615
42750 0.8921244
42760 0.8888545
42770 0.8748507
42780 0.8799244
42790 0.8841103
42800 0.8725818
42810 0.8711619
42820 0.8890155
42830 0.8759971
42840 0.8663856
42850 0.8708745
42860 0.8624971
42870 0.8607899
42880 0.8581131
42890 0.8666175
42900 0.877539
42910 0.8618895
42920 0.869635
42930 0.875257
42940 0.8777533
42950 0.8720309
42960 0.8630468
42970 0.8736857
42980 0.8839236
42990 0.8939561
43000 0.8847094
43010 0.8832277
43020 0.8777798
43030 0.8816428
43040 0.8855886
43050 0.8875995
43060 0.8792812
43070 0.8793659
43080 0.8706717
43090 0.8693376
43100 0.8750481
43110 0.8726181
43120 0.8738593
43130 0.8751015
43140 0.8793522
43150 0.8826345
43160 0.8834016
43170 0.8906504
43180 0.8837266
43190 0.8945229
43200 0.8916298
43210 0.887982
43220 0.886773
43230 0.8789671
43240 0.8841798
43250 0.8884426
43260 0.8724792
43270 0.8687746
43280 0.8826017
43290 0.8784166
43300 0.8771591
43310 0.8890853
43320 0.8827092
43330 0.8846903
43340 0.8696491
43350 0.8735511
43360 0.8728231
43370 0.8617096
43380 0.8512948
43390 0.8419946
43400 0.8443912
43410 0.8441852
43420 0.8525878
43430 0.8457653
43440 0.853713
43450 0.8519452
43460 0.8645605
43470 0.8548809
43480 0.8496535
43490 0.8564514
43500 0.8530988
43510 0.8491094
43520 0.8514641
43530 0.8631337
43540 0.8645596
43550 0.8720954
43560 0.8733057
43570 0.8606118
43580 0.8705549
43590 0.8695868
43600 0.8658922
43610 0.8595747
43620 0.8496287
43630 0.841758
43640 0.8521159
43650 0.8533915
43660 0.8586451
43670 0.8538377
43680 0.8587583
43690 0.8624768
43700 0.8625889
43710 0.8552666
43720 0.875249
43730 0.8639625
43740 0.8672748
43750 0.8534099
43760 0.8642929
43770 0.8632954
43780 0.8563621
43790 0.8551031
43800 0.8513467
43810 0.8634193
43820 0.8604522
43830 0.8555593
43840 0.8619114
43850 0.8615081
43860 0.8720351
43870 0.8631608
43880 0.847191
43890 0.8573121
43900 0.8487418
43910 0.8450715
43920 0.8496277
43930 0.8469157
43940 0.8571536
43950 0.8630272
43960 0.8539753
43970 0.8680449
43980 0.8543835
43990 0.8643925
44000 0.8512415
44010 0.8497729
44020 0.8523449
44030 0.8519814
44040 0.8571664
44050 0.8475148
44060 0.8570095
44070 0.8467323
44080 0.8448173
44090 0.8474292
44100 0.8539848
44110 0.8538427
44120 0.8502101
44130 0.8287655
44140 0.8398616
44150 0.8461087
44160 0.8505669
44170 0.8514571
44180 0.8558545
44190 0.8488106
44200 0.8579144
44210 0.8602232
44220 0.8665749
44230 0.8542049
44240 0.855598
44250 0.8604979
44260 0.8559698
44270 0.8506628
44280 0.8407117
44290 0.8401301
44300 0.8426242
44310 0.8349079
44320 0.8435187
44330 0.8462849
44340 0.8446494
44350 0.8534775
44360 0.853184
44370 0.8468861
44380 0.8451058
44390 0.8458162
44400 0.8479475
44410 0.8555297
44420 0.8588934
44430 0.8595667
44440 0.8485262
44450 0.848419
44460 0.8384556
44470 0.8414763
44480 0.8412064
44490 0.8506209
44500 0.8393285
44510 0.8419742
44520 0.8408844
44530 0.8450562
44540 0.8512047
44550 0.8557037
44560 0.8568307
44570 0.8752897
44580 0.8771587
44590 0.8734925
44600 0.8804299
44610 0.8743972
44620 0.8673407
44630 0.86445
44640 0.8593664
44650 0.854807
44660 0.8561338
44670 0.8550968
44680 0.8479916
44690 0.8684431
44700 0.8696588
44710 0.8624624
44720 0.8602483
44730 0.8600199
44740 0.8584902
44750 0.8616824
44760 0.8779057
44770 0.8696753
44780 0.8630972
44790 0.8617327
44800 0.8531333
44810 0.8449372
44820 0.8577129
44830 0.8450535
44840 0.8414064
44850 0.8502929
44860 0.8540316
44870 0.8685918
44880 0.8850191
44890 0.8795711
44900 0.8780325
44910 0.8654352
44920 0.8603355
44930 0.854535
44940 0.8623886
44950 0.8522091
44960 0.8548543
44970 0.8538806
44980 0.8432856
44990 0.8437909
45000 0.842531
45010 0.8445282
45020 0.8405417
45030 0.8547037
45040 0.8509647
45050 0.8374946
45060 0.8317676
45070 0.8242861
45080 0.8307546
45090 0.8426887
45100 0.8424357
45110 0.8459098
45120 0.8365797
45130 0.8488126
45140 0.8527187
45150 0.8516482
45160 0.8462333
45170 0.8377988
45180 0.8377636
45190 0.8410293
45200 0.842943
45210 0.8399546
45220 0.8455573
45230 0.8509809
45240 0.8539265
45250 0.8478274
45260 0.8363695
45270 0.8410873
45280 0.8486573
45290 0.8455997
45300 0.8504906
45310 0.8450108
45320 0.8485961
45330 0.8336312
45340 0.8287477
45350 0.8269943
45360 0.8311466
45370 0.8320714
45380 0.8345606
45390 0.8462188
45400 0.8536785
45410 0.8465773
45420 0.8458787
45430 0.8431939
45440 0.8368734
45450 0.8353922
45460 0.8283609
45470 0.8286929
45480 0.8314226
45490 0.8350732
45500 0.83623
45510 0.845888
45520 0.8455166
45530 0.8438637
45540 0.8525195
45550 0.8520405
45560 0.8481997
45570 0.8447658
45580 0.8302335
45590 0.821181
45600 0.8276603
45610 0.8282526
45620 0.8257697
45630 0.8290545
45640 0.8460963
45650 0.8391895
45660 0.8317145
45670 0.8290944
45680 0.8323734
45690 0.8330842
45700 0.8380131
45710 0.8380741
45720 0.8387032
45730 0.8367797
45740 0.8450993
45750 0.836187
45760 0.8323023
45770 0.8214032
45780 0.826881
45790 0.832351
45800 0.8287254
45810 0.8358085
45820 0.8415263
45830 0.8440189
45840 0.8547302
45850 0.8383434
45860 0.8457324
45870 0.8430452
45880 0.8349169
45890 0.830994
45900 0.8370649
45910 0.8394839
45920 0.8442485
45930 0.8404934
45940 0.857717
45950 0.8551529
45960 0.8623957
45970 0.8551825
45980 0.8420758
45990 0.8449237
46000 0.8487263
46010 0.8417236
46020 0.8526006
46030 0.847926
46040 0.8376661
46050 0.8412614
46060 0.8571134
46070 0.8479869
46080 0.8504759
46090 0.8499169
46100 0.8361525
46110 0.8467291
46120 0.8509141
46130 0.8600292
46140 0.8484275
46150 0.8561569
46160 0.8519637
46170 0.8372847
46180 0.8351567
46190 0.8455427
46200 0.8399424
46210 0.8451017
46220 0.8508321
46230 0.8604041
46240 0.8567341
46250 0.8518539
46260 0.8477153
46270 0.8519774
46280 0.8604941
46290 0.8506843
46300 0.8538202
46310 0.8705876
46320 0.8731273
46330 0.8484285
46340 0.8507141
46350 0.8482351
46360 0.8645603
46370 0.8561002
46380 0.8578241
46390 0.8596675
46400 0.8475183
46410 0.8404813
46420 0.8542308
46430 0.8495336
46440 0.8447134
46450 0.8282283
46460 0.8310755
46470 0.8297989
46480 0.8383448
46490 0.8372797
46500 0.8439115
46510 0.8334474
46520 0.8340387
46530 0.8359924
46540 0.8312605
46550 0.8306941
46560 0.8364676
46570 0.8451017
46580 0.846347
46590 0.8443787
46600 0.8322569
46610 0.8529928
46620 0.8521726
46630 0.8443155
46640 0.8565574
46650 0.8508769
46660 0.8596841
46670 0.8588164
46680 0.844773
46690 0.8476884
46700 0.8488904
46710 0.8500023
46720 0.8489066
46730 0.8485489
46740 0.8668727
46750 0.8600435
46760 0.8504523
46770 0.8479235
46780 0.8432636
46790 0.8578321
46800 0.86067
46810 0.8564747
46820 0.8469213
46830 0.8395686
46840 0.852254
46850 0.8523329
46860 0.85574
46870 0.839419
46880 0.8488624
46890 0.8374138
46900 0.8425964
46910 0.8480949
46920 0.8431826
46930 0.8377428
46940 0.8376042
46950 0.8374898
46960 0.8362314
46970 0.8281164
46980 0.8188194
46990 0.8356041
47000 0.8242313
47010 0.8171374
47020 0.8142983
47030 0.8209456
47040 0.8280759
47050 0.8281125
47060 0.8365052
47070 0.8371314
47080 0.8358344
47090 0.8342232
47100 0.8240749
47110 0.8421642
47120 0.8402181
47130 0.8452343
47140 0.8179758
47150 0.8170164
47160 0.8320425
47170 0.8347341
47180 0.8293655
47190 0.8421411
47200 0.8327096
47210 0.8338293
47220 0.8208562
47230 0.8032974
47240 0.8155262
47250 0.8278791
47260 0.8328503
47270 0.8250218
47280 0.837406
47290 0.8398315
47300 0.8390825
47310 0.8462262
47320 0.8475369
47330 0.8478969
47340 0.8396187
47350 0.8409801
47360 0.8362543
47370 0.8314866
47380 0.834559
47390 0.8278419
47400 0.8158889
47410 0.8188084
47420 0.830901
47430 0.8446568
47440 0.8521717
47450 0.8459232
47460 0.8472543
47470 0.8526418
47480 0.8504325
47490 0.8511639
47500 0.8450565
47510 0.8411086
47520 0.857058
47530 0.8626251
47540 0.8676769
47550 0.8633326
47560 0.8506202
47570 0.8468375
47580 0.8460732
47590 0.8378761
47600 0.8451441
47610 0.8419263
47620 0.8369851
47630 0.8466582
47640 0.8446016
47650 0.8344115
47660 0.8356358
47670 0.8324447
47680 0.8324614
47690 0.8408558
47700 0.8308336
47710 0.8413281
47720 0.8529235
47730 0.8582341
47740 0.8473397
47750 0.8508031
47760 0.8584018
47770 0.8511885
47780 0.8547535
47790 0.8547451
47800 0.8581727
47810 0.8526022
47820 0.844042
47830 0.8484653
47840 0.857804
47850 0.8519717
47860 0.8535449
47870 0.8539043
47880 0.8752399
47890 0.8598256
47900 0.8628626
47910 0.854932
47920 0.8584288
47930 0.8485885
47940 0.8503531
47950 0.8475494
47960 0.8583541
47970 0.8490975
47980 0.8466209
47990 0.8645433
48000 0.86524
48010 0.8633864
48020 0.8646452
48030 0.8534707
48040 0.8629441
48050 0.8465241
48060 0.8515872
48070 0.8446883
48080 0.8416077
48090 0.8582504
48100 0.8618816
48110 0.8623255
48120 0.8558257
48130 0.8431207
48140 0.8336948
48150 0.8381995
48160 0.8330854
48170 0.8425976
48180 0.8482566
48190 0.8553365
48200 0.8657329
48210 0.8511435
48220 0.8394713
48230 0.8424621
48240 0.847047
48250 0.8302178
48260 0.8305293
48270 0.8361599
48280 0.8292561
48290 0.8376445
48300 0.8513358
48310 0.8463386
48320 0.8408076
48330 0.8563495
48340 0.8508986
48350 0.8534366
48360 0.8427588
48370 0.8402656
48380 0.8384042
48390 0.8274301
48400 0.8288782
48410 0.8242755
48420 0.8271433
48430 0.8275212
48440 0.8346878
48450 0.8342775
48460 0.834349
48470 0.8356771
48480 0.8227562
48490 0.8168782
48500 0.8283482
48510 0.8359535
48520 0.8429171
48530 0.850208
48540 0.8589288
48550 0.8491079
48560 0.8512597
48570 0.8551375
48580 0.8557758
48590 0.8681958
48600 0.8577476
48610 0.8467448
48620 0.865407
48630 0.8734109
48640 0.8647518
48650 0.8588341
48660 0.8444069
48670 0.8612154
48680 0.8462336
48690 0.8542278
48700 0.8609653
48710 0.8492898
48720 0.8586561
48730 0.8578896
48740 0.8700255
48750 0.8544611
48760 0.8399171
48770 0.8472274
48780 0.8423994
48790 0.8356286
48800 0.8278953
48810 0.8329524
48820 0.8183964
48830 0.8294475
48840 0.8215872
48850 0.8190866
48860 0.8157261
48870 0.8287485
48880 0.8301021
48890 0.8304885
48900 0.8261533
48910 0.8349416
48920 0.8479545
48930 0.8306168
48940 0.8417666
48950 0.8344637
48960 0.8254671
48970 0.8356213
48980 0.8243265
48990 0.8359303
49000 0.8341482
49010 0.8284352
49020 0.8256865
49030 0.8337305
49040 0.8315899
49050 0.8312049
49060 0.8343601
49070 0.8479432
49080 0.8568739
49090 0.85777
49100 0.8501934
49110 0.8450025
49120 0.8486351
49130 0.8375556
49140 0.8354906
49150 0.8362648
49160 0.8243108
49170 0.8285648
49180 0.8346682
49190 0.8338491
49200 0.8280417
49210 0.8288767
49220 0.8424767
49230 0.8385262
49240 0.840345
49250 0.8308476
49260 0.828114
49270 0.824289
49280 0.8286116
49290 0.8319103
49300 0.8388306
49310 0.8382093
49320 0.8468774
49330 0.8496001
49340 0.846858
49350 0.844712
49360 0.8486602
49370 0.8430364
49380 0.8506149
49390 0.8412474
49400 0.8378701
49410 0.8375477
49420 0.8349651
49430 0.8250705
49440 0.8403542
49450 0.846339
49460 0.8430452
49470 0.8349521
49480 0.8353182
49490 0.8387256
49500 0.8437072
49510 0.8454326
49520 0.8422825
49530 0.8380456
49540 0.8342643
49550 0.8345001
49560 0.8233917
49570 0.8156087
49580 0.818906
49590 0.8380077
49600 0.8215598
49610 0.8250175
49620 0.8315654
49630 0.8272882
49640 0.8218399
49650 0.8234136
49660 0.8231332
49670 0.8100049
49680 0.8168376
49690 0.8169063
49700 0.8230816
49710 0.8238606
49720 0.8244758
49730 0.8077663
49740 0.8156893
49750 0.8314759
49760 0.8209137
49770 0.8096898
49780 0.8188685
49790 0.8041774
49800 0.8152356
49810 0.8221877
49820 0.8236354
49830 0.8287644
49840 0.8250841
49850 0.826668
49860 0.8390852
49870 0.830332
49880 0.8295138
49890 0.8332821
49900 0.8305717
49910 0.8322843
49920 0.8376752
49930 0.8508345
49940 0.853481
49950 0.8458459
49960 0.8447996
49970 0.8569435
49980 0.863601
49990 0.8383108
50000 0.8503107
50010 0.8429672
50020 0.8363234
50030 0.840674
50040 0.8435147
50050 0.8608173
50060 0.8454739
50070 0.835429
50080 0.8374379
50090 0.831108
50100 0.8354684
50110 0.8429396
50120 0.8360058
50130 0.8416992
50140 0.8385575
50150 0.8356552
50160 0.830604
50170 0.8314534
50180 0.822127
50190 0.8220534
50200 0.829452
50210 0.8281184
50220 0.817148
50230 0.8231996
50240 0.82767
50250 0.8255355
50260 0.8343165
50270 0.8289645
50280 0.8305277
50290 0.8342275
50300 0.8299683
50310 0.8285545
50320 0.8298549
50330 0.8274258
50340 0.8202277
50350 0.8369895
50360 0.8393851
50370 0.8541917
50380 0.8557565
50390 0.8503616
50400 0.8606986
50410 0.840353
50420 0.8434689
50430 0.835157
50440 0.8345284
50450 0.8364922
50460 0.8377811
50470 0.832458
50480 0.8376515
50490 0.8441297
50500 0.842145
50510 0.8346314
50520 0.8433257
50530 0.8364339
50540 0.8263423
50550 0.8418036
50560 0.845252
50570 0.8440415
50580 0.8431554
50590 0.8402829
50600 0.8499963
50610 0.8468653
50620 0.8504965
50630 0.8402813
50640 0.8384557
50650 0.8386071
50660 0.8383467
50670 0.839663
50680 0.8386649
50690 0.844426
50700 0.8469064
50710 0.8419002
50720 0.8486475
50730 0.8411157
50740 0.8369196
50750 0.8403763
50760 0.8477393
50770 0.8503109
50780 0.8533486
50790 0.8448844
50800 0.8557279
50810 0.8551435
50820 0.8469803
50830 0.838108
50840 0.8348267
50850 0.8411556
50860 0.8285848
50870 0.8362231
50880 0.8508976
50890 0.8371607
50900 0.8377693
50910 0.8366377
50920 0.8321667
50930 0.8322906
50940 0.8320356
50950 0.8276016
50960 0.824659
50970 0.835296
50980 0.8402315
50990 0.8410571
51000 0.8390263
51010 0.8376848
51020 0.834664
51030 0.8396264
51040 0.8431464
51050 0.843801
51060 0.8413641
51070 0.8486676
51080 0.8468262
51090 0.8464954
51100 0.8539283
51110 0.8422284
51120 0.857042
51130 0.8567702
51140 0.853859
51150 0.85685
51160 0.8486282
51170 0.8436959
51180 0.8439598
51190 0.8458056
51200 0.8396617
51210 0.8447894
51220 0.8530623
51230 0.8474601
51240 0.8495294
51250 0.831781
51260 0.8357706
51270 0.8461367
51280 0.8447192
51290 0.8523706
51300 0.8487245
51310 0.8570717
51320 0.8533193
51330 0.8534837
51340 0.8472807
51350 0.8428118
51360 0.8414022
51370 0.8527383
51380 0.8625042
51390 0.8498858
51400 0.8578076
51410 0.8493615
51420 0.8492367
51430 0.8550668
51440 0.8605253
51450 0.8525478
51460 0.8468983
51470 0.8486369
51480 0.848981
51490 0.8489895
51500 0.8483222
51510 0.8469436
51520 0.8531538
51530 0.8480394
51540 0.8499461
51550 0.8546082
51560 0.8478916
51570 0.8471511
51580 0.8423865
51590 0.8360026
51600 0.8400738
51610 0.8319714
51620 0.8479872
51630 0.8450899
51640 0.8485175
51650 0.8372486
51660 0.8398777
51670 0.8411123
51680 0.8353086
51690 0.8389028
51700 0.8419702
51710 0.8427246
51720 0.8333896
51730 0.8412136
51740 0.8472364
51750 0.8396012
51760 0.8466606
51770 0.8529031
51780 0.8444273
51790 0.8433774
51800 0.8404687
51810 0.8563972
51820 0.8512024
51830 0.8557853
51840 0.846335
51850 0.8411872
51860 0.8532924
51870 0.8513991
51880 0.8491362
51890 0.8442267
51900 0.847531
51910 0.8343142
51920 0.8327707
51930 0.8356502
51940 0.835649
51950 0.8354104
51960 0.838307
51970 0.8460443
51980 0.8440338
51990 0.8296641
52000 0.8257987
52010 0.8354723
52020 0.839307
52030 0.831418
52040 0.830792
52050 0.8292766
52060 0.8210975
52070 0.82612
52080 0.8141115
52090 0.8172894
52100 0.8161483
52110 0.8198599
52120 0.8282124
52130 0.8330284
52140 0.8385395
52150 0.8260573
52160 0.8173252
52170 0.8250576
52180 0.8256762
52190 0.8124905
52200 0.8180282
52210 0.8256561
52220 0.829434
52230 0.8215044
52240 0.8240581
52250 0.8289897
52260 0.8292513
52270 0.8333081
52280 0.8283561
52290 0.8320265
52300 0.84462
52310 0.8413954
52320 0.8314292
52330 0.8347456
52340 0.8351662
52350 0.8235143
52360 0.8344031
52370 0.8416433
52380 0.8314714
52390 0.8331642
52400 0.8306581
52410 0.8229753
52420 0.8233055
52430 0.8260047
52440 0.8258833
52450 0.8350165
52460 0.8314874
52470 0.8342164
52480 0.8415123
52490 0.8362606
52500 0.8356358
52510 0.8399025
52520 0.8169855
52530 0.8325084
52540 0.8234174
52550 0.8268932
52560 0.8285581
52570 0.8219719
52580 0.8264067
52590 0.8325641
52600 0.8268101
52610 0.8266943
52620 0.827873
52630 0.8323154
52640 0.8298114
52650 0.8388433
52660 0.8363527
52670 0.8350787
52680 0.8423496
52690 0.8321288
52700 0.8261017
52710 0.8173572
52720 0.8192879
52730 0.8149389
52740 0.8119072
52750 0.8059516
52760 0.8168642
52770 0.8091728
52780 0.8091521
52790 0.8091076
52800 0.8129613
52810 0.8166148
52820 0.8211385
52830 0.812539
52840 0.8282621
52850 0.8237745
52860 0.8257374
52870 0.8299351
52880 0.826669
52890 0.8245252
52900 0.8227839
52910 0.8317531
52920 0.8252628
52930 0.8226725
52940 0.811247
52950 0.8208231
52960 0.8290638
52970 0.817163
52980 0.8249102
52990 0.8228482
53000 0.8268707
53010 0.8265571
53020 0.8265654
53030 0.82991
53040 0.8258588
53050 0.8347849
53060 0.8282723
53070 0.8207485
53080 0.8169249
53090 0.8065973
53100 0.8191482
53110 0.8150843
53120 0.831567
53130 0.8202978
53140 0.8239738
53150 0.8323413
53160 0.8283654
53170 0.8147564
53180 0.815881
53190 0.826878
53200 0.8203381
53210 0.8167747
53220 0.8127419
53230 0.8144049
53240 0.8306319
53250 0.8260786
53260 0.8191641
53270 0.822611
53280 0.8241019
53290 0.8406294
53300 0.8245943
53310 0.8271616
53320 0.8246961
53330 0.8391783
53340 0.8458252
53350 0.8357014
53360 0.8315014
53370 0.8360656
53380 0.8374442
53390 0.8297567
53400 0.8241181
53410 0.8267094
53420 0.8343414
53430 0.8344587
53440 0.8231955
53450 0.8283026
53460 0.8331295
53470 0.8228546
53480 0.82028
53490 0.8088821
53500 0.8082147
53510 0.8147358
53520 0.8248459
53530 0.800532
53540 0.8040434
53550 0.8261143
53560 0.8176736
53570 0.8102965
53580 0.8124248
53590 0.8086822
53600 0.8047753
53610 0.8070782
53620 0.8146629
53630 0.8125098
53640 0.8061478
53650 0.8077616
53660 0.8033869
53670 0.8073171
53680 0.8063605
53690 0.8188155
53700 0.8211463
53710 0.8066528
53720 0.8132733
53730 0.8160431
53740 0.8204024
53750 0.8177168
53760 0.8105349
53770 0.8195183
53780 0.8070088
53790 0.8127826
53800 0.8122709
53810 0.8073817
53820 0.8098537
53830 0.8092583
53840 0.8112913
53850 0.8012446
53860 0.8124271
53870 0.8111297
53880 0.8148455
53890 0.8161843
53900 0.806247
53910 0.8208736
53920 0.8087694
53930 0.8077918
53940 0.8014906
53950 0.80397
53960 0.8097702
53970 0.8063332
53980 0.8063645
53990 0.81819
54000 0.812772
54010 0.8158215
54020 0.8165733
54030 0.8218763
54040 0.8206218
54050 0.8234164
54060 0.8130681
54070 0.8219922
54080 0.8260561
54090 0.8227879
54100 0.8347414
54110 0.8343245
54120 0.8261973
54130 0.8425921
54140 0.8392875
54150 0.8428231
54160 0.8456286
54170 0.8485104
54180 0.8435155
54190 0.8486036
54200 0.8510226
54210 0.8551325
54220 0.8572001
54230 0.8561532
54240 0.844144
54250 0.8385197
54260 0.8457025
54270 0.8466254
54280 0.85024
54290 0.8423988
54300 0.8384874
54310 0.8342791
54320 0.8340702
54330 0.8376233
54340 0.845728
54350 0.8391646
54360 0.8418573
54370 0.8389103
54380 0.8370327
54390 0.8375039
54400 0.8321814
54410 0.832319
54420 0.8291187
54430 0.8330948
54440 0.819509
54450 0.8242816
54460 0.8200822
54470 0.8107027
54480 0.8080296
54490 0.8152552
54500 0.8098218
54510 0.8051264
54520 0.8049449
54530 0.810805
54540 0.8183282
54550 0.817008
54560 0.7988665
54570 0.805339
54580 0.8102441
54590 0.8140988
54600 0.8180456
54610 0.8183663
54620 0.8232332
54630 0.8299141
54640 0.8280667
54650 0.8171732
54660 0.8163077
54670 0.8235748
54680 0.8202218
54690 0.8321748
54700 0.8272806
54710 0.8254063
54720 0.8366295
54730 0.8318058
54740 0.8263919
54750 0.8263757
54760 0.8248
54770 0.8280172
54780 0.8218372
54790 0.819428
54800 0.8112833
54810 0.8152196
54820 0.8180849
54830 0.8074146
54840 0.8130606
54850 0.8145821
54860 0.8149925
54870 0.8249357
54880 0.8206335
54890 0.825774
54900 0.8195799
54910 0.8279625
54920 0.8179172
54930 0.8229677
54940 0.815099
54950 0.8331276
54960 0.8188367
54970 0.8147292
54980 0.8150897
54990 0.8184679
55000 0.8284652
55010 0.8266879
55020 0.8181708
55030 0.8115194
55040 0.8048913
55050 0.8036169
55060 0.8071656
55070 0.8064331
55080 0.8155094
55090 0.8173046
55100 0.8126258
55110 0.8107746
55120 0.8159043
55130 0.8257149
55140 0.8114916
55150 0.8175322
55160 0.828387
55170 0.8090495
55180 0.8074198
55190 0.8116708
55200 0.8233426
55210 0.8224378
55220 0.813941
55230 0.8071465
55240 0.8269027
55250 0.8253455
55260 0.818432
55270 0.8160593
55280 0.8098452
55290 0.8197854
55300 0.8262995
55310 0.8229691
55320 0.8227626
55330 0.8404519
55340 0.8322561
55350 0.8333129
55360 0.8442196
55370 0.8311121
55380 0.8344952
55390 0.8421834
55400 0.8328281
55410 0.8331937
55420 0.8374688
55430 0.8472711
55440 0.8417185
55450 0.8490595
55460 0.8609109
55470 0.849641
55480 0.8404898
55490 0.8218555
55500 0.8259274
55510 0.8211661
55520 0.8201708
55530 0.8269884
55540 0.824212
55550 0.83899
55560 0.8315753
55570 0.8340775
55580 0.8291464
55590 0.8473128
55600 0.8379211
55610 0.8466516
55620 0.8304411
55630 0.8352981
55640 0.8377779
55650 0.8366399
55660 0.8408565
55670 0.8250599
55680 0.8287584
55690 0.82794
55700 0.834981
55710 0.8350638
55720 0.8361326
55730 0.8449081
55740 0.8380359
55750 0.8482599
55760 0.8291844
55770 0.8400764
55780 0.8276539
55790 0.8293896
55800 0.8303192
55810 0.8291948
55820 0.830868
55830 0.8324099
55840 0.8307649
55850 0.8342984
55860 0.8408587
55870 0.846516
55880 0.8454551
55890 0.8402165
55900 0.8315595
55910 0.8495334
55920 0.8433481
55930 0.8345048
55940 0.8292913
55950 0.8254703
55960 0.8428428
55970 0.8427667
55980 0.8460625
55990 0.8496596
56000 0.8496402
56010 0.8533197
56020 0.8437381
56030 0.8535404
56040 0.8552656
56050 0.8496694
56060 0.8504099
56070 0.8532295
56080 0.8551182
56090 0.8478563
56100 0.8553339
56110 0.8454812
56120 0.8362556
56130 0.8477724
56140 0.8464311
56150 0.8366254
56160 0.8346797
56170 0.842624
56180 0.8443428
56190 0.8371183
56200 0.8339239
56210 0.8379782
56220 0.8236221
56230 0.8312375
56240 0.8330087
56250 0.8318807
56260 0.8325549
56270 0.8279606
56280 0.8385431
56290 0.8291255
56300 0.8432291
56310 0.8358506
56320 0.8339201
56330 0.8347495
56340 0.8405527
56350 0.8246593
56360 0.8317177
56370 0.8208792
56380 0.8288204
56390 0.8239882
56400 0.819837
56410 0.8240814
56420 0.8300014
56430 0.8244296
56440 0.8205222
56450 0.8176605
56460 0.8211507
56470 0.8130364
56480 0.8062897
56490 0.8046741
56500 0.8116838
56510 0.8110071
56520 0.8189868
56530 0.8275574
56540 0.8320959
56550 0.8302327
56560 0.8179023
56570 0.8366811
56580 0.8354151
56590 0.8228902
56600 0.8314732
56610 0.829047
56620 0.8373471
56630 0.8334908
56640 0.8385998
56650 0.8314087
56660 0.8304546
56670 0.8346239
56680 0.8321716
56690 0.8302792
56700 0.8175918
56710 0.8310012
56720 0.8379028
56730 0.8388212
56740 0.8311063
56750 0.8329126
56760 0.8397313
56770 0.8352249
56780 0.8280692
56790 0.8245788
56800 0.8246387
56810 0.8175159
56820 0.8150067
56830 0.8281333
56840 0.8341409
56850 0.8571762
56860 0.8538458
56870 0.862162
56880 0.8460191
56890 0.8415522
56900 0.8359328
56910 0.8553093
56920 0.8528678
56930 0.8373482
56940 0.8391658
56950 0.8382151
56960 0.8391876
56970 0.846261
56980 0.8386729
56990 0.8314602
57000 0.8483086
57010 0.8459166
57020 0.8404057
57030 0.8511091
57040 0.8494434
57050 0.8530819
57060 0.8476974
57070 0.849988
57080 0.8713827
57090 0.862756
57100 0.8599281
57110 0.8634375
57120 0.8576234
57130 0.8417927
57140 0.8558081
57150 0.8607188
57160 0.854363
57170 0.8540536
57180 0.8519801
57190 0.8411767
57200 0.8488899
57210 0.850002
57220 0.8431232
57230 0.8435355
57240 0.843923
57250 0.8408429
57260 0.8489363
57270 0.8431433
57280 0.8337782
57290 0.8429067
57300 0.8473566
57310 0.8266374
57320 0.8349525
57330 0.8432686
57340 0.8412152
57350 0.8409985
57360 0.8342372
57370 0.846065
57380 0.8352732
57390 0.8263936
57400 0.8343331
57410 0.8458927
57420 0.8418388
57430 0.8338605
57440 0.8364024
57450 0.8310422
57460 0.8341291
57470 0.8370219
57480 0.8381209
57490 0.8383934
57500 0.8386117
57510 0.8348508
57520 0.8416687
57530 0.8454687
57540 0.8460332
57550 0.8382245
57560 0.8389341
57570 0.8307626
57580 0.8426566
57590 0.8463857
57600 0.8523762
57610 0.8525161
57620 0.8611159
57630 0.8544748
57640 0.8592914
57650 0.8480641
57660 0.8398622
57670 0.8381151
57680 0.8440015
57690 0.8417619
57700 0.8348806
57710 0.8373306
57720 0.8370385
57730 0.8338948
57740 0.8349383
57750 0.8440256
57760 0.8417767
57770 0.8381774
57780 0.8389665
57790 0.8412469
57800 0.8342696
57810 0.8338163
57820 0.8421644
57830 0.8354426
57840 0.8343972
57850 0.8393146
57860 0.8381774
57870 0.8463392
57880 0.8346241
57890 0.8328519
57900 0.8305268
57910 0.8324614
57920 0.8145043
57930 0.8252436
57940 0.8180667
57950 0.8520386
57960 0.8499106
57970 0.8396032
57980 0.8419839
57990 0.8411901
58000 0.845716
58010 0.84509
58020 0.8418707
58030 0.835139
58040 0.8332679
58050 0.8356577
58060 0.8316531
58070 0.8274218
58080 0.8271952
58090 0.8356336
58100 0.8270903
58110 0.836606
58120 0.8308874
58130 0.8483987
58140 0.8415186
58150 0.8523854
58160 0.8441921
58170 0.8340634
58180 0.8381498
58190 0.8332653
58200 0.8335251
58210 0.832146
58220 0.829495
58230 0.8278103
58240 0.8307739
58250 0.8419572
58260 0.8362004
58270 0.8271285
58280 0.843562
58290 0.8416742
58300 0.8420087
58310 0.8402449
58320 0.847699
58330 0.8546124
58340 0.8393396
58350 0.8357921
58360 0.8319805
58370 0.8239696
58380 0.8279917
58390 0.8342028
58400 0.8390212
58410 0.8210183
58420 0.8217569
58430 0.8274204
58440 0.8314031
58450 0.8248311
58460 0.8331568
58470 0.8356171
58480 0.8233142
58490 0.830097
58500 0.8296416
58510 0.835779
58520 0.8272059
58530 0.8394268
58540 0.8518811
58550 0.832655
58560 0.8423649
58570 0.8567715
58580 0.8649102
58590 0.8628587
58600 0.850238
58610 0.8519052
58620 0.8648545
58630 0.8682896
58640 0.8719876
58650 0.8616227
58660 0.8466773
58670 0.8476624
58680 0.8468038
58690 0.8415323
58700 0.8497207
58710 0.8409846
58720 0.8377531
58730 0.8421208
58740 0.8359168
58750 0.8246588
58760 0.8327656
58770 0.8371424
58780 0.8231912
58790 0.8445606
58800 0.8384281
58810 0.8466039
58820 0.8298106
58830 0.849593
58840 0.8357082
58850 0.8299234
58860 0.8361953
58870 0.8362811
58880 0.845885
58890 0.847123
58900 0.8450595
58910 0.8359692
58920 0.8268035
58930 0.8342726
58940 0.8402189
58950 0.8379295
58960 0.8576205
58970 0.8518001
58980 0.849577
58990 0.8635264
59000 0.8709781
59010 0.8698999
59020 0.8617439
59030 0.8627158
59040 0.8553804
59050 0.8441272
59060 0.8560051
59070 0.8522622
59080 0.8407674
59090 0.8424327
59100 0.8504606
59110 0.8423871
59120 0.8465554
59130 0.8546289
59140 0.8525206
59150 0.8393702
59160 0.845084
59170 0.8491055
59180 0.8477477
59190 0.8479397
59200 0.841005
59210 0.8522283
59220 0.8546997
59230 0.851606
59240 0.8567006
59250 0.8521915
59260 0.8532931
59270 0.8547828
59280 0.8572184
59290 0.8425816
59300 0.8486844
59310 0.8549006
59320 0.8680135
59330 0.8536419
59340 0.8625274
59350 0.8583384
59360 0.8536815
59370 0.8520145
59380 0.8474828
59390 0.8439187
59400 0.8390956
59410 0.8510763
59420 0.8488737
59430 0.8584796
59440 0.8547078
59450 0.8505982
59460 0.8607291
59470 0.8611357
59480 0.849595
59490 0.8560347
59500 0.8562613
59510 0.8509477
59520 0.8559003
59530 0.8529162
59540 0.8537521
59550 0.8568446
59560 0.8526218
59570 0.8561516
59580 0.8619776
59590 0.8484001
59600 0.8500211
59610 0.8517746
59620 0.8465608
59630 0.8465628
59640 0.8533329
59650 0.858855
59660 0.8739409
59670 0.8714247
59680 0.8629579
59690 0.8625333
59700 0.8660266
59710 0.8658225
59720 0.8512146
59730 0.8584367
59740 0.8494731
59750 0.8522748
59760 0.8591836
59770 0.8657513
59780 0.8651726
59790 0.8628154
59800 0.8581288
59810 0.8669054
59820 0.859454
59830 0.8683404
59840 0.8680638
59850 0.8807434
59860 0.8708482
59870 0.8670808
59880 0.8628046
59890 0.8662078
59900 0.8833622
59910 0.8719151
59920 0.8689972
59930 0.8672646
59940 0.8729028
59950 0.8742703
59960 0.8821654
59970 0.8865365
59980 0.8722038
59990 0.8668237
60000 0.8539868
60010 0.8636678
60020 0.8611493
60030 0.8619443
60040 0.8611792
60050 0.8641715
60060 0.8661469
60070 0.8632227
60080 0.869691
60090 0.8599492
60100 0.8642449
60110 0.8618819
60120 0.8641361
60130 0.8760459
60140 0.8630414
60150 0.8740547
60160 0.8780844
60170 0.8697388
60180 0.876704
60190 0.8704225
60200 0.8740806
60210 0.8753877
60220 0.8707278
60230 0.863414
60240 0.8557441
60250 0.8690163
60260 0.8612561
60270 0.8623939
60280 0.8603689
60290 0.8662766
60300 0.8698292
60310 0.8730106
60320 0.8785647
60330 0.8784228
60340 0.866046
60350 0.8743741
60360 0.878943
60370 0.8800202
60380 0.8756287
60390 0.8629402
60400 0.8694401
60410 0.8728346
60420 0.866873
60430 0.8685368
60440 0.8753907
60450 0.8654713
60460 0.8630936
60470 0.8629954
60480 0.8635613
60490 0.868464
60500 0.8668314
60510 0.8577532
60520 0.8525047
60530 0.8517887
60540 0.8522621
60550 0.8579428
60560 0.8513471
60570 0.8573952
60580 0.858197
60590 0.8579722
60600 0.8532969
60610 0.8443687
60620 0.8452398
60630 0.8599166
60640 0.8481345
60650 0.8536183
60660 0.848223
60670 0.8483022
60680 0.8498028
60690 0.8608694
60700 0.858687
60710 0.8492379
60720 0.8517967
60730 0.8586937
60740 0.8636439
60750 0.8542165
60760 0.8606125
60770 0.8546246
60780 0.8504841
60790 0.8440686
60800 0.8488714
60810 0.859947
60820 0.8650597
60830 0.8598705
60840 0.8776013
60850 0.876754
60860 0.8738471
60870 0.8709558
60880 0.8596359
60890 0.8653842
60900 0.8620058
60910 0.8498918
60920 0.860465
60930 0.8611072
60940 0.8615987
60950 0.8649098
60960 0.8725483
60970 0.8693323
60980 0.8737207
60990 0.874144
61000 0.8737572
61010 0.8698923
61020 0.8721603
61030 0.8695245
61040 0.8709868
61050 0.8628057
61060 0.8719715
61070 0.8665364
61080 0.863793
61090 0.8648643
61100 0.8745118
61110 0.8804774
61120 0.8793988
61130 0.8796356
61140 0.8658929
61150 0.8779776
61160 0.8825479
61170 0.8856589
61180 0.8867556
61190 0.8833615
61200 0.8856438
61210 0.8846623
61220 0.8793899
61230 0.883375
61240 0.8852867
61250 0.8723059
61260 0.8770601
61270 0.8883176
61280 0.8788818
61290 0.8750096
61300 0.8683529
61310 0.878932
61320 0.8795146
61330 0.8861622
61340 0.8929239
61350 0.8873053
61360 0.8930698
61370 0.8888893
61380 0.8797776
61390 0.8765389
61400 0.8769272
61410 0.8661349
61420 0.8631823
61430 0.8679166
61440 0.8707682
61450 0.8656449
61460 0.8706012
61470 0.8803115
61480 0.8811641
61490 0.8788596
61500 0.8815522
61510 0.8724577
61520 0.8564623
61530 0.8696793
61540 0.8889327
61550 0.8792053
61560 0.8718224
61570 0.8665247
61580 0.8677377
61590 0.8797438
61600 0.8849097
61610 0.8763321
61620 0.8736969
61630 0.8690788
61640 0.861205
61650 0.8669435
61660 0.8702305
61670 0.8655378
61680 0.8590577
61690 0.8695369
61700 0.8644745
61710 0.8680437
61720 0.8647304
61730 0.858838
61740 0.8683665
61750 0.8751268
61760 0.8615149
61770 0.8640186
61780 0.8556913
61790 0.8584709
61800 0.8648594
61810 0.862785
61820 0.8594748
61830 0.8611552
61840 0.8595552
61850 0.8599961
61860 0.8606201
61870 0.8572349
61880 0.8600526
61890 0.8748595
61900 0.8549647
61910 0.8512477
61920 0.8451324
61930 0.8380947
61940 0.8434677
61950 0.8568708
61960 0.8387579
61970 0.8406396
61980 0.853292
61990 0.8570421
62000 0.8516946
62010 0.8435772
62020 0.8536717
62030 0.858198
62040 0.8659173
62050 0.862969
62060 0.8487697
62070 0.8600499
62080 0.8603476
62090 0.8579923
62100 0.8607165
62110 0.8595837
62120 0.8684376
62130 0.8743007
62140 0.8631008
62150 0.865967
62160 0.8665218
62170 0.8482427
62180 0.8468727
62190 0.8452219
62200 0.8443437
62210 0.8380334
62220 0.8548898
62230 0.853545
62240 0.8524618
62250 0.854124
62260 0.8579587
62270 0.8646764
62280 0.8703157
62290 0.8728818
62300 0.8639187
62310 0.8691699
62320 0.8550251
62330 0.8677835
62340 0.8558318
62350 0.8509674
62360 0.856985
62370 0.8558819
62380 0.8615319
62390 0.842488
62400 0.8447497
62410 0.8392598
62420 0.8486034
62430 0.8476947
62440 0.8546702
62450 0.851004
62460 0.8588744
62470 0.8492952
62480 0.8483028
62490 0.8523471
62500 0.85225
62510 0.8565854
62520 0.8445998
62530 0.8525956
62540 0.859272
62550 0.854313
62560 0.853871
62570 0.8509835
62580 0.8452135
62590 0.8527508
62600 0.843175
62610 0.8396769
62620 0.8396792
62630 0.8371729
62640 0.8611401
62650 0.8508767
62660 0.8429824
62670 0.8615267
62680 0.8613581
62690 0.8598527
62700 0.8619642
62710 0.8630391
62720 0.8638262
62730 0.8706275
62740 0.8588004
62750 0.8599233
62760 0.8619915
62770 0.8423418
62780 0.8560486
62790 0.8593785
62800 0.8513439
62810 0.8669208
62820 0.8657826
62830 0.8526888
62840 0.8648297
62850 0.8643895
62860 0.8585599
62870 0.8553545
62880 0.8516337
62890 0.861024
62900 0.8590115
62910 0.8712287
62920 0.8664522
62930 0.8538495
62940 0.8532678
62950 0.8648844
62960 0.8585042
62970 0.8651741
62980 0.8657973
62990 0.8756589
63000 0.8710712
63010 0.8639427
63020 0.8637672
63030 0.8733709
63040 0.868751
63050 0.8696912
63060 0.8766338
63070 0.8695568
63080 0.8595872
63090 0.8622721
63100 0.8546668
63110 0.8596918
63120 0.8625224
63130 0.8722599
63140 0.8609288
63150 0.8625841
63160 0.8643112
63170 0.8510704
63180 0.853972
63190 0.8643386
63200 0.8632025
63210 0.8554193
63220 0.862092
63230 0.8644194
63240 0.8714265
63250 0.8711205
63260 0.8646766
63270 0.8711195
63280 0.8703002
63290 0.8623263
63300 0.8693498
63310 0.8635125
63320 0.8628159
63330 0.8719703
63340 0.8661914
63350 0.8614638
63360 0.8656155
63370 0.8760045
63380 0.8680187
63390 0.8712338
63400 0.8753638
63410 0.8690063
63420 0.8657372
63430 0.8627118
63440 0.8626992
63450 0.8493078
63460 0.8577321
63470 0.8585102
63480 0.8535123
63490 0.8590392
63500 0.8453301
63510 0.854169
63520 0.8531851
63530 0.84451
63540 0.857501
63550 0.8573136
63560 0.851905
63570 0.8544364
63580 0.8639688
63590 0.8545849
63600 0.8512705
63610 0.8396999
63620 0.8530743
63630 0.8585823
63640 0.8505494
63650 0.8533108
63660 0.8583749
63670 0.8558763
63680 0.8544262
63690 0.8464507
63700 0.8502204
63710 0.8506023
63720 0.8577083
63730 0.8629079
63740 0.8630803
63750 0.8629011
63760 0.8558606
63770 0.8485349
63780 0.8404546
63790 0.8395783
63800 0.8444127
63810 0.8477193
63820 0.8537412
63830 0.8458619
63840 0.8521764
63850 0.8506579
63860 0.8525139
63870 0.8571822
63880 0.8690494
63890 0.8602139
63900 0.8669937
63910 0.8592148
63920 0.8594351
63930 0.8651925
63940 0.8737158
63950 0.8763658
63960 0.8642541
63970 0.8676766
63980 0.8616426
63990 0.8584944
64000 0.8650134
64010 0.8836845
64020 0.8775012
64030 0.883419
64040 0.8729787
64050 0.8800673
64060 0.8715538
64070 0.8600742
64080 0.8607117
64090 0.8604126
64100 0.865772
64110 0.8680657
64120 0.8584712
64130 0.8744686
64140 0.8770891
64150 0.8787146
64160 0.8730871
64170 0.8758854
64180 0.8743988
64190 0.8768367
64200 0.8777308
64210 0.8738877
64220 0.8763015
64230 0.8746163
64240 0.8712758
64250 0.8691852
64260 0.8778729
64270 0.8641101
64280 0.8856244
64290 0.8856986
64300 0.8772036
64310 0.8884535
64320 0.8808574
64330 0.8868781
64340 0.8953565
64350 0.8834405
64360 0.8901936
64370 0.9024333
64380 0.8973404
64390 0.8900276
64400 0.8829283
64410 0.8871202
64420 0.8692974
64430 0.8717346
64440 0.8620207
64450 0.8656034
64460 0.8655307
64470 0.8806361
64480 0.8655958
64490 0.8741856
64500 0.8760003
64510 0.8764726
64520 0.8713117
64530 0.8682288
64540 0.8738227
64550 0.8852858
64560 0.8850268
64570 0.8837143
64580 0.8858682
64590 0.8920832
64600 0.8851851
64610 0.873129
64620 0.8720043
64630 0.8760839
64640 0.8824205
64650 0.8726181
64660 0.864172
64670 0.8568404
64680 0.8584928
64690 0.8558815
64700 0.8588327
64710 0.8661396
64720 0.8563336
64730 0.855121
64740 0.8576686
64750 0.8491803
64760 0.8545339
64770 0.8606349
64780 0.8625453
64790 0.8603997
64800 0.8596079
64810 0.8712086
64820 0.8587798
64830 0.8645348
64840 0.8597296
64850 0.8755404
64860 0.8605849
64870 0.867454
64880 0.8623538
64890 0.8624021
64900 0.8547873
64910 0.8597728
64920 0.8553536
64930 0.8606077
64940 0.860396
64950 0.868037
64960 0.8613344
64970 0.8630813
64980 0.8538268
64990 0.867383
65000 0.8647332
65010 0.8627903
65020 0.8680555
65030 0.8701258
65040 0.8597487
65050 0.8614263
65060 0.8615185
65070 0.8640416
65080 0.8749372
65090 0.8709041
65100 0.8750047
65110 0.882088
65120 0.8784093
65130 0.8803045
65140 0.8693645
65150 0.8746088
65160 0.8645023
65170 0.8702688
65180 0.8643297
65190 0.8626407
65200 0.8609136
65210 0.8593138
65220 0.8678364
65230 0.8577357
65240 0.8588027
65250 0.8732797
65260 0.8707874
65270 0.8649669
65280 0.8699852
65290 0.8688948
65300 0.8727787
65310 0.865923
65320 0.8614696
65330 0.8787883
65340 0.8649301
65350 0.8706606
65360 0.8731943
65370 0.881429
65380 0.8793047
65390 0.8755019
65400 0.8922666
65410 0.8758809
65420 0.880622
65430 0.8764502
65440 0.8823614
65450 0.8737883
65460 0.8691149
65470 0.8670388
65480 0.8656166
65490 0.859529
65500 0.8617375
65510 0.8502548
65520 0.8560581
65530 0.8637078
65540 0.8632609
65550 0.8626264
65560 0.8543745
65570 0.8555494
65580 0.8637536
65590 0.855553
65600 0.8551527
65610 0.8495191
65620 0.8500443
65630 0.8430493
65640 0.8470266
65650 0.8350297
65660 0.8379462
65670 0.8360383
65680 0.8415114
65690 0.8515796
65700 0.8561199
65710 0.8564776
65720 0.8449001
65730 0.8416609
65740 0.8546163
65750 0.8601198
65760 0.8538898
65770 0.8448381
65780 0.8443501
65790 0.8431467
65800 0.8437207
65810 0.8500212
65820 0.860283
65830 0.854679
65840 0.8534216
65850 0.8423813
65860 0.8531088
65870 0.8512719
65880 0.8562754
65890 0.860346
65900 0.8611972
65910 0.8613967
65920 0.8591726
65930 0.8634163
65940 0.8572893
65950 0.8457418
65960 0.8575583
65970 0.8574209
65980 0.8656875
65990 0.8545586
66000 0.8552865
66010 0.8621166
66020 0.8577229
66030 0.8479747
66040 0.8589363
66050 0.844272
66060 0.8470705
66070 0.85924
66080 0.8576574
66090 0.8569468
66100 0.8528703
66110 0.8600113
66120 0.8423811
66130 0.8467183
66140 0.8474023
66150 0.8532121
66160 0.8504698
66170 0.8462699
66180 0.85987
66190 0.8555857
66200 0.8548555
66210 0.873731
66220 0.8692159
66230 0.8744097
66240 0.8743826
66250 0.8509473
66260 0.8580827
66270 0.8607385
66280 0.8435696
66290 0.8506753
66300 0.8436843
66310 0.8397326
66320 0.8496367
66330 0.855612
66340 0.850761
66350 0.8405206
66360 0.8461629
66370 0.8580471
66380 0.8586847
66390 0.8467948
66400 0.8416863
66410 0.8514209
66420 0.8418537
66430 0.852677
66440 0.8471608
66450 0.8598121
66460 0.8706405
66470 0.8660058
66480 0.8634308
66490 0.8598576
66500 0.8631705
66510 0.8666412
66520 0.8673178
66530 0.8787605
66540 0.8695489
66550 0.8654721
66560 0.8738518
66570 0.8798202
66580 0.8677794
66590 0.8691547
66600 0.8710114
66610 0.876623
66620 0.8762812
66630 0.8694961
66640 0.8690426
66650 0.8771712
66660 0.8745998
66670 0.8643548
66680 0.8844946
66690 0.8686264
66700 0.8789383
66710 0.863054
66720 0.8505092
66730 0.8549136
66740 0.861544
66750 0.8627525
66760 0.8602397
66770 0.8776399
66780 0.8696708
66790 0.8689786
66800 0.8643066
66810 0.8592095
66820 0.8594663
66830 0.8631207
66840 0.8653365
66850 0.867639
66860 0.8642253
66870 0.8665211
66880 0.8649638
66890 0.8602228
66900 0.8631634
66910 0.8782107
66920 0.8704059
66930 0.8651882
66940 0.8734362
66950 0.8619651
66960 0.870827
66970 0.8661435
66980 0.8729503
66990 0.8752094
67000 0.8586836
67010 0.8562233
67020 0.8721293
67030 0.8655547
67040 0.8662022
67050 0.86536
67060 0.8621041
67070 0.8694177
67080 0.8680385
67090 0.8808154
67100 0.8831727
67110 0.878245
67120 0.8713942
67130 0.871594
67140 0.877175
67150 0.8790132
67160 0.8812146
67170 0.8726082
67180 0.8736872
67190 0.8703742
67200 0.863206
67210 0.85483
67220 0.8669587
67230 0.8687536
67240 0.874666
67250 0.8785312
67260 0.8909553
67270 0.8742469
67280 0.8840968
67290 0.873327
67300 0.8566144
67310 0.8637056
67320 0.8576522
67330 0.8645836
67340 0.8537087
67350 0.8420723
67360 0.8419183
67370 0.836742
67380 0.8271708
67390 0.8285356
67400 0.8308276
67410 0.8311282
67420 0.8384948
67430 0.8438938
67440 0.8463181
67450 0.8520448
67460 0.8573494
67470 0.8541949
67480 0.8513329
67490 0.8517057
67500 0.854882
67510 0.8526791
67520 0.8615222
67530 0.8609716
67540 0.8615679
67550 0.8616151
67560 0.8668638
67570 0.8625498
67580 0.8661599
67590 0.8651471
67600 0.8554912
67610 0.8536295
67620 0.8543852
67630 0.8592607
67640 0.8542585
67650 0.8520193
67660 0.8447468
67670 0.8400373
67680 0.8568832
67690 0.847999
67700 0.8378407
67710 0.8422042
67720 0.8325199
67730 0.8345017
67740 0.8367167
67750 0.8516919
67760 0.8425049
67770 0.8467052
67780 0.845611
67790 0.8629538
67800 0.866838
67810 0.8463777
67820 0.8523954
67830 0.8558704
67840 0.8308945
67850 0.8316799
67860 0.8401957
67870 0.8481163
67880 0.8424532
67890 0.8447357
67900 0.8295547
67910 0.8427026
67920 0.8405274
67930 0.8533319
67940 0.8366622
67950 0.8485036
67960 0.8484625
67970 0.8533668
67980 0.8598626
67990 0.8504042
68000 0.8670518
68010 0.8729453
68020 0.8744325
68030 0.8711493
68040 0.8666678
68050 0.876086
68060 0.8764576
68070 0.8751073
68080 0.8770176
68090 0.8743593
68100 0.8749781
68110 0.8704371
68120 0.8652944
68130 0.862087
68140 0.8617197
68150 0.8799947
68160 0.8654909
68170 0.8534359
68180 0.867257
68190 0.8675214
68200 0.866874
68210 0.8680799
68220 0.8600713
68230 0.8541489
68240 0.8554068
68250 0.8496747
68260 0.8601017
68270 0.8568454
68280 0.8430069
68290 0.8565044
68300 0.8461114
68310 0.8489319
68320 0.836737
68330 0.840735
68340 0.8396506
68350 0.8434468
68360 0.8456846
68370 0.8413575
68380 0.8366935
68390 0.8537881
68400 0.8413237
68410 0.8367922
68420 0.8374833
68430 0.8405033
68440 0.8214984
68450 0.8223789
68460 0.8213603
68470 0.8267365
68480 0.8280149
68490 0.828455
68500 0.811286
68510 0.8207561
68520 0.823279
68530 0.8206225
68540 0.8166475
68550 0.8064383
68560 0.808685
68570 0.8060091
68580 0.8022686
68590 0.7964106
68600 0.8049523
68610 0.8123035
68620 0.8048677
68630 0.8048512
68640 0.8081436
68650 0.8203565
68660 0.8195643
68670 0.8183055
68680 0.824254
68690 0.8187074
68700 0.8200951
68710 0.8272588
68720 0.825457
68730 0.8122442
68740 0.8045565
68750 0.8026745
68760 0.8101553
68770 0.8132902
68780 0.8086308
68790 0.8248745
68800 0.823108
68810 0.8276781
68820 0.8427161
68830 0.8407613
68840 0.8232473
68850 0.8260215
68860 0.8301075
68870 0.8218494
68880 0.8193427
68890 0.8302596
68900 0.8289639
68910 0.8272534
68920 0.8195208
68930 0.8188396
68940 0.8209692
68950 0.8271008
68960 0.8263373
68970 0.8392819
68980 0.8320528
68990 0.8164459
69000 0.8159556
69010 0.8196561
69020 0.8238844
69030 0.8206868
69040 0.8252457
69050 0.8291947
69060 0.8393144
69070 0.835894
69080 0.8288618
69090 0.8194551
69100 0.816752
69110 0.8073479
69120 0.7984138
69130 0.7924542
69140 0.8030317
69150 0.7975486
69160 0.8038967
69170 0.8028463
69180 0.7882819
69190 0.7993366
69200 0.803138
69210 0.7894162
69220 0.7918301
69230 0.7955117
69240 0.8048268
69250 0.8004402
69260 0.8017421
69270 0.7979621
69280 0.8026626
69290 0.8198884
69300 0.820725
69310 0.8157393
69320 0.8244231
69330 0.8339505
69340 0.8452998
69350 0.8214319
69360 0.8243763
69370 0.8258671
69380 0.8343015
69390 0.8362696
69400 0.8431228
69410 0.8314861
69420 0.8248752
69430 0.8157548
69440 0.8299019
69450 0.8266512
69460 0.8391664
69470 0.8496386
69480 0.8588311
69490 0.8526725
69500 0.8482639
69510 0.8502577
69520 0.8431458
69530 0.8372974
69540 0.8421277
69550 0.8427114
69560 0.8465934
69570 0.85159
69580 0.8422095
69590 0.8492957
69600 0.8389217
69610 0.839643
69620 0.8424876
69630 0.8335364
69640 0.8297428
69650 0.8348408
69660 0.8391653
69670 0.830443
69680 0.8277405
69690 0.8275623
69700 0.8253453
69710 0.8187472
69720 0.8256019
69730 0.8193597
69740 0.811372
69750 0.8128826
69760 0.8082259
69770 0.8066252
69780 0.8082816
69790 0.8120576
69800 0.8140709
69810 0.8099145
69820 0.820657
69830 0.8273318
69840 0.8198435
69850 0.8207008
69860 0.8177834
69870 0.8181648
69880 0.8236033
69890 0.8172299
69900 0.8122715
69910 0.8101603
69920 0.8109452
69930 0.8020687
69940 0.8003052
69950 0.808254
69960 0.8177347
69970 0.8267543
69980 0.8238893
69990 0.828246
70000 0.8231319
70010 0.8389298
70020 0.8356814
70030 0.8233494
70040 0.8342007
70050 0.8429525
70060 0.8460705
70070 0.8377483
70080 0.8403476
70090 0.850076
70100 0.8325554
70110 0.8262356
70120 0.8274769
70130 0.832779
70140 0.8273315
70150 0.8352719
70160 0.833559
70170 0.8316096
70180 0.8425248
70190 0.8517293
70200 0.8693307
70210 0.8605674
70220 0.8592094
70230 0.851737
70240 0.8458531
70250 0.844216
70260 0.8413225
70270 0.8305889
70280 0.8233072
70290 0.811353
70300 0.8089415
70310 0.8052644
70320 0.8173345
70330 0.8187999
70340 0.832992
70350 0.8298885
70360 0.8314818
70370 0.838111
70380 0.8374169
70390 0.8417456
70400 0.8502973
70410 0.84576
70420 0.843873
70430 0.839945
70440 0.8341851
70450 0.839236
70460 0.8327767
70470 0.8442261
70480 0.8449025
70490 0.8480434
70500 0.8386202
70510 0.8406368
70520 0.8346475
70530 0.8285047
70540 0.8280484
70550 0.8313447
70560 0.8515818
70570 0.839762
70580 0.8310228
70590 0.8291992
70600 0.8386983
70610 0.8313136
70620 0.8360255
70630 0.8414876
70640 0.8421883
70650 0.8354721
70660 0.8330616
70670 0.8308716
70680 0.8393257
70690 0.8410355
70700 0.8479918
70710 0.8363115
70720 0.8366228
70730 0.8421031
70740 0.8587483
70750 0.8586212
70760 0.859123
70770 0.8544394
70780 0.8471555
70790 0.8456171
70800 0.8534466
70810 0.8572876
70820 0.8411157
70830 0.8379751
70840 0.8538243
70850 0.8467768
70860 0.8438178
70870 0.8432683
70880 0.8337988
70890 0.8316989
70900 0.8306357
70910 0.8336229
70920 0.8319989
70930 0.8205205
70940 0.8140965
70950 0.8284556
70960 0.8141536
70970 0.8251886
70980 0.8132446
70990 0.8188647
71000 0.8124101
71010 0.8184057
71020 0.8271906
71030 0.81869
71040 0.8152083
71050 0.8233808
71060 0.8163226
71070 0.8284116
71080 0.833397
71090 0.8372576
71100 0.8328614
71110 0.8291667
71120 0.8299986
71130 0.8169574
71140 0.8176213
71150 0.8062668
71160 0.8124814
71170 0.8022864
71180 0.8103756
71190 0.8059887
71200 0.8029754
71210 0.8074994
71220 0.8145819
71230 0.8026131
71240 0.8059565
71250 0.8118591
71260 0.8229232
71270 0.8240874
71280 0.8357923
71290 0.8242977
71300 0.8278263
71310 0.8271893
71320 0.8308876
71330 0.8225176
71340 0.8283788
71350 0.818152
71360 0.8036398
71370 0.8046777
71380 0.8018612
71390 0.7899829
71400 0.789169
71410 0.7983515
71420 0.7948865
71430 0.7962796
71440 0.7990745
71450 0.7988507
71460 0.8063841
71470 0.8124929
71480 0.8111385
71490 0.8205302
71500 0.8306208
71510 0.8277221
71520 0.8222222
71530 0.8285
71540 0.8345867
71550 0.8257168
71560 0.8200532
71570 0.820413
71580 0.8188773
71590 0.8173906
71600 0.8185817
71610 0.8193467
71620 0.814487
71630 0.8117579
71640 0.8065747
71650 0.8233529
71660 0.8200511
71670 0.8267609
71680 0.8373412
71690 0.8251369
71700 0.8284052
71710 0.8321471
71720 0.8390387
71730 0.8195656
71740 0.8089471
71750 0.830214
71760 0.8424274
71770 0.8588896
71780 0.8538817
71790 0.8480868
71800 0.8495253
71810 0.8464355
71820 0.8263256
71830 0.8311927
71840 0.8219587
71850 0.826026
71860 0.8247157
71870 0.8219416
71880 0.8224733
71890 0.8297098
71900 0.8391445
71910 0.8430496
71920 0.8480356
71930 0.85457
71940 0.8443002
71950 0.8326098
71960 0.8379875
71970 0.8336363
71980 0.8230668
71990 0.8242455
72000 0.820083
72010 0.8232976
72020 0.8335778
72030 0.8290917
72040 0.8311033
72050 0.8356301
72060 0.8287393
72070 0.836238
72080 0.8376242
72090 0.8413475
72100 0.8391867
72110 0.8409249
72120 0.8458767
72130 0.8472189
72140 0.8441124
72150 0.8499489
72160 0.8497571
72170 0.8476756
72180 0.8444939
72190 0.8412151
72200 0.8558373
72210 0.8414946
72220 0.8281444
72230 0.8145699
72240 0.8190504
72250 0.8322979
72260 0.8326738
72270 0.8281652
72280 0.8288709
72290 0.8402621
72300 0.8357918
72310 0.8267897
72320 0.8107374
72330 0.8079508
72340 0.8032209
72350 0.8008123
72360 0.7947623
72370 0.8077079
72380 0.8029546
72390 0.8083525
72400 0.8072537
72410 0.8068321
72420 0.7943174
72430 0.7895145
72440 0.7848813
72450 0.7896447
72460 0.7883658
72470 0.7852984
72480 0.7944653
72490 0.8153099
72500 0.8082513
72510 0.8021888
72520 0.8059804
72530 0.7992187
72540 0.7992813
72550 0.7924128
72560 0.7959498
72570 0.8001508
72580 0.7999298
72590 0.806271
72600 0.8121092
72610 0.8187382
72620 0.8178625
72630 0.8087845
72640 0.8098201
72650 0.8112448
72660 0.824523
72670 0.8253501
72680 0.8180107
72690 0.8152412
72700 0.8116767
72710 0.8201169
72720 0.830549
72730 0.8280221
72740 0.819589
72750 0.8252645
72760 0.8288144
72770 0.8211605
72780 0.8125066
72790 0.8212002
72800 0.8068133
72810 0.8202216
72820 0.8210541
72830 0.8268628
72840 0.8239433
72850 0.8128272
72860 0.8209724
72870 0.8213669
72880 0.8179412
72890 0.818549
72900 0.8104604
72910 0.8232563
72920 0.8111311
72930 0.8226371
72940 0.8321379
72950 0.8216398
72960 0.8253902
72970 0.8301078
72980 0.8504649
72990 0.8394082
73000 0.8432164
73010 0.8499127
73020 0.852698
73030 0.8304338
73040 0.8255936
73050 0.8265002
73060 0.8248982
73070 0.8242247
73080 0.8162486
73090 0.8107087
73100 0.7965546
73110 0.7933937
73120 0.7967732
73130 0.7977358
73140 0.8119271
73150 0.8066097
73160 0.8020479
73170 0.7982856
73180 0.8037059
73190 0.8059954
73200 0.7972998
73210 0.8077006
73220 0.8022402
73230 0.7906746
73240 0.7839476
73250 0.7874451
73260 0.8081325
73270 0.809441
73280 0.7893901
73290 0.7912608
73300 0.8129477
73310 0.8003103
73320 0.7933033
73330 0.7928799
73340 0.8001156
73350 0.7962413
73360 0.7929179
73370 0.8002978
73380 0.8077617
73390 0.8045275
73400 0.7927093
73410 0.8007251
73420 0.8195779
73430 0.8169708
73440 0.8092229
73450 0.8010595
73460 0.7972959
73470 0.8027545
73480 0.8009107
73490 0.790428
73500 0.7969508
73510 0.8042249
73520 0.8094926
73530 0.8208221
73540 0.8174608
73550 0.8126094
73560 0.8126463
73570 0.8104192
73580 0.8124658
73590 0.8140367
73600 0.8139477
73610 0.8197072
73620 0.8127443
73630 0.8199065
73640 0.8183585
73650 0.8040071
73660 0.8064864
73670 0.8076346
73680 0.8046537
73690 0.8132389
73700 0.8322939
73710 0.8303813
73720 0.8247316
73730 0.8108468
73740 0.8020082
73750 0.8022962
73760 0.8139092
73770 0.80969
73780 0.8214034
73790 0.820301
73800 0.8178745
73810 0.8216419
73820 0.8096029
73830 0.8066484
73840 0.8120191
73850 0.8039178
73860 0.8019133
73870 0.8001857
73880 0.805735
73890 0.8091531
73900 0.8045986
73910 0.7962996
73920 0.8106637
73930 0.8082693
73940 0.7912807
73950 0.7829421
73960 0.8003358
73970 0.7908816
73980 0.7891754
73990 0.7902941
74000 0.7843248
74010 0.7824627
74020 0.7823921
74030 0.7827905
74040 0.779484
74050 0.7839554
74060 0.7806136
74070 0.7777106
74080 0.7785934
74090 0.7878343
74100 0.7967054
74110 0.7962512
74120 0.7979503
74130 0.7994695
74140 0.8082208
74150 0.786831
74160 0.7931796
74170 0.7855271
74180 0.783849
74190 0.7930806
74200 0.7897142
74210 0.8061812
74220 0.8161657
74230 0.8055187
74240 0.8114951
74250 0.8050012
74260 0.8083926
74270 0.8073417
74280 0.8259555
74290 0.8285082
74300 0.8301109
74310 0.8327748
74320 0.8428
74330 0.8254125
74340 0.8212509
74350 0.8182558
74360 0.7931743
74370 0.7882602
74380 0.7922454
74390 0.781828
74400 0.780765
74410 0.7802148
74420 0.7831809
74430 0.790718
74440 0.7924878
74450 0.7886295
74460 0.7875449
74470 0.7902769
74480 0.8064611
74490 0.8035366
74500 0.8103531
74510 0.8101293
74520 0.8097366
74530 0.8053541
74540 0.7972379
74550 0.7955645
74560 0.8046567
74570 0.8120498
74580 0.8093768
74590 0.8076597
74600 0.8241158
74610 0.8346601
74620 0.8290037
74630 0.8018967
74640 0.8122079
74650 0.8224993
74660 0.8202208
74670 0.8243024
74680 0.8097996
74690 0.8193029
74700 0.8156951
74710 0.8251766
74720 0.8244046
74730 0.8141248
74740 0.8063041
74750 0.7949398
74760 0.7992519
74770 0.7958871
74780 0.8068597
74790 0.8065062
74800 0.8013783
74810 0.8119701
74820 0.815195
74830 0.8162138
74840 0.8179424
74850 0.8292093
74860 0.8282816
74870 0.8284038
74880 0.8305379
74890 0.8225938
74900 0.8270721
74910 0.8291475
74920 0.8330906
74930 0.8450224
74940 0.8266941
74950 0.8407883
74960 0.8418963
74970 0.8539355
74980 0.8546617
74990 0.8605447
75000 0.854968
75010 0.8448144
75020 0.8344061
75030 0.8295162
75040 0.839398
75050 0.8481714
75060 0.8398533
75070 0.8329698
75080 0.8398959
75090 0.8381329
75100 0.828876
75110 0.8337584
75120 0.8319288
75130 0.83374
75140 0.8294686
75150 0.8458098
75160 0.8381731
75170 0.8320523
75180 0.8222669
75190 0.8235473
75200 0.8265092
75210 0.8300482
75220 0.8416148
75230 0.8379553
75240 0.8465481
75250 0.8449848
75260 0.8448945
75270 0.8464191
75280 0.8403319
75290 0.8398725
75300 0.8396864
75310 0.8315536
75320 0.8555005
75330 0.8621145
75340 0.847268
75350 0.861016
75360 0.8580143
75370 0.8646798
75380 0.8590982
75390 0.8462589
75400 0.8655469
75410 0.8559066
75420 0.8774061
75430 0.8796321
75440 0.8720632
75450 0.8793193
75460 0.8764359
75470 0.8624981
75480 0.8515511
75490 0.8580879
75500 0.8482451
75510 0.8623793
75520 0.8571268
75530 0.8675107
75540 0.8617103
75550 0.8632558
75560 0.8626739
75570 0.8483065
75580 0.8455105
75590 0.8489776
75600 0.8295373
75610 0.831708
75620 0.8279693
75630 0.8282918
75640 0.8283188
75650 0.8310398
75660 0.8463766
75670 0.837977
75680 0.8456237
75690 0.8296575
75700 0.8462538
75710 0.8428207
75720 0.8349721
75730 0.8311564
75740 0.8315186
75750 0.8361396
75760 0.8396359
75770 0.8197219
75780 0.8213648
75790 0.824708
75800 0.8295133
75810 0.8273966
75820 0.835837
75830 0.8378137
75840 0.8519834
75850 0.8490238
75860 0.8481787
75870 0.8454792
75880 0.8498534
75890 0.8510456
75900 0.847324
75910 0.8426458
75920 0.8415571
75930 0.8607384
75940 0.8611709
75950 0.8593261
75960 0.8719781
75970 0.8694027
75980 0.8613967
75990 0.8640881
76000 0.8754489
76010 0.8744447
76020 0.8738186
76030 0.8787674
76040 0.8751856
76050 0.8670529
76060 0.8939371
76070 0.893382
76080 0.8917899
76090 0.8698916
76100 0.8681951
76110 0.8536181
76120 0.8629022
76130 0.8552421
76140 0.861506
76150 0.8620148
76160 0.8547644
76170 0.8471729
76180 0.8429801
76190 0.8419566
76200 0.8468143
76210 0.8493902
76220 0.8531541
76230 0.8670968
76240 0.855592
76250 0.853371
76260 0.8491744
76270 0.8431487
76280 0.8368298
76290 0.843034
76300 0.8480555
76310 0.8498129
76320 0.8397351
76330 0.8355196
76340 0.8346846
76350 0.8455775
76360 0.8492973
76370 0.8475478
76380 0.8474767
76390 0.8424783
76400 0.8542797
76410 0.8399265
76420 0.8423833
76430 0.832809
76440 0.8236687
76450 0.8373789
76460 0.8397143
76470 0.8322012
76480 0.8510573
76490 0.8546808
76500 0.8433137
76510 0.8522344
76520 0.8549658
76530 0.8530362
76540 0.8528607
76550 0.8621413
76560 0.8679712
76570 0.8511125
76580 0.8623073
76590 0.8583152
76600 0.8526841
76610 0.8449659
76620 0.8378419
76630 0.8488353
76640 0.8434905
76650 0.8415305
76660 0.8464912
76670 0.8410468
76680 0.8343021
76690 0.8316036
76700 0.8276853
76710 0.8190819
76720 0.8270627
76730 0.8299558
76740 0.8269457
76750 0.8360708
76760 0.8264536
76770 0.8296328
76780 0.8457803
76790 0.8409531
76800 0.8418445
76810 0.8428792
76820 0.8404999
76830 0.8387071
76840 0.8461694
76850 0.8322261
76860 0.8292874
76870 0.8388538
76880 0.8460003
76890 0.8340166
76900 0.8537161
76910 0.8345813
76920 0.8330975
76930 0.8497028
76940 0.8357255
76950 0.8381628
76960 0.8417606
76970 0.8335615
76980 0.8455143
76990 0.8634881
77000 0.8601702
77010 0.8653743
77020 0.8627013
77030 0.8541293
77040 0.8526944
77050 0.8457598
77060 0.8324316
77070 0.8393263
77080 0.8318743
77090 0.8335655
77100 0.8342152
77110 0.8255799
77120 0.8209911
77130 0.8264174
77140 0.815505
77150 0.8178434
77160 0.8183638
77170 0.8156704
77180 0.8091884
77190 0.8104166
77200 0.8125854
77210 0.8255217
77220 0.8269271
77230 0.8332137
77240 0.8385288
77250 0.8394026
77260 0.8317283
77270 0.834034
77280 0.8363523
77290 0.840126
77300 0.8332819
77310 0.8406174
77320 0.8428886
77330 0.8371534
77340 0.8367409
77350 0.8390396
77360 0.8348925
77370 0.8269586
77380 0.8242325
77390 0.8121348
77400 0.8183189
77410 0.811434
77420 0.8194488
77430 0.8257588
77440 0.8127084
77450 0.8089271
77460 0.8115674
77470 0.8268361
77480 0.8421547
77490 0.8381045
77500 0.8441427
77510 0.8394563
77520 0.8443139
77530 0.8420882
77540 0.8426405
77550 0.8316633
77560 0.8326541
77570 0.8436329
77580 0.8539834
77590 0.8353531
77600 0.8495886
77610 0.8506349
77620 0.8393011
77630 0.846818
77640 0.8382045
77650 0.8278322
77660 0.8419885
77670 0.8518332
77680 0.8525349
77690 0.8504665
77700 0.8477862
77710 0.8475785
77720 0.8394207
77730 0.8365963
77740 0.8312756
77750 0.8262137
77760 0.8246158
77770 0.8345551
77780 0.8460859
77790 0.831679
77800 0.8242708
77810 0.8263438
77820 0.8351894
77830 0.8347796
77840 0.8310539
77850 0.8389955
77860 0.8378024
77870 0.8369568
77880 0.8515911
77890 0.850553
77900 0.8341506
77910 0.8385968
77920 0.8517091
77930 0.8427091
77940 0.8515747
77950 0.837604
77960 0.8295529
77970 0.8331301
77980 0.8315351
77990 0.8375075
78000 0.837491
78010 0.8344295
78020 0.8317481
78030 0.8382691
78040 0.8488126
78050 0.8539852
78060 0.8375347
78070 0.8450207
78080 0.8386464
78090 0.8498913
78100 0.8511423
78110 0.8421118
78120 0.839579
78130 0.8380048
78140 0.8367181
78150 0.8411627
78160 0.8402336
78170 0.8408848
78180 0.8415499
78190 0.8355064
78200 0.8413135
78210 0.8349044
78220 0.8480509
78230 0.8415249
78240 0.8529944
78250 0.8491323
78260 0.850633
78270 0.8584839
78280 0.8507852
78290 0.8611645
78300 0.8528421
78310 0.8621694
78320 0.8651025
78330 0.8602233
78340 0.8651993
78350 0.8560631
78360 0.8507229
78370 0.8470265
78380 0.8529112
78390 0.8536664
78400 0.8447594
78410 0.8435743
78420 0.8400733
78430 0.8501426
78440 0.8505338
78450 0.8403735
78460 0.8416803
78470 0.8403891
78480 0.8347268
78490 0.842324
78500 0.8413702
78510 0.8476342
78520 0.8470421
78530 0.8510449
78540 0.8502398
78550 0.849255
78560 0.8425334
78570 0.8565324
78580 0.8539963
78590 0.8519192
78600 0.8537852
78610 0.8563305
78620 0.8480179
78630 0.8601988
78640 0.8687811
78650 0.8700922
78660 0.8743656
78670 0.8714757
78680 0.8654512
78690 0.872084
78700 0.8708974
78710 0.8690824
78720 0.8696411
78730 0.8481599
78740 0.8487923
78750 0.8576631
78760 0.8531156
78770 0.8538718
78780 0.8627673
78790 0.8568738
78800 0.8561902
78810 0.8431818
78820 0.8435362
78830 0.8371215
78840 0.8367078
78850 0.8294846
78860 0.8339344
78870 0.8388162
78880 0.8325206
78890 0.8263085
78900 0.8421863
78910 0.8411493
78920 0.8294119
78930 0.8328215
78940 0.8247501
78950 0.8274051
78960 0.8302351
78970 0.8296852
78980 0.835409
78990 0.8374686
79000 0.8290977
79010 0.8378501
79020 0.8277798
79030 0.8321201
79040 0.831133
79050 0.8260296
79060 0.830443
79070 0.8318865
79080 0.8292856
79090 0.8363527
79100 0.8253838
79110 0.8354906
79120 0.8389795
79130 0.8342785
79140 0.8397529
79150 0.8398055
79160 0.8483884
79170 0.8460125
79180 0.8505925
79190 0.8423265
79200 0.8403728
79210 0.8272498
79220 0.8316004
79230 0.8440126
79240 0.8388063
79250 0.8309155
79260 0.822172
79270 0.8360669
79280 0.8476043
79290 0.8412496
79300 0.8544735
79310 0.842793
79320 0.8455704
79330 0.8251047
79340 0.8273498
79350 0.8351457
79360 0.8418156
79370 0.8512468
79380 0.8405644
79390 0.8339401
79400 0.8510887
79410 0.8456116
79420 0.847996
79430 0.8361504
79440 0.8386827
79450 0.8442295
79460 0.8442824
79470 0.8441021
79480 0.8437747
79490 0.8439407
79500 0.8303008
79510 0.8364364
79520 0.8406504
79530 0.8563174
79540 0.8621845
79550 0.8469042
79560 0.8357351
79570 0.8454212
79580 0.8524876
79590 0.8481997
79600 0.8430969
79610 0.8322561
79620 0.8405461
79630 0.834784
79640 0.836764
79650 0.8325772
79660 0.8387054
79670 0.8322312
79680 0.8403051
79690 0.8249286
79700 0.8147998
79710 0.8222038
79720 0.819042
79730 0.8134497
79740 0.8053649
79750 0.8121843
79760 0.8134191
79770 0.8127563
79780 0.8229624
79790 0.8086336
79800 0.8125895
79810 0.8123518
79820 0.8098172
79830 0.8203738
79840 0.8314939
79850 0.8192177
79860 0.82359
79870 0.8208274
79880 0.8171331
79890 0.8126834
79900 0.8058826
79910 0.8037829
79920 0.8048349
79930 0.8128067
79940 0.816463
79950 0.816893
79960 0.810819
79970 0.8105138
79980 0.8158938
79990 0.8203774
80000 0.8175196
80010 0.8214589
80020 0.825467
80030 0.8166062
80040 0.8138431
80050 0.8218516
80060 0.8259918
80070 0.8111044
80080 0.810106
80090 0.8213362
80100 0.8139268
80110 0.8256954
80120 0.8272217
80130 0.8142243
80140 0.8261845
80150 0.8249724
80160 0.8178824
80170 0.8189632
80180 0.8151747
80190 0.8196963
80200 0.8110072
80210 0.8074439
80220 0.8105455
80230 0.8166257
80240 0.83311
80250 0.8391552
80260 0.8369335
80270 0.8257937
80280 0.8180891
80290 0.8121834
80300 0.8059253
80310 0.8065932
80320 0.8082449
80330 0.8033431
80340 0.796269
80350 0.8082619
80360 0.7998612
80370 0.805139
80380 0.8099579
80390 0.796158
80400 0.8088228
80410 0.8109682
80420 0.7989526
80430 0.7964136
80440 0.8068572
80450 0.8093368
80460 0.8072175
80470 0.8303362
80480 0.8161508
80490 0.8080998
80500 0.7991371
80510 0.7869291
80520 0.8098857
80530 0.8109378
80540 0.8241419
80550 0.8224024
80560 0.8200057
80570 0.8229427
80580 0.8231925
80590 0.8229235
80600 0.8257908
80610 0.8317123
80620 0.8411354
80630 0.833508
80640 0.8282807
80650 0.8259352
80660 0.82392
80670 0.8332812
80680 0.8394746
80690 0.840493
80700 0.8355243
80710 0.8378978
80720 0.8333235
80730 0.8280562
80740 0.8268393
80750 0.8141852
80760 0.8178442
80770 0.8245624
80780 0.8264298
80790 0.8085775
80800 0.8086441
80810 0.8118873
80820 0.8166876
80830 0.8266231
80840 0.8244056
80850 0.8366653
80860 0.8475046
80870 0.853078
80880 0.8579533
80890 0.8500709
80900 0.8463667
80910 0.8512417
80920 0.8442308
80930 0.8460932
80940 0.8391817
80950 0.8474525
80960 0.8399682
80970 0.8431647
80980 0.8474505
80990 0.8465003
81000 0.8433816
81010 0.8387882
81020 0.833239
81030 0.8245673
81040 0.8116108
81050 0.815317
81060 0.8029754
81070 0.823689
81080 0.8220896
81090 0.8223667
81100 0.8279802
81110 0.8381818
81120 0.8496616
81130 0.8487524
81140 0.8386374
81150 0.8447627
81160 0.8342417
81170 0.840169
81180 0.8436255
81190 0.839609
81200 0.8463349
81210 0.8542153
81220 0.8586807
81230 0.8367842
81240 0.848949
81250 0.8466457
81260 0.8476554
81270 0.8388592
81280 0.8329023
81290 0.8390694
81300 0.8242273
81310 0.8317623
81320 0.825185
81330 0.8235127
81340 0.8224958
81350 0.8238522
81360 0.8254872
81370 0.8255877
81380 0.8283923
81390 0.8129475
81400 0.8255903
81410 0.8252518
81420 0.8301194
81430 0.8319474
81440 0.8315788
81450 0.8340237
81460 0.840235
81470 0.8343606
81480 0.8401162
81490 0.8299582
81500 0.8279006
81510 0.8346576
81520 0.8405008
81530 0.8306797
81540 0.8458506
81550 0.8466564
81560 0.8366858
81570 0.8335685
81580 0.8301875
81590 0.82683
81600 0.823248
81610 0.8241744
81620 0.8284341
81630 0.8264039
81640 0.8340283
81650 0.8393441
81660 0.8440224
81670 0.8354684
81680 0.8297017
81690 0.815973
81700 0.8277469
81710 0.8190392
81720 0.8228589
81730 0.8209217
81740 0.8117965
81750 0.8099748
81760 0.8154632
81770 0.8231999
81780 0.8330342
81790 0.8344287
81800 0.8406139
81810 0.8342932
81820 0.8187532
81830 0.8198816
81840 0.8201193
81850 0.8118511
81860 0.8138563
81870 0.8090287
81880 0.815321
81890 0.8139054
81900 0.8237451
81910 0.8302299
81920 0.8301692
81930 0.8180381
81940 0.8177671
81950 0.8223843
81960 0.8282923
81970 0.8248307
81980 0.8200868
81990 0.8270874
82000 0.8362239
82010 0.8278169
82020 0.8368165
82030 0.8406853
82040 0.8445312
82050 0.8381864
82060 0.8321133
82070 0.8352697
82080 0.8241317
82090 0.829703
82100 0.8236793
82110 0.824173
82120 0.8200172
82130 0.8261298
82140 0.8225228
82150 0.8249166
82160 0.8247248
82170 0.8081956
82180 0.8094913
82190 0.8242716
82200 0.8145464
82210 0.8108563
82220 0.8093407
82230 0.8063713
82240 0.8118849
82250 0.8250582
82260 0.8118345
82270 0.8295221
82280 0.8226934
82290 0.8127733
82300 0.8224017
82310 0.818809
82320 0.8172932
82330 0.8068687
82340 0.8080457
82350 0.8085152
82360 0.8124381
82370 0.8255929
82380 0.8207158
82390 0.8153559
82400 0.8236091
82410 0.8286009
82420 0.8223425
82430 0.8248535
82440 0.8267748
82450 0.8382822
82460 0.8398234
82470 0.8460691
82480 0.8383527
82490 0.8398862
82500 0.8492349
82510 0.8516383
82520 0.8526199
82530 0.8286875
82540 0.8275204
82550 0.8462852
82560 0.8472971
82570 0.8459228
82580 0.8426231
82590 0.8394843
82600 0.8421732
82610 0.8437228
82620 0.840977
82630 0.8457646
82640 0.8439431
82650 0.8514916
82660 0.8493688
82670 0.848325
82680 0.8556288
82690 0.8586642
82700 0.855503
82710 0.8690354
82720 0.8509704
82730 0.8552388
82740 0.8530266
82750 0.8629342
82760 0.8587027
82770 0.8566896
82780 0.8639469
82790 0.8551394
82800 0.8690469
82810 0.8720926
82820 0.8598564
82830 0.8648104
82840 0.877121
82850 0.863485
82860 0.8636162
82870 0.8620411
82880 0.8524603
82890 0.8564093
82900 0.867805
82910 0.8533552
82920 0.8678305
82930 0.8576688
82940 0.8642855
82950 0.8688728
82960 0.8647768
82970 0.8565626
82980 0.8748053
82990 0.874394
83000 0.879048
83010 0.8780265
83020 0.8733481
83030 0.865226
83040 0.8667372
83050 0.8673877
83060 0.8642877
83070 0.870909
83080 0.8537022
83090 0.8511788
83100 0.8519688
83110 0.8539801
83120 0.8532915
83130 0.8518406
83140 0.848837
83150 0.8341751
83160 0.837996
83170 0.8337603
83180 0.8307719
83190 0.8345327
83200 0.823813
83210 0.8239976
83220 0.8354843
83230 0.8362358
83240 0.8346086
83250 0.8192567
83260 0.8366211
83270 0.841623
83280 0.8390392
83290 0.838853
83300 0.8494233
83310 0.8580914
83320 0.8663317
83330 0.8610793
83340 0.8563731
83350 0.8663976
83360 0.8597102
83370 0.8597806
83380 0.8636661
83390 0.8610051
83400 0.8529422
83410 0.8521793
83420 0.8575621
83430 0.8563311
83440 0.8601801
83450 0.8574247
83460 0.8503728
83470 0.8467278
83480 0.853213
83490 0.8515213
83500 0.8445135
83510 0.8458012
83520 0.851137
83530 0.8579959
83540 0.8604796
83550 0.8501953
83560 0.8560124
83570 0.860893
83580 0.8390492
83590 0.844876
83600 0.8442928
83610 0.8352508
83620 0.8346142
83630 0.8429282
83640 0.8464521
83650 0.8477027
83660 0.850918
83670 0.8513075
83680 0.8436017
83690 0.8436922
83700 0.8521522
83710 0.8450037
83720 0.8500586
83730 0.8464555
83740 0.8570082
83750 0.8588484
83760 0.8512903
83770 0.8448115
83780 0.8383618
83790 0.8363234
83800 0.8280679
83810 0.8312474
83820 0.8427072
83830 0.8531311
83840 0.8603697
83850 0.8634157
83860 0.8471076
83870 0.8521886
83880 0.8451633
83890 0.8578423
83900 0.8476646
83910 0.8481266
83920 0.8633218
83930 0.851419
83940 0.8521474
83950 0.8490989
83960 0.8460814
83970 0.8430259
83980 0.8337355
83990 0.8231947
84000 0.8292302
84010 0.834453
84020 0.8179184
84030 0.8281569
84040 0.8326821
84050 0.8493807
84060 0.8617933
84070 0.8579414
84080 0.8577374
84090 0.8704974
84100 0.8532747
84110 0.841334
84120 0.8331675
84130 0.829231
84140 0.8315248
84150 0.8327882
84160 0.8378782
84170 0.8374395
84180 0.851752
84190 0.8515885
84200 0.8580346
84210 0.8462107
84220 0.8640441
84230 0.8508503
84240 0.8474404
84250 0.8505753
84260 0.8372589
84270 0.8480336
84280 0.8598129
84290 0.8538595
84300 0.8511439
84310 0.8547496
84320 0.8628083
84330 0.8564116
84340 0.8656594
84350 0.8531559
84360 0.8476264
84370 0.8584415
84380 0.8588976
84390 0.8529354
84400 0.864686
84410 0.8548388
84420 0.8536859
84430 0.8618727
84440 0.8623367
84450 0.8750845
84460 0.8671816
84470 0.870343
84480 0.874398
84490 0.864371
84500 0.8794004
84510 0.8771691
84520 0.862963
84530 0.8615869
84540 0.8707999
84550 0.863069
84560 0.8606568
84570 0.8644084
84580 0.8634869
84590 0.8616914
84600 0.8758094
84610 0.8565852
84620 0.8650173
84630 0.8655792
84640 0.8576354
84650 0.8565356
84660 0.8515046
84670 0.8376198
84680 0.8509707
84690 0.860048
84700 0.8490849
84710 0.8390546
84720 0.8351784
84730 0.8411962
84740 0.853159
84750 0.8435827
84760 0.8527829
84770 0.8542148
84780 0.8476498
84790 0.8405972
84800 0.8332263
84810 0.8205002
84820 0.8230315
84830 0.8318645
84840 0.8358954
84850 0.8407543
84860 0.8286098
84870 0.8284958
84880 0.8332302
84890 0.8437661
84900 0.8463794
84910 0.8429641
84920 0.8383154
84930 0.8390117
84940 0.8448323
84950 0.8499905
84960 0.8419156
84970 0.8532829
84980 0.8480387
84990 0.846911
85000 0.8664225
85010 0.8469026
85020 0.8534394
85030 0.8571182
85040 0.8614302
85050 0.8651445
85060 0.851765
85070 0.8434822
85080 0.8508664
85090 0.8455452
85100 0.8559169
85110 0.854615
85120 0.8684771
85130 0.8656363
85140 0.8533779
85150 0.8598086
85160 0.8581128
85170 0.8543907
85180 0.8510501
85190 0.8553252
85200 0.848695
85210 0.864032
85220 0.859411
85230 0.8681149
85240 0.8660893
85250 0.8550277
85260 0.8511414
85270 0.852322
85280 0.8638083
85290 0.8698523
85300 0.8657454
85310 0.8611197
85320 0.8632397
85330 0.8589913
85340 0.861239
85350 0.864317
85360 0.8640093
85370 0.8540463
85380 0.852249
85390 0.8538041
85400 0.8630384
85410 0.8733937
85420 0.8579615
85430 0.8543345
85440 0.8456963
85450 0.8474625
85460 0.8501034
85470 0.8504043
85480 0.8489325
85490 0.8453678
85500 0.8482784
85510 0.8538092
85520 0.8586611
85530 0.8611836
85540 0.8723882
85550 0.8645918
85560 0.8674278
85570 0.8603252
85580 0.8666988
85590 0.8677167
85600 0.8611293
85610 0.8578568
85620 0.8480591
85630 0.8465686
85640 0.8559323
85650 0.8469326
85660 0.8494692
85670 0.8586133
85680 0.8540793
85690 0.8549839
85700 0.8660518
85710 0.8606147
85720 0.8718917
85730 0.8635336
85740 0.8544829
85750 0.8496985
85760 0.8648857
85770 0.8525972
85780 0.8608156
85790 0.8552749
85800 0.8469052
85810 0.8549557
85820 0.8545045
85830 0.8507385
85840 0.8631152
85850 0.8525819
85860 0.8303204
85870 0.8296208
85880 0.8383077
85890 0.85976
85900 0.8576102
85910 0.8572404
85920 0.8576272
85930 0.8616984
85940 0.8614803
85950 0.8549021
85960 0.8717545
85970 0.8791125
85980 0.8704829
85990 0.8714063
86000 0.871977
86010 0.8680962
86020 0.8652683
86030 0.8639683
86040 0.867668
86050 0.872641
86060 0.8794611
86070 0.8726437
86080 0.8717057
86090 0.8752352
86100 0.8739035
86110 0.8683146
86120 0.8667952
86130 0.8595039
86140 0.8584577
86150 0.8668483
86160 0.8734229
86170 0.8696222
86180 0.8734806
86190 0.8705817
86200 0.8718001
86210 0.8686796
86220 0.8592836
86230 0.8718266
86240 0.856945
86250 0.8689987
86260 0.8466544
86270 0.8519673
86280 0.8540455
86290 0.8561902
86300 0.8494945
86310 0.8499416
86320 0.8542199
86330 0.8473819
86340 0.8462382
86350 0.8479029
86360 0.8534344
86370 0.8586246
86380 0.8454826
86390 0.8511035
86400 0.852803
86410 0.8442698
86420 0.8492934
86430 0.8679339
86440 0.8502944
86450 0.8574179
86460 0.8507789
86470 0.8543143
86480 0.8570855
86490 0.8628667
86500 0.8633149
86510 0.8596749
86520 0.8589739
86530 0.8523622
86540 0.8570945
86550 0.8451437
86560 0.833589
86570 0.8414869
86580 0.8520758
86590 0.8449751
86600 0.8452378
86610 0.8471984
86620 0.8375746
86630 0.8403125
86640 0.856422
86650 0.8637181
86660 0.8624439
86670 0.8530809
86680 0.8554517
86690 0.8570427
86700 0.8599931
86710 0.846418
86720 0.8433126
86730 0.8389139
86740 0.8262777
86750 0.8354933
86760 0.8428886
86770 0.8481581
86780 0.833848
86790 0.836096
86800 0.8451538
86810 0.8391708
86820 0.8418863
86830 0.8471088
86840 0.84631
86850 0.8448157
86860 0.8607997
86870 0.866533
86880 0.8618119
86890 0.8621848
86900 0.8481578
86910 0.8507177
86920 0.8443129
86930 0.8497481
86940 0.8515894
86950 0.8468497
86960 0.8586786
86970 0.8556829
86980 0.8616155
86990 0.8577831
87000 0.8638415
87010 0.8609104
87020 0.845076
87030 0.8352162
87040 0.8227836
87050 0.8201844
87060 0.8189737
87070 0.8096219
87080 0.807808
87090 0.7969832
87100 0.8223286
87110 0.8288461
87120 0.8278254
87130 0.8132403
87140 0.8186431
87150 0.8154106
87160 0.8177513
87170 0.818664
87180 0.8130912
87190 0.8019903
87200 0.8080456
87210 0.8177334
87220 0.8073636
87230 0.8240955
87240 0.8306701
87250 0.8310108
87260 0.8154935
87270 0.8251545
87280 0.8312281
87290 0.8280852
87300 0.8355176
87310 0.8438829
87320 0.83433
87330 0.8341829
87340 0.8298117
87350 0.8254998
87360 0.8282837
87370 0.830619
87380 0.8359669
87390 0.8286349
87400 0.8328407
87410 0.8368735
87420 0.8477021
87430 0.8416644
87440 0.8335016
87450 0.8332833
87460 0.8367839
87470 0.8278273
87480 0.8296145
87490 0.8308855
87500 0.8283406
87510 0.8285373
87520 0.8288875
87530 0.8271666
87540 0.8449696
87550 0.8309304
87560 0.8350527
87570 0.8421253
87580 0.8354571
87590 0.8330018
87600 0.8190616
87610 0.8083019
87620 0.8064267
87630 0.8129503
87640 0.8170069
87650 0.8256912
87660 0.8214138
87670 0.8250862
87680 0.8203432
87690 0.826636
87700 0.8355327
87710 0.8458295
87720 0.8267726
87730 0.8303868
87740 0.8418113
87750 0.835336
87760 0.8370718
87770 0.8317973
87780 0.8379648
87790 0.8439747
87800 0.8319262
87810 0.8307145
87820 0.8338671
87830 0.8344773
87840 0.8320482
87850 0.8224581
87860 0.8114375
87870 0.8202489
87880 0.8186734
87890 0.8133208
87900 0.8075869
87910 0.8021656
87920 0.8046151
87930 0.807579
87940 0.8152699
87950 0.8133985
87960 0.8365409
87970 0.8407187
87980 0.8416042
87990 0.8493925
88000 0.8466235
88010 0.8454456
88020 0.8537166
88030 0.8473078
88040 0.825856
88050 0.8185858
88060 0.8307307
88070 0.8270496
88080 0.8213387
88090 0.80244
88100 0.7958217
88110 0.8066565
88120 0.8034841
88130 0.8214772
88140 0.8101047
88150 0.8125621
88160 0.8197858
88170 0.8077155
88180 0.7937012
88190 0.8052018
88200 0.7989092
88210 0.8028378
88220 0.791508
88230 0.8022291
88240 0.8051857
88250 0.8100396
88260 0.8035267
88270 0.804107
88280 0.7991274
88290 0.8066301
88300 0.8084826
88310 0.8070159
88320 0.8110518
88330 0.8156943
88340 0.8098707
88350 0.8144389
88360 0.8218585
88370 0.8201534
88380 0.8242521
88390 0.8320045
88400 0.8300924
88410 0.8190965
88420 0.8153535
88430 0.7946162
88440 0.7982649
88450 0.7818929
88460 0.8041601
88470 0.799925
88480 0.8002854
88490 0.79567
88500 0.7888208
88510 0.7984982
88520 0.7916088
88530 0.7786237
88540 0.7870231
88550 0.7868209
88560 0.7927287
88570 0.8006659
88580 0.7954201
88590 0.8066527
88600 0.8071792
88610 0.8147214
88620 0.804352
88630 0.8069628
88640 0.8119784
88650 0.8100972
88660 0.8270394
88670 0.8205358
88680 0.8292499
88690 0.8276132
88700 0.8076086
88710 0.8065896
88720 0.80662
88730 0.8043953
88740 0.8233795
88750 0.8188056
88760 0.8124729
88770 0.8160606
88780 0.8279008
88790 0.8083577
88800 0.8094403
88810 0.8047358
88820 0.8109607
88830 0.8194831
88840 0.8212762
88850 0.8271137
88860 0.8219015
88870 0.8179713
88880 0.8013063
88890 0.800522
88900 0.8118066
88910 0.8040509
88920 0.8079822
88930 0.8016503
88940 0.8150138
88950 0.8142173
88960 0.8232697
88970 0.8288411
88980 0.8211042
88990 0.8204678
89000 0.8346859
89010 0.815118
89020 0.8215976
89030 0.8237427
89040 0.8286304
89050 0.8329665
89060 0.825195
89070 0.8290989
89080 0.8217109
89090 0.8196408
89100 0.8129227
89110 0.8163828
89120 0.8244771
89130 0.8191514
89140 0.8102688
89150 0.8122438
89160 0.8206548
89170 0.8197889
89180 0.8245904
89190 0.8165817
89200 0.8012639
89210 0.8106552
89220 0.8237701
89230 0.8192991
89240 0.8164403
89250 0.8126344
89260 0.8120545
89270 0.816228
89280 0.823771
89290 0.8156978
89300 0.8283662
89310 0.843156
89320 0.8490338
89330 0.8349586
89340 0.8475304
89350 0.8378409
89360 0.8385745
89370 0.8412989
89380 0.844825
89390 0.8482975
89400 0.8443622
89410 0.8534036
89420 0.84547
89430 0.8490824
89440 0.8541739
89450 0.8518782
89460 0.8398174
89470 0.8371748
89480 0.8407669
89490 0.8328468
89500 0.841473
89510 0.85043
89520 0.8397105
89530 0.8465196
89540 0.8458138
89550 0.833487
89560 0.8369465
89570 0.8351154
89580 0.8345742
89590 0.8273934
89600 0.8247065
89610 0.826992
89620 0.828344
89630 0.8241236
89640 0.8205074
89650 0.8274409
89660 0.8170988
89670 0.8189754
89680 0.8004119
89690 0.8117422
89700 0.8201985
89710 0.8272766
89720 0.8140954
89730 0.8137648
89740 0.8251204
89750 0.823913
89760 0.8297313
89770 0.8327996
89780 0.8296399
89790 0.8323085
89800 0.8364858
89810 0.8425688
89820 0.8366055
89830 0.8402666
89840 0.841921
89850 0.8424472
89860 0.8292601
89870 0.8294742
89880 0.8470168
89890 0.8546966
89900 0.842648
89910 0.8456693
89920 0.8450754
89930 0.8533886
89940 0.8615506
89950 0.8536758
89960 0.8607474
89970 0.8607804
89980 0.8616852
89990 0.8563125
90000 0.854768
90010 0.8618134
90020 0.8575603
90030 0.8618729
90040 0.8677673
90050 0.8654845
90060 0.8649556
90070 0.8578522
90080 0.8390186
90090 0.839089
90100 0.8506027
90110 0.835874
90120 0.8235896
90130 0.8356938
90140 0.8279776
90150 0.8347697
90160 0.8254958
90170 0.8290359
90180 0.8205978
90190 0.8406199
90200 0.8347722
90210 0.8390749
90220 0.8317674
90230 0.8519247
90240 0.8462213
90250 0.8397343
90260 0.8424672
90270 0.8427508
90280 0.8345432
90290 0.8289924
90300 0.8214933
90310 0.8433544
90320 0.8435361
90330 0.8534147
90340 0.8429618
90350 0.8383223
90360 0.8513661
90370 0.8542092
90380 0.8389677
90390 0.8404431
90400 0.8566891
90410 0.8401647
90420 0.8278432
90430 0.8237555
90440 0.8417645
90450 0.8466199
90460 0.8437942
90470 0.8427538
90480 0.8387353
90490 0.8425925
90500 0.8424298
90510 0.8512331
90520 0.8489484
90530 0.8543797
90540 0.8530229
90550 0.8522069
90560 0.8592645
90570 0.8518138
90580 0.8560055
90590 0.8579069
90600 0.8645591
90610 0.8662864
90620 0.8647671
90630 0.8649914
90640 0.8581334
90650 0.846466
90660 0.8481528
90670 0.8477032
90680 0.8540114
90690 0.8613245
90700 0.8551295
90710 0.8538517
90720 0.8628861
90730 0.8606367
90740 0.8627918
90750 0.8464568
90760 0.8415946
90770 0.8310487
90780 0.8338457
90790 0.8483914
90800 0.8478982
90810 0.841955
90820 0.8228161
90830 0.8321677
90840 0.8313954
90850 0.8312848
90860 0.8283658
90870 0.8322328
90880 0.845682
90890 0.8483559
90900 0.8512412
90910 0.8387743
90920 0.8409817
90930 0.8311357
90940 0.8485659
90950 0.853258
90960 0.8537217
90970 0.8520309
90980 0.8590267
90990 0.8651604
91000 0.8553365
91010 0.8407717
91020 0.8430755
91030 0.8538823
91040 0.852478
91050 0.8440118
91060 0.8294644
91070 0.8306533
91080 0.8354477
91090 0.8337574
91100 0.8368308
91110 0.8418778
91120 0.8404893
91130 0.8349537
91140 0.8385687
91150 0.8393641
91160 0.8384984
91170 0.8413844
91180 0.8312842
91190 0.8226418
91200 0.8206974
91210 0.8190673
91220 0.8201717
91230 0.8126312
91240 0.8090511
91250 0.8012748
91260 0.811601
91270 0.8123713
91280 0.8212774
91290 0.8247907
91300 0.8223156
91310 0.8211064
91320 0.8238277
91330 0.8239822
91340 0.8147082
91350 0.8219119
91360 0.8130084
91370 0.8219798
91380 0.827664
91390 0.8196236
91400 0.827715
91410 0.8273902
91420 0.811803
91430 0.8174764
91440 0.8093362
91450 0.829377
91460 0.8277681
91470 0.8254334
91480 0.827373
91490 0.8398635
91500 0.8375698
91510 0.8338164
91520 0.8320887
91530 0.8244324
91540 0.8174897
91550 0.8066662
91560 0.8090601
91570 0.7986555
91580 0.816926
91590 0.8025633
91600 0.8046743
91610 0.7916339
91620 0.8171512
91630 0.8180156
91640 0.812883
91650 0.8122648
91660 0.8056168
91670 0.8096897
91680 0.811106
91690 0.8325314
91700 0.8286492
91710 0.8213394
91720 0.8268572
91730 0.8234686
91740 0.8216332
91750 0.8189874
91760 0.8184645
91770 0.8329881
91780 0.8251935
91790 0.8189906
91800 0.8113669
91810 0.820162
91820 0.8108712
91830 0.8247731
91840 0.8210223
91850 0.8204712
91860 0.8239486
91870 0.8201585
91880 0.8324579
91890 0.8303384
91900 0.822091
91910 0.8378396
91920 0.8217076
91930 0.8214524
91940 0.8102805
91950 0.8108765
91960 0.8045306
91970 0.817976
91980 0.8239263
91990 0.8224954
92000 0.8083972
92010 0.8079019
92020 0.8188186
92030 0.8252071
92040 0.8462747
92050 0.829766
92060 0.8290982
92070 0.8320042
92080 0.8355903
92090 0.8375328
92100 0.8264738
92110 0.8246638
92120 0.823777
92130 0.8165305
92140 0.8208503
92150 0.8451554
92160 0.8345675
92170 0.828743
92180 0.8216158
92190 0.8101326
92200 0.8245705
92210 0.8106027
92220 0.8129234
92230 0.8239664
92240 0.8184871
92250 0.8208964
92260 0.8319364
92270 0.8311631
92280 0.8302857
92290 0.8299316
92300 0.8339806
92310 0.8265935
92320 0.8230096
92330 0.8192989
92340 0.8246183
92350 0.8271452
92360 0.8351911
92370 0.8304643
92380 0.8164133
92390 0.8158925
92400 0.8331209
92410 0.825685
92420 0.8185223
92430 0.8216033
92440 0.8271647
92450 0.8323764
92460 0.8386061
92470 0.8346173
92480 0.8276639
92490 0.8272485
92500 0.8237348
92510 0.8240677
92520 0.8311322
92530 0.8192991
92540 0.8358855
92550 0.842556
92560 0.8420215
92570 0.8330852
92580 0.827224
92590 0.824758
92600 0.8273814
92610 0.8297574
92620 0.8288916
92630 0.81774
92640 0.822268
92650 0.8126977
92660 0.8147088
92670 0.8167075
92680 0.8311195
92690 0.8359424
92700 0.8324466
92710 0.8340192
92720 0.8395711
92730 0.8345495
92740 0.8411914
92750 0.8567467
92760 0.8500865
92770 0.8462523
92780 0.8486796
92790 0.849463
92800 0.8514389
92810 0.8469487
92820 0.8490753
92830 0.8486164
92840 0.8496669
92850 0.8370485
92860 0.8403713
92870 0.8510338
92880 0.848628
92890 0.8442526
92900 0.843147
92910 0.8394454
92920 0.8460234
92930 0.8422679
92940 0.8516403
92950 0.8413094
92960 0.8477223
92970 0.8499803
92980 0.8544654
92990 0.834452
93000 0.8283263
93010 0.8312246
93020 0.8343702
93030 0.8383851
93040 0.8450642
93050 0.8485183
93060 0.8439093
93070 0.8463284
93080 0.8488147
93090 0.833448
93100 0.8408717
93110 0.8416226
93120 0.8406783
93130 0.8444409
93140 0.837402
93150 0.8422449
93160 0.8507459
93170 0.84779
93180 0.8538229
93190 0.8514929
93200 0.8460923
93210 0.8539354
93220 0.8331386
93230 0.8419212
93240 0.8335369
93250 0.8194005
93260 0.8436201
93270 0.8535786
93280 0.8601087
93290 0.8534517
93300 0.8577259
93310 0.8628189
93320 0.8600439
93330 0.864766
93340 0.8811853
93350 0.8883654
93360 0.8761957
93370 0.8741342
93380 0.8747327
93390 0.8800402
93400 0.8799228
93410 0.8775228
93420 0.8744152
93430 0.8687627
93440 0.859897
93450 0.8755251
93460 0.8696818
93470 0.8718711
93480 0.8748322
93490 0.8693843
93500 0.8525988
93510 0.8705875
93520 0.8722126
93530 0.8613238
93540 0.8626682
93550 0.8745721
93560 0.8832932
93570 0.8813533
93580 0.868212
93590 0.8696963
93600 0.8646532
93610 0.8631929
93620 0.8738432
93630 0.8749532
93640 0.8709816
93650 0.8767667
93660 0.865926
93670 0.8616582
93680 0.8714545
93690 0.871894
93700 0.8640028
93710 0.8724083
93720 0.8807326
93730 0.8848106
93740 0.8741695
93750 0.8734801
93760 0.8776944
93770 0.874437
93780 0.8627917
93790 0.8527829
93800 0.8567822
93810 0.852154
93820 0.8560195
93830 0.8489831
93840 0.8570344
93850 0.8458888
93860 0.8496309
93870 0.8496619
93880 0.8533229
93890 0.8544798
93900 0.8448972
93910 0.8534749
93920 0.8557678
93930 0.8675102
93940 0.857021
93950 0.8620144
93960 0.861145
93970 0.8562428
93980 0.877929
93990 0.8826829
94000 0.8800883
94010 0.8743058
94020 0.8630984
94030 0.8651229
94040 0.8488362
94050 0.852306
94060 0.8620373
94070 0.8545238
94080 0.8613834
94090 0.8615622
94100 0.8628325
94110 0.8640789
94120 0.8643207
94130 0.8662426
94140 0.8701353
94150 0.8615212
94160 0.8763716
94170 0.8636668
94180 0.860742
94190 0.8601129
94200 0.8537431
94210 0.8568674
94220 0.8533367
94230 0.8631347
94240 0.8656801
94250 0.8728683
94260 0.8614863
94270 0.8699393
94280 0.8518069
94290 0.8448825
94300 0.842707
94310 0.8464355
94320 0.8478069
94330 0.8497074
94340 0.8367336
94350 0.8426524
94360 0.8467501
94370 0.849375
94380 0.8480547
94390 0.8470966
94400 0.833335
94410 0.82402
94420 0.821899
94430 0.8262856
94440 0.8299232
94450 0.8354018
94460 0.8443297
94470 0.8387675
94480 0.8444507
94490 0.8476712
94500 0.8556969
94510 0.8488222
94520 0.8470898
94530 0.8460534
94540 0.8492396
94550 0.8603035
94560 0.8558961
94570 0.8475702
94580 0.8472174
94590 0.8599215
94600 0.8622678
94610 0.865792
94620 0.8525888
94630 0.8656861
94640 0.8687187
94650 0.8690959
94660 0.8698335
94670 0.8605224
94680 0.8692436
94690 0.8543187
94700 0.8566912
94710 0.8425037
94720 0.8421673
94730 0.8530617
94740 0.8515607
94750 0.8484998
94760 0.8429184
94770 0.8391516
94780 0.8279392
94790 0.8433345
94800 0.8477504
94810 0.8478169
94820 0.8531649
94830 0.8346033
94840 0.8548333
94850 0.8555815
94860 0.8684061
94870 0.8639793
94880 0.8550784
94890 0.8592337
94900 0.86218
94910 0.8647484
94920 0.849104
94930 0.8455036
94940 0.8522519
94950 0.8460823
94960 0.8489714
94970 0.854477
94980 0.8408925
94990 0.8407541
95000 0.8321169
95010 0.8295677
95020 0.8285015
95030 0.8313361
95040 0.8327233
95050 0.8381903
95060 0.8398468
95070 0.8391558
95080 0.8406068
95090 0.8439056
95100 0.8349168
95110 0.8329975
95120 0.8332554
95130 0.8371508
95140 0.8328419
95150 0.8365901
95160 0.8400046
95170 0.84423
95180 0.8408212
95190 0.8463079
95200 0.8486072
95210 0.8501354
95220 0.8384917
95230 0.8437169
95240 0.8330031
95250 0.8338735
95260 0.8289013
95270 0.8275774
95280 0.8261201
95290 0.8292621
95300 0.8236282
95310 0.8294216
95320 0.8367515
95330 0.8273147
95340 0.8225489
95350 0.8238559
95360 0.8208602
95370 0.8347331
95380 0.8332846
95390 0.831912
95400 0.8382631
95410 0.8439763
95420 0.8530078
95430 0.8474862
95440 0.8510637
95450 0.8474797
95460 0.8488585
95470 0.8300718
95480 0.8347949
95490 0.8460963
95500 0.8532759
95510 0.8581809
95520 0.8553973
95530 0.8545936
95540 0.8511823
95550 0.8726479
95560 0.8638171
95570 0.8683583
95580 0.8644335
95590 0.8636666
95600 0.8803595
95610 0.8614038
95620 0.8768278
95630 0.8813984
95640 0.8821644
95650 0.8739954
95660 0.8840847
95670 0.8720111
95680 0.8583531
95690 0.8708501
95700 0.854213
95710 0.854589
95720 0.8549158
95730 0.8461262
95740 0.859852
95750 0.8498054
95760 0.8506702
95770 0.8481515
95780 0.8540192
95790 0.8593435
95800 0.855412
95810 0.8615054
95820 0.8665563
95830 0.8672988
95840 0.854653
95850 0.8453521
95860 0.8441263
95870 0.8514341
95880 0.8504481
95890 0.8521724
95900 0.8640004
95910 0.8548726
95920 0.8546064
95930 0.8542367
95940 0.8602421
95950 0.855633
95960 0.8617584
95970 0.8543831
95980 0.8467924
95990 0.8405042
96000 0.838909
96010 0.8409472
96020 0.8356103
96030 0.8335572
96040 0.8468404
96050 0.849755
96060 0.8375559
96070 0.8324997
96080 0.8432204
96090 0.8478514
96100 0.8459373
96110 0.8428976
96120 0.841903
96130 0.8209834
96140 0.8305041
96150 0.8328701
96160 0.8592937
96170 0.8558043
96180 0.8477195
96190 0.8636063
96200 0.8579955
96210 0.8603919
96220 0.8575828
96230 0.8578257
96240 0.8527943
96250 0.8487905
96260 0.8469393
96270 0.8418821
96280 0.8441985
96290 0.8533379
96300 0.8680949
96310 0.8770423
96320 0.8769484
96330 0.8608061
96340 0.8490597
96350 0.8576027
96360 0.8493003
96370 0.85474
96380 0.851447
96390 0.8627744
96400 0.859878
96410 0.8650338
96420 0.8713326
96430 0.8688278
96440 0.861692
96450 0.8461521
96460 0.8505176
96470 0.8513409
96480 0.8497313
96490 0.8391904
96500 0.8560097
96510 0.8454611
96520 0.8470446
96530 0.8423163
96540 0.8388707
96550 0.8455915
96560 0.8431769
96570 0.8442107
96580 0.8351663
96590 0.8356496
96600 0.8439918
96610 0.8479987
96620 0.8633332
96630 0.8613998
96640 0.858607
96650 0.8619862
96660 0.8525456
96670 0.855662
96680 0.856674
96690 0.8558116
96700 0.8463681
96710 0.8416548
96720 0.8403945
96730 0.844578
96740 0.8285144
96750 0.8200271
96760 0.8194773
96770 0.8329315
96780 0.8430904
96790 0.8547802
96800 0.8588445
96810 0.868425
96820 0.8609595
96830 0.8692441
96840 0.8629499
96850 0.8647702
96860 0.8601695
96870 0.8635987
96880 0.8528402
96890 0.8399718
96900 0.8503077
96910 0.8585377
96920 0.850162
96930 0.8475837
96940 0.8482921
96950 0.85826
96960 0.8671869
96970 0.8694953
96980 0.8759217
96990 0.8760318
97000 0.8664855
97010 0.8635272
97020 0.8591013
97030 0.8591372
97040 0.8626556
97050 0.8632475
97060 0.8563976
97070 0.8549761
97080 0.8639625
97090 0.8668336
97100 0.851702
97110 0.8582512
97120 0.8578445
97130 0.8585805
97140 0.8725713
97150 0.8728287
97160 0.851919
97170 0.8432243
97180 0.8389654
97190 0.8449679
97200 0.844965
97210 0.8494765
97220 0.8462946
97230 0.8387929
97240 0.8369551
97250 0.8365877
97260 0.8355836
97270 0.8354208
97280 0.8334008
97290 0.8439063
97300 0.8354148
97310 0.8459392
97320 0.8372549
97330 0.8459222
97340 0.835311
97350 0.807037
97360 0.8224542
97370 0.8259838
97380 0.8330653
97390 0.8396863
97400 0.8366375
97410 0.8295447
97420 0.8276874
97430 0.8248842
97440 0.8257942
97450 0.8313549
97460 0.8443447
97470 0.8256157
97480 0.8141401
97490 0.8239207
97500 0.8278164
97510 0.8257124
97520 0.8284272
97530 0.8178363
97540 0.8243767
97550 0.8267835
97560 0.8131244
97570 0.8234542
97580 0.8184046
97590 0.8176453
97600 0.8183132
97610 0.8240412
97620 0.825916
97630 0.8155307
97640 0.8138266
97650 0.8304234
97660 0.8192763
97670 0.828965
97680 0.8353768
97690 0.8308811
97700 0.8294091
97710 0.8310457
97720 0.8298873
97730 0.8345104
97740 0.8223951
97750 0.8254712
97760 0.8313633
97770 0.8329854
97780 0.8327378
97790 0.833527
97800 0.8325256
97810 0.8334883
97820 0.8339719
97830 0.8449625
97840 0.8387346
97850 0.8470441
97860 0.8478804
97870 0.8596644
97880 0.8478117
97890 0.8590338
97900 0.8618657
97910 0.855193
97920 0.8595107
97930 0.8489822
97940 0.8451935
97950 0.8422697
97960 0.8384638
97970 0.833434
97980 0.8528082
97990 0.8363109
98000 0.8420208
98010 0.8368528
98020 0.8414413
98030 0.8420095
98040 0.8385104
98050 0.8316866
98060 0.8443676
98070 0.8451142
98080 0.8321132
98090 0.8399615
98100 0.8371457
98110 0.8371629
98120 0.8413834
98130 0.8424275
98140 0.8394195
98150 0.8470677
98160 0.834657
98170 0.8296446
98180 0.8241109
98190 0.8384327
98200 0.8491299
98210 0.8466986
98220 0.8303329
98230 0.8129853
98240 0.8168895
98250 0.8262075
98260 0.8314188
98270 0.8285837
98280 0.8223276
98290 0.8199192
98300 0.8337967
98310 0.8320805
98320 0.8248847
98330 0.8350444
98340 0.8406006
98350 0.841402
98360 0.8462276
98370 0.8386769
98380 0.8370389
98390 0.8403045
98400 0.8532575
98410 0.8655831
98420 0.858038
98430 0.8433102
98440 0.8423347
98450 0.8432989
98460 0.8508566
98470 0.8500617
98480 0.8429757
98490 0.8427819
98500 0.8458208
98510 0.8518105
98520 0.8483768
98530 0.8600671
98540 0.8562482
98550 0.8575639
98560 0.8567984
98570 0.8562972
98580 0.8479946
98590 0.8589128
98600 0.8599744
98610 0.8678663
98620 0.8664174
98630 0.8732005
98640 0.8719581
98650 0.8641705
98660 0.8799757
98670 0.8758864
98680 0.8599982
98690 0.8665001
98700 0.8585758
98710 0.8556531
98720 0.8656506
98730 0.854171
98740 0.8473011
98750 0.8464558
98760 0.8592715
98770 0.8596207
98780 0.8560989
98790 0.8537149
98800 0.8669246
98810 0.8669831
98820 0.8750052
98830 0.8736913
98840 0.8566734
98850 0.8596954
98860 0.8557472
98870 0.8501525
98880 0.8440924
98890 0.840762
98900 0.8328356
98910 0.8314539
98920 0.8345172
98930 0.8355018
98940 0.8329766
98950 0.8261291
98960 0.8281344
98970 0.8320168
98980 0.8289213
98990 0.8302416
99000 0.824459
99010 0.8361405
99020 0.8476648
99030 0.8462653
99040 0.847012
99050 0.8358107
99060 0.8276855
99070 0.8304005
99080 0.831006
99090 0.8292452
99100 0.8260257
99110 0.828887
99120 0.8232988
99130 0.8233381
99140 0.8268436
99150 0.8273894
99160 0.8328723
99170 0.8397783
99180 0.8492854
99190 0.8318027
99200 0.8359586
99210 0.8308818
99220 0.8200172
99230 0.8263859
99240 0.8276202
99250 0.8278838
99260 0.8265011
99270 0.8293552
99280 0.8355887
99290 0.8342546
99300 0.8301119
99310 0.8315036
99320 0.8232532
99330 0.8272177
99340 0.8210922
99350 0.8129545
99360 0.8120927
99370 0.8122153
99380 0.8169034
99390 0.8170877
99400 0.8177397
99410 0.8223556
99420 0.8198772
99430 0.8205154
99440 0.816267
99450 0.8096716
99460 0.8061635
99470 0.8134953
99480 0.8099906
99490 0.8260056
99500 0.8404572
99510 0.8464146
99520 0.8504544
99530 0.8458781
99540 0.8334197
99550 0.8290397
99560 0.8316239
99570 0.8377973
99580 0.8291303
99590 0.8295598
99600 0.8255157
99610 0.8240156
99620 0.826377
99630 0.8170993
99640 0.8130944
99650 0.8288697
99660 0.8357434
99670 0.8356572
99680 0.8479185
99690 0.8470572
99700 0.8497823
99710 0.845831
99720 0.845682
99730 0.8248732
99740 0.8385684
99750 0.8468958
99760 0.8438049
99770 0.8383988
99780 0.8382403
99790 0.8281632
99800 0.8216653
99810 0.8148804
99820 0.7876139
99830 0.804083
99840 0.8063328
99850 0.7961141
99860 0.7992223
99870 0.8056239
99880 0.807027
99890 0.8297001
99900 0.819145
99910 0.8266087
99920 0.8269045
99930 0.8350643
99940 0.8297314
99950 0.819046
99960 0.8165721
99970 0.8143286
99980 0.8175071
99990 0.8334833
100000 0.8358907
100010 0.8451487
100020 0.8385541
100030 0.8226128
100040 0.8345706
100050 0.8262068
100060 0.824498
100070 0.8244552
100080 0.8325272
100090 0.8259681
100100 0.8352756
100110 0.8388144
100120 0.8241644
100130 0.8229187
100140 0.8183448
100150 0.8187277
100160 0.8175185
100170 0.8303957
100180 0.8176893
100190 0.8088608
100200 0.7976656
100210 0.81221
100220 0.8176293
100230 0.8130441
100240 0.8250039
100250 0.8162434
100260 0.8212799
100270 0.8176091
100280 0.806749
100290 0.8003338
100300 0.8002627
100310 0.803987
100320 0.8094779
100330 0.8234211
100340 0.8204904
100350 0.8277768
100360 0.8308158
100370 0.8352511
100380 0.8360533
100390 0.8394909
100400 0.8288307
100410 0.8373699
100420 0.8300706
100430 0.8239802
100440 0.8295556
100450 0.8386409
100460 0.837228
100470 0.8441058
100480 0.8400157
100490 0.8422276
100500 0.8363728
100510 0.8345013
100520 0.8234216
100530 0.8274142
100540 0.8486175
100550 0.8462687
100560 0.8472337
100570 0.8333144
100580 0.8317222
100590 0.8330563
100600 0.8320735
100610 0.8366553
100620 0.8346803
100630 0.8308109
100640 0.8251405
100650 0.8250036
100660 0.8159376
100670 0.8284115
100680 0.8252038
100690 0.8180071
100700 0.8264218
100710 0.8315048
100720 0.8314546
100730 0.8288772
100740 0.8284755
100750 0.829038
100760 0.8251095
100770 0.8273194
100780 0.831278
100790 0.8287393
100800 0.8259672
100810 0.8172436
100820 0.8250019
100830 0.8207859
100840 0.8173238
100850 0.8146656
100860 0.8124635
100870 0.8257347
100880 0.8107311
100890 0.8087198
100900 0.8050787
100910 0.8130081
100920 0.803902
100930 0.7990014
100940 0.7866822
100950 0.7864869
100960 0.7963033
100970 0.8122571
100980 0.8076191
100990 0.8053397
101000 0.8204916
101010 0.8326356
101020 0.8241053
101030 0.8186794
101040 0.823829
101050 0.8268955
101060 0.8367471
101070 0.8397018
101080 0.8400229
101090 0.8344831
101100 0.8305745
101110 0.8373475
101120 0.8429455
101130 0.82582
101140 0.8316494
101150 0.8290657
101160 0.8109323
101170 0.8114278
101180 0.8125171
101190 0.8137648
101200 0.8203484
101210 0.8079923
101220 0.8169945
101230 0.8088927
101240 0.8169616
101250 0.8260998
101260 0.8240741
101270 0.8294973
101280 0.820738
101290 0.8180975
101300 0.8149496
101310 0.7961431
101320 0.7944517
101330 0.7993772
101340 0.7983364
101350 0.8014846
101360 0.8047652
101370 0.8166258
101380 0.8207424
101390 0.819486
101400 0.8294119
101410 0.8278593
101420 0.823198
101430 0.8259484
101440 0.8433075
101450 0.8424227
101460 0.8413615
101470 0.8441206
101480 0.8482184
101490 0.8456203
101500 0.8374021
101510 0.8244035
101520 0.8385035
101530 0.8506395
101540 0.8390665
101550 0.8396743
101560 0.848402
101570 0.8442524
101580 0.8370422
101590 0.8188099
101600 0.8251059
101610 0.8292552
101620 0.8295867
101630 0.8290291
101640 0.827127
101650 0.8143026
101660 0.8060489
101670 0.8031564
101680 0.8141373
101690 0.8153691
101700 0.8060656
101710 0.8116735
101720 0.8154252
101730 0.8078341
101740 0.8102688
101750 0.8038902
101760 0.8152803
101770 0.8113583
101780 0.8097408
101790 0.8010761
101800 0.7905692
101810 0.7819912
101820 0.7828918
101830 0.7905054
101840 0.7834779
101850 0.7816696
101860 0.7854142
101870 0.7760189
101880 0.7909344
101890 0.7879788
101900 0.7748223
101910 0.7824789
101920 0.7709097
101930 0.7767766
101940 0.7886242
101950 0.7935953
101960 0.7758864
101970 0.7766914
101980 0.7760849
101990 0.7842132
102000 0.7821645
102010 0.7873009
102020 0.7858522
102030 0.7982839
102040 0.8012777
102050 0.7951412
102060 0.7999421
102070 0.8112528
102080 0.8210993
102090 0.8216586
102100 0.8197907
102110 0.8179121
102120 0.8202049
102130 0.8220646
102140 0.8382063
102150 0.8401467
102160 0.8394876
102170 0.8293243
102180 0.8318893
102190 0.8398472
102200 0.8530948
102210 0.8404109
102220 0.8475697
102230 0.8424603
102240 0.8465203
102250 0.8485119
102260 0.8525145
102270 0.8482845
102280 0.8473938
102290 0.8528999
102300 0.837343
102310 0.8336192
102320 0.8331176
102330 0.8400795
102340 0.8205704
102350 0.8226422
102360 0.8231607
102370 0.8259824
102380 0.8201556
102390 0.8231878
102400 0.8284467
102410 0.8234616
102420 0.8166476
102430 0.8028417
102440 0.8119574
102450 0.8215374
102460 0.8074284
102470 0.7919216
102480 0.7936673
102490 0.7974103
102500 0.7979978
102510 0.8150367
102520 0.8174617
102530 0.8260616
102540 0.8264413
102550 0.8343819
102560 0.8252123
102570 0.8246042
102580 0.8244441
102590 0.8095785
102600 0.8284678
102610 0.8326111
102620 0.8270699
102630 0.8293659
102640 0.836846
102650 0.8335484
102660 0.84333
102670 0.8511947
102680 0.8458336
102690 0.8385397
102700 0.8308022
102710 0.8400092
102720 0.8370134
102730 0.8333848
102740 0.8466476
102750 0.8470246
102760 0.8505195
102770 0.8410578
102780 0.84829
102790 0.8533658
102800 0.8469353
102810 0.8411733
102820 0.8226593
102830 0.8250995
102840 0.848291
102850 0.8547202
102860 0.8588476
102870 0.8655785
102880 0.8577413
102890 0.8542318
102900 0.8588875
102910 0.8474534
102920 0.8472459
102930 0.8448548
102940 0.8405005
102950 0.8297576
102960 0.827581
102970 0.8274745
102980 0.8059819
102990 0.8091184
103000 0.8006375
103010 0.7980543
103020 0.799453
103030 0.8169268
103040 0.8137816
103050 0.8186883
103060 0.8209749
103070 0.8309033
103080 0.8162517
103090 0.822161
103100 0.8166019
103110 0.8090262
103120 0.8090378
103130 0.8082609
103140 0.8092589
103150 0.8084652
103160 0.813201
103170 0.8150031
103180 0.8313174
103190 0.828331
103200 0.8296129
103210 0.8385419
103220 0.8192791
103230 0.8283907
103240 0.8269522
103250 0.834195
103260 0.8249509
103270 0.8406131
103280 0.8358109
103290 0.831614
103300 0.839114
103310 0.8282291
103320 0.8352444
103330 0.8348604
103340 0.8302137
103350 0.8486925
103360 0.8413671
103370 0.8378391
103380 0.8392449
103390 0.8229441
103400 0.8325567
103410 0.8275204
103420 0.8178515
103430 0.8227088
103440 0.8249226
103450 0.8213754
103460 0.8205166
103470 0.8197951
103480 0.8113279
103490 0.8289582
103500 0.8250562
103510 0.8312317
103520 0.8261313
103530 0.8270954
103540 0.8332648
103550 0.8403586
103560 0.8333269
103570 0.8368499
103580 0.8370531
103590 0.8336068
103600 0.824284
103610 0.8126967
103620 0.816934
103630 0.8034728
103640 0.8155812
103650 0.8215704
103660 0.8153471
103670 0.8245207
103680 0.8220773
103690 0.8168657
103700 0.8067554
103710 0.8063908
103720 0.8251372
103730 0.8128156
103740 0.8173711
103750 0.8186237
103760 0.8206586
103770 0.8112337
103780 0.8167272
103790 0.8202834
103800 0.8162702
103810 0.8101625
103820 0.8141894
103830 0.8372891
103840 0.8334635
103850 0.8281912
103860 0.8361263
103870 0.8389315
103880 0.8276629
103890 0.8311474
103900 0.8378605
103910 0.836604
103920 0.8348533
103930 0.8304943
103940 0.8414888
103950 0.8358365
103960 0.8492439
103970 0.8469211
103980 0.8468283
103990 0.8288604
104000 0.8308954
104010 0.8354201
104020 0.8369749
104030 0.8502923
104040 0.8397165
104050 0.8419338
104060 0.8220443
104070 0.8145668
104080 0.8194385
104090 0.8162338
104100 0.8094562
104110 0.8341416
104120 0.8176795
104130 0.8212133
104140 0.8230099
104150 0.8230279
104160 0.8331727
104170 0.8344607
104180 0.8319173
104190 0.8309897
104200 0.816715
104210 0.8233125
104220 0.8169913
104230 0.8185489
104240 0.8210988
104250 0.8311806
104260 0.8302621
104270 0.8281525
104280 0.8135633
104290 0.8155131
104300 0.8201768
104310 0.8265343
104320 0.8262597
104330 0.8209484
104340 0.8223403
104350 0.8196503
104360 0.8187479
104370 0.8209445
104380 0.8138608
104390 0.799823
104400 0.798449
104410 0.8090941
104420 0.8039146
104430 0.8032171
104440 0.8118703
104450 0.8071027
104460 0.817388
104470 0.8148115
104480 0.8125688
104490 0.8191334
104500 0.8107492
104510 0.8145491
104520 0.8114879
104530 0.8249816
104540 0.8180197
104550 0.8240817
104560 0.8183187
104570 0.8143998
104580 0.8112139
104590 0.8287536
104600 0.8250211
104610 0.8152966
104620 0.8189438
104630 0.8052167
104640 0.8149704
104650 0.8246996
104660 0.8191037
104670 0.8243584
104680 0.8262358
104690 0.8157494
104700 0.8159931
104710 0.8200119
104720 0.8246229
104730 0.8338022
104740 0.8289746
104750 0.8420509
104760 0.8431402
104770 0.8259451
104780 0.8170454
104790 0.8277609
104800 0.8324944
104810 0.8345261
104820 0.8276546
104830 0.8213301
104840 0.8115316
104850 0.8112173
104860 0.8060771
104870 0.8145841
104880 0.8280308
104890 0.8253583
104900 0.8177474
104910 0.8197208
104920 0.8168757
104930 0.8112994
104940 0.8197722
104950 0.8290997
104960 0.819786
104970 0.8267325
104980 0.8268955
104990 0.8161617
105000 0.8108966
105010 0.8150761
105020 0.820973
105030 0.8280354
105040 0.8147911
105050 0.8237666
105060 0.8092473
105070 0.8069208
105080 0.8228154
105090 0.8303058
105100 0.8133912
105110 0.8080364
105120 0.8239638
105130 0.824223
105140 0.8105053
105150 0.8081678
105160 0.7972066
105170 0.805076
105180 0.797309
105190 0.7967976
105200 0.7995989
105210 0.7999844
105220 0.8009875
105230 0.8106194
105240 0.8062441
105250 0.8160864
105260 0.8160448
105270 0.805935
105280 0.7955748
105290 0.7910585
105300 0.8011005
105310 0.801472
105320 0.8109207
105330 0.8074514
105340 0.8173625
105350 0.8283166
105360 0.833492
105370 0.8346319
105380 0.8334067
105390 0.8238224
105400 0.8177981
105410 0.8257302
105420 0.8289906
105430 0.8248858
105440 0.8235364
105450 0.8307173
105460 0.8063115
105470 0.8087428
105480 0.8145699
105490 0.8390188
105500 0.8598273
105510 0.8459784
105520 0.8420926
105530 0.8402715
105540 0.8308736
105550 0.8415787
105560 0.8418802
105570 0.8390986
105580 0.8426562
105590 0.8423514
105600 0.8391971
105610 0.8420121
105620 0.8362258
105630 0.830582
105640 0.829806
105650 0.8269093
105660 0.8343666
105670 0.835063
105680 0.8225947
105690 0.8231001
105700 0.831435
105710 0.8298432
105720 0.8307298
105730 0.8219829
105740 0.8422534
105750 0.8397819
105760 0.8408114
105770 0.8338463
105780 0.8246588
105790 0.8241044
105800 0.8409675
105810 0.853531
105820 0.8576203
105830 0.8650185
105840 0.8524294
105850 0.8340256
105860 0.8280443
105870 0.8241077
105880 0.8227323
105890 0.820377
105900 0.8274044
105910 0.8152456
105920 0.8099493
105930 0.7999344
105940 0.8038034
105950 0.804015
105960 0.8203028
105970 0.8201516
105980 0.8080154
105990 0.8117788
106000 0.8135597
106010 0.8155112
106020 0.8142332
106030 0.8258626
106040 0.8291702
106050 0.8357227
106060 0.8253018
106070 0.8316501
106080 0.8309724
106090 0.8395849
106100 0.8304149
106110 0.8304372
106120 0.8307842
106130 0.8311273
106140 0.814491
106150 0.815302
106160 0.8131946
106170 0.8105229
106180 0.8062201
106190 0.808751
106200 0.787694
106210 0.7860727
106220 0.7903937
106230 0.7935788
106240 0.8002146
106250 0.7997264
106260 0.7988993
106270 0.7985533
106280 0.7996239
106290 0.7957917
106300 0.794953
106310 0.7921438
106320 0.8052563
106330 0.7986702
106340 0.7954714
106350 0.8021705
106360 0.8103201
106370 0.8222361
106380 0.8131585
106390 0.8049351
106400 0.8029875
106410 0.7957605
106420 0.8015877
106430 0.8031415
106440 0.799688
106450 0.8115976
106460 0.7948578
106470 0.8022735
106480 0.8129726
106490 0.8078036
106500 0.8037
106510 0.8110803
106520 0.8055823
106530 0.8104265
106540 0.801446
106550 0.7988734
106560 0.8035223
106570 0.8066999
106580 0.8066438
106590 0.8185983
106600 0.8198071
106610 0.798928
106620 0.794098
106630 0.7865501
106640 0.7702048
106650 0.7701015
106660 0.7641733
106670 0.7744112
106680 0.7624221
106690 0.773527
106700 0.7776909
106710 0.7786843
106720 0.7865463
106730 0.7912714
106740 0.7871451
106750 0.78268
106760 0.7835678
106770 0.7713907
106780 0.7888976
106790 0.7816548
106800 0.791398
106810 0.7903235
106820 0.796586
106830 0.7904307
106840 0.797637
106850 0.7922122
106860 0.7879729
106870 0.8017421
106880 0.8087415
106890 0.7938195
106900 0.8063413
106910 0.8093979
106920 0.8037499
106930 0.7984214
106940 0.8060994
106950 0.8000224
106960 0.7995304
106970 0.800972
106980 0.8159035
106990 0.8158993
107000 0.8138808
107010 0.8188487
107020 0.8018299
107030 0.8063715
107040 0.7955819
107050 0.8038202
107060 0.8027219
107070 0.8170781
107080 0.8287209
107090 0.8156701
107100 0.8139015
107110 0.7996975
107120 0.8050542
107130 0.8003879
107140 0.8143352
107150 0.8139917
107160 0.8036414
107170 0.7966904
107180 0.8052928
107190 0.8064188
107200 0.8041118
107210 0.8085017
107220 0.8086236
107230 0.8057044
107240 0.8147284
107250 0.8094099
107260 0.8139598
107270 0.8150764
107280 0.8095343
107290 0.8085772
107300 0.8104993
107310 0.8062144
107320 0.7930455
107330 0.8020802
107340 0.7988963
107350 0.8073384
107360 0.8190547
107370 0.8330063
107380 0.812859
107390 0.8082097
107400 0.7990803
107410 0.8048285
107420 0.8106238
107430 0.8197281
107440 0.8200753
107450 0.8139321
107460 0.8152155
107470 0.8007261
107480 0.7991066
107490 0.8016983
107500 0.8096424
107510 0.8060422
107520 0.7889408
107530 0.7913132
107540 0.7927111
107550 0.7919428
107560 0.7936313
107570 0.8167238
107580 0.8002809
107590 0.7985696
107600 0.7957805
107610 0.8026282
107620 0.8079505
107630 0.7974974
107640 0.8141421
107650 0.8232737
107660 0.8299298
107670 0.8219002
107680 0.8203424
107690 0.8085273
107700 0.8125675
107710 0.8047515
107720 0.7936901
107730 0.7944319
107740 0.8061042
107750 0.8019474
107760 0.8068542
107770 0.8145713
107780 0.8059128
107790 0.805252
107800 0.8112467
107810 0.8206788
107820 0.8115349
107830 0.8083068
107840 0.8052189
107850 0.8013387
107860 0.8037571
107870 0.8076007
107880 0.8056587
107890 0.8106791
107900 0.8137546
107910 0.8182786
107920 0.8233421
107930 0.8317986
107940 0.8226812
107950 0.8297049
107960 0.830818
107970 0.8248808
107980 0.8280599
107990 0.8255189
108000 0.8254753
108010 0.8217639
108020 0.8223435
108030 0.8269268
108040 0.8266401
108050 0.8254272
108060 0.8176031
108070 0.8130356
108080 0.8097606
108090 0.8047965
108100 0.7910861
108110 0.8041387
108120 0.7937843
108130 0.8189017
108140 0.8107593
108150 0.8100858
108160 0.8147678
108170 0.8268846
108180 0.8245552
108190 0.799281
108200 0.8066105
108210 0.8197603
108220 0.8120882
108230 0.8178496
108240 0.8104461
108250 0.8113713
108260 0.8227849
108270 0.8146253
108280 0.8312513
108290 0.8247296
108300 0.8347642
108310 0.8377579
108320 0.8235347
108330 0.826232
108340 0.8193502
108350 0.8269672
108360 0.8266799
108370 0.8260248
108380 0.8234335
108390 0.8213958
108400 0.811062
108410 0.8066458
108420 0.8044706
108430 0.8119867
108440 0.8144736
108450 0.818544
108460 0.8140438
108470 0.8190936
108480 0.7959909
108490 0.8109094
108500 0.8188013
108510 0.8149372
108520 0.8267389
108530 0.8152978
108540 0.8075027
108550 0.8171785
108560 0.8016638
108570 0.8034914
108580 0.8053664
108590 0.802085
108600 0.8030491
108610 0.8082384
108620 0.8180521
108630 0.8098292
108640 0.8028504
108650 0.794522
108660 0.7837588
108670 0.7943013
108680 0.7854455
108690 0.7867826
108700 0.7794077
108710 0.7842687
108720 0.7952766
108730 0.8045157
108740 0.7983227
108750 0.8097327
108760 0.8106552
108770 0.8022355
108780 0.7969869
108790 0.7804207
108800 0.7882127
108810 0.8019247
108820 0.8008922
108830 0.8053088
108840 0.8155465
108850 0.8078936
108860 0.8087504
108870 0.8010425
108880 0.7994142
108890 0.8016034
108900 0.8000326
108910 0.7966831
108920 0.7955201
108930 0.7907667
108940 0.795297
108950 0.8003329
108960 0.8054863
108970 0.7997783
108980 0.8009062
108990 0.801025
109000 0.8058028
109010 0.7907478
109020 0.8054738
109030 0.8086237
109040 0.8098962
109050 0.8076687
109060 0.7992112
109070 0.800514
109080 0.7984975
109090 0.8100565
109100 0.7995799
109110 0.7966729
109120 0.8004801
109130 0.7981278
109140 0.8040269
109150 0.8122759
109160 0.8145254
109170 0.8060386
109180 0.811914
109190 0.812678
109200 0.8011568
109210 0.8027946
109220 0.7977415
109230 0.8093771
109240 0.7908767
109250 0.8022937
109260 0.7953221
109270 0.7954241
109280 0.7921581
109290 0.7896742
109300 0.791515
109310 0.7925045
109320 0.8001416
109330 0.7869528
109340 0.7978285
109350 0.789754
109360 0.800411
109370 0.7975243
109380 0.7994003
109390 0.7850497
109400 0.7977843
109410 0.8014977
109420 0.8045874
109430 0.7946713
109440 0.8092461
109450 0.8077431
109460 0.8061163
109470 0.7917599
109480 0.7921124
109490 0.783095
109500 0.7817659
109510 0.7918701
109520 0.7915367
109530 0.8071184
109540 0.8038444
109550 0.8028873
109560 0.8058633
109570 0.805457
109580 0.7936133
109590 0.7979916
109600 0.7839274
109610 0.7771713
109620 0.7837496
109630 0.7804886
109640 0.782666
109650 0.7862177
109660 0.7801534
109670 0.7809949
109680 0.7807958
109690 0.7847955
109700 0.7853645
109710 0.7913061
109720 0.7888728
109730 0.786913
109740 0.794126
109750 0.7993166
109760 0.8023253
109770 0.8016399
109780 0.8052778
109790 0.8087999
109800 0.804046
109810 0.7967858
109820 0.7970044
109830 0.7941921
109840 0.7882698
109850 0.7811303
109860 0.7878872
109870 0.7914664
109880 0.8106604
109890 0.8072312
109900 0.7991511
109910 0.8011342
109920 0.795772
109930 0.815407
109940 0.8067825
109950 0.7995266
109960 0.8042811
109970 0.8079173
109980 0.8130792
109990 0.8190614
110000 0.8007455
110010 0.7989734
110020 0.799466
110030 0.7939065
110040 0.7858924
110050 0.796191
110060 0.8018527
110070 0.800083
110080 0.7994729
110090 0.8103123
110100 0.8050323
110110 0.7986779
110120 0.8068916
110130 0.809295
110140 0.8116907
110150 0.8062094
110160 0.8168523
110170 0.8330243
110180 0.8315376
110190 0.8143842
110200 0.812076
110210 0.8085237
110220 0.8003472
110230 0.7988815
110240 0.7980922
110250 0.7978288
110260 0.7882637
110270 0.8012667
110280 0.7950351
110290 0.7919152
110300 0.7969325
110310 0.8017077
110320 0.8003294
110330 0.7947438
110340 0.7960241
110350 0.785485
110360 0.7916902
110370 0.7895938
110380 0.7898138
110390 0.78847
110400 0.7925949
110410 0.78457
110420 0.7875955
110430 0.797376
110440 0.8007196
110450 0.8020961
110460 0.8013216
110470 0.8145526
110480 0.7935699
110490 0.7995847
110500 0.813645
110510 0.7971585
110520 0.7942963
110530 0.794304
110540 0.7810368
110550 0.8052678
110560 0.7920883
110570 0.7924365
110580 0.809268
110590 0.8072065
110600 0.801106
110610 0.8063811
110620 0.8132908
110630 0.8167253
110640 0.8095631
110650 0.8097315
110660 0.80879
110670 0.8226744
110680 0.817485
110690 0.8137333
110700 0.8056431
110710 0.7960176
110720 0.8076025
110730 0.7895912
110740 0.7848991
110750 0.7888435
110760 0.7958674
110770 0.8106256
110780 0.7909591
110790 0.7935174
110800 0.8051136
110810 0.7955058
110820 0.7907991
110830 0.7915195
110840 0.7951961
110850 0.7897612
110860 0.7996169
110870 0.7933061
110880 0.8023086
110890 0.8026908
110900 0.8176676
110910 0.8204993
110920 0.8087305
110930 0.8027627
110940 0.7966695
110950 0.7947754
110960 0.7868431
110970 0.7922409
110980 0.7946595
110990 0.8066639
111000 0.8055149
111010 0.8019533
111020 0.7868148
111030 0.7990851
111040 0.7930511
111050 0.7967993
111060 0.7899936
111070 0.7950677
111080 0.7860153
111090 0.7829389
111100 0.7838981
111110 0.7856983
111120 0.7707882
111130 0.7851343
111140 0.7976221
111150 0.7960677
111160 0.8000605
111170 0.7936584
111180 0.7959481
111190 0.8022598
111200 0.7872781
111210 0.7974306
111220 0.8050666
111230 0.7904606
111240 0.7859924
111250 0.7918454
111260 0.7920987
111270 0.799912
111280 0.7890644
111290 0.7944282
111300 0.7878501
111310 0.7808893
111320 0.785993
111330 0.7742637
111340 0.7752383
111350 0.7872813
111360 0.794138
111370 0.786903
111380 0.795734
111390 0.7980055
111400 0.8058842
111410 0.7932986
111420 0.8075083
111430 0.809694
111440 0.8063093
111450 0.7864585
111460 0.7905219
111470 0.786099
111480 0.7933525
111490 0.7969754
111500 0.792233
111510 0.8119017
111520 0.8295125
111530 0.8215744
111540 0.8181912
111550 0.8051891
111560 0.7967545
111570 0.7999952
111580 0.8056152
111590 0.793106
111600 0.7963682
111610 0.806107
111620 0.798217
111630 0.8033878
111640 0.8022872
111650 0.8198877
111660 0.819594
111670 0.8092908
111680 0.7963489
111690 0.8013566
111700 0.8045092
111710 0.8097116
111720 0.8051383
111730 0.8055122
111740 0.794463
111750 0.802994
111760 0.8006988
111770 0.8074393
111780 0.7927173
111790 0.8063713
111800 0.801286
111810 0.7966756
111820 0.7990423
111830 0.8011627
111840 0.8036259
111850 0.8145074
111860 0.8152456
111870 0.8089679
111880 0.8065702
111890 0.8050592
111900 0.8046845
111910 0.7973118
111920 0.7867401
111930 0.7977179
111940 0.7842799
111950 0.7981442
111960 0.7907771
111970 0.7849112
111980 0.7881839
111990 0.7935425
112000 0.8065834
112010 0.8021422
112020 0.8075449
112030 0.8066807
112040 0.8112564
112050 0.8059366
112060 0.7948155
112070 0.7889473
112080 0.7993515
112090 0.7889434
112100 0.8100799
112110 0.8216251
112120 0.8184369
112130 0.8256466
112140 0.8203279
112150 0.8204743
112160 0.8088339
112170 0.7976952
112180 0.8083576
112190 0.8013475
112200 0.7993613
112210 0.7972792
112220 0.808234
112230 0.7970227
112240 0.7957259
112250 0.7977628
112260 0.7953984
112270 0.7843048
112280 0.7810454
112290 0.785731
112300 0.7924912
112310 0.7972462
112320 0.7907588
112330 0.8027935
112340 0.7894212
112350 0.7901707
112360 0.7748856
112370 0.7843071
112380 0.7832566
112390 0.7749704
112400 0.7868224
112410 0.7841816
112420 0.7869728
112430 0.7914577
112440 0.7996078
112450 0.7945127
112460 0.7902585
112470 0.7880554
112480 0.7848676
112490 0.7932701
112500 0.7915993
112510 0.7819524
112520 0.7726248
112530 0.7814438
112540 0.793762
112550 0.7961167
112560 0.8002269
112570 0.8131674
112580 0.8179212
112590 0.8163494
112600 0.8049266
112610 0.8079579
112620 0.8165563
112630 0.8136652
112640 0.8264512
112650 0.8192588
112660 0.8120509
112670 0.8061333
112680 0.8085502
112690 0.821268
112700 0.8161982
112710 0.8255956
112720 0.813582
112730 0.8056433
112740 0.8074631
112750 0.7997174
112760 0.8056956
112770 0.8005686
112780 0.806139
112790 0.7946365
112800 0.8010551
112810 0.8002428
112820 0.8176171
112830 0.816839
112840 0.8156528
112850 0.8031556
112860 0.8093777
112870 0.8091349
112880 0.8217068
112890 0.8254509
112900 0.8080295
112910 0.7906434
112920 0.7949673
112930 0.8027236
112940 0.7958335
112950 0.8080044
112960 0.80629
112970 0.8152772
112980 0.8238587
112990 0.8174887
113000 0.8125141
113010 0.8110316
113020 0.8090176
113030 0.8009049
113040 0.8021182
113050 0.7992583
113060 0.7994446
113070 0.8018204
113080 0.810402
113090 0.8057858
113100 0.8172252
113110 0.7980283
113120 0.7870789
113130 0.7961001
113140 0.7911227
113150 0.7909959
113160 0.7959024
113170 0.7975884
113180 0.7974376
113190 0.789738
113200 0.8049126
113210 0.8087076
113220 0.8013014
113230 0.7820269
113240 0.7973443
113250 0.7932353
113260 0.8067072
113270 0.8083699
113280 0.8005965
113290 0.8028601
113300 0.7984129
113310 0.7966845
113320 0.790243
113330 0.7910997
113340 0.7849654
113350 0.7932964
113360 0.7883782
113370 0.7990518
113380 0.7859559
113390 0.7831818
113400 0.7930564
113410 0.7865986
113420 0.7778161
113430 0.7717435
113440 0.7750436
113450 0.7705193
113460 0.7801055
113470 0.7934147
113480 0.7811017
113490 0.7920794
113500 0.7979089
113510 0.7998622
113520 0.798691
113530 0.8077365
113540 0.8011236
113550 0.8051925
113560 0.8117943
113570 0.8003666
113580 0.7950419
113590 0.7838256
113600 0.7823884
113610 0.7874744
113620 0.7970513
113630 0.7926117
113640 0.7915224
113650 0.7965937
113660 0.7925018
113670 0.8027697
113680 0.8006663
113690 0.7965719
113700 0.7924001
113710 0.7883234
113720 0.7982124
113730 0.7896376
113740 0.7859134
113750 0.7918558
113760 0.7919863
113770 0.7996245
113780 0.7910608
113790 0.7888997
113800 0.8021314
113810 0.788555
113820 0.8091255
113830 0.8041261
113840 0.8071544
113850 0.8136923
113860 0.8141381
113870 0.8132805
113880 0.8114272
113890 0.798883
113900 0.7974154
113910 0.7915765
113920 0.7918509
113930 0.8120503
113940 0.811828
113950 0.8136423
113960 0.7990891
113970 0.797143
113980 0.7921118
113990 0.8032733
114000 0.7933437
114010 0.8032176
114020 0.8083263
114030 0.7903335
114040 0.7928456
114050 0.7953514
114060 0.7915104
114070 0.793214
114080 0.8026602
114090 0.7997479
114100 0.8105084
114110 0.8020595
114120 0.8007035
114130 0.7976719
114140 0.8076564
114150 0.8001843
114160 0.806384
114170 0.8163711
114180 0.8101031
114190 0.808884
114200 0.8084815
114210 0.816421
114220 0.8135074
114230 0.8073004
114240 0.8143203
114250 0.8005571
114260 0.8031864
114270 0.8068339
114280 0.8080642
114290 0.8084078
114300 0.815285
114310 0.8149458
114320 0.7980325
114330 0.8092996
114340 0.7967689
114350 0.8024666
114360 0.7949675
114370 0.7912058
114380 0.7982118
114390 0.8024266
114400 0.8118953
114410 0.8176138
114420 0.8139176
114430 0.8078319
114440 0.8109323
114450 0.8199832
114460 0.8144135
114470 0.825599
114480 0.8209193
114490 0.8161891
114500 0.8281823
114510 0.8114767
114520 0.8223682
114530 0.8226364
114540 0.8233637
114550 0.8135917
114560 0.7960979
114570 0.8076192
114580 0.804141
114590 0.8031223
114600 0.8053072
114610 0.7955413
114620 0.7930546
114630 0.79489
114640 0.8067569
114650 0.7963733
114660 0.8182048
114670 0.8170532
114680 0.8058097
114690 0.806775
114700 0.8051121
114710 0.7915847
114720 0.7981526
114730 0.8084933
114740 0.8095759
114750 0.807887
114760 0.7925499
114770 0.7898672
114780 0.7924131
114790 0.8007635
114800 0.7980543
114810 0.8046805
114820 0.8309123
114830 0.8255775
114840 0.813581
114850 0.8157127
114860 0.8150997
114870 0.804261
114880 0.8006907
114890 0.801761
114900 0.7883688
114910 0.8090928
114920 0.8041937
114930 0.7961044
114940 0.7886125
114950 0.7977353
114960 0.8027987
114970 0.8055347
114980 0.8069081
114990 0.7959765
115000 0.811806
115010 0.8165205
115020 0.8076807
115030 0.8103139
115040 0.8224406
115050 0.8019541
115060 0.8116093
115070 0.8132243
115080 0.8084211
115090 0.8000427
115100 0.8005096
115110 0.7940667
115120 0.801229
115130 0.7985511
115140 0.7969352
115150 0.8041816
115160 0.8019387
115170 0.7931132
115180 0.8003438
115190 0.8108084
115200 0.8169901
115210 0.817571
115220 0.8213168
115230 0.8257868
115240 0.8202513
115250 0.8143183
115260 0.8124251
115270 0.8167667
115280 0.8140917
115290 0.8150533
115300 0.8117512
115310 0.8129095
115320 0.8164927
115330 0.806508
115340 0.807602
115350 0.8074797
115360 0.8071146
115370 0.8087385
115380 0.8087407
115390 0.8082975
115400 0.8207016
115410 0.8305855
115420 0.811122
115430 0.8111129
115440 0.8066424
115450 0.8030368
115460 0.8089818
115470 0.8076295
115480 0.8106279
115490 0.8056751
115500 0.8115743
115510 0.8246269
115520 0.8107464
115530 0.7966011
115540 0.8106694
115550 0.8162646
115560 0.8265618
115570 0.8284808
115580 0.8295884
115590 0.8307876
115600 0.8108894
115610 0.8133574
115620 0.8115817
115630 0.8086158
115640 0.8001626
115650 0.8146089
115660 0.8090118
115670 0.7907429
115680 0.7906637
115690 0.8027849
115700 0.8076822
115710 0.8131511
115720 0.8051366
115730 0.8013744
115740 0.7946295
115750 0.7899188
115760 0.7900125
115770 0.8019403
115780 0.792394
115790 0.798098
115800 0.8071811
115810 0.7933322
115820 0.7819268
115830 0.8037208
115840 0.8041345
115850 0.7979028
115860 0.8049219
115870 0.7917064
115880 0.7726918
115890 0.7894638
115900 0.7990277
115910 0.8053511
115920 0.8117398
115930 0.8025247
115940 0.7948779
115950 0.8061076
115960 0.8020095
115970 0.8045468
115980 0.8110912
115990 0.8158233
116000 0.8157337
116010 0.8105983
116020 0.818197
116030 0.8083901
116040 0.8138561
116050 0.8038
116060 0.8123249
116070 0.8316112
116080 0.8245345
116090 0.8185682
116100 0.8191122
116110 0.8074251
116120 0.8075341
116130 0.8124707
116140 0.8061915
116150 0.8146889
116160 0.8045004
116170 0.8131479
116180 0.8313813
116190 0.8340569
116200 0.8144776
116210 0.8257887
116220 0.8289701
116230 0.8213081
116240 0.8184109
116250 0.8232968
116260 0.8245886
116270 0.8176458
116280 0.8072407
116290 0.8173348
116300 0.8140894
116310 0.8131832
116320 0.8058028
116330 0.8086061
116340 0.8043842
116350 0.8254934
116360 0.8261195
116370 0.8213665
116380 0.8211656
116390 0.8153161
116400 0.8142447
116410 0.8236809
116420 0.8229045
116430 0.8247281
116440 0.8235732
116450 0.826803
116460 0.8282655
116470 0.821379
116480 0.8057704
116490 0.807512
116500 0.8065059
116510 0.8073893
116520 0.8072531
116530 0.8116677
116540 0.8073324
116550 0.8047815
116560 0.8052086
116570 0.8085834
116580 0.8147826
116590 0.8104421
116600 0.8119863
116610 0.8171063
116620 0.8167735
116630 0.8157525
116640 0.8331469
116650 0.8220032
116660 0.8204906
116670 0.8271353
116680 0.8216089
116690 0.8169125
116700 0.8149964
116710 0.8287048
116720 0.8330565
116730 0.8294763
116740 0.8284149
116750 0.8173878
116760 0.817053
116770 0.8055024
116780 0.8155819
116790 0.8217252
116800 0.8227482
116810 0.8238125
116820 0.8273189
116830 0.8241923
116840 0.8322356
116850 0.8449433
116860 0.8395932
116870 0.8147642
116880 0.8141596
116890 0.8223013
116900 0.8182766
116910 0.8163428
116920 0.8307681
116930 0.8240908
116940 0.8177515
116950 0.8380876
116960 0.8222265
116970 0.8347861
116980 0.8362108
116990 0.8329223
117000 0.8344548
117010 0.8356714
117020 0.8212215
117030 0.826077
117040 0.819858
117050 0.825061
117060 0.8311374
117070 0.8424181
117080 0.8481268
117090 0.8310226
117100 0.8522226
117110 0.851163
117120 0.8580611
117130 0.8437982
117140 0.8450885
117150 0.8354747
117160 0.8261946
117170 0.8346544
117180 0.8395479
117190 0.8326422
117200 0.8390558
117210 0.8319035
117220 0.8298603
117230 0.833926
117240 0.8279131
117250 0.832058
117260 0.8226746
117270 0.8306164
117280 0.82932
117290 0.8423147
117300 0.8389397
117310 0.8358995
117320 0.832939
117330 0.8352869
117340 0.8325168
117350 0.8385823
117360 0.8316942
117370 0.8376012
117380 0.8513561
117390 0.8386109
117400 0.8325639
117410 0.8370281
117420 0.8304798
117430 0.8388834
117440 0.8331506
117450 0.8273133
117460 0.8193035
117470 0.8174944
117480 0.8201364
117490 0.826471
117500 0.8236884
117510 0.8230628
117520 0.8245634
117530 0.8380989
117540 0.8351516
117550 0.8142019
117560 0.8201557
117570 0.832013
117580 0.8332051
117590 0.8437494
117600 0.8408011
117610 0.8353915
117620 0.8356215
117630 0.8368593
117640 0.8358123
117650 0.8422833
117660 0.8359873
117670 0.8437366
117680 0.8485759
117690 0.842749
117700 0.8470832
117710 0.8475678
117720 0.8573675
117730 0.8489153
117740 0.8623003
117750 0.8506758
117760 0.8444151
117770 0.8493102
117780 0.8397992
117790 0.8357795
117800 0.8524808
117810 0.8465124
117820 0.8314973
117830 0.8279132
117840 0.8318328
117850 0.8210304
117860 0.8168072
117870 0.8295186
117880 0.8262435
117890 0.8284434
117900 0.82976
117910 0.8089374
117920 0.8243331
117930 0.8265485
117940 0.8244727
117950 0.8254012
117960 0.8274101
117970 0.8163977
117980 0.8225836
117990 0.8139282
118000 0.8177248
118010 0.8082899
118020 0.8133729
118030 0.8223737
118040 0.8122003
118050 0.8078055
118060 0.8189302
118070 0.8179175
118080 0.8163757
118090 0.8118798
118100 0.8155701
118110 0.8143063
118120 0.826368
118130 0.8257869
118140 0.8221415
118150 0.8280423
118160 0.8194996
118170 0.8261043
118180 0.8287842
118190 0.8187559
118200 0.805795
118210 0.8191955
118220 0.8200971
118230 0.8160594
118240 0.8234236
118250 0.8213118
118260 0.819464
118270 0.8217268
118280 0.8272102
118290 0.8228464
118300 0.8284519
118310 0.822013
118320 0.8302216
118330 0.816623
118340 0.818499
118350 0.8132205
118360 0.8086336
118370 0.813943
118380 0.8143525
118390 0.8301561
118400 0.834793
118410 0.8375293
118420 0.8473533
118430 0.8507514
118440 0.8479084
118450 0.8374151
118460 0.8293535
118470 0.8224531
118480 0.8322124
118490 0.8350101
118500 0.8319631
118510 0.835237
118520 0.8291702
118530 0.8308516
118540 0.8295206
118550 0.830773
118560 0.8271438
118570 0.8288192
118580 0.8291537
118590 0.8181606
118600 0.8188254
118610 0.8310747
118620 0.8194149
118630 0.8171282
118640 0.8139633
118650 0.810805
118660 0.8210928
118670 0.8213603
118680 0.8263264
118690 0.820624
118700 0.8237084
118710 0.8127232
118720 0.8183358
118730 0.8148615
118740 0.8291402
118750 0.8333538
118760 0.8319768
118770 0.8376555
118780 0.8308678
118790 0.8245811
118800 0.8240653
118810 0.8436344
118820 0.8427036
118830 0.8404535
118840 0.8357887
118850 0.8320298
118860 0.8391253
118870 0.8380781
118880 0.8345787
118890 0.8249803
118900 0.8140153
118910 0.8249871
118920 0.8143269
118930 0.8142329
118940 0.7990984
118950 0.8052564
118960 0.8056669
118970 0.8010092
118980 0.8103486
118990 0.8063374
119000 0.8062015
119010 0.8084412
119020 0.7979041
119030 0.801926
119040 0.8112737
119050 0.8168515
119060 0.8096631
119070 0.8223464
119080 0.8245174
119090 0.8273451
119100 0.8288949
119110 0.8254169
119120 0.8331348
119130 0.8240778
119140 0.8141552
119150 0.8275657
119160 0.8250308
119170 0.8196733
119180 0.8368504
119190 0.8464989
119200 0.8330773
119210 0.8388143
119220 0.8313591
119230 0.8407042
119240 0.8380325
119250 0.8342922
119260 0.8361304
119270 0.8260588
119280 0.8290637
119290 0.8454768
119300 0.8370921
119310 0.8268238
119320 0.8193923
119330 0.8119126
119340 0.8235845
119350 0.8435131
119360 0.8399219
119370 0.8280488
119380 0.8181632
119390 0.8154951
119400 0.8189514
119410 0.8226536
119420 0.8258288
119430 0.8336394
119440 0.842168
119450 0.8497196
119460 0.8493001
119470 0.8526738
119480 0.8514203
119490 0.8469245
119500 0.846895
119510 0.8489432
119520 0.8617325
119530 0.8501378
119540 0.8452068
119550 0.8543007
119560 0.8557542
119570 0.8641627
119580 0.8694208
119590 0.8655567
119600 0.8586957
119610 0.8686948
119620 0.8680056
119630 0.8686338
119640 0.8517529
119650 0.8548589
119660 0.8511711
119670 0.858087
119680 0.8570379
119690 0.8640881
119700 0.8640798
119710 0.8643142
119720 0.8627129
119730 0.8560403
119740 0.8413588
119750 0.8426731
119760 0.8482758
119770 0.854685
119780 0.8639771
119790 0.8542263
119800 0.8538335
119810 0.8604574
119820 0.8617909
119830 0.8564214
119840 0.8650301
119850 0.8725435
119860 0.8729053
119870 0.8756244
119880 0.8749219
119890 0.8696404
119900 0.8541165
119910 0.8479705
119920 0.8598033
119930 0.8556604
119940 0.8726971
119950 0.871332
119960 0.8681512
119970 0.8571774
119980 0.8669428
119990 0.8574556
120000 0.8686349
120010 0.851567
120020 0.8508838
120030 0.8429948
120040 0.8573942
120050 0.8536183
120060 0.847065
120070 0.8577375
120080 0.858075
120090 0.8648981
120100 0.858106
120110 0.8518751
120120 0.8636279
120130 0.8647788
120140 0.85229
120150 0.8497757
120160 0.847508
120170 0.8494912
120180 0.8334736
120190 0.840929
120200 0.8455464
120210 0.8324344
120220 0.8337285
120230 0.843851
120240 0.8449618
120250 0.8303294
120260 0.8361626
120270 0.8613717
120280 0.8592144
120290 0.8435231
120300 0.8353658
120310 0.8465164
120320 0.8300629
120330 0.8417965
120340 0.834667
120350 0.8467517
120360 0.8387508
120370 0.8442568
120380 0.8491063
120390 0.8408172
120400 0.8515177
120410 0.8527899
120420 0.8479379
120430 0.8659939
120440 0.8756997
120450 0.8645054
120460 0.8556962
120470 0.8557016
120480 0.8557173
120490 0.856136
120500 0.8477
120510 0.8566957
120520 0.8547345
120530 0.8576473
120540 0.8491591
120550 0.85309
120560 0.8378203
120570 0.8346701
120580 0.8433512
120590 0.8443611
120600 0.8446215
120610 0.8524465
120620 0.8590377
120630 0.8523872
120640 0.8524406
120650 0.8514953
120660 0.8611599
120670 0.8553963
120680 0.8557514
120690 0.8609527
120700 0.8552219
120710 0.8535212
120720 0.847064
120730 0.8542389
120740 0.8442241
120750 0.8545131
120760 0.8488473
120770 0.8263782
120780 0.8354111
120790 0.8218824
120800 0.8284229
120810 0.8371675
120820 0.8340109
120830 0.8273451
120840 0.8287613
120850 0.8359007
120860 0.8412285
120870 0.8381163
120880 0.832719
120890 0.8334998
120900 0.8436641
120910 0.8390298
120920 0.8424102
120930 0.8406633
120940 0.8435161
120950 0.8463049
120960 0.8606325
120970 0.8570955
120980 0.8608889
120990 0.8587193
121000 0.8711571
121010 0.8676848
121020 0.87121
121030 0.8618183
121040 0.8648959
121050 0.8488179
121060 0.8520699
121070 0.8393891
121080 0.854368
121090 0.8516067
121100 0.8512365
121110 0.8644437
121120 0.8583969
121130 0.8518379
121140 0.8598492
121150 0.8628274
121160 0.8510368
121170 0.8491559
121180 0.8602422
121190 0.8615181
121200 0.8686795
121210 0.8576204
121220 0.8689216
121230 0.8550194
121240 0.8492467
121250 0.847486
121260 0.8455788
121270 0.8569995
121280 0.8405453
121290 0.835893
121300 0.8457168
121310 0.851644
121320 0.8529976
121330 0.8539516
121340 0.8644803
121350 0.8574033
121360 0.8542207
121370 0.8563796
121380 0.8400498
121390 0.8419692
121400 0.8531734
121410 0.8607857
121420 0.879388
121430 0.8671019
121440 0.8616815
121450 0.8704474
121460 0.8576696
121470 0.8613868
121480 0.8489895
121490 0.8731689
121500 0.8756057
121510 0.8879726
121520 0.8864564
121530 0.8851527
121540 0.865862
121550 0.8571011
121560 0.8545702
121570 0.8528092
121580 0.8445961
121590 0.8519718
121600 0.8677438
121610 0.870119
121620 0.8562555
121630 0.8565558
121640 0.85071
121650 0.8482482
121660 0.8518237
121670 0.8489497
121680 0.8518103
121690 0.8595569
121700 0.860298
121710 0.8488725
121720 0.8418861
121730 0.8507258
121740 0.8383235
121750 0.832042
121760 0.8424524
121770 0.8324667
121780 0.8239757
121790 0.8290073
121800 0.8252216
121810 0.822047
121820 0.8251429
121830 0.8265922
121840 0.830696
121850 0.8369593
121860 0.8397418
121870 0.8467309
121880 0.8781037
121890 0.8639057
121900 0.846894
121910 0.8452535
121920 0.8588654
121930 0.8618265
121940 0.8618831
121950 0.8637687
121960 0.8689964
121970 0.8588144
121980 0.8629233
121990 0.8526372
122000 0.8442537
122010 0.8517106
122020 0.8543442
122030 0.8616791
122040 0.8676482
122050 0.8752554
122060 0.8733895
122070 0.8804419
122080 0.8711033
122090 0.8676945
122100 0.8671563
122110 0.8724057
122120 0.8506122
122130 0.8541102
122140 0.8563512
122150 0.8678283
122160 0.8672028
122170 0.8714284
122180 0.8687697
122190 0.8603616
122200 0.853248
122210 0.8530841
122220 0.8503392
122230 0.8688647
122240 0.8529875
122250 0.8489591
122260 0.8537945
122270 0.859693
122280 0.85955
122290 0.8819318
122300 0.8675004
122310 0.8694218
122320 0.8713737
122330 0.8846242
122340 0.8744628
122350 0.8633701
122360 0.8670571
122370 0.8649328
122380 0.858253
122390 0.8541449
122400 0.8591515
122410 0.8524647
122420 0.853622
122430 0.8598554
122440 0.8503261
122450 0.8510489
122460 0.8637621
122470 0.8610954
122480 0.861487
122490 0.8647522
122500 0.8590182
122510 0.8477821
122520 0.8535298
122530 0.8569005
122540 0.862538
122550 0.8437106
122560 0.8416298
122570 0.8458676
122580 0.8514476
122590 0.8609486
122600 0.8539696
122610 0.8615703
122620 0.8680502
122630 0.8691931
122640 0.8586005
122650 0.8547788
122660 0.8534637
122670 0.8630737
122680 0.8547892
122690 0.8467683
122700 0.8370751
122710 0.8623812
122720 0.8655915
122730 0.8714349
122740 0.8618067
122750 0.8782157
122760 0.8759017
122770 0.8777888
122780 0.8832018
122790 0.8820745
122800 0.8735539
122810 0.8746999
122820 0.8638845
122830 0.8667317
122840 0.8578654
122850 0.8503407
122860 0.8460401
122870 0.8484114
122880 0.8557943
122890 0.853475
122900 0.8448305
122910 0.8547465
122920 0.8746438
122930 0.862998
122940 0.8693538
122950 0.8624796
122960 0.8605008
122970 0.8497404
122980 0.8558176
122990 0.8606074
123000 0.8567799
123010 0.8558763
123020 0.8647043
123030 0.8613535
123040 0.8689677
123050 0.8682382
123060 0.8643781
123070 0.8766035
123080 0.8665553
123090 0.8886793
123100 0.8868055
123110 0.8727206
123120 0.8749123
123130 0.8702513
123140 0.8714594
123150 0.860823
123160 0.8728244
123170 0.8779969
123180 0.8649915
123190 0.8650017
123200 0.8589662
123210 0.8577981
123220 0.8506804
123230 0.8456802
123240 0.8670424
123250 0.8676386
123260 0.8753317
123270 0.8698686
123280 0.8629903
123290 0.8751066
123300 0.881394
123310 0.868731
123320 0.8524751
123330 0.8561819
123340 0.8621572
123350 0.8685779
123360 0.8588721
123370 0.8605834
123380 0.844709
123390 0.8571532
123400 0.8559863
123410 0.8532987
123420 0.8465552
123430 0.8413147
123440 0.8549576
123450 0.8588967
123460 0.8621649
123470 0.861883
123480 0.8523059
123490 0.8503449
123500 0.8612861
123510 0.8548809
123520 0.8559573
123530 0.8617525
123540 0.8645271
123550 0.8465458
123560 0.8662997
123570 0.8684632
123580 0.8628989
123590 0.861315
123600 0.8434949
123610 0.8499202
123620 0.8510104
123630 0.8459513
123640 0.8358112
123650 0.850027
123660 0.8484051
123670 0.8656387
123680 0.8590522
123690 0.8583781
123700 0.8632255
123710 0.8604901
123720 0.8596071
123730 0.8605701
123740 0.8527892
123750 0.8603712
123760 0.8651863
123770 0.8654734
123780 0.8787929
123790 0.8725705
123800 0.8640797
123810 0.876381
123820 0.8771027
123830 0.8817613
123840 0.8664646
123850 0.8635147
123860 0.8558602
123870 0.8686541
123880 0.8686978
123890 0.8660204
123900 0.8681946
123910 0.8593596
123920 0.8508888
123930 0.8495846
123940 0.850044
123950 0.8526682
123960 0.8482347
123970 0.8488874
123980 0.8608725
123990 0.8495638
124000 0.8461134
124010 0.8524252
124020 0.8478661
124030 0.8329962
124040 0.8292106
124050 0.82042
124060 0.816814
124070 0.8233514
124080 0.8352377
124090 0.8444907
124100 0.84329
124110 0.8424563
124120 0.8381648
124130 0.82528
124140 0.8339122
124150 0.8167206
124160 0.8203476
124170 0.8268509
124180 0.8137174
124190 0.8205804
124200 0.8143503
124210 0.8219002
124220 0.8240798
124230 0.8278143
124240 0.8361787
124250 0.8412735
124260 0.8333365
124270 0.8205761
124280 0.8224566
124290 0.8061383
124300 0.8068064
124310 0.802598
124320 0.8018977
124330 0.7952809
124340 0.7974364
124350 0.7983922
124360 0.7991683
124370 0.8016075
124380 0.8194247
124390 0.8378094
124400 0.845173
124410 0.8258432
124420 0.8362877
124430 0.8422431
124440 0.8422682
124450 0.8352117
124460 0.8367896
124470 0.8502091
124480 0.8574419
124490 0.8459049
124500 0.8446712
124510 0.832144
124520 0.8303286
124530 0.8380666
124540 0.8458426
124550 0.8308467
124560 0.8400503
124570 0.8490674
124580 0.8515047
124590 0.8598173
124600 0.8724243
124610 0.8700438
124620 0.8626676
124630 0.862358
124640 0.8609958
124650 0.8648833
124660 0.8583772
124670 0.8628469
124680 0.8666041
124690 0.8614747
124700 0.8668555
124710 0.8650676
124720 0.8679731
124730 0.8628231
124740 0.8587218
124750 0.8621531
124760 0.860454
124770 0.8539836
124780 0.8594373
124790 0.8613101
124800 0.841849
124810 0.8426764
124820 0.8448573
124830 0.8430612
124840 0.8273048
124850 0.8231763
124860 0.8180567
124870 0.8142035
124880 0.8237592
124890 0.8401945
124900 0.8304251
124910 0.8200788
124920 0.8199801
124930 0.8414997
124940 0.8349915
124950 0.8400167
124960 0.8408247
124970 0.8331976
124980 0.8382313
124990 0.8429018
125000 0.831011
125010 0.833021
125020 0.8347222
125030 0.8262742
125040 0.8328622
125050 0.8293488
125060 0.8401423
125070 0.8538975
125080 0.8545613
125090 0.8464536
125100 0.8398007
125110 0.8392758
125120 0.8436656
125130 0.8550686
125140 0.860754
125150 0.8464001
125160 0.8383773
125170 0.8432462
125180 0.8503704
125190 0.8521634
125200 0.8425822
125210 0.8377956
125220 0.8513075
125230 0.8342545
125240 0.8390136
125250 0.8413669
125260 0.8372687
125270 0.8246691
125280 0.8350403
125290 0.8364087
125300 0.8452475
125310 0.8365024
125320 0.841154
125330 0.8451809
125340 0.8367729
125350 0.8329442
125360 0.8335171
125370 0.8267937
125380 0.8204502
125390 0.8179921
125400 0.8082093
125410 0.8023002
125420 0.8033276
125430 0.8075685
125440 0.8174682
125450 0.820439
125460 0.8255856
125470 0.8365209
125480 0.8576003
125490 0.8563793
125500 0.8513364
125510 0.8440843
125520 0.8509002
125530 0.8444105
125540 0.8510874
125550 0.8594868
125560 0.8596869
125570 0.8549346
125580 0.851324
125590 0.8425516
125600 0.8394129
125610 0.8459998
125620 0.8258667
125630 0.828309
125640 0.8288035
125650 0.8332921
125660 0.8404968
125670 0.8250964
125680 0.835748
125690 0.8372188
125700 0.8352751
125710 0.8255815
125720 0.8332555
125730 0.8415342
125740 0.8368544
125750 0.834302
125760 0.8503451
125770 0.8297401
125780 0.8228958
125790 0.832009
125800 0.8223875
125810 0.8145108
125820 0.8091836
125830 0.8037164
125840 0.8141255
125850 0.8157965
125860 0.8197688
125870 0.8244212
125880 0.8186973
125890 0.8074889
125900 0.814849
125910 0.8204409
125920 0.8391282
125930 0.839006
125940 0.8292819
125950 0.8286673
125960 0.8277256
125970 0.8357548
125980 0.8308231
125990 0.8192773
126000 0.8263522
126010 0.8133591
126020 0.8033199
126030 0.8028144
126040 0.8062365
126050 0.8093938
126060 0.8094878
126070 0.8190172
126080 0.8056188
126090 0.8177257
126100 0.8121321
126110 0.8179179
126120 0.8099166
126130 0.8089487
126140 0.8077208
126150 0.8116492
126160 0.8045419
126170 0.819429
126180 0.8329627
126190 0.8328169
126200 0.8305695
126210 0.8237643
126220 0.8138039
126230 0.8148391
126240 0.8141176
126250 0.8185358
126260 0.8321787
126270 0.8386256
126280 0.8350719
126290 0.8258981
126300 0.821137
126310 0.8212386
126320 0.8236182
126330 0.8223393
126340 0.8218766
126350 0.8160144
126360 0.8037028
126370 0.8087371
126380 0.8065891
126390 0.810567
126400 0.8095425
126410 0.8087024
126420 0.8016471
126430 0.8090971
126440 0.821027
126450 0.8279127
126460 0.826453
126470 0.8379931
126480 0.8365321
126490 0.8343199
126500 0.8360744
126510 0.8349544
126520 0.8273029
126530 0.8225573
126540 0.8302833
126550 0.8367159
126560 0.8346702
126570 0.8225975
126580 0.8258595
126590 0.8242389
126600 0.8245189
126610 0.8455
126620 0.8420585
126630 0.8302842
126640 0.8189428
126650 0.8276895
126660 0.8353802
126670 0.8475001
126680 0.829223
126690 0.8367277
126700 0.8491307
126710 0.8479567
126720 0.8414196
126730 0.8495262
126740 0.8451709
126750 0.8439998
126760 0.8396556
126770 0.8466683
126780 0.8473318
126790 0.859275
126800 0.8631722
126810 0.8578475
126820 0.855864
126830 0.8427873
126840 0.8346105
126850 0.8396017
126860 0.8325966
126870 0.8323964
126880 0.8357247
126890 0.8352399
126900 0.8352023
126910 0.8333921
126920 0.8333008
126930 0.8333943
126940 0.8410487
126950 0.8431169
126960 0.8394016
126970 0.8337635
126980 0.8422523
126990 0.8412315
127000 0.8358969
127010 0.8444213
127020 0.8367973
127030 0.8358439
127040 0.8190874
127050 0.8331966
127060 0.8192515
127070 0.8287964
127080 0.8239895
127090 0.8412542
127100 0.8441072
127110 0.8334435
127120 0.8375852
127130 0.8412985
127140 0.8382038
127150 0.8431362
127160 0.852385
127170 0.8375207
127180 0.8491574
127190 0.8507054
127200 0.8538808
127210 0.8581926
127220 0.8599349
127230 0.8479059
127240 0.8464463
127250 0.8570034
127260 0.8410715
127270 0.8426083
127280 0.8518618
127290 0.8429312
127300 0.8465748
127310 0.8462648
127320 0.8401846
127330 0.8433579
127340 0.8431152
127350 0.8539501
127360 0.8442847
127370 0.8601547
127380 0.8559446
127390 0.8425546
127400 0.8497244
127410 0.8380178
127420 0.8397089
127430 0.8412441
127440 0.8432854
127450 0.8457396
127460 0.8435189
127470 0.8479279
127480 0.8540708
127490 0.8459061
127500 0.8610409
127510 0.8609962
127520 0.8547372
127530 0.8492403
127540 0.8497102
127550 0.8444585
127560 0.8508691
127570 0.8456877
127580 0.8414305
127590 0.8494756
127600 0.8415585
127610 0.8381669
127620 0.837382
127630 0.8288503
127640 0.8235701
127650 0.831602
127660 0.8292547
127670 0.8332745
127680 0.8364064
127690 0.8258793
127700 0.8196111
127710 0.8206349
127720 0.8333665
127730 0.8204408
127740 0.8186585
127750 0.8365596
127760 0.8487822
127770 0.848883
127780 0.8452749
127790 0.8558738
127800 0.8474259
127810 0.8376353
127820 0.8426958
127830 0.8452349
127840 0.84426
127850 0.8269984
127860 0.8376884
127870 0.8501908
127880 0.8511726
127890 0.8390034
127900 0.8480587
127910 0.839513
127920 0.8419459
127930 0.8479782
127940 0.8549613
127950 0.84641
127960 0.8480123
127970 0.8429525
127980 0.8346974
127990 0.8242087
128000 0.8422748
128010 0.8409808
128020 0.8541439
128030 0.8491164
128040 0.8447238
128050 0.8381677
128060 0.8432681
128070 0.836372
128080 0.8395231
128090 0.8219282
128100 0.8200685
128110 0.8264002
128120 0.8244922
128130 0.8346712
128140 0.8364409
128150 0.8456826
128160 0.8348888
128170 0.8350334
128180 0.8361194
128190 0.8177749
128200 0.8338611
128210 0.8370917
128220 0.8209064
128230 0.8191863
128240 0.8183742
128250 0.8241404
128260 0.8356908
128270 0.847093
128280 0.8420107
128290 0.8464106
128300 0.8426855
128310 0.8454654
128320 0.8478875
128330 0.8488593
128340 0.8380861
128350 0.8524065
128360 0.8343993
128370 0.836676
128380 0.8308648
128390 0.8245501
128400 0.8299519
128410 0.8378934
128420 0.8483946
128430 0.8295441
128440 0.8322428
128450 0.8312433
128460 0.8432679
128470 0.8312415
128480 0.8339393
128490 0.8279638
128500 0.8201133
128510 0.8190124
128520 0.825569
128530 0.8295014
128540 0.8294775
128550 0.8306348
128560 0.8466867
128570 0.8371933
128580 0.8336968
128590 0.8337857
128600 0.84127
128610 0.8424401
128620 0.8302419
128630 0.8168874
128640 0.8214832
128650 0.8154032
128660 0.8287764
128670 0.8322598
128680 0.8256814
128690 0.8296022
128700 0.8252348
128710 0.8138631
128720 0.8284023
128730 0.8347877
128740 0.8298917
128750 0.8372387
128760 0.837016
128770 0.8362814
128780 0.8303483
128790 0.8402705
128800 0.83951
128810 0.8449379
128820 0.8466957
128830 0.8449006
128840 0.8453004
128850 0.8401332
128860 0.8415814
128870 0.8402455
128880 0.8355721
128890 0.8536919
128900 0.8521822
128910 0.8492928
128920 0.837106
128930 0.8521234
128940 0.8478218
128950 0.8460498
128960 0.8408911
128970 0.8329487
128980 0.8472996
128990 0.8509351
129000 0.8508502
129010 0.8535764
129020 0.8562674
129030 0.8474059
129040 0.8550302
129050 0.8502106
129060 0.8541037
129070 0.8513437
129080 0.8455858
129090 0.8329637
129100 0.8335404
129110 0.8417678
129120 0.860667
129130 0.8331388
129140 0.8336458
129150 0.8348619
129160 0.8562127
129170 0.8570056
129180 0.8500867
129190 0.8386018
129200 0.8277609
129210 0.8317008
129220 0.837722
129230 0.8396991
129240 0.846285
129250 0.8439904
129260 0.8379925
129270 0.8344731
129280 0.8383342
129290 0.8346139
129300 0.8406733
129310 0.8558424
129320 0.8396276
129330 0.8444461
129340 0.8383388
129350 0.8318919
129360 0.8409181
129370 0.8540885
129380 0.8527959
129390 0.8384408
129400 0.8419166
129410 0.8372984
129420 0.8368688
129430 0.8323823
129440 0.832463
129450 0.8417825
129460 0.8510916
129470 0.8437881
129480 0.8412287
129490 0.8372316
129500 0.8413674
129510 0.8356571
129520 0.8261548
129530 0.8266883
129540 0.8345734
129550 0.8284103
129560 0.8248973
129570 0.8292812
129580 0.8355019
129590 0.8420846
129600 0.8420621
129610 0.8383477
129620 0.83737
129630 0.8369796
129640 0.8504898
129650 0.8427531
129660 0.8392028
129670 0.8397425
129680 0.845709
129690 0.8371109
129700 0.8295961
129710 0.8435799
129720 0.8522016
129730 0.849003
129740 0.8448222
129750 0.8362356
129760 0.8384889
129770 0.8421093
129780 0.8368206
129790 0.8287523
129800 0.8395245
129810 0.8435393
129820 0.8549863
129830 0.8501362
129840 0.835809
129850 0.8492787
129860 0.8530313
129870 0.8541765
129880 0.8431472
129890 0.8332793
129900 0.8235145
129910 0.8176648
129920 0.8116316
129930 0.8203133
129940 0.8169804
129950 0.8400607
129960 0.8199271
129970 0.8420251
129980 0.8364379
129990 0.8382354
130000 0.8531127
130010 0.8584723
130020 0.8542532
130030 0.8612067
130040 0.8620453
130050 0.8605115
130060 0.8477762
130070 0.8452272
130080 0.8634498
130090 0.8669618
130100 0.858561
130110 0.8560534
130120 0.8532491
130130 0.8451639
130140 0.8468397
130150 0.8545971
130160 0.8427809
130170 0.85382
130180 0.8617129
130190 0.8615857
130200 0.8558719
130210 0.8689479
130220 0.8651824
130230 0.8603452
130240 0.8642431
130250 0.8614855
130260 0.8675881
130270 0.8638101
130280 0.8663259
130290 0.8715601
130300 0.8679639
130310 0.8602572
130320 0.847078
130330 0.843532
130340 0.8539054
130350 0.8357219
130360 0.8511673
130370 0.8641604
130380 0.8608721
130390 0.8514946
130400 0.8540015
130410 0.8575451
130420 0.8615657
130430 0.8561313
130440 0.8597465
130450 0.8377635
130460 0.8375499
130470 0.8375614
130480 0.839048
130490 0.8382371
130500 0.8363727
130510 0.8488926
130520 0.8449477
130530 0.842106
130540 0.8618674
130550 0.8557791
130560 0.864736
130570 0.8559623
130580 0.8593012
130590 0.8512383
130600 0.8366954
130610 0.8358935
130620 0.8406898
130630 0.8405509
130640 0.8293037
130650 0.8249989
130660 0.8336773
130670 0.8415267
130680 0.8463833
130690 0.8451908
130700 0.8423206
130710 0.834444
130720 0.8291308
130730 0.8352903
130740 0.8407145
130750 0.8487195
130760 0.8520553
130770 0.8596379
130780 0.8600962
130790 0.8567266
130800 0.8512001
130810 0.8527057
130820 0.8360012
130830 0.8251032
130840 0.8184995
130850 0.8387089
130860 0.8498471
130870 0.8482931
130880 0.8460462
130890 0.8349737
130900 0.8387896
130910 0.8402536
130920 0.8404629
130930 0.8442935
130940 0.843757
130950 0.8322461
130960 0.842482
130970 0.8522322
130980 0.8432508
130990 0.8350255
131000 0.8466908
131010 0.8344578
131020 0.8366643
131030 0.8393038
131040 0.8406479
131050 0.8260763
131060 0.8226165
131070 0.8074721
131080 0.8190575
131090 0.8170159
131100 0.8160254
131110 0.8185775
131120 0.8159387
131130 0.8129941
131140 0.8120174
131150 0.8155355
131160 0.8046688
131170 0.8051118
131180 0.818152
131190 0.8128161
131200 0.8032837
131210 0.7920255
131220 0.7856632
131230 0.7925224
131240 0.8078955
131250 0.8197122
131260 0.8207542
131270 0.8200853
131280 0.8345288
131290 0.8210658
131300 0.8253129
131310 0.8251424
131320 0.8236001
131330 0.8252886
131340 0.8269814
131350 0.8283945
131360 0.8232975
131370 0.8396651
131380 0.8389786
131390 0.8338275
131400 0.835436
131410 0.8362064
131420 0.8166945
131430 0.8182751
131440 0.816425
131450 0.8194846
131460 0.8203112
131470 0.8329716
131480 0.8207478
131490 0.8160974
131500 0.8333931
131510 0.8294359
131520 0.8391457
131530 0.8309685
131540 0.8327764
131550 0.834852
131560 0.8438642
131570 0.8323198
131580 0.8241444
131590 0.8209344
131600 0.8309156
131610 0.8422227
131620 0.8294501
131630 0.8289652
131640 0.8275319
131650 0.8314736
131660 0.8287768
131670 0.8220977
131680 0.8147456
131690 0.8255849
131700 0.8327705
131710 0.8214332
131720 0.8334752
131730 0.8358276
131740 0.8421869
131750 0.8345073
131760 0.8168866
131770 0.8208945
131780 0.8242538
131790 0.8215702
131800 0.8194616
131810 0.8065619
131820 0.808375
131830 0.8205534
131840 0.8283681
131850 0.8252388
131860 0.8194318
131870 0.8345713
131880 0.8266702
131890 0.8391855
131900 0.831993
131910 0.8338918
131920 0.8382016
131930 0.8280467
131940 0.8319228
131950 0.8360408
131960 0.8266104
131970 0.8225029
131980 0.8165669
131990 0.8227977
132000 0.8335297
132010 0.8425814
132020 0.851078
132030 0.8467401
132040 0.8363073
132050 0.8369427
132060 0.8346845
132070 0.8411934
132080 0.8386545
132090 0.8343648
132100 0.8278047
132110 0.8322524
132120 0.8193684
132130 0.8128087
132140 0.8076658
132150 0.7914912
132160 0.8093818
132170 0.8107625
132180 0.8150238
132190 0.8160274
132200 0.8123698
132210 0.8131786
132220 0.8070536
132230 0.8196056
132240 0.8204682
132250 0.8237692
132260 0.816664
132270 0.8208106
132280 0.8239444
132290 0.8222947
132300 0.8329626
132310 0.8269464
132320 0.8274781
132330 0.8241268
132340 0.8174984
132350 0.8304936
132360 0.825554
132370 0.8204828
132380 0.8074936
132390 0.8097827
132400 0.8057368
132410 0.8082128
132420 0.8079961
132430 0.8009303
132440 0.7979035
132450 0.8072826
132460 0.8107459
132470 0.8129023
132480 0.810139
132490 0.8102425
132500 0.8044661
132510 0.7909926
132520 0.8041856
132530 0.8095759
132540 0.8047544
132550 0.8081377
132560 0.7998952
132570 0.7943078
132580 0.8069877
132590 0.8080398
132600 0.8034443
132610 0.8058434
132620 0.7978966
132630 0.8037322
132640 0.7949279
132650 0.7972243
132660 0.7989076
132670 0.7877069
132680 0.7844625
132690 0.7860705
132700 0.792461
132710 0.789843
132720 0.7967114
132730 0.8056207
132740 0.7892043
132750 0.778074
132760 0.7783943
132770 0.7746066
132780 0.7750958
132790 0.7818283
132800 0.7706857
132810 0.7786058
132820 0.7907709
132830 0.7850363
132840 0.7847104
132850 0.7724468
132860 0.783722
132870 0.7758593
132880 0.7684432
132890 0.7823118
132900 0.7789476
132910 0.7674983
132920 0.7781161
132930 0.7812734
132940 0.7866539
132950 0.7836375
132960 0.7781928
132970 0.7839036
132980 0.8024154
132990 0.7977287
133000 0.7979454
133010 0.7976111
133020 0.8026243
133030 0.8015755
133040 0.7964332
133050 0.7901086
133060 0.7848915
133070 0.7858478
133080 0.7862161
133090 0.7848472
133100 0.7759558
133110 0.7816232
133120 0.7833275
133130 0.7872298
133140 0.8031473
133150 0.798835
133160 0.7909608
133170 0.8010193
133180 0.8066518
133190 0.8095496
133200 0.8090473
133210 0.8230502
133220 0.8167198
133230 0.8206888
133240 0.8203186
133250 0.8332604
133260 0.8187581
133270 0.8161611
133280 0.8121048
133290 0.8148487
133300 0.818987
133310 0.8068621
133320 0.811817
133330 0.8172716
133340 0.7973511
133350 0.8051446
133360 0.7894591
133370 0.7927281
133380 0.7925814
133390 0.794654
133400 0.8058108
133410 0.7998548
133420 0.7996619
133430 0.8055671
133440 0.7929512
133450 0.7923627
133460 0.7929603
133470 0.7859662
133480 0.7876044
133490 0.7891233
133500 0.795674
133510 0.8010903
133520 0.7815719
133530 0.7794908
133540 0.7824606
133550 0.7949037
133560 0.799788
133570 0.7884269
133580 0.7992856
133590 0.8094875
133600 0.8027456
133610 0.8029202
133620 0.8112283
133630 0.8187629
133640 0.8166875
133650 0.8015568
133660 0.8098277
133670 0.8104882
133680 0.8055861
133690 0.7977521
133700 0.8049197
133710 0.8070605
133720 0.8009235
133730 0.7967778
133740 0.7913011
133750 0.7966635
133760 0.7926531
133770 0.8073015
133780 0.8038381
133790 0.794334
133800 0.7975511
133810 0.7906086
133820 0.7931471
133830 0.7929254
133840 0.7979599
133850 0.796162
133860 0.7994599
133870 0.8051084
133880 0.8001919
133890 0.80622
133900 0.790544
133910 0.800032
133920 0.804781
133930 0.8017986
133940 0.805214
133950 0.8032076
133960 0.7900004
133970 0.7906007
133980 0.7865546
133990 0.7861733
134000 0.8074025
134010 0.8026525
134020 0.7947172
134030 0.7997892
134040 0.7836121
134050 0.8063356
134060 0.7976092
134070 0.7895191
134080 0.7739477
134090 0.7873263
134100 0.7903434
134110 0.770781
134120 0.7925808
134130 0.7944191
134140 0.8064064
134150 0.8117924
134160 0.8029415
134170 0.8111804
134180 0.8056574
134190 0.8071709
134200 0.7922001
134210 0.7985415
134220 0.8114647
134230 0.8047342
134240 0.8149402
134250 0.819335
134260 0.8212828
134270 0.8127838
134280 0.8170608
134290 0.8131767
134300 0.812378
134310 0.8111469
134320 0.8172472
134330 0.8182293
134340 0.8126854
134350 0.8099782
134360 0.8171096
134370 0.811908
134380 0.8136866
134390 0.8180048
134400 0.8138387
134410 0.8086292
134420 0.8310864
134430 0.8252118
134440 0.805388
134450 0.8085132
134460 0.8047552
134470 0.7908813
134480 0.7910882
134490 0.8014252
134500 0.8063784
134510 0.8094801
134520 0.8043541
134530 0.8098912
134540 0.8104367
134550 0.8108734
134560 0.8223076
134570 0.8287662
134580 0.828357
134590 0.8342242
134600 0.8369073
134610 0.8299657
134620 0.8361264
134630 0.8465378
134640 0.8381041
134650 0.8208273
134660 0.8244892
134670 0.8372697
134680 0.84553
134690 0.8433604
134700 0.8423749
134710 0.8471311
134720 0.8436207
134730 0.8371426
134740 0.8311825
134750 0.8315182
134760 0.8298985
134770 0.8202492
134780 0.8210703
134790 0.8329065
134800 0.8397847
134810 0.8285089
134820 0.8335159
134830 0.8317894
134840 0.8253737
134850 0.8298266
134860 0.8127037
134870 0.8166087
134880 0.8136641
134890 0.8096267
134900 0.8148178
134910 0.8056906
134920 0.8071365
134930 0.8091042
134940 0.8184783
134950 0.8176634
134960 0.8165823
134970 0.819047
134980 0.8175842
134990 0.8272798
135000 0.8182365
135010 0.8192071
135020 0.8079513
135030 0.8021326
135040 0.8018767
135050 0.8023211
135060 0.8225888
135070 0.8283077
135080 0.8130899
135090 0.8366989
135100 0.8402189
135110 0.8399349
135120 0.8435751
135130 0.846437
135140 0.8425583
135150 0.8396119
135160 0.8400789
135170 0.8505166
135180 0.8381611
135190 0.8293974
135200 0.8228541
135210 0.8377662
135220 0.8367096
135230 0.8305447
135240 0.8273132
135250 0.8439083
135260 0.8277106
135270 0.840655
135280 0.8324948
135290 0.8330811
135300 0.8295143
135310 0.8072425
135320 0.815524
135330 0.8295071
135340 0.8225718
135350 0.8296945
135360 0.8200423
135370 0.8337073
135380 0.8252146
135390 0.8293478
135400 0.825859
135410 0.8190448
135420 0.8164006
135430 0.8287339
135440 0.8361421
135450 0.8155686
135460 0.8222208
135470 0.8246193
135480 0.8356392
135490 0.8394191
135500 0.8342351
135510 0.8312814
135520 0.834013
135530 0.8354756
135540 0.8247713
135550 0.8453891
135560 0.8307379
135570 0.8339704
135580 0.8437896
135590 0.843847
135600 0.8376911
135610 0.8304211
135620 0.8341665
135630 0.835242
135640 0.8343032
135650 0.8441407
135660 0.8424899
135670 0.8467413
135680 0.8427045
135690 0.8469496
135700 0.8477463
135710 0.845549
135720 0.8434728
135730 0.8351417
135740 0.846768
135750 0.850935
135760 0.8471205
135770 0.8312632
135780 0.8320475
135790 0.8286986
135800 0.826225
135810 0.8282481
135820 0.8324401
135830 0.8263941
135840 0.820747
135850 0.8227268
135860 0.8168173
135870 0.8230446
135880 0.8225604
135890 0.8046892
135900 0.8128657
135910 0.8127394
135920 0.7971883
135930 0.8223939
135940 0.8326299
135950 0.8247746
135960 0.8209971
135970 0.8358529
135980 0.8379266
135990 0.821062
136000 0.8279678
136010 0.8233674
136020 0.8392043
136030 0.8432975
136040 0.8344603
136050 0.8386608
136060 0.8363941
136070 0.8407387
136080 0.839841
136090 0.8471758
136100 0.8378674
136110 0.829015
136120 0.8339266
136130 0.8326881
136140 0.8255138
136150 0.8165777
136160 0.8250923
136170 0.8301311
136180 0.8404543
136190 0.8370032
136200 0.8289936
136210 0.8064357
136220 0.8321453
136230 0.8228664
136240 0.8176135
136250 0.8158711
136260 0.8270635
136270 0.8187797
136280 0.815371
136290 0.8124921
136300 0.8123977
136310 0.815878
136320 0.8288154
136330 0.8377484
136340 0.8424317
136350 0.8362221
136360 0.8406857
136370 0.8375681
136380 0.8409978
136390 0.8402798
136400 0.846994
136410 0.8380553
136420 0.8290284
136430 0.827512
136440 0.8192237
136450 0.8238805
136460 0.8171459
136470 0.8286349
136480 0.8301443
136490 0.8314465
136500 0.8305503
136510 0.8385209
136520 0.8317742
136530 0.8248205
136540 0.8352947
136550 0.8349442
136560 0.8385333
136570 0.8400167
136580 0.832962
136590 0.8393193
136600 0.8473951
136610 0.8549563
136620 0.8542671
136630 0.8470941
136640 0.8409787
136650 0.845324
136660 0.834091
136670 0.8393016
136680 0.8496686
136690 0.8525152
136700 0.8429666
136710 0.8628463
136720 0.8512658
136730 0.8583522
136740 0.8573578
136750 0.8595479
136760 0.8648063
136770 0.8608918
136780 0.8374864
136790 0.8413229
136800 0.8348902
136810 0.8361068
136820 0.8482309
136830 0.8459616
136840 0.8379244
136850 0.8386226
136860 0.8341977
136870 0.8313469
136880 0.839237
136890 0.8371301
136900 0.8500543
136910 0.8546331
136920 0.8510786
136930 0.845728
136940 0.852454
136950 0.8445594
136960 0.8437971
136970 0.8232598
136980 0.8388276
136990 0.8442694
137000 0.823717
137010 0.8268119
137020 0.8349364
137030 0.8420879
137040 0.8483118
137050 0.86143
137060 0.8499402
137070 0.8360703
137080 0.8437094
137090 0.8328946
137100 0.8149154
137110 0.8108101
137120 0.8139223
137130 0.8140301
137140 0.8007461
137150 0.8214024
137160 0.8151777
137170 0.8387426
137180 0.8357587
137190 0.8315464
137200 0.8401797
137210 0.8393337
137220 0.819661
137230 0.8180192
137240 0.8007762
137250 0.8203349
137260 0.8117907
137270 0.7985387
137280 0.7936768
137290 0.8020453
137300 0.8060227
137310 0.803553
137320 0.8080801
137330 0.8106321
137340 0.813875
137350 0.8037725
137360 0.8204286
137370 0.8077285
137380 0.8098372
137390 0.8170494
137400 0.8290412
137410 0.8175558
137420 0.820472
137430 0.8076276
137440 0.7951976
137450 0.8073934
137460 0.8073662
137470 0.8181044
137480 0.8127564
137490 0.8084704
137500 0.8091013
137510 0.8086876
137520 0.7995396
137530 0.7969971
137540 0.798478
137550 0.8066596
137560 0.8043613
137570 0.7961268
137580 0.8123161
137590 0.8049152
137600 0.8149554
137610 0.8165208
137620 0.8270152
137630 0.8349543
137640 0.8360633
137650 0.8298473
137660 0.8250879
137670 0.8219662
137680 0.8208329
137690 0.8181406
137700 0.8263291
137710 0.8227394
137720 0.837651
137730 0.8237651
137740 0.8293824
137750 0.8314085
137760 0.8341928
137770 0.8358181
137780 0.8335794
137790 0.8375683
137800 0.8368651
137810 0.8304895
137820 0.8228022
137830 0.8161724
137840 0.8149775
137850 0.8272267
137860 0.8222674
137870 0.8421741
137880 0.8402871
137890 0.8286639
137900 0.8086736
137910 0.8139295
137920 0.8264744
137930 0.8250663
137940 0.8172096
137950 0.8028833
137960 0.8224422
137970 0.8308408
137980 0.8349125
137990 0.8423711
138000 0.8407787
138010 0.844174
138020 0.8496422
138030 0.8449807
138040 0.8470198
138050 0.8415949
138060 0.8440298
138070 0.8511272
138080 0.8377463
138090 0.8359017
138100 0.8456348
138110 0.8472364
138120 0.8523619
138130 0.8417644
138140 0.8438421
138150 0.8551373
138160 0.8464519
138170 0.851029
138180 0.8532064
138190 0.8588867
138200 0.8501946
138210 0.8439916
138220 0.8653313
138230 0.8649868
138240 0.8520021
138250 0.8465841
138260 0.8531299
138270 0.8353006
138280 0.8445991
138290 0.8466529
138300 0.8554555
138310 0.8609022
138320 0.8471625
138330 0.8491076
138340 0.8538353
138350 0.8476382
138360 0.8320075
138370 0.825312
138380 0.8261957
138390 0.8241776
138400 0.8178093
138410 0.8245392
138420 0.8317408
138430 0.8293416
138440 0.834599
138450 0.8407419
138460 0.832083
138470 0.836247
138480 0.8439567
138490 0.8547503
138500 0.8638186
138510 0.867411
138520 0.8552404
138530 0.8774791
138540 0.855786
138550 0.8618358
138560 0.8705842
138570 0.8693298
138580 0.8596392
138590 0.8597053
138600 0.8649446
138610 0.8632108
138620 0.8554127
138630 0.8526549
138640 0.8460723
138650 0.834498
138660 0.8360083
138670 0.8374295
138680 0.8319901
138690 0.8322376
138700 0.8214278
138710 0.8202978
138720 0.8308343
138730 0.8389314
138740 0.8426808
138750 0.8393937
138760 0.8416533
138770 0.8336397
138780 0.8429835
138790 0.8455077
138800 0.8389554
138810 0.8443433
138820 0.8331656
138830 0.8379093
138840 0.8349255
138850 0.8427144
138860 0.8397344
138870 0.8499296
138880 0.8419144
138890 0.8171612
138900 0.8210018
138910 0.8345295
138920 0.8322526
138930 0.8380414
138940 0.8219146
138950 0.8289929
138960 0.8359121
138970 0.8334231
138980 0.8485074
138990 0.8461044
139000 0.8513238
139010 0.8403248
139020 0.8304141
139030 0.8359048
139040 0.8272774
139050 0.822142
139060 0.8208295
139070 0.8127818
139080 0.8263252
139090 0.8080268
139100 0.8149822
139110 0.8244811
139120 0.8154196
139130 0.8163574
139140 0.7977713
139150 0.7931945
139160 0.7894742
139170 0.786207
139180 0.7922116
139190 0.7894503
139200 0.7948433
139210 0.7833064
139220 0.799154
139230 0.7900302
139240 0.7831063
139250 0.8056096
139260 0.7890373
139270 0.794741
139280 0.7943259
139290 0.7883205
139300 0.7951381
139310 0.7967001
139320 0.7937191
139330 0.8044378
139340 0.7944734
139350 0.7963893
139360 0.7888866
139370 0.7870694
139380 0.79373
139390 0.786483
139400 0.7862099
139410 0.7851627
139420 0.8002328
139430 0.7877522
139440 0.7773982
139450 0.7750397
139460 0.7748526
139470 0.7811918
139480 0.7835073
139490 0.7969116
139500 0.7905564
139510 0.7949815
139520 0.7965083
139530 0.7835725
139540 0.7966572
139550 0.7792507
139560 0.7838187
139570 0.7877186
139580 0.8031328
139590 0.7820191
139600 0.7817211
139610 0.7839491
139620 0.7821935
139630 0.7672784
139640 0.7623733
139650 0.7522428
139660 0.7520133
139670 0.764918
139680 0.7682726
139690 0.7660838
139700 0.7701879
139710 0.7769709
139720 0.7829838
139730 0.7761034
139740 0.773425
139750 0.7703817
139760 0.7819319
139770 0.7664676
139780 0.7584658
139790 0.7624919
139800 0.760296
139810 0.7510316
139820 0.7653505
139830 0.7687403
139840 0.7769538
139850 0.7637194
139860 0.7664062
139870 0.769506
139880 0.7712286
139890 0.7759155
139900 0.7824457
139910 0.7692047
139920 0.7780705
139930 0.7728937
139940 0.7764018
139950 0.7623842
139960 0.7656969
139970 0.7674094
139980 0.7664218
139990 0.7650322
140000 0.7643763
140010 0.756346
140020 0.7551255
140030 0.7545174
140040 0.7504812
140050 0.7575465
140060 0.7583693
140070 0.7585258
140080 0.7641473
140090 0.7728215
140100 0.7820249
140110 0.7882044
140120 0.7773649
140130 0.7706078
140140 0.7682387
140150 0.7680447
140160 0.7665009
140170 0.7614734
140180 0.7634115
140190 0.7453883
140200 0.7455738
140210 0.7668914
140220 0.7639907
140230 0.7636621
140240 0.7599298
140250 0.7655026
140260 0.7798333
140270 0.7703806
140280 0.7659186
140290 0.7797772
140300 0.7698866
140310 0.773147
140320 0.789117
140330 0.7911706
140340 0.7874615
140350 0.7827473
140360 0.7664463
140370 0.7805179
140380 0.7922812
140390 0.7858202
140400 0.7961024
140410 0.8132369
140420 0.8069378
140430 0.8006282
140440 0.7912914
140450 0.7884377
140460 0.7966341
140470 0.8123623
140480 0.8213702
140490 0.8198819
140500 0.8228694
140510 0.8199658
140520 0.8164365
140530 0.8318814
140540 0.8454587
140550 0.8338102
140560 0.8324313
140570 0.8336851
140580 0.8455166
140590 0.835693
140600 0.8277269
140610 0.8325892
140620 0.8388926
140630 0.8469827
140640 0.8457488
140650 0.843702
140660 0.8555709
140670 0.845507
140680 0.8338028
140690 0.8401774
140700 0.8377573
140710 0.8433196
140720 0.8357611
140730 0.8314171
140740 0.8386607
140750 0.847085
140760 0.829474
140770 0.8338786
140780 0.8368757
140790 0.8344135
140800 0.8181913
140810 0.8277183
140820 0.8286201
140830 0.8236104
140840 0.8336973
140850 0.8266001
140860 0.8259848
140870 0.8179666
140880 0.8073764
140890 0.8008764
140900 0.7979364
140910 0.8011248
140920 0.8018708
140930 0.7983714
140940 0.7973362
140950 0.7958824
140960 0.7948256
140970 0.8041168
140980 0.8193871
140990 0.8283481
141000 0.8153624
141010 0.8005566
141020 0.7938585
141030 0.8005708
141040 0.8025781
141050 0.792749
141060 0.7918649
141070 0.795436
141080 0.7978549
141090 0.8244404
141100 0.8104602
141110 0.8088815
141120 0.8061185
141130 0.7997905
141140 0.8000683
141150 0.8004834
141160 0.8024203
141170 0.8040862
141180 0.7981337
141190 0.8103448
141200 0.8191169
141210 0.8331027
141220 0.8181336
141230 0.8148502
141240 0.801855
141250 0.8004771
141260 0.8016056
141270 0.8091647
141280 0.8110707
141290 0.8070703
141300 0.8179442
141310 0.8031489
141320 0.8045159
141330 0.8010971
141340 0.7915969
141350 0.7925984
141360 0.7886642
141370 0.7999691
141380 0.797411
141390 0.7827054
141400 0.7943606
141410 0.7909129
141420 0.7943792
141430 0.7850691
141440 0.795936
141450 0.7957931
141460 0.7954344
141470 0.7907106
141480 0.780208
141490 0.7905802
141500 0.7989094
141510 0.8011011
141520 0.8012658
141530 0.7974644
141540 0.8166698
141550 0.8221852
141560 0.8282225
141570 0.8196486
141580 0.8105275
141590 0.8152161
141600 0.8111
141610 0.8214728
141620 0.8172434
141630 0.8137208
141640 0.8167825
141650 0.8221961
141660 0.8024316
141670 0.8136263
141680 0.8020308
141690 0.8123299
141700 0.8189177
141710 0.8335069
141720 0.8183815
141730 0.8378201
141740 0.833748
141750 0.8502055
141760 0.8440965
141770 0.8435044
141780 0.8512973
141790 0.8388302
141800 0.8280852
141810 0.833204
141820 0.8305419
141830 0.8252793
141840 0.8346217
141850 0.8379545
141860 0.8328338
141870 0.8299145
141880 0.8257741
141890 0.8307523
141900 0.8313997
141910 0.83389
141920 0.8383575
141930 0.8382487
141940 0.8357508
141950 0.8416865
141960 0.8375928
141970 0.8334827
141980 0.8386941
141990 0.8398802
142000 0.833144
142010 0.8376532
142020 0.8477436
142030 0.8348904
142040 0.8365234
142050 0.8481817
142060 0.8583224
142070 0.8490675
142080 0.8580521
142090 0.8493131
142100 0.8478664
142110 0.8423657
142120 0.8348264
142130 0.8418489
142140 0.8429706
142150 0.8324643
142160 0.835945
142170 0.844636
142180 0.8551149
142190 0.857858
142200 0.8594438
142210 0.8582717
142220 0.8598306
142230 0.8478171
142240 0.8617234
142250 0.8706003
142260 0.8659299
142270 0.8577933
142280 0.8495468
142290 0.8494619
142300 0.8324276
142310 0.8360487
142320 0.8253657
142330 0.8300763
142340 0.8318486
142350 0.8326
142360 0.8347712
142370 0.8317537
142380 0.8280391
142390 0.8308318
142400 0.8379647
142410 0.8213583
142420 0.8322898
142430 0.8268355
142440 0.8182936
142450 0.8241529
142460 0.8288668
142470 0.8244465
142480 0.8270258
142490 0.8242989
142500 0.8297505
142510 0.8319436
142520 0.8279395
142530 0.8303831
142540 0.8284978
142550 0.8227185
142560 0.8153214
142570 0.8069599
142580 0.8124482
142590 0.8250637
142600 0.8331322
142610 0.8430332
142620 0.845838
142630 0.8450104
142640 0.8536906
142650 0.8387082
142660 0.8361658
142670 0.8438829
142680 0.8393382
142690 0.8503158
142700 0.8568881
142710 0.8556539
142720 0.8535606
142730 0.8621881
142740 0.8617612
142750 0.8576617
142760 0.8583968
142770 0.8557687
142780 0.8619806
142790 0.8501495
142800 0.8444927
142810 0.8361234
142820 0.8414627
142830 0.8378227
142840 0.8404348
142850 0.8298367
142860 0.8349898
142870 0.8346663
142880 0.8368481
142890 0.850462
142900 0.8418625
142910 0.8409171
142920 0.8535597
142930 0.8515362
142940 0.840714
142950 0.8393242
142960 0.8463585
142970 0.8484597
142980 0.8448282
142990 0.8386124
143000 0.8294862
143010 0.8301378
143020 0.8236273
143030 0.8301644
143040 0.8331856
143050 0.8448834
143060 0.8470689
143070 0.8521108
143080 0.8643058
143090 0.8434018
143100 0.8448639
143110 0.8540877
143120 0.8495736
143130 0.8573236
143140 0.8570961
143150 0.8546659
143160 0.8536929
143170 0.861386
143180 0.8370118
143190 0.8420697
143200 0.8482503
143210 0.846307
143220 0.8588055
143230 0.8558622
143240 0.8573398
143250 0.8421504
143260 0.843758
143270 0.8496074
143280 0.8606938
143290 0.8442472
143300 0.8442964
143310 0.8449627
143320 0.8299369
143330 0.8341294
143340 0.8615551
143350 0.8606119
143360 0.8683216
143370 0.8650095
143380 0.8739489
143390 0.867339
143400 0.8678612
143410 0.8583354
143420 0.8367737
143430 0.8430566
143440 0.8422647
143450 0.8425421
143460 0.8480044
143470 0.8600851
143480 0.8726977
143490 0.8639514
143500 0.8639093
143510 0.8717897
143520 0.882238
143530 0.8787543
143540 0.8754607
143550 0.8693776
143560 0.8754432
143570 0.8737426
143580 0.8766304
143590 0.8712404
143600 0.8571572
143610 0.8696782
143620 0.8729258
143630 0.8666684
143640 0.8792067
143650 0.8784454
143660 0.8712051
143670 0.8650343
143680 0.8769368
143690 0.8906497
143700 0.8823214
143710 0.8879918
143720 0.8869519
143730 0.8751598
143740 0.8885759
143750 0.8816189
143760 0.8924224
143770 0.8810998
143780 0.8863363
143790 0.8648353
143800 0.8609033
143810 0.8724217
143820 0.8669652
143830 0.8601235
143840 0.8611571
143850 0.8711006
143860 0.8623124
143870 0.8583128
143880 0.8740209
143890 0.8675399
143900 0.8590415
143910 0.8690574
143920 0.8634703
143930 0.8557165
143940 0.8518423
143950 0.8580154
143960 0.8611818
143970 0.8699472
143980 0.868381
143990 0.8587686
144000 0.8538422
144010 0.8470066
144020 0.8521016
144030 0.8478845
144040 0.836221
144050 0.8366962
144060 0.8384218
144070 0.8362058
144080 0.8524077
144090 0.8443632
144100 0.8403109
144110 0.8523366
144120 0.8520104
144130 0.856215
144140 0.8641016
144150 0.8632547
144160 0.8495849
144170 0.8375308
144180 0.8492929
144190 0.8462995
144200 0.8475945
144210 0.852761
144220 0.846259
144230 0.8447354
144240 0.8531307
144250 0.8609713
144260 0.8625042
144270 0.8632624
144280 0.8634828
144290 0.8597084
144300 0.8483061
144310 0.849262
144320 0.8503912
144330 0.8445565
144340 0.8556098
144350 0.8486349
144360 0.8519996
144370 0.8518629
144380 0.8540434
144390 0.849072
144400 0.849523
144410 0.8446124
144420 0.8502011
144430 0.8570161
144440 0.8597996
144450 0.8555004
144460 0.858254
144470 0.8461186
144480 0.842477
144490 0.8544046
144500 0.8502382
144510 0.8493825
144520 0.86124
144530 0.8625284
144540 0.8745746
144550 0.8604611
144560 0.8653221
144570 0.8680682
144580 0.8742842
144590 0.8788925
144600 0.8691493
144610 0.872321
144620 0.8823621
144630 0.8801806
144640 0.8769799
144650 0.8697307
144660 0.8654122
144670 0.86735
144680 0.8645871
144690 0.8675049
144700 0.8756227
144710 0.870609
144720 0.8699675
144730 0.8624881
144740 0.8601015
144750 0.8624315
144760 0.8647935
144770 0.8630278
144780 0.8611143
144790 0.8664793
144800 0.8686493
144810 0.8668236
144820 0.874121
144830 0.8796133
144840 0.862496
144850 0.8653461
144860 0.8743687
144870 0.8652573
144880 0.868706
144890 0.8708476
144900 0.8803548
144910 0.8815979
144920 0.8799381
144930 0.8736895
144940 0.8852391
144950 0.8824267
144960 0.8729437
144970 0.8714377
144980 0.8768312
144990 0.8800741
145000 0.8771261
145010 0.8693071
145020 0.8776218
145030 0.8754191
145040 0.8755424
145050 0.8699014
145060 0.8761505
145070 0.8853738
145080 0.8907451
145090 0.8834509
145100 0.884307
145110 0.8864323
145120 0.8868152
145130 0.8857646
145140 0.8815637
145150 0.8722877
145160 0.8778526
145170 0.8732069
145180 0.8720047
145190 0.8738288
145200 0.8804647
145210 0.8854214
145220 0.8898016
145230 0.8799214
145240 0.8877319
145250 0.8813524
145260 0.8736696
145270 0.8676608
145280 0.8659531
145290 0.8659394
145300 0.8841981
145310 0.8767275
145320 0.8798245
145330 0.8957335
145340 0.8930014
145350 0.8976293
145360 0.8860555
145370 0.8806646
145380 0.8654174
145390 0.8630134
145400 0.858011
145410 0.8739168
145420 0.8947705
145430 0.8917112
145440 0.8949683
145450 0.8805856
145460 0.8758731
145470 0.8824153
145480 0.8626596
145490 0.8792865
145500 0.8854759
145510 0.8823333
145520 0.8935947
145530 0.8886039
145540 0.891426
145550 0.8837717
145560 0.8885412
145570 0.8921686
145580 0.8790852
145590 0.8717264
145600 0.8803855
145610 0.8864526
145620 0.9049579
145630 0.9006896
145640 0.9004319
145650 0.900589
145660 0.8897678
145670 0.8875753
145680 0.8804581
145690 0.8775092
145700 0.8794188
145710 0.8728341
145720 0.8766385
145730 0.8694666
145740 0.8778327
145750 0.8787257
145760 0.8766675
145770 0.8672665
145780 0.8698057
145790 0.8877286
145800 0.8959541
145810 0.8995483
145820 0.9002026
145830 0.9061239
145840 0.9108591
145850 0.9147264
145860 0.9134405
145870 0.9270685
145880 0.9050003
145890 0.8983278
145900 0.8980478
145910 0.9044338
145920 0.8949981
145930 0.9068989
145940 0.905085
145950 0.9122058
145960 0.9008697
145970 0.9139214
145980 0.912752
145990 0.9130413
146000 0.9071251
146010 0.9048426
146020 0.9119327
146030 0.9143516
146040 0.9129736
146050 0.9176865
146060 0.9063535
146070 0.9158487
146080 0.8987328
146090 0.9025245
146100 0.9072688
146110 0.8971217
146120 0.9061083
146130 0.8991858
146140 0.8979471
146150 0.9027365
146160 0.9021717
146170 0.898379
146180 0.8851477
146190 0.8934374
146200 0.8978201
146210 0.9014357
146220 0.8975245
146230 0.8816088
146240 0.8830091
146250 0.8956211
146260 0.8885587
146270 0.8838367
146280 0.8930091
146290 0.9023095
146300 0.9090747
146310 0.8969338
146320 0.8928438
146330 0.8811849
146340 0.873171
146350 0.88322
146360 0.8788176
146370 0.8874879
146380 0.8927932
146390 0.8922548
146400 0.8842478
146410 0.8764753
146420 0.8958449
146430 0.8848185
146440 0.872646
146450 0.8762599
146460 0.8771797
146470 0.8681918
146480 0.8761386
146490 0.8790218
146500 0.885084
146510 0.8775244
146520 0.8685158
146530 0.8781807
146540 0.8756074
146550 0.8776749
146560 0.8844422
146570 0.8837833
146580 0.8805888
146590 0.8790421
146600 0.8837633
146610 0.9003567
146620 0.9010361
146630 0.8897402
146640 0.9010921
146650 0.8975329
146660 0.893661
146670 0.8973513
146680 0.904738
146690 0.911406
146700 0.9007104
146710 0.9017135
146720 0.8960625
146730 0.8980561
146740 0.8919213
146750 0.8919318
146760 0.8944503
146770 0.8902486
146780 0.8943206
146790 0.8917136
146800 0.8931015
146810 0.8895666
146820 0.8889338
146830 0.9000659
146840 0.8980089
146850 0.8988414
146860 0.9045973
146870 0.9039788
146880 0.901574
146890 0.8962129
146900 0.8906769
146910 0.8970723
146920 0.8992135
146930 0.9053346
146940 0.9047408
146950 0.8948812
146960 0.8914811
146970 0.8910145
146980 0.8971047
146990 0.9029538
147000 0.9053504
147010 0.9044033
147020 0.9070188
147030 0.909607
147040 0.9082758
147050 0.9002098
147060 0.8922805
147070 0.8969265
147080 0.905166
147090 0.9154096
147100 0.8951995
147110 0.888154
147120 0.8976207
147130 0.8864692
147140 0.9041004
147150 0.9149441
147160 0.9031759
147170 0.9149118
147180 0.8976135
147190 0.8882352
147200 0.8892977
147210 0.8872626
147220 0.8881123
147230 0.9005607
147240 0.8898076
147250 0.8945941
147260 0.8978506
147270 0.8980619
147280 0.8961169
147290 0.8900071
147300 0.8908868
147310 0.8979178
147320 0.8920928
147330 0.8938987
147340 0.8894829
147350 0.8914496
147360 0.9004754
147370 0.8975472
147380 0.8839707
147390 0.8887962
147400 0.8931277
147410 0.8869715
147420 0.9033655
147430 0.8968861
147440 0.8892345
147450 0.9001951
147460 0.8912911
147470 0.8999846
147480 0.8929788
147490 0.879123
147500 0.8788715
147510 0.8779047
147520 0.8765873
147530 0.8832592
147540 0.8864248
147550 0.8953347
147560 0.8935952
147570 0.8938429
147580 0.8879704
147590 0.888926
147600 0.8746554
147610 0.8712485
147620 0.8788704
147630 0.8790411
147640 0.8882401
147650 0.8905165
147660 0.9006467
147670 0.8895824
147680 0.8859842
147690 0.8990431
147700 0.8943275
147710 0.8879461
147720 0.8900119
147730 0.8811699
147740 0.8833052
147750 0.8786983
147760 0.887286
147770 0.8856656
147780 0.8899087
147790 0.8951026
147800 0.8897234
147810 0.8974922
147820 0.9006394
147830 0.8984697
147840 0.9008405
147850 0.8920561
147860 0.8960752
147870 0.8967746
147880 0.8863112
147890 0.8813394
147900 0.889709
147910 0.8943484
147920 0.8850391
147930 0.8822052
147940 0.897173
147950 0.9045996
147960 0.9039432
147970 0.9031854
147980 0.9012655
147990 0.8965265
148000 0.8973477
148010 0.8914331
148020 0.8807516
148030 0.8943071
148040 0.8992479
148050 0.8955733
148060 0.9144299
148070 0.9104507
148080 0.9074888
148090 0.894105
148100 0.8975925
148110 0.884372
148120 0.8870174
148130 0.8920968
148140 0.8954083
148150 0.8946742
148160 0.8951029
148170 0.8935288
148180 0.8884794
148190 0.8879542
148200 0.8861412
148210 0.8830619
148220 0.8763672
148230 0.87537
148240 0.8793657
148250 0.882807
148260 0.8675357
148270 0.8699067
148280 0.8710811
148290 0.8819156
148300 0.8799833
148310 0.8785278
148320 0.8758965
148330 0.8717189
148340 0.8829995
148350 0.8839338
148360 0.8825076
148370 0.8769537
148380 0.8745934
148390 0.8754511
148400 0.8756777
148410 0.8749864
148420 0.877835
148430 0.8821266
148440 0.8779867
148450 0.8808742
148460 0.8853197
148470 0.885478
148480 0.8854364
148490 0.8942735
148500 0.8763963
148510 0.8781632
148520 0.8683703
148530 0.8828357
148540 0.878418
148550 0.8761712
148560 0.8787938
148570 0.8865859
148580 0.8907663
148590 0.8907334
148600 0.885641
148610 0.8830618
148620 0.9043569
148630 0.8953027
148640 0.8939439
148650 0.8844963
148660 0.8896
148670 0.8875989
148680 0.8841254
148690 0.8813232
148700 0.8952552
148710 0.8963664
148720 0.8835747
148730 0.8969814
148740 0.9116267
148750 0.9028906
148760 0.90389
148770 0.9111159
148780 0.8993762
148790 0.8996325
148800 0.902356
148810 0.8982028
148820 0.8950512
148830 0.8978842
148840 0.9039674
148850 0.9111304
148860 0.888433
148870 0.8920195
148880 0.8910827
148890 0.8963051
148900 0.8935645
148910 0.9001278
148920 0.8974711
148930 0.9014941
148940 0.9010135
148950 0.898711
148960 0.8974251
148970 0.8942171
148980 0.9068349
148990 0.8967898
149000 0.892006
149010 0.8975676
149020 0.8992719
149030 0.8857933
149040 0.8848383
149050 0.8828061
149060 0.8861373
149070 0.8923552
149080 0.8981023
149090 0.8997773
149100 0.9075751
149110 0.9056715
149120 0.8929567
149130 0.8996539
149140 0.8913689
149150 0.8992079
149160 0.898701
149170 0.9075435
149180 0.9011393
149190 0.8943233
149200 0.9009627
149210 0.8861259
149220 0.8875972
149230 0.8928176
149240 0.9081349
149250 0.9019716
149260 0.9029742
149270 0.8918324
149280 0.9023304
149290 0.903205
149300 0.8892991
149310 0.8806534
149320 0.896948
149330 0.8930172
149340 0.9077318
149350 0.8954145
149360 0.9036348
149370 0.8937869
149380 0.8959758
149390 0.8900838
149400 0.8889606
149410 0.8931253
149420 0.8778815
149430 0.8705958
149440 0.8811184
149450 0.8877571
149460 0.8894684
149470 0.884051
149480 0.8823403
149490 0.8870931
149500 0.8858233
149510 0.9010828
149520 0.9018827
149530 0.8984635
149540 0.9026135
149550 0.9095803
149560 0.9117238
149570 0.9031872
149580 0.9068336
149590 0.8956024
149600 0.8966913
149610 0.8852706
149620 0.8930087
149630 0.9029425
149640 0.9075176
149650 0.8969312
149660 0.9006462
149670 0.9026703
149680 0.906029
149690 0.9050933
149700 0.906937
149710 0.9057886
149720 0.9188774
149730 0.9183733
149740 0.903354
149750 0.9133264
149760 0.9013939
149770 0.8969079
149780 0.8960164
149790 0.8987167
149800 0.8988544
149810 0.9015377
149820 0.8962445
149830 0.885794
149840 0.8850352
149850 0.8852181
149860 0.8809207
149870 0.8897454
149880 0.8945338
149890 0.8989735
149900 0.888583
149910 0.8803775
149920 0.8793444
149930 0.8887362
149940 0.8872582
149950 0.8899918
149960 0.8974493
149970 0.889652
149980 0.8908531
149990 0.8848951
150000 0.8842674
150010 0.8889924
150020 0.8849397
150030 0.893067
150040 0.8989848
150050 0.897482
150060 0.8993662
150070 0.9037382
150080 0.898312
150090 0.8919504
150100 0.9121115
150110 0.9140723
150120 0.9173014
150130 0.9140968
150140 0.9100423
150150 0.9100909
150160 0.9214206
150170 0.9051672
150180 0.8934397
150190 0.8954726
150200 0.8980126
150210 0.8964837
150220 0.8946549
150230 0.8982031
150240 0.9081202
150250 0.9165711
150260 0.9202718
150270 0.9050082
150280 0.9030591
150290 0.9059085
150300 0.9034078
150310 0.9050246
150320 0.9003083
150330 0.9147283
150340 0.8970859
150350 0.8911235
150360 0.8904045
150370 0.8939291
150380 0.9012966
150390 0.9026198
150400 0.9030201
150410 0.9039018
150420 0.9095811
150430 0.9092085
150440 0.9033239
150450 0.9070256
150460 0.9170736
150470 0.9098042
150480 0.9180742
150490 0.9090419
150500 0.9063424
150510 0.9057932
150520 0.9025393
150530 0.9087307
150540 0.9184148
150550 0.9166733
150560 0.9014623
150570 0.8962101
150580 0.9068767
150590 0.8940547
150600 0.9083595
150610 0.9094219
150620 0.8997328
150630 0.9037089
150640 0.8970266
150650 0.8884917
150660 0.8837269
150670 0.8846301
150680 0.8884149
150690 0.8822448
150700 0.8987522
150710 0.8948128
150720 0.8978965
150730 0.906907
150740 0.9136248
150750 0.9090585
150760 0.8999463
150770 0.8932375
150780 0.8874006
150790 0.8857219
150800 0.8778802
150810 0.8823706
150820 0.8876128
150830 0.890677
150840 0.9014407
150850 0.9026703
150860 0.9106649
150870 0.9072453
150880 0.9124961
150890 0.9043049
150900 0.9088642
150910 0.9030616
150920 0.9035126
150930 0.9000593
150940 0.8940743
150950 0.9109334
150960 0.8919892
150970 0.8966337
150980 0.8926331
150990 0.9055848
151000 0.8968136
151010 0.8982646
151020 0.8858566
151030 0.8865461
151040 0.8985106
151050 0.8973297
151060 0.9024919
151070 0.9010838
151080 0.90272
151090 0.9108236
151100 0.9119276
151110 0.9147366
151120 0.9089283
151130 0.9104601
151140 0.9121586
151150 0.9165267
151160 0.9133492
151170 0.9136375
151180 0.9074035
151190 0.9050217
151200 0.9031732
151210 0.9179002
151220 0.9206397
151230 0.9110968
151240 0.9041566
151250 0.9013485
151260 0.892331
151270 0.8911472
151280 0.8968328
151290 0.8966933
151300 0.897293
151310 0.9026805
151320 0.8933197
151330 0.9054061
151340 0.9141568
151350 0.894137
151360 0.9021477
151370 0.9064816
151380 0.917878
151390 0.9146971
151400 0.9191313
151410 0.9130936
151420 0.89262
151430 0.9003941
151440 0.8941301
151450 0.8778641
151460 0.8886946
151470 0.8864257
151480 0.8834032
151490 0.8871893
151500 0.8955472
151510 0.8945672
151520 0.8889995
151530 0.8905684
151540 0.8924874
151550 0.9016919
151560 0.918994
151570 0.9009017
151580 0.9100945
151590 0.9003277
151600 0.9024419
151610 0.894565
151620 0.9025541
151630 0.9004394
151640 0.8920022
151650 0.8989797
151660 0.8998447
151670 0.9096495
151680 0.8996304
151690 0.9016955
151700 0.899496
151710 0.9057161
151720 0.9045087
151730 0.9147871
151740 0.8978721
151750 0.9010064
151760 0.9032182
151770 0.9092597
151780 0.912208
151790 0.9085405
151800 0.9155602
151810 0.9144328
151820 0.9123214
151830 0.9006417
151840 0.9223582
151850 0.9207969
151860 0.9144186
151870 0.9077668
151880 0.9132072
151890 0.9202987
151900 0.9225854
151910 0.9145311
151920 0.9226521
151930 0.9107761
151940 0.9074199
151950 0.8990074
151960 0.9110404
151970 0.9166235
151980 0.9084996
151990 0.9079126
152000 0.9051551
152010 0.8956337
152020 0.9054682
152030 0.9082188
152040 0.9005834
152050 0.9177593
152060 0.9093164
152070 0.9086856
152080 0.9121406
152090 0.9080939
152100 0.9081059
152110 0.9004313
152120 0.8917111
152130 0.8854362
152140 0.8901163
152150 0.9025707
152160 0.9042067
152170 0.9056664
152180 0.9029663
152190 0.8993616
152200 0.8984782
152210 0.8826373
152220 0.8862083
152230 0.8963576
152240 0.89908
152250 0.8903766
152260 0.8821054
152270 0.8885477
152280 0.8897393
152290 0.8854633
152300 0.8864383
152310 0.8853751
152320 0.8969459
152330 0.8817984
152340 0.8849682
152350 0.891266
152360 0.8867756
152370 0.8918654
152380 0.8935686
152390 0.8923164
152400 0.8887008
152410 0.8900065
152420 0.8951631
152430 0.8887224
152440 0.8921942
152450 0.8918901
152460 0.8969824
152470 0.9014
152480 0.9138634
152490 0.9108296
152500 0.9004681
152510 0.9112973
152520 0.9026324
152530 0.9048845
152540 0.895584
152550 0.896031
152560 0.8904909
152570 0.9102727
152580 0.9129785
152590 0.9087767
152600 0.8980125
152610 0.9049805
152620 0.8967435
152630 0.8961938
152640 0.9111359
152650 0.902526
152660 0.9007552
152670 0.8896911
152680 0.8850172
152690 0.8928543
152700 0.8926864
152710 0.8981504
152720 0.8870564
152730 0.8883018
152740 0.8919087
152750 0.8963643
152760 0.8896464
152770 0.8968214
152780 0.9091588
152790 0.902753
152800 0.9013912
152810 0.9031401
152820 0.897167
152830 0.9008418
152840 0.8997787
152850 0.910144
152860 0.9196051
152870 0.9159476
152880 0.9148734
152890 0.9177593
152900 0.9102882
152910 0.9159502
152920 0.9239635
152930 0.9172133
152940 0.9149426
152950 0.9099568
152960 0.8997526
152970 0.9065811
152980 0.9036942
152990 0.9075272
153000 0.9004359
153010 0.8981019
153020 0.9025663
153030 0.9051437
153040 0.8934661
153050 0.8961796
153060 0.8946713
153070 0.8857186
153080 0.879576
153090 0.8863331
153100 0.8934474
153110 0.886884
153120 0.8908069
153130 0.8911427
153140 0.8851786
153150 0.8923548
153160 0.8870969
153170 0.8745772
153180 0.8840125
153190 0.8897135
153200 0.8933607
153210 0.8960308
153220 0.9028477
153230 0.8875647
153240 0.8955279
153250 0.8811592
153260 0.8850003
153270 0.8792263
153280 0.8868744
153290 0.8928559
153300 0.8844835
153310 0.8862704
153320 0.8862211
153330 0.8959762
153340 0.8848032
153350 0.8862516
153360 0.8890157
153370 0.8979325
153380 0.8820534
153390 0.8905381
153400 0.8962674
153410 0.8965566
153420 0.8944387
153430 0.8894769
153440 0.8899843
153450 0.8835784
153460 0.8935639
153470 0.8905887
153480 0.8941731
153490 0.8953258
153500 0.8983573
153510 0.8889327
153520 0.9091045
153530 0.9103648
153540 0.9024672
153550 0.8995446
153560 0.9033198
153570 0.9003782
153580 0.9070283
153590 0.9052844
153600 0.8934879
153610 0.8891966
153620 0.8946275
153630 0.8964067
153640 0.9024633
153650 0.8911092
153660 0.8918133
153670 0.9047793
153680 0.8950458
153690 0.8929163
153700 0.8856187
153710 0.8896393
153720 0.8952873
153730 0.9094639
153740 0.8995342
153750 0.8968391
153760 0.898069
153770 0.9080498
153780 0.8973739
153790 0.8994131
153800 0.8881102
153810 0.8988944
153820 0.9039954
153830 0.9067253
153840 0.9111357
153850 0.8950704
153860 0.9013235
153870 0.9037463
153880 0.9013202
153890 0.9132104
153900 0.9083173
153910 0.9061492
153920 0.9058277
153930 0.8984399
153940 0.8905437
153950 0.902723
153960 0.9030607
153970 0.9002727
153980 0.8989311
153990 0.9036096
154000 0.8989666
154010 0.893728
154020 0.9077501
154030 0.921986
154040 0.9275752
154050 0.9137025
154060 0.9268531
154070 0.9182427
154080 0.9101955
154090 0.9149158
154100 0.9197415
154110 0.9270597
154120 0.9163083
154130 0.9238741
154140 0.9265371
154150 0.9316919
154160 0.9262648
154170 0.9142624
154180 0.9136024
154190 0.9096029
154200 0.9035609
154210 0.9086537
154220 0.9121721
154230 0.9217538
154240 0.9181647
154250 0.9136997
154260 0.9309828
154270 0.9231901
154280 0.9267283
154290 0.9229264
154300 0.9153491
154310 0.9173881
154320 0.9060639
154330 0.9054145
154340 0.9091099
154350 0.9277451
154360 0.9199685
154370 0.9187464
154380 0.9236447
154390 0.9138432
154400 0.9179548
154410 0.908488
154420 0.9136711
154430 0.9220647
154440 0.9248722
154450 0.9255434
154460 0.9149305
154470 0.9145237
154480 0.9090618
154490 0.9167303
154500 0.9226017
154510 0.9285485
154520 0.927049
154530 0.9203735
154540 0.9290066
154550 0.9351522
154560 0.921747
154570 0.9267516
154580 0.9159646
154590 0.8898969
154600 0.8976203
154610 0.9115511
154620 0.9146797
154630 0.9055469
154640 0.893289
154650 0.9120971
154660 0.9102964
154670 0.9079874
154680 0.9085605
154690 0.910558
154700 0.9213274
154710 0.9102201
154720 0.9124982
154730 0.9178064
154740 0.9215426
154750 0.9270265
154760 0.9028723
154770 0.8928607
154780 0.8914734
154790 0.8924704
154800 0.8987045
154810 0.8986511
154820 0.8968228
154830 0.9104875
154840 0.9124741
154850 0.9068995
154860 0.912097
154870 0.9048463
154880 0.897644
154890 0.899814
154900 0.9063689
154910 0.9011359
154920 0.9024407
154930 0.9030377
154940 0.9065626
154950 0.9037263
154960 0.9080579
154970 0.9062632
154980 0.8966089
154990 0.9029348
155000 0.9048618
155010 0.8991776
155020 0.9130468
155030 0.91637
155040 0.9100657
155050 0.9096878
155060 0.90246
155070 0.9070141
155080 0.9050571
155090 0.9062778
155100 0.9055497
155110 0.9140918
155120 0.9292269
155130 0.9121117
155140 0.9140151
155150 0.9097269
155160 0.9084567
155170 0.9088964
155180 0.9195722
155190 0.9191788
155200 0.9104552
155210 0.9103754
155220 0.901706
155230 0.9081249
155240 0.9232415
155250 0.9041396
155260 0.9077852
155270 0.898646
155280 0.9065503
155290 0.9034163
155300 0.9135148
155310 0.911826
155320 0.918801
155330 0.922069
155340 0.9188936
155350 0.9158686
155360 0.9176242
155370 0.9114093
155380 0.9088429
155390 0.8996834
155400 0.9006487
155410 0.905033
155420 0.9200966
155430 0.9021231
155440 0.9038633
155450 0.9051641
155460 0.912788
155470 0.9156148
155480 0.9260454
155490 0.9315124
155500 0.9349468
155510 0.9331907
155520 0.9264963
155530 0.9311916
155540 0.932592
155550 0.934899
155560 0.938239
155570 0.9359109
155580 0.9380594
155590 0.9337951
155600 0.9283623
155610 0.9379633
155620 0.9308537
155630 0.9287105
155640 0.9221275
155650 0.9129207
155660 0.9263858
155670 0.9171396
155680 0.9186686
155690 0.9104406
155700 0.9117022
155710 0.9190659
155720 0.9161426
155730 0.912688
155740 0.9197064
155750 0.9039365
155760 0.9116407
155770 0.9060997
155780 0.9019874
155790 0.9029931
155800 0.9008265
155810 0.8999027
155820 0.8964638
155830 0.8845246
155840 0.8958197
155850 0.8993167
155860 0.9006467
155870 0.9028869
155880 0.9111214
155890 0.9103325
155900 0.9226135
155910 0.9150691
155920 0.9186263
155930 0.9255301
155940 0.9159971
155950 0.9173601
155960 0.9225921
155970 0.9307435
155980 0.9279149
155990 0.9271315
156000 0.9240639
156010 0.9236594
156020 0.9267867
156030 0.9398662
156040 0.9339514
156050 0.928031
156060 0.9281114
156070 0.9253113
156080 0.9122306
156090 0.9117211
156100 0.9208838
156110 0.9267392
156120 0.9310995
156130 0.9314804
156140 0.9320983
156150 0.9232513
156160 0.9315863
156170 0.9328192
156180 0.9273408
156190 0.9313922
156200 0.9212597
156210 0.9262514
156220 0.9139293
156230 0.9026502
156240 0.9022154
156250 0.906153
156260 0.9048066
156270 0.9122049
156280 0.9008108
156290 0.9077468
156300 0.8994842
156310 0.9039703
156320 0.9070297
156330 0.895651
156340 0.8900565
156350 0.8990903
156360 0.8991675
156370 0.9019645
156380 0.8809568
156390 0.8842036
156400 0.8843169
156410 0.8868541
156420 0.8918145
156430 0.8871028
156440 0.9050402
156450 0.9011309
156460 0.8941624
156470 0.8968449
156480 0.8849383
156490 0.8909447
156500 0.8826317
156510 0.8972451
156520 0.8890185
156530 0.8974448
156540 0.8991761
156550 0.8904191
156560 0.8901439
156570 0.8971946
156580 0.8953619
156590 0.9025955
156600 0.9063141
156610 0.9042518
156620 0.9027826
156630 0.9091402
156640 0.8942972
156650 0.8833334
156660 0.8985375
156670 0.9075925
156680 0.9135084
156690 0.9207484
156700 0.9304242
156710 0.9149957
156720 0.9172316
156730 0.9096798
156740 0.918695
156750 0.9115116
156760 0.9186101
156770 0.9109045
156780 0.9088928
156790 0.913262
156800 0.9250132
156810 0.926801
156820 0.9275705
156830 0.9192072
156840 0.9327285
156850 0.919041
156860 0.9102639
156870 0.9041077
156880 0.9018603
156890 0.901773
156900 0.9060026
156910 0.9144995
156920 0.906147
156930 0.91558
156940 0.8976377
156950 0.9086019
156960 0.9086214
156970 0.9054663
156980 0.9072493
156990 0.9132784
157000 0.9121807
157010 0.9092547
157020 0.9105861
157030 0.9130887
157040 0.9104398
157050 0.9049631
157060 0.910692
157070 0.9082432
157080 0.8977349
157090 0.8992646
157100 0.8979427
157110 0.9070003
157120 0.9086033
157130 0.8987154
157140 0.9014578
157150 0.9007435
157160 0.9192608
157170 0.9037161
157180 0.8933185
157190 0.9090517
157200 0.8990536
157210 0.9124082
157220 0.9078959
157230 0.8973298
157240 0.9001652
157250 0.8971759
157260 0.9015985
157270 0.8905537
157280 0.8950464
157290 0.9007238
157300 0.902333
157310 0.909114
157320 0.8993499
157330 0.8949347
157340 0.9016078
157350 0.8960542
157360 0.9028705
157370 0.9061152
157380 0.9082153
157390 0.9093846
157400 0.9220911
157410 0.9156566
157420 0.9064004
157430 0.9086483
157440 0.9018272
157450 0.8964578
157460 0.8986527
157470 0.8969688
157480 0.8890684
157490 0.8915078
157500 0.8893147
157510 0.8858292
157520 0.9020988
157530 0.9006023
157540 0.8995296
157550 0.902878
157560 0.906648
157570 0.9106401
157580 0.9046255
157590 0.8996314
157600 0.8969649
157610 0.8931207
157620 0.8957865
157630 0.899621
157640 0.9031824
157650 0.907829
157660 0.9056876
157670 0.9035925
157680 0.9024086
157690 0.9095306
157700 0.9029977
157710 0.9036747
157720 0.9077573
157730 0.9036024
157740 0.911306
157750 0.9087293
157760 0.9124267
157770 0.9140784
157780 0.9116839
157790 0.901023
157800 0.8950222
157810 0.8820441
157820 0.8811384
157830 0.890435
157840 0.9055495
157850 0.8938251
157860 0.8911231
157870 0.8866137
157880 0.8917159
157890 0.8848725
157900 0.8818343
157910 0.9033982
157920 0.8984928
157930 0.9074996
157940 0.9057009
157950 0.9052499
157960 0.9013058
157970 0.9070466
157980 0.9109424
157990 0.9026957
158000 0.8999425
158010 0.9024184
158020 0.8974119
158030 0.8896582
158040 0.8795633
158050 0.8896748
158060 0.894896
158070 0.8988878
158080 0.8979804
158090 0.8970413
158100 0.9002268
158110 0.9034528
158120 0.9019116
158130 0.8912027
158140 0.9050559
158150 0.9034008
158160 0.9022738
158170 0.893321
158180 0.8972819
158190 0.9043332
158200 0.8982086
158210 0.8849094
158220 0.8923175
158230 0.8956771
158240 0.90138
158250 0.8957593
158260 0.9018192
158270 0.8903772
158280 0.908783
158290 0.9014511
158300 0.9038048
158310 0.9088123
158320 0.9002773
158330 0.9141076
158340 0.9117448
158350 0.9129063
158360 0.9023182
158370 0.9039726
158380 0.9003696
158390 0.9013981
158400 0.9064996
158410 0.9045224
158420 0.8995305
158430 0.9058841
158440 0.9110068
158450 0.9099525
158460 0.9207299
158470 0.91605
158480 0.9163865
158490 0.9172081
158500 0.908869
158510 0.904946
158520 0.8978814
158530 0.9041474
158540 0.9122394
158550 0.9059774
158560 0.9124071
158570 0.8935499
158580 0.8973526
158590 0.8945915
158600 0.8947701
158610 0.8947946
158620 0.88803
158630 0.9016011
158640 0.9091059
158650 0.9119994
158660 0.9072073
158670 0.899637
158680 0.9102116
158690 0.9112375
158700 0.9068255
158710 0.8947214
158720 0.9055651
158730 0.9100285
158740 0.9011474
158750 0.8913842
158760 0.8898931
158770 0.9070066
158780 0.9167417
158790 0.9102018
158800 0.9144838
158810 0.9167782
158820 0.9135511
158830 0.9185086
158840 0.9051016
158850 0.9053141
158860 0.9135776
158870 0.9110698
158880 0.9108092
158890 0.9080201
158900 0.901462
158910 0.9021641
158920 0.9114639
158930 0.9118735
158940 0.9228299
158950 0.9138993
158960 0.9098836
158970 0.9149453
158980 0.9067072
158990 0.9144208
159000 0.9205001
159010 0.9200112
159020 0.9287814
159030 0.9258093
159040 0.9192187
159050 0.9232963
159060 0.9204678
159070 0.9099768
159080 0.9241889
159090 0.9126415
159100 0.9033297
159110 0.9130012
159120 0.9090892
159130 0.9043486
159140 0.8990068
159150 0.9062366
159160 0.9044142
159170 0.9148406
159180 0.9129205
159190 0.9156166
159200 0.9204838
159210 0.9185865
159220 0.9171376
159230 0.9204617
159240 0.9137993
159250 0.9122475
159260 0.9092536
159270 0.9045439
159280 0.8921212
159290 0.8949788
159300 0.8856238
159310 0.8871334
159320 0.8917822
159330 0.9062678
159340 0.9027691
159350 0.8959926
159360 0.9121767
159370 0.8991974
159380 0.9005939
159390 0.8962891
159400 0.8976543
159410 0.8883451
159420 0.8949925
159430 0.8928129
159440 0.9030764
159450 0.9007869
159460 0.894263
159470 0.8931398
159480 0.9083151
159490 0.9107372
159500 0.9056734
159510 0.9062423
159520 0.888428
159530 0.9024581
159540 0.9059304
159550 0.8930933
159560 0.886563
159570 0.8932816
159580 0.8995813
159590 0.8988886
159600 0.9038302
159610 0.8960307
159620 0.8903326
159630 0.8973132
159640 0.8934125
159650 0.883916
159660 0.8831825
159670 0.8871381
159680 0.8746197
159690 0.8793843
159700 0.8881022
159710 0.8980972
159720 0.8965667
159730 0.8967151
159740 0.8942585
159750 0.8964324
159760 0.9122182
159770 0.9077252
159780 0.9066896
159790 0.9074464
159800 0.9023112
159810 0.8990552
159820 0.89335
159830 0.9001868
159840 0.9020778
159850 0.8999166
159860 0.8972194
159870 0.8880352
159880 0.8971115
159890 0.9075937
159900 0.9076766
159910 0.9057324
159920 0.9096262
159930 0.8953508
159940 0.9019234
159950 0.8931399
159960 0.8877484
159970 0.8967955
159980 0.8897681
159990 0.8925636
160000 0.8766642
160010 0.8940879
160020 0.8847069
160030 0.8755028
160040 0.8731872
160050 0.8722976
160060 0.8745075
160070 0.8764358
160080 0.8880311
160090 0.8807356
160100 0.8829116
160110 0.8755336
160120 0.8859131
160130 0.8886204
160140 0.8844959
160150 0.8853678
160160 0.8839843
160170 0.8910151
160180 0.8951415
160190 0.8993078
160200 0.903911
160210 0.9165043
160220 0.9035649
160230 0.8988276
160240 0.9032919
160250 0.9069262
160260 0.9040896
160270 0.9033276
160280 0.9006622
160290 0.9054388
160300 0.8978434
160310 0.8928458
160320 0.9025607
160330 0.8995914
160340 0.8965284
160350 0.9016727
160360 0.890186
160370 0.8880559
160380 0.8848985
160390 0.8822981
160400 0.8910153
160410 0.8958536
160420 0.896759
160430 0.8905757
160440 0.90444
160450 0.9067904
160460 0.9141726
160470 0.9178596
160480 0.9021515
160490 0.9011576
160500 0.9090739
160510 0.9077469
160520 0.8921674
160530 0.8890353
160540 0.8969698
160550 0.9067851
160560 0.9185636
160570 0.9194043
160580 0.9030049
160590 0.9039303
160600 0.8927248
160610 0.8927722
160620 0.8782179
160630 0.8906971
160640 0.8933503
160650 0.8970365
160660 0.9033409
160670 0.8988879
160680 0.8927482
160690 0.8855872
160700 0.8870764
160710 0.8900655
160720 0.8841215
160730 0.8872619
160740 0.8721136
160750 0.8740257
160760 0.8716183
160770 0.8832802
160780 0.887803
160790 0.8765886
160800 0.8860324
160810 0.8891491
160820 0.8847553
160830 0.884719
160840 0.8819758
160850 0.8942038
160860 0.8987439
160870 0.8928001
160880 0.8947397
160890 0.8904535
160900 0.8928806
160910 0.8845368
160920 0.8899055
160930 0.8912036
160940 0.884737
160950 0.88691
160960 0.886813
160970 0.8829202
160980 0.885465
160990 0.8888523
161000 0.8834046
161010 0.8800625
161020 0.8981493
161030 0.8913996
161040 0.8882936
161050 0.8964171
161060 0.8962234
161070 0.8993906
161080 0.8948851
161090 0.8924505
161100 0.8954774
161110 0.8986113
161120 0.8962528
161130 0.8969784
161140 0.8999495
161150 0.9016139
161160 0.9036518
161170 0.8968462
161180 0.8925319
161190 0.8892751
161200 0.8860169
161210 0.8880287
161220 0.8821639
161230 0.8959069
161240 0.8975904
161250 0.8832326
161260 0.8878071
161270 0.8805408
161280 0.8894843
161290 0.9024338
161300 0.8905846
161310 0.880717
161320 0.8866516
161330 0.8975385
161340 0.8972837
161350 0.8737397
161360 0.884259
161370 0.8871548
161380 0.8903557
161390 0.8873984
161400 0.8940655
161410 0.9005615
161420 0.9024584
161430 0.8947359
161440 0.8964089
161450 0.8878382
161460 0.8827888
161470 0.8882957
161480 0.8944761
161490 0.9057966
161500 0.8940562
161510 0.8949598
161520 0.8965205
161530 0.8987384
161540 0.911263
161550 0.9044247
161560 0.9043083
161570 0.8955989
161580 0.890703
161590 0.8891
161600 0.8878012
161610 0.8964913
161620 0.8948356
161630 0.9089348
161640 0.9215899
161650 0.8992597
161660 0.896433
161670 0.8918372
161680 0.8855967
161690 0.8919005
161700 0.8964721
161710 0.8936507
161720 0.8860926
161730 0.8782801
161740 0.8876281
161750 0.8900462
161760 0.902522
161770 0.8964407
161780 0.891781
161790 0.8956749
161800 0.9083168
161810 0.9050581
161820 0.8943149
161830 0.8949722
161840 0.9082429
161850 0.8935537
161860 0.8988674
161870 0.9104357
161880 0.9075692
161890 0.9089261
161900 0.9022179
161910 0.9009045
161920 0.914506
161930 0.9184015
161940 0.9276237
161950 0.9305685
161960 0.924859
161970 0.9170517
161980 0.9150187
161990 0.9101775
162000 0.8998874
162010 0.8918097
162020 0.9058773
162030 0.9021192
162040 0.9022792
162050 0.9004006
162060 0.8940771
162070 0.8893155
162080 0.895983
162090 0.8935819
162100 0.891093
162110 0.8907655
162120 0.8990974
162130 0.8996444
162140 0.9100952
162150 0.9080567
162160 0.9078574
162170 0.9069902
162180 0.8968416
162190 0.896193
162200 0.8946747
162210 0.8975171
162220 0.9026565
162230 0.9025431
162240 0.9096012
162250 0.9126927
162260 0.9161161
162270 0.9142371
162280 0.91054
162290 0.907256
162300 0.9019293
162310 0.904772
162320 0.9020715
162330 0.8996611
162340 0.9041433
162350 0.8945464
162360 0.8905731
162370 0.8857218
162380 0.9061881
162390 0.9006043
162400 0.905376
162410 0.8905087
162420 0.8834176
162430 0.8843271
162440 0.8905734
162450 0.883644
162460 0.8981487
162470 0.9069008
162480 0.905309
162490 0.9011084
162500 0.9073736
162510 0.9214505
162520 0.9120232
162530 0.9227849
162540 0.9169035
162550 0.9160621
162560 0.9080975
162570 0.9170347
162580 0.9051251
162590 0.9101027
162600 0.9105244
162610 0.9096446
162620 0.8942839
162630 0.886708
162640 0.8998606
162650 0.9017079
162660 0.8982409
162670 0.8916514
162680 0.899077
162690 0.9064877
162700 0.9106053
162710 0.9023921
162720 0.8965539
162730 0.9007667
162740 0.9102771
162750 0.9124897
162760 0.9173719
162770 0.906009
162780 0.9014878
162790 0.8904085
162800 0.8914084
162810 0.8932226
162820 0.8841019
162830 0.8980767
162840 0.8937469
162850 0.8967068
162860 0.9110015
162870 0.8977417
162880 0.9037812
162890 0.8980963
162900 0.8955972
162910 0.8992085
162920 0.8919908
162930 0.8898017
162940 0.8944158
162950 0.9000928
162960 0.9095716
162970 0.9059328
162980 0.9141369
162990 0.9061798
163000 0.9153234
163010 0.9000692
163020 0.9193276
163030 0.9153815
163040 0.8957476
163050 0.8967749
163060 0.8906553
163070 0.8984075
163080 0.8931792
163090 0.8836636
163100 0.8818969
163110 0.8839157
163120 0.8949348
163130 0.8888177
163140 0.8778141
163150 0.8763168
163160 0.8896233
163170 0.8833822
163180 0.8881615
163190 0.8791122
163200 0.8878747
163210 0.8865842
163220 0.8941745
163230 0.883553
163240 0.8970151
163250 0.8892188
163260 0.9008994
163270 0.8948895
163280 0.8997503
163290 0.9018643
163300 0.9101313
163310 0.9093415
163320 0.90087
163330 0.9005567
163340 0.8878902
163350 0.8818085
163360 0.8799855
163370 0.8793017
163380 0.8894213
163390 0.8765166
163400 0.8824517
163410 0.8893734
163420 0.8756834
163430 0.8802408
163440 0.8789309
163450 0.8793719
163460 0.8723093
163470 0.8862616
163480 0.8873738
163490 0.8779376
163500 0.8803697
163510 0.8837334
163520 0.8893085
163530 0.8903853
163540 0.8888783
163550 0.8875757
163560 0.8834885
163570 0.9003839
163580 0.8967345
163590 0.8912185
163600 0.8806235
163610 0.8864422
163620 0.8837609
163630 0.8809081
163640 0.8721159
163650 0.8620659
163660 0.8670226
163670 0.8747062
163680 0.8734491
163690 0.8782971
163700 0.8680235
163710 0.8753704
163720 0.880146
163730 0.8745477
163740 0.8784853
163750 0.8764495
163760 0.8841583
163770 0.8728632
163780 0.8839668
163790 0.8798514
163800 0.8813909
163810 0.8756573
163820 0.8741257
163830 0.8748012
163840 0.8663526
163850 0.8660859
163860 0.8634581
163870 0.8740659
163880 0.8784016
163890 0.8802368
163900 0.8883463
163910 0.8847563
163920 0.8869491
163930 0.8839098
163940 0.8688368
163950 0.8635307
163960 0.8705155
163970 0.8788275
163980 0.8746217
163990 0.8780747
164000 0.8755288
164010 0.8764861
164020 0.874374
164030 0.8827286
164040 0.8747718
164050 0.8818811
164060 0.8714051
164070 0.8658547
164080 0.8740371
164090 0.8713099
164100 0.8691587
164110 0.8825166
164120 0.8788117
164130 0.8719299
164140 0.8629345
164150 0.8583071
164160 0.8527756
164170 0.8628053
164180 0.8662685
164190 0.8637419
164200 0.854063
164210 0.8521562
164220 0.8548104
164230 0.8520373
164240 0.8611321
164250 0.8434979
164260 0.8407502
164270 0.8424841
164280 0.8499413
164290 0.8601598
164300 0.860379
164310 0.8613416
164320 0.8609737
164330 0.8598547
164340 0.8626166
164350 0.859814
164360 0.8571219
164370 0.8399164
164380 0.8537378
164390 0.8571994
164400 0.8588049
164410 0.8513675
164420 0.8466491
164430 0.8525684
164440 0.8448288
164450 0.8468062
164460 0.853099
164470 0.8399965
164480 0.8471538
164490 0.8581242
164500 0.8588246
164510 0.8763028
164520 0.8740453
164530 0.8741529
164540 0.8876244
164550 0.8665825
164560 0.8591667
164570 0.8624618
164580 0.8620399
164590 0.8794829
164600 0.8809319
164610 0.870566
164620 0.8737344
164630 0.8736119
164640 0.8844369
164650 0.8723108
164660 0.8774277
164670 0.8874292
164680 0.8865859
164690 0.8864167
164700 0.8882253
164710 0.8860453
164720 0.9080617
164730 0.8911754
164740 0.8851057
164750 0.8859671
164760 0.8895571
164770 0.8819042
164780 0.8914806
164790 0.8887569
164800 0.8861716
164810 0.8768382
164820 0.8788166
164830 0.8750216
164840 0.8823307
164850 0.8872709
164860 0.880778
164870 0.8783116
164880 0.8701865
164890 0.8702801
164900 0.876589
164910 0.885976
164920 0.8732249
164930 0.8613263
164940 0.8581724
164950 0.8661427
164960 0.8634652
164970 0.8771746
164980 0.8765057
164990 0.8783637
165000 0.881391
165010 0.8756173
165020 0.8833871
165030 0.8756217
165040 0.8773883
165050 0.873307
165060 0.8578233
165070 0.8727465
165080 0.8497064
165090 0.8558245
165100 0.8509234
165110 0.8549995
165120 0.8607441
165130 0.8628887
165140 0.87442
165150 0.8848256
165160 0.8918998
165170 0.8806171
165180 0.8762206
165190 0.8801137
165200 0.8875454
165210 0.8929204
165220 0.8863302
165230 0.8848445
165240 0.8733926
165250 0.8719776
165260 0.8801183
165270 0.878854
165280 0.872267
165290 0.8647321
165300 0.8750969
165310 0.8763713
165320 0.8686185
165330 0.8633814
165340 0.8687655
165350 0.86175
165360 0.862584
165370 0.8599194
165380 0.8660173
165390 0.871722
165400 0.8650469
165410 0.8746549
165420 0.8839832
165430 0.8902179
165440 0.8844529
165450 0.8730558
165460 0.8967594
165470 0.8814821
165480 0.8834383
165490 0.8821219
165500 0.8672624
165510 0.8801656
165520 0.8772889
165530 0.8853682
165540 0.8884465
165550 0.8862635
165560 0.8891435
165570 0.8841552
165580 0.8820622
165590 0.8739854
165600 0.8798232
165610 0.8825577
165620 0.8755594
165630 0.8689848
165640 0.871716
165650 0.8673089
165660 0.8720254
165670 0.8625535
165680 0.8636042
165690 0.880508
165700 0.873642
165710 0.8614013
165720 0.8651187
165730 0.8655909
165740 0.8599197
165750 0.8715994
165760 0.8667513
165770 0.865894
165780 0.8515912
165790 0.8507815
165800 0.8604627
165810 0.8607935
165820 0.8553113
165830 0.8522472
165840 0.8655052
165850 0.8519176
165860 0.8551005
165870 0.8671855
165880 0.8722482
165890 0.8525965
165900 0.8663947
165910 0.8606222
165920 0.8603324
165930 0.884885
165940 0.8724642
165950 0.8608982
165960 0.875098
165970 0.8667852
165980 0.8557677
165990 0.8570165
166000 0.8694994
166010 0.8520511
166020 0.8674685
166030 0.8670396
166040 0.8711175
166050 0.8776451
166060 0.8701416
166070 0.882016
166080 0.8784534
166090 0.8859282
166100 0.8763142
166110 0.8841138
166120 0.882048
166130 0.8681288
166140 0.8658922
166150 0.8846816
166160 0.8880199
166170 0.8690412
166180 0.8691038
166190 0.8746983
166200 0.8815757
166210 0.8947826
166220 0.8712479
166230 0.8653592
166240 0.8673542
166250 0.8644245
166260 0.8743975
166270 0.8807983
166280 0.8763894
166290 0.8715689
166300 0.8618144
166310 0.8739718
166320 0.8749024
166330 0.8740687
166340 0.8670391
166350 0.8718067
166360 0.8605024
166370 0.8623449
166380 0.869481
166390 0.8730743
166400 0.8798163
166410 0.8668832
166420 0.8802446
166430 0.874853
166440 0.8795305
166450 0.8773642
166460 0.8654054
166470 0.871623
166480 0.8739263
166490 0.8805875
166500 0.8780745
166510 0.8770032
166520 0.8786305
166530 0.8921701
166540 0.9027173
166550 0.895234
166560 0.8938485
166570 0.8807926
166580 0.881611
166590 0.8906007
166600 0.8774686
166610 0.8682773
166620 0.8689944
166630 0.8770931
166640 0.8877589
166650 0.8817453
166660 0.8979051
166670 0.9002407
166680 0.8898914
166690 0.9063087
166700 0.9064564
166710 0.8957424
166720 0.9064187
166730 0.8949397
166740 0.8957552
166750 0.9023318
166760 0.9060496
166770 0.9067065
166780 0.9087859
166790 0.907261
166800 0.9140708
166810 0.9073385
166820 0.9008498
166830 0.8879182
166840 0.90381
166850 0.8972274
166860 0.9059491
166870 0.898419
166880 0.8945188
166890 0.8957732
166900 0.9028701
166910 0.8968279
166920 0.8831984
166930 0.8894119
166940 0.8896124
166950 0.8882459
166960 0.8880627
166970 0.8949846
166980 0.881215
166990 0.8812838
167000 0.8853011
167010 0.8909194
167020 0.8976092
167030 0.8944994
167040 0.8893616
167050 0.8911952
167060 0.8901354
167070 0.8835875
167080 0.8741475
167090 0.8846952
167100 0.8905989
167110 0.8771032
167120 0.865095
167130 0.8593621
167140 0.8697745
167150 0.8619053
167160 0.8810926
167170 0.8772876
167180 0.888248
167190 0.8626468
167200 0.8621355
167210 0.8667425
167220 0.8737528
167230 0.8776164
167240 0.8831531
167250 0.8751442
167260 0.870721
167270 0.8763697
167280 0.8845495
167290 0.8866337
167300 0.8827667
167310 0.8816466
167320 0.8792268
167330 0.8703216
167340 0.8808831
167350 0.8931957
167360 0.8785142
167370 0.870436
167380 0.8830686
167390 0.8835999
167400 0.8770927
167410 0.8769979
167420 0.8792729
167430 0.8852842
167440 0.8828785
167450 0.8705732
167460 0.8927045
167470 0.8851312
167480 0.8836449
167490 0.869455
167500 0.8781736
167510 0.867311
167520 0.8715639
167530 0.8668499
167540 0.8743029
167550 0.8718637
167560 0.8676482
167570 0.8691025
167580 0.8901386
167590 0.8814342
167600 0.8815688
167610 0.8827782
167620 0.8802853
167630 0.8824671
167640 0.8802472
167650 0.8760728
167660 0.8829055
167670 0.8734007
167680 0.8751614
167690 0.8829935
167700 0.8806233
167710 0.8780776
167720 0.8678187
167730 0.8655578
167740 0.8598034
167750 0.8798697
167760 0.8891613
167770 0.8904681
167780 0.8869103
167790 0.8824574
167800 0.879011
167810 0.8669856
167820 0.8754261
167830 0.8715087
167840 0.8775644
167850 0.8699329
167860 0.8736728
167870 0.8765103
167880 0.8764014
167890 0.8722574
167900 0.8721943
167910 0.8909304
167920 0.8793815
167930 0.8804428
167940 0.8697361
167950 0.874727
167960 0.8767648
167970 0.8820606
167980 0.8806179
167990 0.8792487
168000 0.877378
168010 0.875315
168020 0.8740794
168030 0.8672628
168040 0.8735727
168050 0.8659688
168060 0.8623782
168070 0.8678907
168080 0.8803575
168090 0.8726755
168100 0.8758259
168110 0.8667272
168120 0.8763623
168130 0.8720555
168140 0.8776665
168150 0.8791402
168160 0.8767483
168170 0.8770258
168180 0.8740895
168190 0.8642848
168200 0.880441
168210 0.8814519
168220 0.8789869
168230 0.8801659
168240 0.8744304
168250 0.8807316
168260 0.8822858
168270 0.8841999
168280 0.8925625
168290 0.8696357
168300 0.8717667
168310 0.8740163
168320 0.8755921
168330 0.8813096
168340 0.8712834
168350 0.8800076
168360 0.8829741
168370 0.8810892
168380 0.8908415
168390 0.8744652
168400 0.8832309
168410 0.86313
168420 0.8831759
168430 0.8819956
168440 0.8888185
168450 0.8813019
168460 0.8836979
168470 0.8824993
168480 0.8847114
168490 0.8851223
168500 0.890913
168510 0.8946578
168520 0.894533
168530 0.884664
168540 0.896046
168550 0.8967712
168560 0.9071347
168570 0.8933913
168580 0.9039815
168590 0.8886319
168600 0.8825818
168610 0.8762819
168620 0.8930844
168630 0.8788419
168640 0.8844303
168650 0.8934144
168660 0.8925856
168670 0.8843663
168680 0.8946592
168690 0.9006092
168700 0.8966875
168710 0.8896314
168720 0.8785495
168730 0.8798264
168740 0.886071
168750 0.886245
168760 0.878767
168770 0.8823807
168780 0.8743078
168790 0.864059
168800 0.8728272
168810 0.8742988
168820 0.8772006
168830 0.8874678
168840 0.8869325
168850 0.8738118
168860 0.8868359
168870 0.8830314
168880 0.8757659
168890 0.899486
168900 0.8880668
168910 0.8854301
168920 0.8842545
168930 0.8898738
168940 0.8915157
168950 0.8963082
168960 0.8815463
168970 0.8768492
168980 0.8876715
168990 0.8815564
169000 0.8904861
169010 0.8878912
169020 0.8940321
169030 0.8937032
169040 0.8892351
169050 0.8915895
169060 0.8953226
169070 0.8842801
169080 0.8969488
169090 0.8988334
169100 0.8874968
169110 0.8798457
169120 0.8840798
169130 0.8942806
169140 0.8903816
169150 0.873024
169160 0.8757578
169170 0.8808221
169180 0.8820253
169190 0.8765137
169200 0.8886802
169210 0.8794789
169220 0.8663287
169230 0.8811275
169240 0.8848332
169250 0.8903447
169260 0.8845155
169270 0.8787446
169280 0.8902894
169290 0.8732201
169300 0.8801808
169310 0.8748907
169320 0.8828803
169330 0.8773227
169340 0.8812857
169350 0.8790864
169360 0.885339
169370 0.8898242
169380 0.8926041
169390 0.8916231
169400 0.8830515
169410 0.8876341
169420 0.8784662
169430 0.8800706
169440 0.8802004
169450 0.88922
169460 0.8859707
169470 0.888404
169480 0.8827935
169490 0.8964038
169500 0.8919355
169510 0.902542
169520 0.9071922
169530 0.90117
169540 0.9096514
169550 0.907541
169560 0.9101133
169570 0.9174326
169580 0.9021115
169590 0.8954173
169600 0.9042224
169610 0.8891449
169620 0.880553
169630 0.8860977
169640 0.8893526
169650 0.8868923
169660 0.885048
169670 0.8837676
169680 0.8862134
169690 0.8965278
169700 0.8894148
169710 0.8886244
169720 0.8776414
169730 0.8833978
169740 0.8822222
169750 0.8874874
169760 0.886891
169770 0.8871304
169780 0.8878526
169790 0.8874708
169800 0.8769051
169810 0.8875453
169820 0.90154
169830 0.8952368
169840 0.8884537
169850 0.8932126
169860 0.8856304
169870 0.8810338
169880 0.8813207
169890 0.88538
169900 0.8739561
169910 0.8849642
169920 0.8783955
169930 0.8871143
169940 0.8902576
169950 0.8868933
169960 0.8960663
169970 0.8848109
169980 0.8999605
169990 0.888275
170000 0.9030517
170010 0.9048682
170020 0.9063097
170030 0.8871058
170040 0.8866363
170050 0.890592
170060 0.8936318
170070 0.8947847
170080 0.887835
170090 0.8901588
170100 0.8946189
170110 0.895327
170120 0.8922424
170130 0.8886444
170140 0.8745715
170150 0.8764043
170160 0.8803145
170170 0.8821541
170180 0.882697
170190 0.8781515
170200 0.8816187
170210 0.8817726
170220 0.8880973
170230 0.8827265
170240 0.8827929
170250 0.8847964
170260 0.8834061
170270 0.8810608
170280 0.881188
170290 0.8793371
170300 0.8749398
170310 0.8770899
170320 0.8732578
170330 0.8731744
170340 0.8819667
170350 0.8741685
170360 0.8836362
170370 0.878763
170380 0.8829753
170390 0.8905939
170400 0.8823523
170410 0.8834403
170420 0.8805963
170430 0.8789325
170440 0.8705474
170450 0.8743829
170460 0.8743053
170470 0.8840311
170480 0.8763516
170490 0.8813899
170500 0.8736859
170510 0.8802872
170520 0.880617
170530 0.8686665
170540 0.8760166
170550 0.8688716
170560 0.8774299
170570 0.8775244
170580 0.8925954
170590 0.8817434
170600 0.8972655
170610 0.8975653
170620 0.8879235
170630 0.8848038
170640 0.8815992
170650 0.8830318
170660 0.880897
170670 0.8884156
170680 0.8943275
170690 0.8923164
170700 0.8962862
170710 0.9009646
170720 0.8993697
170730 0.9035579
170740 0.9041294
170750 0.8991926
170760 0.9043565
170770 0.9069665
170780 0.9023225
170790 0.9049749
170800 0.9067779
170810 0.8998934
170820 0.9037525
170830 0.8999016
170840 0.9048309
170850 0.8939171
170860 0.893988
170870 0.8877547
170880 0.882668
170890 0.8837538
170900 0.8832824
170910 0.8976935
170920 0.8954313
170930 0.8873288
170940 0.895376
170950 0.8826753
170960 0.8945459
170970 0.8922398
170980 0.8886189
170990 0.8962952
171000 0.8917161
171010 0.8945613
171020 0.8923432
171030 0.8821304
171040 0.8829564
171050 0.8775765
171060 0.8812055
171070 0.8808551
171080 0.8822702
171090 0.8806359
171100 0.882822
171110 0.8803831
171120 0.8969314
171130 0.887453
171140 0.8863837
171150 0.8870732
171160 0.8798301
171170 0.8852484
171180 0.8781997
171190 0.9037419
171200 0.8930382
171210 0.8881845
171220 0.8967282
171230 0.9117597
171240 0.896704
171250 0.8995493
171260 0.9023883
171270 0.8998734
171280 0.886434
171290 0.8880717
171300 0.8946985
171310 0.8881887
171320 0.8926541
171330 0.8924865
171340 0.8915491
171350 0.8776511
171360 0.8809941
171370 0.8761458
171380 0.8830598
171390 0.870389
171400 0.8759187
171410 0.8798845
171420 0.8850933
171430 0.8897904
171440 0.8770119
171450 0.8722721
171460 0.8842649
171470 0.8961822
171480 0.887569
171490 0.8937078
171500 0.8879352
171510 0.9033586
171520 0.9046245
171530 0.8986288
171540 0.9066451
171550 0.9046286
171560 0.8952886
171570 0.8998716
171580 0.8767759
171590 0.8741513
171600 0.8956836
171610 0.8984941
171620 0.9021841
171630 0.8862301
171640 0.8943439
171650 0.8929461
171660 0.889985
171670 0.8922186
171680 0.9005023
171690 0.8989213
171700 0.8948072
171710 0.8907017
171720 0.8987269
171730 0.8905996
171740 0.8925118
171750 0.8924588
171760 0.8968742
171770 0.9005355
171780 0.8901941
171790 0.900042
171800 0.9040895
171810 0.9014717
171820 0.8981498
171830 0.8878304
171840 0.8993384
171850 0.8896393
171860 0.8849881
171870 0.8980909
171880 0.8911287
171890 0.8976471
171900 0.9009645
171910 0.8959476
171920 0.8925846
171930 0.8818439
171940 0.8905871
171950 0.8900211
171960 0.8842629
171970 0.9021743
171980 0.8920109
171990 0.9032308
172000 0.898743
172010 0.8973491
172020 0.8888464
172030 0.8855146
172040 0.8876309
172050 0.8761196
172060 0.8740423
172070 0.875278
172080 0.8757859
172090 0.8815247
172100 0.8837345
172110 0.8712244
172120 0.8839926
172130 0.8887408
172140 0.8783466
172150 0.875119
172160 0.8739954
172170 0.8730589
172180 0.8749882
172190 0.8856392
172200 0.8809876
172210 0.8732802
172220 0.8819754
172230 0.8835732
172240 0.8866402
172250 0.8864992
172260 0.8901331
172270 0.8908629
172280 0.8836265
172290 0.89977
172300 0.8940887
172310 0.8915241
172320 0.8921614
172330 0.887837
172340 0.8907567
172350 0.8908479
172360 0.8803904
172370 0.8910805
172380 0.8871277
172390 0.8810087
172400 0.8924971
172410 0.8719745
172420 0.8707512
172430 0.8818223
172440 0.880923
172450 0.8885981
172460 0.897638
172470 0.882835
172480 0.8904723
172490 0.8866309
172500 0.8875881
172510 0.8947254
172520 0.8953311
172530 0.8899988
172540 0.8868065
172550 0.8960426
172560 0.8958792
172570 0.895077
172580 0.8966539
172590 0.8942982
172600 0.891055
172610 0.906019
172620 0.8955282
172630 0.8941085
172640 0.8987179
172650 0.9003768
172660 0.9085122
172670 0.9008875
172680 0.8921375
172690 0.8901137
172700 0.8960735
172710 0.9066464
172720 0.9044905
172730 0.9038199
172740 0.8967687
172750 0.9125668
172760 0.9135935
172770 0.9003476
172780 0.9013667
172790 0.8854277
172800 0.8949385
172810 0.8899985
172820 0.8999554
172830 0.8946643
172840 0.8919291
172850 0.8906506
172860 0.8925468
172870 0.8865703
172880 0.8889832
172890 0.883579
172900 0.883968
172910 0.8896116
172920 0.9025157
172930 0.9011588
172940 0.8952284
172950 0.892127
172960 0.8955876
172970 0.9056429
172980 0.8932026
172990 0.9031262
173000 0.9044972
173010 0.9060223
173020 0.9003805
173030 0.8969226
173040 0.8878754
173050 0.9000736
173060 0.9041419
173070 0.8985665
173080 0.8958995
173090 0.8792639
173100 0.8930768
173110 0.8890293
173120 0.8893102
173130 0.8936333
173140 0.9047798
173150 0.9093771
173160 0.9086871
173170 0.8958635
173180 0.8918849
173190 0.8943563
173200 0.8861282
173210 0.8906974
173220 0.908033
173230 0.9178661
173240 0.9063568
173250 0.8995309
173260 0.8966519
173270 0.8859823
173280 0.8912002
173290 0.8926508
173300 0.8884024
173310 0.9011369
173320 0.9050046
173330 0.8912705
173340 0.8983368
173350 0.8934802
173360 0.8880578
173370 0.886617
173380 0.8982021
173390 0.8860545
173400 0.8988198
173410 0.9037203
173420 0.9023356
173430 0.9048889
173440 0.9005871
173450 0.9052919
173460 0.9131321
173470 0.9093007
173480 0.8984662
173490 0.9095546
173500 0.9139562
173510 0.9164214
173520 0.9168504
173530 0.915163
173540 0.9104381
173550 0.9193735
173560 0.9105569
173570 0.9164378
173580 0.896453
173590 0.9029743
173600 0.8931939
173610 0.8900517
173620 0.9032103
173630 0.897462
173640 0.8907753
173650 0.8927298
173660 0.8953553
173670 0.9019067
173680 0.8983847
173690 0.8914468
173700 0.8999696
173710 0.9000595
173720 0.8935384
173730 0.9019997
173740 0.8921165
173750 0.8852068
173760 0.8929543
173770 0.8888723
173780 0.8965074
173790 0.8922875
173800 0.883376
173810 0.8856354
173820 0.9079119
173830 0.8915771
173840 0.8968123
173850 0.9127623
173860 0.9002391
173870 0.8914349
173880 0.900455
173890 0.9185369
173900 0.9199612
173910 0.9181269
173920 0.9297819
173930 0.9287806
173940 0.9121436
173950 0.9112837
173960 0.920694
173970 0.9260831
173980 0.9213839
173990 0.9160759
174000 0.9111003
174010 0.905466
174020 0.9123541
174030 0.9147204
174040 0.9155425
174050 0.922131
174060 0.9200014
174070 0.9139151
174080 0.918061
174090 0.9119675
174100 0.9148866
174110 0.9175189
174120 0.9134405
174130 0.9063815
174140 0.9201103
174150 0.9116431
174160 0.8986618
174170 0.9061881
174180 0.8969666
174190 0.90624
174200 0.9150153
174210 0.9133766
174220 0.9126234
174230 0.9147364
174240 0.9176483
174250 0.9153339
174260 0.9214778
174270 0.9208297
174280 0.9119596
174290 0.9134678
174300 0.9076182
174310 0.9131362
174320 0.924459
174330 0.9184144
174340 0.9006528
174350 0.9049819
174360 0.9128574
174370 0.9022134
174380 0.9071224
174390 0.9120482
174400 0.91263
174410 0.9035517
174420 0.910924
174430 0.9323024
174440 0.9233502
174450 0.922712
174460 0.9316223
174470 0.9354437
174480 0.916594
174490 0.9174367
174500 0.907563
174510 0.9124959
174520 0.9157883
174530 0.9102774
174540 0.9167122
174550 0.9074257
174560 0.9134588
174570 0.9243303
174580 0.9206135
174590 0.9165147
174600 0.9018688
174610 0.9188986
174620 0.9173787
174630 0.9210204
174640 0.9299722
174650 0.923847
174660 0.916582
174670 0.9197042
174680 0.9155735
174690 0.9190394
174700 0.9200137
174710 0.9245977
174720 0.9180835
174730 0.9205726
174740 0.9341058
174750 0.9297174
174760 0.918992
174770 0.9229514
174780 0.9129268
174790 0.9255087
174800 0.9250856
174810 0.9259764
174820 0.9090147
174830 0.9099792
174840 0.9180191
174850 0.9085616
174860 0.9141276
174870 0.9180345
174880 0.9214026
174890 0.9214093
174900 0.9148246
174910 0.9265807
174920 0.9266139
174930 0.9223147
174940 0.9245324
174950 0.9140083
174960 0.9143986
174970 0.9209445
174980 0.9155399
174990 0.9168926
175000 0.9173949
175010 0.9263394
175020 0.9327419
175030 0.9294348
175040 0.9273107
175050 0.9235458
175060 0.9388485
175070 0.9409956
175080 0.9394188
175090 0.9322807
175100 0.928205
175110 0.923187
175120 0.9178783
175130 0.9290223
175140 0.9403896
175150 0.9529905
175160 0.9606001
175170 0.9450646
175180 0.9371956
175190 0.9446773
175200 0.9311231
175210 0.9257917
175220 0.9310558
175230 0.9213755
175240 0.9136527
175250 0.9167464
175260 0.9252089
175270 0.9126357
175280 0.9080299
175290 0.9181369
175300 0.916048
175310 0.9229413
175320 0.9418846
175330 0.9337271
175340 0.940715
175350 0.9267833
175360 0.9384989
175370 0.936365
175380 0.9433245
175390 0.9398407
175400 0.9402519
175410 0.928832
175420 0.9160879
175430 0.9234332
175440 0.9223036
175450 0.914521
175460 0.9127128
175470 0.9074309
175480 0.9084952
175490 0.9135965
175500 0.9068859
175510 0.9158028
175520 0.912235
175530 0.914344
175540 0.9202731
175550 0.9091576
175560 0.9165052
175570 0.9075595
175580 0.9133279
175590 0.90409
175600 0.9164925
175610 0.9157186
175620 0.9082467
175630 0.9112814
175640 0.9104891
175650 0.9066557
175660 0.9248708
175670 0.9274797
175680 0.9271975
175690 0.9271227
175700 0.9266861
175710 0.9336262
175720 0.9315637
175730 0.9194048
175740 0.9132009
175750 0.9237208
175760 0.9276436
175770 0.9146186
175780 0.9221092
175790 0.9215002
175800 0.9187494
175810 0.9117455
175820 0.9266797
175830 0.9217396
175840 0.9306887
175850 0.9088679
175860 0.9108962
175870 0.9267785
175880 0.9270669
175890 0.9162003
175900 0.9205357
175910 0.9221925
175920 0.9303893
175930 0.9279398
175940 0.9245473
175950 0.9204593
175960 0.9298257
175970 0.9233386
175980 0.9147983
175990 0.9154742
176000 0.92589
176010 0.9350488
176020 0.9199998
176030 0.9247718
176040 0.9366487
176050 0.9242845
176060 0.916461
176070 0.9210416
176080 0.9188659
176090 0.922967
176100 0.9164706
176110 0.9110237
176120 0.916911
176130 0.9291521
176140 0.9281285
176150 0.9166895
176160 0.921679
176170 0.9193347
176180 0.929184
176190 0.9295796
176200 0.9336699
176210 0.9354842
176220 0.9320529
176230 0.9224854
176240 0.9150851
176250 0.9180338
176260 0.9173209
176270 0.9160149
176280 0.9246617
176290 0.9269601
176300 0.9133036
176310 0.9126691
176320 0.9137644
176330 0.9106558
176340 0.9055125
176350 0.9014397
176360 0.9121404
176370 0.9123606
176380 0.9007543
176390 0.9193216
176400 0.9162399
176410 0.9206159
176420 0.9147907
176430 0.9082642
176440 0.9075468
176450 0.9152792
176460 0.9216022
176470 0.9054142
176480 0.913861
176490 0.9073777
176500 0.9075667
176510 0.9103976
176520 0.9089507
176530 0.9172664
176540 0.923551
176550 0.9314706
176560 0.9333108
176570 0.9246371
176580 0.9278118
176590 0.9260938
176600 0.9240662
176610 0.9226685
176620 0.9186641
176630 0.9191403
176640 0.9315413
176650 0.9301661
176660 0.9262387
176670 0.9178478
176680 0.9199765
176690 0.9068788
176700 0.9147026
176710 0.9087684
176720 0.9132978
176730 0.9194196
176740 0.9207328
176750 0.9153573
176760 0.9145845
176770 0.9080854
176780 0.9116606
176790 0.9007583
176800 0.9041152
176810 0.9040057
176820 0.9026383
176830 0.8995572
176840 0.9016691
176850 0.905516
176860 0.9107182
176870 0.9090822
176880 0.9063323
176890 0.9022986
176900 0.9013885
176910 0.916783
176920 0.9145251
176930 0.9078593
176940 0.8965619
176950 0.9067217
176960 0.9217333
176970 0.9149315
176980 0.9101261
176990 0.8957756
177000 0.9048066
177010 0.8985401
177020 0.8976557
177030 0.9023679
177040 0.9011773
177050 0.9050326
177060 0.9102273
177070 0.9006689
177080 0.9013885
177090 0.8965825
177100 0.9115846
177110 0.9047092
177120 0.8989871
177130 0.8953344
177140 0.8909602
177150 0.9004994
177160 0.9109625
177170 0.9180461
177180 0.9176253
177190 0.8959442
177200 0.9079428
177210 0.8956514
177220 0.901922
177230 0.913825
177240 0.8983207
177250 0.9016364
177260 0.8987777
177270 0.9056669
177280 0.8991106
177290 0.9031852
177300 0.8971841
177310 0.9078718
177320 0.8977698
177330 0.8961031
177340 0.8984184
177350 0.8987606
177360 0.9031773
177370 0.9063495
177380 0.9051228
177390 0.9047866
177400 0.9045236
177410 0.9033797
177420 0.8985172
177430 0.9104098
177440 0.9030741
177450 0.9003428
177460 0.889566
177470 0.9024539
177480 0.9041291
177490 0.9076546
177500 0.8981283
177510 0.8962194
177520 0.8879499
177530 0.9035359
177540 0.9023697
177550 0.9090778
177560 0.9150085
177570 0.9081846
177580 0.9140725
177590 0.9089324
177600 0.9082217
177610 0.9075257
177620 0.9048215
177630 0.8990109
177640 0.8946113
177650 0.9082091
177660 0.9032271
177670 0.8905534
177680 0.9036961
177690 0.9055096
177700 0.8916267
177710 0.8940019
177720 0.9055815
177730 0.90392
177740 0.9088841
177750 0.9062464
177760 0.9033425
177770 0.9043509
177780 0.8918173
177790 0.8895822
177800 0.8945388
177810 0.8972495
177820 0.8918594
177830 0.8725083
177840 0.8893545
177850 0.8951252
177860 0.8966782
177870 0.8930541
177880 0.8789653
177890 0.8884745
177900 0.8883281
177910 0.8810076
177920 0.8849481
177930 0.8897302
177940 0.8766842
177950 0.876585
177960 0.884886
177970 0.882349
177980 0.8873469
177990 0.8844091
178000 0.8916675
178010 0.8914712
178020 0.9011645
178030 0.8955153
178040 0.8934389
178050 0.8934123
178060 0.8990207
178070 0.8975535
178080 0.8932905
178090 0.8938361
178100 0.88253
178110 0.877952
178120 0.880188
178130 0.8965125
178140 0.9014172
178150 0.9036457
178160 0.9002973
178170 0.9098961
178180 0.9063467
178190 0.902597
178200 0.8961313
178210 0.8913715
178220 0.8867044
178230 0.878336
178240 0.8805036
178250 0.8844713
178260 0.8826494
178270 0.8837523
178280 0.8804581
178290 0.8864773
178300 0.8952779
178310 0.8828942
178320 0.8783358
178330 0.8934712
178340 0.8951618
178350 0.8971494
178360 0.8921414
178370 0.886833
178380 0.8925412
178390 0.8914839
178400 0.8910592
178410 0.8836588
178420 0.8965685
178430 0.9003522
178440 0.8974905
178450 0.8972204
178460 0.8973661
178470 0.9002694
178480 0.9087633
178490 0.9033017
178500 0.8979825
178510 0.8984365
178520 0.9046924
178530 0.8966005
178540 0.9086379
178550 0.9013849
178560 0.9224901
178570 0.9153881
178580 0.9129781
178590 0.9090493
178600 0.9167111
178610 0.9083077
178620 0.9217409
178630 0.9148699
178640 0.9025926
178650 0.9177229
178660 0.922893
178670 0.9159158
178680 0.9222308
178690 0.9188993
178700 0.9108195
178710 0.9099368
178720 0.9233788
178730 0.9170217
178740 0.9177904
178750 0.9145119
178760 0.9120201
178770 0.9219817
178780 0.9208879
178790 0.9244846
178800 0.9182286
178810 0.922587
178820 0.9228177
178830 0.9110245
178840 0.9197255
178850 0.9082069
178860 0.9097266
178870 0.9004882
178880 0.9194289
178890 0.9113348
178900 0.918355
178910 0.9168912
178920 0.9017932
178930 0.9060096
178940 0.8983244
178950 0.8939565
178960 0.8918853
178970 0.9008992
178980 0.906551
178990 0.9126177
179000 0.8957128
179010 0.907441
179020 0.9039697
179030 0.9044091
179040 0.8947285
179050 0.9038147
179060 0.9099733
179070 0.9221284
179080 0.9151541
179090 0.9171941
179100 0.9090146
179110 0.9042779
179120 0.9083635
179130 0.9121902
179140 0.8934796
179150 0.9089043
179160 0.8992912
179170 0.9040399
179180 0.8966197
179190 0.8972453
179200 0.8992377
179210 0.9049586
179220 0.9106107
179230 0.9308031
179240 0.9286301
179250 0.9242687
179260 0.9226822
179270 0.9230902
179280 0.9241409
179290 0.9212134
179300 0.9206198
179310 0.9230801
179320 0.9203941
179330 0.9165077
179340 0.9160528
179350 0.9095443
179360 0.9020245
179370 0.9062265
179380 0.9286872
179390 0.9235966
179400 0.922736
179410 0.9127132
179420 0.9226794
179430 0.9214851
179440 0.9150235
179450 0.9200751
179460 0.908693
179470 0.928689
179480 0.9245277
179490 0.9183914
179500 0.9319525
179510 0.9267674
179520 0.9263179
179530 0.9129024
179540 0.9214509
179550 0.9290152
179560 0.9210677
179570 0.9057122
179580 0.9126296
179590 0.920819
179600 0.9220049
179610 0.9246548
179620 0.9151431
179630 0.920031
179640 0.9209124
179650 0.9288481
179660 0.924094
179670 0.918316
179680 0.918345
179690 0.9206864
179700 0.9089459
179710 0.9121999
179720 0.9201534
179730 0.9278083
179740 0.915377
179750 0.9126645
179760 0.9141815
179770 0.9016443
179780 0.9104388
179790 0.9043698
179800 0.9099277
179810 0.907093
179820 0.9062578
179830 0.9052542
179840 0.9169559
179850 0.9165885
179860 0.9195228
179870 0.9281108
179880 0.9179154
179890 0.9175646
179900 0.9278476
179910 0.9200392
179920 0.9203401
179930 0.9136078
179940 0.9209094
179950 0.9204897
179960 0.9279909
179970 0.9285319
179980 0.9163962
179990 0.9028296
180000 0.904573
180010 0.8985961
180020 0.8960536
180030 0.9091511
180040 0.8982758
180050 0.8971984
180060 0.8973098
180070 0.9110016
180080 0.8939857
180090 0.9107832
180100 0.9085453
180110 0.9077805
180120 0.9112247
180130 0.9140912
180140 0.9052061
180150 0.90595
180160 0.9055383
180170 0.9113035
180180 0.9048137
180190 0.9078023
180200 0.9208032
180210 0.9193682
180220 0.9142258
180230 0.9177488
180240 0.9133732
180250 0.9193415
180260 0.9036161
180270 0.8994014
180280 0.905993
180290 0.9099485
180300 0.9133924
180310 0.9034033
180320 0.9105585
180330 0.9070621
180340 0.9075283
180350 0.9104695
180360 0.9072459
180370 0.9142793
180380 0.9053073
180390 0.9244925
180400 0.9228608
180410 0.9321323
180420 0.9166907
180430 0.9207335
180440 0.924248
180450 0.9290041
180460 0.9265058
180470 0.9194885
180480 0.9113107
180490 0.9036627
180500 0.9055974
180510 0.8970659
180520 0.8922327
180530 0.8800947
180540 0.8930451
180550 0.893409
180560 0.8951874
180570 0.903165
180580 0.8994638
180590 0.8993877
180600 0.9117739
180610 0.9090534
180620 0.9050019
180630 0.914709
180640 0.9043106
180650 0.9010519
180660 0.8978152
180670 0.8898355
180680 0.9012025
180690 0.9149795
180700 0.9212453
180710 0.9226491
180720 0.9111299
180730 0.9140949
180740 0.9154086
180750 0.9083894
180760 0.8978217
180770 0.9037357
180780 0.907895
180790 0.9052473
180800 0.9033583
180810 0.9095659
180820 0.9101326
180830 0.9023383
180840 0.9018781
180850 0.9071575
180860 0.9138705
180870 0.9094298
180880 0.8959576
180890 0.9067702
180900 0.9087056
180910 0.9056032
180920 0.9117867
180930 0.9191014
180940 0.9147823
180950 0.9186953
180960 0.9222168
180970 0.921505
180980 0.9232697
180990 0.9173474
181000 0.9232029
181010 0.9217959
181020 0.9188294
181030 0.9143444
181040 0.9202511
181050 0.9189287
181060 0.9152681
181070 0.9122817
181080 0.9223286
181090 0.9081479
181100 0.9019265
181110 0.9166878
181120 0.9219236
181130 0.9070024
181140 0.9123412
181150 0.9178183
181160 0.9208682
181170 0.898693
181180 0.905212
181190 0.900676
181200 0.9012455
181210 0.9009311
181220 0.9028362
181230 0.9087145
181240 0.9040346
181250 0.9024854
181260 0.8914533
181270 0.8946943
181280 0.9078398
181290 0.9065038
181300 0.9121315
181310 0.9037463
181320 0.9032767
181330 0.9259806
181340 0.9183138
181350 0.9157705
181360 0.9220229
181370 0.9288024
181380 0.9182028
181390 0.9149399
181400 0.9137668
181410 0.9229055
181420 0.9215712
181430 0.920126
181440 0.9145436
181450 0.9142007
181460 0.9112749
181470 0.9158096
181480 0.9283788
181490 0.9277703
181500 0.9075049
181510 0.9063563
181520 0.9151441
181530 0.9225453
181540 0.9146664
181550 0.9111573
181560 0.9298949
181570 0.9185076
181580 0.9087216
181590 0.9214007
181600 0.9165836
181610 0.9232157
181620 0.9216502
181630 0.9227089
181640 0.9302976
181650 0.9274988
181660 0.9256573
181670 0.921631
181680 0.9197147
181690 0.9177916
181700 0.9240005
181710 0.9271722
181720 0.915002
181730 0.9082191
181740 0.9067753
181750 0.9212732
181760 0.9180778
181770 0.9302331
181780 0.9102685
181790 0.9211937
181800 0.9232209
181810 0.9191179
181820 0.9287456
181830 0.9268214
181840 0.9249839
181850 0.9255317
181860 0.9232759
181870 0.9219047
181880 0.9167135
181890 0.9144369
181900 0.9204463
181910 0.9231056
181920 0.9057397
181930 0.9249194
181940 0.923723
181950 0.9215389
181960 0.9310971
181970 0.9226001
181980 0.9288526
181990 0.9200541
182000 0.9281344
182010 0.9245885
182020 0.9348257
182030 0.9260614
182040 0.9168863
182050 0.9111225
182060 0.9029065
182070 0.9116697
182080 0.9139307
182090 0.9125896
182100 0.9067297
182110 0.9184831
182120 0.9241204
182130 0.9149379
182140 0.9247852
182150 0.9218463
182160 0.9274504
182170 0.9304023
182180 0.9251972
182190 0.9158077
182200 0.9164752
182210 0.9277083
182220 0.9276499
182230 0.9347472
182240 0.9247667
182250 0.9288054
182260 0.9338408
182270 0.9348013
182280 0.9382876
182290 0.9275984
182300 0.9392292
182310 0.938646
182320 0.9487178
182330 0.9426348
182340 0.9282427
182350 0.9295367
182360 0.9284758
182370 0.9321586
182380 0.9106852
182390 0.9273199
182400 0.9090597
182410 0.9106351
182420 0.9144827
182430 0.9118233
182440 0.913215
182450 0.9230742
182460 0.9203177
182470 0.9106399
182480 0.9097701
182490 0.9255522
182500 0.9246098
182510 0.9192268
182520 0.9119087
182530 0.9067457
182540 0.9127729
182550 0.9103464
182560 0.904199
182570 0.8973058
182580 0.8892882
182590 0.8967747
182600 0.9036798
182610 0.9047663
182620 0.9241754
182630 0.91416
182640 0.9081947
182650 0.9004318
182660 0.9006067
182670 0.8927306
182680 0.8961971
182690 0.8894478
182700 0.897558
182710 0.9017182
182720 0.9043199
182730 0.9043031
182740 0.9084783
182750 0.9162571
182760 0.9196531
182770 0.9157628
182780 0.9093149
182790 0.9054257
182800 0.9007157
182810 0.9173057
182820 0.9102155
182830 0.9061042
182840 0.9126849
182850 0.906406
182860 0.9139026
182870 0.896032
182880 0.8972277
182890 0.9079558
182900 0.9129997
182910 0.9169583
182920 0.9085383
182930 0.8994248
182940 0.9039963
182950 0.8933261
182960 0.896459
182970 0.8994178
182980 0.9099725
182990 0.9179097
183000 0.9213499
183010 0.917872
183020 0.9225696
183030 0.91304
183040 0.9168866
183050 0.9174398
183060 0.9203008
183070 0.9150065
183080 0.9106637
183090 0.8958851
183100 0.9103026
183110 0.9220365
183120 0.9189485
183130 0.9209968
183140 0.9251291
183150 0.9163345
183160 0.9085168
183170 0.9302135
183180 0.9342512
183190 0.9288595
183200 0.9159525
183210 0.9237859
183220 0.9203722
183230 0.9172131
183240 0.9021068
183250 0.894113
183260 0.9064596
183270 0.9050002
183280 0.9173254
183290 0.8967692
183300 0.8976915
183310 0.8962469
183320 0.9027166
183330 0.8855984
183340 0.8939268
183350 0.885936
183360 0.8912812
183370 0.8952689
183380 0.8938454
183390 0.8863623
183400 0.9093658
183410 0.8928739
183420 0.8901438
183430 0.8918725
183440 0.8986521
183450 0.9001388
183460 0.8919756
183470 0.8980507
183480 0.8932917
183490 0.8848097
183500 0.8914782
183510 0.8945498
183520 0.8969209
183530 0.8907495
183540 0.8999227
183550 0.9012295
183560 0.8992292
183570 0.9053141
183580 0.9197819
183590 0.9151183
183600 0.9166387
183610 0.9033572
183620 0.9032381
183630 0.9108095
183640 0.9311062
183650 0.9194223
183660 0.916806
183670 0.9216635
183680 0.915925
183690 0.9235467
183700 0.9333879
183710 0.9271082
183720 0.9172336
183730 0.9156364
183740 0.8944773
183750 0.9003409
183760 0.8958073
183770 0.9028723
183780 0.9036291
183790 0.9013017
183800 0.9078836
183810 0.8967655
183820 0.9032865
183830 0.9099842
183840 0.908537
183850 0.9094166
183860 0.8985296
183870 0.9057982
183880 0.9105462
183890 0.9165297
183900 0.931282
183910 0.9195216
183920 0.914334
183930 0.9202969
183940 0.9187561
183950 0.9190289
183960 0.9170436
183970 0.9016716
183980 0.8997861
183990 0.8976199
184000 0.895458
184010 0.910605
184020 0.9122874
184030 0.9106184
184040 0.9101031
184050 0.9119981
184060 0.9142589
184070 0.9046636
184080 0.9096252
184090 0.8955313
184100 0.9110209
184110 0.9083108
184120 0.9178799
184130 0.9083695
184140 0.9052641
184150 0.8970466
184160 0.9034886
184170 0.8987027
184180 0.9027817
184190 0.9109272
184200 0.8990307
184210 0.9076009
184220 0.9107096
184230 0.911494
184240 0.9168777
184250 0.9194371
184260 0.9135647
184270 0.9156712
184280 0.9227439
184290 0.9124317
184300 0.9282132
184310 0.9150532
184320 0.9104031
184330 0.9095821
184340 0.9018366
184350 0.9011022
184360 0.8966752
184370 0.8974125
184380 0.9034023
184390 0.91913
184400 0.920535
184410 0.9246294
184420 0.9256784
184430 0.9172636
184440 0.9123719
184450 0.9064567
184460 0.9172548
184470 0.925026
184480 0.9169381
184490 0.9156837
184500 0.9031139
184510 0.9039159
184520 0.9033243
184530 0.9127157
184540 0.9078894
184550 0.9092343
184560 0.9084175
184570 0.8978907
184580 0.8995181
184590 0.9032011
184600 0.8935629
184610 0.9001738
184620 0.9041624
184630 0.9214796
184640 0.9153419
184650 0.9091373
184660 0.9054944
184670 0.9082106
184680 0.900322
184690 0.9119383
184700 0.9085441
184710 0.915674
184720 0.9112626
184730 0.9036155
184740 0.9078931
184750 0.9073192
184760 0.9095244
184770 0.9127218
184780 0.9199284
184790 0.9190739
184800 0.9266535
184810 0.9206507
184820 0.9194896
184830 0.9101152
184840 0.9041897
184850 0.89657
184860 0.9066746
184870 0.9158042
184880 0.9189868
184890 0.9076663
184900 0.9068111
184910 0.9070814
184920 0.9092501
184930 0.9176289
184940 0.9091668
184950 0.9067315
184960 0.9050631
184970 0.8942499
184980 0.9036719
184990 0.896781
185000 0.9046979
185010 0.8959876
185020 0.9074571
185030 0.8978771
185040 0.9000708
185050 0.9069637
185060 0.9116011
185070 0.9005941
185080 0.9032606
185090 0.9026479
185100 0.9120828
185110 0.9147528
185120 0.9192758
185130 0.9175096
185140 0.9113382
185150 0.9139523
185160 0.909796
185170 0.9064885
185180 0.9010547
185190 0.9091868
185200 0.8957514
185210 0.9013165
185220 0.9043725
185230 0.9065937
185240 0.9168394
185250 0.9122536
185260 0.9080316
185270 0.9079918
185280 0.9059925
185290 0.9076155
185300 0.9024996
185310 0.8976541
185320 0.9063336
185330 0.912
185340 0.8996753
185350 0.9046131
185360 0.9014803
185370 0.890022
185380 0.9010683
185390 0.9014458
185400 0.8983919
185410 0.8971615
185420 0.8955024
185430 0.9070782
185440 0.9079623
185450 0.8937359
185460 0.9074802
185470 0.8983971
185480 0.9005438
185490 0.8997363
185500 0.8997052
185510 0.8915547
185520 0.9014053
185530 0.8949005
185540 0.8981664
185550 0.906663
185560 0.9059829
185570 0.904426
185580 0.9163209
185590 0.9122431
185600 0.9015036
185610 0.9037966
185620 0.9028212
185630 0.8991024
185640 0.9002486
185650 0.9019194
185660 0.9004293
185670 0.9044023
185680 0.9008849
185690 0.9142146
185700 0.9099651
185710 0.9148833
185720 0.9070565
185730 0.9171256
185740 0.9182431
185750 0.9144262
185760 0.9116237
185770 0.9165804
185780 0.9185803
185790 0.9090431
185800 0.8937526
185810 0.8933725
185820 0.890545
185830 0.9006217
185840 0.9115905
185850 0.9001215
185860 0.8973731
185870 0.9001821
185880 0.9024303
185890 0.9007781
185900 0.9033864
185910 0.9152862
185920 0.8942474
185930 0.9056631
185940 0.9074786
185950 0.897857
185960 0.8963158
185970 0.8882924
185980 0.8955761
185990 0.8912809
186000 0.9027372
186010 0.9043563
186020 0.8944334
186030 0.8937784
186040 0.9014275
186050 0.9046782
186060 0.9067528
186070 0.8979369
186080 0.9074088
186090 0.9166304
186100 0.9074711
186110 0.9121923
186120 0.9054149
186130 0.9113815
186140 0.9079679
186150 0.9141106
186160 0.9075689
186170 0.9029022
186180 0.9144886
186190 0.9164972
186200 0.9092574
186210 0.9226584
186220 0.9145426
186230 0.9054102
186240 0.9153722
186250 0.9054007
186260 0.8979065
186270 0.9061718
186280 0.9102582
186290 0.9217764
186300 0.9052075
186310 0.9163845
186320 0.9210981
186330 0.9075806
186340 0.9147369
186350 0.9131542
186360 0.9227753
186370 0.9112261
186380 0.9189357
186390 0.9217275
186400 0.9133065
186410 0.9076049
186420 0.8956921
186430 0.9155057
186440 0.9337857
186450 0.9263058
186460 0.9229456
186470 0.9320605
186480 0.9221532
186490 0.9247574
186500 0.9184778
186510 0.9291756
186520 0.9404545
186530 0.9291355
186540 0.9308935
186550 0.9308101
186560 0.9387981
186570 0.9368243
186580 0.9103668
186590 0.8924705
186600 0.9005694
186610 0.8966133
186620 0.9116259
186630 0.9184769
186640 0.9188168
186650 0.9106449
186660 0.918919
186670 0.9334307
186680 0.9340957
186690 0.9290412
186700 0.9343544
186710 0.9270189
186720 0.9054865
186730 0.9155605
186740 0.9165167
186750 0.9137287
186760 0.9269503
186770 0.9271951
186780 0.9232329
186790 0.9172909
186800 0.9128842
186810 0.9159513
186820 0.9209207
186830 0.9097992
186840 0.9154172
186850 0.912198
186860 0.9109391
186870 0.9167816
186880 0.9225094
186890 0.930387
186900 0.914553
186910 0.9240338
186920 0.92874
186930 0.9136568
186940 0.9127932
186950 0.9107594
186960 0.9158619
186970 0.9184991
186980 0.9112343
186990 0.9089548
187000 0.9049608
187010 0.9016182
187020 0.9058412
187030 0.9030302
187040 0.9021006
187050 0.9056624
187060 0.9103193
187070 0.9114152
187080 0.9171988
187090 0.9134687
187100 0.9089417
187110 0.9140213
187120 0.9179337
187130 0.9130914
187140 0.9105324
187150 0.9085959
187160 0.8952175
187170 0.8918824
187180 0.901
187190 0.9096972
187200 0.9079266
187210 0.9039511
187220 0.8980786
187230 0.8984103
187240 0.9108738
187250 0.9150072
187260 0.9015182
187270 0.9042289
187280 0.8969188
187290 0.9164673
187300 0.9170258
187310 0.9083044
187320 0.9032542
187330 0.9147642
187340 0.9102616
187350 0.9142837
187360 0.9142768
187370 0.9131233
187380 0.9136602
187390 0.9198881
187400 0.9149189
187410 0.9168895
187420 0.9168932
187430 0.9204698
187440 0.9133914
187450 0.9291229
187460 0.9193683
187470 0.9183102
187480 0.9195773
187490 0.9130241
187500 0.9265403
187510 0.9307072
187520 0.9292784
187530 0.9329402
187540 0.9254199
187550 0.924535
187560 0.9311191
187570 0.9208272
187580 0.9147388
187590 0.9224363
187600 0.9204119
187610 0.9077123
187620 0.9198069
187630 0.92782
187640 0.9193115
187650 0.9166449
187660 0.9171436
187670 0.9235931
187680 0.9182616
187690 0.9328845
187700 0.9217114
187710 0.9179386
187720 0.9214126
187730 0.9341996
187740 0.9263018
187750 0.9230362
187760 0.9205279
187770 0.9281638
187780 0.9301194
187790 0.9265285
187800 0.9177234
187810 0.91165
187820 0.9107905
187830 0.9232901
187840 0.925144
187850 0.9235288
187860 0.9073805
187870 0.9017539
187880 0.9134718
187890 0.9229727
187900 0.927535
187910 0.9223559
187920 0.913624
187930 0.9272238
187940 0.9273908
187950 0.9356359
187960 0.9398648
187970 0.9291657
187980 0.9298999
187990 0.9305931
188000 0.9336165
188010 0.9383568
188020 0.9395903
188030 0.9259571
188040 0.9183497
188050 0.9290984
188060 0.9223967
188070 0.9310029
188080 0.9238706
188090 0.9138567
188100 0.9147228
188110 0.9119087
188120 0.9166984
188130 0.906758
188140 0.9128832
188150 0.9233485
188160 0.9278268
188170 0.923767
188180 0.9295836
188190 0.931715
188200 0.9284645
188210 0.91815
188220 0.9141685
188230 0.9033099
188240 0.9194777
188250 0.9158394
188260 0.9071257
188270 0.910089
188280 0.897698
188290 0.8973734
188300 0.8927027
188310 0.8950559
188320 0.9023283
188330 0.8986791
188340 0.9058166
188350 0.9034327
188360 0.908101
188370 0.901135
188380 0.9018907
188390 0.8911785
188400 0.8869547
188410 0.8863896
188420 0.8885313
188430 0.8968559
188440 0.9025307
188450 0.8898908
188460 0.9004254
188470 0.8934863
188480 0.8831301
188490 0.8942264
188500 0.8900477
188510 0.8815654
188520 0.8815354
188530 0.8937383
188540 0.9009567
188550 0.912827
188560 0.9142087
188570 0.9160288
188580 0.9152774
188590 0.9060567
188600 0.8975384
188610 0.9049044
188620 0.910569
188630 0.9027522
188640 0.9155346
188650 0.9163238
188660 0.9292783
188670 0.9183449
188680 0.9188664
188690 0.9204924
188700 0.919593
188710 0.9177493
188720 0.9279557
188730 0.9273508
188740 0.9330457
188750 0.9219075
188760 0.9246734
188770 0.9215288
188780 0.9226025
188790 0.933589
188800 0.9328151
188810 0.9189186
188820 0.9241726
188830 0.9176976
188840 0.922272
188850 0.9022412
188860 0.9025803
188870 0.9001898
188880 0.9070424
188890 0.912039
188900 0.9133326
188910 0.9021431
188920 0.8995155
188930 0.9211004
188940 0.9256831
188950 0.9217955
188960 0.9051177
188970 0.9028462
188980 0.8931621
188990 0.8799655
189000 0.8893727
189010 0.8994465
189020 0.9019927
189030 0.9045072
189040 0.9013292
189050 0.8869588
189060 0.8900696
189070 0.9019953
189080 0.9021172
189090 0.8915427
189100 0.8855798
189110 0.8993606
189120 0.9021709
189130 0.8978106
189140 0.8932058
189150 0.8908557
189160 0.8892517
189170 0.8900125
189180 0.8957036
189190 0.8889789
189200 0.8952673
189210 0.8891227
189220 0.8969367
189230 0.8873037
189240 0.8921406
189250 0.8948429
189260 0.9051335
189270 0.9058414
189280 0.8990017
189290 0.8955384
189300 0.8962298
189310 0.8986805
189320 0.9047529
189330 0.8980631
189340 0.9063686
189350 0.8922685
189360 0.8974555
189370 0.8896185
189380 0.9106835
189390 0.9052044
189400 0.8982615
189410 0.8939433
189420 0.8812351
189430 0.8827866
189440 0.9032263
189450 0.8979091
189460 0.8984032
189470 0.9016784
189480 0.8980979
189490 0.8993105
189500 0.9076098
189510 0.8926368
189520 0.9130322
189530 0.9080211
189540 0.8961379
189550 0.8996696
189560 0.890703
189570 0.886216
189580 0.8815157
189590 0.8722476
189600 0.8895014
189610 0.8946052
189620 0.8916921
189630 0.8985789
189640 0.8810989
189650 0.8834934
189660 0.8760358
189670 0.885285
189680 0.8924652
189690 0.8839444
189700 0.8864407
189710 0.8856124
189720 0.8849959
189730 0.882647
189740 0.894145
189750 0.8956767
189760 0.8802307
189770 0.8786255
189780 0.8849092
189790 0.8798409
189800 0.8837968
189810 0.8851694
189820 0.8876007
189830 0.8945847
189840 0.9003787
189850 0.9038939
189860 0.9088318
189870 0.8906038
189880 0.8994053
189890 0.8924702
189900 0.8896466
189910 0.8742984
189920 0.8883113
189930 0.8856428
189940 0.8888765
189950 0.894054
189960 0.9095919
189970 0.9028391
189980 0.8963004
189990 0.8932989
190000 0.8953882
190010 0.9035811
190020 0.9102833
190030 0.9033905
190040 0.9018331
190050 0.8994481
190060 0.9082649
190070 0.905943
190080 0.922905
190090 0.9213619
190100 0.916431
190110 0.9176689
190120 0.9126863
190130 0.9063952
190140 0.9170907
190150 0.9165792
190160 0.9167806
190170 0.9092059
190180 0.909927
190190 0.9093763
190200 0.9030598
190210 0.9066378
190220 0.8943073
190230 0.8996084
190240 0.9033827
190250 0.8832858
190260 0.8884859
190270 0.8845387
190280 0.8995139
190290 0.9000518
190300 0.9011463
190310 0.9077976
190320 0.8990034
190330 0.9011779
190340 0.9040689
190350 0.9098274
190360 0.9008268
190370 0.9123882
190380 0.9070593
190390 0.9056113
190400 0.920467
190410 0.9207482
190420 0.9141198
190430 0.9168107
190440 0.9210308
190450 0.9223475
190460 0.9081237
190470 0.8895212
190480 0.8926328
190490 0.9168089
190500 0.9276039
190510 0.9220424
190520 0.9151337
190530 0.9189054
190540 0.925215
190550 0.9236131
190560 0.9125196
190570 0.9131013
190580 0.8998476
190590 0.9011618
190600 0.9039807
190610 0.9182426
190620 0.9109735
190630 0.9230447
190640 0.9341604
190650 0.9149278
190660 0.9216313
190670 0.9030648
190680 0.9000185
190690 0.9162328
190700 0.9135503
190710 0.9169779
190720 0.909535
190730 0.9172831
190740 0.9101654
190750 0.9236895
190760 0.9062184
190770 0.9085487
190780 0.9247975
190790 0.9190778
190800 0.9135731
190810 0.9268748
190820 0.9219109
190830 0.9144279
190840 0.9202905
190850 0.9216847
190860 0.9142851
190870 0.9207961
190880 0.9024279
190890 0.9099562
190900 0.9167345
190910 0.9219773
190920 0.9314463
190930 0.9288776
190940 0.9160528
190950 0.9334704
190960 0.9256314
190970 0.9211703
190980 0.9262698
190990 0.922471
191000 0.911644
191010 0.9315488
191020 0.9318543
191030 0.931333
191040 0.9264929
191050 0.9382437
191060 0.9376277
191070 0.9304309
191080 0.9232454
191090 0.9252834
191100 0.9334384
191110 0.9255738
191120 0.918668
191130 0.9213945
191140 0.9279146
191150 0.921221
191160 0.9301028
191170 0.9244285
191180 0.9390358
191190 0.9393297
191200 0.9443073
191210 0.9389861
191220 0.9316782
191230 0.9279048
191240 0.9092633
191250 0.9169971
191260 0.9172924
191270 0.9178628
191280 0.9123017
191290 0.9116934
191300 0.9204179
191310 0.9148469
191320 0.9071943
191330 0.9068512
191340 0.9049017
191350 0.9083661
191360 0.9240344
191370 0.9165342
191380 0.9110376
191390 0.8971354
191400 0.903267
191410 0.8968157
191420 0.9122388
191430 0.9130816
191440 0.8984321
191450 0.8911484
191460 0.8952012
191470 0.898686
191480 0.8886139
191490 0.887085
191500 0.8937937
191510 0.8970158
191520 0.8996547
191530 0.901243
191540 0.9105771
191550 0.9062796
191560 0.9151617
191570 0.9021863
191580 0.9132252
191590 0.9040601
191600 0.9068926
191610 0.9052022
191620 0.9010698
191630 0.91513
191640 0.9039462
191650 0.9038113
191660 0.9033645
191670 0.9016365
191680 0.8980136
191690 0.896184
191700 0.9038211
191710 0.9003319
191720 0.9084022
191730 0.9186329
191740 0.9116628
191750 0.9030714
191760 0.8985451
191770 0.8982006
191780 0.9098261
191790 0.9107345
191800 0.9092805
191810 0.8968542
191820 0.9204279
191830 0.9284267
191840 0.9231331
191850 0.9164906
191860 0.92652
191870 0.9174023
191880 0.9307265
191890 0.9323375
191900 0.9293481
191910 0.9324259
191920 0.9199787
191930 0.9211541
191940 0.9279888
191950 0.9325567
191960 0.9384546
191970 0.9340782
191980 0.931596
191990 0.9334678
192000 0.9472339
192010 0.9329217
192020 0.9336001
192030 0.9354674
192040 0.9324716
192050 0.9310359
192060 0.9231913
192070 0.9249206
192080 0.9243262
192090 0.9340972
192100 0.9462993
192110 0.9242451
192120 0.9293473
192130 0.9348736
192140 0.9343688
192150 0.9304985
192160 0.9330786
192170 0.9314998
192180 0.9430536
192190 0.9450588
192200 0.9380738
192210 0.9438905
192220 0.945977
192230 0.9317874
192240 0.9322463
192250 0.9310099
192260 0.9339771
192270 0.9448422
192280 0.9389563
192290 0.9340196
192300 0.9438739
192310 0.9355795
192320 0.9278591
192330 0.9452163
192340 0.9343063
192350 0.9459183
192360 0.9328156
192370 0.9336097
192380 0.9345278
192390 0.9369283
192400 0.9404588
192410 0.9378253
192420 0.9371895
192430 0.930303
192440 0.9319441
192450 0.9374206
192460 0.9308212
192470 0.9299013
192480 0.9376984
192490 0.9292442
192500 0.9358208
192510 0.9248414
192520 0.9398491
192530 0.9425433
192540 0.9399635
192550 0.9331264
192560 0.9223532
192570 0.925208
192580 0.9254813
192590 0.9343489
192600 0.9332811
192610 0.9430124
192620 0.9335948
192630 0.9383716
192640 0.9246922
192650 0.9243414
192660 0.9255241
192670 0.9290449
192680 0.9248595
192690 0.9230591
192700 0.9162701
192710 0.9173932
192720 0.912421
192730 0.9241715
192740 0.9250185
192750 0.9168652
192760 0.9252923
192770 0.9205748
192780 0.9280453
192790 0.9344741
192800 0.9348819
192810 0.9440896
192820 0.9335535
192830 0.9390367
192840 0.9286603
192850 0.9432036
192860 0.9508463
192870 0.9275067
192880 0.9311638
192890 0.9274541
192900 0.9290984
192910 0.937455
192920 0.929956
192930 0.9314146
192940 0.9214097
192950 0.9321709
192960 0.9367633
192970 0.9451584
192980 0.936002
192990 0.936426
193000 0.9287897
193010 0.9348688
193020 0.9359482
193030 0.9383337
193040 0.9358578
193050 0.9343985
193060 0.9367304
193070 0.9234373
193080 0.9333265
193090 0.9226006
193100 0.9223994
193110 0.9185886
193120 0.9393468
193130 0.9236157
193140 0.9399684
193150 0.9361106
193160 0.9241979
193170 0.9253619
193180 0.9337845
193190 0.930793
193200 0.9454017
193210 0.9381483
193220 0.9307247
193230 0.9549009
193240 0.9435115
193250 0.9387498
193260 0.9233177
193270 0.9282157
193280 0.9341357
193290 0.9416076
193300 0.9458314
193310 0.9376997
193320 0.957058
193330 0.9528802
193340 0.9398177
193350 0.9317338
193360 0.9413421
193370 0.9303659
193380 0.9452596
193390 0.9377863
193400 0.9269262
193410 0.9194032
193420 0.936001
193430 0.932821
193440 0.9305083
193450 0.9306009
193460 0.927848
193470 0.9279558
193480 0.9428357
193490 0.9284527
193500 0.934132
193510 0.941025
193520 0.9236415
193530 0.9323501
193540 0.9306971
193550 0.9233925
193560 0.9276906
193570 0.9387097
193580 0.9327937
193590 0.9249079
193600 0.9068906
193610 0.9198253
193620 0.9160826
193630 0.9184768
193640 0.9198715
193650 0.9174647
193660 0.9346734
193670 0.917712
193680 0.9098708
193690 0.9061267
193700 0.9097918
193710 0.8991438
193720 0.9126227
193730 0.9171051
193740 0.9320599
193750 0.9304002
193760 0.9266776
193770 0.9311344
193780 0.9412442
193790 0.94604
193800 0.953481
193810 0.9506148
193820 0.9399217
193830 0.9536655
193840 0.9469479
193850 0.9401889
193860 0.9416651
193870 0.9549499
193880 0.9384682
193890 0.9301758
193900 0.9242659
193910 0.9322625
193920 0.9134914
193930 0.9224259
193940 0.9258718
193950 0.9313985
193960 0.9412619
193970 0.9276492
193980 0.9326708
193990 0.9280888
194000 0.932156
194010 0.9262075
194020 0.9129112
194030 0.9140528
194040 0.9211457
194050 0.9272135
194060 0.9300435
194070 0.9276887
194080 0.9293892
194090 0.9163799
194100 0.9307144
194110 0.9330557
194120 0.9383883
194130 0.9389142
194140 0.9409502
194150 0.9362714
194160 0.9328192
194170 0.9228714
194180 0.9208485
194190 0.9322191
194200 0.909357
194210 0.9022607
194220 0.9270402
194230 0.9147888
194240 0.9179683
194250 0.9089348
194260 0.9114016
194270 0.9257135
194280 0.93516
194290 0.9150488
194300 0.922982
194310 0.9245642
194320 0.9282963
194330 0.918654
194340 0.920244
194350 0.9298675
194360 0.9235573
194370 0.9286556
194380 0.9314421
194390 0.9292411
194400 0.9287199
194410 0.9374272
194420 0.9265819
194430 0.935523
194440 0.9282287
194450 0.9274091
194460 0.9312873
194470 0.9390604
194480 0.9332007
194490 0.9369835
194500 0.9340023
194510 0.9408572
194520 0.9358478
194530 0.9282759
194540 0.92173
194550 0.9261203
194560 0.9246402
194570 0.9166752
194580 0.9242972
194590 0.9337264
194600 0.9423561
194610 0.944564
194620 0.9428697
194630 0.9309902
194640 0.9387971
194650 0.9419912
194660 0.9458186
194670 0.9381345
194680 0.9374743
194690 0.9400113
194700 0.9342738
194710 0.9432224
194720 0.9294774
194730 0.9372406
194740 0.9436206
194750 0.93962
194760 0.9437518
194770 0.9521607
194780 0.94284
194790 0.9384907
194800 0.9390022
194810 0.9474285
194820 0.9512433
194830 0.937735
194840 0.937734
194850 0.9329202
194860 0.9350657
194870 0.9455956
194880 0.9584197
194890 0.9453727
194900 0.9350159
194910 0.9427411
194920 0.9314635
194930 0.9273487
194940 0.9251056
194950 0.9204321
194960 0.9371625
194970 0.9433037
194980 0.9445485
194990 0.9469904
195000 0.9341646
195010 0.9360562
195020 0.9312323
195030 0.942663
195040 0.9503202
195050 0.957978
195060 0.9437985
195070 0.9279918
195080 0.9281121
195090 0.915673
195100 0.9259326
195110 0.9180242
195120 0.9196321
195130 0.9424992
195140 0.9589786
195150 0.9509476
195160 0.9432853
195170 0.9395325
195180 0.9342594
195190 0.9287432
195200 0.9352802
195210 0.9372558
195220 0.9353036
195230 0.9388323
195240 0.9474596
195250 0.9410846
195260 0.9472513
195270 0.949642
195280 0.93631
195290 0.944081
195300 0.9502939
195310 0.9394936
195320 0.9273291
195330 0.9357061
195340 0.9286981
195350 0.9232066
195360 0.9260906
195370 0.930733
195380 0.9316553
195390 0.9459352
195400 0.9395741
195410 0.9247827
195420 0.9325361
195430 0.927065
195440 0.9360846
195450 0.9278631
195460 0.9182605
195470 0.946727
195480 0.9292994
195490 0.9342406
195500 0.9400768
195510 0.9502702
195520 0.9284739
195530 0.9434817
195540 0.9484396
195550 0.9442481
195560 0.9408124
195570 0.9476269
195580 0.9416211
195590 0.941237
195600 0.9384431
195610 0.9320024
195620 0.9345168
195630 0.9422858
195640 0.9296346
195650 0.9312815
195660 0.9332918
195670 0.9291551
195680 0.9276661
195690 0.9232365
195700 0.9335981
195710 0.9201927
195720 0.9198791
195730 0.9161466
195740 0.9102812
195750 0.9056515
195760 0.9162958
195770 0.9294769
195780 0.9237918
195790 0.9321818
195800 0.921209
195810 0.9372924
195820 0.9305223
195830 0.9341423
195840 0.9403719
195850 0.9224343
195860 0.9233668
195870 0.9349583
195880 0.9328451
195890 0.9421448
195900 0.9268139
195910 0.9191043
195920 0.9341064
195930 0.9339106
195940 0.931202
195950 0.927363
195960 0.9400702
195970 0.9500309
195980 0.9394171
195990 0.9441528
196000 0.941546
196010 0.9403076
196020 0.930282
196030 0.9341993
196040 0.9345719
196050 0.9251056
196060 0.9125572
196070 0.9045029
196080 0.9140832
196090 0.91933
196100 0.9286669
196110 0.9261563
196120 0.9222738
196130 0.9336039
196140 0.9295932
196150 0.9201106
196160 0.9260094
196170 0.9221457
196180 0.9281366
196190 0.9255807
196200 0.9300248
196210 0.9179692
196220 0.9181297
196230 0.916949
196240 0.9124611
196250 0.918635
196260 0.9185373
196270 0.9339154
196280 0.9315981
196290 0.9338892
196300 0.9390129
196310 0.9396795
196320 0.9340327
196330 0.9351166
196340 0.9427072
196350 0.9429891
196360 0.9400812
196370 0.9447948
196380 0.9454347
196390 0.9482104
196400 0.9371386
196410 0.931981
196420 0.9318611
196430 0.9368801
196440 0.9259101
196450 0.9394429
196460 0.9422716
196470 0.943338
196480 0.9229798
196490 0.9349462
196500 0.9354759
196510 0.9119805
196520 0.9192179
196530 0.9176323
196540 0.9203204
196550 0.9217699
196560 0.9237342
196570 0.9186313
196580 0.9131982
196590 0.93174
196600 0.9263939
196610 0.9209155
196620 0.9371605
196630 0.9375618
196640 0.9228685
196650 0.9332017
196660 0.921562
196670 0.9212359
196680 0.9266233
196690 0.9104106
196700 0.9216051
196710 0.927615
196720 0.9172182
196730 0.9122927
196740 0.9107988
196750 0.9053199
196760 0.9087389
196770 0.9032927
196780 0.9112234
196790 0.9118096
196800 0.9038919
196810 0.9118027
196820 0.8978375
196830 0.9071362
196840 0.9061744
196850 0.8905604
196860 0.8970204
196870 0.9035498
196880 0.913717
196890 0.9078278
196900 0.9170337
196910 0.9077398
196920 0.9223858
196930 0.9191532
196940 0.904728
196950 0.907497
196960 0.9062926
196970 0.9138293
196980 0.9072313
196990 0.9150379
197000 0.907936
197010 0.919356
197020 0.9066323
197030 0.9113629
197040 0.9172783
197050 0.9186851
197060 0.9288924
197070 0.9315142
197080 0.9272549
197090 0.9373326
197100 0.9412772
197110 0.9329109
197120 0.9320927
197130 0.928788
197140 0.9309089
197150 0.9365144
197160 0.9434056
197170 0.9453483
197180 0.9428399
197190 0.9330857
197200 0.920676
197210 0.9404733
197220 0.9229112
197230 0.9312447
197240 0.9243139
197250 0.9173337
197260 0.9213763
197270 0.9147825
197280 0.9102173
197290 0.9189632
197300 0.925081
197310 0.9241521
197320 0.9204274
197330 0.9093118
197340 0.9271745
197350 0.9166666
197360 0.920729
197370 0.9169616
197380 0.9346132
197390 0.933309
197400 0.9330577
197410 0.9335203
197420 0.9444149
197430 0.9437836
197440 0.9343166
197450 0.9268101
197460 0.9175746
197470 0.9201776
197480 0.9306353
197490 0.9308809
197500 0.9190968
197510 0.9193323
197520 0.9195263
197530 0.9223829
197540 0.9227754
197550 0.9250512
197560 0.9281706
197570 0.9241379
197580 0.9317678
197590 0.9261483
197600 0.9347992
197610 0.9340766
197620 0.9324074
197630 0.93009
197640 0.9185663
197650 0.9340751
197660 0.9291855
197670 0.9333191
197680 0.9518903
197690 0.9459053
197700 0.9455446
197710 0.9330784
197720 0.9319637
197730 0.9393425
197740 0.9430555
197750 0.9508358
197760 0.9413599
197770 0.9446282
197780 0.9403608
197790 0.9411669
197800 0.942176
197810 0.9437836
197820 0.9458927
197830 0.9475377
197840 0.9610533
197850 0.9476079
197860 0.9429196
197870 0.9405156
197880 0.9463811
197890 0.9474105
197900 0.950469
197910 0.9542224
197920 0.9685942
197930 0.9519151
197940 0.9394519
197950 0.941906
197960 0.9364851
197970 0.935945
197980 0.9407933
197990 0.948458
198000 0.9354075
198010 0.9293157
198020 0.9307174
198030 0.9410842
198040 0.9408414
198050 0.9335567
198060 0.9339405
198070 0.9324973
198080 0.9359557
198090 0.9365947
198100 0.9408745
198110 0.9471712
198120 0.9426029
198130 0.9454225
198140 0.9552495
198150 0.9507551
198160 0.9651165
198170 0.9577824
198180 0.9596757
198190 0.9524663
198200 0.9441018
198210 0.9579369
198220 0.9543355
198230 0.9334179
198240 0.9279763
198250 0.9338858
198260 0.934631
198270 0.9353195
198280 0.9290612
198290 0.927106
198300 0.9330574
198310 0.9371411
198320 0.9351997
198330 0.9400476
198340 0.9349535
198350 0.9344268
198360 0.9326547
198370 0.9449871
198380 0.9430942
198390 0.9426365
198400 0.9508027
198410 0.9519178
198420 0.9474449
198430 0.939855
198440 0.9389136
198450 0.9405544
198460 0.9375226
198470 0.9358001
198480 0.9318804
198490 0.9422099
198500 0.9240296
198510 0.9368626
198520 0.9303653
198530 0.9388992
198540 0.9382935
198550 0.954052
198560 0.9560115
198570 0.9530789
198580 0.9557808
198590 0.9615459
198600 0.9398287
198610 0.9384622
198620 0.9341279
198630 0.9411348
198640 0.9419568
198650 0.9447927
198660 0.9409461
198670 0.9337477
198680 0.9516562
198690 0.9453958
198700 0.9318462
198710 0.9266889
198720 0.9176597
198730 0.9238914
198740 0.9257665
198750 0.9332266
198760 0.9235963
198770 0.9315368
198780 0.9234277
198790 0.9401097
198800 0.9426218
198810 0.953858
198820 0.9494407
198830 0.9396188
198840 0.9613956
198850 0.9580662
198860 0.9580944
198870 0.9419325
198880 0.9387302
198890 0.9446216
198900 0.940981
198910 0.9326231
198920 0.9328765
198930 0.9233707
198940 0.9208176
198950 0.9273118
198960 0.9265524
198970 0.9267699
198980 0.9369735
198990 0.9328479
199000 0.923914
199010 0.923346
199020 0.9338881
199030 0.9328129
199040 0.9482282
199050 0.9337474
199060 0.9424886
199070 0.9454128
199080 0.9481713
199090 0.9490469
199100 0.9481112
199110 0.9484056
199120 0.9377244
199130 0.9237905
199140 0.9329497
199150 0.9410769
199160 0.9292971
199170 0.9406888
199180 0.9293055
199190 0.9386852
199200 0.9584354
199210 0.9500643
199220 0.9463892
199230 0.9429408
199240 0.9426494
199250 0.940676
199260 0.9509922
199270 0.9479975
199280 0.9440271
199290 0.947322
199300 0.9537311
199310 0.9569505
199320 0.9439276
199330 0.9445031
199340 0.9368832
199350 0.9251495
199360 0.9314798
199370 0.9335057
199380 0.9324424
199390 0.9448479
199400 0.9379871
199410 0.9362363
199420 0.9466401
199430 0.9401214
199440 0.925247
199450 0.9266406
199460 0.9364513
199470 0.9398465
199480 0.9447004
199490 0.9452678
199500 0.9555174
199510 0.9388189
199520 0.9384086
199530 0.9485845
199540 0.9421431
199550 0.9462859
199560 0.9510293
199570 0.934831
199580 0.945838
199590 0.9510067
199600 0.9552658
199610 0.9403493
199620 0.929996
199630 0.9437073
199640 0.9439561
199650 0.9504383
199660 0.944423
199670 0.9448612
199680 0.9505081
199690 0.9358532
199700 0.9382171
199710 0.9291454
199720 0.9257242
199730 0.9342414
199740 0.9286063
199750 0.932655
199760 0.9300339
199770 0.9217782
199780 0.9263222
199790 0.9255364
199800 0.9198463
199810 0.9274106
199820 0.9284859
199830 0.9204623
199840 0.9282487
199850 0.920578
199860 0.9257829
199870 0.9339783
199880 0.9301354
199890 0.9296118
199900 0.9322303
199910 0.9420593
199920 0.933291
199930 0.9411642
199940 0.9517059
199950 0.9385408
199960 0.9424999
199970 0.9326138
199980 0.9512373
199990 0.9400787
200000 0.9467295
200010 0.9592436
200020 0.9526565
200030 0.9420187
200040 0.9458686
200050 0.9471871
200060 0.9419881
200070 0.9459774
200080 0.9492427
200090 0.944982
200100 0.9313125
200110 0.9415571
200120 0.938269
200130 0.9367059
200140 0.9497687
200150 0.9492833
200160 0.9327227
200170 0.9257011
200180 0.9384377
200190 0.940557
200200 0.9389376
200210 0.9257323
200220 0.9358724
200230 0.9386533
200240 0.9400048
200250 0.9468811
200260 0.9390064
200270 0.9496909
200280 0.9482239
200290 0.9444354
200300 0.9221582
200310 0.9351447
200320 0.9357675
200330 0.9335048
200340 0.9369705
200350 0.9381493
200360 0.919761
200370 0.9238071
200380 0.9167275
200390 0.9193816
200400 0.9315183
200410 0.9397221
200420 0.9519642
200430 0.9488311
200440 0.9447542
200450 0.9455549
200460 0.9395937
200470 0.9408624
200480 0.9422465
200490 0.935811
200500 0.9362363
200510 0.9313511
200520 0.9358086
200530 0.9457043
200540 0.9305808
200550 0.9339983
200560 0.9336433
200570 0.9236864
200580 0.9345551
200590 0.9300681
200600 0.9378145
200610 0.9213536
200620 0.9300409
200630 0.929889
200640 0.9290285
200650 0.9415834
200660 0.9408931
200670 0.9492397
200680 0.9468502
200690 0.9436691
200700 0.9589956
200710 0.9632317
200720 0.9564039
200730 0.9562504
200740 0.9470522
200750 0.9515899
200760 0.9606667
200770 0.944737
200780 0.9523607
200790 0.9600279
200800 0.9667004
200810 0.9569517
200820 0.9678731
200830 0.9682487
200840 0.9584438
200850 0.9544434
200860 0.9557195
200870 0.9527864
200880 0.9531569
200890 0.9525397
200900 0.9576533
200910 0.9616057
200920 0.9540722
200930 0.9509445
200940 0.9474892
200950 0.9503615
200960 0.9593939
200970 0.9535357
200980 0.9528729
200990 0.9621879
201000 0.9625275
201010 0.9595204
201020 0.9528443
201030 0.9481472
201040 0.9351663
201050 0.9420841
201060 0.9386846
201070 0.9522149
201080 0.9497405
201090 0.9386123
201100 0.9385238
201110 0.9403883
201120 0.9463055
201130 0.9425573
201140 0.9531515
201150 0.9496967
201160 0.9566091
201170 0.9506665
201180 0.9504039
201190 0.9503683
201200 0.9490182
201210 0.9384046
201220 0.9425707
201230 0.9400983
201240 0.9502559
201250 0.9515537
201260 0.9395484
201270 0.9365009
201280 0.9371657
201290 0.9271407
201300 0.948885
201310 0.9367922
201320 0.94736
201330 0.9476796
201340 0.9508826
201350 0.9404563
201360 0.954546
201370 0.9614162
201380 0.9451691
201390 0.9610179
201400 0.9592716
201410 0.9678273
201420 0.9630689
201430 0.942273
201440 0.9405136
201450 0.9324563
201460 0.9392027
201470 0.9370868
201480 0.9390931
201490 0.9418687
201500 0.9429465
201510 0.9356017
201520 0.9315543
201530 0.9367393
201540 0.936443
201550 0.9418399
201560 0.9423233
201570 0.9413658
201580 0.9601154
201590 0.9520547
201600 0.9656633
201610 0.9522515
201620 0.9608224
201630 0.9546149
201640 0.9521367
201650 0.9573514
201660 0.9517853
201670 0.953126
201680 0.9655972
201690 0.950547
201700 0.9549373
201710 0.9484001
201720 0.9481974
201730 0.9486082
201740 0.9547508
201750 0.9643137
201760 0.9596255
201770 0.9419045
201780 0.9447304
201790 0.967343
201800 0.9557012
201810 0.948563
201820 0.9566143
201830 0.9599954
201840 0.9558731
201850 0.9565283
201860 0.9359591
201870 0.9440576
201880 0.9319701
201890 0.9377599
201900 0.9338766
201910 0.9432515
201920 0.9462057
201930 0.9393708
201940 0.9341845
201950 0.93591
201960 0.9526005
201970 0.9498209
201980 0.9419237
201990 0.9503887
202000 0.9520531
202010 0.9539272
202020 0.9578067
202030 0.9463136
202040 0.9436716
202050 0.9444093
202060 0.9494111
202070 0.9569072
202080 0.9371481
202090 0.9584776
202100 0.9639122
202110 0.9769452
202120 0.979313
202130 0.9743718
202140 0.983242
202150 0.9650866
202160 0.962961
202170 0.9624199
202180 0.9580144
202190 0.9590131
202200 0.95014
202210 0.9440759
202220 0.9530774
202230 0.949584
202240 0.9559858
202250 0.9585494
202260 0.957489
202270 0.9490876
202280 0.9355103
202290 0.9373069
202300 0.9556285
202310 0.9574373
202320 0.9438971
202330 0.9459432
202340 0.9385538
202350 0.9448417
202360 0.9411352
202370 0.9385427
202380 0.9320547
202390 0.9328337
202400 0.9267319
202410 0.9418017
202420 0.9424334
202430 0.9458788
202440 0.9361262
202450 0.9370676
202460 0.9208546
202470 0.9390369
202480 0.9373608
202490 0.9277911
202500 0.9253036
202510 0.9220349
202520 0.9255268
202530 0.9246206
202540 0.9140708
202550 0.9064821
202560 0.9225505
202570 0.9300018
202580 0.9292797
202590 0.9201996
202600 0.9284363
202610 0.9204666
202620 0.9281192
202630 0.9195844
202640 0.93405
202650 0.9276065
202660 0.9449261
202670 0.9407166
202680 0.9390922
202690 0.934328
202700 0.9285974
202710 0.935343
202720 0.9302046
202730 0.9490024
202740 0.9388182
202750 0.9340153
202760 0.9383244
202770 0.9345874
202780 0.9300083
202790 0.9382741
202800 0.9454093
202810 0.952234
202820 0.9414876
202830 0.9436928
202840 0.9424906
202850 0.9450287
202860 0.9377369
202870 0.9362422
202880 0.9231175
202890 0.9234003
202900 0.9282796
202910 0.9432014
202920 0.9345832
202930 0.9302546
202940 0.92822
202950 0.9336487
202960 0.9365231
202970 0.9174392
202980 0.9195677
202990 0.9264598
203000 0.9275135
203010 0.9260676
203020 0.9312262
203030 0.9202278
203040 0.9185914
203050 0.9356164
203060 0.9156355
203070 0.9312381
203080 0.9221982
203090 0.9336761
203100 0.9430457
203110 0.9409383
203120 0.9367535
203130 0.9456972
203140 0.9331635
203150 0.9293064
203160 0.9252013
203170 0.9295855
203180 0.9382727
203190 0.9403868
203200 0.9197604
203210 0.9203006
203220 0.912888
203230 0.9179756
203240 0.9216524
203250 0.91644
203260 0.9179365
203270 0.9251402
203280 0.9340429
203290 0.9447513
203300 0.9601864
203310 0.9563525
203320 0.9512414
203330 0.9486169
203340 0.9515619
203350 0.9489027
203360 0.956468
203370 0.9529557
203380 0.9551878
203390 0.9467072
203400 0.9475585
203410 0.9509064
203420 0.9495419
203430 0.94454
203440 0.9309127
203450 0.9344604
203460 0.9270574
203470 0.9391451
203480 0.9348142
203490 0.9286522
203500 0.9370953
203510 0.9417078
203520 0.9341743
203530 0.9419932
203540 0.935735
203550 0.9322486
203560 0.9351941
203570 0.9286945
203580 0.9301936
203590 0.9262769
203600 0.9368733
203610 0.9360732
203620 0.9419208
203630 0.9325123
203640 0.9317669
203650 0.9320034
203660 0.9283142
203670 0.9213071
203680 0.9249697
203690 0.9242983
203700 0.9217094
203710 0.9239085
203720 0.9173691
203730 0.9142143
203740 0.9175663
203750 0.9244393
203760 0.9196873
203770 0.9191339
203780 0.9204412
203790 0.9344966
203800 0.9326512
203810 0.9310136
203820 0.9239313
203830 0.9268408
203840 0.9300845
203850 0.934251
203860 0.9345117
203870 0.931527
203880 0.926481
203890 0.9317396
203900 0.9309114
203910 0.9305385
203920 0.9310172
203930 0.9263975
203940 0.926965
203950 0.9227555
203960 0.9217182
203970 0.9197848
203980 0.9278463
203990 0.9236938
204000 0.92351
204010 0.9280353
204020 0.9192709
204030 0.9211817
204040 0.9149722
204050 0.906026
204060 0.9129799
204070 0.9170327
204080 0.9044579
204090 0.9063046
204100 0.9088785
204110 0.9025283
204120 0.887503
204130 0.8942104
204140 0.8921301
204150 0.9075089
204160 0.9011402
204170 0.8994458
204180 0.9039521
204190 0.9078422
204200 0.9118719
204210 0.8980488
204220 0.9101617
204230 0.9110515
204240 0.9241597
204250 0.9167669
204260 0.9212543
204270 0.9116351
204280 0.9266536
204290 0.9359629
204300 0.9333415
204310 0.9260641
204320 0.9309887
204330 0.9382061
204340 0.9429635
204350 0.9488254
204360 0.9486589
204370 0.9381858
204380 0.9310546
204390 0.9334964
204400 0.9334601
204410 0.9151365
204420 0.9170247
204430 0.9261695
204440 0.9177063
204450 0.9102103
204460 0.9066985
204470 0.8963718
204480 0.9015688
204490 0.9094002
204500 0.9186817
204510 0.9172101
204520 0.9114724
204530 0.9067089
204540 0.916563
204550 0.9102277
204560 0.9124225
204570 0.9024232
204580 0.8960788
204590 0.9077041
204600 0.916464
204610 0.9184017
204620 0.9214447
204630 0.9157341
204640 0.9042203
204650 0.912395
204660 0.9217061
204670 0.9095231
204680 0.9067404
204690 0.9005039
204700 0.9165183
204710 0.9176157
204720 0.9174061
204730 0.9188251
204740 0.9170135
204750 0.9225754
204760 0.9286001
204770 0.9187858
204780 0.9190283
204790 0.9174328
204800 0.924755
204810 0.9286329
204820 0.9280782
204830 0.9270349
204840 0.9319931
204850 0.9298507
204860 0.9391288
204870 0.9287843
204880 0.9227638
204890 0.915189
204900 0.9174702
204910 0.924808
204920 0.922111
204930 0.933918
204940 0.9248676
204950 0.9281432
204960 0.9338474
204970 0.9270828
204980 0.9349645
204990 0.9354526
205000 0.9267117
205010 0.9256584
205020 0.926217
205030 0.9346479
205040 0.9317184
205050 0.9277989
205060 0.9204869
205070 0.9296705
205080 0.9327388
205090 0.9305515
205100 0.9321017
205110 0.9365766
205120 0.9293802
205130 0.9150381
205140 0.9116864
205150 0.916912
205160 0.9147054
205170 0.926937
205180 0.9210687
205190 0.9454896
205200 0.9316073
205210 0.9343376
205220 0.930127
205230 0.9287564
205240 0.9176561
205250 0.930354
205260 0.9364126
205270 0.9423039
205280 0.9356312
205290 0.9411041
205300 0.9259067
205310 0.9330572
205320 0.9274608
205330 0.9369796
205340 0.9302471
205350 0.9243776
205360 0.9390268
205370 0.9376029
205380 0.9499263
205390 0.9450943
205400 0.9408088
205410 0.9356503
205420 0.9227635
205430 0.9278082
205440 0.933877
205450 0.9296094
205460 0.9369342
205470 0.9304236
205480 0.9447708
205490 0.9289634
205500 0.9184201
205510 0.9113886
205520 0.9208093
205530 0.9256312
205540 0.937213
205550 0.9353074
205560 0.9281086
205570 0.9338707
205580 0.9314857
205590 0.9235493
205600 0.932986
205610 0.9223939
205620 0.9325211
205630 0.9349697
205640 0.9422013
205650 0.9249504
205660 0.9453852
205670 0.9372189
205680 0.9285651
205690 0.9375741
205700 0.9372868
205710 0.9455259
205720 0.9526117
205730 0.9550407
205740 0.9364228
205750 0.9335388
205760 0.9506854
205770 0.9483013
205780 0.9421641
205790 0.9513968
205800 0.9544045
205810 0.9604404
205820 0.9540899
205830 0.9529501
205840 0.9477593
205850 0.9462779
205860 0.9575726
205870 0.9574295
205880 0.9672425
205890 0.961558
205900 0.9523621
205910 0.9404492
205920 0.9551786
205930 0.9477338
205940 0.9554804
205950 0.941817
205960 0.9371428
205970 0.9499557
205980 0.9595473
205990 0.9503874
206000 0.9500022
206010 0.9550903
206020 0.9504024
206030 0.9456837
206040 0.9395543
206050 0.9274023
206060 0.9217149
206070 0.9294141
206080 0.9281448
206090 0.940807
206100 0.9517453
206110 0.9623622
206120 0.95656
206130 0.9565389
206140 0.958697
206150 0.9640926
206160 0.9570726
206170 0.9511999
206180 0.9489259
206190 0.9543799
206200 0.9451863
206210 0.9432577
206220 0.9534379
206230 0.9512813
206240 0.9582626
206250 0.9516132
206260 0.9565712
206270 0.9553469
206280 0.9668137
206290 0.9673371
206300 0.9563056
206310 0.96181
206320 0.9553688
206330 0.9600282
206340 0.9537537
206350 0.9450858
206360 0.9570475
206370 0.9479448
206380 0.9498399
206390 0.9475181
206400 0.9592449
206410 0.9406143
206420 0.9349291
206430 0.9468392
206440 0.9447011
206450 0.9425606
206460 0.9350899
206470 0.9403332
206480 0.9443443
206490 0.9396873
206500 0.9485084
206510 0.956718
206520 0.9601906
206530 0.9602694
206540 0.9580585
206550 0.9620932
206560 0.9750777
206570 0.9705749
206580 0.9649936
206590 0.9654674
206600 0.9670154
206610 0.9622714
206620 0.9558941
206630 0.961636
206640 0.9647467
206650 0.9555059
206660 0.9744604
206670 0.9627403
206680 0.9615951
206690 0.9729041
206700 0.979019
206710 0.9788604
206720 0.966383
206730 0.9644085
206740 0.9745057
206750 0.9591203
206760 0.9667811
206770 0.9615606
206780 0.9658937
206790 0.9708391
206800 0.9766266
206810 0.985404
206820 0.9748112
206830 0.9779925
206840 0.9747416
206850 0.9656742
206860 0.9724836
206870 0.9594117
206880 0.9725863
206890 0.9731222
206900 0.9687532
206910 0.9779761
206920 0.9659174
206930 0.9710365
206940 0.9721605
206950 0.9770861
206960 0.9762982
206970 0.9727726
206980 0.9661158
206990 0.9677743
207000 0.9673229
207010 0.9733352
207020 0.9594214
207030 0.9666301
207040 0.9585285
207050 0.9508737
207060 0.9485106
207070 0.9522521
207080 0.9606882
207090 0.9521168
207100 0.9485595
207110 0.9615297
207120 0.9701877
207130 0.9749727
207140 0.9630207
207150 0.9562728
207160 0.9620612
207170 0.9523434
207180 0.9535716
207190 0.9470721
207200 0.9549376
207210 0.952186
207220 0.9531233
207230 0.9507663
207240 0.952556
207250 0.9582372
207260 0.9579186
207270 0.9473481
207280 0.9366219
207290 0.9347997
207300 0.9385006
207310 0.9335922
207320 0.9410829
207330 0.9425337
207340 0.9495189
207350 0.9561643
207360 0.9532569
207370 0.9457504
207380 0.9462211
207390 0.9405354
207400 0.9364138
207410 0.9438165
207420 0.9327856
207430 0.9437078
207440 0.9492025
207450 0.9483619
207460 0.9347648
207470 0.9456044
207480 0.9341862
207490 0.9250404
207500 0.9322139
207510 0.9261394
207520 0.9362326
207530 0.9352501
207540 0.93585
207550 0.9496073
207560 0.9408366
207570 0.9489841
207580 0.9440963
207590 0.9465468
207600 0.9371458
207610 0.9187977
207620 0.9275393
207630 0.9387636
207640 0.9312063
207650 0.9453485
207660 0.9362826
207670 0.9330515
207680 0.9423009
207690 0.9326227
207700 0.9403526
207710 0.9449126
207720 0.9547175
207730 0.9572763
207740 0.9457037
207750 0.9473344
207760 0.9489011
207770 0.9385891
207780 0.938212
207790 0.9157379
207800 0.9102896
207810 0.9077738
207820 0.9206287
207830 0.9380813
207840 0.9400333
207850 0.9384333
207860 0.9325348
207870 0.9294388
207880 0.9144024
207890 0.9228038
207900 0.9298208
207910 0.941433
207920 0.943872
207930 0.9444489
207940 0.9356511
207950 0.9351993
207960 0.9455586
207970 0.9401769
207980 0.9539976
207990 0.952719
208000 0.9464242
208010 0.9432823
208020 0.9410033
208030 0.9369352
208040 0.9255874
208050 0.9169195
208060 0.9329404
208070 0.9307222
208080 0.919248
208090 0.9276344
208100 0.9246469
208110 0.9225948
208120 0.941316
208130 0.940213
208140 0.9417177
208150 0.94536
208160 0.9472287
208170 0.9416075
208180 0.9400731
208190 0.9572868
208200 0.9427539
208210 0.9455167
208220 0.9410878
208230 0.9418364
208240 0.9358606
208250 0.9464865
208260 0.946702
208270 0.9395347
208280 0.9461758
208290 0.9374853
208300 0.9502697
208310 0.9317268
208320 0.9487221
208330 0.9399604
208340 0.9446768
208350 0.9483413
208360 0.9437451
208370 0.9503176
208380 0.9523681
208390 0.9554356
208400 0.9466707
208410 0.9618711
208420 0.9468358
208430 0.9563935
208440 0.9480042
208450 0.9573643
208460 0.9361074
208470 0.9363397
208480 0.9402681
208490 0.9367411
208500 0.93661
208510 0.9486978
208520 0.9570413
208530 0.9556134
208540 0.9503508
208550 0.9533597
208560 0.9437994
208570 0.9399698
208580 0.9282795
208590 0.9427015
208600 0.9394638
208610 0.9253191
208620 0.9369763
208630 0.9398158
208640 0.9350486
208650 0.9291523
208660 0.9215444
208670 0.929931
208680 0.9400176
208690 0.9354622
208700 0.9395164
208710 0.9380237
208720 0.9391152
208730 0.9433932
208740 0.9267035
208750 0.9160997
208760 0.9220091
208770 0.9294903
208780 0.9315923
208790 0.9240164
208800 0.9094496
208810 0.9198122
208820 0.9087332
208830 0.9041759
208840 0.9156309
208850 0.9257025
208860 0.9293354
208870 0.9304194
208880 0.952848
208890 0.9430801
208900 0.9321572
208910 0.9359572
208920 0.9235993
208930 0.9291375
208940 0.9245852
208950 0.9311691
208960 0.945804
208970 0.9362612
208980 0.9411098
208990 0.9381077
209000 0.9517035
209010 0.9568564
209020 0.944271
209030 0.9537673
209040 0.9518818
209050 0.9393371
209060 0.9421645
209070 0.938188
209080 0.9417842
209090 0.9458952
209100 0.9368345
209110 0.9413624
209120 0.9401802
209130 0.945765
209140 0.9418495
209150 0.935971
209160 0.9385545
209170 0.9329118
209180 0.9323621
209190 0.9295506
209200 0.9348513
209210 0.9356489
209220 0.9357578
209230 0.9393473
209240 0.9426403
209250 0.9465211
209260 0.9402416
209270 0.9410351
209280 0.9308766
209290 0.9374475
209300 0.9421755
209310 0.9359264
209320 0.9287681
209330 0.9359258
209340 0.9428753
209350 0.932272
209360 0.9360541
209370 0.925342
209380 0.9357832
209390 0.9274855
209400 0.9306546
209410 0.9204482
209420 0.9289308
209430 0.9208444
209440 0.9150596
209450 0.9312785
209460 0.9228233
209470 0.9095327
209480 0.9107562
209490 0.9209661
209500 0.9254218
209510 0.9209984
209520 0.9082747
209530 0.916281
209540 0.9185348
209550 0.9130479
209560 0.9018062
209570 0.9114895
209580 0.9127411
209590 0.9150726
209600 0.908263
209610 0.9220268
209620 0.92085
209630 0.9298999
209640 0.9306908
209650 0.9438246
209660 0.9452211
209670 0.9393412
209680 0.9362681
209690 0.9312992
209700 0.9342119
209710 0.9306785
209720 0.9217089
209730 0.9269744
209740 0.9243782
209750 0.9245411
209760 0.9295251
209770 0.9384975
209780 0.9373134
209790 0.9372267
209800 0.9444574
209810 0.9355872
209820 0.949003
209830 0.9386821
209840 0.9328465
209850 0.935177
209860 0.9448633
209870 0.9532968
209880 0.9335802
209890 0.9364955
209900 0.9448702
209910 0.9437954
209920 0.9446734
209930 0.9380456
209940 0.941346
209950 0.9487785
209960 0.9347148
209970 0.925716
209980 0.9348488
209990 0.9403772
210000 0.9351772
210010 0.9361097
210020 0.9311888
210030 0.9428325
210040 0.9328095
210050 0.9381299
210060 0.9470505
210070 0.9423206
210080 0.942633
210090 0.9471871
210100 0.9464034
210110 0.9463058
210120 0.9624892
210130 0.9502542
210140 0.9500042
210150 0.94394
210160 0.9445767
210170 0.9446065
210180 0.9416896
210190 0.9464965
210200 0.9369292
210210 0.9434025
210220 0.9292858
210230 0.9370725
210240 0.9276039
210250 0.9314951
210260 0.9301191
210270 0.9508542
210280 0.9485891
210290 0.9495332
210300 0.9492214
210310 0.9480597
210320 0.9507176
210330 0.9449745
210340 0.924151
210350 0.9455139
210360 0.9392456
210370 0.9402071
210380 0.92795
210390 0.9259507
210400 0.9284154
210410 0.9298822
210420 0.9323138
210430 0.9410016
210440 0.9395469
210450 0.9370366
210460 0.9408708
210470 0.9456254
210480 0.938162
210490 0.9317865
210500 0.9440168
210510 0.9559096
210520 0.9421164
210530 0.9222586
210540 0.9341735
210550 0.9389228
210560 0.9309448
210570 0.930188
210580 0.9273108
210590 0.9345253
210600 0.9393037
210610 0.9292644
210620 0.9438908
210630 0.9380102
210640 0.9324755
210650 0.9304017
210660 0.9247644
210670 0.9270006
210680 0.9421172
210690 0.9403353
210700 0.941463
210710 0.93475
210720 0.9319358
210730 0.9424598
210740 0.9329796
210750 0.9357558
210760 0.9274334
210770 0.9209722
210780 0.9210727
210790 0.9292715
210800 0.9357793
210810 0.9281451
210820 0.9316875
210830 0.9380512
210840 0.9393275
210850 0.9276016
210860 0.9283845
210870 0.923017
210880 0.9085088
210890 0.919447
210900 0.9050944
210910 0.9224314
210920 0.9261276
210930 0.9260418
210940 0.9364036
210950 0.9177982
210960 0.929858
210970 0.9348606
210980 0.9334304
210990 0.9433378
211000 0.9323195
211010 0.9357724
211020 0.934906
211030 0.9293348
211040 0.9245223
211050 0.9206176
211060 0.9337656
211070 0.9320536
211080 0.9264576
211090 0.9221187
211100 0.9316565
211110 0.9231262
211120 0.9259396
211130 0.9299494
211140 0.9295292
211150 0.9255298
211160 0.9199684
211170 0.924824
211180 0.9302269
211190 0.9344035
211200 0.9246439
211210 0.9400967
211220 0.9378596
211230 0.9334586
211240 0.926338
211250 0.9198398
211260 0.9245287
211270 0.924197
211280 0.9187328
211290 0.9151545
211300 0.909833
211310 0.9250889
211320 0.925035
211330 0.9271694
211340 0.9372935
211350 0.9355884
211360 0.9359615
211370 0.9338588
211380 0.9336271
211390 0.932102
211400 0.9452089
211410 0.9372965
211420 0.9314112
211430 0.9296001
211440 0.9334348
211450 0.9328544
211460 0.9329793
211470 0.9305586
211480 0.9299099
211490 0.9423291
211500 0.9456667
211510 0.9353576
211520 0.9375958
211530 0.9378744
211540 0.9344401
211550 0.9218301
211560 0.9146882
211570 0.9289173
211580 0.9316916
211590 0.9282615
211600 0.9298639
211610 0.9309084
211620 0.9293026
211630 0.9357746
211640 0.9212198
211650 0.9309729
211660 0.9281973
211670 0.9235495
211680 0.9320408
211690 0.9354542
211700 0.938702
211710 0.9389289
211720 0.9362819
211730 0.9404808
211740 0.9317442
211750 0.9413636
211760 0.926824
211770 0.9370433
211780 0.9394671
211790 0.9320879
211800 0.9279391
211810 0.9284173
211820 0.9336599
211830 0.9421487
211840 0.9356065
211850 0.9507287
211860 0.9494697
211870 0.9382923
211880 0.9368443
211890 0.9350846
211900 0.9320219
211910 0.9311637
211920 0.9396414
211930 0.9386225
211940 0.9531386
211950 0.9429739
211960 0.9473858
211970 0.9405369
211980 0.9521904
211990 0.9300352
212000 0.9462795
212010 0.9456329
212020 0.9351513
212030 0.9422018
212040 0.9374591
212050 0.9501475
212060 0.9400433
212070 0.9417325
212080 0.945448
212090 0.9315829
212100 0.9364191
212110 0.9318532
212120 0.9319606
212130 0.9289187
212140 0.9296646
212150 0.9278778
212160 0.9282343
212170 0.9156095
212180 0.9234281
212190 0.9203655
212200 0.9154132
212210 0.9102151
212220 0.9059277
212230 0.9078857
212240 0.9024709
212250 0.9031518
212260 0.9191745
212270 0.9114852
212280 0.9082712
212290 0.9049342
212300 0.9089977
212310 0.916478
212320 0.9161229
212330 0.904065
212340 0.9247374
212350 0.9112573
212360 0.9176513
212370 0.9191693
212380 0.9258038
212390 0.928082
212400 0.9247321
212410 0.9323927
212420 0.9362248
212430 0.9232977
212440 0.9115795
212450 0.9080213
212460 0.9002698
212470 0.896107
212480 0.9074093
212490 0.908252
212500 0.9096926
212510 0.8956896
212520 0.8923767
212530 0.8980656
212540 0.8939366
212550 0.8935178
212560 0.8964869
212570 0.8895444
212580 0.8847057
212590 0.8807719
212600 0.8761631
212610 0.8793092
212620 0.89536
212630 0.899271
212640 0.9108117
212650 0.9170889
212660 0.9270051
212670 0.923228
212680 0.9223039
212690 0.9139799
212700 0.9242589
212710 0.925894
212720 0.9216798
212730 0.9216736
212740 0.9336988
212750 0.9180577
212760 0.9108016
212770 0.9106638
212780 0.9168639
212790 0.9172441
212800 0.9237974
212810 0.923525
212820 0.9360992
212830 0.932401
212840 0.9307162
212850 0.931599
212860 0.937851
212870 0.9264774
212880 0.9372394
212890 0.9327936
212900 0.9304419
212910 0.9269962
212920 0.9288736
212930 0.9234774
212940 0.9153548
212950 0.9216142
212960 0.9150064
212970 0.9134672
212980 0.9244817
212990 0.9235531
213000 0.9305447
213010 0.918657
213020 0.9226782
213030 0.9317644
213040 0.9346294
213050 0.9428487
213060 0.9398292
213070 0.9208149
213080 0.9181248
213090 0.9256504
213100 0.9291399
213110 0.92001
213120 0.9108941
213130 0.9063078
213140 0.9144252
213150 0.9170261
213160 0.9227453
213170 0.9122338
213180 0.9336857
213190 0.9267123
213200 0.9339066
213210 0.9317182
213220 0.9348728
213230 0.9353281
213240 0.9303192
213250 0.9477597
213260 0.9435664
213270 0.9420966
213280 0.9413651
213290 0.9452188
213300 0.9397377
213310 0.9491202
213320 0.9548674
213330 0.9487473
213340 0.9432304
213350 0.9307463
213360 0.9363613
213370 0.9345317
213380 0.9261379
213390 0.9194608
213400 0.9164186
213410 0.9156508
213420 0.9090568
213430 0.918527
213440 0.913508
213450 0.9146567
213460 0.9282327
213470 0.9307619
213480 0.9291409
213490 0.9234665
213500 0.9199537
213510 0.9180536
213520 0.9183565
213530 0.9032725
213540 0.9049509
213550 0.9120668
213560 0.9270576
213570 0.9175715
213580 0.9212109
213590 0.910068
213600 0.9233218
213610 0.9229874
213620 0.9242262
213630 0.9312846
213640 0.9243908
213650 0.9238971
213660 0.9272982
213670 0.931776
213680 0.929136
213690 0.9220051
213700 0.9211778
213710 0.9149389
213720 0.9241603
213730 0.9305735
213740 0.9258221
213750 0.9290296
213760 0.9342805
213770 0.939016
213780 0.9355914
213790 0.9206453
213800 0.9332055
213810 0.9407372
213820 0.9502152
213830 0.9453371
213840 0.9530464
213850 0.9554385
213860 0.95525
213870 0.9465547
213880 0.9430549
213890 0.9450213
213900 0.9594496
213910 0.9461359
213920 0.9368261
213930 0.9473286
213940 0.9467143
213950 0.9474405
213960 0.9472893
213970 0.936332
213980 0.9299407
213990 0.9274679
214000 0.9371696
214010 0.9296694
214020 0.9393962
214030 0.939592
214040 0.9318146
214050 0.9158059
214060 0.9278548
214070 0.9222892
214080 0.9234451
214090 0.914664
214100 0.9170556
214110 0.9108592
214120 0.9231681
214130 0.9165112
214140 0.9245716
214150 0.9156168
214160 0.9380584
214170 0.9369985
214180 0.9279274
214190 0.9284223
214200 0.9342921
214210 0.9371607
214220 0.9257112
214230 0.9336873
214240 0.9374809
214250 0.9299727
214260 0.9337636
214270 0.9358236
214280 0.939303
214290 0.9315959
214300 0.9384235
214310 0.9233966
214320 0.9390408
214330 0.95206
214340 0.9472839
214350 0.9342753
214360 0.9231306
214370 0.9245684
214380 0.934871
214390 0.9466315
214400 0.94218
214410 0.9354504
214420 0.9344517
214430 0.9345302
214440 0.9308612
214450 0.9340395
214460 0.9297308
214470 0.9331487
214480 0.9363084
214490 0.94258
214500 0.9291456
214510 0.9400208
214520 0.931634
214530 0.9337841
214540 0.9473078
214550 0.9388503
214560 0.9387752
214570 0.9454465
214580 0.9533764
214590 0.9419162
214600 0.9291422
214610 0.9316077
214620 0.9258797
214630 0.9265175
214640 0.9372382
214650 0.9304048
214660 0.9321559
214670 0.9144892
214680 0.904848
214690 0.9132864
214700 0.9210802
214710 0.9255626
214720 0.9165697
214730 0.9199012
214740 0.9109944
214750 0.9260599
214760 0.9213099
214770 0.9108736
214780 0.9145765
214790 0.9282902
214800 0.9291456
214810 0.9261891
214820 0.922833
214830 0.9282112
214840 0.9377176
214850 0.9258577
214860 0.9214792
214870 0.9279575
214880 0.9346131
214890 0.9334232
214900 0.9343593
214910 0.9464005
214920 0.9438419
214930 0.9409975
214940 0.9527376
214950 0.939673
214960 0.9505622
214970 0.9453012
214980 0.9462045
214990 0.9452876
215000 0.9415612
215010 0.9279949
215020 0.9296769
215030 0.9503408
215040 0.9336342
215050 0.9311084
215060 0.9298276
215070 0.928633
215080 0.9359744
215090 0.945031
215100 0.9315572
215110 0.9344827
215120 0.925669
215130 0.9259904
215140 0.9318545
215150 0.9340745
215160 0.9352447
215170 0.9327028
215180 0.9220288
215190 0.9278319
215200 0.9319898
215210 0.9201314
215220 0.9261916
215230 0.9272505
215240 0.9331455
215250 0.9263937
215260 0.9316008
215270 0.9293173
215280 0.9199525
215290 0.9272214
215300 0.9390385
215310 0.9444933
215320 0.9436148
215330 0.9490125
215340 0.9418824
215350 0.9510975
215360 0.9350727
215370 0.9329428
215380 0.9393017
215390 0.9418508
215400 0.9339305
215410 0.9322158
215420 0.937359
215430 0.9254009
215440 0.9244623
215450 0.9318565
215460 0.9297665
215470 0.9344749
215480 0.9377356
215490 0.9414366
215500 0.9359455
215510 0.9246436
215520 0.9336709
215530 0.938979
215540 0.9416459
215550 0.9427559
215560 0.9454299
215570 0.961202
215580 0.9521343
215590 0.9460323
215600 0.9450487
215610 0.9442611
215620 0.9528326
215630 0.9510439
215640 0.9562667
215650 0.9377586
215660 0.9498385
215670 0.9438645
215680 0.9453733
215690 0.9501634
215700 0.9358822
215710 0.9307051
215720 0.9344407
215730 0.9394537
215740 0.9365011
215750 0.9369506
215760 0.9370343
215770 0.9384447
215780 0.9424034
215790 0.9394313
215800 0.9467782
215810 0.9329073
215820 0.931161
215830 0.9273111
215840 0.9251499
215850 0.9204885
215860 0.9322205
215870 0.938575
215880 0.9375354
215890 0.9382665
215900 0.9349929
215910 0.9353345
215920 0.9290045
215930 0.9379485
215940 0.9323384
215950 0.9299129
215960 0.936291
215970 0.9424288
215980 0.9366078
215990 0.9613029
216000 0.9527994
216010 0.9568127
216020 0.9510773
216030 0.9589058
216040 0.9528311
216050 0.9501929
216060 0.9521261
216070 0.9377677
216080 0.9532416
216090 0.9468044
216100 0.9472314
216110 0.9445859
216120 0.9463655
216130 0.9502051
216140 0.9461287
216150 0.9436595
216160 0.9435517
216170 0.944985
216180 0.937907
216190 0.9360533
216200 0.936812
216210 0.9409924
216220 0.953334
216230 0.9646899
216240 0.962998
216250 0.9632967
216260 0.9587461
216270 0.9448438
216280 0.9373574
216290 0.9415013
216300 0.9464865
216310 0.9441305
216320 0.9508442
216330 0.9484336
216340 0.9531505
216350 0.9457993
216360 0.9501038
216370 0.9341804
216380 0.9291364
216390 0.9341648
216400 0.9459896
216410 0.9352668
216420 0.9367408
216430 0.9277083
216440 0.9370076
216450 0.9304709
216460 0.9326637
216470 0.9459293
216480 0.9423348
216490 0.937166
216500 0.9326112
216510 0.9444437
216520 0.9406956
216530 0.9285131
216540 0.9290566
216550 0.9200994
216560 0.9283355
216570 0.9351135
216580 0.9409101
216590 0.9375774
216600 0.9341515
216610 0.9276494
216620 0.9263776
216630 0.9299629
216640 0.9076164
216650 0.93326
216660 0.9318783
216670 0.9324133
216680 0.9285146
216690 0.9341186
216700 0.932373
216710 0.9393606
216720 0.9308118
216730 0.9466667
216740 0.9339013
216750 0.934105
216760 0.9408185
216770 0.9420188
216780 0.939565
216790 0.9437884
216800 0.9365553
216810 0.9429111
216820 0.9497098
216830 0.9578581
216840 0.9604571
216850 0.9638039
216860 0.9380452
216870 0.9475704
216880 0.9399002
216890 0.9415904
216900 0.9431145
216910 0.9465661
216920 0.9425312
216930 0.9437324
216940 0.9446052
216950 0.9442766
216960 0.9379109
216970 0.9378094
216980 0.9297614
216990 0.927691
217000 0.9342107
217010 0.9320722
217020 0.929471
217030 0.9258499
217040 0.9266707
217050 0.9254758
217060 0.9323587
217070 0.9335678
217080 0.9312147
217090 0.9320934
217100 0.938268
217110 0.9414697
217120 0.9508606
217130 0.9413662
217140 0.9502826
217150 0.9430595
217160 0.9463804
217170 0.9518857
217180 0.9490768
217190 0.9314719
217200 0.937768
217210 0.9359249
217220 0.9255051
217230 0.9381803
217240 0.9350196
217250 0.9343494
217260 0.9283535
217270 0.9412928
217280 0.9483697
217290 0.9505494
217300 0.9428107
217310 0.9480056
217320 0.9429188
217330 0.9471191
217340 0.9321938
217350 0.9537472
217360 0.9477682
217370 0.9572598
217380 0.9548338
217390 0.9461043
217400 0.9510269
217410 0.9523919
217420 0.958997
217430 0.9622276
217440 0.9535391
217450 0.9622755
217460 0.9583694
217470 0.9750634
217480 0.9698191
217490 0.9638839
217500 0.9630349
217510 0.9568573
217520 0.9531629
217530 0.9535075
217540 0.9469432
217550 0.9538971
217560 0.9589428
217570 0.9642903
217580 0.9707459
217590 0.9569533
217600 0.9591822
217610 0.966872
217620 0.9748009
217630 0.9752194
217640 0.9684367
217650 0.9732111
217660 0.9879697
217670 0.9655386
217680 0.9745249
217690 0.9808632
217700 0.9852049
217710 0.9694566
217720 0.9818056
217730 0.9797791
217740 0.9834718
217750 0.9664965
217760 0.9718313
217770 0.9748171
217780 0.9822297
217790 0.9744079
217800 0.9684756
217810 0.9653452
217820 0.9697824
217830 0.9781741
217840 0.9755706
217850 0.9750667
217860 0.9753374
217870 0.9790919
217880 0.9720412
217890 0.9632223
217900 0.9746342
217910 0.9784097
217920 0.9807144
217930 0.9816669
217940 0.9846185
217950 0.9746346
217960 0.9716011
217970 0.9705149
217980 0.9729089
217990 0.9748376
218000 0.9756798
218010 0.9652533
218020 0.9689664
218030 0.9641486
218040 0.9649915
218050 0.9640812
218060 0.9598852
218070 0.9519922
218080 0.9470812
218090 0.9542741
218100 0.957527
218110 0.965102
218120 0.9481821
218130 0.934469
218140 0.9431352
218150 0.9513178
218160 0.9525219
218170 0.9458967
218180 0.9392074
218190 0.9327773
218200 0.9265233
218210 0.9196817
218220 0.9409695
218230 0.9444843
218240 0.9398049
218250 0.9407957
218260 0.9368408
218270 0.9422781
218280 0.9399565
218290 0.9490067
218300 0.9459376
218310 0.9552379
218320 0.9406701
218330 0.947356
218340 0.9423759
218350 0.941327
218360 0.9377472
218370 0.9373614
218380 0.9278362
218390 0.9327086
218400 0.9484469
218410 0.9327317
218420 0.9390835
218430 0.9379009
218440 0.9380251
218450 0.9382592
218460 0.9398977
218470 0.934043
218480 0.9304254
218490 0.9408397
218500 0.9526771
218510 0.9478455
218520 0.9572796
218530 0.9468088
218540 0.9438131
218550 0.9383032
218560 0.9460499
218570 0.946039
218580 0.9477677
218590 0.9410427
218600 0.9358149
218610 0.9317565
218620 0.9367785
218630 0.9353356
218640 0.9511683
218650 0.9480154
218660 0.9423189
218670 0.9269114
218680 0.9227546
218690 0.9273202
218700 0.9222936
218710 0.9300266
218720 0.9248527
218730 0.9365304
218740 0.9337274
218750 0.9362562
218760 0.9315333
218770 0.9330943
218780 0.9373764
218790 0.9383448
218800 0.9488639
218810 0.9474083
218820 0.9476336
218830 0.9341924
218840 0.9363344
218850 0.9369051
218860 0.9453165
218870 0.9502147
218880 0.9500628
218890 0.9600421
218900 0.9613311
218910 0.9613384
218920 0.9543445
218930 0.9427336
218940 0.9424583
218950 0.9349642
218960 0.9324591
218970 0.9342508
218980 0.934481
218990 0.9297636
219000 0.9326229
219010 0.9274453
219020 0.9454439
219030 0.9398208
219040 0.9390187
219050 0.9461726
219060 0.9501864
219070 0.9504291
219080 0.9527804
219090 0.9458584
219100 0.9444428
219110 0.9515244
219120 0.9550759
219130 0.9533774
219140 0.9478105
219150 0.9506988
219160 0.9507281
219170 0.9469997
219180 0.9546379
219190 0.9508022
219200 0.9542591
219210 0.9581684
219220 0.9576212
219230 0.9621093
219240 0.9554991
219250 0.9542972
219260 0.9633528
219270 0.9668003
219280 0.9636982
219290 0.9591756
219300 0.9669239
219310 0.9607144
219320 0.9659156
219330 0.971808
219340 0.9678526
219350 0.9661498
219360 0.9674591
219370 0.9530048
219380 0.9526729
219390 0.9508042
219400 0.9509315
219410 0.9560217
219420 0.9527452
219430 0.9584386
219440 0.9641544
219450 0.9637856
219460 0.9472867
219470 0.9585809
219480 0.9555868
219490 0.9652495
219500 0.9610425
219510 0.961323
219520 0.9481378
219530 0.9435557
219540 0.9421902
219550 0.9388475
219560 0.9493781
219570 0.9485177
219580 0.9590803
219590 0.9543113
219600 0.9392414
219610 0.9460183
219620 0.9486375
219630 0.9577897
219640 0.9601917
219650 0.9495375
219660 0.9483272
219670 0.9593902
219680 0.9604239
219690 0.9587273
219700 0.9682958
219710 0.97132
219720 0.9565034
219730 0.9516997
219740 0.9703459
219750 0.9590411
219760 0.9498386
219770 0.9575598
219780 0.9555813
219790 0.9636549
219800 0.9710308
219810 0.967091
219820 0.9665305
219830 0.9586022
219840 0.9667744
219850 0.966135
219860 0.9575999
219870 0.9701647
219880 0.9643516
219890 0.9612516
219900 0.9578249
219910 0.9678463
219920 0.9744818
219930 0.9629094
219940 0.9647844
219950 0.967336
219960 0.9676247
219970 0.9703373
219980 0.9669831
219990 0.9725556
220000 0.9667512
220010 0.9689863
220020 0.9581395
220030 0.9610183
220040 0.9635169
220050 0.9711826
220060 0.9614792
220070 0.9563485
220080 0.9579393
220090 0.9579132
220100 0.9467022
220110 0.9524509
220120 0.9501114
220130 0.9501938
220140 0.9555401
220150 0.9489923
220160 0.9636701
220170 0.9701483
220180 0.9587278
220190 0.9724134
220200 0.9683312
220210 0.969654
220220 0.973883
220230 0.9742165
220240 0.9742016
220250 0.9770255
220260 0.9749385
220270 0.973335
220280 0.9803399
220290 0.9807542
220300 0.9762559
220310 0.9770332
220320 0.9816217
220330 0.980023
220340 0.9754456
220350 0.9669827
220360 0.9581627
220370 0.9603027
220380 0.9496824
220390 0.9505168
220400 0.9517332
220410 0.9484305
220420 0.9642274
220430 0.974915
220440 0.9730745
220450 0.9782287
220460 0.9727362
220470 0.9578578
220480 0.9560938
220490 0.9532967
220500 0.9719767
220510 0.9644536
220520 0.9560354
220530 0.9568689
220540 0.9446405
220550 0.9628984
220560 0.9761431
220570 0.9705782
220580 0.9610475
220590 0.9646086
220600 0.9680177
220610 0.9727255
220620 0.9728932
220630 0.9587217
220640 0.9568315
220650 0.956323
220660 0.9539669
220670 0.9504137
220680 0.9541184
220690 0.9656848
220700 0.9533963
220710 0.9468668
220720 0.9579025
220730 0.9591287
220740 0.9523776
220750 0.9576293
220760 0.9519682
220770 0.9465305
220780 0.9476045
220790 0.9537537
220800 0.9470707
220810 0.9487933
220820 0.9353455
220830 0.9355257
220840 0.9404649
220850 0.9355852
220860 0.9438226
220870 0.9433113
220880 0.9431108
220890 0.9541278
220900 0.9470572
220910 0.9460487
220920 0.9510112
220930 0.9510828
220940 0.9483063
220950 0.9491684
220960 0.9561427
220970 0.9533129
220980 0.9552355
220990 0.9629701
221000 0.9558275
221010 0.949997
221020 0.9429004
221030 0.9528792
221040 0.945367
221050 0.9487566
221060 0.948749
221070 0.9486859
221080 0.9585244
221090 0.9580585
221100 0.9504275
221110 0.9666895
221120 0.9651442
221130 0.9595118
221140 0.9610891
221150 0.9603778
221160 0.952947
221170 0.9491749
221180 0.9520851
221190 0.9563889
221200 0.9431478
221210 0.9495524
221220 0.9462576
221230 0.9622062
221240 0.9720645
221250 0.9755795
221260 0.9713733
221270 0.9559451
221280 0.9552045
221290 0.9586486
221300 0.9485507
221310 0.960632
221320 0.9501434
221330 0.9436893
221340 0.9485273
221350 0.9531136
221360 0.9532632
221370 0.9624805
221380 0.9542385
221390 0.9635565
221400 0.9564345
221410 0.9724522
221420 0.9849717
221430 0.9760217
221440 0.9868205
221450 0.9904991
221460 0.9786882
221470 0.9800377
221480 0.9701871
221490 0.9679554
221500 0.9588705
221510 0.9624974
221520 0.9634629
221530 0.9677083
221540 0.9782807
221550 0.9579381
221560 0.9615183
221570 0.9511777
221580 0.9594226
221590 0.9713586
221600 0.9622535
221610 0.9599036
221620 0.9642689
221630 0.9552327
221640 0.957193
221650 0.9566583
221660 0.9545023
221670 0.9533911
221680 0.9538099
221690 0.9613323
221700 0.9545953
221710 0.954275
221720 0.9480996
221730 0.9451672
221740 0.9492175
221750 0.9494203
221760 0.9475344
221770 0.9292318
221780 0.9351749
221790 0.9438134
221800 0.9446783
221810 0.9571036
221820 0.9580331
221830 0.9508219
221840 0.9614383
221850 0.9614867
221860 0.9605756
221870 0.9481272
221880 0.9475924
221890 0.951008
221900 0.9485287
221910 0.9524388
221920 0.9640172
221930 0.9618663
221940 0.9631575
221950 0.9683059
221960 0.9527664
221970 0.9608288
221980 0.9569204
221990 0.9718915
222000 0.9755367
222010 0.9539666
222020 0.9590618
222030 0.9562615
222040 0.9516331
222050 0.9616765
222060 0.9628759
222070 0.9634581
222080 0.9526263
222090 0.9497702
222100 0.9476979
222110 0.9547613
222120 0.9584594
222130 0.9538546
222140 0.9702755
222150 0.9507326
222160 0.9500336
222170 0.9518601
222180 0.9565224
222190 0.9672359
222200 0.9724649
222210 0.9728503
222220 0.9761783
222230 0.9764928
222240 0.9726862
222250 0.974574
222260 0.9655056
222270 0.9475207
222280 0.9575984
222290 0.9570587
222300 0.9641436
222310 0.9513651
222320 0.9690903
222330 0.9608291
222340 0.9487911
222350 0.9432904
222360 0.9523802
222370 0.9489055
222380 0.9451749
222390 0.9409611
222400 0.9424155
222410 0.9418061
222420 0.9366483
222430 0.9467272
222440 0.9503828
222450 0.9457088
222460 0.9438224
222470 0.955247
222480 0.9521399
222490 0.9393613
222500 0.9417687
222510 0.9465706
222520 0.9483057
222530 0.94673
222540 0.9481347
222550 0.9427829
222560 0.9428529
222570 0.9560747
222580 0.9518854
222590 0.9488301
222600 0.9522784
222610 0.9427786
222620 0.9275312
222630 0.9400516
222640 0.9405891
222650 0.9486135
222660 0.9525773
222670 0.9582233
222680 0.9631066
222690 0.9628865
222700 0.9666604
222710 0.9567838
222720 0.9714507
222730 0.9749731
222740 0.9902228
222750 0.9806236
222760 0.9874453
222770 0.9805506
222780 0.9655228
222790 0.9586849
222800 0.9603508
222810 0.956734
222820 0.9591309
222830 0.9583811
222840 0.9626085
222850 0.9487576
222860 0.958564
222870 0.956333
222880 0.9473532
222890 0.9534616
222900 0.9506843
222910 0.9445975
222920 0.9518979
222930 0.9356701
222940 0.9411383
222950 0.9411354
222960 0.9348732
222970 0.937759
222980 0.9231359
222990 0.9212309
223000 0.9260365
223010 0.9213985
223020 0.9177429
223030 0.9268725
223040 0.9303734
223050 0.9360117
223060 0.9280479
223070 0.9252135
223080 0.9212599
223090 0.9315611
223100 0.9232062
223110 0.9279956
223120 0.9295219
223130 0.9349294
223140 0.9324005
223150 0.9432561
223160 0.9268788
223170 0.9148084
223180 0.9252945
223190 0.9232907
223200 0.9286681
223210 0.9392429
223220 0.9398656
223230 0.9290803
223240 0.9315121
223250 0.9196779
223260 0.9338354
223270 0.9305652
223280 0.9307747
223290 0.9274061
223300 0.9378586
223310 0.935763
223320 0.9353172
223330 0.9327975
223340 0.9240029
223350 0.9216129
223360 0.9225229
223370 0.9184597
223380 0.9207254
223390 0.9154887
223400 0.9049952
223410 0.91177
223420 0.9031126
223430 0.9014571
223440 0.9216067
223450 0.9202576
223460 0.9132119
223470 0.9191816
223480 0.9284064
223490 0.9378225
223500 0.9248167
223510 0.9294516
223520 0.9477749
223530 0.9346512
223540 0.9391986
223550 0.9449958
223560 0.9474555
223570 0.9395679
223580 0.9319838
223590 0.9357437
223600 0.9341481
223610 0.9445582
223620 0.9322689
223630 0.9252678
223640 0.9159442
223650 0.9271069
223660 0.9192755
223670 0.9291997
223680 0.9384339
223690 0.930108
223700 0.9230528
223710 0.931192
223720 0.9291032
223730 0.9298717
223740 0.9266369
223750 0.9281771
223760 0.9316918
223770 0.9250854
223780 0.9283963
223790 0.929635
223800 0.92562
223810 0.9348179
223820 0.9355305
223830 0.935541
223840 0.9362089
223850 0.9383667
223860 0.9409626
223870 0.931676
223880 0.9430086
223890 0.9459388
223900 0.9428958
223910 0.941601
223920 0.9328146
223930 0.9256925
223940 0.9246632
223950 0.9144037
223960 0.9104441
223970 0.9095621
223980 0.913483
223990 0.9250442
224000 0.9126671
224010 0.9155447
224020 0.9135212
224030 0.9034007
224040 0.9222462
224050 0.9136407
224060 0.9145001
224070 0.9224395
224080 0.9172043
224090 0.9103267
224100 0.9099057
224110 0.9127941
224120 0.9238442
224130 0.9111313
224140 0.9243036
224150 0.9203084
224160 0.9143838
224170 0.9203835
224180 0.9233712
224190 0.9409331
224200 0.9319028
224210 0.9392334
224220 0.9343898
224230 0.9280133
224240 0.9305221
224250 0.9293217
224260 0.9213087
224270 0.9336017
224280 0.931776
224290 0.9269317
224300 0.9338984
224310 0.9232872
224320 0.9312595
224330 0.9276506
224340 0.9144671
224350 0.9232559
224360 0.9191285
224370 0.9150292
224380 0.9105741
224390 0.9263001
224400 0.9228576
224410 0.9152932
224420 0.921641
224430 0.9200595
224440 0.9109691
224450 0.919596
224460 0.9158049
224470 0.9270319
224480 0.9280325
224490 0.9128029
224500 0.9273729
224510 0.9255686
224520 0.9330055
224530 0.9439507
224540 0.9477541
224550 0.9246038
224560 0.9256704
224570 0.9258275
224580 0.9201494
224590 0.9095886
224600 0.9005774
224610 0.8983363
224620 0.9139422
224630 0.8966006
224640 0.9008899
224650 0.9012544
224660 0.9074124
224670 0.9086584
224680 0.9013355
224690 0.9076139
224700 0.9115164
224710 0.9200599
224720 0.917627
224730 0.9255069
224740 0.9220276
224750 0.9210592
224760 0.9236339
224770 0.9241008
224780 0.918843
224790 0.9288408
224800 0.9172371
224810 0.9140611
224820 0.9141716
224830 0.9267131
224840 0.9261373
224850 0.9241841
224860 0.9122227
224870 0.91734
224880 0.9262124
224890 0.9204457
224900 0.9305461
224910 0.9312311
224920 0.9281661
224930 0.9244968
224940 0.9253706
224950 0.9457609
224960 0.9415196
224970 0.9344377
224980 0.9380389
224990 0.933562
225000 0.9443699
225010 0.9381183
225020 0.9435809
225030 0.9352415
225040 0.9302585
225050 0.9406309
225060 0.9496268
225070 0.9470589
225080 0.9387822
225090 0.9443647
225100 0.9402061
225110 0.9482095
225120 0.9516943
225130 0.9518272
225140 0.9348518
225150 0.9378195
225160 0.938922
225170 0.9495265
225180 0.9488304
225190 0.9497553
225200 0.9505891
225210 0.9421774
225220 0.9396925
225230 0.9359983
225240 0.9293364
225250 0.9245493
225260 0.9340335
225270 0.9310942
225280 0.9294299
225290 0.9300003
225300 0.917807
225310 0.92722
225320 0.9294648
225330 0.9233611
225340 0.9281713
225350 0.9277458
225360 0.9178612
225370 0.9227605
225380 0.9239446
225390 0.9333416
225400 0.9283165
225410 0.9226227
225420 0.9278803
225430 0.9284681
225440 0.9124545
225450 0.9123663
225460 0.9186583
225470 0.9275567
225480 0.9262795
225490 0.9245571
225500 0.9335572
225510 0.9338725
225520 0.9389904
225530 0.9347314
225540 0.9446713
225550 0.9417942
225560 0.94769
225570 0.9404093
225580 0.9325637
225590 0.9348573
225600 0.9440477
225610 0.9390966
225620 0.920872
225630 0.9343534
225640 0.9182314
225650 0.9233046
225660 0.9291912
225670 0.9273965
225680 0.9299001
225690 0.9231729
225700 0.9370749
225710 0.9426504
225720 0.9483724
225730 0.9404866
225740 0.9446146
225750 0.9438172
225760 0.9516272
225770 0.9362513
225780 0.9515755
225790 0.9624101
225800 0.9559712
225810 0.9501597
225820 0.9496803
225830 0.9485739
225840 0.9520936
225850 0.960761
225860 0.951244
225870 0.9504275
225880 0.9432377
225890 0.9405743
225900 0.9464994
225910 0.9419256
225920 0.9439052
225930 0.9456815
225940 0.9480621
225950 0.9520127
225960 0.954879
225970 0.9470572
225980 0.9512188
225990 0.9499006
226000 0.9437788
226010 0.9542283
226020 0.9568129
226030 0.9483414
226040 0.9554195
226050 0.9445019
226060 0.9415225
226070 0.943083
226080 0.9556904
226090 0.9456094
226100 0.9413587
226110 0.939056
226120 0.9417983
226130 0.939488
226140 0.9412366
226150 0.9465129
226160 0.9310521
226170 0.9409112
226180 0.947594
226190 0.9449525
226200 0.9468352
226210 0.9505345
226220 0.9453766
226230 0.9398437
226240 0.931327
226250 0.941569
226260 0.9296303
226270 0.9454001
226280 0.9508358
226290 0.9453532
226300 0.9420786
226310 0.9542735
226320 0.9443374
226330 0.9436193
226340 0.9576824
226350 0.9434364
226360 0.9352442
226370 0.9432361
226380 0.935868
226390 0.9286206
226400 0.9387448
226410 0.9404317
226420 0.9263769
226430 0.9371172
226440 0.9297899
226450 0.9284816
226460 0.931735
226470 0.9384252
226480 0.9419125
226490 0.9358482
226500 0.9299849
226510 0.9372437
226520 0.9412436
226530 0.9409824
226540 0.9539368
226550 0.9537463
226560 0.9439823
226570 0.9427886
226580 0.9466677
226590 0.9683203
226600 0.950609
226610 0.939975
226620 0.9383933
226630 0.9498841
226640 0.9359493
226650 0.9321287
226660 0.9311987
226670 0.9335017
226680 0.9329747
226690 0.9388694
226700 0.937035
226710 0.9507576
226720 0.9398554
226730 0.9405918
226740 0.9528194
226750 0.9526388
226760 0.9529583
226770 0.9479145
226780 0.9324497
226790 0.9259845
226800 0.9449505
226810 0.9423535
226820 0.9384755
226830 0.9391335
226840 0.9346573
226850 0.9414954
226860 0.9398489
226870 0.9436163
226880 0.9249796
226890 0.9299108
226900 0.9510567
226910 0.9363744
226920 0.9252858
226930 0.934666
226940 0.9298466
226950 0.9314458
226960 0.9393651
226970 0.9450641
226980 0.9461051
226990 0.9346004
227000 0.9336047
227010 0.9371438
227020 0.9338016
227030 0.9316778
227040 0.9431157
227050 0.9309193
227060 0.9389852
227070 0.9528828
227080 0.9614028
227090 0.9481034
227100 0.9394848
227110 0.9433051
227120 0.9527373
227130 0.9426353
227140 0.9409958
227150 0.943301
227160 0.9464573
227170 0.9518657
227180 0.9471677
227190 0.9489534
227200 0.946995
227210 0.9592825
227220 0.9533032
227230 0.953933
227240 0.9557388
227250 0.9483459
227260 0.9515966
227270 0.954623
227280 0.9602919
227290 0.9656504
227300 0.9551268
227310 0.9565455
227320 0.9631898
227330 0.9606616
227340 0.953229
227350 0.9483261
227360 0.9501145
227370 0.955617
227380 0.9591991
227390 0.9508209
227400 0.956754
227410 0.9496841
227420 0.9511222
227430 0.939864
227440 0.9417385
227450 0.9350512
227460 0.936654
227470 0.9420331
227480 0.9421992
227490 0.9479861
227500 0.9525193
227510 0.9445885
227520 0.9624592
227530 0.9494838
227540 0.9495193
227550 0.937848
227560 0.9519946
227570 0.9450469
227580 0.9509656
227590 0.9519222
227600 0.9594967
227610 0.964125
227620 0.9605058
227630 0.9491253
227640 0.9566794
227650 0.9555589
227660 0.9636589
227670 0.9663396
227680 0.9703779
227690 0.9597155
227700 0.9563703
227710 0.9580724
227720 0.948903
227730 0.9406982
227740 0.9544124
227750 0.9609327
227760 0.9523865
227770 0.9475433
227780 0.9517448
227790 0.9591231
227800 0.9462847
227810 0.9538588
227820 0.9461884
227830 0.9507573
227840 0.9378086
227850 0.9416897
227860 0.9454082
227870 0.9500194
227880 0.9464775
227890 0.9390273
227900 0.9367166
227910 0.9395112
227920 0.9463367
227930 0.9473825
227940 0.9615403
227950 0.9410861
227960 0.9355604
227970 0.941783
227980 0.941312
227990 0.9495119
228000 0.9529092
228010 0.9506276
228020 0.9502666
228030 0.942944
228040 0.9470708
228050 0.9327251
228060 0.9488915
228070 0.9421164
228080 0.9510199
228090 0.9467517
228100 0.947703
228110 0.9375612
228120 0.9434502
228130 0.952273
228140 0.9565266
228150 0.958616
228160 0.9472128
228170 0.9417828
228180 0.9481821
228190 0.938385
228200 0.9428976
228210 0.9341118
228220 0.9289176
228230 0.9308838
228240 0.936937
228250 0.9330783
228260 0.9483976
228270 0.9701154
228280 0.9673682
228290 0.9601481
228300 0.9448859
228310 0.9521587
228320 0.9467424
228330 0.9458483
228340 0.9419707
228350 0.955569
228360 0.9622567
228370 0.9651653
228380 0.9655265
228390 0.963609
228400 0.9604285
228410 0.9592438
228420 0.9563127
228430 0.9442933
228440 0.944339
228450 0.9376332
228460 0.9501167
228470 0.960688
228480 0.9546438
228490 0.9497225
228500 0.9393762
228510 0.9467096
228520 0.9558293
228530 0.963071
228540 0.957664
228550 0.953247
228560 0.9599388
228570 0.9501862
228580 0.9540424
228590 0.9449203
228600 0.9390658
228610 0.9438576
228620 0.9404728
228630 0.9323373
228640 0.9419297
228650 0.9517026
228660 0.9359994
228670 0.9370689
228680 0.9382526
228690 0.9530067
228700 0.948682
228710 0.954679
228720 0.9523034
228730 0.9657621
228740 0.9645715
228750 0.9536437
228760 0.9555845
228770 0.9620432
228780 0.9637887
228790 0.9601305
228800 0.9499837
228810 0.9609404
228820 0.961951
228830 0.9551705
228840 0.9553126
228850 0.9476755
228860 0.9440144
228870 0.9523183
228880 0.9579281
228890 0.9679479
228900 0.9620221
228910 0.9575117
228920 0.9334877
228930 0.9427619
228940 0.9497266
228950 0.9517825
228960 0.9576228
228970 0.9662264
228980 0.9639555
228990 0.9520866
229000 0.9564951
229010 0.9577715
229020 0.9722882
229030 0.9815072
229040 0.9825965
229050 0.9670714
229060 0.9470661
229070 0.9494902
229080 0.9450253
229090 0.9556616
229100 0.9562818
229110 0.9426282
229120 0.9486129
229130 0.9632015
229140 0.9618596
229150 0.9566605
229160 0.9611918
229170 0.9538068
229180 0.9506801
229190 0.9401645
229200 0.9401209
229210 0.9539387
229220 0.9470618
229230 0.9473643
229240 0.9482466
229250 0.9547025
229260 0.9620629
229270 0.958069
229280 0.9440114
229290 0.9390599
229300 0.9495108
229310 0.9410402
229320 0.9528944
229330 0.9492952
229340 0.9396487
229350 0.9494649
229360 0.9546169
229370 0.9569998
229380 0.9485894
229390 0.9643991
229400 0.9542705
229410 0.955695
229420 0.9496306
229430 0.957182
229440 0.9487646
229450 0.9528806
229460 0.9468645
229470 0.9631569
229480 0.9536427
229490 0.9664767
229500 0.9527933
229510 0.9550012
229520 0.957245
229530 0.9616205
229540 0.9608488
229550 0.9613609
229560 0.9584234
229570 0.9630759
229580 0.958427
229590 0.9651272
229600 0.9671682
229610 0.9630312
229620 0.9562274
229630 0.9343355
229640 0.9518411
229650 0.9575918
229660 0.9428591
229670 0.9453296
229680 0.9462421
229690 0.948422
229700 0.9608704
229710 0.9587893
229720 0.9616692
229730 0.9573822
229740 0.9517501
229750 0.9491629
229760 0.9531093
229770 0.9549726
229780 0.9492059
229790 0.9423184
229800 0.9393544
229810 0.9391242
229820 0.9252325
229830 0.9372635
229840 0.9342296
229850 0.9359043
229860 0.9294109
229870 0.9421986
229880 0.9471068
229890 0.9418751
229900 0.9451848
229910 0.9518111
229920 0.9384412
229930 0.9286388
229940 0.9311831
229950 0.9278959
229960 0.9513914
229970 0.9408526
229980 0.9429163
229990 0.947204
230000 0.9328966
230010 0.9371254
230020 0.937811
230030 0.9446398
230040 0.9435344
230050 0.9487711
230060 0.9430647
230070 0.9378451
230080 0.9445744
230090 0.9522381
230100 0.9580723
230110 0.9515122
230120 0.943608
230130 0.9575804
230140 0.9529935
230150 0.9451687
230160 0.9310471
230170 0.9280642
230180 0.9393009
230190 0.953196
230200 0.9597169
230210 0.9465296
230220 0.9479812
230230 0.9485927
230240 0.9544851
230250 0.9529747
230260 0.9495419
230270 0.9487313
230280 0.9578529
230290 0.9568877
230300 0.9617844
230310 0.9581865
230320 0.9653186
230330 0.9587167
230340 0.9637704
230350 0.970886
230360 0.9533699
230370 0.9537324
230380 0.9586817
230390 0.9483392
230400 0.9471387
230410 0.9507696
230420 0.9535555
230430 0.9589348
230440 0.9592645
230450 0.9501829
230460 0.9511712
230470 0.9594132
230480 0.9585757
230490 0.9619879
230500 0.9656717
230510 0.9587695
230520 0.9645113
230530 0.9641693
230540 0.9562018
230550 0.9628573
230560 0.9621598
230570 0.9555117
230580 0.9672562
230590 0.9674672
230600 0.9549515
230610 0.9495938
230620 0.9531971
230630 0.9491889
230640 0.9569167
230650 0.9486837
230660 0.9570012
230670 0.9561411
230680 0.9552337
230690 0.9633111
230700 0.959414
230710 0.9644527
230720 0.9628525
230730 0.9494138
230740 0.9530029
230750 0.9648957
230760 0.9533432
230770 0.9598805
230780 0.9557793
230790 0.9448346
230800 0.9521086
230810 0.9553674
230820 0.9574584
230830 0.9461877
230840 0.9517056
230850 0.9596646
230860 0.9550279
230870 0.9536063
230880 0.9491439
230890 0.9442815
230900 0.9376109
230910 0.9501637
230920 0.9505679
230930 0.9496763
230940 0.9644057
230950 0.9556101
230960 0.954142
230970 0.9459356
230980 0.9399942
230990 0.9359566
231000 0.9405504
231010 0.9438927
231020 0.9377238
231030 0.9324049
231040 0.9374891
231050 0.937941
231060 0.9404265
231070 0.9476793
231080 0.9485177
231090 0.9534753
231100 0.9635744
231110 0.9645505
231120 0.9520254
231130 0.9397959
231140 0.9475588
231150 0.9550425
231160 0.9528952
231170 0.9613141
231180 0.9627244
231190 0.9664996
231200 0.9693448
231210 0.963918
231220 0.9599126
231230 0.9745085
231240 0.9636722
231250 0.9671151
231260 0.9645867
231270 0.9596043
231280 0.9633889
231290 0.9560583
231300 0.9467058
231310 0.9571332
231320 0.9615916
231330 0.9595478
231340 0.9547246
231350 0.9480119
231360 0.9631491
231370 0.9709299
231380 0.9651482
231390 0.9578602
231400 0.9683796
231410 0.9651194
231420 0.9727681
231430 0.963841
231440 0.9713659
231450 0.9687481
231460 0.9634323
231470 0.9623559
231480 0.9535598
231490 0.9579894
231500 0.9637961
231510 0.9569761
231520 0.9638762
231530 0.9641061
231540 0.9523379
231550 0.9542218
231560 0.9546518
231570 0.9614468
231580 0.9661821
231590 0.9588378
231600 0.9605708
231610 0.9647403
231620 0.9534078
231630 0.9613901
231640 0.9587592
231650 0.9613419
231660 0.9548289
231670 0.9597429
231680 0.9586523
231690 0.9569121
231700 0.9576164
231710 0.963769
231720 0.9551516
231730 0.9619457
231740 0.9525998
231750 0.9772096
231760 0.9735746
231770 0.962197
231780 0.9637262
231790 0.9665912
231800 0.9626174
231810 0.9795976
231820 0.9747371
231830 0.9684871
231840 0.9635349
231850 0.9554749
231860 0.9568624
231870 0.948719
231880 0.9500899
231890 0.9586161
231900 0.9442024
231910 0.9592644
231920 0.9528143
231930 0.960205
231940 0.9675561
231950 0.9614977
231960 0.9539824
231970 0.9524768
231980 0.9553234
231990 0.9475362
232000 0.9434018
232010 0.935398
232020 0.935158
232030 0.9361398
232040 0.9244841
232050 0.9415575
232060 0.9395299
232070 0.9483935
232080 0.9410528
232090 0.9526649
232100 0.9529018
232110 0.9432317
232120 0.9365038
232130 0.9379131
232140 0.9472119
232150 0.9460208
232160 0.9512895
232170 0.9439576
232180 0.947521
232190 0.9436382
232200 0.9521353
232210 0.9566026
232220 0.9497786
232230 0.9550495
232240 0.9454473
232250 0.9456532
232260 0.9579176
232270 0.9567505
232280 0.9472612
232290 0.9534277
232300 0.9447063
232310 0.9369677
232320 0.9509384
232330 0.9518777
232340 0.9438698
232350 0.9373288
232360 0.9275419
232370 0.934035
232380 0.931637
232390 0.9254652
232400 0.9402428
232410 0.9403536
232420 0.939954
232430 0.9570965
232440 0.9547814
232450 0.9488926
232460 0.9592976
232470 0.9489433
232480 0.9489158
232490 0.940486
232500 0.9406064
232510 0.9467062
232520 0.9535639
232530 0.9619235
232540 0.959451
232550 0.9702535
232560 0.9567927
232570 0.9463724
232580 0.9379433
232590 0.942729
232600 0.9504749
232610 0.9490495
232620 0.9463929
232630 0.9403574
232640 0.9456054
232650 0.9464039
232660 0.9535431
232670 0.9401252
232680 0.9412766
232690 0.9432639
232700 0.9441522
232710 0.9512131
232720 0.9464591
232730 0.9439782
232740 0.932278
232750 0.9295811
232760 0.9341812
232770 0.919349
232780 0.9237133
232790 0.9323484
232800 0.9335456
232810 0.9373784
232820 0.950926
232830 0.9533623
232840 0.9637905
232850 0.9624683
232860 0.95853
232870 0.9484328
232880 0.9522777
232890 0.959183
232900 0.9467099
232910 0.9521433
232920 0.9514363
232930 0.9642476
232940 0.9485099
232950 0.9500912
232960 0.9385668
232970 0.9458615
232980 0.9463886
232990 0.9502253
233000 0.9535808
233010 0.9649336
233020 0.9518003
233030 0.9483115
233040 0.9503795
233050 0.9494586
233060 0.950105
233070 0.9563968
233080 0.9516723
233090 0.96347
233100 0.9551995
233110 0.9667847
233120 0.9690693
233130 0.9663733
233140 0.945835
233150 0.9426395
233160 0.9492311
233170 0.9360958
233180 0.9429381
233190 0.9413025
233200 0.9577078
233210 0.9698042
233220 0.9654192
233230 0.9626426
233240 0.961868
233250 0.975386
233260 0.9553874
233270 0.9745893
233280 0.9723602
233290 0.9650164
233300 0.9541942
233310 0.9566725
233320 0.9545498
233330 0.9524998
233340 0.9441769
233350 0.951269
233360 0.9513851
233370 0.9502087
233380 0.950039
233390 0.9559039
233400 0.9608836
233410 0.9631841
233420 0.9635671
233430 0.9535189
233440 0.9568521
233450 0.9385946
233460 0.9564999
233470 0.948836
233480 0.9609612
233490 0.9617798
233500 0.9614
233510 0.9615061
233520 0.9594953
233530 0.9593036
233540 0.9643732
233550 0.9671012
233560 0.9818643
233570 0.9809743
233580 0.9696451
233590 0.9679886
233600 0.9620469
233610 0.9687999
233620 0.954323
233630 0.962856
233640 0.9678923
233650 0.9529038
233660 0.9542263
233670 0.9464287
233680 0.9543036
233690 0.947679
233700 0.957671
233710 0.9533781
233720 0.9510213
233730 0.9519765
233740 0.9456406
233750 0.9603367
233760 0.9558491
233770 0.9559223
233780 0.9381611
233790 0.9621986
233800 0.959653
233810 0.9645223
233820 0.9670445
233830 0.961795
233840 0.9636774
233850 0.9602051
233860 0.954169
233870 0.9540256
233880 0.9614787
233890 0.9629387
233900 0.9619839
233910 0.9625102
233920 0.9648116
233930 0.9605094
233940 0.9572747
233950 0.9509476
233960 0.9555393
233970 0.9528735
233980 0.9497404
233990 0.9414718
234000 0.9580844
234010 0.9545864
234020 0.9602885
234030 0.9567951
234040 0.9521518
234050 0.9545146
234060 0.9697825
234070 0.956161
234080 0.9530549
234090 0.9562564
234100 0.9455168
234110 0.956458
234120 0.9532675
234130 0.9670904
234140 0.9586668
234150 0.9633817
234160 0.9503689
234170 0.9412482
234180 0.9512993
234190 0.9609191
234200 0.946696
234210 0.9476255
234220 0.9491542
234230 0.9690775
234240 0.9611726
234250 0.9554337
234260 0.9395667
234270 0.9555448
234280 0.953302
234290 0.9517863
234300 0.9504941
234310 0.9549518
234320 0.9637065
234330 0.9655874
234340 0.9513608
234350 0.9556252
234360 0.9637861
234370 0.9660125
234380 0.9640255
234390 0.9690359
234400 0.9742257
234410 0.9789894
234420 0.967503
234430 0.9588696
234440 0.964882
234450 0.9669736
234460 0.952982
234470 0.9694641
234480 0.9714932
234490 0.9669714
234500 0.9613783
234510 0.9676235
234520 0.966368
234530 0.9743904
234540 0.9623203
234550 0.9615248
234560 0.9709693
234570 0.9791554
234580 0.9895937
234590 0.9937887
234600 0.9897403
234610 0.9896093
234620 0.9856931
234630 0.9788247
234640 0.9755573
234650 0.9920992
234660 0.9869577
234670 0.9810013
234680 0.9715136
234690 0.9727646
234700 0.975609
234710 0.9810272
234720 0.9803081
234730 0.9808272
234740 0.9738065
234750 0.9735022
234760 0.9890545
234770 0.9918399
234780 0.9852905
234790 0.9815232
234800 0.9877844
234810 0.9814901
234820 0.9728573
234830 0.9655876
234840 0.9751741
234850 0.9757175
234860 0.9716489
234870 0.9966782
234880 0.9893342
234890 0.9844051
234900 0.9913555
234910 0.9778294
234920 0.9745958
234930 0.9787046
234940 0.9726507
234950 0.9833373
234960 0.9882567
234970 0.989552
234980 0.9905865
234990 0.9861344
235000 0.9809656
235010 0.9802606
235020 0.9670805
235030 0.9761657
235040 0.9880511
235050 0.9811834
235060 0.9830326
235070 0.9764783
235080 0.9815018
235090 0.9786863
235100 0.9805821
235110 0.9774614
235120 0.9656792
235130 0.9671871
235140 0.9699704
235150 0.9648177
235160 0.9669362
235170 0.957338
235180 0.9624487
235190 0.9669824
235200 0.9687874
235210 0.9716391
235220 0.9666788
235230 0.9651752
235240 0.9677737
235250 0.9753788
235260 0.970924
235270 0.962388
235280 0.9651803
235290 0.9661938
235300 0.9648243
235310 0.965571
235320 0.9674318
235330 0.9620856
235340 0.971739
235350 0.9754353
235360 0.965327
235370 0.9636598
235380 0.9685406
235390 0.9537924
235400 0.9478926
235410 0.9566125
235420 0.9635398
235430 0.9705535
235440 0.9657171
235450 0.981407
235460 0.9819325
235470 0.9738489
235480 0.9691858
235490 0.9694209
235500 0.9720145
235510 0.9717483
235520 0.9779363
235530 0.9819539
235540 0.985737
235550 0.9866533
235560 0.9777718
235570 0.9733634
235580 0.9768025
235590 0.9765617
235600 0.9782413
235610 0.9831725
235620 0.9772221
235630 0.9758897
235640 0.9608323
235650 0.9707899
235660 0.9613245
235670 0.9712543
235680 0.9698231
235690 0.9640671
235700 0.9492252
235710 0.9522482
235720 0.9583407
235730 0.9527237
235740 0.9439803
235750 0.9522714
235760 0.9540796
235770 0.9593165
235780 0.9517229
235790 0.9617767
235800 0.9600049
235810 0.9430957
235820 0.9423417
235830 0.9430791
235840 0.9445624
235850 0.9419981
235860 0.9381554
235870 0.9342878
235880 0.9395983
235890 0.9333094
235900 0.9291544
235910 0.9297753
235920 0.9501215
235930 0.952658
235940 0.9533997
235950 0.9469677
235960 0.9507774
235970 0.9583535
235980 0.9669552
235990 0.958802
236000 0.9515552
236010 0.9504957
236020 0.9502344
236030 0.9573893
236040 0.954613
236050 0.9538811
236060 0.9511155
236070 0.9621937
236080 0.9558401
236090 0.9666128
236100 0.9545114
236110 0.9573643
236120 0.9603794
236130 0.953641
236140 0.957703
236150 0.9699038
236160 0.9590192
236170 0.970639
236180 0.9502224
236190 0.9588414
236200 0.9532437
236210 0.9651011
236220 0.9612973
236230 0.960313
236240 0.9579601
236250 0.9573486
236260 0.9563197
236270 0.9588451
236280 0.9687852
236290 0.9703739
236300 0.9709861
236310 0.9611942
236320 0.9502102
236330 0.9513494
236340 0.9541724
236350 0.9470388
236360 0.9560345
236370 0.9479752
236380 0.9501603
236390 0.9526081
236400 0.9569984
236410 0.9609429
236420 0.9647432
236430 0.9560502
236440 0.9565386
236450 0.9607388
236460 0.9633178
236470 0.9658716
236480 0.9679477
236490 0.9720683
236500 0.97334
236510 0.9757822
236520 0.9840433
236530 0.9835042
236540 0.9833494
236550 0.9863288
236560 0.9813631
236570 0.9844847
236580 0.9869596
236590 0.9793146
236600 0.9715671
236610 0.9783779
236620 0.977779
236630 0.9761338
236640 0.9813513
236650 0.9812225
236660 0.9782336
236670 0.9783052
236680 0.9845763
236690 0.9797821
236700 0.964656
236710 0.9597207
236720 0.9643168
236730 0.9731472
236740 0.9728174
236750 0.9834982
236760 0.9843667
236770 0.9679135
236780 0.9693468
236790 0.9804617
236800 0.9780099
236810 0.9766501
236820 0.9736847
236830 0.9748358
236840 0.969667
236850 0.9730331
236860 0.985464
236870 0.9924482
236880 0.9821507
236890 0.9820363
236900 0.9770274
236910 0.9864768
236920 0.9850475
236930 0.9861546
236940 0.9890931
236950 0.9683852
236960 0.9787833
236970 0.9740063
236980 0.9714101
236990 0.9841718
237000 0.9741535
237010 0.9600011
237020 0.9664639
237030 0.9586775
237040 0.9629015
237050 0.9533688
237060 0.9668161
237070 0.9675108
237080 0.9676398
237090 0.9606189
237100 0.957159
237110 0.9734957
237120 0.9645253
237130 0.9699175
237140 0.9789843
237150 0.9771492
237160 0.9848615
237170 0.9888639
237180 0.9815906
237190 0.9761702
237200 0.9743075
237210 0.9916717
237220 0.9932154
237230 0.9983884
237240 0.9953765
237250 0.9987525
237260 0.9892007
237270 0.9835419
237280 0.9887693
237290 0.9708651
237300 0.9698171
237310 0.9743212
237320 0.9914532
237330 0.9851239
237340 0.9738737
237350 0.9783992
237360 0.9851741
237370 0.9748386
237380 0.9819849
237390 0.9874068
237400 0.9819731
237410 0.9776141
237420 0.9852746
237430 0.9951615
237440 0.9881243
237450 0.9722629
237460 0.9728442
237470 0.9854692
237480 0.9901443
237490 0.984433
237500 0.9829928
237510 0.9897447
237520 0.9905291
237530 0.9932795
237540 0.9780475
237550 0.9752043
237560 0.9746568
237570 0.971799
237580 0.9752876
237590 0.9706421
237600 0.9836279
237610 0.9806623
237620 0.9733204
237630 0.9754463
237640 0.976265
237650 0.9826404
237660 0.9741319
237670 0.9801308
237680 0.9689716
237690 0.9628162
237700 0.9788769
237710 0.9669091
237720 0.9722848
237730 0.9777432
237740 0.9765022
237750 0.9655709
237760 0.980692
237770 0.9729818
237780 0.9804901
237790 0.9650931
237800 0.9629026
237810 0.9646174
237820 0.9730756
237830 0.9739451
237840 0.9735478
237850 0.9743369
237860 0.9744268
237870 0.9711061
237880 0.9703748
237890 0.9806094
237900 0.9897565
237910 0.9778237
237920 0.9736354
237930 0.9697552
237940 0.9777691
237950 0.9747407
237960 0.9744272
237970 0.9852518
237980 0.9748238
237990 0.9842928
238000 0.9841193
238010 0.981221
238020 0.9759336
238030 0.984908
238040 0.9882253
238050 0.9965315
238060 0.9982848
238070 0.994634
238080 0.9822785
238090 0.9840984
238100 0.9828531
238110 0.9854627
238120 0.9878809
238130 0.9810138
238140 0.9789984
238150 0.9803743
238160 0.9886227
238170 0.9779007
238180 0.9746168
238190 0.9828376
238200 0.9924925
238210 0.9739372
238220 0.9719899
238230 0.9668833
238240 0.9630572
238250 0.9753422
238260 0.9785697
238270 0.9852273
238280 0.9778942
238290 0.9895453
238300 0.9833875
238310 0.9883956
238320 0.9838255
238330 0.9851
238340 0.9824678
238350 0.9860519
238360 0.9887535
238370 0.9971282
238380 0.985196
238390 0.9860383
238400 0.9806553
238410 0.9809361
238420 0.9850641
238430 0.9875124
238440 0.983386
238450 0.9780616
238460 0.9724829
238470 0.9644045
238480 0.9721146
238490 0.9737334
238500 0.9775918
238510 0.9853787
238520 0.9965609
238530 0.9805577
238540 0.9913752
238550 0.9868006
238560 0.9855909
238570 0.9773275
238580 0.9789564
238590 0.9877395
238600 0.9870349
238610 0.9783002
238620 0.9878659
238630 0.9899246
238640 0.9971532
238650 0.9952112
238660 0.9873821
238670 0.9912992
238680 0.9863433
238690 0.982751
238700 1.0030997
238710 1.0054755
238720 0.9984455
238730 0.985681
238740 0.9923651
238750 0.9976022
238760 0.9993162
238770 0.9967303
238780 0.9945308
238790 0.9940658
238800 0.9936748
238810 0.9866247
238820 0.9953839
238830 0.9860519
238840 0.9922916
238850 0.9872266
238860 0.9861532
238870 0.9839555
238880 0.9860957
238890 0.9796001
238900 0.9894304
238910 0.9920576
238920 1.0009289
238930 0.9931998
238940 0.9900888
238950 0.9883224
238960 0.9822997
238970 0.9865626
238980 0.9845012
238990 0.990971
239000 0.9898134
239010 0.9841673
239020 0.9803007
239030 0.9770752
239040 0.9826952
239050 0.9805401
239060 0.979613
239070 0.9755951
239080 0.9807268
239090 0.9918354
239100 0.9963067
239110 0.9922603
239120 0.98875
239130 0.9917375
239140 0.9951229
239150 0.9938751
239160 1.0082978
239170 0.9937528
239180 0.9940903
239190 0.9933879
239200 0.9922473
239210 0.9941903
239220 0.9887288
239230 0.9846681
239240 0.9794539
239250 0.9932019
239260 1.0006869
239270 0.990913
239280 0.9988555
239290 0.9990683
239300 0.9930765
239310 0.9906729
239320 0.9862736
239330 0.9970682
239340 0.9963695
239350 1.0020016
239360 0.9918432
239370 0.9934022
239380 0.9912396
239390 0.9942605
239400 0.9940579
239410 0.9909877
239420 1.000852
239430 1.0000601
239440 1.0017709
239450 0.9962599
239460 1.0039246
239470 0.9929551
239480 0.9984692
239490 0.989206
239500 0.9952047
239510 0.9882588
239520 0.9828545
239530 0.9706793
239540 0.9851617
239550 0.995364
239560 1.0009022
239570 0.9997411
239580 1.0062218
239590 1.00497
239600 0.9951718
239610 0.9968128
239620 1.0050536
239630 1.0052409
239640 1.0025544
239650 1.0087379
239660 1.0006877
239670 0.9863647
239680 0.9948736
239690 0.9908459
239700 0.9844139
239710 0.9897845
239720 0.9880855
239730 0.9969762
239740 0.9904738
239750 0.993625
239760 0.9809303
239770 0.9994361
239780 0.9922534
239790 0.986044
239800 0.9828871
239810 0.9910546
239820 0.9926879
239830 0.992415
239840 0.9973075
239850 0.9915835
239860 0.9932564
239870 0.9946221
239880 0.9932179
239890 0.9976611
239900 0.9916035
239910 0.9994209
239920 1.0058886
239930 0.998557
239940 0.98532
239950 0.9867428
239960 0.9900483
239970 0.9878107
239980 0.9849045
239990 0.9876161
240000 0.9890264
240010 0.9830408
240020 0.9968919
240030 0.988802
240040 0.98882
240050 0.9891482
240060 0.983148
240070 0.9847248
240080 0.9860197
240090 0.9890375
240100 0.9844458
240110 0.9898066
240120 0.9975237
240130 1.0014615
240140 0.9980262
240150 0.996164
240160 0.9967766
240170 0.9860655
240180 0.9953123
240190 0.9967025
240200 1.0027562
240210 0.9939758
240220 0.9918264
240230 0.9846545
240240 0.9759601
240250 0.9808654
240260 0.9724745
240270 0.9739148
240280 0.9797179
240290 0.9818622
240300 0.9842964
240310 0.982524
240320 0.9939718
240330 0.9912036
240340 0.9986345
240350 0.9997346
240360 0.9877046
240370 0.9948744
240380 0.9861261
240390 0.9875514
240400 0.9890085
240410 0.9814338
240420 0.9876757
240430 0.9784805
240440 0.9773068
240450 0.981383
240460 0.9901829
240470 1.0015414
240480 0.9955463
240490 1.0004401
240500 1.0134612
240510 1.0061362
240520 0.9986354
240530 0.9967251
240540 0.994369
240550 0.9939746
240560 0.9957017
240570 0.9979755
240580 0.9842156
240590 0.9927819
240600 0.9861008
240610 0.9772801
240620 0.9933652
240630 0.9969646
240640 0.9896655
240650 0.995329
240660 0.9921553
240670 0.9865495
240680 0.988768
240690 1.0044302
240700 1.0052071
240710 1.0022702
240720 1.0018847
240730 0.9947491
240740 0.9982415
240750 0.9832496
240760 0.9991435
240770 0.9852713
240780 0.9920408
240790 0.991424
240800 0.9893574
240810 0.9930897
240820 0.9822848
240830 0.9857543
240840 0.9868931
240850 0.9739173
240860 0.9764071
240870 0.9773808
240880 0.9676437
240890 0.9621549
240900 0.9672604
240910 0.9641851
240920 0.9598545
240930 0.9621012
240940 0.9590795
240950 0.9546728
240960 0.9678696
240970 0.978784
240980 0.9794156
240990 0.9770606
241000 0.9614169
241010 0.9705138
241020 0.968275
241030 0.9702391
241040 0.9701053
241050 0.9714601
241060 0.9718156
241070 0.9779365
241080 0.9730455
241090 0.9816524
241100 0.9732051
241110 0.969959
241120 0.9770814
241130 0.9834927
241140 0.9758899
241150 0.9905988
241160 0.9867209
241170 0.9848077
241180 0.9898586
241190 0.982038
241200 0.980099
241210 0.9863471
241220 0.982958
241230 0.9771206
241240 0.9808843
241250 0.9803439
241260 0.9737275
241270 0.978419
241280 0.974445
241290 0.9845158
241300 0.99138
241310 0.9808717
241320 0.9960464
241330 1.0050228
241340 0.9972966
241350 0.9966757
241360 0.9921786
241370 0.9944906
241380 0.9887754
241390 0.9839622
241400 0.9893171
241410 0.9903379
241420 0.9945696
241430 0.986556
241440 1.0069233
241450 0.9980181
241460 0.9963799
241470 0.9883758
241480 0.983373
241490 0.9793169
241500 0.9763665
241510 0.9754766
241520 0.9756974
241530 0.9796793
241540 0.9709874
241550 0.9785032
241560 0.9831651
241570 0.9790883
241580 0.9893956
241590 0.9925036
241600 0.990001
241610 0.9931194
241620 0.9926322
241630 0.9876404
241640 0.980346
241650 0.980356
241660 0.9972222
241670 0.9770323
241680 0.9905191
241690 0.9890358
241700 0.9873469
241710 0.9786382
241720 0.9784556
241730 0.9852914
241740 0.9872415
241750 0.9850149
241760 0.9844525
241770 0.9813298
241780 0.984547
241790 0.9820693
241800 0.9763306
241810 0.9871609
241820 0.9832838
241830 0.9783745
241840 0.9867702
241850 0.9853233
241860 0.9765954
241870 0.9714726
241880 0.9726514
241890 0.9711438
241900 0.9867659
241910 0.9845716
241920 0.9990976
241930 0.9924005
241940 0.9899633
241950 0.9872183
241960 0.9871771
241970 0.984029
241980 0.9854636
241990 0.9793807
242000 0.9755216
242010 0.9938757
242020 0.9866451
242030 0.9900996
242040 0.974461
242050 0.9816643
242060 0.9918714
242070 0.9921731
242080 0.9893907
242090 0.99247
242100 0.9844673
242110 0.9793089
242120 0.9882568
242130 0.9915341
242140 0.9930164
242150 0.9759346
242160 0.9861934
242170 0.9952139
242180 1.0077431
242190 1.002943
242200 0.9914043
242210 0.9859422
242220 0.9902774
242230 0.9967322
242240 0.9945959
242250 0.9898338
242260 0.9970943
242270 0.9966214
242280 1.0020717
242290 0.9960239
242300 0.9892176
242310 0.9874753
242320 0.9993827
242330 0.9959926
242340 1.0000678
242350 0.9870027
242360 0.9852585
242370 0.98182
242380 0.9796537
242390 0.9837363
242400 0.9913806
242410 0.9892787
242420 0.9835955
242430 0.973177
242440 0.9848886
242450 0.9749643
242460 0.9778535
242470 0.9762713
242480 0.9796336
242490 0.9839449
242500 0.9793999
242510 0.971668
242520 0.9610634
242530 0.9620078
242540 0.9700564
242550 0.9630556
242560 0.9663974
242570 0.9608052
242580 0.967903
242590 0.9787745
242600 0.9682768
242610 0.9708713
242620 0.9723441
242630 0.9704511
242640 0.972662
242650 0.9661261
242660 0.9761085
242670 0.9716322
242680 0.9688478
242690 0.9727254
242700 0.9606848
242710 0.9677072
242720 0.9590288
242730 0.9693928
242740 0.9660154
242750 0.9596905
242760 0.9631559
242770 0.9657345
242780 0.9641486
242790 0.9645567
242800 0.9592853
242810 0.9591087
242820 0.9524279
242830 0.9647083
242840 0.9742443
242850 0.9617634
242860 0.964424
242870 0.9521161
242880 0.9649866
242890 0.9660497
242900 0.9648725
242910 0.9731339
242920 0.9735656
242930 0.967635
242940 0.969291
242950 0.9631261
242960 0.9787166
242970 0.9709443
242980 0.9752665
242990 0.976235
243000 0.9636233
243010 0.9680299
243020 0.9669634
243030 0.966003
243040 0.959833
243050 0.9477483
243060 0.9618925
243070 0.963917
243080 0.9673238
243090 0.9719141
243100 0.9653574
243110 0.9649164
243120 0.9668541
243130 0.9607799
243140 0.9594909
243150 0.9662691
243160 0.9517859
243170 0.9471303
243180 0.9525121
243190 0.9557382
243200 0.9548239
243210 0.9592511
243220 0.9478484
243230 0.9427803
243240 0.9420862
243250 0.9461465
243260 0.9545346
243270 0.9571804
243280 0.9612063
243290 0.9575684
243300 0.9709567
243310 0.9713188
243320 0.9669276
243330 0.9627903
243340 0.9706936
243350 0.974416
243360 0.9775972
243370 0.9777316
243380 0.9707449
[truncated: 95,653 more chars]
