# Supplementary material for: Targeted systematic evolution of an RNA platform neutralizing DNMT1 function and controlling DNA methylation
Source: Nat Commun. 2023 Jan 6;14:99. doi: 10.1038/s41467-022-35222-4 (PMC9823104; doi:10.1038/s41467-022-35222-4)
Supplement: Supplementary file 6 — Source Data [file 41467_2022_35222_MOESM6_ESM.zip › source data file/Supplementary Figure 14/R5/R5-complex-R2.dat]

0 0.000223
10 0.117368
20 0.1472328
30 0.1860267
40 0.2043611
50 0.2162805
60 0.2240734
70 0.2337399
80 0.2340822
90 0.2448397
100 0.2732814
110 0.2744475
120 0.2782908
130 0.2758904
140 0.2751215
150 0.2565144
160 0.2642531
170 0.2734241
180 0.2880647
190 0.2949015
200 0.2854057
210 0.2840561
220 0.2921184
230 0.2818565
240 0.2895848
250 0.2948656
260 0.2974028
270 0.2885293
280 0.293253
290 0.3027449
300 0.3058052
310 0.3004093
320 0.3136447
330 0.3103571
340 0.3070484
350 0.3150769
360 0.3041772
370 0.3150878
380 0.3083693
390 0.3109756
400 0.3030519
410 0.3158666
420 0.3138707
430 0.3072196
440 0.3206812
450 0.3364499
460 0.3323349
470 0.319077
480 0.3205133
490 0.3171204
500 0.3234449
510 0.3322196
520 0.3389973
530 0.3407663
540 0.356101
550 0.343531
560 0.3418553
570 0.3472655
580 0.3468884
590 0.3695529
600 0.3640083
610 0.3600359
620 0.3554685
630 0.3693837
640 0.3714242
650 0.3755904
660 0.3765168
670 0.3745095
680 0.3657549
690 0.3654751
700 0.358505
710 0.3532247
720 0.3466792
730 0.3413982
740 0.3538941
750 0.3555841
760 0.3588751
770 0.3541452
780 0.351231
790 0.3495663
800 0.3625452
810 0.3514978
820 0.353434
830 0.3579851
840 0.3623548
850 0.3912872
860 0.3797956
870 0.3611438
880 0.3778864
890 0.377627
900 0.3648531
910 0.3673375
920 0.3681343
930 0.3740775
940 0.3798392
950 0.3801333
960 0.3766725
970 0.3840122
980 0.397006
990 0.3894764
1000 0.3887021
1010 0.377036
1020 0.3782552
1030 0.3857776
1040 0.3682706
1050 0.3770843
1060 0.3771261
1070 0.3755211
1080 0.3932043
1090 0.3877736
1100 0.3797865
1110 0.3775014
1120 0.3740184
1130 0.3890574
1140 0.3860137
1150 0.3796697
1160 0.3894959
1170 0.379041
1180 0.3699678
1190 0.3804998
1200 0.3623493
1210 0.3696694
1220 0.3679912
1230 0.3776912
1240 0.3757834
1250 0.3812257
1260 0.3798705
1270 0.3944657
1280 0.3899496
1290 0.3834803
1300 0.3944939
1310 0.4057565
1320 0.4052525
1330 0.3978541
1340 0.3974397
1350 0.4011161
1360 0.4011217
1370 0.4087864
1380 0.4255881
1390 0.4073255
1400 0.410722
1410 0.4170036
1420 0.4257146
1430 0.4174559
1440 0.4195394
1450 0.4225783
1460 0.4143052
1470 0.4250693
1480 0.431751
1490 0.419628
1500 0.4243238
1510 0.4234385
1520 0.4090219
1530 0.4114246
1540 0.4182185
1550 0.4304764
1560 0.4236526
1570 0.4341209
1580 0.4465505
1590 0.4243319
1600 0.4363294
1610 0.425815
1620 0.4273797
1630 0.4465118
1640 0.4392042
1650 0.4406149
1660 0.4293041
1670 0.425996
1680 0.4352101
1690 0.4337308
1700 0.4330959
1710 0.4384418
1720 0.4333947
1730 0.4307557
1740 0.4265263
1750 0.4264539
1760 0.4391531
1770 0.4332301
1780 0.4299834
1790 0.4447539
1800 0.4456552
1810 0.4402666
1820 0.4415495
1830 0.4509062
1840 0.4525554
1850 0.4675655
1860 0.4555855
1870 0.459675
1880 0.4589382
1890 0.45951
1900 0.4505069
1910 0.4475474
1920 0.4474199
1930 0.4499733
1940 0.4587197
1950 0.4738376
1960 0.454989
1970 0.4619735
1980 0.4624218
1990 0.4627841
2000 0.4636806
2010 0.4682865
2020 0.4748826
2030 0.4771503
2040 0.4956265
2050 0.4895619
2060 0.4891416
2070 0.4977615
2080 0.4934252
2090 0.4911472
2100 0.4831107
2110 0.4823271
2120 0.4764327
2130 0.477859
2140 0.4758051
2150 0.4857933
2160 0.4694186
2170 0.4650283
2180 0.4700505
2190 0.4834328
2200 0.4783374
2210 0.4764293
2220 0.479632
2230 0.4757232
2240 0.4670607
2250 0.4661672
2260 0.4707287
2270 0.4708799
2280 0.466543
2290 0.4592944
2300 0.4744076
2310 0.4589799
2320 0.4581301
2330 0.4476052
2340 0.4636889
2350 0.4616798
2360 0.4631215
2370 0.4520915
2380 0.4541548
2390 0.4514337
2400 0.4400027
2410 0.4514638
2420 0.449906
2430 0.4444056
2440 0.4428859
2450 0.4464136
2460 0.4503925
2470 0.4489214
2480 0.4471537
2490 0.438287
2500 0.4399462
2510 0.4498252
2520 0.4613785
2530 0.4590884
2540 0.4564635
2550 0.4540762
2560 0.4619933
2570 0.4606746
2580 0.4725616
2590 0.4751583
2600 0.4802979
2610 0.4748838
2620 0.4941959
2630 0.4798264
2640 0.4791707
2650 0.4776207
2660 0.4872349
2670 0.4765424
2680 0.4712542
2690 0.4739503
2700 0.4796005
2710 0.47711
2720 0.4907605
2730 0.49103
2740 0.4822803
2750 0.4740236
2760 0.4636824
2770 0.4720517
2780 0.4741529
2790 0.4776179
2800 0.4706494
2810 0.4643951
2820 0.4700613
2830 0.4832614
2840 0.500236
2850 0.5019305
2860 0.5013572
2870 0.5100688
2880 0.5097878
2890 0.509009
2900 0.4954468
2910 0.4979022
2920 0.4978701
2930 0.5047418
2940 0.513018
2950 0.5143511
2960 0.5111222
2970 0.5130048
2980 0.5230731
2990 0.5176946
3000 0.5165843
3010 0.5153061
3020 0.5186781
3030 0.516692
3040 0.4982168
3050 0.5049422
3060 0.4999559
3070 0.4868676
3080 0.4934976
3090 0.4987974
3100 0.4924518
3110 0.4908108
3120 0.5009827
3130 0.4934062
3140 0.5036879
3150 0.5054924
3160 0.5020768
3170 0.5011169
3180 0.4951381
3190 0.4936844
3200 0.496072
3210 0.4946006
3220 0.5016069
3230 0.4959258
3240 0.4971851
3250 0.5096326
3260 0.5110777
3270 0.5207744
3280 0.5132084
3290 0.4961894
3300 0.5136805
3310 0.5217299
3320 0.519662
3330 0.526888
3340 0.5454896
3350 0.5460411
3360 0.5480404
3370 0.5421613
3380 0.5496569
3390 0.5606229
3400 0.5446702
3410 0.5378872
3420 0.5304049
3430 0.5283535
3440 0.5278717
3450 0.5260116
3460 0.5272287
3470 0.5239069
3480 0.5252085
3490 0.5186906
3500 0.5134206
3510 0.5028343
3520 0.5063515
3530 0.497322
3540 0.4909152
3550 0.5103888
3560 0.5056615
3570 0.5158582
3580 0.5188761
3590 0.5132663
3600 0.5146971
3610 0.515734
3620 0.5076459
3630 0.5188047
3640 0.5168623
3650 0.5108503
3660 0.5104156
3670 0.5132903
3680 0.5084661
3690 0.4983997
3700 0.5099398
3710 0.5099213
3720 0.5273185
3730 0.5272972
3740 0.5084668
3750 0.528413
3760 0.5314897
3770 0.5245168
3780 0.530136
3790 0.5235806
3800 0.5152503
3810 0.5190623
3820 0.5323374
3830 0.5296778
3840 0.5446617
3850 0.540549
3860 0.5363876
3870 0.5358181
3880 0.5433185
3890 0.5520412
3900 0.5322261
3910 0.5308414
3920 0.5379731
3930 0.54272
3940 0.5413775
3950 0.5375179
3960 0.531715
3970 0.5348977
3980 0.517373
3990 0.5120608
4000 0.5115205
4010 0.5241609
4020 0.5250564
4030 0.5259079
4040 0.5098414
4050 0.5184584
4060 0.5305099
4070 0.5255007
4080 0.5311204
4090 0.5290272
4100 0.5325388
4110 0.5341773
4120 0.5168634
4130 0.5209137
4140 0.5189487
4150 0.5303237
4160 0.5326646
4170 0.5394241
4180 0.5376852
4190 0.5348128
4200 0.5279711
4210 0.5258807
4220 0.5300421
4230 0.5403743
4240 0.5449594
4250 0.5629866
4260 0.5529438
4270 0.5621043
4280 0.5575938
4290 0.5460346
4300 0.5381427
4310 0.5354356
4320 0.5233622
4330 0.528595
4340 0.5345058
4350 0.5320038
4360 0.536284
4370 0.5470071
4380 0.5474999
4390 0.5585507
4400 0.5492439
4410 0.541731
4420 0.5347872
4430 0.5477767
4440 0.538354
4450 0.5403483
4460 0.5410291
4470 0.5387062
4480 0.5331737
4490 0.5474221
4500 0.5424802
4510 0.5410683
4520 0.5282884
4530 0.5343978
4540 0.5425634
4550 0.5456046
4560 0.5515087
4570 0.5486408
4580 0.5413135
4590 0.5394956
4600 0.5455325
4610 0.5335638
4620 0.5383026
4630 0.547612
4640 0.5620908
4650 0.5627807
4660 0.5736388
4670 0.5812666
4680 0.5854397
4690 0.5858481
4700 0.5858832
4710 0.5683061
4720 0.5716882
4730 0.575407
4740 0.5746827
4750 0.5676209
4760 0.5706079
4770 0.5516241
4780 0.551786
4790 0.5575432
4800 0.5549403
4810 0.5523501
4820 0.5465991
4830 0.5457035
4840 0.5336385
4850 0.5342945
4860 0.5286362
4870 0.5299364
4880 0.5431406
4890 0.5535642
4900 0.5478072
4910 0.5648803
4920 0.5656353
4930 0.56554
4940 0.5715033
4950 0.5616509
4960 0.5800194
4970 0.5817842
4980 0.5785687
4990 0.5737405
5000 0.5790265
5010 0.5865201
5020 0.5932065
5030 0.6002571
5040 0.5957517
5050 0.5853859
5060 0.5765593
5070 0.5702856
5080 0.5711014
5090 0.569963
5100 0.5591954
5110 0.5632437
5120 0.5533809
5130 0.5675825
5140 0.5646673
5150 0.5706524
5160 0.5666235
5170 0.5578974
5180 0.5760812
5190 0.5811561
5200 0.5816173
5210 0.5600987
5220 0.5465173
5230 0.5554124
5240 0.5450705
5250 0.5472436
5260 0.5430606
5270 0.5390661
5280 0.555275
5290 0.572495
5300 0.5833417
5310 0.5981708
5320 0.5786437
5330 0.5766992
5340 0.5774742
5350 0.5928775
5360 0.5872413
5370 0.5765518
5380 0.5727455
5390 0.571387
5400 0.5632367
5410 0.56104
5420 0.561048
5430 0.5428271
5440 0.5324085
5450 0.5384341
5460 0.5314896
5470 0.5437826
5480 0.53952
5490 0.5284642
5500 0.5240917
5510 0.5322713
5520 0.531472
5530 0.5421553
5540 0.5372154
5550 0.5330749
5560 0.5440732
5570 0.5467443
5580 0.5477096
5590 0.5357217
5600 0.5504452
5610 0.5372772
5620 0.5396552
5630 0.5408365
5640 0.5377825
5650 0.5384402
5660 0.5454364
5670 0.5566111
5680 0.5481308
5690 0.5434642
5700 0.543956
5710 0.5494956
5720 0.5456221
5730 0.5532061
5740 0.5367267
5750 0.5243525
5760 0.5247504
5770 0.5144266
5780 0.5213243
5790 0.5199109
5800 0.5078062
5810 0.5044802
5820 0.5107943
5830 0.5105685
5840 0.5240325
5850 0.5277644
5860 0.5171517
5870 0.5004185
5880 0.5152455
5890 0.5157111
5900 0.5186009
5910 0.5219832
5920 0.5221575
5930 0.5152552
5940 0.528549
5950 0.5094216
5960 0.5203646
5970 0.5328093
5980 0.5350165
5990 0.5519214
6000 0.5414611
6010 0.533695
6020 0.523131
6030 0.5217772
6040 0.5219176
6050 0.5149429
6060 0.5176746
6070 0.5291872
6080 0.5281334
6090 0.5422493
6100 0.5472853
6110 0.5519442
6120 0.5410664
6130 0.5520502
6140 0.5583847
6150 0.5563684
6160 0.5659353
6170 0.5644711
6180 0.552992
6190 0.5664895
6200 0.5582919
6210 0.5630153
6220 0.5482439
6230 0.5480317
6240 0.5474676
6250 0.545352
6260 0.5440828
6270 0.5418205
6280 0.5381826
6290 0.5336849
6300 0.5409432
6310 0.5332281
6320 0.5400597
6330 0.5564997
6340 0.5400923
6350 0.5297187
6360 0.5344222
6370 0.5155855
6380 0.5185124
6390 0.5071948
6400 0.5198848
6410 0.5192817
6420 0.5190591
6430 0.5287584
6440 0.5247622
6450 0.5419884
6460 0.5377538
6470 0.5378186
6480 0.5529309
6490 0.5514249
6500 0.5442969
6510 0.5409409
6520 0.5400737
6530 0.5396052
6540 0.5552587
6550 0.5504506
6560 0.5566817
6570 0.5604863
6580 0.5402011
6590 0.5397373
6600 0.5392905
6610 0.5267042
6620 0.5225372
6630 0.5243784
6640 0.5248688
6650 0.5440806
6660 0.5333562
6670 0.5400087
6680 0.5352305
6690 0.5354386
6700 0.5419126
6710 0.5333801
6720 0.5214751
6730 0.5314144
6740 0.5301631
6750 0.529799
6760 0.5379268
6770 0.5378192
6780 0.5387094
6790 0.5431849
6800 0.5427297
6810 0.5513808
6820 0.5588841
6830 0.5649856
6840 0.5707657
6850 0.5551919
6860 0.5605381
6870 0.5566261
6880 0.5603252
6890 0.5758892
6900 0.5801447
6910 0.5923617
6920 0.5993185
6930 0.5817665
6940 0.5908963
6950 0.5942386
6960 0.5941206
6970 0.5928977
6980 0.5935324
6990 0.597392
7000 0.6049688
7010 0.6065196
7020 0.5982647
7030 0.6005266
7040 0.5972148
7050 0.6078386
7060 0.5913642
7070 0.5980089
7080 0.5886053
7090 0.5801275
7100 0.576117
7110 0.573593
7120 0.5765832
7130 0.5716472
7140 0.5714167
7150 0.5741017
7160 0.5671737
7170 0.5621943
7180 0.5644165
7190 0.5678933
7200 0.5601457
7210 0.5540037
7220 0.5614485
7230 0.5700106
7240 0.5631648
7250 0.5654142
7260 0.5674542
7270 0.5825561
7280 0.595781
7290 0.5737182
7300 0.5780497
7310 0.5920621
7320 0.5832704
7330 0.5857358
7340 0.5765663
7350 0.5938516
7360 0.5850751
7370 0.5857972
7380 0.5850874
7390 0.5802959
7400 0.5838224
7410 0.6026933
7420 0.5955395
7430 0.5882142
7440 0.5865244
7450 0.587883
7460 0.5808603
7470 0.5875079
7480 0.5866914
7490 0.5821084
7500 0.5739746
7510 0.571489
7520 0.5953426
7530 0.5756353
7540 0.5795333
7550 0.5848659
7560 0.5873211
7570 0.5970045
7580 0.5902389
7590 0.5908703
7600 0.5821732
7610 0.6050902
7620 0.6020858
7630 0.5837474
7640 0.5928513
7650 0.6024346
7660 0.6184244
7670 0.612278
7680 0.6114324
7690 0.6108946
7700 0.6075405
7710 0.6076067
7720 0.6077248
7730 0.6063602
7740 0.5998773
7750 0.5913783
7760 0.57842
7770 0.5757412
7780 0.5748718
7790 0.5815313
7800 0.5884107
7810 0.5822526
7820 0.5758129
7830 0.5819872
7840 0.5880519
7850 0.5874349
7860 0.5965715
7870 0.6075405
7880 0.595432
7890 0.6057211
7900 0.5907828
7910 0.592991
7920 0.580837
7930 0.591818
7940 0.5956342
7950 0.5888892
7960 0.5850361
7970 0.5798078
7980 0.5902475
7990 0.6072335
8000 0.598015
8010 0.5884413
8020 0.5921947
8030 0.5912355
8040 0.5985786
8050 0.5966524
8060 0.5934371
8070 0.5957088
8080 0.6042737
8090 0.5971919
8100 0.6034795
8110 0.603022
8120 0.6072903
8130 0.6072707
8140 0.5986966
8150 0.609042
8160 0.6187046
8170 0.598681
8180 0.6060452
8190 0.6192475
8200 0.6223535
8210 0.6205497
8220 0.625535
8230 0.6211525
8240 0.6152039
8250 0.6175223
8260 0.6085826
8270 0.6272041
8280 0.6319542
8290 0.6228882
8300 0.610999
8310 0.6110098
8320 0.6208836
8330 0.6150013
8340 0.627202
8350 0.6225057
8360 0.6216937
8370 0.6311653
8380 0.625465
8390 0.6131535
8400 0.6139723
8410 0.6167879
8420 0.6027963
8430 0.6027753
8440 0.6053048
8450 0.6196979
8460 0.6248707
8470 0.6249182
8480 0.6119295
8490 0.6091654
8500 0.6039469
8510 0.6159779
8520 0.6214588
8530 0.6236053
8540 0.6324423
8550 0.6261072
8560 0.6342014
8570 0.628831
8580 0.620667
8590 0.6173607
8600 0.6198434
8610 0.6397704
8620 0.6330661
8630 0.6216277
8640 0.6284124
8650 0.6182596
8660 0.6222632
8670 0.6222825
8680 0.611237
8690 0.614825
8700 0.6194255
8710 0.6278464
8720 0.6236931
8730 0.6361192
8740 0.6325758
8750 0.6284863
8760 0.6366918
8770 0.6268399
8780 0.6214156
8790 0.6235943
8800 0.6208692
8810 0.6270068
8820 0.6170477
8830 0.6079252
8840 0.610009
8850 0.6234795
8860 0.6181358
8870 0.6313428
8880 0.6197508
8890 0.6180371
8900 0.6309829
8910 0.6418958
8920 0.6533862
8930 0.6360278
8940 0.6357753
8950 0.6224141
8960 0.6139171
8970 0.6135478
8980 0.6217917
8990 0.609077
9000 0.6106485
9010 0.6071791
9020 0.6048571
9030 0.6033682
9040 0.5997519
9050 0.599574
9060 0.6016506
9070 0.6046298
9080 0.6071988
9090 0.6055486
9100 0.6051231
9110 0.6114755
9120 0.6041775
9130 0.5962831
9140 0.6063005
9150 0.6127873
9160 0.6165552
9170 0.6069251
9180 0.6011382
9190 0.5950629
9200 0.5931059
9210 0.6024494
9220 0.6006955
9230 0.6010069
9240 0.6041381
9250 0.599007
9260 0.5974357
9270 0.5961915
9280 0.6042299
9290 0.5937767
9300 0.5942913
9310 0.5968391
9320 0.6114364
9330 0.607989
9340 0.6095033
9350 0.6146594
9360 0.6036538
9370 0.607604
9380 0.6112499
9390 0.60071
9400 0.5937963
9410 0.5963928
9420 0.6038833
9430 0.6114397
9440 0.6118084
9450 0.601064
9460 0.6045815
9470 0.6102851
9480 0.6107957
9490 0.6184696
9500 0.6120862
9510 0.6071079
9520 0.6096082
9530 0.6023809
9540 0.5965697
9550 0.5939726
9560 0.5826358
9570 0.5943873
9580 0.6080775
9590 0.6104991
9600 0.5928459
9610 0.5924267
9620 0.5934631
9630 0.5932106
9640 0.5883453
9650 0.5911549
9660 0.583158
9670 0.5819301
9680 0.5764478
9690 0.5772039
9700 0.5940557
9710 0.5922534
9720 0.5853935
9730 0.5833745
9740 0.596585
9750 0.5863506
9760 0.5877548
9770 0.5830697
9780 0.5700932
9790 0.5740773
9800 0.5724275
9810 0.5581053
9820 0.5593657
9830 0.5596769
9840 0.5543859
9850 0.5604223
9860 0.5618645
9870 0.5628131
9880 0.5468835
9890 0.5677966
9900 0.5737337
9910 0.567058
9920 0.5686144
9930 0.5677932
9940 0.5718681
9950 0.5642353
9960 0.5627833
9970 0.5729468
9980 0.5788966
9990 0.5788524
10000 0.5803063
10010 0.5831572
10020 0.5833135
10030 0.5761275
10040 0.5801409
10050 0.5655075
10060 0.5723738
10070 0.5813429
10080 0.5832504
10090 0.5701954
10100 0.5637552
10110 0.5550849
10120 0.5549337
10130 0.562156
10140 0.5598441
10150 0.5725898
10160 0.570056
10170 0.5712638
10180 0.558911
10190 0.5666206
10200 0.5642576
10210 0.5689499
10220 0.5588844
10230 0.5522213
10240 0.5572429
10250 0.5594235
10260 0.5646757
10270 0.5468574
10280 0.5508915
10290 0.5497289
10300 0.552594
10310 0.5467752
10320 0.5666668
10330 0.5644875
10340 0.5512049
10350 0.5539373
10360 0.5689919
10370 0.5660915
10380 0.5748061
10390 0.5718541
10400 0.5750055
10410 0.5841752
10420 0.5719325
10430 0.5602918
10440 0.5669209
10450 0.5702839
10460 0.5737596
10470 0.5785283
10480 0.5836706
10490 0.5914996
10500 0.591175
10510 0.5769006
10520 0.5843679
10530 0.5803847
10540 0.5901402
10550 0.5815607
10560 0.5785643
10570 0.5755597
10580 0.5753292
10590 0.5669238
10600 0.574311
10610 0.5825409
10620 0.5729345
10630 0.5935843
10640 0.5769995
10650 0.5806742
10660 0.5730104
10670 0.5676666
10680 0.554898
10690 0.543494
10700 0.5468115
10710 0.5556331
10720 0.5466722
10730 0.5490657
10740 0.5552922
10750 0.5626523
10760 0.5513357
10770 0.5572096
10780 0.5585845
10790 0.5567805
10800 0.5696615
10810 0.5727996
10820 0.5763903
10830 0.5714423
10840 0.573765
10850 0.5673628
10860 0.5694575
10870 0.5625316
10880 0.5624461
10890 0.5531133
10900 0.5547065
10910 0.5526047
10920 0.5413104
10930 0.5548111
10940 0.5524423
10950 0.5650185
10960 0.5833923
10970 0.5817241
10980 0.5830474
10990 0.578821
11000 0.5753715
11010 0.5607725
11020 0.5556292
11030 0.5692881
11040 0.5706015
11050 0.5615255
11060 0.5633677
11070 0.5589796
11080 0.5706193
11090 0.577364
11100 0.5761524
11110 0.5671153
11120 0.571645
11130 0.5779396
11140 0.5755839
11150 0.5862272
11160 0.5815282
11170 0.5897616
11180 0.5862579
11190 0.5836232
11200 0.5725277
11210 0.5730107
11220 0.5825927
11230 0.5826098
11240 0.5775133
11250 0.5860314
11260 0.5906699
11270 0.5877738
11280 0.5701774
11290 0.5681103
11300 0.5809545
11310 0.5730722
11320 0.5805547
11330 0.5762305
11340 0.5837322
11350 0.5591862
11360 0.5591979
11370 0.5745273
11380 0.5826451
11390 0.5813313
11400 0.5804748
11410 0.5755563
11420 0.5815903
11430 0.5824612
11440 0.5893022
11450 0.5875106
11460 0.5876336
11470 0.5818104
11480 0.5899606
11490 0.5754724
11500 0.5811771
11510 0.5759548
11520 0.5902796
11530 0.5737867
11540 0.5792363
11550 0.5922812
11560 0.5829636
11570 0.5767592
11580 0.5816035
11590 0.5652355
11600 0.5774364
11610 0.5836514
11620 0.5791495
11630 0.5774541
11640 0.5679651
11650 0.5626909
11660 0.5512
11670 0.5533479
11680 0.5570062
11690 0.5521498
11700 0.5497236
11710 0.559112
11720 0.5540785
11730 0.548788
11740 0.5581499
11750 0.5669351
11760 0.5685073
11770 0.5755412
11780 0.5884932
11790 0.5921144
11800 0.5861673
11810 0.5838198
11820 0.5910728
11830 0.595934
11840 0.575265
11850 0.5702299
11860 0.580775
11870 0.5797076
11880 0.585036
11890 0.5719899
11900 0.5642054
11910 0.5788822
11920 0.5741371
11930 0.5688693
11940 0.5741194
11950 0.5677117
11960 0.5681293
11970 0.5841227
11980 0.578574
11990 0.5737284
12000 0.5710579
12010 0.5654647
12020 0.5586047
12030 0.5580771
12040 0.5782904
12050 0.5672649
12060 0.567973
12070 0.559894
12080 0.5584843
12090 0.5624466
12100 0.5625464
12110 0.562255
12120 0.5665243
12130 0.5699447
12140 0.5737059
12150 0.5730338
12160 0.5802649
12170 0.5757717
12180 0.5788733
12190 0.5820216
12200 0.5762848
12210 0.5710148
12220 0.5718386
12230 0.5820482
12240 0.5815244
12250 0.5787517
12260 0.5823916
12270 0.5874465
12280 0.5712341
12290 0.5717344
12300 0.5780185
12310 0.5827543
12320 0.5942533
12330 0.5970928
12340 0.5948471
12350 0.5982078
12360 0.5933729
12370 0.5765002
12380 0.5748262
12390 0.583353
12400 0.5780867
12410 0.5804121
12420 0.5935284
12430 0.597648
12440 0.5957629
12450 0.5966877
12460 0.5983329
12470 0.6117331
12480 0.6015626
12490 0.5967886
12500 0.6133263
12510 0.6046246
12520 0.6096741
12530 0.6051967
12540 0.6026325
12550 0.6110284
12560 0.594584
12570 0.5835375
12580 0.6016239
12590 0.6039544
12600 0.6087117
12610 0.6078314
12620 0.6034032
12630 0.6169875
12640 0.6123854
12650 0.6124101
12660 0.6039649
12670 0.6170413
12680 0.6140004
12690 0.5909723
12700 0.5972697
12710 0.6054205
12720 0.6053367
12730 0.5956365
12740 0.5941576
12750 0.600063
12760 0.5991091
12770 0.5993972
12780 0.5947612
12790 0.5924557
12800 0.5905237
12810 0.5957064
12820 0.6117222
12830 0.6008563
12840 0.5932567
12850 0.602189
12860 0.5956945
12870 0.5926028
12880 0.5956697
12890 0.5976524
12900 0.593262
12910 0.5888056
12920 0.6006311
12930 0.5961292
12940 0.5931785
12950 0.5784678
12960 0.5709267
12970 0.5770756
12980 0.5744311
12990 0.5695302
13000 0.5725704
13010 0.5753238
13020 0.5747188
13030 0.5736063
13040 0.5737145
13050 0.5724228
13060 0.5583944
13070 0.5647855
13080 0.5734655
13090 0.5735681
13100 0.5718696
13110 0.5693783
13120 0.5723619
13130 0.5899205
13140 0.5783646
13150 0.5877457
13160 0.5973369
13170 0.5876188
13180 0.5771285
13190 0.578817
13200 0.5859191
13210 0.5766402
13220 0.5844482
13230 0.5937004
13240 0.5787514
13250 0.5677299
13260 0.5698089
13270 0.5649623
13280 0.5618413
13290 0.5606475
13300 0.5682715
13310 0.5669055
13320 0.5710222
13330 0.5788053
13340 0.5764709
13350 0.5752817
13360 0.574161
13370 0.5759958
13380 0.5730256
13390 0.5806556
13400 0.5697686
13410 0.5672575
13420 0.5631198
13430 0.5690103
13440 0.580704
13450 0.5670801
13460 0.5858881
13470 0.5807546
13480 0.5681313
13490 0.5767508
13500 0.5783417
13510 0.5814069
13520 0.5700299
13530 0.5702144
13540 0.5664058
13550 0.5572096
13560 0.5675535
13570 0.5534391
13580 0.5538115
13590 0.5567854
13600 0.548046
13610 0.5398749
13620 0.5461988
13630 0.5557028
13640 0.551126
13650 0.5593266
13660 0.5587011
13670 0.5586726
13680 0.5498232
13690 0.5467005
13700 0.5390416
13710 0.5349279
13720 0.5287399
13730 0.5468026
13740 0.5297937
13750 0.5401129
13760 0.5316729
13770 0.535957
13780 0.5324262
13790 0.5229784
13800 0.5256557
13810 0.5231497
13820 0.5355192
13830 0.5533474
13840 0.5538487
13850 0.5609686
13860 0.5552989
13870 0.5540548
13880 0.5603258
13890 0.5602797
13900 0.5589677
13910 0.5352872
13920 0.5464578
13930 0.5695497
13940 0.5636659
13950 0.5609971
13960 0.5508515
13970 0.5595433
13980 0.568993
13990 0.5756279
14000 0.5775238
14010 0.5871963
14020 0.5799235
14030 0.5647792
14040 0.568908
14050 0.5537461
14060 0.548739
14070 0.5366537
14080 0.5468459
14090 0.5492046
14100 0.5502957
14110 0.5472757
14120 0.5452051
14130 0.5503189
14140 0.5449458
14150 0.5380751
14160 0.5539759
14170 0.5525635
14180 0.555136
14190 0.5594634
14200 0.5664253
14210 0.5607337
14220 0.5581557
14230 0.5504581
14240 0.5476141
14250 0.548919
14260 0.5461276
14270 0.5445751
14280 0.5588222
14290 0.5460668
14300 0.5530663
14310 0.5420979
14320 0.5501903
14330 0.5557967
14340 0.5648423
14350 0.5588684
14360 0.5514864
14370 0.5558609
14380 0.557285
14390 0.5379727
14400 0.5298611
14410 0.5372542
14420 0.5321909
14430 0.5348775
14440 0.5217471
14450 0.5314099
14460 0.536352
14470 0.5315711
14480 0.5226064
14490 0.5352134
14500 0.539647
14510 0.5486979
14520 0.543563
14530 0.5492833
14540 0.5621684
14550 0.5482455
14560 0.552516
14570 0.5442863
14580 0.5370458
14590 0.5391219
14600 0.5283237
14610 0.5427908
14620 0.5460653
14630 0.5575485
14640 0.5520096
14650 0.5487628
14660 0.5564227
14670 0.5529732
14680 0.5525234
14690 0.5686073
14700 0.5643883
14710 0.5574546
14720 0.5583102
14730 0.5597747
14740 0.5557614
14750 0.5466946
14760 0.5458156
14770 0.536406
14780 0.5486581
14790 0.5496637
14800 0.5494163
14810 0.5552872
14820 0.5540844
14830 0.5658943
14840 0.5717293
14850 0.5598892
14860 0.5572804
14870 0.5641218
14880 0.5691644
14890 0.5638102
14900 0.5500941
14910 0.5607054
14920 0.5584372
14930 0.5589263
14940 0.5550466
14950 0.5540602
14960 0.5492859
14970 0.5609913
14980 0.5606818
14990 0.5534938
15000 0.5465939
15010 0.5524403
15020 0.5505365
15030 0.5491243
15040 0.5459327
15050 0.552091
15060 0.555457
15070 0.5530242
15080 0.5372
15090 0.5390378
15100 0.5443904
15110 0.5434368
15120 0.5309688
15130 0.5300283
15140 0.5304526
15150 0.5274872
15160 0.5266193
15170 0.5261789
15180 0.5274818
15190 0.5302148
15200 0.5338365
15210 0.5347388
15220 0.5386724
15230 0.5401011
15240 0.5329042
15250 0.5324248
15260 0.5441396
15270 0.537151
15280 0.5397023
15290 0.5307093
15300 0.5359066
15310 0.5406938
15320 0.5536821
15330 0.5595018
15340 0.561008
15350 0.5497143
15360 0.5527042
15370 0.5582312
15380 0.5599846
15390 0.5596561
15400 0.5609154
15410 0.5676218
15420 0.57873
15430 0.5677463
15440 0.5629278
15450 0.5646178
15460 0.5792262
15470 0.5632734
15480 0.5736744
15490 0.5695104
15500 0.5668039
15510 0.5588523
15520 0.5484433
15530 0.5524203
15540 0.5422227
15550 0.5530336
15560 0.5647539
15570 0.56489
15580 0.5654103
15590 0.5523356
15600 0.5649361
15610 0.5630694
15620 0.5689968
15630 0.575242
15640 0.5753642
15650 0.5784852
15660 0.5675937
15670 0.5691697
15680 0.5639529
15690 0.552352
15700 0.5460138
15710 0.5447286
15720 0.5463633
15730 0.5483516
15740 0.5490818
15750 0.5609025
15760 0.5653448
15770 0.5655056
15780 0.5650535
15790 0.5666292
15800 0.5715647
15810 0.5672489
15820 0.571492
15830 0.5739845
15840 0.5794982
15850 0.5783806
15860 0.572598
15870 0.5787865
15880 0.5833169
15890 0.5822182
15900 0.5925452
15910 0.5949215
15920 0.590984
15930 0.594488
15940 0.581411
15950 0.5936349
15960 0.5859282
15970 0.56648
15980 0.5872103
15990 0.5737815
16000 0.5820925
16010 0.5712987
16020 0.5823665
16030 0.5786657
16040 0.5784257
16050 0.5764468
16060 0.5728385
16070 0.5827231
16080 0.5729533
16090 0.5791278
16100 0.5773954
16110 0.5847393
16120 0.5868323
16130 0.5904886
16140 0.5990934
16150 0.5979728
16160 0.5868387
16170 0.5813036
16180 0.5870375
16190 0.5908114
16200 0.5823416
16210 0.5866559
16220 0.5737476
16230 0.5899385
16240 0.597321
16250 0.5995235
16260 0.591752
16270 0.5892223
16280 0.5895135
16290 0.5922579
16300 0.5773232
16310 0.5749466
16320 0.5777619
16330 0.5973889
16340 0.5886586
16350 0.595189
16360 0.5938862
16370 0.5974059
16380 0.6140533
16390 0.6017393
16400 0.5955091
16410 0.5896354
16420 0.6021531
16430 0.6029955
16440 0.5983185
16450 0.5934363
16460 0.5919249
16470 0.5885261
16480 0.5917162
16490 0.592184
16500 0.584375
16510 0.5683266
16520 0.5788146
16530 0.5842263
16540 0.5862644
16550 0.5833277
16560 0.596976
16570 0.6030028
16580 0.59498
16590 0.5934288
16600 0.5838946
16610 0.5781685
16620 0.5827608
16630 0.5832681
16640 0.5844769
16650 0.5857035
16660 0.5960913
16670 0.5975278
16680 0.6033853
16690 0.6162212
16700 0.6063995
16710 0.607218
16720 0.6131266
16730 0.6188012
16740 0.6039162
16750 0.6010826
16760 0.5950964
16770 0.5900012
16780 0.5801707
16790 0.5859352
16800 0.5790842
16810 0.5818883
16820 0.5886583
16830 0.5867161
16840 0.5916566
16850 0.5950153
16860 0.5877168
16870 0.5902913
16880 0.5720651
16890 0.56699
16900 0.5653165
16910 0.568786
16920 0.5649021
16930 0.5687116
16940 0.5722317
16950 0.5733373
16960 0.5638603
16970 0.5658142
16980 0.5724371
16990 0.5710493
17000 0.5669451
17010 0.5786013
17020 0.5763328
17030 0.5715265
17040 0.5758762
17050 0.582678
17060 0.5914779
17070 0.6011987
17080 0.5973815
17090 0.5807297
17100 0.5821036
17110 0.5813978
17120 0.6007972
17130 0.5870398
17140 0.5850297
17150 0.5794241
17160 0.5872489
17170 0.5856914
17180 0.5791289
17190 0.5858424
17200 0.5873209
17210 0.6015527
17220 0.5945483
17230 0.5977499
17240 0.5969973
17250 0.6071611
17260 0.6110391
17270 0.6080052
17280 0.6013263
17290 0.6077732
17300 0.6055529
17310 0.5985821
17320 0.5866444
17330 0.5907571
17340 0.5991767
17350 0.6018628
17360 0.5979855
17370 0.5955071
17380 0.5844894
17390 0.5825241
17400 0.5896794
17410 0.5851845
17420 0.5708542
17430 0.5793554
17440 0.5756443
17450 0.5671537
17460 0.5655227
17470 0.568525
17480 0.5633433
17490 0.5678482
17500 0.5712499
17510 0.5759032
17520 0.5738763
17530 0.5772215
17540 0.5711473
17550 0.5807688
17560 0.5894259
17570 0.6074741
17580 0.6077104
17590 0.6028605
17600 0.5885789
17610 0.6041048
17620 0.610433
17630 0.6127965
17640 0.6006954
17650 0.614658
17660 0.6031539
17670 0.6042283
17680 0.5975419
17690 0.5958941
17700 0.6009777
17710 0.6086491
17720 0.5987996
17730 0.5990185
17740 0.6081918
17750 0.6062233
17760 0.6117505
17770 0.5968992
17780 0.6247818
17790 0.6253097
17800 0.6305665
17810 0.6197197
17820 0.6168829
17830 0.6183601
17840 0.6171202
17850 0.6309807
17860 0.6286833
17870 0.6260515
17880 0.6243308
17890 0.6232189
17900 0.6092817
17910 0.6234369
17920 0.6307506
17930 0.6331455
17940 0.6341477
17950 0.6385552
17960 0.6429372
17970 0.6547019
17980 0.6646777
17990 0.6520091
18000 0.6678598
18010 0.6719154
18020 0.6711276
18030 0.656953
18040 0.6600981
18050 0.6606564
18060 0.6679293
18070 0.6472574
18080 0.6399601
18090 0.6352788
18100 0.631731
18110 0.6447125
18120 0.6360587
18130 0.6475571
18140 0.6447038
18150 0.6480228
18160 0.6407543
18170 0.6550356
18180 0.6418504
18190 0.6473712
18200 0.6428342
18210 0.6364278
18220 0.64149
18230 0.6351539
18240 0.6276706
18250 0.6396626
18260 0.6332809
18270 0.6123807
18280 0.6170495
18290 0.6382117
18300 0.6496255
18310 0.6547804
18320 0.6746434
18330 0.6573006
18340 0.6388375
18350 0.6360893
18360 0.6496006
18370 0.6405111
18380 0.6539379
18390 0.6454035
18400 0.6549333
18410 0.6532903
18420 0.6423559
18430 0.6430197
18440 0.656347
18450 0.6450238
18460 0.6333183
18470 0.6234387
18480 0.6374205
18490 0.6461852
18500 0.6447647
18510 0.634449
18520 0.6392313
18530 0.6364098
18540 0.6419241
18550 0.6494685
18560 0.6434965
18570 0.6560721
18580 0.6502162
18590 0.6616017
18600 0.6569366
18610 0.6438217
18620 0.6501991
18630 0.6412195
18640 0.6393623
18650 0.647257
18660 0.651871
18670 0.6441518
18680 0.6383243
18690 0.6461531
18700 0.6410457
18710 0.6454019
18720 0.6491702
18730 0.6578037
18740 0.6501455
18750 0.6393206
18760 0.6481253
18770 0.6569776
18780 0.6720423
18790 0.665437
18800 0.6743476
18810 0.6787505
18820 0.6873936
18830 0.6873223
18840 0.6778334
18850 0.68383
18860 0.6893095
18870 0.6957184
18880 0.6953628
18890 0.6881062
18900 0.6910666
18910 0.6724739
18920 0.6754067
18930 0.6753305
18940 0.6807889
18950 0.6828738
18960 0.6857021
18970 0.6861638
18980 0.6957948
18990 0.6852355
19000 0.6811956
19010 0.6897447
19020 0.6801089
19030 0.6759574
19040 0.6709626
19050 0.6765036
19060 0.6627936
19070 0.6703534
19080 0.6670668
19090 0.6619875
19100 0.6753586
19110 0.6676731
19120 0.6610757
19130 0.6728185
19140 0.6671565
19150 0.6585327
19160 0.6463311
19170 0.6510575
19180 0.6509804
19190 0.6430102
19200 0.6509956
19210 0.6609298
19220 0.6580852
19230 0.6597847
19240 0.6507416
19250 0.6607186
19260 0.6748552
19270 0.6767801
19280 0.6721786
19290 0.667394
19300 0.6677787
19310 0.6756617
19320 0.6838648
19330 0.6891444
19340 0.6784916
19350 0.6712059
19360 0.660585
19370 0.640535
19380 0.6499558
19390 0.6579225
19400 0.6494092
19410 0.6523275
19420 0.6681102
19430 0.6752885
19440 0.676917
19450 0.6846065
19460 0.6951799
19470 0.6905648
19480 0.6796225
19490 0.6851581
19500 0.674741
19510 0.6751285
19520 0.6676626
19530 0.6699337
19540 0.6624437
19550 0.6650204
19560 0.6677681
19570 0.6868443
19580 0.6818259
19590 0.6878319
19600 0.6902452
19610 0.6797385
19620 0.6793014
19630 0.6761572
19640 0.6640309
19650 0.6632278
19660 0.6806869
19670 0.6693436
19680 0.6752633
19690 0.6604831
19700 0.6598497
19710 0.6501355
19720 0.6421492
19730 0.6324362
19740 0.6322317
19750 0.6374776
19760 0.6320419
19770 0.6305446
19780 0.627346
19790 0.631704
19800 0.6562276
19810 0.6560227
19820 0.6483017
19830 0.656768
19840 0.6520157
19850 0.6552293
19860 0.6580752
19870 0.659982
19880 0.6602176
19890 0.6754122
19900 0.6778839
19910 0.6652057
19920 0.6535424
19930 0.6580448
19940 0.6578892
19950 0.6622982
19960 0.6505654
19970 0.6567315
19980 0.661759
19990 0.6637994
20000 0.6623791
20010 0.6654047
20020 0.6648823
20030 0.6641343
20040 0.6657811
20050 0.6705055
20060 0.677113
20070 0.6814002
20080 0.6703997
20090 0.67493
20100 0.663164
20110 0.6914166
20120 0.6910114
20130 0.6751895
20140 0.6751707
20150 0.6780994
20160 0.6822451
20170 0.6649358
20180 0.6682935
20190 0.6582007
20200 0.6485908
20210 0.6395729
20220 0.6360592
20230 0.6306149
20240 0.6353483
20250 0.6420045
20260 0.6449569
20270 0.6568036
20280 0.6692044
20290 0.6676233
20300 0.6698442
20310 0.6645869
20320 0.6676275
20330 0.6667258
20340 0.6710429
20350 0.6699976
20360 0.6582094
20370 0.6485904
20380 0.6520227
20390 0.6560655
20400 0.6638757
20410 0.651067
20420 0.6461846
20430 0.636922
20440 0.6371247
20450 0.6521654
20460 0.6425733
20470 0.6355888
20480 0.6372721
20490 0.644707
20500 0.6385382
20510 0.6392614
20520 0.6424179
20530 0.6318948
20540 0.6381269
20550 0.6328362
20560 0.6408916
20570 0.6415235
20580 0.6538019
20590 0.6508136
20600 0.6484208
20610 0.6477454
20620 0.6351103
20630 0.6413708
20640 0.6477648
20650 0.6472095
20660 0.642661
20670 0.6420227
20680 0.6555219
20690 0.6585843
20700 0.6553276
20710 0.6474188
20720 0.6495512
20730 0.6520451
20740 0.6588171
20750 0.6539938
20760 0.6676562
20770 0.6726822
20780 0.6698281
20790 0.6705995
20800 0.656231
20810 0.6664739
20820 0.6715474
20830 0.6663683
20840 0.6724509
20850 0.6638368
20860 0.6572667
20870 0.6602854
20880 0.6478298
20890 0.6508284
20900 0.6401359
20910 0.6610283
20920 0.6500007
20930 0.6599134
20940 0.651221
20950 0.6586407
20960 0.6623814
20970 0.6513689
20980 0.6565124
20990 0.6653739
21000 0.6646227
21010 0.660255
21020 0.6553734
21030 0.6598957
21040 0.6545498
21050 0.6581675
21060 0.6562373
21070 0.6424828
21080 0.6435452
21090 0.650147
21100 0.6444736
21110 0.6594709
21120 0.6583263
21130 0.6544274
21140 0.6652371
21150 0.6606733
21160 0.6654989
21170 0.6593326
21180 0.6576915
21190 0.654381
21200 0.6621754
21210 0.6576118
21220 0.6462221
21230 0.6649861
21240 0.6664794
21250 0.6656691
21260 0.6730465
21270 0.6876776
21280 0.6895182
21290 0.6803427
21300 0.6787846
21310 0.6778813
21320 0.6615173
21330 0.6577806
21340 0.6673965
21350 0.666709
21360 0.673171
21370 0.6713249
21380 0.6587937
21390 0.66348
21400 0.6617756
21410 0.6746588
21420 0.6776999
21430 0.6760605
21440 0.6849948
21450 0.6999173
21460 0.7016647
21470 0.7077851
21480 0.7210634
21490 0.6970094
21500 0.6967804
21510 0.7072716
21520 0.7090517
21530 0.6939386
21540 0.6944293
21550 0.6819105
21560 0.6833124
21570 0.6866303
21580 0.6904271
21590 0.677543
21600 0.6765469
21610 0.6797579
21620 0.6886003
21630 0.6887242
21640 0.6839448
21650 0.6904884
21660 0.696705
21670 0.6812076
21680 0.7034639
21690 0.7134458
21700 0.7098722
21710 0.7027702
21720 0.6940094
21730 0.6956379
21740 0.7032064
21750 0.7068331
21760 0.6926787
21770 0.6953173
21780 0.683336
21790 0.6993586
21800 0.6983095
21810 0.6960928
21820 0.7009575
21830 0.701935
21840 0.6894637
21850 0.6847654
21860 0.6862242
21870 0.6760561
21880 0.6857595
21890 0.6847913
21900 0.6917297
21910 0.693451
21920 0.686894
21930 0.6761872
21940 0.6700802
21950 0.6618451
21960 0.6627678
21970 0.6624714
21980 0.6550231
21990 0.6630108
22000 0.6627743
22010 0.6667978
22020 0.6732543
22030 0.6670399
22040 0.6780727
22050 0.6677793
22060 0.6682371
22070 0.6744593
22080 0.6685629
22090 0.6713199
22100 0.661887
22110 0.6577658
22120 0.6555601
22130 0.6609634
22140 0.6521519
22150 0.6591431
22160 0.6618453
22170 0.6756206
22180 0.6601956
22190 0.6826481
22200 0.6710734
22210 0.6787094
22220 0.6757014
22230 0.6719434
22240 0.6690704
22250 0.6698413
22260 0.6611285
22270 0.6599995
22280 0.673927
22290 0.674814
22300 0.6808984
22310 0.6927878
22320 0.6967763
22330 0.6967415
22340 0.6903351
22350 0.6900526
22360 0.684324
22370 0.6933284
22380 0.6905053
22390 0.6909913
22400 0.6884347
22410 0.685484
22420 0.6860808
22430 0.685223
22440 0.6875051
22450 0.6887794
22460 0.6803702
22470 0.6806754
22480 0.6758011
22490 0.6623972
22500 0.6654025
22510 0.6634535
22520 0.6689945
22530 0.6685296
22540 0.6616441
22550 0.6595639
22560 0.6630824
22570 0.6555585
22580 0.6546604
22590 0.6649404
22600 0.6612723
22610 0.6567742
22620 0.649718
22630 0.6451474
22640 0.6407093
22650 0.647417
22660 0.6431099
22670 0.6460462
22680 0.6521232
22690 0.6549537
22700 0.6445097
22710 0.6548651
22720 0.6594533
22730 0.6525556
22740 0.6486588
22750 0.6461784
22760 0.6399325
22770 0.6499627
22780 0.6572667
22790 0.6620989
22800 0.6559324
22810 0.645349
22820 0.6444498
22830 0.6573225
22840 0.6593719
22850 0.6533872
22860 0.6462655
22870 0.6512991
22880 0.6460343
22890 0.6577803
22900 0.6583331
22910 0.6555412
22920 0.6596017
22930 0.6583287
22940 0.6497174
22950 0.6545793
22960 0.6437018
22970 0.6415237
22980 0.6489684
22990 0.652251
23000 0.6504877
23010 0.6442682
23020 0.6414393
23030 0.6562765
23040 0.6550533
23050 0.6525404
23060 0.6574047
23070 0.6644436
23080 0.6730354
23090 0.6801186
23100 0.6770927
23110 0.6811663
23120 0.6885537
23130 0.6870321
23140 0.6761507
23150 0.6670047
23160 0.6685113
23170 0.6795492
23180 0.6875291
23190 0.6791322
23200 0.6790948
23210 0.6750032
23220 0.6789649
23230 0.6912857
23240 0.6677542
23250 0.6814071
23260 0.6700351
23270 0.6740303
23280 0.6787275
23290 0.6706109
23300 0.6716886
23310 0.6642921
23320 0.6667596
23330 0.6614685
23340 0.6602627
23350 0.6606618
23360 0.6589189
23370 0.6670729
23380 0.6704329
23390 0.6798311
23400 0.675936
23410 0.6730297
23420 0.6876115
23430 0.6768488
23440 0.689145
23450 0.6965163
23460 0.6967728
23470 0.6920694
23480 0.6834552
23490 0.6817121
23500 0.6845613
23510 0.6753665
23520 0.6837865
23530 0.6802266
23540 0.6773084
23550 0.6771445
23560 0.6891347
23570 0.6896155
23580 0.6870071
23590 0.6923289
23600 0.6811011
23610 0.6810106
23620 0.6871551
23630 0.6960308
23640 0.6857785
23650 0.6860672
23660 0.6800576
23670 0.6902268
23680 0.6815144
23690 0.6792327
23700 0.6819018
23710 0.6917058
23720 0.6885832
23730 0.6871167
23740 0.6947294
23750 0.6885071
23760 0.6780508
23770 0.6804025
23780 0.6832867
23790 0.6882021
23800 0.6918187
23810 0.697906
23820 0.7077743
23830 0.6890559
23840 0.6758894
23850 0.6761692
23860 0.6747446
23870 0.6757661
23880 0.676433
23890 0.6645033
23900 0.6770195
23910 0.6738798
23920 0.6813769
23930 0.6731971
23940 0.6724534
23950 0.6730806
23960 0.6757096
23970 0.6649779
23980 0.6627941
23990 0.6539315
24000 0.6456129
24010 0.6411065
24020 0.6485505
24030 0.6335216
24040 0.636971
24050 0.6339051
24060 0.6271423
24070 0.6313276
24080 0.6287313
24090 0.637101
24100 0.6444364
24110 0.6474051
24120 0.6375912
24130 0.626381
24140 0.6336358
24150 0.6363952
24160 0.6398217
24170 0.6464095
24180 0.6537825
24190 0.6636951
24200 0.6589079
24210 0.6623127
24220 0.6589116
24230 0.6584157
24240 0.6677909
24250 0.6582407
24260 0.657988
24270 0.6670805
24280 0.66578
24290 0.6763632
24300 0.6704006
24310 0.653455
24320 0.6683975
24330 0.6682263
24340 0.66834
24350 0.6691552
24360 0.6747918
24370 0.6596742
24380 0.6502888
24390 0.6519229
24400 0.6519463
24410 0.6444065
24420 0.6481277
24430 0.6399327
24440 0.6535874
24450 0.6594162
24460 0.6440657
24470 0.6413084
24480 0.6380126
24490 0.6356343
24500 0.6304125
24510 0.6329481
24520 0.6364726
24530 0.6432133
24540 0.6493801
24550 0.6460586
24560 0.6409438
24570 0.6363062
24580 0.6395372
24590 0.6560045
24600 0.6623107
24610 0.6527889
24620 0.6491933
24630 0.6468559
24640 0.6485886
24650 0.6429617
24660 0.6442699
24670 0.6378177
24680 0.6273501
24690 0.6319311
24700 0.6290341
24710 0.6360205
24720 0.6325184
24730 0.6532096
24740 0.6542193
24750 0.6654145
24760 0.6695551
24770 0.6769692
24780 0.6829824
24790 0.6988593
24800 0.6796911
24810 0.6766207
24820 0.6721183
24830 0.6781389
24840 0.6716848
24850 0.6591359
24860 0.6647405
24870 0.6533645
24880 0.6537271
24890 0.6622448
24900 0.6754102
24910 0.6690914
24920 0.6665466
24930 0.6545038
24940 0.6449641
24950 0.6477671
24960 0.6533588
24970 0.6360289
24980 0.6388445
24990 0.632258
25000 0.6262012
25010 0.6360168
25020 0.6266237
25030 0.6376976
25040 0.6369588
25050 0.6459168
25060 0.6412349
25070 0.6471292
25080 0.6513707
25090 0.650357
25100 0.6528402
25110 0.6559836
25120 0.6699895
25130 0.6656727
25140 0.6607139
25150 0.6521571
25160 0.6523924
25170 0.6567131
25180 0.6607828
25190 0.6618465
25200 0.667625
25210 0.6542577
25220 0.6485189
25230 0.6420137
25240 0.64881
25250 0.6465269
25260 0.652177
25270 0.662095
25280 0.6566348
25290 0.6503394
25300 0.6406102
25310 0.6445801
25320 0.6456181
25330 0.6436054
25340 0.6327731
25350 0.6407495
25360 0.6340477
25370 0.6357203
25380 0.6499144
25390 0.6417459
25400 0.6260053
25410 0.6290026
25420 0.6436098
25430 0.6421444
25440 0.6370347
25450 0.634223
25460 0.6403341
25470 0.6486309
25480 0.6537942
25490 0.6470375
25500 0.6465164
25510 0.652474
25520 0.6447746
25530 0.6441491
25540 0.6423121
25550 0.6357255
25560 0.6453505
25570 0.634024
25580 0.6373746
25590 0.6328837
25600 0.6311128
25610 0.639774
25620 0.6389152
25630 0.6371478
25640 0.6273152
25650 0.6356791
25660 0.6329008
25670 0.6273893
25680 0.6328571
25690 0.6201162
25700 0.6253327
25710 0.6240373
25720 0.6240194
25730 0.6331795
25740 0.6268245
25750 0.6499116
25760 0.6436327
25770 0.6346933
25780 0.6299264
25790 0.621582
25800 0.6272146
25810 0.6466535
25820 0.649053
25830 0.6512553
25840 0.6733138
25850 0.6714586
25860 0.6750713
25870 0.6561667
25880 0.6612312
25890 0.6510343
25900 0.6520025
25910 0.655808
25920 0.6497544
25930 0.6458723
25940 0.6555429
25950 0.6447117
25960 0.6416726
25970 0.6439021
25980 0.6538496
25990 0.652581
26000 0.6525118
26010 0.658646
26020 0.650701
26030 0.6610909
26040 0.6640874
26050 0.6552035
26060 0.6592987
26070 0.6611108
26080 0.6473988
26090 0.6541145
26100 0.6523834
26110 0.6616103
26120 0.6556424
26130 0.6493082
26140 0.6503766
26150 0.6672806
26160 0.6605216
26170 0.671682
26180 0.6844078
26190 0.659228
26200 0.641966
26210 0.6583373
26220 0.667673
26230 0.6596099
26240 0.6515264
26250 0.6480361
26260 0.6501595
26270 0.6509331
26280 0.6520264
26290 0.6420659
26300 0.6535595
26310 0.6410505
26320 0.6295518
26330 0.6361652
26340 0.6294107
26350 0.630416
26360 0.6334685
26370 0.6419176
26380 0.6424467
26390 0.6433216
26400 0.6512049
26410 0.6516709
26420 0.6412306
26430 0.6529534
26440 0.6524148
26450 0.6472337
26460 0.6444904
26470 0.6393516
26480 0.6402674
26490 0.6462291
26500 0.6542354
26510 0.6572716
26520 0.6557235
26530 0.6717271
26540 0.6576703
26550 0.6593208
26560 0.6620048
26570 0.6694375
26580 0.6628047
26590 0.670731
26600 0.6794788
26610 0.6761089
26620 0.6593561
26630 0.6685156
26640 0.6692562
26650 0.6691548
26660 0.6748726
26670 0.6715356
26680 0.6752312
26690 0.672149
26700 0.668411
26710 0.6797533
26720 0.6843192
26730 0.6850203
26740 0.6869349
26750 0.6919384
26760 0.6869885
26770 0.6868927
26780 0.6768826
26790 0.670094
26800 0.6703467
26810 0.6675382
26820 0.6629308
26830 0.6646451
26840 0.671652
26850 0.6664659
26860 0.668974
26870 0.6699611
26880 0.6806032
26890 0.6802621
26900 0.6781815
26910 0.6818926
26920 0.6839831
26930 0.6836198
26940 0.687937
26950 0.6660622
26960 0.6716428
26970 0.6655614
26980 0.6726655
26990 0.6758693
27000 0.6601626
27010 0.6653137
27020 0.6742554
27030 0.6552475
27040 0.6541867
27050 0.656332
27060 0.6722116
27070 0.6703728
27080 0.664288
27090 0.6689456
27100 0.6602708
27110 0.6635915
27120 0.6664521
27130 0.6713663
27140 0.6690062
27150 0.6727494
27160 0.6691083
27170 0.6801634
27180 0.6800247
27190 0.6834875
27200 0.6796281
27210 0.6675459
27220 0.6633807
27230 0.6562247
27240 0.6688419
27250 0.6730358
27260 0.6687867
27270 0.6754242
27280 0.6744335
27290 0.6707903
27300 0.6705261
27310 0.6623196
27320 0.6696194
27330 0.666191
27340 0.6609767
27350 0.6630659
27360 0.6865205
27370 0.6687615
27380 0.6665806
27390 0.674434
27400 0.6772465
27410 0.6760905
27420 0.6856571
27430 0.6822031
27440 0.6904566
27450 0.6869442
27460 0.6906582
27470 0.6819922
27480 0.6831681
27490 0.6829113
27500 0.6806914
27510 0.6805563
27520 0.6904889
27530 0.6820342
27540 0.6778865
27550 0.6791915
27560 0.6982753
27570 0.6963881
27580 0.6983824
27590 0.6831552
27600 0.671243
27610 0.6767164
27620 0.6743251
27630 0.6731535
27640 0.6698637
27650 0.6768163
27660 0.6659548
27670 0.6690076
27680 0.6638811
27690 0.6558709
27700 0.6622054
27710 0.6751795
27720 0.6707072
27730 0.6771621
27740 0.6794239
27750 0.6748216
27760 0.672776
27770 0.6705956
27780 0.6711187
27790 0.6707221
27800 0.66764
27810 0.6755103
27820 0.6759999
27830 0.6704249
27840 0.6646748
27850 0.6668887
27860 0.6547692
27870 0.663102
27880 0.6735928
27890 0.6870807
27900 0.685034
27910 0.6711297
27920 0.6660776
27930 0.6712545
27940 0.683616
27950 0.6805642
27960 0.6737888
27970 0.6801214
27980 0.6772557
27990 0.6835645
28000 0.68792
28010 0.6798964
28020 0.6965228
28030 0.7011161
28040 0.6966473
28050 0.6889443
28060 0.6864741
28070 0.6799864
28080 0.680822
28090 0.6759003
28100 0.676023
28110 0.6721913
28120 0.6680456
28130 0.674845
28140 0.6666824
28150 0.6736745
28160 0.6706606
28170 0.6701757
28180 0.6650016
28190 0.6735429
28200 0.6693874
28210 0.6661881
28220 0.6613609
28230 0.6621061
28240 0.6759795
28250 0.6679823
28260 0.6698511
28270 0.6726978
28280 0.6665728
28290 0.6794168
28300 0.6857346
28310 0.6879522
28320 0.6876349
28330 0.6791006
28340 0.6894767
28350 0.6989143
28360 0.6829988
28370 0.6753755
28380 0.6723486
28390 0.6743576
28400 0.6709386
28410 0.6756158
28420 0.66381
28430 0.6611061
28440 0.6680136
28450 0.6574215
28460 0.6527815
28470 0.6542069
28480 0.6560914
28490 0.6516824
28500 0.658336
28510 0.6660812
28520 0.6629193
28530 0.6590673
28540 0.6594178
28550 0.6506019
28560 0.6492449
28570 0.6484517
28580 0.660758
28590 0.6631414
28600 0.6695397
28610 0.6662484
28620 0.6686045
28630 0.6738964
28640 0.6661061
28650 0.6694003
28660 0.6585547
28670 0.6505011
28680 0.6482051
28690 0.6467998
28700 0.6348412
28710 0.6408544
28720 0.6482406
28730 0.6529161
28740 0.6548385
28750 0.6458458
28760 0.6488931
28770 0.6529176
28780 0.6429774
28790 0.6512552
28800 0.6426044
28810 0.6558308
28820 0.646617
28830 0.6395729
28840 0.638279
28850 0.6488166
28860 0.6599693
28870 0.6671463
28880 0.6550919
28890 0.6593927
28900 0.6520095
28910 0.6544285
28920 0.6579472
28930 0.6609358
28940 0.6457618
28950 0.6465731
28960 0.6543218
28970 0.6651406
28980 0.659174
28990 0.6638556
29000 0.6655928
29010 0.6604664
29020 0.6633946
29030 0.652715
29040 0.6682951
29050 0.6734409
29060 0.6760392
29070 0.6796545
29080 0.6850737
29090 0.6976244
29100 0.6847904
29110 0.6799675
29120 0.6750945
29130 0.6723974
29140 0.6831053
29150 0.6931328
29160 0.6970356
29170 0.6769965
29180 0.6756939
29190 0.6709931
29200 0.6725748
29210 0.6658286
29220 0.6726301
29230 0.680499
29240 0.6630964
29250 0.6701304
29260 0.6666334
29270 0.6743656
29280 0.6682197
29290 0.6713924
29300 0.6709878
29310 0.6723275
29320 0.6676276
29330 0.6707473
29340 0.6738628
29350 0.6709487
29360 0.6683528
29370 0.6544548
29380 0.6601596
29390 0.6629015
29400 0.661314
29410 0.6635115
29420 0.6617824
29430 0.6651824
29440 0.6650945
29450 0.662151
29460 0.6607993
29470 0.6644753
29480 0.6647015
29490 0.6711869
29500 0.6654646
29510 0.6664641
29520 0.6639022
29530 0.6649213
29540 0.6591955
29550 0.6669284
29560 0.6674092
29570 0.6662628
29580 0.6704384
29590 0.6722858
29600 0.6831831
29610 0.6817311
29620 0.6748509
29630 0.6904155
29640 0.6825554
29650 0.6955411
29660 0.6959694
29670 0.7011757
29680 0.6975009
29690 0.6943267
29700 0.6968105
29710 0.6936399
29720 0.6996582
29730 0.697215
29740 0.6895597
29750 0.687654
29760 0.6807531
29770 0.6865217
29780 0.6914265
29790 0.6864583
29800 0.6835357
29810 0.6773602
29820 0.6930527
29830 0.6919664
29840 0.6993198
29850 0.6903241
29860 0.7036096
29870 0.6893451
29880 0.694419
29890 0.6863491
29900 0.6942623
29910 0.6902449
29920 0.6915589
29930 0.6845928
29940 0.6820829
29950 0.6779992
29960 0.6755251
29970 0.6810028
29980 0.6808429
29990 0.6709659
30000 0.6727786
30010 0.6757578
30020 0.6700191
30030 0.6590024
30040 0.670262
30050 0.6693161
30060 0.6648138
30070 0.668626
30080 0.6729337
30090 0.6714037
30100 0.6702149
30110 0.6688337
30120 0.665937
30130 0.6829811
30140 0.6781404
30150 0.6761698
30160 0.674442
30170 0.6790842
30180 0.6809752
30190 0.6786864
30200 0.6891341
30210 0.6793174
30220 0.6779601
30230 0.66957
30240 0.6828707
30250 0.6739266
30260 0.6673892
30270 0.6823565
30280 0.6855286
30290 0.6870024
30300 0.6871093
30310 0.6847599
30320 0.6867594
30330 0.6862636
30340 0.6833233
30350 0.6930157
30360 0.6848572
30370 0.6867784
30380 0.6880975
30390 0.6855212
30400 0.6929133
30410 0.6947766
30420 0.6984496
30430 0.6957244
30440 0.68919
30450 0.6922596
30460 0.702298
30470 0.6854492
30480 0.6860526
30490 0.6756233
30500 0.6742423
30510 0.6715906
30520 0.6765305
30530 0.6819324
30540 0.6728293
30550 0.6680045
30560 0.6724222
30570 0.666872
30580 0.6662613
30590 0.6686276
30600 0.6717163
30610 0.6656032
30620 0.6568993
30630 0.6597077
30640 0.6559942
30650 0.6559881
30660 0.6580113
30670 0.6546887
30680 0.661918
30690 0.6733912
30700 0.6694005
30710 0.6723128
30720 0.6671865
30730 0.6683591
30740 0.6708068
30750 0.6695468
30760 0.6751237
30770 0.6791594
30780 0.6739508
30790 0.670209
30800 0.6599919
30810 0.655808
30820 0.6619698
30830 0.655638
30840 0.6561813
30850 0.6670014
30860 0.6699729
30870 0.6669719
30880 0.6819655
30890 0.6747499
30900 0.6717909
30910 0.6801308
30920 0.6715461
30930 0.6650246
30940 0.6645021
30950 0.6570464
30960 0.6554835
30970 0.6504619
30980 0.655189
30990 0.6581158
31000 0.6600614
31010 0.6651565
31020 0.6740693
31030 0.6604825
31040 0.6593117
31050 0.671755
31060 0.6648054
31070 0.6629501
31080 0.6743101
31090 0.678931
31100 0.6829169
31110 0.690642
31120 0.6929406
31130 0.6811238
31140 0.6841793
31150 0.6814021
31160 0.6792372
31170 0.6852526
31180 0.6804041
31190 0.6673442
31200 0.6800025
31210 0.6856131
31220 0.6859654
31230 0.6729901
31240 0.6785492
31250 0.6756839
31260 0.6755106
31270 0.690113
31280 0.6907387
31290 0.684556
31300 0.6898931
31310 0.6821513
31320 0.6800512
31330 0.6810786
31340 0.6870872
31350 0.6816301
31360 0.6812926
31370 0.6946045
31380 0.6987146
31390 0.7049843
31400 0.712777
31410 0.7191659
31420 0.7207063
31430 0.7073095
31440 0.700672
31450 0.7033852
31460 0.70129
31470 0.7025734
31480 0.7030931
31490 0.6854252
31500 0.6925951
31510 0.7083357
31520 0.706709
31530 0.7099068
31540 0.7170646
31550 0.7212611
31560 0.7160196
31570 0.7097612
31580 0.7268261
31590 0.7244285
31600 0.7345725
31610 0.7273453
31620 0.7149205
31630 0.7227848
31640 0.7173997
31650 0.7037807
31660 0.7085876
31670 0.7096775
31680 0.6997968
31690 0.7037045
31700 0.7032769
31710 0.7026577
31720 0.7025952
31730 0.7015938
31740 0.7096905
31750 0.7226694
31760 0.7047628
31770 0.7142195
31780 0.7162916
31790 0.7268172
31800 0.7188362
31810 0.7104154
31820 0.7076079
31830 0.7110788
31840 0.704908
31850 0.7169932
31860 0.7176564
31870 0.7242572
31880 0.7358289
31890 0.7405408
31900 0.7385064
31910 0.7354882
31920 0.742923
31930 0.7291669
31940 0.7282442
31950 0.7258106
31960 0.7268918
31970 0.7161358
31980 0.7116913
31990 0.7254511
32000 0.7144338
32010 0.719893
32020 0.7214455
32030 0.7185265
32040 0.7113188
32050 0.7135379
32060 0.7219437
32070 0.7208923
32080 0.7187859
32090 0.7292825
32100 0.7306437
32110 0.7136292
32120 0.7204763
32130 0.728251
32140 0.7364147
32150 0.7255538
32160 0.7147842
32170 0.7156591
32180 0.7142373
32190 0.7052976
32200 0.7113351
32210 0.7114709
32220 0.7085918
32230 0.7076258
32240 0.7109381
32250 0.7130266
32260 0.7210581
32270 0.7284749
32280 0.7375336
32290 0.7271903
32300 0.7372265
32310 0.7329096
32320 0.7160333
32330 0.727994
32340 0.7320618
32350 0.7239302
32360 0.7186934
32370 0.7202387
32380 0.7336435
32390 0.7391476
32400 0.7382869
32410 0.7427087
32420 0.730418
32430 0.7281933
32440 0.7294632
32450 0.7200215
32460 0.7178418
32470 0.717379
32480 0.7150763
32490 0.7205827
32500 0.7244705
32510 0.7291017
32520 0.7332967
32530 0.7372007
32540 0.7393265
32550 0.7290319
32560 0.7258257
32570 0.7130893
32580 0.7134262
32590 0.7287275
32600 0.7243757
32610 0.7300589
32620 0.7216916
32630 0.7201659
32640 0.7303191
32650 0.7274185
32660 0.7229895
32670 0.7120847
32680 0.7173936
32690 0.7263178
32700 0.7217857
32710 0.728475
32720 0.7293557
32730 0.7300135
32740 0.7269003
32750 0.7331052
32760 0.7439458
32770 0.7299269
32780 0.7306472
32790 0.7357647
32800 0.7276588
32810 0.7309036
32820 0.7283883
32830 0.7406484
32840 0.7355866
32850 0.7183357
32860 0.7302952
32870 0.7455726
32880 0.7335048
32890 0.7338618
32900 0.7349048
32910 0.7374104
32920 0.7232924
32930 0.7333921
32940 0.7248231
32950 0.7307745
32960 0.7247977
32970 0.7395461
32980 0.7446637
32990 0.734157
33000 0.7315046
33010 0.7389999
33020 0.7259851
33030 0.7297646
33040 0.7212774
33050 0.7297794
33060 0.7276715
33070 0.7259003
33080 0.7446713
33090 0.7330555
33100 0.7509133
33110 0.7426364
33120 0.7276557
33130 0.7309986
33140 0.7419872
33150 0.7188824
33160 0.720001
33170 0.7259246
33180 0.7146105
33190 0.7199574
33200 0.7070677
33210 0.711199
33220 0.7116308
33230 0.7143921
33240 0.7215786
33250 0.7140706
33260 0.7119997
33270 0.7049212
33280 0.7166751
33290 0.7211317
33300 0.7228497
33310 0.72336
33320 0.7095515
33330 0.7137696
33340 0.711169
33350 0.7096884
33360 0.7171456
33370 0.7311744
33380 0.7217526
33390 0.7096692
33400 0.7067802
33410 0.7052561
33420 0.7024981
33430 0.7017881
33440 0.7049249
33450 0.7022852
33460 0.70601
33470 0.7126957
33480 0.709029
33490 0.712385
33500 0.7175574
33510 0.7132962
33520 0.7141122
33530 0.7121475
33540 0.7060384
33550 0.7138982
33560 0.7143514
33570 0.7109053
33580 0.7189904
33590 0.7130564
33600 0.7143502
33610 0.702225
33620 0.7014142
33630 0.7090771
33640 0.7056828
33650 0.6965126
33660 0.7001334
33670 0.7038463
33680 0.707639
33690 0.7173298
33700 0.7132678
33710 0.7159744
33720 0.7063799
33730 0.7082036
33740 0.7101054
33750 0.7033423
33760 0.7077848
33770 0.7083663
33780 0.7061386
33790 0.7154906
33800 0.7167071
33810 0.7206416
33820 0.7237355
33830 0.7236666
33840 0.7255648
33850 0.7311473
33860 0.7368807
33870 0.7310296
33880 0.7238797
33890 0.7282695
33900 0.7307203
33910 0.7277423
33920 0.7218974
33930 0.7414026
33940 0.7422931
33950 0.7188785
33960 0.725813
33970 0.7260504
33980 0.72303
33990 0.7194055
34000 0.7147125
34010 0.7207109
34020 0.7348514
34030 0.7259105
34040 0.7306561
34050 0.7393777
34060 0.733344
34070 0.7289441
34080 0.7200899
34090 0.7136992
34100 0.7168706
34110 0.7176359
34120 0.72767
34130 0.7259184
34140 0.7226077
34150 0.715939
34160 0.7358119
34170 0.7247236
34180 0.7151499
34190 0.7260334
34200 0.7148018
34210 0.6993414
34220 0.6965982
34230 0.6938065
34240 0.6975489
34250 0.6910862
34260 0.69374
34270 0.700612
34280 0.701376
34290 0.6858823
34300 0.6922827
34310 0.7003611
34320 0.6997909
34330 0.7014205
34340 0.7029686
34350 0.701313
34360 0.7067081
34370 0.7025887
34380 0.7026936
34390 0.6955186
34400 0.6966599
34410 0.7059432
34420 0.7030035
34430 0.7144498
34440 0.7120519
34450 0.6967239
34460 0.7004431
34470 0.6949732
34480 0.6986709
34490 0.6867855
34500 0.690023
34510 0.7045098
34520 0.6954981
34530 0.6954929
34540 0.6900063
34550 0.6888259
34560 0.6879821
34570 0.6868662
34580 0.692306
34590 0.6901624
34600 0.6937209
34610 0.6878734
34620 0.6849558
34630 0.6848596
34640 0.679075
34650 0.6955976
34660 0.6882526
34670 0.6814282
34680 0.6708811
34690 0.6722072
34700 0.6711934
34710 0.6808504
34720 0.6839087
34730 0.6674173
34740 0.6690952
34750 0.6714582
34760 0.6826808
34770 0.6832058
34780 0.6972166
34790 0.6916647
34800 0.684868
34810 0.6802567
34820 0.6841201
34830 0.6757415
34840 0.6765281
34850 0.6771627
34860 0.6723301
34870 0.6772047
34880 0.6811629
34890 0.6685116
34900 0.6695002
34910 0.6659446
34920 0.674054
34930 0.680649
34940 0.6744033
34950 0.6931045
34960 0.6905862
34970 0.6923397
34980 0.6968149
34990 0.6919234
35000 0.6957465
35010 0.6966706
35020 0.6937965
35030 0.6975775
35040 0.6838613
35050 0.6853232
35060 0.6828889
35070 0.6897726
35080 0.6930348
35090 0.6996661
35100 0.692209
35110 0.6971083
35120 0.6886033
35130 0.6835363
35140 0.679947
35150 0.6805006
35160 0.6804919
35170 0.6846623
35180 0.6800363
35190 0.6835844
35200 0.6781981
35210 0.6770068
35220 0.6779615
35230 0.6768119
35240 0.6814993
35250 0.6658132
35260 0.6689087
35270 0.6814888
35280 0.6875322
35290 0.6911377
35300 0.6932188
35310 0.6867228
35320 0.6794477
35330 0.6964635
35340 0.6934879
35350 0.683968
35360 0.6912471
35370 0.6916738
35380 0.6870731
35390 0.6813357
35400 0.6768069
35410 0.6803271
35420 0.6884923
35430 0.6803927
35440 0.6780961
35450 0.6698925
35460 0.6667822
35470 0.6556828
35480 0.6697685
35490 0.6771893
35500 0.6796799
35510 0.6745002
35520 0.684517
35530 0.686497
35540 0.6750434
35550 0.6828964
35560 0.7021999
35570 0.6927966
35580 0.6901626
35590 0.6817925
35600 0.6783555
35610 0.6836351
35620 0.6811807
35630 0.6820697
35640 0.6779653
35650 0.680141
35660 0.678062
35670 0.6906844
35680 0.6942391
35690 0.6793125
35700 0.6789469
35710 0.6743039
35720 0.6772093
35730 0.6793448
35740 0.6824878
35750 0.6838343
35760 0.6702424
35770 0.666758
35780 0.6624456
35790 0.6661618
35800 0.6771464
35810 0.6800508
35820 0.6914105
35830 0.7061899
35840 0.7077682
35850 0.7135412
35860 0.7166608
35870 0.7136357
35880 0.7034292
35890 0.7066418
35900 0.723938
35910 0.7082164
35920 0.7040307
35930 0.6943855
35940 0.7058219
35950 0.7141948
35960 0.7112875
35970 0.7131115
35980 0.7167276
35990 0.7127908
36000 0.7166808
36010 0.7300975
36020 0.7269341
36030 0.7210624
36040 0.718117
36050 0.7176635
36060 0.7109841
36070 0.7069612
36080 0.7189736
36090 0.7188484
36100 0.7170078
36110 0.710353
36120 0.7156541
36130 0.717178
36140 0.7105471
36150 0.7040916
36160 0.7003523
36170 0.6920851
36180 0.6914868
36190 0.7078905
36200 0.7056974
36210 0.7068212
36220 0.7134
36230 0.7083191
36240 0.6935524
36250 0.694377
36260 0.704384
36270 0.7172058
36280 0.7122493
36290 0.7049773
36300 0.7030358
36310 0.7049248
36320 0.6992264
36330 0.7040813
36340 0.7003788
36350 0.7036806
36360 0.6967489
36370 0.7004734
36380 0.7081181
36390 0.7129542
36400 0.7091546
36410 0.7124856
36420 0.7079941
36430 0.7134798
36440 0.7135927
36450 0.7213964
36460 0.7108695
36470 0.7140436
36480 0.7119404
36490 0.721167
36500 0.7237726
36510 0.7160676
36520 0.7094079
36530 0.7140276
36540 0.7169882
36550 0.7034705
36560 0.6983988
36570 0.6929964
36580 0.6971924
36590 0.6892638
36600 0.6886429
36610 0.6916493
36620 0.6951535
36630 0.7001551
36640 0.7035561
36650 0.6916461
36660 0.6991645
36670 0.6995136
36680 0.6999878
36690 0.6953464
36700 0.6820112
36710 0.6910532
36720 0.6892933
36730 0.6956847
36740 0.7053813
36750 0.7047933
36760 0.7083935
36770 0.7111511
36780 0.698467
36790 0.6859017
36800 0.6901749
36810 0.6982082
36820 0.7001051
36830 0.7019717
36840 0.7063832
36850 0.699748
36860 0.7013493
36870 0.6965368
36880 0.7055437
36890 0.7028859
36900 0.6967221
36910 0.7058621
36920 0.6970645
36930 0.6972193
36940 0.6920862
36950 0.6952485
36960 0.7043349
36970 0.7068784
36980 0.7083876
36990 0.7076995
37000 0.7212175
37010 0.7191553
37020 0.7178356
37030 0.7145193
37040 0.7210086
37050 0.7201173
37060 0.7190585
37070 0.7200248
37080 0.7210811
37090 0.7219579
37100 0.7192301
37110 0.7176096
37120 0.7156158
37130 0.7035987
37140 0.706726
37150 0.6972722
37160 0.696875
37170 0.6999093
37180 0.6945039
37190 0.6961558
37200 0.6955939
37210 0.6948518
37220 0.6860423
37230 0.692975
37240 0.6903737
37250 0.6888678
37260 0.7046809
37270 0.6927902
37280 0.7001107
37290 0.6950771
37300 0.6913552
37310 0.6912246
37320 0.6910907
37330 0.6942093
37340 0.7008266
37350 0.7020872
37360 0.697865
37370 0.6988046
37380 0.7111778
37390 0.7072037
37400 0.7180835
37410 0.7093976
37420 0.7095877
37430 0.7089484
37440 0.7017117
37450 0.6938705
37460 0.692954
37470 0.6870197
37480 0.6932343
37490 0.6938303
37500 0.6973909
37510 0.7030113
37520 0.6930538
37530 0.6775578
37540 0.6868443
37550 0.6931164
37560 0.6936566
37570 0.6884302
37580 0.688059
37590 0.6905744
37600 0.6902881
37610 0.6886009
37620 0.6935842
37630 0.6915652
37640 0.6877155
37650 0.6920731
37660 0.696925
37670 0.6956198
37680 0.6826747
37690 0.685138
37700 0.6854839
37710 0.6906354
37720 0.7052531
37730 0.707825
37740 0.7047776
37750 0.7046905
37760 0.6936868
37770 0.6929507
37780 0.6844565
37790 0.6727365
37800 0.6752613
37810 0.6759713
37820 0.6695833
37830 0.680403
37840 0.6796536
37850 0.6784048
37860 0.6833562
37870 0.7018192
37880 0.6956432
37890 0.6981993
37900 0.6959134
37910 0.6927608
37920 0.6891538
37930 0.6944196
37940 0.6907937
37950 0.7028578
37960 0.7020723
37970 0.7111059
37980 0.7134047
37990 0.7148365
38000 0.7027077
38010 0.6937238
38020 0.693933
38030 0.6885514
38040 0.6919237
38050 0.6984083
38060 0.7020655
38070 0.6979527
38080 0.692389
38090 0.6998546
38100 0.6862544
38110 0.6846851
38120 0.6871685
38130 0.679215
38140 0.6790587
38150 0.6828147
38160 0.6745064
38170 0.6845311
38180 0.6973965
38190 0.6949811
38200 0.7029617
38210 0.6856511
38220 0.6943295
38230 0.6909714
38240 0.6869851
38250 0.6868121
38260 0.685905
38270 0.6775662
38280 0.6839529
38290 0.6874343
38300 0.6903885
38310 0.6979579
38320 0.6896912
38330 0.6940284
38340 0.6978964
38350 0.6993181
38360 0.6973906
38370 0.6837416
38380 0.6782001
38390 0.6877938
38400 0.6768855
38410 0.6834232
38420 0.674585
38430 0.6831389
38440 0.6770435
38450 0.6817098
38460 0.6901885
38470 0.6875944
38480 0.6768838
38490 0.6750885
38500 0.6875861
38510 0.6823911
38520 0.6747438
38530 0.6707267
38540 0.6710482
38550 0.6743072
38560 0.6778842
38570 0.6778529
38580 0.6772478
38590 0.6754919
38600 0.6682866
38610 0.6735387
38620 0.6730984
38630 0.6858295
38640 0.6801922
38650 0.6770546
38660 0.6730686
38670 0.671794
38680 0.6731704
38690 0.679525
38700 0.6759844
38710 0.6764201
38720 0.6812202
38730 0.6717634
38740 0.6686441
38750 0.665991
38760 0.6703573
38770 0.6636757
38780 0.6691426
38790 0.6677759
38800 0.6697122
38810 0.6695558
38820 0.6735193
38830 0.6634341
38840 0.6612785
38850 0.6627998
38860 0.6569525
38870 0.6647968
38880 0.656729
38890 0.669703
38900 0.6616223
38910 0.6563645
38920 0.6422136
38930 0.6483847
38940 0.6503901
38950 0.6454955
38960 0.6591313
38970 0.6591076
38980 0.6457585
38990 0.6629668
39000 0.6556032
39010 0.6484455
39020 0.6560218
39030 0.6538938
39040 0.6520742
39050 0.665424
39060 0.6528403
39070 0.6574266
39080 0.6518855
39090 0.644171
39100 0.6472735
39110 0.6406171
39120 0.6446994
39130 0.6439167
39140 0.6447411
39150 0.6466737
39160 0.6473443
39170 0.6436468
39180 0.633682
39190 0.636898
39200 0.6436223
39210 0.6436765
39220 0.6398228
39230 0.6511023
39240 0.6463223
39250 0.6525309
39260 0.6489705
39270 0.6372597
39280 0.6441568
39290 0.6534525
39300 0.6572383
39310 0.6551627
39320 0.6495407
39330 0.6433715
39340 0.6344913
39350 0.6393824
39360 0.6502385
39370 0.6639717
39380 0.6499488
39390 0.6484647
39400 0.6509551
39410 0.6544547
39420 0.6640202
39430 0.6649191
39440 0.6693885
39450 0.6761236
39460 0.6751322
39470 0.6772815
39480 0.6725896
39490 0.6630496
39500 0.6660042
39510 0.6725973
39520 0.6635852
39530 0.6643038
39540 0.6653894
39550 0.6741695
39560 0.6752549
39570 0.6814949
39580 0.684274
39590 0.6751249
39600 0.6687506
39610 0.6674546
39620 0.6716367
39630 0.66747
39640 0.6573269
39650 0.657038
39660 0.6537965
39670 0.6652695
39680 0.6665264
39690 0.6719658
39700 0.6790504
39710 0.6710158
39720 0.6787353
39730 0.6747753
39740 0.6813778
39750 0.663123
39760 0.669328
39770 0.6772879
39780 0.6716813
39790 0.6802604
39800 0.6777815
39810 0.6732445
39820 0.6730839
39830 0.6731651
39840 0.6764379
39850 0.6643104
39860 0.6622139
39870 0.6768428
39880 0.673774
39890 0.6829115
39900 0.6856382
39910 0.6868918
39920 0.6827608
39930 0.6777712
39940 0.6811284
39950 0.6752634
39960 0.6805221
39970 0.6732315
39980 0.6723201
39990 0.684006
40000 0.6791008
40010 0.6678132
40020 0.6745479
40030 0.6825739
40040 0.6692193
40050 0.667861
40060 0.6772882
40070 0.678972
40080 0.6877384
40090 0.6810386
40100 0.6834081
40110 0.6781254
40120 0.6587723
40130 0.6655026
40140 0.6582582
40150 0.6642851
40160 0.6636786
40170 0.6588064
40180 0.6698233
40190 0.6683785
40200 0.6628934
40210 0.6772624
40220 0.6792689
40230 0.6742321
40240 0.6617122
40250 0.6658329
40260 0.6619617
40270 0.6685258
40280 0.6609272
40290 0.6576071
40300 0.6744179
40310 0.6735823
40320 0.6574779
40330 0.6664596
40340 0.6716984
40350 0.6747409
40360 0.6682606
40370 0.6686377
40380 0.6696995
40390 0.668267
40400 0.6787474
40410 0.6677977
40420 0.6604677
40430 0.6660044
40440 0.6738502
40450 0.6814653
40460 0.6773044
40470 0.6836032
40480 0.6776308
40490 0.6721155
40500 0.6737513
40510 0.6692405
40520 0.6706513
40530 0.6727101
40540 0.6723516
40550 0.6750125
40560 0.6799791
40570 0.690995
40580 0.6855009
40590 0.6832075
40600 0.6774852
40610 0.6932648
40620 0.6929606
40630 0.6893861
40640 0.6816032
40650 0.6877793
40660 0.67339
40670 0.6897443
40680 0.694786
40690 0.6843103
40700 0.6804717
40710 0.682275
40720 0.6849792
40730 0.6856809
40740 0.678571
40750 0.6849734
40760 0.6851798
40770 0.6899199
40780 0.6860808
40790 0.691776
40800 0.6892905
40810 0.6744943
40820 0.6767488
40830 0.691844
40840 0.7045841
40850 0.7018774
40860 0.6909331
40870 0.6993793
40880 0.6968516
40890 0.6914058
40900 0.6978185
40910 0.6933231
40920 0.6930095
40930 0.6947502
40940 0.6842484
40950 0.6885802
40960 0.6828436
40970 0.6920713
40980 0.6932916
40990 0.6918966
41000 0.6909627
41010 0.695519
41020 0.7020748
41030 0.7008539
41040 0.7016904
41050 0.6973456
41060 0.6984692
41070 0.6878517
41080 0.6801879
41090 0.6862983
41100 0.6959851
41110 0.6984612
41120 0.7066113
41130 0.702795
41140 0.6906674
41150 0.697743
41160 0.6901616
41170 0.6938165
41180 0.6976866
41190 0.6934379
41200 0.6838983
41210 0.6901176
41220 0.6841549
41230 0.6877542
41240 0.6884595
41250 0.6785328
41260 0.6989721
41270 0.6963589
41280 0.6969306
41290 0.6883605
41300 0.689818
41310 0.6960025
41320 0.6812826
41330 0.6804929
41340 0.6844005
41350 0.6888964
41360 0.6992615
41370 0.7033901
41380 0.7029707
41390 0.7096757
41400 0.7149135
41410 0.7116444
41420 0.7053712
41430 0.7037069
41440 0.7055542
41450 0.7029083
41460 0.711935
41470 0.7094905
41480 0.7079127
41490 0.7117679
41500 0.7157795
41510 0.728765
41520 0.7395583
41530 0.7240567
41540 0.7126028
41550 0.7082462
41560 0.7117929
41570 0.714422
41580 0.7101948
41590 0.7138441
41600 0.7061815
41610 0.7057999
41620 0.7152593
41630 0.7136247
41640 0.7014691
41650 0.7097194
41660 0.7052123
41670 0.7065421
41680 0.7005451
41690 0.7094514
41700 0.7081442
41710 0.7044558
41720 0.7139146
41730 0.7145727
41740 0.7144786
41750 0.7116485
41760 0.7081999
41770 0.7023173
41780 0.6991109
41790 0.7113222
41800 0.7128911
41810 0.7087246
41820 0.7065187
41830 0.7017335
41840 0.7083825
41850 0.7057036
41860 0.7220195
41870 0.7245947
41880 0.7219667
41890 0.7206356
41900 0.7240405
41910 0.7230725
41920 0.7209092
41930 0.7199515
41940 0.7262397
41950 0.7265881
41960 0.7080345
41970 0.7025685
41980 0.7017787
41990 0.7110273
42000 0.7163411
42010 0.7201265
42020 0.7183821
42030 0.7158123
42040 0.7224774
42050 0.7187124
42060 0.7283469
42070 0.7165466
42080 0.7107051
42090 0.7074741
42100 0.7084998
42110 0.706516
42120 0.7038859
42130 0.7061272
42140 0.6986286
42150 0.693222
42160 0.6928664
42170 0.7043454
42180 0.7038143
42190 0.6923046
42200 0.7023298
42210 0.6942562
42220 0.699851
42230 0.6991852
42240 0.6918331
42250 0.7007525
42260 0.6950907
42270 0.6890222
42280 0.6967597
42290 0.7013093
42300 0.6962047
42310 0.6876854
42320 0.6783295
42330 0.6909113
42340 0.6883869
42350 0.6878073
42360 0.6925994
42370 0.7013577
42380 0.7031931
42390 0.7007635
42400 0.7006828
42410 0.6991462
42420 0.6977439
42430 0.7084743
42440 0.6995365
42450 0.7032406
42460 0.7125023
42470 0.7134728
42480 0.704313
42490 0.6969304
42500 0.692293
42510 0.7072849
42520 0.6991535
42530 0.6947132
42540 0.7036827
42550 0.7038147
42560 0.6986783
42570 0.698862
42580 0.7058356
42590 0.7109726
42600 0.7021191
42610 0.6969427
42620 0.6877335
42630 0.6931672
42640 0.6969179
42650 0.6916193
42660 0.6845195
42670 0.681375
42680 0.6868006
42690 0.6957335
42700 0.6967204
42710 0.7082565
42720 0.7023903
42730 0.6938083
42740 0.699299
42750 0.6962489
42760 0.6932017
42770 0.6989585
42780 0.6867447
42790 0.6859258
42800 0.6975309
42810 0.6973894
42820 0.6954246
42830 0.6907667
42840 0.6917698
42850 0.6889817
42860 0.6858368
42870 0.6936052
42880 0.7043523
42890 0.7017323
42900 0.6938324
42910 0.6997856
42920 0.706396
42930 0.6957422
42940 0.7105055
42950 0.7072589
42960 0.6959354
42970 0.6951641
42980 0.6983061
42990 0.696992
43000 0.7041855
43010 0.6946167
43020 0.6956199
43030 0.6929089
43040 0.6953223
43050 0.6988719
43060 0.6937639
43070 0.6953995
43080 0.687178
43090 0.6934958
43100 0.6919363
43110 0.6914274
43120 0.6910473
43130 0.6933301
43140 0.6903609
43150 0.681653
43160 0.6863242
43170 0.6840072
43180 0.6875124
43190 0.6826814
43200 0.6883867
43210 0.6930417
43220 0.6854901
43230 0.6920035
43240 0.6867486
43250 0.6876865
43260 0.685663
43270 0.6807948
43280 0.6824912
43290 0.6855491
43300 0.687988
43310 0.6887993
43320 0.6809475
43330 0.6899213
43340 0.6946842
43350 0.6973259
43360 0.6874831
43370 0.6877711
43380 0.6729852
43390 0.6820324
43400 0.6927452
43410 0.6957158
43420 0.6990455
43430 0.6959249
43440 0.6904487
43450 0.6938179
43460 0.6962917
43470 0.6929311
43480 0.7019778
43490 0.7133931
43500 0.7156408
43510 0.7098335
43520 0.6971877
43530 0.6973976
43540 0.6964808
43550 0.6981448
43560 0.6982286
43570 0.6971997
43580 0.6898596
43590 0.6882862
43600 0.6822199
43610 0.6716772
43620 0.6645913
43630 0.6701602
43640 0.6541448
43650 0.6568829
43660 0.6556203
43670 0.66072
43680 0.6665916
43690 0.673032
43700 0.6744328
43710 0.6680251
43720 0.6648186
43730 0.6637964
43740 0.6603025
43750 0.6644081
43760 0.6685318
43770 0.6740154
43780 0.6771054
43790 0.6853653
43800 0.6835465
43810 0.6860669
43820 0.6819377
43830 0.681789
43840 0.6855849
43850 0.6841107
43860 0.6830587
43870 0.6866026
43880 0.6880304
43890 0.6891243
43900 0.6903445
43910 0.6871399
43920 0.6881825
43930 0.6823514
43940 0.6956341
43950 0.6967407
43960 0.7010798
43970 0.6949803
43980 0.6835154
43990 0.68532
44000 0.6883806
44010 0.6853456
44020 0.6849725
44030 0.6901819
44040 0.6928944
44050 0.6974053
44060 0.6990221
44070 0.6853613
44080 0.6849948
44090 0.6930702
44100 0.7008854
44110 0.6887976
44120 0.6793675
44130 0.6880277
44140 0.6976244
44150 0.6962705
44160 0.6824356
44170 0.6824629
44180 0.6804668
44190 0.6874229
44200 0.68986
44210 0.6908947
44220 0.6871386
44230 0.6939965
44240 0.6809977
44250 0.6799392
44260 0.6773748
44270 0.6820895
44280 0.6850672
44290 0.6759472
44300 0.6749061
44310 0.6877847
44320 0.6841222
44330 0.6896303
44340 0.6877056
44350 0.6905607
44360 0.6783767
44370 0.680469
44380 0.6781882
44390 0.6690082
44400 0.6834365
44410 0.6787621
44420 0.6826672
44430 0.6826457
44440 0.6739408
44450 0.6785156
44460 0.674235
44470 0.6769692
44480 0.6754224
44490 0.6718153
44500 0.677685
44510 0.6794708
44520 0.6789151
44530 0.673895
44540 0.6813782
44550 0.6758418
44560 0.6780588
44570 0.692219
44580 0.687908
44590 0.6827927
44600 0.6847932
44610 0.6984194
44620 0.6857661
44630 0.6902478
44640 0.6848438
44650 0.6850766
44660 0.6908391
44670 0.6827914
44680 0.6978686
44690 0.6939052
44700 0.6858334
44710 0.681883
44720 0.6834133
44730 0.6621804
44740 0.6647794
44750 0.6652525
44760 0.6667158
44770 0.6756592
44780 0.6707366
44790 0.6809805
44800 0.6799554
44810 0.672566
44820 0.6647134
44830 0.6730369
44840 0.6688761
44850 0.6676059
44860 0.6771166
44870 0.6779466
44880 0.6736311
44890 0.6619454
44900 0.6695916
44910 0.6649408
44920 0.6692384
44930 0.6680675
44940 0.6793113
44950 0.6823731
44960 0.6791481
44970 0.6663439
44980 0.6742809
44990 0.664642
45000 0.6650391
45010 0.6570044
45020 0.6511404
45030 0.661121
45040 0.6618637
45050 0.6741958
45060 0.6764972
45070 0.6680364
45080 0.6625898
45090 0.6681024
45100 0.6810794
45110 0.6750816
45120 0.6826868
45130 0.6903884
45140 0.6973061
45150 0.6920382
45160 0.7069645
45170 0.7054114
45180 0.6939324
45190 0.6922582
45200 0.6873081
45210 0.6876766
45220 0.6776004
45230 0.6810561
45240 0.6854771
45250 0.6972923
45260 0.6876745
45270 0.6877915
45280 0.6776326
45290 0.6653699
45300 0.6565638
45310 0.6572851
45320 0.6650438
45330 0.6583195
45340 0.6534525
45350 0.6498473
45360 0.6470493
45370 0.6455934
45380 0.644131
45390 0.6382277
45400 0.6418658
45410 0.6488444
45420 0.6471723
45430 0.6583217
45440 0.6572627
45450 0.6604419
45460 0.6551512
45470 0.6682714
45480 0.6763656
45490 0.6819138
45500 0.6616108
45510 0.6702485
45520 0.6591587
45530 0.6510359
45540 0.6635854
45550 0.6629267
45560 0.6557149
45570 0.6575732
45580 0.6629395
45590 0.6622719
45600 0.6581819
45610 0.6603405
45620 0.649322
45630 0.646818
45640 0.6537722
45650 0.6516492
45660 0.6541051
45670 0.6457527
45680 0.6435061
45690 0.6392155
45700 0.638151
45710 0.6331902
45720 0.6421497
45730 0.6330556
45740 0.6352091
45750 0.6341311
45760 0.6377633
45770 0.6374174
45780 0.6321818
45790 0.6319425
45800 0.6473364
45810 0.6486239
45820 0.6541206
45830 0.6416922
45840 0.6450427
45850 0.6580525
45860 0.6643822
45870 0.6728898
45880 0.6711289
45890 0.6674665
45900 0.6697151
45910 0.669432
45920 0.6744841
45930 0.6769934
45940 0.6682002
45950 0.6735021
45960 0.6778049
45970 0.6852884
45980 0.6743914
45990 0.6689456
46000 0.6882524
46010 0.7103075
46020 0.695213
46030 0.6828638
46040 0.675902
46050 0.6773259
46060 0.6628146
46070 0.6736903
46080 0.6712275
46090 0.67697
46100 0.6716846
46110 0.6663125
46120 0.6734154
46130 0.6644756
46140 0.6647865
46150 0.6729581
46160 0.6662979
46170 0.6628209
46180 0.6630601
46190 0.6724501
46200 0.6559812
46210 0.6543379
46220 0.6564166
46230 0.6559425
46240 0.6552831
46250 0.6633894
46260 0.6613508
46270 0.6657117
46280 0.6613459
46290 0.6582627
46300 0.6482958
46310 0.6461
46320 0.6610969
46330 0.6651783
46340 0.6573153
46350 0.6606205
46360 0.6550195
46370 0.6469814
46380 0.656352
46390 0.6601815
46400 0.6611797
46410 0.6637058
46420 0.6645598
46430 0.6644067
46440 0.6705
46450 0.6788619
46460 0.6815033
46470 0.6718706
46480 0.6604362
46490 0.663055
46500 0.6604447
46510 0.6601731
46520 0.6679763
46530 0.6714033
46540 0.6642436
46550 0.6633734
46560 0.6692191
46570 0.6826097
46580 0.6899049
46590 0.6761358
46600 0.6575719
46610 0.6569389
46620 0.6650262
46630 0.6601762
46640 0.6620443
46650 0.6557783
46660 0.6702318
46670 0.6768244
46680 0.665551
46690 0.670666
46700 0.6660702
46710 0.6538413
46720 0.6570484
46730 0.6738445
46740 0.6644832
46750 0.6555206
46760 0.6604754
46770 0.6594282
46780 0.6697119
46790 0.6737756
46800 0.6736611
46810 0.6719284
46820 0.6657784
46830 0.657591
46840 0.6570055
46850 0.6548781
46860 0.6502711
46870 0.6473905
46880 0.6455842
46890 0.655652
46900 0.6584976
46910 0.6507444
46920 0.6482689
46930 0.6521968
46940 0.6494603
46950 0.650149
46960 0.6458308
46970 0.6367282
46980 0.6420313
46990 0.6439806
47000 0.6455881
47010 0.6360538
47020 0.6442051
47030 0.6487123
47040 0.6504058
47050 0.6413352
47060 0.6368045
47070 0.6392562
47080 0.6535099
47090 0.6453293
47100 0.6433652
47110 0.6405944
47120 0.6471362
47130 0.6536087
47140 0.6574811
47150 0.6436098
47160 0.6417331
47170 0.6393344
47180 0.6426602
47190 0.6515072
47200 0.6569456
47210 0.6484774
47220 0.6617669
47230 0.6675958
47240 0.6602293
47250 0.6521319
47260 0.6543517
47270 0.6564278
47280 0.6580809
47290 0.6605273
47300 0.6566288
47310 0.6659254
47320 0.6585571
47330 0.6548656
47340 0.6484607
47350 0.6543867
47360 0.656343
47370 0.6526822
47380 0.6526034
47390 0.6637637
47400 0.6530156
47410 0.6543083
47420 0.6472999
47430 0.6613048
47440 0.6572343
47450 0.656996
47460 0.6434813
47470 0.6522424
47480 0.6599158
47490 0.6488231
47500 0.6617816
47510 0.6604105
47520 0.6609328
47530 0.6657063
47540 0.6721166
47550 0.6649591
47560 0.6546787
47570 0.6676405
47580 0.6742551
47590 0.6784375
47600 0.6734287
47610 0.6706352
47620 0.6675354
47630 0.6683946
47640 0.6687551
47650 0.6645522
47660 0.6717703
47670 0.6726087
47680 0.6702412
47690 0.6611168
47700 0.6560971
47710 0.6409017
47720 0.6443954
47730 0.6472638
47740 0.6429817
47750 0.6404116
47760 0.6486252
47770 0.6516839
47780 0.6519728
47790 0.6591755
47800 0.6532315
47810 0.6571643
47820 0.6554143
47830 0.6655563
47840 0.6521494
47850 0.6540798
47860 0.6653021
47870 0.6703071
47880 0.6613017
47890 0.6736768
47900 0.6649047
47910 0.6743313
47920 0.6711842
47930 0.679553
47940 0.6729724
47950 0.6626551
47960 0.6583937
47970 0.6627224
47980 0.6668534
47990 0.6752179
48000 0.672988
48010 0.6634791
48020 0.6602383
48030 0.6556079
48040 0.6552047
48050 0.6623397
48060 0.6675491
48070 0.6680423
48080 0.6721196
48090 0.6626436
48100 0.6532964
48110 0.6449519
48120 0.6557632
48130 0.6586573
48140 0.6581098
48150 0.663201
48160 0.6585111
48170 0.6619945
48180 0.670216
48190 0.6515486
48200 0.6568162
48210 0.6463199
48220 0.6541424
48230 0.6538026
48240 0.6559778
48250 0.6566353
48260 0.6435376
48270 0.6370964
48280 0.6397966
48290 0.6456175
48300 0.6395838
48310 0.6360927
48320 0.6465719
48330 0.6341207
48340 0.6347717
48350 0.6395351
48360 0.6404263
48370 0.6347862
48380 0.6470455
48390 0.6407094
48400 0.6573272
48410 0.6728837
48420 0.6523254
48430 0.6506438
48440 0.6560187
48450 0.6545132
48460 0.6658074
48470 0.6677568
48480 0.6675084
48490 0.6682789
48500 0.6724325
48510 0.6665244
48520 0.6608785
48530 0.6672441
48540 0.6608139
48550 0.6560998
48560 0.6688797
48570 0.675965
48580 0.6681039
48590 0.6724663
48600 0.657463
48610 0.6541008
48620 0.656163
48630 0.6360065
48640 0.6414779
48650 0.6420349
48660 0.6484157
48670 0.6480683
48680 0.6550052
48690 0.6541103
48700 0.6609777
48710 0.6754426
48720 0.6706163
48730 0.6617461
48740 0.6621855
48750 0.6566654
48760 0.6612635
48770 0.6756935
48780 0.6736563
48790 0.6531699
48800 0.6670168
48810 0.6662573
48820 0.6502546
48830 0.6503955
48840 0.6478768
48850 0.6565529
48860 0.6473418
48870 0.651208
48880 0.6651649
48890 0.6791313
48900 0.6705149
48910 0.6732779
48920 0.672163
48930 0.687588
48940 0.681562
48950 0.676959
48960 0.6918442
48970 0.6773497
48980 0.6753266
48990 0.6775253
49000 0.6763016
49010 0.6633654
49020 0.6566261
49030 0.6624991
49040 0.6628184
49050 0.6623108
49060 0.6646005
49070 0.6673066
49080 0.6599659
49090 0.6658775
49100 0.6727335
49110 0.6649262
49120 0.6694472
49130 0.6728425
49140 0.6639199
49150 0.6517177
49160 0.6544759
49170 0.6596463
49180 0.6551337
49190 0.6491979
49200 0.665902
49210 0.6543638
49220 0.6645444
49230 0.6602232
49240 0.6473837
49250 0.6548604
49260 0.6573582
49270 0.6570157
49280 0.6696311
49290 0.6706661
49300 0.663538
49310 0.6620461
49320 0.6645579
49330 0.6724128
49340 0.6713383
49350 0.6631021
49360 0.65929
49370 0.656292
49380 0.6567932
49390 0.6478317
49400 0.6558756
49410 0.6586454
49420 0.6661886
49430 0.6632956
49440 0.6557075
49450 0.6534105
49460 0.6565996
49470 0.6649184
49480 0.6672598
49490 0.6671052
49500 0.6648103
49510 0.6629454
49520 0.6605825
49530 0.6539775
49540 0.6660965
49550 0.6617802
49560 0.6664233
49570 0.6647447
49580 0.6592676
49590 0.6580852
49600 0.6701542
49610 0.6646964
49620 0.6684588
49630 0.6613877
49640 0.6558179
49650 0.6598191
49660 0.6531039
49670 0.6488007
49680 0.6491185
49690 0.6503601
49700 0.6388839
49710 0.6446777
49720 0.6342092
49730 0.6462194
49740 0.6506971
49750 0.6430022
49760 0.6446731
49770 0.6536646
49780 0.6525818
49790 0.6534808
49800 0.6569573
49810 0.6586921
49820 0.6621553
49830 0.653839
49840 0.6443948
49850 0.6564699
49860 0.6642938
49870 0.6564829
49880 0.656927
49890 0.6562031
49900 0.6624219
49910 0.667033
49920 0.6804538
49930 0.6718693
49940 0.6732806
49950 0.6658357
49960 0.6655191
49970 0.665682
49980 0.6587452
49990 0.6649917
50000 0.6739087
50010 0.6640763
50020 0.6604057
50030 0.6563448
50040 0.6519623
50050 0.6715592
50060 0.6569295
50070 0.6580915
50080 0.6608103
50090 0.6670492
50100 0.6674707
50110 0.6652373
50120 0.6639439
50130 0.6715835
50140 0.6616637
50150 0.6643279
50160 0.65131
50170 0.6487931
50180 0.6552141
50190 0.6495655
50200 0.6615273
50210 0.6627954
50220 0.6655964
50230 0.6581434
50240 0.6620252
50250 0.6634381
50260 0.6604718
50270 0.6744225
50280 0.6575325
50290 0.6548183
50300 0.6606235
50310 0.6791416
50320 0.6774389
50330 0.6765997
50340 0.6612573
50350 0.66715
50360 0.6749403
50370 0.6688086
50380 0.6800417
50390 0.6635971
50400 0.6742321
50410 0.6723149
50420 0.6721276
50430 0.6698123
50440 0.6669085
50450 0.6689199
50460 0.6649317
50470 0.6616445
50480 0.6678879
50490 0.6713122
50500 0.6707776
50510 0.666059
50520 0.6683547
50530 0.6677222
50540 0.6682982
50550 0.6572021
50560 0.658962
50570 0.6631919
50580 0.6608005
50590 0.6695343
50600 0.6787512
50610 0.6694341
50620 0.6585572
50630 0.6520273
50640 0.6635169
50650 0.6594329
50660 0.6861626
50670 0.6720946
50680 0.6754167
50690 0.6674897
50700 0.6639476
50710 0.6678199
50720 0.6662824
50730 0.6714075
50740 0.6803998
50750 0.6818642
50760 0.6764522
50770 0.6683967
50780 0.6585152
50790 0.6616676
50800 0.6706309
50810 0.6601647
50820 0.6721498
50830 0.6640664
50840 0.6632927
50850 0.6633855
50860 0.6630802
50870 0.6655903
50880 0.6718093
50890 0.6751153
50900 0.6779102
50910 0.6828747
50920 0.6754602
50930 0.6743639
50940 0.680781
50950 0.678813
50960 0.6798277
50970 0.66864
50980 0.6741984
50990 0.6790266
51000 0.6791564
51010 0.6778308
51020 0.6655601
51030 0.6676975
51040 0.6809593
51050 0.6777025
51060 0.6803968
51070 0.6643977
51080 0.6702015
51090 0.67501
51100 0.6745535
51110 0.6775161
51120 0.6704633
51130 0.6669477
51140 0.6672743
51150 0.6695169
51160 0.6627003
51170 0.6685365
51180 0.670885
51190 0.661827
51200 0.653928
51210 0.6591123
51220 0.6661623
51230 0.6559178
51240 0.6607178
51250 0.659147
51260 0.65799
51270 0.6523382
51280 0.6577845
51290 0.6642975
51300 0.6716726
51310 0.6713871
51320 0.6676591
51330 0.6676319
51340 0.6657265
51350 0.6597418
51360 0.6586906
51370 0.6577709
51380 0.6572611
51390 0.6607076
51400 0.6665445
51410 0.6650894
51420 0.6630302
51430 0.6652723
51440 0.6600193
51450 0.6642715
51460 0.6626303
51470 0.6685916
51480 0.6728482
51490 0.6755452
51500 0.6821827
51510 0.6657333
51520 0.6682255
51530 0.6790507
51540 0.6683188
51550 0.6781321
51560 0.6726062
51570 0.66777
51580 0.6705167
51590 0.6549316
51600 0.6564783
51610 0.65883
51620 0.6630695
51630 0.6664975
51640 0.6580507
51650 0.6581461
51660 0.6631561
51670 0.6628038
51680 0.6592008
51690 0.6715638
51700 0.6669886
51710 0.6687893
51720 0.6602326
51730 0.6683037
51740 0.6588027
51750 0.6579103
51760 0.6601812
51770 0.6588593
51780 0.6624216
51790 0.6645464
51800 0.667766
51810 0.6689886
51820 0.66824
51830 0.6732066
51840 0.6658321
51850 0.6652139
51860 0.6549305
51870 0.6673221
51880 0.6723086
51890 0.6634241
51900 0.6600288
51910 0.6670493
51920 0.6708459
51930 0.6604542
51940 0.6611396
51950 0.6679419
51960 0.6712103
51970 0.6736836
51980 0.6679894
51990 0.6620433
52000 0.6641347
52010 0.6509567
52020 0.654644
52030 0.6615476
52040 0.6662785
52050 0.6606052
52060 0.6548589
52070 0.6532509
52080 0.6508573
52090 0.6608928
52100 0.6657704
52110 0.6706133
52120 0.6627865
52130 0.6703313
52140 0.6692837
52150 0.6622813
52160 0.6628194
52170 0.6721385
52180 0.6644845
52190 0.6607505
52200 0.6628163
52210 0.669615
52220 0.6737628
52230 0.6661878
52240 0.6691295
52250 0.6674719
52260 0.6711885
52270 0.6707059
52280 0.658608
52290 0.6602017
52300 0.6691285
52310 0.6707804
52320 0.6694133
52330 0.6676642
52340 0.6715705
52350 0.66287
52360 0.6690606
52370 0.6695781
52380 0.6706885
52390 0.6711223
52400 0.6657349
52410 0.6537191
52420 0.6687672
52430 0.6769816
52440 0.6737582
52450 0.6650988
52460 0.6782548
52470 0.6680757
52480 0.6656618
52490 0.6651219
52500 0.6619505
52510 0.6652983
52520 0.6678848
52530 0.6718996
52540 0.6761552
52550 0.6793121
52560 0.6674765
52570 0.6782443
52580 0.6675909
52590 0.6648705
52600 0.6800166
52610 0.6827634
52620 0.6863443
52630 0.6761854
52640 0.6772357
52650 0.6760768
52660 0.6779063
52670 0.6674323
52680 0.6671846
52690 0.6751931
52700 0.6753714
52710 0.6782204
52720 0.6770217
52730 0.6601522
52740 0.6558569
52750 0.6654333
52760 0.6586284
52770 0.6654044
52780 0.6519082
52790 0.6565938
52800 0.6586538
52810 0.6511167
52820 0.6506412
52830 0.653738
52840 0.6731361
52850 0.673543
52860 0.6642565
52870 0.6659518
52880 0.6682414
52890 0.6671954
52900 0.6613725
52910 0.6622032
52920 0.6545835
52930 0.6693116
52940 0.6655855
52950 0.6627353
52960 0.6612666
52970 0.6695875
52980 0.6770036
52990 0.6756412
53000 0.6796971
53010 0.6837066
53020 0.6830783
53030 0.6815138
53040 0.6705778
53050 0.6871102
53060 0.6710439
53070 0.6843299
53080 0.6805327
53090 0.6798035
53100 0.6733567
53110 0.6707315
53120 0.6774209
53130 0.6881576
53140 0.6862937
53150 0.6843928
53160 0.6788554
53170 0.6920566
53180 0.6949443
53190 0.6927151
53200 0.6942097
53210 0.68844
53220 0.6933744
53230 0.6994164
53240 0.6992121
53250 0.70652
53260 0.7003016
53270 0.6936712
53280 0.7017637
53290 0.708415
53300 0.7184515
53310 0.7124215
53320 0.7020931
53330 0.6919342
53340 0.7032046
53350 0.7117085
53360 0.7119027
53370 0.7153379
53380 0.7114292
53390 0.6988692
53400 0.7123086
53410 0.7122641
53420 0.7045866
53430 0.7087058
53440 0.7001161
53450 0.6999149
53460 0.7055523
53470 0.7076659
53480 0.7161869
53490 0.6948539
53500 0.7093139
53510 0.7009268
53520 0.6970348
53530 0.7024876
53540 0.7038037
53550 0.6858928
53560 0.7054958
53570 0.714111
53580 0.7120214
53590 0.7040833
53600 0.7111161
53610 0.6941995
53620 0.6992218
53630 0.6900477
53640 0.6862742
53650 0.6896467
53660 0.6816729
53670 0.6958547
53680 0.6959755
53690 0.6848054
53700 0.6790928
53710 0.674934
53720 0.6808104
53730 0.6903546
53740 0.6901582
53750 0.696961
53760 0.6971406
53770 0.6892557
53780 0.6935174
53790 0.6953448
53800 0.7035965
53810 0.721064
53820 0.7122793
53830 0.7141841
53840 0.6946494
53850 0.6823621
53860 0.6918049
53870 0.6901709
53880 0.6991895
53890 0.695097
53900 0.6944733
53910 0.7139441
53920 0.7085031
53930 0.7191278
53940 0.7282721
53950 0.7223158
53960 0.7222902
53970 0.7150995
53980 0.7145829
53990 0.7033305
54000 0.7038698
54010 0.7213948
54020 0.7220753
54030 0.7123398
54040 0.714296
54050 0.7189113
54060 0.731141
54070 0.7132978
54080 0.7088145
54090 0.7108195
54100 0.7077472
54110 0.7019213
54120 0.704308
54130 0.7121159
54140 0.7081766
54150 0.7026178
54160 0.7028829
54170 0.697686
54180 0.6985482
54190 0.6934662
54200 0.6900193
54210 0.7004707
54220 0.7081302
54230 0.7038372
54240 0.691177
54250 0.6903856
54260 0.6887388
54270 0.6802784
54280 0.6715151
54290 0.6794805
54300 0.6791116
54310 0.680195
54320 0.6704938
54330 0.6698385
54340 0.6809016
54350 0.6780424
54360 0.6690169
54370 0.6768962
54380 0.6858479
54390 0.6816599
54400 0.673573
54410 0.6854951
54420 0.6907797
54430 0.6825732
54440 0.6809945
54450 0.6898896
54460 0.6827409
54470 0.6828194
54480 0.675165
54490 0.6774909
54500 0.6841938
54510 0.6852676
54520 0.6782076
54530 0.6772658
54540 0.6832089
54550 0.6715593
54560 0.6713006
54570 0.6706176
54580 0.6820844
54590 0.6785811
54600 0.6930537
54610 0.6866399
54620 0.6853777
54630 0.6748483
54640 0.6813643
54650 0.6800693
54660 0.6942965
54670 0.6974936
54680 0.6987707
54690 0.6947133
54700 0.6837721
54710 0.6911401
54720 0.6902003
54730 0.703817
54740 0.6981966
54750 0.6992657
54760 0.6928075
54770 0.7042961
54780 0.7066654
54790 0.6911394
54800 0.6976576
54810 0.6981432
54820 0.6882477
54830 0.696326
54840 0.7106937
54850 0.7068578
54860 0.6985796
54870 0.7164949
54880 0.7146961
54890 0.713163
54900 0.7034715
54910 0.6944172
54920 0.6994822
54930 0.7013761
54940 0.6989307
54950 0.7051302
54960 0.6919008
54970 0.6947432
54980 0.6893308
54990 0.6956005
55000 0.69854
55010 0.700709
55020 0.7085758
55030 0.710991
55040 0.6967697
55050 0.6890017
55060 0.6926321
55070 0.6835778
55080 0.6866277
55090 0.6988984
55100 0.6987671
55110 0.7083301
55120 0.6972389
55130 0.7112702
55140 0.7068836
55150 0.6931873
55160 0.6933358
55170 0.703095
55180 0.7090735
55190 0.7054466
55200 0.6998352
55210 0.7063138
55220 0.7011244
55230 0.7138587
55240 0.7177624
55250 0.7161626
55260 0.6992539
55270 0.6935598
55280 0.7013078
55290 0.6985218
55300 0.7036778
55310 0.7074674
55320 0.7107421
55330 0.7029864
55340 0.696312
55350 0.6973222
55360 0.6989558
55370 0.7221388
55380 0.7087305
55390 0.715143
55400 0.7192934
55410 0.7156298
55420 0.7100654
55430 0.7045366
55440 0.7010391
55450 0.7017721
55460 0.7168259
55470 0.7143043
55480 0.7098074
55490 0.7127587
55500 0.7216034
55510 0.7146881
55520 0.7191876
55530 0.7156985
55540 0.7195792
55550 0.7259704
55560 0.7351764
55570 0.7359853
55580 0.7193403
55590 0.7147006
55600 0.7235502
55610 0.7153858
55620 0.7140966
55630 0.7096013
55640 0.7057166
55650 0.7125334
55660 0.7196033
55670 0.7046437
55680 0.7134109
55690 0.7131549
55700 0.7166495
55710 0.7174344
55720 0.7137952
55730 0.711564
55740 0.7054545
55750 0.7054044
55760 0.7012969
55770 0.6890217
55780 0.6969526
55790 0.6951193
55800 0.6927632
55810 0.662623
55820 0.6804443
55830 0.6858981
55840 0.6871868
55850 0.6855451
55860 0.6839818
55870 0.6918467
55880 0.6895597
55890 0.6951073
55900 0.7086011
55910 0.711872
55920 0.7063184
55930 0.7002088
55940 0.68365
55950 0.6845803
55960 0.6824151
55970 0.6900397
55980 0.6991599
55990 0.6959474
56000 0.7057843
56010 0.7055476
56020 0.6989382
56030 0.6965453
56040 0.7050719
56050 0.7077885
56060 0.7240211
56070 0.7241972
56080 0.7169092
56090 0.7149665
56100 0.7142318
56110 0.7165555
56120 0.7054017
56130 0.7066041
56140 0.6999953
56150 0.6900789
56160 0.6822026
56170 0.6906613
56180 0.6915559
56190 0.6957986
56200 0.7064589
56210 0.704212
56220 0.7001378
56230 0.6961243
56240 0.693536
56250 0.6963601
56260 0.6979661
56270 0.6912981
56280 0.6918203
56290 0.6896178
56300 0.6924368
56310 0.7002064
56320 0.7087643
56330 0.6972389
56340 0.6898721
56350 0.6801124
56360 0.6803122
56370 0.6973346
56380 0.7162531
56390 0.702246
56400 0.6994329
56410 0.7072194
56420 0.7027833
56430 0.6852623
56440 0.6905653
56450 0.6985241
56460 0.6965218
56470 0.7005278
56480 0.6922336
56490 0.6970159
56500 0.6958656
56510 0.6935578
56520 0.6940697
56530 0.702036
56540 0.6931899
56550 0.6955081
56560 0.7007143
56570 0.7070576
56580 0.7011752
56590 0.7010889
56600 0.7112738
56610 0.7086923
56620 0.7026392
56630 0.6993438
56640 0.7000405
56650 0.7061209
56660 0.7060119
56670 0.7122779
56680 0.7100846
56690 0.7133015
56700 0.7046649
56710 0.6997139
56720 0.6972227
56730 0.6786278
56740 0.6607395
56750 0.6667088
56760 0.6665623
56770 0.6646404
56780 0.6678656
56790 0.6765918
56800 0.6654
56810 0.6726084
56820 0.6778225
56830 0.6742244
56840 0.672358
56850 0.6832947
56860 0.6750964
56870 0.6828348
56880 0.6933694
56890 0.6930963
56900 0.6873764
56910 0.6917672
56920 0.6896682
56930 0.7067621
56940 0.6992007
56950 0.6980256
56960 0.6965951
56970 0.6847182
56980 0.6831797
56990 0.6859149
57000 0.7071246
57010 0.7028776
57020 0.7090377
57030 0.7192023
57040 0.7210699
57050 0.7255045
57060 0.7263317
57070 0.7278784
57080 0.7203763
57090 0.7200646
57100 0.7119401
57110 0.716178
57120 0.7115764
57130 0.7143939
57140 0.7043895
57150 0.6981972
57160 0.6930071
57170 0.7064267
57180 0.7112141
57190 0.7062975
57200 0.7242343
57210 0.7321764
57220 0.7229844
57230 0.7172347
57240 0.7092522
57250 0.7116541
57260 0.7169937
57270 0.7205537
57280 0.7210988
57290 0.7178378
57300 0.7068308
57310 0.6974185
57320 0.696752
57330 0.7015465
57340 0.6952958
57350 0.6889234
57360 0.6959705
57370 0.6832743
57380 0.6954822
57390 0.6928209
57400 0.6857218
57410 0.6924902
57420 0.6874133
57430 0.68252
57440 0.6881264
57450 0.6912588
57460 0.702183
57470 0.6939819
57480 0.6915543
57490 0.6945537
57500 0.7115188
57510 0.7026458
57520 0.697883
57530 0.6978055
57540 0.7018074
57550 0.6940215
57560 0.6970992
57570 0.6999111
57580 0.6963516
57590 0.7098818
57600 0.7212226
57610 0.708446
57620 0.7105938
57630 0.7010389
57640 0.6965178
57650 0.6892468
57660 0.6841851
57670 0.6799686
57680 0.6707532
57690 0.6770853
57700 0.6713069
57710 0.6636123
57720 0.6772665
57730 0.6788201
57740 0.6871087
57750 0.6883768
57760 0.6899392
57770 0.6759676
57780 0.6650864
57790 0.6656163
57800 0.6759173
57810 0.6787196
57820 0.6791279
57830 0.6803898
57840 0.6705372
57850 0.6813229
57860 0.6862822
57870 0.6809965
57880 0.6877623
57890 0.6826494
57900 0.6807536
57910 0.6747437
57920 0.6752489
57930 0.6874774
57940 0.682463
57950 0.6803369
57960 0.6876436
57970 0.6853849
57980 0.6715947
57990 0.6883824
58000 0.6844929
58010 0.6979663
58020 0.6951343
58030 0.6971691
58040 0.6981951
58050 0.6822124
58060 0.7040061
58070 0.695032
58080 0.680957
58090 0.6752605
58100 0.6815824
58110 0.691023
58120 0.6804581
58130 0.6782976
58140 0.68391
58150 0.6808331
58160 0.6735988
58170 0.6808018
58180 0.6772826
58190 0.6703711
58200 0.6600381
58210 0.6664506
58220 0.6657844
58230 0.6704609
58240 0.6667597
58250 0.6770923
58260 0.6721195
58270 0.6646473
58280 0.6722182
58290 0.6796793
58300 0.6854053
58310 0.6866964
58320 0.6810076
58330 0.6657531
58340 0.669122
58350 0.6791724
58360 0.6808376
58370 0.6880122
58380 0.6976766
58390 0.6917989
58400 0.684512
58410 0.6788581
58420 0.6860731
58430 0.6822953
58440 0.6855081
58450 0.6868867
58460 0.6891972
58470 0.6888838
58480 0.6881984
58490 0.6852483
58500 0.6829451
58510 0.6728253
58520 0.6661468
58530 0.6651974
58540 0.6696302
58550 0.6693189
58560 0.6807449
58570 0.6802433
58580 0.6728085
58590 0.6813722
58600 0.6758111
58610 0.6704136
58620 0.6771201
58630 0.6878513
58640 0.6862577
58650 0.6792137
58660 0.6747363
58670 0.6845996
58680 0.6837553
58690 0.6880306
58700 0.6808338
58710 0.6839559
58720 0.6720222
58730 0.6768167
58740 0.6840025
58750 0.6825802
58760 0.6864706
58770 0.6811905
58780 0.6875999
58790 0.6954226
58800 0.6843122
58810 0.6836025
58820 0.6955215
58830 0.6834475
58840 0.6818709
58850 0.6770997
58860 0.6831559
58870 0.6912524
58880 0.6950125
58890 0.6910517
58900 0.7003011
58910 0.7040539
58920 0.6988102
58930 0.6924712
58940 0.6842744
58950 0.6862655
58960 0.6848816
58970 0.6937909
58980 0.6891906
58990 0.6918266
59000 0.6987493
59010 0.694374
59020 0.6951761
59030 0.7008157
59040 0.6982774
59050 0.69788
59060 0.6861808
59070 0.6754065
59080 0.683053
59090 0.6932442
59100 0.6837571
59110 0.6716473
59120 0.6795052
59130 0.6835943
59140 0.6834528
59150 0.687764
59160 0.6827585
59170 0.6869202
59180 0.681146
59190 0.6808661
59200 0.6828579
59210 0.6917349
59220 0.6925279
59230 0.6937689
59240 0.6963265
59250 0.6921726
59260 0.7019788
59270 0.6905113
59280 0.6960415
59290 0.6935188
59300 0.6776577
59310 0.6837236
59320 0.6925912
59330 0.6898369
59340 0.6942267
59350 0.7027272
59360 0.6965571
59370 0.6911399
59380 0.6991507
59390 0.6989984
59400 0.6784286
59410 0.669399
59420 0.6848043
59430 0.6882558
59440 0.6890852
59450 0.6884724
59460 0.685374
59470 0.682528
59480 0.69102
59490 0.7075318
59500 0.6953779
59510 0.7059049
59520 0.7126611
59530 0.7138527
59540 0.7235463
59550 0.7224925
59560 0.7144556
59570 0.7084594
59580 0.7081057
59590 0.7133315
59600 0.6951855
59610 0.7053388
59620 0.7150583
59630 0.7204369
59640 0.7211599
59650 0.7291569
59660 0.7127094
59670 0.7073951
59680 0.6971877
59690 0.6970851
59700 0.6988805
59710 0.7043917
59720 0.7005441
59730 0.7001138
59740 0.697682
59750 0.7032867
59760 0.7116395
59770 0.7095813
59780 0.6960285
59790 0.7057867
59800 0.6972106
59810 0.7078332
59820 0.7036121
59830 0.711251
59840 0.7250532
59850 0.7129303
59860 0.7081657
59870 0.7109991
59880 0.7218403
59890 0.7273005
59900 0.7196113
59910 0.71262
59920 0.7149603
59930 0.7218271
59940 0.6986557
59950 0.7077379
59960 0.7109318
59970 0.716485
59980 0.7175103
59990 0.7110281
60000 0.7183762
60010 0.72369
60020 0.7230536
60030 0.7246912
60040 0.7364478
60050 0.74028
60060 0.7476417
60070 0.733527
60080 0.7330746
60090 0.7357504
60100 0.7374297
60110 0.7272456
60120 0.7135824
60130 0.7250645
60140 0.7283943
60150 0.7347332
60160 0.7272666
60170 0.7273177
60180 0.741701
60190 0.7219448
60200 0.7160462
60210 0.7236294
60220 0.7310184
60230 0.7193834
60240 0.7196981
60250 0.7295952
60260 0.7285462
60270 0.7226593
60280 0.7102562
60290 0.7168739
60300 0.7157233
60310 0.722953
60320 0.7280414
60330 0.7385931
60340 0.7360854
60350 0.746856
60360 0.7399582
60370 0.750924
60380 0.7457277
60390 0.7259336
60400 0.7317005
60410 0.7190768
60420 0.7253228
60430 0.730302
60440 0.7215164
60450 0.7287146
60460 0.7168226
60470 0.7221792
60480 0.7324668
60490 0.7337475
60500 0.7214053
60510 0.7274576
60520 0.7124441
60530 0.7023175
60540 0.6977426
60550 0.7091265
60560 0.7064008
60570 0.7031556
60580 0.7046866
60590 0.7023154
60600 0.7125658
60610 0.7190562
60620 0.70183
60630 0.7083905
60640 0.719689
60650 0.7179245
60660 0.716379
60670 0.7154073
60680 0.7164563
60690 0.7031492
60700 0.7071752
60710 0.7087219
60720 0.718362
60730 0.7061602
60740 0.7070969
60750 0.7148634
60760 0.7306477
60770 0.7196176
60780 0.7215438
60790 0.7079535
60800 0.709534
60810 0.7151382
60820 0.7075326
60830 0.7217638
60840 0.7167315
60850 0.7073013
60860 0.7124675
60870 0.7082426
60880 0.6898146
60890 0.6775321
60900 0.703985
60910 0.7062263
60920 0.6988626
60930 0.6988353
60940 0.6927805
60950 0.6909985
60960 0.6882948
60970 0.6916451
60980 0.6972532
60990 0.7022032
61000 0.707202
61010 0.7144801
61020 0.7113051
61030 0.7147939
61040 0.7075575
61050 0.6987583
61060 0.7040541
61070 0.7054042
61080 0.7109979
61090 0.7038046
61100 0.6941898
61110 0.686682
61120 0.6905383
61130 0.6985719
61140 0.7034398
61150 0.7030582
61160 0.6943262
61170 0.6912463
61180 0.6968164
61190 0.695175
61200 0.6999559
61210 0.6906112
61220 0.6954225
61230 0.6991723
61240 0.7054549
61250 0.7159758
61260 0.7176235
61270 0.7175729
61280 0.7074292
61290 0.7020149
61300 0.698635
61310 0.7079255
61320 0.7109132
61330 0.7124462
61340 0.7004446
61350 0.7093273
61360 0.6998702
61370 0.7144638
61380 0.7144128
61390 0.7025489
61400 0.7064344
61410 0.7030275
61420 0.6992565
61430 0.7050505
61440 0.6946519
61450 0.7088884
61460 0.7044713
61470 0.7001352
61480 0.7057571
61490 0.6981182
61500 0.6883607
61510 0.6903591
61520 0.6954933
61530 0.6978694
61540 0.6811286
61550 0.6750481
61560 0.6819156
61570 0.6873705
61580 0.6838738
61590 0.6878169
61600 0.6983908
61610 0.7012215
61620 0.6935664
61630 0.69204
61640 0.6849926
61650 0.6885972
61660 0.692354
61670 0.6924706
61680 0.6963503
61690 0.7027047
61700 0.703425
61710 0.7023965
61720 0.6936063
61730 0.6902835
61740 0.6981199
61750 0.7079733
61760 0.7035236
61770 0.69411
61780 0.7086681
61790 0.6899704
61800 0.6911677
61810 0.6971223
61820 0.691023
61830 0.691808
61840 0.6932852
61850 0.7081222
61860 0.7141677
61870 0.715414
61880 0.7089481
61890 0.7147825
61900 0.7147169
61910 0.7161007
61920 0.7172423
61930 0.7222412
61940 0.7148836
61950 0.7173427
61960 0.7246822
61970 0.7178401
61980 0.7189865
61990 0.7158929
62000 0.7145219
62010 0.7214203
62020 0.7099958
62030 0.7187229
62040 0.7200407
62050 0.7179458
62060 0.7284245
62070 0.7322797
62080 0.737
62090 0.727986
62100 0.7247539
62110 0.7295672
62120 0.7245205
62130 0.7252585
62140 0.7217295
62150 0.7129235
62160 0.7105775
62170 0.7056292
62180 0.7082916
62190 0.7033165
62200 0.7002758
62210 0.70125
62220 0.7025139
62230 0.7002918
62240 0.6973036
62250 0.702194
62260 0.7132989
62270 0.7110146
62280 0.7074911
62290 0.7045863
62300 0.6982523
62310 0.7003787
62320 0.7026199
62330 0.7020758
62340 0.7112067
62350 0.7081522
62360 0.7030743
62370 0.7022529
62380 0.6995139
62390 0.6990374
62400 0.7075059
62410 0.7072024
62420 0.6975585
62430 0.7065353
62440 0.7043013
62450 0.6978712
62460 0.698153
62470 0.6850322
62480 0.6823062
62490 0.6714109
62500 0.6808087
62510 0.6814595
62520 0.6791382
62530 0.6709074
62540 0.6818948
62550 0.6773778
62560 0.6780686
62570 0.6803345
62580 0.6860194
62590 0.7030177
62600 0.6955049
62610 0.6852322
62620 0.6879413
62630 0.6932912
62640 0.7033299
62650 0.6992887
62660 0.6961177
62670 0.6844661
62680 0.6899152
62690 0.691296
62700 0.6882752
62710 0.6851354
62720 0.686363
62730 0.6831948
62740 0.6886867
62750 0.698126
62760 0.7024956
62770 0.6968676
62780 0.6944324
62790 0.6960361
62800 0.712783
62810 0.7058337
62820 0.702045
62830 0.6932349
62840 0.6815034
62850 0.6929547
62860 0.6910051
62870 0.6929744
62880 0.685039
62890 0.6904867
62900 0.6996524
62910 0.7040502
62920 0.7055738
62930 0.6956511
62940 0.6944744
62950 0.6853042
62960 0.6894138
62970 0.6867689
62980 0.7020137
62990 0.694398
63000 0.6996212
63010 0.7030936
63020 0.7150488
63030 0.7204264
63040 0.7084904
63050 0.6938586
63060 0.6969503
63070 0.7056986
63080 0.7100312
63090 0.7057402
63100 0.7003773
63110 0.7008345
63120 0.6918707
63130 0.6934679
63140 0.6945497
63150 0.6959371
63160 0.7004924
63170 0.6905954
63180 0.6971704
63190 0.7010848
63200 0.6936897
63210 0.6871838
63220 0.6793738
63230 0.6651722
63240 0.6724311
63250 0.6666915
63260 0.6670946
63270 0.6636517
63280 0.6742372
63290 0.6662084
63300 0.6707202
63310 0.6755418
63320 0.6698341
63330 0.6649196
63340 0.6660525
63350 0.6657459
63360 0.6663072
63370 0.66764
63380 0.6654803
63390 0.682957
63400 0.6788121
63410 0.6888099
63420 0.6926599
63430 0.6950171
63440 0.6978132
63450 0.6914806
63460 0.6901649
63470 0.6964357
63480 0.695523
63490 0.6906404
63500 0.6847273
63510 0.6867827
63520 0.6868343
63530 0.6714898
63540 0.679183
63550 0.6815734
63560 0.6832261
63570 0.6762798
63580 0.6817348
63590 0.6778154
63600 0.6810411
63610 0.6751089
63620 0.6820835
63630 0.6866091
63640 0.6808048
63650 0.6782388
63660 0.6749662
63670 0.6837966
63680 0.6933298
63690 0.7022747
63700 0.7028161
63710 0.6875786
63720 0.6871494
63730 0.6761953
63740 0.6774162
63750 0.6782005
63760 0.6719373
63770 0.6882604
63780 0.6846822
63790 0.6751728
63800 0.6718821
63810 0.6773825
63820 0.6787089
63830 0.67589
63840 0.6770225
63850 0.6734496
63860 0.6845353
63870 0.6819423
63880 0.6770602
63890 0.6694064
63900 0.6723047
63910 0.6683127
63920 0.6672896
63930 0.6632524
63940 0.6600499
63950 0.66729
63960 0.6597996
63970 0.6588469
63980 0.670033
63990 0.6669821
64000 0.6634468
64010 0.6601129
64020 0.6593949
64030 0.6590964
64040 0.6651602
64050 0.6654429
64060 0.6625168
64070 0.6632414
64080 0.6623617
64090 0.6702427
64100 0.6688729
64110 0.6776986
64120 0.6670204
64130 0.6697853
64140 0.6618339
64150 0.6701836
64160 0.6693742
64170 0.6679429
64180 0.6684443
64190 0.6728973
64200 0.6793287
64210 0.6769412
64220 0.6833577
64230 0.6793848
64240 0.6783722
64250 0.66981
64260 0.6744192
64270 0.6723026
64280 0.6681271
64290 0.669374
64300 0.6636665
64310 0.655377
64320 0.6547002
64330 0.6490366
64340 0.6524417
64350 0.6414565
64360 0.6457518
64370 0.6434213
64380 0.6540711
64390 0.6615969
64400 0.6696466
64410 0.6691644
64420 0.6729076
64430 0.6779902
64440 0.6708327
64450 0.672089
64460 0.6627721
64470 0.6668939
64480 0.6698375
64490 0.6580018
64500 0.6657828
64510 0.6538063
64520 0.6537763
64530 0.661723
64540 0.6510646
64550 0.65259
64560 0.6708937
64570 0.6677331
64580 0.6617585
64590 0.6607819
64600 0.6583611
64610 0.6574527
64620 0.6613743
64630 0.661145
64640 0.6734809
64650 0.6756691
64660 0.6668391
64670 0.6676419
64680 0.6666247
64690 0.6620519
64700 0.6742627
64710 0.6864639
64720 0.679984
64730 0.6746115
64740 0.676079
64750 0.6805323
64760 0.6824416
64770 0.6769703
64780 0.665589
64790 0.6667551
64800 0.6734506
64810 0.6820095
64820 0.6772544
64830 0.6869959
64840 0.675309
64850 0.6817062
64860 0.685391
64870 0.6865067
64880 0.6965802
64890 0.7072914
64900 0.6961251
64910 0.6893069
64920 0.6909871
64930 0.6955408
64940 0.6889008
64950 0.6688991
64960 0.6619199
64970 0.6647754
64980 0.6658529
64990 0.6658069
65000 0.6740465
65010 0.6784751
65020 0.6751782
65030 0.6800831
65040 0.6726179
65050 0.6809466
65060 0.6859509
65070 0.6797651
65080 0.6855448
65090 0.6801516
65100 0.668399
65110 0.672901
65120 0.6777669
65130 0.6851624
65140 0.6686938
65150 0.6748412
65160 0.685629
65170 0.6837817
65180 0.6938253
65190 0.6850452
65200 0.6943077
65210 0.68388
65220 0.6844594
65230 0.6872492
65240 0.68493
65250 0.6842464
65260 0.6859098
65270 0.6843883
65280 0.6704404
65290 0.6657617
65300 0.6648934
65310 0.6630179
65320 0.6659163
65330 0.6709825
65340 0.6744007
65350 0.6793327
65360 0.6751511
65370 0.680865
65380 0.6742958
65390 0.6748936
65400 0.6665276
65410 0.6641692
65420 0.6591534
65430 0.6605282
65440 0.6538628
65450 0.6568465
65460 0.6612547
65470 0.6557578
65480 0.6528365
65490 0.6625477
65500 0.6582398
65510 0.6597822
65520 0.6599516
65530 0.6583303
65540 0.6617522
65550 0.650898
65560 0.6560525
65570 0.6661868
65580 0.6707264
65590 0.6570886
65600 0.6590582
65610 0.6627854
65620 0.6692125
65630 0.6648724
65640 0.6723487
65650 0.6599292
65660 0.6587465
65670 0.6723389
65680 0.6659809
65690 0.6650707
65700 0.6653148
65710 0.6635394
65720 0.6585302
65730 0.6526777
65740 0.6581361
65750 0.663483
65760 0.6599244
65770 0.6604964
65780 0.6679032
65790 0.6685599
65800 0.6669515
65810 0.6719511
65820 0.6776067
65830 0.670711
65840 0.6751337
65850 0.6709561
65860 0.6733183
65870 0.673341
65880 0.6760421
65890 0.6759596
65900 0.6814442
65910 0.6703063
65920 0.6721371
65930 0.677623
65940 0.664084
65950 0.6664913
65960 0.6789495
65970 0.665759
65980 0.6741362
65990 0.6788777
66000 0.6819988
66010 0.6821997
66020 0.6744738
66030 0.6813338
66040 0.6818445
66050 0.6768723
66060 0.6831537
66070 0.6828584
66080 0.6822186
66090 0.679474
66100 0.6680989
66110 0.6661406
66120 0.6657295
66130 0.6696751
66140 0.6680632
66150 0.6763269
66160 0.6775197
66170 0.6766403
66180 0.669259
66190 0.6668138
66200 0.6781744
66210 0.6705165
66220 0.6877351
66230 0.68791
66240 0.6853923
66250 0.6748716
66260 0.6837056
66270 0.6813011
66280 0.6762198
66290 0.678359
66300 0.6837302
66310 0.6815779
66320 0.6673083
66330 0.6610503
66340 0.6764272
66350 0.6851225
66360 0.6942162
66370 0.6837118
66380 0.6805959
66390 0.6729471
66400 0.6776375
66410 0.6658282
66420 0.6727816
66430 0.6539142
66440 0.661663
66450 0.6748586
66460 0.6631687
66470 0.6648601
66480 0.6680652
66490 0.6746039
66500 0.6776581
66510 0.6888856
66520 0.6903827
66530 0.6924185
66540 0.6930868
66550 0.6890338
66560 0.6903528
66570 0.6890767
66580 0.6885626
66590 0.6888326
66600 0.6856723
66610 0.6868296
66620 0.6849156
66630 0.6883488
66640 0.6761525
66650 0.687857
66660 0.6821173
66670 0.6954301
66680 0.6909769
66690 0.690482
66700 0.6985447
66710 0.701963
66720 0.6971024
66730 0.6835982
66740 0.6846951
66750 0.6737725
66760 0.6736002
66770 0.6792227
66780 0.6914179
66790 0.6977938
66800 0.7030289
66810 0.6973491
66820 0.7058029
66830 0.710858
66840 0.7045302
66850 0.7059348
66860 0.7005077
66870 0.690836
66880 0.6847832
66890 0.685524
66900 0.6850711
66910 0.6839427
66920 0.681627
66930 0.6779683
66940 0.677911
66950 0.6761249
66960 0.6758131
66970 0.6826356
66980 0.6752839
66990 0.6759627
67000 0.6815619
67010 0.6814005
67020 0.679365
67030 0.6871377
67040 0.6930152
67050 0.6841643
67060 0.6854008
67070 0.6791596
67080 0.6843669
67090 0.6772649
67100 0.6790346
67110 0.6823457
67120 0.6728287
67130 0.6870291
67140 0.6690601
67150 0.6813961
67160 0.6756884
67170 0.6764625
67180 0.6797854
67190 0.6738405
67200 0.6775762
67210 0.6844226
67220 0.6847211
67230 0.6997064
67240 0.7014598
67250 0.6973305
67260 0.6951796
67270 0.697163
67280 0.6846295
67290 0.6817038
67300 0.6920914
67310 0.6795957
67320 0.6789922
67330 0.6881936
67340 0.6833629
67350 0.6926949
67360 0.6822559
67370 0.6897369
67380 0.6915991
67390 0.6855465
67400 0.6843758
67410 0.6895814
67420 0.6853759
67430 0.6743331
67440 0.6745738
67450 0.6956967
67460 0.6852025
67470 0.6879367
67480 0.6955227
67490 0.6881443
67500 0.6805694
67510 0.6826388
67520 0.6885091
67530 0.6915691
67540 0.6810551
67550 0.6935167
67560 0.6855479
67570 0.6772153
67580 0.672886
67590 0.682811
67600 0.6742773
67610 0.6702161
67620 0.6701245
67630 0.6730613
67640 0.6737717
67650 0.6718222
67660 0.6723121
67670 0.6700357
67680 0.6743567
67690 0.6679215
67700 0.6729293
67710 0.6607323
67720 0.6765653
67730 0.6743444
67740 0.6711963
67750 0.6743255
67760 0.6816618
67770 0.6907285
67780 0.6842634
67790 0.684114
67800 0.6814529
67810 0.6929005
67820 0.6972359
67830 0.6908563
67840 0.6867332
67850 0.6775116
67860 0.6717021
67870 0.6711244
67880 0.6682557
67890 0.6694372
67900 0.6860359
67910 0.6886238
67920 0.6791673
67930 0.6988919
67940 0.7025724
67950 0.6984112
67960 0.6973372
67970 0.6885415
67980 0.6852884
67990 0.6879243
68000 0.6874687
68010 0.6973177
68020 0.7006409
68030 0.7079335
68040 0.7087886
68050 0.7153333
68060 0.7078747
68070 0.7018014
68080 0.6960314
68090 0.7025805
68100 0.6971623
68110 0.694387
68120 0.6922757
68130 0.6968103
68140 0.6921467
68150 0.7109743
68160 0.7085941
68170 0.7074944
68180 0.7142791
68190 0.7101421
68200 0.7061287
68210 0.6970233
68220 0.7022262
68230 0.7036481
68240 0.7049605
68250 0.6945743
68260 0.6995172
68270 0.6938966
68280 0.7044173
68290 0.7027077
68300 0.7107381
68310 0.70841
68320 0.7095463
68330 0.7084104
68340 0.7150887
68350 0.7127576
68360 0.7212631
68370 0.7173483
68380 0.7148251
68390 0.7193671
68400 0.7163435
68410 0.7113097
68420 0.7235653
68430 0.7195125
68440 0.7165824
68450 0.7113491
68460 0.711903
68470 0.7073574
68480 0.6937565
68490 0.7010638
68500 0.7057548
68510 0.7143082
68520 0.7078709
68530 0.7118173
68540 0.7066188
68550 0.7044218
68560 0.7016276
68570 0.7012371
68580 0.6924503
68590 0.6916562
68600 0.6904103
68610 0.6998279
68620 0.6977063
68630 0.7039003
68640 0.6926113
68650 0.6957169
68660 0.6902326
68670 0.6935339
68680 0.6933165
68690 0.6909925
68700 0.6897761
68710 0.6856157
68720 0.6819308
68730 0.6871985
68740 0.6876978
68750 0.6927629
68760 0.6784349
68770 0.6991199
68780 0.7095009
68790 0.7110806
68800 0.7043978
68810 0.7013682
68820 0.7077355
68830 0.7070878
68840 0.7010599
68850 0.7091137
68860 0.7098929
68870 0.6984219
68880 0.6973063
68890 0.7064386
68900 0.7100993
68910 0.7014881
68920 0.7127121
68930 0.7074761
68940 0.7115928
68950 0.7093911
68960 0.7174788
68970 0.7146766
68980 0.7265956
68990 0.7261006
69000 0.7197407
69010 0.7195999
69020 0.7254254
69030 0.7359357
69040 0.7150873
69050 0.713421
69060 0.7068692
69070 0.7082632
69080 0.7071341
69090 0.7007524
69100 0.7007158
69110 0.7040086
69120 0.7038199
69130 0.7105863
69140 0.7093572
69150 0.7150872
69160 0.7154099
69170 0.7144838
69180 0.7195234
69190 0.7148656
69200 0.718153
69210 0.7169658
69220 0.7350656
69230 0.7184201
69240 0.7146769
69250 0.7191505
69260 0.7247393
69270 0.7161593
69280 0.7107366
69290 0.7070439
69300 0.7121532
69310 0.7051353
69320 0.7073109
69330 0.7028476
69340 0.7061946
69350 0.7019067
69360 0.709435
69370 0.7038362
69380 0.7076375
69390 0.7030452
69400 0.6969695
69410 0.7046416
69420 0.704326
69430 0.7127236
69440 0.7095379
69450 0.6986162
69460 0.6989521
69470 0.6873801
69480 0.6966915
69490 0.7010423
69500 0.7067975
69510 0.7013025
69520 0.6899951
69530 0.6747862
69540 0.6888474
69550 0.6804446
69560 0.6788087
69570 0.6975405
69580 0.6964226
69590 0.684969
69600 0.6856821
69610 0.6906301
69620 0.6818312
69630 0.6896544
69640 0.6909592
69650 0.6931924
69660 0.691179
69670 0.6940938
69680 0.6992974
69690 0.6958033
69700 0.6954259
69710 0.6962846
69720 0.703934
69730 0.6951185
69740 0.6992412
69750 0.6974273
69760 0.6909127
69770 0.6827756
69780 0.6728615
69790 0.6704989
69800 0.6849955
69810 0.688329
69820 0.6908558
69830 0.6815143
69840 0.681623
69850 0.6841678
69860 0.6846597
69870 0.690292
69880 0.6797882
69890 0.6780034
69900 0.6793025
69910 0.6791325
69920 0.6808529
69930 0.6833017
69940 0.6865469
69950 0.6810442
69960 0.6866117
69970 0.6840513
69980 0.6818887
69990 0.6785828
70000 0.6785876
70010 0.6850473
70020 0.697795
70030 0.6996991
70040 0.7014137
70050 0.6910491
70060 0.6945133
70070 0.6935194
70080 0.6961715
70090 0.6997421
70100 0.6970581
70110 0.6971256
70120 0.7024912
70130 0.6992777
70140 0.6936027
70150 0.6849392
70160 0.696072
70170 0.7029428
70180 0.6978756
70190 0.6973192
70200 0.6998376
70210 0.7074484
70220 0.713137
70230 0.7081036
70240 0.7042944
70250 0.7083037
70260 0.7054563
70270 0.7016636
70280 0.7038833
70290 0.702157
70300 0.7051232
70310 0.7051773
70320 0.6982402
70330 0.6973818
70340 0.6952736
70350 0.6956062
70360 0.6964349
70370 0.7045851
70380 0.7051769
70390 0.7046238
70400 0.7054736
70410 0.7057196
70420 0.7013709
70430 0.6982895
70440 0.7130154
70450 0.7086163
70460 0.7058429
70470 0.7145895
70480 0.7148165
70490 0.7159783
70500 0.7176162
70510 0.7063076
70520 0.6957017
70530 0.707706
70540 0.6999977
70550 0.7119591
70560 0.7004762
70570 0.7085752
70580 0.7017422
70590 0.7052852
70600 0.6997659
70610 0.7039376
70620 0.6984308
70630 0.7063079
70640 0.7060614
70650 0.6935473
70660 0.703425
70670 0.6992478
70680 0.6961465
70690 0.6996387
70700 0.7134097
70710 0.7138126
70720 0.7044402
70730 0.7089912
70740 0.6990723
70750 0.6921553
70760 0.6901357
70770 0.7027882
70780 0.6984579
70790 0.7009879
70800 0.7043586
70810 0.7099394
70820 0.7036946
70830 0.7065755
70840 0.7081668
70850 0.7112375
70860 0.7044676
70870 0.7033302
70880 0.7099864
70890 0.70717
70900 0.6982493
70910 0.7113243
70920 0.7137738
70930 0.7123427
70940 0.7080033
70950 0.7071707
70960 0.7079992
70970 0.7174591
70980 0.7059837
70990 0.7155844
71000 0.7249826
71010 0.7303438
71020 0.726311
71030 0.7069294
71040 0.7106014
71050 0.7162515
71060 0.7094703
71070 0.7126718
71080 0.7125357
71090 0.7195897
71100 0.7099586
71110 0.6969377
71120 0.7051156
71130 0.7084823
71140 0.7062529
71150 0.6911672
71160 0.6946387
71170 0.6955134
71180 0.699259
71190 0.694492
71200 0.6999342
71210 0.6989592
71220 0.7027941
71230 0.6947666
71240 0.6956607
71250 0.6955677
71260 0.6985325
71270 0.6939045
71280 0.7062858
71290 0.7076733
71300 0.7092945
71310 0.7026497
71320 0.6982523
71330 0.7082393
71340 0.6997538
71350 0.7018837
71360 0.7037401
71370 0.6995955
71380 0.7097244
71390 0.6941639
71400 0.6949244
71410 0.6974102
71420 0.6941025
71430 0.7033579
71440 0.7192295
71450 0.7057502
71460 0.7097114
71470 0.7055535
71480 0.7021407
71490 0.7060933
71500 0.7166289
71510 0.7172039
71520 0.7115639
71530 0.710646
71540 0.7131487
71550 0.7115755
71560 0.7131525
71570 0.7117813
71580 0.7167197
71590 0.7201821
71600 0.7106374
71610 0.7081063
71620 0.7188809
71630 0.7049109
71640 0.70441
71650 0.7031602
71660 0.7072735
71670 0.7135184
71680 0.7128156
71690 0.7038888
71700 0.7099983
71710 0.7082383
71720 0.7057883
71730 0.7121625
71740 0.7132855
71750 0.7194779
71760 0.7158712
71770 0.7103
71780 0.7144175
71790 0.7128319
71800 0.7182955
71810 0.7122355
71820 0.7066218
71830 0.6984524
71840 0.6966436
71850 0.7128658
71860 0.72473
71870 0.716871
71880 0.7204028
71890 0.7232184
71900 0.7174867
71910 0.7137688
71920 0.7106892
71930 0.7141804
71940 0.7130913
71950 0.7058218
71960 0.707707
71970 0.7006578
71980 0.7069727
71990 0.713585
72000 0.710124
72010 0.7151385
72020 0.708989
72030 0.704895
72040 0.7067643
72050 0.6994115
72060 0.7008358
72070 0.7074804
72080 0.7073069
72090 0.7097226
72100 0.7071351
72110 0.7152603
72120 0.7199162
72130 0.7230669
72140 0.7136571
72150 0.7193586
72160 0.7228279
72170 0.7215418
72180 0.7337133
72190 0.7183757
72200 0.7244858
72210 0.7215133
72220 0.724608
72230 0.7282085
72240 0.7114704
72250 0.7168246
72260 0.7200438
72270 0.7203467
72280 0.7117448
72290 0.7087523
72300 0.7037098
72310 0.7186152
72320 0.7128673
72330 0.7183228
72340 0.7120202
72350 0.7006757
72360 0.6835686
72370 0.6898212
72380 0.6850795
72390 0.7014346
72400 0.7023794
72410 0.7108638
72420 0.7139591
72430 0.7092431
72440 0.7064832
72450 0.7069452
72460 0.7040415
72470 0.7126936
72480 0.6981136
72490 0.7012297
72500 0.7084576
72510 0.7012199
72520 0.7052613
72530 0.719299
72540 0.7129257
72550 0.7110021
72560 0.7114305
72570 0.7157006
72580 0.7274081
72590 0.7130983
72600 0.7102047
72610 0.7132517
72620 0.707988
72630 0.7242817
72640 0.7190323
72650 0.7261212
72660 0.7147751
72670 0.7079097
72680 0.7108295
72690 0.7153999
72700 0.715179
72710 0.7183955
72720 0.7193997
72730 0.7188359
72740 0.7348126
72750 0.7223892
72760 0.7230878
72770 0.7171479
72780 0.7124496
72790 0.7217625
72800 0.7210819
72810 0.7108785
72820 0.7082666
72830 0.70613
72840 0.7030526
72850 0.708689
72860 0.7086796
72870 0.7090557
72880 0.7101448
72890 0.7162436
72900 0.7123506
72910 0.7168974
72920 0.7176241
72930 0.7045617
72940 0.7092201
72950 0.7111313
72960 0.7011043
72970 0.7117399
72980 0.7076557
72990 0.6943831
73000 0.7018848
73010 0.708005
73020 0.6917793
73030 0.6918988
73040 0.6885644
73050 0.6983277
73060 0.6942501
73070 0.6978865
73080 0.6953015
73090 0.701324
73100 0.6991439
73110 0.6967914
73120 0.707242
73130 0.7044327
73140 0.7040262
73150 0.7090911
73160 0.7150594
73170 0.7088587
73180 0.7041824
73190 0.7034016
73200 0.7134967
73210 0.7137468
73220 0.7289406
73230 0.7169607
73240 0.7202138
73250 0.7242898
73260 0.7200124
73270 0.714785
73280 0.7131128
73290 0.7082341
73300 0.7077771
73310 0.7174549
73320 0.7110821
73330 0.7245865
73340 0.7194642
73350 0.7136717
73360 0.7155457
73370 0.6978104
73380 0.7058387
73390 0.6990422
73400 0.7002706
73410 0.706919
73420 0.7016309
73430 0.7034436
73440 0.7009851
73450 0.706907
73460 0.7038434
73470 0.6944644
73480 0.7035708
73490 0.7084702
73500 0.7084616
73510 0.702531
73520 0.7036048
73530 0.7121307
73540 0.7080262
73550 0.6997421
73560 0.7040269
73570 0.7021646
73580 0.6934319
73590 0.6955888
73600 0.6977983
73610 0.7054797
73620 0.7025064
73630 0.6995429
73640 0.7078957
73650 0.7006984
73660 0.7026265
73670 0.7058467
73680 0.700478
73690 0.7074031
73700 0.7144585
73710 0.7171358
73720 0.7223863
73730 0.7231099
73740 0.7302502
73750 0.7210149
73760 0.7270526
73770 0.7229082
73780 0.7158307
73790 0.7124563
73800 0.7071779
73810 0.7151442
73820 0.7121339
73830 0.7156429
73840 0.7193007
73850 0.7091426
73860 0.7015212
73870 0.6907971
73880 0.7125463
73890 0.7225326
73900 0.7094988
73910 0.7152449
73920 0.7071976
73930 0.6988788
73940 0.6870249
73950 0.6865498
73960 0.6838806
73970 0.6885822
73980 0.692923
73990 0.6945037
74000 0.6961572
74010 0.6967308
74020 0.7083739
74030 0.6925969
74040 0.6975412
74050 0.6918026
74060 0.688709
74070 0.6845608
74080 0.6863756
74090 0.6953371
74100 0.7000863
74110 0.698873
74120 0.6895993
74130 0.6946638
74140 0.707083
74150 0.7043892
74160 0.6999733
74170 0.6988862
74180 0.71362
74190 0.7054015
74200 0.6939917
74210 0.7004598
74220 0.6965513
74230 0.6895159
74240 0.6943361
74250 0.6938925
74260 0.6931821
74270 0.6928921
74280 0.6897302
74290 0.6852077
74300 0.6835762
74310 0.6790197
74320 0.6825927
74330 0.6916613
74340 0.6967999
74350 0.6896715
74360 0.6839342
74370 0.6774492
74380 0.6764516
74390 0.6781228
74400 0.6758036
74410 0.6809428
74420 0.6871879
74430 0.6840124
74440 0.6804272
74450 0.6918972
74460 0.6831099
74470 0.6893125
74480 0.6997102
74490 0.6846014
74500 0.6886955
74510 0.6813561
74520 0.6843998
74530 0.6883855
74540 0.6866713
74550 0.694572
74560 0.6976141
74570 0.7028117
74580 0.7080764
74590 0.7103171
74600 0.7034303
74610 0.6924245
74620 0.7014296
74630 0.7014424
74640 0.7084238
74650 0.7039142
74660 0.7022394
74670 0.6914136
74680 0.6868342
74690 0.6943802
74700 0.7012777
74710 0.6995251
74720 0.6977602
74730 0.6944558
74740 0.6959952
74750 0.694034
74760 0.6810448
74770 0.700764
74780 0.693487
74790 0.7009801
74800 0.7065385
74810 0.705995
74820 0.7153217
74830 0.7019504
74840 0.7031834
74850 0.7035452
74860 0.6939965
74870 0.6931553
74880 0.6795601
74890 0.6909702
74900 0.7073408
74910 0.7006412
74920 0.6945028
74930 0.699936
74940 0.6866885
74950 0.6894426
74960 0.6892396
74970 0.684298
74980 0.6921785
74990 0.6851307
75000 0.6956469
75010 0.6909551
75020 0.7005574
75030 0.6940673
75040 0.6950524
75050 0.6983692
75060 0.6877239
75070 0.692732
75080 0.6891425
75090 0.6939503
75100 0.7032776
75110 0.7146569
75120 0.6983725
75130 0.7073311
75140 0.6989872
75150 0.6947981
75160 0.6765885
75170 0.6808224
75180 0.6727144
75190 0.6741633
75200 0.6729349
75210 0.6792367
75220 0.6764178
75230 0.6711708
75240 0.6729213
75250 0.6775779
75260 0.6795897
75270 0.6851466
75280 0.6930103
75290 0.7129836
75300 0.7020142
75310 0.6981304
75320 0.6872051
75330 0.6792676
75340 0.673966
75350 0.6837484
75360 0.6852642
75370 0.6841612
75380 0.6924932
75390 0.6971538
75400 0.7029865
75410 0.6917163
75420 0.6886618
75430 0.701353
75440 0.7055475
75450 0.69137
75460 0.6939285
75470 0.6915826
75480 0.6833298
75490 0.6711241
75500 0.6678405
75510 0.6707321
75520 0.6736765
75530 0.6716518
75540 0.6778407
75550 0.6731475
75560 0.6756377
75570 0.6767071
75580 0.6785057
75590 0.676965
75600 0.6816313
75610 0.678649
75620 0.6701584
75630 0.6845081
75640 0.696599
75650 0.6873077
75660 0.6820696
75670 0.6918967
75680 0.7036858
75690 0.7067063
75700 0.6988928
75710 0.7003241
75720 0.7053869
75730 0.7012118
75740 0.6994085
75750 0.7025346
75760 0.6894255
75770 0.7007497
75780 0.6979228
75790 0.6919472
75800 0.6891744
75810 0.6870829
75820 0.6847295
75830 0.6936129
75840 0.6988155
75850 0.6956028
75860 0.7008372
75870 0.6880828
75880 0.6876327
75890 0.6837245
75900 0.6766282
75910 0.6910784
75920 0.6902252
75930 0.6843454
75940 0.6864953
75950 0.6860124
75960 0.6847498
75970 0.69099
75980 0.6994575
75990 0.7057397
76000 0.7065887
76010 0.7053848
76020 0.6926616
76030 0.6993407
76040 0.7011232
76050 0.7018585
76060 0.7105742
76070 0.7002391
76080 0.7030247
76090 0.7046185
76100 0.700577
76110 0.7091046
76120 0.6968676
76130 0.6887914
76140 0.6941851
76150 0.6901047
76160 0.6964571
76170 0.6979998
76180 0.7074182
76190 0.7007387
76200 0.6994588
76210 0.705559
76220 0.7074168
76230 0.7265403
76240 0.717344
76250 0.7066302
76260 0.714865
76270 0.7077845
76280 0.7055381
76290 0.7092364
76300 0.6965863
76310 0.7017072
76320 0.6992205
76330 0.7013475
76340 0.7004699
76350 0.6983024
76360 0.7027534
76370 0.7090366
76380 0.7116385
76390 0.6988542
76400 0.6881833
76410 0.6806869
76420 0.6857179
76430 0.6916871
76440 0.6936537
76450 0.6922561
76460 0.689958
76470 0.6962054
76480 0.6974772
76490 0.7076151
76500 0.7016107
76510 0.7173953
76520 0.7014804
76530 0.7068784
76540 0.7071868
76550 0.6997278
76560 0.6900315
76570 0.6936104
76580 0.690604
76590 0.6868476
76600 0.699581
76610 0.6906065
76620 0.6997529
76630 0.6885821
76640 0.6949453
76650 0.7079424
76660 0.6985922
76670 0.6971905
76680 0.7027318
76690 0.7011334
76700 0.6982002
76710 0.7090912
76720 0.7101562
76730 0.6985237
76740 0.6981745
76750 0.70498
76760 0.7100059
76770 0.7126215
76780 0.7074423
76790 0.7039803
76800 0.7085585
76810 0.6998581
76820 0.6955435
76830 0.6963877
76840 0.7090657
76850 0.7044706
76860 0.7028738
76870 0.702929
76880 0.7078269
76890 0.7147842
76900 0.7099407
76910 0.7020713
76920 0.7102357
76930 0.722784
76940 0.7108805
76950 0.7055655
76960 0.7050117
76970 0.6954324
76980 0.6986086
76990 0.7111782
77000 0.7205169
77010 0.7260234
77020 0.7204412
77030 0.7182885
77040 0.7138083
77050 0.7252061
77060 0.7087557
77070 0.7190518
77080 0.7168042
77090 0.7207166
77100 0.7089092
77110 0.7067966
77120 0.7139313
77130 0.7095363
77140 0.7061188
77150 0.7029252
77160 0.6930007
77170 0.6933341
77180 0.6895818
77190 0.6923871
77200 0.6936633
77210 0.6979944
77220 0.6944726
77230 0.6950467
77240 0.6935173
77250 0.6981388
77260 0.7005058
77270 0.6976138
77280 0.6957287
77290 0.6942788
77300 0.7039838
77310 0.7094009
77320 0.7128823
77330 0.7076342
77340 0.7039155
77350 0.6961246
77360 0.7017075
77370 0.6930054
77380 0.6862404
77390 0.686352
77400 0.6810149
77410 0.6816665
77420 0.6859654
77430 0.6947148
77440 0.697538
77450 0.6944693
77460 0.694313
77470 0.7026348
77480 0.7018214
77490 0.6905121
77500 0.6881282
77510 0.6889688
77520 0.6913698
77530 0.6805319
77540 0.6931503
77550 0.6921479
77560 0.6911943
77570 0.686941
77580 0.6953565
77590 0.6990816
77600 0.6923774
77610 0.6815302
77620 0.6897487
77630 0.6826171
77640 0.6869448
77650 0.687228
77660 0.6962241
77670 0.6910848
77680 0.7003248
77690 0.6977339
77700 0.6952506
77710 0.7141339
77720 0.7109253
77730 0.7190496
77740 0.7273388
77750 0.7374011
77760 0.7242201
77770 0.7165839
77780 0.7215895
77790 0.7078511
77800 0.7105284
77810 0.7000301
77820 0.6966028
77830 0.6992297
77840 0.7150862
77850 0.7173014
77860 0.7061486
77870 0.7099413
77880 0.710112
77890 0.7085179
77900 0.7079484
77910 0.7186849
77920 0.7216023
77930 0.7089912
77940 0.7218202
77950 0.7268109
77960 0.730916
77970 0.7398914
77980 0.733979
77990 0.7273069
78000 0.7190682
78010 0.7139149
78020 0.7084886
78030 0.7179289
78040 0.7115502
78050 0.713142
78060 0.7115918
78070 0.7192701
78080 0.7190069
78090 0.7083064
78100 0.7137445
78110 0.7089288
78120 0.7080641
78130 0.6995872
78140 0.7156893
78150 0.7091448
78160 0.7072105
78170 0.7107686
78180 0.7196548
78190 0.7175961
78200 0.7203075
78210 0.7214397
78220 0.7287424
78230 0.7273284
78240 0.7201897
78250 0.7342483
78260 0.7374468
78270 0.7317331
78280 0.7342969
78290 0.7472444
78300 0.7410909
78310 0.7442569
78320 0.7466116
78330 0.7273219
78340 0.7268606
78350 0.7211516
78360 0.7334114
78370 0.7197428
78380 0.7117132
78390 0.7134658
78400 0.7181187
78410 0.7219869
78420 0.7164755
78430 0.7216824
78440 0.7099918
78450 0.705146
78460 0.7103814
78470 0.7144395
78480 0.7212935
78490 0.7050257
78500 0.7097237
78510 0.7014157
78520 0.706186
78530 0.7050114
78540 0.7154699
78550 0.7170558
78560 0.7313009
78570 0.7176843
78580 0.7132228
78590 0.7074503
78600 0.7107424
78610 0.6973865
78620 0.70291
78630 0.708169
78640 0.7122083
78650 0.7191638
78660 0.7150785
78670 0.7234049
78680 0.7343481
78690 0.7407897
78700 0.7432443
78710 0.7343935
78720 0.7305304
78730 0.7289555
78740 0.7191116
78750 0.7135531
78760 0.7181358
78770 0.7138316
78780 0.7161533
78790 0.7081314
78800 0.7134477
78810 0.7074221
78820 0.7196453
78830 0.7243997
78840 0.7247484
78850 0.7243912
78860 0.7235215
78870 0.7360651
78880 0.7203302
78890 0.7277126
78900 0.7256511
78910 0.7254673
78920 0.7219109
78930 0.7140471
78940 0.7227231
78950 0.7175238
78960 0.6932279
78970 0.7029663
78980 0.7089058
78990 0.7107478
79000 0.7178542
79010 0.7171596
79020 0.7064256
79030 0.7192186
79040 0.7168617
79050 0.7200517
79060 0.7190719
79070 0.706766
79080 0.715968
79090 0.7267401
79100 0.7173097
79110 0.7245722
79120 0.7198935
79130 0.7208583
79140 0.730979
79150 0.7228658
79160 0.724174
79170 0.7244066
79180 0.7273286
79190 0.7230098
79200 0.7354802
79210 0.7393982
79220 0.7378357
79230 0.7278745
79240 0.7190337
79250 0.7222694
79260 0.7274618
79270 0.7122494
79280 0.7190769
79290 0.7117763
79300 0.7091992
79310 0.7091208
79320 0.7146441
79330 0.7093959
79340 0.7035573
79350 0.7074121
79360 0.7079287
79370 0.7020931
79380 0.7105395
79390 0.7187775
79400 0.728401
79410 0.7098091
79420 0.7074344
79430 0.7118546
79440 0.721944
79450 0.7149941
79460 0.7092559
79470 0.7107795
79480 0.7119263
79490 0.7247285
79500 0.7400756
79510 0.7278153
79520 0.7282094
79530 0.7280872
79540 0.7316673
79550 0.7181505
79560 0.7051501
79570 0.7192466
79580 0.7201855
79590 0.7234802
79600 0.7211784
79610 0.727441
79620 0.7306385
79630 0.739879
79640 0.734656
79650 0.7363683
79660 0.7214405
79670 0.7195536
79680 0.7208328
79690 0.7249147
79700 0.7237139
79710 0.7261299
79720 0.7135806
79730 0.7216389
79740 0.7148125
79750 0.7193248
79760 0.7166145
79770 0.7047579
79780 0.7288058
79790 0.7225799
79800 0.7258801
79810 0.7315885
79820 0.7277427
79830 0.7323002
79840 0.7215208
79850 0.7121965
79860 0.7236345
79870 0.7221357
79880 0.7222754
79890 0.7226971
79900 0.7224773
79910 0.721721
79920 0.7133499
79930 0.7097412
79940 0.7085966
79950 0.7097721
79960 0.7126245
79970 0.7226306
79980 0.7114235
79990 0.7036598
80000 0.7112606
80010 0.7130916
80020 0.7146782
80030 0.7213242
80040 0.7258911
80050 0.7311279
80060 0.7356835
80070 0.7421813
80080 0.7255984
80090 0.7094741
80100 0.7069108
80110 0.7058503
80120 0.7050136
80130 0.7077028
80140 0.7132669
80150 0.7084745
80160 0.7237605
80170 0.7154843
80180 0.7134784
80190 0.698084
80200 0.6974062
80210 0.7107572
80220 0.7237667
80230 0.7154292
80240 0.7169356
80250 0.7128407
80260 0.7031671
80270 0.7144102
80280 0.7063265
80290 0.7095621
80300 0.7049755
80310 0.7066042
80320 0.7077345
80330 0.6944625
80340 0.698735
80350 0.6926273
80360 0.7070005
80370 0.7043214
80380 0.6951655
80390 0.6912893
80400 0.6963645
80410 0.6866747
80420 0.6904888
80430 0.6995773
80440 0.7049757
80450 0.7005451
80460 0.6760303
80470 0.7004448
80480 0.7049613
80490 0.7109127
80500 0.714993
80510 0.7083899
80520 0.7054082
80530 0.7074518
80540 0.7114591
80550 0.7228476
80560 0.7136496
80570 0.6977729
80580 0.7126454
80590 0.7171584
80600 0.712194
80610 0.710748
80620 0.7133864
80630 0.7066111
80640 0.7036114
80650 0.7190741
80660 0.7212959
80670 0.7133245
80680 0.7011359
80690 0.6989917
80700 0.7024059
80710 0.7083946
80720 0.7049345
80730 0.7078713
80740 0.7193389
80750 0.7026446
80760 0.6970302
80770 0.6901351
80780 0.6961746
80790 0.7043737
80800 0.7029086
80810 0.6989627
80820 0.6956427
80830 0.6897817
80840 0.6918557
80850 0.6772343
80860 0.696848
80870 0.6946471
80880 0.7032861
80890 0.6921264
80900 0.6921444
80910 0.6860705
80920 0.6845046
80930 0.6853365
80940 0.690544
80950 0.6920264
80960 0.6729432
80970 0.6742697
80980 0.6856858
80990 0.6895154
81000 0.6830803
81010 0.6865563
81020 0.685785
81030 0.6988688
81040 0.6849345
81050 0.6936525
81060 0.6987023
81070 0.6894211
81080 0.699299
81090 0.69862
81100 0.6921641
81110 0.6938742
81120 0.6901564
81130 0.6809081
81140 0.6802661
81150 0.6804112
81160 0.6851965
81170 0.6943397
81180 0.6931681
81190 0.6866339
81200 0.693207
81210 0.6979039
81220 0.7026224
81230 0.7098356
81240 0.6866218
81250 0.6879433
81260 0.6890227
81270 0.6887359
81280 0.6962909
81290 0.6984118
81300 0.6981348
81310 0.7014531
81320 0.7112006
81330 0.6986321
81340 0.7061144
81350 0.7083658
81360 0.705146
81370 0.7015101
81380 0.6952592
81390 0.6896938
81400 0.6909533
81410 0.6881021
81420 0.695732
81430 0.7010585
81440 0.7081265
81450 0.6971477
81460 0.7002745
81470 0.6903647
81480 0.6965173
81490 0.686302
81500 0.685472
81510 0.6903872
81520 0.6851556
81530 0.6849545
81540 0.6862771
81550 0.6878129
81560 0.6961985
81570 0.6947741
81580 0.6786565
81590 0.6862944
81600 0.6826299
81610 0.685888
81620 0.6898713
81630 0.7016392
81640 0.6952354
81650 0.703492
81660 0.699777
81670 0.704344
81680 0.7096506
81690 0.7106771
81700 0.7083194
81710 0.6924301
81720 0.6984036
81730 0.7027261
81740 0.7108629
81750 0.7155231
81760 0.7030324
81770 0.7023703
81780 0.7022974
81790 0.7040929
81800 0.7002985
81810 0.7051276
81820 0.7039089
81830 0.7064275
81840 0.7084848
81850 0.6967832
81860 0.6995656
81870 0.7024546
81880 0.6945963
81890 0.6892884
81900 0.7078395
81910 0.6951786
81920 0.6923298
81930 0.6972647
81940 0.7032833
81950 0.7052421
81960 0.7025448
81970 0.7090845
81980 0.7008991
81990 0.7063494
82000 0.6942738
82010 0.7078831
82020 0.7121158
82030 0.7132655
82040 0.7094669
82050 0.7048836
82060 0.7090184
82070 0.7113924
82080 0.7055266
82090 0.7130299
82100 0.7049819
82110 0.6950979
82120 0.6957859
82130 0.7098818
82140 0.7079857
82150 0.7139922
82160 0.7208054
82170 0.7160606
82180 0.7099535
82190 0.7117373
82200 0.7073652
82210 0.7001489
82220 0.7153993
82230 0.6985638
82240 0.6948795
82250 0.7120521
82260 0.7176713
82270 0.7201685
82280 0.7167094
82290 0.7220351
82300 0.7134307
82310 0.7154727
82320 0.719619
82330 0.7249205
82340 0.7135997
82350 0.7155038
82360 0.7163193
82370 0.7283708
82380 0.7438168
82390 0.7262228
82400 0.7241449
82410 0.7145759
82420 0.738627
82430 0.7260635
82440 0.7255888
82450 0.7205038
82460 0.713091
82470 0.708873
82480 0.7113062
82490 0.7061433
82500 0.7051697
82510 0.6985999
82520 0.6841048
82530 0.6884731
82540 0.6982878
82550 0.6940715
82560 0.7028655
82570 0.7044927
82580 0.7108864
82590 0.7150331
82600 0.7154401
82610 0.717419
82620 0.7199028
82630 0.7188982
82640 0.7135244
82650 0.7195715
82660 0.7040385
82670 0.6957906
82680 0.7061652
82690 0.7113827
82700 0.7072578
82710 0.7158551
82720 0.7140448
82730 0.7119157
82740 0.722782
82750 0.7162566
82760 0.7138006
82770 0.7065434
82780 0.7035197
82790 0.7112795
82800 0.7157186
82810 0.709795
82820 0.7050006
82830 0.7063906
82840 0.7074359
82850 0.7068908
82860 0.7088032
82870 0.6949518
82880 0.7060415
82890 0.6918558
82900 0.6980244
82910 0.6871163
82920 0.6852217
82930 0.6973907
82940 0.7011723
82950 0.6928954
82960 0.6954471
82970 0.7056558
82980 0.6980553
82990 0.7055292
83000 0.7102982
83010 0.7085622
83020 0.7274123
83030 0.7303475
83040 0.721395
83050 0.7166731
83060 0.7315707
83070 0.7387997
83080 0.7155951
83090 0.7164175
83100 0.7147369
83110 0.7124342
83120 0.7112392
83130 0.7097994
83140 0.7003254
83150 0.7040201
83160 0.7056767
83170 0.7098227
83180 0.7184422
83190 0.7159792
83200 0.7046112
83210 0.7179337
83220 0.7056527
83230 0.7020388
83240 0.6999229
83250 0.7038692
83260 0.7028171
83270 0.7095073
83280 0.7192912
83290 0.7119858
83300 0.6996055
83310 0.7076874
83320 0.7034735
83330 0.7191541
83340 0.7100313
83350 0.6926816
83360 0.6961741
83370 0.7076538
83380 0.7099885
83390 0.7155954
83400 0.725472
83410 0.728166
83420 0.7255665
83430 0.7284861
83440 0.7269562
83450 0.7379494
83460 0.7385564
83470 0.7429749
83480 0.7507512
83490 0.7375222
83500 0.7351658
83510 0.7467483
83520 0.7525286
83530 0.7544367
83540 0.7466056
83550 0.7476968
83560 0.7365533
83570 0.717382
83580 0.7265052
83590 0.7195945
83600 0.7246592
83610 0.7202616
83620 0.7142975
83630 0.719033
83640 0.7192776
83650 0.726065
83660 0.7239882
83670 0.7161441
83680 0.7141699
83690 0.7183599
83700 0.7179624
83710 0.7249653
83720 0.7121255
83730 0.7150779
83740 0.7121319
83750 0.7197598
83760 0.7306771
83770 0.7290212
83780 0.7158095
83790 0.7077846
83800 0.704223
83810 0.7037925
83820 0.7139699
83830 0.715902
83840 0.7104809
83850 0.7307554
83860 0.718794
83870 0.7185541
83880 0.7121093
83890 0.7065104
83900 0.7055148
83910 0.7170631
83920 0.7111011
83930 0.7135118
83940 0.7110811
83950 0.7008672
83960 0.716592
83970 0.7087762
83980 0.7130666
83990 0.717611
84000 0.7213802
84010 0.7207896
84020 0.7301075
84030 0.7298605
84040 0.7259518
84050 0.7207711
84060 0.7210305
84070 0.7289621
84080 0.7336832
84090 0.7268112
84100 0.7355261
84110 0.7217388
84120 0.7231582
84130 0.7142751
84140 0.7048529
84150 0.7195665
84160 0.7222117
84170 0.7296151
84180 0.7373832
84190 0.7223837
84200 0.714008
84210 0.7236325
84220 0.7117957
84230 0.7137581
84240 0.7098209
84250 0.7158481
84260 0.7227895
84270 0.7366377
84280 0.7380105
84290 0.7417821
84300 0.7469936
84310 0.7414829
84320 0.7340796
84330 0.7347315
84340 0.7453943
84350 0.7402287
84360 0.740445
84370 0.7323903
84380 0.7385938
84390 0.7312827
84400 0.7367996
84410 0.7373458
84420 0.7369162
84430 0.729845
84440 0.7199813
84450 0.7261558
84460 0.739071
84470 0.7370906
84480 0.7499408
84490 0.7492977
84500 0.7586532
84510 0.7505177
84520 0.7482573
84530 0.7434614
84540 0.7336489
84550 0.7312036
84560 0.7437345
84570 0.7312218
84580 0.7303218
84590 0.716037
84600 0.715305
84610 0.7213055
84620 0.7167414
84630 0.7172659
84640 0.7203184
84650 0.7211422
84660 0.7226641
84670 0.7303841
84680 0.734233
84690 0.7299315
84700 0.7277786
84710 0.7327932
84720 0.7284908
84730 0.7259977
84740 0.7288411
84750 0.722582
84760 0.7319445
84770 0.7340579
84780 0.7465975
84790 0.7406924
84800 0.7401438
84810 0.7388175
84820 0.7198568
84830 0.7198367
84840 0.7257658
84850 0.7319185
84860 0.7341696
84870 0.7340443
84880 0.7423078
84890 0.7409573
84900 0.7354799
84910 0.7486057
84920 0.7540334
84930 0.7515467
84940 0.7348233
84950 0.7253679
84960 0.7246557
84970 0.7252898
84980 0.7207865
84990 0.7160153
85000 0.7031996
85010 0.7033793
85020 0.7066794
85030 0.7028555
85040 0.7068533
85050 0.7049044
85060 0.7176146
85070 0.7138239
85080 0.7220037
85090 0.7185948
85100 0.7191386
85110 0.7199622
85120 0.6992959
85130 0.7148365
85140 0.7134933
85150 0.714807
85160 0.7144257
85170 0.7215759
85180 0.7116441
85190 0.7080671
85200 0.7058319
85210 0.7126519
85220 0.7072867
85230 0.7129178
85240 0.7204483
85250 0.7164185
85260 0.7204075
85270 0.7008136
85280 0.7148914
85290 0.7073338
85300 0.719668
85310 0.7253093
85320 0.7290812
85330 0.7192263
85340 0.7107552
85350 0.7072076
85360 0.7117037
85370 0.7082927
85380 0.7161594
85390 0.7094003
85400 0.7115591
85410 0.7299786
85420 0.7178361
85430 0.7200834
85440 0.7133415
85450 0.7294636
85460 0.7195635
85470 0.7381617
85480 0.7225212
85490 0.7206171
85500 0.723019
85510 0.7229879
85520 0.7147517
85530 0.7099055
85540 0.7114234
85550 0.7154661
85560 0.7216699
85570 0.7186486
85580 0.7147366
85590 0.7130013
85600 0.7033867
85610 0.7101789
85620 0.7148691
85630 0.7099151
85640 0.7071791
85650 0.7069214
85660 0.7186716
85670 0.7164579
85680 0.7209924
85690 0.7141668
85700 0.7217827
85710 0.7200696
85720 0.7156795
85730 0.7120408
85740 0.7152519
85750 0.7158418
85760 0.7067232
85770 0.6971072
85780 0.7033213
85790 0.7089136
85800 0.6953847
85810 0.6934279
85820 0.7025819
85830 0.7059678
85840 0.6999919
85850 0.6983829
85860 0.6978642
85870 0.7117312
85880 0.6949021
85890 0.6850937
85900 0.6852528
85910 0.6905093
85920 0.7008137
85930 0.6992583
85940 0.6998165
85950 0.6915906
85960 0.702204
85970 0.700634
85980 0.7128859
85990 0.7034199
86000 0.6925613
86010 0.6918228
86020 0.6976143
86030 0.6920335
86040 0.6949569
86050 0.6971135
86060 0.7143539
86070 0.7237958
86080 0.7134827
86090 0.7192892
86100 0.7260722
86110 0.7253423
86120 0.7099799
86130 0.7185947
86140 0.7109302
86150 0.7065158
86160 0.6957487
86170 0.700914
86180 0.693728
86190 0.6962373
86200 0.7046215
86210 0.7048421
86220 0.7112457
86230 0.707184
86240 0.7014486
86250 0.6927025
86260 0.702114
86270 0.7050066
86280 0.7028863
86290 0.6934879
86300 0.6995528
86310 0.7056562
86320 0.6920041
86330 0.6884742
86340 0.7185213
86350 0.722777
86360 0.7084005
86370 0.7142862
86380 0.6977181
86390 0.7079026
86400 0.699432
86410 0.6962174
86420 0.7039436
86430 0.704511
86440 0.7159877
86450 0.7080292
86460 0.7025324
86470 0.7046716
86480 0.6966972
86490 0.70117
86500 0.7140511
86510 0.7044851
86520 0.7091671
86530 0.7160545
86540 0.7133192
86550 0.7073461
86560 0.7011773
86570 0.6849227
86580 0.6888016
86590 0.6979634
86600 0.6987766
86610 0.7102288
86620 0.7121761
86630 0.7209824
86640 0.7248241
86650 0.7377578
86660 0.7349038
86670 0.7310047
86680 0.730642
86690 0.7291021
86700 0.7066844
86710 0.7182089
86720 0.7295663
86730 0.7292379
86740 0.7209954
86750 0.7129437
86760 0.7103007
86770 0.7131123
86780 0.7102141
86790 0.7070845
86800 0.7019171
86810 0.7202417
86820 0.7286375
86830 0.7282867
86840 0.7293752
86850 0.7185486
86860 0.7174361
86870 0.7130954
86880 0.7064326
86890 0.7060699
86900 0.7095529
86910 0.7322003
86920 0.7185036
86930 0.7149532
86940 0.7237632
86950 0.711652
86960 0.7146123
86970 0.7115051
86980 0.7075928
86990 0.6999789
87000 0.6959016
87010 0.6997943
87020 0.7055932
87030 0.6971788
87040 0.6978602
87050 0.7042837
87060 0.7131666
87070 0.7195968
87080 0.7110342
87090 0.7068678
87100 0.6986603
87110 0.7078443
87120 0.7156975
87130 0.7060393
87140 0.7159594
87150 0.7220914
87160 0.7133666
87170 0.7309645
87180 0.723794
87190 0.7072403
87200 0.7081199
87210 0.7080126
87220 0.7247829
87230 0.7107353
87240 0.721552
87250 0.724668
87260 0.7100127
87270 0.7094554
87280 0.7113175
87290 0.7307233
87300 0.7079734
87310 0.7079089
87320 0.728311
87330 0.7384852
87340 0.7372119
87350 0.7433501
87360 0.7380683
87370 0.7476046
87380 0.7550396
87390 0.7521396
87400 0.7607384
87410 0.7580356
87420 0.7554468
87430 0.7451204
87440 0.7413359
87450 0.7519268
87460 0.7327288
87470 0.7322904
87480 0.7376481
87490 0.7330894
87500 0.7269915
87510 0.7363792
87520 0.7424782
87530 0.734435
87540 0.7340534
87550 0.7333779
87560 0.7308746
87570 0.7355675
87580 0.7397359
87590 0.7464424
87600 0.7292413
87610 0.7263497
87620 0.7213013
87630 0.7292363
87640 0.725535
87650 0.7243532
87660 0.7207954
87670 0.7340987
87680 0.7355248
87690 0.7370828
87700 0.7478765
87710 0.741914
87720 0.7438232
87730 0.7287112
87740 0.721936
87750 0.7250423
87760 0.7303177
87770 0.7377712
87780 0.7482598
87790 0.7407892
87800 0.7420859
87810 0.7493008
87820 0.7370162
87830 0.7363347
87840 0.7328109
87850 0.7178215
87860 0.7263339
87870 0.7316861
87880 0.7228573
87890 0.7160019
87900 0.7125592
87910 0.726042
87920 0.7287154
87930 0.7201884
87940 0.7115807
87950 0.7307932
87960 0.7253476
87970 0.7299079
87980 0.7257472
87990 0.7174718
88000 0.7204229
88010 0.730081
88020 0.7332202
88030 0.7371933
88040 0.7350087
88050 0.7351292
88060 0.7410056
88070 0.7413252
88080 0.7621123
88090 0.7521041
88100 0.7424079
88110 0.7472883
88120 0.7411205
88130 0.7335301
88140 0.7515187
88150 0.7410351
88160 0.7373453
88170 0.7343789
88180 0.7475294
88190 0.7424445
88200 0.7430648
88210 0.7394409
88220 0.7482731
88230 0.7484171
88240 0.7544399
88250 0.7551687
88260 0.7600701
88270 0.7518533
88280 0.7513962
88290 0.7539862
88300 0.7563024
88310 0.7590504
88320 0.75113
88330 0.7492915
88340 0.7408141
88350 0.7458245
88360 0.7459603
88370 0.7580525
88380 0.7638553
88390 0.7560432
88400 0.774561
88410 0.7723907
88420 0.7683016
88430 0.7584608
88440 0.7497046
88450 0.7442933
88460 0.7454289
88470 0.7557375
88480 0.7477362
88490 0.7558779
88500 0.7627827
88510 0.757656
88520 0.7570525
88530 0.7621929
88540 0.7519143
88550 0.735651
88560 0.7445731
88570 0.7369084
88580 0.7297778
88590 0.7429913
88600 0.7446896
88610 0.7530527
88620 0.7399504
88630 0.7481104
88640 0.7430767
88650 0.743224
88660 0.7502947
88670 0.7563577
88680 0.7585499
88690 0.7436852
88700 0.7548275
88710 0.7540368
88720 0.7586877
88730 0.7469097
88740 0.7436956
88750 0.750576
88760 0.7475331
88770 0.744505
88780 0.7594696
88790 0.7500803
88800 0.739445
88810 0.7506787
88820 0.7486646
88830 0.7526259
88840 0.7576891
88850 0.75476
88860 0.7457634
88870 0.7523038
88880 0.7689559
88890 0.7567716
88900 0.7579069
88910 0.753807
88920 0.7432221
88930 0.7489619
88940 0.7645915
88950 0.7752709
88960 0.778641
88970 0.7739368
88980 0.7602963
88990 0.7610436
89000 0.7674792
89010 0.7777849
89020 0.7708824
89030 0.7727154
89040 0.7609341
89050 0.7773038
89060 0.7848297
89070 0.7734305
89080 0.7852495
89090 0.7897573
89100 0.7826197
89110 0.7803239
89120 0.7576946
89130 0.75854
89140 0.7715223
89150 0.7459455
89160 0.7527963
89170 0.7431291
89180 0.7483082
89190 0.7500558
89200 0.7460316
89210 0.7441415
89220 0.7499048
89230 0.7424425
89240 0.7517282
89250 0.7502599
89260 0.7267576
89270 0.7317652
89280 0.7396612
89290 0.7350761
89300 0.7263476
89310 0.7303206
89320 0.7335449
89330 0.7429553
89340 0.7389858
89350 0.7365188
89360 0.7375565
89370 0.745576
89380 0.7462751
89390 0.7532424
89400 0.7518864
89410 0.753369
89420 0.7378327
89430 0.7419434
89440 0.7408346
89450 0.7537788
89460 0.7413906
89470 0.742131
89480 0.7429515
89490 0.7466909
89500 0.7447436
89510 0.7469692
89520 0.7450619
89530 0.7400219
89540 0.7486328
89550 0.734167
89560 0.7191927
89570 0.7261481
89580 0.7299762
89590 0.7190934
89600 0.7346904
89610 0.7331968
89620 0.7282737
89630 0.7338993
89640 0.7356432
89650 0.7296874
89660 0.7319357
89670 0.7333964
89680 0.7398982
89690 0.744251
89700 0.7339942
89710 0.7385429
89720 0.7378796
89730 0.7415074
89740 0.7422122
89750 0.7454041
89760 0.7406239
89770 0.7392686
89780 0.742406
89790 0.7489654
89800 0.7293081
89810 0.7303448
89820 0.7298265
89830 0.7411543
89840 0.748539
89850 0.7545331
89860 0.7589275
89870 0.7612159
89880 0.7578779
89890 0.7376826
89900 0.7213076
89910 0.7240178
89920 0.7233443
89930 0.724508
89940 0.7246625
89950 0.7218306
89960 0.7241064
89970 0.731958
89980 0.7247425
89990 0.7332833
90000 0.7320108
90010 0.734507
90020 0.7233257
90030 0.7108874
90040 0.704089
90050 0.719237
90060 0.7089174
90070 0.7163302
90080 0.7225171
90090 0.7416062
90100 0.7421216
90110 0.7481174
90120 0.7542557
90130 0.7439587
90140 0.7380227
90150 0.7463095
90160 0.7397466
90170 0.7391034
90180 0.7272896
90190 0.7228954
90200 0.7220998
90210 0.7204896
90220 0.7132988
90230 0.7097737
90240 0.7046399
90250 0.724361
90260 0.7350826
90270 0.7419372
90280 0.7439762
90290 0.7385147
90300 0.7233524
90310 0.7258686
90320 0.7260138
90330 0.7348988
90340 0.7391062
90350 0.7276102
90360 0.7227673
90370 0.7161065
90380 0.7259597
90390 0.728211
90400 0.7216498
90410 0.7178938
90420 0.7172705
90430 0.7189075
90440 0.7163242
90450 0.712468
90460 0.7123497
90470 0.7158936
90480 0.7176092
90490 0.7146822
90500 0.7325648
90510 0.7408277
90520 0.7243513
90530 0.719166
90540 0.7319273
90550 0.726994
90560 0.7236598
90570 0.7354288
90580 0.7242619
90590 0.7159531
90600 0.71296
90610 0.7312679
90620 0.7211353
90630 0.7081255
90640 0.7162418
90650 0.7055458
90660 0.7107377
90670 0.7191811
90680 0.716441
90690 0.7162712
90700 0.729078
90710 0.7369263
90720 0.7384928
90730 0.7290655
90740 0.7120981
90750 0.7153478
90760 0.7136745
90770 0.72125
90780 0.7352109
90790 0.7251523
90800 0.7258535
90810 0.7244008
90820 0.7129304
90830 0.7203234
90840 0.7149217
90850 0.7147406
90860 0.714624
90870 0.7190374
90880 0.7186838
90890 0.7096301
90900 0.7021506
90910 0.716513
90920 0.7037304
90930 0.7066246
90940 0.7007667
90950 0.6996717
90960 0.7104966
90970 0.7115536
90980 0.7036556
90990 0.7011383
91000 0.696182
91010 0.6973992
91020 0.7060248
91030 0.7119438
91040 0.7192221
91050 0.7281249
91060 0.7245805
91070 0.7297127
91080 0.7058845
91090 0.7193513
91100 0.7099422
91110 0.725392
91120 0.7254252
91130 0.7161252
91140 0.737863
91150 0.7270401
91160 0.7177343
91170 0.7192949
91180 0.7080191
91190 0.698094
91200 0.7010344
91210 0.7007436
91220 0.7149487
91230 0.7079604
91240 0.7108692
91250 0.7109804
91260 0.7050475
91270 0.7082602
91280 0.7141719
91290 0.7120773
91300 0.7169527
91310 0.7267083
91320 0.7285668
91330 0.7285607
91340 0.7240748
91350 0.7297876
91360 0.7279903
91370 0.7249011
91380 0.7234277
91390 0.7194496
91400 0.7255076
91410 0.7278442
91420 0.7167825
91430 0.7216964
91440 0.7158775
91450 0.7207634
91460 0.7115713
91470 0.7123323
91480 0.7227954
91490 0.728847
91500 0.7205271
91510 0.7230131
91520 0.7187485
91530 0.7165494
91540 0.7154059
91550 0.7092782
91560 0.7185113
91570 0.7117164
91580 0.711969
91590 0.7261976
91600 0.7110958
91610 0.7139464
91620 0.724314
91630 0.7322379
91640 0.7261144
91650 0.7231327
91660 0.7361153
91670 0.7260944
91680 0.7128399
91690 0.7109454
91700 0.6954497
91710 0.7028782
91720 0.7062095
91730 0.7201654
91740 0.7133468
91750 0.7092909
91760 0.7131882
91770 0.7180358
91780 0.7221492
91790 0.7199418
91800 0.7259482
91810 0.7247729
91820 0.7259477
91830 0.7191765
91840 0.7127036
91850 0.7034529
91860 0.7055992
91870 0.7220536
91880 0.7215286
91890 0.7248211
91900 0.7232149
91910 0.7241701
91920 0.710426
91930 0.7148423
91940 0.7072352
91950 0.7079394
91960 0.718435
91970 0.7056437
91980 0.7038706
91990 0.721039
92000 0.7253851
92010 0.7195402
92020 0.7270572
92030 0.7222257
92040 0.7206272
92050 0.7216535
92060 0.7277837
92070 0.7311725
92080 0.725298
92090 0.744097
92100 0.7350844
92110 0.7417036
92120 0.7311386
92130 0.7366638
92140 0.7430852
92150 0.7378832
92160 0.739729
92170 0.7310382
92180 0.7346925
92190 0.7325148
92200 0.7351586
92210 0.7261146
92220 0.7191665
92230 0.7257345
92240 0.7237527
92250 0.7162445
92260 0.7171508
92270 0.7137884
92280 0.7236134
92290 0.7114841
92300 0.7061643
92310 0.7157943
92320 0.7135973
92330 0.72034
92340 0.7245604
92350 0.7064034
92360 0.6961553
92370 0.7117791
92380 0.7152079
92390 0.7257764
92400 0.7318405
92410 0.7312189
92420 0.7370832
92430 0.7234977
92440 0.7142898
92450 0.7119136
92460 0.7106006
92470 0.7139861
92480 0.7194433
92490 0.7293823
92500 0.7257381
92510 0.7159833
92520 0.7121531
92530 0.7194313
92540 0.7355
92550 0.7513965
92560 0.7478789
92570 0.7400125
92580 0.7485146
92590 0.7449335
92600 0.7316733
92610 0.724153
92620 0.7457182
92630 0.7424677
92640 0.7497261
92650 0.7517404
92660 0.7348585
92670 0.7314875
92680 0.7331518
92690 0.7265412
92700 0.7411518
92710 0.7306927
92720 0.7309278
92730 0.7266803
92740 0.7330858
92750 0.7273843
92760 0.7241614
92770 0.7083486
92780 0.7022282
92790 0.7030014
92800 0.699802
92810 0.7069253
92820 0.710514
92830 0.7086135
92840 0.6964293
92850 0.697947
92860 0.7042886
92870 0.7019336
92880 0.7055476
92890 0.7038013
92900 0.6981901
92910 0.7070159
92920 0.6975204
92930 0.6937213
92940 0.6912925
92950 0.6994552
92960 0.7016253
92970 0.6990992
92980 0.704214
92990 0.7042796
93000 0.6969094
93010 0.6922924
93020 0.7034458
93030 0.6963391
93040 0.6941481
93050 0.6996472
93060 0.7049187
93070 0.7074378
93080 0.7038515
93090 0.6913393
93100 0.6927134
93110 0.7001566
93120 0.7053042
93130 0.7085892
93140 0.7006091
93150 0.697317
93160 0.694939
93170 0.6999852
93180 0.705524
93190 0.7134021
93200 0.7005616
93210 0.6978043
93220 0.6935028
93230 0.6990629
93240 0.6951802
93250 0.6930068
93260 0.6957521
93270 0.7005339
93280 0.7049466
93290 0.6874866
93300 0.7175927
93310 0.715555
93320 0.7019354
93330 0.6927021
93340 0.6876652
93350 0.686314
93360 0.6979924
93370 0.6939797
93380 0.705556
93390 0.6950931
93400 0.7031586
93410 0.6967367
93420 0.7006325
93430 0.7062603
93440 0.7083139
93450 0.7161594
93460 0.7095304
93470 0.7101049
93480 0.7229245
93490 0.724991
93500 0.7233825
93510 0.7089301
93520 0.7072368
93530 0.6992823
93540 0.7096745
93550 0.7158369
93560 0.7211802
93570 0.710574
93580 0.7198151
93590 0.7205443
93600 0.7092231
93610 0.7091089
93620 0.7043593
93630 0.698751
93640 0.7076838
93650 0.7058216
93660 0.7038749
93670 0.7039657
93680 0.715973
93690 0.708459
93700 0.7143355
93710 0.7139462
93720 0.7082427
93730 0.7130005
93740 0.7031435
93750 0.7023184
93760 0.7052202
93770 0.716669
93780 0.6992135
93790 0.70601
93800 0.7177366
93810 0.7175564
93820 0.7153683
93830 0.7170201
93840 0.706373
93850 0.7059361
93860 0.7044817
93870 0.7014275
93880 0.7008319
93890 0.6978773
93900 0.7020934
93910 0.7054653
93920 0.7092132
93930 0.7075064
93940 0.7106363
93950 0.7132043
93960 0.7111511
93970 0.7170467
93980 0.7214679
93990 0.7118227
94000 0.7153375
94010 0.721244
94020 0.7289577
94030 0.7221954
94040 0.7289917
94050 0.729317
94060 0.7201206
94070 0.7107474
94080 0.7215852
94090 0.7156672
94100 0.7257367
94110 0.7100201
94120 0.7103809
94130 0.7222589
94140 0.7377809
94150 0.7351994
94160 0.7255554
94170 0.7359567
94180 0.7238171
94190 0.7251046
94200 0.7206568
94210 0.7267212
94220 0.7336828
94230 0.7284319
94240 0.7338412
94250 0.7358966
94260 0.7424377
94270 0.7459674
94280 0.732233
94290 0.7347981
94300 0.727904
94310 0.7188087
94320 0.7330325
94330 0.721382
94340 0.7272168
94350 0.7371053
94360 0.7332544
94370 0.7447278
94380 0.7527143
94390 0.7394255
94400 0.7220656
94410 0.7382029
94420 0.730641
94430 0.7360235
94440 0.7359905
94450 0.7285526
94460 0.7212886
94470 0.7166427
94480 0.7264731
94490 0.7243694
94500 0.731926
94510 0.7263459
94520 0.725521
94530 0.7266164
94540 0.7340344
94550 0.7389653
94560 0.7412097
94570 0.7256939
94580 0.7422927
94590 0.73952
94600 0.7432383
94610 0.737745
94620 0.7328085
94630 0.7154043
94640 0.6967815
94650 0.7012452
94660 0.6987916
94670 0.6976508
94680 0.7206163
94690 0.7096736
94700 0.7047458
94710 0.6954477
94720 0.6911471
94730 0.7028648
94740 0.7012792
94750 0.7044023
94760 0.7156966
94770 0.7211227
94780 0.7206592
94790 0.7114975
94800 0.7123206
94810 0.7150624
94820 0.7009238
94830 0.702207
94840 0.7053103
94850 0.7081932
94860 0.7125654
94870 0.7081653
94880 0.7045183
94890 0.7180711
94900 0.7145377
94910 0.7179446
94920 0.716449
94930 0.7244508
94940 0.7291178
94950 0.7186596
94960 0.725394
94970 0.7140514
94980 0.7266975
94990 0.7178928
95000 0.7095811
95010 0.690562
95020 0.7106141
95030 0.7102447
95040 0.7227132
95050 0.7276694
95060 0.7362584
95070 0.7338026
95080 0.7289392
95090 0.7310586
95100 0.7338302
95110 0.7363103
95120 0.7474602
95130 0.7435208
95140 0.7295629
95150 0.7270346
95160 0.737529
95170 0.748944
95180 0.7553391
95190 0.7561488
95200 0.7701045
95210 0.7573239
95220 0.7513744
95230 0.7335988
95240 0.724789
95250 0.7304183
95260 0.7197825
95270 0.7118391
95280 0.7054992
95290 0.7107389
95300 0.7195458
95310 0.7186426
95320 0.7078249
95330 0.713268
95340 0.7263297
95350 0.7376223
95360 0.7350512
95370 0.7508032
95380 0.7463676
95390 0.7403375
95400 0.7264348
95410 0.7243563
95420 0.7093102
95430 0.716278
95440 0.7164583
95450 0.7122876
95460 0.6956483
95470 0.7018763
95480 0.7152011
95490 0.7210217
95500 0.7323641
95510 0.7292259
95520 0.7281031
95530 0.713167
95540 0.7176636
95550 0.721419
95560 0.7078026
95570 0.7085109
95580 0.712394
95590 0.6969025
95600 0.7023023
95610 0.7028658
95620 0.7117003
95630 0.7054268
95640 0.7216828
95650 0.7257742
95660 0.7186408
95670 0.730557
95680 0.725458
95690 0.7283037
95700 0.7133237
95710 0.7128173
95720 0.7190785
95730 0.7098033
95740 0.7085586
95750 0.7113155
95760 0.6975518
95770 0.6930552
95780 0.7029075
95790 0.7045752
95800 0.6987769
95810 0.699571
95820 0.7034941
95830 0.6997396
95840 0.7043404
95850 0.7026464
95860 0.7032881
95870 0.7134255
95880 0.7172641
95890 0.717479
95900 0.7262415
95910 0.7252089
95920 0.7167459
95930 0.7213322
95940 0.7077504
95950 0.7101706
95960 0.7160822
95970 0.7111508
95980 0.7103146
95990 0.7113283
96000 0.6998424
96010 0.701481
96020 0.6945265
96030 0.7028081
96040 0.7153119
96050 0.7051384
96060 0.7037279
96070 0.70652
96080 0.7148099
96090 0.724106
96100 0.714823
96110 0.7133692
96120 0.7051455
96130 0.7064762
96140 0.6918838
96150 0.6940747
96160 0.6951157
96170 0.7019843
96180 0.7184343
96190 0.7083567
96200 0.7105272
96210 0.7091461
96220 0.6992539
96230 0.7076299
96240 0.7028303
96250 0.7079189
96260 0.6998602
96270 0.6978428
96280 0.6952544
96290 0.7027724
96300 0.6994647
96310 0.705273
96320 0.6919607
96330 0.6927195
96340 0.6936308
96350 0.698559
96360 0.699002
96370 0.6951281
96380 0.7013359
96390 0.7034697
96400 0.6980533
96410 0.6900199
96420 0.6836532
96430 0.6920171
96440 0.6949546
96450 0.6923528
96460 0.6850944
96470 0.6931314
96480 0.6963754
96490 0.7025496
96500 0.6994074
96510 0.7007633
96520 0.7070084
96530 0.7067521
96540 0.7084727
96550 0.6946793
96560 0.692766
96570 0.6947599
96580 0.6975058
96590 0.6871652
96600 0.6923837
96610 0.7070849
96620 0.6986637
96630 0.702692
96640 0.7006992
96650 0.6997993
96660 0.7010561
96670 0.7015759
96680 0.6995053
96690 0.7116891
96700 0.7162521
96710 0.7269585
96720 0.7084522
96730 0.7037155
96740 0.7104128
96750 0.7192987
96760 0.7122121
96770 0.7190678
96780 0.6995497
96790 0.7079526
96800 0.7253212
96810 0.7159178
96820 0.7074038
96830 0.708091
96840 0.7198001
96850 0.7243777
96860 0.7304883
96870 0.7236017
96880 0.7218009
96890 0.7178426
96900 0.7190429
96910 0.7240514
96920 0.7175215
96930 0.7162641
96940 0.7172686
96950 0.7338654
96960 0.731434
96970 0.7341751
96980 0.7309155
96990 0.7338395
97000 0.7328208
97010 0.7316557
97020 0.7347957
97030 0.7309712
97040 0.7375803
97050 0.7386275
97060 0.7324237
97070 0.7390752
97080 0.7333264
97090 0.735963
97100 0.7413647
97110 0.7371348
97120 0.7287823
97130 0.7289325
97140 0.7345067
97150 0.7236647
97160 0.7227743
97170 0.7183819
97180 0.7181304
97190 0.7191809
97200 0.7108041
97210 0.7203659
97220 0.7233211
97230 0.7213915
97240 0.7351648
97250 0.7320891
97260 0.7400195
97270 0.7481688
97280 0.7380684
97290 0.7373436
97300 0.7333497
97310 0.7319781
97320 0.7279493
97330 0.7364391
97340 0.721801
97350 0.740848
97360 0.7438403
97370 0.7419529
97380 0.7532317
97390 0.7506722
97400 0.7474746
97410 0.7507444
97420 0.75611
97430 0.7386734
97440 0.740038
97450 0.735063
97460 0.7315078
97470 0.7327521
97480 0.7344385
97490 0.7336252
97500 0.7278708
97510 0.719947
97520 0.7162277
97530 0.7199342
97540 0.7145259
97550 0.7099193
97560 0.7078688
97570 0.7112594
97580 0.7129585
97590 0.7068498
97600 0.7100107
97610 0.7066958
97620 0.7061018
97630 0.718792
97640 0.7192183
97650 0.7345377
97660 0.7298567
97670 0.7323123
97680 0.734388
97690 0.7184482
97700 0.7188998
97710 0.7084646
97720 0.7151207
97730 0.7145652
97740 0.7128645
97750 0.7103908
97760 0.6988902
97770 0.7007447
97780 0.7104735
97790 0.7132196
97800 0.7188583
97810 0.7205473
97820 0.7063506
97830 0.7035664
97840 0.7035751
97850 0.6981823
97860 0.7001516
97870 0.7100347
97880 0.7144708
97890 0.7103333
97900 0.7053675
97910 0.7079413
97920 0.7039599
97930 0.696658
97940 0.7009106
97950 0.7120909
97960 0.7133269
97970 0.7077832
97980 0.7081735
97990 0.7035529
98000 0.7012176
98010 0.6952944
98020 0.6933576
98030 0.6899926
98040 0.6870953
98050 0.6982552
98060 0.6992747
98070 0.6910186
98080 0.7049631
98090 0.7058371
98100 0.7129455
98110 0.7237712
98120 0.7251232
98130 0.7301621
98140 0.7180517
98150 0.7150135
98160 0.7145216
98170 0.7159243
98180 0.7128022
98190 0.715842
98200 0.707164
98210 0.709229
98220 0.7055394
98230 0.6963907
98240 0.7228587
98250 0.7276489
98260 0.706895
98270 0.7132959
98280 0.7167743
98290 0.7138552
98300 0.7047547
98310 0.70873
98320 0.7150854
98330 0.7104419
98340 0.7014996
98350 0.6932324
98360 0.705907
98370 0.7004235
98380 0.7006295
98390 0.6966046
98400 0.7018714
98410 0.7018389
98420 0.7021022
98430 0.6973282
98440 0.7064863
98450 0.695289
98460 0.7134002
98470 0.709783
98480 0.6946617
98490 0.7020554
98500 0.6858629
98510 0.6876138
98520 0.6943488
98530 0.6912768
98540 0.6957788
98550 0.6907561
98560 0.7012078
98570 0.7041524
98580 0.6998575
98590 0.6929111
98600 0.6945623
98610 0.7020261
98620 0.6988671
98630 0.7025396
98640 0.7108784
98650 0.7039978
98660 0.6967527
98670 0.6944658
98680 0.6987021
98690 0.7034104
98700 0.6998079
98710 0.7034625
98720 0.708107
98730 0.6992751
98740 0.7089909
98750 0.6939048
98760 0.7007846
98770 0.7052249
98780 0.7140525
98790 0.7183852
98800 0.7117913
98810 0.7170876
98820 0.7189009
98830 0.7249147
98840 0.7229385
98850 0.7378282
98860 0.7311637
98870 0.7196576
98880 0.7100403
98890 0.7147005
98900 0.7205308
98910 0.7269672
98920 0.7273856
98930 0.7288405
98940 0.7335425
98950 0.726757
98960 0.722167
98970 0.7167402
98980 0.717856
98990 0.7128339
99000 0.7179623
99010 0.7212231
99020 0.7250373
99030 0.7028559
99040 0.70822
99050 0.7034404
99060 0.7144884
99070 0.712939
99080 0.71512
99090 0.7070096
99100 0.7244503
99110 0.7178643
99120 0.7206039
99130 0.7228048
99140 0.7344283
99150 0.731733
99160 0.7269468
99170 0.7173946
99180 0.7206013
99190 0.716122
99200 0.7178363
99210 0.7088037
99220 0.7164786
99230 0.7262951
99240 0.7178266
99250 0.7201658
99260 0.7171726
99270 0.7261609
99280 0.7118147
99290 0.7148408
99300 0.70978
99310 0.7110611
99320 0.7146662
99330 0.7179722
99340 0.7133917
99350 0.7100136
99360 0.7097331
99370 0.7107552
99380 0.7189273
99390 0.7136644
99400 0.7138457
99410 0.7232114
99420 0.7258601
99430 0.7188664
99440 0.7313414
99450 0.7329091
99460 0.7255957
99470 0.7332863
99480 0.7340943
99490 0.725073
99500 0.7099695
99510 0.716152
99520 0.7194289
99530 0.7182935
99540 0.7180659
99550 0.7132947
99560 0.7125505
99570 0.7073583
99580 0.7039906
99590 0.7031001
99600 0.7086856
99610 0.7073166
99620 0.6951675
99630 0.7026016
99640 0.6946314
99650 0.7036901
99660 0.6964835
99670 0.6913068
99680 0.6972016
99690 0.6969867
99700 0.7150358
99710 0.7157512
99720 0.7049097
99730 0.7084323
99740 0.6950412
99750 0.6979568
99760 0.6978481
99770 0.6828592
99780 0.6904153
99790 0.6881847
99800 0.6902092
99810 0.6951134
99820 0.6989701
99830 0.6949505
99840 0.6864923
99850 0.6912102
99860 0.6977701
99870 0.7003152
99880 0.7091558
99890 0.705641
99900 0.6941329
99910 0.7025057
99920 0.7041982
99930 0.7026716
99940 0.6912944
99950 0.6910286
99960 0.6962819
99970 0.7047236
99980 0.7059489
99990 0.7006642
100000 0.6976231
100010 0.7073119
100020 0.6995324
100030 0.7073787
100040 0.704838
100050 0.6917326
100060 0.6898284
100070 0.6986401
100080 0.7082021
100090 0.6976309
100100 0.6980569
100110 0.6930925
100120 0.6926989
100130 0.7041486
100140 0.6944569
100150 0.6857719
100160 0.6930258
100170 0.6945642
100180 0.6923804
100190 0.6958426
100200 0.6953611
100210 0.6982843
100220 0.6966519
100230 0.691683
100240 0.6917528
100250 0.6942058
100260 0.6988612
100270 0.692767
100280 0.6910884
100290 0.6894371
100300 0.6925262
100310 0.699173
100320 0.6912249
100330 0.6809196
100340 0.688593
100350 0.6898884
100360 0.6901296
100370 0.6963258
100380 0.6915815
100390 0.6907448
100400 0.6912344
100410 0.6961366
100420 0.7011306
100430 0.6970024
100440 0.70771
100450 0.7010965
100460 0.7073663
100470 0.7070969
100480 0.7057133
100490 0.6917719
100500 0.6972078
100510 0.6981899
100520 0.7145007
100530 0.7099414
100540 0.7104348
100550 0.7237223
100560 0.7161894
100570 0.7304489
100580 0.7190485
100590 0.7111173
100600 0.7077577
100610 0.7070958
100620 0.6939961
100630 0.6895251
100640 0.6920633
100650 0.692673
100660 0.6874864
100670 0.6863925
100680 0.68712
100690 0.678884
100700 0.682093
100710 0.6797183
100720 0.6768064
100730 0.6737049
100740 0.6798897
100750 0.6866424
100760 0.683799
100770 0.6929302
100780 0.6985829
100790 0.7072808
100800 0.7064797
100810 0.7157006
100820 0.7139073
100830 0.7080576
100840 0.7015563
100850 0.7044992
100860 0.7026874
100870 0.7046523
100880 0.6959733
100890 0.6907184
100900 0.6921981
100910 0.7001599
100920 0.7038193
100930 0.7028281
100940 0.7013292
100950 0.7051267
100960 0.7028086
100970 0.7115561
100980 0.7052505
100990 0.714448
101000 0.708604
101010 0.7044561
101020 0.7103747
101030 0.7052206
101040 0.7021195
101050 0.7083133
101060 0.6937425
101070 0.7128597
101080 0.7039173
101090 0.7070503
101100 0.6994125
101110 0.7164224
101120 0.7106196
101130 0.7127374
101140 0.7053339
101150 0.7023767
101160 0.7081401
101170 0.7261904
101180 0.7180889
101190 0.7137636
101200 0.6979834
101210 0.7039192
101220 0.7081501
101230 0.7067479
101240 0.717437
101250 0.7175683
101260 0.7222426
101270 0.7143156
101280 0.7190673
101290 0.7104664
101300 0.7072632
101310 0.7096087
101320 0.7220483
101330 0.7085722
101340 0.7120923
101350 0.7262574
101360 0.7306947
101370 0.7318717
101380 0.7314082
101390 0.7290296
101400 0.7340542
101410 0.7263947
101420 0.7237858
101430 0.7303209
101440 0.7205815
101450 0.7089054
101460 0.7195213
101470 0.7187874
101480 0.7330702
101490 0.7400321
101500 0.7398672
101510 0.728582
101520 0.7314276
101530 0.7348786
101540 0.7268373
101550 0.7226003
101560 0.7527003
101570 0.7495717
101580 0.7443072
101590 0.7374161
101600 0.727657
101610 0.7216774
101620 0.7331918
101630 0.7329523
101640 0.717396
101650 0.7200553
101660 0.7202759
101670 0.7143927
101680 0.7177178
101690 0.7181016
101700 0.7120154
101710 0.7115898
101720 0.7187675
101730 0.7029921
101740 0.7099009
101750 0.7177423
101760 0.7340916
101770 0.7335041
101780 0.7203813
101790 0.7326374
101800 0.7376395
101810 0.7203324
101820 0.7175859
101830 0.712234
101840 0.7237794
101850 0.7165003
101860 0.7238794
101870 0.7196873
101880 0.7230765
101890 0.7342659
101900 0.7293218
101910 0.7244563
101920 0.7190146
101930 0.7138154
101940 0.7199159
101950 0.715803
101960 0.7233954
101970 0.7194889
101980 0.7169822
101990 0.7185883
102000 0.7166251
102010 0.7091251
102020 0.7011906
102030 0.7045236
102040 0.7125661
102050 0.7030853
102060 0.7158438
102070 0.7098947
102080 0.7039502
102090 0.7020591
102100 0.7148853
102110 0.7013496
102120 0.7006289
102130 0.7105557
102140 0.718276
102150 0.7193059
102160 0.7274052
102170 0.7202929
102180 0.7150286
102190 0.7265826
102200 0.7308722
102210 0.72399
102220 0.7239304
102230 0.7241772
102240 0.7153445
102250 0.7131494
102260 0.7145126
102270 0.7142046
102280 0.7164501
102290 0.724124
102300 0.7124577
102310 0.7196464
102320 0.7239862
102330 0.7183807
102340 0.7117057
102350 0.7095366
102360 0.7265261
102370 0.7316728
102380 0.7266315
102390 0.742888
102400 0.7371557
102410 0.7331243
102420 0.7399
102430 0.7388569
102440 0.7296097
102450 0.7320616
102460 0.7355496
102470 0.7339525
102480 0.7313188
102490 0.7443808
102500 0.7384489
102510 0.7406213
102520 0.7322885
102530 0.7291156
102540 0.734722
102550 0.72479
102560 0.7189031
102570 0.7294406
102580 0.7295293
102590 0.7324435
102600 0.7305235
102610 0.7333374
102620 0.7286574
102630 0.7354428
102640 0.7311229
102650 0.7281612
102660 0.7307591
102670 0.7308191
102680 0.7322054
102690 0.7306321
102700 0.7260298
102710 0.7363104
102720 0.7298191
102730 0.7217399
102740 0.7108227
102750 0.7176757
102760 0.7259786
102770 0.7237473
102780 0.7474748
102790 0.7475684
102800 0.7546348
102810 0.7460825
102820 0.7485831
102830 0.7458885
102840 0.7501277
102850 0.7352582
102860 0.7407992
102870 0.7407026
102880 0.7437384
102890 0.7375771
102900 0.7415738
102910 0.7385836
102920 0.7363878
102930 0.7352964
102940 0.7347523
102950 0.7471672
102960 0.7291933
102970 0.7271665
102980 0.7242346
102990 0.7248496
103000 0.7408794
103010 0.7286348
103020 0.724375
103030 0.7293332
103040 0.7336105
103050 0.7330067
103060 0.7350029
103070 0.733288
103080 0.7483932
103090 0.7532647
103100 0.74529
103110 0.7401811
103120 0.7478742
103130 0.7322683
103140 0.7253711
103150 0.729313
103160 0.7337182
103170 0.7466514
103180 0.7430827
103190 0.7399116
103200 0.7519302
103210 0.7494686
103220 0.7500635
103230 0.7430964
103240 0.7519463
103250 0.7638383
103260 0.7519192
103270 0.7645683
103280 0.7710223
103290 0.7617443
103300 0.7588728
103310 0.7666858
103320 0.757973
103330 0.7541678
103340 0.7492316
103350 0.7461787
103360 0.7449611
103370 0.7375386
103380 0.7407563
103390 0.736075
103400 0.731474
103410 0.736728
103420 0.7308421
103430 0.7218946
103440 0.7112918
103450 0.7173001
103460 0.7234827
103470 0.713087
103480 0.7166159
103490 0.7182242
103500 0.7179919
103510 0.7158309
103520 0.7260617
103530 0.7212936
103540 0.739769
103550 0.7393068
103560 0.7488514
103570 0.7455467
103580 0.7477689
103590 0.73963
103600 0.7411393
103610 0.7469339
103620 0.7108694
103630 0.7234002
103640 0.7310963
103650 0.7308629
103660 0.730252
103670 0.7216863
103680 0.7306303
103690 0.7258797
103700 0.7270518
103710 0.7404482
103720 0.7445793
103730 0.7423825
103740 0.7496579
103750 0.7655147
103760 0.7531879
103770 0.7628615
103780 0.7609811
103790 0.7714165
103800 0.7596579
103810 0.7521259
103820 0.7542633
103830 0.7487821
103840 0.7422347
103850 0.7403454
103860 0.7193751
103870 0.7333646
103880 0.7223359
103890 0.727629
103900 0.7281091
103910 0.7200766
103920 0.729866
103930 0.7241194
103940 0.7149829
103950 0.7171647
103960 0.7151043
103970 0.7148085
103980 0.7174592
103990 0.7277901
104000 0.7277939
104010 0.7334033
104020 0.727142
104030 0.7209359
104040 0.7258356
104050 0.7233725
104060 0.723222
104070 0.7181382
104080 0.7191875
104090 0.7239823
104100 0.7132198
104110 0.7224014
104120 0.7243866
104130 0.7252507
104140 0.7301654
104150 0.7197341
104160 0.7131087
104170 0.7199281
104180 0.7319306
104190 0.7250976
104200 0.7249707
104210 0.7295566
104220 0.7207461
104230 0.7228541
104240 0.7200096
104250 0.7193097
104260 0.7217413
104270 0.7248135
104280 0.7310162
104290 0.7276851
104300 0.7285576
104310 0.7203131
104320 0.7178451
104330 0.7183848
104340 0.7179458
104350 0.7132766
104360 0.7119268
104370 0.7086641
104380 0.7157176
104390 0.7175939
104400 0.7167326
104410 0.7109341
104420 0.7107202
104430 0.7119517
104440 0.7216451
104450 0.7123482
104460 0.7284003
104470 0.7285981
104480 0.7410268
104490 0.738446
104500 0.7271625
104510 0.7257012
104520 0.7239729
104530 0.7426955
104540 0.7423719
104550 0.7539661
104560 0.7559668
104570 0.7457101
104580 0.7357182
104590 0.7300622
104600 0.7483966
104610 0.7326545
104620 0.7345207
104630 0.7339596
104640 0.7391992
104650 0.7432665
104660 0.7418286
104670 0.7403856
104680 0.7248898
104690 0.7247024
104700 0.7320501
104710 0.7273403
104720 0.7159652
104730 0.7251592
104740 0.726836
104750 0.7360116
104760 0.7207913
104770 0.7138287
104780 0.7107816
104790 0.7261621
104800 0.7246333
104810 0.7196823
104820 0.7134591
104830 0.7276242
104840 0.737399
104850 0.739881
104860 0.7287638
104870 0.7178253
104880 0.7096705
104890 0.7044831
104900 0.7084851
104910 0.7092797
104920 0.7127572
104930 0.7272047
104940 0.7093001
104950 0.7145208
104960 0.7226495
104970 0.7235612
104980 0.7173609
104990 0.7083639
105000 0.7066933
105010 0.7086798
105020 0.7148151
105030 0.717873
105040 0.7310138
105050 0.7144838
105060 0.7049268
105070 0.7168998
105080 0.7092971
105090 0.7194343
105100 0.7139883
105110 0.7185127
105120 0.7175184
105130 0.7247886
105140 0.7250956
105150 0.7221808
105160 0.7239982
105170 0.7105108
105180 0.7031189
105190 0.7203272
105200 0.7180126
105210 0.7336558
105220 0.7299725
105230 0.7242057
105240 0.7212831
105250 0.7249172
105260 0.7309325
105270 0.7313911
105280 0.7212894
105290 0.7253438
105300 0.7325261
105310 0.7363706
105320 0.7401916
105330 0.7405566
105340 0.7255021
105350 0.7270429
105360 0.7437194
105370 0.731348
105380 0.7456443
105390 0.7418079
105400 0.7482792
105410 0.751515
105420 0.7521537
105430 0.7713001
105440 0.7573711
105450 0.7559741
105460 0.7482229
105470 0.7574647
105480 0.7446172
105490 0.7487801
105500 0.7515772
105510 0.7408369
105520 0.7375718
105530 0.7361646
105540 0.7437608
105550 0.7533026
105560 0.7425604
105570 0.7613404
105580 0.7634717
105590 0.7586474
105600 0.7572893
105610 0.7668366
105620 0.764375
105630 0.7618553
105640 0.7455857
105650 0.752972
105660 0.7457613
105670 0.7532294
105680 0.744225
105690 0.7435797
105700 0.7404228
105710 0.7290066
105720 0.7308365
105730 0.7392976
105740 0.7457407
105750 0.7522986
105760 0.7607673
105770 0.7597051
105780 0.7624955
105790 0.7616156
105800 0.7459238
105810 0.7463377
105820 0.7423614
105830 0.7494657
105840 0.7503228
105850 0.74945
105860 0.7472879
105870 0.7470919
105880 0.7384737
105890 0.7361638
105900 0.742224
105910 0.7423053
105920 0.7425295
105930 0.7509163
105940 0.7402815
105950 0.7526144
105960 0.76155
105970 0.7544437
105980 0.7629002
105990 0.7602923
106000 0.7531227
106010 0.7458967
106020 0.7532449
106030 0.7555531
106040 0.7519162
106050 0.7616581
106060 0.7590155
106070 0.7532402
106080 0.7570824
106090 0.7551759
106100 0.7479429
106110 0.7510507
106120 0.7545521
106130 0.757091
106140 0.7637998
106150 0.7616152
106160 0.7626522
106170 0.7600892
106180 0.7568002
106190 0.7594576
106200 0.7565544
106210 0.7411732
106220 0.7413265
106230 0.7457392
106240 0.7511843
106250 0.7552961
106260 0.755543
106270 0.7626859
106280 0.770666
106290 0.7677928
106300 0.7633472
106310 0.7691547
106320 0.7577745
106330 0.747581
106340 0.7546892
106350 0.7578408
106360 0.762319
106370 0.7579173
106380 0.7578937
106390 0.7592788
106400 0.7541704
106410 0.7548078
106420 0.7536462
106430 0.7447937
106440 0.746785
106450 0.7639866
106460 0.7657741
106470 0.7548472
106480 0.7382386
106490 0.7351989
106500 0.7334491
106510 0.7363302
106520 0.7335707
106530 0.7340783
106540 0.734605
106550 0.7295969
106560 0.7254445
106570 0.7347791
106580 0.7340326
106590 0.7307534
106600 0.740275
106610 0.7331645
106620 0.7391511
106630 0.7386926
106640 0.7378579
106650 0.7435294
106660 0.7416599
106670 0.7555506
106680 0.7552868
106690 0.7472872
106700 0.7617515
106710 0.7591704
106720 0.7686166
106730 0.7529765
106740 0.7504099
106750 0.7493488
106760 0.7534519
106770 0.7481942
106780 0.7461814
106790 0.7470239
106800 0.7641841
106810 0.766162
106820 0.7608644
106830 0.7648256
106840 0.767544
106850 0.7629275
106860 0.7526954
106870 0.7596365
106880 0.7569991
106890 0.7551237
106900 0.75686
106910 0.7651893
106920 0.7661906
106930 0.7559526
106940 0.749691
106950 0.7465605
106960 0.7506195
106970 0.7681598
106980 0.7691038
106990 0.7618238
107000 0.7502412
107010 0.7457438
107020 0.7408028
107030 0.7431461
107040 0.7424804
107050 0.7587416
107060 0.7545055
107070 0.7593029
107080 0.7461187
107090 0.7381005
107100 0.7269062
107110 0.7404042
107120 0.7619749
107130 0.7443106
107140 0.7448878
107150 0.752972
107160 0.7379871
107170 0.736123
107180 0.7334296
107190 0.723725
107200 0.7391143
107210 0.7430065
107220 0.7373723
107230 0.7307253
107240 0.7291927
107250 0.7245249
107260 0.7326624
107270 0.7409697
107280 0.7415583
107290 0.7436892
107300 0.7340627
107310 0.7214002
107320 0.73229
107330 0.73612
107340 0.7350436
107350 0.7315692
107360 0.7258862
107370 0.7236707
107380 0.7339523
107390 0.7354459
107400 0.7220804
107410 0.730442
107420 0.7376887
107430 0.7321777
107440 0.7282577
107450 0.7330831
107460 0.7410487
107470 0.7314155
107480 0.7351332
107490 0.7395442
107500 0.7383413
107510 0.7402295
107520 0.7337652
107530 0.7326594
107540 0.7420579
107550 0.7400582
107560 0.744621
107570 0.7492962
107580 0.7379276
107590 0.7359214
107600 0.7489322
107610 0.7618918
107620 0.7395684
107630 0.7473581
107640 0.7538762
107650 0.761995
107660 0.7541695
107670 0.7702723
107680 0.7656388
107690 0.7586378
107700 0.7558601
107710 0.7490875
107720 0.7390906
107730 0.7491115
107740 0.7568639
107750 0.7514702
107760 0.7595487
107770 0.75784
107780 0.7630835
107790 0.7577901
107800 0.7585956
107810 0.749962
107820 0.7549859
107830 0.7439983
107840 0.7406097
107850 0.7513481
107860 0.7498813
107870 0.7464873
107880 0.7438704
107890 0.7437348
107900 0.7400906
107910 0.7434359
107920 0.7516553
107930 0.7479426
107940 0.7444842
107950 0.7406695
107960 0.7355112
107970 0.7361059
107980 0.7253885
107990 0.7180978
108000 0.7354425
108010 0.7364659
108020 0.727369
108030 0.7291759
108040 0.7280405
108050 0.7337747
108060 0.7264078
108070 0.7383668
108080 0.737582
108090 0.72927
108100 0.7357445
108110 0.7311615
108120 0.7390434
108130 0.7347072
108140 0.7456474
108150 0.7299963
108160 0.7311922
108170 0.7410985
108180 0.7477011
108190 0.7535824
108200 0.7490381
108210 0.7368423
108220 0.7325056
108230 0.7323843
108240 0.7323421
108250 0.7249309
108260 0.7149814
108270 0.7303033
108280 0.7376431
108290 0.7253363
108300 0.7143958
108310 0.7225984
108320 0.7228532
108330 0.7210976
108340 0.7113015
108350 0.704162
108360 0.7176487
108370 0.7086611
108380 0.7110777
108390 0.7118832
108400 0.71026
108410 0.7183894
108420 0.7085741
108430 0.7148662
108440 0.7164602
108450 0.7141522
108460 0.7135122
108470 0.7118794
108480 0.7037861
108490 0.7046971
108500 0.708264
108510 0.7167261
108520 0.7006379
108530 0.7085546
108540 0.727468
108550 0.7298106
108560 0.7293037
108570 0.73027
108580 0.7266144
108590 0.7042716
108600 0.7084916
108610 0.7160136
108620 0.7153335
108630 0.7150919
108640 0.7190791
108650 0.7155623
108660 0.7086383
108670 0.7202654
108680 0.7269762
108690 0.725931
108700 0.7247482
108710 0.7314804
108720 0.726154
108730 0.722095
108740 0.730376
108750 0.7304572
108760 0.7411792
108770 0.7274761
108780 0.7405769
108790 0.7252297
108800 0.7417352
108810 0.7416698
108820 0.7638769
108830 0.755263
108840 0.7507697
108850 0.7383096
108860 0.7237331
108870 0.7299005
108880 0.7284239
108890 0.732887
108900 0.7295974
108910 0.7356787
108920 0.7301407
108930 0.7255771
108940 0.7339623
108950 0.7335273
108960 0.7274984
108970 0.7244154
108980 0.7334952
108990 0.7365188
109000 0.736891
109010 0.7446414
109020 0.7340197
109030 0.7289987
109040 0.7312715
109050 0.7216445
109060 0.7173961
109070 0.7183658
109080 0.7138366
109090 0.7188017
109100 0.7213882
109110 0.7171255
109120 0.7243655
109130 0.7375935
109140 0.7263942
109150 0.7324218
109160 0.7273144
109170 0.7230618
109180 0.7272759
109190 0.7222769
109200 0.718599
109210 0.7079822
109220 0.7216178
109230 0.7129741
109240 0.707798
109250 0.7126947
109260 0.7111198
109270 0.7169977
109280 0.7239475
109290 0.720621
109300 0.7238178
109310 0.7266198
109320 0.7078618
109330 0.7163869
109340 0.7156225
109350 0.7267712
109360 0.728706
109370 0.7226182
109380 0.7233865
109390 0.7110695
109400 0.7246073
109410 0.7364833
109420 0.7395982
109430 0.7359068
109440 0.7282604
109450 0.7351508
109460 0.7328957
109470 0.7420878
109480 0.7501504
109490 0.7376947
109500 0.734333
109510 0.7439302
109520 0.7314118
109530 0.7456443
109540 0.7401811
109550 0.7323395
109560 0.7363146
109570 0.7289488
109580 0.7228072
109590 0.7261319
109600 0.7379386
109610 0.7370285
109620 0.7384067
109630 0.7292395
109640 0.7303242
109650 0.7294009
109660 0.7299376
109670 0.7320476
109680 0.725096
109690 0.7322313
109700 0.7333101
109710 0.7430748
109720 0.7443056
109730 0.7539146
109740 0.7461031
109750 0.7598894
109760 0.7611423
109770 0.7623671
109780 0.7670221
109790 0.759169
109800 0.7440994
109810 0.740387
109820 0.7353247
109830 0.7417736
109840 0.7461721
109850 0.7481675
109860 0.7513503
109870 0.7511309
109880 0.7620151
109890 0.7493988
109900 0.73932
109910 0.7440881
109920 0.7447313
109930 0.758822
109940 0.7639657
109950 0.7690482
109960 0.761526
109970 0.7481661
109980 0.7497888
109990 0.7456847
110000 0.758561
110010 0.7540516
110020 0.7393497
110030 0.7420775
110040 0.7333584
110050 0.755968
110060 0.7611247
110070 0.7487252
110080 0.7495478
110090 0.7466983
110100 0.740192
110110 0.7430641
110120 0.7472783
110130 0.7405677
110140 0.7435828
110150 0.7515827
110160 0.7555711
110170 0.7518662
110180 0.7444201
110190 0.7260596
110200 0.7312803
110210 0.7320322
110220 0.7158843
110230 0.7214503
110240 0.7287201
110250 0.7371567
110260 0.730392
110270 0.7220536
110280 0.7267594
110290 0.7287173
110300 0.7224776
110310 0.717167
110320 0.7208858
110330 0.7313054
110340 0.7317234
110350 0.7139632
110360 0.7248738
110370 0.7210121
110380 0.7134197
110390 0.7196532
110400 0.7067071
110410 0.7232979
110420 0.723376
110430 0.714183
110440 0.7141195
110450 0.7189791
110460 0.7252731
110470 0.7192966
110480 0.7209474
110490 0.7285527
110500 0.7352929
110510 0.7382203
110520 0.7401106
110530 0.7346444
110540 0.7401847
110550 0.7461899
110560 0.7470944
110570 0.7355086
110580 0.7267799
110590 0.7213684
110600 0.7208002
110610 0.7189887
110620 0.7261184
110630 0.7249279
110640 0.7208516
110650 0.7374613
110660 0.743866
110670 0.739239
110680 0.7378933
110690 0.7285369
110700 0.7294898
110710 0.7199921
110720 0.7096236
110730 0.7195197
110740 0.7152093
110750 0.7182023
110760 0.708845
110770 0.7120222
110780 0.7273791
110790 0.7306908
110800 0.7281796
110810 0.7370712
110820 0.7399631
110830 0.7445571
110840 0.73081
110850 0.7473886
110860 0.7514944
110870 0.7495934
110880 0.7493434
110890 0.7573087
110900 0.7555882
110910 0.7407625
110920 0.7475038
110930 0.7446805
110940 0.7565342
110950 0.7474638
110960 0.7347108
110970 0.731128
110980 0.7495744
110990 0.7406906
111000 0.7432791
111010 0.7409783
111020 0.7427122
111030 0.7335071
111040 0.7409001
111050 0.7400303
111060 0.75304
111070 0.755116
111080 0.7484809
111090 0.7642188
111100 0.7590368
111110 0.7637774
111120 0.7699508
111130 0.7652086
111140 0.7541125
111150 0.7426555
111160 0.746971
111170 0.7419309
111180 0.744211
111190 0.7390704
111200 0.7370441
111210 0.7303526
111220 0.73206
111230 0.7373594
111240 0.7304233
111250 0.7338299
111260 0.7314615
111270 0.7570479
111280 0.7582685
111290 0.7499359
111300 0.7460012
111310 0.7428744
111320 0.7370555
111330 0.7288835
111340 0.7278323
111350 0.7334235
111360 0.7267357
111370 0.7310717
111380 0.7217162
111390 0.737924
111400 0.7309422
111410 0.7337554
111420 0.7474974
111430 0.7497339
111440 0.7469011
111450 0.7451537
111460 0.7496416
111470 0.7521195
111480 0.7603001
111490 0.7703307
111500 0.758879
111510 0.7693399
111520 0.7627166
111530 0.749024
111540 0.7454442
111550 0.7389134
111560 0.7380935
111570 0.7380832
111580 0.7316146
111590 0.7285775
111600 0.7293999
111610 0.7270222
111620 0.7245866
111630 0.734968
111640 0.7248263
111650 0.733923
111660 0.7299964
111670 0.7415615
111680 0.7587476
111690 0.7489033
111700 0.7431533
111710 0.7416281
111720 0.7448221
111730 0.7624502
111740 0.7613063
111750 0.7496443
111760 0.7381834
111770 0.7259936
111780 0.7219137
111790 0.7321873
111800 0.7338738
111810 0.736787
111820 0.7342724
111830 0.7267299
111840 0.7276884
111850 0.7407241
111860 0.7349355
111870 0.7309619
111880 0.7274024
111890 0.7226155
111900 0.7094066
111910 0.724098
111920 0.7244464
111930 0.7370365
111940 0.7347428
111950 0.7339743
111960 0.7366779
111970 0.7308953
111980 0.7397276
111990 0.7424808
112000 0.7481004
112010 0.7410257
112020 0.7464887
112030 0.7369466
112040 0.7492829
112050 0.74021
112060 0.7394485
112070 0.7459779
112080 0.7528576
112090 0.7423357
112100 0.7448898
112110 0.7373899
112120 0.7355458
112130 0.7432315
112140 0.7577078
112150 0.738229
112160 0.7465138
112170 0.7418473
112180 0.7307518
112190 0.7285958
112200 0.7249146
112210 0.7227939
112220 0.733474
112230 0.7375754
112240 0.7337501
112250 0.7273709
112260 0.7329667
112270 0.7337955
112280 0.7369002
112290 0.7344262
112300 0.7374777
112310 0.7267362
112320 0.7258834
112330 0.741753
112340 0.7313347
112350 0.7352241
112360 0.7367194
112370 0.7301438
112380 0.7228811
112390 0.7209936
112400 0.7163839
112410 0.7345406
112420 0.7262485
112430 0.71382
112440 0.7001966
112450 0.7256991
112460 0.7289359
112470 0.7296331
112480 0.7364631
112490 0.7360188
112500 0.728238
112510 0.7353815
112520 0.7293236
112530 0.7290272
112540 0.7404327
112550 0.7425894
112560 0.7419238
112570 0.7346256
112580 0.743626
112590 0.7337173
112600 0.731431
112610 0.730404
112620 0.7303033
112630 0.7278578
112640 0.7399012
112650 0.7351109
112660 0.7326124
112670 0.7318938
112680 0.7362304
112690 0.7288486
112700 0.7416844
112710 0.7368425
112720 0.7476248
112730 0.7532008
112740 0.7431713
112750 0.7452788
112760 0.7391549
112770 0.7309132
112780 0.7356082
112790 0.7343961
112800 0.7325933
112810 0.733732
112820 0.7226245
112830 0.7223182
112840 0.7267315
112850 0.7190127
112860 0.7214831
112870 0.7194741
112880 0.7254789
112890 0.731392
112900 0.7228
112910 0.7193433
112920 0.7292202
112930 0.7272052
112940 0.7281143
112950 0.7223038
112960 0.7198486
112970 0.7223493
112980 0.7222303
112990 0.7197764
113000 0.7207935
113010 0.722239
113020 0.7138488
113030 0.721198
113040 0.7209027
113050 0.7250223
113060 0.6997108
113070 0.7100176
113080 0.7206756
113090 0.729643
113100 0.7271098
113110 0.7225843
113120 0.7198533
113130 0.717266
113140 0.729019
113150 0.7228047
113160 0.7290148
113170 0.7269681
113180 0.7293992
113190 0.7371702
113200 0.7364801
113210 0.7341817
113220 0.7382787
113230 0.7415951
113240 0.7375998
113250 0.7339764
113260 0.7382516
113270 0.7385157
113280 0.7365703
113290 0.7303206
113300 0.7301835
113310 0.7280297
113320 0.741266
113330 0.7289265
113340 0.7290785
113350 0.7327253
113360 0.7211717
113370 0.7239346
113380 0.7285262
113390 0.7210533
113400 0.7218743
113410 0.7224541
113420 0.726294
113430 0.7305301
113440 0.7370148
113450 0.7370797
113460 0.7338101
113470 0.7290035
113480 0.7343828
113490 0.7381214
113500 0.7308227
113510 0.737291
113520 0.7358013
113530 0.7394731
113540 0.7443478
113550 0.7471013
113560 0.7469544
113570 0.7416691
113580 0.7417806
113590 0.7392662
113600 0.7371318
113610 0.7437461
113620 0.7485006
113630 0.7471198
113640 0.7528604
113650 0.7522318
113660 0.7358415
113670 0.7308676
113680 0.7302139
113690 0.7358591
113700 0.7385467
113710 0.7522922
113720 0.7466679
113730 0.7369292
113740 0.7295238
113750 0.7265342
113760 0.7173508
113770 0.7202582
113780 0.7221577
113790 0.7220402
113800 0.7189251
113810 0.7276755
113820 0.7227637
113830 0.7265218
113840 0.7318722
113850 0.7306659
113860 0.7384205
113870 0.7443836
113880 0.7483452
113890 0.7391059
113900 0.735756
113910 0.7479361
113920 0.749572
113930 0.7406237
113940 0.751169
113950 0.7551651
113960 0.7544183
113970 0.7485604
113980 0.7529084
113990 0.7539427
114000 0.7477229
114010 0.7419664
114020 0.7462428
114030 0.7428381
114040 0.7325965
114050 0.7495036
114060 0.7557997
114070 0.7530999
114080 0.7546251
114090 0.7548281
114100 0.7487617
114110 0.7401013
114120 0.7404646
114130 0.7368225
114140 0.7385644
114150 0.7456321
114160 0.7524283
114170 0.7505252
114180 0.7421002
114190 0.7391947
114200 0.7436847
114210 0.7461817
114220 0.749656
114230 0.7435871
114240 0.7545362
114250 0.7415211
114260 0.7469859
114270 0.7539329
114280 0.7481034
114290 0.753759
114300 0.7608517
114310 0.7741426
114320 0.7697657
114330 0.7776315
114340 0.777551
114350 0.7719001
114360 0.7664042
114370 0.7673292
114380 0.761807
114390 0.7605177
114400 0.7613446
114410 0.759748
114420 0.774864
114430 0.773379
114440 0.7625942
114450 0.7466396
114460 0.754152
114470 0.7483602
114480 0.7393489
114490 0.7478753
114500 0.7476254
114510 0.744364
114520 0.7526974
114530 0.7492908
114540 0.744356
114550 0.7451822
114560 0.7490157
114570 0.7515444
114580 0.7552029
114590 0.7527947
114600 0.752327
114610 0.7428023
114620 0.7481651
114630 0.7483137
114640 0.7593839
114650 0.7565522
114660 0.7563987
114670 0.7479941
114680 0.7550771
114690 0.743652
114700 0.7355294
114710 0.742496
114720 0.7551697
114730 0.7577495
114740 0.7590616
114750 0.7564152
114760 0.7559629
114770 0.740186
114780 0.7433237
114790 0.7337426
114800 0.7384849
114810 0.7337682
114820 0.7369603
114830 0.7495299
114840 0.7514206
114850 0.7497015
114860 0.7378281
114870 0.7360528
114880 0.7485876
114890 0.7450434
114900 0.7568513
114910 0.7486259
114920 0.7518336
114930 0.7475108
114940 0.7487534
114950 0.7442215
114960 0.7428745
114970 0.7457909
114980 0.7316461
114990 0.7365234
115000 0.7377971
115010 0.7459404
115020 0.7519838
115030 0.7597828
115040 0.7605395
115050 0.7577529
115060 0.751859
115070 0.7418498
115080 0.7439728
115090 0.7390838
115100 0.7438838
115110 0.749799
115120 0.7509157
115130 0.7475955
115140 0.7552362
115150 0.7723227
115160 0.7660372
115170 0.7655326
115180 0.7555129
115190 0.763968
115200 0.7571903
115210 0.7651193
115220 0.7680281
115230 0.7661609
115240 0.7581614
115250 0.7614394
115260 0.772138
115270 0.7734054
115280 0.7685987
115290 0.7646092
115300 0.7573545
115310 0.7661891
115320 0.7628761
115330 0.761207
115340 0.7561888
115350 0.75626
115360 0.7660164
115370 0.7640854
115380 0.7631891
115390 0.7644674
115400 0.7605553
115410 0.7692418
115420 0.7572954
115430 0.7619453
115440 0.7553387
115450 0.757978
115460 0.7598523
115470 0.7648765
115480 0.7541738
115490 0.7610143
115500 0.7569777
115510 0.769328
115520 0.7659828
115530 0.778111
115540 0.7833178
115550 0.7877294
115560 0.7811635
115570 0.7635785
115580 0.7675155
115590 0.7739372
115600 0.777548
115610 0.7851692
115620 0.776778
115630 0.7808388
115640 0.7824312
115650 0.7759401
115660 0.7797468
115670 0.7757256
115680 0.7786205
115690 0.7808295
115700 0.7849239
115710 0.7723883
115720 0.7670517
115730 0.7768032
115740 0.7773737
115750 0.7753565
115760 0.7678961
115770 0.7779458
115780 0.7756786
115790 0.7731854
115800 0.765364
115810 0.7750483
115820 0.7752591
115830 0.7773859
115840 0.777168
115850 0.783101
115860 0.7793848
115870 0.7795956
115880 0.7745773
115890 0.7726602
115900 0.7735934
115910 0.7760093
115920 0.769958
115930 0.7673736
115940 0.7748007
115950 0.7825778
115960 0.7886758
115970 0.7953892
115980 0.7790868
115990 0.7768946
116000 0.779398
116010 0.7734753
116020 0.7676764
116030 0.7590032
116040 0.7708907
116050 0.7845479
116060 0.7888129
116070 0.7861459
116080 0.7888381
116090 0.7978981
116100 0.7832604
116110 0.7749485
116120 0.7663942
116130 0.7698097
116140 0.7884173
116150 0.7760593
116160 0.7729058
116170 0.7659241
116180 0.7739298
116190 0.7774444
116200 0.7733793
116210 0.775699
116220 0.7821749
116230 0.7778831
116240 0.7857916
116250 0.7816668
116260 0.7776055
116270 0.7740168
116280 0.7561533
116290 0.7591091
116300 0.7566925
116310 0.7658111
116320 0.7779722
116330 0.7684189
116340 0.7654421
116350 0.7593657
116360 0.7602878
116370 0.7700927
116380 0.7649775
116390 0.778055
116400 0.767519
116410 0.7745005
116420 0.770331
116430 0.7814167
116440 0.7847597
116450 0.7866548
116460 0.7832403
116470 0.7938803
116480 0.7851962
116490 0.7882799
116500 0.7936196
116510 0.7866782
116520 0.7980363
116530 0.8006536
116540 0.7979381
116550 0.800688
116560 0.7909959
116570 0.7856524
116580 0.7938163
116590 0.7940153
116600 0.7843931
116610 0.7819352
116620 0.7821469
116630 0.7856617
116640 0.7854531
116650 0.7725417
116660 0.7791352
116670 0.7881825
116680 0.7759966
116690 0.7728009
116700 0.772711
116710 0.7667462
116720 0.7572013
116730 0.7723988
116740 0.7649591
116750 0.7698535
116760 0.7746301
116770 0.7718371
116780 0.7859008
116790 0.7896411
116800 0.7827518
116810 0.7782893
116820 0.7681628
116830 0.7780963
116840 0.7817617
116850 0.7849213
116860 0.7800241
116870 0.7718601
116880 0.775128
116890 0.7721338
116900 0.7688053
116910 0.7704114
116920 0.7692279
116930 0.7742326
116940 0.7764668
116950 0.7835937
116960 0.7966527
116970 0.7952126
116980 0.7992289
116990 0.8162181
117000 0.8061456
117010 0.8029742
117020 0.7829376
117030 0.7893742
117040 0.8007384
117050 0.7847003
117060 0.7822585
117070 0.7870619
117080 0.8037599
117090 0.80993
117100 0.8179497
117110 0.8084189
117120 0.7949176
117130 0.7979888
117140 0.7959468
117150 0.7932224
117160 0.7859311
117170 0.7879816
117180 0.7692614
117190 0.7765852
117200 0.7913251
117210 0.8018419
117220 0.7903305
117230 0.7808418
117240 0.7769777
117250 0.7813508
117260 0.7818676
117270 0.7778853
117280 0.7599596
117290 0.7616557
117300 0.7689713
117310 0.7682819
117320 0.7667781
117330 0.7733452
117340 0.7633403
117350 0.7645743
117360 0.7681143
117370 0.7816604
117380 0.7836959
117390 0.782867
117400 0.778756
117410 0.7754721
117420 0.7715798
117430 0.7848927
117440 0.7907364
117450 0.7954191
117460 0.789155
117470 0.7898195
117480 0.80169
117490 0.792823
117500 0.7940824
117510 0.79166
117520 0.792769
117530 0.7980148
117540 0.8110138
117550 0.7949818
117560 0.7916564
117570 0.7945358
117580 0.8022711
117590 0.7977543
117600 0.7895078
117610 0.789732
117620 0.8016108
117630 0.8023732
117640 0.7878248
117650 0.7931565
117660 0.7973688
117670 0.8033532
117680 0.8161883
117690 0.7988762
117700 0.7933307
117710 0.7894008
117720 0.7863815
117730 0.7865862
117740 0.7831515
117750 0.7921713
117760 0.7879534
117770 0.7892917
117780 0.7759421
117790 0.774338
117800 0.7764768
117810 0.7724922
117820 0.7706584
117830 0.7655379
117840 0.7770839
117850 0.7860571
117860 0.7913744
117870 0.7988393
117880 0.7944547
117890 0.7956341
117900 0.796181
117910 0.7931526
117920 0.78354
117930 0.7817146
117940 0.787549
117950 0.7845368
117960 0.7967198
117970 0.800682
117980 0.8000049
117990 0.8086773
118000 0.815484
118010 0.8039373
118020 0.8143477
118030 0.7993394
118040 0.7963763
118050 0.7997147
118060 0.8060559
118070 0.8167446
118080 0.8149599
118090 0.8043362
118100 0.8027876
118110 0.801154
118120 0.7992693
118130 0.8006949
118140 0.7823238
118150 0.7879665
118160 0.7904283
118170 0.7917774
118180 0.7973641
118190 0.8071257
118200 0.807883
118210 0.8061998
118220 0.8085516
118230 0.8053027
118240 0.7986526
118250 0.7950006
118260 0.8079816
118270 0.8151489
118280 0.8133807
118290 0.8138517
118300 0.8222817
118310 0.8120332
118320 0.8151948
118330 0.8028325
118340 0.8065838
118350 0.80026
118360 0.8030379
118370 0.8017803
118380 0.8032499
118390 0.8075271
118400 0.8224223
118410 0.8173059
118420 0.8157381
118430 0.820407
118440 0.8096299
118450 0.8035565
118460 0.7992926
118470 0.7964667
118480 0.80032
118490 0.8087923
118500 0.8106763
118510 0.8133142
118520 0.8130682
118530 0.8147451
118540 0.8085036
118550 0.8018851
118560 0.7930354
118570 0.8005477
118580 0.7910997
118590 0.7912148
118600 0.7901538
118610 0.7853863
118620 0.7867629
118630 0.7878786
118640 0.7917554
118650 0.7811462
118660 0.7859938
118670 0.7848758
118680 0.8008711
118690 0.7974222
118700 0.8015573
118710 0.8009681
118720 0.795415
118730 0.7898666
118740 0.7887518
118750 0.7990125
118760 0.8034899
118770 0.7926364
118780 0.7960461
118790 0.7869724
118800 0.7852497
118810 0.7836952
118820 0.7836522
118830 0.7837681
118840 0.7795393
118850 0.7757163
118860 0.787851
118870 0.7861176
118880 0.7984228
118890 0.7943232
118900 0.7976138
118910 0.7938513
118920 0.7891839
118930 0.7960244
118940 0.8107439
118950 0.8029985
118960 0.8014019
118970 0.7947814
118980 0.7988328
118990 0.7906612
119000 0.7798017
119010 0.7903033
119020 0.8035342
119030 0.8064868
119040 0.8059981
119050 0.7993334
119060 0.801258
119070 0.799188
119080 0.7848687
119090 0.7889323
119100 0.8010929
119110 0.7951514
119120 0.8048561
119130 0.8121817
119140 0.7955276
119150 0.7894854
119160 0.7917622
119170 0.7926984
119180 0.785857
119190 0.7970414
119200 0.7951542
119210 0.7933319
119220 0.7954414
119230 0.7883329
119240 0.7917534
119250 0.7822853
119260 0.7895538
119270 0.7880739
119280 0.7818569
119290 0.7822347
119300 0.7881342
119310 0.7955584
119320 0.7840283
119330 0.7995381
119340 0.7980505
119350 0.8155503
119360 0.8049202
119370 0.8033331
119380 0.7944825
119390 0.7982355
119400 0.8008854
119410 0.8106188
119420 0.8030456
119430 0.7974453
119440 0.8017067
119450 0.7975491
119460 0.7956502
119470 0.7990445
119480 0.7994937
119490 0.8043731
119500 0.7961718
119510 0.7986172
119520 0.7932813
119530 0.7890955
119540 0.7988694
119550 0.8064489
119560 0.8027048
119570 0.8193913
119580 0.8103309
119590 0.8233671
119600 0.8105287
119610 0.8194885
119620 0.8097258
119630 0.8122125
119640 0.8157102
119650 0.8111197
119660 0.8101581
119670 0.8072338
119680 0.8077959
119690 0.8030688
119700 0.7987055
119710 0.8128015
119720 0.8137153
119730 0.8223325
119740 0.8274569
119750 0.8351874
119760 0.8293782
119770 0.8202277
119780 0.802547
119790 0.790958
119800 0.8046549
119810 0.8166137
119820 0.8120549
119830 0.8036134
119840 0.8067595
119850 0.8037791
119860 0.793659
119870 0.8051124
119880 0.8075541
119890 0.806397
119900 0.8084395
119910 0.806219
119920 0.7953447
119930 0.7929598
119940 0.8029792
119950 0.7985224
119960 0.7967772
119970 0.7970256
119980 0.8038513
119990 0.8135502
120000 0.812543
120010 0.8058975
120020 0.8195794
120030 0.8111764
120040 0.8073456
120050 0.8037056
120060 0.8065299
120070 0.7996017
120080 0.8016211
120090 0.8011491
120100 0.8020593
120110 0.8075721
120120 0.8177958
120130 0.8066241
120140 0.8015326
120150 0.8102484
120160 0.8137785
120170 0.8156961
120180 0.8301212
120190 0.8246594
120200 0.8197938
120210 0.8159564
120220 0.8045526
120230 0.8032075
120240 0.7965397
120250 0.7844006
120260 0.7925536
120270 0.7935298
120280 0.8025492
120290 0.8045719
120300 0.7913028
120310 0.8009737
120320 0.8032398
120330 0.8083442
120340 0.8153488
120350 0.8113251
120360 0.8014033
120370 0.795516
120380 0.7987698
120390 0.8000435
120400 0.7962884
120410 0.7999752
120420 0.798175
120430 0.8039271
120440 0.7927788
120450 0.7913907
120460 0.7990819
120470 0.8031201
120480 0.8020806
120490 0.8002783
120500 0.7892809
120510 0.80066
120520 0.7941372
120530 0.7953426
120540 0.7919257
120550 0.7933264
120560 0.8000951
120570 0.8166492
120580 0.8211559
120590 0.8041976
120600 0.8026409
120610 0.7990621
120620 0.7914326
120630 0.7839578
120640 0.7809535
120650 0.7787518
120660 0.7783505
120670 0.7790704
120680 0.7918353
120690 0.7896541
120700 0.7748947
120710 0.7729115
120720 0.770233
120730 0.7699279
120740 0.7680797
120750 0.7661573
120760 0.7838432
120770 0.7710342
120780 0.7724502
120790 0.7923405
120800 0.7878962
120810 0.7981027
120820 0.789313
120830 0.7889343
120840 0.7971388
120850 0.797144
120860 0.7971025
120870 0.782201
120880 0.7978697
120890 0.7998669
120900 0.7909594
120910 0.7907453
120920 0.7895909
120930 0.799572
120940 0.7975471
120950 0.7996457
120960 0.7930853
120970 0.8059576
120980 0.8155172
120990 0.8084604
121000 0.816961
121010 0.8153026
121020 0.8001655
121030 0.7925462
121040 0.79708
121050 0.7908935
121060 0.8032192
121070 0.7960453
121080 0.8123285
121090 0.8071458
121100 0.8126512
121110 0.8035978
121120 0.8022605
121130 0.8044594
121140 0.8095595
121150 0.8003784
121160 0.8086511
121170 0.8091093
121180 0.8113698
121190 0.8152998
121200 0.8017505
121210 0.8024929
121220 0.8049062
121230 0.8100509
121240 0.8059613
121250 0.8054819
121260 0.812858
121270 0.8063438
121280 0.8113244
121290 0.8182895
121300 0.8039149
121310 0.8009163
121320 0.7989392
121330 0.7965109
121340 0.8007267
121350 0.8022737
121360 0.7932112
121370 0.7755879
121380 0.7753559
121390 0.7832912
121400 0.7868403
121410 0.7911161
121420 0.7885383
121430 0.7942312
121440 0.7932611
121450 0.7963769
121460 0.7924932
121470 0.8024192
121480 0.7901334
121490 0.7898922
121500 0.7914366
121510 0.7911922
121520 0.8028243
121530 0.7934201
121540 0.8071283
121550 0.7910014
121560 0.7906445
121570 0.8001106
121580 0.8077386
121590 0.8042612
121600 0.8062903
121610 0.8091943
121620 0.8036305
121630 0.8033366
121640 0.7955262
121650 0.7998983
121660 0.7879246
121670 0.7764106
121680 0.7880585
121690 0.7876061
121700 0.7934892
121710 0.7830857
121720 0.7830834
121730 0.7950529
121740 0.7932982
121750 0.8105177
121760 0.7974039
121770 0.7806581
121780 0.7788026
121790 0.7860569
121800 0.7854077
121810 0.7781722
121820 0.7733984
121830 0.7907642
121840 0.7971452
121850 0.7878191
121860 0.7809317
121870 0.7833268
121880 0.7718574
121890 0.7763463
121900 0.7686182
121910 0.775304
121920 0.7720682
121930 0.7862698
121940 0.8042718
121950 0.8034438
121960 0.7801762
121970 0.8008797
121980 0.7988694
121990 0.8073999
122000 0.8051674
122010 0.8006712
122020 0.800988
122030 0.7988432
122040 0.7922234
122050 0.7896184
122060 0.7950973
122070 0.7860208
122080 0.7868804
122090 0.7952489
122100 0.7960617
122110 0.7799245
122120 0.7807012
122130 0.7870128
122140 0.7962375
122150 0.7970022
122160 0.7858083
122170 0.7950216
122180 0.7947781
122190 0.8089269
122200 0.7979109
122210 0.7946621
122220 0.7960539
122230 0.7975755
122240 0.7972051
122250 0.7936949
122260 0.804171
122270 0.793568
122280 0.7918706
122290 0.7958927
122300 0.8053655
122310 0.8082135
122320 0.8094978
122330 0.8003903
122340 0.8044321
122350 0.808723
122360 0.8096235
122370 0.8099579
122380 0.8057336
122390 0.8042814
122400 0.7905666
122410 0.8062237
122420 0.8174896
122430 0.8149235
122440 0.8069797
122450 0.7959145
122460 0.7864347
122470 0.786395
122480 0.7899083
122490 0.7936365
122500 0.793121
122510 0.7913297
122520 0.7992526
122530 0.7964171
122540 0.8051962
122550 0.7991468
122560 0.7966818
122570 0.8036125
122580 0.7946731
122590 0.7887861
122600 0.7906874
122610 0.7883218
122620 0.788435
122630 0.7770963
122640 0.779784
122650 0.7847653
122660 0.7873959
122670 0.7868975
122680 0.7921514
122690 0.7833037
122700 0.796837
122710 0.8039666
122720 0.8027434
122730 0.7939015
122740 0.7963079
122750 0.7937165
122760 0.8021844
122770 0.795612
122780 0.7898667
122790 0.7802894
122800 0.7968256
122810 0.8027609
122820 0.8038469
122830 0.7902779
122840 0.7904934
122850 0.7922169
122860 0.8015136
122870 0.7957283
122880 0.7992798
122890 0.799293
122900 0.7953476
122910 0.8024782
122920 0.8059328
122930 0.805867
122940 0.8153755
122950 0.8031638
122960 0.8117417
122970 0.8174938
122980 0.8240753
122990 0.824842
123000 0.8155491
123010 0.8067598
123020 0.816898
123030 0.8138965
123040 0.8200311
123050 0.8129717
123060 0.8061048
123070 0.8184308
123080 0.8070623
123090 0.8050652
123100 0.8034253
123110 0.8016791
123120 0.803732
123130 0.8057874
123140 0.8211555
123150 0.8221556
123160 0.8081817
123170 0.8167183
123180 0.8169877
123190 0.8372973
123200 0.8200889
123210 0.8188696
123220 0.8237191
123230 0.8316713
123240 0.8252748
123250 0.8306499
123260 0.8258214
123270 0.8337045
123280 0.8313593
123290 0.8351023
123300 0.8317538
123310 0.8378422
123320 0.8367192
123330 0.8384511
123340 0.8289106
123350 0.8260934
123360 0.8250196
123370 0.8246711
123380 0.8263984
123390 0.819039
123400 0.8242333
123410 0.8290346
123420 0.8226295
123430 0.824051
123440 0.8083599
123450 0.81629
123460 0.8266577
123470 0.8276025
123480 0.8156365
123490 0.8140699
123500 0.8080366
123510 0.8021655
123520 0.800541
123530 0.8159072
123540 0.81458
123550 0.8088042
123560 0.8078061
123570 0.8043347
123580 0.7931722
123590 0.8195729
123600 0.8330884
123610 0.8243798
123620 0.8333071
123630 0.824741
123640 0.8113376
123650 0.8119397
123660 0.8260667
123670 0.8212249
123680 0.8100119
123690 0.8163041
123700 0.8050078
123710 0.8113447
123720 0.8170081
123730 0.8046091
123740 0.8007568
123750 0.7964502
123760 0.8143381
123770 0.8271673
123780 0.8151098
123790 0.81243
123800 0.8180127
123810 0.8136664
123820 0.8145145
123830 0.8216698
123840 0.8121909
123850 0.8109924
123860 0.825054
123870 0.8330141
123880 0.8093089
123890 0.8144386
123900 0.8145258
123910 0.8095584
123920 0.8204769
123930 0.82313
123940 0.8354023
123950 0.828311
123960 0.8174265
123970 0.8209307
123980 0.8322142
123990 0.8216835
124000 0.8284883
124010 0.8139157
124020 0.8181702
124030 0.8126329
124040 0.8105792
124050 0.8135663
124060 0.8213478
124070 0.8200493
124080 0.831398
124090 0.8296265
124100 0.8296251
124110 0.8302497
124120 0.8178704
124130 0.8234385
124140 0.8248543
124150 0.817944
124160 0.8272825
124170 0.8166005
124180 0.8230115
124190 0.8148009
124200 0.8092872
124210 0.8142743
124220 0.8136701
124230 0.8135261
124240 0.8087897
124250 0.8117027
124260 0.7989447
124270 0.7971225
124280 0.7914717
124290 0.7989346
124300 0.7980109
124310 0.7998075
124320 0.7913439
124330 0.7887564
124340 0.7921676
124350 0.7938173
124360 0.7913014
124370 0.7976217
124380 0.7988085
124390 0.8050548
124400 0.812661
124410 0.8061417
124420 0.8015586
124430 0.7947176
124440 0.7991737
124450 0.8031132
124460 0.8011503
124470 0.8161839
124480 0.809191
124490 0.8129545
124500 0.7950285
124510 0.7980196
124520 0.8031392
124530 0.8164434
124540 0.8110431
124550 0.8044773
124560 0.8037081
124570 0.8031074
124580 0.799988
124590 0.7990867
124600 0.8038122
124610 0.7848426
124620 0.7793708
124630 0.7781114
124640 0.777063
124650 0.7824028
124660 0.7878137
124670 0.7800052
124680 0.7786491
124690 0.7937838
124700 0.7878091
124710 0.7901204
124720 0.7777648
124730 0.7746089
124740 0.7812837
124750 0.7925439
124760 0.7964743
124770 0.7947742
124780 0.7906909
124790 0.7991154
124800 0.7970997
124810 0.7902675
124820 0.7899246
124830 0.7844505
124840 0.8073423
124850 0.8193813
124860 0.806625
124870 0.794176
124880 0.8037207
124890 0.796953
124900 0.7888338
124910 0.7956732
124920 0.7913384
124930 0.8074329
124940 0.8168535
124950 0.8146501
124960 0.8196505
124970 0.810729
124980 0.8052646
124990 0.7963141
125000 0.7949023
125010 0.7848552
125020 0.7797658
125030 0.786545
125040 0.7874925
125050 0.7873685
125060 0.7952344
125070 0.7980376
125080 0.8097321
125090 0.8066735
125100 0.8106047
125110 0.794797
125120 0.7758458
125130 0.7836378
125140 0.7881026
125150 0.7819729
125160 0.7690806
125170 0.7714782
125180 0.7733613
125190 0.7679807
125200 0.7655373
125210 0.7701827
125220 0.7808219
125230 0.7833934
125240 0.7774235
125250 0.7879713
125260 0.7743508
125270 0.7909204
125280 0.788136
125290 0.7819378
125300 0.7836676
125310 0.7902387
125320 0.789574
125330 0.7876315
125340 0.7999709
125350 0.7850401
125360 0.7844344
125370 0.7825971
125380 0.7797549
125390 0.7722027
125400 0.7643512
125410 0.7870537
125420 0.7875127
125430 0.7910982
125440 0.7902737
125450 0.7880161
125460 0.7847996
125470 0.7755075
125480 0.7865406
125490 0.7805635
125500 0.7820914
125510 0.7807947
125520 0.7886171
125530 0.7930473
125540 0.7950333
125550 0.7885051
125560 0.7936595
125570 0.8041369
125580 0.8016744
125590 0.795647
125600 0.7936427
125610 0.7866984
125620 0.7885358
125630 0.7878793
125640 0.7923214
125650 0.7999589
125660 0.8022088
125670 0.8029749
125680 0.8000097
125690 0.8119404
125700 0.8092372
125710 0.814135
125720 0.8088977
125730 0.809099
125740 0.8120116
125750 0.7977607
125760 0.8018098
125770 0.7989115
125780 0.8049841
125790 0.8060635
125800 0.8106925
125810 0.798109
125820 0.7968177
125830 0.7932683
125840 0.7971508
125850 0.7881898
125860 0.7927207
125870 0.79562
125880 0.7959458
125890 0.8164276
125900 0.7995654
125910 0.7992753
125920 0.8031587
125930 0.8021776
125940 0.7980361
125950 0.8096356
125960 0.8042319
125970 0.7881894
125980 0.7870854
125990 0.8044493
126000 0.8031138
126010 0.801477
126020 0.8041928
126030 0.7880693
126040 0.7772442
126050 0.7739017
126060 0.7837455
126070 0.7815086
126080 0.7901039
126090 0.776583
126100 0.7839896
126110 0.7881777
126120 0.8022473
126130 0.7979062
126140 0.8041835
126150 0.8023493
126160 0.7904906
126170 0.7827604
126180 0.7787073
126190 0.7843605
126200 0.7907594
126210 0.7897848
126220 0.7836754
126230 0.7858111
126240 0.7868125
126250 0.7823653
126260 0.7815875
126270 0.7777494
126280 0.7710638
126290 0.7726862
126300 0.7614955
126310 0.7532018
126320 0.7618005
126330 0.7725538
126340 0.77751
126350 0.7758525
126360 0.7702246
126370 0.7736453
126380 0.7695363
126390 0.7697122
126400 0.7751799
126410 0.7780575
126420 0.7736182
126430 0.7735012
126440 0.7823858
126450 0.7726049
126460 0.7768643
126470 0.7800187
126480 0.7874345
126490 0.7822559
126500 0.7874941
126510 0.7946323
126520 0.7853273
126530 0.7897037
126540 0.7933306
126550 0.7898632
126560 0.7966187
126570 0.7929329
126580 0.7928693
126590 0.7872937
126600 0.7885207
126610 0.7839949
126620 0.782295
126630 0.7837162
126640 0.7881123
126650 0.8015341
126660 0.8038127
126670 0.8107097
126680 0.8058001
126690 0.8079745
126700 0.8112928
126710 0.813798
126720 0.7980944
126730 0.7950775
126740 0.7839366
126750 0.778079
126760 0.7659649
126770 0.7849696
126780 0.7819399
126790 0.7852712
126800 0.7850695
126810 0.7792044
126820 0.7846259
126830 0.782448
126840 0.7840641
126850 0.781188
126860 0.7790577
126870 0.7785485
126880 0.7830748
126890 0.7740202
126900 0.7783314
126910 0.7620521
126920 0.7735301
126930 0.7734514
126940 0.7753381
126950 0.7811691
126960 0.7832487
126970 0.7939363
126980 0.8063695
126990 0.7986033
127000 0.7872432
127010 0.7977561
127020 0.7977582
127030 0.7897647
127040 0.7923612
127050 0.8049707
127060 0.8094847
127070 0.8038642
127080 0.7968174
127090 0.7834546
127100 0.7920192
127110 0.8088836
127120 0.8057746
127130 0.7932318
127140 0.797416
127150 0.8083074
127160 0.8111872
127170 0.8213722
127180 0.8171976
127190 0.8191607
127200 0.8114086
127210 0.813554
127220 0.8021961
127230 0.8040444
127240 0.8120384
127250 0.808045
127260 0.8066632
127270 0.8091494
127280 0.8069394
127290 0.8102047
127300 0.8054351
127310 0.7987109
127320 0.7864066
127330 0.7868617
127340 0.7843406
127350 0.791774
127360 0.7890278
127370 0.7943196
127380 0.8058361
127390 0.795499
127400 0.7930622
127410 0.7904326
127420 0.7943921
127430 0.7965393
127440 0.7966371
127450 0.7829638
127460 0.795693
127470 0.7987266
127480 0.8115731
127490 0.8156273
127500 0.802502
127510 0.8107613
127520 0.8051194
127530 0.7927292
127540 0.7933787
127550 0.7829904
127560 0.7730649
127570 0.7891774
127580 0.7860312
127590 0.7957219
127600 0.8050498
127610 0.7920497
127620 0.7956316
127630 0.7899214
127640 0.7844358
127650 0.7842535
127660 0.7807411
127670 0.7828153
127680 0.793207
127690 0.792777
127700 0.8003407
127710 0.7809783
127720 0.7766305
127730 0.7859082
127740 0.7856327
127750 0.7833778
127760 0.7838535
127770 0.7839867
127780 0.7904353
127790 0.7954599
127800 0.8007647
127810 0.80216
127820 0.8029518
127830 0.7984532
127840 0.8038138
127850 0.7977268
127860 0.802669
127870 0.8094917
127880 0.8147607
127890 0.8192316
127900 0.8170583
127910 0.8059316
127920 0.8151451
127930 0.8106746
127940 0.7957538
127950 0.7924015
127960 0.7905391
127970 0.7927263
127980 0.7902919
127990 0.791176
128000 0.778457
128010 0.7840694
128020 0.7826016
128030 0.7832503
128040 0.7907871
128050 0.7910085
128060 0.7891083
128070 0.7930312
128080 0.7841071
128090 0.7787095
128100 0.7813544
128110 0.7912824
128120 0.7820013
128130 0.7890602
128140 0.8013649
128150 0.7950861
128160 0.7961902
128170 0.7949096
128180 0.7906228
128190 0.7914104
128200 0.7968979
128210 0.7969328
128220 0.785955
128230 0.7781494
128240 0.7829223
128250 0.79061
128260 0.7903655
128270 0.787333
128280 0.7924099
128290 0.7784787
128300 0.7843458
128310 0.7858811
128320 0.7923993
128330 0.7826705
128340 0.7873272
128350 0.7868844
128360 0.7862847
128370 0.7843379
128380 0.7846529
128390 0.7939574
128400 0.7922287
128410 0.7811098
128420 0.7681663
128430 0.7710842
128440 0.7705155
128450 0.7725398
128460 0.7760631
128470 0.7776049
128480 0.7759447
128490 0.7612867
128500 0.7588934
128510 0.7736619
128520 0.7752233
128530 0.7803223
128540 0.7786727
128550 0.7773736
128560 0.7882695
128570 0.7715926
128580 0.7736661
128590 0.7726423
128600 0.7788658
128610 0.7742151
128620 0.7771692
128630 0.7734753
128640 0.773734
128650 0.7707703
128660 0.7672954
128670 0.7628656
128680 0.7663444
128690 0.7715311
128700 0.7636824
128710 0.7596191
128720 0.7782413
128730 0.7882539
128740 0.7859536
128750 0.781514
128760 0.7766852
128770 0.766753
128780 0.7747954
128790 0.7822546
128800 0.7756118
128810 0.7709809
128820 0.7695633
128830 0.7706833
128840 0.7696078
128850 0.768531
128860 0.7662318
128870 0.764151
128880 0.7683855
128890 0.7659428
128900 0.7573425
128910 0.7492926
128920 0.764858
128930 0.7649241
128940 0.7651407
128950 0.7737232
128960 0.7673617
128970 0.774475
128980 0.7800128
128990 0.7812012
129000 0.7922193
129010 0.7882307
129020 0.7867054
129030 0.7891902
129040 0.7746453
129050 0.7792085
129060 0.7755679
129070 0.7868307
129080 0.7808948
129090 0.7926171
129100 0.7947205
129110 0.7889329
129120 0.7828321
129130 0.7789394
129140 0.7687451
129150 0.7785699
129160 0.7837887
129170 0.7785362
129180 0.7853205
129190 0.7809042
129200 0.7788347
129210 0.7764164
129220 0.7801231
129230 0.7936534
129240 0.7844614
129250 0.7763972
129260 0.7758384
129270 0.7764196
129280 0.7926923
129290 0.7942249
129300 0.7930664
129310 0.7937406
129320 0.8027873
129330 0.7992505
129340 0.7970676
129350 0.7936695
129360 0.7886366
129370 0.8009319
129380 0.7880818
129390 0.7824085
129400 0.7753933
129410 0.7719791
129420 0.7720538
129430 0.7670451
129440 0.759403
129450 0.7636601
129460 0.7686262
129470 0.7675386
129480 0.7624981
129490 0.7628989
129500 0.7603307
129510 0.7562557
129520 0.7681949
129530 0.7664188
129540 0.7746397
129550 0.7627136
129560 0.7602975
129570 0.7445269
129580 0.7586422
129590 0.7579643
129600 0.7621823
129610 0.758844
129620 0.7545654
129630 0.7623764
129640 0.7480313
129650 0.7429075
129660 0.7478699
129670 0.7539608
129680 0.7491942
129690 0.7622988
129700 0.7638516
129710 0.7581473
129720 0.7497867
129730 0.7519262
129740 0.7648106
129750 0.7586993
129760 0.7737675
129770 0.7700278
129780 0.7667729
129790 0.7683455
129800 0.7729416
129810 0.7676532
129820 0.7617427
129830 0.7619441
129840 0.7725254
129850 0.7739435
129860 0.7775991
129870 0.7795643
129880 0.7745135
129890 0.7762805
129900 0.7717884
129910 0.7743245
129920 0.7788497
129930 0.7723705
129940 0.7641083
129950 0.7695866
129960 0.7659279
129970 0.7633647
129980 0.7731296
129990 0.7688507
130000 0.7763792
130010 0.7795913
130020 0.7885216
130030 0.7873694
130040 0.7878447
130050 0.7800297
130060 0.7768102
130070 0.7797984
130080 0.7721764
130090 0.7729056
130100 0.7749004
130110 0.7734903
130120 0.7696687
130130 0.7668244
130140 0.765831
130150 0.7726339
130160 0.7616378
130170 0.7598944
130180 0.7689958
130190 0.7785512
130200 0.7789322
130210 0.7627822
130220 0.7624333
130230 0.7622709
130240 0.7779787
130250 0.778303
130260 0.7724445
130270 0.7755349
130280 0.7696181
130290 0.7719168
130300 0.7665913
130310 0.7699325
130320 0.768171
130330 0.7822191
130340 0.7824214
130350 0.7768859
130360 0.7646371
130370 0.7647108
130380 0.7603202
130390 0.7723181
130400 0.7683121
130410 0.7701179
130420 0.7743777
130430 0.7801126
130440 0.7778913
130450 0.7786937
130460 0.7824011
130470 0.7877066
130480 0.7936078
130490 0.7981858
130500 0.7983527
130510 0.8057556
130520 0.8069492
130530 0.8041341
130540 0.7933858
130550 0.7944015
130560 0.7991667
130570 0.7887775
130580 0.8007535
130590 0.7971595
130600 0.7944376
130610 0.7762841
130620 0.7730609
130630 0.7789358
130640 0.7820017
130650 0.7878997
130660 0.7891471
130670 0.7914085
130680 0.7846626
130690 0.7873219
130700 0.7790996
130710 0.7697328
130720 0.7732556
130730 0.7744228
130740 0.7895115
130750 0.7776272
130760 0.7747376
130770 0.767283
130780 0.7768077
130790 0.7629831
130800 0.7745336
130810 0.768276
130820 0.7664414
130830 0.7637805
130840 0.7702174
130850 0.7702693
130860 0.7759144
130870 0.7881538
130880 0.7786278
130890 0.7753971
130900 0.7938661
130910 0.7835427
130920 0.7837838
130930 0.7629437
130940 0.7561969
130950 0.7635499
130960 0.7692078
130970 0.7711679
130980 0.7673915
130990 0.7773627
131000 0.7751461
131010 0.7778767
131020 0.7673568
131030 0.7735432
131040 0.77944
131050 0.784583
131060 0.7950191
131070 0.7873139
131080 0.7917908
131090 0.8049269
131100 0.8038989
131110 0.7971656
131120 0.7923371
131130 0.7892104
131140 0.7761441
131150 0.7857139
131160 0.7881961
131170 0.7820587
131180 0.7827973
131190 0.7727755
131200 0.7720238
131210 0.7681066
131220 0.7604787
131230 0.7737212
131240 0.7742828
131250 0.7730657
131260 0.775097
131270 0.7826496
131280 0.7918622
131290 0.7842771
131300 0.7818445
131310 0.7827002
131320 0.7881088
131330 0.7836988
131340 0.7845088
131350 0.7853817
131360 0.7822036
131370 0.7936748
131380 0.7787029
131390 0.7848167
131400 0.7770944
131410 0.7808455
131420 0.7824031
131430 0.7865039
131440 0.7949284
131450 0.7875445
131460 0.785356
131470 0.7751016
131480 0.7724127
131490 0.7737308
131500 0.7779607
131510 0.7738217
131520 0.7899159
131530 0.7951482
131540 0.7812479
131550 0.7811
131560 0.7775496
131570 0.7788323
131580 0.7817697
131590 0.7760209
131600 0.7754202
131610 0.7843426
131620 0.786566
131630 0.7838846
131640 0.7787166
131650 0.784283
131660 0.782193
131670 0.7798887
131680 0.7786019
131690 0.7765055
131700 0.7745625
131710 0.7846583
131720 0.781784
131730 0.7802147
131740 0.7872949
131750 0.785163
131760 0.7771232
131770 0.7757412
131780 0.7681838
131790 0.7723557
131800 0.7698796
131810 0.7819588
131820 0.7885933
131830 0.7977169
131840 0.7788975
131850 0.7795804
131860 0.7759495
131870 0.7732649
131880 0.7692044
131890 0.7793612
131900 0.7687118
131910 0.7666032
131920 0.768096
131930 0.7668319
131940 0.7640561
131950 0.7653415
131960 0.7618022
131970 0.7754157
131980 0.7756515
131990 0.7723224
132000 0.7808955
132010 0.7858
132020 0.7842616
132030 0.7923312
132040 0.7968927
132050 0.791972
132060 0.7856562
132070 0.7897366
132080 0.7963752
132090 0.7995358
132100 0.7952448
132110 0.7836007
132120 0.7872912
132130 0.7864617
132140 0.7906995
132150 0.7884488
132160 0.7932885
132170 0.8074173
132180 0.8167558
132190 0.8059325
132200 0.8001895
132210 0.7975836
132220 0.8067614
132230 0.8022949
132240 0.7987875
132250 0.8049988
132260 0.8145403
132270 0.8068315
132280 0.8032062
132290 0.8001142
132300 0.7960263
132310 0.7966232
132320 0.7932445
132330 0.7851586
132340 0.7822208
132350 0.7787519
132360 0.7740782
132370 0.7748464
132380 0.7830868
132390 0.7952989
132400 0.8035638
132410 0.8045945
132420 0.7971048
132430 0.8013682
132440 0.8112385
132450 0.8101561
132460 0.8139052
132470 0.8174497
132480 0.8141706
132490 0.8128008
132500 0.8066612
132510 0.8103185
132520 0.8125874
132530 0.8134754
132540 0.822672
132550 0.8262661
132560 0.8295352
132570 0.843785
132580 0.8342125
132590 0.8325509
132600 0.8316877
132610 0.8190222
132620 0.8210993
132630 0.8224885
132640 0.8125681
132650 0.802174
132660 0.7983168
132670 0.8031667
132680 0.8036404
132690 0.8068804
132700 0.811039
132710 0.8047486
132720 0.8155507
132730 0.8155579
132740 0.7994517
132750 0.8039256
132760 0.8004856
132770 0.7981051
132780 0.8007584
132790 0.7883487
132800 0.780847
132810 0.7818534
132820 0.7757893
132830 0.7787583
132840 0.7827771
132850 0.7873411
132860 0.802466
132870 0.7973386
132880 0.7999603
132890 0.8044103
132900 0.8084316
132910 0.8116072
132920 0.8186445
132930 0.8231265
132940 0.8070869
132950 0.799248
132960 0.8005844
132970 0.7970086
132980 0.7948694
132990 0.8007614
133000 0.8033359
133010 0.7916685
133020 0.7957268
133030 0.7940233
133040 0.7968471
133050 0.8147159
133060 0.8094684
133070 0.8041729
133080 0.8122158
133090 0.8184749
133100 0.8116851
133110 0.7964773
133120 0.7868262
133130 0.7946346
133140 0.7840255
133150 0.7870457
133160 0.7740843
133170 0.7845715
133180 0.7840158
133190 0.782604
133200 0.7866429
133210 0.8019208
133220 0.7916852
133230 0.7903981
133240 0.7986209
133250 0.7913779
133260 0.8022783
133270 0.8057901
133280 0.8025496
133290 0.8109146
133300 0.8150145
133310 0.8158901
133320 0.8063651
133330 0.8200983
133340 0.8099876
133350 0.8032501
133360 0.7912492
133370 0.7961945
133380 0.8125538
133390 0.8183943
133400 0.8004918
133410 0.8002371
133420 0.793561
133430 0.7938594
133440 0.7968009
133450 0.8081027
133460 0.8065391
133470 0.828137
133480 0.8178401
133490 0.8186619
133500 0.8205729
133510 0.8272323
133520 0.8196052
133530 0.8235601
133540 0.8256683
133550 0.8195475
133560 0.8212556
133570 0.829445
133580 0.8236815
133590 0.8046412
133600 0.7993122
133610 0.7919996
133620 0.8026389
133630 0.8069184
133640 0.8083497
133650 0.7996153
133660 0.8032719
133670 0.8100947
133680 0.8183158
133690 0.8088312
133700 0.8089117
133710 0.8178962
133720 0.8332534
133730 0.8258536
133740 0.8190038
133750 0.819091
133760 0.8173172
133770 0.8077055
133780 0.8030534
133790 0.8018131
133800 0.8018919
133810 0.8226896
133820 0.815305
133830 0.8116234
133840 0.8161146
133850 0.8142838
133860 0.8237537
133870 0.8024821
133880 0.802462
133890 0.8023942
133900 0.8170517
133910 0.8246587
133920 0.8203773
133930 0.8258451
133940 0.8231213
133950 0.8217372
133960 0.808961
133970 0.805442
133980 0.8075752
133990 0.7997805
134000 0.8099722
134010 0.8108361
134020 0.8256132
134030 0.8364321
134040 0.8319772
134050 0.8195919
134060 0.8241885
134070 0.8191923
134080 0.8175378
134090 0.8148476
134100 0.8278658
134110 0.8408028
134120 0.8374512
134130 0.8303907
134140 0.8251976
134150 0.8392
134160 0.8365933
134170 0.8280036
134180 0.8194376
134190 0.8216649
134200 0.8373603
134210 0.834015
134220 0.8370244
134230 0.8305711
134240 0.8180404
134250 0.8156273
134260 0.8083935
134270 0.8295898
134280 0.8206993
134290 0.8208542
134300 0.8300152
134310 0.8314202
134320 0.840282
134330 0.8299959
134340 0.8270017
134350 0.8201118
134360 0.8183787
134370 0.8173947
134380 0.8153234
134390 0.8136021
134400 0.8125783
134410 0.8240678
134420 0.8230473
134430 0.8148285
134440 0.8255169
134450 0.8410802
134460 0.8345582
134470 0.8288035
134480 0.8204499
134490 0.8218979
134500 0.8251839
134510 0.8202276
134520 0.830227
134530 0.8271369
134540 0.8155517
134550 0.8115953
134560 0.8011118
134570 0.8094223
134580 0.8199835
134590 0.834356
134600 0.8313448
134610 0.8311589
134620 0.8324665
134630 0.8314641
134640 0.8359048
134650 0.8246734
134660 0.8277116
134670 0.8465378
134680 0.8331465
134690 0.8129429
134700 0.8258769
134710 0.8270372
134720 0.8335574
134730 0.8363345
134740 0.8530943
134750 0.8456403
134760 0.8368131
134770 0.8340254
134780 0.827148
134790 0.8307337
134800 0.8140826
134810 0.8192183
134820 0.811042
134830 0.8065656
134840 0.8007789
134850 0.7995946
134860 0.7905291
134870 0.7876142
134880 0.7916819
134890 0.7849129
134900 0.7908494
134910 0.7986056
134920 0.7896546
134930 0.7977788
134940 0.8027079
134950 0.8063136
134960 0.8142284
134970 0.8249329
134980 0.8238012
134990 0.8244127
135000 0.8162581
135010 0.8271361
135020 0.8327041
135030 0.8171664
135040 0.8166215
135050 0.8115342
135060 0.8026688
135070 0.8137029
135080 0.8266776
135090 0.8245984
135100 0.827061
135110 0.8307056
135120 0.8383655
135130 0.8204891
135140 0.8297022
135150 0.8207088
135160 0.8340122
135170 0.8449143
135180 0.84012
135190 0.8202293
135200 0.823523
135210 0.8110879
135220 0.8093858
135230 0.82395
135240 0.8298769
135250 0.8175505
135260 0.822464
135270 0.8262348
135280 0.8114006
135290 0.8167461
135300 0.8239459
135310 0.8350567
135320 0.8356254
135330 0.838726
135340 0.8347002
135350 0.826004
135360 0.8310828
135370 0.8356904
135380 0.8372716
135390 0.8476166
135400 0.8441444
135410 0.8393646
135420 0.8465592
135430 0.8577942
135440 0.8681379
135450 0.8613167
135460 0.8614455
135470 0.8575951
135480 0.8532751
135490 0.859107
135500 0.8511636
135510 0.8350526
135520 0.8243526
135530 0.8173638
135540 0.8155484
135550 0.8139378
135560 0.8110431
135570 0.8256806
135580 0.826885
135590 0.8208768
135600 0.8132355
135610 0.8150656
135620 0.8162869
135630 0.8135576
135640 0.8154293
135650 0.8087264
135660 0.8094271
135670 0.8154457
135680 0.8213803
135690 0.8185852
135700 0.8289957
135710 0.8359517
135720 0.8248305
135730 0.8115735
135740 0.8246174
135750 0.8302141
135760 0.8437453
135770 0.8365358
135780 0.828319
135790 0.8213997
135800 0.8309684
135810 0.8384504
135820 0.8359817
135830 0.8291579
135840 0.8302994
135850 0.8215001
135860 0.8399948
135870 0.8258405
135880 0.8288602
135890 0.8314931
135900 0.8223094
135910 0.8345532
135920 0.8444067
135930 0.8381531
135940 0.8281547
135950 0.8305871
135960 0.8272222
135970 0.8174316
135980 0.8170004
135990 0.822817
136000 0.8278508
136010 0.8307164
136020 0.8424572
136030 0.8382774
136040 0.8253424
136050 0.816707
136060 0.8128994
136070 0.8081436
136080 0.8172653
136090 0.8075486
136100 0.8077699
136110 0.8170103
136120 0.8189965
136130 0.8084273
136140 0.8061596
136150 0.79971
136160 0.8071609
136170 0.815079
136180 0.8137499
136190 0.8197705
136200 0.8248931
136210 0.8423442
136220 0.8399627
136230 0.8398331
136240 0.8334525
136250 0.8340694
136260 0.8295286
136270 0.8210633
136280 0.8267016
136290 0.8358969
136300 0.8216408
136310 0.8235734
136320 0.8290629
136330 0.8236146
136340 0.826998
136350 0.8034684
136360 0.8106285
136370 0.8089525
136380 0.806302
136390 0.8013197
136400 0.8154236
136410 0.8147622
136420 0.8226071
136430 0.8378032
136440 0.8458726
136450 0.8389594
136460 0.8419626
136470 0.8354886
136480 0.8258145
136490 0.8281896
136500 0.8277826
136510 0.8227205
136520 0.812424
136530 0.8002595
136540 0.8095366
136550 0.810097
136560 0.8058019
136570 0.817028
136580 0.8151445
136590 0.799378
136600 0.8101808
136610 0.8091292
136620 0.8141838
136630 0.8287001
136640 0.8318693
136650 0.8348506
136660 0.8447239
136670 0.8429835
136680 0.8439097
136690 0.8434733
136700 0.8508822
136710 0.8351912
136720 0.8218341
136730 0.8327786
136740 0.8260374
136750 0.8206638
136760 0.8399214
136770 0.8414002
136780 0.8390265
136790 0.829957
136800 0.8281922
136810 0.8219523
136820 0.8342994
136830 0.8178072
136840 0.8126372
136850 0.8214569
136860 0.8295078
136870 0.8274291
136880 0.8304198
136890 0.8421845
136900 0.8411108
136910 0.8280808
136920 0.8378773
136930 0.8440787
136940 0.8308111
136950 0.8168938
136960 0.8232164
136970 0.8141994
136980 0.8157275
136990 0.8113254
137000 0.8154331
137010 0.8218046
137020 0.8231325
137030 0.8174758
137040 0.8151716
137050 0.8220583
137060 0.8196986
137070 0.8128959
137080 0.8253073
137090 0.834205
137100 0.8531136
137110 0.8291649
137120 0.8358336
137130 0.8224655
137140 0.8223816
137150 0.8222758
137160 0.8137704
137170 0.8177747
137180 0.8018321
137190 0.8127051
137200 0.7987939
137210 0.8042276
137220 0.8015764
137230 0.7998952
137240 0.8038041
137250 0.8087559
137260 0.8079658
137270 0.8073353
137280 0.8084077
137290 0.8009059
137300 0.7999074
137310 0.7911034
137320 0.8043153
137330 0.786583
137340 0.7917439
137350 0.7997304
137360 0.8070826
137370 0.8008508
137380 0.7924126
137390 0.795932
137400 0.8019472
137410 0.793499
137420 0.7954762
137430 0.7906551
137440 0.78895
137450 0.7994844
137460 0.8009667
137470 0.8054814
137480 0.7933022
137490 0.7941842
137500 0.7958367
137510 0.7909781
137520 0.8076363
137530 0.8109083
137540 0.8078046
137550 0.8153059
137560 0.8108064
137570 0.8059464
137580 0.8061313
137590 0.8149447
137600 0.8184909
137610 0.8097479
137620 0.8074765
137630 0.8083478
137640 0.8079802
137650 0.805573
137660 0.7971924
137670 0.8119298
137680 0.8074921
137690 0.8213435
137700 0.8197358
137710 0.817454
137720 0.8263241
137730 0.8224056
137740 0.8233141
137750 0.8256491
137760 0.8367357
137770 0.8301823
137780 0.8196775
137790 0.8311032
137800 0.8391362
137810 0.83577
137820 0.8300458
137830 0.842917
137840 0.8283937
137850 0.8307909
137860 0.8229517
137870 0.8232966
137880 0.8165752
137890 0.8179004
137900 0.8175546
137910 0.8084526
137920 0.8001776
137930 0.7825937
137940 0.7815864
137950 0.7857023
137960 0.7919499
137970 0.7971901
137980 0.8092105
137990 0.8103324
138000 0.8067948
138010 0.791599
138020 0.7918457
138030 0.8082436
138040 0.8068586
138050 0.8117285
138060 0.7922904
138070 0.7910144
138080 0.7943297
138090 0.787945
138100 0.7926442
138110 0.795748
138120 0.8002322
138130 0.8064183
138140 0.8015509
138150 0.8071089
138160 0.8015012
138170 0.7978701
138180 0.787006
138190 0.7966173
138200 0.7864993
138210 0.7992837
138220 0.8051615
138230 0.8041972
138240 0.8067676
138250 0.8210828
138260 0.8134894
138270 0.8051887
138280 0.8174987
138290 0.8266765
138300 0.8254473
138310 0.8100386
138320 0.8264591
138330 0.8334827
138340 0.8386341
138350 0.8291563
138360 0.824437
138370 0.8333042
138380 0.819436
138390 0.8198922
138400 0.816411
138410 0.8214905
138420 0.8187209
138430 0.8188722
138440 0.8102372
138450 0.8157558
138460 0.8182855
138470 0.8111461
138480 0.8091288
138490 0.8023376
138500 0.8043068
138510 0.8073712
138520 0.8088078
138530 0.8051556
138540 0.8094313
138550 0.8129195
138560 0.8068842
138570 0.814872
138580 0.8212375
138590 0.8349682
138600 0.8342184
138610 0.8343627
138620 0.8259241
138630 0.807767
138640 0.8087844
138650 0.8297435
138660 0.8303782
138670 0.8334396
138680 0.8210753
138690 0.8083135
138700 0.7964627
138710 0.8070899
138720 0.8053569
138730 0.8133228
138740 0.8258531
138750 0.8140928
138760 0.8062093
138770 0.8103746
138780 0.8191074
138790 0.8279328
138800 0.8180684
138810 0.8204386
138820 0.812247
138830 0.8106205
138840 0.8094653
138850 0.8064296
138860 0.801765
138870 0.8104668
138880 0.7998714
138890 0.7994868
138900 0.8094164
138910 0.8076461
138920 0.8030921
138930 0.8046615
138940 0.8139732
138950 0.8132082
138960 0.801851
138970 0.7843738
138980 0.7846794
138990 0.7966434
139000 0.8109694
139010 0.8075547
139020 0.807739
139030 0.808787
139040 0.8152245
139050 0.8019893
139060 0.797899
139070 0.805014
139080 0.8087299
139090 0.8190106
139100 0.8059585
139110 0.7834316
139120 0.7883402
139130 0.7974151
139140 0.8030962
139150 0.8003445
139160 0.7969632
139170 0.8088776
139180 0.8050542
139190 0.8116592
139200 0.8041937
139210 0.8193186
139220 0.8242692
139230 0.8221244
139240 0.8013616
139250 0.8120559
139260 0.8083698
139270 0.8097267
139280 0.8059676
139290 0.7997378
139300 0.8103577
139310 0.8015673
139320 0.8030474
139330 0.8050947
139340 0.8189002
139350 0.8235195
139360 0.8279655
139370 0.8225785
139380 0.8188189
139390 0.8167951
139400 0.8241538
139410 0.8221701
139420 0.8323578
139430 0.8270752
139440 0.8281531
139450 0.8277864
139460 0.819181
139470 0.8258929
139480 0.8163219
139490 0.8092248
139500 0.8146113
139510 0.8202852
139520 0.8307574
139530 0.8332118
139540 0.8306573
139550 0.8182684
139560 0.8144783
139570 0.8090547
139580 0.8200862
139590 0.8210014
139600 0.808856
139610 0.8128397
139620 0.8206595
139630 0.8182803
139640 0.823958
139650 0.8109019
139660 0.8278792
139670 0.8272254
139680 0.8132314
139690 0.8236465
139700 0.8163998
139710 0.804185
139720 0.8179356
139730 0.8412164
139740 0.8430716
139750 0.8421175
139760 0.8367518
139770 0.8263984
139780 0.8279123
139790 0.8410631
139800 0.848485
139810 0.8443294
139820 0.8328784
139830 0.8436109
139840 0.8210014
139850 0.8253123
139860 0.8200425
139870 0.8152354
139880 0.8237779
139890 0.8147582
139900 0.8136929
139910 0.8350248
139920 0.8272872
139930 0.8318235
139940 0.8272496
139950 0.8387003
139960 0.8440787
139970 0.8345879
139980 0.81937
139990 0.8241206
140000 0.8378862
140010 0.8322419
140020 0.8271586
140030 0.8196627
140040 0.8269859
140050 0.8224572
140060 0.8193851
140070 0.8032916
140080 0.8125966
140090 0.8139185
140100 0.8060914
140110 0.803107
140120 0.7975414
140130 0.7993822
140140 0.7965409
140150 0.8053514
140160 0.8017185
140170 0.7993951
140180 0.7984956
140190 0.7994702
140200 0.8053035
140210 0.8081304
140220 0.8001347
140230 0.8138003
140240 0.814253
140250 0.8126358
140260 0.8026959
140270 0.802652
140280 0.8000754
140290 0.8096419
140300 0.7970222
140310 0.7938706
140320 0.7968069
140330 0.7880237
140340 0.789649
140350 0.7877099
140360 0.7852091
140370 0.783028
140380 0.7955083
140390 0.8018314
140400 0.8029299
140410 0.7979413
140420 0.7961826
140430 0.8062095
140440 0.8074999
140450 0.8044952
140460 0.8129256
140470 0.8071709
140480 0.8103986
140490 0.8036577
140500 0.8061206
140510 0.7948436
140520 0.7876242
140530 0.7906594
140540 0.7984459
140550 0.8004289
140560 0.8067428
140570 0.7906074
140580 0.7946145
140590 0.7882259
140600 0.7855253
140610 0.7975991
140620 0.7889497
140630 0.778679
140640 0.7930582
140650 0.7926598
140660 0.806913
140670 0.7904603
140680 0.7905731
140690 0.7913647
140700 0.7994643
140710 0.8017575
140720 0.8037065
140730 0.7960086
140740 0.7997881
140750 0.7974374
140760 0.8075701
140770 0.8001026
140780 0.7990829
140790 0.7976477
140800 0.7952969
140810 0.7934136
140820 0.7941483
140830 0.7926412
140840 0.7983517
140850 0.8000414
140860 0.7977604
140870 0.7981455
140880 0.7945496
140890 0.7997951
140900 0.7907941
140910 0.7821162
140920 0.7941185
140930 0.7911542
140940 0.800588
140950 0.8040118
140960 0.8024912
140970 0.8052329
140980 0.7968513
140990 0.7964946
141000 0.7912626
141010 0.7940051
141020 0.7984826
141030 0.7898636
141040 0.7809486
141050 0.7802198
141060 0.7796916
141070 0.7809081
141080 0.7791695
141090 0.7720001
141100 0.7766621
141110 0.7925632
141120 0.7905737
141130 0.7857695
141140 0.7985404
141150 0.7865976
141160 0.7936392
141170 0.8026153
141180 0.7944592
141190 0.8081864
141200 0.80673
141210 0.8137969
141220 0.8101931
141230 0.8019069
141240 0.7937397
141250 0.7945082
141260 0.7975352
141270 0.7939204
141280 0.7974799
141290 0.8024201
141300 0.8140135
141310 0.8080863
141320 0.8188509
141330 0.8141295
141340 0.8147191
141350 0.8184364
141360 0.8035275
141370 0.8129304
141380 0.8153058
141390 0.8186919
141400 0.8192483
141410 0.8146756
141420 0.8032676
141430 0.8027071
141440 0.7996491
141450 0.8124932
141460 0.8190851
141470 0.8093916
141480 0.7951616
141490 0.8108434
141500 0.8084089
141510 0.8161209
141520 0.8154956
141530 0.8125882
141540 0.8066358
141550 0.80132
141560 0.7961329
141570 0.8009962
141580 0.8101866
141590 0.8107064
141600 0.8170713
141610 0.8188936
141620 0.8181511
141630 0.8097411
141640 0.8225896
141650 0.8295359
141660 0.8292887
141670 0.8135454
141680 0.8015109
141690 0.7946482
141700 0.7826634
141710 0.7854653
141720 0.7972892
141730 0.7949702
141740 0.7820684
141750 0.7980934
141760 0.8080683
141770 0.8182058
141780 0.7974064
141790 0.8071464
141800 0.8064845
141810 0.806073
141820 0.8074137
141830 0.797633
141840 0.811046
141850 0.7949858
141860 0.8018305
141870 0.800884
141880 0.7999828
141890 0.7763159
141900 0.7772959
141910 0.773421
141920 0.7820737
141930 0.7825184
141940 0.7887784
141950 0.7891943
141960 0.7885336
141970 0.7793552
141980 0.7757063
141990 0.7775672
142000 0.7817949
142010 0.7963876
142020 0.7726375
142030 0.7635227
142040 0.7636365
142050 0.7697773
142060 0.7693741
142070 0.7664126
142080 0.7774948
142090 0.766662
142100 0.7631436
142110 0.7667197
142120 0.7750277
142130 0.7696539
142140 0.7727
142150 0.7799034
142160 0.7722315
142170 0.7740514
142180 0.7783794
142190 0.7817619
142200 0.7856424
142210 0.7798973
142220 0.779831
142230 0.7824842
142240 0.7858852
142250 0.775439
142260 0.7797486
142270 0.7748425
142280 0.7658281
142290 0.7584944
142300 0.7613131
142310 0.7622414
142320 0.7652935
142330 0.7746904
142340 0.7749113
142350 0.7769479
142360 0.7736871
142370 0.7677308
142380 0.7679151
142390 0.7722462
142400 0.7716722
142410 0.7788726
142420 0.7840298
142430 0.7834685
142440 0.7853244
142450 0.7786756
142460 0.7801666
142470 0.7805493
142480 0.7984044
142490 0.7957185
142500 0.7865134
142510 0.7901146
142520 0.78707
142530 0.7782771
142540 0.7828433
142550 0.7799902
142560 0.7860397
142570 0.7693383
142580 0.7689537
142590 0.7685856
142600 0.7818539
142610 0.772296
142620 0.7822862
142630 0.7967036
142640 0.8013201
142650 0.805142
142660 0.7885607
142670 0.7911121
142680 0.7850201
142690 0.7804258
142700 0.7992416
142710 0.7957756
142720 0.8008988
142730 0.7922505
142740 0.8000299
142750 0.7979375
142760 0.7947334
142770 0.7981535
142780 0.7957293
142790 0.7965968
142800 0.7974469
142810 0.7882485
142820 0.7930714
142830 0.8032765
142840 0.8096435
142850 0.8081607
142860 0.8014089
142870 0.8056304
142880 0.8115453
142890 0.8185545
142900 0.813401
142910 0.806249
142920 0.8062284
142930 0.8047714
142940 0.7952403
142950 0.8123252
142960 0.8115239
142970 0.8174239
142980 0.8095746
142990 0.8144172
143000 0.8103737
143010 0.8152567
143020 0.8259009
143030 0.8203509
143040 0.8097636
143050 0.811554
143060 0.8097643
143070 0.8046635
143080 0.8047889
143090 0.8103537
143100 0.8069589
143110 0.8142664
143120 0.8065042
143130 0.8128357
143140 0.81523
143150 0.8064705
143160 0.8168906
143170 0.8158596
143180 0.8232372
143190 0.8243027
143200 0.8068212
143210 0.8064585
143220 0.8129852
143230 0.8171829
143240 0.8083708
143250 0.8089941
143260 0.8151641
143270 0.8229378
143280 0.8201151
143290 0.8161408
143300 0.8001105
143310 0.7890081
143320 0.8093601
143330 0.8056494
143340 0.8055986
143350 0.8084073
143360 0.8210194
143370 0.8147901
143380 0.8050449
143390 0.8053507
143400 0.7993827
143410 0.8026968
143420 0.8050916
143430 0.8026823
143440 0.8143492
143450 0.8345122
143460 0.8200034
143470 0.8058061
143480 0.8167188
143490 0.8302189
143500 0.8252938
143510 0.83283
143520 0.8477055
143530 0.8258557
143540 0.8138565
143550 0.8147684
143560 0.811197
143570 0.8136076
143580 0.8255684
143590 0.8261269
143600 0.8361864
143610 0.834601
143620 0.8310939
143630 0.8368318
143640 0.8302047
143650 0.8291168
143660 0.8230066
143670 0.824761
143680 0.8271747
143690 0.8384235
143700 0.8192475
143710 0.8038495
143720 0.8085036
143730 0.8053835
143740 0.8154985
143750 0.8089558
143760 0.8165328
143770 0.8141431
143780 0.8212152
143790 0.8253525
143800 0.8287815
143810 0.8313215
143820 0.8386682
143830 0.8296943
143840 0.8163556
143850 0.8182524
143860 0.8117003
143870 0.8111182
143880 0.8207059
143890 0.8254309
143900 0.8158035
143910 0.815704
143920 0.8232779
143930 0.8312844
143940 0.8260074
143950 0.823712
143960 0.8306198
143970 0.8246676
143980 0.8161799
143990 0.8244185
144000 0.8297173
144010 0.8303702
144020 0.8349426
144030 0.8322156
144040 0.8283325
144050 0.8309979
144060 0.8387454
144070 0.8372805
144080 0.8396071
144090 0.8346239
144100 0.83674
144110 0.8304688
144120 0.8307462
144130 0.8185439
144140 0.8163206
144150 0.8070949
144160 0.8087786
144170 0.8060931
144180 0.8129134
144190 0.8202091
144200 0.8175453
144210 0.8179152
144220 0.8116854
144230 0.8024939
144240 0.8060531
144250 0.7977616
144260 0.808093
144270 0.8232189
144280 0.8206308
144290 0.8027053
144300 0.8097625
144310 0.8155922
144320 0.8178841
144330 0.8044846
144340 0.7998323
144350 0.8034542
144360 0.7928752
144370 0.7990245
144380 0.7937968
144390 0.7916709
144400 0.8016027
144410 0.8085995
144420 0.7976882
144430 0.8043166
144440 0.8087172
144450 0.8086666
144460 0.8188293
144470 0.812505
144480 0.8147485
144490 0.818335
144500 0.8090869
144510 0.8112531
144520 0.8187125
144530 0.8224523
144540 0.8135453
144550 0.8046829
144560 0.8092149
144570 0.802254
144580 0.7955931
144590 0.7976542
144600 0.8020571
144610 0.8076181
144620 0.807401
144630 0.7943478
144640 0.7801252
144650 0.7829698
144660 0.784072
144670 0.7911289
144680 0.7815974
144690 0.7796612
144700 0.7759163
144710 0.7759841
144720 0.7906804
144730 0.7864615
144740 0.7938121
144750 0.8034427
144760 0.8004742
144770 0.8087409
144780 0.8072257
144790 0.7984865
144800 0.8112787
144810 0.8206873
144820 0.8065625
144830 0.8029376
144840 0.7934067
144850 0.7973616
144860 0.8125358
144870 0.8199848
144880 0.8141744
144890 0.8133313
144900 0.8023571
144910 0.8078097
144920 0.8179479
144930 0.8211564
144940 0.8243055
144950 0.8180022
144960 0.8261651
144970 0.8198017
144980 0.8266408
144990 0.8367956
145000 0.8213547
145010 0.8216579
145020 0.8282144
145030 0.8195785
145040 0.8082063
145050 0.8037882
145060 0.8025298
145070 0.809631
145080 0.8009105
145090 0.8055151
145100 0.8085791
145110 0.8044742
145120 0.8171626
145130 0.8185431
145140 0.8352495
145150 0.843012
145160 0.8497558
145170 0.8575153
145180 0.8427097
145190 0.8357632
145200 0.8326145
145210 0.8270572
145220 0.8295684
145230 0.8161513
145240 0.8176959
145250 0.8284558
145260 0.8182171
145270 0.8344697
145280 0.8600594
145290 0.857908
145300 0.8457432
145310 0.8455691
145320 0.8325884
145330 0.8347949
145340 0.8444881
145350 0.8412162
145360 0.8256792
145370 0.841957
145380 0.8434823
145390 0.8342417
145400 0.8336015
145410 0.8389882
145420 0.8325999
145430 0.8300275
145440 0.8286765
145450 0.8222336
145460 0.8277977
145470 0.8337501
145480 0.8439524
145490 0.8238816
145500 0.8348171
145510 0.837113
145520 0.8267213
145530 0.8290333
145540 0.824038
145550 0.8288764
145560 0.8288391
145570 0.834769
145580 0.8441312
145590 0.848307
145600 0.8472793
145610 0.852257
145620 0.8364072
145630 0.8248161
145640 0.8149651
145650 0.8167246
145660 0.8262571
145670 0.8390763
145680 0.8459603
145690 0.8361757
145700 0.8315998
145710 0.8302518
145720 0.8223401
145730 0.8341336
145740 0.8282713
145750 0.8243586
145760 0.8313503
145770 0.8305661
145780 0.8186244
145790 0.8220084
145800 0.8300698
145810 0.8310189
145820 0.8330115
145830 0.8394656
145840 0.8343192
145850 0.8205711
145860 0.8248559
145870 0.8213933
145880 0.8123805
145890 0.8024919
145900 0.8128899
145910 0.8251049
145920 0.8432052
145930 0.8180981
145940 0.7981492
145950 0.7986485
145960 0.7986016
145970 0.804867
145980 0.8114535
145990 0.8191389
146000 0.8106198
146010 0.8107336
146020 0.8090242
146030 0.8271308
146040 0.8308674
146050 0.8353536
146060 0.8302729
146070 0.8290378
146080 0.8243711
146090 0.8201888
146100 0.8216392
146110 0.8186032
146120 0.8075146
146130 0.8109546
146140 0.8262355
146150 0.8268259
146160 0.8347612
146170 0.8384569
146180 0.8362492
146190 0.8315107
146200 0.8260232
146210 0.822076
146220 0.8209939
146230 0.8453277
146240 0.858473
146250 0.8594628
146260 0.8453332
146270 0.8316122
146280 0.8462257
146290 0.8483291
146300 0.8432378
146310 0.8307994
146320 0.822808
146330 0.8109251
146340 0.8210763
146350 0.820305
146360 0.8096085
146370 0.8174461
146380 0.8284647
146390 0.8203061
146400 0.8361943
146410 0.8361421
146420 0.836485
146430 0.8293155
146440 0.830667
146450 0.8287175
146460 0.8251345
146470 0.8343922
146480 0.8371592
146490 0.8296221
146500 0.8315742
146510 0.8292902
146520 0.8317626
146530 0.8371593
146540 0.8308777
146550 0.8321477
146560 0.8277646
146570 0.8333707
146580 0.8373675
146590 0.8168373
146600 0.8338996
146610 0.8311895
146620 0.8223842
146630 0.8223724
146640 0.8399888
146650 0.8293708
146660 0.8476945
146670 0.8230265
146680 0.8239077
146690 0.8143921
146700 0.81376
146710 0.8216656
146720 0.8346443
146730 0.8395212
146740 0.8443809
146750 0.853192
146760 0.8589419
146770 0.8627148
146780 0.8632877
146790 0.8556386
146800 0.855502
146810 0.8324378
146820 0.824486
146830 0.8409543
146840 0.8444601
146850 0.8337089
146860 0.8442183
146870 0.8401223
146880 0.8452237
146890 0.8381974
146900 0.8341371
146910 0.8222567
146920 0.8371308
146930 0.8241704
146940 0.8271663
146950 0.8287951
146960 0.8281184
146970 0.8284021
146980 0.8227675
146990 0.8355654
147000 0.8420554
147010 0.8535701
147020 0.8532313
147030 0.8346428
147040 0.8422766
147050 0.8473418
147060 0.8385954
147070 0.824704
147080 0.8259162
147090 0.8107952
147100 0.8172994
147110 0.8323305
147120 0.8289488
147130 0.8338572
147140 0.8194067
147150 0.8193238
147160 0.8257403
147170 0.8273991
147180 0.8285496
147190 0.832149
147200 0.8293563
147210 0.8306782
147220 0.8408234
147230 0.8243315
147240 0.8264664
147250 0.8446143
147260 0.8565841
147270 0.8548631
147280 0.8523772
147290 0.8589585
147300 0.8525819
147310 0.8671957
147320 0.8651094
147330 0.8438455
147340 0.852072
147350 0.871537
147360 0.8645505
147370 0.8715332
147380 0.8599628
147390 0.8508347
147400 0.8567438
147410 0.8649923
147420 0.8637559
147430 0.8694146
147440 0.8800767
147450 0.8790087
147460 0.8704294
147470 0.8696133
147480 0.8649884
147490 0.8628066
147500 0.8516418
147510 0.8529723
147520 0.8568043
147530 0.8492929
147540 0.8497568
147550 0.8428052
147560 0.8567707
147570 0.8734787
147580 0.8673944
147590 0.8750134
147600 0.8781013
147610 0.8875456
147620 0.8882154
147630 0.8720571
147640 0.8666113
147650 0.8745461
147660 0.8656666
147670 0.8745192
147680 0.885693
147690 0.8945199
147700 0.885922
147710 0.8710299
147720 0.8711168
147730 0.8678616
147740 0.8884535
147750 0.8809618
147760 0.8785156
147770 0.866282
147780 0.86519
147790 0.8623707
147800 0.8599358
147810 0.8632869
147820 0.8622221
147830 0.87222
147840 0.8609855
147850 0.8571098
147860 0.8544778
147870 0.851248
147880 0.8574106
147890 0.8684978
147900 0.8764853
147910 0.8627505
147920 0.8625449
147930 0.8540519
147940 0.8652827
147950 0.8769342
147960 0.8676277
147970 0.8649386
147980 0.8553722
147990 0.8585936
148000 0.8661026
148010 0.850215
148020 0.8543423
148030 0.8315846
148040 0.8395057
148050 0.8381618
148060 0.8423015
148070 0.8575143
148080 0.8592498
148090 0.8629193
148100 0.863351
148110 0.8780739
148120 0.8640181
148130 0.8562177
148140 0.8512172
148150 0.8497596
148160 0.8515087
148170 0.8623734
148180 0.8669957
148190 0.8568684
148200 0.860381
148210 0.8605434
148220 0.8530069
148230 0.8672209
148240 0.8657468
148250 0.8681415
148260 0.8698506
148270 0.8837782
148280 0.8898298
148290 0.8882968
148300 0.8884606
148310 0.896101
148320 0.8979664
148330 0.9141756
148340 0.9190516
148350 0.9072213
148360 0.9024267
148370 0.894809
148380 0.8849248
148390 0.8822727
148400 0.871436
148410 0.8766625
148420 0.8745242
148430 0.8630356
148440 0.8611323
148450 0.8511181
148460 0.8534868
148470 0.8616186
148480 0.8597236
148490 0.8690865
148500 0.8572111
148510 0.8542323
148520 0.8495045
148530 0.8628455
148540 0.8611104
148550 0.870514
148560 0.8773804
148570 0.8796838
148580 0.8683426
148590 0.8755324
148600 0.8665306
148610 0.8536597
148620 0.8534659
148630 0.8624101
148640 0.8592262
148650 0.8483268
148660 0.8547788
148670 0.8583109
148680 0.8597372
148690 0.8557645
148700 0.8584535
148710 0.8544577
148720 0.8624074
148730 0.8529216
148740 0.866896
148750 0.867703
148760 0.8816767
148770 0.886783
148780 0.8858957
148790 0.8818229
148800 0.8822623
148810 0.8687313
148820 0.8673592
148830 0.8762993
148840 0.8700886
148850 0.8652864
148860 0.8614076
148870 0.8644363
148880 0.8689332
148890 0.857813
148900 0.8700208
148910 0.8670995
148920 0.8699742
148930 0.8643945
148940 0.8603345
148950 0.8773553
148960 0.8753492
148970 0.8807327
148980 0.887104
148990 0.8845902
149000 0.8747069
149010 0.8846599
149020 0.875963
149030 0.8752716
149040 0.8686872
149050 0.8722234
149060 0.8838019
149070 0.8933936
149080 0.8854188
149090 0.8747604
149100 0.8892295
149110 0.8947007
149120 0.8841649
149130 0.8780563
149140 0.867165
149150 0.8725718
149160 0.8885041
149170 0.8899202
149180 0.8842114
149190 0.8877886
149200 0.8905824
149210 0.8874059
149220 0.8690341
149230 0.8818041
149240 0.8744917
149250 0.8695981
149260 0.8833998
149270 0.8725231
149280 0.8792523
149290 0.8729548
149300 0.8770409
149310 0.8794846
149320 0.8727038
149330 0.8652089
149340 0.882873
149350 0.8876727
149360 0.8769071
149370 0.8786374
149380 0.8684154
149390 0.874457
149400 0.8672901
149410 0.8821011
149420 0.8780046
149430 0.8784132
149440 0.8808697
149450 0.8825135
149460 0.8805662
149470 0.8804356
149480 0.8716807
149490 0.877188
149500 0.8685406
149510 0.8832553
149520 0.8796659
149530 0.881424
149540 0.8849247
149550 0.8928455
149560 0.8737993
149570 0.8687721
149580 0.8618208
149590 0.8659371
149600 0.8698745
149610 0.8580725
149620 0.8715635
149630 0.8734189
149640 0.8712606
149650 0.8590297
149660 0.854526
149670 0.850019
149680 0.8581832
149690 0.8632562
149700 0.8513631
149710 0.8526325
149720 0.8588772
149730 0.8719695
149740 0.866559
149750 0.8652747
149760 0.8587985
149770 0.8729299
149780 0.8704517
149790 0.8711075
149800 0.8599027
149810 0.8548517
149820 0.8561705
149830 0.8597663
149840 0.8663909
149850 0.855414
149860 0.8505735
149870 0.858596
149880 0.8572424
149890 0.8661138
149900 0.854258
149910 0.8659562
149920 0.8742573
149930 0.8672695
149940 0.8545812
149950 0.8485155
149960 0.8495439
149970 0.8517751
149980 0.8540897
149990 0.8443869
150000 0.8475226
150010 0.8572583
150020 0.8598424
150030 0.8623176
150040 0.8611556
150050 0.8751346
150060 0.8679627
150070 0.8783595
150080 0.8761611
150090 0.8609055
150100 0.8582445
150110 0.8484883
150120 0.8389105
150130 0.8368869
150140 0.84281
150150 0.8626537
150160 0.858817
150170 0.8533333
150180 0.8533311
150190 0.8450801
150200 0.8463702
150210 0.8418696
150220 0.8543811
150230 0.8659552
150240 0.8741208
150250 0.8545774
150260 0.8503104
150270 0.8590677
150280 0.8626374
150290 0.8791916
150300 0.8726359
150310 0.8656842
150320 0.8697081
150330 0.8747309
150340 0.8834552
150350 0.8844991
150360 0.8681231
150370 0.8674373
150380 0.8794822
150390 0.8678657
150400 0.8689017
150410 0.8714398
150420 0.851104
150430 0.8345042
150440 0.8338639
150450 0.8425562
150460 0.8377455
150470 0.8327088
150480 0.8258653
150490 0.8511761
150500 0.8663846
150510 0.8644714
150520 0.8573439
150530 0.8618312
150540 0.8659948
150550 0.8695708
150560 0.8626369
150570 0.8634936
150580 0.8588635
150590 0.8726289
150600 0.8729199
150610 0.8788515
150620 0.8876237
150630 0.893137
150640 0.8793324
150650 0.8745703
150660 0.8571501
150670 0.8566726
150680 0.8624058
150690 0.8564812
150700 0.8608741
150710 0.8416654
150720 0.8425906
150730 0.845994
150740 0.8445455
150750 0.8507906
150760 0.8420061
150770 0.837649
150780 0.8531328
150790 0.8672677
150800 0.870054
150810 0.8697658
150820 0.870149
150830 0.8847506
150840 0.863925
150850 0.8626168
150860 0.8738667
150870 0.8758238
150880 0.8653593
150890 0.8714411
150900 0.8702497
150910 0.8679697
150920 0.8667447
150930 0.8576938
150940 0.8532856
150950 0.8614144
150960 0.855956
150970 0.8522371
150980 0.8521757
150990 0.8511949
151000 0.8577189
151010 0.846351
151020 0.8339269
151030 0.8522957
151040 0.8540496
151050 0.8590444
151060 0.8658803
151070 0.8691865
151080 0.8680658
151090 0.8785036
151100 0.8713595
151110 0.8657313
151120 0.8544266
151130 0.8567461
151140 0.864532
151150 0.8719172
151160 0.8727531
151170 0.8569174
151180 0.8611538
151190 0.8656582
151200 0.8568746
151210 0.8633277
151220 0.8715574
151230 0.8736291
151240 0.8645287
151250 0.8562396
151260 0.8493173
151270 0.8441896
151280 0.8508628
151290 0.8407096
151300 0.8542463
151310 0.8598114
151320 0.8670967
151330 0.8732074
151340 0.8743886
151350 0.8625616
151360 0.8693783
151370 0.8773937
151380 0.8745145
151390 0.8751267
151400 0.8751528
151410 0.8714662
151420 0.8660652
151430 0.8592913
151440 0.8631559
151450 0.8562697
151460 0.8538045
151470 0.8641617
151480 0.8654786
151490 0.8603556
151500 0.871165
151510 0.8610886
151520 0.8622777
151530 0.8667829
151540 0.8757331
151550 0.8845959
151560 0.8678306
151570 0.8487596
151580 0.8518625
151590 0.8420113
151600 0.8559075
151610 0.8662854
151620 0.8482456
151630 0.8424335
151640 0.8487612
151650 0.8593553
151660 0.843975
151670 0.842161
151680 0.8564729
151690 0.8521223
151700 0.8609765
151710 0.8553806
151720 0.8528203
151730 0.8525539
151740 0.8456532
151750 0.8465156
151760 0.8541504
151770 0.8570406
151780 0.8514454
151790 0.8544884
151800 0.8714182
151810 0.8562096
151820 0.8659635
151830 0.8688682
151840 0.8744926
151850 0.8735466
151860 0.8647146
151870 0.869223
151880 0.8740202
151890 0.8663891
151900 0.8585837
151910 0.8581251
151920 0.8718369
151930 0.8621065
151940 0.8725409
151950 0.8691131
151960 0.8614605
151970 0.8753282
151980 0.8622535
151990 0.865669
152000 0.8702353
152010 0.8592862
152020 0.8610991
152030 0.8738632
152040 0.8793995
152050 0.8570967
152060 0.8554022
152070 0.8544697
152080 0.8502921
152090 0.8512309
152100 0.8600625
152110 0.8682515
152120 0.8650432
152130 0.8601554
152140 0.8485506
152150 0.863753
152160 0.8592596
152170 0.857112
152180 0.8422076
152190 0.837639
152200 0.8515664
152210 0.8516533
152220 0.859639
152230 0.8677779
152240 0.86964
152250 0.8562266
152260 0.8576797
152270 0.8629401
152280 0.8480136
152290 0.8444139
152300 0.8473853
152310 0.8623016
152320 0.8441824
152330 0.8581932
152340 0.8588536
152350 0.8542871
152360 0.8574148
152370 0.8486094
152380 0.8578668
152390 0.8559669
152400 0.8600024
152410 0.8456286
152420 0.8393191
152430 0.8332
152440 0.839815
152450 0.84194
152460 0.8470178
152470 0.8599615
152480 0.8462965
152490 0.8499192
152500 0.8560932
152510 0.85431
152520 0.8353596
152530 0.8326538
152540 0.8404012
152550 0.8447043
152560 0.8575273
152570 0.8666298
152580 0.8619196
152590 0.8579566
152600 0.8531304
152610 0.8682665
152620 0.870381
152630 0.8589911
152640 0.8537289
152650 0.8519276
152660 0.8578132
152670 0.8480637
152680 0.8469435
152690 0.8530303
152700 0.8566924
152710 0.8518527
152720 0.8549947
152730 0.8714325
152740 0.8628513
152750 0.8610113
152760 0.8566344
152770 0.8522676
152780 0.8511313
152790 0.8500697
152800 0.8424212
152810 0.8407677
152820 0.8518773
152830 0.8520297
152840 0.8460135
152850 0.8517447
152860 0.8513401
152870 0.841285
152880 0.8451843
152890 0.853651
152900 0.8630304
152910 0.8530445
152920 0.8567889
152930 0.8543395
152940 0.8552197
152950 0.8491541
152960 0.839336
152970 0.8339128
152980 0.8363774
152990 0.8264427
153000 0.825537
153010 0.8394926
153020 0.8416246
153030 0.8440204
153040 0.8537555
153050 0.8736784
153060 0.8775278
153070 0.8621945
153080 0.8588346
153090 0.8748453
153100 0.8657938
153110 0.871878
153120 0.8667439
153130 0.8594912
153140 0.8587179
153150 0.8378775
153160 0.8486446
153170 0.8562263
153180 0.8615853
153190 0.8527259
153200 0.8426544
153210 0.8465887
153220 0.847996
153230 0.8668957
153240 0.8642108
153250 0.8580239
153260 0.8519146
153270 0.8547896
153280 0.8544782
153290 0.8450184
153300 0.8516265
153310 0.8451899
153320 0.8507162
153330 0.8551037
153340 0.8593936
153350 0.8508148
153360 0.8501572
153370 0.8466111
153380 0.8426594
153390 0.8455287
153400 0.8530601
153410 0.8619643
153420 0.8684655
153430 0.8588938
153440 0.8664001
153450 0.8667059
153460 0.8662113
153470 0.8569102
153480 0.8653528
153490 0.8737327
153500 0.8719124
153510 0.8671533
153520 0.8606818
153530 0.8600151
153540 0.8534748
153550 0.8630326
153560 0.8552756
153570 0.8456269
153580 0.8388956
153590 0.8407307
153600 0.8549244
153610 0.8538518
153620 0.8609083
153630 0.8527567
153640 0.8610481
153650 0.8494381
153660 0.84376
153670 0.8565038
153680 0.8605308
153690 0.8613082
153700 0.8466365
153710 0.8580664
153720 0.8591512
153730 0.8666461
153740 0.8557976
153750 0.8649736
153760 0.8601558
153770 0.8735733
153780 0.8720306
153790 0.8651726
153800 0.8722752
153810 0.8631582
153820 0.8474063
153830 0.8534868
153840 0.8501829
153850 0.8551732
153860 0.8441769
153870 0.8504209
153880 0.8630263
153890 0.864402
153900 0.8540067
153910 0.8628439
153920 0.8660544
153930 0.8698245
153940 0.8643952
153950 0.8641658
153960 0.8633243
153970 0.8563917
153980 0.8557374
153990 0.8636954
154000 0.872886
154010 0.8559943
154020 0.8676336
154030 0.8555986
154040 0.8619757
154050 0.8596783
154060 0.85836
154070 0.8571885
154080 0.8634797
154090 0.8567505
154100 0.8543056
154110 0.8620071
154120 0.8719585
154130 0.8808871
154140 0.8677147
154150 0.8658831
154160 0.8670833
154170 0.8572455
154180 0.8409214
154190 0.8414642
154200 0.845945
154210 0.8409977
154220 0.8486877
154230 0.8462259
154240 0.855912
154250 0.8713024
154260 0.884906
154270 0.8959494
154280 0.8948827
154290 0.8873124
154300 0.8748812
154310 0.8596087
154320 0.8657281
154330 0.8740834
154340 0.8699859
154350 0.8653015
154360 0.843492
154370 0.8541796
154380 0.8476858
154390 0.8493303
154400 0.8396074
154410 0.8521668
154420 0.8486332
154430 0.8443469
154440 0.8548304
154450 0.8510581
154460 0.8492799
154470 0.8597346
154480 0.8478875
154490 0.8510405
154500 0.8607821
154510 0.8611281
154520 0.8402062
154530 0.8386499
154540 0.8463838
154550 0.8511062
154560 0.8571017
154570 0.8494636
154580 0.851424
154590 0.8489245
154600 0.8626341
154610 0.8712476
154620 0.8667929
154630 0.8589349
154640 0.8506119
154650 0.8594525
154660 0.8533162
154670 0.8507013
154680 0.8726583
154690 0.8611161
154700 0.8563063
154710 0.8630775
154720 0.8756146
154730 0.8682946
154740 0.8674806
154750 0.879463
154760 0.8683997
154770 0.8648109
154780 0.8660448
154790 0.8532958
154800 0.850484
154810 0.8522894
154820 0.8427097
154830 0.8458286
154840 0.842976
154850 0.8340966
154860 0.836089
154870 0.8400039
154880 0.8436298
154890 0.8523129
154900 0.8600087
154910 0.8597706
154920 0.8554825
154930 0.8598702
154940 0.8699694
154950 0.8596246
154960 0.8577068
154970 0.8519534
154980 0.8499419
154990 0.8385779
155000 0.8511003
155010 0.8437857
155020 0.8388404
155030 0.8530659
155040 0.8633919
155050 0.859342
155060 0.8576676
155070 0.8420989
155080 0.8557354
155090 0.8622488
155100 0.8530654
155110 0.8354283
155120 0.8496518
155130 0.8584327
155140 0.8623673
155150 0.8552902
155160 0.8428532
155170 0.8366688
155180 0.8383582
155190 0.832444
155200 0.8284964
155210 0.8326185
155220 0.8391635
155230 0.8518241
155240 0.8526874
155250 0.847125
155260 0.8497088
155270 0.8440264
155280 0.8487341
155290 0.8498453
155300 0.8458516
155310 0.8399829
155320 0.8422356
155330 0.8473066
155340 0.8348648
155350 0.8484888
155360 0.8502583
155370 0.8350877
155380 0.843934
155390 0.8568732
155400 0.854809
155410 0.8582246
155420 0.8604151
155430 0.8652665
155440 0.8634788
155450 0.8628703
155460 0.8786689
155470 0.8808575
155480 0.865819
155490 0.8679832
155500 0.8700987
155510 0.8587332
155520 0.8646522
155530 0.8726724
155540 0.85738
155550 0.8763644
155560 0.8883504
155570 0.8758172
155580 0.8813658
155590 0.8837581
155600 0.8802446
155610 0.8770465
155620 0.8734486
155630 0.8738186
155640 0.8736921
155650 0.8698879
155660 0.8675611
155670 0.8623556
155680 0.8580254
155690 0.8533152
155700 0.8698488
155710 0.8763946
155720 0.8893678
155730 0.8913161
155740 0.8964103
155750 0.8842952
155760 0.8770829
155770 0.8900664
155780 0.8737991
155790 0.8752388
155800 0.8762642
155810 0.8694497
155820 0.8642142
155830 0.8836312
155840 0.8885049
155850 0.8772574
155860 0.8687124
155870 0.8698794
155880 0.8762194
155890 0.870052
155900 0.8719299
155910 0.8666142
155920 0.8780506
155930 0.865393
155940 0.8799206
155950 0.8691798
155960 0.8665147
155970 0.8626827
155980 0.8659578
155990 0.8675325
156000 0.8762865
156010 0.8719617
156020 0.8709739
156030 0.8678506
156040 0.8736526
156050 0.8518244
156060 0.8556325
156070 0.8587459
156080 0.861913
156090 0.8618928
156100 0.8678435
156110 0.8759152
156120 0.8850774
156130 0.8894439
156140 0.8717136
156150 0.8741412
156160 0.8698891
156170 0.8712686
156180 0.8616819
156190 0.8617675
156200 0.8525679
156210 0.8340899
156220 0.8448334
156230 0.8544907
156240 0.8513988
156250 0.8554592
156260 0.8562011
156270 0.8571447
156280 0.8650649
156290 0.8675429
156300 0.8545552
156310 0.8695005
156320 0.8783178
156330 0.8754972
156340 0.8722357
156350 0.8786577
156360 0.8653907
156370 0.8585946
156380 0.8561519
156390 0.8638629
156400 0.8547952
156410 0.8511096
156420 0.8479186
156430 0.8576787
156440 0.8580881
156450 0.8593979
156460 0.8380792
156470 0.8431087
156480 0.8485557
156490 0.8423746
156500 0.8470984
156510 0.8442001
156520 0.8408715
156530 0.8407119
156540 0.8421267
156550 0.8450804
156560 0.8517341
156570 0.8569498
156580 0.8597054
156590 0.8586528
156600 0.8431814
156610 0.8369159
156620 0.85184
156630 0.8553494
156640 0.8544403
156650 0.8576196
156660 0.8530573
156670 0.8576656
156680 0.8575674
156690 0.8665126
156700 0.8526445
156710 0.8477867
156720 0.8556383
156730 0.8555644
156740 0.8442741
156750 0.8264994
156760 0.8279462
156770 0.8428394
156780 0.8436289
156790 0.8419486
156800 0.854632
156810 0.8481764
156820 0.8501107
156830 0.8618045
156840 0.8586253
156850 0.8396978
156860 0.8570307
156870 0.8500529
156880 0.8483084
156890 0.8605128
156900 0.8499812
156910 0.8377377
156920 0.8470405
156930 0.8365707
156940 0.8450445
156950 0.8408015
156960 0.849533
156970 0.8551835
156980 0.8503444
156990 0.8486559
157000 0.8592741
157010 0.8516902
157020 0.8583909
157030 0.8483845
157040 0.8551849
157050 0.8421513
157060 0.8436424
157070 0.847976
157080 0.8570456
157090 0.842998
157100 0.8295657
157110 0.8243001
157120 0.8334543
157130 0.841271
157140 0.857611
157150 0.8653284
157160 0.8595768
157170 0.8610461
157180 0.8476763
157190 0.849236
157200 0.8568705
157210 0.8662503
157220 0.8648068
157230 0.8716862
157240 0.8625963
157250 0.8510589
157260 0.8518171
157270 0.8452781
157280 0.8322709
157290 0.8423188
157300 0.8308166
157310 0.8393152
157320 0.839817
157330 0.8521885
157340 0.8494696
157350 0.8621685
157360 0.8503143
157370 0.8634813
157380 0.8682147
157390 0.8666558
157400 0.8673899
157410 0.8591737
157420 0.8724543
157430 0.8617302
157440 0.8395718
157450 0.8400655
157460 0.8408324
157470 0.8555709
157480 0.8546001
157490 0.8581369
157500 0.8428046
157510 0.8414618
157520 0.8513995
157530 0.8362591
157540 0.8475451
157550 0.8420948
157560 0.8422283
157570 0.8524892
157580 0.8578787
157590 0.8531219
157600 0.8490459
157610 0.8451424
157620 0.8277946
157630 0.8433207
157640 0.8300132
157650 0.828935
157660 0.8379949
157670 0.8385332
157680 0.8524022
157690 0.8737292
157700 0.8645228
157710 0.8581451
157720 0.8622484
157730 0.8782936
157740 0.8722405
157750 0.8782381
157760 0.8637509
157770 0.8631783
157780 0.8749011
157790 0.8610235
157800 0.8676266
157810 0.8573432
157820 0.8613598
157830 0.8694768
157840 0.8609881
157850 0.8643729
157860 0.8668666
157870 0.8765931
157880 0.8547601
157890 0.853376
157900 0.8612575
157910 0.8534108
157920 0.852185
157930 0.8511083
157940 0.8490165
157950 0.8438874
157960 0.840198
157970 0.841922
157980 0.8511722
157990 0.855952
158000 0.852245
158010 0.8548177
158020 0.8660837
158030 0.8834002
158040 0.8829104
158050 0.8901965
158060 0.8744206
158070 0.8798404
158080 0.8810924
158090 0.8950356
158100 0.8866987
158110 0.8903235
158120 0.8936993
158130 0.881998
158140 0.8796199
158150 0.8903447
158160 0.8840527
158170 0.8719079
158180 0.8722424
158190 0.8701983
158200 0.8768791
158210 0.8728737
158220 0.8723344
158230 0.8845471
158240 0.8604771
158250 0.8788244
158260 0.872435
158270 0.8579676
158280 0.8633223
158290 0.8737466
158300 0.876998
158310 0.8816934
158320 0.8781922
158330 0.882945
158340 0.8822948
158350 0.8827224
158360 0.8850337
158370 0.8852602
158380 0.8822398
158390 0.8930621
158400 0.892361
158410 0.8964046
158420 0.8828833
158430 0.8704494
158440 0.8863295
158450 0.8830846
158460 0.8852726
158470 0.8817309
158480 0.8945616
158490 0.8882524
158500 0.8756241
158510 0.8697901
158520 0.8721399
158530 0.8612865
158540 0.8690013
158550 0.8734017
158560 0.8730076
158570 0.8760617
158580 0.8686395
158590 0.8722858
158600 0.8611298
158610 0.8552552
158620 0.8551702
158630 0.8669037
158640 0.8806339
158650 0.8791815
158660 0.8763657
158670 0.8684824
158680 0.8767567
158690 0.9006658
158700 0.8858334
158710 0.8746995
158720 0.8727447
158730 0.8702292
158740 0.8765009
158750 0.8681906
158760 0.8658686
158770 0.8750638
158780 0.875559
158790 0.8677341
158800 0.8761062
158810 0.8827454
158820 0.8872918
158830 0.8785765
158840 0.8785779
158850 0.8866243
158860 0.8890802
158870 0.8867497
158880 0.8805575
158890 0.8680753
158900 0.8739961
158910 0.869383
158920 0.8700082
158930 0.8721039
158940 0.8757325
158950 0.8778514
158960 0.8772746
158970 0.8781868
158980 0.8697157
158990 0.8687178
159000 0.8819372
159010 0.876158
159020 0.8811768
159030 0.8815624
159040 0.8779284
159050 0.8690795
159060 0.8796226
159070 0.8955176
159080 0.879701
159090 0.8760861
159100 0.8744695
159110 0.8737485
159120 0.8827981
159130 0.8846181
159140 0.8771973
159150 0.8821644
159160 0.8776596
159170 0.8670727
159180 0.8724308
159190 0.8743754
159200 0.8600154
159210 0.8651047
159220 0.8659474
159230 0.864387
159240 0.8708212
159250 0.8759934
159260 0.8654366
159270 0.864137
159280 0.8606088
159290 0.8762136
159300 0.8758874
159310 0.8812201
159320 0.8671116
159330 0.878943
159340 0.8738325
159350 0.8672214
159360 0.8745745
159370 0.8712725
159380 0.873859
159390 0.8808563
159400 0.8878749
159410 0.8851625
159420 0.8864666
159430 0.8709653
159440 0.8743133
159450 0.8665702
159460 0.8670599
159470 0.872201
159480 0.8647897
159490 0.8687404
159500 0.8737556
159510 0.8719707
159520 0.874283
159530 0.8661043
159540 0.8737792
159550 0.8704557
159560 0.8568134
159570 0.8670037
159580 0.861334
159590 0.8568053
159600 0.8541255
159610 0.847007
159620 0.856576
159630 0.85442
159640 0.8505025
159650 0.8511376
159660 0.8734849
159670 0.8649232
159680 0.8587245
159690 0.8643574
159700 0.853166
159710 0.8440682
159720 0.8427949
159730 0.8567901
159740 0.8543676
159750 0.8564803
159760 0.8520914
159770 0.8541988
159780 0.8637996
159790 0.8740389
159800 0.8738456
159810 0.8591543
159820 0.8652394
159830 0.8579323
159840 0.8529769
159850 0.8671622
159860 0.8613525
159870 0.8665344
159880 0.8604802
159890 0.8903092
159900 0.8754317
159910 0.8845338
159920 0.8783238
159930 0.8821983
159940 0.8746727
159950 0.8790197
159960 0.8789433
159970 0.8838263
159980 0.8608838
159990 0.8775659
160000 0.8830285
160010 0.8714148
160020 0.8677043
160030 0.8736426
160040 0.8722143
160050 0.8804187
160060 0.8769886
160070 0.8778085
160080 0.8750705
160090 0.8715084
160100 0.8712165
160110 0.854916
160120 0.8547021
160130 0.8736532
160140 0.8669912
160150 0.8671124
160160 0.8690794
160170 0.8737266
160180 0.8631036
160190 0.8756928
160200 0.8761331
160210 0.864799
160220 0.8584895
160230 0.8532189
160240 0.8480644
160250 0.853406
160260 0.847026
160270 0.8328746
160280 0.8557595
160290 0.8672709
160300 0.8645543
160310 0.8534683
160320 0.8600538
160330 0.8493737
160340 0.853604
160350 0.8565105
160360 0.8493245
160370 0.8582249
160380 0.8612928
160390 0.8571043
160400 0.8619481
160410 0.8635436
160420 0.8569626
160430 0.8626459
160440 0.8658175
160450 0.8615023
160460 0.8596432
160470 0.8616195
160480 0.8678543
160490 0.8614086
160500 0.8531883
160510 0.8617166
160520 0.8596393
160530 0.86376
160540 0.8597583
160550 0.8664146
160560 0.8641807
160570 0.8668702
160580 0.8523882
160590 0.8545493
160600 0.8655788
160610 0.8547939
160620 0.8521855
160630 0.8637038
160640 0.8668837
160650 0.8837953
160660 0.8811653
160670 0.891143
160680 0.8708317
160690 0.8595045
160700 0.8654447
160710 0.8688084
160720 0.8679864
160730 0.8620252
160740 0.8621294
160750 0.8607642
160760 0.8712433
160770 0.8684103
160780 0.8700663
160790 0.8678421
160800 0.8701414
160810 0.8739618
160820 0.8814821
160830 0.8871136
160840 0.9040379
160850 0.884208
160860 0.8850773
160870 0.8830167
160880 0.8605983
160890 0.8566026
160900 0.8552446
160910 0.8642803
160920 0.86923
160930 0.8905085
160940 0.890613
160950 0.8760806
160960 0.8653958
160970 0.8577017
160980 0.8658109
160990 0.8824281
161000 0.894935
161010 0.880843
161020 0.871964
161030 0.8620235
161040 0.8694471
161050 0.8773849
161060 0.8797464
161070 0.8844389
161080 0.8806413
161090 0.8788248
161100 0.8806378
161110 0.8760716
161120 0.8901755
161130 0.8764839
161140 0.8700041
161150 0.8735655
161160 0.8833505
161170 0.8763063
161180 0.8816231
161190 0.8813593
161200 0.8965768
161210 0.8861941
161220 0.8883911
161230 0.8878453
161240 0.8850119
161250 0.8827025
161260 0.8931454
161270 0.8716443
161280 0.8817499
161290 0.8730412
161300 0.8798958
161310 0.8835453
161320 0.8814066
161330 0.8835683
161340 0.8840981
161350 0.8747637
161360 0.8796319
161370 0.891356
161380 0.879958
161390 0.8738695
161400 0.8802025
161410 0.8784206
161420 0.8823196
161430 0.8745149
161440 0.8740349
161450 0.8772035
161460 0.8768523
161470 0.853883
161480 0.8669205
161490 0.8790491
161500 0.8634569
161510 0.8592368
161520 0.872915
161530 0.8742717
161540 0.8776932
161550 0.8872141
161560 0.8905225
161570 0.8872548
161580 0.8836285
161590 0.8945974
161600 0.8981792
161610 0.8846719
161620 0.8827713
161630 0.8884994
161640 0.8854324
161650 0.8815612
161660 0.8739564
161670 0.8772545
161680 0.8849497
161690 0.8844364
161700 0.88193
161710 0.8620367
161720 0.8668659
161730 0.8774194
161740 0.8726534
161750 0.8766735
161760 0.8728995
161770 0.8744612
161780 0.8643287
161790 0.8713698
161800 0.8752856
161810 0.8855562
161820 0.8792939
161830 0.8732239
161840 0.8768774
161850 0.8955624
161860 0.8886084
161870 0.8782687
161880 0.8715151
161890 0.8652484
161900 0.864798
161910 0.8587909
161920 0.859165
161930 0.8544677
161940 0.8653525
161950 0.868871
161960 0.8722509
161970 0.8802227
161980 0.8769963
161990 0.880447
162000 0.876635
162010 0.888672
162020 0.8961452
162030 0.8892785
162040 0.900397
162050 0.9015477
162060 0.8870534
162070 0.8899606
162080 0.8853682
162090 0.8827444
162100 0.8856413
162110 0.8970287
162120 0.8912646
162130 0.8999794
162140 0.8882059
162150 0.888697
162160 0.8953756
162170 0.8947037
162180 0.9051085
162190 0.8972246
162200 0.8937625
162210 0.8793675
162220 0.8942997
162230 0.8848214
162240 0.8739359
162250 0.8840664
162260 0.8907401
162270 0.8905598
162280 0.8867673
162290 0.8832849
162300 0.8821017
162310 0.8744619
162320 0.8856579
162330 0.8757443
162340 0.8721411
162350 0.8714247
162360 0.8656034
162370 0.8675454
162380 0.8641916
162390 0.8574882
162400 0.8591707
162410 0.8681567
162420 0.8752224
162430 0.8763357
162440 0.864473
162450 0.8738605
162460 0.8791468
162470 0.8783365
162480 0.8849567
162490 0.8797022
162500 0.8908449
162510 0.9025816
162520 0.8969132
162530 0.9016834
162540 0.9051422
162550 0.9054966
162560 0.9097975
162570 0.9085013
162580 0.9177532
162590 0.9156159
162600 0.906652
162610 0.9159632
162620 0.9355069
162630 0.9300272
162640 0.9434479
162650 0.9309671
162660 0.9228493
162670 0.9181508
162680 0.9159654
162690 0.9155089
162700 0.9193487
162710 0.899794
162720 0.9065102
162730 0.9010564
162740 0.9026328
162750 0.8963006
162760 0.8935767
162770 0.8910424
162780 0.8944978
162790 0.9076312
162800 0.9048586
162810 0.9028918
162820 0.9024529
162830 0.9159064
162840 0.8956863
162850 0.8981686
162860 0.9078519
162870 0.9009696
162880 0.897397
162890 0.8936599
162900 0.8977672
162910 0.8931899
162920 0.8944884
162930 0.9041535
162940 0.9079759
162950 0.9023927
162960 0.8868577
162970 0.9178169
162980 0.9054087
162990 0.900782
163000 0.9195458
163010 0.9104573
163020 0.9023871
163030 0.8982968
163040 0.899809
163050 0.8963724
163060 0.9095002
163070 0.8996379
163080 0.9136469
163090 0.9237786
163100 0.8967512
163110 0.8850968
163120 0.8889174
163130 0.8905619
163140 0.9041021
163150 0.9007152
163160 0.9028123
163170 0.908727
163180 0.92574
163190 0.9259689
163200 0.9120284
163210 0.9118088
163220 0.9061509
163230 0.8940498
163240 0.8916106
163250 0.8936093
163260 0.9144994
163270 0.9064044
163280 0.9026677
163290 0.9070565
163300 0.9088804
163310 0.9389293
163320 0.9247643
163330 0.9282985
163340 0.9256279
163350 0.9280821
163360 0.9362356
163370 0.922653
163380 0.9196022
163390 0.9228094
163400 0.913013
163410 0.9089977
163420 0.8971689
163430 0.909735
163440 0.908885
163450 0.8977923
163460 0.8953775
163470 0.911279
163480 0.898374
163490 0.905624
163500 0.9141867
163510 0.9042769
163520 0.9042078
163530 0.9067116
163540 0.9101604
163550 0.9178937
163560 0.911531
163570 0.9037882
163580 0.9040441
163590 0.908679
163600 0.9054102
163610 0.9117932
163620 0.9016123
163630 0.8988912
163640 0.9090911
163650 0.8999084
163660 0.9119419
163670 0.9187315
163680 0.9143671
163690 0.9061275
163700 0.8963291
163710 0.8951181
163720 0.9064003
163730 0.909633
163740 0.9115005
163750 0.9252982
163760 0.9089374
163770 0.9156025
163780 0.9256617
163790 0.920186
163800 0.9125558
163810 0.9100509
163820 0.8998894
163830 0.8958664
163840 0.9165717
163850 0.9043292
163860 0.8878621
163870 0.910317
163880 0.9144453
163890 0.9022878
163900 0.9013362
163910 0.921154
163920 0.918026
163930 0.9251097
163940 0.9053744
163950 0.9078023
163960 0.8968292
163970 0.8905655
163980 0.8966076
163990 0.8916795
164000 0.892849
164010 0.8998522
164020 0.9002264
164030 0.8931684
164040 0.8943644
164050 0.8884728
164060 0.8948438
164070 0.9107376
164080 0.8973187
164090 0.901738
164100 0.9059494
164110 0.8924263
164120 0.8997166
164130 0.8858017
164140 0.8752441
164150 0.8832777
164160 0.884581
164170 0.8838546
164180 0.8787085
164190 0.8893777
164200 0.8920441
164210 0.9089798
164220 0.9078527
164230 0.9064201
164240 0.9059684
164250 0.9042125
164260 0.9052666
164270 0.8920351
164280 0.8922569
164290 0.8873525
164300 0.8818594
164310 0.8854984
164320 0.8911342
164330 0.8948964
164340 0.8921813
164350 0.8980495
164360 0.8868052
164370 0.8811663
164380 0.8855051
164390 0.8906254
164400 0.8826336
164410 0.8861516
164420 0.8760753
164430 0.8879728
164440 0.8793439
164450 0.8826233
164460 0.881714
164470 0.8671362
164480 0.8780757
164490 0.8810916
164500 0.8842382
164510 0.8842605
164520 0.888038
164530 0.8845254
164540 0.8715431
164550 0.8757598
164560 0.8835878
164570 0.8900284
164580 0.8972642
164590 0.8937938
164600 0.9024432
164610 0.9075565
164620 0.9168236
164630 0.9098565
164640 0.9102306
164650 0.9216985
164660 0.9138988
164670 0.9051057
164680 0.9088347
164690 0.9007252
164700 0.9027066
164710 0.9066663
164720 0.9063438
164730 0.9090216
164740 0.9102762
164750 0.9217803
164760 0.9250965
164770 0.9153326
164780 0.9251765
164790 0.9095324
164800 0.9244698
164810 0.9204395
164820 0.9182644
164830 0.9235635
164840 0.9220762
164850 0.917927
164860 0.9181238
164870 0.9178215
164880 0.9092868
164890 0.9218447
164900 0.9175326
164910 0.927739
164920 0.9238843
164930 0.9197929
164940 0.912285
164950 0.9102784
164960 0.9079491
164970 0.9113879
164980 0.9144765
164990 0.9115387
165000 0.9160817
165010 0.9157578
165020 0.9231353
165030 0.9236436
165040 0.9267124
165050 0.9127148
165060 0.9114017
165070 0.895403
165080 0.8917342
165090 0.8893213
165100 0.8890288
165110 0.8770888
165120 0.8811496
165130 0.8925167
165140 0.9022961
165150 0.8947251
165160 0.9050787
165170 0.9065253
165180 0.897158
165190 0.897494
165200 0.9044242
165210 0.8788395
165220 0.8840044
165230 0.8816414
165240 0.8735176
165250 0.8684052
165260 0.8608485
165270 0.8766844
165280 0.8739478
165290 0.8890466
165300 0.8958675
165310 0.9087014
165320 0.913688
165330 0.9111549
165340 0.891131
165350 0.9009724
165360 0.9033116
165370 0.9118759
165380 0.9075428
165390 0.8999693
165400 0.9146907
165410 0.9062794
165420 0.8920378
165430 0.9045635
165440 0.9094194
165450 0.9094849
165460 0.9021347
165470 0.8921981
165480 0.8940124
165490 0.8891522
165500 0.8843259
165510 0.8896351
165520 0.8899807
165530 0.9091565
165540 0.9014466
165550 0.9017198
165560 0.9130294
165570 0.8994645
165580 0.9218909
165590 0.9114444
165600 0.9206204
165610 0.9011991
165620 0.9233264
165630 0.9116144
165640 0.9071211
165650 0.8910192
165660 0.8894491
165670 0.8940399
165680 0.8811057
165690 0.9020954
165700 0.9061638
165710 0.9017834
165720 0.9055147
165730 0.8990466
165740 0.9009653
165750 0.8888208
165760 0.8844594
165770 0.8958682
165780 0.8946735
165790 0.9010908
165800 0.8988093
165810 0.9151545
165820 0.9075057
165830 0.9041196
165840 0.893248
165850 0.8977695
165860 0.896143
165870 0.9161391
165880 0.9076166
165890 0.9015273
165900 0.9076442
165910 0.9114196
165920 0.8877202
165930 0.8734606
165940 0.8811025
165950 0.8787249
165960 0.8789655
165970 0.8648666
165980 0.8603416
165990 0.8495684
166000 0.8566952
166010 0.8565791
166020 0.855683
166030 0.8765374
166040 0.8755191
166050 0.8876426
166060 0.8825046
166070 0.8776636
166080 0.8679035
166090 0.8762736
166100 0.8700513
166110 0.8578537
166120 0.8733135
166130 0.869288
166140 0.88456
166150 0.8936962
166160 0.8889983
166170 0.880177
166180 0.8839084
166190 0.8928969
166200 0.8898118
166210 0.9063199
166220 0.8779359
166230 0.8677415
166240 0.8749343
166250 0.8684792
166260 0.8717319
166270 0.883269
166280 0.8962861
166290 0.8880396
166300 0.888256
166310 0.8818022
166320 0.8885589
166330 0.8859673
166340 0.8983383
166350 0.8870202
166360 0.8897955
166370 0.8761958
166380 0.8730196
166390 0.8761979
166400 0.872852
166410 0.8578829
166420 0.8668438
166430 0.8585226
166440 0.8660924
166450 0.8654306
166460 0.8681681
166470 0.8667449
166480 0.8845913
166490 0.8944706
166500 0.8882946
166510 0.8720306
166520 0.8709784
166530 0.8740175
166540 0.8657787
166550 0.8599085
166560 0.8654955
166570 0.8665717
166580 0.8696789
166590 0.8740516
166600 0.881005
166610 0.8720906
166620 0.8716087
166630 0.879591
166640 0.8904795
166650 0.8918961
166660 0.9023394
166670 0.9226547
166680 0.9283864
166690 0.9299048
166700 0.9195961
166710 0.9265847
166720 0.9237602
166730 0.9241244
166740 0.9343147
166750 0.9344274
166760 0.92127
166770 0.9379833
166780 0.932858
166790 0.9332803
166800 0.9250121
166810 0.9290471
166820 0.9173516
166830 0.9168055
166840 0.9177994
166850 0.927828
166860 0.9192314
166870 0.9180521
166880 0.9221162
166890 0.9394749
166900 0.9180978
166910 0.9182512
166920 0.9224251
166930 0.9173831
166940 0.9170221
166950 0.9142868
166960 0.9251812
166970 0.9179612
166980 0.9114238
166990 0.914892
167000 0.9105546
167010 0.9121817
167020 0.9158059
167030 0.9160357
167040 0.8957926
167050 0.9180847
167060 0.9165443
167070 0.9168562
167080 0.9237797
167090 0.9180215
167100 0.8994086
167110 0.9131585
167120 0.9099413
167130 0.9137436
167140 0.8984729
167150 0.9055289
167160 0.9076852
167170 0.9209992
167180 0.9094168
167190 0.9190309
167200 0.9156309
167210 0.9116867
167220 0.9147683
167230 0.9022935
167240 0.9089292
167250 0.9041307
167260 0.8992425
167270 0.9004871
167280 0.9127374
167290 0.8945423
167300 0.8917331
167310 0.8866866
167320 0.8932496
167330 0.8902723
167340 0.887833
167350 0.8824551
167360 0.9110184
167370 0.9182754
167380 0.9168061
167390 0.9114317
167400 0.9190756
167410 0.9185336
167420 0.9042241
167430 0.9016616
167440 0.8959149
167450 0.9012741
167460 0.8940453
167470 0.8936138
167480 0.8941651
167490 0.9087448
167500 0.9087545
167510 0.9109724
167520 0.9101229
167530 0.9123927
167540 0.9181882
167550 0.9165577
167560 0.9062436
167570 0.9061529
167580 0.9190482
167590 0.9252951
167600 0.9120988
167610 0.8920222
167620 0.879356
167630 0.8898627
167640 0.8924671
167650 0.8955074
167660 0.8883697
167670 0.8886804
167680 0.8925829
167690 0.8891916
167700 0.8968378
167710 0.8983743
167720 0.888606
167730 0.8831993
167740 0.8929893
167750 0.8880053
167760 0.8801923
167770 0.8916559
167780 0.8907911
167790 0.8866273
167800 0.8911022
167810 0.8970594
167820 0.9026645
167830 0.9055526
167840 0.9017491
167850 0.899394
167860 0.8969758
167870 0.894303
167880 0.8946773
167890 0.9018532
167900 0.8997217
167910 0.910793
167920 0.9057128
167930 0.9078703
167940 0.9197896
167950 0.9266778
167960 0.9179979
167970 0.9173307
167980 0.9158809
167990 0.9139894
168000 0.9224313
168010 0.9250835
168020 0.93426
168030 0.9250336
168040 0.9298533
168050 0.940402
168060 0.9318711
168070 0.9276386
168080 0.9248655
168090 0.904577
168100 0.9135296
168110 0.9185092
168120 0.9251323
168130 0.9207995
168140 0.9325253
168150 0.9221482
168160 0.9185339
168170 0.9191834
168180 0.9276468
168190 0.93586
168200 0.9355224
168210 0.9477233
168220 0.9528786
168230 0.9430777
168240 0.942042
168250 0.9318912
168260 0.9276478
168270 0.9171448
168280 0.9229894
168290 0.9118378
168300 0.9274891
168310 0.9245601
168320 0.9357234
168330 0.9230142
168340 0.9370208
168350 0.9426942
168360 0.9255727
168370 0.9277205
168380 0.9358438
168390 0.94427
168400 0.9302124
168410 0.899307
168420 0.9152091
168430 0.9231983
168440 0.9451241
168450 0.9420447
168460 0.9352055
168470 0.9335156
168480 0.9339935
168490 0.9251079
168500 0.9312636
168510 0.9181337
168520 0.9216679
168530 0.9274155
168540 0.9308614
168550 0.9201893
168560 0.9139217
168570 0.9225718
168580 0.9351778
168590 0.9542422
168600 0.9323599
168610 0.9243526
168620 0.9380602
168630 0.9488799
168640 0.9418919
168650 0.9280942
168660 0.9275307
168670 0.9487097
168680 0.9583152
168690 0.9410138
168700 0.9306103
168710 0.9340572
168720 0.9240418
168730 0.9140258
168740 0.910281
168750 0.917359
168760 0.9028812
168770 0.9050322
168780 0.9017106
168790 0.9019629
168800 0.9052653
168810 0.9089501
168820 0.9019711
168830 0.9092947
168840 0.9107993
168850 0.9117698
168860 0.9005933
168870 0.8955314
168880 0.9006695
168890 0.9029927
168900 0.9095584
168910 0.9050413
168920 0.9098871
168930 0.9078239
168940 0.9064159
168950 0.909863
168960 0.9090499
168970 0.9210302
168980 0.921241
168990 0.9153724
169000 0.899017
169010 0.912384
169020 0.9116257
169030 0.9115599
169040 0.8980304
169050 0.9033645
169060 0.893887
169070 0.8942981
169080 0.8909363
169090 0.9100794
169100 0.922233
169110 0.9120477
169120 0.9173847
169130 0.9180298
169140 0.9109916
169150 0.9191567
169160 0.9279458
169170 0.9215021
169180 0.9238228
169190 0.9280299
169200 0.9059324
169210 0.9165339
169220 0.9220523
169230 0.9112052
169240 0.9176227
169250 0.9096041
169260 0.9083165
169270 0.9040647
169280 0.902586
169290 0.8987317
169300 0.9077601
169310 0.8981594
169320 0.8989444
169330 0.8907553
169340 0.885851
169350 0.8858122
169360 0.8839796
169370 0.8856931
169380 0.893692
169390 0.888588
169400 0.8958622
169410 0.8863842
169420 0.8922807
169430 0.8983881
169440 0.8920687
169450 0.8912947
169460 0.8866934
169470 0.8858384
169480 0.8837541
169490 0.8890394
169500 0.8977383
169510 0.9051406
169520 0.9020756
169530 0.8910326
169540 0.8758723
169550 0.8647042
169560 0.8758259
169570 0.8779837
169580 0.8685064
169590 0.8850461
169600 0.8780171
169610 0.8891873
169620 0.8873799
169630 0.8928738
169640 0.8946193
169650 0.8817436
169660 0.8870885
169670 0.8801544
169680 0.8924876
169690 0.8943945
169700 0.8951754
169710 0.8991551
169720 0.9206865
169730 0.9171218
169740 0.904465
169750 0.8982866
169760 0.8978303
169770 0.9148615
169780 0.9083271
169790 0.9153579
169800 0.9147527
169810 0.931714
169820 0.9416577
169830 0.9529742
169840 0.9291629
169850 0.9291316
169860 0.934718
169870 0.9308394
169880 0.9482427
169890 0.9377855
169900 0.941082
169910 0.9575132
169920 0.9372833
169930 0.9255484
169940 0.9204884
169950 0.9253045
169960 0.9101434
169970 0.9336115
169980 0.9380317
169990 0.9393327
170000 0.9257101
170010 0.9223443
170020 0.9321702
170030 0.9230183
170040 0.9083253
170050 0.9279107
170060 0.9402175
170070 0.9438406
170080 0.9378061
170090 0.9423773
170100 0.9345699
170110 0.9267065
170120 0.9083342
170130 0.9144848
170140 0.9093797
170150 0.925383
170160 0.9398649
170170 0.9386458
170180 0.9425392
170190 0.9650443
170200 0.9659081
170210 0.963808
170220 0.9771837
170230 0.9685267
170240 0.9502222
170250 0.9434913
170260 0.9491016
170270 0.9603497
170280 0.9590927
170290 0.9541089
170300 0.9612078
170310 0.964668
170320 0.9754291
170330 0.965224
170340 0.9513458
170350 0.9410911
170360 0.9431547
170370 0.9693028
170380 0.9594113
170390 0.9543807
170400 0.9572852
170410 0.9710234
170420 0.9629044
170430 0.9540594
170440 0.9571174
170450 0.9463336
170460 0.9524817
170470 0.9475567
170480 0.9381915
170490 0.9329585
170500 0.937575
170510 0.9427552
170520 0.9378414
170530 0.934693
170540 0.9257078
170550 0.9281669
170560 0.9373363
170570 0.9414882
170580 0.9280064
170590 0.9248181
170600 0.9243096
170610 0.9418245
170620 0.9307358
170630 0.9363883
170640 0.9434
170650 0.9600544
170660 0.9481373
170670 0.9374882
170680 0.9492936
170690 0.9511187
170700 0.9383017
170710 0.9421304
170720 0.9483839
170730 0.9328327
170740 0.9374477
170750 0.9286809
170760 0.9238567
170770 0.9239749
170780 0.9324769
170790 0.9501835
170800 0.9350259
170810 0.9414784
170820 0.9548224
170830 0.9515293
170840 0.9640635
170850 0.9410196
170860 0.9401318
170870 0.9563876
170880 0.9592657
170890 0.9677184
170900 0.9712394
170910 0.9617403
170920 0.9389867
170930 0.9396951
170940 0.9425305
170950 0.9394132
170960 0.9410256
170970 0.9476458
170980 0.9579147
170990 0.9425855
171000 0.9236303
171010 0.9378192
171020 0.9513739
171030 0.9569049
171040 0.9594228
171050 0.9430243
171060 0.9445321
171070 0.9495293
171080 0.9594178
171090 0.9499373
171100 0.9443687
171110 0.9496499
171120 0.95435
171130 0.9583082
171140 0.9416623
171150 0.9367101
171160 0.9382496
171170 0.9369149
171180 0.9322193
171190 0.9302444
171200 0.9352677
171210 0.9407165
171220 0.9457372
171230 0.9389217
171240 0.9424442
171250 0.9339471
171260 0.927595
171270 0.937874
171280 0.9489245
171290 0.9528891
171300 0.9483913
171310 0.9433173
171320 0.9549285
171330 0.9617534
171340 0.9574026
171350 0.9541808
171360 0.9659261
171370 0.9660418
171380 0.9663143
171390 0.9546248
171400 0.9345615
171410 0.9371502
171420 0.9561505
171430 0.9488888
171440 0.9509907
171450 0.9431776
171460 0.9382457
171470 0.9413092
171480 0.9495004
171490 0.9384841
171500 0.9480673
171510 0.964364
171520 0.9590657
171530 0.9421658
171540 0.9358033
171550 0.9633231
171560 0.9568478
171570 0.9687932
171580 0.9620067
171590 0.9675334
171600 0.9611495
171610 0.9613181
171620 0.962631
171630 0.9649017
171640 0.9461293
171650 0.9503444
171660 0.9510787
171670 0.9683613
171680 0.9647489
171690 0.9652174
171700 0.9451712
171710 0.9432043
171720 0.9455067
171730 0.9449101
171740 0.9519693
171750 0.9503235
171760 0.9486432
171770 0.9413251
171780 0.948366
171790 0.9440364
171800 0.9582547
171810 0.9610443
171820 0.9519284
171830 0.9394109
171840 0.952446
171850 0.9542011
171860 0.948115
171870 0.9257502
171880 0.9296812
171890 0.9490145
171900 0.9575831
171910 0.9425222
171920 0.9464326
171930 0.9411781
171940 0.9502105
171950 0.9413358
171960 0.95392
171970 0.9512138
171980 0.9345684
171990 0.9423438
172000 0.9391304
172010 0.9421356
172020 0.9544607
172030 0.9399871
172040 0.948626
172050 0.9635748
172060 0.9610798
172070 0.948936
172080 0.9450427
172090 0.9459199
172100 0.9439357
172110 0.9505625
172120 0.9539558
172130 0.9548311
172140 0.964752
172150 0.963985
172160 0.9687788
172170 0.9611854
172180 0.9485534
172190 0.9392192
172200 0.9419745
172210 0.9446008
172220 0.9387082
172230 0.9444028
172240 0.9542056
172250 0.969245
172260 0.9624743
172270 0.9499122
172280 0.9470621
172290 0.9487464
172300 0.9541742
172310 0.9645911
172320 0.9590803
172330 0.952115
172340 0.9446986
172350 0.9249934
172360 0.9294727
172370 0.9249184
172380 0.9415692
172390 0.926886
172400 0.9230521
172410 0.9263432
172420 0.9377266
172430 0.9558812
172440 0.9427206
172450 0.9295731
172460 0.9276027
172470 0.9256276
172480 0.9357445
172490 0.9245619
172500 0.927856
172510 0.9371176
172520 0.948077
172530 0.9512733
172540 0.950069
172550 0.9476607
172560 0.9470322
172570 0.9528377
172580 0.9687772
172590 0.9630585
172600 0.9505154
172610 0.9469634
172620 0.9609715
172630 0.9543075
172640 0.9524344
172650 0.9534813
172660 0.936772
172670 0.9303793
172680 0.923593
172690 0.9253779
172700 0.9222546
172710 0.9369426
172720 0.9316362
172730 0.9284168
172740 0.9314898
172750 0.9264817
172760 0.9404037
172770 0.9493076
172780 0.9521688
172790 0.9451034
172800 0.942248
172810 0.9405308
172820 0.9513749
172830 0.9550561
172840 0.9560923
172850 0.9542429
172860 0.9551214
172870 0.9716367
172880 0.9770639
172890 0.9566593
172900 0.9284171
172910 0.9247792
172920 0.9055498
172930 0.917365
172940 0.9340806
172950 0.9346164
172960 0.937274
172970 0.941848
172980 0.9461691
172990 0.9400289
173000 0.9561037
173010 0.9605423
173020 0.9345438
173030 0.9272469
173040 0.9262122
173050 0.9357825
173060 0.9317787
173070 0.9401264
173080 0.9417203
173090 0.9545012
173100 0.9557364
173110 0.9623123
173120 0.9604567
173130 0.968411
173140 0.9660923
173150 0.9631506
173160 0.9609342
173170 0.955227
173180 0.9486256
173190 0.9626322
173200 0.9481154
173210 0.9534143
173220 0.9559927
173230 0.9497135
173240 0.9474591
173250 0.9518447
173260 0.9531533
173270 0.9468716
173280 0.9532692
173290 0.9518913
173300 0.9348394
173310 0.9458206
173320 0.9567562
173330 0.9504955
173340 0.9467823
173350 0.9341235
173360 0.9229624
173370 0.9239171
173380 0.9347476
173390 0.9467262
173400 0.9681265
173410 0.9544463
173420 0.9218311
173430 0.9410654
173440 0.9425891
173450 0.9465259
173460 0.9441537
173470 0.9518564
173480 0.941891
173490 0.9477357
173500 0.9440207
173510 0.9667695
173520 0.9680076
173530 0.9607217
173540 0.952535
173550 0.9678926
173560 0.9859691
173570 0.9737043
173580 0.9643625
173590 0.9493902
173600 0.9509983
173610 0.9507387
173620 0.9481018
173630 0.9500905
173640 0.9445716
173650 0.9336118
173660 0.9437603
173670 0.9502802
173680 0.950174
173690 0.9435918
173700 0.9368395
173710 0.9373883
173720 0.9342988
173730 0.9501777
173740 0.95663
173750 0.9506206
173760 0.9588581
173770 0.9542669
173780 0.9608822
173790 0.9582571
173800 0.9625074
173810 0.9612637
173820 0.9617922
173830 0.9707958
173840 0.9608339
173850 0.9649619
173860 0.9750057
173870 0.9625607
173880 0.9657111
173890 0.9711183
173900 0.9715056
173910 0.9604824
173920 0.9626814
173930 0.9633073
173940 0.9735809
173950 0.9692298
173960 0.9684546
173970 0.9550992
173980 0.9537937
173990 0.9443361
174000 0.9382272
174010 0.9423381
174020 0.938037
174030 0.9482486
174040 0.941964
174050 0.933259
174060 0.9351979
174070 0.9304283
174080 0.9267164
174090 0.9190862
174100 0.9144994
174110 0.9182474
174120 0.9291106
174130 0.9351585
174140 0.9313772
174150 0.9417585
174160 0.937879
174170 0.9482135
174180 0.9389549
174190 0.943133
174200 0.9405501
174210 0.9380016
174220 0.9360335
174230 0.930477
174240 0.9472449
174250 0.9344878
174260 0.9543345
174270 0.9464887
174280 0.9378291
174290 0.9499216
174300 0.9570207
174310 0.9465104
174320 0.9389029
174330 0.9275284
174340 0.9313282
174350 0.9300947
174360 0.9383373
174370 0.9261377
174380 0.9257378
174390 0.9276132
174400 0.9265015
174410 0.9294186
174420 0.9377894
174430 0.9285783
174440 0.9310368
174450 0.9320704
174460 0.9279671
174470 0.9438093
174480 0.9395093
174490 0.9247858
174500 0.9225069
174510 0.9259494
174520 0.9331507
174530 0.930271
174540 0.9270396
174550 0.9260996
174560 0.9326308
174570 0.9389572
174580 0.9306946
174590 0.9387105
174600 0.9260978
174610 0.9254145
174620 0.9359115
174630 0.9340985
174640 0.9215422
174650 0.9255661
174660 0.9322476
174670 0.9261546
174680 0.9202605
174690 0.9136832
174700 0.9289961
174710 0.9157609
174720 0.927394
174730 0.9247115
174740 0.9266517
174750 0.9205578
174760 0.9323444
174770 0.9156684
174780 0.9058748
174790 0.9156494
174800 0.9170556
174810 0.9253727
174820 0.9351909
174830 0.9237523
174840 0.9101014
174850 0.9127262
174860 0.90827
174870 0.9123286
174880 0.9223597
174890 0.923857
174900 0.9219827
174910 0.9209131
174920 0.913304
174930 0.9170887
174940 0.931329
174950 0.9224096
174960 0.9222799
174970 0.9224113
174980 0.9221271
174990 0.9447424
175000 0.9312641
175010 0.9262589
175020 0.9348672
175030 0.9257763
175040 0.9303098
175050 0.936304
175060 0.9340005
175070 0.9406365
175080 0.929862
175090 0.9206257
175100 0.9260646
175110 0.9469082
175120 0.9433153
175130 0.9361777
175140 0.9567505
175150 0.9606779
175160 0.9468505
175170 0.9409152
175180 0.9331868
175190 0.9393159
175200 0.9409065
175210 0.9359866
175220 0.939697
175230 0.9342191
175240 0.9289888
175250 0.9294406
175260 0.9221717
175270 0.9334947
175280 0.9344853
175290 0.9197947
175300 0.9203009
175310 0.9100157
175320 0.9051661
175330 0.9148697
175340 0.9289197
175350 0.9126732
175360 0.9102158
175370 0.9131367
175380 0.9083616
175390 0.9103291
175400 0.9164333
175410 0.9194655
175420 0.9225563
175430 0.9225404
175440 0.9205763
175450 0.9286461
175460 0.9268699
175470 0.9288265
175480 0.9247205
175490 0.9101064
175500 0.9051168
175510 0.9095039
175520 0.90942
175530 0.91905
175540 0.9274515
175550 0.9224277
175560 0.9205715
175570 0.9228441
175580 0.9394165
175590 0.955539
175600 0.9356123
175610 0.9242199
175620 0.9267816
175630 0.9195862
175640 0.9214053
175650 0.93494
175660 0.9277304
175670 0.931869
175680 0.9433383
175690 0.9434163
175700 0.949412
175710 0.9285539
175720 0.9271154
175730 0.9325582
175740 0.9330165
175750 0.9346436
175760 0.9294468
175770 0.9283845
175780 0.9171261
175790 0.922181
175800 0.9206022
175810 0.914053
175820 0.9111493
175830 0.9252405
175840 0.9258938
175850 0.9102169
175860 0.9103987
175870 0.9185666
175880 0.9057751
175890 0.8937443
175900 0.8843985
175910 0.8902775
175920 0.8933532
175930 0.8977328
175940 0.8990611
175950 0.9028181
175960 0.9012916
175970 0.8977299
175980 0.898673
175990 0.9059117
176000 0.907783
176010 0.9209321
176020 0.9211566
176030 0.9091777
176040 0.9064156
176050 0.9031725
176060 0.916172
176070 0.899686
176080 0.9065017
176090 0.9062352
176100 0.8976992
176110 0.9017743
176120 0.9121337
176130 0.9137325
176140 0.9156491
176150 0.9225252
176160 0.928013
176170 0.9194949
176180 0.930304
176190 0.9295344
176200 0.9247453
176210 0.9284773
176220 0.9127257
176230 0.9009131
176240 0.9140564
176250 0.9117481
176260 0.9066663
176270 0.9070176
176280 0.8954085
176290 0.9065744
176300 0.91796
176310 0.9183016
176320 0.9312001
176330 0.9213772
176340 0.9347184
176350 0.9292442
176360 0.9134001
176370 0.9210596
176380 0.9078582
176390 0.9256748
176400 0.914085
176410 0.9045413
176420 0.9090331
176430 0.9107112
176440 0.9049723
176450 0.9100111
176460 0.9044734
176470 0.9196649
176480 0.9176734
176490 0.9176697
176500 0.9139831
176510 0.9060482
176520 0.8980255
176530 0.9061179
176540 0.909592
176550 0.8996117
176560 0.9119498
176570 0.9185321
176580 0.9199798
176590 0.9360136
176600 0.9390057
176610 0.9521894
176620 0.9371483
176630 0.9418165
176640 0.9438273
176650 0.9414631
176660 0.9257356
176670 0.9185987
176680 0.9140406
176690 0.9349428
176700 0.9374479
176710 0.9235796
176720 0.9306288
176730 0.9318826
176740 0.9131159
176750 0.9161599
176760 0.9117731
176770 0.9201057
176780 0.9261453
176790 0.9230378
176800 0.9327593
176810 0.9492388
176820 0.9419284
176830 0.9430844
176840 0.9595783
176850 0.9526649
176860 0.9511143
176870 0.9648685
176880 0.9530236
176890 0.9582338
176900 0.9514298
176910 0.940531
176920 0.9469253
176930 0.9330612
176940 0.9331797
176950 0.9331306
176960 0.9463673
176970 0.9548084
176980 0.9585424
176990 0.9437906
177000 0.9498924
177010 0.9413767
177020 0.9376624
177030 0.9441041
177040 0.9274849
177050 0.9332728
177060 0.9323587
177070 0.9522766
177080 0.9563525
177090 0.9606827
177100 0.94415
177110 0.94547
177120 0.9402077
177130 0.9379414
177140 0.9276214
177150 0.9193185
177160 0.8983061
177170 0.9075707
177180 0.9289998
177190 0.9476053
177200 0.9357108
177210 0.9277638
177220 0.9245829
177230 0.922878
177240 0.9223157
177250 0.9274038
177260 0.9273541
177270 0.9259732
177280 0.941538
177290 0.9512561
177300 0.9390029
177310 0.938899
177320 0.9348106
177330 0.9276137
177340 0.9242453
177350 0.9187877
177360 0.9320265
177370 0.9490517
177380 0.9514083
177390 0.958887
177400 0.9557451
177410 0.9654642
177420 0.9754053
177430 0.9584596
177440 0.9546334
177450 0.9319776
177460 0.9393276
177470 0.9468335
177480 0.9625699
177490 0.9586358
177500 0.9475707
177510 0.9481234
177520 0.9414775
177530 0.9500545
177540 0.9487277
177550 0.9474947
177560 0.9410085
177570 0.9416973
177580 0.9425288
177590 0.9312226
177600 0.9445562
177610 0.9502981
177620 0.9586086
177630 0.9495611
177640 0.9454073
177650 0.9382097
177660 0.9347234
177670 0.9451647
177680 0.9504243
177690 0.9519212
177700 0.9343874
177710 0.9220678
177720 0.936062
177730 0.9296105
177740 0.920114
177750 0.9283056
177760 0.9322644
177770 0.9317874
177780 0.9278506
177790 0.9398489
177800 0.9395546
177810 0.9562942
177820 0.9440938
177830 0.9356723
177840 0.9340302
177850 0.9336317
177860 0.9292057
177870 0.9346706
177880 0.9359812
177890 0.942326
177900 0.9468824
177910 0.9351551
177920 0.9522217
177930 0.9488575
177940 0.9375332
177950 0.9335233
177960 0.9306479
177970 0.9414753
177980 0.9465902
177990 0.9640405
178000 0.9672243
178010 0.9748934
178020 0.9765956
178030 0.9540355
178040 0.941663
178050 0.9326543
178060 0.9396601
178070 0.9375013
178080 0.9519704
178090 0.9595252
178100 0.9559078
178110 0.9555179
178120 0.9597189
178130 0.9682003
178140 0.9768847
178150 0.9770914
178160 0.9861696
178170 0.9823242
178180 0.9914846
178190 0.9753302
178200 0.9666935
178210 0.966595
178220 0.9633914
178230 0.9475494
178240 0.9585448
178250 0.9700795
178260 0.9795531
178270 0.9668295
178280 0.9586954
178290 0.9581543
178300 0.9486191
178310 0.9470776
178320 0.9514413
178330 0.9488477
178340 0.9368293
178350 0.9416517
178360 0.9364065
178370 0.9406046
178380 0.9677472
178390 0.9700081
178400 0.9691932
178410 0.9618182
178420 0.9689591
178430 0.968766
178440 0.9698277
178450 0.9694774
178460 0.9674397
178470 0.9691147
178480 0.9750496
178490 0.9715496
178500 0.9533809
178510 0.959152
178520 0.9602587
178530 0.9535875
178540 0.9515119
178550 0.9425896
178560 0.9324278
178570 0.9245119
178580 0.9255532
178590 0.9360611
178600 0.941991
178610 0.9343302
178620 0.938385
178630 0.9278727
178640 0.9138917
178650 0.9134494
178660 0.9331115
178670 0.9268729
178680 0.9219424
178690 0.928313
178700 0.9214065
178710 0.9266369
178720 0.9263917
178730 0.9292724
178740 0.9229879
178750 0.9202011
178760 0.9334855
178770 0.9275187
178780 0.9359333
178790 0.9248406
178800 0.9247469
178810 0.9135314
178820 0.9260888
178830 0.9295695
178840 0.9284834
178850 0.9466115
178860 0.942319
178870 0.9613285
178880 0.9535474
178890 0.9414179
178900 0.9363732
178910 0.9209796
178920 0.9275628
178930 0.9336379
178940 0.9435965
178950 0.9403273
178960 0.9362347
178970 0.9486272
178980 0.9618737
178990 0.9576901
179000 0.9445879
179010 0.9504312
179020 0.9339555
179030 0.9345549
179040 0.9284263
179050 0.9325888
179060 0.9244744
179070 0.9061137
179080 0.901633
179090 0.9060591
179100 0.9135871
179110 0.9099177
179120 0.9111291
179130 0.920687
179140 0.9276531
179150 0.9377456
179160 0.9181754
179170 0.9164352
179180 0.9257404
179190 0.9247261
179200 0.9195349
179210 0.9247475
179220 0.9240952
179230 0.9224586
179240 0.9360713
179250 0.9206634
179260 0.9300274
179270 0.9411258
179280 0.9461344
179290 0.928041
179300 0.9305019
179310 0.9453571
179320 0.924014
179330 0.9286428
179340 0.9358935
179350 0.9406776
179360 0.9274386
179370 0.9099216
179380 0.9094828
179390 0.9223419
179400 0.9162149
179410 0.9212841
179420 0.9238771
179430 0.9230493
179440 0.9199059
179450 0.9163185
179460 0.9116746
179470 0.9089453
179480 0.9108754
179490 0.9074742
179500 0.9270204
179510 0.9356691
179520 0.9439433
179530 0.9482028
179540 0.9399191
179550 0.9367222
179560 0.9223551
179570 0.927353
179580 0.9352239
179590 0.9504251
179600 0.941941
179610 0.929485
179620 0.9320588
179630 0.9257722
179640 0.935752
179650 0.9395884
179660 0.9400663
179670 0.9383312
179680 0.934822
179690 0.9382427
179700 0.9247505
179710 0.9237795
179720 0.92681
179730 0.9207954
179740 0.9147773
179750 0.9336033
179760 0.9455133
179770 0.9457373
179780 0.932947
179790 0.9331571
179800 0.9300527
179810 0.905745
179820 0.9076791
179830 0.902248
179840 0.8989772
179850 0.8945175
179860 0.8943614
179870 0.9001435
179880 0.9092441
179890 0.9108393
179900 0.9106371
179910 0.9081569
179920 0.9044382
179930 0.9085956
179940 0.9289982
179950 0.9188796
179960 0.924104
179970 0.9086326
179980 0.917909
179990 0.9213277
180000 0.9265481
180010 0.9185473
180020 0.9121416
180030 0.9241414
180040 0.9154025
180050 0.9367499
180060 0.9323395
180070 0.9319673
180080 0.9363567
180090 0.939516
180100 0.9321392
180110 0.9326536
180120 0.9194425
180130 0.9130699
180140 0.9150368
180150 0.907748
180160 0.9154142
180170 0.9257861
180180 0.9285651
180190 0.9290775
180200 0.9268414
180210 0.9533582
180220 0.9422171
180230 0.9474145
180240 0.928304
180250 0.9315167
180260 0.9266114
180270 0.9276718
180280 0.9326675
180290 0.9430782
180300 0.9326094
180310 0.9399824
180320 0.9374864
180330 0.9371961
180340 0.9322679
180350 0.9295596
180360 0.9221567
180370 0.914908
180380 0.9140421
180390 0.9164171
180400 0.9141592
180410 0.9128047
180420 0.9158251
180430 0.9315449
180440 0.9313135
180450 0.9316328
180460 0.9223149
180470 0.9262794
180480 0.9325587
180490 0.9199748
180500 0.9186724
180510 0.9143222
180520 0.9248588
180530 0.9239278
180540 0.9337266
180550 0.9337769
180560 0.9199819
180570 0.9313987
180580 0.9307622
180590 0.9246163
180600 0.9256259
180610 0.9367809
180620 0.9437026
180630 0.9393962
180640 0.9181584
180650 0.9126405
180660 0.9131465
180670 0.9177337
180680 0.9106842
180690 0.9163242
180700 0.9199806
180710 0.9170353
180720 0.9262338
180730 0.9046198
180740 0.9142938
180750 0.9133115
180760 0.9242315
180770 0.9172385
180780 0.9091219
180790 0.9081278
180800 0.9233747
180810 0.9151607
180820 0.9113085
180830 0.9350089
180840 0.9403157
180850 0.9173449
180860 0.9261115
180870 0.9232942
180880 0.9085429
180890 0.9190529
180900 0.9306832
180910 0.9373494
180920 0.9441829
180930 0.9133313
180940 0.9254899
180950 0.9211816
180960 0.9249027
180970 0.9157325
180980 0.9291324
180990 0.9268492
181000 0.9088638
181010 0.9049992
181020 0.9267049
181030 0.9214507
181040 0.9109475
181050 0.9085826
181060 0.922461
181070 0.9098934
181080 0.9180356
181090 0.9281816
181100 0.9338785
181110 0.9360512
181120 0.9373466
181130 0.9303635
181140 0.9197068
181150 0.9046912
181160 0.9126607
181170 0.9142979
181180 0.9177534
181190 0.929628
181200 0.9143929
181210 0.9380692
181220 0.9282073
181230 0.9452919
181240 0.9366987
181250 0.9383937
181260 0.9304564
181270 0.937286
181280 0.9323102
181290 0.9280562
181300 0.938063
181310 0.9326423
181320 0.921361
181330 0.9247719
181340 0.9278657
181350 0.9182214
181360 0.9223642
181370 0.926503
181380 0.9300827
181390 0.9394888
181400 0.9442855
181410 0.9381915
181420 0.9238667
181430 0.9233423
181440 0.9222903
181450 0.9192452
181460 0.9185788
181470 0.9173487
181480 0.9214743
181490 0.9240439
181500 0.9230276
181510 0.9321055
181520 0.9256957
181530 0.9178698
181540 0.9224325
181550 0.9233403
181560 0.9315707
181570 0.9520457
181580 0.9563087
181590 0.9545544
181600 0.9458626
181610 0.9416292
181620 0.9360268
181630 0.9337314
181640 0.948486
181650 0.9401404
181660 0.9283457
181670 0.9382504
181680 0.93423
181690 0.922933
181700 0.9289328
181710 0.9387153
181720 0.9507019
181730 0.9462348
181740 0.9424005
181750 0.956836
181760 0.9612153
181770 0.9542247
181780 0.9620147
181790 0.967983
181800 0.9828871
181810 0.981335
181820 0.9693898
181830 0.9847043
181840 0.9718341
181850 0.9631906
181860 0.9588776
181870 0.9624555
181880 0.9587708
181890 0.946172
181900 0.9289019
181910 0.9321314
181920 0.9498359
181930 0.9590006
181940 0.9586197
181950 0.9591308
181960 0.9687484
181970 0.9511469
181980 0.9390287
181990 0.9356585
182000 0.9393972
182010 0.946708
182020 0.9481695
182030 0.949132
182040 0.9385111
182050 0.9263943
182060 0.9271717
182070 0.9200752
182080 0.9341034
182090 0.9387354
182100 0.9366532
182110 0.919378
182120 0.9211645
182130 0.9231848
182140 0.9350719
182150 0.9202607
182160 0.919132
182170 0.9180841
182180 0.9278976
182190 0.9249336
182200 0.9260295
182210 0.9304389
182220 0.9217607
182230 0.9178837
182240 0.9185627
182250 0.9177685
182260 0.9128727
182270 0.9224849
182280 0.9188868
182290 0.9169098
182300 0.8981661
182310 0.9125594
182320 0.9193455
182330 0.9033773
182340 0.9173272
182350 0.9330912
182360 0.9085497
182370 0.8990033
182380 0.8989598
182390 0.9038666
182400 0.9183171
182410 0.9167824
182420 0.9124528
182430 0.9144111
182440 0.9128184
182450 0.9245949
182460 0.9153265
182470 0.9206088
182480 0.9154372
182490 0.9206029
182500 0.9245486
182510 0.9275155
182520 0.9356309
182530 0.9221671
182540 0.9194051
182550 0.9256645
182560 0.917659
182570 0.9177278
182580 0.9183202
182590 0.9030194
182600 0.9127683
182610 0.9115443
182620 0.9127448
182630 0.9166056
182640 0.920442
182650 0.9217035
182660 0.9145293
182670 0.9102921
182680 0.9196375
182690 0.9426415
182700 0.922917
182710 0.9137585
182720 0.9319037
182730 0.933269
182740 0.9225305
182750 0.9203395
182760 0.9251232
182770 0.9249603
182780 0.9092288
182790 0.9206674
182800 0.9259359
182810 0.9148554
182820 0.9313327
182830 0.9247665
182840 0.9126986
182850 0.9269649
182860 0.9212932
182870 0.9128847
182880 0.9192061
182890 0.9170008
182900 0.9269366
182910 0.9218724
182920 0.9214488
182930 0.9297575
182940 0.9176475
182950 0.9220467
182960 0.9246215
182970 0.9351989
182980 0.9416094
182990 0.9366981
183000 0.927649
183010 0.9170659
183020 0.9170187
183030 0.9165269
183040 0.9294944
183050 0.9380933
183060 0.9263996
183070 0.9499082
183080 0.9376107
183090 0.9366735
183100 0.9400008
183110 0.944378
183120 0.9393833
183130 0.9321822
183140 0.9261468
183150 0.9239078
183160 0.9169499
183170 0.918372
183180 0.9170806
183190 0.9295145
183200 0.9258809
183210 0.933248
183220 0.9277107
183230 0.925544
183240 0.9396906
183250 0.9451388
183260 0.9499832
183270 0.9263086
183280 0.9166245
183290 0.921902
183300 0.9107458
183310 0.9395427
183320 0.9237341
183330 0.9277296
183340 0.921358
183350 0.9294883
183360 0.9234301
183370 0.9382601
183380 0.9230782
183390 0.9134387
183400 0.926355
183410 0.916137
183420 0.9195096
183430 0.9218126
183440 0.9235324
183450 0.9212272
183460 0.9213439
183470 0.9274454
183480 0.9225113
183490 0.9327093
183500 0.9212661
183510 0.8982335
183520 0.910895
183530 0.915231
183540 0.9154009
183550 0.9071184
183560 0.9052294
183570 0.9209651
183580 0.9239113
183590 0.9254522
183600 0.9244558
183610 0.9296409
183620 0.9410887
183630 0.9161672
183640 0.9052724
183650 0.9052622
183660 0.8951557
183670 0.9048389
183680 0.9011174
183690 0.9072212
183700 0.9081771
183710 0.9118106
183720 0.912465
183730 0.9222448
183740 0.9175974
183750 0.9268302
183760 0.9249335
183770 0.9025828
183780 0.8992968
183790 0.9046203
183800 0.902302
183810 0.8984516
183820 0.8994558
183830 0.9201667
183840 0.9136289
183850 0.9167322
183860 0.9161305
183870 0.9217521
183880 0.9258852
183890 0.9318215
183900 0.9315723
183910 0.9181511
183920 0.9150586
183930 0.9213745
183940 0.9329195
183950 0.9133813
183960 0.9092469
183970 0.9217676
183980 0.9150522
183990 0.9146407
184000 0.903394
184010 0.9049999
184020 0.9167668
184030 0.9292909
184040 0.9334477
184050 0.9214759
184060 0.9211205
184070 0.9302472
184080 0.9166951
184090 0.9216563
184100 0.9205627
184110 0.9315859
184120 0.9406345
184130 0.9430789
184140 0.932278
184150 0.9281135
184160 0.9288412
184170 0.9304127
184180 0.9130778
184190 0.9284291
184200 0.9234806
184210 0.9227297
184220 0.9258703
184230 0.929107
184240 0.9253072
184250 0.9195665
184260 0.9194553
184270 0.9173863
184280 0.9096355
184290 0.906388
184300 0.9019477
184310 0.899736
184320 0.917141
184330 0.9320357
184340 0.9276842
184350 0.9315902
184360 0.9176448
184370 0.9136941
184380 0.9103458
184390 0.9321998
184400 0.9306831
184410 0.9128627
184420 0.9131496
184430 0.9335979
184440 0.9361861
184450 0.9328247
184460 0.9179625
184470 0.9134212
184480 0.9263592
184490 0.9287977
184500 0.9248644
184510 0.9355808
184520 0.9257293
184530 0.9318262
184540 0.9316166
184550 0.9256306
184560 0.9229845
184570 0.9260095
184580 0.9294695
184590 0.9255037
184600 0.9214277
184610 0.9150643
184620 0.9106748
184630 0.9218303
184640 0.916277
184650 0.936305
184660 0.9370105
184670 0.9372947
184680 0.9365096
184690 0.9381825
184700 0.9322654
184710 0.922453
184720 0.9231829
184730 0.9260139
184740 0.9187315
184750 0.9270229
184760 0.9231191
184770 0.9207395
184780 0.9219208
184790 0.9284264
184800 0.9242151
184810 0.9220737
184820 0.9172121
184830 0.9295586
184840 0.9289654
184850 0.9074767
184860 0.9155256
184870 0.9166408
184880 0.9237276
184890 0.9243737
184900 0.9256029
184910 0.9061607
184920 0.9286358
184930 0.9387295
184940 0.9370944
184950 0.9271062
184960 0.935568
184970 0.9416525
184980 0.9270701
184990 0.9069121
185000 0.9062994
185010 0.9184012
185020 0.9130116
185030 0.9036223
185040 0.9048669
185050 0.9235737
185060 0.9332885
185070 0.9283699
185080 0.9386744
185090 0.9324447
185100 0.9368609
185110 0.9305552
185120 0.9214744
185130 0.9142178
185140 0.9209431
185150 0.9287158
185160 0.9336656
185170 0.9326217
185180 0.9441014
185190 0.9508689
185200 0.9371507
185210 0.9244816
185220 0.9338272
185230 0.9390918
185240 0.935541
185250 0.9428834
185260 0.9382786
185270 0.9185231
185280 0.9165223
185290 0.9074035
185300 0.9132601
185310 0.9168625
185320 0.9357023
185330 0.93647
185340 0.9261562
185350 0.9314853
185360 0.9206986
185370 0.9309372
185380 0.9423918
185390 0.9305921
185400 0.9305096
185410 0.9291712
185420 0.9220717
185430 0.9113873
185440 0.9195781
185450 0.9296975
185460 0.9512811
185470 0.9423836
185480 0.9353395
185490 0.9167398
185500 0.9140154
185510 0.9156975
185520 0.9134093
185530 0.9249218
185540 0.9221788
185550 0.9322301
185560 0.917833
185570 0.9201076
185580 0.9118273
185590 0.8960319
185600 0.9041228
185610 0.9185354
185620 0.9188358
185630 0.9228606
185640 0.9190133
185650 0.9017425
185660 0.8916454
185670 0.8884273
185680 0.8899098
185690 0.8923897
185700 0.9051381
185710 0.9084722
185720 0.9125224
185730 0.9060825
185740 0.9227427
185750 0.9088053
185760 0.9172749
185770 0.9138594
185780 0.9082864
185790 0.9063084
185800 0.9011754
185810 0.9150798
185820 0.9167099
185830 0.9188519
185840 0.910046
185850 0.918946
185860 0.9118868
185870 0.9200771
185880 0.9193203
185890 0.9218695
185900 0.9146782
185910 0.9205817
185920 0.9206854
185930 0.9087937
185940 0.9024999
185950 0.8924523
185960 0.908869
185970 0.9167158
185980 0.9087809
185990 0.9054352
186000 0.9020299
186010 0.9068416
186020 0.9075746
186030 0.9118691
186040 0.9157049
186050 0.9299338
186060 0.9298866
186070 0.9308592
186080 0.9207888
186090 0.9193581
186100 0.9242266
186110 0.9211445
186120 0.9008564
186130 0.9171861
186140 0.9213271
186150 0.9120072
186160 0.9107652
186170 0.9171554
186180 0.9216291
186190 0.9129495
186200 0.9233
186210 0.931058
186220 0.9141788
186230 0.9225044
186240 0.9232017
186250 0.9156782
186260 0.9133405
186270 0.9155749
186280 0.9265844
186290 0.9049051
186300 0.9163039
186310 0.9045758
186320 0.9120255
186330 0.9193291
186340 0.9039989
186350 0.911318
186360 0.9069861
186370 0.902266
186380 0.900786
186390 0.923928
186400 0.9107949
186410 0.9061511
186420 0.9038919
186430 0.9042843
186440 0.9283798
186450 0.9136126
186460 0.9007563
186470 0.9086166
186480 0.905482
186490 0.8995812
186500 0.8897341
186510 0.8941129
186520 0.903609
186530 0.9162607
186540 0.9172229
186550 0.9155379
186560 0.8940595
186570 0.8991624
186580 0.904855
186590 0.9003789
186600 0.9013489
186610 0.9097112
186620 0.9050376
186630 0.9144967
186640 0.9166437
186650 0.918906
186660 0.9105836
186670 0.914124
186680 0.9141073
186690 0.902144
186700 0.9126494
186710 0.9190657
186720 0.9182054
186730 0.9227442
186740 0.9203546
186750 0.9322396
186760 0.9235728
186770 0.9277402
186780 0.9220555
186790 0.9216216
186800 0.9224586
186810 0.9243331
186820 0.925174
186830 0.9171454
186840 0.9086964
186850 0.908719
186860 0.9095698
186870 0.9277551
186880 0.9201362
186890 0.9286672
186900 0.9352459
186910 0.927178
186920 0.9365246
186930 0.9488801
186940 0.957862
186950 0.9416375
186960 0.9443886
186970 0.9417009
186980 0.9249362
186990 0.9290994
187000 0.9174629
187010 0.9270542
187020 0.9310258
187030 0.9272968
187040 0.9347686
187050 0.9306121
187060 0.9404488
187070 0.9278077
187080 0.9216663
187090 0.9462175
187100 0.953618
187110 0.9483182
187120 0.9399884
187130 0.9480797
187140 0.9472688
187150 0.9471085
187160 0.9450749
187170 0.9348997
187180 0.9393122
187190 0.9457718
187200 0.9421887
187210 0.9228008
187220 0.9285116
187230 0.9207044
187240 0.9177273
187250 0.9197881
187260 0.925772
187270 0.9201102
187280 0.9121137
187290 0.9126129
187300 0.942347
187310 0.9428095
187320 0.9345279
187330 0.9419946
187340 0.9183874
187350 0.9262716
187360 0.9145115
187370 0.9207312
187380 0.9318897
187390 0.9244794
187400 0.9333552
187410 0.9308937
187420 0.9228888
187430 0.9069982
187440 0.905354
187450 0.9148102
187460 0.9187197
187470 0.9236083
187480 0.9207411
187490 0.9261985
187500 0.9293394
187510 0.9251264
187520 0.9408726
187530 0.9368832
187540 0.9422078
187550 0.9365434
187560 0.9307873
187570 0.9264163
187580 0.9189135
187590 0.9259738
187600 0.9175799
187610 0.9350482
187620 0.9250448
187630 0.9265741
187640 0.9262912
187650 0.9356916
187660 0.9296347
187670 0.9211717
187680 0.9149314
187690 0.9271764
187700 0.9400016
187710 0.9255543
187720 0.9269173
187730 0.9169253
187740 0.9190644
187750 0.9113748
187760 0.9081666
187770 0.9024957
187780 0.9049583
187790 0.911419
187800 0.9081361
187810 0.9077693
187820 0.9183024
187830 0.9090848
187840 0.9027573
187850 0.8943506
187860 0.9113775
187870 0.9096416
187880 0.9211665
187890 0.9269329
187900 0.9084921
187910 0.9053323
187920 0.9058421
187930 0.9129843
187940 0.91894
187950 0.8992723
187960 0.9068305
187970 0.9060099
187980 0.9030577
187990 0.9080375
188000 0.9149519
188010 0.9193126
188020 0.9199047
188030 0.9140319
188040 0.9175768
188050 0.9196177
188060 0.923077
188070 0.9060551
188080 0.9193793
188090 0.9078856
188100 0.9102377
188110 0.9161566
188120 0.8998402
188130 0.910489
188140 0.9173499
188150 0.9118999
188160 0.924015
188170 0.9211699
188180 0.9202025
188190 0.9159884
188200 0.9142909
188210 0.9181846
188220 0.9211054
188230 0.8974985
188240 0.9035534
188250 0.9064983
188260 0.906161
188270 0.9073476
188280 0.8982949
188290 0.9022623
188300 0.9012517
188310 0.8825637
188320 0.8807957
188330 0.8860884
188340 0.8910632
188350 0.9005448
188360 0.9014448
188370 0.8916787
188380 0.8950749
188390 0.886102
188400 0.8771036
188410 0.8769874
188420 0.8792865
188430 0.8928784
188440 0.9004434
188450 0.8839344
188460 0.8903654
188470 0.9000689
188480 0.901182
188490 0.888243
188500 0.8853053
188510 0.8754296
188520 0.8840429
188530 0.9126026
188540 0.906365
188550 0.8957461
188560 0.9000748
188570 0.8881475
188580 0.8877979
188590 0.8963735
188600 0.8958658
188610 0.9091837
188620 0.9162499
188630 0.9190788
188640 0.9203384
188650 0.9149091
188660 0.9068987
188670 0.8977305
188680 0.9007427
188690 0.9139547
188700 0.9067805
188710 0.8970149
188720 0.8917201
188730 0.89767
188740 0.9030324
188750 0.9120244
188760 0.8998414
188770 0.8995358
188780 0.8927155
188790 0.9051622
188800 0.910516
188810 0.9017667
188820 0.8975209
188830 0.8956769
188840 0.9162822
188850 0.9099942
188860 0.9087415
188870 0.9069044
188880 0.8985701
188890 0.8951787
188900 0.8940772
188910 0.878945
188920 0.8776906
188930 0.8913676
188940 0.8828294
188950 0.8714344
188960 0.8848767
188970 0.8817137
188980 0.8787214
188990 0.8927637
189000 0.9014905
189010 0.8846202
189020 0.8829176
189030 0.8835273
189040 0.883608
189050 0.8872724
189060 0.8794082
189070 0.897254
189080 0.8914638
189090 0.8893658
189100 0.8752216
189110 0.8823493
189120 0.8894206
189130 0.9043226
189140 0.8986278
189150 0.9025202
189160 0.9002398
189170 0.9261184
189180 0.915628
189190 0.9028491
189200 0.8998026
189210 0.894514
189220 0.9042
189230 0.8998065
189240 0.9033553
189250 0.9045205
189260 0.8928718
189270 0.8770964
189280 0.9030512
189290 0.8987013
189300 0.9032922
189310 0.8910675
189320 0.8889039
189330 0.8979041
189340 0.8947144
189350 0.8956322
189360 0.8909714
189370 0.8851816
189380 0.8994579
189390 0.9034517
189400 0.9097146
189410 0.8925166
189420 0.8946005
189430 0.8899155
189440 0.889239
189450 0.8971786
189460 0.9074369
189470 0.9003974
189480 0.9140918
189490 0.920427
189500 0.926681
189510 0.9173068
189520 0.9204505
189530 0.9264184
189540 0.9170802
189550 0.9059116
189560 0.8987369
189570 0.8954853
189580 0.8993151
189590 0.9103177
189600 0.9182116
189610 0.9095322
189620 0.9174998
189630 0.9055351
189640 0.9058555
189650 0.9062862
189660 0.8934345
189670 0.892189
189680 0.9009029
189690 0.9167376
189700 0.9150717
189710 0.9012021
189720 0.8951012
189730 0.8890982
189740 0.8917095
189750 0.8882707
189760 0.8863063
189770 0.892418
189780 0.886524
189790 0.882158
189800 0.8910582
189810 0.8916298
189820 0.8914273
189830 0.893595
189840 0.906787
189850 0.8944936
189860 0.8946245
189870 0.9199826
189880 0.9047021
189890 0.9081137
189900 0.8923846
189910 0.904302
189920 0.904022
189930 0.9170328
189940 0.9155349
189950 0.9112259
189960 0.9006854
189970 0.8963901
189980 0.8826107
189990 0.8812557
190000 0.8720387
190010 0.8705352
190020 0.8836118
190030 0.8866429
190040 0.8838884
190050 0.8943495
190060 0.8965836
190070 0.9004616
190080 0.8867092
190090 0.8932727
190100 0.885742
190110 0.8774146
190120 0.8896108
190130 0.884136
190140 0.8910996
190150 0.8898348
190160 0.8929048
190170 0.8737162
190180 0.8772464
190190 0.8649111
190200 0.872645
190210 0.8763888
190220 0.8855622
190230 0.8914816
190240 0.8930705
190250 0.8915914
190260 0.8982515
190270 0.8916683
190280 0.8884911
190290 0.8890232
190300 0.8959581
190310 0.8827196
190320 0.8808988
190330 0.8772631
190340 0.8985534
190350 0.8970954
190360 0.8930013
190370 0.8912199
190380 0.8852276
190390 0.8865973
190400 0.8987749
190410 0.8903168
190420 0.8912934
190430 0.8710455
190440 0.8806883
190450 0.8827814
190460 0.8857419
190470 0.8839787
190480 0.891856
190490 0.9053394
190500 0.8980809
190510 0.8955339
190520 0.8902523
190530 0.895341
190540 0.88404
190550 0.9012546
190560 0.8930052
190570 0.8868877
190580 0.8978842
190590 0.8998405
190600 0.8944135
190610 0.8961766
190620 0.890584
190630 0.9094164
190640 0.9263062
190650 0.9076846
190660 0.8877036
190670 0.8895023
190680 0.8960559
190690 0.9021086
190700 0.9018141
190710 0.8961673
190720 0.9048032
190730 0.9017731
190740 0.9200621
190750 0.9191608
190760 0.9107789
190770 0.9178419
190780 0.9110938
190790 0.9207631
190800 0.9197924
190810 0.9128402
190820 0.9082718
190830 0.9015576
190840 0.9008871
190850 0.8898842
190860 0.8944352
190870 0.8904094
190880 0.8901627
190890 0.8963961
190900 0.9010358
190910 0.8993611
190920 0.8822314
190930 0.9063427
190940 0.8992066
190950 0.8980778
190960 0.8895976
190970 0.8960832
190980 0.8870817
190990 0.883866
191000 0.8920453
191010 0.8991369
191020 0.9115189
191030 0.9231692
191040 0.9196077
191050 0.9140858
191060 0.9063537
191070 0.9073948
191080 0.9050753
191090 0.9057238
191100 0.8971393
191110 0.9082206
191120 0.8925319
191130 0.8906587
191140 0.9047281
191150 0.9001582
191160 0.9029662
191170 0.9051581
191180 0.9213885
191190 0.9245754
191200 0.9245626
191210 0.9286653
191220 0.929485
191230 0.9222951
191240 0.916449
191250 0.9208418
191260 0.9167302
191270 0.9134966
191280 0.920654
191290 0.9043194
191300 0.9132841
191310 0.9142046
191320 0.9077192
191330 0.9133852
191340 0.9036523
191350 0.9226426
191360 0.9250718
191370 0.9133174
191380 0.9234909
191390 0.9171
191400 0.9189308
191410 0.9095365
191420 0.916206
191430 0.9179908
191440 0.9075528
191450 0.9145566
191460 0.9083013
191470 0.8959935
191480 0.8848374
191490 0.8766407
191500 0.8896638
191510 0.8921694
191520 0.8901469
191530 0.8942975
191540 0.9124293
191550 0.9024762
191560 0.9161844
191570 0.9178706
191580 0.906662
191590 0.9122272
191600 0.9103686
191610 0.9222695
191620 0.9134115
191630 0.9232854
191640 0.9157639
191650 0.9164607
191660 0.8957996
191670 0.9034833
191680 0.9045473
191690 0.9146872
191700 0.9206271
191710 0.9424114
191720 0.9301253
191730 0.9326196
191740 0.9161255
191750 0.9083036
191760 0.901132
191770 0.9032009
191780 0.9287857
191790 0.9139366
191800 0.9079368
191810 0.9154499
191820 0.9241584
191830 0.9134479
191840 0.9033697
191850 0.906181
191860 0.9140186
191870 0.901319
191880 0.9116754
191890 0.8992802
191900 0.90635
191910 0.905538
191920 0.9152678
191930 0.916057
191940 0.9236284
191950 0.9337628
191960 0.9283785
191970 0.9322839
191980 0.9259297
191990 0.9356784
192000 0.9364411
192010 0.9287633
192020 0.9433095
192030 0.9417177
192040 0.9266083
192050 0.9266191
192060 0.9253091
192070 0.9325938
192080 0.9286411
192090 0.9193724
192100 0.9348621
192110 0.9250221
192120 0.925562
192130 0.9110488
192140 0.8893589
192150 0.9116322
192160 0.9338739
192170 0.925688
192180 0.9304569
192190 0.916136
192200 0.9215249
192210 0.9126806
192220 0.9150895
192230 0.9115368
192240 0.9215721
192250 0.9375774
192260 0.9357638
192270 0.9115248
192280 0.9092387
192290 0.9129562
192300 0.9253343
192310 0.9183108
192320 0.9092544
192330 0.9025995
192340 0.9064142
192350 0.9065609
192360 0.9115276
192370 0.9068692
192380 0.9029062
192390 0.9231811
192400 0.9174607
192410 0.9193172
192420 0.9123386
192430 0.9236852
192440 0.9205521
192450 0.9144006
192460 0.9233038
192470 0.914139
192480 0.89871
192490 0.8944581
192500 0.9005427
192510 0.9137995
192520 0.9017617
192530 0.9026948
192540 0.906893
192550 0.896125
192560 0.9028079
192570 0.8919626
192580 0.9063599
192590 0.9073067
192600 0.9108028
192610 0.9042281
192620 0.9097619
192630 0.9109131
192640 0.9037632
192650 0.8971658
192660 0.9050596
192670 0.8883724
192680 0.8865156
192690 0.910148
192700 0.9079709
192710 0.9059241
192720 0.9112192
192730 0.9100287
192740 0.9196937
192750 0.9348142
192760 0.9268169
192770 0.9115147
192780 0.9104196
192790 0.9299147
192800 0.9288214
192810 0.9265524
192820 0.9302118
192830 0.9183168
192840 0.9173547
192850 0.9222304
192860 0.9037962
192870 0.9044285
192880 0.9088636
192890 0.9314652
192900 0.9239756
192910 0.928244
192920 0.9330292
192930 0.9222667
192940 0.9278839
192950 0.9177357
192960 0.9201487
192970 0.9099287
192980 0.9162135
192990 0.9114324
193000 0.9208633
193010 0.9141565
193020 0.906872
193030 0.9077742
193040 0.9156069
193050 0.9121387
193060 0.9258119
193070 0.9209105
193080 0.9292706
193090 0.9227083
193100 0.9092031
193110 0.9118305
193120 0.904418
193130 0.8904968
193140 0.9057119
193150 0.918889
193160 0.9276784
193170 0.924484
193180 0.9089563
193190 0.9100803
193200 0.9079233
193210 0.9201613
193220 0.9133621
193230 0.9226971
193240 0.9215756
193250 0.9149754
193260 0.9096777
193270 0.9122833
193280 0.910832
193290 0.913485
193300 0.9122907
193310 0.9095967
193320 0.9069765
193330 0.9065285
193340 0.91291
193350 0.9132351
193360 0.9160156
193370 0.9192731
193380 0.9146986
193390 0.9090408
193400 0.9175615
193410 0.9055054
193420 0.898427
193430 0.9096321
193440 0.9063256
193450 0.9168224
193460 0.9331028
193470 0.9375725
193480 0.9260749
193490 0.9225719
193500 0.9072289
193510 0.911348
193520 0.9044772
193530 0.9010973
193540 0.9117192
193550 0.9286547
193560 0.9215236
193570 0.9127309
193580 0.922878
193590 0.9163827
193600 0.9219022
193610 0.9301853
193620 0.9422529
193630 0.9402989
193640 0.9558571
193650 0.9550329
193660 0.9539215
193670 0.951161
193680 0.9505293
193690 0.9464061
193700 0.9414981
193710 0.9536635
193720 0.9443611
193730 0.9594992
193740 0.9597127
193750 0.9642648
193760 0.9474359
193770 0.952557
193780 0.928423
193790 0.9235447
193800 0.9342564
193810 0.9411138
193820 0.9349999
193830 0.9368435
193840 0.9359958
193850 0.9412766
193860 0.9381104
193870 0.9298459
193880 0.9265861
193890 0.9271186
193900 0.932476
193910 0.9355366
193920 0.9477354
193930 0.931982
193940 0.9232443
193950 0.931276
193960 0.9302902
193970 0.9256588
193980 0.9244078
193990 0.9259943
194000 0.9329734
194010 0.9276837
194020 0.9276134
194030 0.9105648
194040 0.9083553
194050 0.9110852
194060 0.9172091
194070 0.9231428
194080 0.9189348
194090 0.9156097
194100 0.9166051
194110 0.9145492
194120 0.9214491
194130 0.9328361
194140 0.9239874
194150 0.9384416
194160 0.9010039
194170 0.9070883
194180 0.9183775
194190 0.923305
194200 0.9302529
194210 0.9208586
194220 0.9231998
194230 0.9480636
194240 0.9510477
194250 0.9495217
194260 0.9441386
194270 0.9259579
194280 0.924132
194290 0.9212864
194300 0.9370227
194310 0.931142
194320 0.9193358
194330 0.9159322
194340 0.9111102
194350 0.9112936
194360 0.9152792
194370 0.9161656
194380 0.9165533
194390 0.925297
194400 0.9127519
194410 0.9240146
194420 0.9214432
194430 0.9175709
194440 0.9264765
194450 0.9190895
194460 0.9116204
194470 0.908762
194480 0.9059864
194490 0.9121386
194500 0.9138096
194510 0.8955383
194520 0.899763
194530 0.9104909
194540 0.9076885
194550 0.9130816
194560 0.910037
194570 0.9123207
194580 0.9045669
194590 0.8949552
194600 0.9050755
194610 0.8908284
194620 0.8913596
194630 0.8823629
194640 0.8807576
194650 0.8779827
194660 0.886976
194670 0.8955145
194680 0.8932989
194690 0.8995622
194700 0.8880203
194710 0.8968932
194720 0.8989129
194730 0.8947715
194740 0.8944691
194750 0.8917866
194760 0.8923998
194770 0.8903656
194780 0.8894598
194790 0.8888748
194800 0.8862565
194810 0.8800965
194820 0.8809161
194830 0.8935601
194840 0.8902856
194850 0.8957583
194860 0.8880336
194870 0.8891755
194880 0.9077334
194890 0.9109251
194900 0.9121954
194910 0.9079219
194920 0.9027361
194930 0.9091601
194940 0.9012471
194950 0.9085504
194960 0.9275554
194970 0.9145223
194980 0.9120152
194990 0.9122689
195000 0.9273641
195010 0.9066938
195020 0.9127911
195030 0.9167819
195040 0.9083208
195050 0.9169047
195060 0.9186764
195070 0.9105278
195080 0.9191325
195090 0.9196986
195100 0.9102899
195110 0.918197
195120 0.9279525
195130 0.9298477
195140 0.9336051
195150 0.9345325
195160 0.9372036
195170 0.9371778
195180 0.9260648
195190 0.9392812
195200 0.9495893
195210 0.9381007
195220 0.9349223
195230 0.9283765
195240 0.9297923
195250 0.9326525
195260 0.9333208
195270 0.9325988
195280 0.9301961
195290 0.9491435
195300 0.9537995
195310 0.9671194
195320 0.9457978
195330 0.9480541
195340 0.9529219
195350 0.9504566
195360 0.9514239
195370 0.953622
195380 0.9464715
195390 0.94184
195400 0.9462789
195410 0.9515236
195420 0.9490469
195430 0.940735
195440 0.9370824
195450 0.9617537
195460 0.9509403
195470 0.9573396
195480 0.9517881
195490 0.9438096
195500 0.9343914
195510 0.9398472
195520 0.9317601
195530 0.9242632
195540 0.9191149
195550 0.92857
195560 0.9276663
195570 0.9233921
195580 0.9211271
195590 0.9216015
195600 0.9337322
195610 0.9205803
195620 0.9236654
195630 0.9238717
195640 0.9397326
195650 0.9217348
195660 0.9218302
195670 0.9219148
195680 0.9268841
195690 0.920356
195700 0.9181531
195710 0.9193435
195720 0.9254057
195730 0.9196623
195740 0.9368652
195750 0.9332548
195760 0.9275812
195770 0.93167
195780 0.9272639
195790 0.9386957
195800 0.9525515
195810 0.9489465
195820 0.953035
195830 0.9373904
195840 0.9318638
195850 0.9407091
195860 0.9386382
195870 0.9333007
195880 0.9192454
195890 0.9327828
195900 0.9212289
195910 0.922594
195920 0.9092807
195930 0.9062776
195940 0.8931732
195950 0.9053157
195960 0.9024947
195970 0.920771
195980 0.9314685
195990 0.9280956
196000 0.9024166
196010 0.9200493
196020 0.8958197
196030 0.9095058
196040 0.9153746
196050 0.9113237
196060 0.910165
196070 0.915439
196080 0.9292383
196090 0.9347687
196100 0.9337693
196110 0.9248565
196120 0.9316333
196130 0.9299642
196140 0.9301404
196150 0.9304392
196160 0.947682
196170 0.9397838
196180 0.9304048
196190 0.9413211
196200 0.9288034
196210 0.9361398
196220 0.9256077
196230 0.9283728
196240 0.9328249
196250 0.9380169
196260 0.9551091
196270 0.9513226
196280 0.9576142
196290 0.9534317
196300 0.9325101
196310 0.9196832
196320 0.9244785
196330 0.9389018
196340 0.9482371
196350 0.9300092
196360 0.9225087
196370 0.9312513
196380 0.9375734
196390 0.9272309
196400 0.9262492
196410 0.9333749
196420 0.9261333
196430 0.9340749
196440 0.937507
196450 0.9479867
196460 0.9489531
196470 0.9496073
196480 0.9403553
196490 0.9316427
196500 0.9246449
196510 0.9376295
196520 0.931592
196530 0.9296057
196540 0.9321976
196550 0.9304179
196560 0.9375957
196570 0.9427875
196580 0.9311445
196590 0.9274887
196600 0.9367341
196610 0.9435681
196620 0.9492626
196630 0.9565952
196640 0.9578815
196650 0.9412058
196660 0.9426679
196670 0.9442256
196680 0.9408718
196690 0.9430271
196700 0.946532
196710 0.9528676
196720 0.9680267
196730 0.9615515
196740 0.9583417
196750 0.9615857
196760 0.9600589
196770 0.9595082
196780 0.9791616
196790 0.9870958
196800 0.9723354
196810 0.963626
196820 0.9740803
196830 0.9635378
196840 0.9821405
196850 0.9763563
196860 0.9792545
196870 0.979749
196880 0.9875869
196890 0.9877342
196900 0.9727336
196910 0.9624727
196920 0.9754445
196930 0.9728582
196940 0.9705429
196950 0.9730626
196960 0.9679337
196970 0.9670676
196980 0.9626361
196990 0.9602945
197000 0.9773332
197010 0.9771015
197020 0.9757492
197030 0.9680963
197040 0.9621791
197050 0.9543113
197060 0.9520173
197070 0.9692748
197080 0.9676216
197090 0.978514
197100 0.9714057
197110 0.9789252
197120 0.964721
197130 0.9664828
197140 0.9709527
197150 0.9712837
197160 0.9795663
197170 0.9732499
197180 0.9686109
197190 0.962166
197200 0.9535528
197210 0.9608909
197220 0.9507563
197230 0.9657387
197240 0.9574798
197250 0.9604793
197260 0.9662619
197270 0.9679819
197280 0.9554443
197290 0.9494494
197300 0.9617852
197310 0.9625685
197320 0.9650522
197330 0.9683568
197340 0.9590442
197350 0.9564932
197360 0.9580365
197370 0.9400845
197380 0.9490578
197390 0.9696128
197400 0.9583035
197410 0.9496506
197420 0.9587444
197430 0.975834
197440 0.9740123
197450 0.9513566
197460 0.9465788
197470 0.9577233
197480 0.9585559
197490 0.9614363
197500 0.9619213
197510 0.9490741
197520 0.943732
197530 0.94998
197540 0.9633306
197550 0.9635645
197560 0.9597863
197570 0.9498333
197580 0.959677
197590 0.9644463
197600 0.9605674
197610 0.9503875
197620 0.9496183
197630 0.9501999
197640 0.9504173
197650 0.9548051
197660 0.9534733
197670 0.9477383
197680 0.950793
197690 0.9611531
197700 0.9643006
197710 0.9679409
197720 0.9804282
197730 0.9666978
197740 0.9504953
197750 0.9361663
197760 0.9441277
197770 0.9316204
197780 0.9245456
197790 0.9342257
197800 0.9393559
197810 0.929725
197820 0.9483835
197830 0.9472172
197840 0.9524403
197850 0.9570735
197860 0.9448001
197870 0.9359274
197880 0.9387053
197890 0.9462836
197900 0.94666
197910 0.9260122
197920 0.9220251
197930 0.9144938
197940 0.927885
197950 0.9285269
197960 0.9161825
197970 0.918973
197980 0.9183624
197990 0.9259119
198000 0.9446933
198010 0.9430699
198020 0.9422284
198030 0.9459549
198040 0.9570764
198050 0.9506692
198060 0.9382364
198070 0.9534655
198080 0.9577532
198090 0.9466723
198100 0.9551015
198110 0.9417425
198120 0.9520279
198130 0.9467631
198140 0.9511204
198150 0.9616982
198160 0.9617708
198170 0.9589076
198180 0.9562325
198190 0.9565117
198200 0.9503549
198210 0.9343354
198220 0.938978
198230 0.9410582
198240 0.9451318
198250 0.9267918
198260 0.9451173
198270 0.9367377
198280 0.920904
198290 0.9241495
198300 0.9376677
198310 0.9389617
198320 0.942151
198330 0.9442312
198340 0.9476264
198350 0.9448706
198360 0.9463968
198370 0.9497807
198380 0.9341219
198390 0.9441091
198400 0.9476933
198410 0.9432703
198420 0.9365211
198430 0.9397959
198440 0.943048
198450 0.9418511
198460 0.9469531
198470 0.9409998
198480 0.9451831
198490 0.9355379
198500 0.927802
198510 0.9318916
198520 0.9365408
198530 0.9429198
198540 0.9252764
198550 0.9310734
198560 0.9462148
198570 0.9415759
198580 0.9419243
198590 0.9467642
198600 0.9344319
198610 0.9367446
198620 0.9355948
198630 0.9359229
198640 0.9441223
198650 0.9251087
198660 0.9158735
198670 0.9198667
198680 0.9253294
198690 0.9183175
198700 0.905854
198710 0.921141
198720 0.929198
198730 0.9241344
198740 0.9178957
198750 0.9203385
198760 0.921525
198770 0.9210725
198780 0.9234088
198790 0.9129998
198800 0.9154877
198810 0.9044894
198820 0.9127064
198830 0.9075924
198840 0.9063026
198850 0.9183596
198860 0.9214498
198870 0.922383
198880 0.9224173
198890 0.9150993
198900 0.9091102
198910 0.9032973
198920 0.9289969
198930 0.9314918
198940 0.9404413
198950 0.9378923
198960 0.933121
198970 0.9358568
198980 0.9357517
198990 0.9230799
199000 0.93151
199010 0.9326497
199020 0.9461237
199030 0.9411831
199040 0.9301543
199050 0.9391531
199060 0.9345659
199070 0.9446208
199080 0.9315179
199090 0.9290325
199100 0.9242075
199110 0.929677
199120 0.9356331
199130 0.926402
199140 0.9184828
199150 0.9226219
199160 0.9209111
199170 0.9217992
199180 0.9299703
199190 0.9217811
199200 0.9367117
199210 0.9383789
199220 0.9282389
199230 0.9228379
199240 0.9224107
199250 0.9424533
199260 0.9453914
199270 0.9418558
199280 0.9369785
199290 0.9177444
199300 0.9167976
199310 0.8945895
199320 0.9100574
199330 0.9362139
199340 0.9300742
199350 0.9187521
199360 0.9338305
199370 0.925446
199380 0.9132342
199390 0.9106555
199400 0.9232402
199410 0.9238411
199420 0.9038177
199430 0.9098924
199440 0.915216
199450 0.919973
199460 0.9081179
199470 0.9269233
199480 0.9270241
199490 0.933985
199500 0.9253304
199510 0.9348857
199520 0.9339705
199530 0.9232644
199540 0.9246365
199550 0.9299381
199560 0.9400086
199570 0.9572613
199580 0.9583338
199590 0.9447451
199600 0.9517953
199610 0.9563133
199620 0.9538895
199630 0.9563767
199640 0.9487841
199650 0.9409364
199660 0.9377933
199670 0.9358484
199680 0.9294417
199690 0.9346113
199700 0.9366491
199710 0.9406757
199720 0.945447
199730 0.9423353
199740 0.919274
199750 0.9225173
199760 0.9465421
199770 0.9411493
199780 0.9277504
199790 0.9393612
199800 0.9415314
199810 0.9389572
199820 0.9384181
199830 0.9343169
199840 0.9396327
199850 0.9474486
199860 0.9438574
199870 0.9298919
199880 0.920451
199890 0.9184723
199900 0.9196138
199910 0.9064208
199920 0.9128752
199930 0.9273483
199940 0.9340245
199950 0.9206
199960 0.9294978
199970 0.9287676
199980 0.9215641
199990 0.9428458
200000 0.934836
200010 0.9317807
200020 0.9188742
200030 0.9318216
200040 0.9241613
200050 0.9354338
200060 0.9154816
200070 0.920163
200080 0.9212492
200090 0.9236796
200100 0.9367644
200110 0.9431747
200120 0.9232088
200130 0.9287529
200140 0.926881
200150 0.924227
200160 0.9219806
200170 0.9164642
200180 0.9092562
200190 0.9056976
200200 0.9155802
200210 0.9283388
200220 0.9127654
200230 0.9016623
200240 0.9148851
200250 0.924302
200260 0.9247118
200270 0.9231827
200280 0.916614
200290 0.9206445
200300 0.9225076
200310 0.9252281
200320 0.9204223
200330 0.9247067
200340 0.9333396
200350 0.9390069
200360 0.9430286
200370 0.9324964
200380 0.9316462
200390 0.9305904
200400 0.9270699
200410 0.9288082
200420 0.9283489
200430 0.911031
200440 0.9206792
200450 0.9156025
200460 0.9080973
200470 0.9085426
200480 0.903631
200490 0.9197822
200500 0.9192932
200510 0.918228
200520 0.9261474
200530 0.9179542
200540 0.9355146
200550 0.9373869
200560 0.9315317
200570 0.9277833
200580 0.9143471
200590 0.922327
200600 0.9219983
200610 0.9110994
200620 0.9059683
200630 0.9124402
200640 0.9214774
200650 0.929307
200660 0.929529
200670 0.9131163
200680 0.90748
200690 0.9099137
200700 0.9059094
200710 0.8946296
200720 0.9046057
200730 0.9121488
200740 0.9223304
200750 0.9180086
200760 0.916513
200770 0.9163219
200780 0.9155753
200790 0.9134933
200800 0.9058309
200810 0.907447
200820 0.9080414
200830 0.9176492
200840 0.9020123
200850 0.9072283
200860 0.9103228
200870 0.9057447
200880 0.9107738
200890 0.904691
200900 0.9178964
200910 0.9246445
200920 0.9010111
200930 0.9030617
200940 0.8952965
200950 0.9014604
200960 0.9138358
200970 0.9233108
200980 0.9178957
200990 0.9324126
201000 0.9333304
201010 0.9122816
201020 0.9116263
201030 0.9023184
201040 0.911122
201050 0.9163123
201060 0.9207497
201070 0.906664
201080 0.8995044
201090 0.8991512
201100 0.9022866
201110 0.9132732
201120 0.9286913
201130 0.9289532
201140 0.9242318
201150 0.9154299
201160 0.9141659
201170 0.9120909
201180 0.9243287
201190 0.9338294
201200 0.9381111
201210 0.9340521
201220 0.9189469
201230 0.9206586
201240 0.9083863
201250 0.9254507
201260 0.9195945
201270 0.9324653
201280 0.9196928
201290 0.9240102
201300 0.9229959
201310 0.9257019
201320 0.9234602
201330 0.9335793
201340 0.9230998
201350 0.9318036
201360 0.9329328
201370 0.9292459
201380 0.9287431
201390 0.9134128
201400 0.900358
201410 0.9009252
201420 0.9100881
201430 0.907182
201440 0.9052384
201450 0.9122878
201460 0.9148321
201470 0.9187989
201480 0.9150879
201490 0.9145278
201500 0.9159729
201510 0.9234293
201520 0.9052007
201530 0.9081748
201540 0.907844
201550 0.9011723
201560 0.9024628
201570 0.8918262
201580 0.9011507
201590 0.8949292
201600 0.9099193
201610 0.9070227
201620 0.9024649
201630 0.9188327
201640 0.9182031
201650 0.9245553
201660 0.9283899
201670 0.9221687
201680 0.9130309
201690 0.9220099
201700 0.9169525
201710 0.9183778
201720 0.9243945
201730 0.9353831
201740 0.9332239
201750 0.9391572
201760 0.9393021
201770 0.931569
201780 0.9420944
201790 0.9331595
201800 0.9319699
201810 0.925019
201820 0.909921
201830 0.9349455
201840 0.932751
201850 0.9276124
201860 0.9366617
201870 0.9244737
201880 0.9250896
201890 0.9247042
201900 0.9312408
201910 0.9432143
201920 0.9280129
201930 0.9102457
201940 0.9025548
201950 0.9054343
201960 0.9181439
201970 0.8974577
201980 0.9024364
201990 0.9065589
202000 0.912232
202010 0.9157943
202020 0.9287742
202030 0.9345515
202040 0.9468641
202050 0.9416746
202060 0.9507468
202070 0.9514514
202080 0.9475589
202090 0.9324568
202100 0.9311568
202110 0.9294673
202120 0.9196972
202130 0.9128522
202140 0.9262463
202150 0.9296175
202160 0.9232014
202170 0.9146823
202180 0.9207144
202190 0.922868
202200 0.9321689
202210 0.9272599
202220 0.927353
202230 0.9089516
202240 0.9123009
202250 0.9201992
202260 0.9228596
202270 0.91291
202280 0.9100009
202290 0.9121172
202300 0.9158641
202310 0.9179959
202320 0.9129984
202330 0.9166058
202340 0.9174529
202350 0.9200548
202360 0.9118724
202370 0.9114228
202380 0.9214233
202390 0.9252076
202400 0.9201371
202410 0.9184222
202420 0.8971666
202430 0.9057776
202440 0.9146867
202450 0.898545
202460 0.9055197
202470 0.9125236
202480 0.9096016
202490 0.9093639
202500 0.8887752
202510 0.8949013
202520 0.8998069
202530 0.890022
202540 0.8926535
202550 0.8793789
202560 0.8853872
202570 0.8768668
202580 0.8801906
202590 0.8837682
202600 0.8893719
202610 0.8724654
202620 0.8924508
202630 0.9154637
202640 0.9023883
202650 0.8970993
202660 0.8859596
202670 0.8923488
202680 0.8946282
202690 0.8766205
202700 0.9040411
202710 0.9094481
202720 0.8991163
202730 0.8842863
202740 0.8899401
202750 0.8934507
202760 0.878437
202770 0.882603
202780 0.8820221
202790 0.8801621
202800 0.8836007
202810 0.8815731
202820 0.8786885
202830 0.8727095
202840 0.8883675
202850 0.8852389
202860 0.8777695
202870 0.8687751
202880 0.8730418
202890 0.8749865
202900 0.8806784
202910 0.879694
202920 0.8799714
202930 0.8729708
202940 0.8831999
202950 0.9008828
202960 0.8929009
202970 0.8871253
202980 0.8885081
202990 0.8816154
203000 0.8938584
203010 0.9007955
203020 0.892615
203030 0.8976957
203040 0.8835231
203050 0.8790308
203060 0.8970944
203070 0.8973054
203080 0.8957319
203090 0.8898734
203100 0.8802199
203110 0.8919904
203120 0.8930068
203130 0.900677
203140 0.8966823
203150 0.89652
203160 0.8968859
203170 0.8908576
203180 0.8855316
203190 0.8880367
203200 0.8784862
203210 0.8825337
203220 0.8828295
203230 0.8749266
203240 0.8937453
203250 0.9100729
203260 0.9011413
203270 0.8914667
203280 0.8791351
203290 0.8778951
203300 0.8829042
203310 0.8761224
203320 0.8910024
203330 0.9011837
203340 0.9004036
203350 0.9040021
203360 0.8981624
203370 0.8886521
203380 0.8880322
203390 0.8944241
203400 0.8949345
203410 0.8920164
203420 0.8902597
203430 0.8985968
203440 0.9098217
203450 0.9041322
203460 0.9002494
203470 0.9035777
203480 0.8999892
203490 0.903133
203500 0.8908837
203510 0.8988462
203520 0.8940541
203530 0.8872206
203540 0.9041365
203550 0.91377
203560 0.8956233
203570 0.8954352
203580 0.8913085
203590 0.8874992
203600 0.8926058
203610 0.8988573
203620 0.897849
203630 0.9091514
203640 0.8816376
203650 0.8752798
203660 0.89689
203670 0.8968421
203680 0.9107212
203690 0.9064572
203700 0.8949395
203710 0.8907635
203720 0.8874617
203730 0.8916741
203740 0.9010799
203750 0.8992015
203760 0.8878373
203770 0.8945506
203780 0.8968978
203790 0.8883107
203800 0.885513
203810 0.8799906
203820 0.8902978
203830 0.8962544
203840 0.918203
203850 0.9253219
203860 0.9229616
203870 0.9198582
203880 0.9276024
203890 0.9207408
203900 0.9194232
203910 0.9254793
203920 0.9236752
203930 0.9220454
203940 0.9180219
203950 0.929823
203960 0.9334885
203970 0.9268024
203980 0.9328332
203990 0.9265474
204000 0.9153559
204010 0.9106838
204020 0.8982402
204030 0.9058009
204040 0.9154364
204050 0.9180767
204060 0.887714
204070 0.9028745
204080 0.9071034
204090 0.9022292
204100 0.9023579
204110 0.8962137
204120 0.8947002
204130 0.8926839
204140 0.8986944
204150 0.8914604
204160 0.8992503
204170 0.9036903
204180 0.9032748
204190 0.890525
204200 0.8960977
204210 0.8927466
204220 0.9017301
204230 0.8927858
204240 0.9068039
204250 0.9095945
204260 0.919625
204270 0.9267862
204280 0.9264753
204290 0.9291972
204300 0.9166948
204310 0.9031001
204320 0.9044585
204330 0.9045574
204340 0.895833
204350 0.9066226
204360 0.9041211
204370 0.9048908
204380 0.906837
204390 0.9011204
204400 0.8880474
204410 0.8911029
204420 0.9038327
204430 0.9048161
204440 0.9150883
204450 0.8990392
204460 0.9017422
204470 0.8959014
204480 0.8904852
204490 0.9016007
204500 0.910574
204510 0.9127778
204520 0.8978683
204530 0.9022976
204540 0.908626
204550 0.9024006
204560 0.8940129
204570 0.9019706
204580 0.9095272
204590 0.9054869
204600 0.9027926
204610 0.8951671
204620 0.8967892
204630 0.8978114
204640 0.899972
204650 0.9076509
204660 0.9019687
204670 0.9112887
204680 0.9017951
204690 0.8908811
204700 0.8950345
204710 0.9161073
204720 0.9115835
204730 0.9138433
204740 0.886654
204750 0.8962324
204760 0.9022317
204770 0.8885652
204780 0.8910424
204790 0.8924744
204800 0.8995918
204810 0.9082358
204820 0.9040189
204830 0.9011554
204840 0.8930756
204850 0.876425
204860 0.8754465
204870 0.8739806
204880 0.8861386
204890 0.9078387
204900 0.9032525
204910 0.904951
204920 0.8923442
204930 0.8904721
204940 0.886327
204950 0.8908868
204960 0.8921322
204970 0.8915585
204980 0.8882071
204990 0.9065053
205000 0.8963889
205010 0.9014814
205020 0.9050815
205030 0.9262847
205040 0.9222252
205050 0.9377485
205060 0.9211782
205070 0.9332985
205080 0.9335755
205090 0.9238009
205100 0.9219607
205110 0.9196663
205120 0.9122046
205130 0.9099596
205140 0.91872
205150 0.9346712
205160 0.9324471
205170 0.93292
205180 0.9229636
205190 0.9226231
205200 0.9183291
205210 0.9128608
205220 0.9081102
205230 0.9089499
205240 0.9154481
205250 0.9063275
205260 0.9024547
205270 0.9002797
205280 0.8840713
205290 0.8912399
205300 0.8865548
205310 0.8915432
205320 0.8867483
205330 0.8967003
205340 0.8922834
205350 0.9139979
205360 0.9090716
205370 0.9141992
205380 0.9209578
205390 0.9327424
205400 0.9284299
205410 0.9170243
205420 0.9159654
205430 0.9103678
205440 0.9229785
205450 0.9320074
205460 0.9086952
205470 0.9095785
205480 0.9293079
205490 0.9418066
205500 0.9259752
205510 0.9294377
205520 0.9224073
205530 0.9153543
205540 0.9208522
205550 0.9300298
205560 0.9240431
205570 0.9178402
205580 0.9181104
205590 0.9091915
205600 0.9202686
205610 0.9376644
205620 0.9241213
205630 0.9253443
205640 0.9290726
205650 0.9275521
205660 0.9229982
205670 0.9294876
205680 0.9199856
205690 0.9252664
205700 0.9190139
205710 0.9049683
205720 0.9108955
205730 0.9179783
205740 0.9213942
205750 0.9212033
205760 0.9133248
205770 0.9089426
205780 0.9090272
205790 0.9090492
205800 0.9069908
205810 0.9070364
205820 0.9211406
205830 0.9162648
205840 0.9240056
205850 0.9152907
205860 0.9138795
205870 0.9082232
205880 0.9104938
205890 0.9234075
205900 0.9164069
205910 0.9355189
205920 0.9356197
205930 0.9293313
205940 0.9418171
205950 0.9393775
205960 0.933642
205970 0.9325824
205980 0.9424338
205990 0.9466825
206000 0.957527
206010 0.9429716
206020 0.9361862
206030 0.9321853
206040 0.9388643
206050 0.9368635
206060 0.9414805
206070 0.9334166
206080 0.9288957
206090 0.9271164
206100 0.9448535
206110 0.9423183
206120 0.9342839
206130 0.9329678
206140 0.9224322
206150 0.925059
206160 0.9206406
206170 0.9233891
206180 0.9320793
206190 0.9420627
206200 0.9449288
206210 0.9467884
206220 0.9384233
206230 0.9465352
206240 0.9397487
206250 0.9281051
206260 0.9403975
206270 0.9351551
206280 0.9209991
206290 0.9074011
206300 0.9090469
206310 0.9037359
206320 0.9065791
206330 0.9115487
206340 0.9033076
206350 0.8959611
206360 0.8970798
206370 0.8856925
206380 0.8974481
206390 0.9091319
206400 0.9019226
206410 0.8954656
206420 0.9049449
206430 0.9000506
206440 0.9014241
206450 0.9061392
206460 0.8899297
206470 0.8964961
206480 0.9040292
206490 0.9004769
206500 0.8971888
206510 0.8955777
206520 0.8793208
206530 0.8807141
206540 0.8878912
206550 0.8878173
206560 0.8909261
206570 0.9007041
206580 0.8959634
206590 0.9066077
206600 0.8967265
206610 0.8907579
206620 0.8778713
206630 0.8762357
206640 0.8747008
206650 0.8768237
206660 0.8808115
206670 0.8757029
206680 0.8832672
206690 0.8856333
206700 0.8963535
206710 0.8855146
206720 0.8787156
206730 0.8670458
206740 0.8735462
206750 0.8780079
206760 0.8813307
206770 0.8837856
206780 0.8976621
206790 0.8862713
206800 0.8986459
206810 0.9119464
206820 0.9162818
206830 0.903229
206840 0.8957175
206850 0.8854066
206860 0.8802631
206870 0.8830054
206880 0.8816469
206890 0.8870347
206900 0.890419
206910 0.9029778
206920 0.8995255
206930 0.8998073
206940 0.8943774
206950 0.9020706
206960 0.8958032
206970 0.9075083
206980 0.9096233
206990 0.8855146
207000 0.8754076
207010 0.8695589
207020 0.8872139
207030 0.8835383
207040 0.8939288
207050 0.8951736
207060 0.9030724
207070 0.911457
207080 0.9035947
207090 0.8878596
207100 0.8775209
207110 0.8832007
207120 0.8889294
207130 0.8809511
207140 0.8755268
207150 0.8766549
207160 0.8857731
207170 0.8870007
207180 0.8995733
207190 0.9022651
207200 0.9143084
207210 0.89748
207220 0.8928906
207230 0.8951136
207240 0.8926244
207250 0.9037495
207260 0.8988864
207270 0.8936877
207280 0.8938603
207290 0.8824536
207300 0.8783747
207310 0.8856686
207320 0.8927423
207330 0.8957246
207340 0.893918
207350 0.8980332
207360 0.8918197
207370 0.8912939
207380 0.8748741
207390 0.8927191
207400 0.8881097
207410 0.8950242
207420 0.8974092
207430 0.8879005
207440 0.891336
207450 0.8919327
207460 0.8845596
207470 0.8970038
207480 0.9070114
207490 0.9129863
207500 0.9173797
207510 0.9102653
207520 0.9088337
207530 0.9013969
207540 0.899272
207550 0.8900595
207560 0.8955227
207570 0.9048458
207580 0.8874967
207590 0.8963764
207600 0.9055644
207610 0.9092071
207620 0.9000058
207630 0.9082496
207640 0.9005763
207650 0.91242
207660 0.9143543
207670 0.9115467
207680 0.9189379
207690 0.9276143
207700 0.9277769
207710 0.9160808
207720 0.9231189
207730 0.9048011
207740 0.8895088
207750 0.8876811
207760 0.896094
207770 0.8988808
207780 0.8902854
207790 0.9084333
207800 0.9002771
207810 0.888882
207820 0.8893436
207830 0.8902997
207840 0.8940498
207850 0.9012767
207860 0.8985741
207870 0.8943451
207880 0.9021069
207890 0.8960186
207900 0.9035187
207910 0.9090472
207920 0.9003549
207930 0.8946233
207940 0.9013852
207950 0.9126185
207960 0.9165047
207970 0.9096921
207980 0.8995476
207990 0.8963537
208000 0.908674
208010 0.9001732
208020 0.8861603
208030 0.8792851
208040 0.8800323
208050 0.8702884
208060 0.882956
208070 0.8844197
208080 0.8815288
208090 0.899121
208100 0.9045188
208110 0.9002921
208120 0.9027392
208130 0.9018665
208140 0.8954028
208150 0.8817139
208160 0.8822932
208170 0.8838705
208180 0.8837082
208190 0.8831395
208200 0.8867745
208210 0.8881865
208220 0.894348
208230 0.9033563
208240 0.9082772
208250 0.9057251
208260 0.9024
208270 0.9072724
208280 0.8869057
208290 0.8989259
208300 0.9000337
208310 0.904345
208320 0.8961405
208330 0.9020273
208340 0.8972992
208350 0.8850567
208360 0.8931925
208370 0.9024907
208380 0.9042144
208390 0.8946247
208400 0.8914696
208410 0.9019383
208420 0.8889156
208430 0.8932933
208440 0.8920831
208450 0.8918048
208460 0.8936932
208470 0.8856775
208480 0.8708638
208490 0.8786117
208500 0.8750463
208510 0.8737003
208520 0.8643267
208530 0.893025
208540 0.8887895
208550 0.8894148
208560 0.8934019
208570 0.8904885
208580 0.9004353
208590 0.8943527
208600 0.8918364
208610 0.8844917
208620 0.8761537
208630 0.8717013
208640 0.8721985
208650 0.8689506
208660 0.885314
208670 0.8949043
208680 0.885868
208690 0.8699569
208700 0.8768693
208710 0.8754669
208720 0.876706
208730 0.9000664
208740 0.8767542
208750 0.8759626
208760 0.8798319
208770 0.8826224
208780 0.8828216
208790 0.8832542
208800 0.8895229
208810 0.8939383
208820 0.8858714
208830 0.8870075
208840 0.8794016
208850 0.8847758
208860 0.8874946
208870 0.8808952
208880 0.889509
208890 0.8851447
208900 0.864917
208910 0.8713731
208920 0.8783606
208930 0.8623449
208940 0.8715405
208950 0.8793013
208960 0.882961
208970 0.8863807
208980 0.8825521
208990 0.8881054
209000 0.8939072
209010 0.8885213
209020 0.893507
209030 0.8941979
209040 0.9008754
209050 0.9036471
209060 0.8862879
209070 0.8872625
209080 0.8953307
209090 0.8874809
209100 0.8930233
209110 0.8919384
209120 0.8883664
209130 0.896565
209140 0.8875976
209150 0.8986862
209160 0.8922262
209170 0.8851471
209180 0.895403
209190 0.8827015
209200 0.8883771
209210 0.8831618
209220 0.8831761
209230 0.8843732
209240 0.8940965
209250 0.8850233
209260 0.8766893
209270 0.8730257
209280 0.8694956
209290 0.8638425
209300 0.863144
209310 0.8560635
209320 0.862838
209330 0.8747702
209340 0.8857516
209350 0.8790249
209360 0.8683785
209370 0.8691015
209380 0.8825209
209390 0.8772404
209400 0.8847776
209410 0.8776656
209420 0.861383
209430 0.8666897
209440 0.8771968
209450 0.8838241
209460 0.8833665
209470 0.8858946
209480 0.8913971
209490 0.8872199
209500 0.8885272
209510 0.8837525
209520 0.8865822
209530 0.9000666
209540 0.9014552
209550 0.8987883
209560 0.9081742
209570 0.9082266
209580 0.9185637
209590 0.8969119
209600 0.8874042
209610 0.9029992
209620 0.9042522
209630 0.9070433
209640 0.8974662
209650 0.8941519
209660 0.8929655
209670 0.9002697
209680 0.8971698
209690 0.886463
209700 0.8836674
209710 0.8845589
209720 0.8912818
209730 0.8857689
209740 0.8867362
209750 0.8910924
209760 0.8758447
209770 0.8880579
209780 0.8868797
209790 0.8872747
209800 0.8900638
209810 0.8803217
209820 0.8744518
209830 0.8758582
209840 0.8691882
209850 0.8764151
209860 0.8817401
209870 0.8692681
209880 0.8878821
209890 0.8809304
209900 0.8853817
209910 0.8793908
209920 0.8673957
209930 0.8693867
209940 0.8715638
209950 0.8642107
209960 0.869513
209970 0.8840376
209980 0.8894376
209990 0.8779995
210000 0.8723434
210010 0.8777049
210020 0.870338
210030 0.8682376
210040 0.8627455
210050 0.8611953
210060 0.8741053
210070 0.8824825
210080 0.8743881
210090 0.8644831
210100 0.8656389
210110 0.8724869
210120 0.8663383
210130 0.8651763
210140 0.8692217
210150 0.8728305
210160 0.884306
210170 0.8740256
210180 0.870243
210190 0.8815884
210200 0.8662474
210210 0.8755234
210220 0.8791814
210230 0.8781797
210240 0.883141
210250 0.8794982
210260 0.8920994
210270 0.8997334
210280 0.8929193
210290 0.8958278
210300 0.9015763
210310 0.8979896
210320 0.9146257
210330 0.9244182
210340 0.9237523
210350 0.9184968
210360 0.9155197
210370 0.9021477
210380 0.8935817
210390 0.9024304
210400 0.8977946
210410 0.9073488
210420 0.8976201
210430 0.9121095
210440 0.9008745
210450 0.8995231
210460 0.8965892
210470 0.8903515
210480 0.9025031
210490 0.9095815
210500 0.9134178
210510 0.9297816
210520 0.9319566
210530 0.9356181
210540 0.9217981
210550 0.912365
210560 0.9131935
210570 0.9015486
210580 0.9061055
210590 0.896816
210600 0.9202533
210610 0.915593
210620 0.9026333
210630 0.8967254
210640 0.9073455
210650 0.9115261
210660 0.9064909
210670 0.9046242
210680 0.9028028
210690 0.9061427
210700 0.9083577
210710 0.9017031
210720 0.9070691
210730 0.9170607
210740 0.9006273
210750 0.8917817
210760 0.9078092
210770 0.8896437
210780 0.8843427
210790 0.9092492
210800 0.9020169
210810 0.8954698
210820 0.9146535
210830 0.9223062
210840 0.9072235
210850 0.9160524
210860 0.8990834
210870 0.901435
210880 0.8828507
210890 0.8878885
210900 0.892882
210910 0.8800021
210920 0.8830398
210930 0.8747855
210940 0.8664883
210950 0.8691571
210960 0.8696914
210970 0.8753168
210980 0.8801169
210990 0.9000613
211000 0.8988139
211010 0.887424
211020 0.8890872
211030 0.8886688
211040 0.9055689
211050 0.8987786
211060 0.9062563
211070 0.9094726
211080 0.9098555
211090 0.8848609
211100 0.8757643
211110 0.8885593
211120 0.8871985
211130 0.8933949
211140 0.8976684
211150 0.9139556
211160 0.8985856
211170 0.8923959
211180 0.8854631
211190 0.878235
211200 0.891766
211210 0.8763466
211220 0.8757609
211230 0.8860936
211240 0.8805019
211250 0.8757828
211260 0.8795772
211270 0.8936293
211280 0.9059818
211290 0.8929167
211300 0.8863971
211310 0.8865319
211320 0.8943152
211330 0.8907063
211340 0.8823057
211350 0.902034
211360 0.8971566
211370 0.9102039
211380 0.9066215
211390 0.9061451
211400 0.9049501
211410 0.9014649
211420 0.8948557
211430 0.899197
211440 0.8940188
211450 0.8988234
211460 0.9076415
211470 0.8974499
211480 0.9015091
211490 0.8888294
211500 0.8880748
211510 0.890266
211520 0.9047653
211530 0.9198696
211540 0.9177386
211550 0.9261411
211560 0.9150662
211570 0.8990269
211580 0.9026293
211590 0.8951
211600 0.9107307
211610 0.9066288
211620 0.8941311
211630 0.896257
211640 0.8987547
211650 0.8930706
211660 0.8932344
211670 0.8826234
211680 0.8714637
211690 0.8720419
211700 0.8821657
211710 0.8957796
211720 0.8966475
211730 0.8908049
211740 0.8964646
211750 0.8961809
211760 0.8898757
211770 0.8753909
211780 0.8643292
211790 0.8674347
211800 0.8769915
211810 0.8804952
211820 0.8909577
211830 0.8940524
211840 0.9031543
211850 0.9075342
211860 0.8975223
211870 0.8900796
211880 0.9010482
211890 0.8915247
211900 0.8932378
211910 0.8901271
211920 0.8921676
211930 0.9041058
211940 0.9084995
211950 0.9089865
211960 0.9199139
211970 0.9164577
211980 0.9100874
211990 0.9009733
212000 0.9019608
212010 0.8987978
212020 0.9166265
212030 0.9135721
212040 0.9193186
212050 0.928533
212060 0.922628
212070 0.9278774
212080 0.9191875
212090 0.9109759
212100 0.9229918
212110 0.9164981
212120 0.9125997
212130 0.9198569
212140 0.9209698
212150 0.9251297
212160 0.9153729
212170 0.9233456
212180 0.9324473
212190 0.94836
212200 0.9497914
212210 0.9631152
212220 0.9446968
212230 0.9472778
212240 0.9513595
212250 0.9450606
212260 0.9477673
212270 0.9479662
212280 0.9347604
212290 0.9423703
212300 0.9476713
212310 0.9487365
212320 0.9385868
212330 0.9368
212340 0.9325047
212350 0.9410545
212360 0.9315427
212370 0.9465795
212380 0.936144
212390 0.9245102
212400 0.9206235
212410 0.9171213
212420 0.9272243
212430 0.9189996
212440 0.9105424
212450 0.9007144
212460 0.9123346
212470 0.9352012
212480 0.9241492
212490 0.9216403
212500 0.916831
212510 0.9188089
212520 0.9202433
212530 0.9041318
212540 0.9114308
212550 0.8911364
212560 0.9006479
212570 0.9070191
212580 0.9081503
212590 0.9090651
212600 0.8962778
212610 0.898478
212620 0.9031167
212630 0.8952326
212640 0.9041342
212650 0.9009261
212660 0.8969387
212670 0.8960012
212680 0.8765701
212690 0.9036433
212700 0.9168104
212710 0.9136014
212720 0.8985736
212730 0.8998501
212740 0.8931209
212750 0.8877739
212760 0.8840927
212770 0.8719607
212780 0.8911205
212790 0.8810146
212800 0.8913049
212810 0.902923
212820 0.9038654
212830 0.8887583
212840 0.8909882
212850 0.9122269
212860 0.9140145
212870 0.9069346
212880 0.9055016
212890 0.9112212
212900 0.8975132
212910 0.9053544
212920 0.9074491
212930 0.9100334
212940 0.9072589
212950 0.9263788
212960 0.9272999
212970 0.9172369
212980 0.9124551
212990 0.9208632
213000 0.9179751
213010 0.9235609
213020 0.9253316
213030 0.9047967
213040 0.9043497
213050 0.9254892
213060 0.9232032
213070 0.9116728
213080 0.9328788
213090 0.9289175
213100 0.9219391
213110 0.9228449
213120 0.9246793
213130 0.9241264
213140 0.9257363
213150 0.9096975
213160 0.9142656
213170 0.9048516
213180 0.9096966
213190 0.9048111
213200 0.8965917
213210 0.8886547
213220 0.8957801
213230 0.8946904
213240 0.8934178
213250 0.8898954
213260 0.9018281
213270 0.9191738
213280 0.9264987
213290 0.9168769
213300 0.9093545
213310 0.904754
213320 0.910718
213330 0.911895
213340 0.9107959
213350 0.9145049
213360 0.9344403
213370 0.9386532
213380 0.9319696
213390 0.930669
213400 0.9329839
213410 0.9451262
213420 0.9393471
213430 0.9419208
213440 0.9340773
213450 0.925818
213460 0.92068
213470 0.9204624
213480 0.9170117
213490 0.9159299
213500 0.9058454
213510 0.9228514
213520 0.9208584
213530 0.9246767
213540 0.9107975
213550 0.9194669
213560 0.9217346
213570 0.9241859
213580 0.9233756
213590 0.9331309
213600 0.9216532
213610 0.9105375
213620 0.9140375
213630 0.9221248
213640 0.9325356
213650 0.9259582
213660 0.9336166
213670 0.9269499
213680 0.9193303
213690 0.90657
213700 0.890169
213710 0.8961383
213720 0.9124122
213730 0.9260122
213740 0.9243541
213750 0.9211892
213760 0.9092759
213770 0.9099119
213780 0.9036856
213790 0.9111567
213800 0.9197673
213810 0.9108508
213820 0.9005576
213830 0.911004
213840 0.9018249
213850 0.903495
213860 0.8971527
213870 0.8891318
213880 0.8998048
213890 0.9144062
213900 0.9084435
213910 0.9225792
213920 0.9287041
213930 0.9187276
213940 0.915172
213950 0.9267874
213960 0.9300535
213970 0.9235162
213980 0.9147017
213990 0.9165795
214000 0.9073086
214010 0.9163426
214020 0.9220805
214030 0.9162486
214040 0.8976869
214050 0.8923445
214060 0.8916908
214070 0.8919613
214080 0.9124872
214090 0.9106173
214100 0.9043767
214110 0.9133671
214120 0.9152946
214130 0.9298752
214140 0.9144603
214150 0.8929026
214160 0.9082074
214170 0.9143073
214180 0.9099897
214190 0.913153
214200 0.9062855
214210 0.9022257
214220 0.9063287
214230 0.9171675
214240 0.9025792
214250 0.9184041
214260 0.9233534
214270 0.9226283
214280 0.9065785
214290 0.8967244
214300 0.9035475
214310 0.9014223
214320 0.8883724
214330 0.8905957
214340 0.8931187
214350 0.8980797
214360 0.8925782
214370 0.9029819
214380 0.9011078
214390 0.887062
214400 0.8987707
214410 0.8978677
214420 0.9002137
214430 0.8861576
214440 0.8790857
214450 0.8995495
214460 0.8967374
214470 0.8859284
214480 0.8859853
214490 0.9028519
214500 0.8830125
214510 0.8894988
214520 0.8952262
214530 0.9082585
214540 0.8988581
214550 0.9094806
214560 0.900705
214570 0.896841
214580 0.8870341
214590 0.90144
214600 0.9007273
214610 0.9048815
214620 0.89834
214630 0.9039889
214640 0.9161547
214650 0.9095562
214660 0.9103757
214670 0.9240716
214680 0.9066216
214690 0.8835087
214700 0.8897143
214710 0.885475
214720 0.8765733
214730 0.8859008
214740 0.8907264
214750 0.8924557
214760 0.9040406
214770 0.9073835
214780 0.9021253
214790 0.9088499
214800 0.9076891
214810 0.9022037
214820 0.9055
214830 0.9129646
214840 0.904555
214850 0.906806
214860 0.9298227
214870 0.9156774
214880 0.910545
214890 0.9057977
214900 0.9123981
214910 0.9113538
214920 0.9250339
214930 0.9087465
214940 0.8995682
214950 0.8936781
214960 0.887426
214970 0.8847982
214980 0.8889675
214990 0.8907676
215000 0.8924275
215010 0.8922126
215020 0.8931206
215030 0.8916926
215040 0.9099564
215050 0.9155012
215060 0.9116947
215070 0.9034085
215080 0.9042684
215090 0.9103456
215100 0.9091641
215110 0.9067792
215120 0.9184217
215130 0.9129584
215140 0.9085273
215150 0.9187008
215160 0.9182368
215170 0.9193105
215180 0.9135709
215190 0.9098843
215200 0.9103817
215210 0.9097893
215220 0.906494
215230 0.9072717
215240 0.9023303
215250 0.9058502
215260 0.9095232
215270 0.9195569
215280 0.901769
215290 0.910816
215300 0.9160753
215310 0.9268901
215320 0.9070948
215330 0.9059733
215340 0.8987564
215350 0.9094887
215360 0.9115932
215370 0.9135044
215380 0.9010657
215390 0.9055483
215400 0.9071119
215410 0.875976
215420 0.8909943
215430 0.8948461
215440 0.8919225
215450 0.9030023
215460 0.9019979
215470 0.8995087
215480 0.8837503
215490 0.8862873
215500 0.8857784
215510 0.901426
215520 0.8990273
215530 0.8875292
215540 0.8842518
215550 0.8777396
215560 0.8686525
215570 0.8772976
215580 0.8910064
215590 0.881121
215600 0.8891866
215610 0.9027179
215620 0.9007304
215630 0.9105675
215640 0.9073972
215650 0.9137943
215660 0.9171372
215670 0.9128609
215680 0.9034776
215690 0.9077904
215700 0.9053821
215710 0.9089785
215720 0.9056907
215730 0.9134201
215740 0.9059616
215750 0.919994
215760 0.9194065
215770 0.9371474
215780 0.9530224
215790 0.9388943
215800 0.9224414
215810 0.9129865
215820 0.905679
215830 0.9296842
215840 0.9073341
215850 0.9041066
215860 0.925367
215870 0.9201683
215880 0.9105154
215890 0.9220011
215900 0.9035764
215910 0.9170571
215920 0.9320222
215930 0.9108811
215940 0.9070286
215950 0.9137538
215960 0.9100608
215970 0.8986819
215980 0.9054083
215990 0.902989
216000 0.8987574
216010 0.8915331
216020 0.8845793
216030 0.8896759
216040 0.8945728
216050 0.8970174
216060 0.897511
216070 0.8992722
216080 0.8908193
216090 0.8957493
216100 0.8925207
216110 0.8895484
216120 0.8936099
216130 0.9064593
216140 0.9120719
216150 0.8960676
216160 0.8914403
216170 0.8942679
216180 0.897602
216190 0.9080908
216200 0.9022657
216210 0.9166089
216220 0.922321
216230 0.9142734
216240 0.9082822
216250 0.9211186
216260 0.9123603
216270 0.9104621
216280 0.9140766
216290 0.9097642
216300 0.9049099
216310 0.8893465
216320 0.8980802
216330 0.9088511
216340 0.9088606
216350 0.9045791
216360 0.9024016
216370 0.8911785
216380 0.9077857
216390 0.8969479
216400 0.899707
216410 0.8926623
216420 0.8938933
216430 0.9041685
216440 0.9064714
216450 0.9037194
216460 0.9011582
216470 0.9078306
216480 0.9097317
216490 0.9050056
216500 0.8982484
216510 0.9083859
216520 0.8897651
216530 0.891618
216540 0.8998869
216550 0.8956512
216560 0.8868957
216570 0.9005494
216580 0.8923833
216590 0.9066873
216600 0.9129668
216610 0.9123617
216620 0.9147269
216630 0.9089203
216640 0.9122934
216650 0.9181744
216660 0.9130192
216670 0.9118942
216680 0.9122372
216690 0.9200639
216700 0.9148607
216710 0.9046183
216720 0.8977391
216730 0.906636
216740 0.9010205
216750 0.9051067
216760 0.9201735
216770 0.9294084
216780 0.9216024
216790 0.9125222
216800 0.9119419
216810 0.9030915
216820 0.9063846
216830 0.9074897
216840 0.9053841
216850 0.9140538
216860 0.9084828
216870 0.9236922
216880 0.9259067
216890 0.9164085
216900 0.9047197
216910 0.8985395
216920 0.8919119
216930 0.8901418
216940 0.887675
216950 0.8934573
216960 0.8960193
216970 0.8990974
216980 0.8905143
216990 0.8972839
217000 0.9065496
217010 0.9127824
217020 0.9103401
217030 0.9020538
217040 0.9078553
217050 0.9007244
217060 0.8925592
217070 0.8897835
217080 0.8961052
217090 0.8951111
217100 0.8865741
217110 0.886028
217120 0.8919467
217130 0.8876047
217140 0.8865408
217150 0.8933882
217160 0.8843513
217170 0.8769013
217180 0.8709014
217190 0.8848667
217200 0.8859918
217210 0.9062321
217220 0.9076018
217230 0.8981485
217240 0.8986965
217250 0.9023152
217260 0.8998595
217270 0.8952509
217280 0.89629
217290 0.8927411
217300 0.892956
217310 0.8906239
217320 0.8982624
217330 0.8971414
217340 0.8992298
217350 0.8923546
217360 0.8918222
217370 0.8892766
217380 0.9109547
217390 0.911072
217400 0.8959653
217410 0.877271
217420 0.8819169
217430 0.8877308
217440 0.8946083
217450 0.893558
217460 0.8944485
217470 0.8975931
217480 0.8983682
217490 0.8961914
217500 0.9110405
217510 0.9157797
217520 0.9102364
217530 0.8923857
217540 0.8918375
217550 0.8966296
217560 0.9087451
217570 0.9157152
217580 0.9074488
217590 0.9007979
217600 0.901821
217610 0.9096019
217620 0.8982531
217630 0.9127208
217640 0.9058455
217650 0.9053993
217660 0.9033652
217670 0.89815
217680 0.9051821
217690 0.9071985
217700 0.9043589
217710 0.8954632
217720 0.8741596
217730 0.8783905
217740 0.8882561
217750 0.8883786
217760 0.8708728
217770 0.862617
217780 0.8551315
217790 0.859727
217800 0.853731
217810 0.8533734
217820 0.8497282
217830 0.8523597
217840 0.8708075
217850 0.8804412
217860 0.8733278
217870 0.8749543
217880 0.861604
217890 0.8570853
217900 0.85906
217910 0.8610127
217920 0.8646105
217930 0.8780818
217940 0.8746046
217950 0.8867183
217960 0.8885316
217970 0.8906447
217980 0.8871934
217990 0.8901104
218000 0.8959221
218010 0.9028426
218020 0.9143758
218030 0.9089658
218040 0.9191625
218050 0.9149884
218060 0.9129169
218070 0.9179857
218080 0.9224404
218090 0.9170492
218100 0.9103096
218110 0.9174697
218120 0.9212745
218130 0.9047198
218140 0.9220166
218150 0.9160354
218160 0.9110627
218170 0.904963
218180 0.9034463
218190 0.8999805
218200 0.9031639
218210 0.9012737
218220 0.9066262
218230 0.9029353
218240 0.9156285
218250 0.9118354
218260 0.9053014
218270 0.897434
218280 0.8944169
218290 0.8974346
218300 0.8936321
218310 0.8850843
218320 0.8817629
218330 0.8882788
218340 0.8851218
218350 0.8903501
218360 0.8992482
218370 0.9082947
218380 0.8949241
218390 0.8873385
218400 0.8890845
218410 0.8834435
218420 0.8748516
218430 0.8695915
218440 0.8715889
218450 0.8840516
218460 0.8895029
218470 0.8886937
218480 0.8853301
218490 0.8726593
218500 0.8746257
218510 0.8797495
218520 0.8781179
218530 0.8921059
218540 0.8863899
218550 0.8723823
218560 0.8830832
218570 0.8840535
218580 0.8827176
218590 0.8968534
218600 0.9005463
218610 0.8989073
218620 0.8947337
218630 0.8909901
218640 0.8896381
218650 0.8972843
218660 0.883404
218670 0.9042524
218680 0.9138033
218690 0.9087322
218700 0.9031031
218710 0.9073396
218720 0.9042488
218730 0.8840185
218740 0.8719376
218750 0.8795357
218760 0.8797224
218770 0.8672127
218780 0.8717407
218790 0.8740824
218800 0.8859535
218810 0.8888068
218820 0.8801621
218830 0.8943603
218840 0.8997665
218850 0.9024287
218860 0.8983931
218870 0.9059026
218880 0.8880032
218890 0.9112538
218900 0.9105784
218910 0.9192554
218920 0.9214571
218930 0.927576
218940 0.9030242
218950 0.9009844
218960 0.90616
218970 0.9156699
218980 0.8982931
218990 0.8964581
219000 0.8935157
219010 0.9014176
219020 0.8844081
219030 0.8738856
219040 0.8857848
219050 0.8973163
219060 0.8779185
219070 0.8697851
219080 0.8700159
219090 0.8766107
219100 0.8819653
219110 0.8733401
219120 0.8800899
219130 0.8771358
219140 0.8767437
219150 0.8801792
219160 0.8830053
219170 0.8812662
219180 0.8869695
219190 0.8937321
219200 0.8876496
219210 0.8874307
219220 0.8727007
219230 0.8677996
219240 0.8777289
219250 0.8603847
219260 0.864787
219270 0.8722854
219280 0.8728049
219290 0.8660231
219300 0.8725544
219310 0.875315
219320 0.873579
219330 0.8698018
219340 0.8789773
219350 0.8773084
219360 0.8690677
219370 0.8688999
219380 0.8590849
219390 0.8728976
219400 0.8859383
219410 0.8956473
219420 0.8907205
219430 0.8907083
219440 0.8910107
219450 0.8941683
219460 0.9020697
219470 0.9196211
219480 0.9229898
219490 0.9128403
219500 0.9087816
219510 0.8962432
219520 0.8909015
219530 0.8928815
219540 0.9047542
219550 0.908641
219560 0.9140173
219570 0.9028749
219580 0.8919786
219590 0.8851769
219600 0.8711127
219610 0.8897762
219620 0.8990581
219630 0.8761207
219640 0.8812134
219650 0.8759317
219660 0.8781257
219670 0.8850187
219680 0.881229
219690 0.8845633
219700 0.8754047
219710 0.8854839
219720 0.8834299
219730 0.8821322
219740 0.8781774
219750 0.8774417
219760 0.8848923
219770 0.8858296
219780 0.8818209
219790 0.8731512
219800 0.8878665
219810 0.8937582
219820 0.8995324
219830 0.8884668
219840 0.8833407
219850 0.889803
219860 0.885633
219870 0.8815044
219880 0.8691208
219890 0.8669026
219900 0.8636037
219910 0.8749776
219920 0.8651125
219930 0.8717226
219940 0.8720632
219950 0.8814671
219960 0.8768342
219970 0.8855236
219980 0.8829179
219990 0.8846717
220000 0.8829299
220010 0.8845057
220020 0.8646962
220030 0.8646999
220040 0.878839
220050 0.8878708
220060 0.8821885
220070 0.8735663
220080 0.8642256
220090 0.8624908
220100 0.8697075
220110 0.8777027
220120 0.8816094
220130 0.8753537
220140 0.8794277
220150 0.8900521
220160 0.8909742
220170 0.8889791
220180 0.8942808
220190 0.8977782
220200 0.9058945
220210 0.9028208
220220 0.9030852
220230 0.9104106
220240 0.9031165
220250 0.8949987
220260 0.8920307
220270 0.8980916
220280 0.8730502
220290 0.8671598
220300 0.8680402
220310 0.8748443
220320 0.8776904
220330 0.8915781
220340 0.893509
220350 0.8929689
220360 0.8935015
220370 0.8967091
220380 0.8893915
220390 0.8812325
220400 0.8769281
220410 0.8908543
220420 0.8787741
220430 0.8868052
220440 0.8993477
220450 0.8924733
220460 0.8958738
220470 0.8934132
220480 0.8872936
220490 0.8902618
220500 0.8738976
220510 0.8708693
220520 0.881735
220530 0.8950273
220540 0.9022393
220550 0.9119442
220560 0.9006386
220570 0.8927602
220580 0.8852266
220590 0.8870649
220600 0.8818549
220610 0.888122
220620 0.9020543
220630 0.8919067
220640 0.9003357
220650 0.9112938
220660 0.916394
220670 0.9034607
220680 0.909525
220690 0.9195973
220700 0.9342629
220710 0.9279833
220720 0.9324129
220730 0.928368
220740 0.9135141
220750 0.9001474
220760 0.9218892
220770 0.9178795
220780 0.8996845
220790 0.9060181
220800 0.9262725
220810 0.9280997
220820 0.9279501
220830 0.933433
220840 0.9338736
220850 0.9338533
220860 0.9303081
220870 0.9252976
220880 0.9106888
220890 0.9061002
220900 0.9021689
220910 0.9152324
220920 0.9040696
220930 0.9222796
220940 0.9181663
220950 0.9168999
220960 0.9139363
220970 0.9203427
220980 0.9182996
220990 0.9098406
221000 0.8944845
221010 0.8972263
221020 0.908641
221030 0.9026868
221040 0.9089533
221050 0.9123037
221060 0.9177936
221070 0.9001825
221080 0.9023922
221090 0.9054677
221100 0.8932289
221110 0.8945373
221120 0.8855831
221130 0.9008336
221140 0.8943447
221150 0.9000493
221160 0.9093446
221170 0.9117771
221180 0.9186783
221190 0.9028671
221200 0.8967599
221210 0.8953923
221220 0.9065186
221230 0.9052802
221240 0.9051943
221250 0.897356
221260 0.9104949
221270 0.9361847
221280 0.9428654
221290 0.9420632
221300 0.9338025
221310 0.9327739
221320 0.923225
221330 0.9190252
221340 0.9009346
221350 0.9006259
221360 0.8826069
221370 0.8999472
221380 0.8981879
221390 0.9065505
221400 0.9037148
221410 0.9173403
221420 0.9201947
221430 0.9142157
221440 0.8980242
221450 0.8849797
221460 0.8934126
221470 0.8925449
221480 0.8987519
221490 0.8954554
221500 0.9173771
221510 0.9114957
221520 0.89437
221530 0.8901792
221540 0.8901347
221550 0.8943422
221560 0.8858263
221570 0.8805161
221580 0.8823567
221590 0.8635413
221600 0.866265
221610 0.8707265
221620 0.8785973
221630 0.8793257
221640 0.8832328
221650 0.88131
221660 0.8906987
221670 0.8862069
221680 0.9051878
221690 0.8994187
221700 0.9007015
221710 0.8967842
221720 0.8805512
221730 0.8865818
221740 0.895129
221750 0.9030229
221760 0.9060697
221770 0.9167952
221780 0.9129105
221790 0.9209005
221800 0.9205446
221810 0.9069228
221820 0.9032044
221830 0.9026688
221840 0.8983058
221850 0.9071563
221860 0.9176982
221870 0.9114352
221880 0.9133745
221890 0.9126052
221900 0.9105011
221910 0.9008991
221920 0.8992122
221930 0.9167334
221940 0.900641
221950 0.8974351
221960 0.9000909
221970 0.8972508
221980 0.8961123
221990 0.890852
222000 0.8977854
222010 0.9043412
222020 0.9131097
222030 0.9113881
222040 0.9152585
222050 0.9088251
222060 0.9027956
222070 0.8787179
222080 0.8839139
222090 0.8885866
222100 0.8964942
222110 0.9008276
222120 0.9018077
222130 0.9032115
222140 0.9105786
222150 0.9104977
222160 0.909458
222170 0.905091
222180 0.9189732
222190 0.9304112
222200 0.9421356
222210 0.9407225
222220 0.9191855
222230 0.9070328
222240 0.9067061
222250 0.9085913
222260 0.8931332
222270 0.8885467
222280 0.8933582
222290 0.8789131
222300 0.8855169
222310 0.8925453
222320 0.8860036
222330 0.872433
222340 0.8760476
222350 0.8602746
222360 0.8620069
222370 0.8664278
222380 0.8676253
222390 0.8712709
222400 0.8673297
222410 0.8660832
222420 0.8713643
222430 0.8636579
222440 0.8703408
222450 0.8716062
222460 0.8792019
222470 0.8784526
222480 0.8877389
222490 0.8921403
222500 0.889601
222510 0.8753568
222520 0.8662094
222530 0.8686278
222540 0.8798005
222550 0.8808417
222560 0.8840351
222570 0.8910237
222580 0.8873078
222590 0.8763993
222600 0.8795294
222610 0.8925026
222620 0.8906254
222630 0.881964
222640 0.8956341
222650 0.8921921
222660 0.8767549
222670 0.8786942
222680 0.8863009
222690 0.8845658
222700 0.886129
222710 0.8920085
222720 0.8934839
222730 0.8833997
222740 0.8942602
222750 0.891049
222760 0.8994633
222770 0.8866268
222780 0.8855916
222790 0.8831496
222800 0.8855059
222810 0.8815022
222820 0.8866696
222830 0.8814187
222840 0.8854638
222850 0.8788717
222860 0.8786325
222870 0.8867336
222880 0.884159
222890 0.8847399
222900 0.8833678
222910 0.8809568
222920 0.8852206
222930 0.8814448
222940 0.8868427
222950 0.8880247
222960 0.8860647
222970 0.8983987
222980 0.8957106
222990 0.9012341
223000 0.9147061
223010 0.9173718
223020 0.9247291
223030 0.8978636
223040 0.9093059
223050 0.9135948
223060 0.9124312
223070 0.9018131
223080 0.8930087
223090 0.8915492
223100 0.8779238
223110 0.8764068
223120 0.8880589
223130 0.9016178
223140 0.9122207
223150 0.9022779
223160 0.9193164
223170 0.9116063
223180 0.9055301
223190 0.9106553
223200 0.90486
223210 0.91489
223220 0.9145153
223230 0.9204825
223240 0.9163695
223250 0.9263523
223260 0.9166597
223270 0.928152
223280 0.9258274
223290 0.9261296
223300 0.9292195
223310 0.9389108
223320 0.9227494
223330 0.9173226
223340 0.9091602
223350 0.907185
223360 0.9079809
223370 0.9220285
223380 0.929338
223390 0.9230064
223400 0.9149132
223410 0.9081826
223420 0.9137854
223430 0.9053948
223440 0.911083
223450 0.8972657
223460 0.8992476
223470 0.8920582
223480 0.8892911
223490 0.8860226
223500 0.8806482
223510 0.8794388
223520 0.8989788
223530 0.9063245
223540 0.9031939
223550 0.8878956
223560 0.8998176
223570 0.8894876
223580 0.8917379
223590 0.8962685
223600 0.9051739
223610 0.914019
223620 0.9125117
223630 0.9166809
223640 0.9299043
223650 0.9361616
223660 0.9200892
223670 0.9294215
223680 0.9211356
223690 0.9229739
223700 0.9268363
223710 0.9062954
223720 0.9084002
223730 0.8821191
223740 0.8893182
223750 0.8959709
223760 0.8942738
223770 0.90505
223780 0.9211536
223790 0.9135078
223800 0.9163481
223810 0.945684
223820 0.9373699
223830 0.9351251
223840 0.9452129
223850 0.925279
223860 0.9261838
223870 0.9309487
223880 0.9210582
223890 0.9413946
223900 0.9286261
223910 0.9046186
223920 0.8856847
223930 0.8903136
223940 0.8926837
223950 0.8943465
223960 0.9085285
223970 0.9051958
223980 0.9085445
223990 0.9061185
224000 0.8930017
224010 0.8911692
224020 0.8950503
224030 0.8896077
224040 0.8758834
224050 0.897931
224060 0.9108435
224070 0.9024578
224080 0.8884418
224090 0.8842345
224100 0.9002894
224110 0.9070883
224120 0.9102492
224130 0.9016481
224140 0.9021207
224150 0.911097
224160 0.9059203
224170 0.8841133
224180 0.8969691
224190 0.8955148
224200 0.9016842
224210 0.891394
224220 0.8858904
224230 0.897454
224240 0.881416
224250 0.8936886
224260 0.8900142
224270 0.8707905
224280 0.866433
224290 0.8810024
224300 0.8785794
224310 0.8806623
224320 0.9005152
224330 0.9046564
224340 0.9051778
224350 0.9041716
224360 0.8949246
224370 0.8922087
224380 0.8691602
224390 0.8836394
224400 0.8899785
224410 0.8877602
224420 0.8927562
224430 0.8808223
224440 0.8769112
224450 0.8782443
224460 0.8815846
224470 0.8867773
224480 0.8809751
224490 0.8992711
224500 0.8741073
224510 0.8725914
224520 0.8775774
224530 0.8795148
224540 0.8834087
224550 0.8770109
224560 0.8802022
224570 0.8795442
224580 0.8782619
224590 0.8852353
224600 0.8959296
224610 0.8856184
224620 0.8796282
224630 0.8751947
224640 0.875678
224650 0.8728362
224660 0.8861398
224670 0.8984577
224680 0.8959181
224690 0.8848846
224700 0.8858069
224710 0.8804691
224720 0.8775633
224730 0.878235
224740 0.8774143
224750 0.8840903
224760 0.8933173
224770 0.9096584
224780 0.9113373
224790 0.889196
224800 0.8886374
224810 0.9074184
224820 0.8886119
224830 0.8728676
224840 0.8761596
224850 0.8826672
224860 0.8905989
224870 0.8944153
224880 0.899888
224890 0.9017016
224900 0.9045008
224910 0.8888276
224920 0.882054
224930 0.8766594
224940 0.857643
224950 0.8802971
224960 0.8799344
224970 0.8825602
224980 0.888523
224990 0.8842325
225000 0.8878592
225010 0.8805411
225020 0.8632129
225030 0.8589559
225040 0.8692472
225050 0.8688932
225060 0.8704223
225070 0.8809555
225080 0.8747995
225090 0.8650768
225100 0.8706111
225110 0.8871691
225120 0.8799201
225130 0.8769268
225140 0.8828061
225150 0.8767385
225160 0.8734957
225170 0.8786555
225180 0.8859189
225190 0.8720876
225200 0.8895609
225210 0.8922513
225220 0.8949187
225230 0.8947234
225240 0.8881719
225250 0.8877919
225260 0.8807083
225270 0.8982148
225280 0.8856532
225290 0.8748635
225300 0.880191
225310 0.8720433
225320 0.8828374
225330 0.8811826
225340 0.8761687
225350 0.8762531
225360 0.8785809
225370 0.879515
225380 0.883145
225390 0.8657818
225400 0.8683745
225410 0.8686635
225420 0.8689177
225430 0.87177
225440 0.883409
225450 0.8760812
225460 0.8840446
225470 0.8861004
225480 0.8792807
225490 0.8708911
225500 0.8666033
225510 0.8762192
225520 0.8806385
225530 0.889766
225540 0.8890659
225550 0.8843615
225560 0.8809135
225570 0.8719831
225580 0.8654513
225590 0.8723742
225600 0.89227
225610 0.9007387
225620 0.8991648
225630 0.8831877
225640 0.8796646
225650 0.8790554
225660 0.8785156
225670 0.8698527
225680 0.8769391
225690 0.8711722
225700 0.8705703
225710 0.8715237
225720 0.862546
225730 0.8514924
225740 0.8543149
225750 0.8675878
225760 0.8691869
225770 0.8701584
225780 0.8755475
225790 0.8931034
225800 0.8788428
225810 0.8786093
225820 0.8792573
225830 0.8711577
225840 0.8672243
225850 0.855888
225860 0.8641959
225870 0.8456503
225880 0.8528357
225890 0.8469226
225900 0.840795
225910 0.8502654
225920 0.8628646
225930 0.8493947
225940 0.8632287
225950 0.8601708
225960 0.8624309
225970 0.8637251
225980 0.862225
225990 0.8669716
226000 0.860624
226010 0.8512226
226020 0.8494817
226030 0.8586985
226040 0.8640152
226050 0.8603382
226060 0.8608721
226070 0.8499146
226080 0.8507882
226090 0.8562407
226100 0.8630686
226110 0.8695849
226120 0.8659351
226130 0.8635455
226140 0.8452764
226150 0.8523291
226160 0.8454272
226170 0.8462383
226180 0.8615707
226190 0.851816
226200 0.8398156
226210 0.8614347
226220 0.8601375
226230 0.8588859
226240 0.8652472
226250 0.8572938
226260 0.872283
226270 0.8656407
226280 0.8684339
226290 0.8626395
226300 0.8626161
226310 0.8645776
226320 0.8746708
226330 0.8771002
226340 0.8690162
226350 0.8712037
226360 0.8722368
226370 0.8786721
226380 0.8664205
226390 0.8666198
226400 0.8616747
226410 0.86365
226420 0.8522952
226430 0.8760618
226440 0.8761888
226450 0.868961
226460 0.8795273
226470 0.8747519
226480 0.8683798
226490 0.863429
226500 0.8674605
226510 0.870303
226520 0.861351
226530 0.8613119
226540 0.8624031
226550 0.8561795
226560 0.8588123
226570 0.8429474
226580 0.8545739
226590 0.8476219
226600 0.8531979
226610 0.8618198
226620 0.8576245
226630 0.8590482
226640 0.8711439
226650 0.856445
226660 0.8629559
226670 0.8713996
226680 0.8842469
226690 0.88024
226700 0.8685887
226710 0.8787707
226720 0.8668722
226730 0.880226
226740 0.8769282
226750 0.8720637
226760 0.8728675
226770 0.8765466
226780 0.8829032
226790 0.8775631
226800 0.8741556
226810 0.8804868
226820 0.8784085
226830 0.8711165
226840 0.8678155
226850 0.8757738
226860 0.8743604
226870 0.8766014
226880 0.8763875
226890 0.8755111
226900 0.8833618
226910 0.8804378
226920 0.8763215
226930 0.8715842
226940 0.8788063
226950 0.8702219
226960 0.8694917
226970 0.8568147
226980 0.8629296
226990 0.8750165
227000 0.8849138
227010 0.887582
227020 0.8689554
227030 0.8643289
227040 0.8699948
227050 0.8677692
227060 0.8699116
227070 0.8753346
227080 0.8801569
227090 0.8815531
227100 0.8939927
227110 0.8773409
227120 0.8751377
227130 0.8667608
227140 0.8769724
227150 0.8831915
227160 0.8900674
227170 0.8939766
227180 0.8821617
227190 0.8893613
227200 0.8892832
227210 0.8871038
227220 0.8872822
227230 0.8726544
227240 0.880439
227250 0.8688118
227260 0.8660898
227270 0.8614681
227280 0.8650686
227290 0.8732613
227300 0.8712223
227310 0.8645463
227320 0.8691977
227330 0.8881876
227340 0.887283
227350 0.8779913
227360 0.8926161
227370 0.8888811
227380 0.8914306
227390 0.88309
227400 0.8889452
227410 0.8891178
227420 0.8970024
227430 0.9157214
227440 0.9143491
227450 0.9067561
227460 0.8881177
227470 0.9046323
227480 0.8915609
227490 0.8961028
227500 0.9091231
227510 0.8981591
227520 0.881413
227530 0.8801059
227540 0.8768548
227550 0.8767957
227560 0.8808581
227570 0.8833926
227580 0.8923463
227590 0.8843228
227600 0.8759226
227610 0.8730732
227620 0.8787038
227630 0.8912504
227640 0.8873051
227650 0.8928789
227660 0.8908092
227670 0.882391
227680 0.8775339
227690 0.8887421
227700 0.8714021
227710 0.8838666
227720 0.8614665
227730 0.8698347
227740 0.8870696
227750 0.8809995
227760 0.8811608
227770 0.8789254
227780 0.8864265
227790 0.8891584
227800 0.9012542
227810 0.9152271
227820 0.9019727
227830 0.9113793
227840 0.9056478
227850 0.9073803
227860 0.9019869
227870 0.9001318
227880 0.9017791
227890 0.8977778
227900 0.898837
227910 0.894794
227920 0.8958491
227930 0.8910186
227940 0.9057232
227950 0.8942657
227960 0.8937926
227970 0.8980489
227980 0.8954485
227990 0.8904368
228000 0.887481
228010 0.8824236
228020 0.8796609
228030 0.8730121
228040 0.8898216
228050 0.879851
228060 0.883805
228070 0.8738108
228080 0.8785385
228090 0.8972711
228100 0.8936769
228110 0.912508
228120 0.9028069
228130 0.9013997
228140 0.9035606
228150 0.8854146
228160 0.8847847
228170 0.8993186
228180 0.8923519
228190 0.9044231
228200 0.904582
228210 0.9036564
228220 0.8900355
228230 0.8836889
228240 0.9068198
228250 0.9121566
228260 0.9048918
228270 0.9115953
228280 0.9005101
228290 0.8897238
228300 0.8912255
228310 0.8874252
228320 0.8970619
228330 0.8892611
228340 0.8960266
228350 0.8816265
228360 0.8938445
228370 0.8915936
228380 0.8969299
228390 0.911667
228400 0.9057465
228410 0.8929256
228420 0.8841275
228430 0.8800017
228440 0.8707217
228450 0.8762748
228460 0.8792457
228470 0.8702955
228480 0.8801866
228490 0.8838002
228500 0.8955785
228510 0.9047214
228520 0.8976723
228530 0.8917884
228540 0.8929189
228550 0.9010399
228560 0.8972371
228570 0.8944693
228580 0.9054962
228590 0.895857
228600 0.9099467
228610 0.9025412
228620 0.9032392
228630 0.8955911
228640 0.8826384
228650 0.8792307
228660 0.890335
228670 0.9061022
228680 0.9102919
228690 0.9009262
228700 0.8976564
228710 0.906978
228720 0.8950574
228730 0.8910269
228740 0.8974566
228750 0.8961676
228760 0.8993296
228770 0.9028873
228780 0.8929968
228790 0.8901412
228800 0.8920425
228810 0.8884618
228820 0.8864686
228830 0.8911133
228840 0.9101245
228850 0.9190715
228860 0.9106048
228870 0.9160586
228880 0.8970283
228890 0.9111109
228900 0.9193605
228910 0.9112644
228920 0.917646
228930 0.9179951
228940 0.8952984
228950 0.9076237
228960 0.9109861
228970 0.9183915
228980 0.9060792
228990 0.9097474
229000 0.9166868
229010 0.9081537
229020 0.9359116
229030 0.9303041
229040 0.9453159
229050 0.9451684
229060 0.9488786
229070 0.9458153
229080 0.9398672
229090 0.9298686
229100 0.9132593
229110 0.9087584
229120 0.8979015
229130 0.9019793
229140 0.909365
229150 0.9187834
229160 0.9109247
229170 0.9135143
229180 0.9190107
229190 0.9233614
229200 0.9182703
229210 0.9015211
229220 0.9125218
229230 0.9182765
229240 0.9173586
229250 0.9052904
229260 0.8887872
229270 0.890857
229280 0.8859549
229290 0.9013468
229300 0.8906428
229310 0.9098343
229320 0.914712
229330 0.9073812
229340 0.9053622
229350 0.9146668
229360 0.901768
229370 0.9114169
229380 0.9076684
229390 0.906126
229400 0.9094017
229410 0.9069669
229420 0.9010939
229430 0.8974277
229440 0.8876361
229450 0.8909494
229460 0.8902715
229470 0.8939014
229480 0.8877287
229490 0.8817976
229500 0.8852221
229510 0.8785132
229520 0.8846284
229530 0.896201
229540 0.8983871
229550 0.8891093
229560 0.9024794
229570 0.9035591
229580 0.8933164
229590 0.8993602
229600 0.9091617
229610 0.9004053
229620 0.8813359
229630 0.8785534
229640 0.8848604
229650 0.8930181
229660 0.8960733
229670 0.9023551
229680 0.9050735
229690 0.8906668
229700 0.8899671
229710 0.8823289
229720 0.8968596
229730 0.9001681
229740 0.8910422
229750 0.8846719
229760 0.8900725
229770 0.8817148
229780 0.8944638
229790 0.887067
229800 0.9017137
229810 0.8982933
229820 0.9006525
229830 0.8843548
229840 0.8805265
229850 0.8869435
229860 0.9004607
229870 0.8997725
229880 0.8929917
229890 0.8969238
229900 0.9065277
229910 0.897669
229920 0.9031698
229930 0.8966555
229940 0.8972616
229950 0.8993061
229960 0.9031276
229970 0.899173
229980 0.8946424
229990 0.9001663
230000 0.8985029
230010 0.8954663
230020 0.901282
230030 0.8955973
230040 0.9037023
230050 0.8952279
230060 0.8947463
230070 0.8826657
230080 0.885767
230090 0.8880128
230100 0.9029416
230110 0.9031937
230120 0.9027327
230130 0.8900432
230140 0.8886607
230150 0.8901844
230160 0.8877291
230170 0.9028586
230180 0.9080099
230190 0.8866774
230200 0.8830968
230210 0.8682054
230220 0.854746
230230 0.856971
230240 0.8809515
230250 0.8681682
230260 0.8854849
230270 0.8799801
230280 0.8903404
230290 0.8903981
230300 0.8957835
230310 0.9022795
230320 0.8971795
230330 0.8925481
230340 0.8927245
230350 0.8744182
230360 0.8928288
230370 0.8936447
230380 0.8810876
230390 0.8857774
230400 0.9057369
230410 0.8960941
230420 0.8930824
230430 0.8886204
230440 0.8935781
230450 0.8992244
230460 0.9091362
230470 0.8972755
230480 0.902228
230490 0.9029619
230500 0.9051999
230510 0.9043138
230520 0.9173568
230530 0.8880576
230540 0.87229
230550 0.8919548
230560 0.8940906
230570 0.8987771
230580 0.9107429
230590 0.8936227
230600 0.8943189
230610 0.8876861
230620 0.9009795
230630 0.8963862
230640 0.8916025
230650 0.8824576
230660 0.8867062
230670 0.8788081
230680 0.8781831
230690 0.8684204
230700 0.8819299
230710 0.8716339
230720 0.8714693
230730 0.8671127
230740 0.8674452
230750 0.8599726
230760 0.8579827
230770 0.8593528
230780 0.8761141
230790 0.8701174
230800 0.8575981
230810 0.8567268
230820 0.8667592
230830 0.8806983
230840 0.8722975
230850 0.8880411
230860 0.8932703
230870 0.8891656
230880 0.8886105
230890 0.8828505
230900 0.8925298
230910 0.8740119
230920 0.8735543
230930 0.8761583
230940 0.8800375
230950 0.8609008
230960 0.8709691
230970 0.8774422
230980 0.8729103
230990 0.8626092
231000 0.8689325
231010 0.8661387
231020 0.8644692
231030 0.8714873
231040 0.8792309
231050 0.8816413
231060 0.8885427
231070 0.8872173
231080 0.8854657
231090 0.87698
231100 0.8742242
231110 0.8720131
231120 0.8696406
231130 0.8594462
231140 0.8644658
231150 0.8695284
231160 0.8690221
231170 0.8668379
231180 0.8794907
231190 0.882728
231200 0.8786553
231210 0.869067
231220 0.8664057
231230 0.8690792
231240 0.8548395
231250 0.8534712
231260 0.8591803
231270 0.856386
231280 0.8669133
231290 0.8582051
231300 0.8530841
231310 0.8435166
231320 0.8519738
231330 0.8610378
231340 0.8580396
231350 0.8649433
231360 0.8547007
231370 0.8722537
231380 0.8561107
231390 0.8594421
231400 0.8563574
231410 0.8521447
231420 0.8643194
231430 0.862927
231440 0.8598759
231450 0.8691852
231460 0.8798294
231470 0.8776708
231480 0.8791191
231490 0.8769463
231500 0.8844681
231510 0.8814669
231520 0.8805911
231530 0.8721657
231540 0.8637333
231550 0.8669144
231560 0.868088
231570 0.8675542
231580 0.8756637
231590 0.895307
231600 0.8833507
231610 0.8816645
231620 0.8857466
231630 0.8858972
231640 0.8864157
231650 0.8934236
231660 0.8868316
231670 0.8991323
231680 0.9003302
231690 0.8887023
231700 0.8915842
231710 0.8903864
231720 0.8843368
231730 0.8825166
231740 0.8779965
231750 0.8834018
231760 0.887619
231770 0.8757018
231780 0.8772481
231790 0.8830499
231800 0.8850928
231810 0.8911255
231820 0.8995565
231830 0.9051164
231840 0.917716
231850 0.9109389
231860 0.9054298
231870 0.9072001
231880 0.903869
231890 0.8962525
231900 0.8966187
231910 0.8894098
231920 0.8855919
231930 0.8860129
231940 0.8879305
231950 0.904649
231960 0.8926256
231970 0.8845684
231980 0.8827349
231990 0.891255
232000 0.888372
232010 0.8756209
232020 0.8820698
232030 0.8827428
232040 0.8891352
232050 0.8706841
232060 0.875855
232070 0.8771009
232080 0.8830326
232090 0.881053
232100 0.8796263
232110 0.8863323
232120 0.8944301
232130 0.8918459
232140 0.9082449
232150 0.9080968
232160 0.9111471
232170 0.8977764
232180 0.8912629
232190 0.8744211
232200 0.8767243
232210 0.8926241
232220 0.8963077
232230 0.8942735
232240 0.8878284
232250 0.8889855
232260 0.8889737
232270 0.8845987
232280 0.8864098
232290 0.8810042
232300 0.8811767
232310 0.8758507
232320 0.8805073
232330 0.8914233
232340 0.8903615
232350 0.8949265
232360 0.9033949
232370 0.8835353
232380 0.8684959
232390 0.8968206
232400 0.8956354
232410 0.8994535
232420 0.8953131
232430 0.8973868
232440 0.9003815
232450 0.8911256
232460 0.8801676
232470 0.894708
232480 0.9033184
232490 0.8901102
232500 0.8953282
232510 0.8999748
232520 0.8935556
232530 0.8951285
232540 0.9067075
232550 0.9013069
232560 0.9039162
232570 0.9074396
232580 0.9007784
232590 0.902705
232600 0.8889765
232610 0.8981321
232620 0.9037165
232630 0.912428
232640 0.915641
232650 0.8931544
232660 0.8950079
232670 0.8983603
232680 0.8957613
232690 0.8972685
232700 0.8943543
232710 0.9095412
232720 0.9052479
232730 0.9084582
232740 0.9048967
232750 0.9098188
232760 0.9006876
232770 0.9012525
232780 0.9125376
232790 0.9009284
232800 0.9007049
232810 0.905776
232820 0.8920795
232830 0.9002642
232840 0.9101103
232850 0.9055448
232860 0.9135457
232870 0.9068339
232880 0.9043142
232890 0.9197584
232900 0.9132277
232910 0.9165562
232920 0.9037415
232930 0.9069526
232940 0.9136341
232950 0.9065958
232960 0.8993387
232970 0.9124332
232980 0.8937963
232990 0.9037331
233000 0.9242879
233010 0.9343913
233020 0.9270244
233030 0.9279801
233040 0.9220014
233050 0.9242522
233060 0.9244322
233070 0.92435
233080 0.9341522
233090 0.9333796
233100 0.9340551
233110 0.9220326
233120 0.9254816
233130 0.920188
233140 0.9235817
233150 0.9179999
233160 0.9316202
233170 0.9216452
233180 0.8971607
233190 0.8939989
233200 0.8981256
233210 0.9039426
233220 0.9038413
233230 0.8839164
233240 0.8979668
233250 0.88583
233260 0.8781515
233270 0.8914707
233280 0.8746527
233290 0.8984275
233300 0.9050153
233310 0.9048602
233320 0.9129329
233330 0.9242966
233340 0.9152241
233350 0.9192253
233360 0.914439
233370 0.9123874
233380 0.9067818
233390 0.9139237
233400 0.9200577
233410 0.9138288
233420 0.9110137
233430 0.9093376
233440 0.9171228
233450 0.9470044
233460 0.9307117
233470 0.9237973
233480 0.9068341
233490 0.9025746
233500 0.9048769
233510 0.8994991
233520 0.8985994
233530 0.9036662
233540 0.9167426
233550 0.898313
233560 0.8996634
233570 0.8940967
233580 0.9003075
233590 0.8982646
233600 0.9022878
233610 0.8794643
233620 0.8915038
233630 0.8930559
233640 0.888479
233650 0.9090385
233660 0.9272709
233670 0.9303579
233680 0.9202738
233690 0.9124345
233700 0.9249858
233710 0.9181992
233720 0.9238076
233730 0.9111556
233740 0.9140545
233750 0.9159887
233760 0.910266
233770 0.9063515
233780 0.9057906
233790 0.9076344
233800 0.9041492
233810 0.9102358
233820 0.900108
233830 0.8964833
233840 0.9041517
233850 0.905075
233860 0.9084051
233870 0.8914773
233880 0.9072939
233890 0.8985773
233900 0.9130309
233910 0.906898
233920 0.9083384
233930 0.9095398
233940 0.9031212
233950 0.8882179
233960 0.8926576
233970 0.8907433
233980 0.8986429
233990 0.9067233
234000 0.9079786
234010 0.9229174
234020 0.9082465
234030 0.8955121
234040 0.8954335
234050 0.8975554
234060 0.8945514
234070 0.8966279
234080 0.9064668
234090 0.9138861
234100 0.9104971
234110 0.9222491
234120 0.9153618
234130 0.9051293
234140 0.9089439
234150 0.9090288
234160 0.9009149
234170 0.9082329
234180 0.9106541
234190 0.9119976
234200 0.9096896
234210 0.9062119
234220 0.9088847
234230 0.8944794
234240 0.8955346
234250 0.8968042
234260 0.893069
234270 0.8787466
234280 0.8882902
234290 0.8849821
234300 0.8860877
234310 0.8804783
234320 0.8884374
234330 0.8791956
234340 0.8786761
234350 0.8897307
234360 0.8971773
234370 0.8884063
234380 0.8929452
234390 0.8801696
234400 0.8837951
234410 0.8852053
234420 0.8967266
234430 0.9004158
234440 0.8956453
234450 0.9108407
234460 0.9171916
234470 0.9101921
234480 0.90716
234490 0.9067054
234500 0.9112528
234510 0.9153952
234520 0.9127119
234530 0.9067004
234540 0.8994632
234550 0.9174619
234560 0.9034567
234570 0.8987593
234580 0.9056579
234590 0.9119493
234600 0.91234
234610 0.896556
234620 0.8846202
234630 0.8917521
234640 0.9002905
234650 0.8951895
234660 0.9153051
234670 0.9317114
234680 0.9217622
234690 0.9069875
234700 0.9123392
234710 0.9143544
234720 0.9266288
234730 0.906704
234740 0.9026131
234750 0.9108836
234760 0.9047274
234770 0.9184984
234780 0.9070008
234790 0.9145389
234800 0.9119899
234810 0.9130269
234820 0.9031245
234830 0.9075647
234840 0.8964247
234850 0.9222534
234860 0.9056234
234870 0.8971497
234880 0.8999724
234890 0.8984869
234900 0.9015278
234910 0.910312
234920 0.9061621
234930 0.9124369
234940 0.9104687
234950 0.9095141
234960 0.8936803
234970 0.8926672
234980 0.9041453
234990 0.8987755
235000 0.8944649
235010 0.888298
235020 0.895734
235030 0.8841746
235040 0.8820099
235050 0.8789083
235060 0.8915378
235070 0.8917888
235080 0.9097368
235090 0.9146219
235100 0.9304056
235110 0.9265751
235120 0.9182214
235130 0.9228157
235140 0.9361521
235150 0.9179554
235160 0.9085093
235170 0.9180073
235180 0.9045215
235190 0.9156922
235200 0.9282271
235210 0.9252177
235220 0.9085017
235230 0.9120057
235240 0.9149169
235250 0.9099613
235260 0.9183329
235270 0.9194128
235280 0.9194461
235290 0.9190255
235300 0.9189827
235310 0.909896
235320 0.9175025
235330 0.9155447
235340 0.9109394
235350 0.9086655
235360 0.9223632
235370 0.9238046
235380 0.9111511
235390 0.9022589
235400 0.8997039
235410 0.9184858
235420 0.9030836
235430 0.8985831
235440 0.8942072
235450 0.8979622
235460 0.8954161
235470 0.8995733
235480 0.8913917
235490 0.8972884
235500 0.8890262
235510 0.8925872
235520 0.9076564
235530 0.8969907
235540 0.8815557
235550 0.8991413
235560 0.9095747
235570 0.9004934
235580 0.9075903
235590 0.8966525
235600 0.892888
235610 0.9046741
235620 0.9095073
235630 0.919377
235640 0.9256963
235650 0.918054
235660 0.9105431
235670 0.9110206
235680 0.9201089
235690 0.9077365
235700 0.8894105
235710 0.8946193
235720 0.9030449
235730 0.8981324
235740 0.9038032
235750 0.9179738
235760 0.9039801
235770 0.9090756
235780 0.9001373
235790 0.8934616
235800 0.8969836
235810 0.8991203
235820 0.9052806
235830 0.8971904
235840 0.8935434
235850 0.8825037
235860 0.8897049
235870 0.8909124
235880 0.9004067
235890 0.9005138
235900 0.9010572
235910 0.9063581
235920 0.9171993
235930 0.9219424
235940 0.9043067
235950 0.8911186
235960 0.8904911
235970 0.8782932
235980 0.8771452
235990 0.890553
236000 0.88646
236010 0.8825042
236020 0.8942463
236030 0.902648
236040 0.8990572
236050 0.8995885
236060 0.8998404
236070 0.9084687
236080 0.9153028
236090 0.8994569
236100 0.8891385
236110 0.888923
236120 0.8983979
236130 0.8929484
236140 0.8830771
236150 0.8849353
236160 0.8984842
236170 0.8962294
236180 0.8867746
236190 0.8948227
236200 0.9007851
236210 0.8883594
236220 0.8909059
236230 0.8753332
236240 0.8909326
236250 0.8859677
236260 0.8935626
236270 0.9118679
236280 0.9055771
236290 0.9011424
236300 0.8708596
236310 0.8743764
236320 0.8649077
236330 0.876357
236340 0.8828713
236350 0.8920334
236360 0.9057311
236370 0.909781
236380 0.9126156
236390 0.908476
236400 0.9208071
236410 0.9134666
236420 0.9226497
236430 0.9133368
236440 0.894857
236450 0.9106948
236460 0.9179325
236470 0.9125094
236480 0.903972
236490 0.9035701
236500 0.932806
236510 0.9285983
236520 0.9168993
236530 0.9186944
236540 0.9182678
236550 0.9158348
236560 0.9254333
236570 0.9071015
236580 0.895238
236590 0.9097342
236600 0.9209875
236610 0.9091365
236620 0.9057801
236630 0.9004642
236640 0.905774
236650 0.9275037
236660 0.9213203
236670 0.9247759
236680 0.9158164
236690 0.9016116
236700 0.9061205
236710 0.9222509
236720 0.9138658
236730 0.909932
236740 0.910266
236750 0.9044513
236760 0.9108605
236770 0.9076871
236780 0.9144245
236790 0.9188837
236800 0.9331691
236810 0.9111984
236820 0.9166849
236830 0.9135036
236840 0.9146381
236850 0.9236552
236860 0.9195119
236870 0.9327593
236880 0.9295835
236890 0.9205039
236900 0.9364228
236910 0.9443052
236920 0.9308097
236930 0.9287615
236940 0.9375974
236950 0.943109
236960 0.9413
236970 0.9362227
236980 0.9194026
236990 0.9309798
237000 0.9377111
237010 0.9326279
237020 0.9324312
237030 0.9262195
237040 0.9104145
237050 0.9078565
237060 0.9241564
237070 0.9315218
237080 0.9314307
237090 0.9318931
237100 0.9279569
237110 0.9210187
237120 0.9212195
237130 0.9173633
237140 0.9049603
237150 0.9099045
237160 0.9103096
237170 0.9002905
237180 0.9073481
237190 0.9146019
237200 0.9096211
237210 0.9084293
237220 0.9146625
237230 0.9232832
237240 0.9133531
237250 0.917316
237260 0.9182538
237270 0.9195348
237280 0.9228306
237290 0.9144458
237300 0.9271884
237310 0.9319084
237320 0.9361004
237330 0.934844
237340 0.9179155
237350 0.918301
237360 0.9248046
237370 0.944708
237380 0.9298136
237390 0.9365401
237400 0.9420668
237410 0.9345112
237420 0.9364952
237430 0.941429
237440 0.9443811
237450 0.9313613
237460 0.928827
237470 0.9179822
237480 0.9264135
237490 0.9222438
237500 0.9104243
237510 0.9112893
237520 0.902236
237530 0.9095827
237540 0.9228412
237550 0.9082064
237560 0.9228626
237570 0.9210698
237580 0.9196476
237590 0.9240105
237600 0.9372851
237610 0.9312671
237620 0.9336929
237630 0.9343356
237640 0.9363723
237650 0.9226241
237660 0.934552
237670 0.9444261
237680 0.9569866
237690 0.9385775
237700 0.9318327
237710 0.9211699
237720 0.9185933
237730 0.9289737
237740 0.9281214
237750 0.9291849
237760 0.9198496
237770 0.9048455
237780 0.9040799
237790 0.9047337
237800 0.9186453
237810 0.931987
237820 0.940493
237830 0.9421425
237840 0.9221908
237850 0.9362229
237860 0.9422092
237870 0.9334868
237880 0.9208855
237890 0.9232304
237900 0.9295745
237910 0.928478
237920 0.9208413
237930 0.9100386
237940 0.9128292
237950 0.926451
237960 0.9267507
237970 0.9320853
237980 0.9339246
237990 0.9448481
238000 0.9449759
238010 0.9360132
238020 0.9352477
238030 0.9460115
238040 0.9491556
238050 0.9444845
238060 0.9413779
238070 0.9470041
238080 0.9525291
238090 0.9509853
238100 0.951767
238110 0.9581053
238120 0.9532619
238130 0.9547943
238140 0.9598557
238150 0.9428103
238160 0.9398841
238170 0.9544997
238180 0.9578638
238190 0.9541196
238200 0.953886
238210 0.9540075
238220 0.9542598
238230 0.9389675
238240 0.9367033
238250 0.928812
238260 0.9483764
238270 0.9593424
238280 0.9507062
238290 0.9562159
238300 0.9609081
238310 0.9533139
238320 0.9489774
238330 0.9704176
238340 0.9723269
238350 0.9455679
238360 0.9685992
238370 0.9653366
238380 0.942919
238390 0.941837
238400 0.9282874
238410 0.9317542
238420 0.9292462
238430 0.9364725
238440 0.9319629
238450 0.9341953
238460 0.9541358
238470 0.9408781
238480 0.9394387
238490 0.9432477
238500 0.9422886
238510 0.9374668
238520 0.9265103
238530 0.9254425
238540 0.9334522
238550 0.9354872
238560 0.9360935
238570 0.9317793
238580 0.944335
238590 0.9523642
238600 0.9613676
238610 0.960646
238620 0.9764407
238630 0.973597
238640 0.9461367
238650 0.9424804
238660 0.94176
238670 0.9388477
238680 0.9309121
238690 0.9272672
238700 0.9302924
238710 0.9300185
238720 0.9311219
238730 0.9385449
238740 0.9483966
238750 0.9470228
238760 0.9582335
238770 0.9357518
238780 0.9422199
238790 0.9492059
238800 0.9567671
238810 0.9528829
238820 0.9551567
238830 0.9504864
238840 0.94517
238850 0.9415778
238860 0.9316131
238870 0.9182634
238880 0.9231585
238890 0.9146155
238900 0.9087116
238910 0.9196391
238920 0.9305795
238930 0.9235888
238940 0.9229005
238950 0.9266562
238960 0.9371331
238970 0.9203734
238980 0.9293329
238990 0.9261931
239000 0.9204158
239010 0.9146905
239020 0.9250183
239030 0.9256467
239040 0.9474142
239050 0.9571186
239060 0.9584762
239070 0.9531006
239080 0.9344162
239090 0.9312885
239100 0.9307317
239110 0.9265499
239120 0.9335279
239130 0.9310526
239140 0.9226419
239150 0.9371791
239160 0.9411519
239170 0.9290947
239180 0.9436715
239190 0.9406731
239200 0.9418362
239210 0.9416221
239220 0.9434633
239230 0.9438937
239240 0.9326055
239250 0.9381686
239260 0.9426193
239270 0.9162616
239280 0.9167197
239290 0.9149137
239300 0.9179621
239310 0.9315432
239320 0.9225478
239330 0.9188122
239340 0.9120877
239350 0.9214955
239360 0.922499
239370 0.9329648
239380 0.9353969
239390 0.9226938
239400 0.9389925
239410 0.9488323
239420 0.9502943
239430 0.9530502
239440 0.9613034
239450 0.9536833
239460 0.9516089
239470 0.9408625
239480 0.9339498
239490 0.9173648
239500 0.9271094
239510 0.910864
239520 0.9144006
239530 0.9295329
239540 0.921948
239550 0.9394515
239560 0.9176294
239570 0.9268679
239580 0.9338849
239590 0.9315338
239600 0.9464926
239610 0.9379893
239620 0.9440824
239630 0.9457797
239640 0.9353116
239650 0.9280153
239660 0.9318353
239670 0.9319213
239680 0.9444997
239690 0.9109263
239700 0.9162928
239710 0.9115267
239720 0.9315192
239730 0.9441631
239740 0.9488131
239750 0.9353288
239760 0.9280134
239770 0.9329889
239780 0.9372641
239790 0.9437661
239800 0.9308361
239810 0.9344078
239820 0.9440999
239830 0.9333933
239840 0.9282382
239850 0.931143
239860 0.9359819
239870 0.92658
239880 0.936294
239890 0.9343038
239900 0.9359024
239910 0.919751
239920 0.9181717
239930 0.937636
239940 0.9366552
239950 0.9393065
239960 0.9422522
239970 0.9349027
239980 0.9458475
239990 0.9327563
240000 0.9358646
240010 0.9323792
240020 0.9449008
240030 0.9508953
240040 0.9552031
240050 0.9610674
240060 0.9523636
240070 0.9487708
240080 0.9438176
240090 0.9545065
240100 0.9571287
240110 0.9522966
240120 0.9511344
240130 0.9627802
240140 0.9373634
240150 0.9381132
240160 0.9357187
240170 0.9295492
240180 0.9262934
240190 0.9299473
240200 0.9258281
240210 0.9107267
240220 0.9245971
240230 0.9329243
240240 0.9218653
240250 0.9219003
240260 0.917801
240270 0.9312157
240280 0.9188458
240290 0.9242597
240300 0.9248577
240310 0.9229345
240320 0.93222
240330 0.9228878
240340 0.9165962
240350 0.9266775
240360 0.9273486
240370 0.9245735
240380 0.9223738
240390 0.9235305
240400 0.9307529
240410 0.9150617
240420 0.9312155
240430 0.9242908
240440 0.919176
240450 0.9260451
240460 0.9021495
240470 0.8874015
240480 0.8818667
240490 0.9049484
240500 0.9255041
240510 0.913536
240520 0.9141383
240530 0.9098444
240540 0.9065542
240550 0.9147114
240560 0.9284122
240570 0.93165
240580 0.9227592
240590 0.9323214
240600 0.9388272
240610 0.9410411
240620 0.9410498
240630 0.9444535
240640 0.9304966
240650 0.9200652
240660 0.9307505
240670 0.9319827
240680 0.9276187
240690 0.9336467
240700 0.9417347
240710 0.9461839
240720 0.9466045
240730 0.9465964
240740 0.9434528
240750 0.9503984
240760 0.950788
240770 0.9525579
240780 0.9479266
240790 0.9484515
240800 0.9293894
240810 0.9108379
240820 0.9233914
240830 0.9243321
240840 0.9207442
240850 0.9196091
240860 0.9311664
240870 0.9331699
240880 0.9344391
240890 0.9179242
240900 0.9248904
240910 0.9239782
240920 0.9215445
240930 0.9212194
240940 0.9176407
240950 0.9185383
240960 0.924168
240970 0.9187693
240980 0.9199036
240990 0.9284322
241000 0.9235085
241010 0.9065899
241020 0.9016547
241030 0.8998761
241040 0.903164
241050 0.9082009
241060 0.9074384
241070 0.9097379
241080 0.9116924
241090 0.9186574
241100 0.9097937
241110 0.9145228
241120 0.9267524
241130 0.9178112
241140 0.926348
241150 0.9358135
241160 0.9224469
241170 0.9186284
241180 0.9248391
241190 0.9192895
241200 0.8999506
241210 0.9167158
241220 0.9128509
241230 0.9209008
241240 0.9378561
241250 0.9192353
241260 0.9154964
241270 0.9094291
241280 0.9123397
241290 0.908098
241300 0.9241797
241310 0.9208365
241320 0.9242161
241330 0.9141546
241340 0.9042225
241350 0.9044788
241360 0.8995787
241370 0.9048944
241380 0.9004895
241390 0.9017515
241400 0.9084296
241410 0.8990906
241420 0.8997903
241430 0.90656
241440 0.8999963
241450 0.9146528
241460 0.9289554
241470 0.9438115
241480 0.9665902
241490 0.9618129
241500 0.9488296
241510 0.9396263
241520 0.9373623
241530 0.9149889
241540 0.9249925
241550 0.9283842
241560 0.9308096
241570 0.9288419
241580 0.9296819
241590 0.9355283
241600 0.937667
241610 0.9440342
241620 0.9513873
241630 0.9354516
241640 0.9352191
241650 0.9427915
241660 0.9309519
241670 0.9259924
241680 0.9283394
241690 0.9471889
241700 0.953484
241710 0.9445293
241720 0.9584636
241730 0.9511752
241740 0.9491928
241750 0.960481
241760 0.9497617
241770 0.9399146
241780 0.9322509
241790 0.9284211
241800 0.9333241
241810 0.9286799
241820 0.9368007
241830 0.9377648
241840 0.9386793
241850 0.9385218
241860 0.947412
241870 0.9356984
241880 0.9116513
241890 0.9275241
241900 0.9187673
241910 0.9213291
241920 0.9224742
241930 0.9276261
241940 0.9453858
241950 0.9519204
241960 0.9336793
241970 0.9437935
241980 0.9474521
241990 0.9366887
242000 0.925778
242010 0.9273438
242020 0.9561268
242030 0.9441391
242040 0.931946
242050 0.9432619
242060 0.9436435
242070 0.926235
242080 0.9366482
242090 0.9285033
242100 0.9404812
242110 0.9406632
242120 0.9345462
242130 0.9331576
242140 0.9281117
242150 0.9451196
242160 0.9467204
242170 0.9412033
242180 0.9384299
242190 0.9275546
242200 0.9276814
242210 0.934679
242220 0.9546708
242230 0.959814
242240 0.9483072
242250 0.9513018
242260 0.9513495
242270 0.9508468
242280 0.9398618
242290 0.9502496
242300 0.9435786
242310 0.9443735
242320 0.9250212
242330 0.9182699
242340 0.9067853
242350 0.9088576
242360 0.9285102
242370 0.9285703
242380 0.923151
242390 0.926275
242400 0.9273849
242410 0.9234149
242420 0.9210539
242430 0.9364698
242440 0.9356378
242450 0.9451092
242460 0.9332742
242470 0.9347618
242480 0.9482401
242490 0.9521883
242500 0.9579268
242510 0.9596302
242520 0.9525708
242530 0.9503993
242540 0.9606779
242550 0.952484
242560 0.9692869
242570 0.9631953
242580 0.9849987
242590 0.9871804
242600 0.9927808
242610 0.9674902
242620 0.9616417
242630 0.9655144
242640 0.9554595
242650 0.9673536
242660 0.9746758
242670 0.9631583
242680 0.9702314
242690 0.9716371
242700 0.9738434
242710 0.9671994
242720 0.9555322
242730 0.9481207
242740 0.9403263
242750 0.9306883
242760 0.922967
242770 0.9196362
242780 0.9274064
242790 0.9503576
242800 0.9387476
242810 0.9385591
242820 0.9202307
242830 0.9227946
242840 0.9415064
242850 0.9401535
242860 0.940025
242870 0.9482996
242880 0.9538671
242890 0.9518937
242900 0.9485799
242910 0.9607491
242920 0.9629908
242930 0.9586468
242940 0.9577726
242950 0.9526871
242960 0.9356318
242970 0.9457719
242980 0.9349805
242990 0.9266696
243000 0.9122999
243010 0.9344971
243020 0.9495288
243030 0.9492002
243040 0.950179
243050 0.9618608
243060 0.9401528
243070 0.9400533
243080 0.9577125
243090 0.9519788
243100 0.9484093
243110 0.9453518
243120 0.9476812
243130 0.9467461
243140 0.9495909
243150 0.9603916
243160 0.96405
243170 0.961527
243180 0.9554858
243190 0.9574772
243200 0.9499097
243210 0.9479285
243220 0.9434194
243230 0.9483831
243240 0.9399905
243250 0.9350718
243260 0.9338012
243270 0.9418859
243280 0.9524716
243290 0.955334
243300 0.953893
243310 0.9472215
243320 0.9427665
243330 0.9527575
243340 0.9377943
243350 0.9256163
243360 0.9346058
243370 0.9294572
243380 0.9331694
[truncated: 95,642 more chars]
