# Supplementary material for: Targeted systematic evolution of an RNA platform neutralizing DNMT1 function and controlling DNA methylation
Source: Nat Commun. 2023 Jan 6;14:99. doi: 10.1038/s41467-022-35222-4 (PMC9823104; doi:10.1038/s41467-022-35222-4)
Supplement: Supplementary file 6 — Source Data [file 41467_2022_35222_MOESM6_ESM.zip › source data file/Supplementary Figure 14/R5/R5-complex-R3.dat]

0 0.0002652
10 0.115016
20 0.1517228
30 0.1754857
40 0.2041489
50 0.2199505
60 0.2124435
70 0.221603
80 0.2297459
90 0.2387223
100 0.2314022
110 0.237506
120 0.2526737
130 0.2809051
140 0.283579
150 0.2726016
160 0.2716128
170 0.2732871
180 0.2725797
190 0.2684013
200 0.2856377
210 0.2997081
220 0.3049626
230 0.299947
240 0.290785
250 0.2899291
260 0.2974328
270 0.2812905
280 0.2842573
290 0.2756743
300 0.2640035
310 0.2720059
320 0.2624246
330 0.2710599
340 0.2795891
350 0.2781814
360 0.2858936
370 0.2923732
380 0.2939365
390 0.2771948
400 0.2796123
410 0.2939023
420 0.285927
430 0.2990938
440 0.2962732
450 0.2935131
460 0.3034769
470 0.3160063
480 0.3173502
490 0.3126693
500 0.3086054
510 0.3124586
520 0.3190254
530 0.3108377
540 0.3411337
550 0.3402824
560 0.3263257
570 0.3288697
580 0.3189818
590 0.3065033
600 0.313854
610 0.3125413
620 0.3206405
630 0.3239823
640 0.308862
650 0.3180232
660 0.3271168
670 0.3500715
680 0.3493592
690 0.3602539
700 0.3624565
710 0.3743798
720 0.3867517
730 0.3825914
740 0.3687287
750 0.3839867
760 0.403502
770 0.4053629
780 0.3981929
790 0.3862979
800 0.3891549
810 0.3765046
820 0.4051277
830 0.3997221
840 0.4033434
850 0.3951375
860 0.380742
870 0.3900254
880 0.3933542
890 0.4044293
900 0.4182897
910 0.4220393
920 0.4424275
930 0.4371539
940 0.4323213
950 0.4357529
960 0.4125583
970 0.3947184
980 0.3800927
990 0.4081602
1000 0.4212282
1010 0.4318665
1020 0.4397869
1030 0.4201011
1040 0.4005184
1050 0.4142402
1060 0.4093345
1070 0.3892312
1080 0.4071615
1090 0.4075234
1100 0.4179111
1110 0.4278051
1120 0.4057326
1130 0.3997496
1140 0.4034733
1150 0.4117957
1160 0.4227302
1170 0.426693
1180 0.4332682
1190 0.4301411
1200 0.4179354
1210 0.4030954
1220 0.4201281
1230 0.4224282
1240 0.4184786
1250 0.4158212
1260 0.4222123
1270 0.4341943
1280 0.4335371
1290 0.4372861
1300 0.4372559
1310 0.4596789
1320 0.453432
1330 0.4446734
1340 0.4353515
1350 0.4527672
1360 0.4583479
1370 0.4545848
1380 0.4589533
1390 0.4623801
1400 0.4614742
1410 0.4513049
1420 0.4567561
1430 0.4572043
1440 0.4527878
1450 0.4777678
1460 0.4798267
1470 0.4565318
1480 0.4502289
1490 0.4418132
1500 0.4456867
1510 0.4448268
1520 0.452937
1530 0.4405694
1540 0.4423301
1550 0.4424097
1560 0.4368644
1570 0.4331168
1580 0.4066391
1590 0.398739
1600 0.4146983
1610 0.443076
1620 0.448117
1630 0.4330039
1640 0.438903
1650 0.4585028
1660 0.4648483
1670 0.4545262
1680 0.4446598
1690 0.4370881
1700 0.4271948
1710 0.4439713
1720 0.4465415
1730 0.4505138
1740 0.4778605
1750 0.4804982
1760 0.4898014
1770 0.4901063
1780 0.5017713
1790 0.4853653
1800 0.4777627
1810 0.4646515
1820 0.4615419
1830 0.4666463
1840 0.4665632
1850 0.465742
1860 0.4758455
1870 0.4913331
1880 0.4875161
1890 0.4926266
1900 0.4857116
1910 0.4971747
1920 0.5031912
1930 0.5095475
1940 0.5025359
1950 0.5042502
1960 0.4868166
1970 0.480555
1980 0.48264
1990 0.4980795
2000 0.5040647
2010 0.5079372
2020 0.5004784
2030 0.494511
2040 0.4964097
2050 0.4968154
2060 0.4872596
2070 0.5083385
2080 0.506123
2090 0.5109705
2100 0.5242568
2110 0.5057476
2120 0.5094444
2130 0.5020663
2140 0.4988038
2150 0.4974869
2160 0.5240824
2170 0.5421959
2180 0.5284591
2190 0.5353423
2200 0.5162848
2210 0.4988517
2220 0.5140685
2230 0.5052394
2240 0.4902532
2250 0.4860894
2260 0.5031226
2270 0.4802497
2280 0.4931857
2290 0.5009648
2300 0.5023609
2310 0.4770502
2320 0.4963574
2330 0.511766
2340 0.4992147
2350 0.4900882
2360 0.4911644
2370 0.5014837
2380 0.4813345
2390 0.4869691
2400 0.487052
2410 0.4707605
2420 0.476218
2430 0.5030996
2440 0.4905313
2450 0.5004301
2460 0.4975616
2470 0.5013288
2480 0.5102418
2490 0.4627254
2500 0.4721656
2510 0.4748222
2520 0.4744998
2530 0.4749809
2540 0.4611738
2550 0.4573354
2560 0.4685764
2570 0.4913892
2580 0.497978
2590 0.5077712
2600 0.5071589
2610 0.48718
2620 0.495423
2630 0.4917811
2640 0.4937812
2650 0.5066414
2660 0.5059859
2670 0.5151974
2680 0.5205743
2690 0.5290214
2700 0.5325724
2710 0.5427389
2720 0.5322095
2730 0.4997801
2740 0.5194215
2750 0.4942333
2760 0.4829689
2770 0.4959757
2780 0.4929258
2790 0.5017012
2800 0.5127649
2810 0.5192089
2820 0.5100352
2830 0.5048987
2840 0.4894378
2850 0.5066459
2860 0.5096775
2870 0.5183867
2880 0.5125398
2890 0.5058756
2900 0.5190793
2910 0.5000125
2920 0.4971127
2930 0.4825595
2940 0.4889952
2950 0.4919383
2960 0.497273
2970 0.493946
2980 0.4809946
2990 0.5080492
3000 0.5197294
3010 0.5036141
3020 0.498716
3030 0.483338
3040 0.4834433
3050 0.4776242
3060 0.4781131
3070 0.4990702
3080 0.4924827
3090 0.5002061
3100 0.4908721
3110 0.4911902
3120 0.483352
3130 0.4858289
3140 0.491033
3150 0.4941469
3160 0.4949746
3170 0.5013851
3180 0.4954496
3190 0.515462
3200 0.5094
3210 0.5151845
3220 0.5199573
3230 0.5198036
3240 0.5297576
3250 0.5134244
3260 0.5218021
3270 0.4997094
3280 0.5016422
3290 0.5175
3300 0.5118554
3310 0.5192354
3320 0.5025486
3330 0.50586
3340 0.4983593
3350 0.4874116
3360 0.4900357
3370 0.5076378
3380 0.5161345
3390 0.5044435
3400 0.5146559
3410 0.50245
3420 0.4950322
3430 0.4852801
3440 0.473822
3450 0.4985197
3460 0.5018895
3470 0.4974428
3480 0.4787253
3490 0.4772298
3500 0.4985369
3510 0.5011759
3520 0.4954397
3530 0.4995366
3540 0.4992236
3550 0.5139822
3560 0.5109121
3570 0.5070475
3580 0.5011026
3590 0.4824663
3600 0.5023372
3610 0.4969531
3620 0.5031216
3630 0.5040549
3640 0.4958499
3650 0.4904992
3660 0.4895358
3670 0.4832966
3680 0.4732139
3690 0.4681044
3700 0.4745247
3710 0.475102
3720 0.4738726
3730 0.4800355
3740 0.4841169
3750 0.4759384
3760 0.4808348
3770 0.4821279
3780 0.4851766
3790 0.4823003
3800 0.4820003
3810 0.4707002
3820 0.4751495
3830 0.4825962
3840 0.4736399
3850 0.4742879
3860 0.4689207
3870 0.483718
3880 0.4817685
3890 0.4734148
3900 0.4765379
3910 0.5024364
3920 0.5175155
3930 0.5136707
3940 0.5200048
3950 0.5218406
3960 0.5200669
3970 0.5122785
3980 0.4990814
3990 0.5159044
4000 0.510376
4010 0.5048127
4020 0.5177029
4030 0.5184802
4040 0.509186
4050 0.5082489
4060 0.5218157
4070 0.5177787
4080 0.514475
4090 0.5110458
4100 0.5196165
4110 0.5305386
4120 0.5265298
4130 0.5202073
4140 0.5026843
4150 0.4980749
4160 0.5075527
4170 0.5083336
4180 0.4884026
4190 0.5115649
4200 0.5314808
4210 0.5400301
4220 0.5289747
4230 0.5170611
4240 0.5123662
4250 0.5052649
4260 0.504301
4270 0.504488
4280 0.4937059
4290 0.4969069
4300 0.4840659
4310 0.4990416
4320 0.5030618
4330 0.4898284
4340 0.4967878
4350 0.4840734
4360 0.4827503
4370 0.4741469
4380 0.4801146
4390 0.4710342
4400 0.4763127
4410 0.4780475
4420 0.4864414
4430 0.4731109
4440 0.4697471
4450 0.4782922
4460 0.4817239
4470 0.4754211
4480 0.4778
4490 0.4868149
4500 0.5056953
4510 0.5057768
4520 0.5129117
4530 0.5365695
4540 0.5252848
4550 0.5252234
4560 0.5271842
4570 0.5323074
4580 0.5463665
4590 0.5456339
4600 0.5390013
4610 0.5305897
4620 0.5309745
4630 0.5358233
4640 0.5296872
4650 0.5126103
4660 0.5049775
4670 0.5022666
4680 0.5041948
4690 0.4950773
4700 0.5042918
4710 0.5096313
4720 0.5043928
4730 0.5108328
4740 0.5190642
4750 0.5106877
4760 0.5129482
4770 0.5230136
4780 0.5239149
4790 0.5199371
4800 0.5305147
4810 0.5212157
4820 0.5117667
4830 0.4921646
4840 0.4893896
4850 0.4925418
4860 0.5036978
4870 0.5176281
4880 0.5236935
4890 0.5234826
4900 0.5086492
4910 0.4887152
4920 0.4884523
4930 0.49847
4940 0.4998468
4950 0.500163
4960 0.5141641
4970 0.4974709
4980 0.4954933
4990 0.5054095
5000 0.500864
5010 0.5248057
5020 0.5295354
5030 0.5191666
5040 0.5189048
5050 0.5306183
5060 0.5227289
5070 0.5177816
5080 0.5204774
5090 0.5437999
5100 0.5463495
5110 0.5290508
5120 0.542028
5130 0.5436825
5140 0.5630265
5150 0.561574
5160 0.5762585
5170 0.5799157
5180 0.5727993
5190 0.5579419
5200 0.5430055
5210 0.560251
5220 0.5503467
5230 0.5517175
5240 0.547768
5250 0.5419631
5260 0.5601451
5270 0.5513579
5280 0.5378545
5290 0.5468342
5300 0.5391302
5310 0.5183176
5320 0.5093637
5330 0.5068939
5340 0.4840411
5350 0.4863025
5360 0.5050054
5370 0.5139046
5380 0.5312888
5390 0.5315608
5400 0.5226641
5410 0.5184806
5420 0.5242322
5430 0.5383351
5440 0.5251971
5450 0.505519
5460 0.5070283
5470 0.5200944
5480 0.5376396
5490 0.5405918
5500 0.5394273
5510 0.525588
5520 0.5098788
5530 0.524264
5540 0.5284618
5550 0.5172137
5560 0.5213327
5570 0.5250413
5580 0.5277139
5590 0.5319293
5600 0.5364282
5610 0.5291353
5620 0.5283962
5630 0.5362919
5640 0.5477995
5650 0.5610933
5660 0.5370545
5670 0.5217888
5680 0.5278354
5690 0.5311476
5700 0.5604931
5710 0.5602198
5720 0.5480751
5730 0.5458069
5740 0.5423353
5750 0.56485
5760 0.5692234
5770 0.5611168
5780 0.5676029
5790 0.5527858
5800 0.5524698
5810 0.5317384
5820 0.5188699
5830 0.5445119
5840 0.5182041
5850 0.5275068
5860 0.522262
5870 0.5329598
5880 0.5584704
5890 0.5435486
5900 0.5329178
5910 0.5247706
5920 0.5461391
5930 0.5447625
5940 0.5396869
5950 0.531472
5960 0.5324491
5970 0.538578
5980 0.5486381
5990 0.543599
6000 0.5449007
6010 0.5448796
6020 0.5488548
6030 0.550772
6040 0.5428037
6050 0.5423244
6060 0.5504389
6070 0.5357418
6080 0.5282706
6090 0.5367862
6100 0.5368379
6110 0.5332116
6120 0.5344806
6130 0.5110339
6140 0.5218526
6150 0.5362175
6160 0.5412892
6170 0.5316642
6180 0.5430084
6190 0.5519202
6200 0.534506
6210 0.5251431
6220 0.4999752
6230 0.4973805
6240 0.5137835
6250 0.5186467
6260 0.5124956
6270 0.5152771
6280 0.5046026
6290 0.5098796
6300 0.5083539
6310 0.521139
6320 0.5230992
6330 0.5294235
6340 0.5095626
6350 0.5102076
6360 0.5031042
6370 0.5151641
6380 0.5250799
6390 0.5287965
6400 0.5336462
6410 0.5239773
6420 0.5167252
6430 0.5150873
6440 0.5236537
6450 0.5298231
6460 0.5220498
6470 0.5315391
6480 0.5411749
6490 0.5277056
6500 0.529621
6510 0.5200785
6520 0.5209386
6530 0.53206
6540 0.5352662
6550 0.535863
6560 0.535731
6570 0.5387278
6580 0.5473989
6590 0.5360702
6600 0.537088
6610 0.5532339
6620 0.5478225
6630 0.5673755
6640 0.5730904
6650 0.5781078
6660 0.5640794
6670 0.5575142
6680 0.5476796
6690 0.5415381
6700 0.5392675
6710 0.5504091
6720 0.561972
6730 0.5499783
6740 0.5530825
6750 0.5425305
6760 0.5452273
6770 0.547003
6780 0.5502473
6790 0.5512094
6800 0.536086
6810 0.5481046
6820 0.5562851
6830 0.5457018
6840 0.5429032
6850 0.5498133
6860 0.5487551
6870 0.549246
6880 0.5572988
6890 0.5539096
6900 0.5525708
6910 0.5478142
6920 0.543105
6930 0.5505288
6940 0.5382351
6950 0.5366858
6960 0.5360683
6970 0.5435199
6980 0.5288828
6990 0.5365534
7000 0.5303285
7010 0.5171575
7020 0.5245724
7030 0.541953
7040 0.5337086
7050 0.5381918
7060 0.5354267
7070 0.5410035
7080 0.5451612
7090 0.5499638
7100 0.5567583
7110 0.566403
7120 0.5764697
7130 0.5774062
7140 0.5785964
7150 0.5786957
7160 0.5810051
7170 0.58358
7180 0.5927443
7190 0.5958145
7200 0.5923125
7210 0.5904359
7220 0.6030614
7230 0.5798967
7240 0.5846113
7250 0.5758198
7260 0.5669469
7270 0.5663593
7280 0.5650418
7290 0.55314
7300 0.5738369
7310 0.5767527
7320 0.5733572
7330 0.5573371
7340 0.5531422
7350 0.5528526
7360 0.5587996
7370 0.5499981
7380 0.5427577
7390 0.5612798
7400 0.5659844
7410 0.5714467
7420 0.5520031
7430 0.5468633
7440 0.5546373
7450 0.5391894
7460 0.5482791
7470 0.5447066
7480 0.5571128
7490 0.5445569
7500 0.5456043
7510 0.5573623
7520 0.5662514
7530 0.5620247
7540 0.5552153
7550 0.5654989
7560 0.5732237
7570 0.5704951
7580 0.5682518
7590 0.5673589
7600 0.5455542
7610 0.5438224
7620 0.558949
7630 0.5470719
7640 0.5506851
7650 0.5603303
7660 0.5606632
7670 0.5523007
7680 0.5724261
7690 0.5692003
7700 0.5583136
7710 0.5573464
7720 0.5632308
7730 0.5842605
7740 0.5694489
7750 0.5611406
7760 0.5700226
7770 0.5769688
7780 0.5524848
7790 0.5582192
7800 0.5670521
7810 0.5776376
7820 0.5938368
7830 0.6010822
7840 0.5956111
7850 0.6041529
7860 0.5836833
7870 0.5728897
7880 0.586661
7890 0.5786184
7900 0.5841262
7910 0.575681
7920 0.5702349
7930 0.593378
7940 0.6121784
7950 0.6206072
7960 0.6135136
7970 0.616834
7980 0.6224377
7990 0.6244128
8000 0.6290181
8010 0.606336
8020 0.6081714
8030 0.5998024
8040 0.588756
8050 0.5973433
8060 0.5946285
8070 0.5972093
8080 0.5950994
8090 0.6131735
8100 0.5918308
8110 0.6019744
8120 0.6174008
8130 0.6209104
8140 0.6058097
8150 0.5878752
8160 0.5966343
8170 0.5942373
8180 0.572119
8190 0.5717911
8200 0.5783447
8210 0.5983036
8220 0.6085545
8230 0.6268033
8240 0.6297712
8250 0.6112404
8260 0.607675
8270 0.6236327
8280 0.6257369
8290 0.6331677
8300 0.629617
8310 0.6393214
8320 0.6303954
8330 0.6414254
8340 0.6287691
8350 0.6317937
8360 0.6371468
8370 0.6237574
8380 0.6052974
8390 0.6125466
8400 0.6140195
8410 0.6094429
8420 0.6036415
8430 0.6044233
8440 0.5857998
8450 0.5950185
8460 0.6078487
8470 0.6220026
8480 0.6224931
8490 0.6195314
8500 0.6122969
8510 0.6127293
8520 0.6139948
8530 0.5857381
8540 0.6001502
8550 0.6124908
8560 0.6139159
8570 0.6192639
8580 0.6506019
8590 0.6566933
8600 0.6367207
8610 0.6401123
8620 0.6419978
8630 0.6419463
8640 0.6492317
8650 0.6518057
8660 0.6554797
8670 0.6587001
8680 0.6413777
8690 0.6377688
8700 0.6315237
8710 0.6297608
8720 0.641275
8730 0.6455588
8740 0.6424693
8750 0.6235703
8760 0.6091328
8770 0.6080953
8780 0.6077164
8790 0.6171381
8800 0.6273932
8810 0.6180896
8820 0.6079316
8830 0.6018477
8840 0.6231796
8850 0.6178818
8860 0.6177501
8870 0.5966229
8880 0.6085144
8890 0.6213304
8900 0.6139265
8910 0.6228409
8920 0.6174585
8930 0.6142076
8940 0.6191174
8950 0.6312249
8960 0.6212255
8970 0.617246
8980 0.6258945
8990 0.6435943
9000 0.6498436
9010 0.6539326
9020 0.6499399
9030 0.6306831
9040 0.6235592
9050 0.6253986
9060 0.6334067
9070 0.6464804
9080 0.6459003
9090 0.6315535
9100 0.6257552
9110 0.6327263
9120 0.6278988
9130 0.6213837
9140 0.6154006
9150 0.6011142
9160 0.5914701
9170 0.5748439
9180 0.5881377
9190 0.6001148
9200 0.5957691
9210 0.6071008
9220 0.6061767
9230 0.5957923
9240 0.6004454
9250 0.5869237
9260 0.5948579
9270 0.6012172
9280 0.6150091
9290 0.6042348
9300 0.6193106
9310 0.6151674
9320 0.6268582
9330 0.626954
9340 0.6282624
9350 0.6253393
9360 0.6334716
9370 0.6319613
9380 0.6213661
9390 0.62746
9400 0.6206948
9410 0.62984
9420 0.6339974
9430 0.6365752
9440 0.6273615
9450 0.6171698
9460 0.6274968
9470 0.6020068
9480 0.6184879
9490 0.6257641
9500 0.6212664
9510 0.617767
9520 0.6064599
9530 0.5938776
9540 0.5976848
9550 0.5865159
9560 0.5980371
9570 0.5984396
9580 0.5835544
9590 0.5919057
9600 0.5838864
9610 0.5974809
9620 0.594054
9630 0.6149879
9640 0.6134178
9650 0.6146045
9660 0.6288953
9670 0.6030424
9680 0.6180301
9690 0.6371203
9700 0.629659
9710 0.6197073
9720 0.6153098
9730 0.6073095
9740 0.613449
9750 0.6142192
9760 0.6440206
9770 0.643061
9780 0.6461323
9790 0.649455
9800 0.6383986
9810 0.6240308
9820 0.6321071
9830 0.6223516
9840 0.6313889
9850 0.6292958
9860 0.6307273
9870 0.6355916
9880 0.6382403
9890 0.6229877
9900 0.6132442
9910 0.6256435
9920 0.6305792
9930 0.6298811
9940 0.6385427
9950 0.6414943
9960 0.6366276
9970 0.6467718
9980 0.6475829
9990 0.6555021
10000 0.6527409
10010 0.6480079
10020 0.6393991
10030 0.628653
10040 0.6355895
10050 0.642944
10060 0.643223
10070 0.6441026
10080 0.6670938
10090 0.6593103
10100 0.6429188
10110 0.6510771
10120 0.6480711
10130 0.6386759
10140 0.6376271
10150 0.6396775
10160 0.633471
10170 0.6375671
10180 0.6433226
10190 0.6610979
10200 0.6582758
10210 0.6483185
10220 0.6408737
10230 0.6527773
10240 0.6596774
10250 0.6785473
10260 0.6729688
10270 0.6537224
10280 0.6657203
10290 0.6802374
10300 0.6796775
10310 0.6744015
10320 0.6461501
10330 0.6502917
10340 0.6685957
10350 0.655526
10360 0.6273006
10370 0.6214312
10380 0.6312461
10390 0.6478943
10400 0.6317866
10410 0.6309546
10420 0.6375052
10430 0.6612695
10440 0.6656306
10450 0.6716592
10460 0.6608432
10470 0.6732883
10480 0.6608145
10490 0.6575123
10500 0.6762395
10510 0.6824215
10520 0.662448
10530 0.6529006
10540 0.6435753
10550 0.6353341
10560 0.6512867
10570 0.6480245
10580 0.6407616
10590 0.6555134
10600 0.6658332
10610 0.6663473
10620 0.6364281
10630 0.6226452
10640 0.6355501
10650 0.6163971
10660 0.626523
10670 0.6237525
10680 0.6248857
10690 0.6245508
10700 0.6297753
10710 0.6337869
10720 0.6339964
10730 0.6469569
10740 0.6362132
10750 0.6208248
10760 0.614358
10770 0.6110981
10780 0.6173537
10790 0.6284719
10800 0.6238459
10810 0.6192547
10820 0.632912
10830 0.6384362
10840 0.6371835
10850 0.6322328
10860 0.6217076
10870 0.6151173
10880 0.6310837
10890 0.6281484
10900 0.6272308
10910 0.6279147
10920 0.6280578
10930 0.646053
10940 0.6402453
10950 0.6432043
10960 0.670166
10970 0.6654449
10980 0.6427062
10990 0.6270121
11000 0.6303345
11010 0.6626192
11020 0.6611881
11030 0.6614429
11040 0.6576185
11050 0.6699231
11060 0.6559405
11070 0.6610457
11080 0.6423451
11090 0.6342502
11100 0.6296893
11110 0.6284227
11120 0.628638
11130 0.6172942
11140 0.6114426
11150 0.6185783
11160 0.6102343
11170 0.6037104
11180 0.6060236
11190 0.6025359
11200 0.5994356
11210 0.6116033
11220 0.6094517
11230 0.6003335
11240 0.5883602
11250 0.5813519
11260 0.5884263
11270 0.5819542
11280 0.58962
11290 0.5816013
11300 0.5893044
11310 0.5939614
11320 0.59286
11330 0.5944099
11340 0.5997251
11350 0.6035383
11360 0.6321887
11370 0.6147817
11380 0.6227555
11390 0.6108403
11400 0.6235948
11410 0.6173704
11420 0.6307585
11430 0.6255917
11440 0.6343883
11450 0.6439564
11460 0.6463284
11470 0.6308017
11480 0.6293379
11490 0.6375353
11500 0.6457427
11510 0.630688
11520 0.6291124
11530 0.6118587
11540 0.6135548
11550 0.621978
11560 0.6186124
11570 0.593168
11580 0.5973872
11590 0.6119197
11600 0.5968094
11610 0.5911108
11620 0.5975366
11630 0.5906214
11640 0.5915192
11650 0.5877284
11660 0.5939024
11670 0.5996119
11680 0.6066895
11690 0.6155285
11700 0.6173252
11710 0.6079112
11720 0.606733
11730 0.6152058
11740 0.6246128
11750 0.6184933
11760 0.6053766
11770 0.6138099
11780 0.6057448
11790 0.6053177
11800 0.6055811
11810 0.6121592
11820 0.6270504
11830 0.6202304
11840 0.6140209
11850 0.6142876
11860 0.6173974
11870 0.6091887
11880 0.6165655
11890 0.6061572
11900 0.597119
11910 0.5918118
11920 0.5822041
11930 0.5974947
11940 0.6004086
11950 0.6054719
11960 0.5940878
11970 0.5891864
11980 0.5952554
11990 0.5958741
12000 0.5770336
12010 0.5683759
12020 0.5679634
12030 0.5868953
12040 0.6090844
12050 0.5925009
12060 0.6020864
12070 0.6044165
12080 0.6003563
12090 0.6060284
12100 0.6124666
12110 0.6054316
12120 0.5859485
12130 0.572755
12140 0.5703857
12150 0.588451
12160 0.6023862
12170 0.5983923
12180 0.5847649
12190 0.5886081
12200 0.5847233
12210 0.5922777
12220 0.5776465
12230 0.5839054
12240 0.5999603
12250 0.6146014
12260 0.62089
12270 0.6145527
12280 0.5943815
12290 0.5934545
12300 0.6051981
12310 0.5901635
12320 0.5996422
12330 0.592888
12340 0.5849806
12350 0.5956805
12360 0.5855649
12370 0.590982
12380 0.5993894
12390 0.5999293
12400 0.6180575
12410 0.6182491
12420 0.6055335
12430 0.5982412
12440 0.5980278
12450 0.601882
12460 0.6004374
12470 0.6085636
12480 0.5964992
12490 0.609619
12500 0.604915
12510 0.6120676
12520 0.609248
12530 0.6118996
12540 0.6094298
12550 0.608099
12560 0.604297
12570 0.6004745
12580 0.5960632
12590 0.588816
12600 0.595292
12610 0.5989026
12620 0.6118647
12630 0.6070272
12640 0.6099101
12650 0.6185258
12660 0.6202056
12670 0.6200249
12680 0.613825
12690 0.6062889
12700 0.61505
12710 0.6102493
12720 0.6257284
12730 0.6155593
12740 0.60239
12750 0.6085526
12760 0.6068676
12770 0.606215
12780 0.5995851
12790 0.6078221
12800 0.6081592
12810 0.5955423
12820 0.5903668
12830 0.6080924
12840 0.6100658
12850 0.6234158
12860 0.6131775
12870 0.6149642
12880 0.6181798
12890 0.6244938
12900 0.6151819
12910 0.6113302
12920 0.6129163
12930 0.6114669
12940 0.6219556
12950 0.6268905
12960 0.6313681
12970 0.6241391
12980 0.6301861
12990 0.6254426
13000 0.6267655
13010 0.6346661
13020 0.6258207
13030 0.6101118
13040 0.6083437
13050 0.6069222
13060 0.6091409
13070 0.6069261
13080 0.6102951
13090 0.6059264
13100 0.6088954
13110 0.6236262
13120 0.6239989
13130 0.6078938
13140 0.6187304
13150 0.6252134
13160 0.6294016
13170 0.6325193
13180 0.6373962
13190 0.6466295
13200 0.6330903
13210 0.6344009
13220 0.6394457
13230 0.6240041
13240 0.6150913
13250 0.6127861
13260 0.616086
13270 0.6227142
13280 0.6245817
13290 0.6181692
13300 0.6145553
13310 0.6135168
13320 0.6035889
13330 0.6181348
13340 0.6208298
13350 0.6182672
13360 0.6254575
13370 0.6161796
13380 0.6155081
13390 0.6180921
13400 0.6209797
13410 0.6086968
13420 0.6143106
13430 0.6218414
13440 0.6325784
13450 0.6111431
13460 0.6093917
13470 0.6110932
13480 0.6080123
13490 0.605258
13500 0.6135676
13510 0.6077234
13520 0.6166719
13530 0.6021519
13540 0.6089115
13550 0.6062434
13560 0.6097179
13570 0.6108274
13580 0.6237556
13590 0.6248221
13600 0.6238565
13610 0.6312703
13620 0.6226913
13630 0.6156763
13640 0.6123281
13650 0.6057047
13660 0.6102481
13670 0.6115807
13680 0.6029689
13690 0.6265924
13700 0.6274346
13710 0.6099132
13720 0.6317329
13730 0.6281267
13740 0.6312861
13750 0.6272152
13760 0.6290373
13770 0.614323
13780 0.6177738
13790 0.632652
13800 0.6349177
13810 0.6206738
13820 0.6186537
13830 0.6186761
13840 0.6119352
13850 0.6180407
13860 0.6123939
13870 0.624818
13880 0.6162449
13890 0.6065171
13900 0.6148232
13910 0.6009656
13920 0.6191503
13930 0.6256407
13940 0.6145641
13950 0.6026955
13960 0.6107291
13970 0.6212473
13980 0.6110878
13990 0.6216694
14000 0.6321151
14010 0.6188827
14020 0.6226174
14030 0.6225744
14040 0.624656
14050 0.6326171
14060 0.6261134
14070 0.6327673
14080 0.6350449
14090 0.6328573
14100 0.628783
14110 0.633
14120 0.6288607
14130 0.630423
14140 0.6431595
14150 0.6467745
14160 0.6462463
14170 0.6489083
14180 0.6409562
14190 0.6393009
14200 0.6509096
14210 0.6512563
14220 0.6484133
14230 0.6383724
14240 0.6248837
14250 0.6298598
14260 0.630313
14270 0.6343563
14280 0.63258
14290 0.6436478
14300 0.6375117
14310 0.6499354
14320 0.6495641
14330 0.6451117
14340 0.660387
14350 0.6463408
14360 0.6426077
14370 0.6389492
14380 0.6484956
14390 0.665919
14400 0.6824009
14410 0.6771644
14420 0.6779342
14430 0.6673125
14440 0.6729402
14450 0.6716613
14460 0.6515843
14470 0.6446684
14480 0.6405891
14490 0.6465679
14500 0.6388766
14510 0.6346778
14520 0.6397123
14530 0.6384305
14540 0.6393734
14550 0.6348352
14560 0.6362639
14570 0.6337832
14580 0.6243315
14590 0.6269937
14600 0.6169863
14610 0.6163666
14620 0.6103325
14630 0.6055034
14640 0.6026968
14650 0.6105897
14660 0.6016055
14670 0.5925401
14680 0.6015566
14690 0.6029158
14700 0.6076196
14710 0.6204499
14720 0.6102837
14730 0.6247551
14740 0.6264166
14750 0.6127508
14760 0.6103599
14770 0.6151205
14780 0.6231581
14790 0.6240611
14800 0.6215189
14810 0.6297557
14820 0.637396
14830 0.6557871
14840 0.661051
14850 0.6582477
14860 0.6625228
14870 0.6533065
14880 0.6534981
14890 0.6398441
14900 0.6387503
14910 0.6352636
14920 0.6260722
14930 0.6208478
14940 0.6168313
14950 0.6185009
14960 0.6415455
14970 0.6336142
14980 0.6437105
14990 0.6388157
15000 0.6318628
15010 0.6332493
15020 0.6240985
15030 0.6330174
15040 0.6388752
15050 0.6483075
15060 0.6506531
15070 0.6456849
15080 0.6456691
15090 0.6289073
15100 0.6329835
15110 0.6338938
15120 0.6445956
15130 0.6346003
15140 0.6459599
15150 0.6601898
15160 0.6641967
15170 0.6610021
15180 0.6451336
15190 0.6327332
15200 0.6507812
15210 0.6408254
15220 0.6414266
15230 0.6496108
15240 0.6615708
15250 0.6702878
15260 0.6549801
15270 0.6544942
15280 0.6430109
15290 0.6486546
15300 0.646747
15310 0.6616049
15320 0.6598061
15330 0.6656894
15340 0.659744
15350 0.6653053
15360 0.6579061
15370 0.6622884
15380 0.6688482
15390 0.6696915
15400 0.6720736
15410 0.6696154
15420 0.6718169
15430 0.6764204
15440 0.6636155
15450 0.6577722
15460 0.6548855
15470 0.6661488
15480 0.6794422
15490 0.6773472
15500 0.6586746
15510 0.6632045
15520 0.6698014
15530 0.6786224
15540 0.6801633
15550 0.6890295
15560 0.7009245
15570 0.7000816
15580 0.6758342
15590 0.6579987
15600 0.6666739
15610 0.6716639
15620 0.6614612
15630 0.6667752
15640 0.6632481
15650 0.6856301
15660 0.6746858
15670 0.6763026
15680 0.6772053
15690 0.672792
15700 0.6728361
15710 0.6866925
15720 0.6778546
15730 0.6834069
15740 0.6784895
15750 0.6798484
15760 0.673368
15770 0.673557
15780 0.6491286
15790 0.6504384
15800 0.6624821
15810 0.6677496
15820 0.6672667
15830 0.673106
15840 0.6592574
15850 0.6795812
15860 0.6723004
15870 0.6709794
15880 0.6791219
15890 0.677372
15900 0.6722424
15910 0.6682751
15920 0.6731393
15930 0.6787156
15940 0.6756242
15950 0.658068
15960 0.6673945
15970 0.6749107
15980 0.6669635
15990 0.6759118
16000 0.6923499
16010 0.6832414
16020 0.6755965
16030 0.6657233
16040 0.6652828
16050 0.6651737
16060 0.6712566
16070 0.6756064
16080 0.655735
16090 0.6629395
16100 0.6575082
16110 0.656469
16120 0.6667557
16130 0.6662687
16140 0.662118
16150 0.6600816
16160 0.673251
16170 0.6769971
16180 0.6681749
16190 0.6646526
16200 0.6667571
16210 0.6766922
16220 0.6700651
16230 0.6624188
16240 0.6654164
16250 0.6665278
16260 0.6729451
16270 0.6727536
16280 0.6822007
16290 0.6939052
16300 0.6859055
16310 0.6735272
16320 0.6951307
16330 0.7006948
16340 0.6725947
16350 0.6761724
16360 0.6720298
16370 0.6679449
16380 0.6641964
16390 0.6538469
16400 0.6751587
16410 0.6850182
16420 0.6825296
16430 0.6881037
16440 0.6956356
16450 0.7207764
16460 0.7151537
16470 0.7112075
16480 0.7153877
16490 0.6984808
16500 0.691076
16510 0.6963624
16520 0.6830354
16530 0.6815997
16540 0.7033533
16550 0.6876331
16560 0.6803487
16570 0.6718872
16580 0.6810219
16590 0.6986992
16600 0.6818946
16610 0.7035232
16620 0.7041507
16630 0.7032829
16640 0.6934497
16650 0.6990471
16660 0.7145135
16670 0.7019119
16680 0.6819738
16690 0.6901792
16700 0.693086
16710 0.7078798
16720 0.7177063
16730 0.7216019
16740 0.7122052
16750 0.7034178
16760 0.7001701
16770 0.7047296
16780 0.7096779
16790 0.7164363
16800 0.7072343
16810 0.6984851
16820 0.7038198
16830 0.6942096
16840 0.6964496
16850 0.6762536
16860 0.6705981
16870 0.6696379
16880 0.6949871
16890 0.70491
16900 0.709665
16910 0.7144387
16920 0.7056767
16930 0.6975323
16940 0.6901884
16950 0.6897156
16960 0.712045
16970 0.7015944
16980 0.7045917
16990 0.6922018
17000 0.7052225
17010 0.7041415
17020 0.6941831
17030 0.6818023
17040 0.6965642
17050 0.6902411
17060 0.6941904
17070 0.6995168
17080 0.6960265
17090 0.6967031
17100 0.7028554
17110 0.6844558
17120 0.6819288
17130 0.6793145
17140 0.6865612
17150 0.6696184
17160 0.6749962
17170 0.6777421
17180 0.6844961
17190 0.6843352
17200 0.6796588
17210 0.6701555
17220 0.6675336
17230 0.6720603
17240 0.6671934
17250 0.6648062
17260 0.6701026
17270 0.6617215
17280 0.6690208
17290 0.6742341
17300 0.6861801
17310 0.6869254
17320 0.6817299
17330 0.6916261
17340 0.6918521
17350 0.6943698
17360 0.6974093
17370 0.6845282
17380 0.6920139
17390 0.6923051
17400 0.6992863
17410 0.698101
17420 0.6994797
17430 0.7085698
17440 0.7157899
17450 0.7048203
17460 0.7060366
17470 0.7023886
17480 0.7092138
17490 0.7146793
17500 0.6996208
17510 0.6936488
17520 0.6972196
17530 0.694057
17540 0.7029427
17550 0.7153003
17560 0.6974555
17570 0.696525
17580 0.6955867
17590 0.7030386
17600 0.7103585
17610 0.6966887
17620 0.6958376
17630 0.6979049
17640 0.6987954
17650 0.6923859
17660 0.6828051
17670 0.6922119
17680 0.692669
17690 0.689145
17700 0.6824644
17710 0.69934
17720 0.7089274
17730 0.7132792
17740 0.7163824
17750 0.6744167
17760 0.6701617
17770 0.6785713
17780 0.6722761
17790 0.6717491
17800 0.6796495
17810 0.6783871
17820 0.6786489
17830 0.6647797
17840 0.6694372
17850 0.6800882
17860 0.6746264
17870 0.6853114
17880 0.6848807
17890 0.6849253
17900 0.6750471
17910 0.6598345
17920 0.6513909
17930 0.6681948
17940 0.6601432
17950 0.6685299
17960 0.6871681
17970 0.7086022
17980 0.7037135
17990 0.7003854
18000 0.6956273
18010 0.7096705
18020 0.7032472
18030 0.6913465
18040 0.6828173
18050 0.68118
18060 0.6849952
18070 0.6940801
18080 0.6970849
18090 0.6972715
18100 0.6955629
18110 0.6941087
18120 0.691484
18130 0.6898767
18140 0.6840038
18150 0.6840289
18160 0.6871431
18170 0.6785864
18180 0.681227
18190 0.6747521
18200 0.6741874
18210 0.6660047
18220 0.6726427
18230 0.6849833
18240 0.6829824
18250 0.6897455
18260 0.6901432
18270 0.6963152
18280 0.7028154
18290 0.692893
18300 0.6872002
18310 0.7031668
18320 0.6949397
18330 0.6895846
18340 0.6828454
18350 0.6799174
18360 0.6950462
18370 0.6929154
18380 0.6957171
18390 0.6931676
18400 0.7015696
18410 0.7031752
18420 0.6920431
18430 0.6864134
18440 0.6852246
18450 0.6929376
18460 0.7029212
18470 0.6919613
18480 0.7060786
18490 0.7091383
18500 0.7116008
18510 0.6955009
18520 0.7056442
18530 0.6925094
18540 0.6930161
18550 0.682372
18560 0.701438
18570 0.7120204
18580 0.7070351
18590 0.7001325
18600 0.6921453
18610 0.7006506
18620 0.6878433
18630 0.6874318
18640 0.7106226
18650 0.705092
18660 0.6890809
18670 0.6961703
18680 0.70992
18690 0.7257292
18700 0.7323555
18710 0.7119066
18720 0.7006456
18730 0.7062548
18740 0.7076934
18750 0.7050402
18760 0.7140053
18770 0.7006456
18780 0.7085535
18790 0.7209105
18800 0.7028247
18810 0.6943212
18820 0.6931573
18830 0.6988032
18840 0.6924841
18850 0.697373
18860 0.6935918
18870 0.6884674
18880 0.6894031
18890 0.6946622
18900 0.6916853
18910 0.6911733
18920 0.7051006
18930 0.7247243
18940 0.7175921
18950 0.7079567
18960 0.7022264
18970 0.7251504
18980 0.718668
18990 0.7121105
19000 0.7104728
19010 0.7370704
19020 0.7416599
19030 0.7476581
19040 0.7562318
19050 0.7540844
19060 0.754566
19070 0.744983
19080 0.7250614
19090 0.724533
19100 0.7223575
19110 0.7377696
19120 0.7338685
19130 0.7195497
19140 0.7184246
19150 0.7026307
19160 0.7131599
19170 0.7032244
19180 0.7246484
19190 0.7262455
19200 0.7183324
19210 0.7169839
19220 0.6998411
19230 0.7089251
19240 0.715755
19250 0.706057
19260 0.7081996
19270 0.7045789
19280 0.6980788
19290 0.7019948
19300 0.7010172
19310 0.7139379
19320 0.71795
19330 0.7194176
19340 0.7339448
19350 0.738166
19360 0.7144158
19370 0.6998612
19380 0.7025763
19390 0.7029551
19400 0.69742
19410 0.6911976
19420 0.6923137
19430 0.6924748
19440 0.6883577
19450 0.6889575
19460 0.6850373
19470 0.6637018
19480 0.6581957
19490 0.6696249
19500 0.6747966
19510 0.6644556
19520 0.6663685
19530 0.6710561
19540 0.6617365
19550 0.6621522
19560 0.6757917
19570 0.6684853
19580 0.6630553
19590 0.6700485
19600 0.6662
19610 0.6629022
19620 0.6616933
19630 0.6633591
19640 0.6631106
19650 0.6733177
19660 0.6777506
19670 0.6709048
19680 0.6691131
19690 0.6817439
19700 0.689229
19710 0.6862051
19720 0.6947366
19730 0.6901432
19740 0.6898522
19750 0.6818907
19760 0.694048
19770 0.6773731
19780 0.6715038
19790 0.6883879
19800 0.6797053
19810 0.6955121
19820 0.7038162
19830 0.6837943
19840 0.6933659
19850 0.6671478
19860 0.6710989
19870 0.6746886
19880 0.6765584
19890 0.6672173
19900 0.6716457
19910 0.6613383
19920 0.6730538
19930 0.6707658
19940 0.6801158
19950 0.685045
19960 0.692382
19970 0.6868383
19980 0.6872182
19990 0.6825076
20000 0.6846829
20010 0.6848891
20020 0.6801979
20030 0.694899
20040 0.6913298
20050 0.7124072
20060 0.7087541
20070 0.7191837
20080 0.7134302
20090 0.7081941
20100 0.7077967
20110 0.7145659
20120 0.7107601
20130 0.7264972
20140 0.7079467
20150 0.6982321
20160 0.7006184
20170 0.7166041
20180 0.7107282
20190 0.7125881
20200 0.7061164
20210 0.694644
20220 0.6959164
20230 0.6953143
20240 0.6949134
20250 0.6891973
20260 0.6796936
20270 0.6815251
20280 0.6928944
20290 0.6873487
20300 0.6958792
20310 0.6918273
20320 0.6959285
20330 0.6898099
20340 0.6985575
20350 0.6996914
20360 0.6999301
20370 0.7078757
20380 0.7029793
20390 0.7070897
20400 0.7141306
20410 0.6960567
20420 0.6989473
20430 0.6853712
20440 0.6870877
20450 0.691447
20460 0.6853368
20470 0.6917801
20480 0.6961014
20490 0.7060872
20500 0.7077927
20510 0.7091863
20520 0.7010725
20530 0.7220741
20540 0.7328807
20550 0.7361906
20560 0.7270517
20570 0.7222567
20580 0.7278678
20590 0.7196419
20600 0.7370703
20610 0.7451286
20620 0.7274114
20630 0.7388063
20640 0.737393
20650 0.7262146
20660 0.7302449
20670 0.7336343
20680 0.7206661
20690 0.7297058
20700 0.7184063
20710 0.7177724
20720 0.7309476
20730 0.733609
20740 0.7268172
20750 0.7302315
20760 0.7411973
20770 0.7238145
20780 0.7258856
20790 0.7261921
20800 0.7210338
20810 0.7188261
20820 0.7184446
20830 0.7181048
20840 0.7028306
20850 0.7081024
20860 0.7170395
20870 0.7137113
20880 0.7002158
20890 0.7015702
20900 0.6927958
20910 0.7061923
20920 0.7008119
20930 0.695082
20940 0.6940957
20950 0.6900127
20960 0.7024905
20970 0.701404
20980 0.7129877
20990 0.7198927
21000 0.7350189
21010 0.726914
21020 0.7269508
21030 0.7243447
21040 0.7184534
21050 0.7210603
21060 0.7203808
21070 0.7205585
21080 0.7041144
21090 0.7110086
21100 0.7057587
21110 0.6962973
21120 0.7009571
21130 0.7112958
21140 0.7072586
21150 0.7062992
21160 0.7035272
21170 0.6935397
21180 0.709255
21190 0.7045171
21200 0.7039714
21210 0.7024928
21220 0.693144
21230 0.6907425
21240 0.6976675
21250 0.6987948
21260 0.7067343
21270 0.7044873
21280 0.6940733
21290 0.6902862
21300 0.6894326
21310 0.6884766
21320 0.6746945
21330 0.6827873
21340 0.6929762
21350 0.696865
21360 0.6926696
21370 0.6954309
21380 0.6965153
21390 0.6982068
21400 0.7020617
21410 0.7063004
21420 0.6934237
21430 0.6906834
21440 0.6929507
21450 0.7141676
21460 0.7232907
21470 0.7227924
21480 0.7153088
21490 0.7067132
21500 0.7053611
21510 0.7164175
21520 0.6958821
21530 0.7071268
21540 0.7158837
21550 0.7018436
21560 0.6857776
21570 0.6932797
21580 0.7002395
21590 0.7082162
21600 0.7094192
21610 0.6949705
21620 0.6874111
21630 0.6897733
21640 0.6895639
21650 0.6907588
21660 0.6905284
21670 0.6761891
21680 0.6909272
21690 0.6863788
21700 0.701635
21710 0.6991785
21720 0.6886019
21730 0.7094736
21740 0.6969583
21750 0.6967401
21760 0.7102202
21770 0.7123061
21780 0.7077613
21790 0.7020795
21800 0.699248
21810 0.6841184
21820 0.6911795
21830 0.6983725
21840 0.7158206
21850 0.7089097
21860 0.7013971
21870 0.6993955
21880 0.6965554
21890 0.687095
21900 0.6850134
21910 0.6836956
21920 0.6842443
21930 0.6953529
21940 0.6986519
21950 0.6929497
21960 0.7060663
21970 0.6895052
21980 0.6785412
21990 0.6808904
22000 0.6828729
22010 0.6773328
22020 0.6783845
22030 0.6711299
22040 0.6811378
22050 0.6773669
22060 0.6878616
22070 0.6946765
22080 0.6949438
22090 0.6784077
22100 0.6872804
22110 0.6882966
22120 0.691197
22130 0.7066233
22140 0.7152744
22150 0.7063528
22160 0.6855584
22170 0.6979752
22180 0.6929179
22190 0.7085789
22200 0.6946837
22210 0.6962438
22220 0.6980693
22230 0.6992676
22240 0.6977671
22250 0.7035847
22260 0.7015617
22270 0.7006432
22280 0.7162861
22290 0.7260962
22300 0.7187821
22310 0.7145413
22320 0.718905
22330 0.7172722
22340 0.7209882
22350 0.7244268
22360 0.7271146
22370 0.708936
22380 0.7063846
22390 0.707755
22400 0.7037987
22410 0.7029982
22420 0.6953111
22430 0.7066951
22440 0.706327
22450 0.6996942
22460 0.6819097
22470 0.6797168
22480 0.6810195
22490 0.6845562
22500 0.6742415
22510 0.6783636
22520 0.6886205
22530 0.682548
22540 0.6842582
22550 0.6834548
22560 0.6758164
22570 0.6846229
22580 0.6781622
22590 0.6934882
22600 0.6941338
22610 0.6983361
22620 0.7042246
22630 0.6998149
22640 0.6943257
22650 0.6896259
22660 0.6825637
22670 0.6862108
22680 0.6805425
22690 0.6993927
22700 0.7066816
22710 0.7184398
22720 0.7006165
22730 0.7065208
22740 0.7009069
22750 0.6941601
22760 0.6905916
22770 0.6865898
22780 0.6956817
22790 0.6975104
22800 0.6946987
22810 0.7027806
22820 0.7004557
22830 0.6877204
22840 0.6920567
22850 0.6752082
22860 0.6807592
22870 0.6813936
22880 0.6810819
22890 0.6774383
22900 0.6655896
22910 0.6860426
22920 0.6821619
22930 0.6691595
22940 0.6688584
22950 0.6637363
22960 0.6524405
22970 0.6411709
22980 0.6553708
22990 0.6610888
23000 0.6548196
23010 0.6628243
23020 0.6805356
23030 0.6763076
23040 0.666292
23050 0.6681428
23060 0.6559808
23070 0.6524459
23080 0.6466488
23090 0.6455934
23100 0.6449124
23110 0.6522056
23120 0.6543047
23130 0.6587082
23140 0.658699
23150 0.6615179
23160 0.6608686
23170 0.6484927
23180 0.6491003
23190 0.6560728
23200 0.6527687
23210 0.6641968
23220 0.6642069
23230 0.6712681
23240 0.6736431
23250 0.6699225
23260 0.6704257
23270 0.6630311
23280 0.6457361
23290 0.6493472
23300 0.6522147
23310 0.6461627
23320 0.6479391
23330 0.6487116
23340 0.6535965
23350 0.6535131
23360 0.6585273
23370 0.6498211
23380 0.6525041
23390 0.6431935
23400 0.6416256
23410 0.6495715
23420 0.6433578
23430 0.6342134
23440 0.6285138
23450 0.6280969
23460 0.6247297
23470 0.6380452
23480 0.6458158
23490 0.6317567
23500 0.6390289
23510 0.6397238
23520 0.642686
23530 0.6378326
23540 0.6396906
23550 0.6368418
23560 0.6280754
23570 0.6329077
23580 0.638969
23590 0.6470867
23600 0.6560444
23610 0.6438001
23620 0.6495205
23630 0.6515541
23640 0.6536325
23650 0.6494073
23660 0.6483747
23670 0.6526738
23680 0.6606438
23690 0.66163
23700 0.6600806
23710 0.6503941
23720 0.6523365
23730 0.652432
23740 0.6580066
23750 0.6457325
23760 0.6628683
23770 0.6593611
23780 0.6628035
23790 0.6648774
23800 0.673088
23810 0.6677588
23820 0.6603139
23830 0.6513635
23840 0.6649175
23850 0.6520832
23860 0.6504853
23870 0.6514903
23880 0.6469966
23890 0.6573111
23900 0.6573517
23910 0.6600757
23920 0.641883
23930 0.6488357
23940 0.6522338
23950 0.6501718
23960 0.650294
23970 0.661608
23980 0.6606447
23990 0.6651745
24000 0.6603382
24010 0.6634832
24020 0.6425079
24030 0.6427659
24040 0.6490779
24050 0.6615447
24060 0.6499626
24070 0.6600387
24080 0.6529325
24090 0.6455966
24100 0.6551951
24110 0.6601138
24120 0.6622576
24130 0.6674396
24140 0.6462225
24150 0.6636301
24160 0.6562678
24170 0.6571631
24180 0.6540558
24190 0.668307
24200 0.6640459
24210 0.6589746
24220 0.6511852
24230 0.6585321
24240 0.6626734
24250 0.6764878
24260 0.6762232
24270 0.6764127
24280 0.6748252
24290 0.6788699
24300 0.6852451
24310 0.6853092
24320 0.68584
24330 0.6787155
24340 0.682533
24350 0.6863511
24360 0.6651625
24370 0.6671705
24380 0.6562541
24390 0.6644732
24400 0.652196
24410 0.6581966
24420 0.6586098
24430 0.6617083
24440 0.6622356
24450 0.6592469
24460 0.6609249
24470 0.6643227
24480 0.6574094
24490 0.659525
24500 0.6596732
24510 0.6583962
24520 0.6678486
24530 0.6630325
24540 0.6535043
24550 0.6558545
24560 0.6586946
24570 0.6571069
24580 0.6556962
24590 0.6628526
24600 0.6588612
24610 0.6767952
24620 0.6731799
24630 0.6694563
24640 0.6675566
24650 0.6858442
24660 0.6807379
24670 0.6876057
24680 0.6963035
24690 0.6769499
24700 0.6642964
24710 0.6619596
24720 0.6676298
24730 0.6569607
24740 0.6563509
24750 0.6630298
24760 0.6625717
24770 0.6641538
24780 0.6725644
24790 0.6792778
24800 0.6703315
24810 0.6677749
24820 0.6661022
24830 0.6644562
24840 0.6749977
24850 0.668423
24860 0.6742457
24870 0.6741046
24880 0.6721948
24890 0.6831316
24900 0.6828313
24910 0.6897199
24920 0.6983445
24930 0.6874714
24940 0.6891478
24950 0.6899239
24960 0.6908234
24970 0.6735314
24980 0.6633431
24990 0.6760134
25000 0.6833887
25010 0.6746244
25020 0.6843997
25030 0.6856012
25040 0.6797508
25050 0.6771513
25060 0.6760072
25070 0.6723081
25080 0.6774701
25090 0.6891917
25100 0.6934345
25110 0.6878734
25120 0.6917439
25130 0.6941721
25140 0.7077721
25150 0.7029037
25160 0.6977879
25170 0.6923296
25180 0.6804987
25190 0.6731407
25200 0.6838309
25210 0.6744278
25220 0.6690813
25230 0.6768661
25240 0.6852387
25250 0.6782875
25260 0.6839904
25270 0.68921
25280 0.6848749
25290 0.6799706
25300 0.6810121
25310 0.677264
25320 0.6752234
25330 0.6855065
25340 0.6881668
25350 0.6742336
25360 0.6912308
25370 0.6955222
25380 0.6790825
25390 0.6716144
25400 0.6760743
25410 0.6747008
25420 0.6744146
25430 0.6800891
25440 0.6751743
25450 0.6794709
25460 0.6720552
25470 0.6592884
25480 0.6438619
25490 0.6381644
25500 0.6503945
25510 0.6431403
25520 0.6494775
25530 0.6428863
25540 0.6553601
25550 0.6532758
25560 0.6491053
25570 0.6568373
25580 0.6606227
25590 0.6738493
25600 0.6629106
25610 0.663089
25620 0.6808468
25630 0.6715374
25640 0.6760026
25650 0.663467
25660 0.6655586
25670 0.6633371
25680 0.6602709
25690 0.6628929
25700 0.6654387
25710 0.66483
25720 0.6726106
25730 0.6608301
25740 0.6508193
25750 0.6393752
25760 0.645112
25770 0.6351058
25780 0.634317
25790 0.6228154
25800 0.6250802
25810 0.6360217
25820 0.6335612
25830 0.638761
25840 0.6268294
25850 0.6333824
25860 0.6361983
25870 0.6268026
25880 0.6355132
25890 0.6392791
25900 0.6410478
25910 0.6423346
25920 0.6495264
25930 0.6419198
25940 0.6406088
25950 0.6421013
25960 0.6468785
25970 0.6399814
25980 0.6526518
25990 0.6607241
26000 0.6602128
26010 0.6595999
26020 0.6551304
26030 0.664418
26040 0.6581094
26050 0.6669617
26060 0.668081
26070 0.6872095
26080 0.6746349
26090 0.6725888
26100 0.6752134
26110 0.6750153
26120 0.6681182
26130 0.679482
26140 0.6798229
26150 0.6724102
26160 0.6787354
26170 0.6763263
26180 0.6871028
26190 0.6984874
26200 0.6941724
26210 0.7035692
26220 0.6935335
26230 0.7047936
26240 0.6997397
26250 0.7183421
26260 0.7129332
26270 0.7083936
26280 0.7030393
26290 0.685283
26300 0.6765203
26310 0.6904136
26320 0.6843943
26330 0.6787421
26340 0.6749969
26350 0.6766549
26360 0.6738905
26370 0.6861169
26380 0.6859621
26390 0.6849727
26400 0.6773888
26410 0.6771526
26420 0.681776
26430 0.6928865
26440 0.6849365
26450 0.6818765
26460 0.6894238
26470 0.6827071
26480 0.6886563
26490 0.6912304
26500 0.698363
26510 0.6921934
26520 0.6932613
26530 0.6873189
26540 0.6865378
26550 0.6867878
26560 0.6790088
26570 0.6870629
26580 0.6771497
26590 0.6762433
26600 0.6702586
26610 0.6869847
26620 0.6843315
26630 0.6933635
26640 0.6846918
26650 0.6795015
26660 0.6847458
26670 0.6924597
26680 0.6946319
26690 0.6862139
26700 0.6947612
26710 0.689948
26720 0.6841282
26730 0.6887943
26740 0.6739441
26750 0.6954628
26760 0.6904583
26770 0.7041427
26780 0.7161075
26790 0.7163141
26800 0.7042218
26810 0.7009356
26820 0.705045
26830 0.7108721
26840 0.7056243
26850 0.7055402
26860 0.7054079
26870 0.6889639
26880 0.6867272
26890 0.6851392
26900 0.6833282
26910 0.6774266
26920 0.6783873
26930 0.6755248
26940 0.680642
26950 0.6876674
26960 0.6768684
26970 0.6807227
26980 0.6905324
26990 0.6894401
27000 0.6878998
27010 0.7087392
27020 0.6906981
27030 0.686682
27040 0.7057132
27050 0.704739
27060 0.7017462
27070 0.7055004
27080 0.6911702
27090 0.683271
27100 0.6861242
27110 0.6908212
27120 0.6929401
27130 0.6914942
27140 0.6902009
27150 0.6889932
27160 0.6898373
27170 0.6842542
27180 0.6775441
27190 0.6818744
27200 0.6908749
27210 0.6936094
27220 0.6891776
27230 0.7004194
27240 0.6881288
27250 0.6786773
27260 0.6737728
27270 0.675411
27280 0.6730769
27290 0.6670365
27300 0.6722038
27310 0.6806044
27320 0.6817641
27330 0.6859716
27340 0.6864907
27350 0.6873229
27360 0.6894808
27370 0.6786057
27380 0.6788446
27390 0.684647
27400 0.6772048
27410 0.6840959
27420 0.6849604
27430 0.689182
27440 0.683691
27450 0.6747047
27460 0.6757647
27470 0.6801078
27480 0.6826407
27490 0.6863129
27500 0.6838606
27510 0.6886914
27520 0.6930469
27530 0.6965693
27540 0.7001088
27550 0.6868103
27560 0.7021268
27570 0.6956999
27580 0.685418
27590 0.6707617
27600 0.6764051
27610 0.6704759
27620 0.6681923
27630 0.674171
27640 0.6678542
27650 0.6668484
27660 0.6727133
27670 0.6722954
27680 0.6745041
27690 0.6748818
27700 0.6796482
27710 0.6856792
27720 0.693458
27730 0.6956546
27740 0.7000784
27750 0.6885183
27760 0.6920196
27770 0.6913356
27780 0.6906422
27790 0.6933353
27800 0.6998189
27810 0.6942514
27820 0.7015007
27830 0.6982765
27840 0.6892157
27850 0.7097834
27860 0.7053943
27870 0.6850473
27880 0.6857342
27890 0.6944702
27900 0.7047413
27910 0.7040004
27920 0.7047445
27930 0.7006331
27940 0.6829907
27950 0.6797112
27960 0.6762295
27970 0.6808331
27980 0.6829495
27990 0.6786847
28000 0.6753932
28010 0.6814415
28020 0.703312
28030 0.6779609
28040 0.6789092
28050 0.6888711
28060 0.6845735
28070 0.6847608
28080 0.68442
28090 0.6791518
28100 0.6914001
28110 0.6977127
28120 0.6927027
28130 0.705127
28140 0.6991808
28150 0.6865527
28160 0.6938746
28170 0.6985171
28180 0.6918504
28190 0.6858755
28200 0.6783262
28210 0.6815837
28220 0.6817697
28230 0.6860763
28240 0.6822389
28250 0.691317
28260 0.6780013
28270 0.6659214
28280 0.6569789
28290 0.6687095
28300 0.6639795
28310 0.6643241
28320 0.6833666
28330 0.6736121
28340 0.6652473
28350 0.6841428
28360 0.6745879
28370 0.6874112
28380 0.6868979
28390 0.6874728
28400 0.6862355
28410 0.6721865
28420 0.6701875
28430 0.6752912
28440 0.6917058
28450 0.6927903
28460 0.6980605
28470 0.6913502
28480 0.6871138
28490 0.6820179
28500 0.6764076
28510 0.6863353
28520 0.6715469
28530 0.6597965
28540 0.6682041
28550 0.6898335
28560 0.6930608
28570 0.6975202
28580 0.7041042
28590 0.6920468
28600 0.695152
28610 0.6979085
28620 0.7022506
28630 0.7053386
28640 0.7114573
28650 0.718421
28660 0.7078641
28670 0.7168421
28680 0.7294089
28690 0.7197905
28700 0.722025
28710 0.7099598
28720 0.7031199
28730 0.7096823
28740 0.7039735
28750 0.6867393
28760 0.6859987
28770 0.6894797
28780 0.6945955
28790 0.6934038
28800 0.6966018
28810 0.6882803
28820 0.6908193
28830 0.7026761
28840 0.7232311
28850 0.7226951
28860 0.7203345
28870 0.7221107
28880 0.707494
28890 0.7050716
28900 0.7022923
28910 0.699521
28920 0.7115707
28930 0.6943491
28940 0.6815268
28950 0.690294
28960 0.6790199
28970 0.6839596
28980 0.6866731
28990 0.703413
29000 0.6881124
29010 0.6831363
29020 0.7007552
29030 0.6979172
29040 0.7015241
29050 0.6924155
29060 0.7106881
29070 0.7005959
29080 0.7136914
29090 0.7192228
29100 0.7058148
29110 0.7059782
29120 0.7056662
29130 0.6954318
29140 0.6888759
29150 0.691947
29160 0.6949534
29170 0.6983202
29180 0.721712
29190 0.6980971
29200 0.6964563
29210 0.6915095
29220 0.6865792
29230 0.6973575
29240 0.6999886
29250 0.7002726
29260 0.7002858
29270 0.7129158
29280 0.7090794
29290 0.7018516
29300 0.697085
29310 0.7128273
29320 0.7042102
29330 0.7015991
29340 0.7095433
29350 0.7120258
29360 0.700131
29370 0.7077098
29380 0.7133835
29390 0.7187907
29400 0.7165869
29410 0.7087743
29420 0.7182153
29430 0.7193031
29440 0.7169368
29450 0.7155008
29460 0.7144768
29470 0.717555
29480 0.7142631
29490 0.7049237
29500 0.7128435
29510 0.7047229
29520 0.699818
29530 0.6942363
29540 0.7056027
29550 0.7049657
29560 0.7062284
29570 0.7079695
29580 0.7158673
29590 0.7214048
29600 0.7148527
29610 0.713723
29620 0.7214535
29630 0.7144909
29640 0.713163
29650 0.7061434
29660 0.7209221
29670 0.7144952
29680 0.7108088
29690 0.7003504
29700 0.717143
29710 0.7092448
29720 0.7053348
29730 0.7003863
29740 0.7135537
29750 0.7320364
29760 0.7390383
29770 0.7345247
29780 0.7274227
29790 0.7191043
29800 0.7213431
29810 0.7178896
29820 0.7071149
29830 0.6983883
29840 0.7076553
29850 0.7049925
29860 0.6781987
29870 0.6851307
29880 0.6832926
29890 0.6868665
29900 0.6926682
29910 0.6980187
29920 0.7012392
29930 0.7059224
29940 0.7102591
29950 0.708779
29960 0.7217469
29970 0.7225129
29980 0.7130454
29990 0.7102474
30000 0.710174
30010 0.6965121
30020 0.6990573
30030 0.6909601
30040 0.692549
30050 0.6847675
30060 0.6844513
30070 0.688968
30080 0.6814604
30090 0.6821948
30100 0.6818802
30110 0.6753746
30120 0.6782141
30130 0.6867764
30140 0.6919273
30150 0.6964601
30160 0.6894314
30170 0.700897
30180 0.699181
30190 0.6993449
30200 0.6901057
30210 0.6883693
30220 0.6929113
30230 0.695099
30240 0.7040816
30250 0.7202664
30260 0.7105998
30270 0.71776
30280 0.7057813
30290 0.7084042
30300 0.7128934
30310 0.7014136
30320 0.7037721
30330 0.7133864
30340 0.7123849
30350 0.6998264
30360 0.7125623
30370 0.7155257
30380 0.7162223
30390 0.7265944
30400 0.729722
30410 0.7454673
30420 0.739994
30430 0.7403333
30440 0.742562
30450 0.7348896
30460 0.7371787
30470 0.7411909
30480 0.7362939
30490 0.7299777
30500 0.7325783
30510 0.7316632
30520 0.7344468
30530 0.7588621
30540 0.754352
30550 0.7486407
30560 0.7647746
30570 0.7586042
30580 0.7488897
30590 0.7371063
30600 0.7450551
30610 0.7453835
30620 0.7505336
30630 0.7345338
30640 0.7329506
30650 0.7360929
30660 0.7258565
30670 0.7252178
30680 0.7481091
30690 0.73961
30700 0.7493683
30710 0.7409313
30720 0.7466438
30730 0.7496638
30740 0.7500088
30750 0.7402891
30760 0.7433566
30770 0.7450306
30780 0.7563065
30790 0.7690073
30800 0.7619073
30810 0.7622738
30820 0.7722757
30830 0.7662823
30840 0.7516372
30850 0.7529602
30860 0.7382348
30870 0.7311819
30880 0.7269125
30890 0.7226204
30900 0.7144678
30910 0.7210855
30920 0.7221517
30930 0.7198699
30940 0.7226116
30950 0.7086471
30960 0.7197229
30970 0.7055008
30980 0.7161264
30990 0.7062073
31000 0.6948332
31010 0.6976596
31020 0.7156827
31030 0.7184176
31040 0.7040222
31050 0.7086074
31060 0.7152513
31070 0.7179941
31080 0.7377959
31090 0.7453269
31100 0.7415076
31110 0.7509453
31120 0.7550246
31130 0.7373695
31140 0.7426748
31150 0.7541901
31160 0.7529054
31170 0.7445605
31180 0.7482722
31190 0.7439744
31200 0.7395341
31210 0.7343971
31220 0.7394932
31230 0.730384
31240 0.7334812
31250 0.7306939
31260 0.7315587
31270 0.7188952
31280 0.7164815
31290 0.7049399
31300 0.7188699
31310 0.7209511
31320 0.7050149
31330 0.711603
31340 0.705791
31350 0.7070734
31360 0.708627
31370 0.719415
31380 0.7205631
31390 0.7134246
31400 0.6953328
31410 0.6955893
31420 0.6912072
31430 0.7019479
31440 0.7081239
31450 0.7213824
31460 0.7254592
31470 0.7187253
31480 0.7040104
31490 0.7234037
31500 0.706415
31510 0.7118275
31520 0.6979643
31530 0.7139772
31540 0.7086079
31550 0.7295995
31560 0.7317205
31570 0.7405362
31580 0.7208041
31590 0.7161569
31600 0.7245197
31610 0.7226229
31620 0.7285739
31630 0.7283321
31640 0.7260348
31650 0.727462
31660 0.7232196
31670 0.7205426
31680 0.7334169
31690 0.7350611
31700 0.7354217
31710 0.7251626
31720 0.7521612
31730 0.7472906
31740 0.7601539
31750 0.7537503
31760 0.741789
31770 0.7352252
31780 0.7283572
31790 0.7206958
31800 0.7195529
31810 0.7139862
31820 0.7235073
31830 0.712054
31840 0.7146839
31850 0.7125412
31860 0.7151605
31870 0.7113869
31880 0.7210007
31890 0.7276256
31900 0.7155724
31910 0.7239171
31920 0.7203655
31930 0.708809
31940 0.7166371
31950 0.7132639
31960 0.7112063
31970 0.7139263
31980 0.7029971
31990 0.7137713
32000 0.7077927
32010 0.7140948
32020 0.7018471
32030 0.7018299
32040 0.6959373
32050 0.7098187
32060 0.7102981
32070 0.7118073
32080 0.716535
32090 0.7229261
32100 0.7338461
32110 0.7366048
32120 0.7310551
32130 0.732977
32140 0.7445674
32150 0.7318272
32160 0.7315193
32170 0.7166826
32180 0.7163366
32190 0.7131086
32200 0.720284
32210 0.7263294
32220 0.7260596
32230 0.7085181
32240 0.710737
32250 0.7152309
32260 0.6931203
32270 0.693303
32280 0.6880636
32290 0.709623
32300 0.6971707
32310 0.697276
32320 0.7186301
32330 0.7301446
32340 0.720837
32350 0.7225845
32360 0.7281306
32370 0.719808
32380 0.7312281
32390 0.7240368
32400 0.7256294
32410 0.7256899
32420 0.7172551
32430 0.7057708
32440 0.713514
32450 0.7250643
32460 0.7124478
32470 0.7116686
32480 0.7144493
32490 0.7114916
32500 0.7089093
32510 0.7071776
32520 0.7063937
32530 0.7165258
32540 0.7125393
32550 0.7110785
32560 0.704874
32570 0.7041433
32580 0.7137396
32590 0.7014142
32600 0.7068365
32610 0.7135263
32620 0.7199748
32630 0.7091768
32640 0.7125039
32650 0.7291272
32660 0.7237577
32670 0.7251588
32680 0.7243418
32690 0.7293278
32700 0.7296993
32710 0.7270595
32720 0.7207522
32730 0.7138706
32740 0.7197577
32750 0.7220448
32760 0.7212905
32770 0.7221575
32780 0.7096813
32790 0.7156219
32800 0.7097279
32810 0.716673
32820 0.7184117
32830 0.7242944
32840 0.7196224
32850 0.722974
32860 0.7254665
32870 0.7286591
32880 0.7214087
32890 0.7148204
32900 0.7114412
32910 0.7167239
32920 0.7231139
32930 0.7201417
32940 0.7016903
32950 0.6954576
32960 0.6884477
32970 0.6995491
32980 0.6973414
32990 0.7106191
33000 0.7030005
33010 0.7006983
33020 0.7124169
33030 0.7115801
33040 0.7098292
33050 0.7082563
33060 0.6927733
33070 0.7190819
33080 0.7174051
33090 0.7186188
33100 0.7274188
33110 0.7353
33120 0.7212831
33130 0.7115367
33140 0.7076973
33150 0.7068444
33160 0.7084494
33170 0.7155521
33180 0.725899
33190 0.705767
33200 0.6950314
33210 0.7011274
33220 0.7044841
33230 0.6995407
33240 0.6964583
33250 0.6933957
33260 0.6952283
33270 0.7001128
33280 0.6952311
33290 0.6929827
33300 0.6931633
33310 0.6975523
33320 0.6964953
33330 0.705056
33340 0.7011485
33350 0.709661
33360 0.7157386
33370 0.7081578
33380 0.7248908
33390 0.7217529
33400 0.7213104
33410 0.722562
33420 0.728689
33430 0.7256988
33440 0.7262881
33450 0.7220615
33460 0.733182
33470 0.7203677
33480 0.7237515
33490 0.7272805
33500 0.7252741
33510 0.7200898
33520 0.7221324
33530 0.7117869
33540 0.7070177
33550 0.7125184
33560 0.713568
33570 0.7071055
33580 0.7020541
33590 0.7000766
33600 0.705268
33610 0.7042734
33620 0.7025166
33630 0.7037344
33640 0.7096603
33650 0.7197523
33660 0.7263625
33670 0.7277021
33680 0.7175832
33690 0.717311
33700 0.706547
33710 0.7259966
33720 0.7162811
33730 0.7097867
33740 0.7014443
33750 0.7054532
33760 0.714595
33770 0.7176908
33780 0.7120821
33790 0.7289295
33800 0.7205713
33810 0.7317748
33820 0.7141646
33830 0.7237849
33840 0.7151055
33850 0.7164516
33860 0.733234
33870 0.7225739
33880 0.7244875
33890 0.7289383
33900 0.7386501
33910 0.7305869
33920 0.7207457
33930 0.7037551
33940 0.7023581
33950 0.7106619
33960 0.7104523
33970 0.7156707
33980 0.7010739
33990 0.7030737
34000 0.699793
34010 0.7080878
34020 0.7135307
34030 0.7163596
34040 0.7175867
34050 0.7297589
34060 0.7133827
34070 0.7110038
34080 0.7082233
34090 0.7027141
34100 0.7156257
34110 0.7169946
34120 0.6946666
34130 0.6913992
34140 0.6941437
34150 0.6849868
34160 0.6993547
34170 0.7074876
34180 0.7056399
34190 0.7056556
34200 0.7084605
34210 0.7083188
34220 0.7078311
34230 0.7065222
34240 0.7125083
34250 0.7056106
34260 0.7136145
34270 0.7198752
34280 0.7143127
34290 0.7187948
34300 0.7239279
34310 0.7138795
34320 0.716885
34330 0.7181973
34340 0.7322392
34350 0.726156
34360 0.71401
34370 0.7123588
34380 0.724141
34390 0.7215698
34400 0.7206166
34410 0.7142783
34420 0.7291712
34430 0.7237741
34440 0.7247338
34450 0.7221538
34460 0.7215109
34470 0.7175086
34480 0.7152907
34490 0.7110382
34500 0.7123899
34510 0.7030003
34520 0.7149622
34530 0.7184862
34540 0.7086078
34550 0.700623
34560 0.7102395
34570 0.7116686
34580 0.7154745
34590 0.7052724
34600 0.6999801
34610 0.7007867
34620 0.7001036
34630 0.7017053
34640 0.7130045
34650 0.705652
34660 0.696104
34670 0.707909
34680 0.6959663
34690 0.6973993
34700 0.7071189
34710 0.7000613
34720 0.7110243
34730 0.7058011
34740 0.7090558
34750 0.7173297
34760 0.7301035
34770 0.7276734
34780 0.7182316
34790 0.7167905
34800 0.7193011
34810 0.7181997
34820 0.7232891
34830 0.7166715
34840 0.7121179
34850 0.7169154
34860 0.7110885
34870 0.716132
34880 0.7057091
34890 0.7076373
34900 0.7071351
34910 0.7220219
34920 0.7146878
34930 0.7130947
34940 0.7253515
34950 0.7240402
34960 0.7191346
34970 0.7064936
34980 0.7146977
34990 0.7178401
35000 0.7193416
35010 0.7221224
35020 0.7181567
35030 0.7252368
35040 0.7197378
35050 0.7225701
35060 0.7308449
35070 0.7456287
35080 0.7314326
35090 0.732743
35100 0.735208
35110 0.7362707
35120 0.7284727
35130 0.7231078
35140 0.7212589
35150 0.7369108
35160 0.729009
35170 0.7252305
35180 0.7424977
35190 0.7466782
35200 0.7441767
35210 0.7299107
35220 0.7357833
35230 0.7322321
35240 0.7422054
35250 0.7447419
35260 0.7474413
35270 0.7450303
35280 0.7320165
35290 0.7348788
35300 0.7362165
35310 0.7303376
35320 0.7187293
35330 0.7273436
35340 0.7234443
35350 0.7233897
35360 0.7238756
35370 0.7271031
35380 0.7422957
35390 0.7284127
35400 0.7053719
35410 0.7217651
35420 0.7139935
35430 0.7104283
35440 0.7020138
35450 0.7114809
35460 0.7208291
35470 0.7199906
35480 0.7109936
35490 0.7094012
35500 0.7120096
35510 0.7136295
35520 0.7286579
35530 0.7177121
35540 0.7282665
35550 0.7278114
35560 0.7206671
35570 0.728282
35580 0.723161
35590 0.7308045
35600 0.7295179
35610 0.7293231
35620 0.7282038
35630 0.712484
35640 0.7070968
35650 0.7116468
35660 0.7164321
35670 0.7097864
35680 0.7011829
35690 0.7160195
35700 0.7103927
35710 0.7079884
35720 0.7116627
35730 0.7082004
35740 0.7175581
35750 0.7038379
35760 0.7011753
35770 0.7068734
35780 0.70794
35790 0.7008428
35800 0.6961592
35810 0.7122974
35820 0.7152112
35830 0.7167094
35840 0.7173614
35850 0.7153724
35860 0.7049945
35870 0.7051789
35880 0.7045538
35890 0.7153469
35900 0.7046258
35910 0.7186075
35920 0.714537
35930 0.719676
35940 0.7258853
35950 0.7224596
35960 0.7209522
35970 0.7391034
35980 0.7245626
35990 0.7342185
36000 0.73818
36010 0.7313839
36020 0.7269335
36030 0.7285504
36040 0.7301512
36050 0.7223237
36060 0.704711
36070 0.712996
36080 0.7111303
36090 0.7012348
36100 0.7269882
36110 0.7248973
36120 0.7331697
36130 0.7345595
36140 0.7395235
36150 0.7366965
36160 0.7373155
36170 0.7288136
36180 0.7292348
36190 0.7374745
36200 0.7225815
36210 0.7294111
36220 0.7355431
36230 0.7330083
36240 0.7348764
36250 0.7301753
36260 0.7184609
36270 0.7177816
36280 0.7147602
36290 0.7241084
36300 0.7323319
36310 0.7268248
36320 0.7200717
36330 0.7228094
36340 0.7208311
36350 0.7215871
36360 0.7379214
36370 0.7328603
36380 0.7265488
36390 0.7333866
36400 0.7171984
36410 0.7292339
36420 0.7367341
36430 0.7329887
36440 0.7474947
36450 0.7299346
36460 0.7267491
36470 0.7260501
36480 0.7319645
36490 0.730879
36500 0.7374883
36510 0.7408402
36520 0.7428082
36530 0.7483726
36540 0.7402
36550 0.7278141
36560 0.7347209
36570 0.7370434
36580 0.7456436
36590 0.756924
36600 0.7488382
36610 0.7524034
36620 0.7416608
36630 0.7399306
36640 0.7248227
36650 0.7187394
36660 0.7275983
36670 0.7376598
36680 0.726772
36690 0.7313247
36700 0.7418185
36710 0.7450617
36720 0.7408078
36730 0.7462389
36740 0.7432254
36750 0.7601417
36760 0.7403579
36770 0.7409077
36780 0.7259204
36790 0.7124744
36800 0.7163289
36810 0.7088021
36820 0.7102354
36830 0.7228943
36840 0.7232266
36850 0.715888
36860 0.7023855
36870 0.7080136
36880 0.715647
36890 0.7169191
36900 0.7131801
36910 0.7037789
36920 0.7049564
36930 0.7217336
36940 0.7212059
36950 0.7203426
36960 0.7345563
36970 0.733377
36980 0.7290196
36990 0.7284701
37000 0.7334966
37010 0.739359
37020 0.74722
37030 0.7319548
37040 0.7274041
37050 0.7220495
37060 0.7135147
37070 0.724612
37080 0.7148736
37090 0.727047
37100 0.7226994
37110 0.7298647
37120 0.7464238
37130 0.7374728
37140 0.732529
37150 0.7322529
37160 0.7401388
37170 0.7420775
37180 0.7352834
37190 0.7177791
37200 0.7100866
37210 0.7123941
37220 0.7071566
37230 0.7187482
37240 0.7209863
37250 0.7262121
37260 0.7377589
37270 0.7387598
37280 0.7493901
37290 0.7358029
37300 0.7359245
37310 0.7261811
37320 0.7316113
37330 0.7199674
37340 0.7262063
37350 0.729663
37360 0.7396173
37370 0.7277465
37380 0.7205349
37390 0.7186444
37400 0.7208419
37410 0.713766
37420 0.7225187
37430 0.7256517
37440 0.7285761
37450 0.7305732
37460 0.7257217
37470 0.7338362
37480 0.7308918
37490 0.7377717
37500 0.7353402
37510 0.7488589
37520 0.7445707
37530 0.7468858
37540 0.7566394
37550 0.7575843
37560 0.7469298
37570 0.7473397
37580 0.7506581
37590 0.7571819
37600 0.7515143
37610 0.7477726
37620 0.7488981
37630 0.7461968
37640 0.7343818
37650 0.7431852
37660 0.7464565
37670 0.7490379
37680 0.7481068
37690 0.7480447
37700 0.7427078
37710 0.7516826
37720 0.73823
37730 0.7430828
37740 0.7456564
37750 0.7411412
37760 0.7427499
37770 0.7504248
37780 0.7449899
37790 0.7319506
37800 0.7430273
37810 0.7523864
37820 0.7487406
37830 0.7550567
37840 0.7527041
37850 0.7646773
37860 0.7656106
37870 0.7724284
37880 0.7508181
37890 0.7531993
37900 0.7567911
37910 0.7574303
37920 0.7627223
37930 0.754738
37940 0.7423525
37950 0.7630956
37960 0.769211
37970 0.7852467
37980 0.7871069
37990 0.7651263
38000 0.8006175
38010 0.7824886
38020 0.7672506
38030 0.7737204
38040 0.7803072
38050 0.764443
38060 0.7730986
38070 0.7694973
38080 0.7774699
38090 0.7738153
38100 0.7769488
38110 0.7522205
38120 0.7513915
38130 0.7667601
38140 0.7596524
38150 0.7714912
38160 0.7649137
38170 0.7536102
38180 0.7502695
38190 0.7429658
38200 0.7527307
38210 0.7480256
38220 0.7470566
38230 0.7527692
38240 0.7572008
38250 0.7435445
38260 0.7507209
38270 0.7475934
38280 0.7482159
38290 0.7541527
38300 0.7521474
38310 0.7516474
38320 0.7592098
38330 0.7679263
38340 0.7429119
38350 0.7353234
38360 0.7246413
38370 0.7422694
38380 0.7411325
38390 0.7441983
38400 0.7447795
38410 0.7476671
38420 0.7393795
38430 0.7390364
38440 0.7420118
38450 0.7562194
38460 0.7678061
38470 0.7526588
38480 0.7542625
38490 0.7490075
38500 0.7452772
38510 0.7347951
38520 0.7390984
38530 0.7401941
38540 0.7344674
38550 0.7389565
38560 0.7380496
38570 0.7272306
38580 0.7378569
38590 0.7395375
38600 0.7429531
38610 0.749062
38620 0.7547108
38630 0.7688916
38640 0.7621393
38650 0.748084
38660 0.7448709
38670 0.7529846
38680 0.7558061
38690 0.7495463
38700 0.7374194
38710 0.7365561
38720 0.7561266
38730 0.750167
38740 0.7568408
38750 0.7596806
38760 0.7590874
38770 0.7777016
38780 0.7911006
38790 0.804117
38800 0.8062853
38810 0.8090767
38820 0.7965184
38830 0.8014532
38840 0.7890982
38850 0.7814298
38860 0.7868925
38870 0.7782278
38880 0.7647308
38890 0.7658175
38900 0.7725528
38910 0.769549
38920 0.7539809
38930 0.7356647
38940 0.7402513
38950 0.7461886
38960 0.7462472
38970 0.7461346
38980 0.7495585
38990 0.7559811
39000 0.7494602
39010 0.7401645
39020 0.7407452
39030 0.7440347
39040 0.7415199
39050 0.7660842
39060 0.7579922
39070 0.7588372
39080 0.7463503
39090 0.7362143
39100 0.7510731
39110 0.754482
39120 0.7486377
39130 0.7672376
39140 0.7535567
39150 0.7396693
39160 0.7538109
39170 0.7587203
39180 0.7597894
39190 0.7568122
39200 0.7521895
39210 0.7464849
39220 0.7464422
39230 0.7421634
39240 0.7492913
39250 0.7432595
39260 0.74373
39270 0.7332548
39280 0.7410592
39290 0.7409114
39300 0.7404213
39310 0.7524332
39320 0.7675068
39330 0.7714953
39340 0.7566449
39350 0.7523014
39360 0.7541285
39370 0.7459782
39380 0.7468249
39390 0.7416788
39400 0.7478876
39410 0.7419726
39420 0.753393
39430 0.7596285
39440 0.7624954
39450 0.7610242
39460 0.7552816
39470 0.7427059
39480 0.7568235
39490 0.7421553
39500 0.7423527
39510 0.7455537
39520 0.7389897
39530 0.7441388
39540 0.7407217
39550 0.7339863
39560 0.730287
39570 0.746517
39580 0.7448187
39590 0.7553625
39600 0.7590748
39610 0.7535151
39620 0.7530819
39630 0.7502726
39640 0.7545206
39650 0.7657101
39660 0.7686619
39670 0.7694037
39680 0.7594007
39690 0.7704928
39700 0.7562525
39710 0.7489699
39720 0.7417418
39730 0.75141
39740 0.7480211
39750 0.7575618
39760 0.7663322
39770 0.7569652
39780 0.7468519
39790 0.7328446
39800 0.7565407
39810 0.7519471
39820 0.747667
39830 0.745119
39840 0.7539427
39850 0.7463952
39860 0.7467971
39870 0.7536333
39880 0.7544636
39890 0.7499823
39900 0.7451925
39910 0.7422641
39920 0.749662
39930 0.7442433
39940 0.7308415
39950 0.7438347
39960 0.7317618
39970 0.7398568
39980 0.7224244
39990 0.7389526
40000 0.7315924
40010 0.7407323
40020 0.7378383
40030 0.7391211
40040 0.7292978
40050 0.7307748
40060 0.7345045
40070 0.7537627
40080 0.7586467
40090 0.7560041
40100 0.7501044
40110 0.7632402
40120 0.7728148
40130 0.7660438
40140 0.7677995
40150 0.765215
40160 0.7673467
40170 0.7619804
40180 0.7610052
40190 0.7549168
40200 0.7659349
40210 0.7560756
40220 0.7649282
40230 0.7682466
40240 0.7795005
40250 0.7971939
40260 0.7791719
40270 0.7794263
40280 0.7802296
40290 0.7833657
40300 0.791065
40310 0.786059
40320 0.7760132
40330 0.7604179
40340 0.7743109
40350 0.770356
40360 0.7585509
40370 0.7677617
40380 0.7702048
40390 0.7654563
40400 0.7487594
40410 0.7503103
40420 0.7476906
40430 0.7491639
40440 0.7494371
40450 0.7522789
40460 0.7529171
40470 0.7456624
40480 0.7612938
40490 0.7516529
40500 0.7571239
40510 0.7483351
40520 0.7568287
40530 0.750008
40540 0.7497867
40550 0.7440141
40560 0.7513471
40570 0.7354505
40580 0.7484877
40590 0.7456045
40600 0.7400264
40610 0.750341
40620 0.7376496
40630 0.7307255
40640 0.7383454
40650 0.7483656
40660 0.7403783
40670 0.7469109
40680 0.7618253
40690 0.756956
40700 0.7564462
40710 0.752158
40720 0.7371622
40730 0.7228867
40740 0.7380115
40750 0.7516564
40760 0.7544798
40770 0.7564477
40780 0.7554067
40790 0.7535971
40800 0.7470108
40810 0.74288
40820 0.7411072
40830 0.7304243
40840 0.72731
40850 0.7301541
40860 0.740957
40870 0.742346
40880 0.7385784
40890 0.7469871
40900 0.7565113
40910 0.759407
40920 0.7414533
40930 0.7274175
40940 0.7371314
40950 0.73958
40960 0.7345718
40970 0.7191429
40980 0.7205507
40990 0.7081349
41000 0.7103007
41010 0.7135536
41020 0.7203891
41030 0.7236629
41040 0.723604
41050 0.7210017
41060 0.71417
41070 0.715712
41080 0.7238491
41090 0.7338296
41100 0.734192
41110 0.7373904
41120 0.7368308
41130 0.7281325
41140 0.7154264
41150 0.707445
41160 0.7089248
41170 0.7002724
41180 0.7084578
41190 0.7087287
41200 0.7107255
41210 0.714908
41220 0.7238981
41230 0.7283011
41240 0.7340289
41250 0.7308756
41260 0.7313182
41270 0.729268
41280 0.7433611
41290 0.7337868
41300 0.7270558
41310 0.7332995
41320 0.7443072
41330 0.726056
41340 0.7312641
41350 0.7272466
41360 0.7292052
41370 0.7379992
41380 0.7258286
41390 0.7211248
41400 0.7151952
41410 0.7171846
41420 0.7205871
41430 0.7246953
41440 0.7362602
41450 0.7442282
41460 0.7474753
41470 0.7293568
41480 0.7275965
41490 0.7337759
41500 0.726426
41510 0.7313265
41520 0.7296219
41530 0.7351016
41540 0.7414992
41550 0.739035
41560 0.7337728
41570 0.7321378
41580 0.7349215
41590 0.7311562
41600 0.7304456
41610 0.7291983
41620 0.7385135
41630 0.7395522
41640 0.7261236
41650 0.7113788
41660 0.71872
41670 0.7253066
41680 0.7229845
41690 0.7216229
41700 0.7180877
41710 0.7291437
41720 0.7239735
41730 0.723232
41740 0.7305106
41750 0.7194446
41760 0.7331004
41770 0.7385616
41780 0.7418022
41790 0.7386879
41800 0.7304329
41810 0.7350827
41820 0.7317768
41830 0.7415008
41840 0.7459149
41850 0.7442054
41860 0.7301762
41870 0.7276427
41880 0.7301823
41890 0.7259114
41900 0.7146118
41910 0.7093096
41920 0.7279922
41930 0.7246222
41940 0.7368152
41950 0.7219111
41960 0.7199704
41970 0.739125
41980 0.7497422
41990 0.7453521
42000 0.7513634
42010 0.7437059
42020 0.7480074
42030 0.7390586
42040 0.7336383
42050 0.7408913
42060 0.7324296
42070 0.7301762
42080 0.7166715
42090 0.7197469
42100 0.7239293
42110 0.728327
42120 0.7295865
42130 0.725971
42140 0.7278836
42150 0.7360037
42160 0.7378001
42170 0.7366848
42180 0.7287602
42190 0.7202144
42200 0.7260114
42210 0.7308111
42220 0.7270242
42230 0.7209913
42240 0.7356298
42250 0.724925
42260 0.7190123
42270 0.7158542
42280 0.6997561
42290 0.7094393
42300 0.7152447
42310 0.7039058
42320 0.7104931
42330 0.7178733
42340 0.7243004
42350 0.7399014
42360 0.7432616
42370 0.7403318
42380 0.7468139
42390 0.7494996
42400 0.7421832
42410 0.7381129
42420 0.7624569
42430 0.761384
42440 0.764411
42450 0.7551841
42460 0.7428549
42470 0.7377383
42480 0.7375116
42490 0.7265497
42500 0.7384138
42510 0.7288765
42520 0.7233187
42530 0.7276576
42540 0.7297035
42550 0.7204336
42560 0.7224274
42570 0.7420247
42580 0.7314175
42590 0.7400333
42600 0.7385982
42610 0.7541895
42620 0.7406799
42630 0.7455261
42640 0.734848
42650 0.7285119
42660 0.7282116
42670 0.7212824
42680 0.7263275
42690 0.7266675
42700 0.7162887
42710 0.7337189
42720 0.7302827
42730 0.7381563
42740 0.7366968
42750 0.7269169
42760 0.7256327
42770 0.7167156
42780 0.6979418
42790 0.704119
42800 0.7132362
42810 0.7140666
42820 0.719638
42830 0.7227576
42840 0.7187739
42850 0.7064794
42860 0.7325356
42870 0.7264829
42880 0.7254637
42890 0.728286
42900 0.7126949
42910 0.7031978
42920 0.7044757
42930 0.703883
42940 0.7109281
42950 0.7177249
42960 0.7000114
42970 0.7028741
42980 0.7068068
42990 0.7077699
43000 0.696649
43010 0.6964472
43020 0.6939717
43030 0.7032269
43040 0.7089739
43050 0.7080688
43060 0.7055706
43070 0.6984722
43080 0.7009242
43090 0.7123108
43100 0.7141078
43110 0.7085984
43120 0.7011064
43130 0.6868516
43140 0.6886843
43150 0.6930539
43160 0.7075457
43170 0.7111698
43180 0.7067217
43190 0.7053358
43200 0.7029821
43210 0.7047384
43220 0.7083539
43230 0.7047049
43240 0.7127419
43250 0.7278057
43260 0.7122324
43270 0.7135745
43280 0.7209263
43290 0.7152622
43300 0.711521
43310 0.7157811
43320 0.7060478
43330 0.7054828
43340 0.7140221
43350 0.7129931
43360 0.7230625
43370 0.7137266
43380 0.7151389
43390 0.7093501
43400 0.7070711
43410 0.7171977
43420 0.7103768
43430 0.7211531
43440 0.7023869
43450 0.7143044
43460 0.7164487
43470 0.7082463
43480 0.7187156
43490 0.7184053
43500 0.7278825
43510 0.7251922
43520 0.7264078
43530 0.7236951
43540 0.7248235
43550 0.7193364
43560 0.7284549
43570 0.7263169
43580 0.7279353
43590 0.7342127
43600 0.7248468
43610 0.7413225
43620 0.7275422
43630 0.7226292
43640 0.7148858
43650 0.719813
43660 0.7091442
43670 0.7412254
43680 0.7383155
43690 0.7284814
43700 0.7416988
43710 0.7288123
43720 0.7475578
43730 0.7391154
43740 0.7414565
43750 0.7429826
43760 0.7465835
43770 0.763363
43780 0.7597916
43790 0.7486043
43800 0.7404175
43810 0.7280868
43820 0.7337845
43830 0.735442
43840 0.7170803
43850 0.7203261
43860 0.7393627
43870 0.7431028
43880 0.7639202
43890 0.7626444
43900 0.7541816
43910 0.7634149
43920 0.7520297
43930 0.7479026
43940 0.7469436
43950 0.7508059
43960 0.7560162
43970 0.7548132
43980 0.7328302
43990 0.7348952
44000 0.7268048
44010 0.7173013
44020 0.7138479
44030 0.7122644
44040 0.7229865
44050 0.7213845
44060 0.721387
44070 0.7244033
44080 0.7242571
44090 0.7316234
44100 0.7265811
44110 0.7319782
44120 0.7352001
44130 0.7299939
44140 0.7361205
44150 0.7323356
44160 0.7281838
44170 0.7362145
44180 0.7427722
44190 0.7238792
44200 0.7257969
44210 0.736122
44220 0.7282897
44230 0.7144901
44240 0.7135995
44250 0.7173517
44260 0.7176099
44270 0.7185968
44280 0.7101455
44290 0.7112767
44300 0.712182
44310 0.7130976
44320 0.7022832
44330 0.7078403
44340 0.7252092
44350 0.7123561
44360 0.717373
44370 0.7194877
44380 0.7222781
44390 0.7147819
44400 0.7261189
44410 0.7231253
44420 0.7290794
44430 0.7161025
44440 0.7234033
44450 0.7287927
44460 0.7208521
44470 0.7081411
44480 0.725005
44490 0.723015
44500 0.7263573
44510 0.7241572
44520 0.731164
44530 0.7361844
44540 0.7354329
44550 0.7338303
44560 0.7336549
44570 0.7241875
44580 0.7275081
44590 0.723251
44600 0.7279066
44610 0.731133
44620 0.7282429
44630 0.7236773
44640 0.716352
44650 0.7150802
44660 0.715916
44670 0.7161295
44680 0.7169232
44690 0.7229692
44700 0.7134193
44710 0.7156665
44720 0.7160505
44730 0.7100847
44740 0.7140192
44750 0.7095356
44760 0.7186952
44770 0.7273771
44780 0.7112289
44790 0.7182691
44800 0.7304967
44810 0.7400305
44820 0.7350504
44830 0.7346745
44840 0.7305779
44850 0.725005
44860 0.7310013
44870 0.7339261
44880 0.7292339
44890 0.7281547
44900 0.7275662
44910 0.7216598
44920 0.7232817
44930 0.7355998
44940 0.7367541
44950 0.7344485
44960 0.7343411
44970 0.738157
44980 0.7303426
44990 0.7177532
45000 0.7309774
45010 0.7433664
45020 0.7421887
45030 0.7335598
45040 0.7363492
45050 0.7350752
45060 0.7262573
45070 0.7156827
45080 0.7179327
45090 0.7197683
45100 0.7257317
45110 0.725887
45120 0.7221487
45130 0.7312176
45140 0.7195411
45150 0.7159848
45160 0.7263599
45170 0.729569
45180 0.714365
45190 0.725183
45200 0.7219555
45210 0.7279929
45220 0.7231151
45230 0.7292485
45240 0.7319677
45250 0.7333943
45260 0.7470202
45270 0.7338714
45280 0.728498
45290 0.7282894
45300 0.7176129
45310 0.7253287
45320 0.7320262
45330 0.7249398
45340 0.7330524
45350 0.7409248
45360 0.7381274
45370 0.7377964
45380 0.736886
45390 0.7288704
45400 0.7480546
45410 0.7500776
45420 0.7425854
45430 0.7481114
45440 0.7366009
45450 0.7220393
45460 0.7262692
45470 0.7335424
45480 0.7412341
45490 0.7311259
45500 0.7265552
45510 0.7307965
45520 0.7211635
45530 0.7224912
45540 0.7213277
45550 0.724291
45560 0.7336722
45570 0.7360385
45580 0.7310365
45590 0.7306327
45600 0.7255105
45610 0.7377275
45620 0.7301826
45630 0.7255164
45640 0.7228408
45650 0.7178261
45660 0.7233667
45670 0.7341966
45680 0.7205736
45690 0.7279151
45700 0.7229515
45710 0.7268715
45720 0.7273621
45730 0.7358533
45740 0.7276458
45750 0.7182315
45760 0.7128487
45770 0.7088141
45780 0.7056464
45790 0.711965
45800 0.7134734
45810 0.7171306
45820 0.7142194
45830 0.7196422
45840 0.7159764
45850 0.7137066
45860 0.7092651
45870 0.7147234
45880 0.7082605
45890 0.7319824
45900 0.7286174
45910 0.7309247
45920 0.7206411
45930 0.7162373
45940 0.7247903
45950 0.731038
45960 0.7246743
45970 0.7336239
45980 0.7287551
45990 0.7263316
46000 0.7358025
46010 0.7350355
46020 0.7369973
46030 0.7238215
46040 0.7369812
46050 0.7320952
46060 0.7453911
46070 0.7550415
46080 0.7586429
46090 0.7663729
46100 0.761959
46110 0.7465292
46120 0.7399549
46130 0.7402251
46140 0.732213
46150 0.7457367
46160 0.7369249
46170 0.7381312
46180 0.7456697
46190 0.7485792
46200 0.7411554
46210 0.7279699
46220 0.7364956
46230 0.7455384
46240 0.7378812
46250 0.7326559
46260 0.7424508
46270 0.7430393
46280 0.7563268
46290 0.7547866
46300 0.7474577
46310 0.7435051
46320 0.7399743
46330 0.74684
46340 0.7411911
46350 0.7368559
46360 0.7442841
46370 0.7432531
46380 0.7516937
46390 0.7620238
46400 0.7425172
46410 0.7315043
46420 0.7432467
46430 0.7491526
46440 0.7403186
46450 0.7546685
46460 0.7441698
46470 0.7542062
46480 0.7516118
46490 0.7525517
46500 0.7417369
46510 0.7406725
46520 0.74239
46530 0.7434943
46540 0.739713
46550 0.734386
46560 0.7310348
46570 0.7311392
46580 0.7324663
46590 0.7312936
46600 0.743924
46610 0.7408751
46620 0.7411851
46630 0.737947
46640 0.7422163
46650 0.750542
46660 0.7612014
46670 0.7487591
46680 0.7528839
46690 0.747265
46700 0.7368894
46710 0.7405325
46720 0.7645941
46730 0.7534324
46740 0.7564316
46750 0.7471712
46760 0.7508864
46770 0.7487905
46780 0.735754
46790 0.7420179
46800 0.7323714
46810 0.7385587
46820 0.7267011
46830 0.724478
46840 0.7336473
46850 0.728943
46860 0.7290561
46870 0.7269062
46880 0.7409482
46890 0.7436624
46900 0.7363222
46910 0.7352161
46920 0.7305041
46930 0.7277699
46940 0.7312113
46950 0.7357192
46960 0.7447043
46970 0.7381511
46980 0.736849
46990 0.726929
47000 0.7400545
47010 0.736439
47020 0.7415295
47030 0.7483364
47040 0.743628
47050 0.7500724
47060 0.7461295
47070 0.7422259
47080 0.7556969
47090 0.7522653
47100 0.7385689
47110 0.7380226
47120 0.7397305
47130 0.7342191
47140 0.7439975
47150 0.7367213
47160 0.7287641
47170 0.7302112
47180 0.7403465
47190 0.7559968
47200 0.7384001
47210 0.7427363
47220 0.7326034
47230 0.7248582
47240 0.7371402
47250 0.7347518
47260 0.744188
47270 0.7373168
47280 0.7523514
47290 0.7520797
47300 0.7569623
47310 0.7508504
47320 0.7451328
47330 0.7325031
47340 0.7398284
47350 0.7280756
47360 0.7464355
47370 0.7467048
47380 0.7472055
47390 0.7403994
47400 0.7420025
47410 0.751242
47420 0.7465768
47430 0.7446428
47440 0.741797
47450 0.7538764
47460 0.7517375
47470 0.7601728
47480 0.7459444
47490 0.7393769
47500 0.7345519
47510 0.7314481
47520 0.7270594
47530 0.7241617
47540 0.7232639
47550 0.7338843
47560 0.736008
47570 0.730254
47580 0.7253573
47590 0.7268345
47600 0.7233064
47610 0.7311191
47620 0.734291
47630 0.7307752
47640 0.7246678
47650 0.7303838
47660 0.736563
47670 0.7409054
47680 0.7386548
47690 0.7359761
47700 0.7327925
47710 0.7349393
47720 0.7322991
47730 0.728298
47740 0.7192792
47750 0.7262559
47760 0.7379524
47770 0.7417976
47780 0.7377135
47790 0.7424568
47800 0.7407738
47810 0.7292891
47820 0.7421263
47830 0.7334609
47840 0.7417373
47850 0.7472341
47860 0.7382165
47870 0.7433494
47880 0.7397961
47890 0.7514502
47900 0.7466208
47910 0.733348
47920 0.7428524
47930 0.7345396
47940 0.7369833
47950 0.7269798
47960 0.7393546
47970 0.7552351
47980 0.7489654
47990 0.754975
48000 0.7462659
48010 0.7455965
48020 0.7484875
48030 0.7408975
48040 0.732116
48050 0.749841
48060 0.755057
48070 0.7660474
48080 0.7531805
48090 0.753346
48100 0.7458547
48110 0.7548077
48120 0.7461011
48130 0.7574842
48140 0.7520234
48150 0.739755
48160 0.7431267
48170 0.7397383
48180 0.7301413
48190 0.7247853
48200 0.7248007
48210 0.722418
48220 0.734903
48230 0.7356037
48240 0.7451837
48250 0.7316355
48260 0.7460293
48270 0.7440588
48280 0.7271718
48290 0.7377579
48300 0.7432306
48310 0.7486763
48320 0.7478135
48330 0.7270896
48340 0.7309937
48350 0.7131443
48360 0.7148778
48370 0.7172872
48380 0.7082482
48390 0.7191154
48400 0.7176161
48410 0.71301
48420 0.7302346
48430 0.7273968
48440 0.7321712
48450 0.7419924
48460 0.7354777
48470 0.7371634
48480 0.7340332
48490 0.7394719
48500 0.7389998
48510 0.7491039
48520 0.7330964
48530 0.7434125
48540 0.7374896
48550 0.739284
48560 0.7387165
48570 0.7350881
48580 0.7255969
48590 0.7364353
48600 0.7536367
48610 0.7603703
48620 0.7627342
48630 0.7645178
48640 0.7583986
48650 0.7469834
48660 0.7515994
48670 0.7432027
48680 0.7329492
48690 0.7301096
48700 0.7344556
48710 0.7312235
48720 0.7289041
48730 0.7243278
48740 0.7362162
48750 0.737527
48760 0.7370766
48770 0.7360168
48780 0.7311193
48790 0.7297994
48800 0.7270756
48810 0.7231098
48820 0.736779
48830 0.7363201
48840 0.725534
48850 0.7153197
48860 0.7204617
48870 0.7284856
48880 0.7277161
48890 0.7264711
48900 0.7337365
48910 0.739926
48920 0.7410268
48930 0.7297454
48940 0.7319604
48950 0.7338181
48960 0.7208291
48970 0.7216318
48980 0.7178009
48990 0.7184467
49000 0.7213593
49010 0.7234521
49020 0.7200501
49030 0.7206416
49040 0.7277481
49050 0.7282143
49060 0.7221519
49070 0.7212152
49080 0.717971
49090 0.7230629
49100 0.7283638
49110 0.7163331
49120 0.7175958
49130 0.7062082
49140 0.6977308
49150 0.6963929
49160 0.7015567
49170 0.7050428
49180 0.7036257
49190 0.7251284
49200 0.7314714
49210 0.7247914
49220 0.7205874
49230 0.7311729
49240 0.7368197
49250 0.7372257
49260 0.724978
49270 0.7204336
49280 0.7282628
49290 0.7325487
49300 0.7251398
49310 0.7286613
49320 0.7291913
49330 0.7332397
49340 0.7338038
49350 0.7348781
49360 0.7247249
49370 0.7197218
49380 0.7238339
49390 0.7141828
49400 0.7127781
49410 0.7174789
49420 0.7219647
49430 0.7181231
49440 0.7069511
49450 0.7186536
49460 0.7215152
49470 0.7251527
49480 0.7169753
49490 0.706801
49500 0.7168023
49510 0.7240776
49520 0.726687
49530 0.725654
49540 0.7114955
49550 0.7216051
49560 0.7130743
49570 0.7083306
49580 0.7012072
49590 0.7137589
49600 0.707675
49610 0.6988289
49620 0.6997926
49630 0.7035235
49640 0.7001469
49650 0.7016978
49660 0.7092484
49670 0.7114901
49680 0.7074168
49690 0.7042307
49700 0.7043751
49710 0.700216
49720 0.6979651
49730 0.7100279
49740 0.7164575
49750 0.7197366
49760 0.7255297
49770 0.733632
49780 0.7292294
49790 0.7221867
49800 0.7222617
49810 0.716476
49820 0.7202575
49830 0.7274895
49840 0.7121493
49850 0.7029028
49860 0.7130393
49870 0.7065207
49880 0.7143143
49890 0.7135135
49900 0.7068704
49910 0.7125958
49920 0.7061281
49930 0.7064769
49940 0.695848
49950 0.703288
49960 0.7131147
49970 0.7175646
49980 0.7260771
49990 0.7266337
50000 0.7281506
50010 0.7270138
50020 0.7280067
50030 0.7188044
50040 0.7338231
50050 0.7386647
50060 0.7349355
50070 0.734099
50080 0.732218
50090 0.7194194
50100 0.7296509
50110 0.7128906
50120 0.7201148
50130 0.7125314
50140 0.730938
50150 0.7336276
50160 0.729867
50170 0.7301356
50180 0.7265357
50190 0.7199956
50200 0.7180557
50210 0.7243705
50220 0.723665
50230 0.7256784
50240 0.7247066
50250 0.7250227
50260 0.7210327
50270 0.7169613
50280 0.7204032
50290 0.7220972
50300 0.7162591
50310 0.707948
50320 0.7111557
50330 0.7188407
50340 0.714648
50350 0.7044945
50360 0.7011352
50370 0.7103845
50380 0.7024572
50390 0.6969713
50400 0.6958559
50410 0.6907545
50420 0.6867715
50430 0.6904528
50440 0.6877257
50450 0.6900315
50460 0.68433
50470 0.6889797
50480 0.6862446
50490 0.6938103
50500 0.7010933
50510 0.6934381
50520 0.6940594
50530 0.6901159
50540 0.685549
50550 0.7021331
50560 0.7095622
50570 0.7039937
50580 0.6922671
50590 0.6980476
50600 0.6922651
50610 0.699504
50620 0.6887145
50630 0.6826383
50640 0.687934
50650 0.6979308
50660 0.6965741
50670 0.7098694
50680 0.7102388
50690 0.7107315
50700 0.7039433
50710 0.6977082
50720 0.6994445
50730 0.7083234
50740 0.7054165
50750 0.6992272
50760 0.7018569
50770 0.6911243
50780 0.6849658
50790 0.6892486
50800 0.6904874
50810 0.6996054
50820 0.6914669
50830 0.6920255
50840 0.6976835
50850 0.7094465
50860 0.7248903
50870 0.7204797
50880 0.7119135
50890 0.7121559
50900 0.7052967
50910 0.7128829
50920 0.711937
50930 0.711012
50940 0.7073848
50950 0.7086075
50960 0.6964124
50970 0.6970744
50980 0.7022503
50990 0.7058519
51000 0.6964853
51010 0.697606
51020 0.6855324
51030 0.6913909
51040 0.6832979
51050 0.701695
51060 0.6877851
51070 0.690159
51080 0.7000921
51090 0.6925486
51100 0.6924582
51110 0.6955102
51120 0.6924101
51130 0.7021868
51140 0.6975635
51150 0.695289
51160 0.6879292
51170 0.7038255
51180 0.7031793
51190 0.7007765
51200 0.7036696
51210 0.7068945
51220 0.7212324
51230 0.7096227
51240 0.7080878
51250 0.7095101
51260 0.7006878
51270 0.707026
51280 0.6972123
51290 0.7004287
51300 0.6910353
51310 0.7031202
51320 0.7032378
51330 0.7152176
51340 0.7225156
51350 0.7103019
51360 0.7121425
51370 0.7067026
51380 0.7055869
51390 0.6948071
51400 0.7031001
51410 0.7057599
51420 0.6985467
51430 0.691856
51440 0.7058306
51450 0.7091982
51460 0.7137386
51470 0.71123
51480 0.7172465
51490 0.7073548
51500 0.7090484
51510 0.7256854
51520 0.7144932
51530 0.7212934
51540 0.7154424
51550 0.7122444
51560 0.7171652
51570 0.717099
51580 0.7163297
51590 0.7067946
51600 0.7223732
51610 0.7156266
51620 0.7119113
51630 0.7174396
51640 0.7182078
51650 0.7124802
51660 0.7050442
51670 0.7085043
51680 0.7276808
51690 0.7295006
51700 0.7258507
51710 0.7139027
51720 0.7177757
51730 0.709754
51740 0.7157503
51750 0.7129778
51760 0.7201974
51770 0.7057161
51780 0.712676
51790 0.7155075
51800 0.719597
51810 0.7228938
51820 0.7135884
51830 0.7215577
51840 0.7152722
51850 0.7125409
51860 0.7159386
51870 0.7203563
51880 0.7118176
51890 0.7147812
51900 0.7098874
51910 0.71159
51920 0.7133336
51930 0.7135049
51940 0.7158664
51950 0.7186407
51960 0.7313324
51970 0.7351039
51980 0.7591264
51990 0.7509601
52000 0.7774686
52010 0.7559597
52020 0.7564728
52030 0.7629472
52040 0.7575114
52050 0.7426755
52060 0.7489453
52070 0.7299551
52080 0.7246657
52090 0.7250227
52100 0.7264808
52110 0.7247972
52120 0.744068
52130 0.7230956
52140 0.722459
52150 0.7125751
52160 0.7214349
52170 0.7209522
52180 0.7051235
52190 0.7130978
52200 0.711897
52210 0.7255745
52220 0.7293876
52230 0.7340093
52240 0.740265
52250 0.7372401
52260 0.7375095
52270 0.7306668
52280 0.7451231
52290 0.7293643
52300 0.7319829
52310 0.7332106
52320 0.7289099
52330 0.7278203
52340 0.722659
52350 0.736085
52360 0.7340989
52370 0.7378156
52380 0.7402852
52390 0.7459347
52400 0.7383643
52410 0.7368497
52420 0.7347884
52430 0.7293038
52440 0.7331535
52450 0.7420833
52460 0.7391583
52470 0.7393884
52480 0.7401993
52490 0.738617
52500 0.7518793
52510 0.7540436
52520 0.7609127
52530 0.7447507
52540 0.7221133
52550 0.7361494
52560 0.7413626
52570 0.7428443
52580 0.7431166
52590 0.7474962
52600 0.7508529
52610 0.7440026
52620 0.7340341
52630 0.7349975
52640 0.7319632
52650 0.7302525
52660 0.7228387
52670 0.7422864
52680 0.7417048
52690 0.7261939
52700 0.7290486
52710 0.7265001
52720 0.7292676
52730 0.7384116
52740 0.7256407
52750 0.7208967
52760 0.7331675
52770 0.7352384
52780 0.7388028
52790 0.741878
52800 0.7396287
52810 0.7347191
52820 0.7432399
52830 0.7383545
52840 0.7362528
52850 0.7246661
52860 0.7418548
52870 0.7550665
52880 0.7537562
52890 0.7478048
52900 0.7587192
52910 0.7537801
52920 0.7591426
52930 0.7559233
52940 0.7580488
52950 0.7604836
52960 0.7582779
52970 0.7542678
52980 0.7418151
52990 0.7439767
53000 0.7412425
53010 0.7326741
53020 0.7303025
53030 0.7266912
53040 0.7368665
53050 0.7488402
53060 0.7464727
53070 0.7467287
53080 0.7486408
53090 0.7441393
53100 0.7446693
53110 0.7206114
53120 0.7291478
53130 0.7294112
53140 0.7412556
53150 0.7332256
53160 0.7456104
53170 0.761407
53180 0.7575981
53190 0.7604979
53200 0.7383226
53210 0.7390878
53220 0.7293494
53230 0.7345061
53240 0.7262676
53250 0.7109224
53260 0.702705
53270 0.7098431
53280 0.7313995
53290 0.7333968
53300 0.7410209
53310 0.7412975
53320 0.7325227
53330 0.7316211
53340 0.7412091
53350 0.736198
53360 0.730925
53370 0.7289558
53380 0.7202507
53390 0.7338411
53400 0.7369584
53410 0.7447922
53420 0.7369428
53430 0.7310468
53440 0.7386058
53450 0.7433159
53460 0.736857
53470 0.7203722
53480 0.7159436
53490 0.7222897
53500 0.7268451
53510 0.7225026
53520 0.7252597
53530 0.7313125
53540 0.7317222
53550 0.7246631
53560 0.7311602
53570 0.7220166
53580 0.7240534
53590 0.7381288
53600 0.7369839
53610 0.7413309
53620 0.7421309
53630 0.733538
53640 0.7234352
53650 0.7257785
53660 0.7449529
53670 0.7334547
53680 0.7288372
53690 0.7368215
53700 0.7271383
53710 0.7182659
53720 0.7247857
53730 0.7037331
53740 0.7044342
53750 0.6970165
53760 0.7015613
53770 0.7064872
53780 0.7078803
53790 0.6984652
53800 0.6976944
53810 0.689795
53820 0.7115903
53830 0.7092456
53840 0.7103559
53850 0.7041904
53860 0.7119582
53870 0.711799
53880 0.7154879
53890 0.719298
53900 0.7237688
53910 0.7388175
53920 0.7181625
53930 0.7202277
53940 0.7356104
53950 0.7452341
53960 0.7395777
53970 0.7428318
53980 0.7380089
53990 0.7360223
54000 0.7284641
54010 0.7386268
54020 0.7423397
54030 0.7487196
54040 0.7481532
54050 0.736689
54060 0.7321935
54070 0.7396949
54080 0.7566451
54090 0.7399706
54100 0.7255107
54110 0.7350746
54120 0.7447072
54130 0.7391262
54140 0.7379162
54150 0.7396761
54160 0.7436444
54170 0.7505321
54180 0.7466647
54190 0.7354459
54200 0.7437216
54210 0.7473417
54220 0.7340019
54230 0.7315534
54240 0.7335149
54250 0.7348989
54260 0.7600591
54270 0.7572048
54280 0.7531804
54290 0.7412831
54300 0.7462781
54310 0.7511122
54320 0.7432316
54330 0.7483585
54340 0.738357
54350 0.7332231
54360 0.7386703
54370 0.732721
54380 0.7287714
54390 0.7338093
54400 0.7253367
54410 0.7273447
54420 0.724001
54430 0.7379104
54440 0.7380646
54450 0.7451114
54460 0.7420201
54470 0.724307
54480 0.726753
54490 0.7310097
54500 0.7346656
54510 0.7311805
54520 0.7237359
54530 0.7225932
54540 0.7196786
54550 0.7224777
54560 0.7358752
54570 0.7285579
54580 0.7149699
54590 0.7222603
54600 0.7348151
54610 0.7249377
54620 0.7416792
54630 0.7381243
54640 0.737999
54650 0.7363254
54660 0.7431682
54670 0.7402974
54680 0.725799
54690 0.7402783
54700 0.727348
54710 0.7155921
54720 0.7135828
54730 0.7155536
54740 0.7157012
54750 0.7232314
54760 0.7181932
54770 0.7188835
54780 0.7137662
54790 0.717254
54800 0.7080612
54810 0.7083399
54820 0.7147335
54830 0.7158487
54840 0.7207754
54850 0.7316631
54860 0.7310784
54870 0.7305447
54880 0.7278092
54890 0.7220217
54900 0.7267039
54910 0.7343405
54920 0.7257153
54930 0.730933
54940 0.7337072
54950 0.7136037
54960 0.7196867
54970 0.7264616
54980 0.7264605
54990 0.7214499
55000 0.7089949
55010 0.7137312
55020 0.7141143
55030 0.7104596
55040 0.713596
55050 0.7283857
55060 0.7141631
55070 0.7238644
55080 0.720738
55090 0.7123607
55100 0.6977658
55110 0.6981379
55120 0.697396
55130 0.7087015
55140 0.7055599
55150 0.6993541
55160 0.7018611
55170 0.7029367
55180 0.7060703
55190 0.7187518
55200 0.7187284
55210 0.7324299
55220 0.7223096
55230 0.7202079
55240 0.7205626
55250 0.7240412
55260 0.728987
55270 0.7283809
55280 0.7312844
55290 0.7252167
55300 0.7338778
55310 0.7391505
55320 0.718005
55330 0.7106706
55340 0.7119989
55350 0.7116941
55360 0.7118244
55370 0.7316144
55380 0.7259058
55390 0.7268282
55400 0.7198576
55410 0.722958
55420 0.724146
55430 0.7198631
55440 0.729481
55450 0.7297376
55460 0.7136531
55470 0.7019272
55480 0.6967714
55490 0.7009093
55500 0.7002756
55510 0.7029136
55520 0.70231
55530 0.7057451
55540 0.711024
55550 0.6994855
55560 0.7063848
55570 0.7070196
55580 0.7059226
55590 0.7123406
55600 0.7125494
55610 0.7164566
55620 0.7090458
55630 0.7094428
55640 0.7112279
55650 0.7050223
55660 0.7152108
55670 0.7149282
55680 0.7210091
55690 0.7210509
55700 0.7117273
55710 0.7109656
55720 0.711778
55730 0.7169279
55740 0.7216333
55750 0.7174617
55760 0.709195
55770 0.7291315
55780 0.7137842
55790 0.716835
55800 0.7267462
55810 0.7199804
55820 0.716409
55830 0.7289591
55840 0.7229569
55850 0.7350708
55860 0.7285857
55870 0.7279782
55880 0.7158686
55890 0.7264884
55900 0.7240897
55910 0.7242993
55920 0.7291614
55930 0.7209684
55940 0.7331843
55950 0.7366644
55960 0.7265165
55970 0.7317412
55980 0.7521801
55990 0.7416723
56000 0.7465896
56010 0.7386335
56020 0.7423926
56030 0.7538096
56040 0.7458825
56050 0.7486405
56060 0.7515045
56070 0.7425454
56080 0.744894
56090 0.741182
56100 0.7506827
56110 0.7522227
56120 0.7669385
56130 0.7540302
56140 0.7497889
56150 0.7494377
56160 0.7703302
56170 0.7688744
56180 0.7729397
56190 0.7600824
56200 0.7696053
56210 0.7785438
56220 0.7772573
56230 0.7484407
56240 0.7389304
56250 0.741029
56260 0.7529683
56270 0.7468777
56280 0.7523282
56290 0.7490954
56300 0.7315879
56310 0.7340822
56320 0.733876
56330 0.7501459
56340 0.7375403
56350 0.7425511
56360 0.7404796
56370 0.7414807
56380 0.7483863
56390 0.7345535
56400 0.741248
56410 0.7318761
56420 0.7444643
56430 0.7371424
56440 0.745502
56450 0.7533413
56460 0.7596343
56470 0.7477833
56480 0.7415608
56490 0.7403454
56500 0.7287645
56510 0.7326127
56520 0.7318292
56530 0.731007
56540 0.7311287
56550 0.7348371
56560 0.742718
56570 0.7306305
56580 0.724652
56590 0.7325367
56600 0.746232
56610 0.7597115
56620 0.7471249
56630 0.7407456
56640 0.7479939
56650 0.7445871
56660 0.747528
56670 0.7485682
56680 0.7512327
56690 0.7597696
56700 0.7543235
56710 0.7532358
56720 0.7570618
56730 0.7504346
56740 0.7473985
56750 0.7624024
56760 0.7529153
56770 0.7446937
56780 0.7501812
56790 0.7346319
56800 0.7448045
56810 0.7489017
56820 0.7489713
56830 0.7400474
56840 0.7520139
56850 0.7413355
56860 0.739265
56870 0.7477227
56880 0.733338
56890 0.7353392
56900 0.7418031
56910 0.7336558
56920 0.7347406
56930 0.7490377
56940 0.7407182
56950 0.7426953
56960 0.7423595
56970 0.7438452
56980 0.7465203
56990 0.7512149
57000 0.7443741
57010 0.7369788
57020 0.7486052
57030 0.746009
57040 0.7518719
57050 0.7710264
57060 0.7685989
57070 0.7768193
57080 0.7647184
57090 0.7468284
57100 0.7548963
57110 0.752643
57120 0.764075
57130 0.7605641
57140 0.7636982
57150 0.7547966
57160 0.7423725
57170 0.752165
57180 0.7489735
57190 0.7682725
57200 0.768721
57210 0.7513694
57220 0.741835
57230 0.7459362
57240 0.7543628
57250 0.7461364
57260 0.7543076
57270 0.7550746
57280 0.7553549
57290 0.7648321
57300 0.7644423
57310 0.7489592
57320 0.7424387
57330 0.7367342
57340 0.7452177
57350 0.7491133
57360 0.7604939
57370 0.7612325
57380 0.7532482
57390 0.7370756
57400 0.7535302
57410 0.759237
57420 0.7670025
57430 0.7682998
57440 0.7660581
57450 0.7732915
57460 0.763729
57470 0.7573792
57480 0.7602453
57490 0.7553162
57500 0.7560943
57510 0.7530906
57520 0.7556294
57530 0.7423835
57540 0.7648096
57550 0.7739536
57560 0.7732742
57570 0.7808428
57580 0.7830809
57590 0.7738167
57600 0.7746304
57610 0.7746409
57620 0.7568403
57630 0.7586021
57640 0.7682878
57650 0.7734194
57660 0.7788711
57670 0.7738559
57680 0.7687441
57690 0.7603088
57700 0.7648554
57710 0.7747129
57720 0.7871383
57730 0.7909862
57740 0.7813772
57750 0.7827659
57760 0.789322
57770 0.7897418
57780 0.7940558
57790 0.7796338
57800 0.7867534
57810 0.7912631
57820 0.7812267
57830 0.7659575
57840 0.7699513
57850 0.7710586
57860 0.7795106
57870 0.7721679
57880 0.7681959
57890 0.763833
57900 0.7610908
57910 0.7654455
57920 0.7709159
57930 0.7689654
57940 0.7539985
57950 0.7738395
57960 0.7634568
57970 0.7476833
57980 0.7500688
57990 0.7600072
58000 0.7557401
58010 0.757645
58020 0.7566407
58030 0.7685192
58040 0.785395
58050 0.7983355
58060 0.7770184
58070 0.7897753
58080 0.7966353
58090 0.7909362
58100 0.7744138
58110 0.779348
58120 0.7838726
58130 0.7868163
58140 0.7798352
58150 0.7810789
58160 0.7653857
58170 0.7753698
58180 0.768432
58190 0.7673488
58200 0.7894461
58210 0.7943522
58220 0.7943365
58230 0.7698852
58240 0.7834626
58250 0.7623811
58260 0.7743767
58270 0.7690802
58280 0.7688999
58290 0.7679853
58300 0.7662871
58310 0.7753754
58320 0.7685167
58330 0.7653543
58340 0.7573519
58350 0.7528387
58360 0.7461122
58370 0.7504055
58380 0.7557167
58390 0.7605165
58400 0.7694013
58410 0.7889634
58420 0.7936816
58430 0.7721593
58440 0.7860016
58450 0.7850021
58460 0.7697958
58470 0.7788333
58480 0.781249
58490 0.7733717
58500 0.7593938
58510 0.7776236
58520 0.77209
58530 0.7577025
58540 0.7560225
58550 0.7628464
58560 0.7538068
58570 0.7440267
58580 0.7402048
58590 0.7576421
58600 0.7742565
58610 0.7754157
58620 0.7695377
58630 0.7535107
58640 0.7682322
58650 0.7562553
58660 0.7619892
58670 0.765304
58680 0.7729678
58690 0.7782345
58700 0.7693506
58710 0.7727768
58720 0.7757832
58730 0.7880431
58740 0.7826631
58750 0.7747632
58760 0.7786368
58770 0.7907596
58780 0.7805933
58790 0.7691352
58800 0.7859094
58810 0.7753266
58820 0.7682885
58830 0.7717909
58840 0.7763242
58850 0.7825832
58860 0.7744574
58870 0.7566085
58880 0.7599875
58890 0.7724953
58900 0.7589435
58910 0.7630196
58920 0.7797339
58930 0.773467
58940 0.7811903
58950 0.7809548
58960 0.7768084
58970 0.7681574
58980 0.7600006
58990 0.7573535
59000 0.7518081
59010 0.7598148
59020 0.7554116
59030 0.7489701
59040 0.757418
59050 0.7714424
59060 0.7717685
59070 0.7677392
59080 0.7569903
59090 0.762556
59100 0.7683037
59110 0.7734154
59120 0.7815338
59130 0.7740965
59140 0.7690905
59150 0.7660747
59160 0.7632425
59170 0.7619076
59180 0.7630104
59190 0.765211
59200 0.7743469
59210 0.7838537
59220 0.7603645
59230 0.7591456
59240 0.7622023
59250 0.7793041
59260 0.7787777
59270 0.7909706
59280 0.7910587
59290 0.8042005
59300 0.8111139
59310 0.8071308
59320 0.7868828
59330 0.7719007
59340 0.7725201
59350 0.7658635
59360 0.7630533
59370 0.7779227
59380 0.7758147
59390 0.7799179
59400 0.7699715
59410 0.7690483
59420 0.7755586
59430 0.7659034
59440 0.7761256
59450 0.7759223
59460 0.7753421
59470 0.7619779
59480 0.7508021
59490 0.7485006
59500 0.7405127
59510 0.7488663
59520 0.7502546
59530 0.769413
59540 0.764289
59550 0.7654126
59560 0.7653866
59570 0.7786496
59580 0.7667685
59590 0.7524471
59600 0.7691051
59610 0.7580647
59620 0.7647806
59630 0.7535883
59640 0.7564676
59650 0.7540757
59660 0.7508196
59670 0.7706754
59680 0.7703078
59690 0.7614715
59700 0.7648872
59710 0.757585
59720 0.7500404
59730 0.7508389
59740 0.7569038
59750 0.7672421
59760 0.7788366
59770 0.777547
59780 0.7775213
59790 0.7805572
59800 0.7743413
59810 0.7796107
59820 0.7827334
59830 0.7528718
59840 0.7471304
59850 0.7604634
59860 0.7608391
59870 0.7447823
59880 0.7364815
59890 0.7496344
59900 0.7407245
59910 0.741176
59920 0.7363979
59930 0.7403706
59940 0.7310872
59950 0.7418751
59960 0.7280602
59970 0.7419338
59980 0.7438148
59990 0.727996
60000 0.7329087
60010 0.7328036
60020 0.7227144
60030 0.7315305
60040 0.7282234
60050 0.7312724
60060 0.7240733
60070 0.7310331
60080 0.7391731
60090 0.7514994
60100 0.7351836
60110 0.738664
60120 0.7340775
60130 0.7373644
60140 0.7432107
60150 0.7613884
60160 0.7489597
60170 0.7565705
60180 0.7558585
60190 0.7566499
60200 0.7576141
60210 0.7556846
60220 0.7502649
60230 0.7500498
60240 0.7397602
60250 0.7400044
60260 0.733415
60270 0.7411056
60280 0.744302
60290 0.7497571
60300 0.7382154
60310 0.7390699
60320 0.743493
60330 0.7388017
60340 0.7334812
60350 0.7406502
60360 0.7387428
60370 0.7478514
60380 0.7423736
60390 0.7487082
60400 0.7465329
60410 0.747897
60420 0.7492219
60430 0.7504923
60440 0.7437491
60450 0.7552196
60460 0.7745343
60470 0.7692127
60480 0.7648009
60490 0.7568825
60500 0.7646485
60510 0.7619642
60520 0.7706836
60530 0.7558767
60540 0.7573353
60550 0.7583974
60560 0.7679198
60570 0.7636038
60580 0.754194
60590 0.7586305
60600 0.7597255
60610 0.7599295
60620 0.7464163
60630 0.7504018
60640 0.7503115
60650 0.7547485
60660 0.7546045
60670 0.7539238
60680 0.7540706
60690 0.7512726
60700 0.7540255
60710 0.752362
60720 0.7481164
60730 0.7485418
60740 0.7362667
60750 0.7345647
60760 0.7425336
60770 0.740869
60780 0.7346737
60790 0.7409225
60800 0.7526506
60810 0.7379326
60820 0.7393191
60830 0.7517153
60840 0.7482956
60850 0.7445465
60860 0.7383858
60870 0.7461479
60880 0.7482399
60890 0.7484543
60900 0.7628919
60910 0.743719
60920 0.7331736
60930 0.7523851
60940 0.7568483
60950 0.7549297
60960 0.7665554
60970 0.754838
60980 0.7589397
60990 0.7670803
61000 0.758096
61010 0.7473451
61020 0.7618738
61030 0.7628141
61040 0.7734033
61050 0.7700868
61060 0.7659791
61070 0.7632192
61080 0.7540501
61090 0.7554988
61100 0.7657065
61110 0.7588635
61120 0.76986
61130 0.7636529
61140 0.7530151
61150 0.7544072
61160 0.7394265
61170 0.7450235
61180 0.7478593
61190 0.7572005
61200 0.7547154
61210 0.7498653
61220 0.7468724
61230 0.7462626
61240 0.7466807
61250 0.7434342
61260 0.7595047
61270 0.7731908
61280 0.758784
61290 0.7612944
61300 0.7747546
61310 0.766537
61320 0.7753237
61330 0.7646703
61340 0.7526986
61350 0.7436859
61360 0.7459734
61370 0.7466136
61380 0.7478435
61390 0.7440622
61400 0.7578169
61410 0.7630167
61420 0.7600929
61430 0.7677335
61440 0.7504818
61450 0.7530085
61460 0.7439743
61470 0.7407232
61480 0.7310017
61490 0.7490183
61500 0.751799
61510 0.7433732
61520 0.739924
61530 0.7372198
61540 0.7312911
61550 0.7240064
61560 0.7388833
61570 0.7419498
61580 0.7364106
61590 0.7366427
61600 0.7497675
61610 0.7446256
61620 0.7565274
61630 0.741688
61640 0.7237832
61650 0.7299352
61660 0.7419962
61670 0.7536494
61680 0.7550692
61690 0.744287
61700 0.7440988
61710 0.7493244
61720 0.7482972
61730 0.7289346
61740 0.7372937
61750 0.7494494
61760 0.7498058
61770 0.7409113
61780 0.7362545
61790 0.7379209
61800 0.738031
61810 0.744062
61820 0.7484363
61830 0.7471932
61840 0.7357926
61850 0.7441115
61860 0.7388374
61870 0.7313939
61880 0.7372641
61890 0.7450698
61900 0.7409183
61910 0.7406065
61920 0.7443081
61930 0.7502901
61940 0.76311
61950 0.7552245
61960 0.7547657
61970 0.7553332
61980 0.7542475
61990 0.7582292
62000 0.7655728
62010 0.7659091
62020 0.7496752
62030 0.7392226
62040 0.7433986
62050 0.7280043
62060 0.7286274
62070 0.7199007
62080 0.7453294
62090 0.7314324
62100 0.7407784
62110 0.7373059
62120 0.7458079
62130 0.7510069
62140 0.7491746
62150 0.7366139
62160 0.7381118
62170 0.7458165
62180 0.7387542
62190 0.7486008
62200 0.7527372
62210 0.750218
62220 0.7504944
62230 0.7502227
62240 0.7522137
62250 0.738942
62260 0.7404729
62270 0.7627948
62280 0.7519411
62290 0.7443093
62300 0.7643464
62310 0.7625552
62320 0.7663803
62330 0.7607628
62340 0.7655223
62350 0.7663128
62360 0.7507776
62370 0.7639582
62380 0.7719298
62390 0.7637053
62400 0.744545
62410 0.7617272
62420 0.7377538
62430 0.7431087
62440 0.7404783
62450 0.7343693
62460 0.7574419
62470 0.7563207
62480 0.7580625
62490 0.7682541
62500 0.7566376
62510 0.7505798
62520 0.7587701
62530 0.7672465
62540 0.7480602
62550 0.7523165
62560 0.7382166
62570 0.7346504
62580 0.7302065
62590 0.7365298
62600 0.7491491
62610 0.737721
62620 0.7276832
62630 0.7278078
62640 0.7306893
62650 0.7345967
62660 0.732595
62670 0.743616
62680 0.7431117
62690 0.74008
62700 0.7466931
62710 0.744427
62720 0.7466802
62730 0.743305
62740 0.7388952
62750 0.7326961
62760 0.724108
62770 0.7406098
62780 0.7407554
62790 0.7477981
62800 0.7378277
62810 0.7303923
62820 0.742754
62830 0.744547
62840 0.7478221
62850 0.7501633
62860 0.7401698
62870 0.7226909
62880 0.7127673
62890 0.7187183
62900 0.7238246
62910 0.7197658
62920 0.7372019
62930 0.7497116
62940 0.7576866
62950 0.7452532
62960 0.7339463
62970 0.7199194
62980 0.7236884
62990 0.715902
63000 0.715241
63010 0.7209423
63020 0.7331572
63030 0.7246095
63040 0.7231447
63050 0.7211148
63060 0.7148627
63070 0.7108051
63080 0.7061024
63090 0.7070409
63100 0.7232139
63110 0.7139841
63120 0.7093893
63130 0.6978
63140 0.6933812
63150 0.6978132
63160 0.7075132
63170 0.7125344
63180 0.7102899
63190 0.7033584
63200 0.7019715
63210 0.697239
63220 0.6975304
63230 0.698644
63240 0.7083301
63250 0.7191188
63260 0.7193877
63270 0.704848
63280 0.7120671
63290 0.704191
63300 0.7016842
63310 0.7023488
63320 0.7120147
63330 0.7111506
63340 0.7121881
63350 0.7264265
63360 0.7382658
63370 0.7355732
63380 0.7318849
63390 0.7264649
63400 0.7288092
63410 0.7211841
63420 0.7300946
63430 0.7323703
63440 0.7312909
63450 0.7364934
63460 0.740764
63470 0.7328085
63480 0.7469774
63490 0.7442948
63500 0.751108
63510 0.7402365
63520 0.7419512
63530 0.744301
63540 0.744216
63550 0.7417631
63560 0.7413096
63570 0.7478569
63580 0.7496139
63590 0.7276803
63600 0.7392923
63610 0.7528999
63620 0.7395722
63630 0.7335215
63640 0.7436666
63650 0.747402
63660 0.7522716
63670 0.7479627
63680 0.7482887
63690 0.7512015
63700 0.7494434
63710 0.7557443
63720 0.7732959
63730 0.7832705
63740 0.7819718
63750 0.7674729
63760 0.7641343
63770 0.769958
63780 0.7706894
63790 0.761072
63800 0.7478738
63810 0.7563664
63820 0.7612761
63830 0.7655172
63840 0.7752678
63850 0.7766038
63860 0.775592
63870 0.7753282
63880 0.7801766
63890 0.7847707
63900 0.7886509
63910 0.7912343
63920 0.7883015
63930 0.7793055
63940 0.7695411
63950 0.7632088
63960 0.7638693
63970 0.7569661
63980 0.7601712
63990 0.7557809
64000 0.7585689
64010 0.7561523
64020 0.7553803
64030 0.7565846
64040 0.75646
64050 0.7352844
64060 0.7407423
64070 0.7428996
64080 0.7563357
64090 0.7584276
64100 0.7538031
64110 0.7404686
64120 0.7448076
64130 0.7368888
64140 0.7420795
64150 0.7435818
64160 0.7370452
64170 0.7336749
64180 0.7385457
64190 0.7212797
64200 0.7235265
64210 0.7414271
64220 0.7509307
64230 0.7506904
64240 0.7552838
64250 0.7475499
64260 0.7607579
64270 0.7540729
64280 0.7403767
64290 0.7503353
64300 0.756138
64310 0.7528892
64320 0.7552359
64330 0.739913
64340 0.7424007
64350 0.7571806
64360 0.7620553
64370 0.7732899
64380 0.7552019
64390 0.7639863
64400 0.7623245
64410 0.7644343
64420 0.7775151
64430 0.7616817
64440 0.7581719
64450 0.7518353
64460 0.7576203
64470 0.7573983
64480 0.7548132
64490 0.760299
64500 0.7661481
64510 0.7600989
64520 0.7411997
64530 0.7419515
64540 0.7401037
64550 0.7427163
64560 0.7383248
64570 0.7301817
64580 0.7283991
64590 0.7279127
64600 0.7291149
64610 0.7380701
64620 0.7365683
64630 0.7313403
64640 0.7343403
64650 0.7333612
64660 0.7261165
64670 0.7271904
64680 0.7360196
64690 0.7427683
64700 0.7415429
64710 0.7527357
64720 0.7448621
64730 0.7400609
64740 0.733154
64750 0.7342063
64760 0.7521645
64770 0.7489083
64780 0.7462396
64790 0.7525203
64800 0.7504296
64810 0.7460897
64820 0.7457736
64830 0.7533097
64840 0.7562723
64850 0.7570474
64860 0.7528066
64870 0.7553532
64880 0.7580802
64890 0.7586078
64900 0.7452223
64910 0.7607219
64920 0.7530292
64930 0.7584048
64940 0.7481678
64950 0.7553319
64960 0.7632572
64970 0.7502754
64980 0.7578698
64990 0.7557997
65000 0.7522917
65010 0.7586713
65020 0.7693656
65030 0.7704479
65040 0.7496625
65050 0.7590299
65060 0.7676922
65070 0.7657082
65080 0.7611249
65090 0.7505217
65100 0.7538629
65110 0.743326
65120 0.7391024
65130 0.7202405
65140 0.7197704
65150 0.7193881
65160 0.7243758
65170 0.7361241
65180 0.7365434
65190 0.7471969
65200 0.7676854
65210 0.7531157
65220 0.7417207
65230 0.7469702
65240 0.7305347
65250 0.736858
65260 0.7519079
65270 0.7389768
65280 0.7464918
65290 0.7373485
65300 0.739108
65310 0.74867
65320 0.7582213
65330 0.7438241
65340 0.7522759
65350 0.7659777
65360 0.7543072
65370 0.747109
65380 0.7336863
65390 0.7355779
65400 0.7502427
65410 0.7521399
65420 0.750176
65430 0.7454766
65440 0.7570903
65450 0.7619821
65460 0.7711309
65470 0.7621629
65480 0.7547171
65490 0.762239
65500 0.7581528
65510 0.7626446
65520 0.7511459
65530 0.7526368
65540 0.7533816
65550 0.7530558
65560 0.7573043
65570 0.7433479
65580 0.7367717
65590 0.7491658
65600 0.7551802
65610 0.7669873
65620 0.7556435
65630 0.7436717
65640 0.7448549
65650 0.7503011
65660 0.7531247
65670 0.7531914
65680 0.7546268
65690 0.7517735
65700 0.7461404
65710 0.7408077
65720 0.734832
65730 0.7411681
65740 0.7377943
65750 0.727637
65760 0.7475182
65770 0.7402133
65780 0.7310745
65790 0.727316
65800 0.7301651
65810 0.7463748
65820 0.7465013
65830 0.7444364
65840 0.7368007
65850 0.7286862
65860 0.7411277
65870 0.7434604
65880 0.7346498
65890 0.7315978
65900 0.7304374
65910 0.7484989
65920 0.7497522
65930 0.7599599
65940 0.7516839
65950 0.7370142
65960 0.7412182
65970 0.7364239
65980 0.7414017
65990 0.7514158
66000 0.7574432
66010 0.7620478
66020 0.7523389
66030 0.7601833
66040 0.759131
66050 0.7634038
66060 0.7564614
66070 0.7501207
66080 0.7501363
66090 0.7511535
66100 0.7472633
66110 0.7535811
66120 0.7529715
66130 0.7552551
66140 0.7497786
66150 0.7422655
66160 0.7403558
66170 0.7412359
66180 0.7406805
66190 0.7386039
66200 0.7407342
66210 0.7357699
66220 0.7547305
66230 0.7645606
66240 0.7665868
66250 0.7629943
66260 0.7453102
66270 0.7427875
66280 0.7508425
66290 0.7508376
66300 0.7530351
66310 0.7554507
66320 0.7483126
66330 0.7509395
66340 0.7461127
66350 0.7562681
66360 0.7347119
66370 0.7443029
66380 0.7658188
66390 0.7518589
66400 0.7388408
66410 0.7441382
66420 0.7395446
66430 0.7381732
66440 0.748244
66450 0.7373705
66460 0.7461935
66470 0.760165
66480 0.7605058
66490 0.7615004
66500 0.7596312
66510 0.75732
66520 0.7604339
66530 0.7617251
66540 0.7480561
66550 0.7372575
66560 0.7433328
66570 0.7362124
66580 0.7333465
66590 0.7357599
66600 0.7312144
66610 0.7375321
66620 0.7333488
66630 0.73348
66640 0.7369279
66650 0.7194816
66660 0.7195201
66670 0.7259768
66680 0.7253391
66690 0.7330507
66700 0.7295697
66710 0.742772
66720 0.7283376
66730 0.7327702
66740 0.7220365
66750 0.7197672
66760 0.7186743
66770 0.71624
66780 0.7116381
66790 0.726207
66800 0.7231823
66810 0.7269426
66820 0.7218616
66830 0.7179843
66840 0.7246803
66850 0.7183962
66860 0.7191817
66870 0.7181357
66880 0.7148398
66890 0.7092646
66900 0.720092
66910 0.7192044
66920 0.7142637
66930 0.7089928
66940 0.7150218
66950 0.7137454
66960 0.7088099
66970 0.7197828
66980 0.7226492
66990 0.7361506
67000 0.7296767
67010 0.7245474
67020 0.715573
67030 0.7168126
67040 0.7215381
67050 0.716182
67060 0.7135946
67070 0.7240596
67080 0.7356992
67090 0.7253079
67100 0.7301391
67110 0.7160909
67120 0.7152042
67130 0.7153959
67140 0.7082622
67150 0.7091826
67160 0.7134349
67170 0.7024247
67180 0.6935771
67190 0.6906834
67200 0.6873157
67210 0.6850674
67220 0.6875458
67230 0.6905632
67240 0.6915122
67250 0.685468
67260 0.6851735
67270 0.6933509
67280 0.7001977
67290 0.6954042
67300 0.7074094
67310 0.6966152
67320 0.7023162
67330 0.7007672
67340 0.6987851
67350 0.7082455
67360 0.7043571
67370 0.6989197
67380 0.6970787
67390 0.6934791
67400 0.7007485
67410 0.7021584
67420 0.7030348
67430 0.6981202
67440 0.7019939
67450 0.7111351
67460 0.7035326
67470 0.6932078
67480 0.690823
67490 0.6978362
67500 0.701336
67510 0.7009855
67520 0.7063436
67530 0.7050754
67540 0.6954318
67550 0.6880404
67560 0.6938167
67570 0.706361
67580 0.6948125
67590 0.6941995
67600 0.6894507
67610 0.6857319
67620 0.6958785
67630 0.7149903
67640 0.7136039
67650 0.7195647
67660 0.7296778
67670 0.7269234
67680 0.7204895
67690 0.721526
67700 0.7271261
67710 0.7284553
67720 0.7401223
67730 0.7254084
67740 0.7239353
67750 0.7201504
67760 0.7325772
67770 0.7247515
67780 0.7293515
67790 0.7245045
67800 0.7192354
67810 0.7174625
67820 0.7215257
67830 0.72826
67840 0.7224278
67850 0.7107392
67860 0.7123615
67870 0.7344398
67880 0.7229775
67890 0.7132636
67900 0.7086284
67910 0.7239954
67920 0.7338354
67930 0.7313019
67940 0.7386509
67950 0.7316132
67960 0.733147
67970 0.7281963
67980 0.7187566
67990 0.7138402
68000 0.7165194
68010 0.7117245
68020 0.7201171
68030 0.7200403
68040 0.7244697
68050 0.7118009
68060 0.7129705
68070 0.7160265
68080 0.7317127
68090 0.7242401
68100 0.7190965
68110 0.7135216
68120 0.7149222
68130 0.7233084
68140 0.7302243
68150 0.726864
68160 0.7281882
68170 0.7267808
68180 0.730085
68190 0.7280672
68200 0.7296457
68210 0.7318121
68220 0.7296653
68230 0.7255731
68240 0.7203445
68250 0.7264339
68260 0.7236567
68270 0.7314202
68280 0.7313373
68290 0.7347305
68300 0.7282191
68310 0.736283
68320 0.7322319
68330 0.7345939
68340 0.7394262
68350 0.7550575
68360 0.7367776
68370 0.7376931
68380 0.7334865
68390 0.7341921
68400 0.7341126
68410 0.7265447
68420 0.7398925
68430 0.7430547
68440 0.737783
68450 0.7418464
68460 0.747996
68470 0.7439908
68480 0.7448762
68490 0.7483134
68500 0.7376431
68510 0.7390596
68520 0.7428639
68530 0.7461823
68540 0.744834
68550 0.7370157
68560 0.7395741
68570 0.7461393
68580 0.7396886
68590 0.7390827
68600 0.7294621
68610 0.7277848
68620 0.7282663
68630 0.7261309
68640 0.7411013
68650 0.7276257
68660 0.7299875
68670 0.7321792
68680 0.7238505
68690 0.7186056
68700 0.7273255
68710 0.7273629
68720 0.7288127
68730 0.7383599
68740 0.7314911
68750 0.7338888
68760 0.7293817
68770 0.7324194
68780 0.7245947
68790 0.7261264
68800 0.7220142
68810 0.7347207
68820 0.7225503
68830 0.7249617
68840 0.7340221
68850 0.7391744
68860 0.7376514
68870 0.7349665
68880 0.7354066
68890 0.7288154
68900 0.7278302
68910 0.7282633
68920 0.7273782
68930 0.7364045
68940 0.7430297
68950 0.7308983
68960 0.7336253
68970 0.7323906
68980 0.7218794
68990 0.7217172
69000 0.7174709
69010 0.7237118
69020 0.7135808
69030 0.7172579
69040 0.7180606
69050 0.7281713
69060 0.7265109
69070 0.7261593
69080 0.7311639
69090 0.7294298
69100 0.7286938
69110 0.75108
69120 0.742604
69130 0.7384693
69140 0.7186237
69150 0.7257071
69160 0.7298372
69170 0.7248948
69180 0.7108846
69190 0.7095633
69200 0.7113804
69210 0.7073442
69220 0.7013746
69230 0.7130235
69240 0.7073823
69250 0.7070552
69260 0.7162685
69270 0.7189674
69280 0.7221675
69290 0.730268
69300 0.7241013
69310 0.7193441
69320 0.7180572
69330 0.7177346
69340 0.7194772
69350 0.7219405
69360 0.7266955
69370 0.7391022
69380 0.745756
69390 0.7147478
69400 0.7160356
69410 0.7142931
69420 0.7041843
69430 0.7104371
69440 0.7106805
69450 0.7062027
69460 0.7188905
69470 0.7198349
69480 0.714915
69490 0.7100298
69500 0.7053305
69510 0.7161783
69520 0.7182417
69530 0.720983
69540 0.7245538
69550 0.7330397
69560 0.7264699
69570 0.717693
69580 0.7076308
69590 0.7143778
69600 0.7251254
69610 0.7202091
69620 0.725098
69630 0.7223065
69640 0.7220565
69650 0.723231
69660 0.7267635
69670 0.7277216
69680 0.7312003
69690 0.7333995
69700 0.7272403
69710 0.7245221
69720 0.7254737
69730 0.7203569
69740 0.7200508
69750 0.7276734
69760 0.7150704
69770 0.7234343
69780 0.7160143
69790 0.7206668
69800 0.7297704
69810 0.733659
69820 0.7314827
69830 0.7283302
69840 0.727029
69850 0.722125
69860 0.7237952
69870 0.7197207
69880 0.722147
69890 0.7386165
69900 0.7369334
69910 0.7249068
69920 0.7295372
69930 0.7323599
69940 0.7314314
69950 0.7360415
69960 0.742099
69970 0.7431858
69980 0.7325664
69990 0.7335479
70000 0.7177098
70010 0.7287212
70020 0.7342474
70030 0.7325127
70040 0.7284904
70050 0.7427338
70060 0.7336114
70070 0.7457156
70080 0.731089
70090 0.729415
70100 0.7397413
70110 0.7442976
70120 0.7461626
70130 0.7508273
70140 0.7401316
70150 0.7509828
70160 0.7343395
70170 0.7254485
70180 0.7187403
70190 0.7196136
70200 0.7215703
70210 0.7374292
70220 0.7477787
70230 0.7593963
70240 0.7534273
70250 0.7606078
70260 0.7556618
70270 0.7637469
70280 0.7512416
70290 0.7468065
70300 0.7453632
70310 0.7422266
70320 0.7415593
70330 0.7355062
70340 0.7452824
70350 0.7407079
70360 0.7300268
70370 0.7364106
70380 0.7314957
70390 0.7291969
70400 0.7243321
70410 0.7256333
70420 0.7363219
70430 0.7322617
70440 0.7398453
70450 0.7559566
70460 0.7242469
70470 0.7334229
70480 0.7317151
70490 0.7412359
70500 0.7473308
70510 0.7325086
70520 0.7311844
70530 0.7328568
70540 0.733721
70550 0.7360984
70560 0.742063
70570 0.7391067
70580 0.7330341
70590 0.7278286
70600 0.7346153
70610 0.7432813
70620 0.7271661
70630 0.7396013
70640 0.7375908
70650 0.7509096
70660 0.7585893
70670 0.7577932
70680 0.7490987
70690 0.7455225
70700 0.7550095
70710 0.7461852
70720 0.751021
70730 0.7538559
70740 0.7505284
70750 0.7455508
70760 0.7448804
70770 0.7343715
70780 0.7541059
70790 0.7408683
70800 0.745531
70810 0.7512237
70820 0.7479515
70830 0.7340981
70840 0.737327
70850 0.7189058
70860 0.7249134
70870 0.7336396
70880 0.7282788
70890 0.7347068
70900 0.7279599
70910 0.7427941
70920 0.7418036
70930 0.7405109
70940 0.730905
70950 0.7376788
70960 0.7462966
70970 0.7508948
70980 0.7510709
70990 0.7513543
71000 0.7588251
71010 0.751844
71020 0.7518628
71030 0.7548284
71040 0.7617468
71050 0.7606288
71060 0.7416932
71070 0.7568278
71080 0.7454879
71090 0.7415668
71100 0.7429557
71110 0.7393808
71120 0.7444723
71130 0.7574868
71140 0.7649956
71150 0.763377
71160 0.7599733
71170 0.7592618
71180 0.7621908
71190 0.7578893
71200 0.7479916
71210 0.7614512
71220 0.7577836
71230 0.7616128
71240 0.7576565
71250 0.7595551
71260 0.7610265
71270 0.7613342
71280 0.7694037
71290 0.7604091
71300 0.765129
71310 0.7647769
71320 0.7657313
71330 0.7706391
71340 0.7618678
71350 0.7486422
71360 0.7667512
71370 0.7689415
71380 0.756244
71390 0.7429305
71400 0.7471575
71410 0.7402528
71420 0.7329304
71430 0.7304586
71440 0.7388023
71450 0.7322307
71460 0.7328351
71470 0.7435214
71480 0.744348
71490 0.7420988
71500 0.7392761
71510 0.7411854
71520 0.7411988
71530 0.7384551
71540 0.7459862
71550 0.7414793
71560 0.7335169
71570 0.7424507
71580 0.7347382
71590 0.7490624
71600 0.7475542
71610 0.754421
71620 0.7284036
71630 0.7204081
71640 0.7292563
71650 0.728687
71660 0.7449803
71670 0.73786
71680 0.7353354
71690 0.7214205
71700 0.7214442
71710 0.7269453
71720 0.7423713
71730 0.7317753
71740 0.7166264
71750 0.731425
71760 0.7287703
71770 0.7435492
71780 0.745932
71790 0.7416891
71800 0.750618
71810 0.7358406
71820 0.7439874
71830 0.751379
71840 0.7446998
71850 0.7508235
71860 0.7466178
71870 0.7450112
71880 0.7468851
71890 0.7339051
71900 0.7268602
71910 0.737243
71920 0.7379071
71930 0.7431476
71940 0.7393527
71950 0.7300723
71960 0.7412393
71970 0.7320699
71980 0.7263147
71990 0.7280208
72000 0.734396
72010 0.7341453
72020 0.7246678
72030 0.728882
72040 0.7391554
72050 0.7424654
72060 0.7374836
72070 0.7487165
72080 0.7472728
72090 0.7555894
72100 0.7587726
72110 0.7693197
72120 0.7592005
72130 0.7497967
72140 0.7554533
72150 0.7645153
72160 0.7580959
72170 0.7596809
72180 0.7748499
72190 0.7738901
72200 0.7609076
72210 0.7590716
72220 0.7706113
72230 0.7722057
72240 0.7669525
72250 0.7546501
72260 0.7523661
72270 0.7399549
72280 0.7297114
72290 0.7416267
72300 0.74309
72310 0.7480962
72320 0.7468244
72330 0.7510378
72340 0.747922
72350 0.754946
72360 0.7494883
72370 0.7500467
72380 0.7455804
72390 0.7553353
72400 0.7607791
72410 0.7578273
72420 0.759052
72430 0.7653998
72440 0.7581809
72450 0.7336814
72460 0.7421552
72470 0.7592142
72480 0.7623177
72490 0.7668544
72500 0.7656302
72510 0.7556869
72520 0.7706022
72530 0.7588169
72540 0.7572638
72550 0.7497019
72560 0.729094
72570 0.7352635
72580 0.7284733
72590 0.7226102
72600 0.730373
72610 0.7231272
72620 0.7268527
72630 0.7419797
72640 0.7467238
72650 0.7361383
72660 0.7441456
72670 0.7455765
72680 0.7474232
72690 0.7469022
72700 0.7419242
72710 0.7353558
72720 0.7276172
72730 0.7283449
72740 0.7287171
72750 0.7349717
72760 0.7237821
72770 0.7255152
72780 0.7165604
72790 0.7099112
72800 0.7024488
72810 0.7029729
72820 0.6940179
72830 0.6999307
72840 0.7088401
72850 0.706019
72860 0.7134354
72870 0.710589
72880 0.705891
72890 0.7164167
72900 0.7052438
72910 0.7153826
72920 0.7031664
72930 0.7182346
72940 0.7234192
72950 0.7353325
72960 0.7316863
72970 0.7245646
72980 0.7309571
72990 0.7307109
73000 0.7422922
73010 0.7315266
73020 0.7374123
73030 0.7320334
73040 0.7253147
73050 0.7307599
73060 0.7398533
73070 0.7328277
73080 0.7214518
73090 0.7177598
73100 0.7146952
73110 0.7127605
73120 0.7126476
73130 0.7134205
73140 0.7112553
73150 0.7156802
73160 0.7234721
73170 0.7231978
73180 0.7173708
73190 0.7275949
73200 0.7192971
73210 0.7100275
73220 0.7151504
73230 0.7186228
73240 0.720998
73250 0.7163841
73260 0.7098287
73270 0.7178553
73280 0.7178414
73290 0.7194266
73300 0.7310474
73310 0.7390134
73320 0.7336648
73330 0.7304618
73340 0.7298182
73350 0.7170816
73360 0.7219366
73370 0.7085724
73380 0.7188062
73390 0.7228302
73400 0.716615
73410 0.7284765
73420 0.7131065
73430 0.7129699
73440 0.7038558
73450 0.7135116
73460 0.7213035
73470 0.7129886
73480 0.7082306
73490 0.704533
73500 0.6955699
73510 0.7011836
73520 0.7130516
73530 0.7193445
73540 0.7038562
73550 0.7070686
73560 0.7191658
73570 0.7122497
73580 0.7226692
73590 0.7266824
73600 0.7239118
73610 0.7126948
73620 0.705497
73630 0.7129734
73640 0.7143095
73650 0.7160249
73660 0.711356
73670 0.7059841
73680 0.7103909
73690 0.7140017
73700 0.7153651
73710 0.7224273
73720 0.7157156
73730 0.7247062
73740 0.7189533
73750 0.7228432
73760 0.7321258
73770 0.7283784
73780 0.7178695
73790 0.7273585
73800 0.7170523
73810 0.7198071
73820 0.7150957
73830 0.7129979
73840 0.7170213
73850 0.7149675
73860 0.7329745
73870 0.7256028
73880 0.7238781
73890 0.7129267
73900 0.7113091
73910 0.722235
73920 0.7352204
73930 0.7171568
73940 0.7096444
73950 0.7154638
73960 0.7263672
73970 0.7257358
73980 0.7284921
73990 0.7325695
74000 0.7359729
74010 0.7242678
74020 0.7266767
74030 0.7138625
74040 0.7101316
74050 0.7058541
74060 0.7059568
74070 0.7204737
74080 0.7118389
74090 0.7246664
74100 0.7260392
74110 0.7353847
74120 0.7249072
74130 0.7230487
74140 0.7141776
74150 0.7306486
74160 0.734574
74170 0.7433392
74180 0.7328907
74190 0.7424298
74200 0.7391755
74210 0.7372425
74220 0.7408753
74230 0.7350887
74240 0.726208
74250 0.723729
74260 0.7349941
74270 0.7259319
74280 0.7342829
74290 0.74096
74300 0.7444318
74310 0.7398493
74320 0.7413478
74330 0.7450405
74340 0.7399973
74350 0.7408723
74360 0.744589
74370 0.7327769
74380 0.7232381
74390 0.7177315
74400 0.7216062
74410 0.7248002
74420 0.7224129
74430 0.7260299
74440 0.7167638
74450 0.723568
74460 0.722742
74470 0.7175067
74480 0.7084801
74490 0.7210982
74500 0.7140115
74510 0.7296951
74520 0.7090372
74530 0.7174712
74540 0.7087284
74550 0.7135352
74560 0.7180015
74570 0.7188856
74580 0.725401
74590 0.7166004
74600 0.7233067
74610 0.7265916
74620 0.7364434
74630 0.7338493
74640 0.7344351
74650 0.7180567
74660 0.7297142
74670 0.7340653
74680 0.7365311
74690 0.7232882
74700 0.7306274
74710 0.7253199
74720 0.7282439
74730 0.7128478
74740 0.7114872
74750 0.703655
74760 0.7120394
74770 0.7052283
74780 0.7201871
74790 0.71627
74800 0.7159435
74810 0.7042589
74820 0.7104272
74830 0.7172321
74840 0.7254281
74850 0.7287652
74860 0.7265526
74870 0.724684
74880 0.7190987
74890 0.715717
74900 0.7135597
74910 0.7232363
74920 0.7148181
74930 0.7008169
74940 0.7008621
74950 0.7073758
74960 0.7175654
74970 0.7143436
74980 0.717549
74990 0.7004861
75000 0.7049071
75010 0.7042362
75020 0.7064458
75030 0.7064379
75040 0.7033321
75050 0.7077029
75060 0.6991794
75070 0.7047094
75080 0.7143947
75090 0.717037
75100 0.7217562
75110 0.7071626
75120 0.6969899
75130 0.7028492
75140 0.7015869
75150 0.7003492
75160 0.7062451
75170 0.7041401
75180 0.7094945
75190 0.7138413
75200 0.7126518
75210 0.7081339
75220 0.7232472
75230 0.7175447
75240 0.723732
75250 0.7242275
75260 0.7334158
75270 0.7264248
75280 0.7305606
75290 0.7396472
75300 0.7382843
75310 0.7328016
75320 0.7344748
75330 0.7331244
75340 0.7300081
75350 0.7406846
75360 0.7258188
75370 0.7219239
75380 0.7216958
75390 0.7312443
75400 0.7230594
75410 0.7141711
75420 0.7234966
75430 0.7208357
75440 0.714669
75450 0.7086779
75460 0.711225
75470 0.6984674
75480 0.7135921
75490 0.7044454
75500 0.7161958
75510 0.7191566
75520 0.7236627
75530 0.7285274
75540 0.731548
75550 0.7282627
75560 0.7215117
75570 0.7208489
75580 0.728734
75590 0.7113074
75600 0.7213092
75610 0.7114397
75620 0.7166143
75630 0.7164133
75640 0.7081199
75650 0.7032455
75660 0.6996453
75670 0.7101661
75680 0.7125989
75690 0.7163981
75700 0.7337064
75710 0.7377232
75720 0.7398417
75730 0.7359282
75740 0.7357422
75750 0.7390013
75760 0.7369018
75770 0.735835
75780 0.7444487
75790 0.743152
75800 0.7422463
75810 0.7326416
75820 0.7151355
75830 0.7192956
75840 0.7215194
75850 0.7182304
75860 0.7148563
75870 0.7088929
75880 0.7063119
75890 0.7022995
75900 0.7082514
75910 0.6891489
75920 0.7001614
75930 0.6935014
75940 0.7020428
75950 0.7017105
75960 0.7055305
75970 0.708484
75980 0.7030171
75990 0.7046392
76000 0.6935471
76010 0.6908211
76020 0.709013
76030 0.6989985
76040 0.7043885
76050 0.7013247
76060 0.6987371
76070 0.7071918
76080 0.7126676
76090 0.7297505
76100 0.7202665
76110 0.7158532
76120 0.7088925
76130 0.7094445
76140 0.7237406
76150 0.7192959
76160 0.7300604
76170 0.7209046
76180 0.7163804
76190 0.7257559
76200 0.7265032
76210 0.7194499
76220 0.7182085
76230 0.716486
76240 0.7143972
76250 0.6984748
76260 0.7139798
76270 0.7225171
76280 0.7118913
76290 0.7066817
76300 0.703648
76310 0.713539
76320 0.7185631
76330 0.7182894
76340 0.7144808
76350 0.7102987
76360 0.7108747
76370 0.7104704
76380 0.7373514
76390 0.7111952
76400 0.7116864
76410 0.7104896
76420 0.6978225
76430 0.6939021
76440 0.6972824
76450 0.7072875
76460 0.7097954
76470 0.704334
76480 0.7127602
76490 0.7172478
76500 0.7100243
76510 0.7068807
76520 0.7124748
76530 0.7192603
76540 0.7271495
76550 0.7300717
76560 0.7309044
76570 0.718461
76580 0.7145692
76590 0.7203721
76600 0.7189116
76610 0.7148701
76620 0.7111961
76630 0.7163702
76640 0.7191893
76650 0.7164761
76660 0.7041398
76670 0.7113189
76680 0.7130077
76690 0.7095773
76700 0.7143129
76710 0.7117448
76720 0.7271084
76730 0.7343162
76740 0.7330136
76750 0.7329172
76760 0.7374604
76770 0.7337263
76780 0.74959
76790 0.7383602
76800 0.7394556
76810 0.7253395
76820 0.7258279
76830 0.7315893
76840 0.7343889
76850 0.7287696
76860 0.726131
76870 0.7175454
76880 0.7195572
76890 0.7195828
76900 0.7204958
76910 0.7311282
76920 0.7215553
76930 0.7362944
76940 0.7407423
76950 0.7282481
76960 0.7221124
76970 0.7242817
76980 0.7219408
76990 0.7186826
77000 0.724115
77010 0.7341405
77020 0.7361959
77030 0.741875
77040 0.726471
77050 0.72484
77060 0.7150001
77070 0.7089418
77080 0.7077368
77090 0.698357
77100 0.6978562
77110 0.705236
77120 0.706137
77130 0.7107297
77140 0.7085401
77150 0.7048324
77160 0.7105171
77170 0.704576
77180 0.7126928
77190 0.7202303
77200 0.7112624
77210 0.704469
77220 0.6945491
77230 0.7133967
77240 0.7102425
77250 0.7115992
77260 0.7153647
77270 0.709281
77280 0.7090752
77290 0.7115543
77300 0.7054949
77310 0.7030699
77320 0.6967322
77330 0.7097299
77340 0.6994435
77350 0.7045814
77360 0.7107812
77370 0.7111236
77380 0.693061
77390 0.7140191
77400 0.7256291
77410 0.7254531
77420 0.7213188
77430 0.7172489
77440 0.6938326
77450 0.7017834
77460 0.7057956
77470 0.7059652
77480 0.7231075
77490 0.7260416
77500 0.7304202
77510 0.7227331
77520 0.730846
77530 0.7439666
77540 0.7232334
77550 0.7133567
77560 0.7049589
77570 0.7000374
77580 0.7007494
77590 0.6980261
77600 0.7068676
77610 0.7025981
77620 0.714384
77630 0.7044637
77640 0.6980707
77650 0.7045985
77660 0.7042472
77670 0.7074614
77680 0.7059036
77690 0.7184706
77700 0.7163187
77710 0.7141803
77720 0.7237387
77730 0.7272137
77740 0.7292237
77750 0.7290154
77760 0.7311913
77770 0.7271106
77780 0.7091945
77790 0.7163234
77800 0.722388
77810 0.7179474
77820 0.7117071
77830 0.7191144
77840 0.7260978
77850 0.7283952
77860 0.7270349
77870 0.7163103
77880 0.717942
77890 0.7180914
77900 0.724518
77910 0.7241605
77920 0.7140931
77930 0.7138674
77940 0.7163199
77950 0.709742
77960 0.711934
77970 0.7162796
77980 0.7238717
77990 0.7219248
78000 0.7210593
78010 0.7198061
78020 0.7307793
78030 0.7175215
78040 0.713769
78050 0.7144079
78060 0.7063364
78070 0.6926901
78080 0.6984227
78090 0.7065873
78100 0.7112893
78110 0.7189285
78120 0.7246069
78130 0.7227093
78140 0.71315
78150 0.7181087
78160 0.7064016
78170 0.7109641
78180 0.7181866
78190 0.7197846
78200 0.7166911
78210 0.710815
78220 0.7028219
78230 0.7120405
78240 0.710364
78250 0.7065017
78260 0.7099401
78270 0.7184742
78280 0.7250911
78290 0.7256466
78300 0.7166808
78310 0.7032973
78320 0.716167
78330 0.7147447
78340 0.7054006
78350 0.7058739
78360 0.7188981
78370 0.7148668
78380 0.7181112
78390 0.726256
78400 0.7174078
78410 0.7201192
78420 0.719132
78430 0.7116004
78440 0.707545
78450 0.6995967
78460 0.7077025
78470 0.6970316
78480 0.7014571
78490 0.7102728
78500 0.721216
78510 0.7189497
78520 0.7179006
78530 0.7117699
78540 0.7105455
78550 0.7187412
78560 0.7205487
78570 0.7093737
78580 0.7179169
78590 0.7045295
78600 0.7152599
78610 0.705654
78620 0.7129819
78630 0.7088586
78640 0.7008519
78650 0.6971056
78660 0.6991467
78670 0.6971628
78680 0.7110602
78690 0.7070389
78700 0.7107928
78710 0.7069797
78720 0.7021787
78730 0.7000897
78740 0.7010596
78750 0.7020931
78760 0.6993157
78770 0.7048271
78780 0.7015384
78790 0.7140279
78800 0.7058434
78810 0.7100253
78820 0.709377
78830 0.7180297
78840 0.7126152
78850 0.7079644
78860 0.7139124
78870 0.7184336
78880 0.7146053
78890 0.7177476
78900 0.7214974
78910 0.7192678
78920 0.7158309
78930 0.719278
78940 0.7144349
78950 0.7099156
78960 0.7055004
78970 0.7136217
78980 0.7082988
78990 0.7113359
79000 0.6996116
79010 0.7057138
79020 0.7103342
79030 0.7154111
79040 0.712481
79050 0.7035296
79060 0.6980188
79070 0.6944153
79080 0.7000117
79090 0.7066902
79100 0.6951288
79110 0.7047042
79120 0.710031
79130 0.7025036
79140 0.7055462
79150 0.7126077
79160 0.7136453
79170 0.7181715
79180 0.7092322
79190 0.7284347
79200 0.722285
79210 0.7321296
79220 0.7261866
79230 0.720449
79240 0.730939
79250 0.7287067
79260 0.7368494
79270 0.7165853
79280 0.7154501
79290 0.7128525
79300 0.7143946
79310 0.7276536
79320 0.7281142
79330 0.7319435
79340 0.7344152
79350 0.7183762
79360 0.7216473
79370 0.7240794
79380 0.7192757
79390 0.7316107
79400 0.7340971
79410 0.7282273
79420 0.7426795
79430 0.743195
79440 0.7490473
79450 0.7616714
79460 0.7364366
79470 0.7232069
79480 0.7259384
79490 0.7231214
79500 0.7305339
79510 0.7342933
79520 0.7323658
79530 0.7206188
79540 0.7299101
79550 0.7322043
79560 0.7275088
79570 0.726692
79580 0.7221722
79590 0.7312453
79600 0.7364044
79610 0.7326877
79620 0.7351925
79630 0.7197128
79640 0.7206643
79650 0.7261614
79660 0.7358902
79670 0.7375739
79680 0.7308791
79690 0.7423876
79700 0.7263497
79710 0.7213592
79720 0.7160767
79730 0.7240177
79740 0.7259855
79750 0.7284852
79760 0.727261
79770 0.7299145
79780 0.7156704
79790 0.7244033
79800 0.728052
79810 0.7315819
79820 0.7335427
79830 0.7303721
79840 0.7384922
79850 0.7253082
79860 0.7178012
79870 0.7141724
79880 0.7214787
79890 0.7188177
79900 0.7100809
79910 0.7102183
79920 0.7249177
79930 0.733309
79940 0.719187
79950 0.7224635
79960 0.7340367
79970 0.7275882
79980 0.7279308
79990 0.7172481
80000 0.7299623
80010 0.7405123
80020 0.7269254
80030 0.7446179
80040 0.727614
80050 0.7333326
80060 0.7319266
80070 0.7200036
80080 0.7143409
80090 0.7222328
80100 0.7191007
80110 0.7228028
80120 0.72722
80130 0.7260799
80140 0.7340021
80150 0.7279494
80160 0.7231494
80170 0.7185157
80180 0.7160783
80190 0.7086578
80200 0.7030254
80210 0.7050284
80220 0.707031
80230 0.7033921
80240 0.7078502
80250 0.7021489
80260 0.7039465
80270 0.7105774
80280 0.7222058
80290 0.7165624
80300 0.7110681
80310 0.7156243
80320 0.7132659
80330 0.7159505
80340 0.7091216
80350 0.7059804
80360 0.7170434
80370 0.7166018
80380 0.7192657
80390 0.7161219
80400 0.7202182
80410 0.7156287
80420 0.7245939
80430 0.7271382
80440 0.7362151
80450 0.7281907
80460 0.7247571
80470 0.7268729
80480 0.7230619
80490 0.719817
80500 0.722481
80510 0.7260242
80520 0.7269261
80530 0.7252567
80540 0.7349612
80550 0.7250338
80560 0.7226806
80570 0.7208627
80580 0.7339229
80590 0.7284508
80600 0.7303341
80610 0.7287837
80620 0.7363197
80630 0.7275435
80640 0.7326222
80650 0.7415771
80660 0.7357023
80670 0.7410327
80680 0.7343122
80690 0.7445292
80700 0.7181215
80710 0.7216129
80720 0.7297294
80730 0.7327747
80740 0.726289
80750 0.7358124
80760 0.724763
80770 0.731285
80780 0.7273477
80790 0.7348964
80800 0.7317358
80810 0.7309876
80820 0.7205116
80830 0.7122104
80840 0.7206494
80850 0.7161026
80860 0.7287944
80870 0.7299393
80880 0.7240425
80890 0.728788
80900 0.7287921
80910 0.7281168
80920 0.7392445
80930 0.7493921
80940 0.7508229
80950 0.746207
80960 0.7496039
80970 0.743865
80980 0.7491085
80990 0.7321939
81000 0.7271245
81010 0.7317749
81020 0.7408866
81030 0.7298412
81040 0.7322097
81050 0.72704
81060 0.7347062
81070 0.7448267
81080 0.7333547
81090 0.7369801
81100 0.7246115
81110 0.7341377
81120 0.7248992
81130 0.723254
81140 0.7207051
81150 0.7323428
81160 0.7248411
81170 0.7379934
81180 0.7342173
81190 0.7322621
81200 0.7428781
81210 0.738281
81220 0.7490475
81230 0.735833
81240 0.7289234
81250 0.7360507
81260 0.7191896
81270 0.7322684
81280 0.7423563
81290 0.7456436
81300 0.7482865
81310 0.7526495
81320 0.7264526
81330 0.7321039
81340 0.737153
81350 0.7310126
81360 0.7321846
81370 0.7375095
81380 0.72491
81390 0.7201988
81400 0.7177961
81410 0.7226255
81420 0.7317637
81430 0.7397633
81440 0.743872
81450 0.7535042
81460 0.7312962
81470 0.7222422
81480 0.7267828
81490 0.7170368
81500 0.7327642
81510 0.7268425
81520 0.7294796
81530 0.7319924
81540 0.7421281
81550 0.73963
81560 0.7430888
81570 0.7306722
81580 0.7317283
81590 0.7276978
81600 0.7363475
81610 0.7369353
81620 0.7416681
81630 0.7363837
81640 0.7406524
81650 0.7365115
81660 0.7320306
81670 0.7232334
81680 0.7228745
81690 0.7202913
81700 0.7409379
81710 0.7459477
81720 0.7418564
81730 0.7334609
81740 0.7454106
81750 0.7261323
81760 0.7251721
81770 0.7222314
81780 0.7234817
81790 0.7203103
81800 0.7233775
81810 0.718428
81820 0.7209457
81830 0.7136381
81840 0.7128224
81850 0.7139272
81860 0.719868
81870 0.7203746
81880 0.7287384
81890 0.7261643
81900 0.7222968
81910 0.7183579
81920 0.7238745
81930 0.7252449
81940 0.7187172
81950 0.7280686
81960 0.7382532
81970 0.7246002
81980 0.7283619
81990 0.7251181
82000 0.7244745
82010 0.7384818
82020 0.7464989
82030 0.7570747
82040 0.7600954
82050 0.7565052
82060 0.7439459
82070 0.7486038
82080 0.7446377
82090 0.7385103
82100 0.7572587
82110 0.7557803
82120 0.7722287
82130 0.762963
82140 0.7390155
82150 0.7339979
82160 0.7239272
82170 0.7406252
82180 0.7394579
82190 0.7446032
82200 0.7494287
82210 0.7292169
82220 0.7408738
82230 0.7423446
82240 0.7475391
82250 0.7418924
82260 0.7478486
82270 0.7390604
82280 0.7440119
82290 0.7396063
82300 0.7516186
82310 0.7361304
82320 0.7340266
82330 0.736425
82340 0.7376976
82350 0.7359856
82360 0.7452987
82370 0.7528765
82380 0.7358614
82390 0.7285702
82400 0.7242719
82410 0.7308149
82420 0.734782
82430 0.7285346
82440 0.7294504
82450 0.7282668
82460 0.7421988
82470 0.7410653
82480 0.7428805
82490 0.745304
82500 0.7509744
82510 0.759149
82520 0.7610201
82530 0.7552469
82540 0.7432491
82550 0.7541524
82560 0.7441018
82570 0.7320204
82580 0.7331301
82590 0.7421818
82600 0.7435666
82610 0.7435148
82620 0.7434676
82630 0.7455391
82640 0.7490211
82650 0.7383413
82660 0.7352391
82670 0.7291312
82680 0.7399278
82690 0.7397134
82700 0.7399965
82710 0.7230532
82720 0.7264328
82730 0.7321604
82740 0.7409261
82750 0.7289416
82760 0.7264487
82770 0.7350712
82780 0.7345843
82790 0.7244148
82800 0.7288479
82810 0.7308149
82820 0.7337878
82830 0.7405056
82840 0.7193687
82850 0.7229356
82860 0.7326435
82870 0.7265998
82880 0.7251685
82890 0.731971
82900 0.7382922
82910 0.7347198
82920 0.7357525
82930 0.7200907
82940 0.7340609
82950 0.7369233
82960 0.7454682
82970 0.7271101
82980 0.7394741
82990 0.7499566
83000 0.7390983
83010 0.738824
83020 0.7426506
83030 0.7500133
83040 0.7225813
83050 0.7298994
83060 0.7345145
83070 0.7252536
83080 0.7408781
83090 0.725467
83100 0.757638
83110 0.7479827
83120 0.7398146
83130 0.7402686
83140 0.7460841
83150 0.7471977
83160 0.7523808
83170 0.7400187
83180 0.745057
83190 0.7373638
83200 0.7449083
83210 0.747824
83220 0.7419083
83230 0.7391869
83240 0.7459238
83250 0.7450921
83260 0.7452868
83270 0.7418544
83280 0.7423416
83290 0.7455242
83300 0.7528387
83310 0.7480766
83320 0.7438092
83330 0.7417043
83340 0.74409
83350 0.7301187
83360 0.7305263
83370 0.7332635
83380 0.7289271
83390 0.7287008
83400 0.7242603
83410 0.7311331
83420 0.7283737
83430 0.7276902
83440 0.7341143
83450 0.7353414
83460 0.7373115
83470 0.7382091
83480 0.7217173
83490 0.7236305
83500 0.7176068
83510 0.7086698
83520 0.7151785
83530 0.7183048
83540 0.7142371
83550 0.7224689
83560 0.730787
83570 0.7217795
83580 0.7289679
83590 0.72956
83600 0.7287418
83610 0.712696
83620 0.7038442
83630 0.7117863
83640 0.7035462
83650 0.7045003
83660 0.7090306
83670 0.7132144
83680 0.711906
83690 0.7141147
83700 0.7324586
83710 0.7352511
83720 0.7348297
83730 0.7294803
83740 0.7343366
83750 0.726741
83760 0.7210834
83770 0.7321621
83780 0.7190654
83790 0.7089909
83800 0.7054204
83810 0.708487
83820 0.7223032
83830 0.7229128
83840 0.7252514
83850 0.7292415
83860 0.7405382
83870 0.7370983
83880 0.7438505
83890 0.7391991
83900 0.7308638
83910 0.7256928
83920 0.7304019
83930 0.7205923
83940 0.7284256
83950 0.7239772
83960 0.7140412
83970 0.7121162
83980 0.7249729
83990 0.7254521
84000 0.7301779
84010 0.719893
84020 0.7237332
84030 0.7203895
84040 0.7333938
84050 0.7350153
84060 0.7208964
84070 0.715643
84080 0.7286495
84090 0.7258216
84100 0.7387015
84110 0.7272589
84120 0.740918
84130 0.749186
84140 0.7406087
84150 0.7436128
84160 0.747399
84170 0.7492535
84180 0.7486659
84190 0.7524288
84200 0.7402651
84210 0.7201883
84220 0.7266113
84230 0.7460515
84240 0.734004
84250 0.7394017
84260 0.727547
84270 0.7343745
84280 0.7254318
84290 0.7281655
84300 0.7235436
84310 0.7322726
84320 0.7357767
84330 0.7439245
84340 0.7362989
84350 0.7342821
84360 0.7310523
84370 0.7327151
84380 0.7383635
84390 0.7217774
84400 0.7147386
84410 0.7289352
84420 0.742366
84430 0.7335396
84440 0.7328039
84450 0.7446461
84460 0.7468272
84470 0.7444074
84480 0.7467622
84490 0.7395802
84500 0.7304491
84510 0.71882
84520 0.7264786
84530 0.7344336
84540 0.7402622
84550 0.7454252
84560 0.7325498
84570 0.7405945
84580 0.7369785
84590 0.7343102
84600 0.7409117
84610 0.7342268
84620 0.7358749
84630 0.7349041
84640 0.7302997
84650 0.7191347
84660 0.7260395
84670 0.7247465
84680 0.7257428
84690 0.7234797
84700 0.7246985
84710 0.7370474
84720 0.7263022
84730 0.7194679
84740 0.7241987
84750 0.7354487
84760 0.7272224
84770 0.717675
84780 0.7118282
84790 0.7105156
84800 0.7293509
84810 0.7305685
84820 0.7298236
84830 0.7252203
84840 0.7205611
84850 0.717522
84860 0.7181516
84870 0.7171111
84880 0.7201809
84890 0.7085689
84900 0.7109566
84910 0.7153848
84920 0.7205614
84930 0.7235529
84940 0.724321
84950 0.7267778
84960 0.7191951
84970 0.7187927
84980 0.7206026
84990 0.7320782
85000 0.7335588
85010 0.7360677
85020 0.7292452
85030 0.723242
85040 0.7215081
85050 0.7175332
85060 0.7132916
85070 0.7166741
85080 0.726815
85090 0.7249255
85100 0.7182506
85110 0.7221345
85120 0.7313748
85130 0.7250722
85140 0.7259339
85150 0.7226855
85160 0.7158184
85170 0.7193682
85180 0.7308741
85190 0.7282712
85200 0.7337152
85210 0.7301165
85220 0.7309085
85230 0.7307295
85240 0.724355
85250 0.7317784
85260 0.7296377
85270 0.737448
85280 0.7318229
85290 0.7297657
85300 0.7296347
85310 0.7297893
85320 0.7450354
85330 0.731559
85340 0.7258908
85350 0.7268859
85360 0.721647
85370 0.7295182
85380 0.7351124
85390 0.733552
85400 0.739042
85410 0.7361876
85420 0.7376184
85430 0.7301689
85440 0.7408192
85450 0.7374516
85460 0.7254759
85470 0.7326713
85480 0.7267869
85490 0.7214399
85500 0.727106
85510 0.7292266
85520 0.744154
85530 0.7379633
85540 0.7419874
85550 0.7363233
85560 0.737479
85570 0.7493528
85580 0.7348541
85590 0.7293093
85600 0.7376707
85610 0.744072
85620 0.7232565
85630 0.730077
85640 0.7393003
85650 0.7400521
85660 0.7205609
85670 0.7257242
85680 0.7299293
85690 0.7364941
85700 0.7355435
85710 0.7495514
85720 0.7573596
85730 0.7451882
85740 0.7386369
85750 0.7414804
85760 0.7359406
85770 0.7440223
85780 0.7306096
85790 0.744224
85800 0.741412
85810 0.736583
85820 0.7342092
85830 0.7452078
85840 0.7424867
85850 0.7462888
85860 0.743811
85870 0.7479305
85880 0.7340679
85890 0.7477953
85900 0.7475498
85910 0.7506391
85920 0.7398425
85930 0.7412763
85940 0.7333378
85950 0.7339044
85960 0.7456519
85970 0.7477521
85980 0.7431598
85990 0.7554796
86000 0.7460246
86010 0.7390164
86020 0.7397954
86030 0.7470359
86040 0.7424419
86050 0.7462541
86060 0.7562755
86070 0.7380102
86080 0.7387792
86090 0.7504925
86100 0.7482134
86110 0.7590602
86120 0.7523003
86130 0.7601115
86140 0.7600659
86150 0.752296
86160 0.7484384
86170 0.7549531
86180 0.7657449
86190 0.7662733
86200 0.7675176
86210 0.760564
86220 0.7434249
86230 0.7481077
86240 0.7360853
86250 0.7440586
86260 0.7483548
86270 0.7400283
86280 0.7295467
86290 0.732528
86300 0.7330482
86310 0.7489852
86320 0.7472333
86330 0.75014
86340 0.7522619
86350 0.7464277
86360 0.7387866
86370 0.7419374
86380 0.7541191
86390 0.7598075
86400 0.7539525
86410 0.7722101
86420 0.7663442
86430 0.764286
86440 0.7562104
86450 0.7552052
86460 0.7531003
86470 0.7488832
86480 0.7586457
86490 0.7439697
86500 0.7434526
86510 0.7373742
86520 0.7429355
86530 0.742054
86540 0.7355493
86550 0.7513636
86560 0.7563655
86570 0.7616969
86580 0.752416
86590 0.7459108
86600 0.7663642
86610 0.7620873
86620 0.7623054
86630 0.7525367
86640 0.7519892
86650 0.7589125
86660 0.7578019
86670 0.7506484
86680 0.7383015
86690 0.7289969
86700 0.7449255
86710 0.7485496
86720 0.756016
86730 0.7563922
86740 0.7577336
86750 0.7536716
86760 0.7552733
86770 0.7547358
86780 0.7595858
86790 0.7637113
86800 0.7647178
86810 0.7579677
86820 0.7621974
86830 0.761881
86840 0.7674786
86850 0.7710656
86860 0.7788306
86870 0.7871246
86880 0.7630907
86890 0.7625564
86900 0.7635452
86910 0.7689818
86920 0.7621461
86930 0.759537
86940 0.7566845
86950 0.7575544
86960 0.7519258
86970 0.7476406
86980 0.7474278
86990 0.7508909
87000 0.7616941
87010 0.7613269
87020 0.7489901
87030 0.7634066
87040 0.7614502
87050 0.7623928
87060 0.7622629
87070 0.7646936
87080 0.7611094
87090 0.753435
87100 0.743784
87110 0.7428201
87120 0.7596704
87130 0.7524815
87140 0.7556171
87150 0.7608294
87160 0.7611604
87170 0.7570392
87180 0.7494591
87190 0.7475838
87200 0.767076
87210 0.7611171
87220 0.7597229
87230 0.7530847
87240 0.7497119
87250 0.7465765
87260 0.7426581
87270 0.7514066
87280 0.7416922
87290 0.7440963
87300 0.7479495
87310 0.731406
87320 0.7338957
87330 0.739814
87340 0.7383447
87350 0.7326288
87360 0.7377858
87370 0.7522717
87380 0.7586014
87390 0.7569054
87400 0.7547185
87410 0.7488054
87420 0.7466424
87430 0.742121
87440 0.7366639
87450 0.7307619
87460 0.7275836
87470 0.7178841
87480 0.7243873
87490 0.7370884
87500 0.7440671
87510 0.7420505
87520 0.7256318
87530 0.7232975
87540 0.7253579
87550 0.7249565
87560 0.7161986
87570 0.7139148
87580 0.7166521
87590 0.7265126
87600 0.7319661
87610 0.7340894
87620 0.7257887
87630 0.7359157
87640 0.7297464
87650 0.734666
87660 0.7370566
87670 0.7346691
87680 0.7503994
87690 0.7467127
87700 0.7498665
87710 0.7567663
87720 0.7483526
87730 0.7489045
87740 0.7328439
87750 0.7309821
87760 0.7328199
87770 0.7552625
87780 0.7575281
87790 0.7591426
87800 0.7465859
87810 0.742143
87820 0.7397097
87830 0.7362987
87840 0.7500027
87850 0.7567568
87860 0.7639334
87870 0.758289
87880 0.7529699
87890 0.7547451
87900 0.7581494
87910 0.7507049
87920 0.7526804
87930 0.7684839
87940 0.7584875
87950 0.7497455
87960 0.752499
87970 0.7566726
87980 0.7647899
87990 0.7623944
88000 0.752085
88010 0.7490152
88020 0.7364386
88030 0.7233776
88040 0.7258824
88050 0.7280196
88060 0.7366198
88070 0.7313164
88080 0.7409851
88090 0.7522937
88100 0.7586395
88110 0.7432483
88120 0.7374002
88130 0.7376696
88140 0.7449772
88150 0.7542185
88160 0.7575533
88170 0.7712048
88180 0.7608742
88190 0.7514635
88200 0.7517765
88210 0.7384902
88220 0.7570914
88230 0.7595489
88240 0.7698686
88250 0.7598256
88260 0.7459084
88270 0.7427226
88280 0.7496279
88290 0.7410583
88300 0.7638162
88310 0.7633258
88320 0.7686492
88330 0.7624299
88340 0.764365
88350 0.7490554
88360 0.7534052
88370 0.7511149
88380 0.7616601
88390 0.7653388
88400 0.7530507
88410 0.7521533
88420 0.7443388
88430 0.7511575
88440 0.7540843
88450 0.7629622
88460 0.7689179
88470 0.7646964
88480 0.7629054
88490 0.7630892
88500 0.7682541
88510 0.7634144
88520 0.7441365
88530 0.7495589
88540 0.7523155
88550 0.7433241
88560 0.7452139
88570 0.7410828
88580 0.7489026
88590 0.7450742
88600 0.7474595
88610 0.7503003
88620 0.7472589
88630 0.7449622
88640 0.7397207
88650 0.7305406
88660 0.738787
88670 0.7421004
88680 0.7516767
88690 0.7536523
88700 0.7496873
88710 0.7569139
88720 0.7612184
88730 0.7635193
88740 0.7564262
88750 0.7536551
88760 0.7578626
88770 0.7491047
88780 0.7536865
88790 0.7579474
88800 0.7653607
88810 0.7716005
88820 0.7684145
88830 0.7737331
88840 0.7687831
88850 0.7641249
88860 0.7633846
88870 0.7678907
88880 0.759536
88890 0.7484796
88900 0.7470805
88910 0.7567579
88920 0.7415581
88930 0.7286277
88940 0.7339814
88950 0.7386869
88960 0.7341482
88970 0.7288157
88980 0.7258048
88990 0.7274336
89000 0.7234078
89010 0.7433434
89020 0.7374645
89030 0.7448229
89040 0.7488952
89050 0.7515473
89060 0.770077
89070 0.7633356
89080 0.7602972
89090 0.7706688
89100 0.7739091
89110 0.7528378
89120 0.7509239
89130 0.7474282
89140 0.7470248
89150 0.7457158
89160 0.7360645
89170 0.7280446
89180 0.7334468
89190 0.7372553
89200 0.7407373
89210 0.7290488
89220 0.7235569
89230 0.7199914
89240 0.7215573
89250 0.7238882
89260 0.7241228
89270 0.7236909
89280 0.7163049
89290 0.7248211
89300 0.7145237
89310 0.7185574
89320 0.7125423
89330 0.7192324
89340 0.7140284
89350 0.7262036
89360 0.723532
89370 0.7326437
89380 0.7361439
89390 0.7343916
89400 0.7313327
89410 0.7263158
89420 0.7351562
89430 0.7363697
89440 0.7405753
89450 0.7377682
89460 0.7321509
89470 0.7381019
89480 0.7484589
89490 0.7477923
89500 0.7416986
89510 0.750668
89520 0.7436439
89530 0.7468288
89540 0.7401184
89550 0.7279193
89560 0.7322829
89570 0.7388347
89580 0.7387573
89590 0.7355429
89600 0.7366779
89610 0.7406313
89620 0.7419481
89630 0.752633
89640 0.748201
89650 0.7437815
89660 0.7435858
89670 0.7481242
89680 0.7480929
89690 0.7553745
89700 0.7556345
89710 0.7373304
89720 0.7330222
89730 0.7433439
89740 0.73274
89750 0.7332851
89760 0.7403499
89770 0.7555122
89780 0.7442557
89790 0.7357194
89800 0.7349663
89810 0.723996
89820 0.7277842
89830 0.7221129
89840 0.7227086
89850 0.7258337
89860 0.7222207
89870 0.7299419
89880 0.7240151
89890 0.7270898
89900 0.72911
89910 0.7399143
89920 0.744009
89930 0.7552366
89940 0.7451108
89950 0.7514191
89960 0.7487973
89970 0.7439352
89980 0.7316414
89990 0.7378568
90000 0.7356106
90010 0.7344553
90020 0.731141
90030 0.7270788
90040 0.7245587
90050 0.7381231
90060 0.7337092
90070 0.7393786
90080 0.7437378
90090 0.7490983
90100 0.7457249
90110 0.7346911
90120 0.7350109
90130 0.7461818
90140 0.7468405
90150 0.7322922
90160 0.7371159
90170 0.7421221
90180 0.751161
90190 0.7569512
90200 0.7569185
90210 0.7446712
90220 0.7458254
90230 0.7629697
90240 0.7586144
90250 0.7565085
90260 0.7429719
90270 0.7520982
90280 0.7414123
90290 0.7463706
90300 0.7450324
90310 0.7621986
90320 0.7661857
90330 0.7614335
90340 0.7549148
90350 0.7472728
90360 0.7511637
90370 0.7476377
90380 0.7483856
90390 0.7511288
90400 0.7419664
90410 0.7454705
90420 0.7556735
90430 0.7722583
90440 0.77415
90450 0.7651175
90460 0.7654511
90470 0.7716718
90480 0.7614042
90490 0.7538427
90500 0.7532993
90510 0.7516111
90520 0.7667708
90530 0.7768825
90540 0.7632517
90550 0.7547041
90560 0.7616141
90570 0.7683871
90580 0.7644712
90590 0.7495561
90600 0.7580551
90610 0.7543819
90620 0.7587796
90630 0.741936
90640 0.7493492
90650 0.7467679
90660 0.7469857
90670 0.763266
90680 0.763933
90690 0.7602905
90700 0.764248
90710 0.7576245
90720 0.7550846
90730 0.7505679
90740 0.7478003
90750 0.756693
90760 0.7611525
90770 0.7606083
90780 0.7654142
90790 0.7524226
90800 0.738283
90810 0.7460737
90820 0.7290437
90830 0.7301477
90840 0.7325841
90850 0.7266283
90860 0.7298594
90870 0.7361272
90880 0.7339832
90890 0.7371383
90900 0.7461885
90910 0.7515171
90920 0.7588628
90930 0.7445521
90940 0.7599927
90950 0.7611575
90960 0.7639343
90970 0.7555096
90980 0.7502871
90990 0.7446404
91000 0.7560334
91010 0.7565405
91020 0.746531
91030 0.7519855
91040 0.744199
91050 0.7458664
91060 0.7476543
91070 0.729564
91080 0.7376
91090 0.7433988
91100 0.7433858
91110 0.7510216
91120 0.7517595
91130 0.7420461
91140 0.7456318
91150 0.754638
91160 0.7618648
91170 0.7589309
91180 0.7450423
91190 0.75577
91200 0.7512955
91210 0.7526567
91220 0.7468774
91230 0.7535762
91240 0.748455
91250 0.7364604
91260 0.7398062
91270 0.7549016
91280 0.7440372
91290 0.7457713
91300 0.7368606
91310 0.7453732
91320 0.7316027
91330 0.7327403
91340 0.7338316
91350 0.7492965
91360 0.743018
91370 0.7384714
91380 0.7411227
91390 0.7452068
91400 0.742783
91410 0.747259
91420 0.7529994
91430 0.7586639
91440 0.7691162
91450 0.7599519
91460 0.7687043
91470 0.7545087
91480 0.7532421
91490 0.762028
91500 0.7622129
91510 0.7537979
91520 0.7653067
91530 0.7699042
91540 0.7704967
91550 0.7647366
91560 0.7494721
91570 0.7665019
91580 0.756978
91590 0.7487618
91600 0.7551827
91610 0.7527767
91620 0.759312
91630 0.7539013
91640 0.7601979
91650 0.7472804
91660 0.7424537
91670 0.7501119
91680 0.7587823
91690 0.7673678
91700 0.7744704
91710 0.7673631
91720 0.7519823
91730 0.7452798
91740 0.7448742
91750 0.7676709
91760 0.7687306
91770 0.772256
91780 0.7736087
91790 0.7720912
91800 0.7658699
91810 0.760444
91820 0.7582446
91830 0.7607752
91840 0.7551195
91850 0.7584112
91860 0.7673371
91870 0.7606523
91880 0.782771
91890 0.7678654
91900 0.755597
91910 0.7527719
91920 0.7340254
91930 0.7338917
91940 0.7546747
91950 0.7387086
91960 0.7484092
91970 0.7438149
91980 0.7566106
91990 0.7652867
92000 0.7643577
92010 0.7646681
92020 0.7476304
92030 0.7584433
92040 0.7640972
92050 0.7634572
92060 0.7742603
92070 0.760507
92080 0.7530743
92090 0.7452222
92100 0.7578787
92110 0.7476062
92120 0.7502213
92130 0.7527553
92140 0.7609195
92150 0.7632762
92160 0.7603531
92170 0.7577863
92180 0.7618318
92190 0.7688923
92200 0.7555921
92210 0.7529975
92220 0.7508386
92230 0.7512593
92240 0.7499446
92250 0.7561889
92260 0.7517821
92270 0.739263
92280 0.737113
92290 0.7362928
92300 0.7409731
92310 0.7488858
92320 0.7342106
92330 0.7451682
92340 0.7457662
92350 0.7445081
92360 0.7564981
92370 0.7468576
92380 0.7384345
92390 0.7502559
92400 0.7352183
92410 0.7406657
92420 0.7386833
92430 0.7399136
92440 0.7493892
92450 0.75265
92460 0.7551281
92470 0.7425181
92480 0.7415586
92490 0.744284
92500 0.7373795
92510 0.7337328
92520 0.7406569
92530 0.7480715
92540 0.7440611
92550 0.7715259
92560 0.743502
92570 0.7500466
92580 0.7557172
92590 0.7478775
92600 0.7354624
92610 0.7504686
92620 0.7467837
92630 0.7352753
92640 0.7395923
92650 0.7386386
92660 0.7508473
92670 0.7565136
92680 0.7576708
92690 0.7544494
92700 0.7414493
92710 0.7370982
92720 0.7490601
92730 0.7586306
92740 0.7618439
92750 0.7703606
92760 0.7731541
92770 0.7669248
92780 0.7656518
92790 0.7627792
92800 0.7446057
92810 0.7457966
92820 0.7431965
92830 0.7467564
92840 0.7641189
92850 0.7733434
92860 0.7826782
92870 0.7743502
92880 0.7654559
92890 0.7701116
92900 0.7780604
92910 0.7804815
92920 0.7840964
92930 0.771747
92940 0.7819752
92950 0.7709628
92960 0.7683766
92970 0.7700195
92980 0.7650717
92990 0.7681636
93000 0.7595074
93010 0.7583334
93020 0.7583402
93030 0.7692512
93040 0.7615579
93050 0.7696453
93060 0.774674
93070 0.7580988
93080 0.7592882
93090 0.7808833
93100 0.7760038
93110 0.7734034
93120 0.788973
93130 0.7989855
93140 0.7915869
93150 0.7885869
93160 0.773584
93170 0.7648307
93180 0.7605481
93190 0.7580575
93200 0.7538204
93210 0.7526713
93220 0.7558484
93230 0.7620804
93240 0.7677709
93250 0.7780882
93260 0.7633053
93270 0.7649507
93280 0.7498143
93290 0.7679413
93300 0.7577553
93310 0.7655129
93320 0.7629018
93330 0.755872
93340 0.7609689
93350 0.7551165
93360 0.7590153
93370 0.7538852
93380 0.7606563
93390 0.7696676
93400 0.7760357
93410 0.7703452
93420 0.7597579
93430 0.7590988
93440 0.7498353
93450 0.7473766
93460 0.727131
93470 0.7361761
93480 0.7519641
93490 0.7491642
93500 0.7548881
93510 0.7469579
93520 0.7444174
93530 0.7426593
93540 0.7421083
93550 0.752516
93560 0.7547796
93570 0.7595116
93580 0.7419528
93590 0.7307136
93600 0.7336148
93610 0.7266654
93620 0.7402688
93630 0.7353957
93640 0.7307014
93650 0.7407357
93660 0.7604939
93670 0.7409208
93680 0.7405202
93690 0.7489036
93700 0.75284
93710 0.7450762
93720 0.7405864
93730 0.7340482
93740 0.7397413
93750 0.7494848
93760 0.7371635
93770 0.7458095
93780 0.7411971
93790 0.7422463
93800 0.7597203
93810 0.7586985
93820 0.7625843
93830 0.7580275
93840 0.753494
93850 0.759681
93860 0.7630619
93870 0.7576222
93880 0.7432001
93890 0.7406741
93900 0.7541751
93910 0.7567615
93920 0.7360091
93930 0.7507386
93940 0.7482786
93950 0.7582728
93960 0.7632312
93970 0.7506503
93980 0.7662595
93990 0.7749642
94000 0.7782531
94010 0.7919327
94020 0.7824217
94030 0.7752784
94040 0.7671279
94050 0.7626289
94060 0.7608865
94070 0.7567693
94080 0.7623619
94090 0.7569309
94100 0.7579873
94110 0.753635
94120 0.7486442
94130 0.7422105
94140 0.7430854
94150 0.740962
94160 0.7360338
94170 0.7268701
94180 0.7296849
94190 0.7313911
94200 0.7375254
94210 0.7477851
94220 0.7524319
94230 0.7532881
94240 0.7468439
94250 0.752712
94260 0.7381163
94270 0.7414714
94280 0.7384189
94290 0.7287201
94300 0.7287161
94310 0.735036
94320 0.7362652
94330 0.7371323
94340 0.7440806
94350 0.7479055
94360 0.7468669
94370 0.7498876
94380 0.7549653
94390 0.7557896
94400 0.7636133
94410 0.7693108
94420 0.773118
94430 0.7744851
94440 0.7775682
94450 0.7714825
94460 0.7864108
94470 0.7903606
94480 0.7873602
94490 0.7808749
94500 0.7819948
94510 0.7728614
94520 0.7764989
94530 0.7611586
94540 0.7617384
94550 0.7424674
94560 0.7623237
94570 0.7554591
94580 0.7496234
94590 0.7583135
94600 0.7501431
94610 0.7568058
94620 0.7457626
94630 0.7578067
94640 0.7683476
94650 0.7586462
94660 0.750057
94670 0.7435855
94680 0.754779
94690 0.7545508
94700 0.7696382
94710 0.7783855
94720 0.7654527
94730 0.769298
94740 0.7593418
94750 0.7437119
94760 0.7563727
94770 0.7621272
94780 0.7709275
94790 0.7694057
94800 0.7928469
94810 0.7723358
94820 0.7734062
94830 0.7611043
94840 0.7702155
94850 0.7704502
94860 0.7743355
94870 0.7679868
94880 0.7725616
94890 0.7699239
94900 0.769675
94910 0.7542785
94920 0.7394598
94930 0.7556107
94940 0.7568719
94950 0.7570797
94960 0.7663473
94970 0.7764043
94980 0.7783455
94990 0.7721236
95000 0.7731403
95010 0.7643836
95020 0.764318
95030 0.7651854
95040 0.7665018
95050 0.7735176
95060 0.7707843
95070 0.7722141
95080 0.7825117
95090 0.769253
95100 0.7535582
95110 0.7639691
95120 0.7732832
95130 0.7750608
95140 0.775117
95150 0.7870054
95160 0.7634298
95170 0.7714056
95180 0.7633041
95190 0.7605283
95200 0.7553847
95210 0.7717949
95220 0.7733756
95230 0.7633194
95240 0.7612335
95250 0.759247
95260 0.7635723
95270 0.7524723
95280 0.7577065
95290 0.7512463
95300 0.7537082
95310 0.7454106
95320 0.7584303
95330 0.7550764
95340 0.7657117
95350 0.7616493
95360 0.7613554
95370 0.7593434
95380 0.7549152
95390 0.75161
95400 0.7469553
95410 0.7400184
95420 0.7402285
95430 0.7453638
95440 0.7416126
95450 0.7599934
95460 0.7453905
95470 0.7310936
95480 0.7365954
95490 0.733053
95500 0.7464014
95510 0.753453
95520 0.755434
95530 0.7547641
95540 0.7642827
95550 0.7614563
95560 0.762795
95570 0.7608759
95580 0.76503
95590 0.767391
95600 0.7639085
95610 0.7741851
95620 0.7681777
95630 0.7537454
95640 0.7562937
95650 0.7569171
95660 0.7518284
95670 0.7564801
95680 0.7553475
95690 0.7495666
95700 0.7457791
95710 0.748979
95720 0.7625251
95730 0.7517333
95740 0.7428635
95750 0.7424994
95760 0.7422573
95770 0.7451966
95780 0.7641357
95790 0.7659429
95800 0.7628104
95810 0.7592682
95820 0.7616911
95830 0.7944582
95840 0.7657931
95850 0.756633
95860 0.7651245
95870 0.7686571
95880 0.7631574
95890 0.7568606
95900 0.7590051
95910 0.7621789
95920 0.7730088
95930 0.7755787
95940 0.7843276
95950 0.7805325
95960 0.7688877
95970 0.7577857
95980 0.7566082
95990 0.7550072
96000 0.7618365
96010 0.7723704
96020 0.7768633
96030 0.7689105
96040 0.7707515
96050 0.7726577
96060 0.7798501
96070 0.7638577
96080 0.7774672
96090 0.7820504
96100 0.7833028
96110 0.7908592
96120 0.7943191
96130 0.7832665
96140 0.7827573
96150 0.7826307
96160 0.7785415
96170 0.7715285
96180 0.7672343
96190 0.7557163
96200 0.7690561
96210 0.7698908
96220 0.7724388
96230 0.7680082
96240 0.7710285
96250 0.7683217
96260 0.7670798
96270 0.7677581
96280 0.768056
96290 0.7548761
96300 0.7539907
96310 0.759979
96320 0.7561555
96330 0.7465742
96340 0.7454057
96350 0.7454996
96360 0.7513525
96370 0.7550933
96380 0.7435198
96390 0.739987
96400 0.7435358
96410 0.7431728
96420 0.7470524
96430 0.7444064
96440 0.7545564
96450 0.7529776
96460 0.7470156
96470 0.7623752
96480 0.7584131
96490 0.7611542
96500 0.7642578
96510 0.7471223
96520 0.7455953
96530 0.7546828
96540 0.7492673
96550 0.7461747
96560 0.7533069
96570 0.7492383
96580 0.7496831
96590 0.7566491
96600 0.7690928
96610 0.7577092
96620 0.7542871
96630 0.7565851
96640 0.7518712
96650 0.7433168
96660 0.7443064
96670 0.749103
96680 0.761014
96690 0.7552717
96700 0.7469205
96710 0.7507983
96720 0.7415167
96730 0.7507592
96740 0.7596179
96750 0.7568575
96760 0.7550811
96770 0.7600537
96780 0.750139
96790 0.7492123
96800 0.7423059
96810 0.7429774
96820 0.7301215
96830 0.7355542
96840 0.7454754
96850 0.7438995
96860 0.7453896
96870 0.7472912
96880 0.7353114
96890 0.7440317
96900 0.7388588
96910 0.744575
96920 0.7499574
96930 0.7412453
96940 0.7469854
96950 0.7493258
96960 0.7606767
96970 0.7444143
96980 0.7371114
96990 0.7486449
97000 0.7534768
97010 0.7445755
97020 0.7504347
97030 0.7666546
97040 0.7615108
97050 0.7652241
97060 0.7597511
97070 0.7566111
97080 0.7534712
97090 0.7564161
97100 0.7470712
97110 0.744996
97120 0.730337
97130 0.7368828
97140 0.7387527
97150 0.7389154
97160 0.7239018
97170 0.7359735
97180 0.7454375
97190 0.7476977
97200 0.7342568
97210 0.7432756
97220 0.7551203
97230 0.7558897
97240 0.7547507
97250 0.753614
97260 0.753512
97270 0.7549521
97280 0.7518836
97290 0.7575865
97300 0.7568474
97310 0.7508726
97320 0.764033
97330 0.7687485
97340 0.7657426
97350 0.7707379
97360 0.7699869
97370 0.7712819
97380 0.7696814
97390 0.7682347
97400 0.7617473
97410 0.7754074
97420 0.7738309
97430 0.7787319
97440 0.7619905
97450 0.7732919
97460 0.7596508
97470 0.7662515
97480 0.7703977
97490 0.7694572
97500 0.7656557
97510 0.7709879
97520 0.7598566
97530 0.7682355
97540 0.7613264
97550 0.7656455
97560 0.7751418
97570 0.7810674
97580 0.7744016
97590 0.7689347
97600 0.7619858
97610 0.765164
97620 0.7719562
97630 0.7704484
97640 0.7675059
97650 0.7686207
97660 0.7600847
97670 0.760174
97680 0.7613459
97690 0.7472692
97700 0.7432791
97710 0.7526541
97720 0.7609291
97730 0.7518005
97740 0.7444265
97750 0.7497355
97760 0.7593518
97770 0.7747905
97780 0.77003
97790 0.7507645
97800 0.7542248
97810 0.7601756
97820 0.7598308
97830 0.7586125
97840 0.7662184
97850 0.7570134
97860 0.7559119
97870 0.7598088
97880 0.76345
97890 0.7572175
97900 0.7670271
97910 0.7614973
97920 0.7557364
97930 0.7598707
97940 0.7664565
97950 0.7688096
97960 0.768288
97970 0.7781215
97980 0.7711263
97990 0.7686244
98000 0.774857
98010 0.7727178
98020 0.7570611
98030 0.758673
98040 0.764053
98050 0.7609714
98060 0.7601446
98070 0.7405111
98080 0.7427653
98090 0.7529727
98100 0.7552134
98110 0.7511073
98120 0.7488564
98130 0.7576523
98140 0.7486432
98150 0.7521259
98160 0.7505859
98170 0.7535104
98180 0.7503361
98190 0.7604392
98200 0.7648502
98210 0.7495013
98220 0.7388359
98230 0.7447785
98240 0.7490693
98250 0.7512633
98260 0.7402874
98270 0.7483668
98280 0.7527841
98290 0.7452796
98300 0.7418286
98310 0.7503846
98320 0.7559327
98330 0.7473305
98340 0.7415553
98350 0.7415445
98360 0.755078
98370 0.7537863
98380 0.7454433
98390 0.7453586
98400 0.7580345
98410 0.7526447
98420 0.7555442
98430 0.7629633
98440 0.7458086
98450 0.7587972
98460 0.7609343
98470 0.764082
98480 0.757812
98490 0.7407908
98500 0.7459366
98510 0.7449868
98520 0.7359516
98530 0.7318273
98540 0.7380754
98550 0.7327127
98560 0.7366484
98570 0.7522867
98580 0.7508342
98590 0.7497608
98600 0.7478476
98610 0.751431
98620 0.7377763
98630 0.7538022
98640 0.7525533
98650 0.7495996
98660 0.7635664
98670 0.758026
98680 0.7512442
98690 0.7483961
98700 0.7499678
98710 0.7535154
98720 0.7577028
98730 0.7535486
98740 0.762691
98750 0.7613591
98760 0.7742426
98770 0.7657583
98780 0.7584776
98790 0.7481893
98800 0.7668161
98810 0.7675631
98820 0.7718988
98830 0.7742456
98840 0.7732089
98850 0.7682226
98860 0.7604331
98870 0.7692811
98880 0.7571166
98890 0.7711881
98900 0.7693143
98910 0.7732965
98920 0.7658865
98930 0.7703269
98940 0.7697553
98950 0.7680255
98960 0.7590701
98970 0.7606029
98980 0.7652061
98990 0.7633408
99000 0.777595
99010 0.7699384
99020 0.7621318
99030 0.7679408
99040 0.7585792
99050 0.7524296
99060 0.7581192
99070 0.7649055
99080 0.7516583
99090 0.7592405
99100 0.759374
99110 0.7623628
99120 0.7644044
99130 0.7579449
99140 0.7556795
99150 0.7651371
99160 0.7684165
99170 0.7502857
99180 0.7514749
99190 0.7546437
99200 0.7488149
99210 0.7498975
99220 0.7482669
99230 0.7349272
99240 0.7346344
99250 0.7386656
99260 0.7529131
99270 0.7392055
99280 0.7452944
99290 0.7377514
99300 0.7283567
99310 0.7228925
99320 0.738331
99330 0.7554142
99340 0.7551933
99350 0.7414601
99360 0.7467251
99370 0.7393588
99380 0.7433984
99390 0.7401687
99400 0.7391406
99410 0.727271
99420 0.7312365
99430 0.7422382
99440 0.7555454
99450 0.7488036
99460 0.7517824
99470 0.7466258
99480 0.7418537
99490 0.7436638
99500 0.7400705
99510 0.7524787
99520 0.7407249
99530 0.7380055
99540 0.7426673
99550 0.7499275
99560 0.7469782
99570 0.7458552
99580 0.7363489
99590 0.7443523
99600 0.7337108
99610 0.7304373
99620 0.7322417
99630 0.7342956
99640 0.7373127
99650 0.7420357
99660 0.7428838
99670 0.735204
99680 0.7370514
99690 0.7335693
99700 0.7295063
99710 0.7268468
99720 0.7252926
99730 0.7336475
99740 0.7395961
99750 0.7313866
99760 0.7473457
99770 0.7485101
99780 0.7460505
99790 0.7405249
99800 0.7416988
99810 0.7586035
99820 0.7534823
99830 0.744104
99840 0.7540177
99850 0.7559739
99860 0.7578043
99870 0.7706165
99880 0.768628
99890 0.7620041
99900 0.7651481
99910 0.7592044
99920 0.7636693
99930 0.7506534
99940 0.7548304
99950 0.7581623
99960 0.768532
99970 0.7580332
99980 0.7619216
99990 0.766495
100000 0.7759035
100010 0.7608502
100020 0.766358
100030 0.7709485
100040 0.7596562
100050 0.7555693
100060 0.7582533
100070 0.749599
100080 0.738961
100090 0.7425742
100100 0.7614156
100110 0.7483739
100120 0.7520639
100130 0.7380663
100140 0.7352104
100150 0.7444606
100160 0.7435858
100170 0.7440188
100180 0.7408676
100190 0.7302072
100200 0.7412173
100210 0.7512546
100220 0.7484677
100230 0.7464814
100240 0.7590962
100250 0.7609639
100260 0.753433
100270 0.7566281
100280 0.7574171
100290 0.7514695
100300 0.7450989
100310 0.738986
100320 0.7461452
100330 0.7502668
100340 0.7453709
100350 0.7462844
100360 0.7474045
100370 0.7409165
100380 0.7349972
100390 0.7417465
100400 0.7328724
100410 0.728295
100420 0.7257723
100430 0.7217652
100440 0.7238268
100450 0.7278371
100460 0.7290829
100470 0.7217564
100480 0.7309843
100490 0.7230115
100500 0.7295485
100510 0.7262596
100520 0.7248431
100530 0.7356311
100540 0.7439494
100550 0.7519711
100560 0.7387445
100570 0.7343917
100580 0.7370044
100590 0.7363166
100600 0.7295939
100610 0.7284952
100620 0.7473378
100630 0.7378527
100640 0.7420659
100650 0.7371418
100660 0.7368649
100670 0.7299943
100680 0.7275171
100690 0.7284946
100700 0.7373685
100710 0.7287508
100720 0.7347568
100730 0.7242687
100740 0.7242683
100750 0.7308415
100760 0.7394059
100770 0.7407863
100780 0.7324743
100790 0.7353298
100800 0.7343705
100810 0.739621
100820 0.7296283
100830 0.7439872
100840 0.7345745
100850 0.7469581
100860 0.7360367
100870 0.7407394
100880 0.7254453
100890 0.7342467
100900 0.7317055
100910 0.7218704
100920 0.735966
100930 0.746096
100940 0.7455359
100950 0.7478893
100960 0.7459437
100970 0.7505427
100980 0.7432074
100990 0.7421946
101000 0.7457429
101010 0.7469863
101020 0.7513963
101030 0.7426338
101040 0.7385842
101050 0.7406638
101060 0.7511504
101070 0.7639526
101080 0.7552656
101090 0.755375
101100 0.7585594
101110 0.7548993
101120 0.7572465
101130 0.7571034
101140 0.7570453
101150 0.7571297
101160 0.749666
101170 0.7471991
101180 0.7348088
101190 0.7378626
101200 0.7317269
101210 0.7198122
101220 0.7407709
101230 0.7403082
101240 0.7459652
101250 0.7538974
101260 0.7527482
101270 0.7457651
101280 0.7502801
101290 0.7542725
101300 0.761013
101310 0.7596049
101320 0.7590213
101330 0.7556304
101340 0.7595176
101350 0.7437801
101360 0.7417178
101370 0.7575121
101380 0.74378
101390 0.7462682
101400 0.742524
101410 0.7394578
101420 0.7459844
101430 0.7437531
101440 0.7372836
101450 0.7373896
101460 0.7284642
101470 0.7259812
101480 0.731382
101490 0.7264823
101500 0.724448
101510 0.7324885
101520 0.728301
101530 0.734992
101540 0.7398339
101550 0.741685
101560 0.7266741
101570 0.7256862
101580 0.7355956
101590 0.7261847
101600 0.7309114
101610 0.7347977
101620 0.7311711
101630 0.7252293
101640 0.7308547
101650 0.7322182
101660 0.7327025
101670 0.7307939
101680 0.7448649
101690 0.7388647
101700 0.7321078
101710 0.7401438
101720 0.7351623
101730 0.7419104
101740 0.7461139
101750 0.7300448
101760 0.7309419
101770 0.7330582
101780 0.7367004
101790 0.7377008
101800 0.7485705
101810 0.7393203
101820 0.7470471
101830 0.7482435
101840 0.7498028
101850 0.7492144
101860 0.7490939
101870 0.7529549
101880 0.7519161
101890 0.7466991
101900 0.7464967
101910 0.7481886
101920 0.7463748
101930 0.7546276
101940 0.761866
101950 0.7528998
101960 0.7541377
101970 0.7473059
101980 0.755952
101990 0.7448647
102000 0.7456726
102010 0.7533603
102020 0.7655007
102030 0.7555769
102040 0.7561864
102050 0.7582923
102060 0.7558321
102070 0.7656548
102080 0.7520573
102090 0.7594554
102100 0.7597114
102110 0.7587891
102120 0.7534648
102130 0.7458225
102140 0.741123
102150 0.7412736
102160 0.738583
102170 0.7455958
102180 0.7528628
102190 0.7482769
102200 0.7483988
102210 0.7366206
102220 0.7450598
102230 0.7542995
102240 0.7577375
102250 0.7587136
102260 0.7546446
102270 0.7454225
102280 0.7469129
102290 0.7429104
102300 0.7436672
102310 0.7426438
102320 0.7281823
102330 0.7267622
102340 0.7275746
102350 0.7301068
102360 0.7188411
102370 0.7146858
102380 0.719298
102390 0.7344002
102400 0.7366751
102410 0.7196222
102420 0.7372286
102430 0.7429429
102440 0.7379346
102450 0.7244532
102460 0.7261664
102470 0.7329329
102480 0.7271416
102490 0.7081215
102500 0.7100057
102510 0.7102503
102520 0.7151474
102530 0.7127386
102540 0.7071695
102550 0.704127
102560 0.7062223
102570 0.7076748
102580 0.7069477
102590 0.6939259
102600 0.6980003
102610 0.6960713
102620 0.6992165
102630 0.7037268
102640 0.7057447
102650 0.7127783
102660 0.7222285
102670 0.7383836
102680 0.7242815
102690 0.7289008
102700 0.7284302
102710 0.7261978
102720 0.720391
102730 0.7197624
102740 0.7294693
102750 0.7350557
102760 0.7399988
102770 0.7250213
102780 0.7175383
102790 0.7320585
102800 0.7369142
102810 0.7292394
102820 0.7253662
102830 0.7216265
102840 0.7128586
102850 0.7116047
102860 0.7173107
102870 0.7251111
102880 0.7280516
102890 0.7228853
102900 0.7148519
102910 0.7220351
102920 0.7165269
102930 0.7217616
102940 0.7233087
102950 0.7267211
102960 0.7166919
102970 0.7348247
102980 0.7200003
102990 0.723534
103000 0.7302349
103010 0.7275674
103020 0.7351472
103030 0.7385952
103040 0.7249345
103050 0.7239302
103060 0.7207368
103070 0.7094297
103080 0.7088056
103090 0.7181707
103100 0.721368
103110 0.7218611
103120 0.7219976
103130 0.7149191
103140 0.7237242
103150 0.722295
103160 0.7242453
103170 0.7259288
103180 0.7177929
103190 0.720776
103200 0.7175097
103210 0.721603
103220 0.7201129
103230 0.7225347
103240 0.7220779
103250 0.714529
103260 0.7175303
103270 0.7219418
103280 0.7124333
103290 0.7160302
103300 0.7125434
103310 0.7126687
103320 0.7242336
103330 0.7281414
103340 0.7258953
103350 0.7251251
103360 0.7236182
103370 0.7246639
103380 0.7118723
103390 0.7220773
103400 0.7321829
103410 0.7370698
103420 0.7269684
103430 0.7355137
103440 0.7240854
103450 0.7341369
103460 0.732321
103470 0.7366824
103480 0.7449901
103490 0.7389718
103500 0.7371704
103510 0.7420439
103520 0.736904
103530 0.742698
103540 0.7303443
103550 0.7358567
103560 0.7410254
103570 0.7331877
103580 0.7358812
103590 0.7247164
103600 0.7333212
103610 0.7327011
103620 0.7384534
103630 0.7343476
103640 0.734255
103650 0.7313677
103660 0.7338928
103670 0.7386221
103680 0.7341421
103690 0.7411502
103700 0.7313631
103710 0.735002
103720 0.7346093
103730 0.7379009
103740 0.7445538
103750 0.7371631
103760 0.7455812
103770 0.743532
103780 0.7507962
103790 0.751044
103800 0.7399397
103810 0.7393637
103820 0.738416
103830 0.7305952
103840 0.734454
103850 0.7260973
103860 0.7298794
103870 0.7403687
103880 0.7452371
103890 0.7538313
103900 0.7514176
103910 0.737244
103920 0.7343411
103930 0.7341052
103940 0.7407025
103950 0.7340468
103960 0.7373869
103970 0.7371389
103980 0.7351786
103990 0.7420539
104000 0.73572
104010 0.7341935
104020 0.7382356
104030 0.7376466
104040 0.7471998
104050 0.7520203
104060 0.7635404
104070 0.7581357
104080 0.7497008
104090 0.7512888
104100 0.7499564
104110 0.741631
104120 0.7447618
104130 0.7370339
104140 0.7414209
104150 0.7320891
104160 0.7391253
104170 0.7345488
104180 0.735393
104190 0.737456
104200 0.7305003
104210 0.7364483
104220 0.7350195
104230 0.7365817
104240 0.7377586
104250 0.7316992
104260 0.7319536
104270 0.7363799
104280 0.7325755
104290 0.7352934
104300 0.7315724
104310 0.740404
104320 0.7381676
104330 0.7356786
104340 0.7362242
104350 0.7448969
104360 0.7319782
104370 0.7350563
104380 0.7376854
104390 0.7401559
104400 0.7247609
104410 0.7269371
104420 0.7396151
104430 0.7355587
104440 0.7418367
104450 0.7519662
104460 0.7621486
104470 0.7626712
104480 0.7597933
104490 0.7586159
104500 0.7513359
104510 0.7746087
104520 0.7616863
104530 0.7575701
104540 0.7672079
104550 0.7675321
104560 0.7686647
104570 0.7538055
104580 0.7697652
104590 0.7693654
104600 0.7704564
104610 0.7672753
104620 0.773161
104630 0.7588981
104640 0.759119
104650 0.7638521
104660 0.770805
104670 0.7792652
104680 0.7701247
104690 0.7697281
104700 0.7709564
104710 0.7568323
104720 0.7566047
104730 0.7551411
104740 0.7630517
104750 0.7665688
104760 0.7608292
104770 0.7507489
104780 0.7607366
104790 0.7686776
104800 0.7793778
104810 0.7658231
104820 0.7587699
104830 0.7542364
104840 0.7655194
104850 0.7652433
104860 0.7854601
104870 0.7811044
104880 0.7708483
104890 0.7727323
104900 0.7733145
104910 0.7691799
104920 0.7684464
104930 0.7621206
104940 0.760832
104950 0.7576842
104960 0.7662023
104970 0.7563533
104980 0.7616847
104990 0.7576532
105000 0.7668167
105010 0.7570984
105020 0.7544503
105030 0.7458639
105040 0.7571182
105050 0.7707469
105060 0.7532902
105070 0.7475266
105080 0.7435343
105090 0.7446116
105100 0.7622447
105110 0.7508023
105120 0.7666253
105130 0.756664
105140 0.7538554
105150 0.7505307
105160 0.7520252
105170 0.7612397
105180 0.7511578
105190 0.7454996
105200 0.7488442
105210 0.7494305
105220 0.7524458
105230 0.7501258
105240 0.7534097
105250 0.7527084
105260 0.7529446
105270 0.7505431
105280 0.7543249
105290 0.7536966
105300 0.7472628
105310 0.7407584
105320 0.7368825
105330 0.7421073
105340 0.734969
105350 0.7351521
105360 0.7443333
105370 0.7518386
105380 0.7456606
105390 0.7506775
105400 0.7369515
105410 0.7284726
105420 0.730172
105430 0.7317036
105440 0.7219005
105450 0.7234753
105460 0.7208455
105470 0.7236616
105480 0.7281945
105490 0.7435157
105500 0.7356085
105510 0.7410037
105520 0.7376886
105530 0.7336631
105540 0.7401789
105550 0.7370729
105560 0.7545473
105570 0.7499842
105580 0.7467909
105590 0.7477084
105600 0.7585303
105610 0.7536141
105620 0.7543041
105630 0.7561865
105640 0.7506781
105650 0.753548
105660 0.7674982
105670 0.7609864
105680 0.756278
105690 0.7696912
105700 0.7625586
105710 0.7608743
105720 0.7516807
105730 0.7595882
105740 0.7519655
105750 0.7430431
105760 0.7551848
105770 0.7525924
105780 0.7564538
105790 0.7475045
105800 0.7484803
105810 0.7383841
105820 0.7312441
105830 0.7422534
105840 0.7424349
105850 0.733613
105860 0.7438802
105870 0.7466326
105880 0.7421815
105890 0.7448066
105900 0.7412533
105910 0.7431146
105920 0.7389558
105930 0.7413482
105940 0.7386435
105950 0.7395141
105960 0.7516619
105970 0.7496807
105980 0.7527813
105990 0.7477809
106000 0.7429594
106010 0.7418187
106020 0.7532237
106030 0.7520262
106040 0.7515822
106050 0.7422629
106060 0.7429593
106070 0.7624554
106080 0.7518094
106090 0.7540435
106100 0.7570772
106110 0.7654176
106120 0.7785342
106130 0.7681497
106140 0.7599136
106150 0.7638094
106160 0.7635252
106170 0.7587769
106180 0.7502688
106190 0.7619745
106200 0.755315
106210 0.7451838
106220 0.7579202
106230 0.7701532
106240 0.7710532
106250 0.7609684
106260 0.7664694
106270 0.7616016
106280 0.7677149
106290 0.7679917
106300 0.7600057
106310 0.7772185
106320 0.7784164
106330 0.774714
106340 0.7643937
106350 0.7455435
106360 0.7439652
106370 0.7675434
106380 0.7650688
106390 0.7634732
106400 0.7582549
106410 0.751222
106420 0.7550742
106430 0.7734702
106440 0.7596973
106450 0.7565712
106460 0.7532846
106470 0.7490429
106480 0.7435765
106490 0.7432557
106500 0.7514259
106510 0.7451376
106520 0.7433799
106530 0.7554916
106540 0.7547277
106550 0.7563835
106560 0.7597077
106570 0.7698743
106580 0.7677308
106590 0.7649818
106600 0.760772
106610 0.7571704
106620 0.7462108
106630 0.7454023
106640 0.7473845
106650 0.7499707
106660 0.7492884
106670 0.7598332
106680 0.7661217
106690 0.7666527
106700 0.7662048
106710 0.7571172
106720 0.7497215
106730 0.738447
106740 0.7434303
106750 0.7562311
106760 0.7652023
106770 0.7614726
106780 0.757372
106790 0.7604426
106800 0.7622033
106810 0.7653416
106820 0.7770585
106830 0.7676795
106840 0.7752225
106850 0.7571597
106860 0.7757337
106870 0.7842057
106880 0.7814908
106890 0.7830523
106900 0.7706281
106910 0.7799398
106920 0.7742778
106930 0.7712327
106940 0.7601297
106950 0.774474
106960 0.772565
106970 0.775018
106980 0.769694
106990 0.7645469
107000 0.7666181
107010 0.7694319
107020 0.7819816
107030 0.7840312
107040 0.7882129
107050 0.784795
107060 0.7894089
107070 0.7848795
107080 0.7938877
107090 0.7795716
107100 0.7818968
107110 0.7790284
107120 0.7675955
107130 0.7790172
107140 0.7856827
107150 0.7730772
107160 0.7742113
107170 0.7778097
107180 0.7646526
107190 0.7763423
107200 0.7794331
107210 0.7833682
107220 0.781058
107230 0.7534351
107240 0.7566107
107250 0.76693
107260 0.7786129
107270 0.7733858
107280 0.7612969
107290 0.7650051
107300 0.7501526
107310 0.7561478
107320 0.7604837
107330 0.7612567
107340 0.7646748
107350 0.7711224
107360 0.765518
107370 0.7581763
107380 0.7609359
107390 0.7676256
107400 0.767364
107410 0.763832
107420 0.7644917
107430 0.7687335
107440 0.7682862
107450 0.7662649
107460 0.7513143
107470 0.754678
107480 0.7555019
107490 0.7610844
107500 0.7739297
107510 0.7754142
107520 0.7715015
107530 0.7783145
107540 0.7672635
107550 0.7675605
107560 0.7782043
107570 0.7631027
107580 0.7629549
107590 0.7600604
107600 0.7710931
107610 0.7673323
107620 0.7697242
107630 0.7714795
107640 0.768456
107650 0.7691266
107660 0.76181
107670 0.7718725
107680 0.7729692
107690 0.7691978
107700 0.7600082
107710 0.7749398
107720 0.7722084
107730 0.7793528
107740 0.7715729
107750 0.7755935
107760 0.7637776
107770 0.7597756
107780 0.7659797
107790 0.7635539
107800 0.759702
107810 0.7591382
107820 0.7470897
107830 0.7562955
107840 0.7495935
107850 0.751221
107860 0.7512478
107870 0.7599626
107880 0.7669715
107890 0.7524127
107900 0.7594278
107910 0.7483098
107920 0.7620932
107930 0.7593128
107940 0.7470784
107950 0.7633615
107960 0.7703876
107970 0.7645271
107980 0.7560334
107990 0.7593213
108000 0.7608839
108010 0.7552446
108020 0.7573588
108030 0.7654806
108040 0.7524332
108050 0.7486023
108060 0.7645267
108070 0.7698248
108080 0.7487195
108090 0.7579866
108100 0.7556411
108110 0.7745456
108120 0.7587309
108130 0.7570765
108140 0.7488793
108150 0.7518564
108160 0.7546338
108170 0.7586124
108180 0.7580035
108190 0.7542899
108200 0.7467791
108210 0.7377584
108220 0.750172
108230 0.7637734
108240 0.76531
108250 0.7465093
108260 0.7514493
108270 0.7559554
108280 0.7601882
108290 0.7567397
108300 0.7678301
108310 0.7596098
108320 0.7601922
108330 0.7613646
108340 0.7523679
108350 0.7576621
108360 0.7511525
108370 0.7435845
108380 0.7425862
108390 0.7424182
108400 0.7505402
108410 0.7505762
108420 0.7403039
108430 0.7530506
108440 0.7629309
108450 0.7564725
108460 0.764775
108470 0.7481197
108480 0.7505384
108490 0.7508748
108500 0.7374942
108510 0.7429824
108520 0.7465184
108530 0.7414237
108540 0.7493463
108550 0.7353109
108560 0.7279267
108570 0.7458114
108580 0.7533215
108590 0.7482743
108600 0.7581525
108610 0.7623776
108620 0.7660087
108630 0.7611041
108640 0.7496431
108650 0.7474772
108660 0.7572719
108670 0.7551833
108680 0.7542244
108690 0.7463388
108700 0.7510279
108710 0.7459008
108720 0.7489531
108730 0.7524225
108740 0.7500222
108750 0.738798
108760 0.7403485
108770 0.7517789
108780 0.760919
108790 0.7630397
108800 0.764604
108810 0.7540485
108820 0.7462023
108830 0.7426429
108840 0.7478839
108850 0.7503814
108860 0.7577413
108870 0.752569
108880 0.7550531
108890 0.7591518
108900 0.7573561
108910 0.7663484
108920 0.7506517
108930 0.7416028
108940 0.7485166
108950 0.7590527
108960 0.7566856
108970 0.7518005
108980 0.7419311
108990 0.7430928
109000 0.7464218
109010 0.7423513
109020 0.759633
109030 0.7531049
109040 0.7517419
109050 0.7468404
109060 0.7399015
109070 0.7496737
109080 0.7479937
109090 0.7471001
109100 0.7455911
109110 0.7458565
109120 0.7521967
109130 0.7554884
109140 0.7541389
109150 0.7565771
109160 0.7449544
109170 0.7469465
109180 0.7452528
109190 0.7478396
109200 0.7593861
109210 0.7629783
109220 0.7584178
109230 0.7396469
109240 0.740358
109250 0.7515246
109260 0.7409139
109270 0.7347251
109280 0.7394377
109290 0.7312381
109300 0.7251583
109310 0.7248955
109320 0.7358345
109330 0.735657
109340 0.7476699
109350 0.7407366
109360 0.7280104
109370 0.7292221
109380 0.733756
109390 0.7424147
109400 0.7428426
109410 0.7462586
109420 0.7513627
109430 0.7690569
109440 0.7627583
109450 0.7705221
109460 0.7536347
109470 0.758724
109480 0.7609302
109490 0.7675149
109500 0.7540234
109510 0.7514817
109520 0.7499822
109530 0.7456907
109540 0.7528741
109550 0.7445074
109560 0.7432191
109570 0.749141
109580 0.7407237
109590 0.7374251
109600 0.7247034
109610 0.7236423
109620 0.7177268
109630 0.7275158
109640 0.7261262
109650 0.7322501
109660 0.7358399
109670 0.7343611
109680 0.7391769
109690 0.7401059
109700 0.7443156
109710 0.7486801
109720 0.7575731
109730 0.7530802
109740 0.7471623
109750 0.7463988
109760 0.7574754
109770 0.7560641
109780 0.7497827
109790 0.7611093
109800 0.7587405
109810 0.7591814
109820 0.7507402
109830 0.7437203
109840 0.7438703
109850 0.7417756
109860 0.7394857
109870 0.7615234
109880 0.7613454
109890 0.7441599
109900 0.7476997
109910 0.7680724
109920 0.7722874
109930 0.7736378
109940 0.7704666
109950 0.762556
109960 0.761884
109970 0.7510492
109980 0.7546748
109990 0.7501093
110000 0.7434967
110010 0.7483274
110020 0.7481683
110030 0.7456141
110040 0.7483734
110050 0.753817
110060 0.7545789
110070 0.754223
110080 0.7484789
110090 0.7488669
110100 0.7674835
110110 0.77456
110120 0.7711936
110130 0.7642224
110140 0.7669043
110150 0.7709833
110160 0.7699168
110170 0.7689477
110180 0.762579
110190 0.7632724
110200 0.7586544
110210 0.7598168
110220 0.7542387
110230 0.7585866
110240 0.7638873
110250 0.7452654
110260 0.7467961
110270 0.7629417
110280 0.7644294
110290 0.7571415
110300 0.7527457
110310 0.7495006
110320 0.7592422
110330 0.7554135
110340 0.7636219
110350 0.7704729
110360 0.7703733
110370 0.7717863
110380 0.7618191
110390 0.760875
110400 0.7683328
110410 0.7751514
110420 0.7742929
110430 0.7664825
110440 0.7495331
110450 0.7441659
110460 0.7492239
110470 0.7501585
110480 0.7590346
110490 0.7592548
110500 0.7605351
110510 0.7598845
110520 0.7674501
110530 0.7706726
110540 0.7677295
110550 0.7699368
110560 0.7603977
110570 0.7591922
110580 0.7754308
110590 0.7725801
110600 0.7759184
110610 0.7763357
110620 0.7726104
110630 0.7814196
110640 0.7917628
110650 0.7876931
110660 0.7828448
110670 0.7773431
110680 0.7810685
110690 0.7742307
110700 0.7752274
110710 0.7771152
110720 0.7721687
110730 0.7751286
110740 0.7682215
110750 0.7607607
110760 0.7537376
110770 0.7508724
110780 0.7541745
110790 0.7532538
110800 0.7609537
110810 0.7680115
110820 0.7783938
110830 0.7705907
110840 0.7665909
110850 0.7676215
110860 0.7707465
110870 0.7699767
110880 0.7673539
110890 0.7543296
110900 0.7577538
110910 0.7602426
110920 0.764161
110930 0.7729788
110940 0.7707164
110950 0.7602076
110960 0.760806
110970 0.7606748
110980 0.7660776
110990 0.7568136
111000 0.7550082
111010 0.7534688
111020 0.7523609
111030 0.7550349
111040 0.7501054
111050 0.7555979
111060 0.7622551
111070 0.7543635
111080 0.7519643
111090 0.7699825
111100 0.7845091
111110 0.7773078
111120 0.7735424
111130 0.7771873
111140 0.7702218
111150 0.7602257
111160 0.7526205
111170 0.7573642
111180 0.7469279
111190 0.7413038
111200 0.7331619
111210 0.7454069
111220 0.7506055
111230 0.7475545
111240 0.7524968
111250 0.7548243
111260 0.7532158
111270 0.7480139
111280 0.7433424
111290 0.741988
111300 0.7380638
111310 0.7424408
111320 0.7519192
111330 0.7463332
111340 0.7411977
111350 0.7563723
111360 0.7498905
111370 0.7555626
111380 0.744002
111390 0.7563068
111400 0.748348
111410 0.7516797
111420 0.7581886
111430 0.7559667
111440 0.7595816
111450 0.7463384
111460 0.7518259
111470 0.757672
111480 0.7446705
111490 0.7430059
111500 0.7459762
111510 0.752591
111520 0.7700232
111530 0.7670794
111540 0.7635723
111550 0.7613546
111560 0.7671918
111570 0.7664617
111580 0.7666345
111590 0.7662492
111600 0.7727984
111610 0.7661149
111620 0.7785656
111630 0.7825827
111640 0.7665027
111650 0.7559127
111660 0.7486807
111670 0.74804
111680 0.7451726
111690 0.7484654
111700 0.7499458
111710 0.7528467
111720 0.7584292
111730 0.7605333
111740 0.7639471
111750 0.773622
111760 0.7649338
111770 0.7584966
111780 0.7722276
111790 0.7664255
111800 0.7697136
111810 0.7782361
111820 0.7854185
111830 0.7819749
111840 0.7706999
111850 0.7703798
111860 0.7748898
111870 0.7821856
111880 0.7768888
111890 0.7701545
111900 0.7729832
111910 0.7765362
111920 0.773671
111930 0.7732176
111940 0.7739502
111950 0.7848063
111960 0.7795499
111970 0.7786371
111980 0.7768547
111990 0.7662292
112000 0.761789
112010 0.7586376
112020 0.7556541
112030 0.7541874
112040 0.7627919
112050 0.7592935
112060 0.7609584
112070 0.7612467
112080 0.7495297
112090 0.7452914
112100 0.7504482
112110 0.7470186
112120 0.7503164
112130 0.7456079
112140 0.7539079
112150 0.7625526
112160 0.7673699
112170 0.7590827
112180 0.753974
112190 0.7583519
112200 0.7653268
112210 0.764634
112220 0.7722518
112230 0.7578467
112240 0.7621018
112250 0.7614968
112260 0.7587782
112270 0.7712714
112280 0.7705026
112290 0.7626073
112300 0.7609345
112310 0.7658811
112320 0.7703767
112330 0.767767
112340 0.773109
112350 0.7688404
112360 0.7667042
112370 0.7657708
112380 0.7781501
112390 0.7749105
112400 0.7739281
112410 0.7592428
112420 0.7560206
112430 0.761259
112440 0.7783859
112450 0.7750237
112460 0.7708079
112470 0.7824085
112480 0.7854847
112490 0.7981433
112500 0.8082283
112510 0.8068152
112520 0.7962149
112530 0.7826874
112540 0.7853416
112550 0.7944728
112560 0.7839704
112570 0.7823995
112580 0.780066
112590 0.7712403
112600 0.7797373
112610 0.7907987
112620 0.7834626
112630 0.7669141
112640 0.7783204
112650 0.7784498
112660 0.773644
112670 0.7802445
112680 0.7824013
112690 0.7912803
112700 0.7759126
112710 0.7793992
112720 0.7744558
112730 0.7790576
112740 0.7685302
112750 0.7669048
112760 0.7637137
112770 0.7651123
112780 0.7700752
112790 0.765102
112800 0.7752031
112810 0.7868873
112820 0.7768757
112830 0.7726931
112840 0.7793885
112850 0.7843444
112860 0.7900106
112870 0.7748629
112880 0.7810815
112890 0.7767431
112900 0.7673928
112910 0.7816097
112920 0.7910951
112930 0.7833691
112940 0.77507
112950 0.7811237
112960 0.778151
112970 0.7941602
112980 0.7778254
112990 0.7731208
113000 0.774664
113010 0.7797583
113020 0.791714
113030 0.7823161
113040 0.7818419
113050 0.778993
113060 0.7823367
113070 0.7880352
113080 0.7846221
113090 0.7866849
113100 0.7858709
113110 0.7859379
113120 0.7913556
113130 0.7810597
113140 0.7904164
113150 0.8000655
113160 0.7935992
113170 0.7972681
113180 0.7918682
113190 0.7872269
113200 0.7925324
113210 0.7858588
113220 0.7817728
113230 0.7911258
113240 0.7812916
113250 0.776615
113260 0.7790493
113270 0.7701154
113280 0.773325
113290 0.7695222
113300 0.7840147
113310 0.7752329
113320 0.7800487
113330 0.7768249
113340 0.7815114
113350 0.7826696
113360 0.7906457
113370 0.7669539
113380 0.7704922
113390 0.770129
113400 0.7732542
113410 0.7757511
113420 0.7904583
113430 0.7850202
113440 0.7949907
113450 0.7877722
113460 0.7675278
113470 0.7759465
113480 0.7723327
113490 0.7605927
113500 0.7771881
113510 0.7884954
113520 0.7696872
113530 0.7762918
113540 0.7674308
113550 0.7743823
113560 0.7851756
113570 0.765911
113580 0.7674027
113590 0.7604369
113600 0.7565767
113610 0.7706501
113620 0.7730656
113630 0.764066
113640 0.7696486
113650 0.7727824
113660 0.7798394
113670 0.7785924
113680 0.7673572
113690 0.7708299
113700 0.7796242
113710 0.772489
113720 0.7708297
113730 0.7892597
113740 0.7945962
113750 0.7862542
113760 0.7855255
113770 0.7823867
113780 0.789651
113790 0.7939046
113800 0.7922769
113810 0.774451
113820 0.7731513
113830 0.7701417
113840 0.7767224
113850 0.7793973
113860 0.7836086
113870 0.7820332
113880 0.7851284
113890 0.7860712
113900 0.7899511
113910 0.7954289
113920 0.8129045
113930 0.8013693
113940 0.7915725
113950 0.7852828
113960 0.7820331
113970 0.7886416
113980 0.7828599
113990 0.793927
114000 0.7885658
114010 0.7876903
114020 0.777441
114030 0.786156
114040 0.7969639
114050 0.7827906
114060 0.8000552
114070 0.7959188
114080 0.7777433
114090 0.7871963
114100 0.7975483
114110 0.7962673
114120 0.784224
114130 0.7968364
114140 0.7866312
114150 0.7854695
114160 0.7761112
114170 0.7760488
114180 0.7692682
114190 0.776711
114200 0.775377
114210 0.7785885
114220 0.765078
114230 0.7728683
114240 0.7752705
114250 0.777813
114260 0.7768664
114270 0.7697881
114280 0.7872662
114290 0.775535
114300 0.7820266
114310 0.7753346
114320 0.7594792
114330 0.7629133
114340 0.7570301
114350 0.7579218
114360 0.7656071
114370 0.773451
114380 0.7740253
114390 0.7630469
114400 0.7635674
114410 0.7552894
114420 0.7505378
114430 0.7588539
114440 0.7647966
114450 0.7646231
114460 0.7624232
114470 0.756384
114480 0.7545395
114490 0.7595937
114500 0.7451621
114510 0.7503774
114520 0.7421281
114530 0.7414798
114540 0.7389543
114550 0.7376418
114560 0.7437782
114570 0.7364181
114580 0.7402949
114590 0.7380074
114600 0.7419762
114610 0.7502601
114620 0.7570385
114630 0.7541057
114640 0.7585989
114650 0.7618258
114660 0.7557137
114670 0.7581832
114680 0.7634658
114690 0.7683524
114700 0.7553373
114710 0.7703549
114720 0.7686312
114730 0.7636046
114740 0.7591469
114750 0.7644839
114760 0.7623991
114770 0.7599515
114780 0.7594169
114790 0.7649541
114800 0.7563667
114810 0.7654487
114820 0.7590271
114830 0.7566979
114840 0.7502213
114850 0.7689719
114860 0.7632067
114870 0.7665225
114880 0.7618526
114890 0.7614188
114900 0.7577738
114910 0.7669038
114920 0.7604405
114930 0.7636436
114940 0.765197
114950 0.763941
114960 0.7524802
114970 0.7647533
114980 0.7574969
114990 0.7542495
115000 0.7556224
115010 0.7597076
115020 0.7590109
115030 0.761307
115040 0.7585714
115050 0.755762
115060 0.7528666
115070 0.7491152
115080 0.7622681
115090 0.7519858
115100 0.752439
115110 0.7578157
115120 0.7636043
115130 0.7595285
115140 0.7710416
115150 0.7612625
115160 0.7749382
115170 0.7756516
115180 0.7795418
115190 0.7725174
115200 0.7776034
115210 0.7686194
115220 0.7654391
115230 0.7536227
115240 0.7616131
115250 0.7613964
115260 0.7581114
115270 0.7730708
115280 0.7540119
115290 0.7663652
115300 0.7688758
115310 0.7731494
115320 0.7733038
115330 0.7847504
115340 0.7936438
115350 0.7946607
115360 0.7921034
115370 0.7754375
115380 0.785147
115390 0.7771644
115400 0.7624704
115410 0.7700582
115420 0.771885
115430 0.7682064
115440 0.778659
115450 0.7886764
115460 0.7787195
115470 0.7856441
115480 0.7687417
115490 0.7647266
115500 0.7765185
115510 0.7801219
115520 0.779529
115530 0.7871572
115540 0.7869196
115550 0.7843696
115560 0.779123
115570 0.7821894
115580 0.7798257
115590 0.7717529
115600 0.7750428
115610 0.7757772
115620 0.7705712
115630 0.7646351
115640 0.7662739
115650 0.7628546
115660 0.7543719
115670 0.7523816
115680 0.7658603
115690 0.766449
115700 0.7664473
115710 0.7562816
115720 0.7614291
115730 0.7634013
115740 0.7585496
115750 0.7686605
115760 0.7667906
115770 0.7686427
115780 0.7672723
115790 0.7655506
115800 0.7731734
115810 0.7633964
115820 0.751838
115830 0.7536377
115840 0.756329
115850 0.7469825
115860 0.7460322
115870 0.7503125
115880 0.7510618
115890 0.7555619
115900 0.7546046
115910 0.7565873
115920 0.7511256
115930 0.7538304
115940 0.7521943
115950 0.7593263
115960 0.7493751
115970 0.7552883
115980 0.7546017
115990 0.7617198
116000 0.7681571
116010 0.7673475
116020 0.7733306
116030 0.768815
116040 0.7744794
116050 0.7783607
116060 0.7658976
116070 0.7703063
116080 0.7807092
116090 0.7738579
116100 0.7730067
116110 0.7634425
116120 0.766385
116130 0.7708589
116140 0.7717422
116150 0.7620352
116160 0.7561949
116170 0.7732821
116180 0.7810904
116190 0.7907947
116200 0.7816957
116210 0.7757732
116220 0.7867317
116230 0.7788327
116240 0.7778675
116250 0.7758023
116260 0.7823777
116270 0.7740025
116280 0.7782601
116290 0.7797915
116300 0.7753358
116310 0.7625638
116320 0.7583366
116330 0.7515414
116340 0.7632762
116350 0.7676409
116360 0.7687019
116370 0.7572302
116380 0.7567662
116390 0.7753468
116400 0.7707133
116410 0.7632965
116420 0.7675852
116430 0.7628274
116440 0.755135
116450 0.756438
116460 0.7579784
116470 0.7582567
116480 0.7539582
116490 0.740334
116500 0.7561034
116510 0.7603711
116520 0.7530763
116530 0.7441692
116540 0.7478368
116550 0.749513
116560 0.747748
116570 0.7469933
116580 0.7519527
116590 0.751617
116600 0.7478715
116610 0.755074
116620 0.7616793
116630 0.7581735
116640 0.7557714
116650 0.7542185
116660 0.7606241
116670 0.7713264
116680 0.7711778
116690 0.7664123
116700 0.7608079
116710 0.7633437
116720 0.7700989
116730 0.7678671
116740 0.7693256
116750 0.7580524
116760 0.7690113
116770 0.7629067
116780 0.7681742
116790 0.7669654
116800 0.7606684
116810 0.7743286
116820 0.7773085
116830 0.7907836
116840 0.782568
116850 0.7758515
116860 0.7841296
116870 0.7935951
116880 0.7843419
116890 0.7760316
116900 0.7620978
116910 0.7759721
116920 0.7617387
116930 0.7688591
116940 0.7640329
116950 0.7621121
116960 0.765631
116970 0.7644256
116980 0.7686731
116990 0.7710552
117000 0.7723365
117010 0.7777151
117020 0.7738675
117030 0.7680755
117040 0.7789241
117050 0.7665428
117060 0.7664956
117070 0.7716748
117080 0.7816008
117090 0.7771059
117100 0.7729481
117110 0.7811244
117120 0.7804965
117130 0.781482
117140 0.7846231
117150 0.7805648
117160 0.7791978
117170 0.7674055
117180 0.7869068
117190 0.7947139
117200 0.7864777
117210 0.7666152
117220 0.7659686
117230 0.7762345
117240 0.7770221
117250 0.7757933
117260 0.7686135
117270 0.7811434
117280 0.779242
117290 0.7774873
117300 0.7801453
117310 0.7875807
117320 0.788728
117330 0.7829402
117340 0.7732645
117350 0.7743213
117360 0.7711447
117370 0.7711508
117380 0.7688835
117390 0.7685213
117400 0.7572511
117410 0.7759176
117420 0.7759713
117430 0.7832162
117440 0.7840434
117450 0.7732298
117460 0.7827309
117470 0.7749507
117480 0.774155
117490 0.7700621
117500 0.7841794
117510 0.7809461
117520 0.767178
117530 0.7578619
117540 0.7626362
117550 0.7605898
117560 0.7645813
117570 0.7554182
117580 0.7684038
117590 0.7668225
117600 0.7647331
117610 0.7710165
117620 0.7696539
117630 0.7650182
117640 0.7748299
117650 0.7883445
117660 0.7875342
117670 0.7717101
117680 0.7744623
117690 0.7861168
117700 0.780926
117710 0.7776349
117720 0.7799348
117730 0.7884068
117740 0.8029806
117750 0.7862746
117760 0.7852204
117770 0.7881882
117780 0.776269
117790 0.7670437
117800 0.7861215
117810 0.7838129
117820 0.7834083
117830 0.7821295
117840 0.7784904
117850 0.7641598
117860 0.777504
117870 0.7889253
117880 0.7777816
117890 0.7778122
117900 0.7775825
117910 0.7837724
117920 0.7642494
117930 0.7626917
117940 0.773771
117950 0.7785932
117960 0.7786812
117970 0.7812083
117980 0.7836719
117990 0.7864506
118000 0.7873057
118010 0.7917384
118020 0.7904348
118030 0.7920883
118040 0.7966142
118050 0.8012522
118060 0.803732
118070 0.7942154
118080 0.7998684
118090 0.8025494
118100 0.8133908
118110 0.7959695
118120 0.7909167
118130 0.7899942
118140 0.7972116
118150 0.7978125
118160 0.7952977
118170 0.7887473
118180 0.7897573
118190 0.7745326
118200 0.7756037
118210 0.7808949
118220 0.797105
118230 0.7990232
118240 0.7844466
118250 0.7698257
118260 0.7827127
118270 0.7742253
118280 0.7782604
118290 0.7873404
118300 0.7888539
118310 0.7808541
118320 0.7840632
118330 0.7792137
118340 0.7752213
118350 0.7790523
118360 0.7883866
118370 0.769939
118380 0.7798934
118390 0.7766702
118400 0.7725679
118410 0.7634712
118420 0.7705806
118430 0.7701239
118440 0.7682416
118450 0.7807302
118460 0.7779453
118470 0.7711681
118480 0.7718537
118490 0.7692402
118500 0.7617751
118510 0.766028
118520 0.7654787
118530 0.7637277
118540 0.7532451
118550 0.7479312
118560 0.751909
118570 0.7554511
118580 0.747811
118590 0.7451982
118600 0.7539626
118610 0.7646767
118620 0.7711759
118630 0.7756855
118640 0.774618
118650 0.7697632
118660 0.7535878
118670 0.7492489
118680 0.7652369
118690 0.768455
118700 0.7788714
118710 0.7613198
118720 0.7708793
118730 0.7635657
118740 0.7747906
118750 0.7699336
118760 0.7693986
118770 0.7483317
118780 0.7548189
118790 0.7617996
118800 0.7510363
118810 0.7482606
118820 0.7584221
118830 0.7537807
118840 0.7656127
118850 0.7639239
118860 0.7629153
118870 0.7600405
118880 0.7583085
118890 0.7538528
118900 0.7524503
118910 0.7621658
118920 0.7609394
118930 0.773948
118940 0.7495364
118950 0.7445915
118960 0.7381116
118970 0.7477271
118980 0.7425757
118990 0.7421613
119000 0.7487369
119010 0.7461848
119020 0.7457389
119030 0.7418401
119040 0.7397295
119050 0.7469299
119060 0.735328
119070 0.7280225
119080 0.7278243
119090 0.7312441
119100 0.7424753
119110 0.7348317
119120 0.7416612
119130 0.7304465
119140 0.7322606
119150 0.7347095
119160 0.7301519
119170 0.7312822
119180 0.7175375
119190 0.7252399
119200 0.7310573
119210 0.7283752
119220 0.7302776
119230 0.7494815
119240 0.7457016
119250 0.7403447
119260 0.7313048
119270 0.7442355
119280 0.747296
119290 0.7582445
119300 0.7514647
119310 0.755543
119320 0.7456717
119330 0.7323672
119340 0.7380692
119350 0.7378469
119360 0.7428725
119370 0.7368999
119380 0.7388504
119390 0.7293236
119400 0.7347119
119410 0.7393116
119420 0.7464988
119430 0.7314863
119440 0.7290331
119450 0.7467177
119460 0.7317246
119470 0.7408251
119480 0.7287478
119490 0.7261218
119500 0.7233607
119510 0.7175243
119520 0.7269549
119530 0.7322199
119540 0.7341122
119550 0.7332301
119560 0.7232021
119570 0.7331446
119580 0.7328782
119590 0.7331142
119600 0.7379311
119610 0.7528179
119620 0.7497414
119630 0.7400195
119640 0.7487445
119650 0.7409626
119660 0.7472135
119670 0.7396894
119680 0.7376193
119690 0.7425738
119700 0.7467567
119710 0.7361802
119720 0.727603
119730 0.7449043
119740 0.729402
119750 0.7296653
119760 0.7385145
119770 0.7342205
119780 0.7404632
119790 0.7450284
119800 0.7536564
119810 0.7525731
119820 0.7420713
119830 0.7452226
119840 0.7557918
119850 0.7443822
119860 0.7462001
119870 0.7552849
119880 0.7405019
119890 0.7333499
119900 0.7303201
119910 0.7371973
119920 0.7520647
119930 0.7586157
119940 0.7507233
119950 0.7563013
119960 0.7487761
119970 0.7347636
119980 0.7416957
119990 0.7459139
120000 0.7508942
120010 0.7399955
120020 0.7432539
120030 0.7415782
120040 0.735826
120050 0.7391348
120060 0.7393382
120070 0.7369587
120080 0.7428785
120090 0.7397552
120100 0.7493711
120110 0.752142
120120 0.7548399
120130 0.7601573
120140 0.7542859
120150 0.7613218
120160 0.7616171
120170 0.7514757
120180 0.752837
120190 0.7604315
120200 0.7605556
120210 0.7637162
120220 0.7737915
120230 0.7751685
120240 0.766583
120250 0.7585112
120260 0.7444904
120270 0.7622318
120280 0.754186
120290 0.7701166
120300 0.7697906
120310 0.7611795
120320 0.7478434
120330 0.7383347
120340 0.7423922
120350 0.746312
120360 0.7478395
120370 0.7389209
120380 0.750493
120390 0.7441292
120400 0.7438083
120410 0.745267
120420 0.7492748
120430 0.7643579
120440 0.7562481
120450 0.7587769
120460 0.7578105
120470 0.7595549
120480 0.7634954
120490 0.7623699
120500 0.7588972
120510 0.7556672
120520 0.7710459
120530 0.7724081
120540 0.7524579
120550 0.7541447
120560 0.7597591
120570 0.7556476
120580 0.7496985
120590 0.7531389
120600 0.7449599
120610 0.7409933
120620 0.7472844
120630 0.7552083
120640 0.7508337
120650 0.7569891
120660 0.7501332
120670 0.7489713
120680 0.752385
120690 0.7533236
120700 0.7362418
120710 0.7317391
120720 0.7318249
120730 0.7382677
120740 0.7478123
120750 0.7460368
120760 0.7368591
120770 0.7198258
120780 0.7393634
120790 0.7328376
120800 0.74269
120810 0.7475584
120820 0.7358996
120830 0.7412702
120840 0.7504932
120850 0.7426353
120860 0.747963
120870 0.7433467
120880 0.7448884
120890 0.7460585
120900 0.7511036
120910 0.7492408
120920 0.731346
120930 0.7326645
120940 0.744895
120950 0.7351035
120960 0.7313307
120970 0.7458273
120980 0.7412862
120990 0.7340209
121000 0.7293942
121010 0.7204258
121020 0.7304006
121030 0.7226278
121040 0.7251967
121050 0.727159
121060 0.7382467
121070 0.7208487
121080 0.7234111
121090 0.7232323
121100 0.7084422
121110 0.7158678
121120 0.7106714
121130 0.7197767
121140 0.7104942
121150 0.7112257
121160 0.718941
121170 0.7093071
121180 0.7186471
121190 0.7143669
121200 0.7145966
121210 0.7152852
121220 0.7231957
121230 0.7256096
121240 0.7156948
121250 0.7171227
121260 0.7308613
121270 0.7442066
121280 0.7392248
121290 0.7309123
121300 0.7311174
121310 0.7273655
121320 0.7267562
121330 0.7320947
121340 0.7354461
121350 0.7314901
121360 0.7364796
121370 0.7319037
121380 0.7398014
121390 0.7408421
121400 0.741064
121410 0.7464668
121420 0.7438709
121430 0.738658
121440 0.7408944
121450 0.7425041
121460 0.7355904
121470 0.7508374
121480 0.7494376
121490 0.7405953
121500 0.7409514
121510 0.7296522
121520 0.7244501
121530 0.7312961
121540 0.725816
121550 0.7262949
121560 0.727696
121570 0.7149997
121580 0.718639
121590 0.7205157
121600 0.7244458
121610 0.718168
121620 0.7236884
121630 0.7277781
121640 0.7188858
121650 0.7186724
121660 0.721141
121670 0.7176235
121680 0.7247065
121690 0.7241384
121700 0.7256739
121710 0.7163177
121720 0.7241586
121730 0.7186286
121740 0.7141799
121750 0.705469
121760 0.7104629
121770 0.7053745
121780 0.7057073
121790 0.7074255
121800 0.7109162
121810 0.7041237
121820 0.6965854
121830 0.6997439
121840 0.7060951
121850 0.7159585
121860 0.7163811
121870 0.7253511
121880 0.7188614
121890 0.7197441
121900 0.7140188
121910 0.7129931
121920 0.7144986
121930 0.7006021
121940 0.7033506
121950 0.7099462
121960 0.714304
121970 0.7057157
121980 0.7183864
121990 0.7164416
122000 0.720794
122010 0.7128029
122020 0.7192361
122030 0.7208343
122040 0.7261283
122050 0.7177173
122060 0.7231759
122070 0.7258891
122080 0.7225128
122090 0.7211175
122100 0.7275909
122110 0.7380619
122120 0.7247468
122130 0.738193
122140 0.7393283
122150 0.740606
122160 0.7372681
122170 0.7370055
122180 0.73301
122190 0.7337494
122200 0.7358536
122210 0.7329832
122220 0.7412218
122230 0.738888
122240 0.7286114
122250 0.7281627
122260 0.7222587
122270 0.7158601
122280 0.7289796
122290 0.7297453
122300 0.7203545
122310 0.719591
122320 0.7207628
122330 0.7197768
122340 0.7144778
122350 0.7130379
122360 0.7101427
122370 0.706255
122380 0.7137513
122390 0.7187594
122400 0.7170117
122410 0.715753
122420 0.7139714
122430 0.7230365
122440 0.7108659
122450 0.7178034
122460 0.7142786
122470 0.7162233
122480 0.7150842
122490 0.7240714
122500 0.7199211
122510 0.7213219
122520 0.731585
122530 0.7365533
122540 0.7290336
122550 0.7317268
122560 0.7350794
122570 0.7344533
122580 0.7235758
122590 0.71723
122600 0.7288195
122610 0.7250308
122620 0.720697
122630 0.7226588
122640 0.7208681
122650 0.7210743
122660 0.721608
122670 0.7313355
122680 0.7444646
122690 0.7416445
122700 0.7398698
122710 0.7365876
122720 0.7367652
122730 0.7388107
122740 0.7457595
122750 0.7329431
122760 0.7278588
122770 0.7312207
122780 0.7311739
122790 0.7337727
122800 0.7348867
122810 0.7322607
122820 0.7321942
122830 0.7288592
122840 0.7352927
122850 0.7317398
122860 0.7257528
122870 0.7255644
122880 0.7218643
122890 0.7182755
122900 0.7205015
122910 0.7247628
122920 0.7237521
122930 0.7242317
122940 0.7267497
122950 0.7142525
122960 0.7241494
122970 0.7289535
122980 0.7234381
122990 0.7234122
123000 0.7263961
123010 0.7353427
123020 0.7196971
123030 0.7263256
123040 0.7253432
123050 0.7285209
123060 0.7151051
123070 0.7140315
123080 0.7156296
123090 0.7151778
123100 0.7216222
123110 0.7272537
123120 0.7285158
123130 0.7351976
123140 0.7234502
123150 0.722541
123160 0.7239076
123170 0.7128219
123180 0.7192305
123190 0.7281656
123200 0.7206478
123210 0.727666
123220 0.7284687
123230 0.7120882
123240 0.7191604
123250 0.7213247
123260 0.7145959
123270 0.7169282
123280 0.718022
123290 0.7139475
123300 0.7166343
123310 0.7107442
123320 0.716718
123330 0.7205093
123340 0.7129691
123350 0.7154477
123360 0.7166791
123370 0.7184312
123380 0.7233288
123390 0.7237673
123400 0.7304639
123410 0.7315006
123420 0.7414095
123430 0.7309667
123440 0.7299094
123450 0.7318904
123460 0.7247851
123470 0.7134643
123480 0.7190593
123490 0.7234256
123500 0.727245
123510 0.7337014
123520 0.7269005
123530 0.7381801
123540 0.7298904
123550 0.7244512
123560 0.7199292
123570 0.7244536
123580 0.7104224
123590 0.714727
123600 0.7174301
123610 0.7146501
123620 0.7095072
123630 0.7142636
123640 0.714502
123650 0.7135437
123660 0.7212358
123670 0.724646
123680 0.7251739
123690 0.7214267
123700 0.7174309
123710 0.7170499
123720 0.7266904
123730 0.7225022
123740 0.7212126
123750 0.7229933
123760 0.7156504
123770 0.710845
123780 0.7099832
123790 0.7030779
123800 0.7046462
123810 0.7041841
123820 0.7070355
123830 0.7139552
123840 0.7097175
123850 0.6999013
123860 0.7008258
123870 0.7119339
123880 0.7035404
123890 0.7028015
123900 0.707955
123910 0.7132202
123920 0.6997957
123930 0.6969378
123940 0.7029133
123950 0.6934974
123960 0.704208
123970 0.713213
123980 0.7163538
123990 0.7072046
124000 0.7139406
124010 0.6997377
124020 0.7027897
124030 0.7164878
124040 0.7249086
124050 0.7142153
124060 0.7158108
124070 0.7194337
124080 0.7237247
124090 0.7175009
124100 0.7083717
124110 0.7110384
124120 0.7091176
124130 0.7103027
124140 0.7018446
124150 0.7083113
124160 0.7080194
124170 0.7096509
124180 0.714203
124190 0.7198165
124200 0.7197438
124210 0.7293135
124220 0.7264299
124230 0.7338925
124240 0.7265953
124250 0.7209821
124260 0.7231407
124270 0.7240828
124280 0.7145159
124290 0.7213553
124300 0.7184907
124310 0.72899
124320 0.7228111
124330 0.7316592
124340 0.7371356
124350 0.7347462
124360 0.7365093
124370 0.7295792
124380 0.7316813
124390 0.7267067
124400 0.7242791
124410 0.721935
124420 0.7232672
124430 0.7198958
124440 0.7232664
124450 0.7256042
124460 0.7200785
124470 0.7201166
124480 0.7185794
124490 0.7242818
124500 0.7240825
124510 0.7298642
124520 0.7328268
124530 0.730638
124540 0.7256382
124550 0.7295369
124560 0.7236613
124570 0.7233534
124580 0.7259911
124590 0.7339529
124600 0.7188535
124610 0.7250321
124620 0.7255935
124630 0.7233539
124640 0.7338035
124650 0.7296675
124660 0.7278381
124670 0.7119956
124680 0.7125087
124690 0.7220216
124700 0.7196302
124710 0.7128707
124720 0.7207067
124730 0.722981
124740 0.7194682
124750 0.7276799
124760 0.7289301
124770 0.7298623
124780 0.7176381
124790 0.7324802
124800 0.7245217
124810 0.7318125
124820 0.7217892
124830 0.7196044
124840 0.7262318
124850 0.7193582
124860 0.7229043
124870 0.7194979
124880 0.7327867
124890 0.7212943
124900 0.711743
124910 0.7252118
124920 0.7228974
124930 0.723464
124940 0.7251383
124950 0.7142627
124960 0.7074495
124970 0.7148336
124980 0.7068204
124990 0.7083041
125000 0.7175224
125010 0.7261606
125020 0.7167332
125030 0.7079024
125040 0.7269862
125050 0.7253848
125060 0.7364869
125070 0.7224106
125080 0.7142361
125090 0.7118857
125100 0.7179458
125110 0.7308711
125120 0.7395028
125130 0.7339329
125140 0.7414059
125150 0.7350394
125160 0.7472632
125170 0.7422733
125180 0.7435308
125190 0.7245197
125200 0.7258067
125210 0.7323282
125220 0.7382228
125230 0.7293208
125240 0.7351271
125250 0.7394502
125260 0.7275239
125270 0.741276
125280 0.7377648
125290 0.7360353
125300 0.7374856
125310 0.736232
125320 0.7430164
125330 0.7441295
125340 0.7338837
125350 0.7275885
125360 0.7381585
125370 0.7317885
125380 0.7438821
125390 0.7324092
125400 0.7436303
125410 0.7319139
125420 0.7299603
125430 0.7317998
125440 0.7395629
125450 0.7422486
125460 0.7395552
125470 0.7442316
125480 0.7412849
125490 0.7329481
125500 0.7274227
125510 0.7297114
125520 0.7280148
125530 0.7352667
125540 0.7401745
125550 0.7444742
125560 0.743338
125570 0.7378965
125580 0.7372276
125590 0.7454473
125600 0.7343633
125610 0.7395741
125620 0.746272
125630 0.7505365
125640 0.7332115
125650 0.7381849
125660 0.7513781
125670 0.7468956
125680 0.7415124
125690 0.7371238
125700 0.7532559
125710 0.7437645
125720 0.7360023
125730 0.7394537
125740 0.7365769
125750 0.7408311
125760 0.7454926
125770 0.7329219
125780 0.7401915
125790 0.7352484
125800 0.7363442
125810 0.7374141
125820 0.7430165
125830 0.7468188
125840 0.750494
125850 0.7367945
125860 0.7360438
125870 0.7354211
125880 0.7395495
125890 0.7405088
125900 0.7575364
125910 0.7535504
125920 0.7518548
125930 0.7521925
125940 0.746455
125950 0.7455136
125960 0.7473649
125970 0.7364538
125980 0.7340224
125990 0.7376336
126000 0.7448936
126010 0.7498512
126020 0.7468161
126030 0.7476595
126040 0.7434791
126050 0.7439842
126060 0.7409794
126070 0.7430606
126080 0.7416924
126090 0.7263552
126100 0.737231
126110 0.7332138
126120 0.7309904
126130 0.7336826
126140 0.7384485
126150 0.7231858
126160 0.7273514
126170 0.7289442
126180 0.7300438
126190 0.7330031
126200 0.735895
126210 0.7329545
126220 0.7367316
126230 0.7408048
126240 0.7430364
126250 0.7514976
126260 0.7385747
126270 0.7360305
126280 0.7278017
126290 0.7376583
126300 0.7521779
126310 0.7449049
126320 0.7397738
126330 0.7469102
126340 0.7489358
126350 0.7529042
126360 0.7484976
126370 0.7446867
126380 0.7503442
126390 0.7395858
126400 0.7372383
126410 0.7408679
126420 0.7433337
126430 0.7508067
126440 0.738135
126450 0.7354861
126460 0.7397401
126470 0.7476414
126480 0.7398741
126490 0.7351981
126500 0.7426139
126510 0.7427611
126520 0.7365432
126530 0.7364295
126540 0.7340659
126550 0.7401763
126560 0.7441775
126570 0.7423486
126580 0.7412313
126590 0.7481929
126600 0.7343282
126610 0.737792
126620 0.7322047
126630 0.7311422
126640 0.7455115
126650 0.7406691
126660 0.7422248
126670 0.7458383
126680 0.7378418
126690 0.7350079
126700 0.7415294
126710 0.7375456
126720 0.7348852
126730 0.7516816
126740 0.7399474
126750 0.7446589
126760 0.7408625
126770 0.7372567
126780 0.7390066
126790 0.7384533
126800 0.7329764
126810 0.7274598
126820 0.7314935
126830 0.7329544
126840 0.7239534
126850 0.736498
126860 0.7320737
126870 0.7403906
126880 0.7379889
126890 0.7401863
126900 0.7298607
126910 0.7429127
126920 0.7386278
126930 0.7312504
126940 0.7347477
126950 0.7377733
126960 0.7298592
126970 0.7285803
126980 0.7258146
126990 0.7239742
127000 0.7294077
127010 0.7313761
127020 0.7204435
127030 0.7209997
127040 0.7254417
127050 0.7430939
127060 0.7302923
127070 0.7254841
127080 0.7303851
127090 0.72228
127100 0.7321095
127110 0.7239844
127120 0.7265714
127130 0.7239438
127140 0.7334692
127150 0.720034
127160 0.7129619
127170 0.7229531
127180 0.722856
127190 0.7231435
127200 0.7307796
127210 0.7241916
127220 0.7308694
127230 0.7351437
127240 0.7376975
127250 0.744819
127260 0.7339724
127270 0.7300282
127280 0.729452
127290 0.7268177
127300 0.7240737
127310 0.7325222
127320 0.7284333
127330 0.7278491
127340 0.7221357
127350 0.7210603
127360 0.7279701
127370 0.7153231
127380 0.7109047
127390 0.7122832
127400 0.7116384
127410 0.707939
127420 0.7132477
127430 0.7202349
127440 0.7110496
127450 0.7070318
127460 0.7174369
127470 0.714296
127480 0.719269
127490 0.7146503
127500 0.7082043
127510 0.711334
127520 0.7091291
127530 0.7152222
127540 0.7293635
127550 0.7330957
127560 0.7389349
127570 0.7363355
127580 0.7289414
127590 0.736679
127600 0.739528
127610 0.7383025
127620 0.7340964
127630 0.7274562
127640 0.7351875
127650 0.7404486
127660 0.7363943
127670 0.7404642
127680 0.7406552
127690 0.7404754
127700 0.7282127
127710 0.7395571
127720 0.736432
127730 0.7309161
127740 0.7262328
127750 0.7297497
127760 0.7300299
127770 0.7301294
127780 0.7355326
127790 0.740759
127800 0.7400228
127810 0.7317851
127820 0.7435957
127830 0.7398214
127840 0.7408059
127850 0.7380417
127860 0.7362102
127870 0.7483545
127880 0.7389597
127890 0.7477541
127900 0.7498646
127910 0.7502464
127920 0.7534463
127930 0.7426187
127940 0.731854
127950 0.7383133
127960 0.7388442
127970 0.7211078
127980 0.7212856
127990 0.7319565
128000 0.731239
128010 0.731446
128020 0.7372074
128030 0.7445046
128040 0.7343991
128050 0.7405514
128060 0.7399351
128070 0.7420565
128080 0.7404028
128090 0.7332939
128100 0.7250846
128110 0.7193764
128120 0.7262995
128130 0.7289811
128140 0.722277
128150 0.7172202
128160 0.7233629
128170 0.7272747
128180 0.7221408
128190 0.7190759
128200 0.7191954
128210 0.7242739
128220 0.7152933
128230 0.71818
128240 0.729583
128250 0.7124527
128260 0.7223597
128270 0.7205718
128280 0.7314645
128290 0.7187412
128300 0.7185838
128310 0.7190888
128320 0.7265028
128330 0.7211662
128340 0.7286709
128350 0.7257693
128360 0.7318341
128370 0.7199049
128380 0.7221239
128390 0.72572
128400 0.7287905
128410 0.7263648
128420 0.7252315
128430 0.715807
128440 0.7282745
128450 0.7343637
128460 0.7262221
128470 0.7224767
128480 0.7203894
128490 0.7226378
128500 0.7227524
128510 0.7236403
128520 0.7165083
128530 0.70849
128540 0.7135502
128550 0.7088671
128560 0.7139003
128570 0.7224556
128580 0.7240761
128590 0.7211051
128600 0.7180512
128610 0.7299724
128620 0.7309695
128630 0.7309586
128640 0.7283539
128650 0.733258
128660 0.7298189
128670 0.7246161
128680 0.7334688
128690 0.721815
128700 0.7218137
128710 0.7211249
128720 0.7369486
128730 0.7324561
128740 0.7384747
128750 0.7342007
128760 0.7290558
128770 0.7230144
128780 0.7245213
128790 0.7375695
128800 0.7294992
128810 0.7251008
128820 0.7460865
128830 0.7341315
128840 0.7292585
128850 0.7329875
128860 0.7238071
128870 0.742777
128880 0.7406728
128890 0.7480807
128900 0.7447485
128910 0.7426286
128920 0.7392776
128930 0.7380891
128940 0.7400439
128950 0.754834
128960 0.7413076
128970 0.7410431
128980 0.7499149
128990 0.7482673
129000 0.7433785
129010 0.7381875
129020 0.7505878
129030 0.7418135
129040 0.7362904
129050 0.7318619
129060 0.7307233
129070 0.7366746
129080 0.7380187
129090 0.7343831
129100 0.7341264
129110 0.7327315
129120 0.7410969
129130 0.73859
129140 0.726975
129150 0.732433
129160 0.7403955
129170 0.7310957
129180 0.7414491
129190 0.7336861
129200 0.7288535
129210 0.7295923
129220 0.7328861
129230 0.7310274
129240 0.7341254
129250 0.7365732
129260 0.7322337
129270 0.7296056
129280 0.7376529
129290 0.723716
129300 0.7259154
129310 0.7269047
129320 0.7307763
129330 0.7328237
129340 0.7342075
129350 0.7246011
129360 0.7349603
129370 0.7348293
129380 0.7402993
129390 0.7378143
129400 0.743291
129410 0.7459655
129420 0.7392852
129430 0.7519469
129440 0.7403992
129450 0.7386336
129460 0.7384851
129470 0.7353995
129480 0.7342741
129490 0.7374874
129500 0.7292855
129510 0.7295111
129520 0.7359329
129530 0.7325845
129540 0.7381477
129550 0.7447026
129560 0.7460403
129570 0.7452198
129580 0.7483415
129590 0.7458706
129600 0.7392938
129610 0.7462866
129620 0.7370041
129630 0.7347082
129640 0.7369942
129650 0.7327743
129660 0.7358668
129670 0.7390501
129680 0.7446627
129690 0.7315596
129700 0.7337138
129710 0.739019
129720 0.7438642
129730 0.7442946
129740 0.7415894
129750 0.7311944
129760 0.7220506
129770 0.7270837
129780 0.7183601
129790 0.7265722
129800 0.7226947
129810 0.7149099
129820 0.7113087
129830 0.7161303
129840 0.7199994
129850 0.7105911
129860 0.711385
129870 0.7075589
129880 0.7126846
129890 0.71757
129900 0.7189162
129910 0.7124968
129920 0.7069447
129930 0.7101849
129940 0.7073565
129950 0.7048128
129960 0.7094064
129970 0.7148928
129980 0.7165582
129990 0.7079978
130000 0.7062709
130010 0.7215312
130020 0.7267029
130030 0.7176792
130040 0.7168143
130050 0.7274063
130060 0.7334203
130070 0.7265844
130080 0.7150558
130090 0.7195351
130100 0.7150716
130110 0.7145764
130120 0.7176533
130130 0.718242
130140 0.7222574
130150 0.7222512
130160 0.7282985
130170 0.7114052
130180 0.713005
130190 0.7104812
130200 0.700581
130210 0.7049384
130220 0.7097306
130230 0.7038614
130240 0.7092231
130250 0.7153238
130260 0.7050272
130270 0.7098968
130280 0.7017606
130290 0.7121094
130300 0.7105933
130310 0.7097234
130320 0.710192
130330 0.7171221
130340 0.7165224
130350 0.7145397
130360 0.706027
130370 0.7206453
130380 0.7136481
130390 0.7121227
130400 0.7195646
130410 0.7163705
130420 0.7102668
130430 0.7198558
130440 0.7220468
130450 0.714298
130460 0.7161559
130470 0.7138413
130480 0.7073846
130490 0.7141786
130500 0.7261805
130510 0.7015628
130520 0.7159024
130530 0.7138746
130540 0.7163747
130550 0.7104917
130560 0.7206833
130570 0.7166122
130580 0.7184032
130590 0.7176077
130600 0.7145264
130610 0.7155009
130620 0.7165504
130630 0.710144
130640 0.7230093
130650 0.7237504
130660 0.7188694
130670 0.717642
130680 0.7196455
130690 0.7121145
130700 0.718895
130710 0.7168022
130720 0.7117081
130730 0.7144781
130740 0.7157088
130750 0.7191486
130760 0.7143791
130770 0.7203194
130780 0.7177097
130790 0.7062698
130800 0.7187722
130810 0.7240458
130820 0.7236013
130830 0.7264003
130840 0.719883
130850 0.7300534
130860 0.7212641
130870 0.7233496
130880 0.7200113
130890 0.7311533
130900 0.7174907
130910 0.7251786
130920 0.7197847
130930 0.7173678
130940 0.7127119
130950 0.722427
130960 0.7199392
130970 0.7246763
130980 0.7068948
130990 0.7087172
131000 0.7223899
131010 0.7206028
131020 0.7263606
131030 0.7216761
131040 0.7163305
131050 0.7244281
131060 0.718138
131070 0.7226924
131080 0.7212648
131090 0.7312513
131100 0.7263033
131110 0.7193285
131120 0.7158934
131130 0.7133147
131140 0.7161003
131150 0.7221534
131160 0.7100903
131170 0.7093437
131180 0.7223912
131190 0.7256438
131200 0.7176385
131210 0.7207165
131220 0.719313
131230 0.7204156
131240 0.7256865
131250 0.7277775
131260 0.7215881
131270 0.7138467
131280 0.7159611
131290 0.7178488
131300 0.7168411
131310 0.7198765
131320 0.7276997
131330 0.7356582
131340 0.7256148
131350 0.7223105
131360 0.7243018
131370 0.7220154
131380 0.7173113
131390 0.7122146
131400 0.7117336
131410 0.7214009
131420 0.7161539
131430 0.7222479
131440 0.7264805
131450 0.7259386
131460 0.7224867
131470 0.7128319
131480 0.7143949
131490 0.709039
131500 0.7139375
131510 0.7042274
131520 0.7139897
131530 0.7140305
131540 0.7141135
131550 0.7108307
131560 0.7101119
131570 0.7135745
131580 0.7187465
131590 0.7178641
131600 0.7131041
131610 0.7143472
131620 0.7062428
131630 0.7095042
131640 0.7126294
131650 0.7185512
131660 0.7115116
131670 0.7007582
131680 0.7042906
131690 0.7192802
131700 0.7231666
131710 0.7194841
131720 0.7176703
131730 0.7100495
131740 0.7136773
131750 0.7058529
131760 0.7144683
131770 0.7160149
131780 0.7183162
131790 0.7175416
131800 0.709942
131810 0.7126139
131820 0.7119022
131830 0.7103349
131840 0.6995193
131850 0.7118112
131860 0.6962014
131870 0.6963456
131880 0.701267
131890 0.7056918
131900 0.7104415
131910 0.7033337
131920 0.7087284
131930 0.7073513
131940 0.7086416
131950 0.7141243
131960 0.7107009
131970 0.7116885
131980 0.7061596
131990 0.7116669
132000 0.7186188
132010 0.7164572
132020 0.7101514
132030 0.7036116
132040 0.7079675
132050 0.7085227
132060 0.7008373
132070 0.7024659
132080 0.7000561
132090 0.7084157
132100 0.709061
132110 0.7131421
132120 0.7171116
132130 0.7012029
132140 0.7129192
132150 0.702086
132160 0.7073694
132170 0.7108505
132180 0.7188382
132190 0.7178501
132200 0.7074753
132210 0.7037543
132220 0.7038963
132230 0.7111055
132240 0.7203222
132250 0.7324286
132260 0.7162089
132270 0.7173926
132280 0.7154418
132290 0.722409
132300 0.7055835
132310 0.7082603
132320 0.7063197
132330 0.7034509
132340 0.7120601
132350 0.7070809
132360 0.7130862
132370 0.7176753
132380 0.7182739
132390 0.7119737
132400 0.7199768
132410 0.7244112
132420 0.734149
132430 0.7329459
132440 0.7338858
132450 0.7257845
132460 0.7277426
132470 0.7269594
132480 0.7258173
132490 0.7147349
132500 0.7184403
132510 0.7121052
132520 0.7066252
132530 0.7118871
132540 0.7134261
132550 0.7115152
132560 0.7173864
132570 0.7150508
132580 0.7103251
132590 0.7089449
132600 0.708106
132610 0.7107211
132620 0.7003607
132630 0.7132339
132640 0.7130859
132650 0.7124971
132660 0.7128302
132670 0.7136829
132680 0.7166349
132690 0.7070445
132700 0.7129208
132710 0.7183603
132720 0.7131341
132730 0.6979183
132740 0.7054039
132750 0.7083989
132760 0.7075878
132770 0.7099379
132780 0.7074242
132790 0.7067452
132800 0.708275
132810 0.716427
132820 0.71042
132830 0.719294
132840 0.71614
132850 0.7250249
132860 0.719769
132870 0.7109038
132880 0.7209054
132890 0.7170543
132900 0.7093155
132910 0.7111622
132920 0.7153476
132930 0.7137868
132940 0.7046475
132950 0.7134764
132960 0.7106258
132970 0.7164318
132980 0.7223306
132990 0.7056614
133000 0.7009394
133010 0.7024475
133020 0.7075242
133030 0.7028413
133040 0.7000495
133050 0.7037036
133060 0.6960548
133070 0.6986699
133080 0.700779
133090 0.69932
133100 0.7029227
133110 0.7088723
133120 0.7176908
133130 0.7124856
133140 0.7083759
133150 0.7113435
133160 0.7038805
133170 0.7001551
133180 0.7037427
133190 0.7096342
133200 0.7127901
133210 0.7108446
133220 0.7083936
133230 0.7064024
133240 0.7059615
133250 0.7052752
133260 0.7121405
133270 0.7156444
133280 0.7118883
133290 0.7081023
133300 0.7135301
133310 0.7126171
133320 0.7151434
133330 0.7110747
133340 0.7239752
133350 0.7250858
133360 0.7228114
133370 0.7299317
133380 0.7348649
133390 0.726536
133400 0.7270874
133410 0.7128761
133420 0.7203499
133430 0.717778
133440 0.7219691
133450 0.7167996
133460 0.7147138
133470 0.7107735
133480 0.705683
133490 0.7122338
133500 0.7168273
133510 0.7097217
133520 0.7049691
133530 0.7155708
133540 0.7112835
133550 0.7219713
133560 0.7251383
133570 0.7171916
133580 0.7134708
133590 0.7194116
133600 0.7127104
133610 0.7191113
133620 0.7224935
133630 0.717705
133640 0.7116753
133650 0.7241936
133660 0.726809
133670 0.7290548
133680 0.7241613
133690 0.7241583
133700 0.7260661
133710 0.7339245
133720 0.7299433
133730 0.7310632
133740 0.7273548
133750 0.7145896
133760 0.7192524
133770 0.7332776
133780 0.734379
133790 0.7419844
133800 0.7317981
133810 0.7316967
133820 0.7278842
133830 0.7314492
133840 0.7442402
133850 0.7364379
133860 0.7446564
133870 0.7271641
133880 0.7356085
133890 0.7326204
133900 0.7214755
133910 0.7223011
133920 0.7241515
133930 0.7389582
133940 0.7368701
133950 0.7329353
133960 0.729031
133970 0.7364394
133980 0.7376056
133990 0.7348405
134000 0.7466679
134010 0.7302203
134020 0.7270722
134030 0.7314439
134040 0.735495
134050 0.7279979
134060 0.7375626
134070 0.7282891
134080 0.7295594
134090 0.7296318
134100 0.7348362
134110 0.7362863
134120 0.7356303
134130 0.7301303
134140 0.7344937
134150 0.7441881
134160 0.7417006
134170 0.7383432
134180 0.7373183
134190 0.7362609
134200 0.737518
134210 0.7354785
134220 0.7358347
134230 0.7276943
134240 0.7316191
134250 0.7389711
134260 0.7394529
134270 0.7337955
134280 0.7329
134290 0.7296187
134300 0.7185889
134310 0.7259938
134320 0.7300659
134330 0.7292539
134340 0.7272286
134350 0.7141724
134360 0.7247354
134370 0.7166195
134380 0.7237437
134390 0.7326424
134400 0.7294832
134410 0.7227744
134420 0.7238079
134430 0.7251442
134440 0.7268571
134450 0.7226764
134460 0.7121356
134470 0.7193764
134480 0.719704
134490 0.7233437
134500 0.7295725
134510 0.7211933
134520 0.7391121
134530 0.72831
134540 0.7310108
134550 0.7216791
134560 0.7274667
134570 0.7338884
134580 0.7364216
134590 0.7303286
134600 0.7276289
134610 0.7188926
134620 0.723968
134630 0.7215995
134640 0.7133741
134650 0.717986
134660 0.7261372
134670 0.7186255
134680 0.70669
134690 0.7081171
134700 0.7134517
134710 0.7145754
134720 0.7140008
134730 0.7242453
134740 0.7349854
134750 0.7265506
134760 0.7227926
134770 0.7243512
134780 0.7202357
134790 0.7182825
134800 0.7193471
134810 0.7160503
134820 0.7226077
134830 0.741842
134840 0.7468352
134850 0.7374862
134860 0.7329187
134870 0.7288111
134880 0.720635
134890 0.7223417
134900 0.7240794
134910 0.7243205
134920 0.7259325
134930 0.7300943
134940 0.7222588
134950 0.7235492
134960 0.733283
134970 0.7447907
134980 0.745807
134990 0.7360196
135000 0.7446632
135010 0.7382298
135020 0.7418692
135030 0.7403092
135040 0.7441645
135050 0.7446696
135060 0.738548
135070 0.7390409
135080 0.7370401
135090 0.7394709
135100 0.7372714
135110 0.7284485
135120 0.7324607
135130 0.7427216
135140 0.7503297
135150 0.7431881
135160 0.7431223
135170 0.7261499
135180 0.7248566
135190 0.7263276
135200 0.7375587
135210 0.7464896
135220 0.7411773
135230 0.7422032
135240 0.7476758
135250 0.7495868
135260 0.7473577
135270 0.749436
135280 0.7461298
135290 0.7365574
135300 0.727132
135310 0.7188123
135320 0.7297361
135330 0.7395489
135340 0.7413896
135350 0.7357321
135360 0.7294703
135370 0.7299797
135380 0.7330032
135390 0.7450703
135400 0.7351362
135410 0.7283397
135420 0.7272528
135430 0.7281592
135440 0.721673
135450 0.7304212
135460 0.729335
135470 0.7224802
135480 0.7189124
135490 0.7245828
135500 0.7255083
135510 0.7125414
135520 0.7126413
135530 0.7216924
135540 0.7249197
135550 0.7270263
135560 0.721183
135570 0.7308572
135580 0.7280205
135590 0.7354385
135600 0.7401918
135610 0.738121
135620 0.7303499
135630 0.7172728
135640 0.723799
135650 0.7331161
135660 0.7384856
135670 0.7421895
135680 0.7365084
135690 0.739195
135700 0.738953
135710 0.7395858
135720 0.7392994
135730 0.7392401
135740 0.736676
135750 0.7398046
135760 0.7447357
135770 0.7352882
135780 0.72412
135790 0.7300625
135800 0.7413621
135810 0.7344957
135820 0.7225717
135830 0.7307428
135840 0.732682
135850 0.7341215
135860 0.7279405
135870 0.7313244
135880 0.7254668
135890 0.7254124
135900 0.7316996
135910 0.7286857
135920 0.7230346
135930 0.7257842
135940 0.7227476
135950 0.7216446
135960 0.7276285
135970 0.7121397
135980 0.7248554
135990 0.7188611
136000 0.7217802
136010 0.7117042
136020 0.7240224
136030 0.7139889
136040 0.7164251
136050 0.7205858
136060 0.7113447
136070 0.7064786
136080 0.7205967
136090 0.7221706
136100 0.7256911
136110 0.7218716
136120 0.7187973
136130 0.7220433
136140 0.712044
136150 0.7106403
136160 0.7122902
136170 0.7177357
136180 0.7224414
136190 0.7215208
136200 0.7297232
136210 0.7132468
136220 0.7237017
136230 0.7180026
136240 0.7146094
136250 0.7236589
136260 0.7221925
136270 0.7187377
136280 0.7096888
136290 0.7194058
136300 0.7275246
136310 0.7298834
136320 0.7272297
136330 0.7327908
136340 0.7375355
136350 0.7323397
136360 0.734226
136370 0.7308645
136380 0.7268367
136390 0.7222984
136400 0.7247546
136410 0.7193902
136420 0.728047
136430 0.7374704
136440 0.7351048
136450 0.7289973
136460 0.7207559
136470 0.7202001
136480 0.723863
136490 0.720827
136500 0.7268942
136510 0.7312701
136520 0.725202
136530 0.7302517
136540 0.724217
136550 0.7363909
136560 0.7234142
136570 0.7140194
136580 0.7315807
136590 0.7299244
136600 0.7291366
136610 0.717439
136620 0.720482
136630 0.7310053
136640 0.7399273
136650 0.7267957
136660 0.7167278
136670 0.7219375
136680 0.718767
136690 0.7226634
136700 0.7168329
136710 0.7169697
136720 0.7171553
136730 0.7296754
136740 0.7458643
136750 0.7297228
136760 0.720453
136770 0.7261139
136780 0.7240539
136790 0.7348677
136800 0.7370748
136810 0.746538
136820 0.7384998
136830 0.7323053
136840 0.7283601
136850 0.7345232
136860 0.7281349
136870 0.7299355
136880 0.7428737
136890 0.7423224
136900 0.7357938
136910 0.729803
136920 0.7269214
136930 0.7275736
136940 0.7367347
136950 0.7378424
136960 0.7350335
136970 0.7276458
136980 0.7137243
136990 0.7222026
137000 0.7257842
137010 0.7301478
137020 0.7183199
137030 0.7205231
137040 0.7259253
137050 0.7328022
137060 0.7223281
137070 0.7215258
137080 0.7206708
137090 0.7227949
137100 0.7283415
137110 0.7233643
137120 0.729571
137130 0.7174081
137140 0.7298411
137150 0.7206274
137160 0.7349973
137170 0.7318808
137180 0.7429381
137190 0.7338359
137200 0.7319756
137210 0.7144142
137220 0.7291332
137230 0.7349899
137240 0.7221847
137250 0.7420392
137260 0.7427192
137270 0.7430707
137280 0.7479099
137290 0.7459279
137300 0.7360231
137310 0.7396019
137320 0.730001
137330 0.7352458
137340 0.7310503
137350 0.7258776
137360 0.7186757
137370 0.7149388
137380 0.7089403
137390 0.7199071
137400 0.7226911
137410 0.7280049
137420 0.7236962
137430 0.7241657
137440 0.7134745
137450 0.7107306
137460 0.7138932
137470 0.7063807
137480 0.7030344
137490 0.712041
137500 0.7125457
137510 0.7199551
137520 0.7120081
137530 0.7132053
137540 0.7125912
137550 0.7246238
137560 0.7246562
137570 0.7206295
137580 0.7222006
137590 0.7231987
137600 0.7143564
137610 0.7191619
137620 0.7193304
137630 0.7263818
137640 0.7283404
137650 0.7281451
137660 0.738618
137670 0.7401199
137680 0.7349269
137690 0.7237055
137700 0.7267903
137710 0.721678
137720 0.7155326
137730 0.7116045
137740 0.7143874
137750 0.7148705
137760 0.7206173
137770 0.7243459
137780 0.71414
137790 0.7183085
137800 0.7128805
137810 0.7197786
137820 0.7036492
137830 0.7086339
137840 0.7198421
137850 0.7142032
137860 0.7205227
137870 0.7165369
137880 0.7206357
137890 0.7283212
137900 0.7310796
137910 0.7304654
137920 0.7285478
137930 0.7277635
137940 0.7319806
137950 0.7339736
137960 0.7287188
137970 0.7196568
137980 0.717922
137990 0.7133815
138000 0.7241705
138010 0.7194176
138020 0.7202546
138030 0.7192065
138040 0.7114664
138050 0.7064988
138060 0.7149798
138070 0.7155814
138080 0.7177078
138090 0.7065733
138100 0.7038252
138110 0.7041984
138120 0.7077171
138130 0.7124019
138140 0.7092807
138150 0.7074234
138160 0.7013507
138170 0.704972
138180 0.7018442
138190 0.7100199
138200 0.7061833
138210 0.7138007
138220 0.7170916
138230 0.7148442
138240 0.7168486
138250 0.7095683
138260 0.7172692
138270 0.7119519
138280 0.7202517
138290 0.7075273
138300 0.7139184
138310 0.7026314
138320 0.7013111
138330 0.7088221
138340 0.7054558
138350 0.7019268
138360 0.7110144
138370 0.7085986
138380 0.7133385
138390 0.7150334
138400 0.7101111
138410 0.705488
138420 0.706147
138430 0.7142909
138440 0.7079974
138450 0.7002995
138460 0.6966484
138470 0.6927508
138480 0.6967134
138490 0.6972568
138500 0.7023376
138510 0.696923
138520 0.7066497
138530 0.7147257
138540 0.7080505
138550 0.7116787
138560 0.7165916
138570 0.7007119
138580 0.7048527
138590 0.7011502
138600 0.7003301
138610 0.6911402
138620 0.6935375
138630 0.7109835
138640 0.7089021
138650 0.7099887
138660 0.7096068
138670 0.708975
138680 0.706515
138690 0.7119511
138700 0.7223746
138710 0.7150808
138720 0.7109115
138730 0.7085896
138740 0.7042544
138750 0.7045507
138760 0.7121595
138770 0.7055805
138780 0.7123981
138790 0.7086539
138800 0.703154
138810 0.7111245
138820 0.7123475
138830 0.7165114
138840 0.7236069
138850 0.7186037
138860 0.7214118
138870 0.7261092
138880 0.7241459
138890 0.727247
138900 0.7187442
138910 0.7192279
138920 0.7195929
138930 0.7225218
138940 0.7257151
138950 0.7270731
138960 0.7252825
138970 0.7094223
138980 0.7204573
138990 0.7190231
139000 0.7138811
139010 0.7171306
139020 0.7177874
139030 0.7107725
139040 0.7124341
139050 0.7061149
139060 0.7092904
139070 0.7075647
139080 0.7071052
139090 0.7073294
139100 0.7171716
139110 0.711252
139120 0.7131274
139130 0.7146756
139140 0.7161258
139150 0.7077128
139160 0.7098247
139170 0.705566
139180 0.7150742
139190 0.7050623
139200 0.7200317
139210 0.7159019
139220 0.7246819
139230 0.7238512
139240 0.7060744
139250 0.7168694
139260 0.708293
139270 0.7023572
139280 0.7103478
139290 0.7098217
139300 0.7116099
139310 0.7118579
139320 0.7025411
139330 0.7134065
139340 0.7156345
139350 0.7141526
139360 0.7185842
139370 0.7112957
139380 0.7025717
139390 0.7055222
139400 0.7203519
139410 0.7249323
139420 0.714187
139430 0.7238643
139440 0.7153242
139450 0.7251114
139460 0.7238647
139470 0.7186635
139480 0.7165854
139490 0.7082832
139500 0.7137715
139510 0.7206967
139520 0.7243783
139530 0.7156558
139540 0.7165902
139550 0.7176621
139560 0.7151205
139570 0.7201181
139580 0.7307898
139590 0.7274234
139600 0.7298906
139610 0.7233927
139620 0.7214611
139630 0.7154928
139640 0.7201812
139650 0.7187271
139660 0.7226869
139670 0.7344481
139680 0.7306985
139690 0.7264752
139700 0.7267368
139710 0.7328234
139720 0.7354492
139730 0.736159
139740 0.7344341
139750 0.7448014
139760 0.7305521
139770 0.7363002
139780 0.7376174
139790 0.733963
139800 0.7277642
139810 0.7296721
139820 0.7338344
139830 0.7406629
139840 0.7361151
139850 0.7296286
139860 0.7170355
139870 0.7256761
139880 0.7284566
139890 0.7367091
139900 0.7335969
139910 0.7280539
139920 0.72808
139930 0.7252668
139940 0.7269458
139950 0.7290792
139960 0.7274033
139970 0.7244676
139980 0.7226354
139990 0.7430497
140000 0.7240927
140010 0.7228055
140020 0.7208655
140030 0.7303151
140040 0.7251259
140050 0.7246392
140060 0.7262104
140070 0.7279842
140080 0.7281846
140090 0.7206898
140100 0.7207518
140110 0.7306916
140120 0.7083753
140130 0.7169569
140140 0.7187123
140150 0.7139947
140160 0.7154934
140170 0.7250066
140180 0.72835
140190 0.7197536
140200 0.7179455
140210 0.7219918
140220 0.721918
140230 0.7284124
140240 0.7313434
140250 0.7384766
140260 0.729057
140270 0.7233632
140280 0.7274317
140290 0.7343335
140300 0.7327226
140310 0.7426031
140320 0.7410136
140330 0.7441306
140340 0.7382409
140350 0.7326536
140360 0.7311146
140370 0.7335851
140380 0.7415838
140390 0.7426222
140400 0.7554817
140410 0.7425751
140420 0.7410184
140430 0.7404643
140440 0.7424952
140450 0.7469854
140460 0.7572451
140470 0.7532584
140480 0.7519218
140490 0.7462083
140500 0.7450595
140510 0.7540753
140520 0.7378998
140530 0.7451529
140540 0.7448932
140550 0.7486786
140560 0.7512879
140570 0.7619863
140580 0.7563289
140590 0.7447473
140600 0.7405633
140610 0.7480803
140620 0.7470471
140630 0.7386001
140640 0.7364306
140650 0.7377052
140660 0.7407629
140670 0.739431
140680 0.7346659
140690 0.7358786
140700 0.7257512
140710 0.7304293
140720 0.7386975
140730 0.7295899
140740 0.7356953
140750 0.7333772
140760 0.7349771
140770 0.7466515
140780 0.7382065
140790 0.7467695
140800 0.7517984
140810 0.7431055
140820 0.7284517
140830 0.7255551
140840 0.7388915
140850 0.7295753
140860 0.7274773
140870 0.7198699
140880 0.7192988
140890 0.7426659
140900 0.7296908
140910 0.7349097
140920 0.72707
140930 0.7249489
140940 0.7201402
140950 0.7248139
140960 0.723247
140970 0.7389669
140980 0.7369395
140990 0.73585
141000 0.7383384
141010 0.7476968
141020 0.7529185
141030 0.7456082
141040 0.7542078
141050 0.7405238
141060 0.7362254
141070 0.7382298
141080 0.7455878
141090 0.7499703
141100 0.7524304
141110 0.7506884
141120 0.7439404
141130 0.7465027
141140 0.7585614
141150 0.7541642
141160 0.7470077
141170 0.7509008
141180 0.747152
141190 0.7429434
141200 0.7540886
141210 0.7632651
141220 0.7528157
141230 0.7549219
141240 0.7606
141250 0.7690391
141260 0.7586123
141270 0.7484493
141280 0.7562843
141290 0.7595336
141300 0.7562275
141310 0.7551792
141320 0.756882
141330 0.7517378
141340 0.7402168
141350 0.7367215
141360 0.7369334
141370 0.7346364
141380 0.7313123
141390 0.7332615
141400 0.730907
141410 0.7236462
141420 0.7236211
141430 0.7292659
141440 0.728445
141450 0.7370226
141460 0.7339875
141470 0.7364945
141480 0.7319781
141490 0.7451499
141500 0.7435975
141510 0.7414649
141520 0.7442332
141530 0.7461938
141540 0.7387487
141550 0.7363535
141560 0.7310744
141570 0.732465
141580 0.7377683
141590 0.7383966
141600 0.7348102
141610 0.7233669
141620 0.74265
141630 0.7313225
141640 0.7264401
141650 0.7371016
141660 0.7256829
141670 0.7328494
141680 0.7269993
141690 0.7291754
141700 0.7352617
141710 0.7344158
141720 0.7326963
141730 0.7246604
141740 0.7274057
141750 0.7334758
141760 0.7432245
141770 0.7406341
141780 0.7314227
141790 0.7339237
141800 0.725978
141810 0.7383514
141820 0.7296885
141830 0.7166526
141840 0.7242351
141850 0.726775
141860 0.7266998
141870 0.7248603
141880 0.7226119
141890 0.7202214
141900 0.727004
141910 0.7220669
141920 0.7201369
141930 0.7217259
141940 0.7312452
141950 0.7188642
141960 0.7112605
141970 0.7227449
141980 0.7230691
141990 0.7346986
142000 0.7492949
142010 0.7429392
142020 0.741424
142030 0.7397447
142040 0.7331622
142050 0.7291217
142060 0.7263225
142070 0.7349775
142080 0.7372133
142090 0.7348621
142100 0.7331263
142110 0.7259123
142120 0.723501
142130 0.7216471
142140 0.7149484
142150 0.7266521
142160 0.7260476
142170 0.7176549
142180 0.7117986
142190 0.7105209
142200 0.7263875
142210 0.723873
142220 0.7245942
142230 0.7147931
142240 0.7262479
142250 0.7267534
142260 0.7287137
142270 0.722465
142280 0.7259143
142290 0.7214488
142300 0.7172682
142310 0.7180811
142320 0.7168525
142330 0.7310371
142340 0.7300012
142350 0.738609
142360 0.7354967
142370 0.7301318
142380 0.7302079
142390 0.7292976
142400 0.7283527
142410 0.7262692
142420 0.7233128
142430 0.7185096
142440 0.7192082
142450 0.7267069
142460 0.7258146
142470 0.7269471
142480 0.7351462
142490 0.7383579
142500 0.7424315
142510 0.7345737
142520 0.7430579
142530 0.736026
142540 0.7438868
142550 0.7313738
142560 0.7277221
142570 0.7385723
142580 0.7257361
142590 0.7369339
142600 0.7352856
142610 0.7351293
142620 0.734659
142630 0.7307329
142640 0.726907
142650 0.728386
142660 0.7331984
142670 0.7313902
142680 0.7362912
142690 0.7316309
142700 0.7218446
142710 0.7310348
142720 0.7361609
142730 0.7308589
142740 0.7388346
142750 0.7416529
142760 0.7348597
142770 0.7418255
142780 0.7367889
142790 0.7268306
142800 0.7425622
142810 0.7523552
142820 0.7460699
142830 0.7466596
142840 0.7428761
142850 0.7451506
142860 0.7386883
142870 0.7329467
142880 0.737121
142890 0.7435977
142900 0.7439077
142910 0.7461207
142920 0.7360607
142930 0.7514946
142940 0.7492404
142950 0.7465996
142960 0.7405757
142970 0.737324
142980 0.7475034
142990 0.742363
143000 0.7391505
143010 0.7419878
143020 0.745161
143030 0.7405511
143040 0.7342569
143050 0.7368879
143060 0.7240377
143070 0.737119
143080 0.7314608
143090 0.7330097
143100 0.735795
143110 0.7323803
143120 0.734695
143130 0.7367172
143140 0.7489876
143150 0.7594175
143160 0.7651839
143170 0.7793677
143180 0.7785318
143190 0.7649218
143200 0.761587
143210 0.7593444
143220 0.7583246
143230 0.7562189
143240 0.7497606
143250 0.748911
143260 0.7436448
143270 0.7416597
143280 0.7525097
143290 0.7642965
143300 0.7558606
143310 0.7479835
143320 0.7367046
143330 0.7310441
143340 0.743094
143350 0.7373186
143360 0.7272615
143370 0.7334299
143380 0.7391051
143390 0.7355909
143400 0.7370596
143410 0.7422209
143420 0.7315034
143430 0.7374616
143440 0.7415995
143450 0.7377197
143460 0.739549
143470 0.7338545
143480 0.7375064
143490 0.7427711
143500 0.742909
143510 0.7385029
143520 0.729957
143530 0.736281
143540 0.7315053
143550 0.7412615
143560 0.7462679
143570 0.7490889
143580 0.7516689
143590 0.7562044
143600 0.7480282
143610 0.7353389
143620 0.7403387
143630 0.7424805
143640 0.7415874
143650 0.7408422
143660 0.7450131
143670 0.7307766
143680 0.7384445
143690 0.7332474
143700 0.7361354
143710 0.7302676
143720 0.7297283
143730 0.7283211
143740 0.7345952
143750 0.7418753
143760 0.7456
143770 0.7429718
143780 0.7462466
143790 0.7492926
143800 0.742569
143810 0.7440589
143820 0.7387313
143830 0.7367671
143840 0.7451259
143850 0.7320145
143860 0.7347501
143870 0.7306095
143880 0.7348154
143890 0.743349
143900 0.7420757
143910 0.7359461
143920 0.7429426
143930 0.7302468
143940 0.7402455
143950 0.72687
143960 0.7212324
143970 0.7200022
143980 0.7111048
143990 0.7136526
144000 0.7104123
144010 0.7126988
144020 0.7150449
144030 0.7235701
144040 0.7157747
144050 0.7170444
144060 0.7151268
144070 0.7033533
144080 0.7119243
144090 0.7038541
144100 0.7086821
144110 0.6981024
144120 0.7132927
144130 0.7191489
144140 0.7117047
144150 0.712756
144160 0.7204749
144170 0.7292334
144180 0.7274904
144190 0.7254776
144200 0.7345794
144210 0.7325487
144220 0.7345814
144230 0.7411677
144240 0.7392218
144250 0.7408388
144260 0.7309707
144270 0.73581
144280 0.7446599
144290 0.7304368
144300 0.7411438
144310 0.7430561
144320 0.7523371
144330 0.7448319
144340 0.7412501
144350 0.7424929
144360 0.7322587
144370 0.7448335
144380 0.7430665
144390 0.7575732
144400 0.7431669
144410 0.731463
144420 0.7355433
144430 0.7382023
144440 0.7375063
144450 0.7270788
144460 0.7349141
144470 0.7500779
144480 0.7269493
144490 0.7217776
144500 0.7255043
144510 0.7304977
144520 0.7350304
144530 0.7387343
144540 0.7352824
144550 0.733615
144560 0.737572
144570 0.7346108
144580 0.7410392
144590 0.7403938
144600 0.747953
144610 0.7395186
144620 0.7428026
144630 0.7370329
144640 0.7366485
144650 0.731314
144660 0.7455747
144670 0.7382749
144680 0.7472832
144690 0.7447752
144700 0.7313281
144710 0.735488
144720 0.7461761
144730 0.7484703
144740 0.7422355
144750 0.7371066
144760 0.7387886
144770 0.7439685
144780 0.7490627
144790 0.7476802
144800 0.7381941
144810 0.7361989
144820 0.7384871
144830 0.7287485
144840 0.7410645
144850 0.7329431
144860 0.7357447
144870 0.7479195
144880 0.7525125
144890 0.7527743
144900 0.7536483
144910 0.7452624
144920 0.744888
144930 0.7394647
144940 0.7363359
144950 0.7382221
144960 0.7407332
144970 0.7458801
144980 0.7535756
144990 0.7483487
145000 0.7449092
145010 0.7510105
145020 0.7402804
145030 0.7509378
145040 0.7480472
145050 0.7454374
145060 0.7383218
145070 0.7346183
145080 0.7332018
145090 0.7387445
145100 0.7345566
145110 0.7492929
145120 0.7563269
145130 0.7466137
145140 0.7415686
145150 0.7473412
145160 0.7436546
145170 0.7454826
145180 0.7345033
145190 0.7362052
145200 0.7503368
145210 0.7394866
145220 0.7476301
145230 0.7509701
145240 0.7401022
145250 0.7372923
145260 0.7491443
145270 0.7415639
145280 0.7526021
145290 0.7473808
145300 0.7536534
145310 0.7549869
145320 0.7613902
145330 0.7584205
145340 0.7646397
145350 0.7572776
145360 0.7625327
145370 0.7683506
145380 0.755285
145390 0.7626418
145400 0.7657608
145410 0.7569292
145420 0.7581881
145430 0.770331
145440 0.7493337
145450 0.7594281
145460 0.75044
145470 0.7453811
145480 0.7451717
145490 0.7457985
145500 0.7377867
145510 0.7320559
145520 0.7365068
145530 0.7342361
145540 0.7400109
145550 0.737231
145560 0.7446064
145570 0.7444946
145580 0.7509176
145590 0.7506127
145600 0.7420026
145610 0.74782
145620 0.7456291
145630 0.7414468
145640 0.7474701
145650 0.7553124
145660 0.7473111
145670 0.7440396
145680 0.7448041
145690 0.7489336
145700 0.7402137
145710 0.7510253
145720 0.7559056
145730 0.7567058
145740 0.7553307
145750 0.7541583
145760 0.7473477
145770 0.7482504
145780 0.7743782
145790 0.774104
145800 0.7684047
145810 0.7649471
145820 0.7633321
145830 0.7643171
145840 0.7720619
145850 0.7551906
145860 0.7550899
145870 0.7517811
145880 0.7653473
145890 0.7594962
145900 0.7488585
145910 0.7533447
145920 0.7687821
145930 0.7626434
145940 0.7783294
145950 0.7651323
145960 0.7575535
145970 0.7583918
145980 0.7610388
145990 0.7610761
146000 0.7577918
146010 0.7513797
146020 0.7586128
146030 0.7526947
146040 0.7579581
146050 0.7642675
146060 0.7723772
146070 0.7820662
146080 0.7603353
146090 0.7455291
146100 0.7462665
146110 0.7557261
146120 0.7583055
146130 0.7652717
146140 0.7597065
146150 0.7634562
146160 0.7563893
146170 0.7726221
146180 0.755701
146190 0.7515404
146200 0.7594374
146210 0.7506303
146220 0.7484847
146230 0.7490705
146240 0.753691
146250 0.7500182
146260 0.7511398
146270 0.7513696
146280 0.7581677
146290 0.7518246
146300 0.7483298
146310 0.7372488
146320 0.73886
146330 0.7438388
146340 0.7482876
146350 0.759059
146360 0.7600241
146370 0.755066
146380 0.7457795
146390 0.7492453
146400 0.7440879
146410 0.7307769
146420 0.7348902
146430 0.7270769
146440 0.7254281
146450 0.722486
146460 0.7226222
146470 0.7268142
146480 0.7257134
146490 0.7367818
146500 0.7366826
146510 0.7446549
146520 0.7477779
146530 0.7442792
146540 0.7355654
146550 0.7448391
146560 0.7466313
146570 0.7489724
146580 0.7392057
146590 0.7432705
146600 0.740743
146610 0.7470171
146620 0.7492712
146630 0.7401754
146640 0.7315759
146650 0.725516
146660 0.7407902
146670 0.7361755
146680 0.7446668
146690 0.742099
146700 0.7468835
146710 0.7356867
146720 0.7372245
146730 0.7238657
146740 0.7282556
146750 0.731164
146760 0.7372398
146770 0.7493595
146780 0.7359947
146790 0.7287397
146800 0.7384003
146810 0.7447687
146820 0.744801
146830 0.731924
146840 0.7353456
146850 0.7362924
146860 0.735129
146870 0.7290694
146880 0.7232966
146890 0.7212624
146900 0.7310075
146910 0.7323155
146920 0.7360823
146930 0.7466228
146940 0.7326083
146950 0.7374944
146960 0.7508901
146970 0.7521144
146980 0.7431124
146990 0.7445111
147000 0.7265875
147010 0.739897
147020 0.7546743
147030 0.7365959
147040 0.7437136
147050 0.7583451
147060 0.7549989
147070 0.7466998
147080 0.7440867
147090 0.7453904
147100 0.7473465
147110 0.7499876
147120 0.7377782
147130 0.7408821
147140 0.7339031
147150 0.7295936
147160 0.7350737
147170 0.7273377
147180 0.7327513
147190 0.7354239
147200 0.7447352
147210 0.7556345
147220 0.7564067
147230 0.7516112
147240 0.7535403
147250 0.7458041
147260 0.7361713
147270 0.7337117
147280 0.7374984
147290 0.737049
147300 0.7390366
147310 0.737775
147320 0.7592914
147330 0.7498811
147340 0.7455989
147350 0.7446133
147360 0.74586
147370 0.7401364
147380 0.7344958
147390 0.743172
147400 0.732087
147410 0.7349598
147420 0.7433906
147430 0.7344326
147440 0.7412961
147450 0.7321275
147460 0.7342873
147470 0.748143
147480 0.7417206
147490 0.7446483
147500 0.7422698
147510 0.7364896
147520 0.7425808
147530 0.7386896
147540 0.7477067
147550 0.7399777
147560 0.7418818
147570 0.7406841
147580 0.7262
147590 0.7330803
147600 0.7376366
147610 0.7311367
147620 0.7232848
147630 0.7169669
147640 0.715586
147650 0.7154792
147660 0.7152662
147670 0.7274436
147680 0.7285347
147690 0.7308936
147700 0.7316867
147710 0.7392897
147720 0.7343246
147730 0.7575344
147740 0.7532279
147750 0.7430019
147760 0.7525377
147770 0.7372878
147780 0.7379239
147790 0.7406644
147800 0.7427357
147810 0.7333308
147820 0.7341611
147830 0.7367936
147840 0.7381349
147850 0.7273981
147860 0.7301193
147870 0.743481
147880 0.7433128
147890 0.7361822
147900 0.7289981
147910 0.7433192
147920 0.7334647
147930 0.7341538
147940 0.7316225
147950 0.7409121
147960 0.7386763
147970 0.7342069
147980 0.7393453
147990 0.7315993
148000 0.7395251
148010 0.7316465
148020 0.731169
148030 0.7443082
148040 0.7304291
148050 0.732134
148060 0.7345332
148070 0.7371089
148080 0.7263106
148090 0.7423775
148100 0.7307893
148110 0.734936
148120 0.7363986
148130 0.7385257
148140 0.7448781
148150 0.7408295
148160 0.7560213
148170 0.7422748
148180 0.737772
148190 0.7295783
148200 0.7311344
148210 0.7309994
148220 0.7359743
148230 0.7212639
148240 0.7187229
148250 0.7233195
148260 0.7302767
148270 0.7440261
148280 0.7361901
148290 0.737958
148300 0.7334941
148310 0.7328323
148320 0.7357349
148330 0.7398227
148340 0.7349501
148350 0.7314878
148360 0.7174233
148370 0.7215992
148380 0.7287418
148390 0.7274137
148400 0.722097
148410 0.7359516
148420 0.7357349
148430 0.7343643
148440 0.7350252
148450 0.7354921
148460 0.735481
148470 0.7340268
148480 0.7333448
148490 0.7502992
148500 0.753337
148510 0.7547086
148520 0.7463744
148530 0.7350896
148540 0.7361581
148550 0.7406357
148560 0.7403235
148570 0.7365186
148580 0.728401
148590 0.7299626
148600 0.7193711
148610 0.71611
148620 0.7225794
148630 0.7248348
148640 0.7263205
148650 0.7267842
148660 0.7259561
148670 0.7396702
148680 0.7467211
148690 0.7485166
148700 0.7453358
148710 0.7484796
148720 0.7369346
148730 0.7371237
148740 0.7372516
148750 0.7441139
148760 0.7414892
148770 0.7409618
148780 0.7585343
148790 0.7527815
148800 0.7481994
148810 0.7521667
148820 0.7411037
148830 0.74645
148840 0.7422504
148850 0.7316739
148860 0.7364806
148870 0.7430262
148880 0.7462234
148890 0.7364264
148900 0.7498245
148910 0.7358158
148920 0.7302418
148930 0.7410213
148940 0.734743
148950 0.7353454
148960 0.7293279
148970 0.7276934
148980 0.7267461
148990 0.7292793
149000 0.7246394
149010 0.7302204
149020 0.7291491
149030 0.7379931
149040 0.7219283
149050 0.7337486
149060 0.723453
149070 0.724225
149080 0.7398764
149090 0.7388446
149100 0.7411177
149110 0.7414285
149120 0.7506394
149130 0.7303162
149140 0.7360494
149150 0.7283083
149160 0.7236637
149170 0.721972
149180 0.7249482
149190 0.7254074
149200 0.7248921
149210 0.7325081
149220 0.7283275
149230 0.7340933
149240 0.7302043
149250 0.7228129
149260 0.7231385
149270 0.7295046
149280 0.7270669
149290 0.7325813
149300 0.7288591
149310 0.7257615
149320 0.7277061
149330 0.725907
149340 0.7247052
149350 0.7448637
149360 0.7473966
149370 0.7404654
149380 0.7385622
149390 0.7332097
149400 0.7289954
149410 0.7392002
149420 0.7383023
149430 0.7496629
149440 0.7430469
149450 0.752459
149460 0.7435718
149470 0.7402755
149480 0.7426717
149490 0.7392467
149500 0.7438504
149510 0.7340234
149520 0.7287031
149530 0.7312415
149540 0.7242577
149550 0.7235705
149560 0.7309042
149570 0.7322264
149580 0.7431605
149590 0.7438266
149600 0.7391608
149610 0.7368309
149620 0.749709
149630 0.7612563
149640 0.755872
149650 0.7567899
149660 0.7525133
149670 0.7596415
149680 0.7472387
149690 0.738632
149700 0.7491065
149710 0.7543076
149720 0.7493299
149730 0.7526423
149740 0.742483
149750 0.7516896
149760 0.7458557
149770 0.7613635
149780 0.7442438
149790 0.746915
149800 0.7455333
149810 0.7448794
149820 0.7447553
149830 0.7617429
149840 0.7361943
149850 0.7246272
149860 0.7270105
149870 0.733254
149880 0.7386615
149890 0.738533
149900 0.7367328
149910 0.742385
149920 0.7501022
149930 0.7533381
149940 0.747295
149950 0.7312133
149960 0.7406659
149970 0.7432075
149980 0.7451703
149990 0.7390741
150000 0.7431977
150010 0.7290842
150020 0.7310404
150030 0.732712
150040 0.7274116
150050 0.7325202
150060 0.7412952
150070 0.7373465
150080 0.7360715
150090 0.7419595
150100 0.7496594
150110 0.7494869
150120 0.750092
150130 0.7355052
150140 0.7341563
150150 0.7379728
150160 0.7447393
150170 0.751017
150180 0.7586206
150190 0.7407222
150200 0.7344828
150210 0.7348483
150220 0.7408684
150230 0.742067
150240 0.7342899
150250 0.7366942
150260 0.7422773
150270 0.7445402
150280 0.7352343
150290 0.7349801
150300 0.7251775
150310 0.7291287
150320 0.7271959
150330 0.7165312
150340 0.7064797
150350 0.711854
150360 0.7198812
150370 0.7170751
150380 0.715957
150390 0.7208905
150400 0.7275738
150410 0.7224333
150420 0.7152411
150430 0.7227806
150440 0.7325106
150450 0.7327188
150460 0.720028
150470 0.7268456
150480 0.7226453
150490 0.7293664
150500 0.73116
150510 0.724479
150520 0.7226515
150530 0.7235753
150540 0.719579
150550 0.7193316
150560 0.721752
150570 0.7160011
150580 0.7132471
150590 0.7143758
150600 0.7176483
150610 0.7185976
150620 0.7202741
150630 0.7103277
150640 0.7048788
150650 0.7077199
150660 0.7095965
150670 0.7135602
150680 0.7166445
150690 0.7193846
150700 0.7180019
150710 0.7292995
150720 0.7278164
150730 0.7230031
150740 0.726541
150750 0.7205428
150760 0.7141608
150770 0.7160504
150780 0.7206799
150790 0.7186276
150800 0.7175305
150810 0.7123305
150820 0.7116452
150830 0.7158197
150840 0.7163572
150850 0.7219471
150860 0.7105891
150870 0.70898
150880 0.7135257
150890 0.715669
150900 0.7250183
150910 0.7165604
150920 0.7048354
150930 0.7002738
150940 0.7078912
150950 0.7036382
150960 0.7250118
150970 0.7267389
150980 0.7162939
150990 0.7150108
151000 0.7211589
151010 0.7195451
151020 0.7167858
151030 0.7202286
151040 0.7164055
151050 0.7189355
151060 0.7245061
151070 0.7198418
151080 0.7074709
151090 0.7233164
151100 0.7206767
151110 0.7252231
151120 0.7206319
151130 0.7353597
151140 0.7209151
151150 0.7261957
151160 0.7173986
151170 0.7183454
151180 0.722766
151190 0.7236798
151200 0.7248746
151210 0.7231653
151220 0.728932
151230 0.7269586
151240 0.7466667
151250 0.7405638
151260 0.7373341
151270 0.7366815
151280 0.7321041
151290 0.7308878
151300 0.7364574
151310 0.7293845
151320 0.7348319
151330 0.7418149
151340 0.738389
151350 0.7329261
151360 0.7247063
151370 0.7268629
151380 0.7274783
151390 0.7259774
151400 0.7316751
151410 0.7281448
151420 0.7471126
151430 0.7436168
151440 0.744702
151450 0.7446881
151460 0.744495
151470 0.7398146
151480 0.7352951
151490 0.7353657
151500 0.7337504
151510 0.7263885
151520 0.7313909
151530 0.7387948
151540 0.7324029
151550 0.7399398
151560 0.7270046
151570 0.7202079
151580 0.7239576
151590 0.7332247
151600 0.7364631
151610 0.7307864
151620 0.7344906
151630 0.7344423
151640 0.7362083
151650 0.7379773
151660 0.7503348
151670 0.7353747
151680 0.735958
151690 0.7470109
151700 0.7453073
151710 0.7351811
151720 0.7384086
151730 0.7481662
151740 0.7421831
151750 0.7392041
151760 0.7461902
151770 0.7404631
151780 0.7388386
151790 0.7463592
151800 0.7454939
151810 0.7491009
151820 0.7486547
151830 0.7496085
151840 0.757496
151850 0.7594153
151860 0.7520716
151870 0.7529501
151880 0.7654351
151890 0.7667245
151900 0.76882
151910 0.7575462
151920 0.7597004
151930 0.7656373
151940 0.7496941
151950 0.7549142
151960 0.7523322
151970 0.747726
151980 0.7492713
151990 0.7520437
152000 0.7457548
152010 0.7484359
152020 0.7498435
152030 0.75545
152040 0.7526953
152050 0.7520534
152060 0.7461377
152070 0.7529535
152080 0.7497351
152090 0.7448949
152100 0.7566317
152110 0.7510442
152120 0.7511156
152130 0.7413006
152140 0.7403237
152150 0.7340204
152160 0.7468008
152170 0.7529998
152180 0.7389721
152190 0.731724
152200 0.7285571
152210 0.7357269
152220 0.7381085
152230 0.7309383
152240 0.7304987
152250 0.7295012
152260 0.7272035
152270 0.7166853
152280 0.7296299
152290 0.7219539
152300 0.7263418
152310 0.7160683
152320 0.7160547
152330 0.7243704
152340 0.7182495
152350 0.7141634
152360 0.7228999
152370 0.7146618
152380 0.7122923
152390 0.7118983
152400 0.7163051
152410 0.721635
152420 0.7144264
152430 0.7189919
152440 0.7131107
152450 0.7210062
152460 0.7244111
152470 0.7144265
152480 0.6976884
152490 0.7254419
152500 0.7410225
152510 0.7310392
152520 0.7239031
152530 0.7377523
152540 0.7350485
152550 0.735943
152560 0.7234724
152570 0.726261
152580 0.7170418
152590 0.7206389
152600 0.7165864
152610 0.723618
152620 0.7334454
152630 0.7226065
152640 0.7391885
152650 0.7461713
152660 0.7454744
152670 0.7486216
152680 0.7417834
152690 0.7476505
152700 0.7398435
152710 0.7496779
152720 0.7448604
152730 0.7503818
152740 0.7626982
152750 0.7522144
152760 0.7503858
152770 0.7562734
152780 0.7603729
152790 0.764455
152800 0.7555159
152810 0.7402927
152820 0.7542657
152830 0.7508
152840 0.7554252
152850 0.7484711
152860 0.7383565
152870 0.7424873
152880 0.7399478
152890 0.7410398
152900 0.7428081
152910 0.7385561
152920 0.7401102
152930 0.7406193
152940 0.7436893
152950 0.7487329
152960 0.7393767
152970 0.7479529
152980 0.7483562
152990 0.7457343
153000 0.7528902
153010 0.7516546
153020 0.7509972
153030 0.7387957
153040 0.7288819
153050 0.7424213
153060 0.7480477
153070 0.7356495
153080 0.731724
153090 0.736707
153100 0.7264953
153110 0.7338101
153120 0.7496008
153130 0.752765
153140 0.759721
153150 0.7530175
153160 0.7333059
153170 0.7259363
153180 0.7253909
153190 0.7208256
153200 0.7341516
153210 0.72534
153220 0.7265026
153230 0.7323585
153240 0.7398849
153250 0.7411958
153260 0.7348895
153270 0.7278625
153280 0.7363985
153290 0.7434968
153300 0.7475692
153310 0.7447225
153320 0.7428105
153330 0.7443845
153340 0.7475514
153350 0.7409497
153360 0.7420333
153370 0.7392699
153380 0.7391723
153390 0.742272
153400 0.7394865
153410 0.7247797
153420 0.7342607
153430 0.741966
153440 0.7349272
153450 0.7248908
153460 0.7364334
153470 0.7305161
153480 0.7173275
153490 0.7276093
153500 0.7243733
153510 0.73063
153520 0.7359346
153530 0.7379618
153540 0.743445
153550 0.7289159
153560 0.7373207
153570 0.7338206
153580 0.7466255
153590 0.7332139
153600 0.7234162
153610 0.7263437
153620 0.728233
153630 0.7275954
153640 0.7329487
153650 0.7267953
153660 0.7218089
153670 0.7285313
153680 0.7329328
153690 0.7315971
153700 0.7381652
153710 0.7340757
153720 0.7225733
153730 0.7187845
153740 0.7167352
153750 0.7340196
153760 0.7367708
153770 0.7427826
153780 0.7423535
153790 0.7247106
153800 0.7282317
153810 0.7179562
153820 0.7360178
153830 0.729522
153840 0.7323399
153850 0.718539
153860 0.7237988
153870 0.7261631
153880 0.717382
153890 0.7327036
153900 0.733191
153910 0.7382587
153920 0.7369541
153930 0.7390344
153940 0.7304163
153950 0.7281721
153960 0.7248263
153970 0.7293308
153980 0.7278501
153990 0.7294117
154000 0.7314228
154010 0.7398717
154020 0.7452559
154030 0.7548937
154040 0.7507961
154050 0.7401146
154060 0.7353627
154070 0.7367041
154080 0.7444047
154090 0.7483079
154100 0.7281762
154110 0.7395494
154120 0.7311954
154130 0.7280374
154140 0.7305107
154150 0.7441918
154160 0.7417769
154170 0.7304119
154180 0.7245516
154190 0.7306557
154200 0.7238901
154210 0.7265487
154220 0.7322384
154230 0.7411646
154240 0.7424104
154250 0.7318096
154260 0.7313352
154270 0.744944
154280 0.7407351
154290 0.7381043
154300 0.7365128
154310 0.7382545
154320 0.7414567
154330 0.7413896
154340 0.7402354
154350 0.7381042
154360 0.7314563
154370 0.7257807
154380 0.7267694
154390 0.7218724
154400 0.7118391
154410 0.7199655
154420 0.71829
154430 0.7149158
154440 0.7161088
154450 0.7101835
154460 0.7208447
154470 0.7161895
154480 0.7135406
154490 0.7207984
154500 0.7286268
154510 0.7301756
154520 0.725722
154530 0.7271494
154540 0.7323917
154550 0.7418752
154560 0.7366182
154570 0.7425486
154580 0.7385754
154590 0.7387037
154600 0.7390248
154610 0.7287056
154620 0.7325928
154630 0.7250767
154640 0.7314691
154650 0.7256907
154660 0.7269476
154670 0.725745
154680 0.7161868
154690 0.7190562
154700 0.7213045
154710 0.7158
154720 0.7195331
154730 0.7340981
154740 0.7162687
154750 0.7097113
154760 0.7110886
154770 0.7135834
154780 0.7116226
154790 0.7240366
154800 0.7234547
154810 0.7314974
154820 0.7380655
154830 0.7312182
154840 0.7199339
154850 0.7293081
154860 0.7276402
154870 0.7364215
154880 0.727421
154890 0.7378669
154900 0.7358887
154910 0.7422937
154920 0.7438774
154930 0.7424128
154940 0.7328455
154950 0.7229723
154960 0.7192865
154970 0.7191707
154980 0.7166083
154990 0.71584
155000 0.7181014
155010 0.7261826
155020 0.7158641
155030 0.7283044
155040 0.7260748
155050 0.733985
155060 0.724434
155070 0.7241696
155080 0.719393
155090 0.7337953
155100 0.7447135
155110 0.7419111
155120 0.7331076
155130 0.7368865
155140 0.7405099
155150 0.744534
155160 0.7402811
155170 0.7348936
155180 0.7244782
155190 0.7236399
155200 0.7259514
155210 0.7362486
155220 0.724426
155230 0.7344607
155240 0.7308432
155250 0.7349872
155260 0.7395231
155270 0.7414889
155280 0.736873
155290 0.7322444
155300 0.7215644
155310 0.7087876
155320 0.7210694
155330 0.7157825
155340 0.7321336
155350 0.7321239
155360 0.7322118
155370 0.739752
155380 0.7248818
155390 0.7288068
155400 0.7309985
155410 0.7321181
155420 0.7176083
155430 0.723834
155440 0.7248289
155450 0.7164161
155460 0.728027
155470 0.7274083
155480 0.7359666
155490 0.7396852
155500 0.725024
155510 0.7229039
155520 0.7129688
155530 0.7152944
155540 0.7113717
155550 0.7181134
155560 0.721556
155570 0.7164489
155580 0.7246937
155590 0.7315407
155600 0.7393087
155610 0.7435772
155620 0.7349127
155630 0.7329894
155640 0.722109
155650 0.727257
155660 0.7306963
155670 0.7257
155680 0.7277042
155690 0.7250853
155700 0.724362
155710 0.7380767
155720 0.7351611
155730 0.7352127
155740 0.7336642
155750 0.7339868
155760 0.7295027
155770 0.7230691
155780 0.723751
155790 0.7278855
155800 0.730495
155810 0.7137497
155820 0.7236379
155830 0.7305304
155840 0.7240199
155850 0.7351497
155860 0.7260079
155870 0.7287375
155880 0.7263234
155890 0.7363774
155900 0.7193673
155910 0.7301602
155920 0.728975
155930 0.7284331
155940 0.7300138
155950 0.727537
155960 0.7348878
155970 0.7448553
155980 0.732276
155990 0.7362711
156000 0.729913
156010 0.7300532
156020 0.7401025
156030 0.7345456
156040 0.7232361
156050 0.7265953
156060 0.7312896
156070 0.7274449
156080 0.7304732
156090 0.7209295
156100 0.7258869
156110 0.7321122
156120 0.7385437
156130 0.7329429
156140 0.730364
156150 0.7371867
156160 0.727443
156170 0.7248247
156180 0.7284431
156190 0.7305878
156200 0.7255279
156210 0.7335253
156220 0.7314783
156230 0.7351345
156240 0.7405561
156250 0.7372539
156260 0.7422097
156270 0.7482562
156280 0.7296581
156290 0.7289134
156300 0.7332994
156310 0.7289516
156320 0.723816
156330 0.7197952
156340 0.7306431
156350 0.7252718
156360 0.726655
156370 0.727627
156380 0.7362762
156390 0.7391061
156400 0.736203
156410 0.75241
156420 0.7496148
156430 0.7527275
156440 0.7448313
156450 0.7434102
156460 0.7468779
156470 0.7406747
156480 0.7326098
156490 0.7387419
156500 0.7409986
156510 0.7293825
156520 0.733618
156530 0.7397269
156540 0.7322588
156550 0.7315077
156560 0.7269891
156570 0.7346992
156580 0.7388517
156590 0.7392547
156600 0.7262035
156610 0.7325413
156620 0.7268757
156630 0.7351766
156640 0.7412341
156650 0.72686
156660 0.7222813
156670 0.735035
156680 0.7367457
156690 0.7221478
156700 0.7240282
156710 0.7333036
156720 0.7326009
156730 0.7392584
156740 0.7386547
156750 0.7340512
156760 0.7361155
156770 0.7279238
156780 0.7275884
156790 0.7219647
156800 0.7321908
156810 0.7299547
156820 0.7412119
156830 0.7492906
156840 0.7354091
156850 0.7264033
156860 0.7320849
156870 0.7267237
156880 0.7289034
156890 0.7358112
156900 0.726114
156910 0.7261279
156920 0.7235085
156930 0.7160898
156940 0.7200903
156950 0.7129408
156960 0.7311131
156970 0.728513
156980 0.7335458
156990 0.7222666
157000 0.7237672
157010 0.723267
157020 0.7208734
157030 0.7174251
157040 0.7189165
157050 0.7200528
157060 0.729136
157070 0.7200055
157080 0.7202402
157090 0.7153098
157100 0.7324417
157110 0.7362242
157120 0.723919
157130 0.7303438
157140 0.720786
157150 0.7306297
157160 0.7266527
157170 0.7219354
157180 0.7269898
157190 0.7233747
157200 0.7156444
157210 0.7189229
157220 0.7314671
157230 0.7230876
157240 0.7341734
157250 0.7407996
157260 0.7299765
157270 0.7211131
157280 0.7285379
157290 0.7307641
157300 0.739997
157310 0.7487488
157320 0.7479416
157330 0.7339766
157340 0.7427424
157350 0.736021
157360 0.7302634
157370 0.7314882
157380 0.7263615
157390 0.7252454
157400 0.7273245
157410 0.7169851
157420 0.7175168
157430 0.715929
157440 0.7178978
157450 0.7150447
157460 0.7134166
157470 0.7243554
157480 0.724183
157490 0.7290916
157500 0.7311644
157510 0.7233706
157520 0.7282557
157530 0.7235233
157540 0.7265381
157550 0.7218342
157560 0.7188139
157570 0.7217299
157580 0.7191881
157590 0.7259427
157600 0.7137182
157610 0.7102438
157620 0.7113884
157630 0.7127225
157640 0.7146999
157650 0.7242389
157660 0.7188501
157670 0.7342505
157680 0.7225546
157690 0.7175154
157700 0.7051649
157710 0.7113375
157720 0.7111896
157730 0.7129297
157740 0.7218974
157750 0.7121782
157760 0.7193544
157770 0.717939
157780 0.7091824
157790 0.722618
157800 0.7060901
157810 0.7130993
157820 0.704771
157830 0.7061458
157840 0.714155
157850 0.7170289
157860 0.7160749
157870 0.7162572
157880 0.7080008
157890 0.7071221
157900 0.7074987
157910 0.7089666
157920 0.707379
157930 0.706452
157940 0.720612
157950 0.7030888
157960 0.7056732
157970 0.7095734
157980 0.7099217
157990 0.7067882
158000 0.7059208
158010 0.7122602
158020 0.7117356
158030 0.7141376
158040 0.7059634
158050 0.7074413
158060 0.7081665
158070 0.7179895
158080 0.7129372
158090 0.7045988
158100 0.7147356
158110 0.7153643
158120 0.7040665
158130 0.7154294
158140 0.7189617
158150 0.7192127
158160 0.7189679
158170 0.7242095
158180 0.7131283
158190 0.7071459
158200 0.7060997
158210 0.7002934
158220 0.7052019
158230 0.6937602
158240 0.7004898
158250 0.6972116
158260 0.6983466
158270 0.7063513
158280 0.7173491
158290 0.7001175
158300 0.7098877
158310 0.7085263
158320 0.7136133
158330 0.706259
158340 0.7099841
158350 0.7051476
158360 0.7196829
158370 0.7013138
158380 0.7036912
158390 0.6970956
158400 0.7146388
158410 0.7054648
158420 0.7084106
158430 0.7152125
158440 0.7214859
158450 0.7129762
158460 0.7077652
158470 0.713506
158480 0.718053
158490 0.7164533
158500 0.710337
158510 0.7135273
158520 0.7034926
158530 0.7052128
158540 0.701618
158550 0.7053122
158560 0.7110923
158570 0.7095152
158580 0.7147349
158590 0.7184619
158600 0.7138887
158610 0.7073305
158620 0.7075635
158630 0.7071511
158640 0.7156219
158650 0.701341
158660 0.7150589
158670 0.7059436
158680 0.7195606
158690 0.7092854
158700 0.7074628
158710 0.7143471
158720 0.7117395
158730 0.7043029
158740 0.718672
158750 0.7054335
158760 0.7115678
158770 0.7048985
158780 0.69973
158790 0.6971786
158800 0.6939266
158810 0.690861
158820 0.6943873
158830 0.6926517
158840 0.7014853
158850 0.7077757
158860 0.7043682
158870 0.7093995
158880 0.7096074
158890 0.7060618
158900 0.7042215
158910 0.7149714
158920 0.7078617
158930 0.7125706
158940 0.7160695
158950 0.7130799
158960 0.7078111
158970 0.7167183
158980 0.7115884
158990 0.7182792
159000 0.7109568
159010 0.7206934
159020 0.7123272
159030 0.7075795
159040 0.7239285
159050 0.7238007
159060 0.7206346
159070 0.7258981
159080 0.7238055
159090 0.7165661
159100 0.7143476
159110 0.7081076
159120 0.7136018
159130 0.7026626
159140 0.697269
159150 0.7142636
159160 0.6986526
159170 0.6944708
159180 0.7051654
159190 0.7153077
159200 0.7123808
159210 0.7237456
159220 0.7192445
159230 0.7206735
159240 0.7206677
159250 0.7259121
159260 0.7210199
159270 0.7014835
159280 0.69533
159290 0.7062382
159300 0.7037587
159310 0.7128559
159320 0.7117485
159330 0.7190441
159340 0.7202209
159350 0.7185307
159360 0.7110569
159370 0.7136891
159380 0.7206483
159390 0.7091153
159400 0.7067739
159410 0.7091599
159420 0.7174621
159430 0.7131811
159440 0.7166778
159450 0.7045286
159460 0.710026
159470 0.7159454
159480 0.7192977
159490 0.7138928
159500 0.7170727
159510 0.7115876
159520 0.7031247
159530 0.7040463
159540 0.706521
159550 0.7095379
159560 0.7102669
159570 0.7153346
159580 0.7171085
159590 0.7084779
159600 0.7094568
159610 0.7148806
159620 0.7039756
159630 0.715054
159640 0.7018684
159650 0.7069532
159660 0.7044565
159670 0.7027424
159680 0.7172012
159690 0.7223385
159700 0.7146704
159710 0.7128766
159720 0.7308303
159730 0.7269286
159740 0.7332116
159750 0.7250899
159760 0.7286675
159770 0.7342332
159780 0.7260127
159790 0.7301087
159800 0.725125
159810 0.7158169
159820 0.7134074
159830 0.7137914
159840 0.724705
159850 0.7210699
159860 0.7332575
159870 0.7269276
159880 0.740068
159890 0.7421258
159900 0.7282809
159910 0.7435714
159920 0.7446202
159930 0.7427819
159940 0.7389302
159950 0.7420926
159960 0.7377377
159970 0.7302861
159980 0.727501
159990 0.7290692
160000 0.7268925
160010 0.7232527
160020 0.7279058
160030 0.722631
160040 0.732604
160050 0.7337142
160060 0.741981
160070 0.7466227
160080 0.7357928
160090 0.760965
160100 0.7508009
160110 0.7393698
160120 0.7451928
160130 0.73665
160140 0.7324983
160150 0.7454582
160160 0.739079
160170 0.7409961
160180 0.7443218
160190 0.7345247
160200 0.7372969
160210 0.7267131
160220 0.7271142
160230 0.7226461
160240 0.7101192
160250 0.7275965
160260 0.7308745
160270 0.7275099
160280 0.7368265
160290 0.7311683
160300 0.7363009
160310 0.725473
160320 0.7367406
160330 0.7542136
160340 0.7411171
160350 0.7339289
160360 0.7342336
160370 0.7387067
160380 0.7403843
160390 0.7421991
160400 0.736329
160410 0.7302892
160420 0.73168
160430 0.7364436
160440 0.7342207
160450 0.7373273
160460 0.7265134
160470 0.7143269
160480 0.7282702
160490 0.7252065
160500 0.7189991
160510 0.7252498
160520 0.7236499
160530 0.7229991
160540 0.7145391
160550 0.7131653
160560 0.7192766
160570 0.7269887
160580 0.7350183
160590 0.73484
160600 0.7315028
160610 0.7260028
160620 0.727332
160630 0.7317106
160640 0.731617
160650 0.730023
160660 0.7338065
160670 0.7364471
160680 0.7398151
160690 0.7320026
160700 0.736408
160710 0.7422375
160720 0.7257223
160730 0.7396812
160740 0.7259084
160750 0.7430604
160760 0.7425135
160770 0.7511776
160780 0.7328063
160790 0.7210642
160800 0.7311044
160810 0.7368235
160820 0.7284772
160830 0.73982
160840 0.7323764
160850 0.7312347
160860 0.7374339
160870 0.7414356
160880 0.7418342
160890 0.7469841
160900 0.7384014
160910 0.7393628
160920 0.7509665
160930 0.7373917
160940 0.7359974
160950 0.7488071
160960 0.7457463
160970 0.7358582
160980 0.7464103
160990 0.7501653
161000 0.7557269
161010 0.7479339
161020 0.7440428
161030 0.7382283
161040 0.7355225
161050 0.7378226
161060 0.7361923
161070 0.7375463
161080 0.7402879
161090 0.7504823
161100 0.7546759
161110 0.749097
161120 0.7480777
161130 0.7400076
161140 0.7629165
161150 0.7478114
161160 0.7484066
161170 0.7404776
161180 0.7379599
161190 0.73375
161200 0.7244594
161210 0.7239141
161220 0.7275208
161230 0.7259061
161240 0.7188181
161250 0.7335143
161260 0.7361232
161270 0.7391294
161280 0.7296937
161290 0.7271551
161300 0.7304826
161310 0.7371827
161320 0.7300594
161330 0.7303876
161340 0.730025
161350 0.7275954
161360 0.7247713
161370 0.7366444
161380 0.7335396
161390 0.7440096
161400 0.740834
161410 0.7261416
161420 0.7417249
161430 0.7367452
161440 0.7319708
161450 0.7400875
161460 0.7315315
161470 0.7191963
161480 0.7178419
161490 0.7202404
161500 0.7143294
161510 0.7209696
161520 0.7269191
161530 0.7210811
161540 0.7262827
161550 0.7292754
161560 0.7299203
161570 0.7205138
161580 0.7213217
161590 0.7257217
161600 0.729702
161610 0.7246663
161620 0.7321861
161630 0.7231015
161640 0.7265273
161650 0.7358691
161660 0.7348298
161670 0.7409675
161680 0.7449961
161690 0.7406939
161700 0.7250869
161710 0.7248417
161720 0.739902
161730 0.7350124
161740 0.7518
161750 0.7428063
161760 0.7539555
161770 0.7604059
161780 0.7636701
161790 0.7564278
161800 0.7413171
161810 0.7438804
161820 0.7447164
161830 0.7388138
161840 0.747321
161850 0.7408178
161860 0.733951
161870 0.7363924
161880 0.7309212
161890 0.73312
161900 0.7315499
161910 0.7365924
161920 0.7518662
161930 0.7481952
161940 0.7419488
161950 0.7465047
161960 0.7563431
161970 0.7506523
161980 0.7540526
161990 0.7496246
162000 0.7469432
162010 0.7470589
162020 0.7483065
162030 0.7306556
162040 0.7356446
162050 0.7285078
162060 0.7395479
162070 0.7404636
162080 0.748403
162090 0.7422919
162100 0.741677
162110 0.7444212
162120 0.7406124
162130 0.7392365
162140 0.7361736
162150 0.7450107
162160 0.7434514
162170 0.7427264
162180 0.7363867
162190 0.7387078
162200 0.7314702
162210 0.7400169
162220 0.7403547
162230 0.7341944
162240 0.7407751
162250 0.7336224
162260 0.7272271
162270 0.7329495
162280 0.7334295
162290 0.7326732
162300 0.7255754
162310 0.7267531
162320 0.7316613
162330 0.735651
162340 0.7274715
162350 0.7339604
162360 0.7235662
162370 0.7312599
162380 0.7355524
162390 0.7287506
162400 0.7243729
162410 0.7303683
162420 0.7287822
162430 0.7279539
162440 0.7301823
162450 0.7333216
162460 0.7262642
162470 0.7307763
162480 0.7231202
162490 0.7319442
162500 0.7218444
162510 0.7269849
162520 0.7233036
162530 0.7214819
162540 0.7231192
162550 0.7368019
162560 0.7449303
162570 0.7448899
162580 0.7474521
162590 0.7568832
162600 0.7483199
162610 0.7456217
162620 0.7471045
162630 0.7358573
162640 0.7382384
162650 0.7362095
162660 0.7319721
162670 0.7353077
162680 0.7370231
162690 0.7323838
162700 0.7337081
162710 0.740568
162720 0.7322985
162730 0.7426633
162740 0.7399082
162750 0.7371622
162760 0.7316214
162770 0.7351454
162780 0.7442697
162790 0.7415038
162800 0.7566381
162810 0.7569318
162820 0.7612861
162830 0.7500533
162840 0.7465433
162850 0.7338523
162860 0.7300405
162870 0.7413679
162880 0.7329116
162890 0.7284204
162900 0.7325915
162910 0.7359339
162920 0.7339682
162930 0.7327711
162940 0.7338243
162950 0.7407586
162960 0.7490674
162970 0.7452152
162980 0.7387738
162990 0.7370539
163000 0.7419013
163010 0.7376557
163020 0.7352474
163030 0.7476764
163040 0.7530884
163050 0.7498974
163060 0.7407096
163070 0.748885
163080 0.7421741
163090 0.7288373
163100 0.7256897
163110 0.7258868
163120 0.7294853
163130 0.7375494
163140 0.7304121
163150 0.7273336
163160 0.7237592
163170 0.7330225
163180 0.7282132
163190 0.732938
163200 0.7377
163210 0.7307777
163220 0.7371621
163230 0.7376176
163240 0.7399135
163250 0.7419377
163260 0.7539431
163270 0.7411839
163280 0.7350664
163290 0.7348475
163300 0.741301
163310 0.7462085
163320 0.7481368
163330 0.7402976
163340 0.7315134
163350 0.73035
163360 0.7308888
163370 0.7532067
163380 0.7401862
163390 0.7340559
163400 0.7388951
163410 0.7386911
163420 0.7277321
163430 0.7348508
163440 0.7364965
163450 0.7374921
163460 0.740298
163470 0.7425592
163480 0.7469698
163490 0.7385054
163500 0.7301149
163510 0.7392431
163520 0.7290832
163530 0.7362447
163540 0.7403374
163550 0.7378281
163560 0.7422415
163570 0.7403561
163580 0.7386789
163590 0.7439432
163600 0.7473586
163610 0.7502463
163620 0.7608444
163630 0.7650912
163640 0.76286
163650 0.7698026
163660 0.7622796
163670 0.7608305
163680 0.753093
163690 0.7465803
163700 0.7512131
163710 0.7477939
163720 0.7240108
163730 0.7313085
163740 0.7295111
163750 0.7232862
163760 0.7261552
163770 0.7357658
163780 0.7365758
163790 0.7388198
163800 0.7365635
163810 0.7425266
163820 0.7404471
163830 0.7388224
163840 0.7429319
163850 0.7457541
163860 0.7471383
163870 0.7435979
163880 0.7360592
163890 0.7432725
163900 0.7275803
163910 0.7419415
163920 0.7413535
163930 0.7391847
163940 0.7477959
163950 0.734581
163960 0.7342827
163970 0.7324039
163980 0.7323327
163990 0.7230449
164000 0.7405271
164010 0.7508386
164020 0.7433956
164030 0.7403475
164040 0.738081
164050 0.7454198
164060 0.7508193
164070 0.753593
164080 0.7662133
164090 0.7416264
164100 0.739199
164110 0.7456278
164120 0.7390944
164130 0.7474927
164140 0.7445298
164150 0.7380875
164160 0.7357095
164170 0.7506301
164180 0.7503111
164190 0.7482224
164200 0.7492973
164210 0.7428017
164220 0.7432851
164230 0.7429472
164240 0.7334249
164250 0.7395464
164260 0.7388083
164270 0.7473482
164280 0.7576638
164290 0.764661
164300 0.7595856
164310 0.7565667
164320 0.7653578
164330 0.76476
164340 0.7615284
164350 0.761991
164360 0.7661195
164370 0.7559326
164380 0.7513247
164390 0.7494014
164400 0.7484716
164410 0.7475994
164420 0.741182
164430 0.7563066
164440 0.7507609
164450 0.7567388
164460 0.7510913
164470 0.7480177
164480 0.7510082
164490 0.7524151
164500 0.7465543
164510 0.7450057
164520 0.7451699
164530 0.7446396
164540 0.7564108
164550 0.7502224
164560 0.7403485
164570 0.7450961
164580 0.7406898
164590 0.7390255
164600 0.7412823
164610 0.7416353
164620 0.7286282
164630 0.7277852
164640 0.7279243
164650 0.7295132
164660 0.7344044
164670 0.7272895
164680 0.7209851
164690 0.7248263
164700 0.7322463
164710 0.7211421
164720 0.7207444
164730 0.7132909
164740 0.7214783
164750 0.7142175
164760 0.7336891
164770 0.727921
164780 0.7114598
164790 0.7203026
164800 0.7348801
164810 0.7379178
164820 0.7465484
164830 0.7310201
164840 0.736543
164850 0.7291124
164860 0.7360477
164870 0.7374579
164880 0.7424237
164890 0.7510856
164900 0.7495465
164910 0.7416838
164920 0.7344201
164930 0.7493601
164940 0.7476361
164950 0.7383307
164960 0.7335721
164970 0.7254375
164980 0.7244262
164990 0.7202277
165000 0.7187856
165010 0.7266553
165020 0.718833
165030 0.7270306
165040 0.7310798
165050 0.7260271
165060 0.7263483
165070 0.7362643
165080 0.737938
165090 0.7430997
165100 0.7359508
165110 0.7308766
165120 0.7234561
165130 0.7264021
165140 0.7365558
165150 0.7359842
165160 0.7347319
165170 0.7301557
165180 0.7286346
165190 0.7309909
165200 0.733472
165210 0.7359873
165220 0.7265197
165230 0.733641
165240 0.7258078
165250 0.7322923
165260 0.7343955
165270 0.724529
165280 0.7285706
165290 0.7343127
165300 0.7423588
165310 0.7260799
165320 0.7229081
165330 0.7365149
165340 0.7294782
165350 0.7256224
165360 0.7295778
165370 0.7251053
165380 0.7169352
165390 0.7234365
165400 0.7231458
165410 0.726908
165420 0.7341766
165430 0.7217637
165440 0.7246361
165450 0.7193668
165460 0.7184485
165470 0.7193729
165480 0.7220545
165490 0.7209027
165500 0.7314932
165510 0.7289383
165520 0.7311258
165530 0.7339603
165540 0.7318699
165550 0.7293754
165560 0.7361117
165570 0.7331787
165580 0.72856
165590 0.7271125
165600 0.7241884
165610 0.7382877
165620 0.7323336
165630 0.7221567
165640 0.7158908
165650 0.7321916
165660 0.7169073
165670 0.7186531
165680 0.7189685
165690 0.7105127
165700 0.718213
165710 0.7164017
165720 0.7160789
165730 0.7165924
165740 0.7259807
165750 0.7210733
165760 0.7117562
165770 0.7160181
165780 0.7154101
165790 0.7137493
165800 0.7285544
165810 0.7173156
165820 0.7232384
165830 0.7205235
165840 0.7192661
165850 0.716448
165860 0.7189695
165870 0.722425
165880 0.7312243
165890 0.7431014
165900 0.7477382
165910 0.7379367
165920 0.7305868
165930 0.7300984
165940 0.715851
165950 0.7293479
165960 0.7258214
165970 0.730969
165980 0.7344729
165990 0.7141027
166000 0.7144929
166010 0.7249486
166020 0.7405897
166030 0.7407289
166040 0.7391948
166050 0.7430628
166060 0.7510707
166070 0.7500837
166080 0.7341649
166090 0.735562
166100 0.7315387
166110 0.7243639
166120 0.718517
166130 0.7187385
166140 0.7130907
166150 0.7224582
166160 0.7171721
166170 0.7075627
166180 0.7105801
166190 0.7163149
166200 0.7189357
166210 0.7202941
166220 0.7256821
166230 0.7327994
166240 0.7291164
166250 0.7142168
166260 0.7192855
166270 0.7107632
166280 0.7087528
166290 0.7212635
166300 0.7172335
166310 0.7197959
166320 0.7173579
166330 0.7123901
166340 0.7151762
166350 0.7224455
166360 0.7284172
166370 0.7165354
166380 0.7228357
166390 0.7382985
166400 0.7263958
166410 0.7220674
166420 0.7229745
166430 0.7217796
166440 0.7201306
166450 0.7197433
166460 0.7298076
166470 0.7333788
166480 0.7328213
166490 0.7290238
166500 0.7372972
166510 0.7359478
166520 0.7225671
166530 0.7222958
166540 0.7293217
166550 0.7355433
166560 0.7294368
166570 0.7291461
166580 0.7345561
166590 0.7354415
166600 0.7244592
166610 0.7216627
166620 0.7221774
166630 0.723402
166640 0.7149951
166650 0.7237113
166660 0.7392344
166670 0.7400032
166680 0.742662
166690 0.7327508
166700 0.7352898
166710 0.7215805
166720 0.7301064
166730 0.7276914
166740 0.7408071
166750 0.7261902
166760 0.7358642
166770 0.7252875
166780 0.7186157
166790 0.7323493
166800 0.7203774
166810 0.7253771
166820 0.7178579
166830 0.7049385
166840 0.7086238
166850 0.7129712
166860 0.7177034
166870 0.7202989
166880 0.7127393
166890 0.7121365
166900 0.7129031
166910 0.7207935
166920 0.717255
166930 0.7161582
166940 0.7161063
166950 0.7229904
166960 0.7235943
166970 0.7202919
166980 0.7133139
166990 0.7193471
167000 0.7237343
167010 0.7242901
167020 0.7196549
167030 0.7183875
167040 0.7114934
167050 0.7089828
167060 0.7073549
167070 0.7138872
167080 0.7201728
167090 0.7243644
167100 0.7194433
167110 0.7181252
167120 0.7206649
167130 0.7355021
167140 0.7167989
167150 0.7307369
167160 0.7220736
167170 0.7117918
167180 0.7192253
167190 0.7202386
167200 0.7184238
167210 0.7172913
167220 0.714843
167230 0.7247816
167240 0.7304623
167250 0.7215015
167260 0.7286305
167270 0.7213699
167280 0.7181852
167290 0.7224163
167300 0.7119356
167310 0.7117415
167320 0.7181285
167330 0.7213472
167340 0.7228693
167350 0.7201252
167360 0.7226171
167370 0.7260451
167380 0.7311005
167390 0.7205533
167400 0.722729
167410 0.7327153
167420 0.7390695
167430 0.7406879
167440 0.7436985
167450 0.743987
167460 0.7366842
167470 0.7468817
167480 0.7331295
167490 0.7359602
167500 0.7496542
167510 0.7344502
167520 0.7332948
167530 0.7228062
167540 0.7290629
167550 0.7311344
167560 0.7376393
167570 0.738747
167580 0.7311645
167590 0.7358776
167600 0.7443359
167610 0.7410673
167620 0.744487
167630 0.7437874
167640 0.7531058
167650 0.7322177
167660 0.7410464
167670 0.7502577
167680 0.7441613
167690 0.7465247
167700 0.7494621
167710 0.7471417
167720 0.740748
167730 0.7336779
167740 0.7528794
167750 0.75168
167760 0.7558144
167770 0.7695505
167780 0.7440332
167790 0.7365617
167800 0.7409488
167810 0.7333999
167820 0.7380252
167830 0.7401629
167840 0.7359641
167850 0.7427099
167860 0.7401608
167870 0.7373396
167880 0.7390909
167890 0.7506319
167900 0.7590247
167910 0.767236
167920 0.7672644
167930 0.7540578
167940 0.7451565
167950 0.7459985
167960 0.7449749
167970 0.7558989
167980 0.7488642
167990 0.7419987
168000 0.7413737
168010 0.7465596
168020 0.7399166
168030 0.7512511
168040 0.7441269
168050 0.7481002
168060 0.7222195
168070 0.7405463
168080 0.7363219
168090 0.7406691
168100 0.7292098
168110 0.7227339
168120 0.7168956
168130 0.732876
168140 0.7234646
168150 0.7253826
168160 0.7277036
168170 0.735375
168180 0.7354378
168190 0.7309223
168200 0.7310848
168210 0.7209039
168220 0.7261059
168230 0.7332713
168240 0.7441069
168250 0.7434254
168260 0.7397832
168270 0.7263236
168280 0.7140499
168290 0.7200575
168300 0.7260891
168310 0.7242281
168320 0.7358579
168330 0.7329766
168340 0.7391788
168350 0.7308099
168360 0.7389528
168370 0.7418854
168380 0.7353823
168390 0.7350295
168400 0.7372475
168410 0.7366522
168420 0.7343637
168430 0.7235205
168440 0.7289619
168450 0.7281522
168460 0.7257838
168470 0.7395293
168480 0.7308229
168490 0.728565
168500 0.7219846
168510 0.7278452
168520 0.7190116
168530 0.7229367
168540 0.7244284
168550 0.7279713
168560 0.7183227
168570 0.7269039
168580 0.7144626
168590 0.7251154
168600 0.7260833
168610 0.7272171
168620 0.7288181
168630 0.7345811
168640 0.7313104
168650 0.7328305
168660 0.7312634
168670 0.7229983
168680 0.7272379
168690 0.7301266
168700 0.729546
168710 0.7225679
168720 0.7267599
168730 0.7259454
168740 0.724996
168750 0.7302502
168760 0.7379655
168770 0.7356994
168780 0.7237241
168790 0.7327915
168800 0.7429866
168810 0.7352945
168820 0.7259015
168830 0.7326571
168840 0.7337239
168850 0.7448642
168860 0.7414249
168870 0.7485433
168880 0.7449697
168890 0.7401781
168900 0.7312497
168910 0.7248122
168920 0.7209712
168930 0.7223891
168940 0.7183199
168950 0.7161291
168960 0.7209098
168970 0.7190379
168980 0.7206591
168990 0.7278031
169000 0.7357158
169010 0.7437739
169020 0.7312817
169030 0.730176
169040 0.7385394
169050 0.7366845
169060 0.734998
169070 0.7390101
169080 0.7443554
169090 0.7345756
169100 0.7415952
169110 0.7381338
169120 0.7375497
169130 0.7379637
169140 0.7347865
169150 0.7210199
169160 0.7160339
169170 0.7161806
169180 0.7102129
169190 0.7084943
169200 0.7335035
169210 0.7290411
169220 0.7252284
169230 0.7235918
169240 0.7275476
169250 0.7196797
169260 0.7185408
169270 0.7170854
169280 0.7256995
169290 0.7226569
169300 0.7313973
169310 0.7270352
169320 0.7299821
169330 0.7362165
169340 0.7401115
169350 0.7340927
169360 0.7356156
169370 0.7362478
169380 0.7328712
169390 0.7334476
169400 0.7279683
169410 0.7354308
169420 0.7294255
169430 0.7316756
169440 0.7331181
169450 0.7321917
169460 0.7263395
169470 0.7277964
169480 0.7344469
169490 0.7290405
169500 0.7247484
169510 0.7250788
169520 0.7321869
169530 0.7441287
169540 0.7516879
169550 0.7438691
169560 0.7449274
169570 0.7419057
169580 0.7417082
169590 0.7362834
169600 0.7333434
169610 0.7296296
169620 0.7254353
169630 0.7317919
169640 0.7319347
169650 0.740388
169660 0.7286762
169670 0.7407987
169680 0.738043
169690 0.7319666
169700 0.7267355
169710 0.7279919
169720 0.7280882
169730 0.7244048
169740 0.726447
169750 0.7228779
169760 0.7235226
169770 0.7142872
169780 0.720735
169790 0.7212815
169800 0.7241879
169810 0.7302113
169820 0.7275586
169830 0.7338167
169840 0.7373902
169850 0.7351853
169860 0.720283
169870 0.7393759
169880 0.7378572
169890 0.7404092
169900 0.7410758
169910 0.7535833
169920 0.7331988
169930 0.741339
169940 0.7384938
169950 0.7390158
169960 0.7431213
169970 0.7417915
169980 0.7451454
169990 0.7427095
170000 0.729936
170010 0.735567
170020 0.747725
170030 0.7411801
170040 0.7268821
170050 0.73821
170060 0.7430512
170070 0.735517
170080 0.7436526
170090 0.7473708
170100 0.7347702
170110 0.7304725
170120 0.7373568
170130 0.7346786
170140 0.7323613
170150 0.7286697
170160 0.734377
170170 0.7219141
170180 0.7215634
170190 0.7054218
170200 0.711518
170210 0.7245226
170220 0.729419
170230 0.723694
170240 0.7206159
170250 0.7186779
170260 0.7182757
170270 0.7226366
170280 0.7373176
170290 0.740711
170300 0.7353866
170310 0.7348613
170320 0.734054
170330 0.7378138
170340 0.7345778
170350 0.7306573
170360 0.7216889
170370 0.7199646
170380 0.721448
170390 0.7355987
170400 0.7262981
170410 0.7261271
170420 0.7278042
170430 0.7349736
170440 0.7274393
170450 0.731853
170460 0.7404684
170470 0.7342361
170480 0.7397611
170490 0.7429919
170500 0.7451501
170510 0.7417288
170520 0.7339803
170530 0.7350749
170540 0.7319055
170550 0.7414899
170560 0.7403159
170570 0.7359831
170580 0.7454488
170590 0.7460204
170600 0.7422003
170610 0.7358921
170620 0.7360182
170630 0.7462073
170640 0.7356084
170650 0.7458439
170660 0.743566
170670 0.7354155
170680 0.7460203
170690 0.7426676
170700 0.7401298
170710 0.7367522
170720 0.7227874
170730 0.736145
170740 0.7423698
170750 0.7415365
170760 0.7287831
170770 0.7256792
170780 0.7298006
170790 0.7394778
170800 0.7393516
170810 0.7380366
170820 0.7383609
170830 0.732856
170840 0.7328607
170850 0.7415956
170860 0.7369761
170870 0.72023
170880 0.7257009
170890 0.7338024
170900 0.7295559
170910 0.7318861
170920 0.7312831
170930 0.7351317
170940 0.733628
170950 0.7320295
170960 0.73694
170970 0.7293491
170980 0.7424571
170990 0.7346197
171000 0.726343
171010 0.7247935
171020 0.7335922
171030 0.7349478
171040 0.7403258
171050 0.7367533
171060 0.7277859
171070 0.7208171
171080 0.7252597
171090 0.717447
171100 0.7202907
171110 0.7250612
171120 0.7312787
171130 0.7242277
171140 0.7155516
171150 0.7214691
171160 0.7220645
171170 0.7220873
171180 0.7153119
171190 0.7204018
171200 0.7286463
171210 0.7286829
171220 0.718353
171230 0.717419
171240 0.7231548
171250 0.7261738
171260 0.7254511
171270 0.7182547
171280 0.7208883
171290 0.7159527
171300 0.7285525
171310 0.7303808
171320 0.7358705
171330 0.7388003
171340 0.73274
171350 0.740656
171360 0.7383946
171370 0.7246093
171380 0.7173316
171390 0.7273807
171400 0.7222735
171410 0.7212847
171420 0.7341995
171430 0.7404653
171440 0.7354497
171450 0.7293948
171460 0.7289194
171470 0.7263048
171480 0.7271053
171490 0.7210361
171500 0.7286769
171510 0.7325281
171520 0.7366596
171530 0.7403897
171540 0.7420618
171550 0.7344247
171560 0.7320066
171570 0.7335506
171580 0.7290178
171590 0.7279975
171600 0.7369671
171610 0.7330371
171620 0.7295611
171630 0.7373858
171640 0.7343336
171650 0.7260935
171660 0.7143369
171670 0.7090285
171680 0.7135521
171690 0.7188043
171700 0.7317776
171710 0.7224479
171720 0.7264166
171730 0.7250876
171740 0.7263537
171750 0.7246824
171760 0.7311069
171770 0.7356663
171780 0.7317261
171790 0.7232978
171800 0.7196886
171810 0.7326859
171820 0.7266425
171830 0.7394076
171840 0.7347693
171850 0.7295992
171860 0.7070109
171870 0.7174052
171880 0.7211077
171890 0.7208456
171900 0.719159
171910 0.7255295
171920 0.7112603
171930 0.7162527
171940 0.7182985
171950 0.7160671
171960 0.7176576
171970 0.714498
171980 0.7145697
171990 0.7328269
172000 0.7335694
172010 0.7350084
172020 0.7327404
172030 0.7212445
172040 0.7268608
172050 0.7220646
172060 0.7170908
172070 0.7150146
172080 0.71995
172090 0.7309843
172100 0.7320489
172110 0.7119835
172120 0.7054006
172130 0.715336
172140 0.7190673
172150 0.7320137
172160 0.7205445
172170 0.7203364
172180 0.7335749
172190 0.7341029
172200 0.7301207
172210 0.7251266
172220 0.7182156
172230 0.7090754
172240 0.7115943
172250 0.705122
172260 0.7124871
172270 0.7227298
172280 0.7251915
172290 0.7227932
172300 0.7207863
172310 0.7185122
172320 0.720252
172330 0.7150731
172340 0.7061257
172350 0.7096232
172360 0.7020252
172370 0.7230545
172380 0.723033
172390 0.7250522
172400 0.7260375
172410 0.7095228
172420 0.7131022
172430 0.7193745
172440 0.7258663
172450 0.7209046
172460 0.7312034
172470 0.7210917
172480 0.711859
172490 0.7192138
172500 0.7200986
172510 0.7164823
172520 0.7263476
172530 0.7153298
172540 0.7104868
172550 0.7099898
172560 0.7090094
172570 0.7146791
172580 0.7065778
172590 0.7092375
172600 0.7024605
172610 0.7082078
172620 0.7116302
172630 0.7055959
172640 0.7105033
172650 0.7132555
172660 0.7060106
172670 0.7061298
172680 0.7169987
172690 0.718024
172700 0.714238
172710 0.720815
172720 0.731517
172730 0.7286463
172740 0.7317615
172750 0.7255833
172760 0.7209944
172770 0.7262709
172780 0.7184666
172790 0.7354644
172800 0.7303455
172810 0.7172132
172820 0.7256455
172830 0.7249634
172840 0.7116872
172850 0.7267171
172860 0.7216007
172870 0.7230292
172880 0.7262236
172890 0.721186
172900 0.7243478
172910 0.7254023
172920 0.7209644
172930 0.7200386
172940 0.720885
172950 0.7322782
172960 0.7360815
172970 0.7222185
172980 0.7124841
172990 0.7126697
173000 0.7091188
173010 0.7150295
173020 0.7105612
173030 0.7176795
173040 0.7162946
173050 0.7165705
173060 0.729762
173070 0.7328566
173080 0.7210569
173090 0.7201167
173100 0.7172626
173110 0.7139385
173120 0.7223215
173130 0.7329113
173140 0.7339849
173150 0.7325627
173160 0.7477539
173170 0.7333974
173180 0.7252604
173190 0.7325715
173200 0.7300173
173210 0.7227414
173220 0.7232555
173230 0.7311837
173240 0.7407377
173250 0.7372749
173260 0.7379267
173270 0.7174155
173280 0.7209607
173290 0.7301635
173300 0.7350521
173310 0.7349477
173320 0.7368666
173330 0.7241991
173340 0.7228167
173350 0.7231342
173360 0.7375258
173370 0.7259148
173380 0.7353737
173390 0.7336031
173400 0.7275564
173410 0.7194629
173420 0.723992
173430 0.7211691
173440 0.7248312
173450 0.720578
173460 0.7141532
173470 0.727868
173480 0.7216298
173490 0.7247353
173500 0.7210149
173510 0.7324407
173520 0.7371792
173530 0.7214332
173540 0.7179534
173550 0.7207967
173560 0.7216169
173570 0.7290233
173580 0.7363983
173590 0.7376065
173600 0.7299665
173610 0.7305354
173620 0.738306
173630 0.7361485
173640 0.7253553
173650 0.7295944
173660 0.7262661
173670 0.7169135
173680 0.7090782
173690 0.7215084
173700 0.7092577
173710 0.7136157
173720 0.7282463
173730 0.7218699
173740 0.7270884
173750 0.716637
173760 0.7388003
173770 0.722217
173780 0.7066264
173790 0.7168095
173800 0.7381511
173810 0.737782
173820 0.7313394
173830 0.716872
173840 0.7269974
173850 0.7269379
173860 0.7214622
173870 0.7166703
173880 0.714627
173890 0.7237443
173900 0.7179883
173910 0.716023
173920 0.7068545
173930 0.6961024
173940 0.7022187
173950 0.6863628
173960 0.6909418
173970 0.7083499
173980 0.6987916
173990 0.6996103
174000 0.7071197
174010 0.7138146
174020 0.7098336
174030 0.696863
174040 0.7080054
174050 0.7066876
174060 0.6959605
174070 0.6892272
174080 0.6861227
174090 0.6922708
174100 0.6958206
174110 0.699993
174120 0.6994137
174130 0.7046697
174140 0.7111404
174150 0.6934405
174160 0.6951905
174170 0.702915
174180 0.7021729
174190 0.6991862
174200 0.7031199
174210 0.7008333
174220 0.7044793
174230 0.7228923
174240 0.7210041
174250 0.7311077
174260 0.729799
174270 0.7175549
174280 0.7074106
174290 0.7122341
174300 0.7058719
174310 0.7089402
174320 0.7103035
174330 0.7143312
174340 0.7089599
174350 0.7074718
174360 0.70839
174370 0.7071447
174380 0.7207884
174390 0.7161158
174400 0.72635
174410 0.7142603
174420 0.7259721
174430 0.7340646
174440 0.7224988
174450 0.7298746
174460 0.7352573
174470 0.7317452
174480 0.7328434
174490 0.725448
174500 0.7262573
174510 0.7291645
174520 0.7378874
174530 0.7366069
174540 0.7258486
174550 0.7215547
174560 0.7345324
174570 0.7333976
174580 0.7223384
174590 0.7233108
174600 0.7202821
174610 0.7187381
174620 0.7158942
174630 0.7274938
174640 0.7113031
174650 0.7065943
174660 0.7126357
174670 0.7067105
174680 0.7059811
174690 0.7100428
174700 0.6953397
174710 0.7030022
174720 0.7172689
174730 0.7158142
174740 0.7104632
174750 0.7118301
174760 0.7065251
174770 0.7188718
174780 0.7039926
174790 0.7031285
174800 0.7006648
174810 0.7062245
174820 0.704741
174830 0.7104583
174840 0.7225097
174850 0.7194703
174860 0.7109383
174870 0.7169888
174880 0.7177984
174890 0.7330602
174900 0.7288609
174910 0.7196098
174920 0.7302082
174930 0.7198538
174940 0.7324614
174950 0.7286105
174960 0.7297559
174970 0.7278324
174980 0.7313401
174990 0.7237927
175000 0.7297127
175010 0.7314517
175020 0.725203
175030 0.7172621
175040 0.7107619
175050 0.7148228
175060 0.7176598
175070 0.7295059
175080 0.7264406
175090 0.7244728
175100 0.7205143
175110 0.7202271
175120 0.7272902
175130 0.723269
175140 0.727387
175150 0.7260613
175160 0.7134876
175170 0.7245991
175180 0.7230096
175190 0.723291
175200 0.7237166
175210 0.7262863
175220 0.7386395
175230 0.7431035
175240 0.7460977
175250 0.737017
175260 0.7457361
175270 0.7301207
175280 0.7303593
175290 0.734679
175300 0.7344105
175310 0.7404008
175320 0.7422467
175330 0.7442688
175340 0.7411422
175350 0.7403681
175360 0.7356576
175370 0.7257342
175380 0.7193906
175390 0.7282457
175400 0.7375047
175410 0.7255926
175420 0.7201027
175430 0.7158207
175440 0.7200997
175450 0.7199907
175460 0.7298611
175470 0.7137125
175480 0.7131496
175490 0.7248236
175500 0.7189922
175510 0.7211758
175520 0.7178125
175530 0.7215361
175540 0.7209628
175550 0.7194085
175560 0.704807
175570 0.7073599
175580 0.7073839
175590 0.7131554
175600 0.7267622
175610 0.7282288
175620 0.7222421
175630 0.7227935
175640 0.7233542
175650 0.7260279
175660 0.7174482
175670 0.7143903
175680 0.7098367
175690 0.7036599
175700 0.7212659
175710 0.72313
175720 0.7305755
175730 0.7289242
175740 0.7277762
175750 0.7293695
175760 0.7200136
175770 0.7145134
175780 0.7137595
175790 0.7248672
175800 0.73182
175810 0.7346085
175820 0.7332299
175830 0.7292503
175840 0.717534
175850 0.7191395
175860 0.7331938
175870 0.7292765
175880 0.734441
175890 0.7342106
175900 0.7391531
175910 0.7325728
175920 0.7320448
175930 0.727775
175940 0.7348279
175950 0.7316276
175960 0.7318652
175970 0.7300022
175980 0.7444302
175990 0.7350961
176000 0.7379068
176010 0.7332488
176020 0.7313354
176030 0.7238391
176040 0.7288397
176050 0.7252328
176060 0.7258412
176070 0.7216849
176080 0.725702
176090 0.7367579
176100 0.7313677
176110 0.726673
176120 0.7266569
176130 0.7237846
176140 0.7310085
176150 0.7207211
176160 0.7228902
176170 0.7113954
176180 0.7285566
176190 0.7386139
176200 0.7366213
176210 0.7246835
176220 0.7168102
176230 0.7208435
176240 0.7191519
176250 0.7143843
176260 0.7298301
176270 0.736321
176280 0.7445109
176290 0.7245536
176300 0.7205687
176310 0.7223094
176320 0.7302715
176330 0.7356912
176340 0.7385035
176350 0.7531643
176360 0.7433177
176370 0.7326561
176380 0.7323888
176390 0.7238361
176400 0.7330783
176410 0.7390174
176420 0.7331828
176430 0.7375588
176440 0.7379867
176450 0.7316374
176460 0.7228587
176470 0.7276096
176480 0.7296768
176490 0.7279027
176500 0.7264499
176510 0.7422439
176520 0.7307727
176530 0.7277869
176540 0.7305576
176550 0.7244743
176560 0.7246976
176570 0.7199985
176580 0.7197903
176590 0.7224271
176600 0.7197653
176610 0.7160893
176620 0.7205126
176630 0.7253956
176640 0.7183587
176650 0.7129663
176660 0.7213206
176670 0.7191944
176680 0.727455
176690 0.7251678
176700 0.7243848
176710 0.7088144
176720 0.7218562
176730 0.7113289
176740 0.7181569
176750 0.7228129
176760 0.7237622
176770 0.7323756
176780 0.7295742
176790 0.7295761
176800 0.7349613
176810 0.7385139
176820 0.7399698
176830 0.7400137
176840 0.7471346
176850 0.7450892
176860 0.7268739
176870 0.7446386
176880 0.7326691
176890 0.7368756
176900 0.73959
176910 0.7253237
176920 0.7398021
176930 0.7486877
176940 0.7399727
176950 0.7461978
176960 0.7590752
176970 0.7542304
176980 0.7497284
176990 0.7475781
177000 0.7468424
177010 0.7646009
177020 0.7610384
177030 0.7499545
177040 0.7521693
177050 0.7583126
177060 0.7543308
177070 0.7500671
177080 0.7443033
177090 0.7544881
177100 0.7476969
177110 0.7459783
177120 0.740126
177130 0.7360361
177140 0.7392048
177150 0.7450917
177160 0.740146
177170 0.744635
177180 0.7404047
177190 0.7390766
177200 0.7425468
177210 0.7545291
177220 0.7628425
177230 0.7491302
177240 0.7406187
177250 0.7391943
177260 0.7329044
177270 0.7418866
177280 0.750083
177290 0.7530567
177300 0.753643
177310 0.7504806
177320 0.7473815
177330 0.7518836
177340 0.7527923
177350 0.7546328
177360 0.7551735
177370 0.7609648
177380 0.7596192
177390 0.7631212
177400 0.7665653
177410 0.7503265
177420 0.7440472
177430 0.7570703
177440 0.7539235
177450 0.7637857
177460 0.7549582
177470 0.7628262
177480 0.7566122
177490 0.7490155
177500 0.7465678
177510 0.7578775
177520 0.761814
177530 0.7671956
177540 0.7573278
177550 0.7598168
177560 0.7588058
177570 0.7624323
177580 0.7653114
177590 0.7679933
177600 0.7582819
177610 0.7629222
177620 0.767516
177630 0.7568784
177640 0.7483871
177650 0.7631297
177660 0.752543
177670 0.7550281
177680 0.7544824
177690 0.7637896
177700 0.7485016
177710 0.7412864
177720 0.7498291
177730 0.7607206
177740 0.7607106
177750 0.7550827
177760 0.7500283
177770 0.7583703
177780 0.7562553
177790 0.7535913
177800 0.748973
177810 0.7427225
177820 0.7433545
177830 0.734669
177840 0.7424594
177850 0.7387491
177860 0.744087
177870 0.7298704
177880 0.7254753
177890 0.7235011
177900 0.7344499
177910 0.7217276
177920 0.7276325
177930 0.7323369
177940 0.7420564
177950 0.7371046
177960 0.7366877
177970 0.7397496
177980 0.7405765
177990 0.7318069
178000 0.7332889
178010 0.7398614
178020 0.7336184
178030 0.7347276
178040 0.7469657
178050 0.7499183
178060 0.7447383
178070 0.7512404
178080 0.7433267
178090 0.7461234
178100 0.7331078
178110 0.7329035
178120 0.739486
178130 0.7341883
178140 0.7399603
178150 0.750883
178160 0.7494297
178170 0.7420568
178180 0.7538884
178190 0.754543
178200 0.7320772
178210 0.7349317
178220 0.7311513
178230 0.7245657
178240 0.7232593
178250 0.7070981
178260 0.7053009
178270 0.7118017
178280 0.725139
178290 0.7290387
178300 0.7346032
178310 0.7191173
178320 0.7309871
178330 0.7391644
178340 0.7379181
178350 0.7394475
178360 0.7480046
178370 0.7353466
178380 0.7335137
178390 0.7288362
178400 0.7321846
178410 0.73748
178420 0.7371166
178430 0.7400694
178440 0.7368131
178450 0.7455118
178460 0.744536
178470 0.7407573
178480 0.74346
178490 0.7426361
178500 0.7457457
178510 0.7404068
178520 0.7366973
178530 0.7426783
178540 0.7483303
178550 0.742005
178560 0.7431129
178570 0.7385713
178580 0.7369922
178590 0.7422041
178600 0.7470294
178610 0.7463595
178620 0.7390501
178630 0.753245
178640 0.7454187
178650 0.7512829
178660 0.7567053
178670 0.7646798
178680 0.7583262
178690 0.7474179
178700 0.7588069
178710 0.7477313
178720 0.7493564
178730 0.746339
178740 0.7392203
178750 0.7298374
178760 0.7407405
178770 0.7384892
178780 0.7476579
178790 0.7498384
178800 0.7450964
178810 0.743851
178820 0.7362576
178830 0.7420124
178840 0.7474286
178850 0.736445
178860 0.7338251
178870 0.7261526
178880 0.7358716
178890 0.7360083
178900 0.7306007
178910 0.7413248
178920 0.7418503
178930 0.7504047
178940 0.7562174
178950 0.7469345
178960 0.7368903
178970 0.747306
178980 0.7572201
178990 0.7549185
179000 0.7469805
179010 0.7446488
179020 0.7462689
179030 0.7386307
179040 0.7416109
179050 0.7462242
179060 0.7515682
179070 0.7360809
179080 0.7478119
179090 0.7594545
179100 0.7448282
179110 0.7448965
179120 0.7348122
179130 0.7299773
179140 0.727746
179150 0.7336689
179160 0.7253529
179170 0.7252399
179180 0.721401
179190 0.7227356
179200 0.7294574
179210 0.7380392
179220 0.7333413
179230 0.7347812
179240 0.7289474
179250 0.7373514
179260 0.7413597
179270 0.7410659
179280 0.742707
179290 0.7381887
179300 0.7390704
179310 0.7466994
179320 0.7483343
179330 0.730969
179340 0.7349482
179350 0.7434341
179360 0.7495371
179370 0.7436697
179380 0.7343847
179390 0.7254054
179400 0.7214181
179410 0.724462
179420 0.7209755
179430 0.7189108
179440 0.736195
179450 0.7433152
179460 0.735536
179470 0.7245139
179480 0.7330957
179490 0.7305068
179500 0.7344108
179510 0.7282911
179520 0.7303899
179530 0.7316977
179540 0.7409807
179550 0.7477
179560 0.7472119
179570 0.7544657
179580 0.7423751
179590 0.7361492
179600 0.7356363
179610 0.7304119
179620 0.7388716
179630 0.7383242
179640 0.736893
179650 0.726838
179660 0.7280489
179670 0.7194277
179680 0.7364162
179690 0.7249319
179700 0.723589
179710 0.7326096
179720 0.7511441
179730 0.7384108
179740 0.7418736
179750 0.7454591
179760 0.7538782
179770 0.7554723
179780 0.7655532
179790 0.7529854
179800 0.7556863
179810 0.7413679
179820 0.7450301
179830 0.7375676
179840 0.742661
179850 0.7283077
179860 0.7332474
179870 0.7301581
179880 0.7346232
179890 0.735568
179900 0.7336642
179910 0.7245731
179920 0.7400053
179930 0.7315869
179940 0.7349775
179950 0.7392184
179960 0.7521498
179970 0.7520122
179980 0.7467925
179990 0.7389898
180000 0.7345763
180010 0.7363654
180020 0.7249463
180030 0.7183825
180040 0.7311932
180050 0.7393352
180060 0.739566
180070 0.738254
180080 0.737148
180090 0.7419166
180100 0.7463268
180110 0.7369865
180120 0.7361916
180130 0.7259389
180140 0.7329378
180150 0.7232496
180160 0.7258807
180170 0.7319998
180180 0.7171988
180190 0.7236847
180200 0.7188231
180210 0.7284211
180220 0.719708
180230 0.7183403
180240 0.7232639
180250 0.719456
180260 0.7232777
180270 0.7097986
180280 0.7181851
180290 0.7079536
180300 0.7083998
180310 0.707391
180320 0.708296
180330 0.7251164
180340 0.728649
180350 0.7316146
180360 0.7288287
180370 0.7316909
180380 0.7135757
180390 0.7310299
180400 0.7349901
180410 0.7335535
180420 0.7212994
180430 0.7365154
180440 0.738198
180450 0.7330124
180460 0.7364641
180470 0.7368443
180480 0.7390047
180490 0.7384354
180500 0.7454331
180510 0.7278687
180520 0.7337208
180530 0.747003
180540 0.7377238
180550 0.7335303
180560 0.7229471
180570 0.7282056
180580 0.7337272
180590 0.7294812
180600 0.7341534
180610 0.7337819
180620 0.7470772
180630 0.7485399
180640 0.7542595
180650 0.7437508
180660 0.7383893
180670 0.7372088
180680 0.7342998
180690 0.7360209
180700 0.7381812
180710 0.7273576
180720 0.7394593
180730 0.7362004
180740 0.7336088
180750 0.7326828
180760 0.7351537
180770 0.7424563
180780 0.7348813
180790 0.7290186
180800 0.7265205
180810 0.7257773
180820 0.7211832
180830 0.7310306
180840 0.7277967
180850 0.7261145
180860 0.7231365
180870 0.716818
180880 0.7290081
180890 0.7152099
180900 0.7214
180910 0.7238763
180920 0.7327602
180930 0.7335059
180940 0.7235208
180950 0.7249784
180960 0.7385684
180970 0.7250156
180980 0.7267366
180990 0.730527
181000 0.7391101
181010 0.7284979
181020 0.7250603
181030 0.7262759
181040 0.7398558
181050 0.7313432
181060 0.7509669
181070 0.7361442
181080 0.7316839
181090 0.7402696
181100 0.7444248
181110 0.7416386
181120 0.7361689
181130 0.7329105
181140 0.7327572
181150 0.7288876
181160 0.7244942
181170 0.7339906
181180 0.7278509
181190 0.7416756
181200 0.7382538
181210 0.7438881
181220 0.7478594
181230 0.7502548
181240 0.7598888
181250 0.7359661
181260 0.735219
181270 0.730351
181280 0.7304021
181290 0.7366086
181300 0.739662
181310 0.7418908
181320 0.7338464
181330 0.7260209
181340 0.7243696
181350 0.7263366
181360 0.7401133
181370 0.7343536
181380 0.7375541
181390 0.738012
181400 0.7418662
181410 0.7341983
181420 0.7448608
181430 0.7347209
181440 0.7293655
181450 0.7259129
181460 0.7305187
181470 0.7262913
181480 0.7269558
181490 0.7280409
181500 0.7307189
181510 0.7340361
181520 0.7231554
181530 0.7201074
181540 0.7236686
181550 0.7242042
181560 0.7282558
181570 0.7341799
181580 0.7284535
181590 0.7430807
181600 0.7317556
181610 0.7358295
181620 0.7344949
181630 0.7393363
181640 0.7275777
181650 0.7390652
181660 0.7333591
181670 0.7410638
181680 0.7466307
181690 0.7396119
181700 0.746354
181710 0.7454178
181720 0.7422541
181730 0.7373172
181740 0.7352654
181750 0.7403299
181760 0.7311147
181770 0.7327346
181780 0.7376506
181790 0.7363156
181800 0.7381914
181810 0.7313777
181820 0.7290598
181830 0.7388446
181840 0.7248809
181850 0.7211713
181860 0.723106
181870 0.7183233
181880 0.7143596
181890 0.7196974
181900 0.7233423
181910 0.734737
181920 0.7230745
181930 0.7351251
181940 0.7360134
181950 0.7406102
181960 0.7407803
181970 0.744554
181980 0.7376436
181990 0.7278254
182000 0.7255307
182010 0.7177261
182020 0.7202996
182030 0.7200578
182040 0.711706
182050 0.709778
182060 0.7186894
182070 0.7283806
182080 0.7345953
182090 0.7273548
182100 0.7227223
182110 0.7315535
182120 0.7246866
182130 0.7458856
182140 0.7398006
182150 0.723089
182160 0.7321233
182170 0.729677
182180 0.7332017
182190 0.7277101
182200 0.7320375
182210 0.7343681
182220 0.7374216
182230 0.7438223
182240 0.7394089
182250 0.7310919
182260 0.7448518
182270 0.7333626
182280 0.7323815
182290 0.7348968
182300 0.7338077
182310 0.7300425
182320 0.7211743
182330 0.7231197
182340 0.7158601
182350 0.7236561
182360 0.7289234
182370 0.7216289
182380 0.7301709
182390 0.7380781
182400 0.7461079
182410 0.7426747
182420 0.7356737
182430 0.748302
182440 0.7370965
182450 0.735962
182460 0.7271877
182470 0.7292609
182480 0.7324933
182490 0.7331551
182500 0.737687
182510 0.7353672
182520 0.7302842
182530 0.7230393
182540 0.7208764
182550 0.7297384
182560 0.718169
182570 0.7179095
182580 0.7251166
182590 0.7314782
182600 0.7324324
182610 0.7206193
182620 0.7334278
182630 0.7304961
182640 0.7141111
182650 0.7236449
182660 0.7100046
182670 0.715537
182680 0.7162346
182690 0.7075886
182700 0.7247127
182710 0.7195357
182720 0.7164683
182730 0.7255303
182740 0.7224323
182750 0.7311921
182760 0.7302805
182770 0.7225454
182780 0.7315254
182790 0.728466
182800 0.7185143
182810 0.7313423
182820 0.734497
182830 0.7433619
182840 0.728464
182850 0.7183001
182860 0.7306685
182870 0.7209853
182880 0.7260056
182890 0.7216942
182900 0.7215896
182910 0.7183608
182920 0.7294077
182930 0.7182101
182940 0.7109626
182950 0.7195825
182960 0.7104173
182970 0.7214484
182980 0.7182651
182990 0.7169435
183000 0.7219704
183010 0.7127772
183020 0.7242306
183030 0.7158286
183040 0.7093583
183050 0.7220919
183060 0.7271878
183070 0.7242345
183080 0.7230473
183090 0.7235343
183100 0.72114
183110 0.7288907
183120 0.722593
183130 0.7142703
183140 0.7100225
183150 0.7011367
183160 0.7018419
183170 0.7040957
183180 0.7113196
183190 0.7129794
183200 0.7202371
183210 0.7102253
183220 0.7152473
183230 0.7115698
183240 0.7226432
183250 0.7189699
183260 0.7088758
183270 0.7135641
183280 0.7178956
183290 0.7154909
183300 0.7175618
183310 0.7259291
183320 0.7228922
183330 0.7091846
183340 0.7215737
183350 0.7257623
183360 0.7211718
183370 0.7216077
183380 0.7172821
183390 0.7226146
183400 0.7110985
183410 0.7249811
183420 0.7355666
183430 0.7382146
183440 0.7280045
183450 0.7310696
183460 0.7361959
183470 0.7335145
183480 0.7330956
183490 0.7196727
183500 0.7235168
183510 0.7253278
183520 0.7185751
183530 0.7276391
183540 0.7312987
183550 0.7237021
183560 0.7183337
183570 0.7347852
183580 0.7425814
183590 0.7457259
183600 0.7409768
183610 0.7398505
183620 0.7297304
183630 0.7287735
183640 0.7222267
183650 0.7313041
183660 0.7335293
183670 0.7359906
183680 0.7329155
183690 0.7281554
183700 0.7313331
183710 0.7330471
183720 0.7265007
183730 0.7204406
183740 0.7244589
183750 0.7258284
183760 0.725082
183770 0.7238721
183780 0.7235677
183790 0.7293729
183800 0.7230448
183810 0.7249496
183820 0.7186689
183830 0.7332873
183840 0.7230734
183850 0.7281989
183860 0.7317733
183870 0.7447132
183880 0.7308435
183890 0.7243564
183900 0.7313439
183910 0.7370781
183920 0.7329793
183930 0.734244
183940 0.7372603
183950 0.7221462
183960 0.7290802
183970 0.7279732
183980 0.7142458
183990 0.7152964
184000 0.7204908
184010 0.7231569
184020 0.7233441
184030 0.7374403
184040 0.7263625
184050 0.7236293
184060 0.7345362
184070 0.7383586
184080 0.7254989
184090 0.7245736
184100 0.712175
184110 0.7224663
184120 0.7361907
184130 0.7422482
184140 0.7438288
184150 0.7489204
184160 0.7573414
184170 0.758778
184180 0.7560866
184190 0.7542515
184200 0.7239918
184210 0.7268933
184220 0.7293057
184230 0.7318361
184240 0.7321984
184250 0.7313541
184260 0.7222906
184270 0.7259796
184280 0.7226381
184290 0.7239672
184300 0.7259255
184310 0.7231762
184320 0.7171183
184330 0.7336001
184340 0.7313078
184350 0.7306541
184360 0.7261602
184370 0.7205232
184380 0.7161109
184390 0.715865
184400 0.7117414
184410 0.7132111
184420 0.7244733
184430 0.7323838
184440 0.7486137
184450 0.7456956
184460 0.7549472
184470 0.7381091
184480 0.7405003
184490 0.733035
184500 0.7479141
184510 0.7390124
184520 0.7368597
184530 0.737274
184540 0.735236
184550 0.7323709
184560 0.7345534
184570 0.7310507
184580 0.7393234
184590 0.7447007
184600 0.7411196
184610 0.7415981
184620 0.7412949
184630 0.7282739
184640 0.7268091
184650 0.7291493
184660 0.7349182
184670 0.7186943
184680 0.7049205
184690 0.713707
184700 0.7341644
184710 0.7257637
184720 0.7264822
184730 0.7370533
184740 0.7200694
184750 0.7251043
184760 0.7409965
184770 0.7240434
184780 0.7299245
184790 0.7248209
184800 0.709786
184810 0.7080698
184820 0.7121722
184830 0.7079477
184840 0.719782
184850 0.7162544
184860 0.7188385
184870 0.7204869
184880 0.7270775
184890 0.7166376
184900 0.7115226
184910 0.7106206
184920 0.717793
184930 0.7286111
184940 0.7295592
184950 0.7356631
184960 0.7327806
184970 0.7348821
184980 0.7363674
184990 0.7419167
185000 0.7470095
185010 0.7372984
185020 0.7363499
185030 0.7378281
185040 0.7381644
185050 0.7398614
185060 0.7413477
185070 0.7428553
185080 0.7237883
185090 0.7304723
185100 0.7358064
185110 0.7278824
185120 0.7138709
185130 0.7195451
185140 0.7184595
185150 0.7303178
185160 0.7358455
185170 0.7494373
185180 0.741012
185190 0.7400016
185200 0.7307
185210 0.718954
185220 0.7216474
185230 0.7282734
185240 0.715992
185250 0.7143179
185260 0.7124363
185270 0.7066913
185280 0.6913481
185290 0.6950441
185300 0.7093164
185310 0.7196866
185320 0.7096657
185330 0.7127626
185340 0.710789
185350 0.7047066
185360 0.6970573
185370 0.7121719
185380 0.7079644
185390 0.7078114
185400 0.7193565
185410 0.7068042
185420 0.7038535
185430 0.7065979
185440 0.7084832
185450 0.716519
185460 0.7029734
185470 0.7042739
185480 0.7006965
185490 0.7045127
185500 0.7106745
185510 0.7150974
185520 0.7159981
185530 0.7189342
185540 0.7275587
185550 0.7193084
185560 0.7064535
185570 0.7160727
185580 0.7223414
185590 0.7287364
185600 0.7242628
185610 0.7402713
185620 0.7258113
185630 0.7173804
185640 0.7197074
185650 0.7269006
185660 0.7330441
185670 0.7192962
185680 0.7281014
185690 0.7304361
185700 0.7320138
185710 0.718679
185720 0.6983002
185730 0.7135642
185740 0.7168664
185750 0.7132192
185760 0.7077113
185770 0.7052734
185780 0.7213293
185790 0.7153425
185800 0.715245
185810 0.7049646
185820 0.7120156
185830 0.7207398
185840 0.7314237
185850 0.7350002
185860 0.7367728
185870 0.7329025
185880 0.7264429
185890 0.7157227
185900 0.7104656
185910 0.7244263
185920 0.7191712
185930 0.7216166
185940 0.7150239
185950 0.7131405
185960 0.701
185970 0.7133376
185980 0.7069303
185990 0.7076421
186000 0.7155001
186010 0.7219433
186020 0.7215829
186030 0.725149
186040 0.7261876
186050 0.7258689
186060 0.7221603
186070 0.7302632
186080 0.724815
186090 0.7225206
186100 0.7247079
186110 0.7296864
186120 0.7339944
186130 0.7297288
186140 0.7219197
186150 0.7229958
186160 0.7133117
186170 0.7227336
186180 0.7311789
186190 0.7308283
186200 0.7352845
186210 0.7273591
186220 0.728168
186230 0.7181086
186240 0.7227835
186250 0.7172405
186260 0.7138773
186270 0.7221667
186280 0.7186513
186290 0.7138465
186300 0.716226
186310 0.7212245
186320 0.7061689
186330 0.7126986
186340 0.7131373
186350 0.726133
186360 0.7044231
186370 0.7031559
186380 0.7171363
186390 0.7055298
186400 0.6982552
186410 0.7125754
186420 0.7112663
186430 0.7080097
186440 0.7115908
186450 0.7088473
186460 0.7023811
186470 0.7029868
186480 0.7024948
186490 0.7005396
186500 0.7023566
186510 0.7167947
186520 0.7114052
186530 0.7168403
186540 0.713313
186550 0.7075202
186560 0.7082715
186570 0.703395
186580 0.7041092
186590 0.7098125
186600 0.7063162
186610 0.7147058
186620 0.7147087
186630 0.7194002
186640 0.706655
186650 0.7069911
186660 0.7138749
186670 0.6910776
186680 0.6984249
186690 0.6991393
186700 0.6973015
186710 0.6902789
186720 0.7008067
186730 0.7089303
186740 0.7111287
186750 0.7131018
186760 0.7168363
186770 0.7194998
186780 0.7109928
186790 0.7204696
186800 0.7166897
186810 0.7185718
186820 0.7088389
186830 0.6988675
186840 0.6969267
186850 0.7063538
186860 0.7008906
186870 0.7097068
186880 0.7007207
186890 0.7113198
186900 0.7038932
186910 0.7059008
186920 0.7124838
186930 0.7157103
186940 0.7085829
186950 0.719288
186960 0.710375
186970 0.7106751
186980 0.7160214
186990 0.7149498
187000 0.719637
187010 0.7119893
187020 0.7144157
187030 0.723645
187040 0.7297137
187050 0.7166905
187060 0.712263
187070 0.7089158
187080 0.7023386
187090 0.7019828
187100 0.7046172
187110 0.7127601
187120 0.7067505
187130 0.7069665
187140 0.6929558
187150 0.7055668
187160 0.7072923
187170 0.708793
187180 0.7018061
187190 0.7035035
187200 0.7111954
187210 0.7130028
187220 0.7034574
187230 0.7268943
187240 0.7232732
187250 0.713178
187260 0.7311105
187270 0.7255434
187280 0.7161
187290 0.7164201
187300 0.7276924
187310 0.7241544
187320 0.7159583
187330 0.7105028
187340 0.7112501
187350 0.7142576
187360 0.7174356
187370 0.7173069
187380 0.7053335
187390 0.6948659
187400 0.7083135
187410 0.7173751
187420 0.7123517
187430 0.7081907
187440 0.6995205
187450 0.7087154
187460 0.7041362
187470 0.7131505
187480 0.719462
187490 0.7236308
187500 0.7299531
187510 0.7201874
187520 0.7312094
187530 0.7310224
187540 0.7213861
187550 0.7181152
187560 0.741197
187570 0.7394359
187580 0.730285
187590 0.7207674
187600 0.7140303
187610 0.7070813
187620 0.7022371
187630 0.7058791
187640 0.7107604
187650 0.7147298
187660 0.7177052
187670 0.7147656
187680 0.715026
187690 0.7135128
187700 0.7195994
187710 0.7180943
187720 0.7030591
187730 0.7083024
187740 0.7232863
187750 0.7112162
187760 0.7093186
187770 0.7079424
187780 0.7030176
187790 0.7006597
187800 0.7146376
187810 0.712508
187820 0.7289199
187830 0.7184638
187840 0.7131559
187850 0.7203851
187860 0.7153482
187870 0.7122055
187880 0.7148209
187890 0.711737
187900 0.7102011
187910 0.7064645
187920 0.7206928
187930 0.7225001
187940 0.7273634
187950 0.7174304
187960 0.72222
187970 0.723509
187980 0.7177019
187990 0.7178136
188000 0.7218152
188010 0.716656
188020 0.7082922
188030 0.7128474
188040 0.7028638
188050 0.7030039
188060 0.7047716
188070 0.71007
188080 0.7107991
188090 0.7269624
188100 0.7136258
188110 0.7147103
188120 0.705523
188130 0.6982442
188140 0.6964756
188150 0.6963937
188160 0.6993955
188170 0.7085912
188180 0.6998658
188190 0.7039461
188200 0.7095228
188210 0.7051744
188220 0.7087861
188230 0.7138104
188240 0.7048888
188250 0.7009146
188260 0.7062602
188270 0.6930923
188280 0.7111998
188290 0.7147054
188300 0.7083952
188310 0.7217725
188320 0.7201744
188330 0.7223661
188340 0.7170956
188350 0.7147325
188360 0.710132
188370 0.7027621
188380 0.7060919
188390 0.7112033
188400 0.6975597
188410 0.6913293
188420 0.6935391
188430 0.6977319
188440 0.7001529
188450 0.6949531
188460 0.6920826
188470 0.6932197
188480 0.6771097
188490 0.7055245
188500 0.7048625
188510 0.6989397
188520 0.7099922
188530 0.7030069
188540 0.7059023
188550 0.7116554
188560 0.7084391
188570 0.7108457
188580 0.7092015
188590 0.7090771
188600 0.7096819
188610 0.704732
188620 0.7070649
188630 0.7078701
188640 0.6991951
188650 0.7005033
188660 0.7049783
188670 0.7037308
188680 0.7077883
188690 0.7012354
188700 0.6989831
188710 0.6951129
188720 0.6923639
188730 0.7040771
188740 0.703696
188750 0.7098961
188760 0.7087589
188770 0.7144499
188780 0.7093538
188790 0.709159
188800 0.7118025
188810 0.7040307
188820 0.7107011
188830 0.7139608
188840 0.7178389
188850 0.7047708
188860 0.7091863
188870 0.7049345
188880 0.7054603
188890 0.7057653
188900 0.7071027
188910 0.6972058
188920 0.7046914
188930 0.7184291
188940 0.7147594
188950 0.707004
188960 0.7090153
188970 0.7141035
188980 0.7196758
188990 0.7251485
189000 0.7172263
189010 0.7141298
189020 0.712603
189030 0.7024534
189040 0.7130377
189050 0.7055988
189060 0.6958834
189070 0.7102531
189080 0.7084941
189090 0.7232554
189100 0.7053712
189110 0.7039578
189120 0.6954949
189130 0.6975201
189140 0.7057626
189150 0.7143571
189160 0.6924729
189170 0.7005749
189180 0.7057412
189190 0.6993677
189200 0.7100555
189210 0.7046371
189220 0.7175247
189230 0.712754
189240 0.7136726
189250 0.7060146
189260 0.712826
189270 0.7226254
189280 0.7139459
189290 0.7138045
189300 0.7075943
189310 0.711907
189320 0.7195923
189330 0.7200896
189340 0.7317703
189350 0.7251943
189360 0.7183505
189370 0.7325577
189380 0.7264635
189390 0.7149899
189400 0.7152448
189410 0.7183077
189420 0.719972
189430 0.7237579
189440 0.7210771
189450 0.7132935
189460 0.7198256
189470 0.7047666
189480 0.7185596
189490 0.7209882
189500 0.7115265
189510 0.7118638
189520 0.7174348
189530 0.7148993
189540 0.710634
189550 0.7203296
189560 0.7369196
189570 0.7224293
189580 0.7294871
189590 0.7249709
189600 0.715602
189610 0.7215281
189620 0.7222424
189630 0.7273473
189640 0.7278354
189650 0.7256752
189660 0.7245486
189670 0.7125989
189680 0.7250832
189690 0.7206306
189700 0.7191329
189710 0.7283003
189720 0.7306687
189730 0.7322454
189740 0.734555
189750 0.7274215
189760 0.7216334
189770 0.724386
189780 0.7190039
189790 0.7251827
189800 0.7289835
189810 0.7264049
189820 0.7184563
189830 0.7211982
189840 0.7352353
189850 0.731323
189860 0.7236969
189870 0.7312856
189880 0.7337911
189890 0.7404468
189900 0.7414346
189910 0.7326984
189920 0.7358185
189930 0.7380106
189940 0.7333367
189950 0.718176
189960 0.7114658
189970 0.7156342
189980 0.7326806
189990 0.7296166
190000 0.7294914
190010 0.7234173
190020 0.7228173
190030 0.72067
190040 0.7170545
190050 0.7138503
190060 0.7148607
190070 0.7260035
190080 0.7351893
190090 0.7294556
190100 0.7264382
190110 0.7299023
190120 0.7454779
190130 0.74663
190140 0.7485499
190150 0.7525613
190160 0.7437351
190170 0.7358497
190180 0.7308463
190190 0.7600221
190200 0.7549469
190210 0.7451
190220 0.74386
190230 0.7290622
190240 0.7223537
190250 0.7223277
190260 0.7153311
190270 0.7277528
190280 0.7351137
190290 0.7210233
190300 0.7369891
190310 0.7386975
190320 0.7303495
190330 0.7447891
190340 0.7448235
190350 0.7488652
190360 0.7452258
190370 0.7405335
190380 0.7396663
190390 0.7447808
190400 0.7450641
190410 0.7407382
190420 0.7485927
190430 0.7426181
190440 0.7390468
190450 0.7389026
190460 0.7514992
190470 0.7514516
190480 0.7433228
190490 0.742745
190500 0.7387679
190510 0.7347719
190520 0.7400487
190530 0.7422511
190540 0.7559375
190550 0.7524942
190560 0.7609299
190570 0.7668518
190580 0.7631599
190590 0.7698889
190600 0.7725489
190610 0.775453
190620 0.7670527
190630 0.7562574
190640 0.7523813
190650 0.7395646
190660 0.7427118
190670 0.7478455
190680 0.7523532
190690 0.7414836
190700 0.7536159
190710 0.7589844
190720 0.755746
190730 0.7532533
190740 0.739112
190750 0.7496555
190760 0.7331266
190770 0.7368633
190780 0.7460244
190790 0.7430299
190800 0.7437844
190810 0.7504514
190820 0.7486987
190830 0.7413298
190840 0.7364695
190850 0.7231638
190860 0.7200133
190870 0.7337157
190880 0.7308565
190890 0.7359502
190900 0.7216623
190910 0.7180264
190920 0.7156876
190930 0.7337409
190940 0.7266358
190950 0.7209356
190960 0.7220645
190970 0.7242352
190980 0.7253445
190990 0.7314745
191000 0.7332472
191010 0.7343823
191020 0.7363325
191030 0.7431755
191040 0.7512695
191050 0.7494243
191060 0.7358949
191070 0.7480448
191080 0.7424803
191090 0.7396988
191100 0.7510327
191110 0.7392514
191120 0.7396217
191130 0.7303139
191140 0.7368366
191150 0.7330114
191160 0.7329184
191170 0.7336333
191180 0.7316387
191190 0.7295852
191200 0.7209612
191210 0.7271147
191220 0.7212475
191230 0.706376
191240 0.7196152
191250 0.7121713
191260 0.7135037
191270 0.7123208
191280 0.7054011
191290 0.7052635
191300 0.7047931
191310 0.7046703
191320 0.702215
191330 0.6957898
191340 0.7028997
191350 0.7056288
191360 0.7001076
191370 0.6972038
191380 0.7097164
191390 0.7140977
191400 0.7082205
191410 0.7215543
191420 0.7095316
191430 0.7121434
191440 0.713468
191450 0.7182235
191460 0.7220717
191470 0.7325212
191480 0.7304295
191490 0.7161313
191500 0.7185566
191510 0.7209167
191520 0.718536
191530 0.7234759
191540 0.7136765
191550 0.7235444
191560 0.7213346
191570 0.7232791
191580 0.7172232
191590 0.7252268
191600 0.7211401
191610 0.7190147
191620 0.711776
191630 0.7181048
191640 0.7188743
191650 0.7133569
191660 0.7176574
191670 0.7127188
191680 0.7144606
191690 0.7030805
191700 0.7127774
191710 0.7205468
191720 0.7271135
191730 0.7138696
191740 0.7254608
191750 0.7171896
191760 0.7081496
191770 0.7155179
191780 0.7105297
191790 0.7180201
191800 0.7112408
191810 0.7299992
191820 0.7286547
191830 0.7251254
191840 0.7285876
191850 0.7285848
191860 0.7315426
191870 0.7285066
191880 0.7188544
191890 0.7117696
191900 0.7145525
191910 0.7157016
191920 0.7126613
191930 0.7126798
191940 0.7090346
191950 0.7116188
191960 0.7049261
191970 0.7080645
191980 0.7091215
191990 0.7070535
192000 0.7005659
192010 0.6930037
192020 0.7021636
192030 0.6938731
192040 0.6958485
192050 0.7008845
192060 0.7067115
192070 0.6977357
192080 0.6891203
192090 0.6868299
192100 0.6918924
192110 0.7018934
192120 0.709328
192130 0.7109459
192140 0.7131526
192150 0.715239
192160 0.7046952
192170 0.7043968
192180 0.7057728
192190 0.7098544
192200 0.7246472
192210 0.7236338
192220 0.7295965
192230 0.7236463
192240 0.7254351
192250 0.7091044
192260 0.7218357
192270 0.7229515
192280 0.7258416
192290 0.7243137
192300 0.7104461
192310 0.7121596
192320 0.7160113
192330 0.7287745
192340 0.7293366
192350 0.714936
192360 0.7096593
192370 0.7162063
192380 0.7150306
192390 0.7103583
192400 0.7126563
192410 0.7063766
192420 0.71852
192430 0.7322717
192440 0.7236058
192450 0.7204649
192460 0.7164635
192470 0.7145256
192480 0.7089734
192490 0.7110589
192500 0.7153199
192510 0.7182369
192520 0.7106533
192530 0.7156624
192540 0.7146803
192550 0.7084746
192560 0.7149432
192570 0.7134362
192580 0.7139374
192590 0.7070919
192600 0.7151234
192610 0.7099707
192620 0.7099535
192630 0.7227412
192640 0.7216817
192650 0.7205759
192660 0.7114869
192670 0.7171175
192680 0.7070659
192690 0.7049634
192700 0.6996492
192710 0.7080411
192720 0.7121843
192730 0.7176886
192740 0.7081034
192750 0.716384
192760 0.7249172
192770 0.7100948
192780 0.7251576
192790 0.7223569
192800 0.7061682
192810 0.7139506
192820 0.7083331
192830 0.7090861
192840 0.7100857
192850 0.7103235
192860 0.7111413
192870 0.7062692
192880 0.705896
192890 0.7115928
192900 0.7059608
192910 0.7102531
192920 0.7189824
192930 0.7242414
192940 0.7210891
192950 0.7305346
192960 0.7250939
192970 0.7320184
192980 0.7184958
192990 0.7134054
193000 0.7122
193010 0.7264485
193020 0.7268692
193030 0.716254
193040 0.7039447
193050 0.6993162
193060 0.7077084
193070 0.6991376
193080 0.6949381
193090 0.6977215
193100 0.7026336
193110 0.700769
193120 0.6956784
193130 0.700708
193140 0.7006615
193150 0.7046373
193160 0.7154452
193170 0.7180788
193180 0.7210438
193190 0.7266856
193200 0.7223508
193210 0.714408
193220 0.7215897
193230 0.7244754
193240 0.7224092
193250 0.7283759
193260 0.7258038
193270 0.7428779
193280 0.7369278
193290 0.7249863
193300 0.718747
193310 0.726333
193320 0.730523
193330 0.72443
193340 0.7304953
193350 0.7235748
193360 0.7361769
193370 0.7422067
193380 0.7396048
193390 0.7291264
193400 0.7354482
193410 0.7327406
193420 0.7166761
193430 0.718707
193440 0.7182989
193450 0.7157213
193460 0.7186522
193470 0.7299957
193480 0.7153922
193490 0.7173175
193500 0.7137002
193510 0.7147088
193520 0.7103108
193530 0.7126264
193540 0.7125962
193550 0.7196618
193560 0.7166999
193570 0.7240584
193580 0.7178946
193590 0.7244227
193600 0.7257866
193610 0.7226333
193620 0.7135408
193630 0.7107317
193640 0.7091768
193650 0.710687
193660 0.7124512
193670 0.7260554
193680 0.7330765
193690 0.7285166
193700 0.7318709
193710 0.7369953
193720 0.7277173
193730 0.7334458
193740 0.7295098
193750 0.7386006
193760 0.7472047
193770 0.7429299
193780 0.7427617
193790 0.7572749
193800 0.7439039
193810 0.7481068
193820 0.7540407
193830 0.7454304
193840 0.7410963
193850 0.725901
193860 0.726261
193870 0.7432997
193880 0.7368004
193890 0.7368407
193900 0.7307438
193910 0.7294129
193920 0.7285857
193930 0.7246574
193940 0.7323346
193950 0.7217945
193960 0.7194598
193970 0.7305781
193980 0.7348126
193990 0.7372634
194000 0.7399575
194010 0.7486038
194020 0.7504568
194030 0.7361276
194040 0.7251724
194050 0.7260212
194060 0.7300714
194070 0.7387725
194080 0.7447866
194090 0.74221
194100 0.734113
194110 0.7385831
194120 0.7270058
194130 0.7196797
194140 0.7280716
194150 0.72935
194160 0.7362432
194170 0.7318645
194180 0.719398
194190 0.7304361
194200 0.7376392
194210 0.7355152
194220 0.7268839
194230 0.7244547
194240 0.7183781
194250 0.7085408
194260 0.7140755
194270 0.7231309
194280 0.7150093
194290 0.724302
194300 0.7345053
194310 0.7419553
194320 0.7372384
194330 0.7390711
194340 0.7316956
194350 0.7300048
194360 0.737018
194370 0.7260993
194380 0.7314627
194390 0.7291631
194400 0.7299498
194410 0.7201994
194420 0.7135137
194430 0.7220611
194440 0.7242203
194450 0.7350488
194460 0.7342717
194470 0.7414712
194480 0.7476467
194490 0.7467104
194500 0.7433446
194510 0.7393867
194520 0.7298226
194530 0.7411364
194540 0.7442311
194550 0.7281101
194560 0.7302865
194570 0.7303625
194580 0.7416154
194590 0.7322877
194600 0.7358378
194610 0.7365574
194620 0.7220759
194630 0.7191165
194640 0.7222076
194650 0.7276679
194660 0.7281591
194670 0.7228844
194680 0.7380999
194690 0.7436549
194700 0.7310478
194710 0.7317299
194720 0.7317724
194730 0.7222394
194740 0.7199922
194750 0.7120664
194760 0.7164418
194770 0.7268261
194780 0.7190298
194790 0.7148255
194800 0.7299149
194810 0.7171038
194820 0.7195431
194830 0.7177433
194840 0.7204823
194850 0.7254815
194860 0.7117712
194870 0.7126288
194880 0.7039092
194890 0.7105051
194900 0.7136657
194910 0.7043758
194920 0.7119147
194930 0.7080921
194940 0.7191808
194950 0.7245653
194960 0.7200345
194970 0.7163416
194980 0.7174063
194990 0.7326168
195000 0.729668
195010 0.7207028
195020 0.7280321
195030 0.7190925
195040 0.7085965
195050 0.7253013
195060 0.7169939
195070 0.7193549
195080 0.7073648
195090 0.7121188
195100 0.7155637
195110 0.7161405
195120 0.7210693
195130 0.7198092
195140 0.713663
195150 0.7121756
195160 0.7157204
195170 0.7105932
195180 0.7224426
195190 0.7134957
195200 0.7093054
195210 0.7019749
195220 0.7088194
195230 0.712988
195240 0.7121983
195250 0.7134772
195260 0.7147768
195270 0.7286468
195280 0.7242748
195290 0.7210863
195300 0.7220892
195310 0.7149374
195320 0.7070162
195330 0.7084504
195340 0.7108204
195350 0.7205314
195360 0.7110872
195370 0.716832
195380 0.7105235
195390 0.7210433
195400 0.7335177
195410 0.7267404
195420 0.728017
195430 0.7270183
195440 0.7339644
195450 0.7325841
195460 0.7380819
195470 0.7273346
195480 0.720719
195490 0.7208732
195500 0.7224782
195510 0.7272307
195520 0.7140245
195530 0.720766
195540 0.7217519
195550 0.7249209
195560 0.7365917
195570 0.7254544
195580 0.7159827
195590 0.721958
195600 0.7333767
195610 0.7267979
195620 0.7271764
195630 0.7169849
195640 0.7190742
195650 0.7043639
195660 0.7030628
195670 0.6885918
195680 0.7028504
195690 0.6983976
195700 0.7030908
195710 0.710392
195720 0.7152594
195730 0.7072897
195740 0.7013113
195750 0.7044601
195760 0.7052218
195770 0.701206
195780 0.6980037
195790 0.7009916
195800 0.6987071
195810 0.7020946
195820 0.6980286
195830 0.6968114
195840 0.7070639
195850 0.7040716
195860 0.7111936
195870 0.7150183
195880 0.7095154
195890 0.7191827
195900 0.7212985
195910 0.728332
195920 0.7144659
195930 0.7163131
195940 0.7202459
195950 0.7343183
195960 0.730143
195970 0.7356863
195980 0.7276675
195990 0.7298298
196000 0.7165862
196010 0.7235821
196020 0.7317944
196030 0.7351322
196040 0.721303
196050 0.7215788
196060 0.7254885
196070 0.7180584
196080 0.7160192
196090 0.7147496
196100 0.7148455
196110 0.7203589
196120 0.716995
196130 0.7086847
196140 0.7065323
196150 0.7062275
196160 0.7091269
196170 0.7163349
196180 0.7032835
196190 0.7184502
196200 0.7212744
196210 0.7215722
196220 0.6991678
196230 0.6958725
196240 0.7024899
196250 0.7010781
196260 0.7034993
196270 0.7152048
196280 0.7117221
196290 0.7086258
196300 0.7054557
196310 0.7067327
196320 0.6954172
196330 0.7009233
196340 0.7128183
196350 0.7179227
196360 0.7147586
196370 0.7038926
196380 0.7038401
196390 0.7107675
196400 0.7146333
196410 0.7156478
196420 0.720304
196430 0.7187176
196440 0.7134205
196450 0.7133933
196460 0.6998523
196470 0.7001736
196480 0.6931763
196490 0.6974128
196500 0.697535
196510 0.7062258
196520 0.7179266
196530 0.7166952
196540 0.7136477
196550 0.7226607
196560 0.709215
196570 0.719347
196580 0.7188217
196590 0.7217339
196600 0.7357131
196610 0.7258309
196620 0.7168502
196630 0.719883
196640 0.7201409
196650 0.7144478
196660 0.7271948
196670 0.7207156
196680 0.720067
196690 0.7193591
196700 0.7175417
196710 0.7101941
196720 0.7096496
196730 0.7010427
196740 0.7027644
196750 0.7126282
196760 0.7096613
196770 0.7156888
196780 0.7108119
196790 0.7023717
196800 0.7085253
196810 0.705313
196820 0.7086239
196830 0.7020065
196840 0.7012793
196850 0.7069409
196860 0.7101736
196870 0.7129433
196880 0.7216698
196890 0.7108467
196900 0.7166471
196910 0.7152615
196920 0.7130557
196930 0.7235323
196940 0.7239704
196950 0.7232354
196960 0.7182365
196970 0.7142298
196980 0.7116573
196990 0.7168962
197000 0.710776
197010 0.7124258
197020 0.7049476
197030 0.7100304
197040 0.7152076
197050 0.7086069
197060 0.7125151
197070 0.7131915
197080 0.712394
197090 0.7141058
197100 0.7049069
197110 0.7000441
197120 0.7044852
197130 0.7040021
197140 0.7100096
197150 0.7162681
197160 0.711975
197170 0.7276891
197180 0.7253218
197190 0.7213533
197200 0.7180614
197210 0.7184987
197220 0.7147182
197230 0.6983022
197240 0.7034873
197250 0.7040147
197260 0.7001939
197270 0.7015716
197280 0.7057752
197290 0.7126899
197300 0.7154176
197310 0.7122393
197320 0.7121955
197330 0.7062508
197340 0.7066684
197350 0.7043868
197360 0.7109819
197370 0.7158659
197380 0.6998114
197390 0.7065778
197400 0.7057385
197410 0.7015279
197420 0.6987333
197430 0.704437
197440 0.7124508
197450 0.703595
197460 0.7186636
197470 0.7172707
197480 0.7085917
197490 0.6975086
197500 0.7120364
197510 0.7042626
197520 0.6979433
197530 0.6983271
197540 0.6999698
197550 0.7128515
197560 0.7079924
197570 0.7130144
197580 0.7051198
197590 0.7082539
197600 0.7031133
197610 0.7131588
197620 0.7090756
197630 0.7021524
197640 0.7043404
197650 0.7177804
197660 0.7208892
197670 0.711755
197680 0.7215511
197690 0.7106965
197700 0.6999645
197710 0.7010368
197720 0.7070904
197730 0.70793
197740 0.7093673
197750 0.7212152
197760 0.7227624
197770 0.7182367
197780 0.7079655
197790 0.7093629
197800 0.7183763
197810 0.7075431
197820 0.6973802
197830 0.6869603
197840 0.710264
197850 0.7028687
197860 0.7010352
197870 0.6995052
197880 0.6986436
197890 0.719174
197900 0.7257457
197910 0.7183046
197920 0.7172553
197930 0.6986735
197940 0.7120256
197950 0.7128493
197960 0.7203956
197970 0.721029
197980 0.7112032
197990 0.707867
198000 0.7109635
198010 0.7063117
198020 0.7009836
198030 0.7042287
198040 0.6965117
198050 0.7041547
198060 0.7148576
198070 0.7192597
198080 0.7213594
198090 0.7174252
198100 0.7134926
198110 0.7121424
198120 0.7075034
198130 0.7004983
198140 0.7148826
198150 0.7061101
198160 0.7020088
198170 0.7104508
198180 0.7206241
198190 0.7351133
198200 0.717621
198210 0.7160287
198220 0.7216074
198230 0.720338
198240 0.7117999
198250 0.7131886
198260 0.7111391
198270 0.7033052
198280 0.697308
198290 0.7092058
198300 0.7158061
198310 0.7233866
198320 0.711172
198330 0.6974115
198340 0.7053944
198350 0.7070209
198360 0.7128774
198370 0.7016701
198380 0.7045967
198390 0.6963094
198400 0.6907278
198410 0.6891808
198420 0.7047514
198430 0.7062731
198440 0.7048246
198450 0.7045249
198460 0.7100216
198470 0.7063308
198480 0.7000077
198490 0.7001112
198500 0.6974875
198510 0.6859507
198520 0.6823098
198530 0.688589
198540 0.6938038
198550 0.6953415
198560 0.6916041
198570 0.6875474
198580 0.6840849
198590 0.6862625
198600 0.6909716
198610 0.6863015
198620 0.6937894
198630 0.6962128
198640 0.6989406
198650 0.7008762
198660 0.692048
198670 0.7013577
198680 0.6960894
198690 0.690671
198700 0.6999919
198710 0.6923396
198720 0.7094892
198730 0.7021346
198740 0.7050908
198750 0.7081054
198760 0.7116494
198770 0.7111475
198780 0.7107764
198790 0.6995997
198800 0.6928199
198810 0.6952375
198820 0.70507
198830 0.7075136
198840 0.7054856
198850 0.708277
198860 0.7093585
198870 0.7033452
198880 0.6949459
198890 0.6985
198900 0.6940621
198910 0.7117671
198920 0.714262
198930 0.7112719
198940 0.7137716
198950 0.7139717
198960 0.7133513
198970 0.7133023
198980 0.708153
198990 0.7157915
199000 0.7182784
199010 0.7105567
199020 0.7135882
199030 0.717058
199040 0.7219896
199050 0.7083291
199060 0.7074442
199070 0.7258248
199080 0.7289829
199090 0.7391984
199100 0.7472296
199110 0.7265671
199120 0.7398359
199130 0.745202
199140 0.7341284
199150 0.7207374
199160 0.7320931
199170 0.7254831
199180 0.720243
199190 0.7363588
199200 0.7251221
199210 0.7202745
199220 0.7144607
199230 0.7144961
199240 0.7071901
199250 0.712221
199260 0.7124005
199270 0.7130305
199280 0.7021719
199290 0.712805
199300 0.722257
199310 0.7139077
199320 0.7218766
199330 0.7167288
199340 0.7158684
199350 0.7153253
199360 0.7136906
199370 0.7211788
199380 0.7088941
199390 0.7135183
199400 0.7034616
199410 0.7192171
199420 0.7230893
199430 0.7238623
199440 0.7319878
199450 0.7156163
199460 0.7165464
199470 0.7201963
199480 0.7252967
199490 0.7248228
199500 0.7329364
199510 0.7235934
199520 0.7202072
199530 0.7245871
199540 0.7334991
199550 0.7428669
199560 0.7264852
199570 0.722625
199580 0.7173391
199590 0.7120256
199600 0.719358
199610 0.709293
199620 0.7205634
199630 0.7202041
199640 0.7259392
199650 0.7223606
199660 0.7095232
199670 0.7157799
199680 0.7198279
199690 0.7221855
199700 0.7339514
199710 0.7223993
199720 0.7172112
199730 0.7100099
199740 0.7214654
199750 0.713455
199760 0.7214966
199770 0.712181
199780 0.7091959
199790 0.7244275
199800 0.7217675
199810 0.7174651
199820 0.7242172
199830 0.7200313
199840 0.7164048
199850 0.7186351
199860 0.7143272
199870 0.7184287
199880 0.7216258
199890 0.7155432
199900 0.7099904
199910 0.6986653
199920 0.717389
199930 0.713133
199940 0.7113496
199950 0.7051058
199960 0.7110555
199970 0.7115873
199980 0.7125907
199990 0.717291
200000 0.7218063
200010 0.7209595
200020 0.7121555
200030 0.7271844
200040 0.7239047
200050 0.7320362
200060 0.7279919
200070 0.7159193
200080 0.7139753
200090 0.7255621
200100 0.7124618
200110 0.7208546
200120 0.7146815
200130 0.7112122
200140 0.7169725
200150 0.7159049
200160 0.7081866
200170 0.7116123
200180 0.7196834
200190 0.7183499
200200 0.7147574
200210 0.7180395
200220 0.7177244
200230 0.7058396
200240 0.7115352
200250 0.7141682
200260 0.7225966
200270 0.7218937
200280 0.7140146
200290 0.719318
200300 0.7152058
200310 0.7181845
200320 0.717064
200330 0.727012
200340 0.7219596
200350 0.7117329
200360 0.708109
200370 0.7099427
200380 0.7131517
200390 0.7190701
200400 0.7310736
200410 0.7259123
200420 0.7322109
200430 0.7239974
200440 0.7170429
200450 0.7134756
200460 0.7277241
200470 0.721269
200480 0.7092206
200490 0.708521
200500 0.703819
200510 0.72044
200520 0.7195437
200530 0.7188962
200540 0.7265792
200550 0.7299839
200560 0.7246851
200570 0.7240041
200580 0.7209344
200590 0.726087
200600 0.7246488
200610 0.7113265
200620 0.7142913
200630 0.7201473
200640 0.7241068
200650 0.7253119
200660 0.7092205
200670 0.7016668
200680 0.7040793
200690 0.6997028
200700 0.6990781
200710 0.7011754
200720 0.7068385
200730 0.7052034
200740 0.7004141
200750 0.6983901
200760 0.6983849
200770 0.6971223
200780 0.7029549
200790 0.6910861
200800 0.6957321
200810 0.7123794
200820 0.7048797
200830 0.7045128
200840 0.6900936
200850 0.7011964
200860 0.7030774
200870 0.6989647
200880 0.6943154
200890 0.6992599
200900 0.6934047
200910 0.6970086
200920 0.7058641
200930 0.698
200940 0.7002818
200950 0.7033998
200960 0.7045925
200970 0.7090332
200980 0.6969789
200990 0.7079999
201000 0.708405
201010 0.7169334
201020 0.7117199
201030 0.7224674
201040 0.7173079
201050 0.7141895
201060 0.7021739
201070 0.7032444
201080 0.6982151
201090 0.703227
201100 0.7040511
201110 0.7055616
201120 0.7026639
201130 0.7201334
201140 0.7064673
201150 0.7144539
201160 0.7254303
201170 0.7091324
201180 0.7072229
201190 0.7064029
201200 0.7106535
201210 0.7161219
201220 0.712564
201230 0.7098524
201240 0.7021479
201250 0.7004328
201260 0.6984955
201270 0.7061589
201280 0.7096181
201290 0.7013716
201300 0.7149627
201310 0.718937
201320 0.7155414
201330 0.7084916
201340 0.7069477
201350 0.7115825
201360 0.7133915
201370 0.7032831
201380 0.7171291
201390 0.7067413
201400 0.6999419
201410 0.7108094
201420 0.7210236
201430 0.7204911
201440 0.7258263
201450 0.7154766
201460 0.7224613
201470 0.7129962
201480 0.7097629
201490 0.7121756
201500 0.7096218
201510 0.7154147
201520 0.7102963
201530 0.7015133
201540 0.7058775
201550 0.714821
201560 0.7081249
201570 0.7125815
201580 0.7083689
201590 0.7103375
201600 0.7139896
201610 0.7198358
201620 0.7203701
201630 0.7151102
201640 0.7176815
201650 0.7130114
201660 0.7120837
201670 0.7154507
201680 0.7162222
201690 0.7128123
201700 0.7021993
201710 0.7121954
201720 0.7147939
201730 0.7062421
201740 0.7063833
201750 0.7137197
201760 0.7249677
201770 0.7165215
201780 0.7127581
201790 0.7125295
201800 0.7169684
201810 0.7333291
201820 0.7331616
201830 0.7279086
201840 0.7102989
201850 0.7088946
201860 0.704164
201870 0.7061407
201880 0.702927
201890 0.7099106
201900 0.7058991
201910 0.7149425
201920 0.7065698
201930 0.7095045
201940 0.7185405
201950 0.7240832
201960 0.7221477
201970 0.7109342
201980 0.7247015
201990 0.7090575
202000 0.7096264
202010 0.7142512
202020 0.7052618
202030 0.7042567
202040 0.7041411
202050 0.7086589
202060 0.7115558
202070 0.7221709
202080 0.7063026
202090 0.7079416
202100 0.7104704
202110 0.7054048
202120 0.70877
202130 0.7024079
202140 0.6973674
202150 0.7161992
202160 0.7098781
202170 0.6966809
202180 0.7031754
202190 0.6925284
202200 0.6959928
202210 0.6887465
202220 0.6962609
202230 0.7054343
202240 0.6892822
202250 0.6935076
202260 0.6983854
202270 0.6972442
202280 0.7111594
202290 0.7115921
202300 0.7045872
202310 0.7025809
202320 0.6939335
202330 0.6978099
202340 0.7041188
202350 0.7055483
202360 0.7072117
202370 0.7051812
202380 0.7047358
202390 0.7051737
202400 0.7001718
202410 0.703539
202420 0.6994302
202430 0.7037575
202440 0.7007797
202450 0.7103251
202460 0.7049801
202470 0.7038133
202480 0.7068509
202490 0.704513
202500 0.7022008
202510 0.7006906
202520 0.7021195
202530 0.713266
202540 0.7119382
202550 0.7032498
202560 0.7005401
202570 0.7118784
202580 0.6951333
202590 0.6965777
202600 0.6923488
202610 0.6910255
202620 0.6905965
202630 0.688808
202640 0.688784
202650 0.6978009
202660 0.692202
202670 0.6858762
202680 0.6834886
202690 0.6903474
202700 0.6918644
202710 0.6845207
202720 0.6857857
202730 0.6938659
202740 0.6987413
202750 0.6958654
202760 0.691973
202770 0.6858894
202780 0.6958138
202790 0.6963044
202800 0.6991703
202810 0.6893759
202820 0.6905896
202830 0.6961426
202840 0.6966695
202850 0.7075307
202860 0.7086101
202870 0.7060059
202880 0.7024605
202890 0.7004137
202900 0.6830212
202910 0.6878157
202920 0.6874119
202930 0.6856317
202940 0.6828535
202950 0.6821522
202960 0.687844
202970 0.6898209
202980 0.6946349
202990 0.6916076
203000 0.698829
203010 0.6979756
203020 0.6788392
203030 0.6857877
203040 0.7008127
203050 0.7007734
203060 0.7025443
203070 0.697752
203080 0.7047449
203090 0.6858712
203100 0.6915917
203110 0.6973778
203120 0.6942668
203130 0.6892372
203140 0.6900467
203150 0.7035716
203160 0.6926036
203170 0.7057169
203180 0.698069
203190 0.697191
203200 0.6959597
203210 0.6965148
203220 0.696959
203230 0.6984419
203240 0.7077328
203250 0.7005186
203260 0.6893691
203270 0.6980793
203280 0.6844947
203290 0.6958315
203300 0.6998652
203310 0.6962749
203320 0.6797833
203330 0.6830525
203340 0.69467
203350 0.6957961
203360 0.7003762
203370 0.6950341
203380 0.6903523
203390 0.6903803
203400 0.6948798
203410 0.6996403
203420 0.7035403
203430 0.6975529
203440 0.7078422
203450 0.7013044
203460 0.6997122
203470 0.7039936
203480 0.7018642
203490 0.7041426
203500 0.7087302
203510 0.7085779
203520 0.7088947
203530 0.7131903
203540 0.7044604
203550 0.704403
203560 0.7009094
203570 0.6986864
203580 0.6892082
203590 0.6994448
203600 0.6903551
203610 0.6950917
203620 0.7005554
203630 0.6973706
203640 0.7068315
203650 0.6918883
203660 0.6975774
203670 0.7005447
203680 0.7063718
203690 0.7068763
203700 0.7161219
203710 0.7132965
203720 0.694945
203730 0.6943012
203740 0.7038217
203750 0.7089766
203760 0.7017624
203770 0.7052864
203780 0.7017943
203790 0.6994579
203800 0.7012167
203810 0.7007512
203820 0.7122552
203830 0.7170364
203840 0.7115484
203850 0.7146464
203860 0.7091302
203870 0.7129036
203880 0.7050874
203890 0.7048875
203900 0.7038176
203910 0.7003832
203920 0.6967276
203930 0.6996551
203940 0.7017585
203950 0.7074458
203960 0.7110962
203970 0.7036952
203980 0.7137328
203990 0.7100527
204000 0.7029651
204010 0.7068264
204020 0.7068591
204030 0.7142363
204040 0.7173971
204050 0.7188737
204060 0.7132136
204070 0.714365
204080 0.7072103
204090 0.7077617
204100 0.708149
204110 0.7235261
204120 0.7204589
204130 0.7245403
204140 0.7244945
204150 0.7084693
204160 0.719443
204170 0.7103049
204180 0.7106985
204190 0.7034687
204200 0.7084605
204210 0.7086014
204220 0.6976193
204230 0.7035006
204240 0.7004222
204250 0.7000178
204260 0.698065
204270 0.7054079
204280 0.7108322
204290 0.7074586
204300 0.7083564
204310 0.704756
204320 0.7037275
204330 0.7089852
204340 0.7060992
204350 0.7179467
204360 0.7129651
204370 0.721666
204380 0.7101893
204390 0.702271
204400 0.7201067
204410 0.7344472
204420 0.7267869
204430 0.7205698
204440 0.730258
204450 0.718646
204460 0.7170867
204470 0.7230443
204480 0.7169709
204490 0.7227817
204500 0.7159452
204510 0.7195976
204520 0.7119329
204530 0.7105724
204540 0.7052934
204550 0.714067
204560 0.709573
204570 0.7080064
204580 0.7002079
204590 0.7179781
204600 0.7145651
204610 0.713268
204620 0.7056459
204630 0.7066024
204640 0.7043704
204650 0.7045911
204660 0.7094335
204670 0.7068945
204680 0.7045444
204690 0.7044715
204700 0.6978715
204710 0.7089337
204720 0.6979588
204730 0.6987051
204740 0.7038556
204750 0.7015708
204760 0.7044787
204770 0.6997138
204780 0.7089826
204790 0.7055572
204800 0.7039354
204810 0.6993069
204820 0.7136723
204830 0.715648
204840 0.7139711
204850 0.7167842
204860 0.7229705
204870 0.7105263
204880 0.7111343
204890 0.7177286
204900 0.7102588
204910 0.7152901
204920 0.705462
204930 0.7088689
204940 0.7108268
204950 0.7225602
204960 0.719797
204970 0.7165059
204980 0.7154967
204990 0.7135218
205000 0.7183707
205010 0.7213228
205020 0.7213084
205030 0.7255125
205040 0.7341551
205050 0.7243961
205060 0.7155207
205070 0.7131426
205080 0.7127677
205090 0.7118427
205100 0.7186466
205110 0.7253589
205120 0.7213644
205130 0.7155996
205140 0.7137107
205150 0.7268435
205160 0.7240431
205170 0.7189748
205180 0.7259725
205190 0.7236105
205200 0.7230181
205210 0.7110075
205220 0.7309163
205230 0.7285927
205240 0.7181616
205250 0.7254831
205260 0.7126132
205270 0.7176973
205280 0.7149727
205290 0.7276822
205300 0.7154583
205310 0.7196049
205320 0.7177707
205330 0.7122764
205340 0.7190804
205350 0.7146485
205360 0.7041522
205370 0.7057627
205380 0.6998877
205390 0.7145407
205400 0.7123808
205410 0.7162724
205420 0.730804
205430 0.7126293
205440 0.7085651
205450 0.7104327
205460 0.7240939
205470 0.717176
205480 0.7173338
205490 0.7160656
205500 0.6984482
205510 0.6991169
205520 0.7026691
205530 0.7123311
205540 0.7058098
205550 0.7079073
205560 0.7118133
205570 0.7040874
205580 0.6987756
205590 0.7052545
205600 0.7079151
205610 0.7050057
205620 0.7174944
205630 0.7171797
205640 0.7193555
205650 0.7227428
205660 0.7178968
205670 0.7158806
205680 0.7091795
205690 0.7161219
205700 0.7133929
205710 0.7078556
205720 0.7091063
205730 0.7077522
205740 0.7155749
205750 0.7138433
205760 0.7085768
205770 0.7052197
205780 0.7125348
205790 0.7244232
205800 0.7103249
205810 0.7166656
205820 0.7197649
205830 0.7213714
205840 0.7080709
205850 0.7170567
205860 0.7138338
205870 0.7139015
205880 0.7055164
205890 0.7134379
205900 0.714745
205910 0.7088424
205920 0.7037973
205930 0.7150556
205940 0.7191858
205950 0.7249358
205960 0.7166008
205970 0.7165912
205980 0.7054202
205990 0.7040679
206000 0.7063681
206010 0.7033913
206020 0.6968309
206030 0.7083415
206040 0.7123328
206050 0.7211982
206060 0.7110253
206070 0.7089064
206080 0.7131918
206090 0.7096535
206100 0.7193528
206110 0.7146935
206120 0.7152165
206130 0.7114203
206140 0.7169389
206150 0.7153721
206160 0.719681
206170 0.7123373
206180 0.7105156
206190 0.7070025
206200 0.7247293
206210 0.7310986
206220 0.7241694
206230 0.7233452
206240 0.7272485
206250 0.7181081
206260 0.7183762
206270 0.7173874
206280 0.7175269
206290 0.7169536
206300 0.7116004
206310 0.7208024
206320 0.7168177
206330 0.7241091
206340 0.7156842
206350 0.7148626
206360 0.7169605
206370 0.7237253
206380 0.7317237
206390 0.7285122
206400 0.7309965
206410 0.7338603
206420 0.7285513
206430 0.7312215
206440 0.7379777
206450 0.7229388
206460 0.7351199
206470 0.7347841
206480 0.7305844
206490 0.7209806
206500 0.7404155
206510 0.7368925
206520 0.7525508
206530 0.7605112
206540 0.7531571
206550 0.7396775
206560 0.737475
206570 0.7314338
206580 0.7371038
206590 0.7264136
206600 0.7356346
206610 0.7247676
206620 0.7358462
206630 0.7340611
206640 0.7316505
206650 0.7370136
206660 0.7382976
206670 0.7219965
206680 0.7260865
206690 0.733784
206700 0.7257451
206710 0.7303137
206720 0.733285
206730 0.7332857
206740 0.732684
206750 0.7444806
206760 0.7444946
206770 0.7433288
206780 0.7376827
206790 0.7385415
206800 0.7387858
206810 0.7346942
206820 0.7500621
206830 0.7486803
206840 0.735774
206850 0.7368139
206860 0.735704
206870 0.7272177
206880 0.741286
206890 0.7345119
206900 0.7296825
206910 0.7233686
206920 0.7238349
206930 0.7288652
206940 0.7356119
206950 0.7236494
206960 0.7240898
206970 0.7251275
206980 0.7219456
206990 0.7327844
207000 0.7349262
207010 0.7349208
207020 0.7336577
207030 0.7238894
207040 0.7197131
207050 0.7294888
207060 0.7367413
207070 0.7281134
207080 0.7341503
207090 0.725078
207100 0.720878
207110 0.7229855
207120 0.7334304
207130 0.7357854
207140 0.7352673
207150 0.7308614
207160 0.7309244
207170 0.7319828
207180 0.7371739
207190 0.7468029
207200 0.7580224
207210 0.7713212
207220 0.7620462
207230 0.7550858
207240 0.7521654
207250 0.7536349
207260 0.7618247
207270 0.7412326
207280 0.7387341
207290 0.734645
207300 0.723339
207310 0.7331321
207320 0.7234946
207330 0.7278767
207340 0.7348045
207350 0.7238957
207360 0.7217283
207370 0.7262997
207380 0.7140517
207390 0.7230981
207400 0.7265753
207410 0.7317609
207420 0.7282526
207430 0.7337123
207440 0.7319781
207450 0.721903
207460 0.7168127
207470 0.7170294
207480 0.7115663
207490 0.7161967
207500 0.7210615
207510 0.7192233
207520 0.7149715
207530 0.717443
207540 0.7102266
207550 0.7054204
207560 0.702002
207570 0.7074189
207580 0.7015588
207590 0.6976753
207600 0.7054929
207610 0.6964906
207620 0.7037009
207630 0.6985666
207640 0.7008903
207650 0.6957504
207660 0.7030923
207670 0.6920663
207680 0.702689
207690 0.6957516
207700 0.6943881
207710 0.7069105
207720 0.6976354
207730 0.683424
207740 0.6891825
207750 0.6958853
207760 0.7024083
207770 0.7042534
207780 0.7090788
207790 0.7111767
207800 0.7143832
207810 0.7234046
207820 0.70982
207830 0.7029907
207840 0.7057042
207850 0.7020574
207860 0.7056527
207870 0.7018111
207880 0.7029167
207890 0.6966785
207900 0.6967035
207910 0.6920648
207920 0.7013001
207930 0.6931309
207940 0.6989913
207950 0.6973036
207960 0.6972681
207970 0.6924862
207980 0.6911415
207990 0.6936778
208000 0.6912982
208010 0.6937854
208020 0.7055377
208030 0.7004147
208040 0.694557
208050 0.6943039
208060 0.6935002
208070 0.6905124
208080 0.6936711
208090 0.6835794
208100 0.695124
208110 0.690587
208120 0.6832892
208130 0.6811937
208140 0.6915315
208150 0.6921969
208160 0.6881435
208170 0.6919475
208180 0.6926917
208190 0.7110941
208200 0.7134702
208210 0.7079656
208220 0.7062492
208230 0.7046186
208240 0.7008404
208250 0.6996604
208260 0.7028763
208270 0.6939996
208280 0.6916143
208290 0.6878933
208300 0.6927173
208310 0.6905226
208320 0.6905693
208330 0.6939248
208340 0.6928588
208350 0.6923407
208360 0.701166
208370 0.7021006
208380 0.6941522
208390 0.6915563
208400 0.6940772
208410 0.6976408
208420 0.7066684
208430 0.7052119
208440 0.7056339
208450 0.7072489
208460 0.7102566
208470 0.6917837
208480 0.690806
208490 0.699781
208500 0.7040982
208510 0.7087424
208520 0.7116803
208530 0.7072627
208540 0.7090134
208550 0.7114478
208560 0.6905676
208570 0.698589
208580 0.6988133
208590 0.7059568
208600 0.7071388
208610 0.7119731
208620 0.699485
208630 0.6906602
208640 0.6895576
208650 0.6931759
208660 0.7075354
208670 0.6967517
208680 0.6945187
208690 0.6840943
208700 0.6945764
208710 0.6956296
208720 0.696683
208730 0.6939399
208740 0.690423
208750 0.6929193
208760 0.6958566
208770 0.6861037
208780 0.701019
208790 0.7034795
208800 0.7014261
208810 0.7102734
208820 0.7058704
208830 0.6978624
208840 0.7021216
208850 0.7199702
208860 0.704949
208870 0.6958405
208880 0.7060454
208890 0.7040561
208900 0.7005768
208910 0.7165068
208920 0.7274463
208930 0.7056916
208940 0.7092292
208950 0.7041493
208960 0.7130136
208970 0.7080221
208980 0.7058864
208990 0.7052265
209000 0.7025015
209010 0.7118046
209020 0.7103972
209030 0.706057
209040 0.7066501
209050 0.6992775
209060 0.7053105
209070 0.6983733
209080 0.7012083
209090 0.696093
209100 0.697428
209110 0.6967796
209120 0.696007
209130 0.692491
209140 0.7044804
209150 0.703006
209160 0.6950472
209170 0.7069943
209180 0.7043943
209190 0.6902606
209200 0.692019
209210 0.7016755
209220 0.6961235
209230 0.6973687
209240 0.697229
209250 0.7041701
209260 0.699617
209270 0.6987334
209280 0.7033787
209290 0.7049657
209300 0.7131072
209310 0.7186236
209320 0.7114726
209330 0.7046336
209340 0.7094193
209350 0.7136034
209360 0.7109189
209370 0.7040333
209380 0.6954941
209390 0.6992416
209400 0.6902407
209410 0.6911796
209420 0.6906132
209430 0.6961545
209440 0.6978824
209450 0.695436
209460 0.6963419
209470 0.7013857
209480 0.7073618
209490 0.7124972
209500 0.7076963
209510 0.7072944
209520 0.7123769
209530 0.7205384
209540 0.7102678
209550 0.6993583
209560 0.6994883
209570 0.6997386
209580 0.7012085
209590 0.7039722
209600 0.7014947
209610 0.702625
209620 0.715938
209630 0.7074032
209640 0.7053539
209650 0.7093286
209660 0.7124801
209670 0.7066775
209680 0.7102209
209690 0.7203345
209700 0.7119765
209710 0.7134736
209720 0.7161708
209730 0.714596
209740 0.7027341
209750 0.7034413
209760 0.7023454
209770 0.7004196
209780 0.7016625
209790 0.7018682
209800 0.7017557
209810 0.7069734
209820 0.7189087
209830 0.7161464
209840 0.715754
209850 0.7169285
209860 0.7041247
209870 0.7035601
209880 0.7061929
209890 0.7041698
209900 0.7012149
209910 0.6967002
209920 0.7137799
209930 0.714031
209940 0.7109306
209950 0.7011676
209960 0.7141247
209970 0.7096
209980 0.7126285
209990 0.7096834
210000 0.7058802
210010 0.7127164
210020 0.7103306
210030 0.7141132
210040 0.6993315
210050 0.6985013
210060 0.6922691
210070 0.690523
210080 0.6978472
210090 0.6907163
210100 0.6875579
210110 0.695971
210120 0.6945468
210130 0.6945833
210140 0.6988496
210150 0.695476
210160 0.6972753
210170 0.7005671
210180 0.7097512
210190 0.7076389
210200 0.7012951
210210 0.6969159
210220 0.6900636
210230 0.6878447
210240 0.6917882
210250 0.7062898
210260 0.7075055
210270 0.7020698
210280 0.699846
210290 0.6934198
210300 0.6997138
210310 0.6913561
210320 0.6882898
210330 0.6927261
210340 0.6870705
210350 0.6951464
210360 0.6759814
210370 0.6840225
210380 0.682081
210390 0.6823255
210400 0.6895669
210410 0.6831783
210420 0.6884112
210430 0.6920153
210440 0.7077871
210450 0.7002692
210460 0.7103001
210470 0.7153291
210480 0.7088127
210490 0.7001058
210500 0.6929623
210510 0.7020199
210520 0.7060363
210530 0.7002816
210540 0.6925383
210550 0.6919745
210560 0.6873298
210570 0.6961659
210580 0.6979463
210590 0.7022545
210600 0.6994429
210610 0.7027241
210620 0.694998
210630 0.7005938
210640 0.6937245
210650 0.6972738
210660 0.7052198
210670 0.704542
210680 0.6957796
210690 0.6939201
210700 0.7077369
210710 0.6993646
210720 0.6961762
210730 0.6969857
210740 0.6979666
210750 0.6875377
210760 0.7038812
210770 0.7075151
210780 0.7062749
210790 0.7111364
210800 0.7108694
210810 0.7058427
210820 0.7003706
210830 0.7077202
210840 0.6946605
210850 0.7042612
210860 0.7077459
210870 0.7075104
210880 0.7151928
210890 0.7067301
210900 0.7131665
210910 0.7077749
210920 0.7128099
210930 0.7124904
210940 0.7128846
210950 0.7147076
210960 0.7098351
210970 0.716961
210980 0.7183385
210990 0.7180275
211000 0.7194517
211010 0.7239014
211020 0.7190941
211030 0.7207375
211040 0.7096951
211050 0.7011402
211060 0.7039807
211070 0.7149851
211080 0.7166986
211090 0.7059989
211100 0.70355
211110 0.7051345
211120 0.700891
211130 0.7161169
211140 0.7187445
211150 0.7201885
211160 0.7111859
211170 0.7125804
211180 0.7111515
211190 0.7094104
211200 0.7173091
211210 0.7127305
211220 0.7115618
211230 0.7052228
211240 0.6934927
211250 0.7001271
211260 0.7113354
211270 0.7141447
211280 0.7135705
211290 0.7104656
211300 0.7138083
211310 0.7082469
211320 0.7064006
211330 0.7063547
211340 0.7035248
211350 0.7127355
211360 0.7002904
211370 0.7057453
211380 0.7130396
211390 0.7141314
211400 0.7127119
211410 0.7193711
211420 0.7379074
211430 0.7221867
211440 0.7195237
211450 0.7112754
211460 0.7119846
211470 0.7134171
211480 0.7218084
211490 0.7114584
211500 0.722707
211510 0.7256579
211520 0.7147108
211530 0.7191756
211540 0.7085047
211550 0.7052679
211560 0.7010034
211570 0.713468
211580 0.7092267
211590 0.7001463
211600 0.7066373
211610 0.7127662
211620 0.7086791
211630 0.7089953
211640 0.7028014
211650 0.7172873
211660 0.6998179
211670 0.7040345
211680 0.711631
211690 0.7108597
211700 0.7125562
211710 0.7063268
211720 0.7136646
211730 0.7122183
211740 0.7183926
211750 0.7066302
211760 0.7017412
211770 0.7078698
211780 0.7178347
211790 0.7118518
211800 0.7133746
211810 0.7205026
211820 0.7376278
211830 0.7303869
211840 0.7285225
211850 0.7317467
211860 0.7358425
211870 0.7334924
211880 0.717957
211890 0.726924
211900 0.7343498
211910 0.727619
211920 0.7278104
211930 0.7337436
211940 0.7319431
211950 0.7360141
211960 0.733615
211970 0.7424288
211980 0.7288482
211990 0.737327
212000 0.7441025
212010 0.7492383
212020 0.7511605
212030 0.7371409
212040 0.7433385
212050 0.7436061
212060 0.755805
212070 0.754304
212080 0.7587445
212090 0.7544957
212100 0.74801
212110 0.7375636
212120 0.7315939
212130 0.7389159
212140 0.7412212
212150 0.7453625
212160 0.7404959
212170 0.7474479
212180 0.7480293
212190 0.7485868
212200 0.7440519
212210 0.7394032
212220 0.7463291
212230 0.7360004
212240 0.7374482
212250 0.7433757
212260 0.7364609
212270 0.7499523
212280 0.7381383
212290 0.7203333
212300 0.7317595
212310 0.7326548
212320 0.736626
212330 0.7351211
212340 0.7342243
212350 0.7322533
212360 0.7293817
212370 0.7365891
212380 0.7295583
212390 0.7473096
212400 0.732663
212410 0.7371492
212420 0.7392569
212430 0.7263928
212440 0.7178888
212450 0.7345086
212460 0.7367433
212470 0.7405925
212480 0.737506
212490 0.7340733
212500 0.7302166
212510 0.7538011
212520 0.7515649
212530 0.7468934
212540 0.7489567
212550 0.7442242
212560 0.7292404
212570 0.7373016
212580 0.7383903
212590 0.7410783
212600 0.739612
212610 0.747526
212620 0.7486006
212630 0.7425265
212640 0.7442515
212650 0.7404855
212660 0.734443
212670 0.7309851
212680 0.7414618
212690 0.7328439
212700 0.7459055
212710 0.7394464
212720 0.7411142
212730 0.7332802
212740 0.7289203
212750 0.7451237
212760 0.7431932
212770 0.7443621
212780 0.7448736
212790 0.7339356
212800 0.7362189
212810 0.7560515
212820 0.746563
212830 0.7419687
212840 0.7408428
212850 0.7386913
212860 0.7356248
212870 0.725161
212880 0.7241642
212890 0.7331263
212900 0.7232636
212910 0.7324858
212920 0.7367164
212930 0.7405238
212940 0.7399232
212950 0.7385805
212960 0.7253039
212970 0.7358002
212980 0.7365393
212990 0.7409918
213000 0.7305815
213010 0.7352877
213020 0.7235762
213030 0.7317484
213040 0.7382855
213050 0.724387
213060 0.7287385
213070 0.7507209
213080 0.7432565
213090 0.7387828
213100 0.7339534
213110 0.7414325
213120 0.738321
213130 0.7296363
213140 0.7241334
213150 0.7258737
213160 0.7262106
213170 0.7202294
213180 0.7193276
213190 0.7287171
213200 0.7407365
213210 0.7386326
213220 0.7409692
213230 0.7296097
213240 0.7376456
213250 0.7249205
213260 0.7324913
213270 0.7349136
213280 0.7276679
213290 0.7274515
213300 0.7346181
213310 0.7385239
213320 0.7363092
213330 0.7252131
213340 0.7270921
213350 0.7258725
213360 0.7228859
213370 0.7263681
213380 0.7391118
213390 0.7270597
213400 0.7395812
213410 0.7350635
213420 0.7399829
213430 0.7460669
213440 0.7470015
213450 0.7419531
213460 0.7334895
213470 0.7243785
213480 0.7308599
213490 0.7363678
213500 0.7217479
213510 0.7303355
213520 0.7383232
213530 0.7389378
213540 0.7317802
213550 0.7186425
213560 0.7282243
213570 0.7305477
213580 0.7227682
213590 0.7271891
213600 0.7206794
213610 0.7219163
213620 0.7356363
213630 0.7301857
213640 0.7348803
213650 0.7375212
213660 0.7401872
213670 0.7302757
213680 0.733623
213690 0.7291977
213700 0.7251421
213710 0.7203448
213720 0.7322348
213730 0.7352383
213740 0.7407142
213750 0.7348731
213760 0.7291588
213770 0.7309344
213780 0.7243829
213790 0.7313024
213800 0.7254893
213810 0.7330337
213820 0.7452705
213830 0.7362499
213840 0.7273524
213850 0.7253974
213860 0.7209494
213870 0.7200315
213880 0.7274972
213890 0.7231188
213900 0.7333128
213910 0.746019
213920 0.7338766
213930 0.7339557
213940 0.7329593
213950 0.7275773
213960 0.7337462
213970 0.7303087
213980 0.7244198
213990 0.7220956
214000 0.7258804
214010 0.725123
214020 0.7191812
214030 0.7163138
214040 0.7109674
214050 0.7175607
214060 0.7225233
214070 0.7384629
214080 0.7232043
214090 0.7194546
214100 0.7209551
214110 0.7280349
214120 0.7259684
214130 0.7264422
214140 0.7331436
214150 0.7210451
214160 0.7371132
214170 0.7372993
214180 0.7340748
214190 0.7330889
214200 0.7336541
214210 0.7340945
214220 0.7207411
214230 0.7338052
214240 0.7297901
214250 0.732402
214260 0.7353161
214270 0.7345935
214280 0.7333195
214290 0.7286597
214300 0.7368242
214310 0.7300904
214320 0.7278806
214330 0.7361404
214340 0.7290334
214350 0.7256028
214360 0.7235789
214370 0.7326794
214380 0.7249978
214390 0.7320314
214400 0.733829
214410 0.7356615
214420 0.7354857
214430 0.7347392
214440 0.7349272
214450 0.7350497
214460 0.73524
214470 0.7229769
214480 0.7242654
214490 0.7183341
214500 0.7214724
214510 0.7252133
214520 0.7251338
214530 0.7313706
214540 0.7354534
214550 0.7257845
214560 0.730162
214570 0.7295045
214580 0.7385451
214590 0.7245399
214600 0.7354137
214610 0.7262028
214620 0.7205989
214630 0.7115049
214640 0.7228836
214650 0.7258195
214660 0.733927
214670 0.7395354
214680 0.7405482
214690 0.7342519
214700 0.7282276
214710 0.7270469
214720 0.7267554
214730 0.7139158
214740 0.7270816
214750 0.7349875
214760 0.7447078
214770 0.7319975
214780 0.729704
214790 0.721985
214800 0.7204877
214810 0.7195189
214820 0.7283545
214830 0.7195854
214840 0.7296445
214850 0.7160515
214860 0.717095
214870 0.7175386
214880 0.7284323
214890 0.7335941
214900 0.7330418
214910 0.7342124
214920 0.7312747
214930 0.7303795
214940 0.7266809
214950 0.7240184
214960 0.7110853
214970 0.7199641
214980 0.7248811
214990 0.730263
215000 0.7241524
215010 0.7214472
215020 0.7312883
215030 0.7214074
215040 0.7320319
215050 0.7208821
215060 0.7250299
215070 0.7223739
215080 0.7051247
215090 0.6965109
215100 0.7078485
215110 0.7177114
215120 0.7205095
215130 0.7344735
215140 0.7398021
215150 0.7291949
215160 0.731488
215170 0.7409714
215180 0.7260628
215190 0.7224275
215200 0.7155501
215210 0.72067
215220 0.7181948
215230 0.7179735
215240 0.7286961
215250 0.7215044
215260 0.7206009
215270 0.7138691
215280 0.7114057
215290 0.7152389
215300 0.7107349
215310 0.7203935
215320 0.7225285
215330 0.7175674
215340 0.709274
215350 0.7077399
215360 0.696116
215370 0.6927323
215380 0.6958451
215390 0.6995091
215400 0.7041805
215410 0.7109299
215420 0.7003514
215430 0.7045783
215440 0.6937491
215450 0.6999832
215460 0.7070399
215470 0.7124431
215480 0.7141874
215490 0.7339774
215500 0.7291145
215510 0.7243011
215520 0.7213105
215530 0.7123833
215540 0.7206521
215550 0.7356885
215560 0.7220377
215570 0.7367634
215580 0.7314221
215590 0.7211287
215600 0.7348218
215610 0.7303326
215620 0.7358437
215630 0.7333565
215640 0.7349538
215650 0.7272529
215660 0.7478135
215670 0.7505524
215680 0.7535631
215690 0.7484804
215700 0.7369708
215710 0.733318
215720 0.724749
215730 0.7185164
215740 0.7213094
215750 0.720416
215760 0.7323446
215770 0.7231926
215780 0.7186953
215790 0.7255564
215800 0.7259739
215810 0.7325254
215820 0.7394574
215830 0.7356247
215840 0.7429153
215850 0.7432825
215860 0.7421482
215870 0.7248369
215880 0.7364344
215890 0.7613004
215900 0.7400866
215910 0.7392689
215920 0.7328264
215930 0.7331392
215940 0.7322468
215950 0.7174683
215960 0.7177731
215970 0.7302477
215980 0.7354205
215990 0.7328756
216000 0.7406165
216010 0.7298185
216020 0.7327904
216030 0.7359575
216040 0.7442957
216050 0.7465286
216060 0.7349035
216070 0.7385126
216080 0.7288308
216090 0.7388104
216100 0.7432096
216110 0.7407334
216120 0.7462921
216130 0.7383246
216140 0.7583947
216150 0.7569148
216160 0.7351198
216170 0.7330897
216180 0.7394531
216190 0.7486341
216200 0.7434738
216210 0.7459192
216220 0.7404192
216230 0.7350624
216240 0.7298958
216250 0.7370005
216260 0.7374845
216270 0.7437399
216280 0.7594738
216290 0.7592603
216300 0.7485364
216310 0.7494907
216320 0.7455097
216330 0.7501429
216340 0.7501225
216350 0.7480463
216360 0.7395711
216370 0.7464377
216380 0.7365093
216390 0.743585
216400 0.7477534
216410 0.7511797
216420 0.7536696
216430 0.7461544
216440 0.7617882
216450 0.7514077
216460 0.7733965
216470 0.7800995
216480 0.7723945
216490 0.7755753
216500 0.7754098
216510 0.7718151
216520 0.7659031
216530 0.7546294
216540 0.7518104
216550 0.7626439
216560 0.7564957
216570 0.7545879
216580 0.770412
216590 0.7559384
216600 0.7629084
216610 0.7681049
216620 0.7870963
216630 0.763226
216640 0.7474942
216650 0.7343224
216660 0.7368229
216670 0.7290261
216680 0.7291101
216690 0.7270058
216700 0.7378823
216710 0.7350056
216720 0.7240536
216730 0.7393341
216740 0.7483791
216750 0.7452393
216760 0.7397882
216770 0.7404865
216780 0.726652
216790 0.7273199
216800 0.7285444
216810 0.7285147
216820 0.729024
216830 0.7313475
216840 0.716099
216850 0.7318181
216860 0.7181764
216870 0.7307411
216880 0.7263536
216890 0.7294813
216900 0.7139374
216910 0.7261793
216920 0.7286499
216930 0.7246719
216940 0.7352876
216950 0.7388908
216960 0.7430316
216970 0.7479091
216980 0.744839
216990 0.7305203
217000 0.7362953
217010 0.7442
217020 0.7448605
217030 0.7318633
217040 0.7355044
217050 0.7469572
217060 0.7461706
217070 0.7606351
217080 0.7690552
217090 0.7725248
217100 0.7603808
217110 0.7485295
217120 0.7534757
217130 0.740493
217140 0.7463167
217150 0.7496405
217160 0.7460927
217170 0.7487731
217180 0.7521816
217190 0.7396365
217200 0.7414546
217210 0.7428101
217220 0.7618119
217230 0.7697493
217240 0.7488002
217250 0.7418163
217260 0.7475566
217270 0.7529165
217280 0.7609332
217290 0.7656617
217300 0.7686794
217310 0.7686457
217320 0.7713544
217330 0.7674212
217340 0.7595146
217350 0.7561889
217360 0.7514989
217370 0.7569795
217380 0.7517111
217390 0.7462997
217400 0.7389826
217410 0.7326058
217420 0.7348946
217430 0.7425804
217440 0.7507566
217450 0.7527173
217460 0.7552575
217470 0.7526478
217480 0.7646139
217490 0.7544964
217500 0.75302
217510 0.7578852
217520 0.7510343
217530 0.7485153
217540 0.7546359
217550 0.7605069
217560 0.7633455
217570 0.7506219
217580 0.7397344
217590 0.7447091
217600 0.7404406
217610 0.7476339
217620 0.7674236
217630 0.7721903
217640 0.7590596
217650 0.7440599
217660 0.7438368
217670 0.7579654
217680 0.7559836
217690 0.7562332
217700 0.7575245
217710 0.7646917
217720 0.7500891
217730 0.7412298
217740 0.7484921
217750 0.7423265
217760 0.7493929
217770 0.7517943
217780 0.74145
217790 0.7545121
217800 0.7375409
217810 0.7512269
217820 0.7617798
217830 0.7532021
217840 0.761183
217850 0.7528467
217860 0.7556103
217870 0.7528568
217880 0.751528
217890 0.7558877
217900 0.7526107
217910 0.74893
217920 0.7488209
217930 0.750495
217940 0.7478847
217950 0.7435809
217960 0.7254287
217970 0.7317084
217980 0.7483595
217990 0.7518917
218000 0.7365524
218010 0.7382932
218020 0.7461726
218030 0.7482535
218040 0.7434594
218050 0.7545167
218060 0.7563874
218070 0.7473312
218080 0.7386355
218090 0.7382438
218100 0.7427835
218110 0.7413552
218120 0.738983
218130 0.7254869
218140 0.7247958
218150 0.7289882
218160 0.7329471
218170 0.7441586
218180 0.7416308
218190 0.7443187
218200 0.7377687
218210 0.7388916
218220 0.7243051
218230 0.723399
218240 0.724317
218250 0.7347035
218260 0.7367349
218270 0.7224808
218280 0.7321231
218290 0.7302976
218300 0.7301379
218310 0.7257319
218320 0.7371119
218330 0.7389702
218340 0.74214
218350 0.7397605
218360 0.7287327
218370 0.7378644
218380 0.7415884
218390 0.7431242
218400 0.7334364
218410 0.7417961
218420 0.7431955
218430 0.7482061
218440 0.7386963
218450 0.7335902
218460 0.7343223
218470 0.7472736
218480 0.7565984
218490 0.7396023
218500 0.7400751
218510 0.7475764
218520 0.7441423
218530 0.7347038
218540 0.7276603
218550 0.7223217
218560 0.7278876
218570 0.7295698
218580 0.7298936
218590 0.7249638
218600 0.7132267
218610 0.7226159
218620 0.7308081
218630 0.7319455
218640 0.7202023
218650 0.7151702
218660 0.7178499
218670 0.7264634
218680 0.7155578
218690 0.7278589
218700 0.7275999
218710 0.7333203
218720 0.7352419
218730 0.7455783
218740 0.7312548
218750 0.7247037
218760 0.7281473
218770 0.7264436
218780 0.7268963
218790 0.7297781
218800 0.7220172
218810 0.7271276
218820 0.733001
218830 0.7130076
218840 0.7216554
218850 0.7177965
218860 0.7289756
218870 0.7318952
218880 0.7366351
218890 0.7330981
218900 0.7373224
218910 0.7328666
218920 0.736486
218930 0.7347214
218940 0.7350742
218950 0.7262238
218960 0.7357195
218970 0.7284772
218980 0.7350069
218990 0.7470159
219000 0.7413236
219010 0.7456089
219020 0.738856
219030 0.7489035
219040 0.7395723
219050 0.741978
219060 0.75247
219070 0.7407832
219080 0.7443689
219090 0.7461637
219100 0.7663165
219110 0.7584751
219120 0.7380399
219130 0.7330857
219140 0.7254151
219150 0.7445828
219160 0.7342021
219170 0.7271149
219180 0.7271418
219190 0.7253934
219200 0.7287514
219210 0.7366878
219220 0.7420489
219230 0.7388076
219240 0.7378615
219250 0.7386289
219260 0.7447562
219270 0.7581699
219280 0.7440546
219290 0.7437322
219300 0.7465875
219310 0.7396319
219320 0.7554309
219330 0.75353
219340 0.7541497
219350 0.7526885
219360 0.7625111
219370 0.7633159
219380 0.756168
219390 0.74502
219400 0.7433193
219410 0.7379686
219420 0.7349741
219430 0.7386851
219440 0.7454355
219450 0.7477912
219460 0.7442585
219470 0.7352239
219480 0.7538617
219490 0.744779
219500 0.7329684
219510 0.7418435
219520 0.7463928
219530 0.7497744
219540 0.7466878
219550 0.7466617
219560 0.7478405
219570 0.7355387
219580 0.7434161
219590 0.7406247
219600 0.7437465
219610 0.749056
219620 0.7402733
219630 0.7560249
219640 0.7463011
219650 0.7402771
219660 0.7499902
219670 0.7384949
219680 0.7440979
219690 0.7463445
219700 0.7446817
219710 0.742148
219720 0.7417715
219730 0.7444156
219740 0.7409219
219750 0.7377081
219760 0.7305868
219770 0.7349003
219780 0.7415615
219790 0.743021
219800 0.7464411
219810 0.7615206
219820 0.7631606
219830 0.7647014
219840 0.7606089
219850 0.7678701
219860 0.7490543
219870 0.7582591
219880 0.7552316
219890 0.753032
219900 0.7421393
219910 0.7372918
219920 0.7494342
219930 0.7580019
219940 0.7486504
219950 0.7462511
219960 0.7450681
219970 0.7527081
219980 0.7533802
219990 0.7548974
220000 0.7514079
220010 0.7390403
220020 0.7423951
220030 0.7477103
220040 0.7589672
220050 0.746429
220060 0.7420362
220070 0.745006
220080 0.7494828
220090 0.7408959
220100 0.7427922
220110 0.7292814
220120 0.7306321
220130 0.7346613
220140 0.739004
220150 0.7532592
220160 0.7394096
220170 0.7289269
220180 0.7302558
220190 0.7313127
220200 0.7301087
220210 0.7348848
220220 0.7383276
220230 0.7443654
220240 0.7385612
220250 0.7358257
220260 0.7327628
220270 0.7145346
220280 0.7081199
220290 0.7203444
220300 0.7233168
220310 0.7318512
220320 0.7243373
220330 0.7218075
220340 0.724948
220350 0.7482608
220360 0.731114
220370 0.7230165
220380 0.7209216
220390 0.7214912
220400 0.7187635
220410 0.7288529
220420 0.7292072
220430 0.7352884
220440 0.729854
220450 0.7128369
220460 0.7012811
220470 0.7178341
220480 0.7181646
220490 0.717228
220500 0.7195745
220510 0.7179214
220520 0.7230182
220530 0.7268413
220540 0.7262774
220550 0.7342094
220560 0.7268391
220570 0.7305707
220580 0.7346324
220590 0.7295168
220600 0.7344076
220610 0.7354148
220620 0.7264963
220630 0.7274659
220640 0.7233322
220650 0.7291532
220660 0.7277961
220670 0.7381294
220680 0.7480373
220690 0.7501343
220700 0.7403195
220710 0.7482982
220720 0.7574486
220730 0.754068
220740 0.7530637
220750 0.7412678
220760 0.750139
220770 0.7462233
220780 0.7544224
220790 0.7524027
220800 0.7485515
220810 0.7432024
220820 0.7324826
220830 0.7322387
220840 0.7457952
220850 0.7494522
220860 0.7473642
220870 0.7390029
220880 0.7327205
220890 0.7488476
220900 0.7497585
220910 0.7544845
220920 0.7540752
220930 0.7565769
220940 0.7612458
220950 0.7601911
220960 0.7484958
220970 0.7457101
220980 0.747074
220990 0.7472851
221000 0.7498021
221010 0.7517036
221020 0.7441486
221030 0.7437347
221040 0.753263
221050 0.7515383
221060 0.7529973
221070 0.7466628
221080 0.7462559
221090 0.7361262
221100 0.7382267
221110 0.7396094
221120 0.7355452
221130 0.7351596
221140 0.7350257
221150 0.736306
221160 0.7368401
221170 0.7399212
221180 0.7338969
221190 0.7331972
221200 0.7318794
221210 0.7406656
221220 0.7357833
221230 0.7399201
221240 0.7385159
221250 0.7440812
221260 0.7513442
221270 0.7473724
221280 0.7517797
221290 0.7358369
221300 0.7452429
221310 0.756496
221320 0.752501
221330 0.7473963
221340 0.7609786
221350 0.7621591
221360 0.7615426
221370 0.7598797
221380 0.7653881
221390 0.7611996
221400 0.7518756
221410 0.7519746
221420 0.7497027
221430 0.738197
221440 0.7375145
221450 0.7419959
221460 0.7474149
221470 0.7605889
221480 0.762219
221490 0.7410395
221500 0.7385727
221510 0.7459826
221520 0.7420995
221530 0.7481807
221540 0.7502131
221550 0.7507896
221560 0.7521247
221570 0.7457306
221580 0.7400626
221590 0.7391903
221600 0.7465622
221610 0.7476854
221620 0.749659
221630 0.7580712
221640 0.7658341
221650 0.7456946
221660 0.747426
221670 0.7570593
221680 0.7539033
221690 0.7445028
221700 0.7332309
221710 0.7575809
221720 0.7522636
221730 0.7475896
221740 0.7553462
221750 0.7460347
221760 0.754948
221770 0.7552118
221780 0.7547176
221790 0.75599
221800 0.750837
221810 0.7643712
221820 0.7484729
221830 0.7576644
221840 0.753242
221850 0.7440194
221860 0.7430578
221870 0.7419415
221880 0.7429157
221890 0.7514763
221900 0.7526531
221910 0.751098
221920 0.7622633
221930 0.7585257
221940 0.761256
221950 0.7591874
221960 0.7585275
221970 0.7598575
221980 0.7485636
221990 0.7516296
222000 0.7542868
222010 0.7453002
222020 0.7451772
222030 0.7520536
222040 0.7537652
222050 0.7535961
222060 0.7468148
222070 0.7548593
222080 0.7523211
222090 0.7595227
222100 0.7604504
222110 0.7637991
222120 0.7661232
222130 0.7605855
222140 0.7627344
222150 0.7714861
222160 0.771412
222170 0.7577386
222180 0.7620633
222190 0.7649122
222200 0.7515353
222210 0.7610462
222220 0.7367238
222230 0.7433673
222240 0.7383923
222250 0.748928
222260 0.7442256
222270 0.7372967
222280 0.7363341
222290 0.7407259
222300 0.7427983
222310 0.7566932
222320 0.7536728
222330 0.7455353
222340 0.7296377
222350 0.7353951
222360 0.7415737
222370 0.7476249
222380 0.7523897
222390 0.7619814
222400 0.7465392
222410 0.7419881
222420 0.7412506
222430 0.7471433
222440 0.7367233
222450 0.738366
222460 0.7428927
222470 0.7534092
222480 0.7419711
222490 0.7533465
222500 0.7562476
222510 0.7510982
222520 0.7557964
222530 0.7461282
222540 0.7355635
222550 0.7456834
222560 0.7393589
222570 0.7422745
222580 0.7483131
222590 0.7490108
222600 0.7478209
222610 0.7397776
222620 0.7442008
222630 0.7388654
222640 0.7343565
222650 0.7330391
222660 0.7339172
222670 0.7431796
222680 0.7446557
222690 0.7441182
222700 0.7387631
222710 0.7414072
222720 0.7490647
222730 0.7429706
222740 0.7479133
222750 0.7474648
222760 0.7371795
222770 0.7458674
222780 0.7507489
222790 0.7574754
222800 0.742721
222810 0.743184
222820 0.7338813
222830 0.7375166
222840 0.7341043
222850 0.7400407
222860 0.7444464
222870 0.7356106
222880 0.7455749
222890 0.7485316
222900 0.7568451
222910 0.7484063
222920 0.754083
222930 0.7463427
222940 0.7403799
222950 0.7414419
222960 0.73912
222970 0.7471507
222980 0.7535142
222990 0.7531318
223000 0.7562175
223010 0.7439868
223020 0.7510886
223030 0.7390772
223040 0.7431502
223050 0.7349417
223060 0.7336286
223070 0.734581
223080 0.7363518
223090 0.7383867
223100 0.7395944
223110 0.7379714
223120 0.7376748
223130 0.7370927
223140 0.7337554
223150 0.7404675
223160 0.7500813
223170 0.7564048
223180 0.7526644
223190 0.7483662
223200 0.742098
223210 0.7469147
223220 0.7491912
223230 0.7501854
223240 0.7547687
223250 0.757786
223260 0.7603605
223270 0.7645747
223280 0.7503923
223290 0.7443886
223300 0.738875
223310 0.7390172
223320 0.7404124
223330 0.7438509
223340 0.7546369
223350 0.7580381
223360 0.7478527
223370 0.7328016
223380 0.7342002
223390 0.7502575
223400 0.7438917
223410 0.7525685
223420 0.7441519
223430 0.7482191
223440 0.7451783
223450 0.7596169
223460 0.761263
223470 0.759512
223480 0.7586124
223490 0.7583743
223500 0.7609091
223510 0.7523736
223520 0.7617007
223530 0.7538261
223540 0.7588064
223550 0.7413723
223560 0.7445944
223570 0.7388783
223580 0.7393234
223590 0.7321523
223600 0.7385132
223610 0.7415282
223620 0.7463551
223630 0.7418433
223640 0.7337338
223650 0.7426887
223660 0.7449384
223670 0.7448688
223680 0.7458215
223690 0.7422259
223700 0.739643
223710 0.7379962
223720 0.7496414
223730 0.7366825
223740 0.7381662
223750 0.7370111
223760 0.7440941
223770 0.755056
223780 0.7510521
223790 0.7412558
223800 0.7380536
223810 0.744989
223820 0.7534956
223830 0.753475
223840 0.7527104
223850 0.7638282
223860 0.7455944
223870 0.7465858
223880 0.7560511
223890 0.7432077
223900 0.7482296
223910 0.7470329
223920 0.7528695
223930 0.7452241
223940 0.7391075
223950 0.7463769
223960 0.7467018
223970 0.7477465
223980 0.7460099
223990 0.7414036
224000 0.7449255
224010 0.7470993
224020 0.740328
224030 0.7323251
224040 0.7358724
224050 0.7419012
224060 0.7550776
224070 0.7307199
224080 0.7426525
224090 0.7323885
224100 0.7448403
224110 0.736666
224120 0.7285093
224130 0.7267939
224140 0.7413605
224150 0.7316934
224160 0.7328641
224170 0.7254596
224180 0.7197306
224190 0.7226385
224200 0.7295572
224210 0.7365081
224220 0.7320799
224230 0.7322741
224240 0.7383357
224250 0.7351429
224260 0.740486
224270 0.7357261
224280 0.7378003
224290 0.7281245
224300 0.7373663
224310 0.7502933
224320 0.7418675
224330 0.7450549
224340 0.7431217
224350 0.7412853
224360 0.7395195
224370 0.7343092
224380 0.7406849
224390 0.7345224
224400 0.7421708
224410 0.7482931
224420 0.7581362
224430 0.7490817
224440 0.7420747
224450 0.7367035
224460 0.7500545
224470 0.7411966
224480 0.7471485
224490 0.7370284
224500 0.7587557
224510 0.742045
224520 0.7499216
224530 0.7455778
224540 0.7393469
224550 0.7376282
224560 0.7422121
224570 0.7346491
224580 0.7452851
224590 0.7463036
224600 0.7602893
224610 0.7515826
224620 0.7348868
224630 0.7330507
224640 0.7442443
224650 0.7431929
224660 0.7390225
224670 0.7419776
224680 0.7455907
224690 0.7407705
224700 0.7403728
224710 0.7458791
224720 0.7463902
224730 0.7484013
224740 0.7369783
224750 0.7369254
224760 0.7441597
224770 0.742439
224780 0.7504177
224790 0.746818
224800 0.7451062
224810 0.746303
224820 0.7477467
224830 0.7418693
224840 0.7463709
224850 0.7433373
224860 0.7508782
224870 0.7449574
224880 0.7378479
224890 0.745746
224900 0.7420436
224910 0.7530858
224920 0.7416338
224930 0.7445253
224940 0.7514008
224950 0.7591681
224960 0.7568208
224970 0.7514679
224980 0.7510015
224990 0.7462474
225000 0.7345065
225010 0.7456054
225020 0.747202
225030 0.7396061
225040 0.745087
225050 0.7464059
225060 0.7385826
225070 0.7402018
225080 0.7457667
225090 0.7520925
225100 0.7469508
225110 0.7446878
225120 0.7487527
225130 0.7455024
225140 0.751159
225150 0.7576473
225160 0.764494
225170 0.7609402
225180 0.7464797
225190 0.7398041
225200 0.7374776
225210 0.7440589
225220 0.7420328
225230 0.7373568
225240 0.739889
225250 0.7481152
225260 0.7425472
225270 0.7445653
225280 0.7340213
225290 0.7380482
225300 0.730268
225310 0.7314481
225320 0.7426674
225330 0.7263668
225340 0.7451516
225350 0.7530003
225360 0.746505
225370 0.7465267
225380 0.7584796
225390 0.764297
225400 0.7542871
225410 0.7448657
225420 0.7552975
225430 0.7475327
225440 0.7616429
225450 0.7678397
225460 0.7491536
225470 0.7509271
225480 0.7636837
225490 0.7585058
225500 0.7573278
225510 0.7605728
225520 0.7398652
225530 0.751097
225540 0.7574665
225550 0.7612234
225560 0.7528116
225570 0.758092
225580 0.7572033
225590 0.7396452
225600 0.7418152
225610 0.7580878
225620 0.745258
225630 0.7394987
225640 0.7445376
225650 0.747683
225660 0.7416832
225670 0.7445673
225680 0.7367482
225690 0.7430364
225700 0.7369374
225710 0.7472292
225720 0.7398434
225730 0.7402437
225740 0.7375418
225750 0.7541379
225760 0.7536972
225770 0.7457947
225780 0.745004
225790 0.739673
225800 0.7394396
225810 0.7388895
225820 0.7383038
225830 0.737201
225840 0.7448447
225850 0.7548282
225860 0.7477695
225870 0.7475929
225880 0.7411516
225890 0.7455282
225900 0.742273
225910 0.7347444
225920 0.7344604
225930 0.7323736
225940 0.7410104
225950 0.7345043
225960 0.7312141
225970 0.7434461
225980 0.7286313
225990 0.73704
226000 0.7393423
226010 0.7363248
226020 0.7339347
226030 0.7333742
226040 0.7466034
226050 0.7654188
226060 0.7539665
226070 0.7558515
226080 0.756412
226090 0.7446321
226100 0.7381532
226110 0.738946
226120 0.7439427
226130 0.742185
226140 0.7268056
226150 0.7227199
226160 0.7310112
226170 0.7269624
226180 0.7375093
226190 0.7422358
226200 0.739687
226210 0.7435785
226220 0.7479069
226230 0.738573
226240 0.7273126
226250 0.7365713
226260 0.7280739
226270 0.7358208
226280 0.727767
226290 0.7328902
226300 0.7249027
226310 0.7347875
226320 0.7347146
226330 0.7369876
226340 0.7402922
226350 0.7378291
226360 0.7462495
226370 0.7346976
226380 0.7364922
226390 0.7319369
226400 0.7365112
226410 0.7359016
226420 0.7269867
226430 0.7231195
226440 0.7336513
226450 0.7339742
226460 0.7347387
226470 0.7287515
226480 0.7356622
226490 0.7273157
226500 0.7290321
226510 0.7262257
226520 0.7380371
226530 0.7196935
226540 0.7336452
226550 0.7394903
226560 0.7359396
226570 0.7420993
226580 0.7376642
226590 0.7203246
226600 0.7214249
226610 0.7244517
226620 0.7371587
226630 0.739851
226640 0.7328491
226650 0.7395808
226660 0.7361593
226670 0.745683
226680 0.7442629
226690 0.7459093
226700 0.7306603
226710 0.7437134
226720 0.731588
226730 0.7411752
226740 0.7465991
226750 0.749377
226760 0.7319197
226770 0.7344069
226780 0.7346726
226790 0.7160894
226800 0.7247796
226810 0.7277143
226820 0.7300142
226830 0.7238194
226840 0.7298653
226850 0.7287439
226860 0.7318177
226870 0.7248335
226880 0.7300808
226890 0.7339886
226900 0.720986
226910 0.7278354
226920 0.7247258
226930 0.7246022
226940 0.724095
226950 0.7396896
226960 0.7367002
226970 0.7265976
226980 0.724921
226990 0.7302923
227000 0.7421629
227010 0.7374058
227020 0.7449124
227030 0.7425681
227040 0.7426369
227050 0.7423458
227060 0.7355675
227070 0.7459567
227080 0.7382614
227090 0.7451583
227100 0.7376429
227110 0.7419131
227120 0.7342531
227130 0.7330349
227140 0.7405184
227150 0.7405989
227160 0.727676
227170 0.7363014
227180 0.7347661
227190 0.737667
227200 0.7383695
227210 0.7411144
227220 0.7517218
227230 0.7661777
227240 0.7545615
227250 0.7699324
227260 0.7749199
227270 0.7630334
227280 0.7466922
227290 0.7428747
227300 0.7500212
227310 0.7386084
227320 0.7432564
227330 0.747939
227340 0.7379334
227350 0.7483312
227360 0.7423621
227370 0.7310762
227380 0.7426643
227390 0.7352638
227400 0.7518013
227410 0.747768
227420 0.748439
227430 0.7417076
227440 0.7397596
227450 0.7293408
227460 0.7409136
227470 0.7338177
227480 0.7436985
227490 0.7346467
227500 0.7487122
227510 0.7359408
227520 0.7271494
227530 0.7309719
227540 0.7356848
227550 0.7370764
227560 0.7399009
227570 0.7329323
227580 0.7420365
227590 0.7340901
227600 0.7338402
227610 0.7355589
227620 0.7286971
227630 0.7391046
227640 0.7374104
227650 0.738043
227660 0.7421671
227670 0.742364
227680 0.7388648
227690 0.7291554
227700 0.7264437
227710 0.7341194
227720 0.7225767
227730 0.727928
227740 0.7230914
227750 0.7212233
227760 0.731017
227770 0.7369097
227780 0.730059
227790 0.7248428
227800 0.7309047
227810 0.7273743
227820 0.7459882
227830 0.7305821
227840 0.7319281
227850 0.7258172
227860 0.7204013
227870 0.733748
227880 0.7294798
227890 0.741286
227900 0.752811
227910 0.7455601
227920 0.7480659
227930 0.7537845
227940 0.7437021
227950 0.7510592
227960 0.7400233
227970 0.7442585
227980 0.7562366
227990 0.7507591
228000 0.7472309
228010 0.7393283
228020 0.7461926
228030 0.7431318
228040 0.7381592
228050 0.7398636
228060 0.7462857
228070 0.736919
228080 0.7563811
228090 0.7480701
228100 0.7416167
228110 0.7395361
228120 0.7277325
228130 0.7392298
228140 0.7436866
228150 0.7409183
228160 0.7322786
228170 0.7157803
228180 0.7189429
228190 0.7174615
228200 0.7236033
228210 0.7287436
228220 0.7202546
228230 0.7219611
228240 0.7233933
228250 0.732232
228260 0.7270733
228270 0.727748
228280 0.7353352
228290 0.7247141
228300 0.7221119
228310 0.7249268
228320 0.737246
228330 0.7328018
228340 0.7319077
228350 0.7293808
228360 0.7271951
228370 0.725473
228380 0.7366534
228390 0.7278521
228400 0.7265658
228410 0.7333398
228420 0.7310058
228430 0.7304202
228440 0.7401152
228450 0.7341607
228460 0.7347583
228470 0.7313715
228480 0.7289134
228490 0.7210782
228500 0.7380756
228510 0.7461327
228520 0.7351809
228530 0.7364399
228540 0.7318733
228550 0.7375606
228560 0.7398279
228570 0.7434471
228580 0.7400395
228590 0.7312495
228600 0.7356201
228610 0.7308269
228620 0.7246383
228630 0.7316068
228640 0.7265272
228650 0.7272941
228660 0.7352974
228670 0.7341413
228680 0.7467663
228690 0.7379325
228700 0.7374296
228710 0.7253861
228720 0.7377871
228730 0.7304034
228740 0.7339776
228750 0.7137745
228760 0.7213106
228770 0.7198649
228780 0.7249354
228790 0.7373456
228800 0.7344472
228810 0.7217132
228820 0.7232217
228830 0.7252106
228840 0.7366378
228850 0.7300329
228860 0.7300028
228870 0.7386581
228880 0.7324024
228890 0.7315917
228900 0.7222695
228910 0.715914
228920 0.7111934
228930 0.7133329
228940 0.7138286
228950 0.7125193
228960 0.7038748
228970 0.7148682
228980 0.7095489
228990 0.7257225
229000 0.7217298
229010 0.7356171
229020 0.7293189
229030 0.7335345
229040 0.7308642
229050 0.7249951
229060 0.7263972
229070 0.737713
229080 0.7403247
229090 0.7338005
229100 0.7228757
229110 0.7288726
229120 0.740656
229130 0.7491423
229140 0.7446252
229150 0.7295879
229160 0.7256607
229170 0.7222028
229180 0.7286102
229190 0.7171487
229200 0.7070534
229210 0.7100776
229220 0.7009155
229230 0.718219
229240 0.7183124
229250 0.7121861
229260 0.7067423
229270 0.7154815
229280 0.7154561
229290 0.7110568
229300 0.7211289
229310 0.7109864
229320 0.7136856
229330 0.7083854
229340 0.7108674
229350 0.7108753
229360 0.7174001
229370 0.727209
229380 0.7226436
229390 0.7243161
229400 0.7239804
229410 0.7163636
229420 0.7130582
229430 0.7170079
229440 0.7149251
229450 0.7235016
229460 0.7263749
229470 0.7283168
229480 0.7354436
229490 0.7303556
229500 0.7404218
229510 0.7324653
229520 0.7369954
229530 0.7251468
229540 0.7210653
229550 0.7188156
229560 0.7067177
229570 0.7132084
229580 0.7034376
229590 0.7071565
229600 0.7218958
229610 0.712552
229620 0.7247587
229630 0.7250565
229640 0.7251757
229650 0.7283571
229660 0.7240567
229670 0.7215116
229680 0.7190715
229690 0.7341418
229700 0.7305406
229710 0.7340033
229720 0.7356215
229730 0.7348883
229740 0.7369833
229750 0.7412692
229760 0.7455962
229770 0.7424361
229780 0.742012
229790 0.73241
229800 0.7238132
229810 0.7316195
229820 0.7408095
229830 0.7419547
229840 0.746475
229850 0.7373841
229860 0.741918
229870 0.7441121
229880 0.7380357
229890 0.7461758
229900 0.7577735
229910 0.7588106
229920 0.7384908
229930 0.7270759
229940 0.7390924
229950 0.7333432
229960 0.7351362
229970 0.7413418
229980 0.7354882
229990 0.7333681
230000 0.7379709
230010 0.7506512
230020 0.7422752
230030 0.7503451
230040 0.7374067
230050 0.739677
230060 0.7371904
230070 0.7361711
230080 0.7420972
230090 0.73018
230100 0.71623
230110 0.7315107
230120 0.7424315
230130 0.736455
230140 0.7325722
230150 0.7389157
230160 0.7399659
230170 0.7305234
230180 0.7260361
230190 0.7367509
230200 0.734885
230210 0.7458748
230220 0.7293269
230230 0.7406045
230240 0.7320983
230250 0.7417433
230260 0.732425
230270 0.731673
230280 0.7442446
230290 0.7391686
230300 0.7312645
230310 0.7397901
230320 0.7470986
230330 0.7369115
230340 0.7457637
230350 0.7451931
230360 0.752185
230370 0.7520236
230380 0.7453082
230390 0.7420458
230400 0.7452801
230410 0.7383735
230420 0.7260019
230430 0.7188673
230440 0.7377829
230450 0.7355932
230460 0.7476956
230470 0.7549759
230480 0.7525377
230490 0.7577411
230500 0.7467977
230510 0.7518343
230520 0.7554831
230530 0.7444193
230540 0.7467646
230550 0.7426063
230560 0.7532184
230570 0.7516709
230580 0.7447784
230590 0.7382438
230600 0.7564427
230610 0.7588972
230620 0.7462744
230630 0.7379176
230640 0.7251406
230650 0.7444446
230660 0.7438129
230670 0.7478718
230680 0.7398207
230690 0.7415784
230700 0.7344357
230710 0.7444838
230720 0.7439089
230730 0.749932
230740 0.7386957
230750 0.7439938
230760 0.7330455
230770 0.7375839
230780 0.7318832
230790 0.7427138
230800 0.7419008
230810 0.7354792
230820 0.7272743
230830 0.733727
230840 0.7339025
230850 0.7249746
230860 0.7257165
230870 0.7424217
230880 0.7438337
230890 0.752528
230900 0.7480847
230910 0.7428843
230920 0.7441221
230930 0.7342705
230940 0.7328951
230950 0.7300259
230960 0.7313468
230970 0.7224025
230980 0.7188261
230990 0.7286805
231000 0.7215918
231010 0.7292621
231020 0.7207955
231030 0.7346415
231040 0.7290393
231050 0.7241704
231060 0.7184461
231070 0.7256221
231080 0.7292563
231090 0.7297944
231100 0.7187858
231110 0.7213582
231120 0.7206947
231130 0.7231372
231140 0.7291684
231150 0.7257197
231160 0.727708
231170 0.7477037
231180 0.7537987
231190 0.7476919
231200 0.7642452
231210 0.7545924
231220 0.7593075
231230 0.7571282
231240 0.7591364
231250 0.7658548
231260 0.7548039
231270 0.7541193
231280 0.7519651
231290 0.7537941
231300 0.7534525
231310 0.7458967
231320 0.7387526
231330 0.7420467
231340 0.7385206
231350 0.7434734
231360 0.7396914
231370 0.7330366
231380 0.7229716
231390 0.735579
231400 0.7439942
231410 0.7379084
231420 0.7315412
231430 0.735722
231440 0.7354578
231450 0.7489292
231460 0.736265
231470 0.7347431
231480 0.7292685
231490 0.7391551
231500 0.7435964
231510 0.7416563
231520 0.7489469
231530 0.7431841
231540 0.7385782
231550 0.7354332
231560 0.7349054
231570 0.7362598
231580 0.7422515
231590 0.7376702
231600 0.7411324
231610 0.7414683
231620 0.7394519
231630 0.7317733
231640 0.7340267
231650 0.7254542
231660 0.7316492
231670 0.7348625
231680 0.7291316
231690 0.7238927
231700 0.7388
231710 0.7414038
231720 0.7399657
231730 0.7475005
231740 0.747906
231750 0.739191
231760 0.7410487
231770 0.7451684
231780 0.7450915
231790 0.7394153
231800 0.7411095
231810 0.7433695
231820 0.7471068
231830 0.7572127
231840 0.7552455
231850 0.7577356
231860 0.7437192
231870 0.7492945
231880 0.7477335
231890 0.7415229
231900 0.7532787
231910 0.7652138
231920 0.75949
231930 0.7735893
231940 0.7660177
231950 0.764876
231960 0.7596645
231970 0.7589896
231980 0.7487884
231990 0.7451671
232000 0.7464375
232010 0.7499626
232020 0.7483212
232030 0.7586325
232040 0.7686495
232050 0.7536195
232060 0.7487397
232070 0.7547228
232080 0.7607477
232090 0.7570388
232100 0.7571091
232110 0.7614924
232120 0.758256
232130 0.7487794
232140 0.7499084
232150 0.7448126
232160 0.7469437
232170 0.7422945
232180 0.7370268
232190 0.7397413
232200 0.7345148
232210 0.7498291
232220 0.7462409
232230 0.7534584
232240 0.7580687
232250 0.7454412
232260 0.7482833
232270 0.7593258
232280 0.7590731
232290 0.7638143
232300 0.7655889
232310 0.7585683
232320 0.7495133
232330 0.7620687
232340 0.7660103
232350 0.7769904
232360 0.764454
232370 0.7725612
232380 0.7672002
232390 0.7770489
232400 0.7733949
232410 0.7638025
232420 0.7561166
232430 0.7690815
232440 0.755178
232450 0.7670588
232460 0.7565266
232470 0.7564973
232480 0.7436024
232490 0.7434998
232500 0.7406981
232510 0.7468641
232520 0.7435635
232530 0.7374215
232540 0.7574722
232550 0.752112
232560 0.7646265
232570 0.7570845
232580 0.7654025
232590 0.7609936
232600 0.7565107
232610 0.7584091
232620 0.7523912
232630 0.7412804
232640 0.7361858
232650 0.7407132
232660 0.7361148
232670 0.7349294
232680 0.7330089
232690 0.7409589
232700 0.7328951
232710 0.7282747
232720 0.7246364
232730 0.7278662
232740 0.7383722
232750 0.741315
232760 0.7337374
232770 0.7428564
232780 0.7330799
232790 0.7495527
232800 0.7494388
232810 0.7365329
232820 0.7304518
232830 0.7321603
232840 0.7381711
232850 0.7426097
232860 0.7434843
232870 0.7162503
232880 0.7216777
232890 0.7195027
232900 0.7174884
232910 0.7323398
232920 0.7219445
232930 0.7315851
232940 0.7513623
232950 0.7585323
232960 0.739228
232970 0.7461788
232980 0.7555951
232990 0.7463816
233000 0.7604593
233010 0.7556911
233020 0.7459825
233030 0.7397062
233040 0.7433957
233050 0.7463019
233060 0.7386755
233070 0.729736
233080 0.7395552
233090 0.7436903
233100 0.7439296
233110 0.7501284
233120 0.7497457
233130 0.7517963
233140 0.7423393
233150 0.7432301
233160 0.7503186
233170 0.7529505
233180 0.7579579
233190 0.76133
233200 0.7473821
233210 0.7429373
233220 0.7440521
233230 0.755385
233240 0.7536192
233250 0.7538247
233260 0.7463283
233270 0.7429234
233280 0.7656134
233290 0.7641087
233300 0.7677675
233310 0.7566152
233320 0.7531148
233330 0.7500789
233340 0.7469144
233350 0.7441819
233360 0.746166
233370 0.7617901
233380 0.7529569
233390 0.748147
233400 0.7313857
233410 0.7268817
233420 0.7363105
233430 0.7387201
233440 0.7342397
233450 0.7255979
233460 0.7171654
233470 0.7228238
233480 0.7271436
233490 0.7173713
233500 0.7193646
233510 0.7241206
233520 0.7415271
233530 0.7289544
233540 0.7499479
233550 0.7468609
233560 0.7516773
233570 0.7367771
233580 0.7425641
233590 0.7479067
233600 0.7367362
233610 0.7367055
233620 0.7318361
233630 0.7258345
233640 0.7125772
233650 0.7219525
233660 0.7213342
233670 0.7204592
233680 0.7206532
233690 0.7318406
233700 0.7364128
233710 0.7450764
233720 0.7454645
233730 0.7315595
233740 0.731676
233750 0.7216815
233760 0.7208819
233770 0.7244201
233780 0.7247213
233790 0.7241875
233800 0.7253274
233810 0.7199195
233820 0.7192585
233830 0.7194592
233840 0.7219763
233850 0.719483
233860 0.7191954
233870 0.725181
233880 0.725394
233890 0.7259665
233900 0.7326371
233910 0.7414973
233920 0.7372495
233930 0.7273652
233940 0.7333083
233950 0.719842
233960 0.7193496
233970 0.7239379
233980 0.7318538
233990 0.7361781
234000 0.7356782
234010 0.7368023
234020 0.7267673
234030 0.7348061
234040 0.7311722
234050 0.7257485
234060 0.7331068
234070 0.7345498
234080 0.7373419
234090 0.7421472
234100 0.7289647
234110 0.712761
234120 0.7181101
234130 0.722612
234140 0.7283008
234150 0.7156543
234160 0.7238528
234170 0.7280503
234180 0.7191153
234190 0.7330328
234200 0.7272844
234210 0.73137
234220 0.7300541
234230 0.7334145
234240 0.7207516
234250 0.7163934
234260 0.7188311
234270 0.7220647
234280 0.7071595
234290 0.718452
234300 0.7195423
234310 0.7218526
234320 0.707511
234330 0.7073559
234340 0.7191176
234350 0.7242769
234360 0.7262104
234370 0.7143685
234380 0.7143619
234390 0.7206857
234400 0.7323992
234410 0.7278292
234420 0.7282434
234430 0.7392402
234440 0.7394251
234450 0.7345119
234460 0.7483196
234470 0.7408499
234480 0.7420701
234490 0.7367387
234500 0.7394612
234510 0.7487397
234520 0.7455491
234530 0.7421666
234540 0.7374352
234550 0.7268119
234560 0.7266951
234570 0.7288269
234580 0.7267017
234590 0.7253144
234600 0.7286181
234610 0.7278181
234620 0.7199878
234630 0.714265
234640 0.7240397
234650 0.7300205
234660 0.7187088
234670 0.7244819
234680 0.7196256
234690 0.7298749
234700 0.7284382
234710 0.7267586
234720 0.7236853
234730 0.7322725
234740 0.7312819
234750 0.740948
234760 0.7497018
234770 0.7519407
234780 0.744689
234790 0.7345389
234800 0.739409
234810 0.7408962
234820 0.734921
234830 0.7325754
234840 0.7408728
234850 0.7288988
234860 0.729673
234870 0.7381641
234880 0.7339795
234890 0.7276186
234900 0.7210994
234910 0.725394
234920 0.723258
234930 0.7208604
234940 0.7235342
234950 0.732872
234960 0.7290878
234970 0.7354988
234980 0.7365198
234990 0.736788
235000 0.7200259
235010 0.7213778
235020 0.7291888
235030 0.7400163
235040 0.7396882
235050 0.7326139
235060 0.7358567
235070 0.762993
235080 0.7538195
235090 0.7455035
235100 0.7364178
235110 0.7336535
235120 0.7291973
235130 0.7200325
235140 0.7271195
235150 0.7435385
235160 0.7225834
235170 0.7318006
235180 0.731795
235190 0.7324998
235200 0.7271834
235210 0.7308911
235220 0.7302468
235230 0.7215394
235240 0.7184704
235250 0.7105358
235260 0.717804
235270 0.7254369
235280 0.7252232
235290 0.7317305
235300 0.7462844
235310 0.7323157
235320 0.7281448
235330 0.7333147
235340 0.7312997
235350 0.7323414
235360 0.7322352
235370 0.7250892
235380 0.7415352
235390 0.7354785
235400 0.7445905
235410 0.7395018
235420 0.739821
235430 0.7444752
235440 0.7299884
235450 0.7334406
235460 0.7325373
235470 0.7368555
235480 0.747896
235490 0.7362335
235500 0.7305864
235510 0.7267353
235520 0.7397481
235530 0.7365112
235540 0.7386234
235550 0.7232007
235560 0.7124979
235570 0.7267271
235580 0.7314638
235590 0.7327766
235600 0.7361054
235610 0.71746
235620 0.717881
235630 0.720414
235640 0.7131684
235650 0.7191486
235660 0.7240347
235670 0.7129014
235680 0.724732
235690 0.716729
235700 0.7214496
235710 0.7239133
235720 0.72171
235730 0.7248244
235740 0.7412817
235750 0.734596
235760 0.7361232
235770 0.7300855
235780 0.723534
235790 0.7422487
235800 0.7251095
235810 0.7214328
235820 0.7218381
235830 0.7178549
235840 0.7183276
235850 0.7122588
235860 0.7197632
235870 0.7324142
235880 0.7182509
235890 0.71619
235900 0.7248092
235910 0.7259917
235920 0.7231393
235930 0.7172489
235940 0.7092074
235950 0.7110336
235960 0.7165526
235970 0.7174087
235980 0.717886
235990 0.7173596
236000 0.7221007
236010 0.7132083
236020 0.7205909
236030 0.7167296
236040 0.7295272
236050 0.7096475
236060 0.7151381
236070 0.7025045
236080 0.7197468
236090 0.7170171
236100 0.7223939
236110 0.7187378
236120 0.7191527
236130 0.7158148
236140 0.7160179
236150 0.727059
236160 0.722362
236170 0.7231721
236180 0.7114564
236190 0.7159254
236200 0.7293408
236210 0.7281655
236220 0.7384432
236230 0.7328045
236240 0.7306232
236250 0.7225694
236260 0.7270917
236270 0.7260916
236280 0.7285707
236290 0.737791
236300 0.7380973
236310 0.7386005
236320 0.7298469
236330 0.7395945
236340 0.7356072
236350 0.7364678
236360 0.734549
236370 0.733382
236380 0.733498
236390 0.734513
236400 0.7347839
236410 0.7121317
236420 0.7152745
236430 0.716372
236440 0.7227616
236450 0.7388742
236460 0.7247187
236470 0.7228059
236480 0.725755
236490 0.7257077
236500 0.7243702
236510 0.7381541
236520 0.7251979
236530 0.7367164
236540 0.7256476
236550 0.7274003
236560 0.7416718
236570 0.7360937
236580 0.7456326
236590 0.7352046
236600 0.7337005
236610 0.7338558
236620 0.7281103
236630 0.7357005
236640 0.7243653
236650 0.7170808
236660 0.7160227
236670 0.7144121
236680 0.7123449
236690 0.7124987
236700 0.712065
236710 0.7039382
236720 0.714882
236730 0.7166158
236740 0.7116138
236750 0.7131113
236760 0.7091485
236770 0.6933741
236780 0.7104734
236790 0.7094129
236800 0.7120948
236810 0.7075738
236820 0.7098666
236830 0.7187802
236840 0.7133946
236850 0.712292
236860 0.7130696
236870 0.7127957
236880 0.7118123
236890 0.7032143
236900 0.7100176
236910 0.7037479
236920 0.7055604
236930 0.7071708
236940 0.7068733
236950 0.7046178
236960 0.6982706
236970 0.6944823
236980 0.7066568
236990 0.697492
237000 0.7102886
237010 0.7154959
237020 0.7185011
237030 0.7155901
237040 0.7148804
237050 0.7095621
237060 0.7096487
237070 0.7204869
237080 0.7095043
237090 0.7126297
237100 0.7178346
237110 0.7096644
237120 0.707666
237130 0.7159559
237140 0.7080823
237150 0.7193785
237160 0.7121146
237170 0.7014036
237180 0.7000241
237190 0.713159
237200 0.704479
237210 0.7099423
237220 0.7125593
237230 0.7089622
237240 0.7161133
237250 0.7188792
237260 0.7171637
237270 0.7161145
237280 0.7089914
237290 0.7231601
237300 0.7179219
237310 0.7148504
237320 0.7196171
237330 0.7165015
237340 0.7104631
237350 0.7164118
237360 0.707498
237370 0.7110556
237380 0.7092745
237390 0.7203906
237400 0.714223
237410 0.7114645
237420 0.7212427
237430 0.7143543
237440 0.7196087
237450 0.7262734
237460 0.7239651
237470 0.7342376
237480 0.73031
237490 0.7202033
237500 0.7235249
237510 0.7284608
237520 0.713638
237530 0.7010413
237540 0.7143742
237550 0.7068596
237560 0.713981
237570 0.703296
237580 0.712931
237590 0.710432
237600 0.7220239
237610 0.7167249
237620 0.7117541
237630 0.7060646
237640 0.7154186
237650 0.7082272
237660 0.7118785
237670 0.717954
237680 0.7125894
237690 0.7259005
237700 0.7212479
237710 0.7092583
237720 0.7089685
237730 0.7120413
237740 0.7143174
237750 0.712071
237760 0.7107936
237770 0.7122107
237780 0.7104431
237790 0.7059687
237800 0.7225792
237810 0.7155719
237820 0.7119216
237830 0.7146935
237840 0.7263076
237850 0.7236205
237860 0.7274913
237870 0.718242
237880 0.7195801
237890 0.7279106
237900 0.7205614
237910 0.7295043
237920 0.7260488
237930 0.7340617
237940 0.7347516
237950 0.7259136
237960 0.7253869
237970 0.7193663
237980 0.7294638
237990 0.7265097
238000 0.7356782
238010 0.73306
238020 0.7316986
238030 0.7368129
238040 0.7342836
238050 0.7242387
238060 0.7286019
238070 0.7435457
238080 0.7382165
238090 0.7288718
238100 0.7434528
238110 0.7360119
238120 0.7324329
238130 0.7400218
238140 0.7415208
238150 0.7359694
238160 0.7516521
238170 0.7473323
238180 0.7357322
238190 0.7405425
238200 0.7414607
238210 0.7409153
238220 0.7287605
238230 0.7251531
238240 0.7397118
238250 0.731057
238260 0.7335194
238270 0.7329267
238280 0.7277712
238290 0.7257147
238300 0.7179294
238310 0.7275884
238320 0.7343158
238330 0.7280154
238340 0.714892
238350 0.7136558
238360 0.7058943
238370 0.7233428
238380 0.7239164
238390 0.7154664
238400 0.7193483
238410 0.7155222
238420 0.7309237
238430 0.7180029
238440 0.7302724
238450 0.7208433
238460 0.7162734
238470 0.7179924
238480 0.7259882
238490 0.704016
238500 0.711212
238510 0.7100028
238520 0.728382
238530 0.7362022
238540 0.7288045
238550 0.7399372
238560 0.7171711
238570 0.7172287
238580 0.7174158
238590 0.7245551
238600 0.707855
238610 0.7051268
238620 0.6921977
238630 0.7187136
238640 0.7162148
238650 0.7234484
238660 0.7308118
238670 0.7302486
238680 0.7354315
238690 0.7374799
238700 0.7277348
238710 0.7255381
238720 0.7261815
238730 0.7356105
238740 0.7325577
238750 0.7346019
238760 0.7351797
238770 0.7360883
238780 0.7271985
238790 0.7275341
238800 0.7239736
238810 0.723367
238820 0.7298064
238830 0.724003
238840 0.7319127
238850 0.721082
238860 0.7193214
238870 0.7230711
238880 0.7157676
238890 0.7216265
238900 0.7292384
238910 0.7271292
238920 0.7333553
238930 0.729523
238940 0.7189626
238950 0.7333228
238960 0.7381498
238970 0.7299589
238980 0.7305505
238990 0.7352143
239000 0.7270621
239010 0.7296702
239020 0.7371873
239030 0.7261216
239040 0.7284176
239050 0.7215824
239060 0.7177639
239070 0.7239192
239080 0.7267282
239090 0.7252653
239100 0.7324663
239110 0.7346852
239120 0.7403567
239130 0.7434378
239140 0.743926
239150 0.7530929
239160 0.7367576
239170 0.738625
239180 0.7318707
239190 0.7232918
239200 0.7252036
239210 0.7243333
239220 0.7309515
239230 0.7397704
239240 0.7298657
239250 0.7493258
239260 0.7371562
239270 0.7370095
239280 0.7206657
239290 0.7218362
239300 0.721006
239310 0.7232594
239320 0.7205775
239330 0.7249977
239340 0.7169316
239350 0.7108546
239360 0.7089949
239370 0.7127733
239380 0.7164968
239390 0.7145948
239400 0.7172499
239410 0.7108927
239420 0.712087
239430 0.722116
239440 0.7279506
239450 0.722666
239460 0.7268809
239470 0.7296023
239480 0.7239757
239490 0.7297491
239500 0.7323787
239510 0.7361664
239520 0.7321151
239530 0.7319771
239540 0.7273136
239550 0.730448
239560 0.7352881
239570 0.7387707
239580 0.7356212
239590 0.7330344
239600 0.7361189
239610 0.7299814
239620 0.7188038
239630 0.7241641
239640 0.7331675
239650 0.7319947
239660 0.7226049
239670 0.7203051
239680 0.7252382
239690 0.7225728
239700 0.7327543
239710 0.7399855
239720 0.7389432
239730 0.7290179
239740 0.7271144
239750 0.7317268
239760 0.7396341
239770 0.7424629
239780 0.7380848
239790 0.7442874
239800 0.7522593
239810 0.7327877
239820 0.7419714
239830 0.7500431
239840 0.7484798
239850 0.7465209
239860 0.7451727
239870 0.7501356
239880 0.7432215
239890 0.7367759
239900 0.7330576
239910 0.7370083
239920 0.740161
239930 0.7467738
239940 0.7407754
239950 0.7383735
239960 0.7348584
239970 0.7388781
239980 0.7386682
239990 0.7468627
240000 0.7452263
240010 0.7484178
240020 0.7302191
240030 0.7183506
240040 0.7154197
240050 0.7276941
240060 0.7199322
240070 0.7179981
240080 0.7197416
240090 0.7331909
240100 0.7422132
240110 0.7498744
240120 0.7455966
240130 0.7404911
240140 0.7322561
240150 0.7348165
240160 0.7379168
240170 0.7316589
240180 0.7502839
240190 0.7618079
240200 0.7545868
240210 0.7538732
240220 0.7640765
240230 0.7555665
240240 0.7613146
240250 0.765467
240260 0.7510009
240270 0.7440811
240280 0.7337317
240290 0.7326885
240300 0.7329131
240310 0.7353575
240320 0.733031
240330 0.7261058
240340 0.7305886
240350 0.7254106
240360 0.7383345
240370 0.746929
240380 0.7479497
240390 0.7461568
240400 0.7362792
240410 0.7412211
240420 0.7433016
240430 0.7443898
240440 0.7381419
240450 0.7423832
240460 0.7339377
240470 0.737596
240480 0.7356539
240490 0.7389128
240500 0.745308
240510 0.7313491
240520 0.7349003
240530 0.7368056
240540 0.7451243
240550 0.738294
240560 0.7356741
240570 0.744169
240580 0.7390859
240590 0.7444054
240600 0.7370341
240610 0.7356384
240620 0.7440498
240630 0.7401415
240640 0.7394719
240650 0.7449691
240660 0.7282122
240670 0.7454834
240680 0.7506815
240690 0.7541811
240700 0.7587492
240710 0.7613696
240720 0.7471546
240730 0.7538489
240740 0.7359364
240750 0.7328696
240760 0.7290477
240770 0.727613
240780 0.7342975
240790 0.7360076
240800 0.7372869
240810 0.7514804
240820 0.7347826
240830 0.7316778
240840 0.7375159
240850 0.7303551
240860 0.7394751
240870 0.7322952
240880 0.7297381
240890 0.7238327
240900 0.7333689
240910 0.7384953
240920 0.7319256
240930 0.7242675
240940 0.7401364
240950 0.7297598
240960 0.7290025
240970 0.7407419
240980 0.7384742
240990 0.7485094
241000 0.7528392
241010 0.7321029
241020 0.7322549
241030 0.7322033
241040 0.7321165
241050 0.7302108
241060 0.7429659
241070 0.7538586
241080 0.7469251
241090 0.7487866
241100 0.7402868
241110 0.7394652
241120 0.7301732
241130 0.7315463
241140 0.7323542
241150 0.7370684
241160 0.7364658
241170 0.7400667
241180 0.7319216
241190 0.7314562
241200 0.7333615
241210 0.7426792
241220 0.7326869
241230 0.7347903
241240 0.7329258
241250 0.7420171
241260 0.7384772
241270 0.7353318
241280 0.7364646
241290 0.7437798
241300 0.7374077
241310 0.7280051
241320 0.7252473
241330 0.7220862
241340 0.7389117
241350 0.7437999
241360 0.7512386
241370 0.7330347
241380 0.7394179
241390 0.7383657
241400 0.7354679
241410 0.7334949
241420 0.7315826
241430 0.7408676
241440 0.7385752
241450 0.7365568
241460 0.7365512
241470 0.7375313
241480 0.7166358
241490 0.721188
241500 0.7153224
241510 0.720068
241520 0.7260787
241530 0.7320233
241540 0.7380561
241550 0.7373464
241560 0.7280162
241570 0.726605
241580 0.7189779
241590 0.7182002
241600 0.7243245
241610 0.7297637
241620 0.7256991
241630 0.7306041
241640 0.7131897
241650 0.7222314
241660 0.7114422
241670 0.715952
241680 0.7201151
241690 0.7302083
241700 0.7288258
241710 0.719136
241720 0.720548
241730 0.7315104
241740 0.72264
241750 0.72126
241760 0.7295762
241770 0.7261858
241780 0.7253272
241790 0.7184361
241800 0.713678
241810 0.7202539
241820 0.7153062
241830 0.7279652
241840 0.7486637
241850 0.7504294
241860 0.7291589
241870 0.7379073
241880 0.7272184
241890 0.7208477
241900 0.7330667
241910 0.7441996
241920 0.7273233
241930 0.7331125
241940 0.7271671
241950 0.7380955
241960 0.7365896
241970 0.7252306
241980 0.7113964
241990 0.7259764
242000 0.7266775
242010 0.7271882
242020 0.7211834
242030 0.7228693
242040 0.7198388
242050 0.7274174
242060 0.7241293
242070 0.7265009
242080 0.712629
242090 0.7009737
242100 0.7187122
242110 0.7215035
242120 0.7151791
242130 0.7160848
242140 0.7201111
242150 0.7314231
242160 0.7276925
242170 0.7227989
242180 0.7227079
242190 0.7174357
242200 0.7224099
242210 0.7357253
242220 0.7351286
242230 0.734136
242240 0.7336771
242250 0.724559
242260 0.7174848
242270 0.7120504
242280 0.7168756
242290 0.7150379
242300 0.7233754
242310 0.7335978
242320 0.7345023
242330 0.723633
242340 0.7284496
242350 0.727057
242360 0.732117
242370 0.7237455
242380 0.720843
242390 0.7172021
242400 0.7147148
242410 0.721444
242420 0.7340727
242430 0.726067
242440 0.7290552
242450 0.7264096
242460 0.7341406
242470 0.7309391
242480 0.7376847
242490 0.7304448
242500 0.7240875
242510 0.7238529
242520 0.7322767
242530 0.7225829
242540 0.734103
242550 0.7181449
242560 0.7307608
242570 0.7189252
242580 0.7181765
242590 0.7174813
242600 0.7229629
242610 0.7317392
242620 0.7135621
242630 0.7100291
242640 0.7008996
242650 0.6966866
242660 0.6953741
242670 0.6958303
242680 0.6968834
242690 0.6966013
242700 0.6960829
242710 0.6975579
242720 0.6932458
242730 0.6900054
242740 0.7054629
242750 0.7042089
242760 0.705044
242770 0.6973782
242780 0.6916574
242790 0.6970714
242800 0.6956334
242810 0.6958361
242820 0.6997123
242830 0.7004079
242840 0.6952765
242850 0.7030673
242860 0.7035711
242870 0.7137038
242880 0.7130814
242890 0.7176021
242900 0.7180257
242910 0.7190261
242920 0.7166711
242930 0.723251
242940 0.7206263
242950 0.7175646
242960 0.7194149
242970 0.720773
242980 0.7099957
242990 0.7089014
243000 0.7207922
243010 0.7116179
243020 0.69655
243030 0.7004391
243040 0.7119487
243050 0.7249654
243060 0.7181309
243070 0.7302741
243080 0.7168228
243090 0.7159695
243100 0.7049835
243110 0.7039267
243120 0.7067854
243130 0.7205578
243140 0.7162949
243150 0.7258387
243160 0.7213398
243170 0.7261797
243180 0.7242388
243190 0.7281275
243200 0.7286034
243210 0.7203759
243220 0.7198238
243230 0.7194362
243240 0.7321683
243250 0.7255153
243260 0.7215582
243270 0.7221752
243280 0.7201148
243290 0.7275887
243300 0.7260096
243310 0.7271229
243320 0.7244937
243330 0.7192053
243340 0.7087269
243350 0.7107281
243360 0.7156829
243370 0.7226466
243380 0.7182998
243390 0.7225865
243400 0.7299919
243410 0.7227501
[truncated: 95,582 more chars]
