# Supplementary material for: Targeted systematic evolution of an RNA platform neutralizing DNMT1 function and controlling DNA methylation
Source: Nat Commun. 2023 Jan 6;14:99. doi: 10.1038/s41467-022-35222-4 (PMC9823104; doi:10.1038/s41467-022-35222-4)
Supplement: Supplementary file 6 — Source Data [file 41467_2022_35222_MOESM6_ESM.zip › source data file/Supplementary Figure 14/R5/R5-DNMT1-R1.dat]

0 0.0002572
10 0.1156351
20 0.1501246
30 0.1703229
40 0.1752346
50 0.1823041
60 0.1951761
70 0.1986443
80 0.2085096
90 0.2163143
100 0.2278907
110 0.2220524
120 0.2281874
130 0.2214678
140 0.2349046
150 0.2484783
160 0.26197
170 0.2709049
180 0.264888
190 0.2660598
200 0.2696262
210 0.2594536
220 0.2530555
230 0.2547223
240 0.2565303
250 0.2632512
260 0.2684624
270 0.2637973
280 0.2621166
290 0.2702194
300 0.2654414
310 0.2678973
320 0.2634782
330 0.2635002
340 0.2658692
350 0.2549376
360 0.2699781
370 0.2708244
380 0.2807619
390 0.2807673
400 0.2787862
410 0.2865812
420 0.291917
430 0.2996891
440 0.27961
450 0.2925026
460 0.3012365
470 0.2952308
480 0.302236
490 0.3106925
500 0.3159776
510 0.3260855
520 0.311639
530 0.3155793
540 0.3342171
550 0.3324027
560 0.3332437
570 0.3425098
580 0.34619
590 0.3477226
600 0.3525341
610 0.3583689
620 0.3677407
630 0.3626457
640 0.3546939
650 0.356571
660 0.3606668
670 0.3589196
680 0.365845
690 0.369871
700 0.370023
710 0.3741095
720 0.3887073
730 0.3758366
740 0.3766101
750 0.3830957
760 0.3831943
770 0.378456
780 0.3821379
790 0.3779234
800 0.3815156
810 0.389254
820 0.3836459
830 0.3803505
840 0.3844615
850 0.3982998
860 0.420489
870 0.4305192
880 0.4239109
890 0.4285771
900 0.4257144
910 0.4280965
920 0.4372529
930 0.4274644
940 0.4259183
950 0.4334753
960 0.4387847
970 0.4439641
980 0.4526874
990 0.4293593
1000 0.4441319
1010 0.4485767
1020 0.4426156
1030 0.4380957
1040 0.4276328
1050 0.4452792
1060 0.439704
1070 0.4596586
1080 0.4655502
1090 0.4599924
1100 0.4602293
1110 0.4618047
1120 0.4771603
1130 0.47115
1140 0.4744301
1150 0.4888576
1160 0.482044
1170 0.4926448
1180 0.4923549
1190 0.48417
1200 0.4869287
1210 0.480222
1220 0.476303
1230 0.4775777
1240 0.4563059
1250 0.4629619
1260 0.4798484
1270 0.4736568
1280 0.46727
1290 0.4698804
1300 0.4797898
1310 0.4792831
1320 0.492991
1330 0.4958404
1340 0.497511
1350 0.4870759
1360 0.4912284
1370 0.4945567
1380 0.5102496
1390 0.5033021
1400 0.5096675
1410 0.5223662
1420 0.5198217
1430 0.5133702
1440 0.5160125
1450 0.5166892
1460 0.5280783
1470 0.5379066
1480 0.5391248
1490 0.5450083
1500 0.5373389
1510 0.5395444
1520 0.5359973
1530 0.52608
1540 0.5340163
1550 0.5418229
1560 0.545772
1570 0.5553852
1580 0.542776
1590 0.5538145
1600 0.5480644
1610 0.5395843
1620 0.5475074
1630 0.5405922
1640 0.5377669
1650 0.5356057
1660 0.5264006
1670 0.5308966
1680 0.548024
1690 0.5405499
1700 0.5408831
1710 0.5259667
1720 0.5243432
1730 0.5164088
1740 0.5274522
1750 0.5257919
1760 0.5368697
1770 0.5194629
1780 0.5300683
1790 0.5284185
1800 0.5128132
1810 0.5229097
1820 0.5150667
1830 0.5222544
1840 0.5142381
1850 0.5125172
1860 0.5129831
1870 0.5204049
1880 0.5503978
1890 0.5500157
1900 0.5550833
1910 0.544247
1920 0.5429136
1930 0.5408052
1940 0.5472029
1950 0.5496157
1960 0.5624406
1970 0.5764146
1980 0.5670127
1990 0.5708631
2000 0.5873194
2010 0.5672043
2020 0.5815441
2030 0.5756625
2040 0.5788627
2050 0.5739048
2060 0.5627893
2070 0.5663123
2080 0.5529657
2090 0.5631559
2100 0.5637034
2110 0.5675895
2120 0.5821451
2130 0.5720639
2140 0.5543779
2150 0.5522972
2160 0.5616961
2170 0.5752818
2180 0.5752892
2190 0.5752614
2200 0.5856869
2210 0.5863484
2220 0.59867
2230 0.6012964
2240 0.5917675
2250 0.6026651
2260 0.6046363
2270 0.6047168
2280 0.5860938
2290 0.5847787
2300 0.5879805
2310 0.6019897
2320 0.593759
2330 0.609081
2340 0.6023605
2350 0.6110229
2360 0.6208186
2370 0.6444829
2380 0.6288847
2390 0.6371529
2400 0.6517454
2410 0.6397045
2420 0.6159954
2430 0.6242488
2440 0.6311693
2450 0.6164604
2460 0.5976164
2470 0.5909334
2480 0.5958526
2490 0.5686103
2500 0.5648714
2510 0.5632976
2520 0.5689849
2530 0.5781785
2540 0.5813207
2550 0.5812052
2560 0.5859458
2570 0.5835447
2580 0.5758151
2590 0.5959462
2600 0.6048409
2610 0.5998904
2620 0.5931045
2630 0.5995272
2640 0.6101138
2650 0.6022189
2660 0.6050473
2670 0.6129296
2680 0.6075957
2690 0.6052154
2700 0.6049579
2710 0.6241587
2720 0.6374102
2730 0.6312488
2740 0.6351876
2750 0.6242691
2760 0.6244931
2770 0.6311841
2780 0.6325001
2790 0.6282719
2800 0.633427
2810 0.6237912
2820 0.6259694
2830 0.6258187
2840 0.6258879
2850 0.6254714
2860 0.6175852
2870 0.6201345
2880 0.628224
2890 0.6308714
2900 0.6304536
2910 0.6241259
2920 0.6222284
2930 0.6051974
2940 0.6143438
2950 0.6213103
2960 0.6197309
2970 0.6225996
2980 0.6258916
2990 0.6188309
3000 0.6085904
3010 0.5934733
3020 0.6014687
3030 0.6139206
3040 0.6016291
3050 0.6010944
3060 0.6190333
3070 0.6085823
3080 0.6061992
3090 0.6167576
3100 0.6101574
3110 0.6125785
3120 0.5956964
3130 0.6134417
3140 0.6220567
3150 0.6390788
3160 0.6282272
3170 0.6385868
3180 0.6412678
3190 0.6419817
3200 0.6459616
3210 0.6394151
3220 0.634386
3230 0.6596159
3240 0.6460807
3250 0.6466491
3260 0.6383646
3270 0.6426393
3280 0.6562194
3290 0.6517537
3300 0.6657395
3310 0.6606835
3320 0.6514997
3330 0.6511516
3340 0.637633
3350 0.643254
3360 0.6247954
3370 0.6127184
3380 0.6286072
3390 0.633696
3400 0.6390815
3410 0.6326119
3420 0.6295518
3430 0.635598
3440 0.6406441
3450 0.6503178
3460 0.6243964
3470 0.6336006
3480 0.6347345
3490 0.6390614
3500 0.6504872
3510 0.6729914
3520 0.6621527
3530 0.6577538
3540 0.6414782
3550 0.6436057
3560 0.652404
3570 0.6482988
3580 0.6601351
3590 0.6582212
3600 0.6524002
3610 0.6503304
3620 0.6404634
3630 0.6241526
3640 0.6343447
3650 0.6472114
3660 0.6506693
3670 0.6706364
3680 0.6525023
3690 0.6338561
3700 0.6509435
3710 0.6507456
3720 0.6522297
3730 0.6502922
3740 0.6323174
3750 0.645086
3760 0.6491227
3770 0.6509521
3780 0.6597695
3790 0.6667997
3800 0.6586076
3810 0.6526566
3820 0.6429025
3830 0.6467074
3840 0.6489624
3850 0.6488369
3860 0.6567056
3870 0.657461
3880 0.6531613
3890 0.6487162
3900 0.6632481
3910 0.6730417
3920 0.6761016
3930 0.6897104
3940 0.6983361
3950 0.6801605
3960 0.6858661
3970 0.6830361
3980 0.6862008
3990 0.6885099
4000 0.6834601
4010 0.6876228
4020 0.6863647
4030 0.6826802
4040 0.6718134
4050 0.6675207
4060 0.6694056
4070 0.6697235
4080 0.6711998
4090 0.6669123
4100 0.6669086
4110 0.6701609
4120 0.6629552
4130 0.6765096
4140 0.6903523
4150 0.6930633
4160 0.7127131
4170 0.7053756
4180 0.7018115
4190 0.7096245
4200 0.7246893
4210 0.7227011
4220 0.7064224
4230 0.7013527
4240 0.6916549
4250 0.6876429
4260 0.6876644
4270 0.6888397
4280 0.6936327
4290 0.686577
4300 0.6805025
4310 0.6810169
4320 0.6740379
4330 0.6683609
4340 0.6729227
4350 0.6836365
4360 0.6972334
4370 0.6968364
4380 0.7033768
4390 0.7114655
4400 0.7098346
4410 0.7121322
4420 0.7076697
4430 0.7053649
4440 0.6976314
4450 0.6991562
4460 0.6946854
4470 0.7003426
4480 0.7066534
4490 0.6991313
4500 0.7027435
4510 0.7023569
4520 0.6978662
4530 0.6938577
4540 0.6851044
4550 0.6954878
4560 0.6853049
4570 0.6978646
4580 0.6806104
4590 0.6872849
4600 0.6969557
4610 0.698773
4620 0.6724777
4630 0.6851952
4640 0.673605
4650 0.6809951
4660 0.6824654
4670 0.6822277
4680 0.6823403
4690 0.6853816
4700 0.6798851
4710 0.6751472
4720 0.6727402
4730 0.6825392
4740 0.6816726
4750 0.6661025
4760 0.6548871
4770 0.6660444
4780 0.6664829
4790 0.6675475
4800 0.6787365
4810 0.678297
4820 0.6657799
4830 0.6634154
4840 0.6560666
4850 0.6324296
4860 0.6328982
4870 0.6537496
4880 0.6349663
4890 0.6423404
4900 0.6329823
4910 0.6301726
4920 0.6169871
4930 0.6330114
4940 0.6302137
4950 0.650273
4960 0.6481051
4970 0.6418581
4980 0.6450074
4990 0.6548221
5000 0.6626347
5010 0.6757972
5020 0.677847
5030 0.6840478
5040 0.6826776
5050 0.6871019
5060 0.6766018
5070 0.6788065
5080 0.6700763
5090 0.6816187
5100 0.6662498
5110 0.6667374
5120 0.6590662
5130 0.6684541
5140 0.6595152
5150 0.6540897
5160 0.6586289
5170 0.6628464
5180 0.6504601
5190 0.6440263
5200 0.6451565
5210 0.6451952
5220 0.6327348
5230 0.6288653
5240 0.6421497
5250 0.6447765
5260 0.6460729
5270 0.6450421
5280 0.6237144
5290 0.6122191
5300 0.6207232
5310 0.6205617
5320 0.6415254
5330 0.648306
5340 0.6584787
5350 0.6572357
5360 0.6631032
5370 0.6570935
5380 0.6476328
5390 0.6484285
5400 0.6466809
5410 0.6584396
5420 0.6415358
5430 0.6494996
5440 0.6496558
5450 0.6537528
5460 0.6482697
5470 0.639394
5480 0.6318959
5490 0.6324639
5500 0.6241485
5510 0.6206464
5520 0.6191148
5530 0.6217702
5540 0.6115802
5550 0.613979
5560 0.6163674
5570 0.6175316
5580 0.5979143
5590 0.5953082
5600 0.5842625
5610 0.5915998
5620 0.5814768
5630 0.5751956
5640 0.5754114
5650 0.5695504
5660 0.5695519
5670 0.5653485
5680 0.5723686
5690 0.5865889
5700 0.5829651
5710 0.5926031
5720 0.5823133
5730 0.6005594
5740 0.6175258
5750 0.6269862
5760 0.6276981
5770 0.6122501
5780 0.5999591
5790 0.6223856
5800 0.6148286
5810 0.6069556
5820 0.6337726
5830 0.6056929
5840 0.6161741
5850 0.6369961
5860 0.6270028
5870 0.6439803
5880 0.6446547
5890 0.6334382
5900 0.6499551
5910 0.6361929
5920 0.6460415
5930 0.6621173
5940 0.6763121
5950 0.6735762
5960 0.6887597
5970 0.6975155
5980 0.6939673
5990 0.6870588
6000 0.6874531
6010 0.692767
6020 0.6809621
6030 0.6795468
6040 0.6790315
6050 0.6730755
6060 0.6758142
6070 0.6686067
6080 0.6450922
6090 0.6547633
6100 0.6658218
6110 0.6570734
6120 0.6712109
6130 0.6705613
6140 0.658931
6150 0.662446
6160 0.6515321
6170 0.6525016
6180 0.6565539
6190 0.6479256
6200 0.6382667
6210 0.6420799
6220 0.6480055
6230 0.6408077
6240 0.6414582
6250 0.649633
6260 0.6521482
6270 0.6553296
6280 0.6725503
6290 0.654705
6300 0.6635171
6310 0.6628312
6320 0.6699828
6330 0.6593529
6340 0.6499153
6350 0.6589767
6360 0.6422745
6370 0.6414173
6380 0.6321028
6390 0.6369954
6400 0.6417421
6410 0.6391322
6420 0.6377767
6430 0.6496061
6440 0.6525259
6450 0.6496093
6460 0.6486288
6470 0.6565834
6480 0.663018
6490 0.6762197
6500 0.6725675
6510 0.6587244
6520 0.6573212
6530 0.6542349
6540 0.6592097
6550 0.6793526
6560 0.6740232
6570 0.6704456
6580 0.6619108
6590 0.6554341
6600 0.6435043
6610 0.6466176
6620 0.6295754
6630 0.6419685
6640 0.6583317
6650 0.6589832
6660 0.6716259
6670 0.6771197
6680 0.6570161
6690 0.6613367
6700 0.6769602
6710 0.6708331
6720 0.6535481
6730 0.6747841
6740 0.6762453
6750 0.6824885
6760 0.6897572
6770 0.6907886
6780 0.6859805
6790 0.6811004
6800 0.6888984
6810 0.6842744
6820 0.6929375
6830 0.695168
6840 0.6829251
6850 0.6718367
6860 0.676024
6870 0.6571035
6880 0.6559153
6890 0.6539719
6900 0.6609988
6910 0.6516077
6920 0.659474
6930 0.6709031
6940 0.6645662
6950 0.6705688
6960 0.6650041
6970 0.6533185
6980 0.6639553
6990 0.6596354
7000 0.6654831
7010 0.6673869
7020 0.6740445
7030 0.6670163
7040 0.673316
7050 0.682912
7060 0.6894948
7070 0.7010838
7080 0.6920661
7090 0.6975489
7100 0.7016432
7110 0.709469
7120 0.7225981
7130 0.7099341
7140 0.6975259
7150 0.6848348
7160 0.6755836
7170 0.6744187
7180 0.6657713
7190 0.6753227
7200 0.6701198
7210 0.6805779
7220 0.6895996
7230 0.7002275
7240 0.6917844
7250 0.704545
7260 0.6974345
7270 0.7074271
7280 0.7037093
7290 0.688284
7300 0.6915309
7310 0.6955566
7320 0.6963273
7330 0.6888258
7340 0.6931637
7350 0.6962585
7360 0.6941323
7370 0.7012944
7380 0.7074029
7390 0.6983931
7400 0.7050995
7410 0.6912251
7420 0.6943742
7430 0.6840123
7440 0.7035258
7450 0.6924954
7460 0.6753352
7470 0.6696519
7480 0.6679729
7490 0.6620878
7500 0.6625763
7510 0.6607563
7520 0.662765
7530 0.6519753
7540 0.6564284
7550 0.6820847
7560 0.6720848
7570 0.6742553
7580 0.6826043
7590 0.6944295
7600 0.6939296
7610 0.6986674
7620 0.6804178
7630 0.6974006
7640 0.6884415
7650 0.6877803
7660 0.7004946
7670 0.692476
7680 0.6916187
7690 0.6814789
7700 0.673916
7710 0.6760435
7720 0.6693927
7730 0.6718502
7740 0.6793224
7750 0.6875346
7760 0.6804177
7770 0.674383
7780 0.6715916
7790 0.6737179
7800 0.6938159
7810 0.7033188
7820 0.689061
7830 0.6901543
7840 0.6996938
7850 0.7098226
7860 0.7095919
7870 0.7122372
7880 0.6970661
7890 0.6953942
7900 0.6813902
7910 0.6869195
7920 0.6946302
7930 0.7150182
7940 0.6965798
7950 0.6861597
7960 0.6799195
7970 0.6902574
7980 0.6857676
7990 0.6787159
8000 0.6829069
8010 0.6791031
8020 0.6806081
8030 0.6902917
8040 0.6942292
8050 0.6851524
8060 0.6881293
8070 0.6678669
8080 0.6790068
8090 0.6816821
8100 0.67273
8110 0.6689426
8120 0.6780285
8130 0.6727062
8140 0.678166
8150 0.678104
8160 0.6702011
8170 0.6533738
8180 0.6619793
8190 0.6515894
8200 0.6466275
8210 0.6535559
8220 0.6656905
8230 0.672895
8240 0.663589
8250 0.656572
8260 0.6594032
8270 0.6578429
8280 0.6544312
8290 0.6677207
8300 0.661814
8310 0.6607239
8320 0.6558318
8330 0.6687884
8340 0.6654537
8350 0.6720028
8360 0.6766846
8370 0.6676144
8380 0.6697712
8390 0.6651328
8400 0.6485869
8410 0.6556752
8420 0.6685795
8430 0.6504257
8440 0.6516871
8450 0.6572003
8460 0.6598859
8470 0.6751994
8480 0.6561943
8490 0.6490976
8500 0.6568227
8510 0.6425446
8520 0.631381
8530 0.6434731
8540 0.6401986
8550 0.646813
8560 0.6481242
8570 0.6610553
8580 0.6502931
8590 0.6497529
8600 0.6403697
8610 0.6349025
8620 0.6505342
8630 0.6445749
8640 0.6408756
8650 0.653832
8660 0.6448862
8670 0.6207812
8680 0.628914
8690 0.6385617
8700 0.635708
8710 0.6303812
8720 0.6353189
8730 0.6412243
8740 0.6449823
8750 0.6430101
8760 0.6288845
8770 0.6266221
8780 0.6315271
8790 0.6345689
8800 0.6381979
8810 0.6417188
8820 0.6418925
8830 0.6514301
8840 0.6420179
8850 0.6319885
8860 0.638198
8870 0.6519377
8880 0.6501151
8890 0.6342846
8900 0.6313423
8910 0.659022
8920 0.659163
8930 0.6527091
8940 0.6453286
8950 0.6526328
8960 0.6551635
8970 0.6564175
8980 0.6495462
8990 0.6624123
9000 0.6661153
9010 0.6822608
9020 0.6831061
9030 0.6752573
9040 0.6677338
9050 0.6813043
9060 0.6694987
9070 0.662235
9080 0.6597871
9090 0.6463197
9100 0.6651441
9110 0.6842453
9120 0.6861967
9130 0.6690482
9140 0.664457
9150 0.6584291
9160 0.6585611
9170 0.6784481
9180 0.6660093
9190 0.6676762
9200 0.6645909
9210 0.6527236
9220 0.6578341
9230 0.6592495
9240 0.6732123
9250 0.6451434
9260 0.6352401
9270 0.6520312
9280 0.6643065
9290 0.654366
9300 0.6688256
9310 0.6678395
9320 0.6748332
9330 0.6707227
9340 0.6763415
9350 0.6753271
9360 0.6922472
9370 0.6626266
9380 0.6651663
9390 0.6656115
9400 0.6745114
9410 0.6726809
9420 0.6721739
9430 0.6761502
9440 0.6670652
9450 0.668328
9460 0.6774062
9470 0.6651773
9480 0.6574678
9490 0.653124
9500 0.6460642
9510 0.6422555
9520 0.6377531
9530 0.6428879
9540 0.6167196
9550 0.6268587
9560 0.6294298
9570 0.6246892
9580 0.618933
9590 0.6275964
9600 0.6180766
9610 0.6255641
9620 0.6094322
9630 0.6166772
9640 0.6006604
9650 0.5999563
9660 0.6085947
9670 0.6036355
9680 0.6080052
9690 0.6167964
9700 0.6118551
9710 0.6033307
9720 0.6072649
9730 0.6219443
9740 0.6332384
9750 0.6209024
9760 0.6232616
9770 0.6309602
9780 0.6226441
9790 0.6125438
9800 0.6205174
9810 0.6149476
9820 0.6089429
9830 0.6217996
9840 0.625066
9850 0.6250569
9860 0.6275499
9870 0.6311928
9880 0.6382478
9890 0.6459745
9900 0.6494652
9910 0.6483852
9920 0.6595012
9930 0.6419694
9940 0.6492321
9950 0.6484101
9960 0.6460397
9970 0.6407159
9980 0.6540534
9990 0.6623421
10000 0.6555912
10010 0.6495081
10020 0.6486503
10030 0.6513306
10040 0.6455197
10050 0.6488394
10060 0.6484869
10070 0.6428708
10080 0.6405804
10090 0.6420055
10100 0.6481169
10110 0.6395426
10120 0.6282566
10130 0.6191379
10140 0.6316207
10150 0.6270117
10160 0.6223413
10170 0.6274585
10180 0.624431
10190 0.6221451
10200 0.6287847
10210 0.6151574
10220 0.6241661
10230 0.6132116
10240 0.6137816
10250 0.6239947
10260 0.6261993
10270 0.6313909
10280 0.6480179
10290 0.6560055
10300 0.6445352
10310 0.6477516
10320 0.6327267
10330 0.6485435
10340 0.656854
10350 0.6576925
10360 0.6616595
10370 0.6546834
10380 0.6680444
10390 0.6609157
10400 0.6583357
10410 0.6604733
10420 0.663316
10430 0.6498654
10440 0.6584029
10450 0.6524869
10460 0.6438568
10470 0.6424488
10480 0.6419885
10490 0.649008
10500 0.6607264
10510 0.6459026
10520 0.6194402
10530 0.617279
10540 0.6217932
10550 0.6168924
10560 0.6215312
10570 0.6189986
10580 0.6295832
10590 0.6269475
10600 0.6311377
10610 0.6226366
10620 0.6264609
10630 0.6372956
10640 0.64047
10650 0.6332876
10660 0.6240274
10670 0.6359395
10680 0.6329504
10690 0.6271114
10700 0.639338
10710 0.6369256
10720 0.636061
10730 0.6318458
10740 0.6246423
10750 0.6205597
10760 0.6184927
10770 0.6211384
10780 0.6094116
10790 0.6056036
10800 0.5895771
10810 0.6129068
10820 0.6167701
10830 0.6124842
10840 0.6133699
10850 0.6262088
10860 0.6368505
10870 0.6227751
10880 0.6305798
10890 0.6359685
10900 0.645345
10910 0.641004
10920 0.645555
10930 0.6515642
10940 0.6394701
10950 0.6378555
10960 0.6239027
10970 0.6260975
10980 0.6300067
10990 0.6396502
11000 0.6384164
11010 0.636183
11020 0.6365796
11030 0.6390235
11040 0.6374508
11050 0.6364545
11060 0.6450599
11070 0.636323
11080 0.6299059
11090 0.6359779
11100 0.646326
11110 0.6441124
11120 0.6367794
11130 0.6249405
11140 0.6340721
11150 0.6356897
11160 0.6378148
11170 0.6336169
11180 0.6406221
11190 0.6424387
11200 0.6426513
11210 0.6388388
11220 0.6469172
11230 0.6478287
11240 0.6550727
11250 0.6551826
11260 0.6499916
11270 0.6479018
11280 0.6488993
11290 0.6535941
11300 0.6356473
11310 0.6385394
11320 0.6241162
11330 0.626065
11340 0.6261019
11350 0.6140661
11360 0.6343171
11370 0.6357768
11380 0.6499918
11390 0.6399968
11400 0.6404756
11410 0.640057
11420 0.6330927
11430 0.6389148
11440 0.6343503
11450 0.6326879
11460 0.6354921
11470 0.6287429
11480 0.6237352
11490 0.6470324
11500 0.6401521
11510 0.6310454
11520 0.6515316
11530 0.6483269
11540 0.6553678
11550 0.6534221
11560 0.6477082
11570 0.6353443
11580 0.6331534
11590 0.6158418
11600 0.6128454
11610 0.6054544
11620 0.6128908
11630 0.6324036
11640 0.634343
11650 0.6185932
11660 0.6248747
11670 0.6264712
11680 0.6339631
11690 0.6347207
11700 0.6327437
11710 0.620105
11720 0.6280697
11730 0.633092
11740 0.6321188
11750 0.6350675
11760 0.6395019
11770 0.6250027
11780 0.6218612
11790 0.6195328
11800 0.6332681
11810 0.6316849
11820 0.6245145
11830 0.6266268
11840 0.6178177
11850 0.6303985
11860 0.6254268
11870 0.6276884
11880 0.6313147
11890 0.6164912
11900 0.6065748
11910 0.6171634
11920 0.6092929
11930 0.6140983
11940 0.6021565
11950 0.6184319
11960 0.6189419
11970 0.6285516
11980 0.6373908
11990 0.624458
12000 0.6269166
12010 0.6316386
12020 0.6222547
12030 0.6182951
12040 0.6134678
12050 0.6225537
12060 0.63085
12070 0.6385292
12080 0.6384816
12090 0.6386395
12100 0.6337758
12110 0.6534905
12120 0.6620516
12130 0.6576006
12140 0.658412
12150 0.6634268
12160 0.6682159
12170 0.6484575
12180 0.6491984
12190 0.6605833
12200 0.6607935
12210 0.658868
12220 0.6553404
12230 0.6388587
12240 0.6478298
12250 0.6304032
12260 0.628418
12270 0.6527349
12280 0.6533328
12290 0.666074
12300 0.6675343
12310 0.664952
12320 0.6740784
12330 0.6751302
12340 0.6835436
12350 0.6897976
12360 0.6916653
12370 0.6911966
12380 0.7046245
12390 0.6971228
12400 0.7061071
12410 0.6967407
12420 0.7012727
12430 0.6940706
12440 0.7124524
12450 0.715156
12460 0.7165943
12470 0.70726
12480 0.7050465
12490 0.7069687
12500 0.7119023
12510 0.7026549
12520 0.7027189
12530 0.6894413
12540 0.6806359
12550 0.6851061
12560 0.6740598
12570 0.6743379
12580 0.6690289
12590 0.6784862
12600 0.6828798
12610 0.663754
12620 0.6527198
12630 0.6637678
12640 0.6676217
12650 0.6668235
12660 0.6678078
12670 0.6704894
12680 0.6620271
12690 0.6555534
12700 0.647637
12710 0.64882
12720 0.6460226
12730 0.6478394
12740 0.653151
12750 0.6423211
12760 0.6454794
12770 0.6457774
12780 0.6344858
12790 0.633666
12800 0.6377813
12810 0.6246265
12820 0.6299195
12830 0.6251582
12840 0.6130879
12850 0.6314266
12860 0.6310529
12870 0.6208036
12880 0.6156169
12890 0.6323
12900 0.6104857
12910 0.5983073
12920 0.5916094
12930 0.5829415
12940 0.606017
12950 0.6031685
12960 0.6023989
12970 0.6041079
12980 0.6028222
12990 0.6118361
13000 0.6268789
13010 0.6271488
13020 0.6306082
13030 0.6268813
13040 0.611064
13050 0.616721
13060 0.6147761
13070 0.6218418
13080 0.6415154
13090 0.6123441
13100 0.6238957
13110 0.6261275
13120 0.6079815
13130 0.6044787
13140 0.6040903
13150 0.6069503
13160 0.6038609
13170 0.6126954
13180 0.6237323
13190 0.6423513
13200 0.6420065
13210 0.637576
13220 0.6282921
13230 0.6290287
13240 0.6434155
13250 0.6442263
13260 0.644069
13270 0.635947
13280 0.6477078
13290 0.6420723
13300 0.6484742
13310 0.6418267
13320 0.641219
13330 0.6457227
13340 0.6568316
13350 0.6647182
13360 0.6689906
13370 0.6824535
13380 0.6778441
13390 0.6635364
13400 0.6464006
13410 0.639071
13420 0.6511478
13430 0.6607263
13440 0.6547477
13450 0.6550404
13460 0.650333
13470 0.6475518
13480 0.6552406
13490 0.6511462
13500 0.652906
13510 0.6590778
13520 0.6548452
13530 0.6512628
13540 0.6515195
13550 0.6537326
13560 0.6433125
13570 0.6600333
13580 0.6623499
13590 0.6599257
13600 0.6513678
13610 0.6369198
13620 0.6179731
13630 0.6252763
13640 0.6364527
13650 0.6303048
13660 0.6258696
13670 0.6585697
13680 0.6491127
13690 0.6503854
13700 0.656142
13710 0.6656213
13720 0.6721331
13730 0.6677843
13740 0.6552668
13750 0.6484612
13760 0.6431066
13770 0.6527692
13780 0.6594709
13790 0.6543856
13800 0.661838
13810 0.6616814
13820 0.6590981
13830 0.666705
13840 0.6790841
13850 0.6808642
13860 0.6877564
13870 0.674805
13880 0.6612202
13890 0.6501097
13900 0.648878
13910 0.6711396
13920 0.6814182
13930 0.6778745
13940 0.6666489
13950 0.6760801
13960 0.6819962
13970 0.6634618
13980 0.6699765
13990 0.6724492
14000 0.668785
14010 0.6827325
14020 0.6795256
14030 0.6794554
14040 0.6687991
14050 0.6722864
14060 0.6784427
14070 0.6798804
14080 0.6849511
14090 0.6897252
14100 0.6861174
14110 0.6920578
14120 0.688186
14130 0.6812545
14140 0.6888052
14150 0.6836477
14160 0.6790956
14170 0.6878029
14180 0.6931588
14190 0.6965293
14200 0.6909301
14210 0.6944554
14220 0.6956214
14230 0.7016419
14240 0.6998456
14250 0.6964123
14260 0.6963482
14270 0.6868643
14280 0.6707025
14290 0.6801433
14300 0.676033
14310 0.696416
14320 0.7003199
14330 0.7065205
14340 0.6954732
14350 0.692275
14360 0.7046778
14370 0.6988807
14380 0.6989009
14390 0.6973822
14400 0.7056814
14410 0.7141225
14420 0.7131848
14430 0.7126005
14440 0.7153098
14450 0.7061841
14460 0.7047435
14470 0.7121969
14480 0.7284701
14490 0.7203569
14500 0.7151873
14510 0.705224
14520 0.7050012
14530 0.6869335
14540 0.6941624
14550 0.6874083
14560 0.6752307
14570 0.6962021
14580 0.6834553
14590 0.6848639
14600 0.6821621
14610 0.6733215
14620 0.6887577
14630 0.6852444
14640 0.6630886
14650 0.6575415
14660 0.6640427
14670 0.6562053
14680 0.6506556
14690 0.6572465
14700 0.6663321
14710 0.6684564
14720 0.6649612
14730 0.660895
14740 0.679204
14750 0.6804456
14760 0.6872625
14770 0.6932189
14780 0.6884019
14790 0.6845007
14800 0.6977547
14810 0.6980072
14820 0.6827836
14830 0.6755935
14840 0.6911371
14850 0.6956784
14860 0.6847787
14870 0.6751969
14880 0.6763825
14890 0.6878523
14900 0.6762548
14910 0.6840551
14920 0.6953286
14930 0.6889783
14940 0.6979277
14950 0.6829302
14960 0.7077563
14970 0.6954366
14980 0.6894414
14990 0.6855212
15000 0.7010867
15010 0.706226
15020 0.7088305
15030 0.6990607
15040 0.6995066
15050 0.6959231
15060 0.6907469
15070 0.7073991
15080 0.7202991
15090 0.7229974
15100 0.727495
15110 0.724019
15120 0.6977796
15130 0.6933655
15140 0.6992695
15150 0.7150564
15160 0.7156324
15170 0.7145519
15180 0.7126468
15190 0.7086455
15200 0.7044083
15210 0.7089284
15220 0.7192553
15230 0.7092237
15240 0.7154599
15250 0.7042473
15260 0.7157844
15270 0.7125541
15280 0.7171926
15290 0.715102
15300 0.7152401
15310 0.7193534
15320 0.7170645
15330 0.7187775
15340 0.717343
15350 0.7288435
15360 0.721641
15370 0.7234401
15380 0.7307572
15390 0.7346975
15400 0.7302731
15410 0.7422941
15420 0.7287822
15430 0.7214721
15440 0.7251697
15450 0.7128893
15460 0.7053958
15470 0.7085445
15480 0.6922159
15490 0.6822713
15500 0.6865271
15510 0.6961785
15520 0.7006815
15530 0.7010638
15540 0.7113537
15550 0.7111456
15560 0.7071782
15570 0.7129204
15580 0.7019668
15590 0.7113969
15600 0.7157046
15610 0.699738
15620 0.6945201
15630 0.6910388
15640 0.6895919
15650 0.6927469
15660 0.6836761
15670 0.6783915
15680 0.6931535
15690 0.6939889
15700 0.6919592
15710 0.68955
15720 0.6929625
15730 0.6830992
15740 0.6849726
15750 0.6924419
15760 0.6849463
15770 0.690005
15780 0.6907027
15790 0.6913431
15800 0.7060593
15810 0.7107539
15820 0.7098888
15830 0.7187051
15840 0.7238647
15850 0.7121726
15860 0.7201486
15870 0.7205131
15880 0.711431
15890 0.7204499
15900 0.7162393
15910 0.7228076
15920 0.7148041
15930 0.741964
15940 0.7199231
15950 0.7169372
15960 0.7123368
15970 0.7041077
15980 0.7014925
15990 0.7215803
16000 0.722003
16010 0.7085586
16020 0.7090721
16030 0.7067035
16040 0.7040875
16050 0.7110816
16060 0.6930236
16070 0.6868088
16080 0.7011929
16090 0.6961771
16100 0.6926659
16110 0.7049753
16120 0.7221283
16130 0.7258345
16140 0.7238283
16150 0.7180073
16160 0.715892
16170 0.7295051
16180 0.7432429
16190 0.739808
16200 0.7339134
16210 0.7395113
16220 0.7368555
16230 0.7443849
16240 0.7411525
16250 0.7440585
16260 0.759509
16270 0.766835
16280 0.7606988
16290 0.7494917
16300 0.744446
16310 0.7634249
16320 0.7658738
16330 0.765241
16340 0.7640961
16350 0.7699226
16360 0.7719116
16370 0.7791105
16380 0.7732484
16390 0.7801884
16400 0.7726554
16410 0.7614161
16420 0.7683331
16430 0.7813305
16440 0.7695197
16450 0.7761519
16460 0.7684472
16470 0.769286
16480 0.7826058
16490 0.7803807
16500 0.7645533
16510 0.7309131
16520 0.742442
16530 0.7547785
16540 0.7609455
16550 0.7602212
16560 0.7614008
16570 0.7685971
16580 0.7934126
16590 0.7856924
16600 0.7938716
16610 0.7879528
16620 0.7785426
16630 0.7791702
16640 0.7748975
16650 0.7897171
16660 0.7841346
16670 0.7712721
16680 0.7633503
16690 0.760546
16700 0.7616403
16710 0.7462866
16720 0.7396619
16730 0.752055
16740 0.7418224
16750 0.7465236
16760 0.7528792
16770 0.752332
16780 0.7576872
16790 0.7651696
16800 0.7641572
16810 0.7795873
16820 0.7801837
16830 0.7828763
16840 0.776227
16850 0.7794457
16860 0.786069
16870 0.7793559
16880 0.7642484
16890 0.7647092
16900 0.7640336
16910 0.7634491
16920 0.7719008
16930 0.7524202
16940 0.7608494
16950 0.7546083
16960 0.7601803
16970 0.7473492
16980 0.7410902
16990 0.7508443
17000 0.7601194
17010 0.7668204
17020 0.7697954
17030 0.7700095
17040 0.7667049
17050 0.7662756
17060 0.7565141
17070 0.7539027
17080 0.7640638
17090 0.7532734
17100 0.7557662
17110 0.7463925
17120 0.7405748
17130 0.7415402
17140 0.7493919
17150 0.7585226
17160 0.7498968
17170 0.7500106
17180 0.7486581
17190 0.761183
17200 0.7669324
17210 0.7838724
17220 0.7701754
17230 0.7654181
17240 0.78651
17250 0.7940801
17260 0.7892389
17270 0.7998067
17280 0.7946292
17290 0.7862275
17300 0.7817214
17310 0.7809801
17320 0.8041872
17330 0.7831792
17340 0.7891927
17350 0.7925567
17360 0.7910525
17370 0.7995885
17380 0.7928144
17390 0.7882137
17400 0.7984942
17410 0.7771081
17420 0.7682602
17430 0.7632545
17440 0.7566003
17450 0.7496685
17460 0.7405161
17470 0.7430421
17480 0.735658
17490 0.735064
17500 0.7462646
17510 0.7408394
17520 0.7489311
17530 0.7463797
17540 0.7518479
17550 0.7493737
17560 0.7620326
17570 0.7720641
17580 0.7712628
17590 0.7687731
17600 0.7606523
17610 0.759933
17620 0.7649379
17630 0.7531251
17640 0.7634706
17650 0.7599044
17660 0.7594624
17670 0.7716902
17680 0.7839549
17690 0.7985182
17700 0.7832952
17710 0.7778497
17720 0.7833109
17730 0.7815822
17740 0.7813798
17750 0.7777337
17760 0.7801626
17770 0.7752138
17780 0.8007295
17790 0.8060886
17800 0.7977749
17810 0.7945265
17820 0.8018721
17830 0.7927687
17840 0.7982811
17850 0.8009993
17860 0.7974841
17870 0.7984219
17880 0.7952031
17890 0.7863951
17900 0.7818797
17910 0.7872957
17920 0.7868345
17930 0.7932517
17940 0.7879865
17950 0.7824323
17960 0.7855338
17970 0.7894536
17980 0.8006651
17990 0.7798718
18000 0.7892056
18010 0.789314
18020 0.7944983
18030 0.7864522
18040 0.795993
18050 0.7848474
18060 0.7842073
18070 0.7813354
18080 0.7921861
18090 0.7952981
18100 0.7892522
18110 0.7890115
18120 0.7812256
18130 0.7688581
18140 0.7799194
18150 0.7859759
18160 0.7726392
18170 0.7760338
18180 0.7718347
18190 0.7584189
18200 0.7732665
18210 0.7641109
18220 0.7762809
18230 0.7805381
18240 0.7731587
18250 0.7810421
18260 0.7833
18270 0.785796
18280 0.7909867
18290 0.7977965
18300 0.7802405
18310 0.7779019
18320 0.7722262
18330 0.788389
18340 0.8085368
18350 0.8143496
18360 0.8039874
18370 0.7969629
18380 0.7878425
18390 0.787815
18400 0.7931749
18410 0.7792334
18420 0.775413
18430 0.7755719
18440 0.7734368
18450 0.7870014
18460 0.782463
18470 0.7732033
18480 0.7674087
18490 0.7736196
18500 0.7693404
18510 0.7687522
18520 0.7835897
18530 0.7767933
18540 0.782663
18550 0.7721381
18560 0.7662759
18570 0.7895679
18580 0.7796272
18590 0.787258
18600 0.7764658
18610 0.7682756
18620 0.7642055
18630 0.7656376
18640 0.75762
18650 0.7610749
18660 0.7631286
18670 0.7755544
18680 0.7752229
18690 0.7762365
18700 0.7803764
18710 0.7782905
18720 0.782724
18730 0.7909374
18740 0.7940969
18750 0.788208
18760 0.78724
18770 0.7747032
18780 0.7856245
18790 0.789023
18800 0.8064499
18810 0.8012376
18820 0.8086929
18830 0.8059319
18840 0.8063913
18850 0.8073912
18860 0.8111824
18870 0.8046275
18880 0.8152963
18890 0.817401
18900 0.8162283
18910 0.8138242
18920 0.8228796
18930 0.8154302
18940 0.8156162
18950 0.8299938
18960 0.8286831
18970 0.8109417
18980 0.8065567
18990 0.81284
19000 0.8241485
19010 0.8214612
19020 0.8141322
19030 0.8171818
19040 0.840409
19050 0.8310233
19060 0.8250501
19070 0.8440338
19080 0.8440647
19090 0.838914
19100 0.8417671
19110 0.838762
19120 0.8293462
19130 0.8342518
19140 0.8416537
19150 0.8301098
19160 0.8393825
19170 0.8355671
19180 0.835317
19190 0.8226494
19200 0.8131267
19210 0.8243134
19220 0.81519
19230 0.8089254
19240 0.8096456
19250 0.8036858
19260 0.8048931
19270 0.8132864
19280 0.8220747
19290 0.8297416
19300 0.8274997
19310 0.826242
19320 0.8232797
19330 0.8216634
19340 0.8135666
19350 0.8147842
19360 0.8258779
19370 0.8276588
19380 0.8310896
19390 0.8330691
19400 0.8276983
19410 0.8426424
19420 0.8354377
19430 0.8363931
19440 0.8339779
19450 0.8286642
19460 0.8315129
19470 0.8332182
19480 0.8299771
19490 0.8216008
19500 0.8280528
19510 0.8238389
19520 0.8213936
19530 0.8173355
19540 0.8139809
19550 0.8225135
19560 0.830857
19570 0.8152614
19580 0.8031176
19590 0.8066149
19600 0.8225504
19610 0.8165331
19620 0.8192607
19630 0.8240067
19640 0.8291308
19650 0.8131248
19660 0.8206176
19670 0.8333399
19680 0.8162482
19690 0.8071687
19700 0.8223091
19710 0.8120258
19720 0.8270946
19730 0.8143326
19740 0.8151095
19750 0.8121176
19760 0.8000403
19770 0.7943101
19780 0.7993566
19790 0.8142766
19800 0.8160137
19810 0.81913
19820 0.8342528
19830 0.8354862
19840 0.8461523
19850 0.8411618
19860 0.8317735
19870 0.8453007
19880 0.8535849
19890 0.8263239
19900 0.8349807
19910 0.8316848
19920 0.8254372
19930 0.8264523
19940 0.834243
19950 0.8350075
19960 0.820726
19970 0.8168167
19980 0.8238008
19990 0.8238322
20000 0.8231399
20010 0.8227432
20020 0.8193002
20030 0.8178203
20040 0.8140685
20050 0.8227085
20060 0.8235081
20070 0.8073127
20080 0.8088072
20090 0.8262866
20100 0.8277846
20110 0.8255775
20120 0.8233579
20130 0.8119366
20140 0.8172936
20150 0.8194481
20160 0.8171374
20170 0.8197437
20180 0.8098754
20190 0.8178166
20200 0.8101329
20210 0.8225235
20220 0.8253204
20230 0.8444244
20240 0.842419
20250 0.8456663
20260 0.8425255
20270 0.8441667
20280 0.8298281
20290 0.8338633
20300 0.8483397
20310 0.839972
20320 0.8367497
20330 0.8425956
20340 0.8370336
20350 0.8230017
20360 0.8229282
20370 0.8134038
20380 0.8099275
20390 0.823475
20400 0.8201741
20410 0.8284682
20420 0.834229
20430 0.8453518
20440 0.8431327
20450 0.8390675
20460 0.8403078
20470 0.8585148
20480 0.8483788
20490 0.8588849
20500 0.8464211
20510 0.8585177
20520 0.8580509
20530 0.8644242
20540 0.854057
20550 0.8492986
20560 0.8514879
20570 0.8432941
20580 0.8349828
20590 0.8305491
20600 0.8441753
20610 0.8307916
20620 0.8394257
20630 0.8346963
20640 0.838451
20650 0.8514904
20660 0.849906
20670 0.8414302
20680 0.8423774
20690 0.8422618
20700 0.8396146
20710 0.8340223
20720 0.8405622
20730 0.8614197
20740 0.8480353
20750 0.8525136
20760 0.8629577
20770 0.8662711
20780 0.8730844
20790 0.8710392
20800 0.8717434
20810 0.8724256
20820 0.8688874
20830 0.8638415
20840 0.8809279
20850 0.8701478
20860 0.8634663
20870 0.8582551
20880 0.8669563
20890 0.868746
20900 0.8696396
20910 0.8659087
20920 0.8476219
20930 0.8499885
20940 0.8567438
20950 0.8503168
20960 0.8591936
20970 0.8626728
20980 0.857912
20990 0.8805635
21000 0.8733759
21010 0.8766156
21020 0.8709846
21030 0.8598274
21040 0.8519677
21050 0.8611108
21060 0.8690575
21070 0.8656994
21080 0.8786901
21090 0.8657876
21100 0.8477362
21110 0.8567461
21120 0.8414921
21130 0.8463255
21140 0.855693
21150 0.8552016
21160 0.8485361
21170 0.8506771
21180 0.8522502
21190 0.8623061
21200 0.862435
21210 0.8666428
21220 0.8723032
21230 0.8701389
21240 0.8647762
21250 0.8630553
21260 0.8628517
21270 0.8605179
21280 0.8565212
21290 0.8595324
21300 0.860141
21310 0.8476683
21320 0.8305743
21330 0.8372864
21340 0.8319017
21350 0.8343969
21360 0.8340422
21370 0.8245813
21380 0.823561
21390 0.8368124
21400 0.8302109
21410 0.8370455
21420 0.8283198
21430 0.8209572
21440 0.8207976
21450 0.835841
21460 0.8239197
21470 0.8400251
21480 0.8314125
21490 0.8505675
21500 0.8349757
21510 0.8242464
21520 0.8215066
21530 0.8231201
21540 0.8241585
21550 0.8103846
21560 0.8244936
21570 0.8154404
21580 0.8162437
21590 0.8270773
21600 0.8135826
21610 0.8072406
21620 0.7977883
21630 0.8085043
21640 0.8112177
21650 0.8087772
21660 0.8163651
21670 0.8293297
21680 0.818303
21690 0.8207511
21700 0.8202224
21710 0.8096967
21720 0.8039442
21730 0.8197555
21740 0.81187
21750 0.8091549
21760 0.7971723
21770 0.7975007
21780 0.8125037
21790 0.8113247
21800 0.8125571
21810 0.8202507
21820 0.8279587
21830 0.8273284
21840 0.8251846
21850 0.8324451
21860 0.8349121
21870 0.828106
21880 0.8139897
21890 0.8048415
21900 0.8087916
21910 0.8220811
21920 0.8294538
21930 0.8260573
21940 0.8235806
21950 0.8212285
21960 0.8434104
21970 0.8417546
21980 0.8425078
21990 0.8406268
22000 0.8419195
22010 0.8363965
22020 0.8343837
22030 0.837301
22040 0.8362025
22050 0.8453467
22060 0.8582942
22070 0.8613777
22080 0.8443429
22090 0.8441995
22100 0.85479
22110 0.844835
22120 0.833674
22130 0.8427502
22140 0.8372152
22150 0.8348032
22160 0.8295174
22170 0.8319685
22180 0.8301603
22190 0.8415375
22200 0.853036
22210 0.8384336
22220 0.8429282
22230 0.8447264
22240 0.8462582
22250 0.8528895
22260 0.8575109
22270 0.8530533
22280 0.8437294
22290 0.8443213
22300 0.8349282
22310 0.8448257
22320 0.8324781
22330 0.8350562
22340 0.8320025
22350 0.8398243
22360 0.8383334
22370 0.8425114
22380 0.8441479
22390 0.8469557
22400 0.8516714
22410 0.8486105
22420 0.8537851
22430 0.8617197
22440 0.8417225
22450 0.8398512
22460 0.8549938
22470 0.8367758
22480 0.8309749
22490 0.8227214
22500 0.8310798
22510 0.8397672
22520 0.8353282
22530 0.8339589
22540 0.8394292
22550 0.8349751
22560 0.8513275
22570 0.8485922
22580 0.8364819
22590 0.8146878
22600 0.821411
22610 0.8210176
22620 0.8204384
22630 0.8448269
22640 0.8511347
22650 0.8344846
22660 0.8451985
22670 0.8198035
22680 0.8290521
22690 0.828019
22700 0.8252309
22710 0.8191501
22720 0.815769
22730 0.8095167
22740 0.8113232
22750 0.8044413
22760 0.8004532
22770 0.7977943
22780 0.7974324
22790 0.7946779
22800 0.8031671
22810 0.8050908
22820 0.8206365
22830 0.8134795
22840 0.820814
22850 0.8188888
22860 0.8275571
22870 0.8184901
22880 0.8190097
22890 0.8203161
22900 0.8169166
22910 0.8339232
22920 0.8083262
22930 0.8287181
22940 0.8232456
22950 0.8397727
22960 0.8357356
22970 0.8486013
22980 0.8629989
22990 0.865565
23000 0.8651674
23010 0.8713496
23020 0.8656819
23030 0.8619812
23040 0.8516551
23050 0.8440983
23060 0.857489
23070 0.8480088
23080 0.8524303
23090 0.8565937
23100 0.8530906
23110 0.8388364
23120 0.837903
23130 0.841975
23140 0.8315189
23150 0.8266983
23160 0.8208901
23170 0.8274876
23180 0.8327856
23190 0.8317112
23200 0.8172023
23210 0.8155354
23220 0.7955138
23230 0.7841502
23240 0.7869862
23250 0.7992541
23260 0.7938773
23270 0.7907202
23280 0.7940868
23290 0.800115
23300 0.8045392
23310 0.798016
23320 0.8066924
23330 0.808097
23340 0.7952789
23350 0.7924669
23360 0.7933518
23370 0.7857339
23380 0.8021054
23390 0.7965191
23400 0.7935827
23410 0.8009591
23420 0.8080966
23430 0.7994671
23440 0.8147374
23450 0.815254
23460 0.8070244
23470 0.8039907
23480 0.7988863
23490 0.8067465
23500 0.8101206
23510 0.8165075
23520 0.8175352
23530 0.8079088
23540 0.8032494
23550 0.8081262
23560 0.8149855
23570 0.8275232
23580 0.8266286
23590 0.8314797
23600 0.8329819
23610 0.8277996
23620 0.8317258
23630 0.8153532
23640 0.8128887
23650 0.8071247
23660 0.817403
23670 0.7978539
23680 0.7991849
23690 0.8080465
23700 0.7982637
23710 0.7910925
23720 0.8012665
23730 0.8058371
23740 0.8140856
23750 0.816985
23760 0.816756
23770 0.8079687
23780 0.8168077
23790 0.8116958
23800 0.8168002
23810 0.8189343
23820 0.8065512
23830 0.7927631
23840 0.7884549
23850 0.7811891
23860 0.7895024
23870 0.7855934
23880 0.776797
23890 0.7873625
23900 0.7764509
23910 0.794644
23920 0.7949117
23930 0.8099873
23940 0.8051311
23950 0.8131778
23960 0.8115777
23970 0.8179324
23980 0.8293989
23990 0.8106216
24000 0.8155606
24010 0.8297716
24020 0.8179746
24030 0.8261022
24040 0.8282141
24050 0.8258228
24060 0.8158603
24070 0.8069898
24080 0.8093945
24090 0.8059922
24100 0.8079758
24110 0.7950708
24120 0.8004296
24130 0.8089116
24140 0.8142987
24150 0.8212577
24160 0.8130152
24170 0.8174734
24180 0.8263071
24190 0.8153777
24200 0.8022368
24210 0.8096391
24220 0.8006945
24230 0.7952745
24240 0.7909998
24250 0.7819206
24260 0.7805418
24270 0.7921249
24280 0.7993991
24290 0.8062541
24300 0.7921403
24310 0.7977247
24320 0.8024033
24330 0.8070199
24340 0.8115488
24350 0.8097358
24360 0.8095412
24370 0.7961831
24380 0.8144435
24390 0.7975864
24400 0.8157403
24410 0.8065914
24420 0.8072219
24430 0.7962956
24440 0.7965435
24450 0.7843291
24460 0.8074161
24470 0.8138616
24480 0.810066
24490 0.8179149
24500 0.8020347
24510 0.7957707
24520 0.7908716
24530 0.8019503
24540 0.7965735
24550 0.8105367
24560 0.795974
24570 0.8084219
24580 0.7986468
24590 0.7940053
24600 0.7956696
24610 0.799133
24620 0.7974153
24630 0.7971843
24640 0.7909169
24650 0.7964332
24660 0.8007225
24670 0.7903457
24680 0.7925529
24690 0.8102044
24700 0.7966157
24710 0.7848679
24720 0.7884066
24730 0.77573
24740 0.7761919
24750 0.7903063
24760 0.7865414
24770 0.7881073
24780 0.7776283
24790 0.7780663
24800 0.7605013
24810 0.7683945
24820 0.7586907
24830 0.7498157
24840 0.7555737
24850 0.7580345
24860 0.7471488
24870 0.7641469
24880 0.7741518
24890 0.7739919
24900 0.7797125
24910 0.7718788
24920 0.7781161
24930 0.772269
24940 0.7854598
24950 0.7855736
24960 0.7831626
24970 0.7993475
24980 0.7972831
24990 0.7969947
25000 0.8043467
25010 0.8089715
25020 0.7949754
25030 0.7905387
25040 0.7822772
25050 0.8000224
25060 0.8090443
25070 0.8085341
25080 0.8035768
25090 0.8001522
25100 0.7774788
25110 0.7873986
25120 0.7788005
25130 0.794575
25140 0.7867064
25150 0.782005
25160 0.7721655
25170 0.7683148
25180 0.7918071
25190 0.7829982
25200 0.7872256
25210 0.777638
25220 0.7851624
25230 0.7861446
25240 0.7912256
25250 0.7959927
25260 0.7934359
25270 0.8018274
25280 0.7903923
25290 0.7896519
25300 0.7872008
25310 0.7656817
25320 0.7751476
25330 0.7760085
25340 0.7735606
25350 0.7891451
25360 0.7973416
25370 0.7890891
25380 0.8021344
25390 0.8132088
25400 0.8159501
25410 0.8204437
25420 0.8200261
25430 0.818584
25440 0.8130625
25450 0.8359226
25460 0.8120876
25470 0.8007028
25480 0.8020473
25490 0.817636
25500 0.8143237
25510 0.8091236
25520 0.8048306
25530 0.8185538
25540 0.8285636
25550 0.824649
25560 0.8064467
25570 0.7931499
25580 0.7872015
25590 0.7891908
25600 0.7867989
25610 0.7826072
25620 0.7807212
25630 0.7811892
25640 0.7777976
25650 0.772858
25660 0.7739868
25670 0.7701558
25680 0.7573199
25690 0.781785
25700 0.7593268
25710 0.7561349
25720 0.7548003
25730 0.7670561
25740 0.7660796
25750 0.7890732
25760 0.7867495
25770 0.7885619
25780 0.8000475
25790 0.7830554
25800 0.7796094
25810 0.7853198
25820 0.7803122
25830 0.7795403
25840 0.7824745
25850 0.7743474
25860 0.7960581
25870 0.8039179
25880 0.786549
25890 0.7866899
25900 0.7779981
25910 0.7741874
25920 0.7792003
25930 0.782391
25940 0.7751697
25950 0.7808057
25960 0.7872648
25970 0.7730212
25980 0.7740048
25990 0.7940679
26000 0.7836748
26010 0.7944174
26020 0.7933088
26030 0.798201
26040 0.7925956
26050 0.8002323
26060 0.7893343
26070 0.7738593
26080 0.7695017
26090 0.7582321
26100 0.7491845
26110 0.7563275
26120 0.7572204
26130 0.755162
26140 0.7406408
26150 0.7436505
26160 0.7391233
26170 0.7448173
26180 0.7433304
26190 0.7433441
26200 0.746762
26210 0.7515271
26220 0.7568382
26230 0.7403555
26240 0.7329451
26250 0.7423457
26260 0.7305474
26270 0.7397872
26280 0.7525094
26290 0.7273088
26300 0.735295
26310 0.7432775
26320 0.7444986
26330 0.747283
26340 0.7403029
26350 0.7399201
26360 0.7526992
26370 0.7472273
26380 0.7516137
26390 0.7552508
26400 0.7406146
26410 0.743259
26420 0.7582406
26430 0.7700358
26440 0.7715805
26450 0.7646739
26460 0.7688631
26470 0.7657645
26480 0.7688004
26490 0.7639445
26500 0.7529342
26510 0.7601425
26520 0.7726195
26530 0.7712584
26540 0.7582616
26550 0.7654171
26560 0.7684215
26570 0.7780654
26580 0.7805074
26590 0.7635694
26600 0.7615103
26610 0.7667652
26620 0.7640785
26630 0.7593631
26640 0.7608575
26650 0.7714651
26660 0.7779788
26670 0.7729252
26680 0.7521284
26690 0.7527773
26700 0.7564623
26710 0.7695203
26720 0.7539279
26730 0.7544905
26740 0.758165
26750 0.7666391
26760 0.7813341
26770 0.7755393
26780 0.7788258
26790 0.7817483
26800 0.7793953
26810 0.7830574
26820 0.7725847
26830 0.7732578
26840 0.7748895
26850 0.7866994
26860 0.7936357
26870 0.7819032
26880 0.7826971
26890 0.8034716
26900 0.7972236
26910 0.7994067
26920 0.7903836
26930 0.7821959
26940 0.7890544
26950 0.8063199
26960 0.8011594
26970 0.7915595
26980 0.7941971
26990 0.7884316
27000 0.7897404
27010 0.7942463
27020 0.7873562
27030 0.7979916
27040 0.7800406
27050 0.7750224
27060 0.7754378
27070 0.7843976
27080 0.7875647
27090 0.7862187
27100 0.7923021
27110 0.7836096
27120 0.7849502
27130 0.7772213
27140 0.770753
27150 0.7744174
27160 0.7757366
27170 0.7724943
27180 0.7824146
27190 0.7850345
27200 0.7896509
27210 0.7795262
27220 0.7636133
27230 0.7611734
27240 0.757171
27250 0.7631542
27260 0.7722331
27270 0.7605124
27280 0.772201
27290 0.7688145
27300 0.7760311
27310 0.7682914
27320 0.7546793
27330 0.766148
27340 0.7777679
27350 0.7788899
27360 0.7647526
27370 0.7741325
27380 0.7705774
27390 0.7697722
27400 0.7806748
27410 0.7700155
27420 0.760189
27430 0.7481816
27440 0.7555557
27450 0.7695647
27460 0.7780148
27470 0.7694482
27480 0.7666118
27490 0.7763652
27500 0.7712858
27510 0.7822868
27520 0.7803678
27530 0.7866667
27540 0.7749686
27550 0.7682116
27560 0.7710716
27570 0.7762452
27580 0.7838038
27590 0.7829454
27600 0.7941148
27610 0.7937865
27620 0.8033679
27630 0.8182729
27640 0.8103814
27650 0.8115093
27660 0.7991691
27670 0.8038453
27680 0.797469
27690 0.7833533
27700 0.7776136
27710 0.7683251
27720 0.7788368
27730 0.7898993
27740 0.784305
27750 0.8058296
27760 0.8116907
27770 0.8060673
27780 0.7877313
27790 0.7865717
27800 0.7921169
27810 0.8021193
27820 0.794173
27830 0.8020993
27840 0.7859668
27850 0.7881593
27860 0.8047794
27870 0.8005911
27880 0.7955481
27890 0.7954382
27900 0.7930368
27910 0.7966076
27920 0.8007664
27930 0.8029173
27940 0.8137574
27950 0.8171065
27960 0.8167213
27970 0.8089179
27980 0.8089301
27990 0.8179306
28000 0.8124622
28010 0.8098134
28020 0.7964534
28030 0.7881467
28040 0.8007059
28050 0.8171444
28060 0.809799
28070 0.8184007
28080 0.803479
28090 0.8041788
28100 0.8014405
28110 0.8008987
28120 0.8004625
28130 0.8111477
28140 0.8123432
28150 0.7994041
28160 0.7962342
28170 0.7956446
28180 0.7940238
28190 0.8007037
28200 0.8081691
28210 0.8153505
28220 0.8155321
28230 0.8043033
28240 0.7944049
28250 0.7961822
28260 0.8099948
28270 0.8180777
28280 0.8134295
28290 0.8008398
28300 0.8124014
28310 0.8099267
28320 0.8147559
28330 0.8210507
28340 0.8279861
28350 0.8385239
28360 0.8234964
28370 0.8151243
28380 0.8171234
28390 0.814854
28400 0.8180465
28410 0.8271929
28420 0.8276218
28430 0.8270205
28440 0.829842
28450 0.8181007
28460 0.8156191
28470 0.821867
28480 0.8161197
28490 0.8144506
28500 0.8282636
28510 0.8355457
28520 0.8144395
28530 0.8248992
28540 0.8258486
28550 0.8224533
28560 0.8247851
28570 0.8165908
28580 0.8138505
28590 0.7933807
28600 0.7950739
28610 0.7961825
28620 0.8033241
28630 0.7940347
28640 0.8067254
28650 0.8199755
28660 0.8082824
28670 0.8157715
28680 0.8145248
28690 0.8082966
28700 0.8130131
28710 0.8082252
28720 0.7973089
28730 0.7912949
28740 0.8011386
28750 0.8063937
28760 0.7965036
28770 0.7997519
28780 0.79882
28790 0.7989442
28800 0.8035936
28810 0.8051099
28820 0.8031535
28830 0.8018345
28840 0.807748
28850 0.8028579
28860 0.8029108
28870 0.8033383
28880 0.806186
28890 0.7940715
28900 0.7977227
28910 0.7991315
28920 0.7875428
28930 0.8025035
28940 0.803768
28950 0.8014635
28960 0.8047653
28970 0.8057418
28980 0.7898793
28990 0.7907866
29000 0.7802385
29010 0.7830997
29020 0.7722043
29030 0.7872956
29040 0.7879745
29050 0.8041265
29060 0.7938748
29070 0.7851582
29080 0.7887521
29090 0.7949045
29100 0.7882082
29110 0.7983333
29120 0.7992343
29130 0.7894663
29140 0.7937473
29150 0.7870499
29160 0.7919219
29170 0.7855998
29180 0.7885567
29190 0.7893212
29200 0.785468
29210 0.7903514
29220 0.7955056
29230 0.7974569
29240 0.7862599
29250 0.7874328
29260 0.7861058
29270 0.792236
29280 0.799954
29290 0.7900328
29300 0.7878577
29310 0.7856489
29320 0.7931544
29330 0.7938024
29340 0.7801282
29350 0.7838306
29360 0.7793319
29370 0.78481
29380 0.7912849
29390 0.8030865
29400 0.8045822
29410 0.8108789
29420 0.8029277
29430 0.7939399
29440 0.8127124
29450 0.8018675
29460 0.7988024
29470 0.7950419
29480 0.8071175
29490 0.8081142
29500 0.7969219
29510 0.8051937
29520 0.7945248
29530 0.7955638
29540 0.7938073
29550 0.795337
29560 0.8007785
29570 0.8044356
29580 0.7913426
29590 0.8057352
29600 0.8132293
29610 0.7989996
29620 0.7975928
29630 0.7975773
29640 0.7911261
29650 0.7844832
29660 0.7883534
29670 0.786239
29680 0.782472
29690 0.7693815
29700 0.7712424
29710 0.7763728
29720 0.7722254
29730 0.7827249
29740 0.780735
29750 0.7892293
29760 0.7784919
29770 0.7887834
29780 0.7854505
29790 0.7827316
29800 0.7808009
29810 0.7676859
29820 0.7647135
29830 0.7674446
29840 0.7717634
29850 0.7842644
29860 0.7785645
29870 0.782066
29880 0.776596
29890 0.7686949
29900 0.7741157
29910 0.7782013
29920 0.7907716
29930 0.7862977
29940 0.7821105
29950 0.7818649
29960 0.7877855
29970 0.7815035
29980 0.7768705
29990 0.7768103
30000 0.7830877
30010 0.7940881
30020 0.7914194
30030 0.7968369
30040 0.8007784
30050 0.7966508
30060 0.7948778
30070 0.7922777
30080 0.7965119
30090 0.8054662
30100 0.8065561
30110 0.7986397
30120 0.8000325
30130 0.8105909
30140 0.8169265
30150 0.8196387
30160 0.8126803
30170 0.8129278
30180 0.8009453
30190 0.8023232
30200 0.7980819
30210 0.7851723
30220 0.7925425
30230 0.795296
30240 0.783556
30250 0.7752336
30260 0.7813425
30270 0.7794658
30280 0.77521
30290 0.7784371
30300 0.7697959
30310 0.7977586
30320 0.7881905
30330 0.7741293
30340 0.7871244
30350 0.7878507
30360 0.7915792
30370 0.7943135
30380 0.7851759
30390 0.7940862
30400 0.7891164
30410 0.7806529
30420 0.7858018
30430 0.799493
30440 0.8003379
30450 0.798072
30460 0.7938252
30470 0.7902722
30480 0.7921308
30490 0.7994638
30500 0.7878305
30510 0.7814142
30520 0.7778096
30530 0.7781758
30540 0.7804397
30550 0.7808113
30560 0.7921767
30570 0.7880384
30580 0.7765055
30590 0.7744996
30600 0.7707802
30610 0.7641417
30620 0.7714986
30630 0.7594522
30640 0.7575981
30650 0.7594086
30660 0.7536618
30670 0.7442629
30680 0.7427998
30690 0.7454362
30700 0.7629472
30710 0.7556285
30720 0.7619461
30730 0.762349
30740 0.7639865
30750 0.7531809
30760 0.7483688
30770 0.7558194
30780 0.76644
30790 0.7623177
30800 0.7654901
30810 0.7736832
30820 0.7644774
30830 0.777815
30840 0.7911763
30850 0.7929533
30860 0.7799407
30870 0.7775027
30880 0.7792501
30890 0.7700325
30900 0.7821721
30910 0.7759028
30920 0.7842857
30930 0.7820596
30940 0.7880431
30950 0.7845227
30960 0.7852699
30970 0.7847545
30980 0.7823521
30990 0.7908837
31000 0.8039652
31010 0.785221
31020 0.795384
31030 0.7872251
31040 0.7768141
31050 0.7767143
31060 0.7776492
31070 0.7697431
31080 0.7768503
31090 0.7707946
31100 0.7673267
31110 0.7712883
31120 0.7763292
31130 0.7847258
31140 0.7862677
31150 0.7873991
31160 0.7964057
31170 0.7993631
31180 0.7942553
31190 0.7817587
31200 0.7831984
31210 0.7863686
31220 0.7824537
31230 0.7737773
31240 0.79008
31250 0.7776363
31260 0.7827533
31270 0.7731742
31280 0.7850041
31290 0.7746881
31300 0.7699481
31310 0.7639713
31320 0.7811701
31330 0.7861488
31340 0.7711879
31350 0.7659546
31360 0.7808005
31370 0.7823715
31380 0.7831066
31390 0.789826
31400 0.7972209
31410 0.7992636
31420 0.8046568
31430 0.7880201
31440 0.7836444
31450 0.7865933
31460 0.7851329
31470 0.784263
31480 0.784281
31490 0.7837771
31500 0.7791532
31510 0.7852349
31520 0.7857937
31530 0.7828698
31540 0.7707573
31550 0.7725054
31560 0.7768522
31570 0.7721764
31580 0.7872165
31590 0.7756062
31600 0.7927182
31610 0.7913464
31620 0.7865743
31630 0.7863425
31640 0.7822596
31650 0.786667
31660 0.792899
31670 0.7925269
31680 0.7935349
31690 0.791403
31700 0.786432
31710 0.8093851
31720 0.805286
31730 0.8166071
31740 0.8238765
31750 0.8040259
31760 0.8126077
31770 0.8261557
31780 0.8125773
31790 0.8182244
31800 0.8147845
31810 0.8212599
31820 0.8288157
31830 0.8359892
31840 0.8253309
31850 0.8133082
31860 0.8184658
31870 0.8190368
31880 0.8029549
31890 0.7928808
31900 0.8034174
31910 0.7938319
31920 0.7953518
31930 0.7842707
31940 0.7915586
31950 0.7942533
31960 0.8009988
31970 0.8131508
31980 0.7974325
31990 0.7819199
32000 0.7716295
32010 0.7738873
32020 0.7748309
32030 0.7905704
32040 0.7917104
32050 0.8060247
32060 0.8211448
32070 0.8162148
32080 0.806721
32090 0.7956982
32100 0.8000726
32110 0.8136381
32120 0.786708
32130 0.7939276
32140 0.8020437
32150 0.8050401
32160 0.8055127
32170 0.8128316
32180 0.815538
32190 0.8160899
32200 0.8189687
32210 0.830941
32220 0.8271486
32230 0.8177795
32240 0.8297467
32250 0.8305811
32260 0.8159389
32270 0.8313941
32280 0.834962
32290 0.8279765
32300 0.8286292
32310 0.8190884
32320 0.8162841
32330 0.8236918
32340 0.8229938
32350 0.8161531
32360 0.822338
32370 0.8172194
32380 0.8254833
32390 0.8225429
32400 0.8220173
32410 0.8189001
32420 0.8077116
32430 0.8128648
32440 0.8058258
32450 0.8090819
32460 0.7957911
32470 0.7908148
32480 0.7938496
32490 0.7870767
32500 0.7902935
32510 0.7993358
32520 0.7823158
32530 0.7780954
32540 0.7889543
32550 0.7745509
32560 0.7870002
32570 0.7927239
32580 0.7939032
32590 0.7820658
32600 0.7917411
32610 0.7978072
32620 0.7972625
32630 0.8064153
32640 0.8063068
32650 0.807259
32660 0.8031197
32670 0.8064346
32680 0.8025017
32690 0.8044244
32700 0.7895895
32710 0.7964972
32720 0.7919183
32730 0.8062053
32740 0.8178617
32750 0.8154581
32760 0.8183367
32770 0.815703
32780 0.8039523
32790 0.8012464
32800 0.8190066
32810 0.7978306
32820 0.8043064
32830 0.7966453
32840 0.8066295
32850 0.8051168
32860 0.8012027
32870 0.8115103
32880 0.8121951
32890 0.8109033
32900 0.8105299
32910 0.817044
32920 0.8200848
32930 0.827186
32940 0.8205476
32950 0.8312624
32960 0.8309617
32970 0.823656
32980 0.8308751
32990 0.8293766
33000 0.8308473
33010 0.8231295
33020 0.8174224
33030 0.8218105
33040 0.8072408
33050 0.8080538
33060 0.8060867
33070 0.8170873
33080 0.8121862
33090 0.8194674
33100 0.8227054
33110 0.8138555
33120 0.7982223
33130 0.8078766
33140 0.8207152
33150 0.815011
33160 0.8080934
33170 0.8079862
33180 0.8033872
33190 0.8021061
33200 0.7988653
33210 0.7912838
33220 0.7928249
33230 0.7974514
33240 0.8040043
33250 0.8071799
33260 0.7975267
33270 0.7915564
33280 0.7925713
33290 0.791169
33300 0.7918664
33310 0.7982465
33320 0.8054134
33330 0.813995
33340 0.8197071
33350 0.815846
33360 0.8201786
33370 0.8074428
33380 0.8135676
33390 0.8067609
33400 0.8013459
33410 0.8068622
33420 0.8067318
33430 0.8184963
33440 0.803619
33450 0.8055323
33460 0.8086223
33470 0.8180684
33480 0.8193845
33490 0.8058992
33500 0.7929876
33510 0.7930341
33520 0.7930551
33530 0.7995351
33540 0.7948137
33550 0.7856225
33560 0.8034444
33570 0.8100821
33580 0.8069549
33590 0.8113042
33600 0.8164617
33610 0.8060675
33620 0.8017465
33630 0.8080261
33640 0.8165793
33650 0.8202237
33660 0.8146771
33670 0.8027447
33680 0.8000935
33690 0.8096048
33700 0.7977912
33710 0.8002579
33720 0.800964
33730 0.7985144
33740 0.8080924
33750 0.8065486
33760 0.7978379
33770 0.796656
33780 0.7917101
33790 0.792523
33800 0.7905266
33810 0.8146679
33820 0.8146762
33830 0.8073189
33840 0.8134802
33850 0.8046505
33860 0.7964594
33870 0.803957
33880 0.807223
33890 0.817789
33900 0.8169165
33910 0.8019508
33920 0.811624
33930 0.8102064
33940 0.8163515
33950 0.8192728
33960 0.8039365
33970 0.8111899
33980 0.811031
33990 0.8040481
34000 0.8013604
34010 0.8020019
34020 0.8017135
34030 0.7918444
34040 0.7930926
34050 0.7833721
34060 0.7757609
34070 0.7715151
34080 0.7776812
34090 0.7761419
34100 0.772884
34110 0.769414
34120 0.7695406
34130 0.7688763
34140 0.7761515
34150 0.7785941
34160 0.7748364
34170 0.7610855
34180 0.7611631
34190 0.7594906
34200 0.7704136
34210 0.7547712
34220 0.7613056
34230 0.76882
34240 0.7650224
34250 0.7652764
34260 0.7429017
34270 0.7541115
34280 0.7590797
34290 0.7616072
34300 0.7619652
34310 0.7694006
34320 0.7766823
34330 0.777468
34340 0.7673671
34350 0.766342
34360 0.7595693
34370 0.752502
34380 0.764711
34390 0.7579991
34400 0.7443521
34410 0.7524298
34420 0.7482253
34430 0.7529376
34440 0.7664428
34450 0.7638454
34460 0.7671928
34470 0.7682661
34480 0.7735358
34490 0.7665101
34500 0.7661099
34510 0.7585319
34520 0.7586164
34530 0.7601643
34540 0.768636
34550 0.7723895
34560 0.7852871
34570 0.7776716
34580 0.769311
34590 0.7687905
34600 0.7715959
34610 0.7759556
34620 0.7787715
34630 0.7790347
34640 0.7763553
34650 0.7726178
34660 0.784024
34670 0.7826042
34680 0.768258
34690 0.7801762
34700 0.7625526
34710 0.7482127
34720 0.748704
34730 0.7525635
34740 0.7592779
34750 0.7513081
34760 0.7586422
34770 0.7599637
34780 0.7630195
34790 0.7850483
34800 0.7802303
34810 0.7768078
34820 0.7822382
34830 0.7840647
34840 0.7818428
34850 0.7844676
34860 0.7669679
34870 0.7681409
34880 0.7702978
34890 0.7693584
34900 0.7809173
34910 0.7814319
34920 0.7798205
34930 0.7789927
34940 0.7743625
34950 0.7659776
34960 0.7687995
34970 0.7711234
34980 0.7758558
34990 0.7744575
35000 0.7887181
35010 0.7958681
35020 0.7901155
35030 0.7816365
35040 0.779992
35050 0.7705368
35060 0.7793769
35070 0.7850419
35080 0.7807253
35090 0.7949587
35100 0.7812649
35110 0.7913044
35120 0.7936757
35130 0.7819447
35140 0.7756178
35150 0.7855373
35160 0.7841096
35170 0.7909166
35180 0.7739293
35190 0.7871127
35200 0.7830591
35210 0.7817101
35220 0.7882652
35230 0.7902887
35240 0.7982714
35250 0.7979751
35260 0.8142517
35270 0.8177649
35280 0.8212015
35290 0.8195986
35300 0.8156214
35310 0.8125879
35320 0.8277152
35330 0.828828
35340 0.8255398
35350 0.835759
35360 0.8397254
35370 0.8318799
35380 0.8239217
35390 0.8331915
35400 0.8408263
35410 0.8285946
35420 0.8340215
35430 0.8376781
35440 0.831404
35450 0.825878
35460 0.8210943
35470 0.826691
35480 0.8234615
35490 0.8252528
35500 0.8277743
35510 0.8316104
35520 0.8338443
35530 0.830273
35540 0.8231435
35550 0.8333377
35560 0.8336449
35570 0.8520238
35580 0.8560082
35590 0.8464437
35600 0.8489814
35610 0.8541397
35620 0.8439345
35630 0.8368374
35640 0.8341119
35650 0.8123975
35660 0.8188084
35670 0.826193
35680 0.8136496
35690 0.8176209
35700 0.8208756
35710 0.8261781
35720 0.8228773
35730 0.8088083
35740 0.8171123
35750 0.8194062
35760 0.8192999
35770 0.8284214
35780 0.8192167
35790 0.8170677
35800 0.8242418
35810 0.8174552
35820 0.8270491
35830 0.8316808
35840 0.8455663
35850 0.8435603
35860 0.8346234
35870 0.8375317
35880 0.8451629
35890 0.84566
35900 0.8517739
35910 0.8446973
35920 0.8401734
35930 0.8381582
35940 0.8351278
35950 0.8523346
35960 0.8498482
35970 0.8466162
35980 0.8346074
35990 0.8339788
36000 0.8324123
36010 0.8352234
36020 0.8387161
36030 0.8313388
36040 0.8483578
36050 0.8434249
36060 0.8338374
36070 0.8488844
36080 0.8302218
36090 0.8455148
36100 0.8558131
36110 0.8626665
36120 0.8663972
36130 0.8648013
36140 0.8600004
36150 0.8540648
36160 0.8553997
36170 0.8524059
36180 0.8384139
36190 0.8438466
36200 0.8451626
36210 0.8664637
36220 0.8602096
36230 0.8521343
36240 0.8477997
36250 0.8618599
36260 0.8554767
36270 0.8626532
36280 0.8630048
36290 0.8573006
36300 0.8509392
36310 0.8444643
36320 0.8458775
36330 0.8628278
36340 0.8552183
36350 0.8564446
36360 0.8640348
36370 0.8678904
36380 0.8702756
36390 0.8726537
36400 0.8724286
36410 0.8761355
36420 0.8646607
36430 0.8741814
36440 0.8635746
36450 0.8622312
36460 0.846912
36470 0.8483059
36480 0.8528226
36490 0.8413672
36500 0.8289678
36510 0.8404083
36520 0.8352213
36530 0.8400369
36540 0.8307735
36550 0.8318481
36560 0.8316591
36570 0.8367595
36580 0.8550287
36590 0.8407249
36600 0.8594831
36610 0.8709649
36620 0.8667166
36630 0.8614112
36640 0.8696112
36650 0.86818
36660 0.8835653
36670 0.8774484
36680 0.8622875
36690 0.8662024
36700 0.8752602
36710 0.8721984
36720 0.8698209
36730 0.8593062
36740 0.8563217
36750 0.870673
36760 0.8775108
36770 0.8550663
36780 0.8538594
36790 0.8576686
36800 0.8563753
36810 0.8409453
36820 0.8427584
36830 0.8369244
36840 0.8465431
36850 0.8451958
36860 0.8422139
36870 0.840454
36880 0.8553206
36890 0.8643548
36900 0.8630434
36910 0.865482
36920 0.8464939
36930 0.8576915
36940 0.8561705
36950 0.858287
36960 0.875226
36970 0.8794973
36980 0.8725781
36990 0.8735071
37000 0.8671495
37010 0.8656826
37020 0.8693098
37030 0.8657305
37040 0.8745958
37050 0.8678991
37060 0.883437
37070 0.8717412
37080 0.866866
37090 0.8682016
37100 0.8664188
37110 0.856243
37120 0.8575944
37130 0.8541482
37140 0.8654436
37150 0.8508824
37160 0.8557512
37170 0.8494546
37180 0.8549789
37190 0.8499918
37200 0.853767
37210 0.8522167
37220 0.8626046
37230 0.839483
37240 0.8395365
37250 0.853143
37260 0.8453701
37270 0.8339344
37280 0.8441834
37290 0.8445156
37300 0.8519648
37310 0.8572863
37320 0.8536897
37330 0.862995
37340 0.8564941
37350 0.8604979
37360 0.8697779
37370 0.8790877
37380 0.8873496
37390 0.8684323
37400 0.8690968
37410 0.8836475
37420 0.8801845
37430 0.8825901
37440 0.8701602
37450 0.8738389
37460 0.8672059
37470 0.8690187
37480 0.866438
37490 0.8621343
37500 0.8618855
37510 0.8750221
37520 0.8640911
37530 0.8655354
37540 0.8467399
37550 0.8629389
37560 0.8683465
37570 0.8709649
37580 0.8636783
37590 0.8671808
37600 0.8663691
37610 0.8708267
37620 0.8616533
37630 0.8574356
37640 0.8822526
37650 0.876748
37660 0.8847035
37670 0.8835684
37680 0.8729395
37690 0.8670966
37700 0.857699
37710 0.86787
37720 0.8737848
37730 0.8769128
37740 0.8728061
37750 0.8739809
37760 0.8675873
37770 0.8599362
37780 0.8651339
37790 0.8712466
37800 0.8650588
37810 0.8709608
37820 0.8666672
37830 0.8659716
37840 0.8738143
37850 0.8735475
37860 0.8541554
37870 0.8651253
37880 0.8580551
37890 0.8704929
37900 0.8616936
37910 0.8676556
37920 0.8658217
37930 0.8692797
37940 0.8675531
37950 0.8777143
37960 0.8728293
37970 0.8745638
37980 0.8626814
37990 0.8441412
38000 0.8439436
38010 0.8385237
38020 0.8422207
38030 0.8512763
38040 0.8538936
38050 0.856993
38060 0.8632076
38070 0.8710927
38080 0.8757013
38090 0.8639017
38100 0.8637401
38110 0.8834335
38120 0.8757067
38130 0.8755124
38140 0.8904376
38150 0.8759639
38160 0.8781715
38170 0.8710537
38180 0.8704252
38190 0.8686175
38200 0.8947612
38210 0.896967
38220 0.8824281
38230 0.8747386
38240 0.8689636
38250 0.8815625
38260 0.8812321
38270 0.8629244
38280 0.8457911
38290 0.8700305
38300 0.8682895
38310 0.8576548
38320 0.8504241
38330 0.8580312
38340 0.8763287
38350 0.8681152
38360 0.8596563
38370 0.8629211
38380 0.8525053
38390 0.8516299
38400 0.8572537
38410 0.8499856
38420 0.861616
38430 0.8705052
38440 0.8644665
38450 0.8670206
38460 0.8668067
38470 0.8739812
38480 0.8641802
38490 0.8763891
38500 0.88886
38510 0.8873851
38520 0.8769118
38530 0.8700644
38540 0.8727897
38550 0.8888021
38560 0.8757001
38570 0.8676693
38580 0.8812971
38590 0.8868057
38600 0.8789803
38610 0.8776181
38620 0.8809559
38630 0.8882803
38640 0.8788571
38650 0.8737195
38660 0.8676717
38670 0.8627583
38680 0.8658431
38690 0.8609908
38700 0.8464634
38710 0.8388689
38720 0.844597
38730 0.8532825
38740 0.8529672
38750 0.852218
38760 0.8472586
38770 0.8611465
38780 0.8599797
38790 0.856967
38800 0.8675947
38810 0.8697051
38820 0.8559786
38830 0.8370731
38840 0.8582254
38850 0.8548638
38860 0.8561175
38870 0.8546372
38880 0.8712683
38890 0.8647987
38900 0.8630426
38910 0.8710831
38920 0.8678684
38930 0.8625011
38940 0.865665
38950 0.8707708
38960 0.8705511
38970 0.868084
38980 0.8726473
38990 0.8681023
39000 0.8719722
39010 0.8719772
39020 0.8660952
39030 0.8687218
39040 0.8784575
39050 0.8721488
39060 0.8742744
39070 0.889322
39080 0.8902014
39090 0.8775685
39100 0.876641
39110 0.8837095
39120 0.8718823
39130 0.8828462
39140 0.8910119
39150 0.888903
39160 0.8836253
39170 0.896907
39180 0.8858457
39190 0.896775
39200 0.8901063
39210 0.8890622
39220 0.8739133
39230 0.8786443
39240 0.8824918
39250 0.8828681
39260 0.8785303
39270 0.8829827
39280 0.8661234
39290 0.8763838
39300 0.8840245
39310 0.8859076
39320 0.8722813
39330 0.8784181
39340 0.892393
39350 0.8879075
39360 0.8761443
39370 0.8845302
39380 0.8915522
39390 0.8930345
39400 0.8825717
39410 0.9002262
39420 0.8964463
39430 0.8862635
39440 0.8843048
39450 0.8874765
39460 0.882414
39470 0.8865978
39480 0.8852254
39490 0.8821943
39500 0.8765451
39510 0.8777471
39520 0.8833326
39530 0.8917015
39540 0.888493
39550 0.8808578
39560 0.8661768
39570 0.8704414
39580 0.8712103
39590 0.873322
39600 0.8618004
39610 0.8820012
39620 0.8720721
39630 0.8722416
39640 0.8647915
39650 0.869202
39660 0.866172
39670 0.8611012
39680 0.84539
39690 0.8543576
39700 0.8632247
39710 0.8648202
39720 0.8671873
39730 0.8693414
39740 0.866721
39750 0.8717427
39760 0.8620233
39770 0.851046
39780 0.8528915
39790 0.8546894
39800 0.8635575
39810 0.8712374
39820 0.8551574
39830 0.8621121
39840 0.8608299
39850 0.8629138
39860 0.8646035
39870 0.861545
39880 0.861088
39890 0.8656802
39900 0.8605767
39910 0.8604063
39920 0.8523432
39930 0.8572074
39940 0.8766258
39950 0.8652402
39960 0.8579769
39970 0.8582076
39980 0.8499908
39990 0.8631862
40000 0.8560114
40010 0.8617141
40020 0.8585757
40030 0.8642679
40040 0.8630269
40050 0.8763856
40060 0.8683001
40070 0.8574506
40080 0.8580521
40090 0.8618614
40100 0.8548374
40110 0.8471985
40120 0.8538808
40130 0.8618448
40140 0.860883
40150 0.8638432
40160 0.8598488
40170 0.862205
40180 0.8581687
40190 0.8629223
40200 0.8697514
40210 0.8662562
40220 0.858323
40230 0.8545909
40240 0.8580157
40250 0.8651258
40260 0.8674862
40270 0.8656825
40280 0.8787212
40290 0.8682978
40300 0.8663664
40310 0.8508477
40320 0.8582541
40330 0.8600104
40340 0.8655241
40350 0.8568757
40360 0.8546326
40370 0.8500534
40380 0.8501728
40390 0.8509635
40400 0.8530139
40410 0.8599922
40420 0.8604233
40430 0.8538029
40440 0.8484004
40450 0.8593395
40460 0.8609083
40470 0.8738548
40480 0.8705584
40490 0.868712
40500 0.8645924
40510 0.8718401
40520 0.8724242
40530 0.8612872
40540 0.8679411
40550 0.8743982
40560 0.8651738
40570 0.8785674
40580 0.8646969
40590 0.8661952
40600 0.8622333
40610 0.8622395
40620 0.8715867
40630 0.8641919
40640 0.8684328
40650 0.8892769
40660 0.8816751
40670 0.8898867
40680 0.8801177
40690 0.8745092
40700 0.8813996
40710 0.8612521
40720 0.8617516
40730 0.8629194
40740 0.8553255
40750 0.8740072
40760 0.8597119
40770 0.8637147
40780 0.8511478
40790 0.8487326
40800 0.8666186
40810 0.8544084
40820 0.8549361
40830 0.8657085
40840 0.8533012
40850 0.8585236
40860 0.8518063
40870 0.8670984
40880 0.8734022
40890 0.8668743
40900 0.867304
40910 0.8645786
40920 0.8619585
40930 0.8569912
40940 0.8729677
40950 0.8684824
40960 0.8812422
40970 0.8742761
40980 0.8761531
40990 0.871493
41000 0.8706805
41010 0.8672211
41020 0.8753681
41030 0.8785359
41040 0.8811813
41050 0.8647947
41060 0.8623793
41070 0.8644364
41080 0.8587538
41090 0.8582857
41100 0.8450343
41110 0.853245
41120 0.8508581
41130 0.852342
41140 0.8364891
41150 0.8427923
41160 0.8477724
41170 0.8428557
41180 0.8486611
41190 0.8508939
41200 0.8470279
41210 0.855584
41220 0.849153
41230 0.8545172
41240 0.8701464
41250 0.8603938
41260 0.8668556
41270 0.845281
41280 0.8400135
41290 0.8372841
41300 0.842983
41310 0.8449194
41320 0.8554818
41330 0.8558291
41340 0.8591751
41350 0.8643131
41360 0.8652723
41370 0.858677
41380 0.8720122
41390 0.8678584
41400 0.8687042
41410 0.8658018
41420 0.8660505
41430 0.8605926
41440 0.8554905
41450 0.8442895
41460 0.8486332
41470 0.8574157
41480 0.8466803
41490 0.8544921
41500 0.8546437
41510 0.854758
41520 0.8579134
41530 0.8488593
41540 0.8548346
41550 0.8544142
41560 0.8611564
41570 0.8605239
41580 0.8514083
41590 0.8550871
41600 0.8627597
41610 0.8618503
41620 0.8596671
41630 0.8581343
41640 0.8564389
41650 0.8572518
41660 0.8497801
41670 0.8507239
41680 0.8493579
41690 0.8677732
41700 0.8569919
41710 0.8571199
41720 0.8487782
41730 0.8604495
41740 0.8619793
41750 0.8532587
41760 0.8602126
41770 0.8713644
41780 0.8593186
41790 0.8748427
41800 0.8788076
41810 0.868382
41820 0.8700514
41830 0.8638405
41840 0.8744263
41850 0.8835155
41860 0.8768961
41870 0.878556
41880 0.8801469
41890 0.8764666
41900 0.8769905
41910 0.8727039
41920 0.8712531
41930 0.8773423
41940 0.873889
41950 0.8775069
41960 0.8804311
41970 0.8720442
41980 0.8732198
41990 0.8763227
42000 0.863119
42010 0.8679643
42020 0.8731568
42030 0.8845843
42040 0.8888901
42050 0.8704107
42060 0.8689885
42070 0.8675849
42080 0.8627262
42090 0.8566222
42100 0.8630322
42110 0.8543332
42120 0.8424158
42130 0.8545293
42140 0.8623892
42150 0.872246
42160 0.8660479
42170 0.8588872
42180 0.8594006
42190 0.863085
42200 0.8715514
42210 0.8704337
42220 0.8780986
42230 0.8816802
42240 0.8908774
42250 0.8812398
42260 0.8719678
42270 0.8826534
42280 0.8838893
42290 0.8892709
42300 0.8842743
42310 0.8790327
42320 0.8904595
42330 0.8837088
42340 0.8913474
42350 0.8946253
42360 0.8854026
42370 0.8919473
42380 0.8954206
42390 0.8736898
42400 0.8831654
42410 0.8828445
42420 0.891184
42430 0.886316
42440 0.8873488
42450 0.8950052
42460 0.887598
42470 0.8854651
42480 0.8735321
42490 0.8693035
42500 0.8708386
42510 0.8611017
42520 0.8731332
42530 0.8711059
42540 0.8706113
42550 0.8610742
42560 0.8677549
42570 0.8745461
42580 0.8818228
42590 0.8954508
42600 0.8922082
42610 0.8899953
42620 0.8820266
42630 0.8846362
42640 0.8730631
42650 0.8824003
42660 0.8726172
42670 0.8723158
42680 0.8600231
42690 0.8623865
42700 0.8668247
42710 0.877623
42720 0.8756679
42730 0.8722978
42740 0.8732619
42750 0.8874391
42760 0.8854597
42770 0.8711137
42780 0.8772745
42790 0.8811101
42800 0.8712898
42810 0.8694345
42820 0.888037
42830 0.8748533
42840 0.866281
42850 0.8695471
42860 0.8600189
42870 0.8597942
42880 0.8576288
42890 0.866932
42900 0.8772596
42910 0.8617725
42920 0.8692863
42930 0.8744273
42940 0.8767926
42950 0.8710728
42960 0.8617411
42970 0.8719643
42980 0.8837453
42990 0.8928832
43000 0.8845102
43010 0.8832567
43020 0.8766444
43030 0.8800626
43040 0.8834754
43050 0.885845
43060 0.8783181
43070 0.8778691
43080 0.8699157
43090 0.8678083
43100 0.873337
43110 0.8703959
43120 0.8720179
43130 0.8737398
43140 0.8785687
43150 0.8809166
43160 0.881584
43170 0.8900732
43180 0.8832268
43190 0.8940154
43200 0.8899014
43210 0.8855809
43220 0.8854921
43230 0.8781925
43240 0.8831623
43250 0.887974
43260 0.8727206
43270 0.8691775
43280 0.8822724
43290 0.8793026
43300 0.8765095
43310 0.8897135
43320 0.8837468
43330 0.8855554
43340 0.8701199
43350 0.8749115
43360 0.8749042
43370 0.8626733
43380 0.8522841
43390 0.8428302
43400 0.844482
43410 0.8446401
43420 0.8534672
43430 0.845416
43440 0.8535185
43450 0.8506229
43460 0.8637168
43470 0.8551232
43480 0.8486928
43490 0.8567083
43500 0.8525107
43510 0.8470843
43520 0.8503894
43530 0.8630015
43540 0.8659262
43550 0.8740503
43560 0.8754429
43570 0.8619321
43580 0.8710319
43590 0.8697651
43600 0.8657091
43610 0.8613047
43620 0.851512
43630 0.8423885
43640 0.8525656
43650 0.8535119
43660 0.8589041
43670 0.8550388
43680 0.859101
43690 0.8641193
43700 0.862956
43710 0.8572434
43720 0.8767335
43730 0.864857
43740 0.8694203
43750 0.8542071
43760 0.8663594
43770 0.8648639
43780 0.8579001
43790 0.8562666
43800 0.8529032
43810 0.8652212
43820 0.8619918
43830 0.857258
43840 0.863573
43850 0.8629962
43860 0.8752096
43870 0.8659052
43880 0.8507766
43890 0.8596824
43900 0.8517894
43910 0.8486421
43920 0.8525872
43930 0.8486306
43940 0.859853
43950 0.8661268
43960 0.8566685
43970 0.8703532
43980 0.8565966
43990 0.8663701
44000 0.8532166
44010 0.8516552
44020 0.8542491
44030 0.8542353
44040 0.8586726
44050 0.8495209
44060 0.8594152
44070 0.8479074
44080 0.8455023
44090 0.8489004
44100 0.8549172
44110 0.8553285
44120 0.8512968
44130 0.8306442
44140 0.8406684
44150 0.8464906
44160 0.8502452
44170 0.853102
44180 0.8583638
44190 0.8495036
44200 0.8595423
44210 0.8635775
44220 0.869247
44230 0.8574002
44240 0.8574346
44250 0.8626715
44260 0.8583701
44270 0.8531991
44280 0.8429383
44290 0.8426467
44300 0.8448147
44310 0.8358737
44320 0.8454104
44330 0.8477273
44340 0.8470833
44350 0.8548443
44360 0.8549988
44370 0.8493817
44380 0.8475578
44390 0.8480109
44400 0.8501147
44410 0.8572339
44420 0.8608568
44430 0.8615581
44440 0.8502869
44450 0.8498641
44460 0.8397278
44470 0.8425236
44480 0.8433146
44490 0.8518494
44500 0.8402556
44510 0.8440847
44520 0.8424008
44530 0.8466579
44540 0.8540981
44550 0.8586935
44560 0.8594866
44570 0.8767903
44580 0.8774899
44590 0.8749406
44600 0.8805196
44610 0.8755453
44620 0.8677761
44630 0.8652244
44640 0.861153
44650 0.8558318
44660 0.8582719
44670 0.8558291
44680 0.8492267
44690 0.8692791
44700 0.8706989
44710 0.8633324
44720 0.861875
44730 0.8609527
44740 0.859006
44750 0.8634056
44760 0.8796081
44770 0.8718842
44780 0.8646384
44790 0.8640581
44800 0.8550047
44810 0.8468942
44820 0.8592761
44830 0.8479236
44840 0.8441528
44850 0.8532304
44860 0.8572612
44870 0.871904
44880 0.8883745
44890 0.8817506
44900 0.8797919
44910 0.8680627
44920 0.863245
44930 0.8575431
44940 0.865003
44950 0.8555788
44960 0.8587556
44970 0.8571239
44980 0.8464949
44990 0.8466343
45000 0.8452646
45010 0.8480777
45020 0.84383
45030 0.8575107
45040 0.8535488
45050 0.8392563
45060 0.8332401
45070 0.8261035
45080 0.8334517
45090 0.8460424
45100 0.8462521
45110 0.849542
45120 0.839577
45130 0.8523046
45140 0.8564536
45150 0.8553618
45160 0.8503892
45170 0.8418927
45180 0.8420622
45190 0.8454183
45200 0.8466617
45210 0.8435912
45220 0.849609
45230 0.8548654
45240 0.8578613
45250 0.8514645
45260 0.8397269
45270 0.8454227
45280 0.8517189
45290 0.8486537
45300 0.8530688
45310 0.8473415
45320 0.85075
45330 0.8360127
45340 0.830896
45350 0.8295767
45360 0.8331518
45370 0.8350083
45380 0.8366583
45390 0.8491901
45400 0.856166
45410 0.848929
45420 0.8486827
45430 0.8443017
45440 0.8381649
45450 0.8359497
45460 0.8291356
45470 0.8302998
45480 0.8335216
45490 0.8368397
45500 0.8373227
45510 0.84803
45520 0.8464481
45530 0.845696
45540 0.8531341
45550 0.8525119
45560 0.8488703
45570 0.8456948
45580 0.8303881
45590 0.8229762
45600 0.8293012
45610 0.830351
45620 0.8282804
45630 0.8310153
45640 0.8485301
45650 0.841458
45660 0.8344331
45670 0.8318669
45680 0.8356808
45690 0.8363329
45700 0.8412616
45710 0.8406153
45720 0.8417385
45730 0.8403537
45740 0.8483415
45750 0.8387888
45760 0.8349075
45770 0.8239082
45780 0.8297198
45790 0.834845
45800 0.8294197
45810 0.8372722
45820 0.8429422
45830 0.8458762
45840 0.8565732
45850 0.8401838
45860 0.8473048
45870 0.8437266
45880 0.8365059
45890 0.8324759
45900 0.838465
45910 0.8413885
45920 0.8462971
45930 0.8417367
45940 0.8580543
45950 0.8574416
45960 0.8652753
45970 0.8576035
45980 0.8436189
45990 0.8464643
46000 0.8505114
46010 0.8429484
46020 0.8550629
46030 0.8495471
46040 0.8396281
46050 0.8437523
46060 0.8601727
46070 0.8511811
46080 0.853394
46090 0.8535886
46100 0.8396374
46110 0.850192
46120 0.8544306
46130 0.8630192
46140 0.8511041
46150 0.8589022
46160 0.8540425
46170 0.8399071
46180 0.8372874
46190 0.8480189
46200 0.8419013
46210 0.8461075
46220 0.8530601
46230 0.8620295
46240 0.8588467
46250 0.854132
46260 0.8500924
46270 0.8541481
46280 0.8632257
46290 0.8529705
46300 0.8558135
46310 0.8721377
46320 0.8752205
46330 0.8498911
46340 0.8525141
46350 0.8497876
46360 0.8661253
46370 0.857274
46380 0.8594878
46390 0.8617715
46400 0.8496451
46410 0.8421479
46420 0.8553747
46430 0.8521313
46440 0.8463925
46450 0.8296168
46460 0.8330041
46470 0.8318218
46480 0.8406639
46490 0.8393904
46500 0.8458434
46510 0.8347618
46520 0.8364912
46530 0.8373774
46540 0.8329617
46550 0.8321144
46560 0.8374378
46570 0.8471975
46580 0.8480703
46590 0.8456338
46600 0.8344828
46610 0.8543487
46620 0.8533286
46630 0.8461854
46640 0.8577182
46650 0.8525226
46660 0.8630189
46670 0.8625849
46680 0.8482139
46690 0.8510837
46700 0.8532495
46710 0.8525529
46720 0.8513689
46730 0.8519115
46740 0.8699279
46750 0.8623025
46760 0.8519463
46770 0.8502064
46780 0.8461983
46790 0.8606717
46800 0.8633059
46810 0.8591904
46820 0.849273
46830 0.842229
46840 0.8549302
46850 0.8553375
46860 0.8582396
46870 0.8416417
46880 0.8508008
46890 0.8397526
46900 0.8446239
46910 0.8512799
46920 0.8454199
46930 0.8406205
46940 0.8407869
46950 0.8399379
46960 0.8386708
46970 0.82949
46980 0.8203347
46990 0.8368858
47000 0.8259336
47010 0.8191296
47020 0.8161674
47030 0.8227098
47040 0.8297632
47050 0.8298447
47060 0.8373827
47070 0.8384613
47080 0.8377376
47090 0.8363332
47100 0.825716
47110 0.844308
47120 0.8414738
47130 0.8473041
47140 0.8192186
47150 0.8180084
47160 0.8328069
47170 0.8360743
47180 0.8305566
47190 0.8439381
47200 0.8338335
47210 0.8352293
47220 0.8229645
47230 0.8033516
47240 0.8155285
47250 0.8281532
47260 0.8336173
47270 0.8272076
47280 0.8394254
47290 0.8420573
47300 0.8410745
47310 0.8491042
47320 0.8491386
47330 0.848712
47340 0.8416294
47350 0.8441527
47360 0.8389333
47370 0.8347992
47380 0.8366055
47390 0.8295092
47400 0.8177637
47410 0.8209032
47420 0.8326694
47430 0.8467408
47440 0.8553028
47450 0.8487087
47460 0.8499539
47470 0.8555806
47480 0.8529599
47490 0.8538648
47500 0.8469051
47510 0.8431531
47520 0.8598624
47530 0.8656715
47540 0.8706895
47550 0.8649832
47560 0.8531435
47570 0.8498012
47580 0.8473247
47590 0.8393442
47600 0.8471593
47610 0.8444165
47620 0.8390955
47630 0.8480604
47640 0.8463803
47650 0.8361444
47660 0.8370917
47670 0.8342066
47680 0.8343782
47690 0.8422815
47700 0.8326268
47710 0.8437291
47720 0.8559772
47730 0.8608971
47740 0.849857
47750 0.8525246
47760 0.8614337
47770 0.8535084
47780 0.8564571
47790 0.8559656
47800 0.859117
47810 0.853667
47820 0.8447378
47830 0.8503018
47840 0.8590552
47850 0.8534068
47860 0.8544917
47870 0.8551279
47880 0.8765397
47890 0.8614118
47900 0.8645287
47910 0.8562877
47920 0.8584116
47930 0.8496037
47940 0.8515639
47950 0.8484603
47960 0.8597239
47970 0.8509993
47980 0.8475224
47990 0.8653119
48000 0.8673781
48010 0.8656964
48020 0.8665017
48030 0.8553889
48040 0.8649767
48050 0.8476595
48060 0.8533857
48070 0.847113
48080 0.8428661
48090 0.8595486
48100 0.8637764
48110 0.8642946
48120 0.8585158
48130 0.8446254
48140 0.8351204
48150 0.8396859
48160 0.8352954
48170 0.8444846
48180 0.8502688
48190 0.8572183
48200 0.867344
48210 0.8517768
48220 0.8404604
48230 0.843431
48240 0.8475336
48250 0.8314513
48260 0.8327786
48270 0.8372499
48280 0.8302678
48290 0.839125
48300 0.853368
48310 0.8480526
48320 0.8421257
48330 0.856856
48340 0.8514435
48350 0.8548182
48360 0.8438604
48370 0.8410786
48380 0.8391097
48390 0.8282073
48400 0.8308015
48410 0.8259218
48420 0.8284766
48430 0.8286312
48440 0.8364727
48450 0.8351448
48460 0.8357044
48470 0.8368091
48480 0.8241262
48490 0.8186625
48500 0.8304784
48510 0.8380211
48520 0.8461179
48530 0.8527121
48540 0.8607119
48550 0.851482
48560 0.8531789
48570 0.8567866
48580 0.8577085
48590 0.8700088
48600 0.8602564
48610 0.8480932
48620 0.8677017
48630 0.8760609
48640 0.8676846
48650 0.8627574
48660 0.8485644
48670 0.8648435
48680 0.85031
48690 0.857332
48700 0.8642078
48710 0.8522629
48720 0.8622735
48730 0.8619362
48740 0.8740075
48750 0.8575565
48760 0.8431209
48770 0.8502448
48780 0.845791
48790 0.8398088
48800 0.8310073
48810 0.8365924
48820 0.8224795
48830 0.8332036
48840 0.8254851
48850 0.822612
48860 0.8187975
48870 0.8315974
48880 0.8330934
48890 0.8336767
48900 0.827769
48910 0.8373529
48920 0.8513426
48930 0.8338307
48940 0.8455524
48950 0.8369608
48960 0.8277403
48970 0.8375393
48980 0.8255971
48990 0.8381424
49000 0.8349277
49010 0.8293687
49020 0.8268885
49030 0.8345867
49040 0.8328053
49050 0.8325711
49060 0.8360797
49070 0.847857
49080 0.8575179
49090 0.8585585
49100 0.8505619
49110 0.8448334
49120 0.8489429
49130 0.8374963
49140 0.8367662
49150 0.8370919
49160 0.8250316
49170 0.8284118
49180 0.8360748
49190 0.8337773
49200 0.82769
49210 0.8277876
49220 0.8432804
49230 0.8390949
49240 0.8418271
49250 0.8317412
49260 0.8292388
49270 0.8247101
49280 0.8290454
49290 0.8331013
49300 0.8392074
49310 0.8394374
49320 0.8473329
49330 0.8497965
49340 0.8482993
49350 0.8461371
49360 0.8495451
49370 0.844158
49380 0.8499803
49390 0.8411278
49400 0.8382767
49410 0.8385592
49420 0.8350139
49430 0.8257291
49440 0.8407159
49450 0.847902
49460 0.8448538
49470 0.8373047
49480 0.8374811
49490 0.8409576
49500 0.8463948
49510 0.8483245
49520 0.8453213
49530 0.8410556
49540 0.8369812
49550 0.8364818
49560 0.8255731
49570 0.8182229
49580 0.820664
49590 0.8395878
49600 0.8215553
49610 0.8259342
49620 0.8321022
49630 0.8282559
49640 0.8231147
49650 0.824149
49660 0.824472
49670 0.8107664
49680 0.8185382
49690 0.8183268
49700 0.8227331
49710 0.8236523
49720 0.8250382
49730 0.8075984
49740 0.8157924
49750 0.8313547
49760 0.8207626
49770 0.8106486
49780 0.8212101
49790 0.8069796
49800 0.8173925
49810 0.8247769
49820 0.8269159
49830 0.8323044
49840 0.8283458
49850 0.8295125
49860 0.8422779
49870 0.8334212
49880 0.8321069
49890 0.8357764
49900 0.8334242
49910 0.8348458
49920 0.8402451
49930 0.8543363
49940 0.8559513
49950 0.8488876
49960 0.8482051
49970 0.8595548
49980 0.8664502
49990 0.8415267
50000 0.8519476
50010 0.8453455
50020 0.8381283
50030 0.842584
50040 0.8456868
50050 0.8625958
50060 0.8475368
50070 0.8372641
50080 0.8387091
50090 0.8320168
50100 0.8379864
50110 0.845511
50120 0.8381313
50130 0.8437151
50140 0.8406404
50150 0.8373696
50160 0.833077
50170 0.8346721
50180 0.8243636
50190 0.8240488
50200 0.8317249
50210 0.829306
50220 0.8186281
50230 0.8245966
50240 0.8295198
50250 0.8277326
50260 0.8359925
50270 0.8315561
50280 0.832829
50290 0.836781
50300 0.8327152
50310 0.8311011
50320 0.8314025
50330 0.829478
50340 0.8235893
50350 0.8392697
50360 0.8408849
50370 0.8558893
50380 0.8577809
50390 0.8523993
50400 0.8632158
50410 0.8425373
50420 0.8463309
50430 0.8376783
50440 0.837283
50450 0.8384845
50460 0.8408203
50470 0.8351008
50480 0.8390968
50490 0.8468462
50500 0.8440364
50510 0.8354721
50520 0.8452897
50530 0.8392111
50540 0.8298591
50550 0.8449887
50560 0.8488499
50570 0.846965
50580 0.8460281
50590 0.8434629
50600 0.8526984
50610 0.8488152
50620 0.8531413
50630 0.8422654
50640 0.8410251
50650 0.8419898
50660 0.8410147
50670 0.8418214
50680 0.8402299
50690 0.8459777
50700 0.847976
50710 0.8434883
50720 0.850553
50730 0.8430917
50740 0.8384066
50750 0.8424881
50760 0.8495096
50770 0.8500228
50780 0.8536435
50790 0.8438949
50800 0.854775
50810 0.8542447
50820 0.8457443
50830 0.8378271
50840 0.8346042
50850 0.839551
50860 0.8266754
50870 0.8337755
50880 0.8501484
50890 0.8373126
50900 0.838457
50910 0.837642
50920 0.8341734
50930 0.8332567
50940 0.8336914
50950 0.8300654
50960 0.8279946
50970 0.8375971
50980 0.8423036
50990 0.8429973
51000 0.8411714
51010 0.8392982
51020 0.836194
51030 0.8414287
51040 0.8438508
51050 0.8450295
51060 0.8437865
51070 0.8492619
51080 0.8474477
51090 0.8468817
51100 0.8560173
51110 0.8446808
51120 0.8592865
51130 0.8580748
51140 0.8559202
51150 0.8589866
51160 0.8502033
51170 0.8444902
51180 0.8442988
51190 0.8471078
51200 0.8398719
51210 0.8461576
51220 0.8548048
51230 0.8487262
51240 0.8511168
51250 0.833879
51260 0.8375036
51270 0.8482955
51280 0.8465687
51290 0.8538566
51300 0.8515981
51310 0.8596577
51320 0.8565219
51330 0.8555533
51340 0.848827
51350 0.8443184
51360 0.8436795
51370 0.8545333
51380 0.8651724
51390 0.8515835
51400 0.85991
51410 0.8512615
51420 0.8517139
51430 0.857631
51440 0.8631973
51450 0.8546417
51460 0.8492957
51470 0.8510166
51480 0.8515294
51490 0.8522781
51500 0.852423
51510 0.8495571
51520 0.8553759
51530 0.8501628
51540 0.8522027
51550 0.8572797
51560 0.8509715
51570 0.8490364
51580 0.8448584
51590 0.838882
51600 0.8429256
51610 0.8336961
51620 0.8504398
51630 0.8475969
51640 0.8502473
51650 0.8386598
51660 0.8413568
51670 0.8429759
51680 0.8371966
51690 0.8404452
51700 0.8431147
51710 0.8443038
51720 0.8351549
51730 0.8442358
51740 0.8505499
51750 0.8425738
51760 0.8487833
51770 0.8559251
51780 0.8461607
51790 0.8461199
51800 0.8429861
51810 0.858636
51820 0.8533894
51830 0.8577258
51840 0.8479753
51850 0.8434311
51860 0.8562382
51870 0.8535439
51880 0.8513489
51890 0.8462095
51900 0.8497922
51910 0.8368815
51920 0.834814
51930 0.837608
51940 0.8371248
51950 0.837045
51960 0.8392481
51970 0.8476173
51980 0.8448542
51990 0.830986
52000 0.8263785
52010 0.8366671
52020 0.840085
52030 0.8335793
52040 0.8327497
52050 0.8305966
52060 0.8222423
52070 0.8271207
52080 0.8136469
52090 0.8173326
52100 0.8163788
52110 0.8212193
52120 0.8293493
52130 0.8340157
52140 0.8386772
52150 0.8266101
52160 0.8171161
52170 0.8239505
52180 0.8248253
52190 0.8120125
52200 0.8179188
52210 0.8245901
52220 0.8299171
52230 0.8216435
52240 0.8249122
52250 0.8302128
52260 0.831083
52270 0.8339669
52280 0.8298582
52290 0.8325711
52300 0.845287
52310 0.8426657
52320 0.8324437
52330 0.8348526
52340 0.8357158
52350 0.8245226
52360 0.83492
52370 0.8424225
52380 0.8319386
52390 0.8335055
52400 0.8302585
52410 0.8223971
52420 0.8234158
52430 0.8270738
52440 0.8265806
52450 0.8364758
52460 0.8320746
52470 0.8353356
52480 0.842083
52490 0.8377208
52500 0.8375425
52510 0.8419585
52520 0.8185332
52530 0.8340973
52540 0.8254332
52550 0.828312
52560 0.8302647
52570 0.8224963
52580 0.8270974
52590 0.8330032
52600 0.8269624
52610 0.8263596
52620 0.8274438
52630 0.8318618
52640 0.8301735
52650 0.8386865
52660 0.8365056
52670 0.8349377
52680 0.8415712
52690 0.8302306
52700 0.8249302
52710 0.8164292
52720 0.8188967
52730 0.8144755
52740 0.8115393
52750 0.8047103
52760 0.8158295
52770 0.8084702
52780 0.8091311
52790 0.8100418
52800 0.8145746
52810 0.8176494
52820 0.8228517
52830 0.8137821
52840 0.8293419
52850 0.8240111
52860 0.8269122
52870 0.8300739
52880 0.8281876
52890 0.8258099
52900 0.8245158
52910 0.8343986
52920 0.8265365
52930 0.82424
52940 0.8121675
52950 0.8217663
52960 0.8288472
52970 0.8178977
52980 0.8261791
52990 0.8233337
53000 0.8271581
53010 0.8280271
53020 0.8268231
53030 0.8301668
53040 0.8270727
53050 0.8359514
53060 0.8290593
53070 0.8216479
53080 0.8181815
53090 0.808384
53100 0.8221444
53110 0.8171322
53120 0.8328961
53130 0.8224077
53140 0.8263948
53150 0.8339327
53160 0.8307053
53170 0.8165044
53180 0.816791
53190 0.8282205
53200 0.8215652
53210 0.8183136
53220 0.8139031
53230 0.8162363
53240 0.8327177
53250 0.8281865
53260 0.8218247
53270 0.8244199
53280 0.8266535
53290 0.8429988
53300 0.826755
53310 0.8294173
53320 0.8271227
53330 0.8423145
53340 0.8484001
53350 0.8378308
53360 0.8333544
53370 0.8381367
53380 0.8390542
53390 0.8310601
53400 0.8259968
53410 0.8293798
53420 0.8366402
53430 0.8381499
53440 0.825768
53450 0.8313404
53460 0.8357654
53470 0.8249554
53480 0.8229064
53490 0.8114086
53500 0.8110363
53510 0.8168423
53520 0.8267865
53530 0.8026729
53540 0.8065053
53550 0.8279232
53560 0.8188356
53570 0.8117762
53580 0.8147993
53590 0.8109741
53600 0.8068281
53610 0.8098124
53620 0.8171213
53630 0.8145851
53640 0.8083246
53650 0.809899
53660 0.8061572
53670 0.8101509
53680 0.8090136
53690 0.8210878
53700 0.8233503
53710 0.8097949
53720 0.8161361
53730 0.818432
53740 0.8223387
53750 0.8192905
53760 0.8126834
53770 0.8212708
53780 0.8092754
53790 0.8150256
53800 0.8143241
53810 0.809627
53820 0.8112689
53830 0.8112088
53840 0.8131717
53850 0.801757
53860 0.8139812
53870 0.812535
53880 0.8167472
53890 0.8176198
53900 0.8081981
53910 0.8218973
53920 0.8105113
53930 0.8097277
53940 0.8025048
53950 0.8051387
53960 0.8109678
53970 0.807663
53980 0.8077907
53990 0.8202807
54000 0.8144243
54010 0.8174229
54020 0.8185667
54030 0.8234435
54040 0.8231283
54050 0.8257885
54060 0.8153111
54070 0.8236004
54080 0.8280132
54090 0.8250158
54100 0.8373505
54110 0.8363695
54120 0.8288006
54130 0.8459144
54140 0.8421004
54150 0.8447184
54160 0.8478777
54170 0.8508105
54180 0.8453844
54190 0.8508348
54200 0.8530779
54210 0.8577415
54220 0.8600103
54230 0.8586975
54240 0.846619
54250 0.8402067
54260 0.8469155
54270 0.8484083
54280 0.8524889
54290 0.8445649
54300 0.8405883
54310 0.8368254
54320 0.8361225
54330 0.8408747
54340 0.8485514
54350 0.8416989
54360 0.8440024
54370 0.8414362
54380 0.8395768
54390 0.8397957
54400 0.8340195
54410 0.8337134
54420 0.8306571
54430 0.8350583
54440 0.820149
54450 0.8252957
54460 0.8219061
54470 0.8123615
54480 0.8095897
54490 0.8171548
54500 0.8109164
54510 0.8057845
54520 0.8059304
54530 0.811845
54540 0.8195887
54550 0.8181921
54560 0.800674
54570 0.8072704
54580 0.8115731
54590 0.8158112
54600 0.819314
54610 0.8178342
54620 0.8240386
54630 0.8309295
54640 0.8302092
54650 0.8190157
54660 0.8182914
54670 0.8252757
54680 0.8217022
54690 0.8339192
54700 0.8294857
54710 0.8270435
54720 0.838187
54730 0.8329101
54740 0.82718
54750 0.8281618
54760 0.8267855
54770 0.8294125
54780 0.8228665
54790 0.8197065
54800 0.8124496
54810 0.8161986
54820 0.818282
54830 0.8071693
54840 0.8127877
54850 0.8139894
54860 0.8146667
54870 0.8248281
54880 0.8210186
54890 0.8275791
54900 0.8210732
54910 0.8303596
54920 0.8194581
54930 0.8242954
54940 0.8154464
54950 0.8337084
54960 0.8201258
54970 0.8158416
54980 0.8165261
54990 0.8199934
55000 0.8298581
55010 0.8274624
55020 0.8188139
55030 0.8125666
55040 0.8055818
55050 0.8038817
55060 0.8073753
55070 0.807505
55080 0.8164663
55090 0.8177499
55100 0.8128514
55110 0.8110862
55120 0.8168247
55130 0.8264703
55140 0.8122891
55150 0.8178434
55160 0.8293753
55170 0.8094942
55180 0.8073225
55190 0.8117949
55200 0.8245994
55210 0.8233985
55220 0.8139567
55230 0.8078515
55240 0.8289881
55250 0.8281648
55260 0.8211741
55270 0.8187297
55280 0.812184
55290 0.8222065
55300 0.8293033
55310 0.8257852
55320 0.8244178
55330 0.843012
55340 0.8340517
55350 0.8342999
55360 0.8455866
55370 0.8320472
55380 0.8362296
55390 0.8434714
55400 0.8345313
55410 0.8352628
55420 0.8392996
55430 0.8494247
55440 0.843433
55450 0.8501601
55460 0.8612871
55470 0.8504968
55480 0.8401389
55490 0.8212732
55500 0.8258736
55510 0.8213881
55520 0.8211297
55530 0.8286638
55540 0.8251234
55550 0.839888
55560 0.8334785
55570 0.8352116
55580 0.8308915
55590 0.8490377
55600 0.8389442
55610 0.8479704
55620 0.8325447
55630 0.8383776
55640 0.8399146
55650 0.8396751
55660 0.8434319
55670 0.8276307
55680 0.8315849
55690 0.8305076
55700 0.8379817
55710 0.8377147
55720 0.8385903
55730 0.8478658
55740 0.8406008
55750 0.8510734
55760 0.831129
55770 0.8422565
55780 0.8301569
55790 0.8311933
55800 0.832548
55810 0.831087
55820 0.8329683
55830 0.8343507
55840 0.8321717
55850 0.8359978
55860 0.8421603
55870 0.8482835
55880 0.8467426
55890 0.8424245
55900 0.8330956
55910 0.851531
55920 0.8457077
55930 0.8359075
55940 0.8305811
55950 0.8268447
55960 0.8444336
55970 0.8431233
55980 0.8477718
55990 0.8515809
56000 0.8508398
56010 0.853962
56020 0.8436679
56030 0.85546
56040 0.8578002
56050 0.8514109
56060 0.851499
56070 0.8544706
56080 0.8565071
56090 0.8490052
56100 0.8571424
56110 0.8468908
56120 0.8377498
56130 0.8500634
56140 0.8488367
56150 0.838964
56160 0.8370956
56170 0.8457783
56180 0.8480784
56190 0.8399919
56200 0.8367887
56210 0.8397339
56220 0.8267769
56230 0.833688
56240 0.8352996
56250 0.834328
56260 0.8351098
56270 0.8298479
56280 0.8411604
56290 0.8316228
56300 0.8449073
56310 0.8369129
56320 0.8355089
56330 0.8362245
56340 0.8413893
56350 0.8251418
56360 0.8330104
56370 0.8216944
56380 0.8297436
56390 0.8250537
56400 0.8202098
56410 0.8261354
56420 0.8310698
56430 0.8251381
56440 0.8210254
56450 0.8182924
56460 0.8223358
56470 0.8136961
56480 0.8065547
56490 0.804967
56500 0.8117122
56510 0.8104526
56520 0.8180325
56530 0.8278154
56540 0.8325782
56550 0.830398
56560 0.8183494
56570 0.8366459
56580 0.836089
56590 0.8239188
56600 0.8322263
56610 0.8303984
56620 0.8389193
56630 0.8351197
56640 0.8407844
56650 0.8331959
56660 0.8332478
56670 0.8374256
56680 0.8350297
56690 0.8328246
56700 0.8197468
56710 0.8324969
56720 0.8391676
56730 0.840356
56740 0.8324617
56750 0.8352346
56760 0.8407418
56770 0.8365824
56780 0.8289607
56790 0.8261276
56800 0.8261951
56810 0.8197037
56820 0.8164601
56830 0.8304498
56840 0.8358306
56850 0.8594381
56860 0.8561855
56870 0.8645453
56880 0.8466451
56890 0.842715
56900 0.8371441
56910 0.8568965
56920 0.854439
56930 0.8386872
56940 0.8404557
56950 0.8381206
56960 0.8389784
56970 0.8465921
56980 0.8386272
56990 0.8313704
57000 0.8496455
57010 0.8474503
57020 0.8420439
57030 0.852372
57040 0.8497999
57050 0.8536757
57060 0.847584
57070 0.8506968
57080 0.8723033
57090 0.864356
57100 0.8608814
57110 0.8652554
57120 0.8599944
57130 0.8439097
57140 0.8577896
57150 0.861816
57160 0.8552442
57170 0.8546765
57180 0.8522614
57190 0.8417361
57200 0.8499212
57210 0.850691
57220 0.8449652
57230 0.8439652
57240 0.8450326
57250 0.8416111
57260 0.8496468
57270 0.8430441
57280 0.8339714
57290 0.8419113
57300 0.8469971
57310 0.8266341
57320 0.8340021
57330 0.8430039
57340 0.8403549
57350 0.842791
57360 0.8374212
57370 0.8479939
57380 0.8376557
57390 0.8291242
57400 0.8361713
57410 0.8470625
57420 0.8436548
57430 0.8341772
57440 0.8376693
57450 0.8329782
57460 0.8353329
57470 0.8380691
57480 0.8390331
57490 0.8395448
57500 0.8395
57510 0.8362689
57520 0.8434649
57530 0.8467941
57540 0.8476347
57550 0.8388353
57560 0.8400483
57570 0.8321063
57580 0.8441878
57590 0.8484674
57600 0.8548476
57610 0.8550158
57620 0.8643575
57630 0.8578401
57640 0.8623382
57650 0.8508363
57660 0.8421881
57670 0.8397909
57680 0.8457946
57690 0.8446073
57700 0.8373104
57710 0.8397457
57720 0.8385113
57730 0.8358533
57740 0.8369065
57750 0.8468525
57760 0.8453858
57770 0.8414007
57780 0.8426958
57790 0.845359
57800 0.8377402
57810 0.8373485
57820 0.8455744
57830 0.8381296
57840 0.8371034
57850 0.8420613
57860 0.8404537
57870 0.848077
57880 0.8361773
57890 0.8340153
57900 0.8323652
57910 0.8333585
57920 0.8164126
57930 0.8258202
57940 0.8186536
57950 0.8531445
57960 0.851572
57970 0.8408461
57980 0.8428804
57990 0.8419368
58000 0.8459139
58010 0.8464479
58020 0.8441607
58030 0.8375865
58040 0.8355792
58050 0.8381618
58060 0.8331824
58070 0.8294562
58080 0.8292522
58090 0.8380679
58100 0.8302667
58110 0.8388058
58120 0.8330541
58130 0.8511993
58140 0.8437299
58150 0.8544089
58160 0.8459803
58170 0.8351961
58180 0.8391199
58190 0.8344543
58200 0.8347405
58210 0.8334081
58220 0.8317813
58230 0.8303831
58240 0.832515
58250 0.8444871
58260 0.8378603
58270 0.8288872
58280 0.8462432
58290 0.8433042
58300 0.8447866
58310 0.8430429
58320 0.8504242
58330 0.8568033
58340 0.8409911
58350 0.8377764
58360 0.8333253
58370 0.8265703
58380 0.8298512
58390 0.8355792
58400 0.8407105
58410 0.8228513
58420 0.8231084
58430 0.8299819
58440 0.8333271
58450 0.8267878
58460 0.8352041
58470 0.8389004
58480 0.8262803
58490 0.8332207
58500 0.8330569
58510 0.8391375
58520 0.8299359
58530 0.8431469
58540 0.8557815
58550 0.8365477
58560 0.8453658
58570 0.8601002
58580 0.868154
58590 0.8661493
58600 0.853389
58610 0.8545296
58620 0.8677288
58630 0.8714798
58640 0.8745603
58650 0.8643051
58660 0.8497944
58670 0.8508633
58680 0.850194
58690 0.8445117
58700 0.8529124
58710 0.8442555
58720 0.841223
58730 0.8457968
58740 0.8385895
58750 0.8276511
58760 0.8364679
58770 0.8404992
58780 0.8264126
58790 0.8485916
58800 0.8420183
58810 0.8514563
58820 0.8341076
58830 0.8534813
58840 0.8387449
58850 0.8335028
58860 0.8395382
58870 0.8394939
58880 0.849754
58890 0.8501739
58900 0.8476037
58910 0.8392707
58920 0.8298183
58930 0.8371287
58940 0.843923
58950 0.8407742
58960 0.8601395
58970 0.8542892
58980 0.8524707
58990 0.8675019
59000 0.8758208
59010 0.8735354
59020 0.8652825
59030 0.8665044
59040 0.8591934
59050 0.8470687
59060 0.859645
59070 0.8554412
59080 0.8440716
59090 0.8447262
59100 0.8533089
59110 0.845947
59120 0.8485341
59130 0.8580719
59140 0.855322
59150 0.8426027
59160 0.84799
59170 0.8521401
59180 0.8508469
59190 0.8511133
59200 0.8442513
59210 0.8548696
59220 0.8576807
59230 0.854335
59240 0.8597129
59250 0.8551655
59260 0.8560379
59270 0.8580563
59280 0.8609498
59290 0.8459962
59300 0.8521057
59310 0.8578963
59320 0.8723586
59330 0.8577176
59340 0.8659407
59350 0.8622348
59360 0.8574881
59370 0.8557277
59380 0.8501837
59390 0.8468861
59400 0.841732
59410 0.8540121
59420 0.8526209
59430 0.8620048
59440 0.8579709
59450 0.8539897
59460 0.8646619
59470 0.8656552
59480 0.8536618
59490 0.8596051
59500 0.8591597
59510 0.8543214
59520 0.8598482
59530 0.8570388
59540 0.8575585
59550 0.8615201
59560 0.8568431
59570 0.8604076
59580 0.8663382
59590 0.852482
59600 0.8534522
59610 0.8553266
59620 0.8512899
59630 0.8506997
59640 0.8577715
59650 0.862394
59660 0.8781375
59670 0.8758118
59680 0.8672557
59690 0.8673021
59700 0.8702384
59710 0.8704072
59720 0.8558614
59730 0.8621691
59740 0.8533544
59750 0.8562011
59760 0.8632922
59770 0.8710705
59780 0.8704036
59790 0.8676975
59800 0.8624485
59810 0.8722074
59820 0.8645167
59830 0.872956
59840 0.8735482
59850 0.8864699
59860 0.8755304
59870 0.8716674
59880 0.8670675
59890 0.8704329
59900 0.8879646
59910 0.8762238
59920 0.8733559
59930 0.8708076
59940 0.8774523
59950 0.8785821
59960 0.8862861
59970 0.8910041
59980 0.8759383
59990 0.871174
60000 0.8582107
60010 0.8684084
60020 0.8660172
60030 0.8664581
60040 0.8651274
60050 0.8679852
60060 0.8704684
60070 0.8670262
60080 0.8733619
60090 0.8636879
60100 0.8671246
60110 0.8647761
60120 0.8680497
60130 0.8798814
60140 0.86616
60150 0.8768578
60160 0.8821498
60170 0.8731778
60180 0.8806688
60190 0.8741326
60200 0.8781849
60210 0.8790491
60220 0.8750302
60230 0.8670264
60240 0.8592701
60250 0.8727299
60260 0.8646693
60270 0.8661156
60280 0.8641561
60290 0.8700351
60300 0.8740559
60310 0.8775634
60320 0.8829252
60330 0.880961
60340 0.8695879
60350 0.8783703
60360 0.8825293
60370 0.8841885
60380 0.8799867
60390 0.8675186
60400 0.8743337
60410 0.8777046
60420 0.8720576
60430 0.873613
60440 0.880189
60450 0.8703336
60460 0.8675804
60470 0.8683739
60480 0.8689231
60490 0.8737316
60500 0.8713744
60510 0.8627284
60520 0.8574932
60530 0.8565231
60540 0.8571216
60550 0.8629693
60560 0.8560652
60570 0.8616925
60580 0.8627319
60590 0.8623475
60600 0.8571892
60610 0.8476287
60620 0.8488827
60630 0.8637423
60640 0.8511394
60650 0.8573326
60660 0.8517424
60670 0.8512085
60680 0.8524194
60690 0.8642261
60700 0.8612107
60710 0.8517943
60720 0.8546625
60730 0.8612369
60740 0.866607
60750 0.8571104
60760 0.864301
60770 0.8579612
60780 0.8531376
60790 0.8474671
60800 0.852728
60810 0.864622
60820 0.8687955
60830 0.8625966
60840 0.8804426
60850 0.8803806
60860 0.8778986
60870 0.8753203
60880 0.8632861
60890 0.868691
60900 0.8654757
60910 0.8526469
60920 0.8630305
60930 0.8644699
60940 0.8649251
60950 0.867826
60960 0.875678
60970 0.8722968
60980 0.8765922
60990 0.8767055
61000 0.876491
61010 0.8728303
61020 0.8748321
61030 0.8720353
61040 0.8735555
61050 0.8654854
61060 0.8750811
61070 0.8699818
61080 0.8668004
61090 0.8673595
61100 0.8784258
61110 0.8834832
61120 0.8826544
61130 0.8824234
61140 0.8678033
61150 0.8800061
61160 0.8846143
61170 0.8879251
61180 0.8897211
61190 0.8870032
61200 0.8887727
61210 0.8876849
61220 0.8824478
61230 0.8866057
61240 0.8890461
61250 0.8748972
61260 0.8793354
61270 0.8912764
61280 0.8811572
61290 0.8780411
61300 0.8711094
61310 0.8820378
61320 0.8822632
61330 0.8895023
61340 0.8963174
61350 0.8891479
61360 0.8942139
61370 0.8907539
61380 0.8816382
61390 0.8789317
61400 0.879621
61410 0.8687653
61420 0.8654265
61430 0.8699811
61440 0.8725592
61450 0.8674572
61460 0.8723263
61470 0.8810886
61480 0.8823141
61490 0.8803632
61500 0.8822694
61510 0.873369
61520 0.8574667
61530 0.8705
61540 0.8898048
61550 0.8799258
61560 0.872614
61570 0.867017
61580 0.8689958
61590 0.880553
61600 0.8862444
61610 0.8765544
61620 0.8739791
61630 0.8692062
61640 0.8613452
61650 0.8669736
61660 0.8705085
61670 0.8657704
61680 0.8596862
61690 0.8702769
61700 0.8652313
61710 0.868216
61720 0.8657763
61730 0.8605488
61740 0.869758
61750 0.8766758
61760 0.8633706
61770 0.8656892
61780 0.8565256
61790 0.8594086
61800 0.8662051
61810 0.863625
61820 0.8606226
61830 0.8630611
61840 0.8616315
61850 0.8609599
61860 0.8614888
61870 0.8581727
61880 0.8618872
61890 0.877571
61900 0.8567996
61910 0.8532263
61920 0.8472006
61930 0.8397068
61940 0.8443146
61950 0.8592364
61960 0.841297
61970 0.8418821
61980 0.8555303
61990 0.860288
62000 0.8538583
62010 0.8459398
62020 0.8561001
62030 0.8606926
62040 0.8684706
62050 0.8656336
62060 0.8512866
62070 0.862805
62080 0.8630505
62090 0.8598945
62100 0.8627835
62110 0.8619934
62120 0.8718073
62130 0.8777171
62140 0.8666071
62150 0.8695492
62160 0.8701876
62170 0.8507829
62180 0.8501194
62190 0.8483865
62200 0.8482652
62210 0.8417203
62220 0.8582737
62230 0.8572333
62240 0.8564815
62250 0.8577047
62260 0.8611376
62270 0.8687685
62280 0.8747857
62290 0.877042
62300 0.8679631
62310 0.8736244
62320 0.8592355
62330 0.8718104
62340 0.8603029
62350 0.8546313
62360 0.8603898
62370 0.8593289
62380 0.8653276
62390 0.8448707
62400 0.8476168
62410 0.8422031
62420 0.8515022
62430 0.8513831
62440 0.8582987
62450 0.8539214
62460 0.8628321
62470 0.8529232
62480 0.8521559
62490 0.8567087
62500 0.8561959
62510 0.8604719
62520 0.8483574
62530 0.8565591
62540 0.8637771
62550 0.8585507
62560 0.8570648
62570 0.8541028
62580 0.8480598
62590 0.8556421
62600 0.8454121
62610 0.8421475
62620 0.8426405
62630 0.8403621
62640 0.8652632
62650 0.854372
62660 0.8465737
62670 0.8653971
62680 0.8647839
62690 0.8630178
62700 0.8654445
62710 0.866932
62720 0.8676927
62730 0.8742163
62740 0.8622381
62750 0.8633581
62760 0.8655269
62770 0.8455172
62780 0.8598577
62790 0.8635564
62800 0.8555455
62810 0.8707988
62820 0.8703873
62830 0.8573214
62840 0.8689973
62850 0.8688203
62860 0.8626845
62870 0.8587993
62880 0.8545369
62890 0.8650081
62900 0.862779
62910 0.8748837
62920 0.8695211
62930 0.8570175
62940 0.8559774
62950 0.8684009
62960 0.862217
62970 0.8689796
62980 0.8692412
62990 0.8790752
63000 0.8735716
63010 0.8668845
63020 0.8677349
63030 0.8779513
63040 0.8729265
63050 0.8740534
63060 0.8800742
63070 0.8733473
63080 0.8622319
63090 0.8652081
63100 0.8587642
63110 0.8630812
63120 0.8656769
63130 0.8760843
63140 0.8651106
63150 0.865451
63160 0.8675426
63170 0.8544061
63180 0.8566381
63190 0.8674926
63200 0.8665482
63210 0.8584065
63220 0.8654143
63230 0.8672955
63240 0.8734869
63250 0.8738198
63260 0.8674312
63270 0.8739144
63280 0.8727564
63290 0.8648505
63300 0.8708202
63310 0.8652378
63320 0.8639188
63330 0.8743182
63340 0.8684036
63350 0.8642591
63360 0.8673234
63370 0.8787133
63380 0.8704183
63390 0.8734077
63400 0.8775086
63410 0.8715788
63420 0.8685314
63430 0.8652015
63440 0.8648035
63450 0.8518896
63460 0.8600298
63470 0.8608581
63480 0.8550794
63490 0.8612406
63500 0.8465393
63510 0.8555499
63520 0.8561416
63530 0.846347
63540 0.860482
63550 0.8602685
63560 0.8547131
63570 0.8568649
63580 0.8671041
63590 0.8573067
63600 0.8538395
63610 0.8433719
63620 0.8564163
63630 0.862469
63640 0.8548772
63650 0.8568808
63660 0.8622942
63670 0.8601529
63680 0.8580388
63690 0.8502464
63700 0.8539485
63710 0.8532552
63720 0.8613136
63730 0.8668922
63740 0.8668404
63750 0.8664296
63760 0.8593823
63770 0.8521357
63780 0.8434104
63790 0.8431102
63800 0.8482722
63810 0.8514584
63820 0.8575979
63830 0.8490102
63840 0.8546327
63850 0.8532988
63860 0.855694
63870 0.8602575
63880 0.8723574
63890 0.8636527
63900 0.8701341
63910 0.8621584
63920 0.8628287
63930 0.8680831
63940 0.8767418
63950 0.8803602
63960 0.8669188
63970 0.8716688
63980 0.8645633
63990 0.8613427
64000 0.868018
64010 0.8866758
64020 0.8805013
64030 0.8874921
64040 0.8768757
64050 0.8842479
64060 0.8754087
64070 0.8635193
64080 0.8644104
64090 0.8647434
64100 0.8699791
64110 0.8717728
64120 0.8621402
64130 0.8781312
64140 0.8812636
64150 0.8825521
64160 0.8762785
64170 0.8789873
64180 0.8772477
64190 0.8805954
64200 0.881552
64210 0.878022
64220 0.8802784
64230 0.8777807
64240 0.8743322
64250 0.8723008
64260 0.8813342
64270 0.8672073
64280 0.8887528
64290 0.8891065
64300 0.880915
64310 0.8928761
64320 0.8842412
64330 0.8905948
64340 0.8998058
64350 0.8880811
64360 0.8944931
64370 0.9073957
64380 0.9019188
64390 0.8947837
64400 0.887293
64410 0.8908552
64420 0.8739904
64430 0.8760642
64440 0.8663161
64450 0.8690119
64460 0.8692862
64470 0.8849257
64480 0.8698629
64490 0.8780431
64500 0.879951
64510 0.8803236
64520 0.8754624
64530 0.8714567
64540 0.8769077
64550 0.8883587
64560 0.8889147
64570 0.8873958
64580 0.8903275
64590 0.8965785
64600 0.8892593
64610 0.8769416
64620 0.8748236
64630 0.8786753
64640 0.8858838
64650 0.8752217
64660 0.8671742
64670 0.86021
64680 0.8622052
64690 0.8601339
64700 0.8631398
64710 0.8695625
64720 0.8602989
64730 0.8584701
64740 0.860819
64750 0.8520393
64760 0.857393
64770 0.8640063
64780 0.8656914
64790 0.8641134
64800 0.8624741
64810 0.8739462
64820 0.8624477
64830 0.8678397
64840 0.8628747
64850 0.8779585
64860 0.8626594
64870 0.8705087
64880 0.8658026
64890 0.8657474
64900 0.8587875
64910 0.8627598
64920 0.8586078
64930 0.8636232
64940 0.8637387
64950 0.8714379
64960 0.8638122
64970 0.865327
64980 0.8564408
64990 0.8695711
65000 0.8669876
65010 0.8658243
65020 0.8715374
65030 0.8746092
65040 0.8631674
65050 0.8645713
65060 0.8638072
65070 0.8664814
65080 0.8775902
65090 0.8736999
65100 0.8778718
65110 0.8842777
65120 0.8810097
65130 0.8830988
65140 0.8729061
65150 0.8776973
65160 0.8677876
65170 0.8735935
65180 0.8686668
65190 0.8663619
65200 0.8641844
65210 0.862464
65220 0.871111
65230 0.8609877
65240 0.8618147
65250 0.8758689
65260 0.8729287
65270 0.8670831
65280 0.8715071
65290 0.8707173
65300 0.8744841
65310 0.8672778
65320 0.8630443
65330 0.8812545
65340 0.866924
65350 0.8727574
65360 0.8756266
65370 0.8839439
65380 0.8817046
65390 0.8776104
65400 0.8948268
65410 0.8782595
65420 0.8836014
65430 0.8792036
65440 0.8849568
65450 0.8759421
65460 0.8711931
65470 0.8697296
65480 0.8674666
65490 0.8612597
65500 0.8641698
65510 0.853117
65520 0.8584712
65530 0.8663176
65540 0.8654378
65550 0.8643312
65560 0.8556976
65570 0.8575056
65580 0.8660716
65590 0.8577899
65600 0.8577378
65610 0.8510782
65620 0.8529227
65630 0.8454663
65640 0.8496224
65650 0.8371769
65660 0.8401726
65670 0.8388852
65680 0.8438156
65690 0.8540503
65700 0.8589942
65710 0.8588341
65720 0.8471699
65730 0.8443664
65740 0.8573104
65750 0.8631868
65760 0.8562718
65770 0.847621
65780 0.8473451
65790 0.8451511
65800 0.8459007
65810 0.8523818
65820 0.8626676
65830 0.856481
65840 0.8554789
65850 0.844681
65860 0.8545296
65870 0.8537533
65880 0.858938
65890 0.8632118
65900 0.8634307
65910 0.8636053
65920 0.8613681
65930 0.8656172
65940 0.8597789
65950 0.8484628
65960 0.8608081
65970 0.8595046
65980 0.867839
65990 0.8563586
66000 0.856676
66010 0.8637832
66020 0.8598247
66030 0.8504836
66040 0.8609462
66050 0.8471039
66060 0.8499539
66070 0.8619908
66080 0.8598655
66090 0.860099
66100 0.8557143
66110 0.8617964
66120 0.844347
66130 0.849781
66140 0.8501815
66150 0.8558713
66160 0.8532686
66170 0.8493757
66180 0.8632888
66190 0.8588324
66200 0.8581668
66210 0.8773344
66220 0.8720388
66230 0.8777876
66240 0.8770913
66250 0.8536994
66260 0.861095
66270 0.8638951
66280 0.845966
66290 0.8535823
66300 0.8465366
66310 0.8419615
66320 0.8526524
66330 0.8585693
66340 0.8539662
66350 0.8439026
66360 0.8494316
66370 0.860698
66380 0.8611617
66390 0.8487718
66400 0.8443324
66410 0.8540409
66420 0.8443171
66430 0.8550202
66440 0.8493569
66450 0.8632602
66460 0.8745304
66470 0.869401
66480 0.8665621
66490 0.8635301
66500 0.8664876
66510 0.8697546
66520 0.8709317
66530 0.8823161
66540 0.8732591
66550 0.8690742
66560 0.8770982
66570 0.8831384
66580 0.8712433
66590 0.8731459
66600 0.8745775
66610 0.8797689
66620 0.8789199
66630 0.872533
66640 0.8719323
66650 0.8801678
66660 0.877689
66670 0.8672401
66680 0.8878349
66690 0.8709307
66700 0.8816252
66710 0.8659245
66720 0.8527827
66730 0.8581991
66740 0.8653704
66750 0.8660668
66760 0.8628992
66770 0.8807912
66780 0.8733202
66790 0.8722644
66800 0.8675658
66810 0.862887
66820 0.8627064
66830 0.8665203
66840 0.8685141
66850 0.8708742
66860 0.8678666
66870 0.8697757
66880 0.8682093
66890 0.8632093
66900 0.8668748
66910 0.8816055
66920 0.874202
66930 0.8688366
66940 0.8774896
66950 0.8652052
66960 0.8752543
66970 0.8706374
66980 0.8771951
66990 0.8797143
67000 0.8623017
67010 0.8601674
67020 0.8764713
67030 0.8700322
67040 0.8703758
67050 0.8694497
67060 0.8657885
67070 0.8728438
67080 0.8726494
67090 0.8856766
67100 0.8882748
67110 0.8829613
67120 0.8759187
67130 0.8758712
67140 0.8821803
67150 0.8839936
67160 0.8868602
67170 0.8774701
67180 0.8787964
67190 0.8757557
67200 0.8681939
67210 0.8593995
67220 0.871878
67230 0.8736046
67240 0.8793384
67250 0.8836431
67260 0.8961664
67270 0.8792685
67280 0.8892775
67290 0.8783574
67300 0.8618603
67310 0.868712
67320 0.8621783
67330 0.8686598
67340 0.8575673
67350 0.8459174
67360 0.8460593
67370 0.8406671
67380 0.8305938
67390 0.8323921
67400 0.8345746
67410 0.8351663
67420 0.8427127
67430 0.8482035
67440 0.8505493
67450 0.856222
67460 0.8620903
67470 0.858877
67480 0.8553734
67490 0.8565438
67500 0.8593031
67510 0.8570669
67520 0.8658684
67530 0.8653222
67540 0.8664413
67550 0.8656058
67560 0.8717215
67570 0.8672489
67580 0.8709717
67590 0.8697567
67600 0.8602068
67610 0.8579074
67620 0.8588963
67630 0.8629902
67640 0.8580225
67650 0.856046
67660 0.8491184
67670 0.8448638
67680 0.8603871
67690 0.8515479
67700 0.8407956
67710 0.8459685
67720 0.8361963
67730 0.8382363
67740 0.8405703
67750 0.8561145
67760 0.8466331
67770 0.8512799
67780 0.8496311
67790 0.8676888
67800 0.8714882
67810 0.8506899
67820 0.8564226
67830 0.8601525
67840 0.8345701
67850 0.8348237
67860 0.8438097
67870 0.8521683
67880 0.8460848
67890 0.8480265
67900 0.8326409
67910 0.8465939
67920 0.8436667
67930 0.8571914
67940 0.8400226
67950 0.8520283
67960 0.8525708
67970 0.8572595
67980 0.8645763
67990 0.8548664
68000 0.8716208
68010 0.8777422
68020 0.8785709
68030 0.8758104
68040 0.8711989
68050 0.8803043
68060 0.8813379
68070 0.8796762
68080 0.8815263
68090 0.878823
68100 0.8793275
68110 0.8748553
68120 0.8693522
68130 0.8666968
68140 0.8662992
68150 0.8851878
68160 0.8700732
68170 0.8572471
68180 0.871402
68190 0.871551
68200 0.8711001
68210 0.8727774
68220 0.8641559
68230 0.85737
68240 0.8594048
68250 0.8533577
68260 0.8640958
68270 0.8608068
68280 0.8471332
68290 0.8609803
68300 0.8498557
68310 0.8528811
68320 0.840386
68330 0.8448207
68340 0.8429955
68350 0.8478214
68360 0.8503116
68370 0.8452342
68380 0.8404077
68390 0.8580654
68400 0.8447053
68410 0.8403091
68420 0.8410531
68430 0.8440552
68440 0.8250172
68450 0.8255544
68460 0.8244191
68470 0.8302463
68480 0.8311048
68490 0.8315297
68500 0.814144
68510 0.8238259
68520 0.8264711
68530 0.8238886
68540 0.8192668
68550 0.8084415
68560 0.8110309
68570 0.8087245
68580 0.8046412
68590 0.7987028
68600 0.8071313
68610 0.8150312
68620 0.8071696
68630 0.8073177
68640 0.810469
68650 0.822862
68660 0.8221266
68670 0.8210387
68680 0.8269027
68690 0.8222454
68700 0.8235759
68710 0.8303253
68720 0.8288666
68730 0.8153069
68740 0.8078915
68750 0.805234
68760 0.8138838
68770 0.8166501
68780 0.8112087
68790 0.828028
68800 0.8266683
68810 0.8316368
68820 0.8470167
68830 0.8447108
68840 0.8269443
68850 0.8293265
68860 0.833365
68870 0.8256475
68880 0.8225173
68890 0.8343065
68900 0.8330238
68910 0.8312009
68920 0.8235558
68930 0.8228367
68940 0.8246083
68950 0.8301978
68960 0.829531
68970 0.8432825
68980 0.8354867
68990 0.820196
69000 0.8199921
69010 0.8233944
69020 0.8280908
69030 0.8247554
69040 0.8295049
69050 0.833493
69060 0.8437458
69070 0.8402632
69080 0.8332056
69090 0.8233944
69100 0.8202038
69110 0.8102758
69120 0.8016353
69130 0.7953131
69140 0.8067326
69150 0.8005083
69160 0.8069547
69170 0.805838
69180 0.7910867
69190 0.802986
69200 0.8064857
69210 0.7924538
69220 0.7950522
69230 0.7989694
69240 0.808881
69250 0.8039948
69260 0.805231
69270 0.8017092
69280 0.8064764
69290 0.8241693
69300 0.8248766
69310 0.819907
69320 0.8283724
69330 0.8379887
69340 0.8501142
69350 0.8257148
69360 0.8289295
69370 0.8306209
69380 0.8382807
69390 0.8406366
69400 0.847315
69410 0.8351027
69420 0.8282458
69430 0.8195198
69440 0.8337533
69450 0.8308197
69460 0.8429999
69470 0.8537904
69480 0.8633947
69490 0.8574674
69500 0.8527855
69510 0.8545946
69520 0.8468451
69530 0.8408087
69540 0.8459445
69550 0.8467996
69560 0.8501734
69570 0.8559847
69580 0.8464838
69590 0.8529721
69600 0.8421292
69610 0.8433622
69620 0.8460063
69630 0.8369265
69640 0.8330609
69650 0.8382388
69660 0.8425603
69670 0.8339368
69680 0.8310261
69690 0.8311052
69700 0.8289153
69710 0.8224356
69720 0.82919
69730 0.8226295
69740 0.8149125
69750 0.8168951
69760 0.8123514
69770 0.8104912
69780 0.8121216
69790 0.8160622
69800 0.8174794
69810 0.8135335
69820 0.8238927
69830 0.8309922
69840 0.8234197
69850 0.824675
69860 0.8210585
69870 0.8210317
69880 0.8275339
69890 0.8204882
69900 0.815471
69910 0.8130143
69920 0.8141536
69930 0.8053384
69940 0.8038291
69950 0.8119358
69960 0.8211269
69970 0.8305016
69980 0.8278176
69990 0.8315413
70000 0.8268563
70010 0.8431038
70020 0.8395121
70030 0.8272828
70040 0.8379855
70050 0.8466949
70060 0.8500698
70070 0.8417875
70080 0.8440733
70090 0.8545446
70100 0.836183
70110 0.8292489
70120 0.8302147
70130 0.8358767
70140 0.8300831
70150 0.8384079
70160 0.8377569
70170 0.8354648
70180 0.8463394
70190 0.8551013
70200 0.8730055
70210 0.8652369
70220 0.8635306
70230 0.856443
70240 0.8497813
70250 0.8483464
70260 0.8454919
70270 0.8352721
70280 0.8271534
70290 0.8149404
70300 0.8123311
70310 0.8079315
70320 0.8208423
70330 0.8220696
70340 0.8369591
70350 0.8334618
70360 0.8347273
70370 0.8416751
70380 0.8417754
70390 0.8456227
70400 0.8539985
70410 0.8496606
70420 0.8479971
70430 0.8438696
70440 0.838025
70450 0.8429754
70460 0.8364227
70470 0.8468797
70480 0.8482724
70490 0.8511474
70500 0.8415
70510 0.8442202
70520 0.8385565
70530 0.8322428
70540 0.831374
70550 0.8345889
70560 0.8553296
70570 0.8436897
70580 0.8345148
70590 0.8322681
70600 0.8426438
70610 0.8352926
70620 0.8404008
70630 0.8459342
70640 0.8464614
70650 0.8388367
70660 0.8363625
70670 0.8341671
70680 0.8433056
70690 0.8448312
70700 0.8514441
70710 0.8397073
70720 0.8401974
70730 0.8456722
70740 0.8626131
70750 0.8630816
70760 0.8633342
70770 0.8582211
70780 0.8511007
70790 0.8492275
70800 0.8572158
70810 0.8614953
70820 0.8445958
70830 0.8424185
70840 0.8585902
70850 0.8506511
70860 0.847809
70870 0.8464954
70880 0.8363156
70890 0.8346748
70900 0.8344418
70910 0.8371058
70920 0.8360917
70930 0.8241951
70940 0.8179935
70950 0.832625
70960 0.818553
70970 0.8296165
70980 0.8174651
70990 0.8231475
71000 0.8157575
71010 0.8222323
71020 0.8312542
71030 0.8221174
71040 0.8197579
71050 0.8275464
71060 0.8202558
71070 0.8332826
71080 0.8380266
71090 0.8420536
71100 0.8372177
71110 0.8330172
71120 0.833965
71130 0.8207406
71140 0.82108
71150 0.8103663
71160 0.8166187
71170 0.8066351
71180 0.8147331
71190 0.8105941
71200 0.8068728
71210 0.8119801
71220 0.8192493
71230 0.8068746
71240 0.810339
71250 0.8161566
71260 0.8271796
71270 0.8283717
71280 0.8397574
71290 0.8279015
71300 0.832016
71310 0.8301474
71320 0.8340285
71330 0.8261524
71340 0.8318478
71350 0.8212256
71360 0.806466
71370 0.8080514
71380 0.805256
71390 0.7929316
71400 0.791423
71410 0.8019029
71420 0.7981461
71430 0.7992082
71440 0.8019696
71450 0.8019623
71460 0.8100464
71470 0.8155741
71480 0.8145781
71490 0.8239107
71500 0.8348594
71510 0.8308393
71520 0.8250055
71530 0.8317133
71540 0.8382367
71550 0.8294944
71560 0.8243725
71570 0.8239688
71580 0.8227434
71590 0.8208815
71600 0.8218452
71610 0.8238059
71620 0.8178078
71630 0.8153225
71640 0.8101091
71650 0.8265659
71660 0.8236687
71670 0.8308908
71680 0.8411027
71690 0.8287709
71700 0.8322773
71710 0.8364024
71720 0.8429697
71730 0.8240134
71740 0.8128167
71750 0.8340707
71760 0.8471406
71770 0.8637263
71780 0.8579891
71790 0.8525429
71800 0.853432
71810 0.8504195
71820 0.8302609
71830 0.8353599
71840 0.825701
71850 0.8292
71860 0.8282945
71870 0.8254186
71880 0.8258462
71890 0.8333148
71900 0.8432589
71910 0.8473163
71920 0.851913
71930 0.8584036
71940 0.8483593
71950 0.8366377
71960 0.8412624
71970 0.837881
71980 0.8270339
71990 0.8285435
72000 0.8234854
72010 0.8270108
72020 0.837229
72030 0.8330201
72040 0.8350583
72050 0.8391863
72060 0.8324944
72070 0.8396822
72080 0.8416871
72090 0.8450832
72100 0.8437881
72110 0.8448263
72120 0.8506734
72130 0.8517398
72140 0.8486342
72150 0.8544393
72160 0.8538054
72170 0.8522034
72180 0.8489629
72190 0.8457213
72200 0.8600833
72210 0.8460264
72220 0.8324416
72230 0.8183655
72240 0.8230506
72250 0.8365195
72260 0.8366342
72270 0.832119
72280 0.8331357
72290 0.8444399
72300 0.8399987
72310 0.8312778
72320 0.8145955
72330 0.8114951
72340 0.8075927
72350 0.8049438
72360 0.7982847
72370 0.8118341
72380 0.8065182
72390 0.8119135
72400 0.8106734
72410 0.8106244
72420 0.7979957
72430 0.7932534
72440 0.7878839
72450 0.7925994
72460 0.79108
72470 0.7883814
72480 0.797168
72490 0.8183793
72500 0.812027
72510 0.8052613
72520 0.8088448
72530 0.802404
72540 0.8017356
72550 0.7943086
72560 0.799254
72570 0.8033386
72580 0.803063
72590 0.8096914
72600 0.8150117
72610 0.8218476
72620 0.8202565
72630 0.8113324
72640 0.8134235
72650 0.8147886
72660 0.82788
72670 0.8291492
72680 0.8216692
72690 0.8180481
72700 0.8149248
72710 0.8230407
72720 0.8334889
72730 0.8304828
72740 0.8220618
72750 0.828068
72760 0.8319709
72770 0.8239124
72780 0.8156201
72790 0.824003
72800 0.8092204
72810 0.8232654
72820 0.8240612
72830 0.8295681
72840 0.8265939
72850 0.8165016
72860 0.8245078
72870 0.8243873
72880 0.8205612
72890 0.8213956
72900 0.8133581
72910 0.8261867
72920 0.8137637
72930 0.825846
72940 0.8351404
72950 0.8248294
72960 0.8281105
72970 0.8333259
72980 0.8540535
72990 0.8429971
73000 0.8462827
73010 0.8535728
73020 0.8564819
73030 0.833777
73040 0.8287032
73050 0.8298861
73060 0.8273675
73070 0.8273527
73080 0.8192122
73090 0.8134904
73100 0.7994312
73110 0.7962232
73120 0.8001657
73130 0.8008143
73140 0.8149631
73150 0.8094404
73160 0.8054579
73170 0.8012552
73180 0.8063276
73190 0.8094001
73200 0.8003109
73210 0.8112193
73220 0.8049427
73230 0.7931137
73240 0.7866692
73250 0.7897035
73260 0.8110049
73270 0.8126615
73280 0.7924938
73290 0.7942963
73300 0.8169143
73310 0.8033658
73320 0.7959926
73330 0.7960988
73340 0.8033506
73350 0.7991555
73360 0.7959595
73370 0.8030599
73380 0.8100395
73390 0.8073029
73400 0.7952343
73410 0.8035022
73420 0.8230802
73430 0.8194889
73440 0.8121895
73450 0.8041251
73460 0.8005262
73470 0.8057511
73480 0.8044233
73490 0.7940776
73500 0.8005567
73510 0.8077686
73520 0.812847
73530 0.8242772
73540 0.8210623
73550 0.8157132
73560 0.8155613
73570 0.8129818
73580 0.8153667
73590 0.8172525
73600 0.8175543
73610 0.823447
73620 0.8158076
73630 0.823315
73640 0.8222708
73650 0.807587
73660 0.8095195
73670 0.8110926
73680 0.8078998
73690 0.8169211
73700 0.8352801
73710 0.8338369
73720 0.8283352
73730 0.8143123
73740 0.8060213
73750 0.8063567
73760 0.8180987
73770 0.8135359
73780 0.8249509
73790 0.8240201
73800 0.8218178
73810 0.8259029
73820 0.8131818
73830 0.8104312
73840 0.8157892
73850 0.8077773
73860 0.8057792
73870 0.8041651
73880 0.8099542
73890 0.8131814
73900 0.8081776
73910 0.7998359
73920 0.8143315
73930 0.8111725
73940 0.7946913
73950 0.7863563
73960 0.8033647
73970 0.79362
73980 0.7914684
73990 0.7931905
74000 0.7870033
74010 0.7846229
74020 0.7853454
74030 0.7853223
74040 0.7820193
74050 0.7864872
74060 0.78276
74070 0.7798772
74080 0.7807458
74090 0.7898461
74100 0.7987211
74110 0.7985715
74120 0.8006582
74130 0.8019368
74140 0.8109701
74150 0.7895215
74160 0.7957577
74170 0.7883946
74180 0.7859278
74190 0.7956287
74200 0.7922016
74210 0.8090498
74220 0.8193959
74230 0.8092111
74240 0.8148782
74250 0.8083209
74260 0.8120214
74270 0.810508
74280 0.8295534
74290 0.8316382
74300 0.8335089
74310 0.8367717
74320 0.8470751
74330 0.8291159
74340 0.8252015
74350 0.8222411
74360 0.7965376
74370 0.7912006
74380 0.7957556
74390 0.7847074
74400 0.7834964
74410 0.783399
74420 0.7862855
74430 0.7939985
74440 0.7953629
74450 0.7915327
74460 0.7901723
74470 0.7933932
74480 0.8095756
74490 0.8073606
74500 0.8141
74510 0.8140647
74520 0.8132336
74530 0.8088928
74540 0.8004683
74550 0.7990267
74560 0.8078703
74570 0.8151988
74580 0.8128201
74590 0.8106515
74600 0.827855
74610 0.838286
74620 0.832241
74630 0.8050373
74640 0.8156245
74650 0.8260119
74660 0.8234725
74670 0.8262153
74680 0.8133122
74690 0.8227245
74700 0.8190565
74710 0.8281602
74720 0.8272848
74730 0.8167755
74740 0.8085786
74750 0.7975835
74760 0.8018188
74770 0.798795
74780 0.8099972
74790 0.8101541
74800 0.8050734
74810 0.8151107
74820 0.8190781
74830 0.8203433
74840 0.821574
74850 0.8332489
74860 0.8324869
74870 0.8328895
74880 0.8347455
74890 0.8268329
74900 0.8313631
74910 0.8330286
74920 0.8368893
74930 0.8493806
74940 0.8303898
74950 0.84455
74960 0.8453781
74970 0.857827
74980 0.8585557
74990 0.8645686
75000 0.8587407
75010 0.8488169
75020 0.8383048
75030 0.8334131
75040 0.8428826
75050 0.8521395
75060 0.8432946
75070 0.8365493
75080 0.843376
75090 0.8418373
75100 0.8325044
75110 0.8376246
75120 0.8357636
75130 0.8376874
75140 0.8329229
75150 0.8493644
75160 0.8410206
75170 0.835526
75180 0.8254482
75190 0.8263672
75200 0.8295651
75210 0.8337585
75220 0.8451404
75230 0.8421589
75240 0.8510826
75250 0.8495435
75260 0.8491151
75270 0.8509099
75280 0.8446521
75290 0.8439815
75300 0.8437875
75310 0.835548
75320 0.8598225
75330 0.8670478
75340 0.8514101
75350 0.8658151
75360 0.8622245
75370 0.869365
75380 0.8635751
75390 0.8512286
75400 0.8706046
75410 0.8607222
75420 0.8826686
75430 0.8844063
75440 0.8773401
75450 0.8843369
75460 0.8815233
75470 0.8678542
75480 0.8562861
75490 0.8631898
75500 0.8526802
75510 0.8671551
75520 0.8617593
75530 0.8727731
75540 0.8665472
75550 0.8682207
75560 0.8675708
75570 0.8525779
75580 0.8507847
75590 0.853766
75600 0.8341905
75610 0.8365242
75620 0.832229
75630 0.8327093
75640 0.8323389
75650 0.8354763
75660 0.850626
75670 0.8423209
75680 0.8495318
75690 0.8334695
75700 0.8505985
75710 0.8473836
75720 0.8392905
75730 0.8353787
75740 0.8354291
75750 0.8401508
75760 0.8439384
75770 0.8234863
75780 0.8253323
75790 0.828973
75800 0.8338625
75810 0.8316661
75820 0.8400165
75830 0.8418893
75840 0.8558891
75850 0.8531302
75860 0.8524384
75870 0.8497241
75880 0.8543083
75890 0.8555256
75900 0.8521284
75910 0.8474479
75920 0.8460087
75930 0.8654737
75940 0.8663955
75950 0.8642454
75960 0.8764572
75970 0.8741025
75980 0.8661079
75990 0.8686929
76000 0.8809371
76010 0.8798307
76020 0.8791454
76030 0.884121
76040 0.8800274
76050 0.8718304
76060 0.8990714
76070 0.898468
76080 0.8968118
76090 0.8746006
76100 0.8731646
76110 0.8583305
76120 0.8677096
76130 0.8600984
76140 0.8661431
76150 0.8670071
76160 0.8595356
76170 0.8515766
76180 0.8471556
76190 0.8464627
76200 0.8513497
76210 0.8535431
76220 0.8572453
76230 0.8716516
76240 0.860175
76250 0.8575901
76260 0.8534155
76270 0.8473234
76280 0.8411047
76290 0.8472264
76300 0.8523465
76310 0.8540578
76320 0.8439084
76330 0.8398045
76340 0.838942
76350 0.8503041
76360 0.8541141
76370 0.8520811
76380 0.8520386
76390 0.8467523
76400 0.8590165
76410 0.8443593
76420 0.8469839
76430 0.8370214
76440 0.8275371
76450 0.8418302
76460 0.8437306
76470 0.8357328
76480 0.855257
76490 0.8590187
76500 0.8477815
76510 0.8566047
76520 0.8586581
76530 0.85758
76540 0.8576633
76550 0.8665003
76560 0.8726035
76570 0.8554701
76580 0.8666273
76590 0.8626392
76600 0.8567601
76610 0.8486481
76620 0.8414139
76630 0.8522393
76640 0.8472309
76650 0.8450571
76660 0.8501811
76670 0.8446808
76680 0.8379844
76690 0.8354093
76700 0.8316874
76710 0.8225846
76720 0.8308843
76730 0.8337933
76740 0.8311352
76750 0.840142
76760 0.8302711
76770 0.8334635
76780 0.8499585
76790 0.8449221
76800 0.8459149
76810 0.8473738
76820 0.8441287
76830 0.8424493
76840 0.8501971
76850 0.835955
76860 0.8332191
76870 0.8428265
76880 0.8496367
76890 0.8376533
76900 0.8582602
76910 0.8379941
76920 0.837565
76930 0.8541178
76940 0.8400836
76950 0.8424802
76960 0.8460905
76970 0.8372988
76980 0.8501403
76990 0.8682415
77000 0.8646302
77010 0.8694533
77020 0.8671071
77030 0.8587465
77040 0.8564528
77050 0.8493856
77060 0.8360364
77070 0.8427582
77080 0.8353899
77090 0.8372619
77100 0.8379483
77110 0.8292401
77120 0.8250753
77130 0.8296617
77140 0.819239
77150 0.8215505
77160 0.821557
77170 0.8192548
77180 0.812713
77190 0.8139071
77200 0.8162788
77210 0.8291664
77220 0.8305877
77230 0.837258
77240 0.842544
77250 0.8429711
77260 0.8357208
77270 0.8381723
77280 0.8396508
77290 0.843622
77300 0.8370013
77310 0.8445676
77320 0.8465431
77330 0.840643
77340 0.8402805
77350 0.8432535
77360 0.8383835
77370 0.830883
77380 0.8276697
77390 0.815587
77400 0.8219532
77410 0.8151188
77420 0.8227877
77430 0.8296679
77440 0.8160083
77450 0.8126851
77460 0.8147529
77470 0.8305261
77480 0.8458043
77490 0.8422609
77500 0.8482937
77510 0.8434395
77520 0.8485397
77530 0.8464459
77540 0.8465449
77550 0.8356409
77560 0.8366532
77570 0.847599
77580 0.8583632
77590 0.8391059
77600 0.8535667
77610 0.8548359
77620 0.843321
77630 0.8508248
77640 0.8429213
77650 0.831405
77660 0.8465387
77670 0.8562326
77680 0.8568795
77690 0.8546099
77700 0.851771
77710 0.8523514
77720 0.8435706
77730 0.8407638
77740 0.8357415
77750 0.8294958
77760 0.8282239
77770 0.8385329
77780 0.8503874
77790 0.8354042
77800 0.8282549
77810 0.8302709
77820 0.8389289
77830 0.838594
77840 0.835179
77850 0.8427649
77860 0.8420494
77870 0.8410149
77880 0.8555683
77890 0.8547651
77900 0.8378945
77910 0.8431176
77920 0.8561962
77930 0.8467866
77940 0.8557033
77950 0.8417765
77960 0.8331797
77970 0.8373068
77980 0.8352885
77990 0.8417655
78000 0.8415887
78010 0.838664
78020 0.8362567
78030 0.8424817
78040 0.8533403
78050 0.858429
78060 0.8426734
78070 0.8499451
78080 0.843085
78090 0.8544532
78100 0.8557987
78110 0.8463187
78120 0.8440093
78130 0.8430476
78140 0.8413602
78150 0.8458531
78160 0.8447271
78170 0.8453141
78180 0.8459184
78190 0.8398241
78200 0.8457862
78210 0.8393852
78220 0.8519287
78230 0.8459075
78240 0.8572586
78250 0.8533615
78260 0.8553615
78270 0.863267
78280 0.8554463
78290 0.8655225
78300 0.8570592
78310 0.8669959
78320 0.8698716
78330 0.8647683
78340 0.8699501
78350 0.8607022
78360 0.8557872
78370 0.8520057
78380 0.8575941
78390 0.858471
78400 0.8491273
78410 0.8483156
78420 0.8445657
78430 0.8549372
78440 0.8551192
78450 0.8449492
78460 0.8461851
78470 0.8455632
78480 0.8392426
78490 0.8470384
78500 0.8459339
78510 0.8524957
78520 0.8515327
78530 0.8561646
78540 0.8552403
78550 0.853624
78560 0.8472033
78570 0.8613679
78580 0.8586664
78590 0.8566748
78600 0.8585404
78610 0.8611892
78620 0.8530189
78630 0.8651681
78640 0.8736935
78650 0.8749105
78660 0.8795505
78670 0.8760685
78680 0.8698934
78690 0.8764335
78700 0.8757136
78710 0.8737082
78720 0.8747438
78730 0.8530235
78740 0.8539461
78750 0.8618038
78760 0.8577863
78770 0.8585508
78780 0.8679013
78790 0.861425
78800 0.8607879
78810 0.8473846
78820 0.847935
78830 0.8413222
78840 0.8406922
78850 0.8337014
78860 0.8387424
78870 0.8435319
78880 0.8367943
78890 0.8304917
78900 0.8468045
78910 0.845387
78920 0.8339642
78930 0.8372905
78940 0.8291346
78950 0.8316324
78960 0.8347068
78970 0.8335717
78980 0.8392521
78990 0.8411964
79000 0.8333746
79010 0.8419592
79020 0.8316442
79030 0.8363143
79040 0.8349899
79050 0.829766
79060 0.834394
79070 0.8359532
79080 0.833328
79090 0.8407986
79100 0.8297278
79110 0.8399291
79120 0.8433207
79130 0.8384402
79140 0.8443297
79150 0.8445998
79160 0.8533821
79170 0.8503731
79180 0.8553325
79190 0.8470178
79200 0.8449458
79210 0.831214
79220 0.8359758
79230 0.8484728
79240 0.8427216
79250 0.8350399
79260 0.8263291
79270 0.8406091
79280 0.8517861
79290 0.8456708
79300 0.8594714
79310 0.8473103
79320 0.8500504
79330 0.8292622
79340 0.8317632
79350 0.8390813
79360 0.8462803
79370 0.8560704
79380 0.8451343
79390 0.8381728
79400 0.8557845
79410 0.8500326
79420 0.8519868
79430 0.84003
79440 0.8428621
79450 0.8487901
79460 0.8486564
79470 0.8477809
79480 0.8473297
79490 0.8475104
79500 0.8340483
79510 0.8403214
79520 0.8447827
79530 0.8607268
79540 0.8669124
79550 0.8514261
79560 0.8405124
79570 0.8498342
79580 0.8573675
79590 0.8525495
79600 0.8468937
79610 0.8360087
79620 0.8445486
79630 0.8386008
79640 0.840723
79650 0.836414
79660 0.8424097
79670 0.836191
79680 0.8443425
79690 0.8288807
79700 0.8182982
79710 0.8258017
79720 0.8222573
79730 0.8169838
79740 0.8087528
79750 0.8157395
79760 0.8169962
79770 0.8163999
79780 0.8268563
79790 0.8118685
79800 0.815311
79810 0.8153603
79820 0.8124383
79830 0.8234057
79840 0.8348234
79850 0.8225169
79860 0.8271148
79870 0.8242049
79880 0.8206795
79890 0.8161818
79900 0.8093721
79910 0.8075172
79920 0.8082307
79930 0.8158764
79940 0.8199092
79950 0.8205612
79960 0.8143241
79970 0.8140941
79980 0.8192638
79990 0.8238457
80000 0.8210427
80010 0.8253924
80020 0.8293005
80030 0.8200657
80040 0.8172865
80050 0.8253847
80060 0.8304543
80070 0.8146923
80080 0.8136312
80090 0.8249893
80100 0.8175931
80110 0.829484
80120 0.8312218
80130 0.8183587
80140 0.8301872
80150 0.8286637
80160 0.8220152
80170 0.8228616
80180 0.8195419
80190 0.8238442
80200 0.8149326
80210 0.8112385
80220 0.813926
80230 0.8204646
80240 0.8371894
80250 0.8429708
80260 0.8410867
80270 0.8299131
80280 0.821847
80290 0.8161969
80300 0.8098387
80310 0.8108861
80320 0.8116152
80330 0.8066257
80340 0.7995514
80350 0.8123342
80360 0.8034312
80370 0.8083189
80380 0.8133025
80390 0.7995466
80400 0.8122765
80410 0.8137928
80420 0.8023732
80430 0.7995573
80440 0.8101412
80450 0.8125733
80460 0.8102767
80470 0.8335812
80480 0.8189163
80490 0.8110048
80500 0.8021722
80510 0.7898787
80520 0.8136422
80530 0.8147247
80540 0.8281125
80550 0.8263099
80560 0.8239598
80570 0.8264886
80580 0.827164
80590 0.8268579
80600 0.8299993
80610 0.8356243
80620 0.8456107
80630 0.8377206
80640 0.8320858
80650 0.8298588
80660 0.8278188
80670 0.8374965
80680 0.8434233
80690 0.844115
80700 0.8396965
80710 0.8426019
80720 0.8375267
80730 0.8320985
80740 0.8304538
80750 0.8174931
80760 0.8212237
80770 0.8283562
80780 0.8302421
80790 0.8123792
80800 0.8128787
80810 0.8158184
80820 0.8205494
80830 0.8308521
80840 0.828721
80850 0.8408554
80860 0.8520538
80870 0.85748
80880 0.8623084
80890 0.854557
80900 0.8508228
80910 0.8558591
80920 0.8487051
80930 0.850463
80940 0.8437655
80950 0.8519337
80960 0.8442847
80970 0.847365
80980 0.8516561
80990 0.8511552
81000 0.8473558
81010 0.8429
81020 0.8374502
81030 0.8287545
81040 0.815428
81050 0.8191846
81060 0.8062974
81070 0.8272938
81080 0.826076
81090 0.8261175
81100 0.8321347
81110 0.8424507
81120 0.854105
81130 0.8525885
81140 0.8421624
81150 0.8487774
81160 0.8380443
81170 0.843922
81180 0.8472835
81190 0.8438729
81200 0.8508834
81210 0.8582975
81220 0.8630858
81230 0.8409402
81240 0.8534818
81250 0.8504623
81260 0.8518689
81270 0.8430101
81280 0.8371823
81290 0.8431917
81300 0.8284687
81310 0.8361049
81320 0.8289514
81330 0.8276534
81340 0.8261104
81350 0.8279777
81360 0.8290032
81370 0.8298126
81380 0.8322094
81390 0.8170732
81400 0.8298231
81410 0.8291308
81420 0.8341218
81430 0.8355012
81440 0.8349457
81450 0.8375002
81460 0.8437637
81470 0.8384752
81480 0.844512
81490 0.8338882
81500 0.8320681
81510 0.8389534
81520 0.8447773
81530 0.8347246
81540 0.8501045
81550 0.8511593
81560 0.840626
81570 0.8375915
81580 0.8341402
81590 0.8309656
81600 0.8270195
81610 0.8283019
81620 0.8320642
81630 0.8299778
81640 0.8381632
81650 0.8434063
81660 0.8483098
81670 0.8397084
81680 0.8340946
81690 0.8199199
81700 0.8314173
81710 0.8224977
81720 0.8267206
81730 0.8245847
81740 0.8154731
81750 0.8132084
81760 0.819515
81770 0.8271665
81780 0.8372269
81790 0.8382872
81800 0.8445355
81810 0.8388045
81820 0.822529
81830 0.8235592
81840 0.8243604
81850 0.8154913
81860 0.8181288
81870 0.8124304
81880 0.8193691
81890 0.8179375
81900 0.8275081
81910 0.834093
81920 0.8342085
81930 0.822133
81940 0.8219067
81950 0.8267207
81960 0.8322653
81970 0.8289943
81980 0.8244184
81990 0.8312417
82000 0.8404787
82010 0.8321064
82020 0.840437
82030 0.8446726
82040 0.8489061
82050 0.8424472
82060 0.8360381
82070 0.8391861
82080 0.8276358
82090 0.8337248
82100 0.8278572
82110 0.8285599
82120 0.8244224
82130 0.8303971
82140 0.8264509
82150 0.8293716
82160 0.8279622
82170 0.8117834
82180 0.8126432
82190 0.8273931
82200 0.8175948
82210 0.8142448
82220 0.8131766
82230 0.8100426
82240 0.8155725
82250 0.8291206
82260 0.8155494
82270 0.8333711
82280 0.8262382
82290 0.8161475
82300 0.8256669
82310 0.822387
82320 0.8206035
82330 0.81033
82340 0.81151
82350 0.812382
82360 0.816215
82370 0.8291356
82380 0.8245103
82390 0.819187
82400 0.8271372
82410 0.8323363
82420 0.825959
82430 0.8288658
82440 0.8304617
82450 0.8421327
82460 0.8442332
82470 0.850138
82480 0.8424075
82490 0.8440971
82500 0.8533004
82510 0.8558514
82520 0.8569713
82530 0.8316952
82540 0.8314229
82550 0.8506381
82560 0.8513473
82570 0.8503246
82580 0.8467714
82590 0.8433899
82600 0.8460847
82610 0.8483733
82620 0.8450533
82630 0.849594
82640 0.8482876
82650 0.8560051
82660 0.8537179
82670 0.8524101
82680 0.8599283
82690 0.8633917
82700 0.8603355
82710 0.8733844
82720 0.8557708
82730 0.8597709
82740 0.8572714
82750 0.8677513
82760 0.8633049
82770 0.8607489
82780 0.8687162
82790 0.8595572
82800 0.8737773
82810 0.8767368
82820 0.8641844
82830 0.8696904
82840 0.8822899
82850 0.868503
82860 0.8680351
82870 0.8667378
82880 0.856714
82890 0.8603256
82900 0.8723028
82910 0.8581048
82920 0.8723925
82930 0.8621036
82940 0.8686835
82950 0.8730805
82960 0.8696073
82970 0.8608037
82980 0.8790224
82990 0.8789303
83000 0.8835242
83010 0.882602
83020 0.8776125
83030 0.8689586
83040 0.8708407
83050 0.8716153
83060 0.8685248
83070 0.8752952
83080 0.8579207
83090 0.8553913
83100 0.8560358
83110 0.857025
83120 0.8578159
83130 0.8560426
83140 0.8527006
83150 0.8375916
83160 0.8411944
83170 0.8375422
83180 0.8346763
83190 0.8377826
83200 0.8265032
83210 0.8272337
83220 0.8390002
83230 0.8399521
83240 0.8380662
83250 0.8231739
83260 0.8403025
83270 0.8458209
83280 0.8430645
83290 0.8433239
83300 0.8534022
83310 0.8621209
83320 0.8708069
83330 0.8649119
83340 0.8606836
83350 0.8702114
83360 0.8636523
83370 0.8632776
83380 0.8673245
83390 0.864894
83400 0.8565748
83410 0.8557497
83420 0.8609173
83430 0.8596231
83440 0.8639041
83450 0.8605779
83460 0.8537298
83470 0.8502848
83480 0.8565605
83490 0.8540547
83500 0.847697
83510 0.8500111
83520 0.8544355
83530 0.8619481
83540 0.8641315
83550 0.8536894
83560 0.859614
83570 0.8643508
83580 0.8425568
83590 0.8482481
83600 0.8476077
83610 0.8386252
83620 0.8387386
83630 0.8469066
83640 0.8509436
83650 0.8520078
83660 0.8554021
83670 0.8561851
83680 0.8480327
83690 0.8479437
83700 0.8561704
83710 0.8492107
83720 0.8546622
83730 0.8504152
83740 0.8613755
83750 0.8638009
83760 0.855514
83770 0.8490697
83780 0.8424649
83790 0.840403
83800 0.8319693
83810 0.8356606
83820 0.8468243
83830 0.8577834
83840 0.8653427
83850 0.8682105
83860 0.8512744
83870 0.8570573
83880 0.8494362
83890 0.8621343
83900 0.8524989
83910 0.8530968
83920 0.8682917
83930 0.8558984
83940 0.8567874
83950 0.8536693
83960 0.8507409
83970 0.8475834
83980 0.8379072
83990 0.8270844
84000 0.8332681
84010 0.8381795
84020 0.8216633
84030 0.832428
84040 0.8369262
84050 0.8536586
84060 0.8664455
84070 0.8634156
84080 0.8627492
84090 0.8754492
84100 0.8580143
84110 0.8455461
84120 0.8374538
84130 0.8334518
84140 0.8359926
84150 0.8375953
84160 0.8425794
84170 0.8421451
84180 0.8563861
84190 0.8562083
84200 0.8627411
84210 0.8506796
84220 0.8684903
84230 0.8553495
84240 0.8515429
84250 0.8548596
84260 0.8410017
84270 0.8517257
84280 0.863452
84290 0.8578664
84300 0.8552634
84310 0.8586615
84320 0.8673996
84330 0.8604409
84340 0.8695409
84350 0.8576316
84360 0.8517628
84370 0.8625788
84380 0.8627958
84390 0.8573366
84400 0.869147
84410 0.8587978
84420 0.8578522
84430 0.8664681
84440 0.8668633
84450 0.8795412
84460 0.8718737
84470 0.8745856
84480 0.8789871
84490 0.8686913
84500 0.8837836
84510 0.8815785
84520 0.8673912
84530 0.8657159
84540 0.8748742
84550 0.8670579
84560 0.8647795
84570 0.8684741
84580 0.8677204
84590 0.8660177
84600 0.8806602
84610 0.8609235
84620 0.8691419
84630 0.8695304
84640 0.86195
84650 0.8610509
84660 0.8561531
84670 0.841557
84680 0.8555306
84690 0.8640996
84700 0.8524428
84710 0.8423511
84720 0.8387707
84730 0.84448
84740 0.8565555
84750 0.8471773
84760 0.8567107
84770 0.8579777
84780 0.8517408
84790 0.843695
84800 0.8363448
84810 0.8241808
84820 0.8270289
84830 0.8359385
84840 0.8399692
84850 0.8447823
84860 0.8326207
84870 0.8323651
84880 0.837523
84890 0.8479012
84900 0.8501693
84910 0.8468077
84920 0.8416497
84930 0.8431712
84940 0.8490109
84950 0.8543068
84960 0.8460456
84970 0.8581023
84980 0.8526313
84990 0.8513853
85000 0.8714525
85010 0.8518051
85020 0.8586897
85030 0.8623277
85040 0.8660556
85050 0.87011
85060 0.8559453
85070 0.8476957
85080 0.8552225
85090 0.8502227
85100 0.860315
85110 0.8588213
85120 0.8731556
85130 0.8708739
85140 0.8580121
85150 0.864633
85160 0.8625662
85170 0.8590423
85180 0.8553563
85190 0.8595335
85200 0.8525362
85210 0.8677328
85220 0.863389
85230 0.8728438
85240 0.8712224
85250 0.8592725
85260 0.8549837
85270 0.8569815
85280 0.8685003
85290 0.8751023
85300 0.8705915
85310 0.8655952
85320 0.8671735
85330 0.8635025
85340 0.8656708
85350 0.8687913
85360 0.8680914
85370 0.8584622
85380 0.8563475
85390 0.8578232
85400 0.8670353
85410 0.8777375
85420 0.8627217
85430 0.8585078
85440 0.8499572
85450 0.8522102
85460 0.8541484
85470 0.8541436
85480 0.8529068
85490 0.849446
85500 0.8522906
85510 0.858048
85520 0.8631434
85530 0.8658198
85540 0.8772578
85550 0.8693947
85560 0.8719599
85570 0.8644466
85580 0.8709717
85590 0.8718898
85600 0.8651786
85610 0.8619741
85620 0.8528149
85630 0.8507898
85640 0.8606033
85650 0.8513075
85660 0.8535692
85670 0.863384
85680 0.859273
85690 0.8592244
85700 0.8709208
85710 0.8648363
85720 0.8759105
85730 0.8678286
85740 0.8586501
85750 0.8537862
85760 0.8691612
85770 0.8572236
85780 0.8653503
85790 0.8597085
85800 0.8510313
85810 0.8593848
85820 0.8586459
85830 0.8550792
85840 0.8676618
85850 0.8571452
85860 0.8345792
85870 0.8332181
85880 0.8423154
85890 0.8642095
85900 0.8620889
85910 0.861337
85920 0.8621112
85930 0.8656584
85940 0.8659447
85950 0.8595937
85960 0.8762187
85970 0.8835776
85980 0.8750492
85990 0.8756448
86000 0.8764606
86010 0.8728874
86020 0.8696002
86030 0.8683965
86040 0.8717967
86050 0.8774696
86060 0.8840723
86070 0.8766358
86080 0.8763663
86090 0.8797988
86100 0.8782181
86110 0.872112
86120 0.87122
86130 0.8635774
86140 0.8625821
86150 0.8714417
86160 0.8774459
86170 0.873524
86180 0.8773168
86190 0.8744305
86200 0.8757355
86210 0.8725817
86220 0.8631892
86230 0.8761343
86240 0.860655
86250 0.8731635
86260 0.8506162
86270 0.855683
86280 0.857804
86290 0.8601743
86300 0.8526742
86310 0.8534251
86320 0.858229
86330 0.850698
86340 0.8502724
86350 0.8523124
86360 0.8575002
86370 0.8631824
86380 0.8495261
86390 0.8547993
86400 0.8568204
86410 0.8480536
86420 0.8536902
86430 0.8722171
86440 0.8539025
86450 0.8611517
86460 0.8552045
86470 0.8587411
86480 0.8611806
86490 0.8677313
86500 0.8674937
86510 0.8641674
86520 0.8633634
86530 0.8567349
86540 0.861339
86550 0.8486129
86560 0.837325
86570 0.845196
86580 0.8559384
86590 0.8490426
86600 0.8494473
86610 0.851123
86620 0.8415343
86630 0.8441877
86640 0.8601354
86650 0.8676811
86660 0.8666387
86670 0.8568364
86680 0.8589589
86690 0.861188
86700 0.8643364
86710 0.850446
86720 0.847385
86730 0.8428327
86740 0.8298178
86750 0.8394773
86760 0.8466849
86770 0.8522238
86780 0.8374603
86790 0.8400503
86800 0.8494129
86810 0.8429701
86820 0.8463458
86830 0.8513368
86840 0.8508544
86850 0.8491893
86860 0.865078
86870 0.8710433
86880 0.8659186
86890 0.8662984
86900 0.852091
86910 0.8545598
86920 0.8480934
86930 0.8542707
86940 0.8557286
86950 0.8513533
86960 0.863272
86970 0.8602273
86980 0.8660425
86990 0.8621453
87000 0.8685406
87010 0.8647557
87020 0.8495187
87030 0.8394417
87040 0.8270078
87050 0.8237776
87060 0.8221735
87070 0.8131874
87080 0.8115615
87090 0.8005055
87100 0.825835
87110 0.8326896
87120 0.8316052
87130 0.8169146
87140 0.8225446
87150 0.8184368
87160 0.8215974
87170 0.822602
87180 0.8171741
87190 0.8050705
87200 0.8109373
87210 0.8210498
87220 0.8098934
87230 0.827149
87240 0.8335826
87250 0.8343366
87260 0.8186972
87270 0.8288735
87280 0.8353001
87290 0.8316691
87300 0.8392033
87310 0.8472735
87320 0.8373153
87330 0.8377055
87340 0.8331179
87350 0.828438
87360 0.8309296
87370 0.8335134
87380 0.839317
87390 0.8316405
87400 0.8365273
87410 0.8403723
87420 0.8513895
87430 0.8460075
87440 0.8373436
87450 0.8369244
87460 0.8406205
87470 0.8315429
87480 0.8336536
87490 0.8349128
87500 0.8317994
87510 0.8318999
87520 0.8323525
87530 0.8306633
87540 0.8487799
87550 0.8347132
87560 0.8389772
87570 0.8455088
87580 0.8395157
87590 0.836738
87600 0.8221077
87610 0.8117768
87620 0.8091571
87630 0.8161424
87640 0.8203251
87650 0.8285008
87660 0.8246484
87670 0.8281983
87680 0.82394
87690 0.8309017
87700 0.8397115
87710 0.8495073
87720 0.8299419
87730 0.8342141
87740 0.8454505
87750 0.8389981
87760 0.8410063
87770 0.8354135
87780 0.8414603
87790 0.8478187
87800 0.8354074
87810 0.8343694
87820 0.8374816
87830 0.838123
87840 0.8355145
87850 0.8253935
87860 0.8148285
87870 0.8243904
87880 0.822315
87890 0.8174006
87900 0.8111921
87910 0.8054197
87920 0.8077631
87930 0.8102211
87940 0.8185085
87950 0.8166168
87960 0.8407367
87970 0.8449201
87980 0.8454282
87990 0.8531039
88000 0.8508381
88010 0.8491648
88020 0.8581048
88030 0.8512623
88040 0.8293353
88050 0.8223203
88060 0.8345717
88070 0.8306485
88080 0.8250823
88090 0.8058463
88100 0.7982216
88110 0.8100432
88120 0.8058504
88130 0.8248024
88140 0.8132293
88150 0.8154883
88160 0.8228978
88170 0.8109074
88180 0.7966957
88190 0.8085217
88200 0.8022405
88210 0.8058771
88220 0.7942843
88230 0.8050351
88240 0.8081549
88250 0.8132122
88260 0.8062448
88270 0.8071002
88280 0.8022997
88290 0.8095351
88300 0.8116028
88310 0.81011
88320 0.8137619
88330 0.8186879
88340 0.8133563
88350 0.8179666
88360 0.8251991
88370 0.8230598
88380 0.8273268
88390 0.834569
88400 0.8329259
88410 0.8220701
88420 0.8184846
88430 0.7978972
88440 0.8013141
88450 0.784797
88460 0.8077222
88470 0.8032132
88480 0.803804
88490 0.7982944
88500 0.7917109
88510 0.8020219
88520 0.7949141
88530 0.7813448
88540 0.7898123
88550 0.7899393
88560 0.7957206
88570 0.8037172
88580 0.7989107
88590 0.810775
88600 0.8110985
88610 0.8183217
88620 0.8077835
88630 0.8102246
88640 0.8153214
88650 0.8133225
88660 0.8309724
88670 0.8242365
88680 0.8336343
88690 0.8314484
88700 0.8105043
88710 0.8093495
88720 0.8098609
88730 0.8075591
88740 0.8269296
88750 0.8226116
88760 0.8156212
88770 0.8191236
88780 0.8306402
88790 0.8109933
88800 0.8125541
88810 0.8072039
88820 0.8135061
88830 0.822643
88840 0.8240697
88850 0.8301784
88860 0.8249679
88870 0.8210853
88880 0.803667
88890 0.8030936
88900 0.8149043
88910 0.8070327
88920 0.8112892
88930 0.8044617
88940 0.8181904
88950 0.8168945
88960 0.8257672
88970 0.8317357
88980 0.8234407
88990 0.8230665
89000 0.8372778
89010 0.8177044
89020 0.8253524
89030 0.8270513
89040 0.8320984
89050 0.8363219
89060 0.8284617
89070 0.8319606
89080 0.8252978
89090 0.8224795
89100 0.8159943
89110 0.8197193
89120 0.8277302
89130 0.8221737
89140 0.8137142
89150 0.8158681
89160 0.8240734
89170 0.8233339
89180 0.8277338
89190 0.820507
89200 0.8047127
89210 0.814156
89220 0.827577
89230 0.8231669
89240 0.8196899
89250 0.8161024
89260 0.8155832
89270 0.8198258
89280 0.8271651
89290 0.8191685
89300 0.8321554
89310 0.8468591
89320 0.8525208
89330 0.8389178
89340 0.8513856
89350 0.841817
89360 0.8426598
89370 0.8452057
89380 0.8482595
89390 0.8519693
89400 0.8475394
89410 0.8570842
89420 0.8499208
89430 0.8528424
89440 0.858336
89450 0.8563479
89460 0.8438384
89470 0.8409564
89480 0.8450541
89490 0.8368378
89500 0.845236
89510 0.8543723
89520 0.8432333
89530 0.8502159
89540 0.8494137
89550 0.8369199
89560 0.8402995
89570 0.8383774
89580 0.8375472
89590 0.8304099
89600 0.8278577
89610 0.8304095
89620 0.8313693
89630 0.8270461
89640 0.8238553
89650 0.8299412
89660 0.8202446
89670 0.8221217
89680 0.8030578
89690 0.8149672
89700 0.8239099
89710 0.830447
89720 0.8171925
89730 0.8173199
89740 0.8283556
89750 0.8272021
89760 0.8333904
89770 0.8368874
89780 0.83372
89790 0.8359626
89800 0.8404073
89810 0.846202
89820 0.84011
89830 0.8443413
89840 0.8453411
89850 0.846145
89860 0.8324929
89870 0.8325745
89880 0.8506436
89890 0.8590535
89900 0.8457125
89910 0.8493417
89920 0.8484599
89930 0.8573259
89940 0.8659956
89950 0.8580393
89960 0.8645327
89970 0.8645762
89980 0.8657752
89990 0.8606446
90000 0.8591312
90010 0.8664337
90020 0.861453
90030 0.8659937
90040 0.8718296
90050 0.8698235
90060 0.8694851
90070 0.8617837
90080 0.8428941
90090 0.8423255
90100 0.8544304
90110 0.8394839
90120 0.8267061
90130 0.8393015
90140 0.8314909
90150 0.8383828
90160 0.8291324
90170 0.8323646
90180 0.823769
90190 0.8445936
90200 0.8385649
90210 0.8425818
90220 0.8350577
90230 0.8553391
90240 0.8499452
90250 0.8431361
90260 0.84561
90270 0.8465695
90280 0.8379337
90290 0.8317373
90300 0.8246698
90310 0.8467944
90320 0.8466809
90330 0.8576781
90340 0.846959
90350 0.8417893
90360 0.8552496
90370 0.8583267
90380 0.8425584
90390 0.8444339
90400 0.8606642
90410 0.8443978
90420 0.8310902
90430 0.8272983
90440 0.8459675
90450 0.8503696
90460 0.8481692
90470 0.8468795
90480 0.8427257
90490 0.8457543
90500 0.8460935
90510 0.8547429
90520 0.8524622
90530 0.8577376
90540 0.8567098
90550 0.8561558
90560 0.8633405
90570 0.8562483
90580 0.8605704
90590 0.8622603
90600 0.8690482
90610 0.8710199
90620 0.8685216
90630 0.8692212
90640 0.8618923
90650 0.8504509
90660 0.8526864
90670 0.8518406
90680 0.8581316
90690 0.8653163
90700 0.8583205
90710 0.8579631
90720 0.867078
90730 0.8651017
90740 0.8671282
90750 0.8500466
90760 0.8451665
90770 0.8341387
90780 0.8367993
90790 0.8517031
90800 0.8513186
90810 0.845082
90820 0.82626
90830 0.8355743
90840 0.8347415
90850 0.8352922
90860 0.8320121
90870 0.8356592
90880 0.84909
90890 0.8522658
90900 0.855347
90910 0.842494
90920 0.8452542
90930 0.8343674
90940 0.8521183
90950 0.8567252
90960 0.8574213
90970 0.8560057
90980 0.8626031
90990 0.8691965
91000 0.859238
91010 0.8439311
91020 0.8461044
91030 0.8572008
91040 0.8558538
91050 0.8459581
91060 0.8326831
91070 0.8336586
91080 0.8391968
91090 0.8373891
91100 0.8407661
91110 0.8454523
91120 0.8439211
91130 0.8386118
91140 0.8419396
91150 0.8429022
91160 0.8417625
91170 0.8443409
91180 0.8341242
91190 0.8256832
91200 0.8238276
91210 0.8225375
91220 0.8237315
91230 0.8159869
91240 0.8125536
91250 0.8044384
91260 0.8146998
91270 0.8155949
91280 0.824464
91290 0.8285549
91300 0.8265702
91310 0.8257456
91320 0.8279408
91330 0.8279641
91340 0.8187408
91350 0.8254955
91360 0.8160352
91370 0.825678
91380 0.8316643
91390 0.8234433
91400 0.8318995
91410 0.8317969
91420 0.815522
91430 0.8202611
91440 0.8126548
91450 0.8319632
91460 0.8305952
91470 0.8281006
91480 0.8306649
91490 0.8431512
91500 0.8413011
91510 0.8370808
91520 0.8354548
91530 0.8269187
91540 0.8202096
91550 0.8093128
91560 0.811692
91570 0.8014606
91580 0.8199047
91590 0.8056911
91600 0.8074318
91610 0.7947948
91620 0.8198832
91630 0.8214502
91640 0.8162001
91650 0.8152379
91660 0.8090742
91670 0.8123865
91680 0.8146277
91690 0.835995
91700 0.8329798
91710 0.8258258
91720 0.8306702
91730 0.8274662
91740 0.8256866
91750 0.8230276
91760 0.8219956
91770 0.8366297
91780 0.8287854
91790 0.8226146
91800 0.8150643
91810 0.8237529
91820 0.813987
91830 0.8282697
91840 0.8240057
91850 0.8236216
91860 0.8275967
91870 0.8241021
91880 0.8362013
91890 0.8338354
91900 0.8249153
91910 0.8404296
91920 0.8251741
91930 0.8249288
91940 0.8136125
91950 0.8142208
91960 0.8081817
91970 0.8217075
91980 0.827148
91990 0.8260291
92000 0.8120759
92010 0.8107613
92020 0.8221458
92030 0.8288405
92040 0.8498524
92050 0.8335065
92060 0.8326246
92070 0.8351355
92080 0.8384593
92090 0.8408165
92100 0.8291607
92110 0.8271568
92120 0.827197
92130 0.819962
92140 0.8239472
92150 0.8482475
92160 0.8377171
92170 0.8314207
92180 0.8244002
92190 0.8131992
92200 0.8281762
92210 0.8141958
92220 0.8165442
92230 0.8272845
92240 0.8220341
92250 0.8234246
92260 0.8356455
92270 0.8343183
92280 0.8336616
92290 0.8326974
92300 0.8365976
92310 0.8294692
92320 0.8259524
92330 0.8221487
92340 0.827143
92350 0.8296113
92360 0.8381059
92370 0.8339157
92380 0.8193863
92390 0.8193552
92400 0.8364961
92410 0.8285561
92420 0.821751
92430 0.8250067
92440 0.829549
92450 0.8353875
92460 0.8416305
92470 0.8376365
92480 0.8307738
92490 0.8302252
92500 0.8273869
92510 0.8276505
92520 0.834549
92530 0.8229765
92540 0.8397083
92550 0.8453758
92560 0.8450946
92570 0.8368905
92580 0.8302294
92590 0.8282266
92600 0.830991
92610 0.833559
92620 0.832165
92630 0.8204609
92640 0.8250439
92650 0.8153811
92660 0.8176158
92670 0.8203965
92680 0.8341433
92690 0.8393341
92700 0.8355696
92710 0.8371596
92720 0.8431358
92730 0.8377329
92740 0.8445511
92750 0.8608993
92760 0.8539578
92770 0.8500116
92780 0.8523796
92790 0.8532946
92800 0.8558207
92810 0.8507796
92820 0.8531378
92830 0.8525984
92840 0.8532719
92850 0.8409367
92860 0.8444937
92870 0.8553448
92880 0.8525864
92890 0.8485042
92900 0.8472779
92910 0.8434166
92920 0.8502002
92930 0.8464693
92940 0.8558576
92950 0.8455026
92960 0.8520479
92970 0.8541653
92980 0.8582156
92990 0.8383569
93000 0.8323005
93010 0.8347363
93020 0.8380755
93030 0.8423938
93040 0.8491353
93050 0.8527722
93060 0.8481938
93070 0.850187
93080 0.8531959
93090 0.8373778
93100 0.8453031
93110 0.8455334
93120 0.8444712
93130 0.8487647
93140 0.8416723
93150 0.8461404
93160 0.8551831
93170 0.8515765
93180 0.8574637
93190 0.8556296
93200 0.8498964
93210 0.8581117
93220 0.8361073
93230 0.8456724
93240 0.837432
93250 0.8231228
93260 0.8476419
93270 0.8582609
93280 0.8647401
93290 0.8578957
93300 0.8620677
93310 0.8672889
93320 0.8644168
93330 0.8694933
93340 0.8859826
93350 0.8937093
93360 0.8807366
93370 0.8789276
93380 0.8791165
93390 0.8846915
93400 0.8849211
93410 0.8817559
93420 0.8788203
93430 0.8728648
93440 0.8643553
93450 0.8797347
93460 0.8733585
93470 0.8757746
93480 0.8792807
93490 0.8738588
93500 0.8562631
93510 0.8748314
93520 0.8763614
93530 0.8653635
93540 0.8666055
93550 0.8781403
93560 0.8872159
93570 0.8855273
93580 0.8723484
93590 0.8736303
93600 0.8684425
93610 0.8671563
93620 0.8777409
93630 0.878967
93640 0.8749906
93650 0.8809506
93660 0.8698235
93670 0.8658154
93680 0.875727
93690 0.8765492
93700 0.8684791
93710 0.8768184
93720 0.8857198
93730 0.8897845
93740 0.8786138
93750 0.877392
93760 0.8821079
93770 0.8786783
93780 0.8672199
93790 0.8570632
93800 0.8609386
93810 0.8560339
93820 0.8603556
93830 0.8529129
93840 0.8610316
93850 0.849955
93860 0.8537337
93870 0.8534889
93880 0.8574258
93890 0.8585314
93900 0.8486876
93910 0.8579061
93920 0.8595282
93930 0.8712816
93940 0.8607407
93950 0.8658596
93960 0.8649697
93970 0.8598427
93980 0.8819837
93990 0.8867706
94000 0.8838638
94010 0.8785734
94020 0.8673745
94030 0.869023
94040 0.8527276
94050 0.8560296
94060 0.8658851
94070 0.8584078
94080 0.865296
94090 0.8658135
94100 0.8673453
94110 0.8682379
94120 0.8684646
94130 0.8705059
94140 0.8740675
94150 0.8656344
94160 0.8811898
94170 0.8684235
94180 0.8655494
94190 0.8649377
94200 0.8587418
94210 0.8609163
94220 0.8577542
94230 0.8678976
94240 0.8702635
94250 0.8780109
94260 0.8663574
94270 0.8746486
94280 0.8563464
94290 0.8494791
94300 0.8461314
94310 0.8505684
94320 0.8516868
94330 0.8538867
94340 0.8403078
94350 0.8464263
94360 0.8507659
94370 0.8533062
94380 0.8528244
94390 0.8513026
94400 0.8368814
94410 0.8275549
94420 0.8251597
94430 0.8301388
94440 0.8335626
94450 0.8389671
94460 0.8481799
94470 0.8425705
94480 0.8481911
94490 0.8514875
94500 0.8592648
94510 0.8526362
94520 0.8508661
94530 0.8500411
94540 0.8531264
94550 0.8644615
94560 0.8599323
94570 0.8519861
94580 0.8514282
94590 0.8639991
94600 0.8663483
94610 0.8701848
94620 0.8564513
94630 0.8698537
94640 0.8729212
94650 0.8736838
94660 0.8741961
94670 0.8646296
94680 0.8733311
94690 0.8583688
94700 0.8608608
94710 0.8462232
94720 0.8458669
94730 0.8566496
94740 0.8550482
94750 0.8519991
94760 0.8460922
94770 0.8420315
94780 0.8312169
94790 0.8465177
94800 0.8512942
94810 0.8512836
94820 0.8570181
94830 0.8385317
94840 0.858926
94850 0.8593339
94860 0.872618
94870 0.8683658
94880 0.8588554
94890 0.8636376
94900 0.8664311
94910 0.8690057
94920 0.8530245
94930 0.8492378
94940 0.856078
94950 0.8496662
94960 0.8527877
94970 0.8582941
94980 0.8444368
94990 0.8447718
95000 0.8356202
95010 0.833468
95020 0.8322129
95030 0.8348235
95040 0.8363494
95050 0.8416027
95060 0.8435106
95070 0.842979
95080 0.8441845
95090 0.8478048
95100 0.8389149
95110 0.8367163
95120 0.8367937
95130 0.8411312
95140 0.837121
95150 0.8406303
95160 0.8443425
95170 0.848694
95180 0.845057
95190 0.8503634
95200 0.8521416
95210 0.8541568
95220 0.8418873
95230 0.8469869
95240 0.8364157
95250 0.8376494
95260 0.8326809
95270 0.831852
95280 0.8293861
95290 0.8331459
95300 0.8265417
95310 0.832835
95320 0.8401594
95330 0.831218
95340 0.8262355
95350 0.8270068
95360 0.8239877
95370 0.8380274
95380 0.8369343
95390 0.8355838
95400 0.8421545
95410 0.8481606
95420 0.8565984
95430 0.8512335
95440 0.8551649
95450 0.8509597
95460 0.8531268
95470 0.8339107
95480 0.838615
95490 0.8502511
95500 0.8576279
95510 0.8615309
95520 0.8590931
95530 0.8589012
95540 0.8554041
95550 0.8766927
95560 0.8679654
95570 0.8727276
95580 0.8686115
95590 0.8677972
95600 0.8846828
95610 0.8650442
95620 0.8804899
95630 0.8858151
95640 0.8863408
95650 0.8781418
95660 0.888833
95670 0.8766464
95680 0.8629285
95690 0.8749964
95700 0.8582598
95710 0.858402
95720 0.8584651
95730 0.8495187
95740 0.8637183
95750 0.8534325
95760 0.853933
95770 0.8521819
95780 0.8582665
95790 0.8641142
95800 0.8602666
95810 0.8659577
95820 0.8709837
95830 0.871837
95840 0.8589905
95850 0.8490463
95860 0.8478229
95870 0.8553125
95880 0.8535399
95890 0.8560249
95900 0.8680444
95910 0.8586208
95920 0.8588262
95930 0.8578451
95940 0.8640711
95950 0.8590054
95960 0.8652667
95970 0.8576089
95980 0.8502191
95990 0.8432047
96000 0.8419103
96010 0.8442646
96020 0.8381219
96030 0.8363656
96040 0.8498362
96050 0.8535793
96060 0.8411052
96070 0.8363544
96080 0.8466996
96090 0.8513972
96100 0.8494584
96110 0.8461062
96120 0.8449312
96130 0.8239679
96140 0.8333568
96150 0.8361272
96160 0.8629588
96170 0.8598215
96180 0.8510901
96190 0.8673015
96200 0.8618664
96210 0.864008
96220 0.8615125
96230 0.8617839
96240 0.8566917
96250 0.8521228
96260 0.8502447
96270 0.845767
96280 0.8475354
96290 0.8563466
96300 0.8717063
96310 0.8813619
96320 0.8807387
96330 0.8646653
96340 0.8532905
96350 0.8610709
96360 0.8531276
96370 0.8586306
96380 0.8554007
96390 0.86722
96400 0.863858
96410 0.8690727
96420 0.8751987
96430 0.8726462
96440 0.8657492
96450 0.8500277
96460 0.8547379
96470 0.8552032
96480 0.8541071
96490 0.8428779
96500 0.8601295
96510 0.8495693
96520 0.8509663
96530 0.8462501
96540 0.8427201
96550 0.8492352
96560 0.8469827
96570 0.8486309
96580 0.8389821
96590 0.8394757
96600 0.8476003
96610 0.8517625
96620 0.8671017
96630 0.8652452
96640 0.8625286
96650 0.8663471
96660 0.8568005
96670 0.8593445
96680 0.8609771
96690 0.8601878
96700 0.8499873
96710 0.8458036
96720 0.8443081
96730 0.8485517
96740 0.8323627
96750 0.8236045
96760 0.8232042
96770 0.837125
96780 0.847139
96790 0.8593276
96800 0.8632815
96810 0.8728933
96820 0.8655952
96830 0.8740271
96840 0.8676919
96850 0.868848
96860 0.8649027
96870 0.8674931
96880 0.8565927
96890 0.8438587
96900 0.8545951
96910 0.8629393
96920 0.8541453
96930 0.8516204
96940 0.8522024
96950 0.8625866
96960 0.8712433
96970 0.8735307
96980 0.8800967
96990 0.8804585
97000 0.8708306
97010 0.8676673
97020 0.8628402
97030 0.8629102
97040 0.8664519
97050 0.867609
97060 0.8606814
97070 0.8594641
97080 0.8676354
97090 0.870989
97100 0.8558
97110 0.8623909
97120 0.8620261
97130 0.8626549
97140 0.8764356
97150 0.8761756
97160 0.855866
97170 0.8467914
97180 0.8423774
97190 0.8486187
97200 0.8490094
97210 0.8527218
97220 0.8495576
97230 0.8425324
97240 0.8398023
97250 0.8404284
97260 0.8392368
97270 0.8393523
97280 0.8369455
97290 0.8484184
97300 0.8388504
97310 0.8499323
97320 0.8411985
97330 0.8494157
97340 0.8389297
97350 0.8099994
97360 0.8257106
97370 0.8292708
97380 0.8361999
97390 0.8433329
97400 0.8400318
97410 0.8326669
97420 0.8311375
97430 0.8285428
97440 0.8295225
97450 0.8346813
97460 0.847908
97470 0.8294078
97480 0.8174909
97490 0.8272743
97500 0.8317547
97510 0.8293255
97520 0.8320723
97530 0.821529
97540 0.8272963
97550 0.8299182
97560 0.8159838
97570 0.8262378
97580 0.8217043
97590 0.8207099
97600 0.820987
97610 0.8271576
97620 0.8290753
97630 0.8179546
97640 0.816748
97650 0.8338367
97660 0.8219101
97670 0.8320155
97680 0.8386756
97690 0.8341913
97700 0.8324993
97710 0.8344598
97720 0.8335736
97730 0.8378756
97740 0.8259397
97750 0.8288594
97760 0.833951
97770 0.8365427
97780 0.8361414
97790 0.8367219
97800 0.8358682
97810 0.8369458
97820 0.8370849
97830 0.8484474
97840 0.842188
97850 0.850689
97860 0.8512788
97870 0.8632479
97880 0.8511562
97890 0.8629654
97900 0.8655885
97910 0.8588409
97920 0.8630641
97930 0.8532826
97940 0.848516
97950 0.8460948
97960 0.8425672
97970 0.8369576
97980 0.8569418
97990 0.8405848
98000 0.846034
98010 0.8405311
98020 0.8456076
98030 0.846269
98040 0.8422476
98050 0.834729
98060 0.8481975
98070 0.8492126
98080 0.8350914
98090 0.8435012
98100 0.8400653
98110 0.840414
98120 0.8445007
98130 0.845297
98140 0.8428827
98150 0.8507824
98160 0.8381616
98170 0.8329825
98180 0.8276168
98190 0.8416821
98200 0.8523403
98210 0.8502808
98220 0.8341947
98230 0.8163868
98240 0.8205297
98250 0.829362
98260 0.8347441
98270 0.8313406
98280 0.8252432
98290 0.8229612
98300 0.8371575
98310 0.8353933
98320 0.8280813
98330 0.8377094
98340 0.8438516
98350 0.8448716
98360 0.8498092
98370 0.8420886
98380 0.8405426
98390 0.8438883
98400 0.8573836
98410 0.8694165
98420 0.8617009
98430 0.8473411
98440 0.845854
98450 0.8470886
98460 0.8539901
98470 0.8531159
98480 0.8459927
98490 0.8462273
98500 0.8495405
98510 0.8549525
98520 0.8515636
98530 0.863232
98540 0.8594794
98550 0.8608565
98560 0.8601133
98570 0.8593757
98580 0.8506905
98590 0.8622856
98600 0.8634865
98610 0.8708205
98620 0.8695097
98630 0.8760274
98640 0.8752651
98650 0.8670797
98660 0.8833941
98670 0.8792948
98680 0.863229
98690 0.8704811
98700 0.8622589
98710 0.8594195
98720 0.8697213
98730 0.8577899
98740 0.8514219
98750 0.8504028
98760 0.8629977
98770 0.8632749
98780 0.8596904
98790 0.8573208
98800 0.8705656
98810 0.8709205
98820 0.8788024
98830 0.8774844
98840 0.8605093
98850 0.8624244
98860 0.8586593
98870 0.8538713
98880 0.8473412
98890 0.8436977
98900 0.8358816
98910 0.8345801
98920 0.8379645
98930 0.8387991
98940 0.8362723
98950 0.8284318
98960 0.8310174
98970 0.8342525
98980 0.8316973
98990 0.8332008
99000 0.8276191
99010 0.8390282
99020 0.8508389
99030 0.8495036
99040 0.8505965
99050 0.839967
99060 0.8310935
99070 0.8332365
99080 0.8341344
99090 0.8322592
99100 0.8294204
99110 0.8324027
99120 0.8264206
99130 0.8266983
99140 0.8309826
99150 0.8315825
99160 0.836915
99170 0.8431372
99180 0.8533394
99190 0.8351724
99200 0.8395101
99210 0.8348405
99220 0.8231656
99230 0.8301163
99240 0.8313972
99250 0.8317783
99260 0.8300509
99270 0.8326099
99280 0.8390374
99290 0.8383433
99300 0.8335903
99310 0.8348777
99320 0.8263298
99330 0.8306406
99340 0.8242247
99350 0.8159514
99360 0.8152347
99370 0.8155055
99380 0.8207248
99390 0.8205144
99400 0.8210979
99410 0.8253295
99420 0.823296
99430 0.8240929
99440 0.8190115
99450 0.8126066
99460 0.8088187
99470 0.8164361
99480 0.8129567
99490 0.8290493
99500 0.8436327
99510 0.8499748
99520 0.8543968
99530 0.8494215
99540 0.8375266
99550 0.832683
99560 0.8350399
99570 0.8415831
99580 0.8332631
99590 0.8336617
99600 0.8294269
99610 0.8280744
99620 0.830397
99630 0.8203188
99640 0.8169391
99650 0.8326566
99660 0.839671
99670 0.839417
99680 0.8517504
99690 0.8512906
99700 0.8535417
99710 0.8497025
99720 0.8500772
99730 0.8285505
99740 0.8431267
99750 0.8512654
99760 0.8482646
99770 0.8422806
99780 0.8419972
99790 0.8321434
99800 0.8253239
99810 0.8191334
99820 0.7912811
99830 0.80761
99840 0.8097709
99850 0.7991028
99860 0.8029977
99870 0.8086904
99880 0.8109174
99890 0.8335252
99900 0.8230873
99910 0.8304892
99920 0.8313756
99930 0.8387188
99940 0.8334656
99950 0.8228607
99960 0.8199632
99970 0.8180749
99980 0.8213512
99990 0.8375071
100000 0.8398086
100010 0.8493065
100020 0.8426961
100030 0.8259816
100040 0.8383225
100050 0.8300188
100060 0.8282874
100070 0.8282617
100080 0.8366696
100090 0.8300093
100100 0.8392767
100110 0.842847
100120 0.8277543
100130 0.827256
100140 0.8222671
100150 0.8229702
100160 0.8217875
100170 0.834814
100180 0.8215762
100190 0.8125731
100200 0.801051
100210 0.81575
100220 0.8208621
100230 0.8164915
100240 0.8282859
100250 0.8194675
100260 0.8245175
100270 0.8205554
100280 0.8093102
100290 0.8034097
100300 0.8041908
100310 0.8081842
100320 0.8130877
100330 0.8277673
100340 0.824479
100350 0.8314351
100360 0.8345604
100370 0.8394257
100380 0.8404516
100390 0.8428096
100400 0.8327498
100410 0.8408518
100420 0.8336217
100430 0.8271623
100440 0.8326937
100450 0.8422988
100460 0.840953
100470 0.8481526
100480 0.8431243
100490 0.845255
100500 0.8396639
100510 0.8376351
100520 0.826426
100530 0.8303832
100540 0.8524434
100550 0.8500351
100560 0.8511164
100570 0.8376064
100580 0.8357611
100590 0.8372366
100600 0.8358083
100610 0.8400524
100620 0.8387798
100630 0.8342783
100640 0.8283561
100650 0.8280995
100660 0.8190423
100670 0.8317322
100680 0.828297
100690 0.821559
100700 0.8298229
100710 0.8348714
100720 0.8350384
100730 0.8326694
100740 0.831835
100750 0.8328452
100760 0.8286963
100770 0.8308006
100780 0.8345781
100790 0.8316578
100800 0.8297349
100810 0.8202907
100820 0.8279353
100830 0.8240128
100840 0.8206534
100850 0.8181449
100860 0.8151901
100870 0.8284768
100880 0.8143015
100890 0.8114796
100900 0.8081126
100910 0.8167278
100920 0.8068861
100930 0.8018308
100940 0.7895465
100950 0.7888528
100960 0.7984164
100970 0.8154365
100980 0.8108156
100990 0.8085213
101000 0.8237699
101010 0.8360558
101020 0.8273121
101030 0.8214148
101040 0.8272145
101050 0.8299309
101060 0.8400975
101070 0.8430402
101080 0.843747
101090 0.8379282
101100 0.8344731
101110 0.8411545
101120 0.8468819
101130 0.8299782
101140 0.8349755
101150 0.8325958
101160 0.8136529
101170 0.814285
101180 0.8154159
101190 0.8156387
101200 0.8242407
101210 0.8110549
101220 0.8205102
101230 0.811929
101240 0.8200417
101250 0.8296351
101260 0.8274608
101270 0.8322765
101280 0.8231911
101290 0.8213115
101300 0.8179745
101310 0.7988858
101320 0.7969836
101330 0.8021817
101340 0.8012914
101350 0.8051105
101360 0.808126
101370 0.8202614
101380 0.8243429
101390 0.8228686
101400 0.8332184
101410 0.8314129
101420 0.8275738
101430 0.8300278
101440 0.8470149
101450 0.846004
101460 0.8448476
101470 0.8485601
101480 0.852203
101490 0.8492942
101500 0.8408592
101510 0.8277071
101520 0.8425653
101530 0.8546507
101540 0.8433409
101550 0.8443377
101560 0.8535382
101570 0.8486698
101580 0.8414136
101590 0.8227912
101600 0.8288255
101610 0.8329979
101620 0.8337604
101630 0.8329541
101640 0.831461
101650 0.8178803
101660 0.8095961
101670 0.8062921
101680 0.8174536
101690 0.818877
101700 0.8091514
101710 0.8150744
101720 0.819506
101730 0.8116983
101740 0.8145111
101750 0.8082722
101760 0.8195884
101770 0.8149642
101780 0.8137305
101790 0.8054032
101800 0.7947068
101810 0.7862709
101820 0.7868144
101830 0.7938747
101840 0.7870139
101850 0.785314
101860 0.7889218
101870 0.7797625
101880 0.7945916
101890 0.7919704
101900 0.7780362
101910 0.7861719
101920 0.7740037
101930 0.7805492
101940 0.7922922
101950 0.7978152
101960 0.779323
101970 0.7801709
101980 0.7799423
101990 0.7880246
102000 0.7860951
102010 0.7912619
102020 0.7894155
102030 0.8019679
102040 0.8050848
102050 0.7986076
102060 0.8034251
102070 0.8152387
102080 0.8252986
102090 0.8259869
102100 0.8236799
102110 0.8220263
102120 0.8245252
102130 0.8264676
102140 0.8427224
102150 0.8446294
102160 0.8441541
102170 0.8340597
102180 0.8366523
102190 0.8441966
102200 0.8577849
102210 0.8451973
102220 0.8521377
102230 0.8469777
102240 0.851197
102250 0.8528407
102260 0.8573292
102270 0.8534173
102280 0.8523996
102290 0.8580328
102300 0.8422188
102310 0.8381385
102320 0.838042
102330 0.8444028
102340 0.824466
102350 0.8268449
102360 0.8273355
102370 0.8302558
102380 0.8244429
102390 0.8274733
102400 0.8329397
102410 0.8277133
102420 0.8210958
102430 0.8069827
102440 0.8161988
102450 0.8255091
102460 0.8112042
102470 0.7957279
102480 0.7970862
102490 0.8010099
102500 0.8015909
102510 0.8194057
102520 0.8211384
102530 0.8298095
102540 0.8302692
102550 0.838488
102560 0.8290225
102570 0.8287858
102580 0.8282646
102590 0.8131739
102600 0.8326583
102610 0.8369606
102620 0.8317323
102630 0.8336299
102640 0.8411773
102650 0.8381969
102660 0.8473542
102670 0.8551241
102680 0.8496771
102690 0.8425415
102700 0.8349636
102710 0.8449724
102720 0.8414981
102730 0.8375239
102740 0.8506171
102750 0.8509398
102760 0.8548681
102770 0.8457781
102780 0.8529966
102790 0.857968
102800 0.8509972
102810 0.8453363
102820 0.8264717
102830 0.8294089
102840 0.8529022
102850 0.8591424
102860 0.8636304
102870 0.8705353
102880 0.8627278
102890 0.858781
102900 0.8632936
102910 0.8518351
102920 0.8516601
102930 0.8493932
102940 0.8449208
102950 0.8338569
102960 0.8319474
102970 0.8317019
102980 0.8100854
102990 0.8138705
103000 0.8043182
103010 0.8022538
103020 0.8034478
103030 0.820815
103040 0.8176886
103050 0.8228077
103060 0.8250985
103070 0.8346831
103080 0.8202042
103090 0.8268151
103100 0.8209912
103110 0.8131625
103120 0.8134451
103130 0.8124312
103140 0.8137406
103150 0.8123064
103160 0.8172049
103170 0.8193446
103180 0.835456
103190 0.8327863
103200 0.8334605
103210 0.8425441
103220 0.8238455
103230 0.832624
103240 0.8315182
103250 0.8387161
103260 0.8296722
103270 0.8455818
103280 0.8404396
103290 0.8362843
103300 0.8437963
103310 0.8327239
103320 0.8393798
103330 0.8396565
103340 0.83498
103350 0.8537636
103360 0.8462875
103370 0.8426163
103380 0.8435801
103390 0.8269656
103400 0.8371587
103410 0.8322444
103420 0.8226313
103430 0.8269662
103440 0.8289972
103450 0.8251456
103460 0.8252494
103470 0.8243849
103480 0.8149931
103490 0.8340288
103500 0.8298488
103510 0.8359651
103520 0.831012
103530 0.8321551
103540 0.8381671
103550 0.8458244
103560 0.8380528
103570 0.8417225
103580 0.8419238
103590 0.8385011
103600 0.8292403
103610 0.8177323
103620 0.8214149
103630 0.8081003
103640 0.8203965
103650 0.8264686
103660 0.819981
103670 0.8293656
103680 0.8272033
103690 0.8216355
103700 0.8111137
103710 0.8107229
103720 0.8302572
103730 0.8176509
103740 0.8223379
103750 0.8237808
103760 0.8257343
103770 0.8157621
103780 0.821144
103790 0.825132
103800 0.8214319
103810 0.8148779
103820 0.8188025
103830 0.8424436
103840 0.838952
103850 0.8328788
103860 0.8407452
103870 0.8433845
103880 0.8324436
103890 0.8358393
103900 0.8426681
103910 0.8417736
103920 0.8392875
103930 0.834741
103940 0.8459899
103950 0.8403745
103960 0.8538322
103970 0.8516037
103980 0.8510761
103990 0.833105
104000 0.8353057
104010 0.8404056
104020 0.8417422
104030 0.8550144
104040 0.8448918
104050 0.8467656
104060 0.8269164
104070 0.8193907
104080 0.8244166
104090 0.8210739
104100 0.8142413
104110 0.8395644
104120 0.8219091
104130 0.826104
104140 0.8274748
104150 0.8276903
104160 0.8376408
104170 0.839195
104180 0.8366064
104190 0.835607
104200 0.8207748
104210 0.8280913
104220 0.8214946
104230 0.8233665
104240 0.8259519
104250 0.8358158
104260 0.834388
104270 0.8328734
104280 0.8177295
104290 0.8196951
104300 0.8246035
104310 0.8309958
104320 0.8309832
104330 0.8253359
104340 0.8264074
104350 0.8244473
104360 0.8230956
104370 0.8253922
104380 0.8181503
104390 0.8040342
104400 0.8019617
104410 0.8128813
104420 0.8073155
104430 0.8071799
104440 0.815735
104450 0.8111176
104460 0.821066
104470 0.8189991
104480 0.8165025
104490 0.8234153
104500 0.8146253
104510 0.8185056
104520 0.8157799
104530 0.828946
104540 0.8216683
104550 0.8281156
104560 0.8221132
104570 0.8186663
104580 0.8153988
104590 0.8323139
104600 0.8283819
104610 0.8183931
104620 0.82305
104630 0.8086304
104640 0.818845
104650 0.8285931
104660 0.8222622
104670 0.8271611
104680 0.8296955
104690 0.8190103
104700 0.819788
104710 0.8235257
104720 0.8278384
104730 0.8374168
104740 0.832458
104750 0.8455923
104760 0.8468353
104770 0.8291439
104780 0.8203421
104790 0.8308383
104800 0.8353099
104810 0.8378575
104820 0.8306284
104830 0.8243559
104840 0.8136691
104850 0.8139274
104860 0.8083686
104870 0.8173932
104880 0.8311194
104890 0.8284674
104900 0.8206977
104910 0.8230792
104920 0.8204297
104930 0.8142511
104940 0.8228943
104950 0.8323075
104960 0.8225923
104970 0.8299016
104980 0.829639
104990 0.8185474
105000 0.8136721
105010 0.8183293
105020 0.8238552
105030 0.8311188
105040 0.8173708
105050 0.8267454
105060 0.8120519
105070 0.809935
105080 0.8261364
105090 0.8333248
105100 0.8167834
105110 0.8108047
105120 0.8275276
105130 0.8277283
105140 0.8130909
105150 0.8114672
105160 0.8006177
105170 0.8086355
105180 0.8008161
105190 0.7996362
105200 0.8028759
105210 0.8027941
105220 0.8033899
105230 0.8135799
105240 0.8091689
105250 0.8191725
105260 0.8188285
105270 0.808892
105280 0.7983038
105290 0.7932367
105300 0.8041276
105310 0.8043002
105320 0.8136659
105330 0.810983
105340 0.8207445
105350 0.8322519
105360 0.8371542
105370 0.8381123
105380 0.8368461
105390 0.8275008
105400 0.8210596
105410 0.8296296
105420 0.8328598
105430 0.8286733
105440 0.8271273
105450 0.8342662
105460 0.8094844
105470 0.8124771
105480 0.8183519
105490 0.843267
105500 0.8639482
105510 0.8496671
105520 0.8455675
105530 0.8443197
105540 0.8340522
105550 0.8453237
105560 0.8453989
105570 0.8425137
105580 0.8464953
105590 0.8459668
105600 0.8424496
105610 0.8447796
105620 0.8393286
105630 0.8339547
105640 0.8329291
105650 0.8310703
105660 0.8386535
105670 0.8384519
105680 0.8264784
105690 0.8271049
105700 0.8351792
105710 0.8337691
105720 0.8349546
105730 0.8254347
105740 0.8458205
105750 0.8435718
105760 0.8443437
105770 0.8375268
105780 0.8283527
105790 0.8278234
105800 0.8444498
105810 0.8579258
105820 0.861886
105830 0.869252
105840 0.8566092
105850 0.8376374
105860 0.8322469
105870 0.8269819
105880 0.82547
105890 0.82262
105900 0.8306758
105910 0.8183368
105920 0.8131217
105930 0.8029436
105940 0.8068243
105950 0.8067473
105960 0.8234299
105970 0.8234103
105980 0.8113952
105990 0.8152831
106000 0.8171512
106010 0.8192778
106020 0.817466
106030 0.8292146
106040 0.8329151
106050 0.8396038
106060 0.8286325
106070 0.8349847
106080 0.834719
106090 0.8428557
106100 0.8340549
106110 0.8340327
106120 0.8343117
106130 0.8349258
106140 0.8181266
106150 0.8184423
106160 0.8162225
106170 0.8142018
106180 0.8090528
106190 0.8120107
106200 0.7904381
106210 0.7884986
106220 0.7929639
106230 0.7960253
106240 0.803084
106250 0.8021784
106260 0.8013613
106270 0.8008006
106280 0.8019781
106290 0.7983256
106300 0.797516
106310 0.7948129
106320 0.807966
106330 0.8016571
106340 0.7982076
106350 0.8052949
106360 0.8128307
106370 0.8252702
106380 0.8161836
106390 0.8082079
106400 0.8058456
106410 0.7982247
106420 0.8041276
106430 0.8057398
106440 0.8029737
106450 0.8147356
106460 0.7973219
106470 0.8053261
106480 0.8161945
106490 0.8106133
106500 0.8069416
106510 0.8132779
106520 0.8086355
106530 0.8133721
106540 0.8038425
106550 0.801338
106560 0.8061162
106570 0.8092842
106580 0.8093016
106590 0.8214026
106600 0.8227218
106610 0.8013229
106620 0.7963561
106630 0.7889879
106640 0.772705
106650 0.7723
106660 0.7663625
106670 0.776904
106680 0.7642459
106690 0.7762143
106700 0.7795833
106710 0.7812043
106720 0.7895298
106730 0.7941571
106740 0.7902169
106750 0.785619
106760 0.786624
106770 0.7739601
106780 0.7917815
106790 0.7848217
106800 0.794773
106810 0.7929107
106820 0.7995649
106830 0.793466
106840 0.8000475
106850 0.7951901
106860 0.7901247
106870 0.8046179
106880 0.8121837
106890 0.7967819
106900 0.809262
106910 0.813104
106920 0.8076453
106930 0.8017505
106940 0.8100273
106950 0.8037378
106960 0.8024617
106970 0.8038707
106980 0.8191866
106990 0.8197215
107000 0.8176659
107010 0.8224031
107020 0.804822
107030 0.8099284
107040 0.7985094
107050 0.8073097
107060 0.8060419
107070 0.820664
107080 0.8325719
107090 0.8183365
107100 0.8174213
107110 0.8028906
107120 0.8079838
107130 0.8038458
107140 0.8182887
107150 0.8173542
107160 0.8069899
107170 0.8005461
107180 0.8087333
107190 0.8102524
107200 0.8077187
107210 0.8116979
107220 0.8126578
107230 0.8095775
107240 0.8185238
107250 0.8124309
107260 0.8172094
107270 0.8183116
107280 0.8124996
107290 0.8115073
107300 0.8135665
107310 0.8098232
107320 0.7958159
107330 0.8052106
107340 0.8018733
107350 0.8112525
107360 0.8226934
107370 0.8363825
107380 0.8155543
107390 0.8115142
107400 0.802498
107410 0.8084521
107420 0.8135778
107430 0.8231597
107440 0.823669
107450 0.8169177
107460 0.8183938
107470 0.8039842
107480 0.8024072
107490 0.8046927
107500 0.8125991
107510 0.8090017
107520 0.7911023
107530 0.7944152
107540 0.7957394
107550 0.7935839
107560 0.7959272
107570 0.8196186
107580 0.8029262
107590 0.8015312
107600 0.7990144
107610 0.8061652
107620 0.8117758
107630 0.8011236
107640 0.8178432
107650 0.8274705
107660 0.8339161
107670 0.8259618
107680 0.8246746
107690 0.8119996
107700 0.8165704
107710 0.8090189
107720 0.7973686
107730 0.79854
107740 0.8102893
107750 0.8058907
107760 0.8105142
107770 0.8185614
107780 0.809773
107790 0.8092232
107800 0.8152899
107810 0.8251281
107820 0.8159175
107830 0.812421
107840 0.8091569
107850 0.8055875
107860 0.8076046
107870 0.8115815
107880 0.8096159
107890 0.8147036
107900 0.8177361
107910 0.8219778
107920 0.8274311
107930 0.8359552
107940 0.8271787
107950 0.8335561
107960 0.8344522
107970 0.8289885
107980 0.8317825
107990 0.8296182
108000 0.8294132
108010 0.8255695
108020 0.8261628
108030 0.8306531
108040 0.8305715
108050 0.8293928
108060 0.8208943
108070 0.8166914
108080 0.8131423
108090 0.8088208
108100 0.7953987
108110 0.8081664
108120 0.7971548
108130 0.8227705
108140 0.8143374
108150 0.8134366
108160 0.81833
108170 0.8311099
108180 0.8280894
108190 0.8029922
108200 0.8103547
108210 0.8235699
108220 0.8162975
108230 0.8219603
108240 0.8140156
108250 0.8150049
108260 0.8267973
108270 0.8181506
108280 0.835197
108290 0.8283377
108300 0.8390894
108310 0.8421953
108320 0.8275754
108330 0.8302786
108340 0.8225409
108350 0.8307272
108360 0.8301864
108370 0.8297813
108380 0.8272695
108390 0.8252638
108400 0.8146862
108410 0.8102527
108420 0.8078735
108430 0.8157635
108440 0.818131
108450 0.822588
108460 0.8177707
108470 0.823187
108480 0.7995825
108490 0.8147084
108500 0.8222708
108510 0.8187211
108520 0.8309827
108530 0.8192019
108540 0.8112068
108550 0.8205885
108560 0.8047568
108570 0.8064551
108580 0.8087797
108590 0.8046028
108600 0.8058977
108610 0.8114467
108620 0.8212301
108630 0.814001
108640 0.8066618
108650 0.7981331
108660 0.7872837
108670 0.7980521
108680 0.7883836
108690 0.7901621
108700 0.7825926
108710 0.7868908
108720 0.7981787
108730 0.8078499
108740 0.8022717
108750 0.8132142
108760 0.8143067
108770 0.8054147
108780 0.8002909
108790 0.7839842
108800 0.7914203
108810 0.8054797
108820 0.8041449
108830 0.8085216
108840 0.8193122
108850 0.8112161
108860 0.8123705
108870 0.8050824
108880 0.8027706
108890 0.8047193
108900 0.8038297
108910 0.8000534
108920 0.7978116
108930 0.7946434
108940 0.7979102
108950 0.8033354
108960 0.8086491
108970 0.8030288
108980 0.8039034
108990 0.8041062
109000 0.8088951
109010 0.7935858
109020 0.8089995
109030 0.8118161
109040 0.8131241
109050 0.8107703
109060 0.80273
109070 0.8036095
109080 0.8020285
109090 0.8138065
109100 0.8029382
109110 0.7998569
109120 0.8039427
109130 0.8012648
109140 0.8072854
109150 0.8155491
109160 0.8173969
109170 0.8095455
109180 0.8151635
109190 0.8160537
109200 0.8044642
109210 0.8056908
109220 0.8007377
109230 0.8128966
109240 0.7935054
109250 0.805156
109260 0.7975644
109270 0.7982523
109280 0.79488
109290 0.7924125
109300 0.7943051
109310 0.7955563
109320 0.8032792
109330 0.7895216
109340 0.8014069
109350 0.7924611
109360 0.8034992
109370 0.8006914
109380 0.8025537
109390 0.7882053
109400 0.8012708
109410 0.8054312
109420 0.8082713
109430 0.7983285
109440 0.8127537
109450 0.8113309
109460 0.8100109
109470 0.795494
109480 0.7956864
109490 0.7862107
109500 0.7851601
109510 0.7947254
109520 0.7947012
109530 0.8108142
109540 0.8072437
109550 0.8067824
109560 0.8095049
109570 0.8091032
109580 0.7968976
109590 0.8013439
109600 0.7865161
109610 0.7798436
109620 0.7869706
109630 0.783125
109640 0.7853784
109650 0.7890211
109660 0.7827018
109670 0.7835782
109680 0.7840012
109690 0.7876659
109700 0.7882684
109710 0.7946595
109720 0.7926041
109730 0.7903474
109740 0.7979155
109750 0.8028588
109760 0.806145
109770 0.805607
109780 0.8089465
109790 0.8126169
109800 0.8074284
109810 0.8002788
109820 0.8009548
109830 0.7981055
109840 0.7919159
109850 0.7842321
109860 0.7910591
109870 0.7949094
109880 0.8137056
109890 0.810146
109900 0.8026315
109910 0.8044698
109920 0.7991694
109930 0.8190032
109940 0.809898
109950 0.8022267
109960 0.8077691
109970 0.8112816
109980 0.816048
109990 0.8224159
110000 0.8038423
110010 0.8021001
110020 0.802601
110030 0.7966073
110040 0.7890633
110050 0.7996095
110060 0.8048534
110070 0.8036013
110080 0.8029255
110090 0.8144627
110100 0.8087811
110110 0.8021147
110120 0.8103773
110130 0.8138392
110140 0.8157154
110150 0.8095377
110160 0.8208609
110170 0.8371027
110180 0.8357106
110190 0.8187835
110200 0.8162752
110210 0.812333
110220 0.8038845
110230 0.8024313
110240 0.8015139
110250 0.8017408
110260 0.7918093
110270 0.8047363
110280 0.7980788
110290 0.7954069
110300 0.8007126
110310 0.8053721
110320 0.8039199
110330 0.7986837
110340 0.7994558
110350 0.788862
110360 0.7948712
110370 0.7924047
110380 0.793071
110390 0.7917681
110400 0.7958295
110410 0.7880159
110420 0.7904913
110430 0.8009537
110440 0.8043672
110450 0.8060743
110460 0.8055801
110470 0.8186162
110480 0.7974529
110490 0.8034381
110500 0.8175234
110510 0.800427
110520 0.7982234
110530 0.7980308
110540 0.7850296
110550 0.8092876
110560 0.7957114
110570 0.7955235
110580 0.8129529
110590 0.8107495
110600 0.804663
110610 0.8102367
110620 0.8172693
110630 0.8201599
110640 0.8128716
110650 0.8130508
110660 0.8123496
110670 0.8258852
110680 0.820738
110690 0.8165612
110700 0.808957
110710 0.7988693
110720 0.8106429
110730 0.7921469
110740 0.7868567
110750 0.7912797
110760 0.7980247
110770 0.8136624
110780 0.7932903
110790 0.7964801
110800 0.8075965
110810 0.7978091
110820 0.7935477
110830 0.7944373
110840 0.797316
110850 0.7921786
110860 0.8016922
110870 0.7961996
110880 0.8045945
110890 0.8051921
110900 0.8205146
110910 0.8247125
110920 0.8122777
110930 0.805853
110940 0.7998084
110950 0.7971926
110960 0.7898092
110970 0.7948304
110980 0.7975618
110990 0.8097991
111000 0.8081846
111010 0.8047025
111020 0.7896812
111030 0.8020428
111040 0.7963768
111050 0.7997426
111060 0.7921537
111070 0.7981586
111080 0.7886308
111090 0.7854732
111100 0.7867669
111110 0.7886222
111120 0.7727324
111130 0.7875822
111140 0.8001579
111150 0.7983868
111160 0.8025388
111170 0.7964105
111180 0.7988165
111190 0.8056459
111200 0.790149
111210 0.8003138
111220 0.8079686
111230 0.793181
111240 0.7889999
111250 0.7951345
111260 0.7950203
111270 0.8022585
111280 0.7919032
111290 0.7976288
111300 0.790814
111310 0.7835368
111320 0.7883088
111330 0.7764848
111340 0.7774573
111350 0.7899237
111360 0.7971989
111370 0.7897378
111380 0.7981356
111390 0.801418
111400 0.8084651
111410 0.7962501
111420 0.8102858
111430 0.8127494
111440 0.809516
111450 0.7897015
111460 0.7934455
111470 0.788868
111480 0.7959425
111490 0.7995294
111500 0.7941033
111510 0.8149443
111520 0.8325559
111530 0.8247105
111540 0.8212285
111550 0.8080182
111560 0.799553
111570 0.8031917
111580 0.8092886
111590 0.7959053
111600 0.8000056
111610 0.8093085
111620 0.8013126
111630 0.8061077
111640 0.8049138
111650 0.8236044
111660 0.8234274
111670 0.8125415
111680 0.7995906
111690 0.8048522
111700 0.8078501
111710 0.8126689
111720 0.8078479
111730 0.8080554
111740 0.7970205
111750 0.8060789
111760 0.8036298
111770 0.8101103
111780 0.7959139
111790 0.8092458
111800 0.8048234
111810 0.7999649
111820 0.802391
111830 0.8047872
111840 0.8074148
111850 0.8178313
111860 0.8185689
111870 0.8123897
111880 0.8104293
111890 0.808345
111900 0.8077484
111910 0.8010042
111920 0.7903976
111930 0.801389
111940 0.7872481
111950 0.8014936
111960 0.7942286
111970 0.7884485
111980 0.7911973
111990 0.7966703
112000 0.8099495
112010 0.805793
112020 0.8109822
112030 0.8099801
112040 0.814949
112050 0.8092862
112060 0.7979193
112070 0.7921994
112080 0.8031435
112090 0.7921104
112100 0.8138589
112110 0.8250784
112120 0.8221228
112130 0.8294381
112140 0.8235276
112150 0.8235818
112160 0.8113146
112170 0.7998712
112180 0.811695
112190 0.8041946
112200 0.8025872
112210 0.8000912
112220 0.8113192
112230 0.8001406
112240 0.7988372
112250 0.8007325
112260 0.7981837
112270 0.7870634
112280 0.7836488
112290 0.7885348
112300 0.7948716
112310 0.8001166
112320 0.7941231
112330 0.8061422
112340 0.7922007
112350 0.7927424
112360 0.7778208
112370 0.7877852
112380 0.7856763
112390 0.7780365
112400 0.789891
112410 0.7871754
112420 0.789948
112430 0.7938856
112440 0.8031445
112450 0.7977654
112460 0.7930787
112470 0.7909167
112480 0.7875307
112490 0.7963148
112500 0.7949684
112510 0.7850491
112520 0.7759765
112530 0.7844632
112540 0.7965717
112550 0.7992271
112560 0.803475
112570 0.8165513
112580 0.8210694
112590 0.8189995
112600 0.8078279
112610 0.8108712
112620 0.8196688
112630 0.8168764
112640 0.8299823
112650 0.8227394
112660 0.8150308
112670 0.809207
112680 0.8119602
112690 0.824608
112700 0.8193945
112710 0.8284994
112720 0.8161885
112730 0.8085674
112740 0.8102602
112750 0.8026305
112760 0.8087057
112770 0.8028894
112780 0.8090385
112790 0.7976646
112800 0.8036654
112810 0.8030037
112820 0.8204944
112830 0.8195617
112840 0.8184772
112850 0.8056339
112860 0.8120842
112870 0.8122065
112880 0.8250145
112890 0.8286706
112900 0.811175
112910 0.7935098
112920 0.7981783
112930 0.8052589
112940 0.7981145
112950 0.8110167
112960 0.8088861
112970 0.8178877
112980 0.8266764
112990 0.8199496
113000 0.8153899
113010 0.8138965
113020 0.8118132
113030 0.804033
113040 0.8048276
113050 0.8019316
113060 0.8029758
113070 0.8045124
113080 0.8133397
113090 0.8086811
113100 0.8201349
113110 0.8008346
113120 0.7901053
113130 0.7992252
113140 0.7939633
113150 0.7939865
113160 0.7986856
113170 0.7998494
113180 0.8004683
113190 0.792453
113200 0.8075641
113210 0.8117005
113220 0.8042492
113230 0.7848978
113240 0.8005193
113250 0.797019
113260 0.8103819
113270 0.8122154
113280 0.8042177
113290 0.8055952
113300 0.8011813
113310 0.7994323
113320 0.7932792
113330 0.7940857
113340 0.7878878
113350 0.7955788
113360 0.7917111
113370 0.8018828
113380 0.7888746
113390 0.7859473
113400 0.7962374
113410 0.7893688
113420 0.7802091
113430 0.774595
113440 0.7776099
113450 0.7729729
113460 0.7831708
113470 0.7964871
113480 0.784148
113490 0.7953272
113500 0.8012097
113510 0.8034162
113520 0.8023689
113530 0.8115801
113540 0.8046763
113550 0.8089332
113560 0.8151946
113570 0.803546
113580 0.798142
113590 0.7871025
113600 0.7848091
113610 0.7908318
113620 0.8002176
113630 0.7955756
113640 0.7942279
113650 0.7999736
113660 0.7950701
113670 0.8053795
113680 0.8031469
113690 0.7992904
113700 0.7950598
113710 0.7909362
113720 0.8013046
113730 0.7924569
113740 0.7886711
113750 0.7938246
113760 0.7942218
113770 0.8019691
113780 0.7939755
113790 0.7911558
113800 0.8046623
113810 0.7911301
113820 0.8121261
113830 0.8071112
113840 0.809363
113850 0.816891
113860 0.8175309
113870 0.8166248
113880 0.8145006
113890 0.8023843
113900 0.7998814
113910 0.7938274
113920 0.7945845
113930 0.8150077
113940 0.8151267
113950 0.8162203
113960 0.8018193
113970 0.7996532
113980 0.7952713
113990 0.8057496
114000 0.7960157
114010 0.8057947
114020 0.8113053
114030 0.7933391
114040 0.7956641
114050 0.7980374
114060 0.7945309
114070 0.7958764
114080 0.8057725
114090 0.802314
114100 0.8138059
114110 0.8049392
114120 0.8033953
114130 0.8002667
114140 0.8104044
114150 0.8026548
114160 0.8096391
114170 0.8198383
114180 0.8134156
114190 0.8117552
114200 0.8121494
114210 0.8194473
114220 0.8171759
114230 0.8106106
114240 0.8181525
114250 0.8038345
114260 0.8067303
114270 0.809782
114280 0.8114303
114290 0.811725
114300 0.8183672
114310 0.8184435
114320 0.8015795
114330 0.813087
114340 0.8001639
114350 0.8058779
114360 0.7982414
114370 0.7948034
114380 0.801704
114390 0.8056641
114400 0.8148376
114410 0.8210371
114420 0.8170635
114430 0.8112052
114440 0.8138329
114450 0.8232919
114460 0.8180012
114470 0.8292513
114480 0.8245682
114490 0.8201993
114500 0.8323483
114510 0.8152404
114520 0.8262414
114530 0.8266342
114540 0.8270775
114550 0.8171591
114560 0.7999221
114570 0.811524
114580 0.8081666
114590 0.8066709
114600 0.8087904
114610 0.7991118
114620 0.7967682
114630 0.7979528
114640 0.811013
114650 0.8000264
114660 0.8219236
114670 0.820695
114680 0.8094159
114690 0.8109914
114700 0.8086462
114710 0.7949083
114720 0.8013715
114730 0.8117135
114740 0.8133528
114750 0.8115319
114760 0.7959691
114770 0.7935652
114780 0.7958354
114790 0.8041797
114800 0.8010633
114810 0.8082391
114820 0.8351035
114830 0.8295919
114840 0.8174148
114850 0.8193204
114860 0.8188947
114870 0.8077214
114880 0.8041891
114890 0.8050483
114900 0.7912852
114910 0.8130917
114920 0.8074337
114930 0.7994668
114940 0.7920113
114950 0.800947
114960 0.8061507
114970 0.8089507
114980 0.8101363
114990 0.799149
115000 0.8157719
115010 0.8199899
115020 0.8112712
115030 0.8139178
115040 0.8258048
115050 0.8055565
115060 0.8148688
115070 0.8166732
115080 0.811485
115090 0.8035905
115100 0.8030774
115110 0.7967265
115120 0.8040558
115130 0.8013721
115140 0.7992271
115150 0.806754
115160 0.8047264
115170 0.7954354
115180 0.802523
115190 0.8136787
115200 0.8197705
115210 0.8203682
115220 0.8246192
115230 0.8289057
115240 0.8236203
115250 0.8176237
115260 0.8154538
115270 0.8196397
115280 0.8168854
115290 0.8179286
115300 0.8145475
115310 0.8162576
115320 0.8197144
115330 0.8090247
115340 0.8101693
115350 0.8102665
115360 0.8105179
115370 0.8113343
115380 0.811462
115390 0.8110799
115400 0.8239589
115410 0.8336744
115420 0.8136142
115430 0.8133352
115440 0.8094069
115450 0.804771
115460 0.8103588
115470 0.809939
115480 0.8126623
115490 0.8077959
115500 0.81396
115510 0.8272402
115520 0.8133364
115530 0.7993265
115540 0.8135045
115550 0.819355
115560 0.8299276
115570 0.831599
115580 0.8318799
115590 0.8328899
115600 0.8129338
115610 0.8153328
115620 0.8137466
115630 0.8102397
115640 0.8025789
115650 0.81699
115660 0.8114523
115670 0.7928225
115680 0.7931035
115690 0.8050456
115700 0.8096668
115710 0.8158277
115720 0.807658
115730 0.8037751
115740 0.7974166
115750 0.7926142
115760 0.7926018
115770 0.8047047
115780 0.7952974
115790 0.8015627
115800 0.8103759
115810 0.7965464
115820 0.7851007
115830 0.807146
115840 0.8082173
115850 0.8016006
115860 0.8082758
115870 0.7948472
115880 0.7757144
115890 0.7931585
115900 0.8022956
115910 0.8089997
115920 0.8149326
115930 0.8060404
115940 0.7981972
115950 0.8099325
115960 0.8055165
115970 0.8083612
115980 0.8149154
115990 0.8196985
116000 0.8192238
116010 0.8138995
116020 0.8221866
116030 0.8119319
116040 0.8179578
116050 0.8071577
116060 0.8158208
116070 0.8355723
116080 0.8277936
116090 0.8220633
116100 0.8226051
116110 0.8111442
116120 0.8110113
116130 0.8159394
116140 0.8092111
116150 0.8182633
116160 0.8083718
116170 0.8168084
116180 0.8349554
116190 0.8377084
116200 0.8181645
116210 0.8301272
116220 0.8331289
116230 0.825333
116240 0.8219882
116250 0.8261756
116260 0.8281993
116270 0.8208576
116280 0.8107322
116290 0.8206801
116300 0.8177863
116310 0.8164176
116320 0.8094082
116330 0.8120833
116340 0.8079
116350 0.8295189
116360 0.829631
116370 0.8253086
116380 0.8245501
116390 0.8192507
116400 0.8177562
116410 0.8274634
116420 0.8262008
116430 0.8282425
116440 0.8274839
116450 0.8305657
116460 0.8321795
116470 0.825596
116480 0.8096325
116490 0.8111498
116500 0.8098615
116510 0.810833
116520 0.8108759
116530 0.8158323
116540 0.8111188
116550 0.808236
116560 0.8089918
116570 0.8124605
116580 0.8179708
116590 0.8139659
116600 0.8157825
116610 0.8213539
116620 0.8203601
116630 0.8192202
116640 0.8373487
116650 0.8263131
116660 0.8242584
116670 0.8308806
116680 0.8250632
116690 0.8207314
116700 0.8182378
116710 0.8328595
116720 0.8369397
116730 0.8335753
116740 0.8323186
116750 0.8211188
116760 0.8208488
116770 0.8095605
116780 0.8191154
116790 0.8252581
116800 0.8266304
116810 0.8271545
116820 0.8307279
116830 0.8276318
116840 0.8361315
116850 0.849449
116860 0.8440386
116870 0.8185154
116880 0.8177716
116890 0.8261623
116900 0.8220673
116910 0.8199469
116920 0.8344051
116930 0.827723
116940 0.8212425
116950 0.8424698
116960 0.8259418
116970 0.8384253
116980 0.8402686
116990 0.8370563
117000 0.838135
117010 0.8394383
117020 0.824599
117030 0.8289794
117040 0.8234595
117050 0.8282561
117060 0.8350019
117070 0.8461511
117080 0.8521862
117090 0.834421
117100 0.8558161
117110 0.8550903
117120 0.8621495
117130 0.8472525
117140 0.8487048
117150 0.8381848
117160 0.8295959
117170 0.8381038
117180 0.8430228
117190 0.8363364
117200 0.8425626
117210 0.8348877
117220 0.8327814
117230 0.8371184
117240 0.8312516
117250 0.8347441
117260 0.825625
117270 0.8335497
117280 0.8326693
117290 0.8448915
117300 0.841989
117310 0.8386102
117320 0.8363184
117330 0.8391127
117340 0.8356806
117350 0.8419589
117360 0.8351085
117370 0.8410814
117380 0.8552697
117390 0.8419583
117400 0.8362647
117410 0.840526
117420 0.8341051
117430 0.8418445
117440 0.836127
117450 0.8304949
117460 0.8227243
117470 0.8209525
117480 0.8234205
117490 0.8299237
117500 0.8264901
117510 0.826396
117520 0.8278274
117530 0.8414274
117540 0.838565
117550 0.8177694
117560 0.8237861
117570 0.8356381
117580 0.8369098
117590 0.8474298
117600 0.844938
117610 0.8387191
117620 0.8389592
117630 0.8399855
117640 0.8388159
117650 0.8449298
117660 0.8392536
117670 0.8474554
117680 0.8522023
117690 0.846293
117700 0.8511308
117710 0.8518289
117720 0.8615571
117730 0.8531449
117740 0.8660465
117750 0.8545964
117760 0.8483697
117770 0.8533764
117780 0.8431394
117790 0.8397657
117800 0.8570719
117810 0.8509579
117820 0.8352805
117830 0.8319114
117840 0.8354827
117850 0.8244461
117860 0.8200078
117870 0.8330144
117880 0.8300944
117890 0.8323711
117900 0.8333042
117910 0.8126567
117920 0.8272149
117930 0.8294808
117940 0.8280303
117950 0.8286958
117960 0.8311797
117970 0.8196821
117980 0.8259057
117990 0.8173417
118000 0.8212205
118010 0.8116111
118020 0.81652
118030 0.825597
118040 0.8159781
118050 0.8119158
118060 0.8228173
118070 0.8216432
118080 0.8199476
118090 0.8155665
118100 0.819359
118110 0.8174286
118120 0.8298225
118130 0.829704
118140 0.825386
118150 0.8319689
118160 0.8232034
118170 0.8300008
118180 0.8325308
118190 0.821704
118200 0.8093566
118210 0.8226133
118220 0.8243316
118230 0.8194308
118240 0.8270227
118250 0.8252994
118260 0.8229107
118270 0.8252918
118280 0.8307242
118290 0.8261122
118300 0.8316101
118310 0.8251944
118320 0.8339911
118330 0.8192846
118340 0.8223321
118350 0.8167043
118360 0.8120447
118370 0.8177416
118380 0.8181303
118390 0.8344144
118400 0.8385159
118410 0.841826
118420 0.8514326
118430 0.8551072
118440 0.8518633
118450 0.8413168
118460 0.8331209
118470 0.8260659
118480 0.8360986
118490 0.8391684
118500 0.8361713
118510 0.8392237
118520 0.8332406
118530 0.8350716
118540 0.8333989
118550 0.8347461
118560 0.8311034
118570 0.8327841
118580 0.8326569
118590 0.8215884
118600 0.8226578
118610 0.8346122
118620 0.822448
118630 0.8199224
118640 0.8173219
118650 0.8140468
118660 0.824437
118670 0.8248143
118680 0.8295175
118690 0.8236354
118700 0.8267398
118710 0.8160982
118720 0.8213646
118730 0.8187849
118740 0.8327258
118750 0.8376154
118760 0.8359549
118770 0.8421353
118780 0.834737
118790 0.8287945
118800 0.8274565
118810 0.8469372
118820 0.8461946
118830 0.8448748
118840 0.8396637
118850 0.8351421
118860 0.8425655
118870 0.8420188
118880 0.8382246
118890 0.828369
118900 0.8180094
118910 0.8289257
118920 0.8182999
118930 0.8180937
118940 0.8023688
118950 0.8086088
118960 0.8092279
118970 0.8043962
118980 0.8135222
118990 0.8096051
119000 0.8096961
119010 0.8125634
119020 0.8012367
119030 0.8049299
119040 0.8142888
119050 0.820571
119060 0.8127733
119070 0.8260919
119080 0.828161
119090 0.8315091
119100 0.8331665
119110 0.8296781
119120 0.8373956
119130 0.8280033
119140 0.8183203
119150 0.8315244
119160 0.8285826
119170 0.822931
119180 0.8404502
119190 0.8502228
119200 0.8373187
119210 0.8430661
119220 0.835732
119230 0.8449955
119240 0.8427018
119250 0.8382205
119260 0.8402995
119270 0.8301125
119280 0.8327098
119290 0.8500627
119300 0.8414671
119310 0.8310689
119320 0.8237668
119330 0.8162345
119340 0.8279312
119350 0.8479834
119360 0.8440587
119370 0.8324182
119380 0.8225594
119390 0.8191571
119400 0.822844
119410 0.8266112
119420 0.829509
119430 0.8379858
119440 0.8465569
119450 0.8536936
119460 0.8538982
119470 0.8574517
119480 0.8565572
119490 0.8514819
119500 0.8515124
119510 0.853588
119520 0.8661357
119530 0.8548784
119540 0.8494475
119550 0.8582877
119560 0.860162
119570 0.8685578
119580 0.8736635
119590 0.8700567
119600 0.8631508
119610 0.873161
119620 0.8728427
119630 0.8735487
119640 0.8561244
119650 0.8586073
119660 0.8550092
119670 0.862367
119680 0.8618793
119690 0.868005
119700 0.8681229
119710 0.868256
119720 0.8666486
119730 0.8596167
119740 0.8448332
119750 0.8463034
119760 0.8517517
119770 0.8579623
119780 0.8682038
119790 0.8578623
119800 0.8578836
119810 0.8642509
119820 0.8658874
119830 0.8602101
119840 0.8689301
119850 0.8765785
119860 0.8769344
119870 0.8796325
119880 0.8789125
119890 0.8731594
119900 0.8570629
119910 0.8513838
119920 0.8637228
119930 0.8598549
119940 0.8769147
119950 0.8753231
119960 0.8721342
119970 0.861304
119980 0.8710632
119990 0.8610638
120000 0.8728085
120010 0.855542
120020 0.8548193
120030 0.8470483
120040 0.8610436
120050 0.8574306
120060 0.8506719
120070 0.8624648
120080 0.8622724
120090 0.8688313
120100 0.8617809
120110 0.8558544
120120 0.8680297
120130 0.8691782
120140 0.8561072
120150 0.8539088
120160 0.8516366
120170 0.8536851
120180 0.8375338
120190 0.8451746
120200 0.8500188
120210 0.8365291
120220 0.8374041
120230 0.847216
120240 0.8485078
120250 0.8332623
120260 0.839374
120270 0.8653453
120280 0.8636504
120290 0.84659
120300 0.8379958
120310 0.8492451
120320 0.8324852
120330 0.8449613
120340 0.837207
120350 0.8502911
120360 0.8419809
120370 0.8474251
120380 0.852977
120390 0.844162
120400 0.8552939
120410 0.8564589
120420 0.851702
120430 0.8699805
120440 0.8795055
120450 0.8682503
120460 0.8598372
120470 0.8585964
120480 0.85897
120490 0.85947
120500 0.8507664
120510 0.8605244
120520 0.8586256
120530 0.8615814
120540 0.8529962
120550 0.8567078
120560 0.8406255
120570 0.8381189
120580 0.846182
120590 0.8476979
120600 0.8484561
120610 0.856055
120620 0.863133
120630 0.856101
120640 0.8562006
120650 0.8561617
120660 0.8652421
120670 0.8590225
120680 0.8594441
120690 0.8653322
120700 0.8591713
120710 0.8577089
120720 0.8512896
120730 0.858126
120740 0.8480694
120750 0.858767
120760 0.852752
120770 0.8299277
120780 0.8390805
120790 0.8253821
120800 0.8321342
120810 0.8410623
120820 0.8376226
120830 0.8311891
120840 0.8317602
120850 0.8392262
120860 0.8447528
120870 0.8418109
120880 0.8366662
120890 0.8376841
120900 0.8474331
120910 0.8425941
120920 0.8465572
120930 0.8446431
120940 0.847169
120950 0.850548
120960 0.8650264
120970 0.8612232
120980 0.8643721
120990 0.8624816
121000 0.8745525
121010 0.8718866
121020 0.8753396
121030 0.8654307
121040 0.8690134
121050 0.8524151
121060 0.8555176
121070 0.8427777
121080 0.8580453
121090 0.8551456
121100 0.8549172
121110 0.8682448
121120 0.8623752
121130 0.8554252
121140 0.864457
121150 0.8669771
121160 0.8552439
121170 0.8532993
121180 0.8641868
121190 0.8649933
121200 0.8725061
121210 0.8612474
121220 0.8726749
121230 0.8587456
121240 0.8529429
121250 0.8508747
121260 0.8491871
121270 0.8605319
121280 0.8440162
121290 0.8394253
121300 0.8493581
121310 0.8551193
121320 0.8565113
121330 0.8576666
121340 0.8683105
121350 0.8611393
121360 0.8582708
121370 0.8599067
121380 0.8439294
121390 0.8458361
121400 0.8567489
121410 0.8646018
121420 0.8835647
121430 0.871475
121440 0.8658355
121450 0.8745524
121460 0.861991
121470 0.8653529
121480 0.8530488
121490 0.877734
121500 0.8806095
121510 0.8919355
121520 0.8906319
121530 0.8892614
121540 0.8693037
121550 0.861137
121560 0.8584179
121570 0.8561636
121580 0.8480054
121590 0.8557945
121600 0.87151
121610 0.8741001
121620 0.8600027
121630 0.8604208
121640 0.8548003
121650 0.8518674
121660 0.8556008
121670 0.8527594
121680 0.8558517
121690 0.8636141
121700 0.8646926
121710 0.8532504
121720 0.8460172
121730 0.8547744
121740 0.8420901
121750 0.8361924
121760 0.8466261
121770 0.8363956
121780 0.8274872
121790 0.8329829
121800 0.8287833
121810 0.8255097
121820 0.8281063
121830 0.8301363
121840 0.8337095
121850 0.840675
121860 0.8433282
121870 0.85059
121880 0.8825101
121890 0.8676042
121900 0.8513932
121910 0.8490002
121920 0.8629934
121930 0.866129
121940 0.8659775
121950 0.8677544
121960 0.8732962
121970 0.862803
121980 0.8665128
121990 0.8565404
122000 0.8474749
122010 0.8547829
122020 0.8581415
122030 0.8647668
122040 0.8713633
122050 0.8796772
122060 0.8775182
122070 0.8845903
122080 0.8748592
122090 0.8714187
122100 0.8707054
122110 0.8763911
122120 0.8541908
122130 0.8584065
122140 0.8597727
122150 0.8726039
122160 0.8712567
122170 0.8753611
122180 0.8727818
122190 0.8646808
122200 0.8567667
122210 0.8567843
122220 0.8537024
122230 0.8728932
122240 0.8566557
122250 0.8518742
122260 0.8570121
122270 0.863598
122280 0.8632907
122290 0.8861592
122300 0.8714033
122310 0.8728051
122320 0.8750933
122330 0.8888419
122340 0.8787553
122350 0.8669039
122360 0.8709503
122370 0.8693939
122380 0.8626249
122390 0.8582318
122400 0.863211
122410 0.8566056
122420 0.8576132
122430 0.8634
122440 0.8541492
122450 0.8544164
122460 0.8679453
122470 0.8651541
122480 0.8648366
122490 0.8690324
122500 0.8626644
122510 0.8518851
122520 0.857096
122530 0.8598772
122540 0.8663459
122550 0.8471684
122560 0.8451165
122570 0.8492461
122580 0.8553286
122590 0.8646015
122600 0.857637
122610 0.8654987
122620 0.8723938
122630 0.8732983
122640 0.8626792
122650 0.8581558
122660 0.8566773
122670 0.8668227
122680 0.8585344
122690 0.8505671
122700 0.8405806
122710 0.8662195
122720 0.8691149
122730 0.8753896
122740 0.8657812
122750 0.8826365
122760 0.8804866
122770 0.8822721
122780 0.8873829
122790 0.886076
122800 0.8774383
122810 0.8786637
122820 0.8680657
122830 0.8709663
122840 0.8620282
122850 0.8541299
122860 0.8493574
122870 0.852524
122880 0.8595324
122890 0.8574244
122900 0.8488429
122910 0.8584136
122920 0.8787189
122930 0.8668978
122940 0.8733699
122950 0.8661848
122960 0.8643672
122970 0.8536028
122980 0.85941
122990 0.8642883
123000 0.8598946
123010 0.8592835
123020 0.8683898
123030 0.8647774
123040 0.8727748
123050 0.8723671
123060 0.8686442
123070 0.8810139
123080 0.8708936
123090 0.8927422
123100 0.8906171
123110 0.8762956
123120 0.8778986
123130 0.8737888
123140 0.8742604
123150 0.863844
123160 0.8757596
123170 0.8809534
123180 0.8687211
123190 0.868632
123200 0.8626664
123210 0.8618851
123220 0.854387
123230 0.8487816
123240 0.8702574
123250 0.8707283
123260 0.8787891
123270 0.8733798
123280 0.8665494
123290 0.8786844
123300 0.8853489
123310 0.8722973
123320 0.8554358
123330 0.8596631
123340 0.8656039
123350 0.8725271
123360 0.8630381
123370 0.8645775
123380 0.8482957
123390 0.8609871
123400 0.8592548
123410 0.856488
123420 0.8493164
123430 0.8452838
123440 0.8584446
123450 0.8621091
123460 0.8654697
123470 0.8656737
123480 0.8557358
123490 0.8541301
123500 0.8652278
123510 0.8577271
123520 0.858986
123530 0.865236
123540 0.8683946
123550 0.8505304
123560 0.8698465
123570 0.8724075
123580 0.8667144
123590 0.8653064
123600 0.8466262
123610 0.8534558
123620 0.8544841
123630 0.8490803
123640 0.8391946
123650 0.8533338
123660 0.8520041
123670 0.8696239
123680 0.8626885
123690 0.8617126
123700 0.8667983
123710 0.8641941
123720 0.8626594
123730 0.8636548
123740 0.8561491
123750 0.8636674
123760 0.8688162
123770 0.8687816
123780 0.8827615
123790 0.8763036
123800 0.8681505
123810 0.8806648
123820 0.8818717
123830 0.8862468
123840 0.8701933
123850 0.8670146
123860 0.8596401
123870 0.8727897
123880 0.8726298
123890 0.8699015
123900 0.8719347
123910 0.863077
123920 0.8541464
123930 0.8530291
123940 0.8539485
123950 0.8567046
123960 0.8520672
123970 0.8525534
123980 0.8648386
123990 0.8531668
124000 0.8500429
124010 0.8562764
124020 0.851631
124030 0.8364925
124040 0.832441
124050 0.8235841
124060 0.8199104
124070 0.8262146
124080 0.8390885
124090 0.8474238
124100 0.8467078
124110 0.8456825
124120 0.8423193
124130 0.8282575
124140 0.8369883
124150 0.8197546
124160 0.8234907
124170 0.8298656
124180 0.8164566
124190 0.8234971
124200 0.8179239
124210 0.8253727
124220 0.8275423
124230 0.8311373
124240 0.8395748
124250 0.8448083
124260 0.8365677
124270 0.8236243
124280 0.825317
124290 0.8091569
124300 0.8097748
124310 0.8059384
124320 0.8051085
124330 0.798103
124340 0.8003078
124350 0.8006155
124360 0.8021966
124370 0.8051859
124380 0.8230154
124390 0.8419621
124400 0.84891
124410 0.8297049
124420 0.8399441
124430 0.8459539
124440 0.8461538
124450 0.8385354
124460 0.8406096
124470 0.8540066
124480 0.8614008
124490 0.8495806
124500 0.8481857
124510 0.8354101
124520 0.8339533
124530 0.8421364
124540 0.8496329
124550 0.834822
124560 0.8444302
124570 0.8532099
124580 0.8552436
124590 0.8636358
124600 0.8764634
124610 0.8743955
124620 0.8663036
124630 0.8664872
124640 0.8654706
124650 0.868984
124660 0.8620422
124670 0.8670392
124680 0.8702093
124690 0.8651772
124700 0.871206
124710 0.8693236
124720 0.8726395
124730 0.8668754
124740 0.863134
124750 0.8667354
124760 0.864495
124770 0.8585179
124780 0.863925
124790 0.8658069
124800 0.8461476
124810 0.8466116
124820 0.8490704
124830 0.8470277
124840 0.8314279
124850 0.8271463
124860 0.821931
124870 0.8177398
124880 0.8273124
124890 0.8442705
124900 0.8340003
124910 0.8243961
124920 0.8235041
124930 0.8451058
124940 0.8388682
124950 0.8438913
124960 0.8439606
124970 0.8369049
124980 0.8421559
124990 0.846601
125000 0.8347035
125010 0.8365402
125020 0.8383124
125030 0.8297651
125040 0.8365606
125050 0.8332983
125060 0.8435131
125070 0.8575289
125080 0.8583791
125090 0.850183
125100 0.8439763
125110 0.8430481
125120 0.8475783
125130 0.8589039
125140 0.8649912
125150 0.8505007
125160 0.8416142
125170 0.8467863
125180 0.8538097
125190 0.856419
125200 0.8463079
125210 0.8413393
125220 0.8552732
125230 0.8386542
125240 0.8432596
125250 0.8452663
125260 0.8405517
125270 0.827997
125280 0.8384107
125290 0.8401741
125300 0.8489161
125310 0.8395178
125320 0.8446068
125330 0.8489965
125340 0.8403579
125350 0.8363124
125360 0.8367673
125370 0.829983
125380 0.8241413
125390 0.8214104
125400 0.8119562
125410 0.8053136
125420 0.8060579
125430 0.8107957
125440 0.8204865
125450 0.8237677
125460 0.8292395
125470 0.8408386
125480 0.8618174
125490 0.8608961
125500 0.8553597
125510 0.8479109
125520 0.8549742
125530 0.8483972
125540 0.8545882
125550 0.8632635
125560 0.8635148
125570 0.8585654
125580 0.8545351
125590 0.8458024
125600 0.8427868
125610 0.8493642
125620 0.8288701
125630 0.8313585
125640 0.83166
125650 0.8361295
125660 0.8435612
125670 0.8279665
125680 0.8392439
125690 0.8403167
125700 0.8381414
125710 0.8285446
125720 0.8358439
125730 0.8447655
125740 0.839583
125750 0.8375015
125760 0.8533804
125770 0.8326571
125780 0.8259864
125790 0.8353908
125800 0.8250804
125810 0.8172626
125820 0.8114904
125830 0.8065773
125840 0.8170757
125850 0.8178822
125860 0.8220631
125870 0.8271246
125880 0.8208491
125890 0.8098974
125900 0.8172374
125910 0.8234465
125920 0.8422635
125930 0.8422142
125940 0.8316601
125950 0.8317124
125960 0.8310861
125970 0.8381276
125980 0.8332925
125990 0.821868
126000 0.8293797
126010 0.8164681
126020 0.8058757
126030 0.805702
126040 0.8091875
126050 0.8125463
126060 0.8121451
126070 0.8210397
126080 0.807977
126090 0.8197182
126100 0.814657
126110 0.8201443
126120 0.8121988
126130 0.8111044
126140 0.8099872
126150 0.8136374
126160 0.8059939
126170 0.8217233
126180 0.8352427
126190 0.8357172
126200 0.8330933
126210 0.8260378
126220 0.8159093
126230 0.8175473
126240 0.8164406
126250 0.8212174
126260 0.8356439
126270 0.8421987
126280 0.8387405
126290 0.8290974
126300 0.8244027
126310 0.8235074
126320 0.8260282
126330 0.8247806
126340 0.8241773
126350 0.8190061
126360 0.806061
126370 0.811241
126380 0.8088654
126390 0.8131101
126400 0.8114175
126410 0.8107497
126420 0.8034954
126430 0.8112442
126440 0.8233826
126450 0.8308548
126460 0.8292292
126470 0.8415357
126480 0.8395784
126490 0.8373663
126500 0.8393226
126510 0.8381066
126520 0.8305142
126530 0.8258467
126540 0.8330064
126550 0.8400083
126560 0.8376903
126570 0.8257498
126580 0.8287162
126590 0.8271559
126600 0.8268728
126610 0.8484418
126620 0.8453916
126630 0.8331118
126640 0.8218197
126650 0.8302782
126660 0.8380179
126670 0.8511241
126680 0.8319249
126690 0.8399175
126700 0.8524202
126710 0.8511554
126720 0.8443981
126730 0.8522744
126740 0.8478772
126750 0.8471822
126760 0.8424527
126770 0.8496483
126780 0.8502926
126790 0.8626603
126800 0.8661817
126810 0.8600383
126820 0.8580376
126830 0.8448306
126840 0.8368829
126850 0.8419992
126860 0.8350589
126870 0.8340063
126880 0.8375937
126890 0.8372076
126900 0.8377657
126910 0.835317
126920 0.8348681
126930 0.8354631
126940 0.8434546
126950 0.8463507
126960 0.8427448
126970 0.8365877
126980 0.8453676
126990 0.8447272
127000 0.8391871
127010 0.847491
127020 0.8406477
127030 0.8393905
127040 0.8220116
127050 0.8357185
127060 0.8224144
127070 0.8324907
127080 0.8272371
127090 0.8449829
127100 0.848036
127110 0.8369851
127120 0.8415442
127130 0.8451639
127140 0.8414854
127150 0.8464586
127160 0.8560754
127170 0.8402814
127180 0.8521851
127190 0.853797
127200 0.8569544
127210 0.8616471
127220 0.863284
127230 0.8505087
127240 0.8497807
127250 0.8601952
127260 0.8438506
127270 0.8461503
127280 0.855475
127290 0.8466092
127300 0.850687
127310 0.8499449
127320 0.84376
127330 0.8472458
127340 0.8468881
127350 0.8576366
127360 0.8480328
127370 0.8633624
127380 0.8594313
127390 0.8467396
127400 0.8536439
127410 0.842337
127420 0.8435797
127430 0.8452634
127440 0.8471574
127450 0.8494559
127460 0.8471193
127470 0.8511942
127480 0.8580232
127490 0.8496743
127500 0.864619
127510 0.8649898
127520 0.8589952
127530 0.8533508
127540 0.853967
127550 0.8484051
127560 0.854781
127570 0.8495508
127580 0.8450906
127590 0.8525363
127600 0.8444883
127610 0.8417084
127620 0.8401662
127630 0.8315783
127640 0.826586
127650 0.8353703
127660 0.832567
127670 0.8364677
127680 0.8394968
127690 0.8282691
127700 0.8219929
127710 0.8229218
127720 0.8357846
127730 0.8226408
127740 0.8214551
127750 0.8396523
127760 0.8524543
127770 0.8523545
127780 0.849107
127790 0.8585793
127800 0.8504152
127810 0.8407376
127820 0.8459029
127830 0.8479276
127840 0.8464229
127850 0.829384
127860 0.8400398
127870 0.8523957
127880 0.8535694
127890 0.8414302
127900 0.8502821
127910 0.8425834
127920 0.8450934
127930 0.8514087
127940 0.8584848
127950 0.8503051
127960 0.8519703
127970 0.8471372
127980 0.8377621
127990 0.8268948
128000 0.8452433
128010 0.8446612
128020 0.8573632
128030 0.8528127
128040 0.8483233
128050 0.841403
128060 0.8467575
128070 0.8395849
128080 0.8429399
128090 0.8255798
128100 0.8231506
128110 0.8297818
128120 0.8280047
128130 0.8380955
128140 0.839941
128150 0.8495662
128160 0.8384848
128170 0.838347
128180 0.8391173
128190 0.8204507
128200 0.8365673
128210 0.8397955
128220 0.8242252
128230 0.8228284
128240 0.821645
128250 0.8268074
128260 0.8386827
128270 0.8500707
128280 0.8456382
128290 0.8496235
128300 0.846094
128310 0.849126
128320 0.8511295
128330 0.8517823
128340 0.840577
128350 0.8549779
128360 0.8369306
128370 0.8389442
128380 0.8337151
128390 0.827632
128400 0.8330373
128410 0.8409067
128420 0.8519496
128430 0.8324309
128440 0.8357887
128450 0.8339822
128460 0.8464441
128470 0.833932
128480 0.8374048
128490 0.8306355
128500 0.8224252
128510 0.8213989
128520 0.8285914
128530 0.8329939
128540 0.8332217
128550 0.8338314
128560 0.8506048
128570 0.8407947
128580 0.8371452
128590 0.8377891
128600 0.8455819
128610 0.8460383
128620 0.8336505
128630 0.8195704
128640 0.8247102
128650 0.8185471
128660 0.8321582
128670 0.8355666
128680 0.8292394
128690 0.833069
128700 0.828492
128710 0.8166528
128720 0.8318865
128730 0.8378887
128740 0.832244
128750 0.8401175
128760 0.8396632
128770 0.8398838
128780 0.8330499
128790 0.8432705
128800 0.8419973
128810 0.8478686
128820 0.8504782
128830 0.8491368
128840 0.8494557
128850 0.844165
128860 0.8456394
128870 0.8440458
128880 0.8390018
128890 0.8575156
128900 0.8559024
128910 0.8532554
128920 0.8403575
128930 0.8557613
128940 0.8512549
128950 0.8499872
128960 0.8443875
128970 0.8360929
128980 0.8503222
128990 0.8539343
129000 0.8537344
129010 0.8568812
129020 0.8595115
129030 0.8506454
129040 0.8580418
129050 0.8532597
129060 0.8572466
129070 0.8543838
129080 0.8486927
129090 0.836417
129100 0.8368857
129110 0.846266
129120 0.8644247
129130 0.8364493
129140 0.8366868
129150 0.8385814
129160 0.8600225
129170 0.860997
129180 0.8536533
129190 0.8420571
129200 0.8312423
129210 0.8349479
129220 0.8417502
129230 0.8437731
129240 0.8499783
129250 0.8477474
129260 0.8408631
129270 0.8373971
129280 0.8416324
129290 0.8381017
129300 0.8438852
129310 0.8590247
129320 0.8426911
129330 0.8474647
129340 0.8415914
129350 0.8351303
129360 0.8445435
129370 0.8573949
129380 0.856555
129390 0.8415881
129400 0.8451212
129410 0.8404378
129420 0.8400661
129430 0.8356929
129440 0.8360368
129450 0.8451228
129460 0.8550973
129470 0.8471398
129480 0.8449395
129490 0.8408796
129500 0.8443101
129510 0.8392397
129520 0.8293684
129530 0.8301221
129540 0.8378878
129550 0.832206
129560 0.8285624
129570 0.8323013
129580 0.8392894
129590 0.8458272
129600 0.8455895
129610 0.8417617
129620 0.8410512
129630 0.8406227
129640 0.8540348
129650 0.8467903
129660 0.8434805
129670 0.8433829
129680 0.8491552
129690 0.8408539
129700 0.8330531
129710 0.8473406
129720 0.8557397
129730 0.8523762
129740 0.8477623
129750 0.8391011
129760 0.8413376
129770 0.8454443
129780 0.8403289
129790 0.8319694
129800 0.8433625
129810 0.8468894
129820 0.8585998
129830 0.8539039
129840 0.8393217
129850 0.8528683
129860 0.856896
129870 0.8580775
129880 0.846961
129890 0.837338
129900 0.8271331
129910 0.8213378
129920 0.8147094
129930 0.8235641
129940 0.8205793
129950 0.8436761
129960 0.8231308
129970 0.8452423
129980 0.8395772
129990 0.8409753
130000 0.8564236
130010 0.8625638
130020 0.8581043
130030 0.8650271
130040 0.866327
130050 0.8644282
130060 0.8511332
130070 0.848204
130080 0.8663353
130090 0.8704332
130100 0.8611289
130110 0.858965
130120 0.8571149
130130 0.8487442
130140 0.8499742
130150 0.8575772
130160 0.8467212
130170 0.8576863
130180 0.8655506
130190 0.8661068
130200 0.8597931
130210 0.873086
130220 0.8692573
130230 0.8637182
130240 0.8677946
130250 0.8652385
130260 0.8708184
130270 0.8663468
130280 0.8694869
130290 0.8751292
130300 0.8717214
130310 0.8640879
130320 0.8503332
130330 0.8469035
130340 0.8572731
130350 0.8391621
130360 0.85461
130370 0.8674024
130380 0.8641803
130390 0.8550321
130400 0.8577193
130410 0.860735
130420 0.8646282
130430 0.8596884
130440 0.8629075
130450 0.8410081
130460 0.8403085
130470 0.84017
130480 0.8419034
130490 0.8416053
130500 0.8390594
130510 0.8522611
130520 0.8483993
130530 0.8456463
130540 0.8649327
130550 0.8581128
130560 0.8677603
130570 0.8592084
130580 0.8627619
130590 0.8548163
130600 0.8401821
130610 0.8399082
130620 0.8439682
130630 0.843118
130640 0.8317555
130650 0.8272996
130660 0.8353869
130670 0.8435289
130680 0.84857
130690 0.8475131
130700 0.8439797
130710 0.836827
130720 0.8315024
130730 0.8371239
130740 0.8433393
130750 0.8513616
130760 0.8551655
130770 0.8629466
130780 0.8639675
130790 0.8604313
130800 0.8547925
130810 0.8558258
130820 0.8389535
130830 0.8279949
130840 0.821631
130850 0.8416834
130860 0.8530859
130870 0.851684
130880 0.8494473
130890 0.8379127
130900 0.8420617
130910 0.8440289
130920 0.8437288
130930 0.8471009
130940 0.8468978
130950 0.8356355
130960 0.8461865
130970 0.8560115
130980 0.8467224
130990 0.8384036
131000 0.8505522
131010 0.8375234
131020 0.8394261
131030 0.8423951
131040 0.8429903
131050 0.8285511
131060 0.8260111
131070 0.8100096
131080 0.8217975
131090 0.8193803
131100 0.8189036
131110 0.8208218
131120 0.8188024
131130 0.8158516
131140 0.8148959
131150 0.8178818
131160 0.8072215
131170 0.8071571
131180 0.8204502
131190 0.8153002
131200 0.8059129
131210 0.794357
131220 0.7875763
131230 0.7948236
131240 0.8108413
131250 0.8224047
131260 0.8230742
131270 0.822822
131280 0.8372276
131290 0.8231086
131300 0.8269371
131310 0.8271435
131320 0.8256836
131330 0.8274319
131340 0.8298503
131350 0.8315794
131360 0.8263502
131370 0.842312
131380 0.8414742
131390 0.8367345
131400 0.8380235
131410 0.83938
131420 0.819608
131430 0.8217728
131440 0.8193858
131450 0.8225948
131460 0.8223525
131470 0.8360738
131480 0.824166
131490 0.8195845
131500 0.8371667
131510 0.8328285
131520 0.8427826
131530 0.8342769
131540 0.8358358
131550 0.838008
131560 0.8472088
131570 0.8350353
131580 0.8264372
131590 0.823015
131600 0.8338113
131610 0.8459537
131620 0.8317284
131630 0.8316454
131640 0.8301638
131650 0.8347087
131660 0.831756
131670 0.8253567
131680 0.8175744
131690 0.8283373
131700 0.8355299
131710 0.8242627
131720 0.8372367
131730 0.8389962
131740 0.845461
131750 0.837769
131760 0.820107
131770 0.8240857
131780 0.8280835
131790 0.8250315
131800 0.822459
131810 0.8096609
131820 0.8111662
131830 0.8244635
131840 0.8320277
131850 0.8289574
131860 0.823656
131870 0.8381934
131880 0.8307732
131890 0.8432235
131900 0.8361312
131910 0.838302
131920 0.8423301
131930 0.8319655
131940 0.8353683
131950 0.8396247
131960 0.8297103
131970 0.8261692
131980 0.8198084
131990 0.8266322
132000 0.8370857
132010 0.8466036
132020 0.8549612
132030 0.8508132
132040 0.8399375
132050 0.8405456
132060 0.8379911
132070 0.8448553
132080 0.8423987
132090 0.8379346
132100 0.8306175
132110 0.8355001
132120 0.8221108
132130 0.8151655
132140 0.8096578
132150 0.7939289
132160 0.8119908
132170 0.8137469
132180 0.8180161
132190 0.8191115
132200 0.8155763
132210 0.8160688
132220 0.809723
132230 0.8219609
132240 0.823414
132250 0.8273259
132260 0.8195785
132270 0.8247253
132280 0.8271547
132290 0.8256427
132300 0.8363849
132310 0.8299347
132320 0.8306357
132330 0.8268461
132340 0.8203128
132350 0.8331976
132360 0.8286514
132370 0.8233691
132380 0.8104274
132390 0.8124736
132400 0.8089768
132410 0.8116633
132420 0.8113933
132430 0.8042116
132440 0.80137
132450 0.8103374
132460 0.8137388
132470 0.8163584
132480 0.8134031
132490 0.8134657
132500 0.8076031
132510 0.7941484
132520 0.8080422
132530 0.8128812
132540 0.8080131
132550 0.8116001
132560 0.8028814
132570 0.7973649
132580 0.8102368
132590 0.8107882
132600 0.8066608
132610 0.808711
132620 0.8007638
132630 0.80668
132640 0.7981281
132650 0.7998953
132660 0.80144
132670 0.7901844
132680 0.7871545
132690 0.7884877
132700 0.7950618
132710 0.7926768
132720 0.7998136
132730 0.8087254
132740 0.7920908
132750 0.7810019
132760 0.781266
132770 0.7770128
132780 0.7770061
132790 0.7847699
132800 0.7728826
132810 0.780686
132820 0.7934661
132830 0.787789
132840 0.7869056
132850 0.7742466
132860 0.7856295
132870 0.7777851
132880 0.770002
132890 0.783469
132900 0.7799361
132910 0.7682477
132920 0.7796844
132930 0.7829394
132940 0.7885435
132950 0.7859425
132960 0.7804551
132970 0.7863695
132980 0.8049386
132990 0.7993267
133000 0.7995669
133010 0.7997579
133020 0.8051124
133030 0.8038046
133040 0.7985106
133050 0.7925781
133060 0.7869809
133070 0.7890925
133080 0.7890714
133090 0.7872388
133100 0.7779841
133110 0.7842252
133120 0.7850634
133130 0.7890751
133140 0.8060681
133150 0.8016724
133160 0.7933372
133170 0.8040506
133180 0.8099677
133190 0.8127416
133200 0.8128486
133210 0.8263409
133220 0.8197431
133230 0.824555
133240 0.8235258
133250 0.8365236
133260 0.8222094
133270 0.8188079
133280 0.8150968
133290 0.8175561
133300 0.8215435
133310 0.8090762
133320 0.8141574
133330 0.8200153
133340 0.7998894
133350 0.8074027
133360 0.791958
133370 0.7948602
133380 0.7953457
133390 0.79685
133400 0.808602
133410 0.8025273
133420 0.8019082
133430 0.8081819
133440 0.7952413
133450 0.7949132
133460 0.7956649
133470 0.7885596
133480 0.7899195
133490 0.7912326
133500 0.797994
133510 0.8041833
133520 0.7835533
133530 0.7818984
133540 0.7853366
133550 0.7972041
133560 0.8021162
133570 0.7908618
133580 0.8019408
133590 0.8123628
133600 0.8054166
133610 0.8058462
133620 0.8138034
133630 0.8221018
133640 0.8194552
133650 0.8050153
133660 0.8131886
133670 0.8136806
133680 0.808771
133690 0.8008756
133700 0.8077633
133710 0.8098478
133720 0.8037754
133730 0.7988091
133740 0.7939047
133750 0.7991316
133760 0.7954859
133770 0.8095775
133780 0.8064882
133790 0.7963058
133800 0.8005908
133810 0.7926388
133820 0.79495
133830 0.7949689
133840 0.7995846
133850 0.7977924
133860 0.8015218
133870 0.8069264
133880 0.8020321
133890 0.8085216
133900 0.7928507
133910 0.8020817
133920 0.8064038
133930 0.8042808
133940 0.8075014
133950 0.805838
133960 0.7923991
133970 0.7930346
133980 0.7891696
133990 0.7883888
134000 0.8098177
134010 0.8047667
134020 0.7967408
134030 0.8023428
134040 0.7861664
134050 0.808532
134060 0.7992751
134070 0.7915692
134080 0.7760433
134090 0.789442
134100 0.791967
134110 0.7726212
134120 0.7942579
134130 0.7964157
134140 0.8085219
134150 0.8143362
134160 0.8056442
134170 0.8136634
134180 0.8077549
134190 0.8095277
134200 0.7945586
134210 0.8016366
134220 0.8143032
134230 0.8071007
134240 0.8171244
134250 0.821615
134260 0.8237067
134270 0.8147711
134280 0.8193865
134290 0.8151842
134300 0.8144026
134310 0.8134928
134320 0.8194991
134330 0.8206968
134340 0.8146547
134350 0.8124497
134360 0.8201739
134370 0.8143991
134380 0.8159345
134390 0.8201024
134400 0.8163059
134410 0.8111148
134420 0.83432
134430 0.8281317
134440 0.8080642
134450 0.8108848
134460 0.807748
134470 0.793384
134480 0.7935304
134490 0.8041065
134500 0.8088837
134510 0.8123692
134520 0.8075829
134530 0.8130029
134540 0.8136844
134550 0.8143925
134560 0.8263603
134570 0.8324102
134580 0.8323807
134590 0.8380929
134600 0.8405178
134610 0.8330024
134620 0.8391395
134630 0.8496885
134640 0.8413299
134650 0.8238372
134660 0.8274048
134670 0.8412248
134680 0.8490433
134690 0.8471494
134700 0.8462701
134710 0.8508202
134720 0.8475406
134730 0.8407794
134740 0.834917
134750 0.8352302
134760 0.8332914
134770 0.8235875
134780 0.8243963
134790 0.836246
134800 0.8426877
134810 0.8309683
134820 0.8367116
134830 0.8346323
134840 0.8279844
134850 0.8324893
134860 0.8153949
134870 0.8196512
134880 0.8168461
134890 0.8128404
134900 0.8183342
134910 0.8090299
134920 0.8099945
134930 0.8123817
134940 0.8215318
134950 0.8215616
134960 0.8197299
134970 0.8223307
134980 0.8209707
134990 0.8308852
135000 0.8220522
135010 0.8231737
135020 0.8113693
135030 0.8052513
135040 0.8049575
135050 0.804934
135060 0.8256666
135070 0.8315522
135080 0.8161732
135090 0.840386
135100 0.8441734
135110 0.8437849
135120 0.8473576
135130 0.8498072
135140 0.846448
135150 0.8434966
135160 0.8439505
135170 0.8538768
135180 0.8416443
135190 0.8329253
135200 0.8263102
135210 0.8418
135220 0.8406742
135230 0.8341017
135240 0.8306719
135250 0.8476453
135260 0.8313908
135270 0.8446705
135280 0.8365114
135290 0.8363602
135300 0.8331712
135310 0.8096103
135320 0.8177834
135330 0.8321869
135340 0.825348
135350 0.8332162
135360 0.8237595
135370 0.8371261
135380 0.8287918
135390 0.8323224
135400 0.8297434
135410 0.8230303
135420 0.8200643
135430 0.8321341
135440 0.8398325
135450 0.8191008
135460 0.8258886
135470 0.8288119
135480 0.8394252
135490 0.8438107
135500 0.837607
135510 0.8348204
135520 0.8381487
135530 0.8393955
135540 0.828774
135550 0.8495057
135560 0.834513
135570 0.8376263
135580 0.847904
135590 0.8472905
135600 0.840935
135610 0.8339767
135620 0.8385983
135630 0.8394201
135640 0.8381647
135650 0.8479912
135660 0.8463962
135670 0.8503361
135680 0.8461789
135690 0.8507317
135700 0.8509526
135710 0.8490296
135720 0.8469759
135730 0.8388767
135740 0.8501367
135750 0.8547511
135760 0.8504009
135770 0.8338008
135780 0.8352856
135790 0.8317035
135800 0.8293751
135810 0.8313089
135820 0.8353651
135830 0.8293061
135840 0.8238856
135850 0.824661
135860 0.8191798
135870 0.825253
135880 0.8247865
135890 0.8067505
135900 0.8156547
135910 0.8156568
135920 0.7999273
135930 0.8254647
135940 0.8353938
135950 0.8277564
135960 0.8236887
135970 0.8383163
135980 0.8406155
135990 0.8235362
136000 0.8309184
136010 0.8262618
136020 0.8424967
136030 0.8461985
136040 0.8371266
136050 0.8418202
136060 0.8398399
136070 0.8444521
136080 0.8428639
136090 0.8503415
136100 0.8404145
136110 0.8316398
136120 0.8364133
136130 0.8344821
136140 0.8281216
136150 0.8185029
136160 0.8278723
136170 0.8324512
136180 0.843476
136190 0.8398697
136200 0.8325034
136210 0.8090562
136220 0.8346943
136230 0.8259159
136240 0.8202329
136250 0.8184673
136260 0.8296724
136270 0.8212181
136280 0.8172513
136290 0.8151717
136300 0.8153715
136310 0.8187091
136320 0.8323218
136330 0.8413267
136340 0.845429
136350 0.8392348
136360 0.8440707
136370 0.8412778
136380 0.8441092
136390 0.8438528
136400 0.8499187
136410 0.8404292
136420 0.8320678
136430 0.8300065
136440 0.8221499
136450 0.8265613
136460 0.8201135
136470 0.8317174
136480 0.8331356
136490 0.8346362
136500 0.8338314
136510 0.8417307
136520 0.8352696
136530 0.8280286
136540 0.8384388
136550 0.8382183
136560 0.8413917
136570 0.8431073
136580 0.8358548
136590 0.8429367
136600 0.8506792
136610 0.8583303
136620 0.8579368
136630 0.8508557
136640 0.8447986
136650 0.8488011
136660 0.8372654
136670 0.8438737
136680 0.8538112
136690 0.8563476
136700 0.8461909
136710 0.8666852
136720 0.8555388
136730 0.8623412
136740 0.8615243
136750 0.8634956
136760 0.8692838
136770 0.865145
136780 0.8407249
136790 0.8451159
136800 0.8386847
136810 0.8397383
136820 0.8523232
136830 0.8498631
136840 0.8413273
136850 0.8424899
136860 0.8378287
136870 0.8347805
136880 0.8431581
136890 0.8408
136900 0.8536606
136910 0.8586026
136920 0.8554134
136930 0.8497137
136940 0.8569076
136950 0.848611
136960 0.8474302
136970 0.8266771
136980 0.8424473
136990 0.8478261
137000 0.8271184
137010 0.8302981
137020 0.8383475
137030 0.8459405
137040 0.8518375
137050 0.8655448
137060 0.8539187
137070 0.8397037
137080 0.8476878
137090 0.8367754
137100 0.8184439
137110 0.8144197
137120 0.8170871
137130 0.8174444
137140 0.8038321
137150 0.8244424
137160 0.818213
137170 0.8424227
137180 0.839444
137190 0.8350308
137200 0.8437599
137210 0.8425335
137220 0.8220823
137230 0.8207083
137240 0.8031669
137250 0.8231471
137260 0.8146576
137270 0.8012422
137280 0.7970475
137290 0.8052406
137300 0.8089008
137310 0.8063969
137320 0.8107083
137330 0.8132494
137340 0.8160831
137350 0.8056962
137360 0.8232809
137370 0.8116072
137380 0.8120446
137390 0.8197839
137400 0.8317905
137410 0.8200646
137420 0.8232837
137430 0.8099229
137440 0.7976578
137450 0.8099204
137460 0.8096152
137470 0.8206597
137480 0.815966
137490 0.8110406
137500 0.8117281
137510 0.8115816
137520 0.8022026
137530 0.7998263
137540 0.8008714
137550 0.8097835
137560 0.8072195
137570 0.7988041
137580 0.8156437
137590 0.8072216
137600 0.8176606
137610 0.8193127
137620 0.8303708
137630 0.8388508
137640 0.8391643
137650 0.8332872
137660 0.8284969
137670 0.8253894
137680 0.8244799
137690 0.821246
137700 0.829676
137710 0.8266141
137720 0.8415515
137730 0.8272241
137740 0.8324575
137750 0.8349267
137760 0.8374436
137770 0.8393447
137780 0.8372273
137790 0.8416163
137800 0.8404464
137810 0.8347223
137820 0.8258568
137830 0.8192177
137840 0.8181571
137850 0.8308167
137860 0.8257423
137870 0.8455915
137880 0.8437291
137890 0.8323572
137900 0.8117568
137910 0.8170415
137920 0.8300508
137930 0.8282557
137940 0.8208206
137950 0.8061688
137960 0.8264642
137970 0.8347397
137980 0.8385502
137990 0.8468863
138000 0.8448964
138010 0.8486433
138020 0.8542192
138030 0.8492587
138040 0.8514845
138050 0.8455879
138060 0.8480262
138070 0.8549717
138080 0.8414786
138090 0.8399406
138100 0.8502763
138110 0.8511029
138120 0.8566445
138130 0.8454163
138140 0.8477772
138150 0.8586176
138160 0.8498546
138170 0.8544635
138180 0.856707
138190 0.8631776
138200 0.8538864
138210 0.8476114
138220 0.8696917
138230 0.8690959
138240 0.8559027
138250 0.8506332
138260 0.857213
138270 0.8392256
138280 0.8491832
138290 0.8508985
138300 0.8597453
138310 0.8650195
138320 0.8515502
138330 0.8538297
138340 0.8578233
138350 0.8517097
138360 0.8358177
138370 0.8294693
138380 0.8301843
138390 0.8269051
138400 0.8208963
138410 0.8283369
138420 0.8357921
138430 0.8329624
138440 0.8392267
138450 0.8451102
138460 0.8363701
138470 0.8401544
138480 0.8477139
138490 0.8585814
138500 0.8682342
138510 0.8719891
138520 0.8595982
138530 0.8816065
138540 0.8600469
138550 0.8658262
138560 0.8746648
138570 0.8730569
138580 0.8632512
138590 0.8634388
138600 0.8686532
138610 0.8671469
138620 0.8593405
138630 0.8563153
138640 0.8487242
138650 0.8380666
138660 0.8396987
138670 0.8415959
138680 0.8361148
138690 0.8358358
138700 0.8254412
138710 0.8241646
138720 0.8346284
138730 0.8424349
138740 0.846619
138750 0.8434068
138760 0.8452218
138770 0.8375154
138780 0.8472491
138790 0.8493904
138800 0.8419926
138810 0.8472851
138820 0.8366478
138830 0.8410077
138840 0.8390493
138850 0.8460934
138860 0.8432657
138870 0.8535872
138880 0.845864
138890 0.8212588
138900 0.8248669
138910 0.8386818
138920 0.8362659
138930 0.8422675
138940 0.8261443
138950 0.8327978
138960 0.840129
138970 0.8371097
138980 0.8526999
138990 0.850593
139000 0.8558917
139010 0.8444047
139020 0.8347842
139030 0.840678
139040 0.8317907
139050 0.8257295
139060 0.8247918
139070 0.8155072
139080 0.8297125
139090 0.8119147
139100 0.818713
139110 0.8291596
139120 0.8188382
139130 0.8193702
139140 0.8013468
139150 0.796218
139160 0.7928393
139170 0.7891089
139180 0.7956455
139190 0.7924097
139200 0.7981262
139210 0.7864615
139220 0.8028239
139230 0.7936863
139240 0.7864224
139250 0.8089016
139260 0.7920517
139270 0.7980478
139280 0.7971659
139290 0.7916591
139300 0.7976382
139310 0.799835
139320 0.7962804
139330 0.807996
139340 0.7978607
139350 0.7994183
139360 0.7916138
139370 0.7898346
139380 0.7967029
139390 0.7891207
139400 0.7882794
139410 0.7877493
139420 0.8027462
139430 0.7904431
139440 0.7802837
139450 0.7779484
139460 0.7781497
139470 0.7839028
139480 0.7860203
139490 0.7996687
139500 0.793426
139510 0.7980118
139520 0.7997105
139530 0.7869365
139540 0.8000984
139550 0.7819925
139560 0.786215
139570 0.7905254
139580 0.8065171
139590 0.7851285
139600 0.7853042
139610 0.7872647
139620 0.7852759
139630 0.7701334
139640 0.7645671
139650 0.7544037
139660 0.7547525
139670 0.7679646
139680 0.771229
139690 0.7691417
139700 0.7729345
139710 0.7804242
139720 0.7865257
139730 0.7796079
139740 0.776604
139750 0.7736543
139760 0.7856751
139770 0.7696894
139780 0.7613725
139790 0.7651681
139800 0.7629693
139810 0.753819
139820 0.7686657
139830 0.7717451
139840 0.7799429
139850 0.7665257
139860 0.7693527
139870 0.7724152
139880 0.7739716
139890 0.7784106
139900 0.7852374
139910 0.7721573
139920 0.7814769
139930 0.7758588
139940 0.7796457
139950 0.765237
139960 0.7683948
139970 0.7701566
139980 0.7690451
139990 0.7682932
140000 0.7669055
140010 0.7588008
140020 0.7576333
140030 0.7577286
140040 0.7535167
140050 0.7604373
140060 0.7612208
140070 0.7612638
140080 0.7669166
140090 0.775214
140100 0.7847267
140110 0.7913532
140120 0.7801782
140130 0.7735878
140140 0.7702002
140150 0.7705622
140160 0.7695447
140170 0.7642303
140180 0.7662067
140190 0.7484986
140200 0.7475001
140210 0.769381
140220 0.7667727
140230 0.766631
140240 0.7622532
140250 0.7682956
140260 0.7825079
140270 0.7730763
140280 0.7683854
140290 0.7831816
140300 0.7725055
140310 0.7758298
140320 0.7924712
140330 0.7944145
140340 0.7910672
140350 0.7860385
140360 0.7689534
140370 0.7835049
140380 0.7949982
140390 0.7891089
140400 0.7992787
140410 0.8164476
140420 0.8106388
140430 0.8042632
140440 0.7947618
140450 0.7913788
140460 0.8000058
140470 0.8154169
140480 0.8249608
140490 0.8237727
140500 0.826714
140510 0.8236297
140520 0.8199394
140530 0.8361055
140540 0.8497196
140550 0.8369685
140560 0.8366645
140570 0.8373896
140580 0.849242
140590 0.8394204
140600 0.8319725
140610 0.8361286
140620 0.8427888
140630 0.8507693
140640 0.8504375
140650 0.8486448
140660 0.8608884
140670 0.8500488
140680 0.83845
140690 0.8450021
140700 0.8421066
140710 0.8474389
140720 0.8398865
140730 0.8356581
140740 0.8435002
140750 0.8514014
140760 0.8331706
140770 0.837901
140780 0.8404571
140790 0.8378645
140800 0.8217264
140810 0.8320153
140820 0.8327829
140830 0.8274129
140840 0.8372543
140850 0.8310135
140860 0.8297681
140870 0.8215188
140880 0.8099818
140890 0.8044029
140900 0.8010505
140910 0.804643
140920 0.8058953
140930 0.8020179
140940 0.8005033
140950 0.7987195
140960 0.7988256
140970 0.8079718
140980 0.8225011
140990 0.8316455
141000 0.8183922
141010 0.8039492
141020 0.7972288
141030 0.8044544
141040 0.8061485
141050 0.7956898
141060 0.7950586
141070 0.7986495
141080 0.8016466
141090 0.8275678
141100 0.8133108
141110 0.8120111
141120 0.8089515
141130 0.8026563
141140 0.8031399
141150 0.8038675
141160 0.8059966
141170 0.8078087
141180 0.8017074
141190 0.8137897
141200 0.8222086
141210 0.836372
141220 0.8218865
141230 0.8181778
141240 0.8054991
141250 0.8036886
141260 0.804638
141270 0.8126916
141280 0.81489
141290 0.8107783
141300 0.8216337
141310 0.8064143
141320 0.8075539
141330 0.8043799
141340 0.7951508
141350 0.7962778
141360 0.7919295
141370 0.8035603
141380 0.8006876
141390 0.785256
141400 0.7973984
141410 0.7940004
141420 0.7973435
141430 0.7879995
141440 0.7985648
141450 0.7984629
141460 0.7985258
141470 0.7933857
141480 0.7828244
141490 0.793806
141500 0.8020343
141510 0.8047813
141520 0.8045468
141530 0.8003541
141540 0.8199616
141550 0.8258249
141560 0.8322701
141570 0.8229709
141580 0.8136402
141590 0.8184527
141600 0.8144851
141610 0.8248516
141620 0.8204817
141630 0.8173487
141640 0.8202533
141650 0.825555
141660 0.8056919
141670 0.8170401
141680 0.8048531
141690 0.8154168
141700 0.8215134
141710 0.8367901
141720 0.8211073
141730 0.8410345
141740 0.8366758
141750 0.8534059
141760 0.8473421
141770 0.8469881
141780 0.8546481
141790 0.8421289
141800 0.8317195
141810 0.8359677
141820 0.8337668
141830 0.8285839
141840 0.8384557
141850 0.8415794
141860 0.8361235
141870 0.8332107
141880 0.8290685
141890 0.8334615
141900 0.8343275
141910 0.8370551
141920 0.8421
141930 0.841785
141940 0.8391386
141950 0.8450207
141960 0.8413556
141970 0.8371087
141980 0.8421212
141990 0.8437637
142000 0.8362296
142010 0.8416203
142020 0.8514195
142030 0.8381334
142040 0.839748
142050 0.8515299
142060 0.8627768
142070 0.8525273
142080 0.8618484
142090 0.8537387
142100 0.8524463
142110 0.8471866
142120 0.8387055
142130 0.84563
142140 0.8474351
142150 0.8361276
142160 0.8403529
142170 0.8484075
142180 0.8595995
142190 0.8619341
142200 0.8642537
142210 0.8629307
142220 0.8644454
142230 0.8524631
142240 0.8657629
142250 0.8748223
142260 0.8699358
142270 0.8617347
142280 0.8532818
142290 0.8529053
142300 0.8366146
142310 0.8399669
142320 0.8293919
142330 0.8336477
142340 0.8353267
142350 0.8370716
142360 0.8380208
142370 0.835735
142380 0.8310286
142390 0.8341224
142400 0.8403688
142410 0.823182
142420 0.8350539
142430 0.8297441
142440 0.8212811
142450 0.8275174
142460 0.8325312
142470 0.8277705
142480 0.8302764
142490 0.8265188
142500 0.8332708
142510 0.8353508
142520 0.8312925
142530 0.8338627
142540 0.8323016
142550 0.8265077
142560 0.8186787
142570 0.8102421
142580 0.8165684
142590 0.8288108
142600 0.8367735
142610 0.8463016
142620 0.8498836
142630 0.8489974
142640 0.8570443
142650 0.842282
142660 0.8401295
142670 0.8476445
142680 0.8433227
142690 0.8542272
142700 0.8610127
142710 0.8597502
142720 0.8575238
142730 0.8664479
142740 0.8661474
142750 0.862083
142760 0.862281
142770 0.8593859
142780 0.8665438
142790 0.8537393
142800 0.8479159
142810 0.8394898
142820 0.8446918
142830 0.8411481
142840 0.8442867
142850 0.8329713
142860 0.8387178
142870 0.837617
142880 0.8398091
142890 0.8534482
142900 0.8452277
142910 0.8444991
142920 0.8571214
142930 0.8551031
142940 0.844708
142950 0.8430571
142960 0.8497068
142970 0.8517876
142980 0.8482711
142990 0.8418846
143000 0.832241
143010 0.8334479
143020 0.8272483
143030 0.8340668
143040 0.8371834
143050 0.8492298
143060 0.8508507
143070 0.8561119
143080 0.8688875
143090 0.8480629
143100 0.8491885
143110 0.8578945
143120 0.8536161
143130 0.8615656
143140 0.8615397
143150 0.8582703
143160 0.8570135
143170 0.8650895
143180 0.8403654
143190 0.8459404
143200 0.8511568
143210 0.8497907
143220 0.8626297
143230 0.8594452
143240 0.8610972
143250 0.8456141
143260 0.8473831
143270 0.8532783
143280 0.86444
143290 0.8479115
143300 0.8481085
143310 0.8486602
143320 0.8332679
143330 0.8382888
143340 0.8660631
143350 0.8647895
143360 0.8723688
143370 0.8697343
143380 0.8784034
143390 0.8717856
143400 0.8714546
143410 0.8623468
143420 0.8404911
143430 0.8468891
143440 0.8460329
143450 0.8467128
143460 0.8517047
143470 0.8646548
143480 0.8769976
143490 0.8679036
143500 0.8684033
143510 0.8765451
143520 0.8866819
143530 0.8830163
143540 0.8799782
143550 0.8734758
143560 0.8792599
143570 0.8774023
143580 0.8806267
143590 0.874536
143600 0.8599039
143610 0.873728
143620 0.8771318
143630 0.8709413
143640 0.8837695
143650 0.8830774
143660 0.8756219
143670 0.8692068
143680 0.8821646
143690 0.8956982
143700 0.886857
143710 0.8930615
143720 0.8921974
143730 0.8799968
143740 0.8934803
143750 0.8863328
143760 0.8970082
143770 0.8859031
143780 0.8913878
143790 0.8694542
143800 0.8654565
143810 0.8767917
143820 0.87136
143830 0.8638806
143840 0.8651518
143850 0.8751706
143860 0.8658613
143870 0.8624914
143880 0.8782868
143890 0.8713967
143900 0.8626264
143910 0.8729568
143920 0.8678736
143930 0.8594182
143940 0.8558122
143950 0.8622583
143960 0.8652939
143970 0.8737278
143980 0.8718004
143990 0.8628591
144000 0.8579004
144010 0.8502756
144020 0.8557113
144030 0.8517447
144040 0.8399154
144050 0.840165
144060 0.841491
144070 0.839503
144080 0.855678
144090 0.8478467
144100 0.843788
144110 0.8558326
144120 0.8555726
144130 0.8604325
144140 0.8677089
144150 0.8663656
144160 0.8525099
144170 0.840894
144180 0.8528965
144190 0.849934
144200 0.850897
144210 0.8571572
144220 0.8500472
144230 0.8484709
144240 0.8572892
144250 0.8644121
144260 0.8667406
144270 0.8673677
144280 0.8672512
144290 0.8629165
144300 0.8513337
144310 0.8526003
144320 0.8536494
144330 0.8475772
144340 0.8585744
144350 0.8520623
144360 0.855544
144370 0.855803
144380 0.8576401
144390 0.8523471
144400 0.8532046
144410 0.8480644
144420 0.8536759
144430 0.8602365
144440 0.8630026
144450 0.8585775
144460 0.8612849
144470 0.8496849
144480 0.8456076
144490 0.8577311
144500 0.8532177
144510 0.8520598
144520 0.8645427
144530 0.8662062
144540 0.8783175
144550 0.864116
144560 0.8690158
144570 0.8712385
144580 0.8783029
144590 0.8825268
144600 0.8720727
144610 0.8757061
144620 0.8861746
144630 0.8841896
144640 0.8811285
144650 0.8732866
144660 0.8691186
144670 0.8706173
144680 0.8677487
144690 0.870548
144700 0.8793073
144710 0.8739384
144720 0.8736213
144730 0.8654357
144740 0.8635721
144750 0.8652033
144760 0.8682732
144770 0.8671002
144780 0.8650776
144790 0.8704236
144800 0.8732507
144810 0.8715364
144820 0.8782829
144830 0.8841351
144840 0.8670024
144850 0.8698104
144860 0.8791488
144870 0.8701425
144880 0.8729933
144890 0.875768
144900 0.8850594
144910 0.8859493
144920 0.8843909
144930 0.8782489
144940 0.8899608
144950 0.8868262
144960 0.8773006
144970 0.8759627
144980 0.8812545
144990 0.8842067
145000 0.8816971
145010 0.8734694
145020 0.8822961
145030 0.879564
145040 0.8793949
145050 0.8744375
145060 0.8806715
145070 0.8900503
145080 0.8959238
145090 0.8886904
145100 0.889381
145110 0.8911506
145120 0.8915201
145130 0.8909915
145140 0.88634
145150 0.8765072
145160 0.8823678
145170 0.8777513
145180 0.8764943
145190 0.8784645
145200 0.8849306
145210 0.8900777
145220 0.8945242
145230 0.8842152
145240 0.8923694
145250 0.8856691
145260 0.8781762
145270 0.8714202
145280 0.8698712
145290 0.8702225
145300 0.888545
145310 0.8810479
145320 0.8840027
145330 0.9002185
145340 0.89745
145350 0.9022396
145360 0.8913887
145370 0.8849995
145380 0.8697267
145390 0.8676167
145400 0.8630743
145410 0.8782852
145420 0.8993127
145430 0.8963264
145440 0.8996118
145450 0.8850642
145460 0.8800818
145470 0.886264
145480 0.8666579
145490 0.8835853
145500 0.8900431
145510 0.8867162
145520 0.8980378
145530 0.8934203
145540 0.895734
145550 0.8879238
145560 0.8932216
145570 0.8964505
145580 0.8834213
145590 0.8763177
145600 0.885261
145610 0.8907043
145620 0.9098071
145630 0.9057573
145640 0.9057588
145650 0.9057398
145660 0.8941723
145670 0.8920569
145680 0.8843458
145690 0.882085
145700 0.8837065
145710 0.8771775
145720 0.8804963
145730 0.8735353
145740 0.8821667
145750 0.8829503
145760 0.8806413
145770 0.8717234
145780 0.8735695
145790 0.8920112
145800 0.9007456
145810 0.9046288
145820 0.905091
145830 0.9110596
145840 0.9160535
145850 0.9199387
145860 0.9186953
145870 0.9322592
145880 0.9096835
145890 0.9033709
145900 0.903011
145910 0.9094207
145920 0.8996114
145930 0.9113098
145940 0.9098067
145950 0.9171492
145960 0.9059331
145970 0.9188394
145980 0.9174092
145990 0.9178845
146000 0.9122537
146010 0.9097479
146020 0.9171399
146030 0.9191551
146040 0.9177647
146050 0.9227696
146060 0.9113099
146070 0.9206409
146080 0.9028337
146090 0.9073042
146100 0.911777
146110 0.90155
146120 0.9106875
146130 0.9036385
146140 0.9021528
146150 0.9068076
146160 0.9071996
146170 0.9030757
146180 0.8896043
146190 0.8982678
146200 0.9021938
146210 0.906062
146220 0.9022611
146230 0.8860195
146240 0.8871295
146250 0.9001228
146260 0.8930104
146270 0.8884421
146280 0.8982918
146290 0.9070989
146300 0.9142082
146310 0.9020281
146320 0.898078
146330 0.8861821
146340 0.8781061
146350 0.8880814
146360 0.8838979
146370 0.8934481
146380 0.8979736
146390 0.8970956
146400 0.8891033
146410 0.8815255
146420 0.9014357
146430 0.8900295
146440 0.8779204
146450 0.8814406
146460 0.88225
146470 0.8733766
146480 0.8809738
146490 0.8838876
146500 0.8903626
146510 0.8822241
146520 0.8731794
146530 0.882843
146540 0.8804697
146550 0.882782
146560 0.8891668
146570 0.8888853
146580 0.8856804
146590 0.8841797
146600 0.888648
146610 0.905611
146620 0.9061025
146630 0.8944408
146640 0.9060289
146650 0.9024954
146660 0.8982634
146670 0.9022048
146680 0.9091477
146690 0.9162415
146700 0.9054705
146710 0.9060996
146720 0.9003561
146730 0.9027354
146740 0.8972315
146750 0.8967147
146760 0.8995582
146770 0.894971
146780 0.8992852
146790 0.8966708
146800 0.8979082
146810 0.8948222
146820 0.8940483
146830 0.9055734
146840 0.9038833
146850 0.9040507
146860 0.9094706
146870 0.9090245
146880 0.9064621
146890 0.9009822
146900 0.8954849
146910 0.9021902
146920 0.9040043
146930 0.9105696
146940 0.9101785
146950 0.9001114
146960 0.8971677
146970 0.8965159
146980 0.9024088
146990 0.9082183
147000 0.9109727
147010 0.9092678
147020 0.912328
147030 0.9145889
147040 0.9135872
147050 0.9058226
147060 0.8974235
147070 0.9019222
147080 0.9103227
147090 0.9202382
147100 0.9005542
147110 0.8925897
147120 0.9026914
147130 0.8911576
147140 0.9096144
147150 0.9196371
147160 0.9075533
147170 0.9203867
147180 0.9026472
147190 0.8928999
147200 0.8936428
147210 0.8918532
147220 0.8930051
147230 0.9055681
147240 0.8947039
147250 0.8996829
147260 0.9030692
147270 0.9031325
147280 0.9012948
147290 0.8949866
147300 0.8958609
147310 0.9032905
147320 0.8974209
147330 0.899334
147340 0.8952066
147350 0.8967698
147360 0.9058307
147370 0.9028544
147380 0.8892155
147390 0.8941152
147400 0.898711
147410 0.8916268
147420 0.9087496
147430 0.9012234
147440 0.8935922
147450 0.9052212
147460 0.8962107
147470 0.9049041
147480 0.8972687
147490 0.883878
147500 0.8840953
147510 0.8829964
147520 0.8816045
147530 0.8878258
147540 0.8910053
147550 0.9005195
147560 0.898428
147570 0.8984502
147580 0.8925718
147590 0.8941776
147600 0.8795047
147610 0.8763621
147620 0.8837098
147630 0.8842002
147640 0.8931234
147650 0.8959192
147660 0.9055723
147670 0.8947557
147680 0.8905045
147690 0.9037234
147700 0.8990312
147710 0.8926405
147720 0.8946787
147730 0.8859614
147740 0.8880125
147750 0.8832748
147760 0.8921195
147770 0.89005
147780 0.8940811
147790 0.9003671
147800 0.8942943
147810 0.9018232
147820 0.90509
147830 0.9027305
147840 0.905132
147850 0.8967987
147860 0.9009594
147870 0.9017788
147880 0.8911139
147890 0.886158
147900 0.8949488
147910 0.8994581
147920 0.8899034
147930 0.8866165
147940 0.9018477
147950 0.9096633
147960 0.9082568
147970 0.907231
147980 0.906059
147990 0.900612
148000 0.901356
148010 0.8955011
148020 0.8843821
148030 0.8985386
148040 0.9034479
148050 0.8996307
148060 0.9193248
148070 0.9152666
148080 0.9126439
148090 0.8987659
148100 0.9020904
148110 0.8892068
148120 0.8912557
148130 0.8963892
148140 0.8996322
148150 0.8993073
148160 0.9001161
148170 0.8979942
148180 0.8934792
148190 0.8922473
148200 0.8895829
148210 0.8873052
148220 0.8809717
148230 0.8801268
148240 0.8841343
148250 0.8879039
148260 0.8720019
148270 0.8742831
148280 0.8752479
148290 0.8865841
148300 0.8847662
148310 0.882932
148320 0.8805231
148330 0.8760582
148340 0.8874887
148350 0.8884009
148360 0.8875064
148370 0.8813711
148380 0.8793362
148390 0.8800661
148400 0.8806009
148410 0.8796912
148420 0.8829068
148430 0.8869878
148440 0.8828887
148450 0.8859026
148460 0.891018
148470 0.8903567
148480 0.8903098
148490 0.8989332
148500 0.8810083
148510 0.8822886
148520 0.8722873
148530 0.8872128
148540 0.8828093
148550 0.8809652
148560 0.8830433
148570 0.8911387
148580 0.8956925
148590 0.8949767
148600 0.8902113
148610 0.8878871
148620 0.9097081
148630 0.9003097
148640 0.8982584
148650 0.8890125
148660 0.8943908
148670 0.8924137
148680 0.8888429
148690 0.8858564
148700 0.8998357
148710 0.9013803
148720 0.8878079
148730 0.9016223
148740 0.9164932
148750 0.9085018
148760 0.9087263
148770 0.9163433
148780 0.9040107
148790 0.9048008
148800 0.9071348
148810 0.9031363
148820 0.9000815
148830 0.9026563
148840 0.9092414
148850 0.9161416
148860 0.8928955
148870 0.8962353
148880 0.8952574
148890 0.9007661
148900 0.8982972
148910 0.9043909
148920 0.9024553
148930 0.9065561
148940 0.9050791
148950 0.90343
148960 0.9015245
148970 0.8985251
148980 0.9112977
148990 0.901781
149000 0.896808
149010 0.9022863
149020 0.9044554
149030 0.8904091
149040 0.8899307
149050 0.8878796
149060 0.8906996
149070 0.8972113
149080 0.9026117
149090 0.904372
149100 0.9122382
149110 0.9105043
149120 0.8976129
149130 0.9045115
149140 0.895664
149150 0.9038717
149160 0.9031699
149170 0.9117768
149180 0.9057809
149190 0.8992918
149200 0.9058122
149210 0.8911398
149220 0.8927384
149230 0.8979142
149240 0.9133567
149250 0.9074199
149260 0.9078077
149270 0.8961589
149280 0.9070061
149290 0.9076853
149300 0.893375
149310 0.8851739
149320 0.9014016
149330 0.897326
149340 0.9118673
149350 0.8994604
149360 0.907798
149370 0.8977183
149380 0.9001652
149390 0.8941883
149400 0.8928306
149410 0.8977789
149420 0.8823125
149430 0.8750573
149440 0.8852699
149450 0.8921205
149460 0.8935564
149470 0.8887191
149480 0.8873522
149490 0.8918681
149500 0.8905383
149510 0.9059081
149520 0.906134
149530 0.9027821
149540 0.9078459
149550 0.9144182
149560 0.9159955
149570 0.9079639
149580 0.9113171
149590 0.9001061
149600 0.9011942
149610 0.889055
149620 0.8972563
149630 0.9078994
149640 0.91212
149650 0.901495
149660 0.9052411
149670 0.9064751
149680 0.9107178
149690 0.9097731
149700 0.9113182
149710 0.9104907
149720 0.923851
149730 0.9224521
149740 0.9076403
149750 0.9173334
149760 0.9060401
149770 0.901166
149780 0.900833
149790 0.9026951
149800 0.9036263
149810 0.9058892
149820 0.9006965
149830 0.8905177
149840 0.8892969
149850 0.8895028
149860 0.8851154
149870 0.893809
149880 0.898672
149890 0.903339
149900 0.8926308
149910 0.8842043
149920 0.8835871
149930 0.8927295
149940 0.8915911
149950 0.8947715
149960 0.901837
149970 0.8935319
149980 0.894668
149990 0.8881633
150000 0.8886271
150010 0.8922827
150020 0.888855
150030 0.8971819
150040 0.9031371
150050 0.9018238
150060 0.9038368
150070 0.9084299
150080 0.9028542
150090 0.8960246
150100 0.9164187
150110 0.9186767
150120 0.9218127
150130 0.9183651
150140 0.9147425
150150 0.914657
150160 0.926028
150170 0.9092761
150180 0.8975956
150190 0.8997776
150200 0.9019559
150210 0.9003608
150220 0.8989845
150230 0.9024183
150240 0.9127641
150250 0.9210916
150260 0.9244466
150270 0.9096324
150280 0.9069589
150290 0.9103622
150300 0.9082753
150310 0.9098386
150320 0.9052586
150330 0.9199471
150340 0.9019349
150350 0.8957803
150360 0.8951948
150370 0.8983929
150380 0.9057337
150390 0.9068099
150400 0.907052
150410 0.9077892
150420 0.9143417
150430 0.9142189
150440 0.9075087
150450 0.9114333
150460 0.9216146
150470 0.9137532
150480 0.9225324
150490 0.9137024
150500 0.911033
150510 0.9100797
150520 0.9067004
150530 0.912491
150540 0.9223351
150550 0.9214433
150560 0.9053895
150570 0.9002449
150580 0.9102267
150590 0.8984951
150600 0.9127316
150610 0.9141985
150620 0.9046953
150630 0.9086092
150640 0.9008358
150650 0.8928601
150660 0.8878419
150670 0.8883441
150680 0.8927853
150690 0.8859377
150700 0.902985
150710 0.8993034
150720 0.9025139
150730 0.9116397
150740 0.9189007
150750 0.9140671
150760 0.9047083
150770 0.897266
150780 0.8918895
150790 0.8897324
150800 0.8820527
150810 0.8867998
150820 0.8924353
150830 0.8947982
150840 0.9064
150850 0.9073157
150860 0.9156958
150870 0.9119792
150880 0.916976
150890 0.9089282
150900 0.9133773
150910 0.9077391
150920 0.9084904
150930 0.9050487
150940 0.898192
150950 0.9155954
150960 0.8969793
150970 0.9011284
150980 0.8974648
150990 0.9111976
151000 0.9017494
151010 0.9024081
151020 0.8900557
151030 0.891432
151040 0.9029816
151050 0.9016547
151060 0.9074029
151070 0.9062867
151080 0.9074157
151090 0.9149828
151100 0.9163729
151110 0.9189359
151120 0.9130669
151130 0.9148862
151140 0.9175783
151150 0.9218293
151160 0.9178769
151170 0.9186682
151180 0.9123657
151190 0.9094441
151200 0.9074355
151210 0.9224711
151220 0.9258376
151230 0.9158068
151240 0.9082435
151250 0.9056971
151260 0.8963495
151270 0.8953695
151280 0.9005638
151290 0.9008844
151300 0.90138
151310 0.9067707
151320 0.8972925
151330 0.9098694
151340 0.9173837
151350 0.8976454
151360 0.9060483
151370 0.9102015
151380 0.9221567
151390 0.9189852
151400 0.9230544
151410 0.9172322
151420 0.8961331
151430 0.9036156
151440 0.8975493
151450 0.8808737
151460 0.8920018
151470 0.8897654
151480 0.8861835
151490 0.8906757
151500 0.8991532
151510 0.898101
151520 0.892908
151530 0.8943154
151540 0.896817
151550 0.9060825
151560 0.922984
151570 0.9050586
151580 0.914104
151590 0.9047165
151600 0.907163
151610 0.8987797
151620 0.9073433
151630 0.9050577
151640 0.8960378
151650 0.9035795
151660 0.9041691
151670 0.9141896
151680 0.9038935
151690 0.9057518
151700 0.9033204
151710 0.9104046
151720 0.9089108
151730 0.9195199
151740 0.9024337
151750 0.9056584
151760 0.9075791
151770 0.9138404
151780 0.9166129
151790 0.9125548
151800 0.9192308
151810 0.9185658
151820 0.9164097
151830 0.9045978
151840 0.9272857
151850 0.9254454
151860 0.9185096
151870 0.9121439
151880 0.9177697
151890 0.9251753
151900 0.9278862
151910 0.9190998
151920 0.9276275
151930 0.9152207
151940 0.9118066
151950 0.902889
151960 0.9155378
151970 0.9209342
151980 0.9123135
151990 0.9119684
152000 0.9097499
152010 0.8996709
152020 0.90974
152030 0.9125724
152040 0.9049773
152050 0.9223776
152060 0.9137821
152070 0.9123481
152080 0.9168216
152090 0.9129099
152100 0.9130614
152110 0.9049227
152120 0.8964506
152130 0.8900088
152140 0.8946102
152150 0.9068609
152160 0.9084767
152170 0.9097648
152180 0.9069976
152190 0.9038736
152200 0.9029502
152210 0.8863453
152220 0.8905957
152230 0.9008195
152240 0.9033669
152250 0.8946894
152260 0.8862058
152270 0.8926383
152280 0.8938271
152290 0.8895482
152300 0.8900028
152310 0.8892941
152320 0.9013023
152330 0.8855907
152340 0.8887097
152350 0.894621
152360 0.8911154
152370 0.8956341
152380 0.8968838
152390 0.8960059
152400 0.8926596
152410 0.894278
152420 0.899535
152430 0.8933595
152440 0.8963869
152450 0.8965801
152460 0.9015391
152470 0.9057811
152480 0.9180513
152490 0.9152515
152500 0.9050639
152510 0.9159322
152520 0.9068255
152530 0.909364
152540 0.8998033
152550 0.9000263
152560 0.8944416
152570 0.9147803
152580 0.9176189
152590 0.9131765
152600 0.9023122
152610 0.9090939
152620 0.9016284
152630 0.9008996
152640 0.9156968
152650 0.9068646
152660 0.9052423
152670 0.8942035
152680 0.8892441
152690 0.8971159
152700 0.8970993
152710 0.9026517
152720 0.8916384
152730 0.8930188
152740 0.8965176
152750 0.9009663
152760 0.8940914
152770 0.9016787
152780 0.9136199
152790 0.9069282
152800 0.9056968
152810 0.9072237
152820 0.9013546
152830 0.9052909
152840 0.9039095
152850 0.9141976
152860 0.9239357
152870 0.9205112
152880 0.9185682
152890 0.9220455
152900 0.9139282
152910 0.920709
152920 0.9288663
152930 0.9220989
152940 0.9189306
152950 0.9139292
152960 0.9038507
152970 0.9108093
152980 0.9075692
152990 0.9117582
153000 0.9042827
153010 0.902373
153020 0.9067019
153030 0.9098101
153040 0.898105
153050 0.900485
153060 0.8992395
153070 0.8898162
153080 0.8841051
153090 0.8916901
153100 0.8985395
153110 0.891399
153120 0.8957415
153130 0.895397
153140 0.8897024
153150 0.896732
153160 0.8915859
153170 0.8791887
153180 0.888594
153190 0.8945382
153200 0.8981421
153210 0.9006673
153220 0.9075266
153230 0.8919718
153240 0.9004321
153250 0.8858755
153260 0.8891649
153270 0.8836638
153280 0.8914211
153290 0.8972651
153300 0.8888991
153310 0.8904253
153320 0.8904925
153330 0.9009164
153340 0.8889036
153350 0.8905045
153360 0.8941663
153370 0.9024703
153380 0.8864322
153390 0.8956311
153400 0.900717
153410 0.9013932
153420 0.8985386
153430 0.8937839
153440 0.8943163
153450 0.8881007
153460 0.8974497
153470 0.8945795
153480 0.8984986
153490 0.9000005
153500 0.9026645
153510 0.893255
153520 0.912816
153530 0.9147707
153540 0.9068472
153550 0.9037405
153560 0.9079103
153570 0.9047598
153580 0.9115834
153590 0.9096814
153600 0.8978408
153610 0.8939514
153620 0.8984894
153630 0.9011319
153640 0.9069876
153650 0.8951253
153660 0.8956785
153670 0.9086905
153680 0.8990147
153690 0.8971295
153700 0.8894923
153710 0.8933554
153720 0.8990176
153730 0.9132072
153740 0.9032124
153750 0.9007029
153760 0.9026078
153770 0.9125872
153780 0.9011334
153790 0.9038543
153800 0.8916873
153810 0.9028687
153820 0.9074452
153830 0.9105533
153840 0.91519
153850 0.8987612
153860 0.9048353
153870 0.9084947
153880 0.9051089
153890 0.9176038
153900 0.9127049
153910 0.9102722
153920 0.9101419
153930 0.9026424
153940 0.8948127
153950 0.9069804
153960 0.9071886
153970 0.904513
153980 0.9032919
153990 0.9087142
154000 0.9037132
154010 0.8988001
154020 0.9129348
154030 0.9264785
154040 0.9323186
154050 0.9184796
154060 0.9317642
154070 0.9226785
154080 0.9150251
154090 0.9201466
154100 0.9246583
154110 0.9313654
154120 0.9207175
154130 0.9283995
154140 0.9310897
154150 0.9366365
154160 0.9314606
154170 0.9192103
154180 0.9182714
154190 0.9143864
154200 0.9079158
154210 0.9133192
154220 0.9165808
154230 0.9254329
154240 0.921913
154250 0.9178395
154260 0.9354981
154270 0.9275725
154280 0.9318337
154290 0.9279048
154300 0.9197419
154310 0.921574
154320 0.910279
154330 0.9101577
154340 0.9137803
154350 0.9326887
154360 0.9241818
154370 0.9234689
154380 0.928444
154390 0.9189275
154400 0.923018
154410 0.9139357
154420 0.918437
154430 0.9266632
154440 0.9298454
154450 0.9309269
154460 0.9197707
154470 0.9194194
154480 0.914049
154490 0.9218095
154500 0.927778
154510 0.9339834
154520 0.9325406
154530 0.9261866
154540 0.9344164
154550 0.9407666
154560 0.9263402
154570 0.9316571
154580 0.9217961
154590 0.894069
154600 0.9026523
154610 0.916083
154620 0.9190556
154630 0.9101709
154640 0.8976231
154650 0.9165865
154660 0.9141282
154670 0.9118164
154680 0.9127363
154690 0.9152508
154700 0.9259883
154710 0.9145818
154720 0.9165124
154730 0.9223102
154740 0.9253757
154750 0.9320971
154760 0.9075496
154770 0.8976639
154780 0.8953335
154790 0.8977354
154800 0.9038763
154810 0.9038498
154820 0.9016118
154830 0.915588
154840 0.9169611
154850 0.9116188
154860 0.9166306
154870 0.9093453
154880 0.9019978
154890 0.9037387
154900 0.9104748
154910 0.9048029
154920 0.9065703
154930 0.907116
154940 0.9108387
154950 0.9077465
154960 0.9120315
154970 0.9099824
154980 0.9008251
154990 0.9070232
155000 0.9091871
155010 0.9038184
155020 0.9170423
155030 0.920216
155040 0.9147689
155050 0.9141998
155060 0.9067327
155070 0.9113984
155080 0.9094306
155090 0.9101877
155100 0.9098583
155110 0.9187329
155120 0.9335392
155130 0.916514
155140 0.9190517
155150 0.9144797
155160 0.9128588
155170 0.9130634
155180 0.9237968
155190 0.9236757
155200 0.9147249
155210 0.9150545
155220 0.9056727
155230 0.9130123
155240 0.9282182
155250 0.908595
155260 0.9122647
155270 0.9031175
155280 0.9115584
155290 0.908344
155300 0.9185538
155310 0.9166036
155320 0.9238046
155330 0.9273574
155340 0.9238311
155350 0.9207649
155360 0.9227312
155370 0.9165813
155380 0.9143248
155390 0.9041768
155400 0.9051099
155410 0.9092927
155420 0.9253139
155430 0.9066918
155440 0.9081701
155450 0.9103732
155460 0.9180972
155470 0.9207977
155480 0.9305204
155490 0.9357062
155500 0.9393942
155510 0.938013
155520 0.9313444
155530 0.9356235
155540 0.936967
155550 0.9397687
155560 0.9429485
155570 0.940228
155580 0.9428976
155590 0.9384238
155600 0.9323342
155610 0.9428051
155620 0.9358597
155630 0.9332501
155640 0.9266496
155650 0.9165729
155660 0.9310551
155670 0.9214967
155680 0.9229617
155690 0.9152567
155700 0.9168761
155710 0.9245232
155720 0.921918
155730 0.918418
155740 0.9247586
155750 0.9084771
155760 0.9158977
155770 0.91026
155780 0.9064237
155790 0.9078528
155800 0.9058949
155810 0.9049721
155820 0.9012224
155830 0.8892015
155840 0.9005959
155850 0.9041708
155860 0.9059445
155870 0.9078552
155880 0.9165555
155890 0.9154249
155900 0.9279118
155910 0.9206271
155920 0.9240757
155930 0.9310609
155940 0.9213396
155950 0.9224709
155960 0.9279552
155970 0.9361991
155980 0.9328906
155990 0.9329627
156000 0.9294896
156010 0.929451
156020 0.9326968
156030 0.9462057
156040 0.9401371
156050 0.933976
156060 0.9340858
156070 0.9314591
156080 0.918438
156090 0.9175631
156100 0.9270331
156110 0.9328249
156120 0.9372413
156130 0.9372807
156140 0.9377056
156150 0.9287831
156160 0.9375701
156170 0.9384779
156180 0.9327755
156190 0.9368902
156200 0.9269099
156210 0.9317341
156220 0.9193092
156230 0.9079701
156240 0.9074268
156250 0.9122863
156260 0.9105094
156270 0.9176426
156280 0.9068072
156290 0.9140058
156300 0.9046657
156310 0.9096497
156320 0.9122792
156330 0.9012467
156340 0.8955426
156350 0.9044545
156360 0.9043466
156370 0.9068699
156380 0.8860282
156390 0.8890892
156400 0.8895236
156410 0.8923026
156420 0.8972063
156430 0.8918856
156440 0.9101877
156450 0.9056523
156460 0.8995609
156470 0.9021524
156480 0.8901922
156490 0.8958086
156500 0.887904
156510 0.902179
156520 0.8942912
156530 0.9027197
156540 0.9047081
156550 0.8958907
156560 0.8954581
156570 0.9018348
156580 0.9006876
156590 0.9081023
156600 0.9110518
156610 0.9096345
156620 0.9077612
156630 0.9145926
156640 0.8993903
156650 0.8881456
156660 0.9038502
156670 0.913476
156680 0.919232
156690 0.9265407
156700 0.9363599
156710 0.9208273
156720 0.9221096
156730 0.915206
156740 0.9242893
156750 0.9171427
156760 0.924428
156770 0.9164377
156780 0.9142687
156790 0.9179799
156800 0.9303197
156810 0.9325147
156820 0.9330649
156830 0.9243752
156840 0.9384114
156850 0.9239492
156860 0.9152434
156870 0.90935
156880 0.9074093
156890 0.9079303
156900 0.9116726
156910 0.9202169
156920 0.9121827
156930 0.9215125
156940 0.9031734
156950 0.9142148
156960 0.9139162
156970 0.9105165
156980 0.9129004
156990 0.9186749
157000 0.9176369
157010 0.9150406
157020 0.9163947
157030 0.9186746
157040 0.9159871
157050 0.910017
157060 0.9155604
157070 0.9134912
157080 0.902932
157090 0.9045955
157100 0.9030374
157110 0.9127011
157120 0.9146562
157130 0.9043878
157140 0.9067059
157150 0.9059449
157160 0.924876
157170 0.9092149
157180 0.8987418
157190 0.9143618
157200 0.9046236
157210 0.9178988
157220 0.9136515
157230 0.9027033
157240 0.9057384
157250 0.9027716
157260 0.9079261
157270 0.8960497
157280 0.9013625
157290 0.9069957
157300 0.9079198
157310 0.9151548
157320 0.9046952
157330 0.9001019
157340 0.9067838
157350 0.901053
157360 0.9075463
157370 0.9107035
157380 0.9128983
157390 0.914028
157400 0.9276152
157410 0.9209347
157420 0.9114034
157430 0.9134479
157440 0.9069502
157450 0.9012412
157460 0.9036908
157470 0.9021121
157480 0.8942049
157490 0.8960969
157500 0.8938769
157510 0.8907636
157520 0.9071044
157530 0.9062972
157540 0.9052598
157550 0.9081368
157560 0.9123037
157570 0.9162967
157580 0.9100466
157590 0.905351
157600 0.9023751
157610 0.8984204
157620 0.9008245
157630 0.9044195
157640 0.908173
157650 0.9128332
157660 0.9105909
157670 0.9091151
157680 0.9071131
157690 0.9148004
157700 0.9080396
157710 0.9087608
157720 0.9135787
157730 0.9094103
157740 0.9165462
157750 0.9141558
157760 0.9181105
157770 0.9197015
157780 0.9169189
157790 0.906513
157800 0.9004466
157810 0.887017
157820 0.8862414
157830 0.894892
157840 0.910837
157850 0.8989738
157860 0.8963781
157870 0.891819
157880 0.8966043
157890 0.8894089
157900 0.886615
157910 0.9083639
157920 0.9033256
157930 0.9125472
157940 0.9105458
157950 0.9101535
157960 0.9055921
157970 0.9120066
157980 0.915538
157990 0.9069964
158000 0.9052307
158010 0.9083263
158020 0.9026781
158030 0.8946933
158040 0.884069
158050 0.8945729
158060 0.9000039
158070 0.9039536
158080 0.9030683
158090 0.9020526
158100 0.904574
158110 0.9087425
158120 0.9069556
158130 0.8964097
158140 0.9102663
158150 0.9090764
158160 0.9073697
158170 0.8982774
158180 0.9023185
158190 0.9101869
158200 0.9041008
158210 0.8903813
158220 0.8976616
158230 0.900893
158240 0.9069546
158250 0.9009905
158260 0.9071333
158270 0.8950707
158280 0.9135453
158290 0.9065899
158300 0.9091001
158310 0.9135772
158320 0.9051956
158330 0.9198396
158340 0.9173655
158350 0.9180752
158360 0.907339
158370 0.9086559
158380 0.9050711
158390 0.9064625
158400 0.9118695
158410 0.9097675
158420 0.9052446
158430 0.9121438
158440 0.9166236
158450 0.9159466
158460 0.9268876
158470 0.9220387
158480 0.922476
158490 0.9232484
158500 0.9147199
158510 0.9108986
158520 0.9034419
158530 0.9094744
158540 0.9174726
158550 0.9123317
158560 0.9186265
158570 0.8991855
158580 0.9030309
158590 0.9001467
158600 0.9000655
158610 0.9000066
158620 0.8930967
158630 0.9069756
158640 0.9148744
158650 0.9176522
158660 0.9126676
158670 0.904962
158680 0.916151
158690 0.9174407
158700 0.9125882
158710 0.9004008
158720 0.9112384
158730 0.9151145
158740 0.9065375
158750 0.8970012
158760 0.8956411
158770 0.9123877
158780 0.922197
158790 0.9157234
158800 0.9199777
158810 0.9225848
158820 0.9189904
158830 0.9240131
158840 0.9101647
158850 0.9111754
158860 0.9189913
158870 0.9170102
158880 0.9172633
158890 0.9134243
158900 0.906758
158910 0.9074796
158920 0.9174747
158930 0.9178496
158940 0.928403
158950 0.9198312
158960 0.9156743
158970 0.9206656
158980 0.9125499
158990 0.9205624
159000 0.9268327
159010 0.925903
159020 0.9340518
159030 0.9315249
159040 0.9245721
159050 0.9288306
159060 0.9258679
159070 0.9157298
159080 0.9299542
159090 0.9181432
159100 0.9084206
159110 0.9186797
159120 0.9147716
159130 0.9095216
159140 0.9039168
159150 0.9110628
159160 0.9096451
159170 0.9198227
159180 0.9176526
159190 0.9203957
159200 0.9254376
159210 0.9230328
159220 0.9222068
159230 0.925738
159240 0.9187605
159250 0.9179741
159260 0.9145163
159270 0.9098983
159280 0.8974965
159290 0.8996958
159300 0.8901423
159310 0.8923825
159320 0.8965223
159330 0.9112693
159340 0.9081721
159350 0.9009023
159360 0.9168611
159370 0.9044189
159380 0.9054244
159390 0.9008971
159400 0.9024997
159410 0.8930443
159420 0.8996022
159430 0.898019
159440 0.908396
159450 0.9058921
159460 0.8991882
159470 0.898126
159480 0.9139843
159490 0.916212
159500 0.9114892
159510 0.9115689
159520 0.8928775
159530 0.9070842
159540 0.9110242
159550 0.8985149
159560 0.8920214
159570 0.8986371
159580 0.9047725
159590 0.9045827
159600 0.9094611
159610 0.9012414
159620 0.8952838
159630 0.9024751
159640 0.8987612
159650 0.889187
159660 0.8878517
159670 0.8919087
159680 0.879699
159690 0.8842698
159700 0.8935541
159710 0.9032272
159720 0.9013273
159730 0.9017113
159740 0.8999734
159750 0.9015415
159760 0.917039
159770 0.9127772
159780 0.9119929
159790 0.9123645
159800 0.9078851
159810 0.9045783
159820 0.8988256
159830 0.9058559
159840 0.9076624
159850 0.9053319
159860 0.9026249
159870 0.8934516
159880 0.9026741
159890 0.9137465
159900 0.9135277
159910 0.9111642
159920 0.9152367
159930 0.9006103
159940 0.9075867
159950 0.8984065
159960 0.8928578
159970 0.9024485
159980 0.8951658
159990 0.8978347
160000 0.8820645
160010 0.8995964
160020 0.8901732
160030 0.8804076
160040 0.878374
160050 0.8775769
160060 0.8797454
160070 0.881629
160080 0.8938969
160090 0.8865898
160100 0.8883745
160110 0.881091
160120 0.8915613
160130 0.8939077
160140 0.8890293
160150 0.891059
160160 0.8892903
160170 0.8964705
160180 0.9004874
160190 0.9040994
160200 0.9090794
160210 0.9221493
160220 0.9092227
160230 0.9039756
160240 0.9086553
160250 0.9124969
160260 0.9095751
160270 0.9087379
160280 0.9066854
160290 0.9114279
160300 0.9038852
160310 0.8988791
160320 0.9083081
160330 0.9052286
160340 0.9024929
160350 0.9075391
160360 0.8958949
160370 0.8936729
160380 0.890561
160390 0.8880678
160400 0.8969312
160410 0.901897
160420 0.902774
160430 0.8961617
160440 0.9103825
160450 0.912895
160460 0.9207832
160470 0.9238686
160480 0.9073388
160490 0.9067154
160500 0.9153146
160510 0.913731
160520 0.8983027
160530 0.8952837
160540 0.9027532
160550 0.9127076
160560 0.9247367
160570 0.9251176
160580 0.90904
160590 0.9098528
160600 0.8982638
160610 0.8985067
160620 0.8831547
160630 0.8956295
160640 0.8978546
160650 0.9023806
160660 0.9080811
160670 0.9043923
160680 0.8976446
160690 0.8909808
160700 0.8926786
160710 0.8958589
160720 0.8897149
160730 0.8931184
160740 0.877908
160750 0.8795304
160760 0.8771015
160770 0.8881998
160780 0.8929407
160790 0.8819301
160800 0.8917609
160810 0.894245
160820 0.8896593
160830 0.8899487
160840 0.8868932
160850 0.8991382
160860 0.9039552
160870 0.8977852
160880 0.9000443
160890 0.8953221
160900 0.8982992
160910 0.8893537
160920 0.8950795
160930 0.8956265
160940 0.8896288
160950 0.8921818
160960 0.8917922
160970 0.8885264
160980 0.8912193
160990 0.8939764
161000 0.8886421
161010 0.8856205
161020 0.9036131
161030 0.8969738
161040 0.8936909
161050 0.9017518
161060 0.9018645
161070 0.9048644
161080 0.9003162
161090 0.8977126
161100 0.9012021
161110 0.9041232
161120 0.9008746
161130 0.9027678
161140 0.9061644
161150 0.9071335
161160 0.9093776
161170 0.9022835
161180 0.8973944
161190 0.8950334
161200 0.8913121
161210 0.8929719
161220 0.8871099
161230 0.9011415
161240 0.9029158
161250 0.8881331
161260 0.8931047
161270 0.8859977
161280 0.8946577
161290 0.9077986
161300 0.8955276
161310 0.8855252
161320 0.8917929
161330 0.9032249
161340 0.9023808
161350 0.8783036
161360 0.8893075
161370 0.8922479
161380 0.8962395
161390 0.8935289
161400 0.8995597
161410 0.9064046
161420 0.9081262
161430 0.9008003
161440 0.9019328
161450 0.8933922
161460 0.8879067
161470 0.8931869
161480 0.8993012
161490 0.9105834
161500 0.8996027
161510 0.9003894
161520 0.9014202
161530 0.9031367
161540 0.9164228
161550 0.9089796
161560 0.9101605
161570 0.9010138
161580 0.8961933
161590 0.8947608
161600 0.8935195
161610 0.9025915
161620 0.9009055
161630 0.9149896
161640 0.9280899
161650 0.9055114
161660 0.9021262
161670 0.8977733
161680 0.8916846
161690 0.8978922
161700 0.9028527
161710 0.8997588
161720 0.8918691
161730 0.8841943
161740 0.8939595
161750 0.8964505
161760 0.9087092
161770 0.9026953
161780 0.8981504
161790 0.9015417
161800 0.9143384
161810 0.9110123
161820 0.8999584
161830 0.9005555
161840 0.9142411
161850 0.8992594
161860 0.9043429
161870 0.9164253
161880 0.9137572
161890 0.9151676
161900 0.9085715
161910 0.906909
161920 0.9209505
161930 0.9247767
161940 0.9337915
161950 0.9366582
161960 0.9308695
161970 0.922834
161980 0.9211503
161990 0.9162059
162000 0.9056659
162010 0.8979537
162020 0.9120325
162030 0.9078496
162040 0.9079487
162050 0.9064857
162060 0.9003507
162070 0.8952534
162080 0.9022051
162090 0.9001541
162100 0.8972124
162110 0.8968484
162120 0.9051161
162130 0.9058198
162140 0.9168902
162150 0.9145446
162160 0.9138215
162170 0.9129248
162180 0.9024636
162190 0.9015362
162200 0.9003668
162210 0.9032916
162220 0.9089411
162230 0.908994
162240 0.9158314
162250 0.9192951
162260 0.9224342
162270 0.9205883
162280 0.9161706
162290 0.9128007
162300 0.9078911
162310 0.9107632
162320 0.9079763
162330 0.905868
162340 0.9099656
162350 0.900807
162360 0.8966691
162370 0.8917833
162380 0.9126391
162390 0.9063318
162400 0.9108725
162410 0.8956419
162420 0.8887751
162430 0.8894529
162440 0.8959353
162450 0.8892716
162460 0.904298
162470 0.9134845
162480 0.9113987
162490 0.9075068
162500 0.9134246
162510 0.9280641
162520 0.9184516
162530 0.9293267
162540 0.9233425
162550 0.9222382
162560 0.9145488
162570 0.9238724
162580 0.9112022
162590 0.9166493
162600 0.9166542
162610 0.9158517
162620 0.9009845
162630 0.8927749
162640 0.9059871
162650 0.9082853
162660 0.9047115
162670 0.8979902
162680 0.9053637
162690 0.9130115
162700 0.9172927
162710 0.9087021
162720 0.9026628
162730 0.9071141
162740 0.9168095
162750 0.918718
162760 0.9240395
162770 0.9123571
162780 0.9079507
162790 0.8967718
162800 0.8972736
162810 0.8990823
162820 0.8899299
162830 0.9037041
162840 0.900104
162850 0.9034068
162860 0.916783
162870 0.9037868
162880 0.9098521
162890 0.9046272
162900 0.9019858
162910 0.9055218
162920 0.8982388
162930 0.8960193
162940 0.9006413
162950 0.906189
162960 0.9161114
162970 0.9123093
162980 0.9207436
162990 0.9124663
163000 0.9216929
163010 0.9065827
163020 0.9259814
163030 0.9222765
163040 0.9019945
163050 0.9031885
163060 0.8968862
163070 0.9050468
163080 0.8995808
163090 0.8900468
163100 0.8882768
163110 0.8902542
163120 0.9015034
163130 0.8958465
163140 0.8846254
163150 0.882579
163160 0.8962779
163170 0.8902068
163180 0.8948345
163190 0.8856318
163200 0.8943385
163210 0.8933434
163220 0.900998
163230 0.8901525
163240 0.9037805
163250 0.8960187
163260 0.9077641
163270 0.9019119
163280 0.9068846
163290 0.9089034
163300 0.9175646
163310 0.9167981
163320 0.9075403
163330 0.9071663
163340 0.8948615
163350 0.8880286
163360 0.8865878
163370 0.8857014
163380 0.8965833
163390 0.8833994
163400 0.8889686
163410 0.8957268
163420 0.8825998
163430 0.8864612
163440 0.885323
163450 0.8855767
163460 0.8788664
163470 0.8930107
163480 0.8941628
163490 0.8841817
163500 0.8863393
163510 0.8903666
163520 0.8957466
163530 0.8967425
163540 0.8951478
163550 0.8941171
163560 0.8904384
163570 0.9073065
163580 0.9039354
163590 0.8979929
163600 0.8873861
163610 0.8934491
163620 0.8906589
163630 0.8877053
163640 0.878619
163650 0.8679915
163660 0.8732727
163670 0.8810976
163680 0.8794067
163690 0.8846554
163700 0.874472
163710 0.8818899
163720 0.8870934
163730 0.8813362
163740 0.8852462
163750 0.8829519
163760 0.8909436
163770 0.8791545
163780 0.8901548
163790 0.886279
163800 0.8873848
163810 0.8818795
163820 0.8806261
163830 0.8808443
163840 0.8727867
163850 0.8724439
163860 0.8696709
163870 0.8800098
163880 0.8843713
163890 0.8868558
163900 0.8943144
163910 0.8907222
163920 0.8927411
163930 0.8901581
163940 0.8747594
163950 0.8689483
163960 0.8761641
163970 0.8843408
163980 0.8807793
163990 0.8841285
164000 0.8813059
164010 0.8824261
164020 0.8806883
164030 0.8892308
164040 0.8812762
164050 0.8881155
164060 0.8775411
164070 0.8722466
164080 0.8797991
164090 0.8775525
164100 0.8753743
164110 0.8883424
164120 0.8849807
164130 0.8777117
164140 0.8688319
164150 0.8635848
164160 0.8583771
164170 0.8682704
164180 0.8720338
164190 0.8696745
164200 0.8595166
164210 0.8578583
164220 0.8605565
164230 0.8577191
164240 0.8674354
164250 0.8492091
164260 0.8464727
164270 0.8481857
164280 0.8557101
164290 0.8662065
164300 0.8660787
164310 0.8671252
164320 0.8669595
164330 0.8658034
164340 0.8691166
164350 0.865653
164360 0.8622963
164370 0.8457142
164380 0.8596126
164390 0.8631963
164400 0.8651507
164410 0.8573762
164420 0.8524705
164430 0.8585142
164440 0.8504069
164450 0.8527755
164460 0.858943
164470 0.8456404
164480 0.8531225
164490 0.863683
164500 0.8649753
164510 0.8822873
164520 0.8799592
164530 0.8807106
164540 0.8941272
164550 0.8729849
164560 0.8654116
164570 0.8688502
164580 0.8683622
164590 0.8858741
164600 0.8870677
164610 0.8763034
164620 0.879825
164630 0.8795687
164640 0.8907402
164650 0.8782539
164660 0.8833509
164670 0.8932696
164680 0.8929313
164690 0.8925226
164700 0.8943288
164710 0.8924743
164720 0.9151192
164730 0.8976126
164740 0.8914502
164750 0.8922576
164760 0.8964201
164770 0.888324
164780 0.8982528
164790 0.8955855
164800 0.8925318
164810 0.883451
164820 0.8851072
164830 0.8812382
164840 0.8887409
164850 0.893887
164860 0.8873156
164870 0.884699
164880 0.8766209
164890 0.8764384
164900 0.8826626
164910 0.8925467
164920 0.8795705
164930 0.8675712
164940 0.8640195
164950 0.872191
164960 0.8699553
164970 0.8834067
164980 0.882656
164990 0.8849321
165000 0.8876833
165010 0.8817645
165020 0.8891292
165030 0.8815089
165040 0.8836747
165050 0.8796095
165060 0.8637161
165070 0.878775
165080 0.8553312
165090 0.861725
165100 0.8570423
165110 0.8609418
165120 0.8668381
165130 0.8686501
165140 0.8800983
165150 0.8908109
165160 0.8977369
165170 0.8861956
165180 0.8822317
165190 0.8866886
165200 0.8940481
165210 0.8998975
165220 0.8926245
165230 0.8914215
165240 0.879927
165250 0.8782932
165260 0.8869363
165270 0.8855635
165280 0.8788638
165290 0.8710964
165300 0.8816748
165310 0.8828333
165320 0.8748369
165330 0.8701018
165340 0.8749779
165350 0.8680295
165360 0.8688298
165370 0.866483
165380 0.8725015
165390 0.8783429
165400 0.8714383
165410 0.8809901
165420 0.8904169
165430 0.8965397
165440 0.8904533
165450 0.879072
165460 0.9028964
165470 0.887693
165480 0.8898814
165490 0.8887146
165500 0.873315
165510 0.8865
165520 0.8838543
165530 0.8916099
165540 0.8948266
165550 0.8921149
165560 0.8953378
165570 0.8903147
165580 0.8879646
165590 0.8793796
165600 0.8860482
165610 0.8888173
165620 0.8816076
165630 0.8749615
165640 0.877588
165650 0.8736423
165660 0.8783882
165670 0.868311
165680 0.8692207
165690 0.8864413
165700 0.8791566
165710 0.8671573
165720 0.8712004
165730 0.8712896
165740 0.865665
165750 0.8771763
165760 0.8724431
165770 0.8714836
165780 0.8576797
165790 0.8567777
165800 0.8662138
165810 0.8665681
165820 0.8610798
165830 0.8579118
165840 0.8710991
165850 0.8578207
165860 0.860872
165870 0.873032
165880 0.8781669
165890 0.8579236
165900 0.8721641
165910 0.8661355
165920 0.8658298
165930 0.8906984
165940 0.877862
165950 0.8663759
165960 0.8811713
165970 0.8724268
165980 0.8615035
165990 0.8627847
166000 0.874766
166010 0.8570887
166020 0.8731793
166030 0.8730186
166040 0.8768965
166050 0.8834141
166060 0.8762697
166070 0.887854
166080 0.8846512
166090 0.8920823
166100 0.8824047
166110 0.8897298
166120 0.8876387
166130 0.873346
166140 0.8717332
166150 0.8902572
166160 0.8938279
166170 0.8746894
166180 0.8748205
166190 0.8802336
166200 0.8873034
166210 0.9009277
166220 0.876703
166230 0.871042
166240 0.8728652
166250 0.8703655
166260 0.8803423
166270 0.8866167
166280 0.8817062
166290 0.8770462
166300 0.8674378
166310 0.8790369
166320 0.8801831
166330 0.8793948
166340 0.8720656
166350 0.8767245
166360 0.8653101
166370 0.86743
166380 0.875069
166390 0.8787381
166400 0.8855141
166410 0.8718589
166420 0.8860185
166430 0.8806802
166440 0.8851532
166450 0.8829931
166460 0.8708719
166470 0.8768319
166480 0.8794156
166490 0.8861261
166500 0.8834159
166510 0.8825523
166520 0.8840708
166530 0.8981987
166540 0.9088356
166550 0.9009447
166560 0.8997622
166570 0.8867494
166580 0.8868619
166590 0.896383
166600 0.8830419
166610 0.8737792
166620 0.8743713
166630 0.8826711
166640 0.8936138
166650 0.887884
166660 0.9044042
166670 0.9068179
166680 0.8961961
166690 0.9128619
166700 0.9123426
166710 0.9013454
166720 0.9121287
166730 0.9012412
166740 0.9024937
166750 0.908591
166760 0.9119647
166770 0.9130843
166780 0.915587
166790 0.9138605
166800 0.92046
166810 0.9137066
166820 0.9070506
166830 0.8938072
166840 0.9096284
166850 0.9032696
166860 0.9121005
166870 0.9041795
166880 0.8995046
166890 0.9014592
166900 0.9087009
166910 0.902714
166920 0.8892743
166930 0.8955578
166940 0.8952659
166950 0.8940658
166960 0.8934065
166970 0.9006345
166980 0.8870694
166990 0.8867926
167000 0.890705
167010 0.8967338
167020 0.9037001
167030 0.9004245
167040 0.8949227
167050 0.8970399
167060 0.895705
167070 0.8890229
167080 0.8794261
167090 0.8899643
167100 0.8961684
167110 0.8826676
167120 0.8703409
167130 0.8647207
167140 0.8754897
167150 0.8672861
167160 0.8866863
167170 0.8828165
167180 0.8940769
167190 0.8684437
167200 0.8677121
167210 0.8722412
167220 0.8791925
167230 0.8833285
167240 0.8889288
167250 0.8809804
167260 0.8766013
167270 0.8821189
167280 0.8905099
167290 0.8923343
167300 0.8879848
167310 0.8867552
167320 0.8846923
167330 0.8759952
167340 0.8861424
167350 0.8989375
167360 0.8839312
167370 0.8757598
167380 0.8882979
167390 0.8887771
167400 0.8820793
167410 0.8818713
167420 0.8842065
167430 0.8902304
167440 0.8885901
167450 0.8759384
167460 0.8981556
167470 0.8899014
167480 0.8894852
167490 0.8749766
167500 0.8837865
167510 0.8727457
167520 0.8769725
167530 0.872595
167540 0.879632
167550 0.8766994
167560 0.8722324
167570 0.8746583
167580 0.89569
167590 0.8869933
167600 0.8865595
167610 0.8885671
167620 0.8862023
167630 0.8880966
167640 0.8856126
167650 0.8820319
167660 0.8885326
167670 0.8790673
167680 0.8808603
167690 0.8886882
167700 0.8862238
167710 0.8835252
167720 0.873219
167730 0.8708899
167740 0.8650745
167750 0.8856216
167760 0.8944788
167770 0.8958511
167780 0.892594
167790 0.8868142
167800 0.8842713
167810 0.8725458
167820 0.8803206
167830 0.8768829
167840 0.882847
167850 0.8749536
167860 0.878715
167870 0.8817869
167880 0.8815092
167890 0.877624
167900 0.8776352
167910 0.8969386
167920 0.8848851
167930 0.8862747
167940 0.8747025
167950 0.8798057
167960 0.8821511
167970 0.8879533
167980 0.8861079
167990 0.8844869
168000 0.8829923
168010 0.8801711
168020 0.8791003
168030 0.8728127
168040 0.8787163
168050 0.8712381
168060 0.8673852
168070 0.872292
168080 0.8860165
168090 0.8779002
168100 0.8810036
168110 0.8714813
168120 0.8822355
168130 0.8774049
168140 0.8829405
168150 0.8843563
168160 0.8818558
168170 0.8821983
168180 0.8794519
168190 0.8688731
168200 0.88563
168210 0.8868714
168220 0.8845733
168230 0.8855703
168240 0.8796476
168250 0.8862836
168260 0.8874415
168270 0.8895458
168280 0.8978123
168290 0.874503
168300 0.876806
168310 0.8786457
168320 0.8808739
168330 0.8864618
168340 0.8760024
168350 0.8856345
168360 0.888449
168370 0.8867134
168380 0.8963317
168390 0.8796042
168400 0.8884001
168410 0.8675875
168420 0.8882887
168430 0.8868103
168440 0.8934943
168450 0.8857074
168460 0.8879893
168470 0.8867405
168480 0.8891074
168490 0.889855
168500 0.8959337
168510 0.8995148
168520 0.8996471
168530 0.8895161
168540 0.9010739
168550 0.901632
168560 0.9121271
168570 0.897653
168580 0.9089055
168590 0.8937314
168600 0.8874546
168610 0.8811349
168620 0.8982818
168630 0.8835106
168640 0.889116
168650 0.8981097
168660 0.8976322
168670 0.8887514
168680 0.8995999
168690 0.9054453
168700 0.901951
168710 0.8948607
168720 0.8835527
168730 0.8842959
168740 0.8910283
168750 0.8915442
168760 0.8836102
168770 0.8873089
168780 0.8793375
168790 0.8690584
168800 0.8784209
168810 0.8796316
168820 0.8830302
168830 0.8930607
168840 0.8922397
168850 0.8786056
168860 0.8915758
168870 0.8874574
168880 0.8803348
168890 0.9044992
168900 0.8928322
168910 0.8904103
168920 0.8894103
168930 0.8950434
168940 0.8968123
168950 0.9012323
168960 0.8865048
168970 0.88196
168980 0.892332
168990 0.88662
169000 0.895005
169010 0.8925523
169020 0.8982017
169030 0.8983465
169040 0.8938669
169050 0.896531
169060 0.9005976
169070 0.8888456
169080 0.9019985
169090 0.9035213
169100 0.8920351
169110 0.8849255
169120 0.8889104
169130 0.8990161
169140 0.8948765
169150 0.8774324
169160 0.8799329
169170 0.8851221
169180 0.8864238
169190 0.8809727
169200 0.893034
169210 0.8841812
169220 0.8702792
169230 0.8855103
169240 0.8896729
169250 0.8958055
169260 0.8893163
169270 0.8838877
169280 0.8954665
169290 0.8778327
169300 0.8852214
169310 0.8793653
169320 0.887126
169330 0.8820786
169340 0.8860003
169350 0.8836215
169360 0.8908087
169370 0.8949487
169380 0.8980764
169390 0.8969846
169400 0.8883699
169410 0.8927796
169420 0.8838934
169430 0.8854828
169440 0.8854932
169450 0.8947652
169460 0.8911308
169470 0.8935816
169480 0.8878804
169490 0.9014056
169500 0.896946
169510 0.907595
169520 0.912229
169530 0.9067691
169540 0.915674
169550 0.9127983
169560 0.9157972
169570 0.9235299
169580 0.9074256
169590 0.9011342
169600 0.9095573
169610 0.8945068
169620 0.8855078
169630 0.8903393
169640 0.8949345
169650 0.8920779
169660 0.8902832
169670 0.8889968
169680 0.8913438
169690 0.9023257
169700 0.8947817
169710 0.8937637
169720 0.8828065
169730 0.8887395
169740 0.8873926
169750 0.8926142
169760 0.8920709
169770 0.8917781
169780 0.8929285
169790 0.892593
169800 0.8817812
169810 0.8930311
169820 0.9073843
169830 0.9004804
169840 0.8937345
169850 0.8988254
169860 0.8906791
169870 0.8860015
169880 0.8861208
169890 0.8904509
169900 0.8790875
169910 0.8905096
169920 0.8834803
169930 0.8931148
169940 0.8958657
169950 0.8923969
169960 0.901401
169970 0.8901345
169980 0.9050413
169990 0.8935478
170000 0.9091892
170010 0.9105034
170020 0.9122393
170030 0.8931898
170040 0.8924968
170050 0.895775
170060 0.8986259
170070 0.9004127
170080 0.8929502
170090 0.8958309
170100 0.9001934
170110 0.9008433
170120 0.8975811
170130 0.8937296
170140 0.879547
170150 0.8812314
170160 0.8853954
170170 0.8869282
170180 0.8872669
170190 0.8828301
170200 0.8864577
170210 0.8870719
170220 0.8932355
170230 0.8880818
170240 0.8874893
170250 0.8896631
170260 0.8884459
170270 0.8864585
170280 0.8868019
170290 0.884739
170300 0.8793961
170310 0.8817865
170320 0.877871
170330 0.8777311
170340 0.8870788
170350 0.8782422
170360 0.8881276
170370 0.8833045
170380 0.8885691
170390 0.8962934
170400 0.8878291
170410 0.8888464
170420 0.8857916
170430 0.8847523
170440 0.8758373
170450 0.8795575
170460 0.8797114
170470 0.8894171
170480 0.8819802
170490 0.8870154
170500 0.8794346
170510 0.8859744
170520 0.88572
170530 0.8741534
170540 0.8812645
170550 0.8743524
170560 0.8825808
170570 0.8830805
170580 0.8985505
170590 0.8872478
170600 0.90306
170610 0.9032774
170620 0.8930878
170630 0.8900772
170640 0.8867279
170650 0.8883013
170660 0.8859646
170670 0.8942187
170680 0.9003759
170690 0.8986359
170700 0.902254
170710 0.9070798
170720 0.9055552
170730 0.9093193
170740 0.9089364
170750 0.9048375
170760 0.9096845
170770 0.9120932
170780 0.9077323
170790 0.9108922
170800 0.9123262
170810 0.9049988
170820 0.9093859
170830 0.9049745
170840 0.9102695
170850 0.8991789
170860 0.8991302
170870 0.8933157
170880 0.8880254
170890 0.8892439
170900 0.8881847
170910 0.9031334
170920 0.9014165
170930 0.8930286
170940 0.9015386
170950 0.8882223
170960 0.9006656
170970 0.8978828
170980 0.894262
170990 0.9017772
171000 0.8972711
171010 0.900188
171020 0.8980857
171030 0.8874388
171040 0.8885586
171050 0.8821661
171060 0.8865433
171070 0.8861092
171080 0.8875827
171090 0.8858091
171100 0.8890978
171110 0.8853915
171120 0.9025021
171130 0.893027
171140 0.8920151
171150 0.892383
171160 0.8850949
171170 0.8910447
171180 0.8831391
171190 0.90908
171200 0.8978218
171210 0.8935145
171220 0.9018861
171230 0.91749
171240 0.9020988
171250 0.9046774
171260 0.9077407
171270 0.9048763
171280 0.8913301
171290 0.8933184
171300 0.8995008
171310 0.8930755
171320 0.8980421
171330 0.8973202
171340 0.8960124
171350 0.8815657
171360 0.8852414
171370 0.8807055
171380 0.8872628
171390 0.8753145
171400 0.8810965
171410 0.8847057
171420 0.8902308
171430 0.8948686
171440 0.8814949
171450 0.8765993
171460 0.8886189
171470 0.9005589
171480 0.8916968
171490 0.8983316
171500 0.8922936
171510 0.9083236
171520 0.9095544
171530 0.9037388
171540 0.9108787
171550 0.9091659
171560 0.8995367
171570 0.9040243
171580 0.8807655
171590 0.8783897
171600 0.9004872
171610 0.9036199
171620 0.9066432
171630 0.8902594
171640 0.8991465
171650 0.8980899
171660 0.8952144
171670 0.8974293
171680 0.905664
171690 0.90419
171700 0.8998511
171710 0.8963168
171720 0.9038295
171730 0.8957234
171740 0.8974937
171750 0.8969747
171760 0.9011078
171770 0.9050251
171780 0.8948236
171790 0.9053398
171800 0.9090858
171810 0.9063389
171820 0.9029821
171830 0.892556
171840 0.9044446
171850 0.8938147
171860 0.8892061
171870 0.902767
171880 0.8954923
171890 0.9018807
171900 0.905039
171910 0.8996338
171920 0.8963897
171930 0.8859468
171940 0.8945633
171950 0.894002
171960 0.888386
171970 0.9070241
171980 0.8959405
171990 0.9078485
172000 0.903003
172010 0.9013415
172020 0.8929644
172030 0.8892343
172040 0.8918813
172050 0.8801157
172060 0.8780038
172070 0.879178
172080 0.879318
172090 0.8856373
172100 0.8875768
172110 0.8752214
172120 0.8892449
172130 0.893759
172140 0.8829672
172150 0.879984
172160 0.8785869
172170 0.876921
172180 0.8796113
172190 0.8904793
172200 0.8859898
172210 0.8780414
172220 0.8867156
172230 0.888087
172240 0.8916966
172250 0.8912266
172260 0.8951912
172270 0.8954216
172280 0.888705
172290 0.9050173
172300 0.8996401
172310 0.8961191
172320 0.8969283
172330 0.8929665
172340 0.8960186
172350 0.8957583
172360 0.8852369
172370 0.8958244
172380 0.8921689
172390 0.8859164
172400 0.897574
172410 0.8762868
172420 0.8753407
172430 0.8860925
172440 0.8856939
172450 0.8934354
172460 0.9027397
172470 0.8875194
172480 0.8954474
172490 0.891191
172500 0.8922659
172510 0.9000737
172520 0.9001469
172530 0.8947257
172540 0.8916101
172550 0.9011328
172560 0.9006717
172570 0.9005685
172580 0.9023929
172590 0.9001946
172600 0.896664
172610 0.9117659
172620 0.9014066
172630 0.8999239
172640 0.90438
172650 0.906112
172660 0.9144124
172670 0.9067698
172680 0.8975613
172690 0.8952709
172700 0.9015111
172710 0.9123894
172720 0.9106442
172730 0.909444
172740 0.9023466
172750 0.918554
172760 0.9191644
172770 0.905956
172780 0.9070367
172790 0.8905984
172800 0.9000646
172810 0.8955501
172820 0.9051909
172830 0.900028
172840 0.8971539
172850 0.8959652
172860 0.8979298
172870 0.892006
172880 0.8943555
172890 0.8890026
172900 0.8893273
172910 0.8944777
172920 0.9078745
172930 0.9069203
172940 0.9006032
172950 0.8970763
172960 0.9015948
172970 0.9114981
172980 0.8985862
172990 0.9089927
173000 0.9103097
173010 0.9124253
173020 0.9061032
173030 0.903
173040 0.8939332
173050 0.9051864
173060 0.909756
173070 0.9037668
173080 0.9015268
173090 0.8844011
173100 0.8986958
173110 0.8940829
173120 0.8944286
173130 0.8988541
173140 0.9103982
173150 0.9148893
173160 0.914369
173170 0.9013627
173180 0.89727
173190 0.9000772
173200 0.8917299
173210 0.8967056
173220 0.9141202
173230 0.9239177
173240 0.912209
173250 0.9053501
173260 0.902824
173270 0.8921632
173280 0.8966426
173290 0.8989946
173300 0.8938203
173310 0.9069008
173320 0.9108498
173330 0.8965924
173340 0.9038774
173350 0.8991579
173360 0.8936807
173370 0.8917791
173380 0.9033531
173390 0.8909863
173400 0.9045307
173410 0.9086443
173420 0.9078591
173430 0.9100907
173440 0.9066569
173450 0.9104919
173460 0.9188296
173470 0.9151283
173480 0.9036038
173490 0.9153886
173500 0.9197266
173510 0.9223127
173520 0.9226406
173530 0.9208443
173540 0.9156524
173550 0.9250455
173560 0.9162225
173570 0.9219782
173580 0.9016069
173590 0.9081528
173600 0.8986145
173610 0.895463
173620 0.9094027
173630 0.9028123
173640 0.8964549
173650 0.8990244
173660 0.9012878
173670 0.9075928
173680 0.9038709
173690 0.8971401
173700 0.9061199
173710 0.905976
173720 0.899922
173730 0.9077758
173740 0.8979005
173750 0.890775
173760 0.8987498
173770 0.8945736
173780 0.9025574
173790 0.8982344
173800 0.8888388
173810 0.8911016
173820 0.9140794
173830 0.8977709
173840 0.9023726
173850 0.9186379
173860 0.9058916
173870 0.8975128
173880 0.9067839
173890 0.9246014
173900 0.9262414
173910 0.9245852
173920 0.9364187
173930 0.9352922
173940 0.9183657
173950 0.9174256
173960 0.9266185
173970 0.9318682
173980 0.9273123
173990 0.9219394
174000 0.9164497
174010 0.9110335
174020 0.9181773
174030 0.9207699
174040 0.9214494
174050 0.9281468
174060 0.926057
174070 0.9195568
174080 0.9233814
174090 0.9176297
174100 0.9205387
174110 0.923161
174120 0.9193891
174130 0.9120939
174140 0.9266003
174150 0.9178598
174160 0.9043068
174170 0.912179
174180 0.9027807
174190 0.9118501
174200 0.9210817
174210 0.9196246
174220 0.9184454
174230 0.920562
174240 0.9234027
174250 0.9207192
174260 0.9272214
174270 0.9268959
174280 0.9171407
174290 0.9187169
174300 0.9129856
174310 0.9190126
174320 0.9301232
174330 0.9242141
174340 0.906137
174350 0.9101617
174360 0.9186586
174370 0.9078734
174380 0.9130251
174390 0.9178334
174400 0.9181539
174410 0.9087719
174420 0.9168366
174430 0.9380204
174440 0.9286707
174450 0.9288976
174460 0.937301
174470 0.9413854
174480 0.9224948
174490 0.9232525
174500 0.9129339
174510 0.9182769
174520 0.9209784
174530 0.9155981
174540 0.9220536
174550 0.9127728
174560 0.9194713
174570 0.9300832
174580 0.9263987
174590 0.9224733
174600 0.9079723
174610 0.9247165
174620 0.9233812
174630 0.9271561
174640 0.9361761
174650 0.9295096
174660 0.9226414
174670 0.9258883
174680 0.9213088
174690 0.9247877
174700 0.9260469
174710 0.9309666
174720 0.9244657
174730 0.9271981
174740 0.9407481
174750 0.9358279
174760 0.9248106
174770 0.9289249
174780 0.9192206
174790 0.9321386
174800 0.9311359
174810 0.9319584
174820 0.9149139
174830 0.9158309
174840 0.92396
174850 0.9142359
174860 0.9202424
174870 0.9236925
174880 0.9269783
174890 0.9275035
174900 0.920838
174910 0.9325767
174920 0.9324256
174930 0.9286294
174940 0.9305954
174950 0.9195713
174960 0.9204255
174970 0.927036
174980 0.921762
174990 0.9226909
175000 0.9237989
175010 0.9327739
175020 0.9386272
175030 0.9360735
175040 0.9332927
175050 0.9302131
175060 0.9454033
175070 0.9472373
175080 0.946427
175090 0.938728
175100 0.9348827
175110 0.92939
175120 0.9236209
175130 0.9350961
175140 0.9469132
175150 0.959786
175160 0.966926
175170 0.9516907
175180 0.9433158
175190 0.951207
175200 0.9375935
175210 0.9326813
175220 0.9373096
175230 0.9277017
175240 0.9198091
175250 0.9224055
175260 0.9308398
175270 0.9184643
175280 0.9136437
175290 0.9240661
175300 0.9219648
175310 0.9292989
175320 0.9484087
175330 0.9404259
175340 0.9471792
175350 0.9327011
175360 0.9447945
175370 0.942414
175380 0.9499067
175390 0.9461665
175400 0.9467266
175410 0.9350573
175420 0.921819
175430 0.9291421
175440 0.9282461
175450 0.9209573
175460 0.9186196
175470 0.9135178
175480 0.9147446
175490 0.9192657
175500 0.9129499
175510 0.9223036
175520 0.9179876
175530 0.9199452
175540 0.9260551
175550 0.9153239
175560 0.9225985
175570 0.9133202
175580 0.9187259
175590 0.9094599
175600 0.9224439
175610 0.922107
175620 0.9141585
175630 0.916509
175640 0.9160973
175650 0.9120322
175660 0.9306977
175670 0.933672
175680 0.9327373
175690 0.9321468
175700 0.9324819
175710 0.9393567
175720 0.9373506
175730 0.9250214
175740 0.9187952
175750 0.9295387
175760 0.9328192
175770 0.9204364
175780 0.9279556
175790 0.9277643
175800 0.9248527
175810 0.917031
175820 0.9324617
175830 0.9279473
175840 0.9372277
175850 0.9150364
175860 0.9170409
175870 0.9331762
175880 0.9336686
175890 0.9226661
175900 0.9266331
175910 0.928347
175920 0.9364003
175930 0.9339661
175940 0.9312019
175950 0.9266599
175960 0.9361612
175970 0.9296085
175980 0.921118
175990 0.9218672
176000 0.9324981
176010 0.9415761
176020 0.926719
176030 0.9311154
176040 0.9434227
176050 0.9307848
176060 0.9230971
176070 0.9278589
176080 0.9254311
176090 0.9295938
176100 0.9228982
176110 0.9172623
176120 0.9237688
176130 0.9359846
176140 0.9349756
176150 0.9229814
176160 0.9277382
176170 0.9255738
176180 0.9358057
176190 0.9357629
176200 0.9397043
176210 0.9418706
176220 0.9382931
176230 0.9282307
176240 0.9206728
176250 0.9236382
176260 0.9234238
176270 0.9218459
176280 0.9305064
176290 0.9331431
176300 0.9189171
176310 0.9179733
176320 0.9190255
176330 0.9157932
176340 0.9109082
176350 0.9064407
176360 0.9171987
176370 0.9173997
176380 0.9058701
176390 0.9251539
176400 0.9215371
176410 0.9257365
176420 0.9192732
176430 0.9130666
176440 0.9128368
176450 0.9200528
176460 0.9265057
176470 0.9101188
176480 0.919022
176490 0.9126471
176500 0.912811
176510 0.9158227
176520 0.9147242
176530 0.9227779
176540 0.9294143
176550 0.9376964
176560 0.9392947
176570 0.9305876
176580 0.9341766
176590 0.932321
176600 0.9303082
176610 0.9284151
176620 0.9242931
176630 0.9249505
176640 0.9375024
176650 0.9362056
176660 0.9322547
176670 0.9244885
176680 0.925952
176690 0.9126234
176700 0.9204916
176710 0.9146124
176720 0.9190331
176730 0.9252131
176740 0.9260617
176750 0.920774
176760 0.9198147
176770 0.913532
176780 0.9165986
176790 0.9057561
176800 0.9097354
176810 0.9093306
176820 0.9075727
176830 0.9045874
176840 0.9070342
176850 0.9111071
176860 0.91624
176870 0.9146177
176880 0.911932
176890 0.9077427
176900 0.9065153
176910 0.9224896
176920 0.9198855
176930 0.9132711
176940 0.9012499
176950 0.9117433
176960 0.9273254
176970 0.9204963
176980 0.915343
176990 0.9006593
177000 0.9097928
177010 0.9036949
177020 0.9030243
177030 0.907854
177040 0.9063333
177050 0.9107618
177060 0.9153005
177070 0.9060321
177080 0.9067302
177090 0.9020684
177100 0.9169811
177110 0.9102577
177120 0.9048464
177130 0.9007286
177140 0.896876
177150 0.9059748
177160 0.9168662
177170 0.9238619
177180 0.9236144
177190 0.9017728
177200 0.9138553
177210 0.900864
177220 0.9072274
177230 0.919726
177240 0.9042291
177250 0.9070596
177260 0.9043075
177270 0.9119898
177280 0.904601
177290 0.9093735
177300 0.9028135
177310 0.9137495
177320 0.9032091
177330 0.9021224
177340 0.9041143
177350 0.9045402
177360 0.9088809
177370 0.9122007
177380 0.9108562
177390 0.9104564
177400 0.9102448
177410 0.9087628
177420 0.9045146
177430 0.9161265
177440 0.9089259
177450 0.9060368
177460 0.8953376
177470 0.9087188
177480 0.910093
177490 0.9138644
177500 0.9042746
177510 0.9022794
177520 0.8934686
177530 0.9095115
177540 0.9079763
177550 0.9151926
177560 0.9212286
177570 0.9137985
177580 0.9198973
177590 0.9145109
177600 0.9140434
177610 0.9133946
177620 0.910681
177630 0.9048166
177640 0.9009362
177650 0.9143248
177660 0.9090065
177670 0.8962946
177680 0.9094392
177690 0.9109722
177700 0.8978747
177710 0.8996044
177720 0.9114484
177730 0.909329
177740 0.91501
177750 0.9116256
177760 0.9081818
177770 0.9099107
177780 0.8972246
177790 0.894932
177800 0.8996106
177810 0.9026064
177820 0.8968739
177830 0.8774899
177840 0.893446
177850 0.9001564
177860 0.901764
177870 0.8980974
177880 0.8845509
177890 0.8940861
177900 0.8933334
177910 0.8861191
177920 0.8899627
177930 0.8947431
177940 0.8819194
177950 0.8817572
177960 0.8906259
177970 0.8878724
177980 0.8928035
177990 0.8898793
178000 0.8977981
178010 0.8972434
178020 0.9067638
178030 0.90082
178040 0.8981418
178050 0.8988358
178060 0.9044284
178070 0.9023848
178080 0.8976746
178090 0.898307
178100 0.8874845
178110 0.8834266
178120 0.8849691
178130 0.902265
178140 0.9069727
178150 0.90969
178160 0.9061592
178170 0.9157479
178180 0.9124213
178190 0.9085224
178200 0.9019687
178210 0.8973251
178220 0.8927553
178230 0.8843307
178240 0.8862125
178250 0.8900366
178260 0.8883734
178270 0.8893764
178280 0.8856614
178290 0.8920955
178300 0.9009306
178310 0.8886517
178320 0.8831379
178330 0.8991712
178340 0.9014164
178350 0.903093
178360 0.8983818
178370 0.8923561
178380 0.897968
178390 0.8974911
178400 0.8968965
178410 0.889017
178420 0.9024321
178430 0.9059782
178440 0.9033379
178450 0.9027764
178460 0.902873
178470 0.9060492
178480 0.9145213
178490 0.9089007
178500 0.9037862
178510 0.9039922
178520 0.9109386
178530 0.9023925
178540 0.9147143
178550 0.9071931
178560 0.9288821
178570 0.9216904
178580 0.9187874
178590 0.9151359
178600 0.9228219
178610 0.914194
178620 0.9271434
178630 0.9208017
178640 0.9085253
178650 0.9234077
178660 0.9289519
178670 0.9219379
178680 0.9284794
178690 0.925018
178700 0.9164791
178710 0.9157174
178720 0.9294745
178730 0.9234491
178740 0.9242077
178750 0.9208466
178760 0.9184732
178770 0.9283717
178780 0.9270972
178790 0.930777
178800 0.9244406
178810 0.9286533
178820 0.9291041
178830 0.9168485
178840 0.9257468
178850 0.9138827
178860 0.9151793
178870 0.9058728
178880 0.9253781
178890 0.9171054
178900 0.9243006
178910 0.9229631
178920 0.9081596
178930 0.9123218
178940 0.9040231
178950 0.8998396
178960 0.8975086
178970 0.9067598
178980 0.9122488
178990 0.9185271
179000 0.9010795
179010 0.9128525
179020 0.9095318
179030 0.9101886
179040 0.900261
179050 0.9091273
179060 0.9156107
179070 0.9273579
179080 0.9202744
179090 0.9229088
179100 0.9143805
179110 0.9096806
179120 0.9136887
179130 0.9177831
179140 0.8989351
179150 0.9144393
179160 0.9046829
179170 0.9087648
179180 0.9013686
179190 0.9023671
179200 0.9047759
179210 0.9105045
179220 0.9163733
179230 0.9372059
179240 0.9350837
179250 0.9298979
179260 0.9285461
179270 0.9286672
179280 0.9300981
179290 0.9273669
179300 0.9259701
179310 0.9286054
179320 0.9258174
179330 0.9220186
179340 0.9218451
179350 0.9157274
179360 0.9081098
179370 0.912158
179380 0.9348179
179390 0.9300296
179400 0.9289576
179410 0.9191395
179420 0.9293265
179430 0.9283189
179440 0.9215189
179450 0.9261905
179460 0.9150421
179470 0.9350126
179480 0.9306427
179490 0.9248425
179500 0.9381438
179510 0.9326419
179520 0.9322786
179530 0.9189086
179540 0.9276661
179550 0.9354427
179560 0.927089
179570 0.9114439
179580 0.9184701
179590 0.9267811
179600 0.9278684
179610 0.9306977
179620 0.920881
179630 0.9261598
179640 0.9274332
179650 0.9350844
179660 0.9304329
179670 0.9246526
179680 0.9247278
179690 0.9269631
179700 0.9153522
179710 0.9182591
179720 0.9257221
179730 0.933794
179740 0.9210244
179750 0.9182746
179760 0.9196473
179770 0.9072157
179780 0.9162492
179790 0.9106984
179800 0.9161926
179810 0.9134853
179820 0.9130185
179830 0.9119458
179840 0.9238173
179850 0.9232635
179860 0.9260527
179870 0.9347497
179880 0.9245743
179890 0.9244533
179900 0.9342842
179910 0.9268397
179920 0.9273754
179930 0.9206648
179940 0.927957
179950 0.9273348
179960 0.9351038
179970 0.9357491
179980 0.9227193
179990 0.9093496
180000 0.9109286
180010 0.9052938
180020 0.9020679
180030 0.9156187
180040 0.9043829
180050 0.9039893
180060 0.90393
180070 0.9174976
180080 0.9004447
180090 0.9174185
180100 0.9151646
180110 0.9146756
180120 0.9183336
180130 0.9210457
180140 0.9117587
180150 0.9126692
180160 0.9117745
180170 0.9180589
180180 0.9116543
180190 0.9142304
180200 0.927555
180210 0.9263105
180220 0.9210243
180230 0.9248819
180240 0.9201664
180250 0.9262292
180260 0.9106933
180270 0.905835
180280 0.9126322
180290 0.9167448
180300 0.9199284
180310 0.9099711
180320 0.9170738
180330 0.9136714
180340 0.9137135
180350 0.9168776
180360 0.9134712
180370 0.920685
180380 0.9115798
180390 0.9304415
180400 0.9296257
180410 0.9390271
180420 0.9231821
180430 0.9274663
180440 0.9305936
180450 0.9355502
180460 0.9329778
180470 0.9259575
180480 0.9175894
180490 0.9100242
180500 0.9119251
180510 0.9034785
180520 0.8987986
180530 0.886723
180540 0.899187
180550 0.8993694
180560 0.9013008
180570 0.9093364
180580 0.9048542
180590 0.9042885
180600 0.9171179
180610 0.9140864
180620 0.9104873
180630 0.9201586
180640 0.9094552
180650 0.9063004
180660 0.9031335
180670 0.8949541
180680 0.9068318
180690 0.9206282
180700 0.9263012
180710 0.928561
180720 0.9170664
180730 0.9196129
180740 0.920955
180750 0.9142143
180760 0.9035495
180770 0.909057
180780 0.913183
180790 0.9106315
180800 0.9086936
180810 0.9149842
180820 0.9157031
180830 0.9076695
180840 0.9075232
180850 0.9128229
180860 0.9194488
180870 0.9145703
180880 0.901067
180890 0.9123685
180900 0.9142654
180910 0.9113646
180920 0.9174054
180930 0.9259105
180940 0.9209738
180950 0.9249577
180960 0.9284275
180970 0.9274555
180980 0.9296222
180990 0.9234069
181000 0.9300581
181010 0.928296
181020 0.9247991
181030 0.9208837
181040 0.9268337
181050 0.9257515
181060 0.9216809
181070 0.918572
181080 0.9283185
181090 0.9146379
181100 0.9080343
181110 0.92288
181120 0.9288116
181130 0.9135087
181140 0.9189743
181150 0.9243472
181160 0.9278307
181170 0.9052581
181180 0.9115106
181190 0.9074561
181200 0.9079045
181210 0.9076348
181220 0.9089735
181230 0.9151032
181240 0.9094622
181250 0.9086036
181260 0.8972904
181270 0.9007663
181280 0.9141563
181290 0.9127924
181300 0.9189854
181310 0.9101701
181320 0.909548
181330 0.9328042
181340 0.9248526
181350 0.9220014
181360 0.9281536
181370 0.9354646
181380 0.9246325
181390 0.9217245
181400 0.9202238
181410 0.9293827
181420 0.9278107
181430 0.9261777
181440 0.9210076
181450 0.9204576
181460 0.9175196
181470 0.9223773
181480 0.9345908
181490 0.9340085
181500 0.9134411
181510 0.9118757
181520 0.9211835
181530 0.9287751
181540 0.9206
181550 0.917429
181560 0.9362898
181570 0.9248249
181580 0.9149714
181590 0.9280086
181600 0.9226649
181610 0.9291178
181620 0.9280956
181630 0.9295358
181640 0.9367167
181650 0.9341289
181660 0.9322544
181670 0.9279016
181680 0.9261212
181690 0.9245567
181700 0.9306053
181710 0.9336228
181720 0.9213572
181730 0.9144851
181740 0.913049
181750 0.9276216
181760 0.9243916
181770 0.9369593
181780 0.9163302
181790 0.92796
181800 0.9295852
181810 0.9252768
181820 0.934738
181830 0.9334256
181840 0.9317738
181850 0.9319951
181860 0.9296233
181870 0.9285036
181880 0.9234468
181890 0.9211082
181900 0.9268768
181910 0.9299039
181920 0.9121211
181930 0.9312239
181940 0.9299141
181950 0.9272432
181960 0.9374113
181970 0.9283521
181980 0.9351296
181990 0.9261701
182000 0.9341469
182010 0.9310262
182020 0.9417983
182030 0.9324309
182040 0.9233258
182050 0.9176018
182060 0.9091813
182070 0.9179551
182080 0.9205942
182090 0.9190882
182100 0.9131177
182110 0.9251691
182120 0.9310142
182130 0.9215508
182140 0.9312535
182150 0.9288306
182160 0.9339659
182170 0.9369507
182180 0.9316294
182190 0.9219072
182200 0.922838
182210 0.9346123
182220 0.9343113
182230 0.9414026
182240 0.9312531
182250 0.9351997
182260 0.9404019
182270 0.9411774
182280 0.9450247
182290 0.9342168
182300 0.9459299
182310 0.9454651
182320 0.9554641
182330 0.9494454
182340 0.9350401
182350 0.9361977
182360 0.9353842
182370 0.9390787
182380 0.917063
182390 0.9341511
182400 0.9155015
182410 0.9172606
182420 0.9205261
182430 0.9177582
182440 0.919357
182450 0.929822
182460 0.9266232
182470 0.9170663
182480 0.9164876
182490 0.9324042
182500 0.9315081
182510 0.9261895
182520 0.9184049
182530 0.9134179
182540 0.9194164
182550 0.9164832
182560 0.9104736
182570 0.9038395
182580 0.8955358
182590 0.9030515
182600 0.9102058
182610 0.9111177
182620 0.9308827
182630 0.920939
182640 0.9145205
182650 0.9063656
182660 0.9064159
182670 0.8984395
182680 0.9021837
182690 0.8954788
182700 0.9034799
182710 0.9082531
182720 0.9103568
182730 0.9104562
182740 0.914717
182750 0.922289
182760 0.9259465
182770 0.922137
182780 0.9156343
182790 0.9117403
182800 0.9066994
182810 0.9233212
182820 0.9163447
182830 0.9121801
182840 0.9186302
182850 0.9126498
182860 0.9197833
182870 0.901826
182880 0.9034752
182890 0.9143023
182900 0.919047
182910 0.9229843
182920 0.9142885
182930 0.9053794
182940 0.9099523
182950 0.8990159
182960 0.9028012
182970 0.9055057
182980 0.9165736
182990 0.9242393
183000 0.927412
183010 0.9241179
183020 0.9291281
183030 0.9197124
183040 0.9234601
183050 0.9237874
183060 0.9269086
183070 0.9213657
183080 0.9171187
183090 0.9016227
183100 0.9167188
183110 0.9288773
183120 0.9254678
183130 0.9275901
183140 0.9312775
183150 0.9221799
183160 0.914811
183170 0.9360183
183180 0.9403406
183190 0.9345331
183200 0.9212903
183210 0.9294327
183220 0.9261907
183230 0.9228196
183240 0.9076055
183250 0.8990928
183260 0.9114111
183270 0.9103599
183280 0.9228026
183290 0.901381
183300 0.9025602
183310 0.9008239
183320 0.9076249
183330 0.890666
183340 0.899271
183350 0.8906121
183360 0.896572
183370 0.8997747
183380 0.8985487
183390 0.8910214
183400 0.9147628
183410 0.8978037
183420 0.8946681
183430 0.8969586
183440 0.9034439
183450 0.9053749
183460 0.8974663
183470 0.9035672
183480 0.8986537
183490 0.8897034
183500 0.8969362
183510 0.8999419
183520 0.9024192
183530 0.8956729
183540 0.9047793
183550 0.9061864
183560 0.9046538
183570 0.9109197
183580 0.9259197
183590 0.9211251
183600 0.9223842
183610 0.9094456
183620 0.9092647
183630 0.9168889
183640 0.9367182
183650 0.9249281
183660 0.9225234
183670 0.9268813
183680 0.922062
183690 0.9294677
183700 0.9392465
183710 0.9330803
183720 0.9225411
183730 0.9214656
183740 0.8997276
183750 0.9055355
183760 0.900988
183770 0.9084818
183780 0.9086621
183790 0.906711
183800 0.9135574
183810 0.9020489
183820 0.9082713
183830 0.9155703
183840 0.9136116
183850 0.9148508
183860 0.9036856
183870 0.9117193
183880 0.9165263
183890 0.9228323
183900 0.9372697
183910 0.925752
183920 0.9198522
183930 0.925782
183940 0.9245812
183950 0.9254278
183960 0.9234515
183970 0.9079581
183980 0.9058297
183990 0.9037427
184000 0.9017696
184010 0.9170901
184020 0.9186242
184030 0.9169519
184040 0.9160423
184050 0.9178069
184060 0.9201753
184070 0.9107686
184080 0.9160349
184090 0.9014944
184100 0.9173293
184110 0.9147053
184120 0.9244298
184130 0.9142652
184140 0.9115685
184150 0.9032689
184160 0.9098368
184170 0.9047896
184180 0.9088459
184190 0.9163809
184200 0.9048382
184210 0.9135172
184220 0.9164662
184230 0.917624
184240 0.9229288
184250 0.925292
184260 0.919771
184270 0.9223457
184280 0.9293971
184290 0.91882
184300 0.9350235
184310 0.9216426
184320 0.9170105
184330 0.9159769
184340 0.9077268
184350 0.9064775
184360 0.9026783
184370 0.9032195
184380 0.909264
184390 0.9257324
184400 0.9270806
184410 0.9304575
184420 0.9320185
184430 0.9231307
184440 0.9181638
184450 0.912761
184460 0.9238507
184470 0.9316146
184480 0.923049
184490 0.9217058
184500 0.9093615
184510 0.9101894
184520 0.9097375
184530 0.9188683
184540 0.9144676
184550 0.9155142
184560 0.9144502
184570 0.9040899
184580 0.9057341
184590 0.9089673
184600 0.8992455
184610 0.9063928
184620 0.9099967
184630 0.9280398
184640 0.9216904
184650 0.9149631
184660 0.9118899
184670 0.9147024
184680 0.9061937
184690 0.917816
184700 0.9149475
184710 0.9220036
184720 0.9178553
184730 0.9100226
184740 0.9144068
184750 0.9133381
184760 0.9160283
184770 0.9195305
184780 0.9265513
184790 0.925573
184800 0.9331962
184810 0.9275749
184820 0.9257867
184830 0.9159201
184840 0.9103271
184850 0.9029041
184860 0.9132171
184870 0.9225
184880 0.9259195
184890 0.9139317
184900 0.9132393
184910 0.9134199
184920 0.915592
184930 0.9240246
184940 0.9149824
184950 0.9130315
184960 0.9113504
184970 0.9000688
184980 0.909881
184990 0.9025999
185000 0.9102936
185010 0.9016381
185020 0.9134001
185030 0.9038189
185040 0.9058732
185050 0.9123928
185060 0.9176961
185070 0.9067751
185080 0.9093822
185090 0.9087706
185100 0.9181997
185110 0.9209163
185120 0.9256864
185130 0.9235301
185140 0.9173288
185150 0.9204701
185160 0.916154
185170 0.9126058
185180 0.9072022
185190 0.9149088
185200 0.9014429
185210 0.9068757
185220 0.9104821
185230 0.9129432
185240 0.9231983
185250 0.9182058
185260 0.9135947
185270 0.9141079
185280 0.9118273
185290 0.9135492
185300 0.9079344
185310 0.9035222
185320 0.9126284
185330 0.9178737
185340 0.9061993
185350 0.9107044
185360 0.9069747
185370 0.8954723
185380 0.9070499
185390 0.9074831
185400 0.9043995
185410 0.9030901
185420 0.9015504
185430 0.9135501
185440 0.9140344
185450 0.8998233
185460 0.9137401
185470 0.9044708
185480 0.9064592
185490 0.9059895
185500 0.9064295
185510 0.8977377
185520 0.9073007
185530 0.9008624
185540 0.9041845
185550 0.9127831
185560 0.9123628
185570 0.9105574
185580 0.9223563
185590 0.9184181
185600 0.9074967
185610 0.9092599
185620 0.9086933
185630 0.9054043
185640 0.9067103
185650 0.9081177
185660 0.9066432
185670 0.9104531
185680 0.9069989
185690 0.9205976
185700 0.9162526
185710 0.9211264
185720 0.912675
185730 0.9230738
185740 0.9246144
185750 0.9203581
185760 0.9177167
185770 0.9222376
185780 0.9244053
185790 0.915046
185800 0.8994359
185810 0.8992085
185820 0.895897
185830 0.9062399
185840 0.9176331
185850 0.9054178
185860 0.9024539
185870 0.9056138
185880 0.9075304
185890 0.9060649
185900 0.90873
185910 0.9209279
185920 0.8995754
185930 0.9109942
185940 0.9128563
185950 0.9029399
185960 0.9018718
185970 0.8932735
185980 0.9003695
185990 0.8964434
186000 0.9079135
186010 0.9095343
186020 0.900144
186030 0.8994595
186040 0.9072366
186050 0.9103359
186060 0.9123474
186070 0.9030677
186080 0.9129295
186090 0.9219621
186100 0.9127479
186110 0.9177717
186120 0.9108331
186130 0.9165878
186140 0.9130624
186150 0.9194835
186160 0.9133458
186170 0.908769
186180 0.9204028
186190 0.9227215
186200 0.9152225
186210 0.9286951
186220 0.9197229
186230 0.9108858
186240 0.9209467
186250 0.9109122
186260 0.9033458
186270 0.9118614
186280 0.9162254
186290 0.9281897
186300 0.9114446
186310 0.9225892
186320 0.9275389
186330 0.9139439
186340 0.9213322
186350 0.919718
186360 0.9292595
186370 0.9173704
186380 0.9246693
186390 0.9271673
186400 0.9193703
186410 0.913615
186420 0.9016276
186430 0.9212905
186440 0.939596
186450 0.9324359
186460 0.9287477
186470 0.938185
186480 0.9281393
186490 0.9307714
186500 0.9246272
186510 0.9352584
186520 0.9463077
186530 0.9349011
186540 0.9367971
186550 0.9374835
186560 0.9451255
186570 0.9430379
186580 0.916131
186590 0.8980137
186600 0.9062892
186610 0.9018377
186620 0.91733
186630 0.924343
186640 0.9245194
186650 0.9163129
186660 0.9246835
186670 0.9391297
186680 0.9398818
186690 0.9351413
186700 0.9400217
186710 0.9333038
186720 0.9113103
186730 0.9214544
186740 0.9220316
186750 0.9191326
186760 0.9331663
186770 0.9329805
186780 0.9285011
186790 0.9230035
186800 0.9182947
186810 0.9214909
186820 0.9269196
186830 0.9157348
186840 0.9210234
186850 0.9179852
186860 0.9167668
186870 0.9228821
186880 0.9289379
186890 0.9366643
186900 0.9210162
186910 0.9301161
186920 0.9352025
186930 0.9195803
186940 0.918654
186950 0.9163164
186960 0.9214208
186970 0.9246179
186980 0.9167467
186990 0.9147934
187000 0.9108415
187010 0.9070486
187020 0.9113322
187030 0.9087503
187040 0.907591
187050 0.9116954
187060 0.9163139
187070 0.9173164
187080 0.9230432
187090 0.9193083
187100 0.9152512
187110 0.9201189
187120 0.9237502
187130 0.9190616
187140 0.9165934
187150 0.9146077
187160 0.9012285
187170 0.8975875
187180 0.9068657
187190 0.9157012
187200 0.9136609
187210 0.909586
187220 0.9040717
187230 0.9041225
187240 0.917187
187250 0.9214805
187260 0.9079549
187270 0.910494
187280 0.9027352
187290 0.9223025
187300 0.9235077
187310 0.9142377
187320 0.9089783
187330 0.9204937
187340 0.9161705
187350 0.9196637
187360 0.9207851
187370 0.9193577
187380 0.9198629
187390 0.9259413
187400 0.9207585
187410 0.9225198
187420 0.9233724
187430 0.9265838
187440 0.9190112
187450 0.9353183
187460 0.925132
187470 0.9241541
187480 0.9256564
187490 0.9188925
187500 0.9323241
187510 0.9364787
187520 0.9355381
187530 0.9391748
187540 0.931954
187550 0.9310941
187560 0.9378046
187570 0.9271123
187580 0.920852
187590 0.9278891
187600 0.9263294
187610 0.9132283
187620 0.9262385
187630 0.9337023
187640 0.9251953
187650 0.9228052
187660 0.92319
187670 0.9298252
187680 0.924567
187690 0.9391341
187700 0.9279068
187710 0.9239766
187720 0.9276442
187730 0.9401751
187740 0.9327826
187750 0.9294679
187760 0.9267
187770 0.9340388
187780 0.9361046
187790 0.9324448
187800 0.9234778
187810 0.9170267
187820 0.916979
187830 0.9289262
187840 0.9310664
187850 0.9292313
187860 0.9129639
187870 0.9075477
187880 0.9194182
187890 0.929427
187900 0.9335898
187910 0.9280415
187920 0.9197543
187930 0.9337781
187940 0.9339378
187950 0.9416352
187960 0.9460713
187970 0.9353942
187980 0.9363395
187990 0.9370407
188000 0.9396788
188010 0.9441198
188020 0.9453633
188030 0.9316613
188040 0.9248039
188050 0.9350263
188060 0.9282989
188070 0.9368614
188080 0.9302896
188090 0.9199976
188100 0.9212406
188110 0.9184101
188120 0.9232901
188130 0.9133148
188140 0.9193822
188150 0.9300271
188160 0.9344932
188170 0.9301289
188180 0.9358031
188190 0.9381742
188200 0.9349262
188210 0.9241664
188220 0.9200508
188230 0.9090815
188240 0.925921
188250 0.9222177
188260 0.9132305
188270 0.9166824
188280 0.9037085
188290 0.9034411
188300 0.89861
188310 0.9007739
188320 0.9089199
188330 0.9049654
188340 0.9117672
188350 0.9093683
188360 0.9142051
188370 0.9071218
188380 0.908113
188390 0.8971949
188400 0.8930187
188410 0.8926272
188420 0.8949224
188430 0.9034358
188440 0.908668
188450 0.8955748
188460 0.9061
188470 0.8994777
188480 0.8883188
188490 0.900143
188500 0.8960295
188510 0.8872576
188520 0.887064
188530 0.8997961
188540 0.9070636
188550 0.9195139
188560 0.9206275
188570 0.9223799
188580 0.9220213
188590 0.9119918
188600 0.9039637
188610 0.9113131
188620 0.9171138
188630 0.9088576
188640 0.9214856
188650 0.9223312
188660 0.9359726
188670 0.9245105
188680 0.9251323
188690 0.9271804
188700 0.9259959
188710 0.9241439
188720 0.9350821
188730 0.9341289
188740 0.9397081
188750 0.9282535
188760 0.9306603
188770 0.927751
188780 0.9285048
188790 0.9396585
188800 0.9390063
188810 0.9254799
188820 0.9304299
188830 0.9238188
188840 0.928602
188850 0.9084225
188860 0.9086619
188870 0.9064376
188880 0.9129284
188890 0.9179367
188900 0.9193875
188910 0.9080872
188920 0.9051749
188930 0.927479
188940 0.9319234
188950 0.9283883
188960 0.9115276
188970 0.9092915
188980 0.8994536
188990 0.8859782
189000 0.8955331
189010 0.9056668
189020 0.9082296
189030 0.9106382
189040 0.9077305
189050 0.8928524
189060 0.8959938
189070 0.908494
189080 0.9084762
189090 0.8974984
189100 0.8917739
189110 0.905622
189120 0.9083564
189130 0.9037653
189140 0.8994167
189150 0.8968083
189160 0.894785
189170 0.8957998
189180 0.9017856
189190 0.895615
189200 0.9016762
189210 0.8952165
189220 0.9033104
189230 0.8935513
189240 0.8984607
189250 0.9008023
189260 0.911778
189270 0.9123539
189280 0.9052175
189290 0.9018391
189300 0.9028364
189310 0.9045093
189320 0.9111555
189330 0.903761
189340 0.912693
189350 0.8985701
189360 0.9034302
189370 0.8954369
189380 0.9169968
189390 0.9115101
189400 0.9046096
189410 0.9002236
189420 0.8873808
189430 0.8887186
189440 0.9095884
189450 0.9040349
189460 0.9046983
189470 0.9082589
189480 0.9045543
189490 0.9057488
189500 0.9141365
189510 0.898707
189520 0.9199504
189530 0.9148396
189540 0.9024159
189550 0.9061124
189560 0.8971026
189570 0.8922708
189580 0.8874934
189590 0.8787329
189600 0.8956898
189610 0.9013489
189620 0.8980348
189630 0.9049399
189640 0.8872941
189650 0.8897892
189660 0.8826411
189670 0.8917065
189680 0.8993144
189690 0.8904716
189700 0.8926404
189710 0.8920679
189720 0.8916306
189730 0.889149
189740 0.9010186
189750 0.9022698
189760 0.8869888
189770 0.8851601
189780 0.8910541
189790 0.8861563
189800 0.8903009
189810 0.8916348
189820 0.8938776
189830 0.9012299
189840 0.9070781
189850 0.9103225
189860 0.9152824
189870 0.8969814
189880 0.9058118
189890 0.89857
189900 0.8958952
189910 0.8805326
189920 0.894419
189930 0.8918507
189940 0.8952302
189950 0.9007334
189960 0.9160559
189970 0.9096214
189980 0.9028028
189990 0.8994724
190000 0.9015031
190010 0.9098679
190020 0.9168371
190030 0.9095083
190040 0.9077011
190050 0.9054181
190060 0.9146309
190070 0.9124407
190080 0.929141
190090 0.9279999
190100 0.9227197
190110 0.9238324
190120 0.9187039
190130 0.9130872
190140 0.9235011
190150 0.922904
190160 0.9232634
190170 0.9157547
190180 0.9163365
190190 0.9157228
190200 0.9091654
190210 0.913084
190220 0.9001647
190230 0.9055423
190240 0.9092162
190250 0.8887141
190260 0.8947732
190270 0.8905474
190280 0.9061795
190290 0.9064521
190300 0.9073532
190310 0.9140192
190320 0.9050793
190330 0.9074718
190340 0.9101821
190350 0.9158046
190360 0.9063889
190370 0.9183089
190380 0.9133235
190390 0.9118657
190400 0.9269781
190410 0.9276336
190420 0.9205841
190430 0.9235306
190440 0.9276422
190450 0.9292
190460 0.914674
190470 0.8958509
190480 0.8988125
190490 0.9232489
190500 0.9345338
190510 0.9287806
190520 0.9213945
190530 0.9257517
190540 0.9321837
190550 0.9304944
190560 0.9193338
190570 0.9199616
190580 0.9064341
190590 0.9080101
190600 0.910582
190610 0.9252082
190620 0.9173018
190630 0.9293868
190640 0.9408442
190650 0.9213567
190660 0.9281859
190670 0.9093435
190680 0.9059417
190690 0.9221855
190700 0.9202252
190710 0.9235544
190720 0.9163131
190730 0.9242722
190740 0.9169213
190750 0.9310485
190760 0.9128819
190770 0.9156119
190780 0.931908
190790 0.925939
190800 0.920521
190810 0.9342802
190820 0.9289744
190830 0.921544
190840 0.9268866
190850 0.9286132
190860 0.921329
190870 0.9281777
190880 0.9094155
190890 0.9166989
190900 0.9239159
190910 0.9293297
190920 0.9386744
190930 0.9360176
190940 0.9227858
190950 0.9404607
190960 0.932659
190970 0.9277508
190980 0.9328311
190990 0.9294125
191000 0.9182991
191010 0.9382439
191020 0.9384555
191030 0.9384784
191040 0.9332128
191050 0.9455765
191060 0.9449084
191070 0.9372177
191080 0.9302983
191090 0.9316823
191100 0.9399236
191110 0.93205
191120 0.9249306
191130 0.9282012
191140 0.9349418
191150 0.927805
191160 0.9372041
191170 0.9309363
191180 0.9456602
191190 0.9461722
191200 0.9514232
191210 0.9459686
191220 0.9382123
191230 0.9343282
191240 0.9152986
191250 0.9229015
191260 0.9236457
191270 0.9238192
191280 0.9183301
191290 0.9179465
191300 0.9263924
191310 0.9212328
191320 0.9134724
191330 0.9132743
191340 0.9114902
191350 0.9138151
191360 0.9298815
191370 0.922689
191380 0.9173845
191390 0.9028333
191400 0.9096544
191410 0.9028851
191420 0.9182753
191430 0.9190882
191440 0.9044204
191450 0.8973882
191460 0.9015352
191470 0.9050004
191480 0.8947839
191490 0.8928894
191500 0.9003078
191510 0.9031434
191520 0.9054511
191530 0.9075285
191540 0.9169551
191550 0.9124655
191560 0.9216762
191570 0.9083382
191580 0.9194672
191590 0.9098209
191600 0.9129915
191610 0.9113033
191620 0.9070354
191630 0.9212972
191640 0.9098213
191650 0.9098239
191660 0.9095295
191670 0.9077584
191680 0.9037301
191690 0.9018407
191700 0.9096984
191710 0.9060783
191720 0.9143853
191730 0.924522
191740 0.917928
191750 0.9090661
191760 0.9040008
191770 0.9044115
191780 0.9163339
191790 0.9172117
191800 0.9154149
191810 0.9029193
191820 0.9268085
191830 0.9346394
191840 0.9295944
191850 0.9227045
191860 0.9329367
191870 0.9231867
191880 0.936848
191890 0.9389377
191900 0.9360606
191910 0.9393889
191920 0.9265843
191930 0.9278337
191940 0.9344051
191950 0.9389584
191960 0.9450197
191970 0.9401084
191980 0.9377562
191990 0.9399957
192000 0.9536471
192010 0.9394677
192020 0.9401042
192030 0.9420819
192040 0.9390208
192050 0.9382204
192060 0.9294918
192070 0.9314976
192080 0.9308745
192090 0.9405383
192100 0.9528813
192110 0.9307667
192120 0.9359674
192130 0.9416965
192140 0.9416162
192150 0.9372451
192160 0.9397451
192170 0.9380033
192180 0.9502908
192190 0.9523551
192200 0.9453465
192210 0.9509851
192220 0.9523653
192230 0.938758
192240 0.9395061
192250 0.9376493
192260 0.940834
192270 0.9514647
192280 0.945511
192290 0.9405631
192300 0.9506466
192310 0.9423682
192320 0.9346648
192330 0.9520752
192340 0.9415071
192350 0.9528222
192360 0.9394234
192370 0.9405617
192380 0.9411324
192390 0.9435231
192400 0.9467859
192410 0.9442912
192420 0.9440078
192430 0.9371355
192440 0.938694
192450 0.9445663
192460 0.9374807
192470 0.9366517
192480 0.9444374
192490 0.9359205
192500 0.9427783
192510 0.9315898
192520 0.9468053
192530 0.9494585
192540 0.9464715
192550 0.9399357
192560 0.9288526
192570 0.9319026
192580 0.9319448
192590 0.941066
192600 0.9403471
192610 0.9501136
192620 0.9405195
192630 0.9454207
192640 0.9316238
192650 0.931322
192660 0.9324547
192670 0.9358823
192680 0.9317479
192690 0.9296799
192700 0.923104
192710 0.9239563
192720 0.9190404
192730 0.9309326
192740 0.9317823
192750 0.9232802
192760 0.932565
192770 0.9266477
192780 0.9342542
192790 0.9410308
192800 0.9411411
192810 0.9506949
192820 0.9400229
192830 0.9459178
192840 0.935036
192850 0.9501372
192860 0.9573381
192870 0.9344729
192880 0.9378233
192890 0.9338735
192900 0.9356409
192910 0.9446432
192920 0.9368566
192930 0.9380251
192940 0.9279935
192950 0.93915
192960 0.9440027
192970 0.9523913
192980 0.942819
192990 0.9431486
193000 0.935846
193010 0.9417351
193020 0.9432034
193030 0.9454048
193040 0.9428443
193050 0.9412781
193060 0.9436716
193070 0.930243
193080 0.9405385
193090 0.929689
193100 0.9292477
193110 0.9256034
193120 0.946309
193130 0.9298952
193140 0.9465979
193150 0.9424165
193160 0.9307483
193170 0.9322095
193180 0.9401198
193190 0.9375865
193200 0.9521583
193210 0.9446809
193220 0.9370705
193230 0.9611725
193240 0.9507718
193250 0.9455677
193260 0.9301359
193270 0.9352261
193280 0.9407007
193290 0.9484085
193300 0.9527796
193310 0.9443887
193320 0.9638689
193330 0.9598536
193340 0.9466763
193350 0.9383157
193360 0.9476065
193370 0.9369803
193380 0.9519433
193390 0.9445336
193400 0.9337097
193410 0.9264124
193420 0.9429883
193430 0.9396815
193440 0.9375264
193450 0.9376116
193460 0.9348044
193470 0.934743
193480 0.9497384
193490 0.935231
193500 0.9410555
193510 0.9480505
193520 0.9306417
193530 0.9390633
193540 0.9372154
193550 0.9301819
193560 0.9345502
193570 0.9458677
193580 0.9392676
193590 0.9317194
193600 0.9136381
193610 0.9261284
193620 0.9226173
193630 0.9248173
193640 0.9264122
193650 0.9240813
193660 0.9411898
193670 0.9240292
193680 0.915956
193690 0.9124557
193700 0.9159796
193710 0.9052944
193720 0.9187284
193730 0.9235383
193740 0.9388219
193750 0.9369718
193760 0.9333166
193770 0.9378234
193780 0.9479434
193790 0.953135
193800 0.9603527
193810 0.9574497
193820 0.9466253
193830 0.960193
193840 0.9534705
193850 0.9469067
193860 0.9479169
193870 0.9616903
193880 0.9452788
193890 0.936499
193900 0.9309372
193910 0.9389481
193920 0.9201103
193930 0.9289925
193940 0.9325233
193950 0.9379333
193960 0.9478256
193970 0.9344321
193980 0.9390829
193990 0.934661
194000 0.9381863
194010 0.9328364
194020 0.9189689
194030 0.9207648
194040 0.9276564
194050 0.9338924
194060 0.9366137
194070 0.9339011
194080 0.9358909
194090 0.9231402
194100 0.9374084
194110 0.9399372
194120 0.944907
194130 0.9452376
194140 0.9476756
194150 0.9429328
194160 0.9389867
194170 0.9293327
194180 0.9272395
194190 0.9383724
194200 0.9157499
194210 0.9084091
194220 0.9329471
194230 0.9210453
194240 0.9238012
194250 0.9151382
194260 0.9175845
194270 0.9322081
194280 0.9419305
194290 0.9217194
194300 0.9291942
194310 0.9309899
194320 0.9346764
194330 0.9247181
194340 0.9271659
194350 0.9366306
194360 0.9308016
194370 0.9355918
194380 0.9382323
194390 0.9355636
194400 0.9353673
194410 0.9440893
194420 0.9330345
194430 0.9419595
194440 0.9347886
194450 0.9338486
194460 0.9380385
194470 0.9452422
194480 0.9396534
194490 0.9437922
194500 0.9407302
194510 0.9475848
194520 0.9422745
194530 0.9350204
194540 0.9285691
194550 0.932651
194560 0.9313577
194570 0.9233626
194580 0.9311324
194590 0.9400674
194600 0.9488016
194610 0.9513535
194620 0.9494914
194630 0.9377755
194640 0.9456048
194650 0.9490496
194660 0.9532535
194670 0.9447563
194680 0.9440492
194690 0.9467714
194700 0.9405588
194710 0.9493383
194720 0.9357956
194730 0.9434961
194740 0.9503179
194750 0.9461668
194760 0.9506009
194770 0.9592743
194780 0.9497138
194790 0.9457009
194800 0.9458975
194810 0.9545952
194820 0.9584795
194830 0.9444604
194840 0.9445707
194850 0.9392535
194860 0.941398
194870 0.9520298
194880 0.9651838
194890 0.9516053
194900 0.9416067
194910 0.9493135
194920 0.9377524
194930 0.9331065
194940 0.9312574
194950 0.9261768
194960 0.9435012
194970 0.9495235
194980 0.9505213
194990 0.9532431
195000 0.94065
195010 0.9423898
195020 0.937573
195030 0.9490417
195040 0.9569879
195050 0.9650523
195060 0.9501518
195070 0.9340329
195080 0.9344857
195090 0.922181
195100 0.9321892
195110 0.9240445
195120 0.9259809
195130 0.948338
195140 0.9656392
195150 0.9575167
195160 0.9498852
195170 0.9468822
195180 0.9407938
195190 0.9357848
195200 0.9420587
195210 0.944393
195220 0.9421911
195230 0.9455975
195240 0.9539765
195250 0.9476128
195260 0.9539174
195270 0.9562149
195280 0.9430751
195290 0.9510362
195300 0.9569514
195310 0.9461262
195320 0.9342733
195330 0.9427339
195340 0.9357625
195350 0.9299799
195360 0.9329833
195370 0.9382248
195380 0.9388266
195390 0.9530874
195400 0.9465904
195410 0.9321775
195420 0.9392598
195430 0.9344365
195440 0.9434165
195450 0.9352995
195460 0.9255728
195470 0.9543386
195480 0.9362301
195490 0.9412236
195500 0.947265
195510 0.9578267
195520 0.9359679
195530 0.9512408
195540 0.9556559
195550 0.9514152
195560 0.9482582
195570 0.9552957
195580 0.948307
195590 0.9480351
195600 0.9455938
195610 0.9384319
195620 0.9412416
195630 0.949069
195640 0.9359535
195650 0.937754
195660 0.9400917
195670 0.9356731
195680 0.9342809
195690 0.9295546
195700 0.9406501
195710 0.9270582
195720 0.9265198
195730 0.9225571
195740 0.9172624
195750 0.912167
195760 0.9229172
195770 0.9362581
195780 0.9303049
195790 0.9389657
195800 0.9277249
195810 0.9435037
195820 0.9369026
195830 0.9406959
195840 0.9471645
195850 0.9292731
195860 0.9300383
195870 0.9419215
195880 0.9390917
195890 0.9488964
195900 0.9335055
195910 0.9250299
195920 0.9404927
195930 0.9404982
195940 0.9378963
195950 0.9338635
195960 0.9465781
195970 0.9563158
195980 0.9457526
195990 0.9507508
196000 0.9474542
196010 0.9469547
196020 0.9370623
196030 0.9405763
196040 0.9409655
196050 0.9313881
196060 0.918678
196070 0.9108123
196080 0.9203128
196090 0.9255056
196100 0.9356238
196110 0.9330241
196120 0.9287976
196130 0.9404193
196140 0.936149
196150 0.9262881
196160 0.9325811
196170 0.9289726
196180 0.9345766
196190 0.93199
196200 0.9368609
196210 0.9241226
196220 0.9247647
196230 0.9233299
196240 0.9190096
196250 0.925337
196260 0.9250128
196270 0.9404624
196280 0.9385373
196290 0.9405497
196300 0.9455388
196310 0.9462675
196320 0.9406774
196330 0.9414791
196340 0.9490842
196350 0.9493471
196360 0.9465574
196370 0.951351
196380 0.9514678
196390 0.9546867
196400 0.9439641
196410 0.938456
196420 0.9381859
196430 0.9431134
196440 0.9324191
196450 0.9457921
196460 0.9488025
196470 0.9497947
196480 0.9286706
196490 0.940812
196500 0.9410924
196510 0.9179856
196520 0.9250326
196530 0.9235561
196540 0.9261235
196550 0.927882
196560 0.9299389
196570 0.9250796
196580 0.9193206
196590 0.9380577
196600 0.9326322
196610 0.9273566
196620 0.9431713
196630 0.9441444
196640 0.9290726
196650 0.9396895
196660 0.9277189
196670 0.9274035
196680 0.9331343
196690 0.9167842
196700 0.9282312
196710 0.9342108
196720 0.9236845
196730 0.9187698
196740 0.917007
196750 0.9116126
196760 0.9151065
196770 0.9093505
196780 0.9178276
196790 0.9182278
196800 0.9100953
196810 0.9179345
196820 0.903698
196830 0.9133832
196840 0.9123308
196850 0.8966529
196860 0.9031115
196870 0.9097848
196880 0.9195901
196890 0.913651
196900 0.9235452
196910 0.914163
196920 0.9285058
196930 0.9254199
196940 0.9108744
196950 0.9140769
196960 0.9123657
196970 0.9200917
196980 0.9136277
196990 0.921271
197000 0.9142023
197010 0.9258525
197020 0.9128534
197030 0.9170535
197040 0.9235249
197050 0.9249548
197060 0.9355648
197070 0.9379134
197080 0.933541
197090 0.943413
197100 0.9480515
197110 0.9391947
197120 0.9388618
197130 0.9354283
197140 0.9375987
197150 0.9433905
197160 0.9503095
197170 0.9520888
197180 0.9496354
197190 0.939544
197200 0.9271647
197210 0.9465365
197220 0.9289823
197230 0.9375944
197240 0.9307121
197250 0.9234638
197260 0.9277925
197270 0.9212756
197280 0.9165886
197290 0.9251641
197300 0.9314989
197310 0.9305961
197320 0.9269001
197330 0.9155331
197340 0.934088
197350 0.9227871
197360 0.9273832
197370 0.9231088
197380 0.9411102
197390 0.9395845
197400 0.9395677
197410 0.9400141
197420 0.9506927
197430 0.9502575
197440 0.9408737
197450 0.9329833
197460 0.9235694
197470 0.9263952
197480 0.9370668
197490 0.9371011
197500 0.9246622
197510 0.9251235
197520 0.9248886
197530 0.9283354
197540 0.928942
197550 0.9310893
197560 0.9342352
197570 0.9301761
197580 0.9381831
197590 0.9323595
197600 0.9411281
197610 0.9401882
197620 0.9381537
197630 0.9364111
197640 0.9251235
197650 0.940877
197660 0.9359553
197670 0.939957
197680 0.9587216
197690 0.9525968
197700 0.9524053
197710 0.9399248
197720 0.9386659
197730 0.946176
197740 0.9500719
197750 0.9576654
197760 0.9482852
197770 0.9517039
197780 0.9473461
197790 0.9481142
197800 0.9488937
197810 0.9506714
197820 0.9526172
197830 0.9537548
197840 0.9678789
197850 0.9542893
197860 0.949239
197870 0.9472054
197880 0.9532548
197890 0.9539893
197900 0.9576362
197910 0.9609894
197920 0.9759769
197930 0.9588693
197940 0.9464687
197950 0.9483222
197960 0.9431083
197970 0.9424391
197980 0.9473824
197990 0.9552522
198000 0.9424162
198010 0.936165
198020 0.9376488
198030 0.9482983
198040 0.9480832
198050 0.9404068
198060 0.9405109
198070 0.9390807
198080 0.9427106
198090 0.9437531
198100 0.9477725
198110 0.9539384
198120 0.9494514
198130 0.9520608
198140 0.9619942
198150 0.957729
198160 0.9723359
198170 0.9645058
198180 0.9663186
198190 0.9589232
198200 0.9506242
198210 0.9648178
198220 0.961397
198230 0.939993
198240 0.933932
198250 0.9398948
198260 0.9409578
198270 0.9421539
198280 0.9352829
198290 0.9334723
198300 0.9391122
198310 0.9440281
198320 0.9417819
198330 0.9467139
198340 0.9419192
198350 0.9412581
198360 0.9394398
198370 0.9516149
198380 0.9497828
198390 0.9494923
198400 0.9577414
198410 0.9591457
198420 0.9542279
198430 0.9465032
198440 0.9455509
198450 0.9470918
198460 0.9440446
198470 0.9422707
198480 0.938181
198490 0.9487891
198500 0.9306449
198510 0.9434186
198520 0.9370462
198530 0.9456573
198540 0.9449793
198550 0.9606162
198560 0.9626571
198570 0.9600407
198580 0.9629998
198590 0.9685301
198600 0.9464236
198610 0.9451333
198620 0.9410443
198630 0.9483336
198640 0.9488789
198650 0.9518032
198660 0.9476284
198670 0.940258
198680 0.9580802
198690 0.9521369
198700 0.9385123
198710 0.9329106
198720 0.924265
198730 0.9304537
198740 0.9324031
198750 0.9403148
198760 0.9305381
198770 0.9382409
198780 0.9299893
198790 0.9468515
198800 0.9498219
198810 0.9605623
198820 0.9563622
198830 0.9462022
198840 0.9686962
198850 0.9651841
198860 0.9650872
198870 0.948691
198880 0.9452553
198890 0.9514449
198900 0.9473407
198910 0.9393029
198920 0.9395379
198930 0.930199
198940 0.9272745
198950 0.9335979
198960 0.9335946
198970 0.9334769
198980 0.9436969
198990 0.9395258
199000 0.9304131
199010 0.9297491
199020 0.9402124
199030 0.9395294
199040 0.9547763
199050 0.9402797
199060 0.948412
199070 0.9521641
199080 0.9549019
199090 0.9562864
199100 0.9546285
199110 0.955084
199120 0.9446117
199130 0.9301261
199140 0.939721
199150 0.9478136
199160 0.9358743
199170 0.9471337
199180 0.9349478
199190 0.9451918
199200 0.9648936
199210 0.9566966
199220 0.9528823
199230 0.9494833
199240 0.9493807
199250 0.9470499
199260 0.9573555
199270 0.9545321
199280 0.9502106
199290 0.9540406
199300 0.9605362
199310 0.9636435
199320 0.9509377
199330 0.9511588
199340 0.9434078
199350 0.9320226
199360 0.937634
199370 0.9399839
199380 0.9385415
199390 0.9510977
199400 0.9445723
199410 0.9426095
199420 0.9531538
199430 0.9469647
199440 0.9312786
199450 0.9335044
199460 0.9426473
199470 0.9466408
199480 0.9519286
199490 0.9519682
199500 0.9622709
199510 0.9458752
199520 0.9451492
199530 0.9551755
199540 0.9488999
199550 0.9526533
199560 0.9577188
199570 0.9411986
199580 0.952477
199590 0.9580536
199600 0.9620965
199610 0.9463763
199620 0.9358646
199630 0.9501317
199640 0.9501036
199650 0.9566055
199660 0.9507697
199670 0.951794
199680 0.9573888
199690 0.94247
199700 0.9442102
199710 0.9353418
199720 0.931559
199730 0.9399107
199740 0.9344661
199750 0.939094
199760 0.9363237
199770 0.92763
199780 0.9316922
199790 0.9316086
199800 0.9259496
199810 0.9341339
199820 0.9347592
199830 0.926775
199840 0.9346694
199850 0.9270205
199860 0.9323868
199870 0.9407681
199880 0.9363829
199890 0.9365294
199900 0.9391926
199910 0.9483852
199920 0.9397992
199930 0.947569
199940 0.9581168
199950 0.9446164
199960 0.9490216
199970 0.9392679
199980 0.9581417
199990 0.947082
200000 0.9538215
200010 0.9666863
200020 0.9597668
200030 0.948723
200040 0.9524017
200050 0.9539421
200060 0.948952
200070 0.9525989
200080 0.9563264
200090 0.9514591
200100 0.9375154
200110 0.9479306
200120 0.9451824
200130 0.9432762
200140 0.9563968
200150 0.9561539
200160 0.9391574
200170 0.9324977
200180 0.9455162
200190 0.947776
200200 0.9462467
200210 0.9326843
200220 0.9428088
200230 0.9458557
200240 0.9474937
200250 0.9545705
200260 0.946022
200270 0.9568386
200280 0.9549481
200290 0.9515218
200300 0.928808
200310 0.9420944
200320 0.9425904
200330 0.9403901
200340 0.9440169
200350 0.944491
200360 0.9263979
200370 0.9300935
200380 0.9229199
200390 0.9256442
200400 0.9379806
200410 0.9469607
200420 0.9595356
200430 0.9564707
200440 0.9517511
200450 0.9528407
200460 0.9464709
200470 0.947762
200480 0.949204
200490 0.9426537
200500 0.9429653
200510 0.9380553
200520 0.9426381
200530 0.9526273
200540 0.9370145
200550 0.940821
200560 0.940133
200570 0.9300957
200580 0.941285
200590 0.9365824
200600 0.9441261
200610 0.9277316
200620 0.9368002
200630 0.9361593
200640 0.9350386
200650 0.9482746
200660 0.9472623
200670 0.9565976
200680 0.9535489
200690 0.9504671
200700 0.9660941
200710 0.9704501
200720 0.9633544
200730 0.9623778
200740 0.9536411
200750 0.9574548
200760 0.9664034
200770 0.950545
200780 0.9585165
200790 0.9659849
200800 0.9731408
200810 0.9634581
200820 0.9746222
200830 0.9750742
200840 0.9651623
200850 0.961073
200860 0.9625207
200870 0.9591389
200880 0.9597436
200890 0.9591296
200900 0.9640101
200910 0.9682981
200920 0.9603895
200930 0.9576026
200940 0.954016
200950 0.9571128
200960 0.9658504
200970 0.9604998
200980 0.9590195
200990 0.968613
201000 0.9695514
201010 0.9659806
201020 0.9595216
201030 0.9545184
201040 0.9414705
201050 0.9484634
201060 0.9448787
201070 0.958983
201080 0.9564316
201090 0.9453419
201100 0.9449875
201110 0.9472287
201120 0.9530463
201130 0.9490144
201140 0.959708
201150 0.9563274
201160 0.9632199
201170 0.9573531
201180 0.9570596
201190 0.9567321
201200 0.9559124
201210 0.9450676
201220 0.9492302
201230 0.9463393
201240 0.9569565
201250 0.9579816
201260 0.9453763
201270 0.9422883
201280 0.943611
201290 0.9335997
201300 0.9552746
201310 0.9433853
201320 0.9543616
201330 0.9544469
201340 0.9573439
201350 0.9469576
201360 0.9609482
201370 0.968093
201380 0.9513834
201390 0.9676353
201400 0.9660133
201410 0.9744049
201420 0.9700722
201430 0.948655
201440 0.9466435
201450 0.938622
201460 0.9456237
201470 0.9440926
201480 0.9457309
201490 0.9483056
201500 0.9496666
201510 0.9418413
201520 0.9378374
201530 0.9430839
201540 0.9427588
201550 0.9480965
201560 0.9487571
201570 0.947609
201580 0.9666092
201590 0.9585574
201600 0.9723935
201610 0.9589172
201620 0.9674044
201630 0.9612916
201640 0.9585935
201650 0.9638726
201660 0.9583286
201670 0.9593643
201680 0.972094
201690 0.9568579
201700 0.961159
201710 0.954613
201720 0.9547023
201730 0.9552755
201740 0.9614378
201750 0.9708879
201760 0.9662409
201770 0.9486867
201780 0.951875
201790 0.9739934
201800 0.9622941
201810 0.9548832
201820 0.963538
201830 0.9669677
201840 0.9623526
201850 0.9631468
201860 0.942475
201870 0.9504076
201880 0.9379221
201890 0.9437953
201900 0.9404047
201910 0.9501553
201920 0.9522212
201930 0.9452845
201940 0.9401987
201950 0.9416427
201960 0.9592592
201970 0.9564509
201980 0.9485243
201990 0.9574896
202000 0.959164
202010 0.960693
202020 0.9649237
202030 0.9530848
202040 0.9501779
202050 0.9507933
202060 0.9558281
202070 0.9634176
202080 0.9433097
202090 0.9650475
202100 0.9708489
202110 0.9839711
202120 0.9867499
202130 0.9812458
202140 0.9906101
202150 0.9724181
202160 0.9698931
202170 0.9692724
202180 0.9647076
202190 0.9661247
202200 0.9572654
202210 0.9511364
202220 0.9598525
202230 0.9560203
202240 0.9621072
202250 0.9652169
202260 0.9639311
202270 0.9557693
202280 0.9418633
202290 0.9438929
202300 0.9622959
202310 0.9641812
202320 0.9502712
202330 0.9525807
202340 0.9450011
202350 0.9515429
202360 0.947533
202370 0.944809
202380 0.9382347
202390 0.9390536
202400 0.9326485
202410 0.9480621
202420 0.9490042
202430 0.9523456
202440 0.942356
202450 0.9435635
202460 0.9272197
202470 0.9450344
202480 0.9434607
202490 0.9338499
202500 0.9312158
202510 0.9277819
202520 0.9312887
202530 0.930797
202540 0.919328
202550 0.9122528
202560 0.9284512
202570 0.9363227
202580 0.9356133
202590 0.926466
202600 0.9344126
202610 0.9261072
202620 0.934312
202630 0.925473
202640 0.9399011
202650 0.9339281
202660 0.9512883
202670 0.9471424
202680 0.9453116
202690 0.9401516
202700 0.9346389
202710 0.9418064
202720 0.9366924
202730 0.955537
202740 0.9453493
202750 0.940576
202760 0.9448189
202770 0.9410663
202780 0.9362594
202790 0.9444973
202800 0.9515209
202810 0.9582716
202820 0.9477746
202830 0.9502954
202840 0.94932
202850 0.9514108
202860 0.9440738
202870 0.9428883
202880 0.929597
202890 0.9293697
202900 0.934247
202910 0.9494469
202920 0.9407094
202930 0.9362937
202940 0.9340863
202950 0.9397104
202960 0.9427682
202970 0.9232079
202980 0.925285
202990 0.9320579
203000 0.9331958
203010 0.9318015
203020 0.9371285
203030 0.9260333
203040 0.9242986
203050 0.9416007
203060 0.9214674
203070 0.9367799
203080 0.927579
203090 0.9393871
203100 0.9492763
203110 0.946741
203120 0.9427538
203130 0.9515288
203140 0.9392117
203150 0.9353305
203160 0.9310177
203170 0.935814
203180 0.9441714
203190 0.946637
203200 0.9253178
203210 0.9264622
203220 0.9190205
203230 0.9240046
203240 0.928004
203250 0.9222056
203260 0.9238586
203270 0.931397
203280 0.9402606
203290 0.9510027
203300 0.9668322
203310 0.9629177
203320 0.9579797
203330 0.9551616
203340 0.9580811
203350 0.955847
203360 0.9627808
203370 0.9592119
203380 0.961203
203390 0.9532406
203400 0.9544172
203410 0.9576423
203420 0.956354
203430 0.9512796
203440 0.9370664
203450 0.9407548
203460 0.9328642
203470 0.945573
203480 0.9410262
203490 0.9343129
203500 0.9432387
203510 0.9483145
203520 0.9396356
203530 0.9482774
203540 0.9419522
203550 0.938238
203560 0.9412456
203570 0.9345392
203580 0.9356695
203590 0.9312838
203600 0.9424337
203610 0.9413303
203620 0.9475082
203630 0.9376326
203640 0.9370868
203650 0.9372364
203660 0.9334313
203670 0.927041
203680 0.9307207
203690 0.9301127
203700 0.9272172
203710 0.9291204
203720 0.9226882
203730 0.9196269
203740 0.9232257
203750 0.9301736
203760 0.9257908
203770 0.9249797
203780 0.9264351
203790 0.9407951
203800 0.9392738
203810 0.9371768
203820 0.9298806
203830 0.9324907
203840 0.9357227
203850 0.9398246
203860 0.940166
203870 0.9378167
203880 0.9320816
203890 0.9377983
203900 0.9363062
203910 0.9354738
203920 0.9362823
203930 0.9317939
203940 0.9323682
203950 0.9278792
203960 0.9276739
203970 0.9253737
203980 0.9333992
203990 0.9288697
204000 0.9295045
204010 0.9338533
204020 0.9249002
204030 0.9270653
204040 0.9206668
204050 0.9118655
204060 0.9186255
204070 0.922455
204080 0.9103122
204090 0.9119796
204100 0.9140472
204110 0.9074896
204120 0.893093
204130 0.8991587
204140 0.897165
204150 0.9127438
204160 0.9069204
204170 0.9043904
204180 0.9087852
204190 0.9129741
204200 0.9169828
204210 0.9030054
204220 0.9156846
204230 0.9166822
204240 0.9294091
204250 0.9219791
204260 0.9264688
204270 0.9169345
204280 0.931884
204290 0.9413756
204300 0.9384492
204310 0.9317105
204320 0.9365659
204330 0.9441714
204340 0.9483849
204350 0.954195
204360 0.9541381
204370 0.9434183
204380 0.9365433
204390 0.9389628
204400 0.9392542
204410 0.9207869
204420 0.9227424
204430 0.931895
204440 0.923434
204450 0.9156998
204460 0.9123055
204470 0.9011811
204480 0.906719
204490 0.9142143
204500 0.923593
204510 0.9227941
204520 0.9170356
204530 0.9126373
204540 0.9225256
204550 0.916059
204560 0.9178187
204570 0.9080651
204580 0.9014577
204590 0.9128916
204600 0.9222016
204610 0.9241353
204620 0.9271467
204630 0.9211655
204640 0.909795
204650 0.9178786
204660 0.9276756
204670 0.9153168
204680 0.9121242
204690 0.9060928
204700 0.9218883
204710 0.9234603
204720 0.9228132
204730 0.9242687
204740 0.9225794
204750 0.9280437
204760 0.93418
204770 0.9242789
204780 0.9246943
204790 0.9227226
204800 0.929958
204810 0.9339406
204820 0.933376
204830 0.9320162
204840 0.9373606
204850 0.9351627
204860 0.9447396
204870 0.9341823
204880 0.9283165
204890 0.9202971
204900 0.9229671
204910 0.9301431
204920 0.9277046
204930 0.9398375
204940 0.9303452
204950 0.9336828
204960 0.9396368
204970 0.9325194
204980 0.9410303
204990 0.9410549
205000 0.9320615
205010 0.9309239
205020 0.931966
205030 0.940468
205040 0.9378606
205050 0.9332126
205060 0.9263935
205070 0.9356476
205080 0.9381185
205090 0.9357677
205100 0.9378655
205110 0.9428576
205120 0.9348751
205130 0.9209698
205140 0.9169977
205150 0.9228274
205160 0.9205232
205170 0.9325488
205180 0.9268059
205190 0.9513436
205200 0.937427
205210 0.9398351
205220 0.9356097
205230 0.9344167
205240 0.9230202
205250 0.935967
205260 0.9422409
205270 0.9485306
205280 0.9409339
205290 0.9465271
205300 0.9314005
205310 0.9387755
205320 0.9330778
205330 0.9426863
205340 0.9358958
205350 0.929592
205360 0.9450969
205370 0.9430909
205380 0.9556661
205390 0.9510604
205400 0.9467469
205410 0.9413174
205420 0.9286661
205430 0.9335671
205440 0.9398535
205450 0.9355188
205460 0.9426132
205470 0.9354492
205480 0.95043
205490 0.9342539
205500 0.9235134
205510 0.9166813
205520 0.9260247
205530 0.9312734
205540 0.9434041
205550 0.9407907
205560 0.9335426
205570 0.939598
205580 0.9372379
205590 0.9291809
205600 0.939242
205610 0.9284675
205620 0.9384217
205630 0.9407811
205640 0.9485356
205650 0.9309601
205660 0.9509681
205670 0.9429295
205680 0.9341457
205690 0.943356
205700 0.9437218
205710 0.9516963
205720 0.9589364
205730 0.9612917
205740 0.9421773
205750 0.9395279
205760 0.9568675
205770 0.9543419
205780 0.9485071
205790 0.9573842
205800 0.9604945
205810 0.9666355
205820 0.9608476
205830 0.9590095
205840 0.9544278
205850 0.9529086
205860 0.9640444
205870 0.9640228
205880 0.9741139
205890 0.9680342
205900 0.9590582
205910 0.9464666
205920 0.9618507
205930 0.9543282
205940 0.962358
205950 0.9485844
205960 0.9434829
205970 0.956735
205980 0.965658
205990 0.95679
206000 0.9567034
206010 0.9616103
206020 0.9572449
206030 0.9524285
206040 0.9462083
206050 0.9337097
206060 0.9281512
206070 0.9357177
206080 0.9349449
206090 0.9475665
206100 0.9582187
206110 0.9693586
206120 0.9633046
206130 0.9627839
206140 0.9653403
206150 0.9705564
206160 0.9635567
206170 0.9575114
206180 0.955521
206190 0.9610468
206200 0.9517314
206210 0.9496971
206220 0.9601807
206230 0.9578797
206240 0.9648035
206250 0.9581842
206260 0.9629545
206270 0.9617861
206280 0.9733262
206290 0.9741041
206300 0.9630989
206310 0.9690623
206320 0.9622842
206330 0.9667991
206340 0.9606537
206350 0.951925
206360 0.963699
206370 0.9546398
206380 0.9568574
206390 0.9540243
206400 0.9657976
206410 0.9472755
206420 0.9409897
206430 0.9527586
206440 0.9507027
206450 0.9486784
206460 0.9414667
206470 0.9466391
206480 0.9510179
206490 0.9458991
206500 0.9546169
206510 0.9626777
206520 0.9667413
206530 0.9666997
206540 0.9643205
206550 0.9690822
206560 0.9820816
206570 0.9772873
206580 0.9720361
206590 0.9725941
206600 0.974129
206610 0.9689057
206620 0.9627653
206630 0.9686211
206640 0.9716652
206650 0.962059
206660 0.9814082
206670 0.9693574
206680 0.9681897
206690 0.9801183
206700 0.9859779
206710 0.985612
206720 0.9732236
206730 0.9710979
206740 0.981287
206750 0.9658691
206760 0.9734903
206770 0.9682856
206780 0.9719636
206790 0.9771289
206800 0.9833578
206810 0.9923076
206820 0.9809253
206830 0.9844863
206840 0.9813757
206850 0.9728214
206860 0.9791921
206870 0.9662981
206880 0.979438
206890 0.9796667
206900 0.9753421
206910 0.9849544
206920 0.9724491
206930 0.9775347
206940 0.9792065
206950 0.9842882
206960 0.9837621
206970 0.9801261
206980 0.9735172
206990 0.9746473
207000 0.9739937
207010 0.9805366
207020 0.9662067
207030 0.9730895
207040 0.9653982
207050 0.9574422
207060 0.9548199
207070 0.958832
207080 0.9677554
207090 0.9592504
207100 0.9553524
207110 0.9683528
207120 0.9772398
207130 0.981887
207140 0.9699616
207150 0.9632193
207160 0.9689758
207170 0.9593735
207180 0.9604778
207190 0.9538913
207200 0.9619856
207210 0.9592245
207220 0.9598852
207230 0.9574816
207240 0.958954
207250 0.9651453
207260 0.9650879
207270 0.9535139
207280 0.9431002
207290 0.9415236
207300 0.9450144
207310 0.9399699
207320 0.9475877
207330 0.948576
207340 0.9557224
207350 0.9629661
207360 0.9596395
207370 0.9520337
207380 0.9525842
207390 0.9466012
207400 0.9426138
207410 0.9502464
207420 0.9392076
207430 0.9502772
207440 0.9552542
207450 0.9552222
207460 0.941326
207470 0.9520435
207480 0.9403872
207490 0.9312625
207500 0.9383625
207510 0.9322855
207520 0.9423233
207530 0.9412114
207540 0.9419875
207550 0.9561204
207560 0.9476764
207570 0.9555411
207580 0.9507248
207590 0.9530638
207600 0.943671
207610 0.9248205
207620 0.9334095
207630 0.944896
207640 0.9373475
207650 0.9521209
207660 0.9426669
207670 0.9392062
207680 0.9486391
207690 0.9390033
207700 0.9469551
207710 0.9511834
207720 0.960901
207730 0.9641167
207740 0.9520274
207750 0.9538665
207760 0.9554655
207770 0.9451241
207780 0.9450321
207790 0.92177
207800 0.9164653
207810 0.9137726
207820 0.9268224
207830 0.9445125
207840 0.9466729
207850 0.9448123
207860 0.9383746
207870 0.9353826
207880 0.9202113
207890 0.9283204
207900 0.9357983
207910 0.9470956
207920 0.949988
207930 0.9504053
207940 0.9409087
207950 0.9408843
207960 0.951865
207970 0.9471247
207980 0.9601079
207990 0.9596615
208000 0.9526981
208010 0.9495834
208020 0.9473994
208030 0.9432613
208040 0.9316119
208050 0.9233662
208060 0.9392827
208070 0.937301
208080 0.9259521
208090 0.9343229
208100 0.9309132
208110 0.9294741
208120 0.9480311
208130 0.946398
208140 0.9482158
208150 0.9521948
208160 0.9535665
208170 0.9478593
208180 0.9465864
208190 0.9637138
208200 0.9491189
208210 0.9520602
208220 0.9475769
208230 0.9482903
208240 0.9417685
208250 0.9527018
208260 0.9532008
208270 0.9460684
208280 0.9521564
208290 0.9439524
208300 0.9565677
208310 0.9378827
208320 0.9552127
208330 0.9460051
208340 0.9509985
208350 0.9551991
208360 0.9505095
208370 0.9570656
208380 0.9594302
208390 0.9623383
208400 0.9538135
208410 0.9693041
208420 0.9534379
208430 0.962955
208440 0.9547172
208450 0.9640674
208460 0.9426022
208470 0.9428097
208480 0.9463473
208490 0.9427107
208500 0.9431275
208510 0.9553191
208520 0.9633322
208530 0.9621766
208540 0.9569467
208550 0.9601291
208560 0.9497384
208570 0.9468106
208580 0.9350089
208590 0.9496674
208600 0.9458681
208610 0.9314801
208620 0.9434738
208630 0.9463181
208640 0.9414198
208650 0.9349772
208660 0.9274117
208670 0.9364696
208680 0.9464083
208690 0.9420634
208700 0.9465073
208710 0.944999
208720 0.9454716
208730 0.9499069
208740 0.9327212
208750 0.9220732
208760 0.9279133
208770 0.9357335
208780 0.9371726
208790 0.9300779
208800 0.9150479
208810 0.9256932
208820 0.9142247
208830 0.9094213
208840 0.9212829
208850 0.9317435
208860 0.9352276
208870 0.9365093
208880 0.9591568
208890 0.9491502
208900 0.9381374
208910 0.9420375
208920 0.9298698
208930 0.9350931
208940 0.9306694
208950 0.9369872
208960 0.9514518
208970 0.9415995
208980 0.9463795
208990 0.9434506
209000 0.9578164
209010 0.9630291
209020 0.9501579
209030 0.9599394
209040 0.9586908
209050 0.9458883
209060 0.9483255
209070 0.9447507
209080 0.9483622
209090 0.9526731
209100 0.9437847
209110 0.9480605
209120 0.9464365
209130 0.9522385
209140 0.9480511
209150 0.9421994
209160 0.9448782
209170 0.9391418
209180 0.9383322
209190 0.9353862
209200 0.9408919
209210 0.9419993
209220 0.9420617
209230 0.9455964
209240 0.9487815
209250 0.9527317
209260 0.9464327
209270 0.9470406
209280 0.9368131
209290 0.9433988
209300 0.9486122
209310 0.9421674
209320 0.9346479
209330 0.9420495
209340 0.9492431
209350 0.9381014
209360 0.9419743
209370 0.9309231
209380 0.9415672
209390 0.9336772
209400 0.9363447
209410 0.9259956
209420 0.9339455
209430 0.9263651
209440 0.920332
209450 0.9366454
209460 0.9281137
209470 0.9149536
209480 0.9159885
209490 0.9269763
209500 0.9312853
209510 0.9261932
209520 0.9134133
209530 0.9221248
209540 0.924367
209550 0.9182519
209560 0.9072971
209570 0.9169236
209580 0.9182316
209590 0.9206921
209600 0.913735
209610 0.9278485
209620 0.9268575
209630 0.9353295
209640 0.9367405
209650 0.9503852
209660 0.9514607
209670 0.9453484
209680 0.9422314
209690 0.9373539
209700 0.9406101
209710 0.9372561
209720 0.9278267
209730 0.933073
209740 0.9307654
209750 0.9307303
209760 0.9361145
209770 0.9452212
209780 0.9438226
209790 0.9433713
209800 0.9514155
209810 0.941933
209820 0.9557157
209830 0.9449315
209840 0.9394936
209850 0.9419332
209860 0.9512388
209870 0.9599745
209880 0.9400483
209890 0.9430004
209900 0.9515375
209910 0.9500085
209920 0.9512635
209930 0.9443769
209940 0.9478126
209950 0.9551619
209960 0.941381
209970 0.9317695
209980 0.9416088
209990 0.9466218
210000 0.9415116
210010 0.9427438
210020 0.9374768
210030 0.9495701
210040 0.9389721
210050 0.9443992
210060 0.9534791
210070 0.9490474
210080 0.9488173
210090 0.9533508
210100 0.9528313
210110 0.9523133
210120 0.9693826
210130 0.9569454
210140 0.9568365
210150 0.950314
210160 0.9511696
210170 0.9508447
210180 0.9484416
210190 0.9529779
210200 0.943066
210210 0.9493224
210220 0.9352434
210230 0.9433796
210240 0.9338132
210250 0.937304
210260 0.9361406
210270 0.9575191
210280 0.9546213
210290 0.9559001
210300 0.9558598
210310 0.9542494
210320 0.9569028
210330 0.9511403
210340 0.9300232
210350 0.9514244
210360 0.9450352
210370 0.9460109
210380 0.9339116
210390 0.9317705
210400 0.9345542
210410 0.9358664
210420 0.93819
210430 0.9468707
210440 0.9458226
210450 0.9428766
210460 0.9469326
210470 0.9524073
210480 0.9445696
210490 0.9378987
210500 0.9503798
210510 0.9624227
210520 0.9484477
210530 0.928382
210540 0.9406528
210550 0.9454352
210560 0.9373285
210570 0.9363561
210580 0.9338634
210590 0.9409209
210600 0.9461536
210610 0.9355079
210620 0.950281
210630 0.944066
210640 0.9390746
210650 0.9368772
210660 0.9307327
210670 0.9330906
210680 0.9487221
210690 0.9464472
210700 0.9480272
210710 0.9407474
210720 0.9383436
210730 0.9489447
210740 0.9390759
210750 0.942251
210760 0.9336472
210770 0.9270986
210780 0.9269185
210790 0.9353295
210800 0.9418833
210810 0.9344136
210820 0.9377646
210830 0.944536
210840 0.9459049
210850 0.9339446
210860 0.9345551
210870 0.9291822
210880 0.9144755
210890 0.9253667
210900 0.9107556
210910 0.9283517
210920 0.9322526
210930 0.9324879
210940 0.9429501
210950 0.9242363
210960 0.9361367
210970 0.9410971
210980 0.9394991
210990 0.949632
211000 0.938978
211010 0.9423785
211020 0.9411727
211030 0.9357463
211040 0.9306529
211050 0.9263685
211060 0.9396389
211070 0.9379816
211080 0.9323503
211090 0.9284453
211100 0.9377334
211110 0.9294956
211120 0.9319065
211130 0.9362077
211140 0.9351847
211150 0.9311133
211160 0.9260087
211170 0.9309574
211180 0.9365232
211190 0.9414165
211200 0.9312787
211210 0.9473858
211220 0.9442755
211230 0.9401214
211240 0.9327638
211250 0.9254546
211260 0.9306336
211270 0.9303742
211280 0.924844
211290 0.9213036
211300 0.9156649
211310 0.9310508
211320 0.9312161
211330 0.9327308
211340 0.9432778
211350 0.941945
211360 0.9418519
211370 0.9407688
211380 0.9399725
211390 0.9383795
211400 0.9513546
211410 0.9434186
211420 0.9377277
211430 0.9357902
211440 0.9395065
211450 0.9386747
211460 0.938987
211470 0.9367579
211480 0.9361915
211490 0.9484141
211500 0.9522893
211510 0.9417534
211520 0.9441137
211530 0.9446197
211540 0.9411924
211550 0.928152
211560 0.9214692
211570 0.9359245
211580 0.9389163
211590 0.9345931
211600 0.9369305
211610 0.938318
211620 0.936165
211630 0.9425737
211640 0.9278767
211650 0.9377305
211660 0.9349087
211670 0.9301409
211680 0.9384648
211690 0.9422264
211700 0.9454043
211710 0.9454947
211720 0.9426751
211730 0.9469588
211740 0.9381532
211750 0.9483541
211760 0.9334179
211770 0.9438394
211780 0.946306
211790 0.9385533
211800 0.9344622
211810 0.9347082
211820 0.9405828
211830 0.9492531
211840 0.9424485
211850 0.9575283
211860 0.9558378
211870 0.9451846
211880 0.9433264
211890 0.9417329
211900 0.9385938
211910 0.9380962
211920 0.9464648
211930 0.9459517
211940 0.9604381
211950 0.9500448
211960 0.9545929
211970 0.9476339
211980 0.9594305
211990 0.9369636
212000 0.9532518
212010 0.952803
212020 0.9421289
212030 0.9490396
212040 0.9444855
212050 0.9574391
212060 0.9469081
212070 0.9484937
212080 0.9521604
212090 0.9380984
212100 0.9435223
212110 0.9385949
212120 0.9385114
212130 0.9358376
212140 0.9366248
212150 0.9344505
212160 0.9353396
212170 0.9225817
212180 0.9305175
212190 0.9271979
212200 0.9224321
212210 0.9165569
212220 0.9123192
212230 0.9142901
212240 0.9086393
212250 0.9094006
212260 0.9259127
212270 0.9182109
212280 0.9151379
212290 0.9114902
212300 0.9154105
212310 0.922892
212320 0.9223864
212330 0.9103938
212340 0.9316812
212350 0.9175537
212360 0.9241471
212370 0.9260418
212380 0.9322655
212390 0.9348027
212400 0.9311434
212410 0.9392412
212420 0.9430442
212430 0.9299839
212440 0.9185057
212450 0.9145451
212460 0.906351
212470 0.9024003
212480 0.9139396
212490 0.9149073
212500 0.9162127
212510 0.9021163
212520 0.8987226
212530 0.9046133
212540 0.9005107
212550 0.8998149
212560 0.9029824
212570 0.8959425
212580 0.891166
212590 0.8869342
212600 0.8823621
212610 0.8855733
212620 0.9018202
212630 0.905745
212640 0.9172148
212650 0.9237773
212660 0.9337531
212670 0.9302613
212680 0.9293305
212690 0.921018
212700 0.9310765
212710 0.9329602
212720 0.9286526
212730 0.9283464
212740 0.9403783
212750 0.9246548
212760 0.9172719
212770 0.9169799
212780 0.9234029
212790 0.9238489
212800 0.9305093
212810 0.9302625
212820 0.9428178
212830 0.9392214
212840 0.9377288
212850 0.9382506
212860 0.9446294
212870 0.9332867
212880 0.9438621
212890 0.9398172
212900 0.9375356
212910 0.9336327
212920 0.9356528
212930 0.9302611
212940 0.922541
212950 0.9290309
212960 0.9218657
212970 0.9200544
212980 0.9317588
212990 0.9309264
213000 0.9375333
213010 0.9250474
213020 0.9293808
213030 0.9382313
213040 0.9413518
213050 0.9498591
213060 0.9468171
213070 0.9275991
213080 0.9248003
213090 0.9322855
213100 0.9358954
213110 0.926475
213120 0.9174751
213130 0.9126098
213140 0.920953
213150 0.9235446
213160 0.9292798
213170 0.9186929
213180 0.9405017
213190 0.932971
213200 0.94086
213210 0.9384704
213220 0.9415888
213230 0.942069
213240 0.9372802
213250 0.9541157
213260 0.9500285
213270 0.9489802
213280 0.9482443
213290 0.95194
213300 0.9470604
213310 0.9563422
213320 0.9617836
213330 0.9560035
213340 0.9502605
213350 0.9376549
213360 0.9436476
213370 0.941687
213380 0.933111
213390 0.9261664
213400 0.9229344
213410 0.9219748
213420 0.9152965
213430 0.9247007
213440 0.920076
213450 0.9210061
213460 0.9346665
213470 0.9369223
213480 0.935483
213490 0.9300459
213500 0.9262202
213510 0.9245163
213520 0.9244209
213530 0.9090935
213540 0.9107445
213550 0.9179472
213560 0.9332025
213570 0.9239277
213580 0.9275933
213590 0.916759
213600 0.9301592
213610 0.929764
213620 0.9311293
213630 0.9382842
213640 0.9314864
213650 0.9311278
213660 0.9342801
213670 0.9390665
213680 0.936182
213690 0.9290635
213700 0.9278356
213710 0.921437
213720 0.931194
213730 0.93756
213740 0.9328181
213750 0.9362655
213760 0.941443
213770 0.9465674
213780 0.9425923
213790 0.9277874
213800 0.9409096
213810 0.9484355
213820 0.957814
213830 0.9528664
213840 0.9602164
213850 0.9627746
213860 0.96241
213870 0.9539902
213880 0.9503133
213890 0.9522322
213900 0.9666129
213910 0.9531226
213920 0.9436578
213930 0.954592
213940 0.95383
213950 0.9546457
213960 0.9546123
213970 0.9431337
213980 0.9365368
213990 0.9342443
214000 0.9438125
214010 0.9361898
214020 0.9459483
214030 0.94599
214040 0.9378897
214050 0.9217339
214060 0.9343022
214070 0.9289758
214080 0.930099
214090 0.9209236
214100 0.923418
214110 0.9176289
214120 0.9300752
214130 0.9228801
214140 0.9312353
214150 0.9220505
214160 0.9447365
214170 0.943726
214180 0.9345255
214190 0.9349738
214200 0.9410227
214210 0.943812
214220 0.9319967
214230 0.9400519
214240 0.944248
214250 0.9368516
214260 0.9407424
214270 0.9428666
214280 0.9461249
214290 0.938684
214300 0.9450617
214310 0.9298218
214320 0.9456516
214330 0.9592304
214340 0.9539711
214350 0.9408931
214360 0.9290791
214370 0.9310505
214380 0.9411793
214390 0.9534722
214400 0.9489723
214410 0.9424598
214420 0.9412243
214430 0.9414146
214440 0.937382
214450 0.9403663
214460 0.9360369
214470 0.9395836
214480 0.9429507
214490 0.9486725
214500 0.936097
214510 0.9469085
214520 0.9379392
214530 0.9401959
214540 0.9539048
214550 0.9451218
214560 0.9447908
214570 0.9516333
214580 0.9595765
214590 0.9482028
214600 0.935522
214610 0.9383259
214620 0.9318809
214630 0.9322597
214640 0.9435627
214650 0.9365801
214660 0.9383618
214670 0.9207864
214680 0.910453
214690 0.9195092
214700 0.9275339
214710 0.9314388
214720 0.9224896
214730 0.9259422
214740 0.9170386
214750 0.9323363
214760 0.9274227
214770 0.9173234
214780 0.9209266
214790 0.9347028
214800 0.9357136
214810 0.9327706
214820 0.9293425
214830 0.9344825
214840 0.944243
214850 0.9319583
214860 0.9277704
214870 0.934626
214880 0.9414577
214890 0.9401833
214900 0.9409518
214910 0.9534134
214920 0.950664
214930 0.9476411
214940 0.9593562
214950 0.9467149
214960 0.957433
214970 0.9522237
214980 0.9531628
214990 0.9518503
215000 0.9486508
215010 0.9350579
215020 0.9362959
215030 0.9573891
215040 0.9406297
215050 0.9377859
215060 0.9365759
215070 0.93485
215080 0.9427641
215090 0.9518132
215100 0.9382181
215110 0.9411056
215120 0.932335
215130 0.9326746
215140 0.9386582
215150 0.9404804
215160 0.9416949
215170 0.9392859
215180 0.9283551
215190 0.9342189
215200 0.9380468
215210 0.9263165
215220 0.9326052
215230 0.9337059
215240 0.9398937
215250 0.9325818
215260 0.9381536
215270 0.9358383
215280 0.92691
215290 0.9342355
215300 0.9455612
215310 0.9518269
215320 0.9505128
215330 0.9558805
215340 0.9485523
215350 0.9580096
215360 0.941758
215370 0.9396792
215380 0.9461352
215390 0.9488953
215400 0.9404382
215410 0.9388313
215420 0.9438155
215430 0.9319115
215440 0.930777
215450 0.938193
215460 0.9360611
215470 0.9406331
215480 0.9443233
215490 0.9484034
215500 0.9425393
215510 0.931118
215520 0.9401715
215530 0.945472
215540 0.9483747
215550 0.9490315
215560 0.9521543
215570 0.9678172
215580 0.9591501
215590 0.952457
215600 0.9519128
215610 0.9508991
215620 0.9595387
215630 0.9576115
215640 0.9632396
215650 0.9442397
215660 0.9565166
215670 0.9505399
215680 0.9523566
215690 0.9569528
215700 0.9425131
215710 0.9374797
215720 0.9412681
215730 0.9460967
215740 0.9433447
215750 0.94372
215760 0.9438027
215770 0.945514
215780 0.9494874
215790 0.9466228
215800 0.9537817
215810 0.9389766
215820 0.9376269
215830 0.9337838
215840 0.9315088
215850 0.9266645
215860 0.939018
215870 0.9452153
215880 0.9440824
215890 0.9444126
215900 0.9412611
215910 0.9418657
215920 0.9354047
215930 0.9446897
215940 0.9392037
215950 0.9364968
215960 0.9430698
215970 0.9491538
215980 0.9428441
215990 0.9681144
216000 0.959603
216010 0.9639764
216020 0.9576824
216030 0.9660477
216040 0.9601946
216050 0.9572826
216060 0.9589121
216070 0.9444371
216080 0.960346
216090 0.9537641
216100 0.9538511
216110 0.9510861
216120 0.9526945
216130 0.9566678
216140 0.9526837
216150 0.9496264
216160 0.9497508
216170 0.9513854
216180 0.9441788
216190 0.9420677
216200 0.9424527
216210 0.9470854
216220 0.9590006
216230 0.9709892
216240 0.9696307
216250 0.9694167
216260 0.9654921
216270 0.9505104
216280 0.9429989
216290 0.9475488
216300 0.9524047
216310 0.9503044
216320 0.9569653
216330 0.9545477
216340 0.9591141
216350 0.9518977
216360 0.9561979
216370 0.9401447
216380 0.9350272
216390 0.9403219
216400 0.9524136
216410 0.9418616
216420 0.9431478
216430 0.933078
216440 0.9428584
216450 0.9366181
216460 0.9393289
216470 0.9520981
216480 0.9485182
216490 0.9431759
216500 0.9386069
216510 0.9505437
216520 0.9469017
216530 0.9344998
216540 0.9353711
216550 0.9263784
216560 0.9341879
216570 0.9413536
216580 0.9472139
216590 0.9439565
216600 0.9408568
216610 0.9336194
216620 0.9326967
216630 0.9363354
216640 0.913757
216650 0.939755
216660 0.9384845
216670 0.9391568
216680 0.9351912
216690 0.9405092
216700 0.9384717
216710 0.9457261
216720 0.9370975
216730 0.9532019
216740 0.9401053
216750 0.9403709
216760 0.9472129
216770 0.9486911
216780 0.946524
216790 0.9502864
216800 0.9428536
216810 0.9495789
216820 0.9567257
216830 0.9644549
216840 0.9671356
216850 0.970783
216860 0.9449104
216870 0.9547268
216880 0.9468489
216890 0.9485769
216900 0.9498833
216910 0.9535665
216920 0.9490259
216930 0.9505245
216940 0.9518096
216950 0.9510086
216960 0.9447371
216970 0.9444571
216980 0.9359674
216990 0.9344361
217000 0.9409783
217010 0.9388285
217020 0.9361292
217030 0.9320001
217040 0.9331453
217050 0.9316635
217060 0.9386854
217070 0.9400444
217080 0.9381006
217090 0.938585
217100 0.9453593
217110 0.9483011
217120 0.9575151
217130 0.9480711
217140 0.9573362
217150 0.9495881
217160 0.9528923
217170 0.9584681
217180 0.9559551
217190 0.9382784
217200 0.9446235
217210 0.9420466
217220 0.9321179
217230 0.945198
217240 0.9419154
217250 0.9412695
217260 0.9343995
217270 0.9479997
217280 0.9548543
217290 0.9573678
217300 0.9496995
217310 0.954904
217320 0.9501292
217330 0.9538083
217340 0.9381476
217350 0.9604367
217360 0.954463
217370 0.9646487
217380 0.9618015
217390 0.953068
217400 0.9578012
217410 0.9595521
217420 0.9662634
217430 0.9693941
217440 0.9605219
217450 0.9692323
217460 0.9650759
217470 0.9822848
217480 0.9770414
217490 0.9708534
217500 0.9697119
217510 0.9633312
217520 0.9602612
217530 0.9608268
217540 0.954069
217550 0.9606446
217560 0.9660092
217570 0.9711043
217580 0.9775938
217590 0.9638538
217600 0.9663436
217610 0.9745311
217620 0.982064
217630 0.9827244
217640 0.9751223
217650 0.980508
217660 0.9950826
217670 0.9721997
217680 0.9813407
217690 0.9880685
217700 0.9926482
217710 0.9763345
217720 0.989078
217730 0.9870043
217740 0.9909782
217750 0.9729533
217760 0.9789433
217770 0.9818393
217780 0.9894181
217790 0.9812342
217800 0.9751439
217810 0.9723245
217820 0.9769883
217830 0.9854386
217840 0.9828517
217850 0.9828235
217860 0.9825149
217870 0.9866444
217880 0.9788941
217890 0.9703078
217900 0.9811071
217910 0.9852633
217920 0.9881309
217930 0.9886991
217940 0.9914621
217950 0.9813749
217960 0.9784547
217970 0.9770439
217980 0.9798785
217990 0.9817937
218000 0.9825606
218010 0.9722263
218020 0.9760667
218030 0.9709122
218040 0.9719388
218050 0.9714498
218060 0.9667768
218070 0.9588484
218080 0.953355
218090 0.9610018
218100 0.9644602
218110 0.9720839
218120 0.9550499
218130 0.9406451
218140 0.9493962
218150 0.957982
218160 0.9589055
218170 0.9520209
218180 0.945382
218190 0.938978
218200 0.932582
218210 0.9255871
218220 0.9470087
218230 0.950465
218240 0.9462631
218250 0.9472203
218260 0.9437011
218270 0.9487334
218280 0.9460933
218290 0.9561828
218300 0.9526905
218310 0.9617415
218320 0.9472459
218330 0.9536831
218340 0.9491163
218350 0.9477012
218360 0.9443044
218370 0.9431601
218380 0.9338107
218390 0.9391048
218400 0.9548713
218410 0.9394071
218420 0.9454654
218430 0.9446488
218440 0.9445801
218450 0.945242
218460 0.9467583
218470 0.9406281
218480 0.9371381
218490 0.9473425
218500 0.9590074
218510 0.9548916
218520 0.9638913
218530 0.9533898
218540 0.9509404
218550 0.9448197
218560 0.9532269
218570 0.9532876
218580 0.9547095
218590 0.9477846
218600 0.9420909
218610 0.9385718
218620 0.9431484
218630 0.9421172
218640 0.9577171
218650 0.9547654
218660 0.9488422
218670 0.9333115
218680 0.9294652
218690 0.93385
218700 0.9285694
218710 0.9366577
218720 0.9310215
218730 0.9428515
218740 0.9401268
218750 0.9424533
218760 0.9378849
218770 0.9397232
218780 0.9438943
218790 0.9450626
218800 0.9556835
218810 0.9540578
218820 0.9548949
218830 0.9406821
218840 0.9424282
218850 0.9432512
218860 0.9519868
218870 0.9570085
218880 0.9567336
218890 0.9673128
218900 0.9680046
218910 0.9678425
218920 0.9609457
218930 0.9493477
218940 0.9490496
218950 0.9412043
218960 0.9392644
218970 0.941116
218980 0.9411328
218990 0.9364084
219000 0.9392454
219010 0.934117
219020 0.9521448
219030 0.9462788
219040 0.9457158
219050 0.9530686
219060 0.9569414
219070 0.957157
219080 0.959995
219090 0.9526948
219100 0.9506609
219110 0.9580486
219120 0.9621574
219130 0.9597628
219140 0.9548945
219150 0.9579169
219160 0.9580121
219170 0.9537653
219180 0.9616222
219190 0.9574472
219200 0.9605125
219210 0.9645926
219220 0.9644361
219230 0.9687309
219240 0.9621023
219250 0.9608046
219260 0.9700021
219270 0.973385
219280 0.9706405
219290 0.9656357
219300 0.9738433
219310 0.9672716
219320 0.9725706
219330 0.9783735
219340 0.9743892
219350 0.9730456
219360 0.9743832
219370 0.9594823
219380 0.9594865
219390 0.9575162
219400 0.957585
219410 0.9629667
219420 0.959916
219430 0.9653234
219440 0.9710437
219450 0.9707088
219460 0.9543413
219470 0.965753
219480 0.9628126
219490 0.9722645
219500 0.96816
219510 0.9689389
219520 0.9556308
219530 0.9508779
219540 0.9491354
219550 0.9453408
219560 0.9566792
219570 0.9557983
219580 0.9658825
219590 0.9609084
219600 0.945815
219610 0.9524429
219620 0.955529
219630 0.9645119
219640 0.9676103
219650 0.9564709
219660 0.9551548
219670 0.9660164
219680 0.9672968
219690 0.9656036
219700 0.9752762
219710 0.9782795
219720 0.9635153
219730 0.9584667
219740 0.9776524
219750 0.9660464
219760 0.9565553
219770 0.9641732
219780 0.9621156
219790 0.9701452
219800 0.9778929
219810 0.9740289
219820 0.9731933
219830 0.9655674
219840 0.9736342
219850 0.9728264
219860 0.9644867
219870 0.9774271
219880 0.971464
219890 0.9684893
219900 0.9648421
219910 0.9747145
219920 0.9814413
219930 0.9697884
219940 0.9715926
219950 0.974213
219960 0.9743412
219970 0.9772808
219980 0.9734061
219990 0.9794422
220000 0.9733375
220010 0.9757971
220020 0.9645724
220030 0.9676821
220040 0.970347
220050 0.978593
220060 0.9686698
220070 0.9634547
220080 0.965318
220090 0.964915
220100 0.9537098
220110 0.9592429
220120 0.9564835
220130 0.9567494
220140 0.9623629
220150 0.955676
220160 0.9705929
220170 0.9775246
220180 0.9656953
220190 0.9796712
220200 0.9754953
220210 0.9768569
220220 0.9808514
220230 0.9811193
220240 0.981118
220250 0.9837291
220260 0.9823337
220270 0.9805095
220280 0.9872997
220290 0.9878489
220300 0.9835952
220310 0.9842796
220320 0.9887537
220330 0.9873171
220340 0.9829699
220350 0.9741268
220360 0.964848
220370 0.9670719
220380 0.9562088
220390 0.9568155
220400 0.9582475
220410 0.9549548
220420 0.9710678
220430 0.9822006
220440 0.9802075
220450 0.9852889
220460 0.9795811
220470 0.9644699
220480 0.9626279
220490 0.9602634
220500 0.9792963
220510 0.9715862
220520 0.9628393
220530 0.9637889
220540 0.9513813
220550 0.9696926
220560 0.9826726
220570 0.977523
220580 0.9681321
220590 0.971412
220600 0.9745186
220610 0.9795468
220620 0.9795934
220630 0.9650223
220640 0.9638593
220650 0.9636199
220660 0.9611758
220670 0.956942
220680 0.9609703
220690 0.9722436
220700 0.9598181
220710 0.9531261
220720 0.964588
220730 0.9664203
220740 0.9593814
220750 0.9646317
220760 0.958522
220770 0.9529337
220780 0.9539374
220790 0.9602063
220800 0.9536976
220810 0.9552499
220820 0.9419172
220830 0.9417028
220840 0.9466998
220850 0.9424328
220860 0.9503552
220870 0.9498898
220880 0.9493825
220890 0.9606146
220900 0.9535698
220910 0.9528709
220920 0.9575925
220930 0.9576467
220940 0.9553061
220950 0.9553652
220960 0.9628237
220970 0.9601419
220980 0.9624918
220990 0.9698451
221000 0.962726
221010 0.9563059
221020 0.9492539
221030 0.959498
221040 0.9512454
221050 0.9551249
221060 0.9553239
221070 0.9553081
221080 0.9652382
221090 0.9649979
221100 0.9565447
221110 0.9729961
221120 0.9718728
221130 0.9660531
221140 0.9674986
221150 0.9667097
221160 0.959631
221170 0.9559218
221180 0.9592752
221190 0.9629902
221200 0.9496843
221210 0.956216
221220 0.9529285
221230 0.9691405
221240 0.9795772
221250 0.9822359
221260 0.9784969
221270 0.9622676
221280 0.961997
221290 0.9652185
221300 0.9554255
221310 0.9673941
221320 0.9569556
221330 0.9504741
221340 0.9550247
221350 0.9598477
221360 0.9598749
221370 0.9691882
221380 0.9608575
221390 0.970458
221400 0.9633754
221410 0.9792922
221420 0.9921618
221430 0.9828672
221440 0.9939455
221450 0.9978734
221460 0.9858308
221470 0.9874246
221480 0.977158
221490 0.9743701
221500 0.9657901
221510 0.969565
221520 0.9708247
221530 0.9747002
221540 0.9858667
221550 0.9652724
221560 0.9683535
221570 0.9578736
221580 0.9660761
221590 0.9783964
221600 0.9690326
221610 0.9672279
221620 0.9713088
221630 0.9626123
221640 0.9641877
221650 0.9633583
221660 0.9616683
221670 0.9603166
221680 0.9605638
221690 0.9683293
221700 0.961879
221710 0.9612018
221720 0.9555276
221730 0.9526988
221740 0.9562196
221750 0.9566799
221760 0.9543684
221770 0.9362719
221780 0.9420013
221790 0.9507813
221800 0.9514261
221810 0.9639345
221820 0.9646723
221830 0.9574918
221840 0.9686564
221850 0.968703
221860 0.9677826
221870 0.9549553
221880 0.9542458
221890 0.9578318
221900 0.9551762
221910 0.958807
221920 0.9711589
221930 0.968358
221940 0.9696806
221950 0.9751104
221960 0.9593208
221970 0.9679008
221980 0.9635115
221990 0.9788329
222000 0.9827287
222010 0.9609629
222020 0.9654153
222030 0.963515
222040 0.9582651
222050 0.9685204
222060 0.9700732
222070 0.9704044
222080 0.9592207
222090 0.9567263
222100 0.9548314
222110 0.9618821
222120 0.9656984
222130 0.960746
222140 0.9777097
222150 0.9579566
222160 0.9571128
222170 0.9588175
222180 0.9633368
222190 0.9748051
222200 0.9799209
222210 0.9803978
222220 0.9837651
222230 0.9839996
222240 0.9804402
222250 0.981806
222260 0.9725553
222270 0.9545718
222280 0.9647871
222290 0.9640555
222300 0.971377
222310 0.9582385
222320 0.975926
222330 0.9677252
222340 0.9558247
222350 0.9503912
222360 0.959427
222370 0.9560162
222380 0.9524752
222390 0.9481489
222400 0.9491747
222410 0.9485379
222420 0.9436133
222430 0.9537385
222440 0.9568729
222450 0.952408
222460 0.9503963
222470 0.9621212
222480 0.9592472
222490 0.9463233
222500 0.9484698
222510 0.9534392
222520 0.9548613
222530 0.953302
222540 0.9545221
222550 0.949904
222560 0.9497321
222570 0.9631887
222580 0.959007
222590 0.955856
222600 0.9589511
222610 0.9489121
222620 0.9335502
222630 0.9463109
222640 0.947381
222650 0.9555513
222660 0.9589293
222670 0.9649835
222680 0.9701058
222690 0.9700063
222700 0.9739646
222710 0.9642827
222720 0.9784191
222730 0.9816535
222740 0.9975223
222750 0.9878998
222760 0.9945821
222770 0.9874094
222780 0.9723338
222790 0.965126
222800 0.9665909
222810 0.9632331
222820 0.9662168
222830 0.9654422
222840 0.9699596
222850 0.9556247
222860 0.9655138
222870 0.9632972
222880 0.9542987
222890 0.9606763
222900 0.9580475
222910 0.9511243
222920 0.9586677
222930 0.9421331
222940 0.9479026
222950 0.9475263
222960 0.9418784
222970 0.944594
222980 0.9295548
222990 0.9276432
223000 0.9325777
223010 0.9276212
223020 0.924123
223030 0.9334202
223040 0.9369087
223050 0.9428158
223060 0.9346915
223070 0.9317259
223080 0.9278038
223090 0.9383531
223100 0.9293637
223110 0.9343738
223120 0.9360884
223130 0.9420751
223140 0.9391659
223150 0.9501455
223160 0.933412
223170 0.9209836
223180 0.9315059
223190 0.9298689
223200 0.9353609
223210 0.9458657
223220 0.946326
223230 0.9356824
223240 0.938005
223250 0.9264268
223260 0.9407052
223270 0.9374281
223280 0.9373406
223290 0.9343568
223300 0.9446536
223310 0.9426379
223320 0.9424163
223330 0.9397672
223340 0.9306286
223350 0.9276382
223360 0.9288747
223370 0.9248179
223380 0.9276097
223390 0.9221011
223400 0.9115369
223410 0.9185964
223420 0.9097999
223430 0.90799
223440 0.9281555
223450 0.9268897
223460 0.9195915
223470 0.9258245
223480 0.9351636
223490 0.9445949
223500 0.931305
223510 0.9363494
223520 0.9550384
223530 0.9414893
223540 0.9456093
223550 0.9516057
223560 0.954096
223570 0.9462321
223580 0.938333
223590 0.9422637
223600 0.9403598
223610 0.951104
223620 0.9392257
223630 0.9316635
223640 0.92221
223650 0.9333546
223660 0.9255155
223670 0.935679
223680 0.9446485
223690 0.9365422
223700 0.9291844
223710 0.9375278
223720 0.9353469
223730 0.936506
223740 0.9331262
223750 0.9348178
223760 0.9382473
223770 0.9313683
223780 0.9349035
223790 0.9368978
223800 0.9324474
223810 0.9416614
223820 0.9420455
223830 0.9427505
223840 0.9429865
223850 0.9451172
223860 0.9477506
223870 0.9379786
223880 0.9493121
223890 0.9532313
223900 0.9498557
223910 0.9487249
223920 0.9400533
223930 0.9326223
223940 0.9313476
223950 0.920365
223960 0.916941
223970 0.9157634
223980 0.9198714
223990 0.9318119
224000 0.9189006
224010 0.9218257
224020 0.9202704
224030 0.9099576
224040 0.9291338
224050 0.9206417
224060 0.9216502
224070 0.9299498
224080 0.9244474
224090 0.9173572
224100 0.9171145
224110 0.9200719
224120 0.9310367
224130 0.9181787
224140 0.9315566
224150 0.9276657
224160 0.9212333
224170 0.9274573
224180 0.9305019
224190 0.9482241
224200 0.9386565
224210 0.9463627
224220 0.9416556
224230 0.9353952
224240 0.9378771
224250 0.9363108
224260 0.9280427
224270 0.940661
224280 0.9386861
224290 0.9338535
224300 0.940916
224310 0.9302893
224320 0.9384159
224330 0.9346628
224340 0.9216564
224350 0.9301321
224360 0.9258767
224370 0.921335
224380 0.9169966
224390 0.9331145
224400 0.9294516
224410 0.9216929
224420 0.9284855
224430 0.9262435
224440 0.9174093
224450 0.9260672
224460 0.9225592
224470 0.9338126
224480 0.9347338
224490 0.9191902
224500 0.9338036
224510 0.931712
224520 0.9393193
224530 0.9506862
224540 0.954179
224550 0.9311854
224560 0.9321923
224570 0.9323656
224580 0.9270216
224590 0.9159888
224600 0.9070678
224610 0.9043629
224620 0.9202995
224630 0.902207
224640 0.907075
224650 0.9072018
224660 0.9134549
224670 0.9144331
224680 0.9073203
224690 0.913709
224700 0.91725
224710 0.9266322
224720 0.923986
224730 0.9319932
224740 0.9286218
224750 0.9275533
224760 0.9305397
224770 0.9304125
224780 0.9249473
224790 0.9352374
224800 0.9234636
224810 0.9204422
224820 0.9206936
224830 0.9331872
224840 0.9325678
224850 0.9304875
224860 0.9186091
224870 0.92377
224880 0.9321111
224890 0.9268014
224900 0.9376553
224910 0.938108
224920 0.9346232
224930 0.9310732
224940 0.9318919
224950 0.952664
224960 0.9478238
224970 0.9407829
224980 0.9444899
224990 0.9399594
225000 0.9509393
225010 0.9448475
225020 0.9504329
225030 0.9418406
225040 0.9365491
225050 0.947304
225060 0.956964
225070 0.954303
225080 0.9458903
225090 0.9515539
225100 0.9475657
225110 0.9552099
225120 0.9589938
225130 0.9589817
225140 0.9414615
225150 0.9449002
225160 0.9455636
225170 0.9566031
225180 0.9555247
225190 0.9566197
225200 0.9579098
225210 0.9493908
225220 0.9470848
225230 0.9428917
225240 0.9365143
225250 0.9315982
225260 0.9409229
225270 0.938197
225280 0.9366497
225290 0.9371371
225300 0.924352
225310 0.933702
225320 0.9360875
225330 0.929832
225340 0.9349619
225350 0.9343597
225360 0.9238974
225370 0.929338
225380 0.9307905
225390 0.939925
225400 0.9351168
225410 0.9291038
225420 0.9346139
225430 0.934921
225440 0.9188501
225450 0.918689
225460 0.9250853
225470 0.9346778
225480 0.9333163
225490 0.9312036
225500 0.9404371
225510 0.9409336
225520 0.9455112
225530 0.9413838
225540 0.9517964
225550 0.9485357
225560 0.9542047
225570 0.947109
225580 0.9386225
225590 0.9414474
225600 0.9511617
225610 0.9458932
225620 0.9271235
225630 0.9410805
225640 0.9242886
225650 0.9299591
225660 0.9353384
225670 0.9337468
225680 0.9360949
225690 0.9298651
225700 0.944083
225710 0.9492087
225720 0.9544888
225730 0.9471619
225740 0.9513153
225750 0.9505596
225760 0.9586263
225770 0.9425861
225780 0.9583212
225790 0.9691417
225800 0.9625754
225810 0.9565753
225820 0.9560038
225830 0.9551006
225840 0.9587517
225850 0.967311
225860 0.9579639
225870 0.9565936
225880 0.9491568
225890 0.9473412
225900 0.9532635
225910 0.9482561
225920 0.9500284
225930 0.9514161
225940 0.9541748
225950 0.9586282
225960 0.9612435
225970 0.953177
225980 0.9579939
225990 0.9565271
226000 0.9506873
226010 0.9608805
226020 0.9636258
226030 0.9548823
226040 0.9624414
226050 0.9507048
226060 0.9479477
226070 0.9494383
226080 0.9628265
226090 0.9522755
226100 0.9476022
226110 0.9457421
226120 0.9490671
226130 0.9466323
226140 0.948295
226150 0.9537381
226160 0.9378725
226170 0.9476885
226180 0.9548496
226190 0.9526359
226200 0.9537526
226210 0.957446
226220 0.9520882
226230 0.9472316
226240 0.9380805
226250 0.9484751
226260 0.9357631
226270 0.9525872
226280 0.95771
226290 0.9520169
226300 0.9487383
226310 0.9610847
226320 0.9514341
226330 0.9504811
226340 0.9647862
226350 0.9504243
226360 0.9421319
226370 0.950379
226380 0.9424215
226390 0.9351461
226400 0.9451849
226410 0.946713
226420 0.9326375
226430 0.9435515
226440 0.936739
226450 0.934663
226460 0.9386586
226470 0.945242
226480 0.9482298
226490 0.9424427
226500 0.9358379
226510 0.9432374
226520 0.9478802
226530 0.9480635
226540 0.961062
226550 0.9603288
226560 0.9509062
226570 0.9494537
226580 0.9529927
226590 0.9750476
226600 0.9572648
226610 0.9468596
226620 0.9450268
226630 0.9564906
226640 0.9422162
226650 0.9386617
226660 0.9377154
226670 0.9395198
226680 0.9395409
226690 0.9454039
226700 0.9441536
226710 0.9576938
226720 0.9469033
226730 0.9475209
226740 0.9603034
226750 0.9598368
226760 0.9601198
226770 0.9547093
226780 0.9393294
226790 0.9325183
226800 0.9519902
226810 0.9486759
226820 0.9452959
226830 0.9454144
226840 0.9414228
226850 0.9488583
226860 0.9467137
226870 0.9507175
226880 0.9323123
226890 0.936515
226900 0.9582226
226910 0.9432923
226920 0.9328218
226930 0.9418969
226940 0.9370864
226950 0.9384587
226960 0.9464874
226970 0.9519833
226980 0.953259
226990 0.9417708
227000 0.9403555
227010 0.9440793
227020 0.9405836
227030 0.9385837
227040 0.9499061
227050 0.9372147
227060 0.9458264
227070 0.9596039
227080 0.9683206
227090 0.9544365
227100 0.9463089
227110 0.9504102
227120 0.9591791
227130 0.9492474
227140 0.946964
227150 0.9498392
227160 0.9527512
227170 0.9584087
227180 0.9539284
227190 0.9558749
227200 0.9538028
227210 0.9663993
227220 0.9598775
227230 0.9604409
227240 0.9627611
227250 0.9550627
227260 0.9586019
227270 0.9611799
227280 0.9673539
227290 0.9726513
227300 0.9619873
227310 0.9633263
227320 0.9698342
227330 0.9674509
227340 0.9600275
227350 0.9554791
227360 0.95645
227370 0.9620242
227380 0.9655827
227390 0.9571871
227400 0.9633779
227410 0.9565157
227420 0.9578503
227430 0.946167
227440 0.9481462
227450 0.9412386
227460 0.9433608
227470 0.9490846
227480 0.9485878
227490 0.9544648
227500 0.9595214
227510 0.9512794
227520 0.9695646
227530 0.9565237
227540 0.9562612
227550 0.9444717
227560 0.9587715
227570 0.9512392
227580 0.9577332
227590 0.9585472
227600 0.9664528
227610 0.970881
227620 0.9675998
227630 0.956216
227640 0.9639741
227650 0.9625947
227660 0.9711853
227670 0.9737905
227680 0.9778165
227690 0.9669273
227700 0.9635779
227710 0.9654296
227720 0.9562418
227730 0.9480299
227740 0.9613969
227750 0.9679722
227760 0.9591474
227770 0.9548053
227780 0.9586955
227790 0.9666687
227800 0.9535036
227810 0.9607111
227820 0.9533633
227830 0.9581628
227840 0.9448057
227850 0.9487678
227860 0.9526358
227870 0.9574648
227880 0.9532468
227890 0.9460349
227900 0.9438646
227910 0.9462251
227920 0.9529441
227930 0.9540854
227940 0.9685557
227950 0.9473673
227960 0.9420211
227970 0.9484367
227980 0.9476835
227990 0.9561512
228000 0.9600487
228010 0.9577482
228020 0.9570441
228030 0.9493768
228040 0.9541994
228050 0.939002
228060 0.9558432
228070 0.9491296
228080 0.9578949
228090 0.9532433
228100 0.9548632
228110 0.9439597
228120 0.9501447
228130 0.9588079
228140 0.9632601
228150 0.9656592
228160 0.954138
228170 0.9481663
228180 0.9552768
228190 0.9456095
228200 0.9501966
228210 0.9407507
228220 0.9356651
228230 0.9374467
228240 0.9440373
228250 0.9401472
228260 0.9551868
228270 0.9772924
228280 0.9744551
228290 0.9670354
228300 0.9515328
228310 0.9586612
228320 0.9534563
228330 0.9528275
228340 0.9492894
228350 0.9625819
228360 0.9694188
228370 0.9721149
228380 0.9726534
228390 0.9710999
228400 0.9679842
228410 0.9659852
228420 0.9633405
228430 0.9514384
228440 0.9514722
228450 0.9445315
228460 0.9572673
228470 0.9678798
228480 0.9614968
228490 0.9564757
228500 0.9462744
228510 0.9537516
228520 0.9625145
228530 0.9698955
228540 0.9643226
228550 0.9597811
228560 0.9668993
228570 0.9571865
228580 0.9604411
228590 0.9516409
228600 0.946014
228610 0.9505664
228620 0.9474453
228630 0.9389346
228640 0.9489812
228650 0.9581289
228660 0.9425521
228670 0.9435531
228680 0.9453121
228690 0.9599963
228700 0.9557322
228710 0.961382
228720 0.9591814
228730 0.973272
228740 0.9720181
228750 0.9610444
228760 0.9631354
228770 0.9690235
228780 0.9707816
228790 0.9668908
228800 0.9562986
228810 0.9681183
228820 0.9692037
228830 0.9617962
228840 0.9626769
228850 0.9544472
228860 0.9506049
228870 0.9589169
228880 0.9647484
228890 0.974599
228900 0.9688992
228910 0.9642467
228920 0.9402742
228930 0.9496687
228940 0.9566568
228950 0.9582649
228960 0.9641141
228970 0.9728779
228980 0.9708945
228990 0.9583976
229000 0.9634526
229010 0.9646104
229020 0.9793664
229030 0.9888582
229040 0.9899601
229050 0.9739403
229060 0.9540434
229070 0.9567538
229080 0.9519407
229090 0.9626921
229100 0.9634827
229110 0.9495957
229120 0.9551407
229130 0.970118
229140 0.9688843
229150 0.9632647
229160 0.9686672
229170 0.9609244
229180 0.9575962
229190 0.9471307
229200 0.9465169
229210 0.9604514
229220 0.9532257
229230 0.9539039
229240 0.9548238
229250 0.9615901
229260 0.9685176
229270 0.9639924
229280 0.9498668
229290 0.9455412
229300 0.9563298
229310 0.9475608
229320 0.9593511
229330 0.9557374
229340 0.9463112
229350 0.9560705
229360 0.9612638
229370 0.9636061
229380 0.9553787
229390 0.9709696
229400 0.9607874
229410 0.9626655
229420 0.9555269
229430 0.963815
229440 0.9558502
229450 0.9596981
229460 0.9538745
229470 0.9702908
229480 0.9611415
229490 0.9735034
229500 0.9601561
229510 0.961907
229520 0.9644886
229530 0.9687763
229540 0.9678168
229550 0.9687854
229560 0.9657354
229570 0.9705008
229580 0.9651424
229590 0.9716068
229600 0.9740766
229610 0.9700661
229620 0.9633666
229630 0.941173
229640 0.9590347
229650 0.9647633
229660 0.9495365
229670 0.9518428
229680 0.9522248
229690 0.9548714
229700 0.9674498
229710 0.9654326
229720 0.9683093
229730 0.9640045
229740 0.9586708
229750 0.9558319
229760 0.9597558
229770 0.9620276
229780 0.9561947
229790 0.949021
229800 0.9464216
229810 0.9460766
229820 0.9318409
229830 0.9440533
229840 0.9406235
229850 0.9426725
229860 0.9358184
229870 0.949014
229880 0.9538499
229890 0.9481415
229900 0.9516838
229910 0.9585699
229920 0.9447621
229930 0.9351201
229940 0.9375106
229950 0.9345074
229960 0.9583296
229970 0.9471795
229980 0.9495096
229990 0.9542585
230000 0.9393877
230010 0.9438927
230020 0.9444413
230030 0.9514861
230040 0.9501016
230050 0.9554951
230060 0.9495757
230070 0.9444621
230080 0.9509394
230090 0.9589505
230100 0.9648815
230110 0.9582322
230120 0.9502128
230130 0.9646581
230140 0.9600497
230150 0.9520498
230160 0.9375912
230170 0.9349326
230180 0.9456086
230190 0.9600142
230200 0.9663886
230210 0.9535723
230220 0.9548626
230230 0.9555621
230240 0.9615775
230250 0.95991
230260 0.9563005
230270 0.9556653
230280 0.9649505
230290 0.9636266
230300 0.9688949
230310 0.9651252
230320 0.9719827
230330 0.9654983
230340 0.970554
230350 0.9779544
230360 0.95962
230370 0.9600182
230380 0.9653468
230390 0.9550012
230400 0.953986
230410 0.9574197
230420 0.9602432
230430 0.9657635
230440 0.9660746
230450 0.9564034
230460 0.9580117
230470 0.9664233
230480 0.9648319
230490 0.9685764
230500 0.9727645
230510 0.9655222
230520 0.9712902
230530 0.9710318
230540 0.9634042
230550 0.9700693
230560 0.9690307
230570 0.9624401
230580 0.9746087
230590 0.9747078
230600 0.9622602
230610 0.9569716
230620 0.9602109
230630 0.9557287
230640 0.9633999
230650 0.9555237
230660 0.9636316
230670 0.9630256
230680 0.9620966
230690 0.9699971
230700 0.9657547
230710 0.9715208
230720 0.969467
230730 0.9555588
230740 0.9591035
230750 0.9715629
230760 0.9600523
230770 0.9663565
230780 0.9629691
230790 0.9516171
230800 0.959275
230810 0.9618986
230820 0.9640208
230830 0.9529494
230840 0.9587782
230850 0.9662206
230860 0.9614074
230870 0.9595951
230880 0.9548869
230890 0.9505044
230900 0.9442824
230910 0.9569762
230920 0.9574513
230930 0.9564427
230940 0.9704957
230950 0.9622564
230960 0.9605508
230970 0.9520263
230980 0.9460589
230990 0.9415411
231000 0.9466352
231010 0.9500738
231020 0.9438263
231030 0.9381964
231040 0.9435571
231050 0.9442418
231060 0.9467162
231070 0.9543838
231080 0.9552283
231090 0.9602686
231100 0.970407
231110 0.9710963
231120 0.958475
231130 0.946054
231140 0.9540991
231150 0.9613217
231160 0.9598383
231170 0.9681776
231180 0.9696676
231190 0.9734525
231200 0.9763323
231210 0.9707848
231220 0.9664299
231230 0.9815482
231240 0.9706564
231250 0.9739918
231260 0.9709901
231270 0.9664306
231280 0.9698739
231290 0.9625716
231300 0.9532621
231310 0.9635779
231320 0.9682631
231330 0.9662229
231340 0.961234
231350 0.9548985
231360 0.9692712
231370 0.9768095
231380 0.9714526
231390 0.9640716
231400 0.9748571
231410 0.9713909
231420 0.979503
231430 0.9703338
231440 0.9780899
231450 0.97558
231460 0.9700245
231470 0.9690939
231480 0.9598365
231490 0.9645603
231500 0.9704807
231510 0.9633111
231520 0.970668
231530 0.9713349
231540 0.9593489
231550 0.9609786
231560 0.9616246
231570 0.96798
231580 0.973069
231590 0.9654173
231600 0.9672552
231610 0.9716524
231620 0.9600413
231630 0.9679585
231640 0.965321
231650 0.9685475
231660 0.961899
231670 0.9671355
231680 0.9656268
231690 0.9637216
231700 0.964555
231710 0.9712284
231720 0.9622965
231730 0.96893
231740 0.9592936
231750 0.984201
231760 0.9802909
231770 0.9686618
231780 0.9707888
231790 0.973384
231800 0.9693252
231810 0.9864878
231820 0.9809013
231830 0.9748355
231840 0.9699064
231850 0.9622324
231860 0.9632198
231870 0.9552431
231880 0.9563209
231890 0.9648687
231900 0.9505439
231910 0.965744
231920 0.9589848
231930 0.9668527
231940 0.9739086
231950 0.9679627
231960 0.9595109
231970 0.9582048
231980 0.9612534
231990 0.9534314
232000 0.9497693
232010 0.9414957
232020 0.940731
232030 0.9418104
232040 0.9303771
232050 0.9474522
232060 0.9453246
232070 0.9542723
232080 0.9471571
232090 0.9589402
232100 0.9594898
232110 0.9498492
232120 0.9429431
232130 0.9443186
232140 0.9538085
232150 0.9522434
232160 0.9568732
232170 0.9505944
232180 0.9541643
232190 0.9505281
232200 0.9591309
232210 0.9631931
232220 0.9561834
232230 0.9612722
232240 0.9519591
232250 0.9524703
232260 0.9637126
232270 0.9635093
232280 0.9535308
232290 0.9605506
232300 0.9515918
232310 0.9433575
232320 0.957846
232330 0.9586006
232340 0.9500716
232350 0.9435076
232360 0.9336897
232370 0.9400938
232380 0.9384618
232390 0.9323052
232400 0.9472775
232410 0.947627
232420 0.9469984
232430 0.9641027
232440 0.9619967
232450 0.955603
232460 0.9666295
232470 0.9556921
232480 0.9552455
232490 0.9464224
232500 0.9462333
232510 0.9527632
232520 0.9598815
232530 0.9683648
232540 0.9660037
232550 0.9772044
232560 0.9637031
232570 0.9531493
232580 0.9442507
232590 0.9493956
232600 0.9573302
232610 0.9558938
232620 0.9532596
232630 0.9471679
232640 0.9520098
232650 0.9527383
232660 0.9602495
232670 0.9468364
232680 0.9477217
232690 0.9500821
232700 0.9500938
232710 0.9578888
232720 0.9532931
232730 0.950546
232740 0.9383159
232750 0.9357936
232760 0.9406447
232770 0.92545
232780 0.9302557
232790 0.938535
232800 0.9393914
232810 0.9436013
232820 0.9575126
232830 0.9602469
232840 0.9708331
232850 0.9692767
232860 0.9658372
232870 0.9553255
232880 0.9588358
232890 0.9657565
232900 0.9536818
232910 0.9588714
232920 0.9582934
232930 0.9711661
232940 0.9548248
232950 0.9565536
232960 0.9449301
232970 0.9526626
232980 0.9532787
232990 0.9573511
233000 0.9606526
233010 0.9716985
233020 0.9591925
233030 0.9552888
233040 0.9570185
233050 0.9558158
233060 0.9569899
233070 0.9635335
233080 0.9587989
233090 0.970165
233100 0.9622439
233110 0.9735312
233120 0.975863
233130 0.9736806
233140 0.9530039
233150 0.9496953
233160 0.9560883
233170 0.942251
233180 0.9498062
233190 0.9485068
233200 0.9649425
233210 0.9773589
233220 0.9728879
233230 0.9693553
233240 0.9692378
233250 0.9826353
233260 0.9631398
233270 0.9824178
233280 0.979646
233290 0.9722847
233300 0.9613401
233310 0.9640217
233320 0.9614967
233330 0.9594206
233340 0.9510396
233350 0.9577162
233360 0.9585353
233370 0.9569122
233380 0.9566012
233390 0.9626458
233400 0.9676091
233410 0.9698864
233420 0.9703432
233430 0.9600021
233440 0.9638487
233450 0.9447711
233460 0.962542
233470 0.9552028
233480 0.9677711
233490 0.9687216
233500 0.9686142
233510 0.9682772
233520 0.9664233
233530 0.9661953
233540 0.9715143
233550 0.9740666
233560 0.9888824
233570 0.9881355
233580 0.9765448
233590 0.9748119
233600 0.9685493
233610 0.975474
233620 0.9607385
233630 0.9687641
233640 0.9743975
233650 0.9590406
233660 0.9603345
233670 0.9522884
233680 0.9602965
233690 0.9533622
233700 0.9643189
233710 0.9599202
233720 0.9573877
233730 0.9583029
233740 0.9519089
233750 0.9673246
233760 0.9627956
233770 0.9626426
233780 0.9449679
233790 0.9688739
233800 0.9661432
233810 0.9715698
233820 0.9737562
233830 0.9687607
233840 0.9707499
233850 0.9672185
233860 0.9609226
233870 0.9609591
233880 0.9687448
233890 0.9693167
233900 0.9689423
233910 0.9690976
233920 0.9709064
233930 0.9674717
233940 0.9636377
233950 0.9577841
233960 0.9624294
233970 0.9594544
233980 0.9566925
233990 0.948451
234000 0.9652663
234010 0.9618056
234020 0.9667002
234030 0.9636414
234040 0.9588908
234050 0.9614726
234060 0.9767504
234070 0.9627194
234080 0.959531
234090 0.9631983
234100 0.9517403
234110 0.9631603
234120 0.9598956
234130 0.9739292
234140 0.964792
234150 0.9697125
234160 0.956968
234170 0.9476308
234180 0.957899
234190 0.9674946
234200 0.953103
234210 0.9541379
234220 0.9556329
234230 0.9762163
234240 0.9681707
234250 0.9617465
234260 0.9458646
234270 0.9622008
234280 0.9600624
234290 0.9581333
234300 0.9570733
234310 0.9613633
234320 0.9703686
234330 0.9724708
234340 0.9582959
234350 0.9623402
234360 0.9706408
234370 0.9728814
234380 0.9706971
234390 0.975543
234400 0.9814449
234410 0.9858215
234420 0.974476
234430 0.9661931
234440 0.9714807
234450 0.9736329
234460 0.9591492
234470 0.9766704
234480 0.9783413
234490 0.9742431
234500 0.9680446
234510 0.9745026
234520 0.97291
234530 0.9806567
234540 0.9682984
234550 0.9683159
234560 0.9780648
234570 0.9862902
234580 0.9966135
234590 1.001358
234600 0.9969705
234610 0.9963847
234620 0.9927347
234630 0.9856908
234640 0.9824534
234650 0.9994448
234660 0.994391
234670 0.9887207
234680 0.97919
234690 0.9802629
234700 0.9830182
234710 0.9883455
234720 0.9878418
234730 0.9881912
234740 0.9813869
234750 0.9807623
234760 0.9961821
234770 0.9989136
234780 0.9921438
234790 0.9880593
234800 0.9948658
234810 0.9885232
234820 0.9799194
234830 0.9718099
234840 0.9820902
234850 0.9831297
234860 0.9785362
234870 1.0043615
234880 0.9966226
234890 0.9912716
234900 0.9986634
234910 0.9847907
234920 0.9819057
234930 0.9851818
234940 0.9791569
234950 0.9904469
234960 0.9948761
234970 0.9961258
234980 0.9970455
234990 0.9924726
235000 0.9879459
235010 0.9868961
235020 0.973547
235030 0.9823525
235040 0.9946014
235050 0.9877408
235060 0.9894449
235070 0.9833968
235080 0.9884622
235090 0.9853957
235100 0.9872296
235110 0.9842837
235120 0.9719478
235130 0.9735435
235140 0.9762767
235150 0.9718834
235160 0.973836
235170 0.9639145
235180 0.9688106
235190 0.9735298
235200 0.9755113
235210 0.9781855
235220 0.9737231
235230 0.9719616
235240 0.9745685
235250 0.9822578
235260 0.9776402
235270 0.9689107
235280 0.972165
235290 0.9728636
235300 0.9716565
235310 0.9725065
235320 0.9741682
235330 0.9684686
235340 0.9784694
235350 0.9818573
235360 0.9714206
235370 0.9696071
235380 0.9748976
235390 0.9605933
235400 0.9539698
235410 0.9635081
235420 0.9704466
235430 0.9772698
235440 0.9721764
235450 0.9880992
235460 0.988854
235470 0.9806752
235480 0.9755193
235490 0.9759266
235500 0.9784989
235510 0.9784577
235520 0.984398
235530 0.9885351
235540 0.9924101
235550 0.9932553
235560 0.9841185
235570 0.9797508
235580 0.9830146
235590 0.9829689
235600 0.9850795
235610 0.9904474
235620 0.9833886
235630 0.9820758
235640 0.9671373
235650 0.9769014
235660 0.9678264
235670 0.9778857
235680 0.976371
235690 0.970524
235700 0.9557902
235710 0.9584602
235720 0.9650742
235730 0.9592135
235740 0.9503758
235750 0.958755
235760 0.9608265
235770 0.9663517
235780 0.9586558
235790 0.9687689
235800 0.9670666
235810 0.9491651
235820 0.9483834
235830 0.949083
235840 0.9507369
235850 0.9479003
235860 0.9441932
235870 0.9400556
235880 0.9450709
235890 0.9389441
235900 0.9347668
235910 0.935265
235920 0.9560211
235930 0.9590358
235940 0.9592971
235950 0.9527358
235960 0.9571853
235970 0.9650009
235980 0.9738966
235990 0.965072
236000 0.9579507
236010 0.9570512
236020 0.9560384
236030 0.9636311
236040 0.9610428
236050 0.9596367
236060 0.9570532
236070 0.9681814
236080 0.961579
236090 0.9728298
236100 0.9605001
236110 0.9635802
236120 0.9664304
236130 0.9594367
236140 0.9632112
236150 0.9754076
236160 0.9647908
236170 0.9762722
236180 0.9562972
236190 0.9648988
236200 0.9588522
236210 0.9708644
236220 0.9670436
236230 0.9660391
236240 0.9637099
236250 0.9627104
236260 0.9618704
236270 0.9643358
236280 0.9746163
236290 0.9765592
236300 0.9769126
236310 0.9672595
236320 0.9560634
236330 0.9574363
236340 0.9608885
236350 0.9530908
236360 0.9615169
236370 0.9537566
236380 0.9564151
236390 0.9583155
236400 0.962719
236410 0.9663951
236420 0.9705948
236430 0.9619275
236440 0.9628263
236450 0.9669487
236460 0.9695228
236470 0.9722894
236480 0.9741666
236490 0.9785467
236500 0.9802185
236510 0.9823367
236520 0.9910011
236530 0.9898393
236540 0.9895573
236550 0.9923357
236560 0.9877153
236570 0.9907656
236580 0.9933808
236590 0.9859249
236600 0.9778883
236610 0.98483
236620 0.9848634
236630 0.9833888
236640 0.9880746
236650 0.9878458
236660 0.984828
236670 0.9848614
236680 0.9909478
236690 0.9857945
236700 0.97049
236710 0.9656105
236720 0.9701992
236730 0.9791396
236740 0.978828
236750 0.9895474
236760 0.9900152
236770 0.9739491
236780 0.97557
236790 0.9869934
236800 0.984621
236810 0.9832695
236820 0.9801509
236830 0.981787
236840 0.976626
236850 0.9795011
236860 0.9922261
236870 0.9985337
236880 0.9883149
236890 0.9881084
236900 0.9828909
236910 0.9928942
236920 0.9909018
236930 0.992342
236940 0.9949735
236950 0.9746006
236960 0.9851704
236970 0.9799953
236980 0.9774109
236990 0.9908587
237000 0.9805716
237010 0.9656667
237020 0.9725515
237030 0.9643905
237040 0.9688342
237050 0.9594085
237060 0.9731991
237070 0.9737826
237080 0.9732912
237090 0.9665641
237100 0.9632483
237110 0.9796402
237120 0.9713645
237130 0.9765645
237140 0.9858329
237150 0.9839499
237160 0.9916661
237170 0.9958945
237180 0.9882882
237190 0.9827084
237200 0.9804771
237210 0.9980658
237220 0.9989792
237230 1.0039381
237240 1.0016118
237250 1.0051101
237260 0.9957411
237270 0.990231
237280 0.9956619
237290 0.9769382
237300 0.975879
237310 0.9807791
237320 0.9984256
237330 0.992199
237340 0.9808527
237350 0.9854054
237360 0.9922271
237370 0.9810387
237380 0.9879999
237390 0.9934694
237400 0.9880688
237410 0.9841608
237420 0.9921336
237430 1.0019549
237440 0.9946741
237450 0.9786381
237460 0.979185
237470 0.9921442
237480 0.9964948
237490 0.9903424
237500 0.9896082
237510 0.9958214
237520 0.9967963
237530 0.9997692
237540 0.9845585
237550 0.981831
237560 0.9814885
237570 0.9779689
237580 0.9814858
237590 0.9773374
237600 0.9906303
237610 0.987553
237620 0.9802831
237630 0.9822456
237640 0.9829288
237650 0.9894289
237660 0.9813297
237670 0.9872381
237680 0.9758887
237690 0.9695071
237700 0.9856058
237710 0.9730873
237720 0.9787809
237730 0.9841036
237740 0.982975
237750 0.9721085
237760 0.9872754
237770 0.9799252
237780 0.9864658
237790 0.9706667
237800 0.9687558
237810 0.9706911
237820 0.9798066
237830 0.9801102
237840 0.979898
237850 0.9804212
237860 0.9808357
237870 0.9775631
237880 0.9769745
237890 0.9866842
237900 0.9967304
237910 0.9843901
237920 0.9799603
237930 0.9767247
237940 0.984092
237950 0.981258
237960 0.9810213
237970 0.9914655
237980 0.981374
237990 0.9909538
238000 0.9904678
238010 0.9872715
238020 0.9825904
238030 0.9919323
238040 0.9950395
238050 1.0028681
238060 1.0045682
238070 1.0008438
238080 0.9883897
238090 0.9903983
238100 0.9892197
238110 0.9913976
238120 0.9942491
238130 0.9874389
238140 0.985022
238150 0.986284
238160 0.9948596
238170 0.9838104
238180 0.9807465
238190 0.9895408
238200 0.999582
238210 0.9806124
238220 0.9786413
238230 0.9735325
238240 0.9692059
238250 0.9822438
238260 0.9851968
238270 0.9923145
238280 0.9843092
238290 0.9961235
238300 0.9899868
238310 0.9949552
238320 0.9905781
238330 0.9918019
238340 0.9892501
238350 0.9929854
238360 0.9958974
238370 1.0046921
238380 0.9924898
238390 0.9933532
238400 0.9876914
238410 0.987555
238420 0.9917557
238430 0.9948813
238440 0.990496
238450 0.985512
238460 0.978923
238470 0.9710334
238480 0.978678
238490 0.9805586
238500 0.9844824
238510 0.9922538
238520 1.0033764
238530 0.9870927
238540 0.9976882
238550 0.9925616
238560 0.9917307
238570 0.9842207
238580 0.9857848
238590 0.9947302
238600 0.9938266
238610 0.9853113
238620 0.9946154
238630 0.9968665
238640 1.0040103
238650 1.0024158
238660 0.9949093
238670 0.9984325
238680 0.9930413
238690 0.9893537
238700 1.0102721
238710 1.0122942
238720 1.004938
238730 0.9923772
238740 0.9987931
238750 1.0050361
238760 1.0065354
238770 1.0040685
238780 1.0020398
238790 1.0011122
238800 1.0007753
238810 0.9937683
238820 1.0027065
238830 0.992816
238840 0.9994305
238850 0.9939241
238860 0.9937999
238870 0.9909027
238880 0.9926167
238890 0.9859327
238900 0.9962696
238910 0.9990912
238920 1.0076534
238930 0.9999349
238940 0.9976958
238950 0.995526
238960 0.9898936
238970 0.9937921
238980 0.9917525
238990 0.9979217
239000 0.9965163
239010 0.9915988
239020 0.9871647
239030 0.98365
239040 0.9893962
239050 0.9869722
239060 0.9869281
239070 0.9822057
239080 0.9873526
239090 0.9985288
239100 1.0032516
239110 0.9990052
239120 0.9956569
239130 0.9983047
239140 1.0019437
239150 1.0000528
239160 1.0147575
239170 1.0004419
239180 1.0005134
239190 0.9999398
239200 0.9988439
239210 1.0010129
239220 0.9954011
239230 0.9913468
239240 0.9862938
239250 1.0002388
239260 1.0071896
239270 0.9970086
239280 1.0056225
239290 1.0058453
239300 0.9994363
239310 0.9976868
239320 0.9925144
239330 1.003975
239340 1.0022762
239350 1.008455
239360 0.9984831
239370 1.0000799
239380 0.9980639
239390 1.0010971
239400 1.0012252
239410 0.9982145
239420 1.0079672
239430 1.0067347
239440 1.0082486
239450 1.0027728
239460 1.0105591
239470 0.9998206
239480 1.0049709
239490 0.99589
239500 1.0017514
239510 0.9944741
239520 0.9893315
239530 0.9774098
239540 0.9917076
239550 1.0022365
239560 1.0074074
239570 1.0065614
239580 1.0128547
239590 1.0116184
239600 1.0012517
239610 1.0029161
239620 1.0116227
239630 1.0116589
239640 1.0095916
239650 1.0153441
239660 1.0075746
239670 0.9927751
239680 1.0008761
239690 0.9965699
239700 0.9905915
239710 0.9963126
239720 0.9949021
239730 1.0029296
239740 0.9962319
239750 0.999625
239760 0.9868901
239770 1.0053201
239780 0.9987085
239790 0.9918608
239800 0.9890003
239810 0.9977195
239820 0.9992247
239830 0.9994575
239840 1.0041066
239850 0.99852
239860 0.9998863
239870 1.0013218
239880 0.9998391
239890 1.0036241
239900 0.9981466
239910 1.0061426
239920 1.0131015
239930 1.005005
239940 0.9913761
239950 0.9928498
239960 0.9966611
239970 0.9943966
239980 0.9911175
239990 0.9944612
240000 0.9961464
240010 0.9889936
240020 1.0040988
240030 0.9955558
240040 0.9951902
240050 0.9957804
240060 0.9900326
240070 0.9908397
240080 0.9926174
240090 0.9958079
240100 0.9910061
240110 0.9957107
240120 1.0043455
240130 1.0077516
240140 1.0045058
240150 1.0021863
240160 1.0029891
240170 0.9925873
240180 1.0016475
240190 1.0027907
240200 1.0089096
240210 1.0003146
240220 0.9984903
240230 0.9912483
240240 0.9817979
240250 0.9868465
240260 0.9779326
240270 0.9801419
240280 0.9858634
240290 0.9880526
240300 0.9905046
240310 0.9884489
240320 1.000473
240330 0.9970574
240340 1.0046332
240350 1.0057228
240360 0.993648
240370 1.001334
240380 0.9928333
240390 0.9942237
240400 0.9959404
240410 0.9879818
240420 0.9943736
240430 0.9846016
240440 0.9828326
240450 0.987332
240460 0.996532
240470 1.0075601
240480 1.0018399
240490 1.006528
240500 1.0200009
240510 1.0128527
240520 1.0053743
240530 1.003269
240540 1.0003672
240550 1.0004267
240560 1.0020369
240570 1.0039762
240580 0.9899995
240590 0.9989507
240600 0.9922414
240610 0.983107
240620 0.9991493
240630 1.0025496
240640 0.9955828
240650 1.0007861
240660 0.9979308
240670 0.9925839
240680 0.9950588
240690 1.0105624
240700 1.0114917
240710 1.0071018
240720 1.007612
240730 1.0004894
240740 1.0041164
240750 0.9888986
240760 1.005186
240770 0.9913422
240780 0.9982492
240790 0.9976103
240800 0.9956927
240810 1.0001829
240820 0.9890409
240830 0.9921361
240840 0.9931509
240850 0.9800898
240860 0.9827908
240870 0.9834136
240880 0.9735179
240890 0.9678838
240900 0.9736824
240910 0.9701744
240920 0.9652601
240930 0.9679421
240940 0.9649082
240950 0.9602938
240960 0.9738806
240970 0.9850836
240980 0.9858757
240990 0.9831871
241000 0.9674847
241010 0.9774783
241020 0.9745507
241030 0.9768192
241040 0.97628
241050 0.977641
241060 0.9776832
241070 0.9840309
241080 0.9791538
241090 0.9871275
241100 0.9791217
241110 0.975565
241120 0.9826894
241130 0.9891073
241140 0.9819489
241150 0.9969167
241160 0.9931515
241170 0.9911949
241180 0.9961334
241190 0.9882228
241200 0.9862222
241210 0.9925385
241220 0.9890214
241230 0.9829274
241240 0.9864902
241250 0.9864946
241260 0.9794505
241270 0.9848712
241280 0.9806919
241290 0.9908609
241300 0.9979936
241310 0.9877527
241320 1.0029446
241330 1.011811
241340 1.0042496
241350 1.003328
241360 0.9990508
241370 1.001263
241380 0.9953394
241390 0.9905692
241400 0.9965785
241410 0.9971199
241420 1.0006196
241430 0.9929972
241440 1.0130227
241450 1.0036238
241460 1.0022773
241470 0.9943401
241480 0.9894453
241490 0.9859159
241500 0.9829279
241510 0.9820973
241520 0.9816807
241530 0.9858549
241540 0.977073
241550 0.9848641
241560 0.98934
241570 0.9844836
241580 0.9954761
241590 0.9990716
241600 0.9954661
241610 0.9990525
241620 0.9990662
241630 0.9940445
241640 0.9867264
241650 0.9868376
241660 1.0035583
241670 0.9839567
241680 0.9970611
241690 0.9953582
241700 0.9934067
241710 0.9846838
241720 0.9848166
241730 0.9917852
241740 0.9937879
241750 0.9909164
241760 0.9904715
241770 0.9877069
241780 0.9908304
241790 0.9886422
241800 0.9826996
241810 0.9935954
241820 0.9894813
241830 0.9851734
241840 0.9930529
241850 0.9917843
241860 0.9826028
241870 0.9776548
241880 0.9781447
241890 0.9769235
241900 0.9924476
241910 0.9898133
241920 1.0049164
241930 0.9986695
241940 0.9960587
241950 0.9935957
241960 0.9938584
241970 0.989994
241980 0.9911802
241990 0.985287
242000 0.9811638
242010 0.9995936
242020 0.9926867
242030 0.9962471
242040 0.9803091
242050 0.9869938
242060 0.998037
242070 0.998302
242080 0.9955624
242090 0.9987099
242100 0.9904447
242110 0.985741
242120 0.9945369
242130 0.997743
242140 0.9994714
242150 0.9821712
242160 0.9923201
242170 1.001766
242180 1.0142008
242190 1.0097249
242200 0.9975191
242210 0.9928849
242220 0.9965232
242230 1.0029924
242240 1.0004377
242250 0.9959915
242260 1.0030246
242270 1.0025479
242280 1.0082361
242290 1.0021412
242300 0.9952618
242310 0.9939845
242320 1.0057907
242330 1.0019199
242340 1.0066208
242350 0.9934704
242360 0.991402
242370 0.9877478
242380 0.9861131
242390 0.9901495
242400 0.9980527
242410 0.9956108
242420 0.9900879
242430 0.9799278
242440 0.9915823
242450 0.9816495
242460 0.9844331
242470 0.9829023
242480 0.9857398
242490 0.9899423
242500 0.9854663
242510 0.9778165
242520 0.9671952
242530 0.9682428
242540 0.9765496
242550 0.969007
242560 0.9726022
242570 0.9671305
242580 0.9745858
242590 0.9856004
242600 0.9744865
242610 0.9772427
242620 0.9787499
242630 0.975996
242640 0.9788772
242650 0.9721152
242660 0.9822528
242670 0.9781027
242680 0.9748651
242690 0.9792178
242700 0.967523
242710 0.9733778
242720 0.9655668
242730 0.9761608
242740 0.9727825
242750 0.9668374
242760 0.9694608
242770 0.9719654
242780 0.9704975
242790 0.9711003
242800 0.9661883
242810 0.9655527
242820 0.9583266
242830 0.9710767
242840 0.9805896
242850 0.968261
242860 0.9707552
242870 0.9584796
242880 0.9712249
242890 0.9727837
242900 0.9712772
242910 0.9800719
242920 0.9802183
242930 0.9741496
242940 0.9756014
242950 0.9691452
242960 0.9852266
242970 0.9769462
242980 0.9815853
242990 0.9827316
243000 0.9695863
243010 0.9747218
243020 0.9728501
243030 0.9719937
243040 0.9655021
243050 0.9538083
243060 0.9679288
243070 0.9703912
243080 0.9736632
243090 0.9778587
243100 0.9715659
243110 0.9713643
243120 0.9730389
243130 0.966682
243140 0.965847
243150 0.9724972
243160 0.9578682
243170 0.9536862
243180 0.9588141
243190 0.9627045
243200 0.9609554
243210 0.9654769
243220 0.9541705
243230 0.9490442
243240 0.9486864
243250 0.9524742
243260 0.9608419
243270 0.9632352
243280 0.9679441
243290 0.964298
243300 0.9775952
243310 0.9779356
243320 0.9735776
243330 0.9690583
243340 0.976797
243350 0.9802451
243360 0.98409
243370 0.9841947
243380 0.976747
243390 0.9774844
243400 0.9793711
[truncated: 95,607 more chars]
